# Supplementary material for: Fast and near-optimal monitoring for healthcare acquired infection outbreaks
Source: PLoS Comput Biol. 2019 Sep 16;15(9):e1007284. doi: 10.1371/journal.pcbi.1007284 (PMC6762212; doi:10.1371/journal.pcbi.1007284)
Supplement: S1 Data — (ZIP) [file pcbi.1007284.s006.zip]

Archive with 104 entries (103 files):
- MobilityLogs1/
- MobilityLogs1/all_locations_20130710.txt
- MobilityLogs1/all_population_20130710.txt
- MobilityLogs1/HAISE_Carilion_all_visits_day_0.txt
- MobilityLogs1/HAISE_Carilion_all_visits_day_1.txt
- MobilityLogs1/HAISE_Carilion_all_visits_day_10.txt
- MobilityLogs1/HAISE_Carilion_all_visits_day_100.txt
- MobilityLogs1/HAISE_Carilion_all_visits_day_11.txt
- MobilityLogs1/HAISE_Carilion_all_visits_day_12.txt
- MobilityLogs1/HAISE_Carilion_all_visits_day_13.txt
- MobilityLogs1/HAISE_Carilion_all_visits_day_14.txt
- MobilityLogs1/HAISE_Carilion_all_visits_day_15.txt
- MobilityLogs1/HAISE_Carilion_all_visits_day_16.txt
- MobilityLogs1/HAISE_Carilion_all_visits_day_17.txt
- MobilityLogs1/HAISE_Carilion_all_visits_day_18.txt
- MobilityLogs1/HAISE_Carilion_all_visits_day_19.txt
- MobilityLogs1/HAISE_Carilion_all_visits_day_2.txt
- MobilityLogs1/HAISE_Carilion_all_visits_day_20.txt
- MobilityLogs1/HAISE_Carilion_all_visits_day_21.txt
- MobilityLogs1/HAISE_Carilion_all_visits_day_22.txt
- MobilityLogs1/HAISE_Carilion_all_visits_day_23.txt
- MobilityLogs1/HAISE_Carilion_all_visits_day_24.txt
- MobilityLogs1/HAISE_Carilion_all_visits_day_25.txt
- MobilityLogs1/HAISE_Carilion_all_visits_day_26.txt
- MobilityLogs1/HAISE_Carilion_all_visits_day_27.txt
- MobilityLogs1/HAISE_Carilion_all_visits_day_28.txt
- MobilityLogs1/HAISE_Carilion_all_visits_day_29.txt
- MobilityLogs1/HAISE_Carilion_all_visits_day_3.txt
- MobilityLogs1/HAISE_Carilion_all_visits_day_30.txt
- MobilityLogs1/HAISE_Carilion_all_visits_day_31.txt
- MobilityLogs1/HAISE_Carilion_all_visits_day_32.txt
- MobilityLogs1/HAISE_Carilion_all_visits_day_33.txt
- MobilityLogs1/HAISE_Carilion_all_visits_day_34.txt
- MobilityLogs1/HAISE_Carilion_all_visits_day_35.txt
- MobilityLogs1/HAISE_Carilion_all_visits_day_36.txt
- MobilityLogs1/HAISE_Carilion_all_visits_day_37.txt
- MobilityLogs1/HAISE_Carilion_all_visits_day_38.txt
- MobilityLogs1/HAISE_Carilion_all_visits_day_39.txt
- MobilityLogs1/HAISE_Carilion_all_visits_day_4.txt
- MobilityLogs1/HAISE_Carilion_all_visits_day_40.txt
- MobilityLogs1/HAISE_Carilion_all_visits_day_41.txt
- MobilityLogs1/HAISE_Carilion_all_visits_day_42.txt
- MobilityLogs1/HAISE_Carilion_all_visits_day_43.txt
- MobilityLogs1/HAISE_Carilion_all_visits_day_44.txt
- MobilityLogs1/HAISE_Carilion_all_visits_day_45.txt
- MobilityLogs1/HAISE_Carilion_all_visits_day_46.txt
- MobilityLogs1/HAISE_Carilion_all_visits_day_47.txt
- MobilityLogs1/HAISE_Carilion_all_visits_day_48.txt
- MobilityLogs1/HAISE_Carilion_all_visits_day_49.txt
- MobilityLogs1/HAISE_Carilion_all_visits_day_5.txt
- MobilityLogs1/HAISE_Carilion_all_visits_day_50.txt
- MobilityLogs1/HAISE_Carilion_all_visits_day_51.txt
- MobilityLogs1/HAISE_Carilion_all_visits_day_52.txt
- MobilityLogs1/HAISE_Carilion_all_visits_day_53.txt
- MobilityLogs1/HAISE_Carilion_all_visits_day_54.txt
- MobilityLogs1/HAISE_Carilion_all_visits_day_55.txt
- MobilityLogs1/HAISE_Carilion_all_visits_day_56.txt
- MobilityLogs1/HAISE_Carilion_all_visits_day_57.txt
- MobilityLogs1/HAISE_Carilion_all_visits_day_58.txt
- MobilityLogs1/HAISE_Carilion_all_visits_day_59.txt
- MobilityLogs1/HAISE_Carilion_all_visits_day_6.txt
- MobilityLogs1/HAISE_Carilion_all_visits_day_60.txt
- MobilityLogs1/HAISE_Carilion_all_visits_day_61.txt
- MobilityLogs1/HAISE_Carilion_all_visits_day_62.txt
- MobilityLogs1/HAISE_Carilion_all_visits_day_63.txt
- MobilityLogs1/HAISE_Carilion_all_visits_day_64.txt
- MobilityLogs1/HAISE_Carilion_all_visits_day_65.txt
- MobilityLogs1/HAISE_Carilion_all_visits_day_66.txt
- MobilityLogs1/HAISE_Carilion_all_visits_day_67.txt
- MobilityLogs1/HAISE_Carilion_all_visits_day_68.txt
- MobilityLogs1/HAISE_Carilion_all_visits_day_69.txt
- MobilityLogs1/HAISE_Carilion_all_visits_day_7.txt
- MobilityLogs1/HAISE_Carilion_all_visits_day_70.txt
- MobilityLogs1/HAISE_Carilion_all_visits_day_71.txt
- MobilityLogs1/HAISE_Carilion_all_visits_day_72.txt
- MobilityLogs1/HAISE_Carilion_all_visits_day_73.txt
- MobilityLogs1/HAISE_Carilion_all_visits_day_74.txt
- MobilityLogs1/HAISE_Carilion_all_visits_day_75.txt
- MobilityLogs1/HAISE_Carilion_all_visits_day_76.txt
- MobilityLogs1/HAISE_Carilion_all_visits_day_77.txt
- MobilityLogs1/HAISE_Carilion_all_visits_day_78.txt
- MobilityLogs1/HAISE_Carilion_all_visits_day_79.txt
- MobilityLogs1/HAISE_Carilion_all_visits_day_8.txt
- MobilityLogs1/HAISE_Carilion_all_visits_day_80.txt
- MobilityLogs1/HAISE_Carilion_all_visits_day_81.txt
- MobilityLogs1/HAISE_Carilion_all_visits_day_82.txt
- MobilityLogs1/HAISE_Carilion_all_visits_day_83.txt
- MobilityLogs1/HAISE_Carilion_all_visits_day_84.txt
- MobilityLogs1/HAISE_Carilion_all_visits_day_85.txt
- MobilityLogs1/HAISE_Carilion_all_visits_day_86.txt
- MobilityLogs1/HAISE_Carilion_all_visits_day_87.txt
- MobilityLogs1/HAISE_Carilion_all_visits_day_88.txt
- MobilityLogs1/HAISE_Carilion_all_visits_day_89.txt
- MobilityLogs1/HAISE_Carilion_all_visits_day_9.txt
- MobilityLogs1/HAISE_Carilion_all_visits_day_90.txt
- MobilityLogs1/HAISE_Carilion_all_visits_day_91.txt
- MobilityLogs1/HAISE_Carilion_all_visits_day_92.txt
- MobilityLogs1/HAISE_Carilion_all_visits_day_93.txt
- MobilityLogs1/HAISE_Carilion_all_visits_day_94.txt
- MobilityLogs1/HAISE_Carilion_all_visits_day_95.txt
- MobilityLogs1/HAISE_Carilion_all_visits_day_96.txt
- MobilityLogs1/HAISE_Carilion_all_visits_day_97.txt
- MobilityLogs1/HAISE_Carilion_all_visits_day_98.txt
- MobilityLogs1/HAISE_Carilion_all_visits_day_99.txt
