# Supplementary material for: Fast and near-optimal monitoring for healthcare acquired infection outbreaks
Source: PLoS Comput Biol. 2019 Sep 16;15(9):e1007284. doi: 10.1371/journal.pcbi.1007284 (PMC6762212; doi:10.1371/journal.pcbi.1007284)
Supplement: S1 Data — (ZIP) [file pcbi.1007284.s006.zip › MobilityLogs1/all_locations_20130710.txt]

#Id type0 type1 type2 type3 type4 type5
874 1 1 1 1 1 1
775 1 1 1 1 1 1
635 1 1 1 1 1 1
808 1 1 1 1 1 1
9912444 1 1 1 1 1 1
9912520 1 1 1 1 1 1
789 1 1 1 1 1 1
1078 1 1 1 1 1 1
1146 1 1 1 1 1 1
9914809 1 1 1 1 1 1
560 1 1 1 1 1 1
9934736 1 1 1 1 1 1
9964301 1 1 1 1 1 1
99161400 1 1 1 1 1 1
1197 1 1 1 1 1 1
99173002 1 1 1 1 1 1
99173408 1 1 1 1 1 1
99174754 1 1 1 1 1 1
99262600 1 1 1 1 1 1
9912108 1 1 1 1 1 1
99123001 1 1 1 1 1 1
99162800 1 1 1 1 1 1
99400013 1 1 1 1 1 1
99400112 1 1 1 1 1 1
99400227 1 1 1 1 1 1
99400152 1 1 1 1 1 1
99400451 1 1 1 1 1 1
99400571 1 1 1 1 1 1
99400561 1 1 1 1 1 1
99400724 1 1 1 1 1 1
99401143 1 1 1 1 1 1
99401276 1 1 1 1 1 1
99401548 1 1 1 1 1 1
99401717 1 1 1 1 1 1
99401858 1 1 1 1 1 1
99402575 1 1 1 1 1 1
99402854 1 1 1 1 1 1
99403128 1 1 1 1 1 1
99403383 1 1 1 1 1 1
99403612 1 1 1 1 1 1
99403739 1 1 1 1 1 1
99403944 1 1 1 1 1 1
99404265 1 1 1 1 1 1
99404330 1 1 1 1 1 1
99404376 1 1 1 1 1 1
99404918 1 1 1 1 1 1
99405123 1 1 1 1 1 1
99405471 1 1 1 1 1 1
99405974 1 1 1 1 1 1
99405895 1 1 1 1 1 1
99405931 1 1 1 1 1 1
99405958 1 1 1 1 1 1
99406088 1 1 1 1 1 1
99406462 1 1 1 1 1 1
99407022 1 1 1 1 1 1
99407094 1 1 1 1 1 1
99407308 1 1 1 1 1 1
99407671 1 1 1 1 1 1
99408097 1 1 1 1 1 1
99408795 1 1 1 1 1 1
99408827 1 1 1 1 1 1
99408959 1 1 1 1 1 1
99409445 1 1 1 1 1 1
99409957 1 1 1 1 1 1
99410034 1 1 1 1 1 1
99410159 1 1 1 1 1 1
99410668 1 1 1 1 1 1
99410959 1 1 1 1 1 1
99411107 1 1 1 1 1 1
99411030 1 1 1 1 1 1
99411282 1 1 1 1 1 1
99411587 1 1 1 1 1 1
99412392 1 1 1 1 1 1
99412366 1 1 1 1 1 1
99413502 1 1 1 1 1 1
99412549 1 1 1 1 1 1
99412601 1 1 1 1 1 1
99413712 1 1 1 1 1 1
99414992 1 1 1 1 1 1
99414531 1 1 1 1 1 1
99414826 1 1 1 1 1 1
99414791 1 1 1 1 1 1
99414137 1 1 1 1 1 1
99414180 1 1 1 1 1 1
99416901 1 1 1 1 1 1
99416230 1 1 1 1 1 1
99417186 1 1 1 1 1 1
99417408 1 1 1 1 1 1
99418746 1 1 1 1 1 1
99417989 1 1 1 1 1 1
99420383 1 1 1 1 1 1
99420410 1 1 1 1 1 1
99419591 1 1 1 1 1 1
99419269 1 1 1 1 1 1
99420500 1 1 1 1 1 1
99420552 1 1 1 1 1 1
99420764 1 1 1 1 1 1
99420829 1 1 1 1 1 1
99421529 1 1 1 1 1 1
99421609 1 1 1 1 1 1
99421133 1 1 1 1 1 1
99423405 1 1 1 1 1 1
99423672 1 1 1 1 1 1
99422773 1 1 1 1 1 1
99422796 1 1 1 1 1 1
99424007 1 1 1 1 1 1
99425226 1 1 1 1 1 1
99424287 1 1 1 1 1 1
99425791 1 1 1 1 1 1
99425681 1 1 1 1 1 1
99426973 1 1 1 1 1 1
99427250 1 1 1 1 1 1
99427381 1 1 1 1 1 1
99428643 1 1 1 1 1 1
99428616 1 1 1 1 1 1
99428508 1 1 1 1 1 1
99428539 1 1 1 1 1 1
99428664 1 1 1 1 1 1
99428904 1 1 1 1 1 1
99430135 1 1 1 1 1 1
99429598 1 1 1 1 1 1
99429407 1 1 1 1 1 1
99429428 1 1 1 1 1 1
99432049 1 1 1 1 1 1
99431998 1 1 1 1 1 1
99431949 1 1 1 1 1 1
99431331 1 1 1 1 1 1
99431466 1 1 1 1 1 1
99431519 1 1 1 1 1 1
99431470 1 1 1 1 1 1
99430960 1 1 1 1 1 1
99431233 1 1 1 1 1 1
99433439 1 1 1 1 1 1
99433449 1 1 1 1 1 1
99433538 1 1 1 1 1 1
99433191 1 1 1 1 1 1
99433299 1 1 1 1 1 1
99433117 1 1 1 1 1 1
99433057 1 1 1 1 1 1
99433180 1 1 1 1 1 1
99432919 1 1 1 1 1 1
99433069 1 1 1 1 1 1
99432581 1 1 1 1 1 1
99433898 1 1 1 1 1 1
99434076 1 1 1 1 1 1
99435179 1 1 1 1 1 1
99435286 1 1 1 1 1 1
99435114 1 1 1 1 1 1
99434768 1 1 1 1 1 1
99434634 1 1 1 1 1 1
99434526 1 1 1 1 1 1
99434579 1 1 1 1 1 1
99435501 1 1 1 1 1 1
99436833 1 1 1 1 1 1
99436863 1 1 1 1 1 1
99436878 1 1 1 1 1 1
99436140 1 1 1 1 1 1
99437342 1 1 1 1 1 1
99300657 1 1 1 1 1 1
99300411 1 1 1 1 1 1
99300323 1 1 1 1 1 1
99300402 1 1 1 1 1 1
99300352 1 1 1 1 1 1
99300858 1 1 1 1 1 1
99300788 1 1 1 1 1 1
99301068 1 1 1 1 1 1
99301108 1 1 1 1 1 1
99300967 1 1 1 1 1 1
99301574 1 1 1 1 1 1
99302307 1 1 1 1 1 1
99302232 1 1 1 1 1 1
99302300 1 1 1 1 1 1
99302020 1 1 1 1 1 1
99302085 1 1 1 1 1 1
99302053 1 1 1 1 1 1
99302538 1 1 1 1 1 1
99302980 1 1 1 1 1 1
99302997 1 1 1 1 1 1
99302805 1 1 1 1 1 1
99302702 1 1 1 1 1 1
99303326 1 1 1 1 1 1
99303957 1 1 1 1 1 1
99303677 1 1 1 1 1 1
99303459 1 1 1 1 1 1
99304220 1 1 1 1 1 1
99304818 1 1 1 1 1 1
99304511 1 1 1 1 1 1
99304555 1 1 1 1 1 1
99304575 1 1 1 1 1 1
99305032 1 1 1 1 1 1
99305494 1 1 1 1 1 1
99305539 1 1 1 1 1 1
99305149 1 1 1 1 1 1
99500145 1 1 1 1 1 1
99500996 1 1 1 1 1 1
99500857 1 1 1 1 1 1
99501512 1 1 1 1 1 1
99501235 1 1 1 1 1 1
99501032 1 1 1 1 1 1
99501819 1 1 1 1 1 1
99501785 1 1 1 1 1 1
99501752 1 1 1 1 1 1
99502326 1 1 1 1 1 1
99502367 1 1 1 1 1 1
99502292 1 1 1 1 1 1
99502282 1 1 1 1 1 1
99502015 1 1 1 1 1 1
99502639 1 1 1 1 1 1
99503173 1 1 1 1 1 1
99502886 1 1 1 1 1 1
99502733 1 1 1 1 1 1
99502812 1 1 1 1 1 1
99503473 1 1 1 1 1 1
99503332 1 1 1 1 1 1
99503351 1 1 1 1 1 1
99503557 1 1 1 1 1 1
99504305 1 1 1 1 1 1
99504340 1 1 1 1 1 1
99505122 1 1 1 1 1 1
99505581 1 1 1 1 1 1
99505480 1 1 1 1 1 1
99506473 1 1 1 1 1 1
99506540 1 1 1 1 1 1
99506225 1 1 1 1 1 1
99506047 1 1 1 1 1 1
99507293 1 1 1 1 1 1
99507312 1 1 1 1 1 1
99507261 1 1 1 1 1 1
99507131 1 1 1 1 1 1
99507000 1 1 1 1 1 1
99506818 1 1 1 1 1 1
99508026 1 1 1 1 1 1
99507752 1 1 1 1 1 1
99507792 1 1 1 1 1 1
99507716 1 1 1 1 1 1
99508822 1 1 1 1 1 1
99509079 1 1 1 1 1 1
99509209 1 1 1 1 1 1
99509507 1 1 1 1 1 1
99509362 1 1 1 1 1 1
99509339 1 1 1 1 1 1
99509457 1 1 1 1 1 1
99510076 1 1 1 1 1 1
99510575 1 1 1 1 1 1
99510711 1 1 1 1 1 1
99510432 1 1 1 1 1 1
99510410 1 1 1 1 1 1
99510219 1 1 1 1 1 1
99510746 1 1 1 1 1 1
99511290 1 1 1 1 1 1
99511574 1 1 1 1 1 1
99512274 1 1 1 1 1 1
99512122 1 1 1 1 1 1
99512111 1 1 1 1 1 1
99512462 1 1 1 1 1 1
99513096 1 1 1 1 1 1
99512822 1 1 1 1 1 1
99512855 1 1 1 1 1 1
99512661 1 1 1 1 1 1
99513345 1 1 1 1 1 1
99513337 1 1 1 1 1 1
99514004 1 1 1 1 1 1
99513987 1 1 1 1 1 1
99513978 1 1 1 1 1 1
99513991 1 1 1 1 1 1
99513593 1 1 1 1 1 1
99513543 1 1 1 1 1 1
99514702 1 1 1 1 1 1
99514627 1 1 1 1 1 1
99514511 1 1 1 1 1 1
99514555 1 1 1 1 1 1
99515059 1 1 1 1 1 1
99515625 1 1 1 1 1 1
99515500 1 1 1 1 1 1
99515934 1 1 1 1 1 1
99515978 1 1 1 1 1 1
99517303 1 1 1 1 1 1
99517314 1 1 1 1 1 1
99517281 1 1 1 1 1 1
99517255 1 1 1 1 1 1
99518255 1 1 1 1 1 1
99518180 1 1 1 1 1 1
99518900 1 1 1 1 1 1
99518916 1 1 1 1 1 1
99519057 1 1 1 1 1 1
99519124 1 1 1 1 1 1
99519642 1 1 1 1 1 1
99519824 1 1 1 1 1 1
99520219 1 1 1 1 1 1
99520027 1 1 1 1 1 1
99520774 1 1 1 1 1 1
99521429 1 1 1 1 1 1
99521082 1 1 1 1 1 1
99521487 1 1 1 1 1 1
99522231 1 1 1 1 1 1
99522130 1 1 1 1 1 1
99521962 1 1 1 1 1 1
99521752 1 1 1 1 1 1
99521808 1 1 1 1 1 1
99522397 1 1 1 1 1 1
99522310 1 1 1 1 1 1
99522999 1 1 1 1 1 1
99522747 1 1 1 1 1 1
99522720 1 1 1 1 1 1
99522792 1 1 1 1 1 1
99522859 1 1 1 1 1 1
99523206 1 1 1 1 1 1
99523644 1 1 1 1 1 1
99523406 1 1 1 1 1 1
99524618 1 1 1 1 1 1
99524455 1 1 1 1 1 1
99524268 1 1 1 1 1 1
99524813 1 1 1 1 1 1
99525480 1 1 1 1 1 1
99525049 1 1 1 1 1 1
99525677 1 1 1 1 1 1
99525799 1 1 1 1 1 1
99526039 1 1 1 1 1 1
99526604 1 1 1 1 1 1
99527185 1 1 1 1 1 1
99526957 1 1 1 1 1 1
99526911 1 1 1 1 1 1
99527403 1 1 1 1 1 1
99527357 1 1 1 1 1 1
99527422 1 1 1 1 1 1
99527924 1 1 1 1 1 1
99527879 1 1 1 1 1 1
99527752 1 1 1 1 1 1
99527820 1 1 1 1 1 1
99528116 1 1 1 1 1 1
99528223 1 1 1 1 1 1
99528149 1 1 1 1 1 1
99528704 1 1 1 1 1 1
99528653 1 1 1 1 1 1
99528411 1 1 1 1 1 1
99528321 1 1 1 1 1 1
99528350 1 1 1 1 1 1
99528447 1 1 1 1 1 1
99529040 1 1 1 1 1 1
99529573 1 1 1 1 1 1
99529915 1 1 1 1 1 1
99530179 1 1 1 1 1 1
99529936 1 1 1 1 1 1
99530641 1 1 1 1 1 1
99530657 1 1 1 1 1 1
99531253 1 1 1 1 1 1
99530888 1 1 1 1 1 1
99531488 1 1 1 1 1 1
99532098 1 1 1 1 1 1
99531588 1 1 1 1 1 1
99531759 1 1 1 1 1 1
99532997 1 1 1 1 1 1
99532872 1 1 1 1 1 1
99532685 1 1 1 1 1 1
99532529 1 1 1 1 1 1
99532469 1 1 1 1 1 1
99532601 1 1 1 1 1 1
99533107 1 1 1 1 1 1
99533149 1 1 1 1 1 1
99533820 1 1 1 1 1 1
99533590 1 1 1 1 1 1
99533556 1 1 1 1 1 1
99533871 1 1 1 1 1 1
99533891 1 1 1 1 1 1
99534519 1 1 1 1 1 1
99534512 1 1 1 1 1 1
99534541 1 1 1 1 1 1
99534324 1 1 1 1 1 1
99534239 1 1 1 1 1 1
99534140 1 1 1 1 1 1
99534721 1 1 1 1 1 1
99534792 1 1 1 1 1 1
99535269 1 1 1 1 1 1
99534997 1 1 1 1 1 1
99534923 1 1 1 1 1 1
99535613 1 1 1 1 1 1
99535524 1 1 1 1 1 1
99535565 1 1 1 1 1 1
99536188 1 1 1 1 1 1
99536297 1 1 1 1 1 1
99536082 1 1 1 1 1 1
99535928 1 1 1 1 1 1
99535994 1 1 1 1 1 1
99536019 1 1 1 1 1 1
99535747 1 1 1 1 1 1
99536510 1 1 1 1 1 1
99536551 1 1 1 1 1 1
99537806 1 1 1 1 1 1
99537751 1 1 1 1 1 1
99537430 1 1 1 1 1 1
99538029 1 1 1 1 1 1
99538122 1 1 1 1 1 1
99538162 1 1 1 1 1 1
99538329 1 1 1 1 1 1
99538843 1 1 1 1 1 1
99539641 1 1 1 1 1 1
99539623 1 1 1 1 1 1
99539468 1 1 1 1 1 1
99539285 1 1 1 1 1 1
99539233 1 1 1 1 1 1
99539027 1 1 1 1 1 1
99539677 1 1 1 1 1 1
99540264 1 1 1 1 1 1
99540101 1 1 1 1 1 1
99540209 1 1 1 1 1 1
99539920 1 1 1 1 1 1
99539986 1 1 1 1 1 1
99540609 1 1 1 1 1 1
99541090 1 1 1 1 1 1
99540964 1 1 1 1 1 1
99541055 1 1 1 1 1 1
99540929 1 1 1 1 1 1
99541059 1 1 1 1 1 1
99540829 1 1 1 1 1 1
99540766 1 1 1 1 1 1
99541332 1 1 1 1 1 1
99541366 1 1 1 1 1 1
99541457 1 1 1 1 1 1
99541891 1 1 1 1 1 1
99541728 1 1 1 1 1 1
99541555 1 1 1 1 1 1
99542120 1 1 1 1 1 1
99542242 1 1 1 1 1 1
99542842 1 1 1 1 1 1
99542915 1 1 1 1 1 1
99542559 1 1 1 1 1 1
99542637 1 1 1 1 1 1
99542717 1 1 1 1 1 1
99542629 1 1 1 1 1 1
99542708 1 1 1 1 1 1
99542592 1 1 1 1 1 1
99542631 1 1 1 1 1 1
99542736 1 1 1 1 1 1
99542594 1 1 1 1 1 1
99542544 1 1 1 1 1 1
99542521 1 1 1 1 1 1
99542529 1 1 1 1 1 1
99543712 1 1 1 1 1 1
99543690 1 1 1 1 1 1
99543426 1 1 1 1 1 1
99543362 1 1 1 1 1 1
99543456 1 1 1 1 1 1
99543499 1 1 1 1 1 1
99543290 1 1 1 1 1 1
99543961 1 1 1 1 1 1
99544414 1 1 1 1 1 1
99544677 1 1 1 1 1 1
99544613 1 1 1 1 1 1
99401072 1 1 1 1 1 1
99402505 1 1 1 1 1 1
99403322 1 1 1 1 1 1
99404167 1 1 1 1 1 1
99409728 1 1 1 1 1 1
99409757 1 1 1 1 1 1
99410450 1 1 1 1 1 1
99410818 1 1 1 1 1 1
99414311 1 1 1 1 1 1
99416640 1 1 1 1 1 1
99417092 1 1 1 1 1 1
99417084 1 1 1 1 1 1
99420268 1 1 1 1 1 1
99423519 1 1 1 1 1 1
99423432 1 1 1 1 1 1
99425080 1 1 1 1 1 1
99429844 1 1 1 1 1 1
99429870 1 1 1 1 1 1
99432189 1 1 1 1 1 1
99432627 1 1 1 1 1 1
99435238 1 1 1 1 1 1
99300640 1 1 1 1 1 1
99301232 1 1 1 1 1 1
99301267 1 1 1 1 1 1
99302379 1 1 1 1 1 1
99303032 1 1 1 1 1 1
99304016 1 1 1 1 1 1
99304092 1 1 1 1 1 1
99305308 1 1 1 1 1 1
99500711 1 1 1 1 1 1
99500735 1 1 1 1 1 1
99500555 1 1 1 1 1 1
99501137 1 1 1 1 1 1
99501206 1 1 1 1 1 1
99501106 1 1 1 1 1 1
99501768 1 1 1 1 1 1
99502151 1 1 1 1 1 1
99502542 1 1 1 1 1 1
99503122 1 1 1 1 1 1
99503034 1 1 1 1 1 1
99502869 1 1 1 1 1 1
99503999 1 1 1 1 1 1
99504065 1 1 1 1 1 1
99504077 1 1 1 1 1 1
99503600 1 1 1 1 1 1
99503631 1 1 1 1 1 1
99507154 1 1 1 1 1 1
99508216 1 1 1 1 1 1
99508534 1 1 1 1 1 1
99509197 1 1 1 1 1 1
99510335 1 1 1 1 1 1
99510146 1 1 1 1 1 1
99512047 1 1 1 1 1 1
99512947 1 1 1 1 1 1
99512649 1 1 1 1 1 1
99513895 1 1 1 1 1 1
99514138 1 1 1 1 1 1
99514980 1 1 1 1 1 1
99514905 1 1 1 1 1 1
99515806 1 1 1 1 1 1
99516925 1 1 1 1 1 1
99518550 1 1 1 1 1 1
99519920 1 1 1 1 1 1
99520445 1 1 1 1 1 1
99520523 1 1 1 1 1 1
99522318 1 1 1 1 1 1
99522301 1 1 1 1 1 1
99524864 1 1 1 1 1 1
99524919 1 1 1 1 1 1
99525808 1 1 1 1 1 1
99527378 1 1 1 1 1 1
99528900 1 1 1 1 1 1
99530329 1 1 1 1 1 1
99531045 1 1 1 1 1 1
99532102 1 1 1 1 1 1
99533106 1 1 1 1 1 1
99533048 1 1 1 1 1 1
99533578 1 1 1 1 1 1
99534871 1 1 1 1 1 1
99535707 1 1 1 1 1 1
99536514 1 1 1 1 1 1
99537176 1 1 1 1 1 1
99537867 1 1 1 1 1 1
99537459 1 1 1 1 1 1
99537526 1 1 1 1 1 1
99540263 1 1 1 1 1 1
99541865 1 1 1 1 1 1
99542854 1 1 1 1 1 1
99417932 1 1 1 1 1 1
99430235 1 1 1 1 1 1
99302087 1 1 1 1 1 1
99302563 1 1 1 1 1 1
99303346 1 1 1 1 1 1
99304897 1 1 1 1 1 1
99502971 1 1 1 1 1 1
99506732 1 1 1 1 1 1
99509995 1 1 1 1 1 1
99513386 1 1 1 1 1 1
99514918 1 1 1 1 1 1
99517013 1 1 1 1 1 1
99522184 1 1 1 1 1 1
99525340 1 1 1 1 1 1
99525127 1 1 1 1 1 1
99531387 1 1 1 1 1 1
99539748 1 1 1 1 1 1
99301345 1 1 1 1 1 1
99501741 1 1 1 1 1 1
99507471 1 1 1 1 1 1
99512061 1 1 1 1 1 1
99515866 1 1 1 1 1 1
99534076 1 1 1 1 1 1
99515681 1 1 1 1 1 1
99403643 1 1 1 1 1 1
1169 1 1 1 1 1 1
9910953 1 1 1 1 1 1
949 1 1 1 1 1 1
9912436 1 1 1 1 1 1
9912432 1 1 1 1 1 1
9912653 1 1 1 1 1 1
889 1 1 1 1 1 1
9913330 1 1 1 1 1 1
9913371 1 1 1 1 1 1
9913609 1 1 1 1 1 1
748 1 1 1 1 1 1
9914409 1 1 1 1 1 1
9914767 1 1 1 1 1 1
9934506 1 1 1 1 1 1
9943401 1 1 1 1 1 1
9964302 1 1 1 1 1 1
99103800 1 1 1 1 1 1
1201 1 1 1 1 1 1
99170931 1 1 1 1 1 1
99172001 1 1 1 1 1 1
99172301 1 1 1 1 1 1
99172807 1 1 1 1 1 1
99173111 1 1 1 1 1 1
99174306 1 1 1 1 1 1
99174730 1 1 1 1 1 1
99191600 1 1 1 1 1 1
99193601 1 1 1 1 1 1
99261400 1 1 1 1 1 1
99250500 1 1 1 1 1 1
99232400 1 1 1 1 1 1
99261801 1 1 1 1 1 1
99264401 1 1 1 1 1 1
9913003 1 1 1 1 1 1
9934301 1 1 1 1 1 1
99163100 1 1 1 1 1 1
99400925 1 1 1 1 1 1
99401226 1 1 1 1 1 1
99401898 1 1 1 1 1 1
99402139 1 1 1 1 1 1
99402187 1 1 1 1 1 1
99402424 1 1 1 1 1 1
99403036 1 1 1 1 1 1
99402992 1 1 1 1 1 1
99403377 1 1 1 1 1 1
99404480 1 1 1 1 1 1
99405057 1 1 1 1 1 1
99405826 1 1 1 1 1 1
99406063 1 1 1 1 1 1
99406359 1 1 1 1 1 1
99406786 1 1 1 1 1 1
99407017 1 1 1 1 1 1
99407099 1 1 1 1 1 1
99407640 1 1 1 1 1 1
99407745 1 1 1 1 1 1
99408029 1 1 1 1 1 1
99408272 1 1 1 1 1 1
99409143 1 1 1 1 1 1
99409375 1 1 1 1 1 1
99410203 1 1 1 1 1 1
99410438 1 1 1 1 1 1
99410474 1 1 1 1 1 1
99410772 1 1 1 1 1 1
99411087 1 1 1 1 1 1
99411125 1 1 1 1 1 1
99411160 1 1 1 1 1 1
99413635 1 1 1 1 1 1
99412668 1 1 1 1 1 1
99413987 1 1 1 1 1 1
99413992 1 1 1 1 1 1
99414905 1 1 1 1 1 1
99414750 1 1 1 1 1 1
99414175 1 1 1 1 1 1
99414197 1 1 1 1 1 1
99414451 1 1 1 1 1 1
99415449 1 1 1 1 1 1
99415598 1 1 1 1 1 1
99416752 1 1 1 1 1 1
99416912 1 1 1 1 1 1
99416850 1 1 1 1 1 1
99416628 1 1 1 1 1 1
99416517 1 1 1 1 1 1
99416114 1 1 1 1 1 1
99417140 1 1 1 1 1 1
99417236 1 1 1 1 1 1
99418387 1 1 1 1 1 1
99417849 1 1 1 1 1 1
99419058 1 1 1 1 1 1
99418864 1 1 1 1 1 1
99420034 1 1 1 1 1 1
99419830 1 1 1 1 1 1
99419993 1 1 1 1 1 1
99420628 1 1 1 1 1 1
99420661 1 1 1 1 1 1
99420480 1 1 1 1 1 1
99421885 1 1 1 1 1 1
99421600 1 1 1 1 1 1
99421676 1 1 1 1 1 1
99421389 1 1 1 1 1 1
99420987 1 1 1 1 1 1
99421080 1 1 1 1 1 1
99423660 1 1 1 1 1 1
99424641 1 1 1 1 1 1
99424807 1 1 1 1 1 1
99424186 1 1 1 1 1 1
99425581 1 1 1 1 1 1
99426573 1 1 1 1 1 1
99426520 1 1 1 1 1 1
99426655 1 1 1 1 1 1
99426270 1 1 1 1 1 1
99427197 1 1 1 1 1 1
99428671 1 1 1 1 1 1
99428317 1 1 1 1 1 1
99428007 1 1 1 1 1 1
99427561 1 1 1 1 1 1
99427833 1 1 1 1 1 1
99427615 1 1 1 1 1 1
99429067 1 1 1 1 1 1
99428930 1 1 1 1 1 1
99430340 1 1 1 1 1 1
99429779 1 1 1 1 1 1
99429941 1 1 1 1 1 1
99429703 1 1 1 1 1 1
99429730 1 1 1 1 1 1
99429551 1 1 1 1 1 1
99429347 1 1 1 1 1 1
99430554 1 1 1 1 1 1
99431176 1 1 1 1 1 1
99430925 1 1 1 1 1 1
99432323 1 1 1 1 1 1
99432330 1 1 1 1 1 1
99433357 1 1 1 1 1 1
99433265 1 1 1 1 1 1
99432585 1 1 1 1 1 1
99432875 1 1 1 1 1 1
99434100 1 1 1 1 1 1
99434919 1 1 1 1 1 1
99434689 1 1 1 1 1 1
99434792 1 1 1 1 1 1
99434752 1 1 1 1 1 1
99434568 1 1 1 1 1 1
99435713 1 1 1 1 1 1
99435878 1 1 1 1 1 1
99437076 1 1 1 1 1 1
99436494 1 1 1 1 1 1
99436508 1 1 1 1 1 1
99435927 1 1 1 1 1 1
99436098 1 1 1 1 1 1
99300034 1 1 1 1 1 1
99300621 1 1 1 1 1 1
99300544 1 1 1 1 1 1
99300342 1 1 1 1 1 1
99300421 1 1 1 1 1 1
99300326 1 1 1 1 1 1
99300309 1 1 1 1 1 1
99300169 1 1 1 1 1 1
99300820 1 1 1 1 1 1
99300911 1 1 1 1 1 1
99301509 1 1 1 1 1 1
99301458 1 1 1 1 1 1
99301036 1 1 1 1 1 1
99301632 1 1 1 1 1 1
99301678 1 1 1 1 1 1
99302202 1 1 1 1 1 1
99302139 1 1 1 1 1 1
99301989 1 1 1 1 1 1
99302096 1 1 1 1 1 1
99301941 1 1 1 1 1 1
99302894 1 1 1 1 1 1
99302934 1 1 1 1 1 1
99303347 1 1 1 1 1 1
99303274 1 1 1 1 1 1
99303546 1 1 1 1 1 1
99303473 1 1 1 1 1 1
99304176 1 1 1 1 1 1
99304100 1 1 1 1 1 1
99304190 1 1 1 1 1 1
99304157 1 1 1 1 1 1
99304210 1 1 1 1 1 1
99304785 1 1 1 1 1 1
99304801 1 1 1 1 1 1
99304367 1 1 1 1 1 1
99305617 1 1 1 1 1 1
99305391 1 1 1 1 1 1
99305278 1 1 1 1 1 1
99305104 1 1 1 1 1 1
99305111 1 1 1 1 1 1
99305100 1 1 1 1 1 1
99500092 1 1 1 1 1 1
99500670 1 1 1 1 1 1
99500489 1 1 1 1 1 1
99501014 1 1 1 1 1 1
99501542 1 1 1 1 1 1
99501278 1 1 1 1 1 1
99501369 1 1 1 1 1 1
99501295 1 1 1 1 1 1
99501272 1 1 1 1 1 1
99501835 1 1 1 1 1 1
99501695 1 1 1 1 1 1
99502263 1 1 1 1 1 1
99502412 1 1 1 1 1 1
99502310 1 1 1 1 1 1
99502172 1 1 1 1 1 1
99502644 1 1 1 1 1 1
99502470 1 1 1 1 1 1
99502523 1 1 1 1 1 1
99503256 1 1 1 1 1 1
99503158 1 1 1 1 1 1
99502811 1 1 1 1 1 1
99503966 1 1 1 1 1 1
99504008 1 1 1 1 1 1
99504104 1 1 1 1 1 1
99503883 1 1 1 1 1 1
99504223 1 1 1 1 1 1
99504389 1 1 1 1 1 1
99504499 1 1 1 1 1 1
99504995 1 1 1 1 1 1
99505604 1 1 1 1 1 1
99505452 1 1 1 1 1 1
99505543 1 1 1 1 1 1
99505443 1 1 1 1 1 1
99505807 1 1 1 1 1 1
99505852 1 1 1 1 1 1
99505840 1 1 1 1 1 1
99506428 1 1 1 1 1 1
99506404 1 1 1 1 1 1
99506508 1 1 1 1 1 1
99506483 1 1 1 1 1 1
99506535 1 1 1 1 1 1
99506346 1 1 1 1 1 1
99506055 1 1 1 1 1 1
99506071 1 1 1 1 1 1
99506724 1 1 1 1 1 1
99507334 1 1 1 1 1 1
99507245 1 1 1 1 1 1
99507062 1 1 1 1 1 1
99506947 1 1 1 1 1 1
99506937 1 1 1 1 1 1
99507002 1 1 1 1 1 1
99506814 1 1 1 1 1 1
99507939 1 1 1 1 1 1
99508002 1 1 1 1 1 1
99507758 1 1 1 1 1 1
99508438 1 1 1 1 1 1
99508973 1 1 1 1 1 1
99509013 1 1 1 1 1 1
99508699 1 1 1 1 1 1
99509126 1 1 1 1 1 1
99509198 1 1 1 1 1 1
99509263 1 1 1 1 1 1
99509875 1 1 1 1 1 1
99509307 1 1 1 1 1 1
99509958 1 1 1 1 1 1
99510670 1 1 1 1 1 1
99510673 1 1 1 1 1 1
99510513 1 1 1 1 1 1
99510323 1 1 1 1 1 1
99510415 1 1 1 1 1 1
99510351 1 1 1 1 1 1
99510467 1 1 1 1 1 1
99510135 1 1 1 1 1 1
99510233 1 1 1 1 1 1
99510846 1 1 1 1 1 1
99510859 1 1 1 1 1 1
99510930 1 1 1 1 1 1
99511531 1 1 1 1 1 1
99511335 1 1 1 1 1 1
99511025 1 1 1 1 1 1
99511081 1 1 1 1 1 1
99511134 1 1 1 1 1 1
99511072 1 1 1 1 1 1
99512193 1 1 1 1 1 1
99512150 1 1 1 1 1 1
99511985 1 1 1 1 1 1
99511893 1 1 1 1 1 1
99511946 1 1 1 1 1 1
99512571 1 1 1 1 1 1
99513185 1 1 1 1 1 1
99512911 1 1 1 1 1 1
99512892 1 1 1 1 1 1
99513265 1 1 1 1 1 1
99513896 1 1 1 1 1 1
99513780 1 1 1 1 1 1
99514199 1 1 1 1 1 1
99514033 1 1 1 1 1 1
99514829 1 1 1 1 1 1
99514852 1 1 1 1 1 1
99514268 1 1 1 1 1 1
99514338 1 1 1 1 1 1
99514882 1 1 1 1 1 1
99515645 1 1 1 1 1 1
99515461 1 1 1 1 1 1
99515293 1 1 1 1 1 1
99515073 1 1 1 1 1 1
99515902 1 1 1 1 1 1
99516086 1 1 1 1 1 1
99516024 1 1 1 1 1 1
99517259 1 1 1 1 1 1
99517080 1 1 1 1 1 1
99516995 1 1 1 1 1 1
99517100 1 1 1 1 1 1
99516922 1 1 1 1 1 1
99516853 1 1 1 1 1 1
99517371 1 1 1 1 1 1
99517917 1 1 1 1 1 1
99517947 1 1 1 1 1 1
99517644 1 1 1 1 1 1
99517718 1 1 1 1 1 1
99517667 1 1 1 1 1 1
99518358 1 1 1 1 1 1
99518968 1 1 1 1 1 1
99518380 1 1 1 1 1 1
99518501 1 1 1 1 1 1
99518554 1 1 1 1 1 1
99518547 1 1 1 1 1 1
99519075 1 1 1 1 1 1
99519633 1 1 1 1 1 1
99519294 1 1 1 1 1 1
99519895 1 1 1 1 1 1
99519872 1 1 1 1 1 1
99520466 1 1 1 1 1 1
99520521 1 1 1 1 1 1
99520198 1 1 1 1 1 1
99520186 1 1 1 1 1 1
99520781 1 1 1 1 1 1
99520744 1 1 1 1 1 1
99520828 1 1 1 1 1 1
99520661 1 1 1 1 1 1
99521436 1 1 1 1 1 1
99520918 1 1 1 1 1 1
99520895 1 1 1 1 1 1
99522100 1 1 1 1 1 1
99522057 1 1 1 1 1 1
99522444 1 1 1 1 1 1
99523046 1 1 1 1 1 1
99522986 1 1 1 1 1 1
99523110 1 1 1 1 1 1
99522601 1 1 1 1 1 1
99522694 1 1 1 1 1 1
99522544 1 1 1 1 1 1
99522673 1 1 1 1 1 1
99523270 1 1 1 1 1 1
99523753 1 1 1 1 1 1
99523785 1 1 1 1 1 1
99523750 1 1 1 1 1 1
99523867 1 1 1 1 1 1
99523533 1 1 1 1 1 1
99523363 1 1 1 1 1 1
99523482 1 1 1 1 1 1
99523426 1 1 1 1 1 1
99524131 1 1 1 1 1 1
99523979 1 1 1 1 1 1
99524700 1 1 1 1 1 1
99524679 1 1 1 1 1 1
99524371 1 1 1 1 1 1
99524249 1 1 1 1 1 1
99524262 1 1 1 1 1 1
99524885 1 1 1 1 1 1
99525466 1 1 1 1 1 1
99525304 1 1 1 1 1 1
99525229 1 1 1 1 1 1
99525324 1 1 1 1 1 1
99525118 1 1 1 1 1 1
99525661 1 1 1 1 1 1
99525727 1 1 1 1 1 1
99525612 1 1 1 1 1 1
99526273 1 1 1 1 1 1
99526240 1 1 1 1 1 1
99526116 1 1 1 1 1 1
99526149 1 1 1 1 1 1
99525885 1 1 1 1 1 1
99526614 1 1 1 1 1 1
99526850 1 1 1 1 1 1
99526784 1 1 1 1 1 1
99526727 1 1 1 1 1 1
99526703 1 1 1 1 1 1
99527903 1 1 1 1 1 1
99527790 1 1 1 1 1 1
99527544 1 1 1 1 1 1
99528770 1 1 1 1 1 1
99528593 1 1 1 1 1 1
99528526 1 1 1 1 1 1
99528920 1 1 1 1 1 1
99529210 1 1 1 1 1 1
99529291 1 1 1 1 1 1
99529144 1 1 1 1 1 1
99529845 1 1 1 1 1 1
99529876 1 1 1 1 1 1
99530474 1 1 1 1 1 1
99530188 1 1 1 1 1 1
99530076 1 1 1 1 1 1
99530125 1 1 1 1 1 1
99530650 1 1 1 1 1 1
99531241 1 1 1 1 1 1
99531222 1 1 1 1 1 1
99531125 1 1 1 1 1 1
99530882 1 1 1 1 1 1
99531440 1 1 1 1 1 1
99532183 1 1 1 1 1 1
99531678 1 1 1 1 1 1
99531691 1 1 1 1 1 1
99531720 1 1 1 1 1 1
99532253 1 1 1 1 1 1
99532873 1 1 1 1 1 1
99532714 1 1 1 1 1 1
99532653 1 1 1 1 1 1
99533111 1 1 1 1 1 1
99533191 1 1 1 1 1 1
99533421 1 1 1 1 1 1
99533410 1 1 1 1 1 1
99534024 1 1 1 1 1 1
99534499 1 1 1 1 1 1
99534301 1 1 1 1 1 1
99534416 1 1 1 1 1 1
99534717 1 1 1 1 1 1
99535480 1 1 1 1 1 1
99535386 1 1 1 1 1 1
99535505 1 1 1 1 1 1
99535278 1 1 1 1 1 1
99535173 1 1 1 1 1 1
99535070 1 1 1 1 1 1
99535047 1 1 1 1 1 1
99536331 1 1 1 1 1 1
99536007 1 1 1 1 1 1
99536103 1 1 1 1 1 1
99535746 1 1 1 1 1 1
99536515 1 1 1 1 1 1
99536368 1 1 1 1 1 1
99536382 1 1 1 1 1 1
99536384 1 1 1 1 1 1
99536619 1 1 1 1 1 1
99537279 1 1 1 1 1 1
99537247 1 1 1 1 1 1
99537804 1 1 1 1 1 1
99537500 1 1 1 1 1 1
99537412 1 1 1 1 1 1
99537529 1 1 1 1 1 1
99537492 1 1 1 1 1 1
99538127 1 1 1 1 1 1
99538141 1 1 1 1 1 1
99538633 1 1 1 1 1 1
99538214 1 1 1 1 1 1
99538943 1 1 1 1 1 1
99538830 1 1 1 1 1 1
99539622 1 1 1 1 1 1
99539162 1 1 1 1 1 1
99539683 1 1 1 1 1 1
99539815 1 1 1 1 1 1
99540353 1 1 1 1 1 1
99540418 1 1 1 1 1 1
99540179 1 1 1 1 1 1
99539915 1 1 1 1 1 1
99540620 1 1 1 1 1 1
99541124 1 1 1 1 1 1
99541036 1 1 1 1 1 1
99540748 1 1 1 1 1 1
99541478 1 1 1 1 1 1
99541367 1 1 1 1 1 1
99541987 1 1 1 1 1 1
99541814 1 1 1 1 1 1
99541847 1 1 1 1 1 1
99541548 1 1 1 1 1 1
99541691 1 1 1 1 1 1
99542213 1 1 1 1 1 1
99542817 1 1 1 1 1 1
99542887 1 1 1 1 1 1
99542705 1 1 1 1 1 1
99542603 1 1 1 1 1 1
99542618 1 1 1 1 1 1
99542334 1 1 1 1 1 1
99543423 1 1 1 1 1 1
99543518 1 1 1 1 1 1
99543835 1 1 1 1 1 1
99543805 1 1 1 1 1 1
99544116 1 1 1 1 1 1
99544705 1 1 1 1 1 1
99400040 1 1 1 1 1 1
99403788 1 1 1 1 1 1
99408044 1 1 1 1 1 1
99411122 1 1 1 1 1 1
99412425 1 1 1 1 1 1
99414065 1 1 1 1 1 1
99415518 1 1 1 1 1 1
99416966 1 1 1 1 1 1
99423464 1 1 1 1 1 1
99423731 1 1 1 1 1 1
99424012 1 1 1 1 1 1
99425743 1 1 1 1 1 1
99425955 1 1 1 1 1 1
99425864 1 1 1 1 1 1
99427941 1 1 1 1 1 1
99427719 1 1 1 1 1 1
99433549 1 1 1 1 1 1
99433447 1 1 1 1 1 1
99435253 1 1 1 1 1 1
99434909 1 1 1 1 1 1
99434429 1 1 1 1 1 1
99303319 1 1 1 1 1 1
99303750 1 1 1 1 1 1
99303747 1 1 1 1 1 1
99304847 1 1 1 1 1 1
99304640 1 1 1 1 1 1
99305299 1 1 1 1 1 1
99305164 1 1 1 1 1 1
99500441 1 1 1 1 1 1
99500953 1 1 1 1 1 1
99502032 1 1 1 1 1 1
99505408 1 1 1 1 1 1
99506653 1 1 1 1 1 1
99507632 1 1 1 1 1 1
99508508 1 1 1 1 1 1
99510440 1 1 1 1 1 1
99511504 1 1 1 1 1 1
99511359 1 1 1 1 1 1
99511594 1 1 1 1 1 1
99512265 1 1 1 1 1 1
99512903 1 1 1 1 1 1
99513491 1 1 1 1 1 1
99514550 1 1 1 1 1 1
99516643 1 1 1 1 1 1
99516961 1 1 1 1 1 1
99516753 1 1 1 1 1 1
99519445 1 1 1 1 1 1
99520255 1 1 1 1 1 1
99521224 1 1 1 1 1 1
99520944 1 1 1 1 1 1
99522205 1 1 1 1 1 1
99522446 1 1 1 1 1 1
99522485 1 1 1 1 1 1
99523599 1 1 1 1 1 1
99524049 1 1 1 1 1 1
99524609 1 1 1 1 1 1
99525378 1 1 1 1 1 1
99525192 1 1 1 1 1 1
99525261 1 1 1 1 1 1
99525903 1 1 1 1 1 1
99526460 1 1 1 1 1 1
99527163 1 1 1 1 1 1
99529409 1 1 1 1 1 1
99529478 1 1 1 1 1 1
99529238 1 1 1 1 1 1
99529880 1 1 1 1 1 1
99531232 1 1 1 1 1 1
99531053 1 1 1 1 1 1
99530934 1 1 1 1 1 1
99532150 1 1 1 1 1 1
99533873 1 1 1 1 1 1
99534671 1 1 1 1 1 1
99534830 1 1 1 1 1 1
99534704 1 1 1 1 1 1
99535285 1 1 1 1 1 1
99535009 1 1 1 1 1 1
99536661 1 1 1 1 1 1
99538571 1 1 1 1 1 1
99538851 1 1 1 1 1 1
99539712 1 1 1 1 1 1
99540290 1 1 1 1 1 1
99540323 1 1 1 1 1 1
99539926 1 1 1 1 1 1
99540591 1 1 1 1 1 1
99543758 1 1 1 1 1 1
99543717 1 1 1 1 1 1
99415636 1 1 1 1 1 1
99302110 1 1 1 1 1 1
99512453 1 1 1 1 1 1
99520480 1 1 1 1 1 1
99523755 1 1 1 1 1 1
99525383 1 1 1 1 1 1
99534118 1 1 1 1 1 1
99536128 1 1 1 1 1 1
99536728 1 1 1 1 1 1
99537936 1 1 1 1 1 1
99539856 1 1 1 1 1 1
99542689 1 1 1 1 1 1
99543711 1 1 1 1 1 1
99403215 1 1 1 1 1 1
99408015 1 1 1 1 1 1
99530241 1 1 1 1 1 1
99532817 1 1 1 1 1 1
99418725 1 1 1 1 1 1
205 1 1 1 1 1 1
515 1 1 1 1 1 1
9912510 1 1 1 1 1 1
9912700 1 1 1 1 1 1
600 1 1 1 1 1 1
986 1 1 1 1 1 1
1087 1 1 1 1 1 1
1024 1 1 1 1 1 1
9914511 1 1 1 1 1 1
9914790 1 1 1 1 1 1
805 1 1 1 1 1 1
672 1 1 1 1 1 1
396 1 1 1 1 1 1
99174502 1 1 1 1 1 1
99174753 1 1 1 1 1 1
99191300 1 1 1 1 1 1
99262001 1 1 1 1 1 1
99262500 1 1 1 1 1 1
9911813 1 1 1 1 1 1
9914308 1 1 1 1 1 1
9914760 1 1 1 1 1 1
99250501 1 1 1 1 1 1
99400282 1 1 1 1 1 1
99400402 1 1 1 1 1 1
99400682 1 1 1 1 1 1
99401411 1 1 1 1 1 1
99401575 1 1 1 1 1 1
99401515 1 1 1 1 1 1
99401607 1 1 1 1 1 1
99401958 1 1 1 1 1 1
99402579 1 1 1 1 1 1
99402555 1 1 1 1 1 1
99402622 1 1 1 1 1 1
99402655 1 1 1 1 1 1
99403003 1 1 1 1 1 1
99403032 1 1 1 1 1 1
99403329 1 1 1 1 1 1
99403601 1 1 1 1 1 1
99403717 1 1 1 1 1 1
99403918 1 1 1 1 1 1
99404213 1 1 1 1 1 1
99404298 1 1 1 1 1 1
99404552 1 1 1 1 1 1
99404877 1 1 1 1 1 1
99404822 1 1 1 1 1 1
99405016 1 1 1 1 1 1
99405661 1 1 1 1 1 1
99405873 1 1 1 1 1 1
99406029 1 1 1 1 1 1
99406465 1 1 1 1 1 1
99406591 1 1 1 1 1 1
99407377 1 1 1 1 1 1
99407728 1 1 1 1 1 1
99407952 1 1 1 1 1 1
99408849 1 1 1 1 1 1
99409009 1 1 1 1 1 1
99409331 1 1 1 1 1 1
99409756 1 1 1 1 1 1
99409872 1 1 1 1 1 1
99409891 1 1 1 1 1 1
99410144 1 1 1 1 1 1
99410310 1 1 1 1 1 1
99410385 1 1 1 1 1 1
99410484 1 1 1 1 1 1
99410556 1 1 1 1 1 1
99410935 1 1 1 1 1 1
99411119 1 1 1 1 1 1
99411251 1 1 1 1 1 1
99411537 1 1 1 1 1 1
99413531 1 1 1 1 1 1
99412965 1 1 1 1 1 1
99412579 1 1 1 1 1 1
99414059 1 1 1 1 1 1
99413960 1 1 1 1 1 1
99413854 1 1 1 1 1 1
99415284 1 1 1 1 1 1
99415180 1 1 1 1 1 1
99414274 1 1 1 1 1 1
99414312 1 1 1 1 1 1
99416926 1 1 1 1 1 1
99416231 1 1 1 1 1 1
99416139 1 1 1 1 1 1
99417435 1 1 1 1 1 1
99418683 1 1 1 1 1 1
99418060 1 1 1 1 1 1
99417962 1 1 1 1 1 1
99417666 1 1 1 1 1 1
99417676 1 1 1 1 1 1
99418957 1 1 1 1 1 1
99420283 1 1 1 1 1 1
99420415 1 1 1 1 1 1
99419645 1 1 1 1 1 1
99420051 1 1 1 1 1 1
99419425 1 1 1 1 1 1
99420768 1 1 1 1 1 1
99420539 1 1 1 1 1 1
99420783 1 1 1 1 1 1
99422013 1 1 1 1 1 1
99420918 1 1 1 1 1 1
99420902 1 1 1 1 1 1
99423492 1 1 1 1 1 1
99423236 1 1 1 1 1 1
99423188 1 1 1 1 1 1
99424910 1 1 1 1 1 1
99424212 1 1 1 1 1 1
99424297 1 1 1 1 1 1
99424274 1 1 1 1 1 1
99425748 1 1 1 1 1 1
99426912 1 1 1 1 1 1
99426394 1 1 1 1 1 1
99426568 1 1 1 1 1 1
99426015 1 1 1 1 1 1
99427206 1 1 1 1 1 1
99428611 1 1 1 1 1 1
99427979 1 1 1 1 1 1
99428017 1 1 1 1 1 1
99429124 1 1 1 1 1 1
99430195 1 1 1 1 1 1
99430103 1 1 1 1 1 1
99429943 1 1 1 1 1 1
99429202 1 1 1 1 1 1
99429282 1 1 1 1 1 1
99430797 1 1 1 1 1 1
99431828 1 1 1 1 1 1
99431657 1 1 1 1 1 1
99431946 1 1 1 1 1 1
99431305 1 1 1 1 1 1
99431371 1 1 1 1 1 1
99432394 1 1 1 1 1 1
99433548 1 1 1 1 1 1
99433466 1 1 1 1 1 1
99433660 1 1 1 1 1 1
99433274 1 1 1 1 1 1
99432951 1 1 1 1 1 1
99432802 1 1 1 1 1 1
99435083 1 1 1 1 1 1
99435259 1 1 1 1 1 1
99434472 1 1 1 1 1 1
99434279 1 1 1 1 1 1
99434281 1 1 1 1 1 1
99436858 1 1 1 1 1 1
99436903 1 1 1 1 1 1
99436711 1 1 1 1 1 1
99436442 1 1 1 1 1 1
99435930 1 1 1 1 1 1
99300039 1 1 1 1 1 1
99300574 1 1 1 1 1 1
99300711 1 1 1 1 1 1
99300335 1 1 1 1 1 1
99300234 1 1 1 1 1 1
99300299 1 1 1 1 1 1
99301443 1 1 1 1 1 1
99301531 1 1 1 1 1 1
99300976 1 1 1 1 1 1
99301093 1 1 1 1 1 1
99302260 1 1 1 1 1 1
99302273 1 1 1 1 1 1
99301815 1 1 1 1 1 1
99301860 1 1 1 1 1 1
99302482 1 1 1 1 1 1
99302536 1 1 1 1 1 1
99302852 1 1 1 1 1 1
99302827 1 1 1 1 1 1
99302625 1 1 1 1 1 1
99302620 1 1 1 1 1 1
99304032 1 1 1 1 1 1
99303812 1 1 1 1 1 1
99304072 1 1 1 1 1 1
99304179 1 1 1 1 1 1
99304478 1 1 1 1 1 1
99305024 1 1 1 1 1 1
99304942 1 1 1 1 1 1
99305620 1 1 1 1 1 1
99305339 1 1 1 1 1 1
99305305 1 1 1 1 1 1
99305106 1 1 1 1 1 1
99305211 1 1 1 1 1 1
99305108 1 1 1 1 1 1
99500108 1 1 1 1 1 1
99500097 1 1 1 1 1 1
99500046 1 1 1 1 1 1
99500615 1 1 1 1 1 1
99500757 1 1 1 1 1 1
99500694 1 1 1 1 1 1
99500696 1 1 1 1 1 1
99500531 1 1 1 1 1 1
99500436 1 1 1 1 1 1
99500257 1 1 1 1 1 1
99500837 1 1 1 1 1 1
99500843 1 1 1 1 1 1
99501565 1 1 1 1 1 1
99501404 1 1 1 1 1 1
99501355 1 1 1 1 1 1
99501717 1 1 1 1 1 1
99502273 1 1 1 1 1 1
99502266 1 1 1 1 1 1
99502139 1 1 1 1 1 1
99502483 1 1 1 1 1 1
99503181 1 1 1 1 1 1
99503010 1 1 1 1 1 1
99503356 1 1 1 1 1 1
99504116 1 1 1 1 1 1
99503991 1 1 1 1 1 1
99503829 1 1 1 1 1 1
99503854 1 1 1 1 1 1
99503806 1 1 1 1 1 1
99503555 1 1 1 1 1 1
99503698 1 1 1 1 1 1
99504137 1 1 1 1 1 1
99504911 1 1 1 1 1 1
99504859 1 1 1 1 1 1
99504349 1 1 1 1 1 1
99504969 1 1 1 1 1 1
99505594 1 1 1 1 1 1
99505570 1 1 1 1 1 1
99505727 1 1 1 1 1 1
99505539 1 1 1 1 1 1
99505517 1 1 1 1 1 1
99505532 1 1 1 1 1 1
99506454 1 1 1 1 1 1
99506406 1 1 1 1 1 1
99506367 1 1 1 1 1 1
99506189 1 1 1 1 1 1
99506245 1 1 1 1 1 1
99506271 1 1 1 1 1 1
99506001 1 1 1 1 1 1
99506754 1 1 1 1 1 1
99506783 1 1 1 1 1 1
99507128 1 1 1 1 1 1
99508122 1 1 1 1 1 1
99508061 1 1 1 1 1 1
99508140 1 1 1 1 1 1
99508013 1 1 1 1 1 1
99507778 1 1 1 1 1 1
99507819 1 1 1 1 1 1
99508977 1 1 1 1 1 1
99509004 1 1 1 1 1 1
99508941 1 1 1 1 1 1
99509069 1 1 1 1 1 1
99509036 1 1 1 1 1 1
99508733 1 1 1 1 1 1
99508611 1 1 1 1 1 1
99508561 1 1 1 1 1 1
99508645 1 1 1 1 1 1
99509273 1 1 1 1 1 1
99509759 1 1 1 1 1 1
99509669 1 1 1 1 1 1
99509671 1 1 1 1 1 1
99509615 1 1 1 1 1 1
99509346 1 1 1 1 1 1
99509976 1 1 1 1 1 1
99510714 1 1 1 1 1 1
99510439 1 1 1 1 1 1
99510454 1 1 1 1 1 1
99510508 1 1 1 1 1 1
99510738 1 1 1 1 1 1
99510890 1 1 1 1 1 1
99511219 1 1 1 1 1 1
99511242 1 1 1 1 1 1
99510992 1 1 1 1 1 1
99511033 1 1 1 1 1 1
99511112 1 1 1 1 1 1
99512534 1 1 1 1 1 1
99513084 1 1 1 1 1 1
99512924 1 1 1 1 1 1
99512730 1 1 1 1 1 1
99513348 1 1 1 1 1 1
99513349 1 1 1 1 1 1
99513222 1 1 1 1 1 1
99513610 1 1 1 1 1 1
99514185 1 1 1 1 1 1
99514088 1 1 1 1 1 1
99514458 1 1 1 1 1 1
99514563 1 1 1 1 1 1
99514354 1 1 1 1 1 1
99514371 1 1 1 1 1 1
99515654 1 1 1 1 1 1
99515535 1 1 1 1 1 1
99515320 1 1 1 1 1 1
99515168 1 1 1 1 1 1
99515169 1 1 1 1 1 1
99515829 1 1 1 1 1 1
99515830 1 1 1 1 1 1
99516502 1 1 1 1 1 1
99516239 1 1 1 1 1 1
99516188 1 1 1 1 1 1
99516206 1 1 1 1 1 1
99515985 1 1 1 1 1 1
99515997 1 1 1 1 1 1
99515988 1 1 1 1 1 1
99516571 1 1 1 1 1 1
99516306 1 1 1 1 1 1
99516594 1 1 1 1 1 1
99517294 1 1 1 1 1 1
99517035 1 1 1 1 1 1
99516775 1 1 1 1 1 1
99517440 1 1 1 1 1 1
99517498 1 1 1 1 1 1
99518079 1 1 1 1 1 1
99517756 1 1 1 1 1 1
99517954 1 1 1 1 1 1
99518359 1 1 1 1 1 1
99518899 1 1 1 1 1 1
99518757 1 1 1 1 1 1
99518681 1 1 1 1 1 1
99518646 1 1 1 1 1 1
99518612 1 1 1 1 1 1
99518564 1 1 1 1 1 1
99518455 1 1 1 1 1 1
99519654 1 1 1 1 1 1
99519582 1 1 1 1 1 1
99519591 1 1 1 1 1 1
99519314 1 1 1 1 1 1
99519934 1 1 1 1 1 1
99519898 1 1 1 1 1 1
99520567 1 1 1 1 1 1
99520614 1 1 1 1 1 1
99520249 1 1 1 1 1 1
99520023 1 1 1 1 1 1
99520157 1 1 1 1 1 1
99520701 1 1 1 1 1 1
99521085 1 1 1 1 1 1
99521201 1 1 1 1 1 1
99521032 1 1 1 1 1 1
99522011 1 1 1 1 1 1
99521882 1 1 1 1 1 1
99522026 1 1 1 1 1 1
99521983 1 1 1 1 1 1
99521757 1 1 1 1 1 1
99522410 1 1 1 1 1 1
99523089 1 1 1 1 1 1
99523060 1 1 1 1 1 1
99522708 1 1 1 1 1 1
99522905 1 1 1 1 1 1
99522910 1 1 1 1 1 1
99522500 1 1 1 1 1 1
99522531 1 1 1 1 1 1
99522585 1 1 1 1 1 1
99522536 1 1 1 1 1 1
99523879 1 1 1 1 1 1
99523987 1 1 1 1 1 1
99524657 1 1 1 1 1 1
99524631 1 1 1 1 1 1
99524533 1 1 1 1 1 1
99524832 1 1 1 1 1 1
99524906 1 1 1 1 1 1
99525566 1 1 1 1 1 1
99525543 1 1 1 1 1 1
99525594 1 1 1 1 1 1
99525801 1 1 1 1 1 1
99526122 1 1 1 1 1 1
99525983 1 1 1 1 1 1
99525895 1 1 1 1 1 1
99526527 1 1 1 1 1 1
99527226 1 1 1 1 1 1
99527229 1 1 1 1 1 1
99526950 1 1 1 1 1 1
99526848 1 1 1 1 1 1
99526656 1 1 1 1 1 1
99526798 1 1 1 1 1 1
99527377 1 1 1 1 1 1
99527261 1 1 1 1 1 1
99527953 1 1 1 1 1 1
99527762 1 1 1 1 1 1
99527817 1 1 1 1 1 1
99527660 1 1 1 1 1 1
99528214 1 1 1 1 1 1
99528231 1 1 1 1 1 1
99528236 1 1 1 1 1 1
99528857 1 1 1 1 1 1
99528565 1 1 1 1 1 1
99528486 1 1 1 1 1 1
99528960 1 1 1 1 1 1
99529913 1 1 1 1 1 1
99530422 1 1 1 1 1 1
99530156 1 1 1 1 1 1
99530268 1 1 1 1 1 1
99530075 1 1 1 1 1 1
99529988 1 1 1 1 1 1
99529994 1 1 1 1 1 1
99531355 1 1 1 1 1 1
99531015 1 1 1 1 1 1
99530760 1 1 1 1 1 1
99530791 1 1 1 1 1 1
99531537 1 1 1 1 1 1
99531806 1 1 1 1 1 1
99531795 1 1 1 1 1 1
99531901 1 1 1 1 1 1
99531740 1 1 1 1 1 1
99531731 1 1 1 1 1 1
99531667 1 1 1 1 1 1
99531616 1 1 1 1 1 1
99531778 1 1 1 1 1 1
99532339 1 1 1 1 1 1
99532379 1 1 1 1 1 1
99532840 1 1 1 1 1 1
99533014 1 1 1 1 1 1
99532926 1 1 1 1 1 1
99532462 1 1 1 1 1 1
99532463 1 1 1 1 1 1
99532551 1 1 1 1 1 1
99533743 1 1 1 1 1 1
99533368 1 1 1 1 1 1
99534004 1 1 1 1 1 1
99534593 1 1 1 1 1 1
99534446 1 1 1 1 1 1
99535371 1 1 1 1 1 1
99535280 1 1 1 1 1 1
99535709 1 1 1 1 1 1
99535648 1 1 1 1 1 1
99536160 1 1 1 1 1 1
99536324 1 1 1 1 1 1
99536111 1 1 1 1 1 1
99536022 1 1 1 1 1 1
99536036 1 1 1 1 1 1
99535826 1 1 1 1 1 1
99535841 1 1 1 1 1 1
99536350 1 1 1 1 1 1
99536417 1 1 1 1 1 1
99537208 1 1 1 1 1 1
99537810 1 1 1 1 1 1
99537865 1 1 1 1 1 1
99537907 1 1 1 1 1 1
99537624 1 1 1 1 1 1
99537540 1 1 1 1 1 1
99537399 1 1 1 1 1 1
99537463 1 1 1 1 1 1
99537417 1 1 1 1 1 1
99538808 1 1 1 1 1 1
99539484 1 1 1 1 1 1
99540436 1 1 1 1 1 1
99540504 1 1 1 1 1 1
99540570 1 1 1 1 1 1
99540547 1 1 1 1 1 1
99541092 1 1 1 1 1 1
99541188 1 1 1 1 1 1
99540921 1 1 1 1 1 1
99540802 1 1 1 1 1 1
99540808 1 1 1 1 1 1
99540693 1 1 1 1 1 1
99541997 1 1 1 1 1 1
99541713 1 1 1 1 1 1
99541835 1 1 1 1 1 1
99541643 1 1 1 1 1 1
99542758 1 1 1 1 1 1
99542773 1 1 1 1 1 1
99542800 1 1 1 1 1 1
99542840 1 1 1 1 1 1
99542866 1 1 1 1 1 1
99542366 1 1 1 1 1 1
99542424 1 1 1 1 1 1
99542516 1 1 1 1 1 1
99543451 1 1 1 1 1 1
99543474 1 1 1 1 1 1
99543336 1 1 1 1 1 1
99543311 1 1 1 1 1 1
99543236 1 1 1 1 1 1
99543226 1 1 1 1 1 1
99543266 1 1 1 1 1 1
99543871 1 1 1 1 1 1
99544430 1 1 1 1 1 1
99544271 1 1 1 1 1 1
99544146 1 1 1 1 1 1
99544698 1 1 1 1 1 1
99400634 1 1 1 1 1 1
99401753 1 1 1 1 1 1
99404211 1 1 1 1 1 1
99407244 1 1 1 1 1 1
99407421 1 1 1 1 1 1
99408852 1 1 1 1 1 1
99409778 1 1 1 1 1 1
99412252 1 1 1 1 1 1
99413458 1 1 1 1 1 1
99413189 1 1 1 1 1 1
99412850 1 1 1 1 1 1
99413883 1 1 1 1 1 1
99416513 1 1 1 1 1 1
99419316 1 1 1 1 1 1
99424562 1 1 1 1 1 1
99431709 1 1 1 1 1 1
99432041 1 1 1 1 1 1
99431623 1 1 1 1 1 1
99434187 1 1 1 1 1 1
99437074 1 1 1 1 1 1
99437344 1 1 1 1 1 1
99300602 1 1 1 1 1 1
99300670 1 1 1 1 1 1
99300313 1 1 1 1 1 1
99301116 1 1 1 1 1 1
99302180 1 1 1 1 1 1
99302023 1 1 1 1 1 1
99303268 1 1 1 1 1 1
99507249 1 1 1 1 1 1
99508235 1 1 1 1 1 1
99507639 1 1 1 1 1 1
99508952 1 1 1 1 1 1
99509989 1 1 1 1 1 1
99509955 1 1 1 1 1 1
99510699 1 1 1 1 1 1
99511319 1 1 1 1 1 1
99511687 1 1 1 1 1 1
99513085 1 1 1 1 1 1
99515781 1 1 1 1 1 1
99516559 1 1 1 1 1 1
99517394 1 1 1 1 1 1
99518003 1 1 1 1 1 1
99517637 1 1 1 1 1 1
99518709 1 1 1 1 1 1
99519688 1 1 1 1 1 1
99520472 1 1 1 1 1 1
99520672 1 1 1 1 1 1
99521318 1 1 1 1 1 1
99521271 1 1 1 1 1 1
99521663 1 1 1 1 1 1
99522887 1 1 1 1 1 1
99523831 1 1 1 1 1 1
99523794 1 1 1 1 1 1
99524065 1 1 1 1 1 1
99524306 1 1 1 1 1 1
99524780 1 1 1 1 1 1
99525707 1 1 1 1 1 1
99526225 1 1 1 1 1 1
99526096 1 1 1 1 1 1
99526425 1 1 1 1 1 1
99526804 1 1 1 1 1 1
99528975 1 1 1 1 1 1
99528968 1 1 1 1 1 1
99530209 1 1 1 1 1 1
99530265 1 1 1 1 1 1
99531999 1 1 1 1 1 1
99532517 1 1 1 1 1 1
99532608 1 1 1 1 1 1
99532429 1 1 1 1 1 1
99533153 1 1 1 1 1 1
99533793 1 1 1 1 1 1
99534659 1 1 1 1 1 1
99534745 1 1 1 1 1 1
99535756 1 1 1 1 1 1
99535818 1 1 1 1 1 1
99536974 1 1 1 1 1 1
99536814 1 1 1 1 1 1
99537504 1 1 1 1 1 1
99537392 1 1 1 1 1 1
99538802 1 1 1 1 1 1
99541689 1 1 1 1 1 1
99543749 1 1 1 1 1 1
99543417 1 1 1 1 1 1
99543379 1 1 1 1 1 1
99543821 1 1 1 1 1 1
99414690 1 1 1 1 1 1
99418462 1 1 1 1 1 1
99433384 1 1 1 1 1 1
99432792 1 1 1 1 1 1
99303558 1 1 1 1 1 1
99500969 1 1 1 1 1 1
99501632 1 1 1 1 1 1
99504296 1 1 1 1 1 1
99504372 1 1 1 1 1 1
99510916 1 1 1 1 1 1
99513712 1 1 1 1 1 1
99517017 1 1 1 1 1 1
99519457 1 1 1 1 1 1
99522109 1 1 1 1 1 1
99524168 1 1 1 1 1 1
99525621 1 1 1 1 1 1
99526531 1 1 1 1 1 1
99528483 1 1 1 1 1 1
99533352 1 1 1 1 1 1
99535566 1 1 1 1 1 1
99541933 1 1 1 1 1 1
99528532 1 1 1 1 1 1
99541587 1 1 1 1 1 1
99543625 1 1 1 1 1 1
99544695 1 1 1 1 1 1
99501799 1 1 1 1 1 1
9911304 1 1 1 1 1 1
9912326 1 1 1 1 1 1
695 1 1 1 1 1 1
9913602 1 1 1 1 1 1
122003 1 1 1 1 1 1
426 1 1 1 1 1 1
9914503 1 1 1 1 1 1
222 1 1 1 1 1 1
9914711 1 1 1 1 1 1
904 1 1 1 1 1 1
99122900 1 1 1 1 1 1
99123102 1 1 1 1 1 1
99123801 1 1 1 1 1 1
99160500 1 1 1 1 1 1
99161100 1 1 1 1 1 1
99162000 1 1 1 1 1 1
99171304 1 1 1 1 1 1
99172502 1 1 1 1 1 1
99174744 1 1 1 1 1 1
99194401 1 1 1 1 1 1
99264300 1 1 1 1 1 1
9911107 1 1 1 1 1 1
9963000 1 1 1 1 1 1
99400391 1 1 1 1 1 1
99400531 1 1 1 1 1 1
99401145 1 1 1 1 1 1
99401657 1 1 1 1 1 1
99402112 1 1 1 1 1 1
99402500 1 1 1 1 1 1
99402805 1 1 1 1 1 1
99404644 1 1 1 1 1 1
99404975 1 1 1 1 1 1
99405259 1 1 1 1 1 1
99405534 1 1 1 1 1 1
99406355 1 1 1 1 1 1
99406726 1 1 1 1 1 1
99406695 1 1 1 1 1 1
99407798 1 1 1 1 1 1
99408183 1 1 1 1 1 1
99408701 1 1 1 1 1 1
99409311 1 1 1 1 1 1
99409560 1 1 1 1 1 1
99410189 1 1 1 1 1 1
99410127 1 1 1 1 1 1
99410725 1 1 1 1 1 1
99410877 1 1 1 1 1 1
99410879 1 1 1 1 1 1
99411474 1 1 1 1 1 1
99412380 1 1 1 1 1 1
99413550 1 1 1 1 1 1
99413037 1 1 1 1 1 1
99412917 1 1 1 1 1 1
99413000 1 1 1 1 1 1
99412798 1 1 1 1 1 1
99412761 1 1 1 1 1 1
99413793 1 1 1 1 1 1
99413942 1 1 1 1 1 1
99414708 1 1 1 1 1 1
99414550 1 1 1 1 1 1
99414446 1 1 1 1 1 1
99415570 1 1 1 1 1 1
99416878 1 1 1 1 1 1
99415733 1 1 1 1 1 1
99415943 1 1 1 1 1 1
99417414 1 1 1 1 1 1
99418557 1 1 1 1 1 1
99418615 1 1 1 1 1 1
99418499 1 1 1 1 1 1
99418247 1 1 1 1 1 1
99418187 1 1 1 1 1 1
99418936 1 1 1 1 1 1
99419770 1 1 1 1 1 1
99419725 1 1 1 1 1 1
99420507 1 1 1 1 1 1
99421950 1 1 1 1 1 1
99421878 1 1 1 1 1 1
99421346 1 1 1 1 1 1
99421643 1 1 1 1 1 1
99421628 1 1 1 1 1 1
99421064 1 1 1 1 1 1
99421099 1 1 1 1 1 1
99421137 1 1 1 1 1 1
99422142 1 1 1 1 1 1
99423658 1 1 1 1 1 1
99423347 1 1 1 1 1 1
99423219 1 1 1 1 1 1
99422604 1 1 1 1 1 1
99422632 1 1 1 1 1 1
99422910 1 1 1 1 1 1
99422741 1 1 1 1 1 1
99424005 1 1 1 1 1 1
99424782 1 1 1 1 1 1
99424231 1 1 1 1 1 1
99424448 1 1 1 1 1 1
99425652 1 1 1 1 1 1
99426902 1 1 1 1 1 1
99426888 1 1 1 1 1 1
99426356 1 1 1 1 1 1
99426491 1 1 1 1 1 1
99425940 1 1 1 1 1 1
99425951 1 1 1 1 1 1
99427368 1 1 1 1 1 1
99428427 1 1 1 1 1 1
99427924 1 1 1 1 1 1
99428010 1 1 1 1 1 1
99427769 1 1 1 1 1 1
99429010 1 1 1 1 1 1
99429218 1 1 1 1 1 1
99431677 1 1 1 1 1 1
99431923 1 1 1 1 1 1
99431644 1 1 1 1 1 1
99431400 1 1 1 1 1 1
99432418 1 1 1 1 1 1
99432161 1 1 1 1 1 1
99433381 1 1 1 1 1 1
99432649 1 1 1 1 1 1
99432650 1 1 1 1 1 1
99433849 1 1 1 1 1 1
99435346 1 1 1 1 1 1
99435239 1 1 1 1 1 1
99434921 1 1 1 1 1 1
99434377 1 1 1 1 1 1
99435672 1 1 1 1 1 1
99435818 1 1 1 1 1 1
99436947 1 1 1 1 1 1
99436548 1 1 1 1 1 1
99436413 1 1 1 1 1 1
99436276 1 1 1 1 1 1
99437245 1 1 1 1 1 1
99300511 1 1 1 1 1 1
99300304 1 1 1 1 1 1
99300221 1 1 1 1 1 1
99300796 1 1 1 1 1 1
99300893 1 1 1 1 1 1
99301064 1 1 1 1 1 1
99301580 1 1 1 1 1 1
99301615 1 1 1 1 1 1
99302291 1 1 1 1 1 1
99302326 1 1 1 1 1 1
99302457 1 1 1 1 1 1
99302962 1 1 1 1 1 1
99302954 1 1 1 1 1 1
99302765 1 1 1 1 1 1
99303342 1 1 1 1 1 1
99303225 1 1 1 1 1 1
99303788 1 1 1 1 1 1
99303688 1 1 1 1 1 1
99303760 1 1 1 1 1 1
99304120 1 1 1 1 1 1
99304614 1 1 1 1 1 1
99304599 1 1 1 1 1 1
99304315 1 1 1 1 1 1
99304304 1 1 1 1 1 1
99304420 1 1 1 1 1 1
99304295 1 1 1 1 1 1
99305652 1 1 1 1 1 1
99305180 1 1 1 1 1 1
99500103 1 1 1 1 1 1
99500142 1 1 1 1 1 1
99500633 1 1 1 1 1 1
99500767 1 1 1 1 1 1
99500626 1 1 1 1 1 1
99500890 1 1 1 1 1 1
99500894 1 1 1 1 1 1
99500962 1 1 1 1 1 1
99501501 1 1 1 1 1 1
99501442 1 1 1 1 1 1
99501767 1 1 1 1 1 1
99502406 1 1 1 1 1 1
99503089 1 1 1 1 1 1
99503212 1 1 1 1 1 1
99502893 1 1 1 1 1 1
99502953 1 1 1 1 1 1
99502810 1 1 1 1 1 1
99502798 1 1 1 1 1 1
99503463 1 1 1 1 1 1
99503339 1 1 1 1 1 1
99504082 1 1 1 1 1 1
99503750 1 1 1 1 1 1
99503870 1 1 1 1 1 1
99503580 1 1 1 1 1 1
99504155 1 1 1 1 1 1
99504268 1 1 1 1 1 1
99504599 1 1 1 1 1 1
99504437 1 1 1 1 1 1
99505087 1 1 1 1 1 1
99505494 1 1 1 1 1 1
99505786 1 1 1 1 1 1
99506525 1 1 1 1 1 1
99506479 1 1 1 1 1 1
99506379 1 1 1 1 1 1
99506227 1 1 1 1 1 1
99506310 1 1 1 1 1 1
99506007 1 1 1 1 1 1
99506620 1 1 1 1 1 1
99507536 1 1 1 1 1 1
99508184 1 1 1 1 1 1
99508044 1 1 1 1 1 1
99508000 1 1 1 1 1 1
99507810 1 1 1 1 1 1
99507763 1 1 1 1 1 1
99508299 1 1 1 1 1 1
99508274 1 1 1 1 1 1
99509035 1 1 1 1 1 1
99508845 1 1 1 1 1 1
99508820 1 1 1 1 1 1
99508851 1 1 1 1 1 1
99508537 1 1 1 1 1 1
99508655 1 1 1 1 1 1
99509084 1 1 1 1 1 1
99509245 1 1 1 1 1 1
99509270 1 1 1 1 1 1
99509746 1 1 1 1 1 1
99509703 1 1 1 1 1 1
99509506 1 1 1 1 1 1
99509383 1 1 1 1 1 1
99509434 1 1 1 1 1 1
99509395 1 1 1 1 1 1
99510525 1 1 1 1 1 1
99510487 1 1 1 1 1 1
99510449 1 1 1 1 1 1
99510151 1 1 1 1 1 1
99510193 1 1 1 1 1 1
99510840 1 1 1 1 1 1
99510786 1 1 1 1 1 1
99511454 1 1 1 1 1 1
99511322 1 1 1 1 1 1
99511137 1 1 1 1 1 1
99511676 1 1 1 1 1 1
99512050 1 1 1 1 1 1
99512089 1 1 1 1 1 1
99512000 1 1 1 1 1 1
99511942 1 1 1 1 1 1
99513022 1 1 1 1 1 1
99512768 1 1 1 1 1 1
99512679 1 1 1 1 1 1
99513983 1 1 1 1 1 1
99513442 1 1 1 1 1 1
99514147 1 1 1 1 1 1
99514063 1 1 1 1 1 1
99514117 1 1 1 1 1 1
99514808 1 1 1 1 1 1
99514828 1 1 1 1 1 1
99514448 1 1 1 1 1 1
99514449 1 1 1 1 1 1
99514491 1 1 1 1 1 1
99514275 1 1 1 1 1 1
99514349 1 1 1 1 1 1
99514903 1 1 1 1 1 1
99515594 1 1 1 1 1 1
99515550 1 1 1 1 1 1
99515091 1 1 1 1 1 1
99515094 1 1 1 1 1 1
99515266 1 1 1 1 1 1
99515758 1 1 1 1 1 1
99515823 1 1 1 1 1 1
99516269 1 1 1 1 1 1
99516183 1 1 1 1 1 1
99516264 1 1 1 1 1 1
99516582 1 1 1 1 1 1
99517260 1 1 1 1 1 1
99517096 1 1 1 1 1 1
99516928 1 1 1 1 1 1
99517413 1 1 1 1 1 1
99518011 1 1 1 1 1 1
99517789 1 1 1 1 1 1
99517822 1 1 1 1 1 1
99517581 1 1 1 1 1 1
99517635 1 1 1 1 1 1
99518251 1 1 1 1 1 1
99518214 1 1 1 1 1 1
99518850 1 1 1 1 1 1
99518643 1 1 1 1 1 1
99518447 1 1 1 1 1 1
99518457 1 1 1 1 1 1
99519079 1 1 1 1 1 1
99519700 1 1 1 1 1 1
99519783 1 1 1 1 1 1
99519793 1 1 1 1 1 1
99519580 1 1 1 1 1 1
99519593 1 1 1 1 1 1
99519491 1 1 1 1 1 1
99519816 1 1 1 1 1 1
99519818 1 1 1 1 1 1
99520594 1 1 1 1 1 1
99520573 1 1 1 1 1 1
99520423 1 1 1 1 1 1
99520239 1 1 1 1 1 1
99520201 1 1 1 1 1 1
99520178 1 1 1 1 1 1
99520784 1 1 1 1 1 1
99521390 1 1 1 1 1 1
99521466 1 1 1 1 1 1
99521355 1 1 1 1 1 1
99521235 1 1 1 1 1 1
99520900 1 1 1 1 1 1
99520891 1 1 1 1 1 1
99520892 1 1 1 1 1 1
99522156 1 1 1 1 1 1
99522212 1 1 1 1 1 1
99522422 1 1 1 1 1 1
99522464 1 1 1 1 1 1
99523002 1 1 1 1 1 1
99522921 1 1 1 1 1 1
99522893 1 1 1 1 1 1
99522690 1 1 1 1 1 1
99523229 1 1 1 1 1 1
99523557 1 1 1 1 1 1
99523690 1 1 1 1 1 1
99523705 1 1 1 1 1 1
99523707 1 1 1 1 1 1
99523508 1 1 1 1 1 1
99523346 1 1 1 1 1 1
99524486 1 1 1 1 1 1
99524177 1 1 1 1 1 1
99525100 1 1 1 1 1 1
99524999 1 1 1 1 1 1
99525712 1 1 1 1 1 1
99525739 1 1 1 1 1 1
99526337 1 1 1 1 1 1
99526327 1 1 1 1 1 1
99526354 1 1 1 1 1 1
99526068 1 1 1 1 1 1
99526159 1 1 1 1 1 1
99525951 1 1 1 1 1 1
99525993 1 1 1 1 1 1
99526499 1 1 1 1 1 1
99526582 1 1 1 1 1 1
99527206 1 1 1 1 1 1
99527080 1 1 1 1 1 1
99527044 1 1 1 1 1 1
99527306 1 1 1 1 1 1
99527413 1 1 1 1 1 1
99527943 1 1 1 1 1 1
99527784 1 1 1 1 1 1
99527613 1 1 1 1 1 1
99527458 1 1 1 1 1 1
99527657 1 1 1 1 1 1
99527477 1 1 1 1 1 1
99528090 1 1 1 1 1 1
99528890 1 1 1 1 1 1
99528745 1 1 1 1 1 1
99528501 1 1 1 1 1 1
99528360 1 1 1 1 1 1
99528957 1 1 1 1 1 1
99528984 1 1 1 1 1 1
99529547 1 1 1 1 1 1
99529361 1 1 1 1 1 1
99529146 1 1 1 1 1 1
99529205 1 1 1 1 1 1
99529807 1 1 1 1 1 1
99530428 1 1 1 1 1 1
99530333 1 1 1 1 1 1
99529975 1 1 1 1 1 1
99530130 1 1 1 1 1 1
99530112 1 1 1 1 1 1
99530758 1 1 1 1 1 1
99531362 1 1 1 1 1 1
99531089 1 1 1 1 1 1
99530867 1 1 1 1 1 1
99532072 1 1 1 1 1 1
99531873 1 1 1 1 1 1
99531968 1 1 1 1 1 1
99531642 1 1 1 1 1 1
99531788 1 1 1 1 1 1
99531752 1 1 1 1 1 1
99532842 1 1 1 1 1 1
99532652 1 1 1 1 1 1
99532639 1 1 1 1 1 1
99532567 1 1 1 1 1 1
99532443 1 1 1 1 1 1
99533138 1 1 1 1 1 1
99533396 1 1 1 1 1 1
99533310 1 1 1 1 1 1
99534627 1 1 1 1 1 1
99534479 1 1 1 1 1 1
99534308 1 1 1 1 1 1
99534874 1 1 1 1 1 1
99535372 1 1 1 1 1 1
99535085 1 1 1 1 1 1
99535093 1 1 1 1 1 1
99535586 1 1 1 1 1 1
99535699 1 1 1 1 1 1
99536246 1 1 1 1 1 1
99536201 1 1 1 1 1 1
99536320 1 1 1 1 1 1
99536325 1 1 1 1 1 1
99535913 1 1 1 1 1 1
99536493 1 1 1 1 1 1
99537112 1 1 1 1 1 1
99537027 1 1 1 1 1 1
99537018 1 1 1 1 1 1
99536867 1 1 1 1 1 1
99536956 1 1 1 1 1 1
99536730 1 1 1 1 1 1
99536577 1 1 1 1 1 1
99537237 1 1 1 1 1 1
99537588 1 1 1 1 1 1
99537750 1 1 1 1 1 1
99537611 1 1 1 1 1 1
99537377 1 1 1 1 1 1
99538711 1 1 1 1 1 1
99538639 1 1 1 1 1 1
99538748 1 1 1 1 1 1
99538497 1 1 1 1 1 1
99538539 1 1 1 1 1 1
99538301 1 1 1 1 1 1
99538292 1 1 1 1 1 1
99538215 1 1 1 1 1 1
99538322 1 1 1 1 1 1
99538929 1 1 1 1 1 1
99538897 1 1 1 1 1 1
99538912 1 1 1 1 1 1
99539265 1 1 1 1 1 1
99539204 1 1 1 1 1 1
99540415 1 1 1 1 1 1
99540469 1 1 1 1 1 1
99540538 1 1 1 1 1 1
99541118 1 1 1 1 1 1
99540817 1 1 1 1 1 1
99541306 1 1 1 1 1 1
99541940 1 1 1 1 1 1
99541741 1 1 1 1 1 1
99541832 1 1 1 1 1 1
99541698 1 1 1 1 1 1
99542285 1 1 1 1 1 1
99542141 1 1 1 1 1 1
99542548 1 1 1 1 1 1
99542647 1 1 1 1 1 1
99542501 1 1 1 1 1 1
99543471 1 1 1 1 1 1
99543203 1 1 1 1 1 1
99543234 1 1 1 1 1 1
99543162 1 1 1 1 1 1
99544493 1 1 1 1 1 1
99544163 1 1 1 1 1 1
99400757 1 1 1 1 1 1
99401221 1 1 1 1 1 1
99402208 1 1 1 1 1 1
99403189 1 1 1 1 1 1
99403280 1 1 1 1 1 1
99407123 1 1 1 1 1 1
99409151 1 1 1 1 1 1
99410406 1 1 1 1 1 1
99411085 1 1 1 1 1 1
99414004 1 1 1 1 1 1
99414010 1 1 1 1 1 1
99415519 1 1 1 1 1 1
99416226 1 1 1 1 1 1
99416128 1 1 1 1 1 1
99416045 1 1 1 1 1 1
99417059 1 1 1 1 1 1
99417967 1 1 1 1 1 1
99420905 1 1 1 1 1 1
99422509 1 1 1 1 1 1
99423399 1 1 1 1 1 1
99424790 1 1 1 1 1 1
99424285 1 1 1 1 1 1
99425774 1 1 1 1 1 1
99426759 1 1 1 1 1 1
99426221 1 1 1 1 1 1
99430344 1 1 1 1 1 1
99429653 1 1 1 1 1 1
99433708 1 1 1 1 1 1
99432580 1 1 1 1 1 1
99435145 1 1 1 1 1 1
99434755 1 1 1 1 1 1
99300471 1 1 1 1 1 1
99302601 1 1 1 1 1 1
99305503 1 1 1 1 1 1
99305312 1 1 1 1 1 1
99305470 1 1 1 1 1 1
99500140 1 1 1 1 1 1
99501307 1 1 1 1 1 1
99501988 1 1 1 1 1 1
99502556 1 1 1 1 1 1
99502914 1 1 1 1 1 1
99502871 1 1 1 1 1 1
99503794 1 1 1 1 1 1
99504363 1 1 1 1 1 1
99504448 1 1 1 1 1 1
99504957 1 1 1 1 1 1
99504973 1 1 1 1 1 1
99506762 1 1 1 1 1 1
99507269 1 1 1 1 1 1
99507647 1 1 1 1 1 1
99508448 1 1 1 1 1 1
99509680 1 1 1 1 1 1
99509310 1 1 1 1 1 1
99510740 1 1 1 1 1 1
99510928 1 1 1 1 1 1
99511261 1 1 1 1 1 1
99513086 1 1 1 1 1 1
99513329 1 1 1 1 1 1
99517094 1 1 1 1 1 1
99516914 1 1 1 1 1 1
99517446 1 1 1 1 1 1
99517561 1 1 1 1 1 1
99518279 1 1 1 1 1 1
99520364 1 1 1 1 1 1
99520220 1 1 1 1 1 1
99521835 1 1 1 1 1 1
99524095 1 1 1 1 1 1
99524798 1 1 1 1 1 1
99527958 1 1 1 1 1 1
99528723 1 1 1 1 1 1
99528615 1 1 1 1 1 1
99528693 1 1 1 1 1 1
99528430 1 1 1 1 1 1
99528456 1 1 1 1 1 1
99528474 1 1 1 1 1 1
99529382 1 1 1 1 1 1
99531934 1 1 1 1 1 1
99533172 1 1 1 1 1 1
99534529 1 1 1 1 1 1
99534757 1 1 1 1 1 1
99535122 1 1 1 1 1 1
99535612 1 1 1 1 1 1
99536952 1 1 1 1 1 1
99537470 1 1 1 1 1 1
99538648 1 1 1 1 1 1
99538525 1 1 1 1 1 1
99538513 1 1 1 1 1 1
99539447 1 1 1 1 1 1
99540454 1 1 1 1 1 1
99540284 1 1 1 1 1 1
99540905 1 1 1 1 1 1
99541753 1 1 1 1 1 1
99541509 1 1 1 1 1 1
99543725 1 1 1 1 1 1
99543473 1 1 1 1 1 1
99543172 1 1 1 1 1 1
99543824 1 1 1 1 1 1
99408870 1 1 1 1 1 1
99411656 1 1 1 1 1 1
99417341 1 1 1 1 1 1
99421863 1 1 1 1 1 1
99303358 1 1 1 1 1 1
99304340 1 1 1 1 1 1
99500201 1 1 1 1 1 1
99502506 1 1 1 1 1 1
99511308 1 1 1 1 1 1
99520448 1 1 1 1 1 1
99524470 1 1 1 1 1 1
99524560 1 1 1 1 1 1
99526003 1 1 1 1 1 1
99535988 1 1 1 1 1 1
99542818 1 1 1 1 1 1
99544019 1 1 1 1 1 1
99425897 1 1 1 1 1 1
99508854 1 1 1 1 1 1
9910932 1 1 1 1 1 1
9911118 1 1 1 1 1 1
9911705 1 1 1 1 1 1
349 1 1 1 1 1 1
362 1 1 1 1 1 1
9912319 1 1 1 1 1 1
9912500 1 1 1 1 1 1
9912621 1 1 1 1 1 1
9912707 1 1 1 1 1 1
9913000 1 1 1 1 1 1
9913002 1 1 1 1 1 1
9913306 1 1 1 1 1 1
9913310 1 1 1 1 1 1
1077 1 1 1 1 1 1
9914010 1 1 1 1 1 1
764 1 1 1 1 1 1
866 1 1 1 1 1 1
857 1 1 1 1 1 1
243 1 1 1 1 1 1
9914748 1 1 1 1 1 1
9914808 1 1 1 1 1 1
99123800 1 1 1 1 1 1
99171409 1 1 1 1 1 1
99173208 1 1 1 1 1 1
1214 1 1 1 1 1 1
99174007 1 1 1 1 1 1
99400255 1 1 1 1 1 1
99401325 1 1 1 1 1 1
99401332 1 1 1 1 1 1
99402055 1 1 1 1 1 1
99402155 1 1 1 1 1 1
99402845 1 1 1 1 1 1
99404389 1 1 1 1 1 1
99404751 1 1 1 1 1 1
99404943 1 1 1 1 1 1
99405100 1 1 1 1 1 1
99405251 1 1 1 1 1 1
99405928 1 1 1 1 1 1
99406145 1 1 1 1 1 1
99406219 1 1 1 1 1 1
99407677 1 1 1 1 1 1
99408743 1 1 1 1 1 1
99409190 1 1 1 1 1 1
99409468 1 1 1 1 1 1
99410615 1 1 1 1 1 1
99410525 1 1 1 1 1 1
99412218 1 1 1 1 1 1
99412258 1 1 1 1 1 1
99413302 1 1 1 1 1 1
99413407 1 1 1 1 1 1
99413434 1 1 1 1 1 1
99414694 1 1 1 1 1 1
99416499 1 1 1 1 1 1
99416094 1 1 1 1 1 1
99417034 1 1 1 1 1 1
99418652 1 1 1 1 1 1
99418653 1 1 1 1 1 1
99418471 1 1 1 1 1 1
99418650 1 1 1 1 1 1
99418276 1 1 1 1 1 1
99417797 1 1 1 1 1 1
99418804 1 1 1 1 1 1
99420249 1 1 1 1 1 1
99419332 1 1 1 1 1 1
99420518 1 1 1 1 1 1
99421840 1 1 1 1 1 1
99421966 1 1 1 1 1 1
99421721 1 1 1 1 1 1
99421595 1 1 1 1 1 1
99421521 1 1 1 1 1 1
99420967 1 1 1 1 1 1
99423547 1 1 1 1 1 1
99423738 1 1 1 1 1 1
99422722 1 1 1 1 1 1
99422681 1 1 1 1 1 1
99422751 1 1 1 1 1 1
99422760 1 1 1 1 1 1
99423919 1 1 1 1 1 1
99424073 1 1 1 1 1 1
99425227 1 1 1 1 1 1
99425259 1 1 1 1 1 1
99425232 1 1 1 1 1 1
99425023 1 1 1 1 1 1
99424343 1 1 1 1 1 1
99424462 1 1 1 1 1 1
99424348 1 1 1 1 1 1
99425788 1 1 1 1 1 1
99426764 1 1 1 1 1 1
99426966 1 1 1 1 1 1
99426186 1 1 1 1 1 1
99427484 1 1 1 1 1 1
99428481 1 1 1 1 1 1
99428649 1 1 1 1 1 1
99427950 1 1 1 1 1 1
99427581 1 1 1 1 1 1
99427692 1 1 1 1 1 1
99427619 1 1 1 1 1 1
99428924 1 1 1 1 1 1
99430249 1 1 1 1 1 1
99430281 1 1 1 1 1 1
99430125 1 1 1 1 1 1
99429569 1 1 1 1 1 1
99429434 1 1 1 1 1 1
99430818 1 1 1 1 1 1
99431794 1 1 1 1 1 1
99431972 1 1 1 1 1 1
99431702 1 1 1 1 1 1
99431520 1 1 1 1 1 1
99430896 1 1 1 1 1 1
99431181 1 1 1 1 1 1
99432287 1 1 1 1 1 1
99432084 1 1 1 1 1 1
99432274 1 1 1 1 1 1
99433399 1 1 1 1 1 1
99432929 1 1 1 1 1 1
99433783 1 1 1 1 1 1
99433953 1 1 1 1 1 1
99435032 1 1 1 1 1 1
99435017 1 1 1 1 1 1
99435423 1 1 1 1 1 1
99434754 1 1 1 1 1 1
99434736 1 1 1 1 1 1
99435877 1 1 1 1 1 1
99435640 1 1 1 1 1 1
99436840 1 1 1 1 1 1
99437008 1 1 1 1 1 1
99436642 1 1 1 1 1 1
99436463 1 1 1 1 1 1
99436234 1 1 1 1 1 1
99300033 1 1 1 1 1 1
99300146 1 1 1 1 1 1
99300153 1 1 1 1 1 1
99300912 1 1 1 1 1 1
99300864 1 1 1 1 1 1
99301349 1 1 1 1 1 1
99301155 1 1 1 1 1 1
99301011 1 1 1 1 1 1
99301714 1 1 1 1 1 1
99302317 1 1 1 1 1 1
99302060 1 1 1 1 1 1
99301861 1 1 1 1 1 1
99303023 1 1 1 1 1 1
99302804 1 1 1 1 1 1
99303857 1 1 1 1 1 1
99303748 1 1 1 1 1 1
99303540 1 1 1 1 1 1
99304227 1 1 1 1 1 1
99304037 1 1 1 1 1 1
99304701 1 1 1 1 1 1
99304675 1 1 1 1 1 1
99304645 1 1 1 1 1 1
99304417 1 1 1 1 1 1
99304986 1 1 1 1 1 1
99305595 1 1 1 1 1 1
99305364 1 1 1 1 1 1
99305359 1 1 1 1 1 1
99305195 1 1 1 1 1 1
99305150 1 1 1 1 1 1
99500167 1 1 1 1 1 1
99500611 1 1 1 1 1 1
99500652 1 1 1 1 1 1
99500769 1 1 1 1 1 1
99500496 1 1 1 1 1 1
99500949 1 1 1 1 1 1
99501567 1 1 1 1 1 1
99501338 1 1 1 1 1 1
99501329 1 1 1 1 1 1
99501041 1 1 1 1 1 1
99501665 1 1 1 1 1 1
99501803 1 1 1 1 1 1
99502287 1 1 1 1 1 1
99502391 1 1 1 1 1 1
99502421 1 1 1 1 1 1
99501871 1 1 1 1 1 1
99501936 1 1 1 1 1 1
99502007 1 1 1 1 1 1
99502670 1 1 1 1 1 1
99503233 1 1 1 1 1 1
99503160 1 1 1 1 1 1
99502983 1 1 1 1 1 1
99502919 1 1 1 1 1 1
99502908 1 1 1 1 1 1
99502899 1 1 1 1 1 1
99502980 1 1 1 1 1 1
99502701 1 1 1 1 1 1
99502716 1 1 1 1 1 1
99502732 1 1 1 1 1 1
99503349 1 1 1 1 1 1
99503836 1 1 1 1 1 1
99503519 1 1 1 1 1 1
99504819 1 1 1 1 1 1
99504732 1 1 1 1 1 1
99504541 1 1 1 1 1 1
99504496 1 1 1 1 1 1
99504439 1 1 1 1 1 1
99505099 1 1 1 1 1 1
99505736 1 1 1 1 1 1
99505646 1 1 1 1 1 1
99505474 1 1 1 1 1 1
99505442 1 1 1 1 1 1
99505228 1 1 1 1 1 1
99505231 1 1 1 1 1 1
99505180 1 1 1 1 1 1
99505337 1 1 1 1 1 1
99505325 1 1 1 1 1 1
99506499 1 1 1 1 1 1
99506328 1 1 1 1 1 1
99506390 1 1 1 1 1 1
99506026 1 1 1 1 1 1
99506167 1 1 1 1 1 1
99507315 1 1 1 1 1 1
99507171 1 1 1 1 1 1
99506995 1 1 1 1 1 1
99506898 1 1 1 1 1 1
99507496 1 1 1 1 1 1
99507587 1 1 1 1 1 1
99507473 1 1 1 1 1 1
99508134 1 1 1 1 1 1
99507954 1 1 1 1 1 1
99508010 1 1 1 1 1 1
99507659 1 1 1 1 1 1
99507802 1 1 1 1 1 1
99509068 1 1 1 1 1 1
99508792 1 1 1 1 1 1
99508866 1 1 1 1 1 1
99509105 1 1 1 1 1 1
99509226 1 1 1 1 1 1
99509862 1 1 1 1 1 1
99509527 1 1 1 1 1 1
99509620 1 1 1 1 1 1
99509422 1 1 1 1 1 1
99509418 1 1 1 1 1 1
99509950 1 1 1 1 1 1
99510007 1 1 1 1 1 1
99510036 1 1 1 1 1 1
99510322 1 1 1 1 1 1
99510278 1 1 1 1 1 1
99510153 1 1 1 1 1 1
99510783 1 1 1 1 1 1
99511379 1 1 1 1 1 1
99511547 1 1 1 1 1 1
99511169 1 1 1 1 1 1
99510954 1 1 1 1 1 1
99511694 1 1 1 1 1 1
99511683 1 1 1 1 1 1
99512587 1 1 1 1 1 1
99512641 1 1 1 1 1 1
99512659 1 1 1 1 1 1
99513720 1 1 1 1 1 1
99514203 1 1 1 1 1 1
99514076 1 1 1 1 1 1
99514521 1 1 1 1 1 1
99514254 1 1 1 1 1 1
99514287 1 1 1 1 1 1
99515016 1 1 1 1 1 1
99515274 1 1 1 1 1 1
99515260 1 1 1 1 1 1
99515789 1 1 1 1 1 1
99515848 1 1 1 1 1 1
99516137 1 1 1 1 1 1
99516067 1 1 1 1 1 1
99517019 1 1 1 1 1 1
99517480 1 1 1 1 1 1
99517367 1 1 1 1 1 1
99517409 1 1 1 1 1 1
99518101 1 1 1 1 1 1
99518078 1 1 1 1 1 1
99518158 1 1 1 1 1 1
99517884 1 1 1 1 1 1
99517953 1 1 1 1 1 1
99517623 1 1 1 1 1 1
99517701 1 1 1 1 1 1
99517612 1 1 1 1 1 1
99518987 1 1 1 1 1 1
99518797 1 1 1 1 1 1
99518863 1 1 1 1 1 1
99518727 1 1 1 1 1 1
99518728 1 1 1 1 1 1
99518390 1 1 1 1 1 1
99519583 1 1 1 1 1 1
99519200 1 1 1 1 1 1
99519838 1 1 1 1 1 1
99519938 1 1 1 1 1 1
99520450 1 1 1 1 1 1
99520584 1 1 1 1 1 1
99520374 1 1 1 1 1 1
99520707 1 1 1 1 1 1
99520827 1 1 1 1 1 1
99521358 1 1 1 1 1 1
99520859 1 1 1 1 1 1
99520904 1 1 1 1 1 1
99521022 1 1 1 1 1 1
99521554 1 1 1 1 1 1
99521637 1 1 1 1 1 1
99521547 1 1 1 1 1 1
99521577 1 1 1 1 1 1
99522105 1 1 1 1 1 1
99521968 1 1 1 1 1 1
99521694 1 1 1 1 1 1
99521880 1 1 1 1 1 1
99522374 1 1 1 1 1 1
99523301 1 1 1 1 1 1
99523467 1 1 1 1 1 1
99524611 1 1 1 1 1 1
99524393 1 1 1 1 1 1
99524180 1 1 1 1 1 1
99524223 1 1 1 1 1 1
99524275 1 1 1 1 1 1
99524328 1 1 1 1 1 1
99524945 1 1 1 1 1 1
99524778 1 1 1 1 1 1
99525523 1 1 1 1 1 1
99525357 1 1 1 1 1 1
99525206 1 1 1 1 1 1
99525030 1 1 1 1 1 1
99526396 1 1 1 1 1 1
99526400 1 1 1 1 1 1
99526206 1 1 1 1 1 1
99525843 1 1 1 1 1 1
99525835 1 1 1 1 1 1
99526518 1 1 1 1 1 1
99526522 1 1 1 1 1 1
99526884 1 1 1 1 1 1
99526781 1 1 1 1 1 1
99527274 1 1 1 1 1 1
99528061 1 1 1 1 1 1
99527515 1 1 1 1 1 1
99528143 1 1 1 1 1 1
99528671 1 1 1 1 1 1
99528308 1 1 1 1 1 1
99529015 1 1 1 1 1 1
99529561 1 1 1 1 1 1
99529578 1 1 1 1 1 1
99529487 1 1 1 1 1 1
99529150 1 1 1 1 1 1
99529282 1 1 1 1 1 1
99529297 1 1 1 1 1 1
99529806 1 1 1 1 1 1
99529732 1 1 1 1 1 1
99529799 1 1 1 1 1 1
99530521 1 1 1 1 1 1
99530737 1 1 1 1 1 1
99530609 1 1 1 1 1 1
99531182 1 1 1 1 1 1
99531569 1 1 1 1 1 1
99532202 1 1 1 1 1 1
99532059 1 1 1 1 1 1
99531845 1 1 1 1 1 1
99531836 1 1 1 1 1 1
99531943 1 1 1 1 1 1
99531854 1 1 1 1 1 1
99531639 1 1 1 1 1 1
99531756 1 1 1 1 1 1
99531748 1 1 1 1 1 1
99532207 1 1 1 1 1 1
99532942 1 1 1 1 1 1
99532971 1 1 1 1 1 1
99532751 1 1 1 1 1 1
99533527 1 1 1 1 1 1
99533420 1 1 1 1 1 1
99533370 1 1 1 1 1 1
99533945 1 1 1 1 1 1
99533990 1 1 1 1 1 1
99534535 1 1 1 1 1 1
99534192 1 1 1 1 1 1
99534248 1 1 1 1 1 1
99534752 1 1 1 1 1 1
99534844 1 1 1 1 1 1
99535309 1 1 1 1 1 1
99535323 1 1 1 1 1 1
99535490 1 1 1 1 1 1
99535135 1 1 1 1 1 1
99534906 1 1 1 1 1 1
99534900 1 1 1 1 1 1
99535542 1 1 1 1 1 1
99535713 1 1 1 1 1 1
99536164 1 1 1 1 1 1
99535933 1 1 1 1 1 1
99535987 1 1 1 1 1 1
99535796 1 1 1 1 1 1
99535889 1 1 1 1 1 1
99535906 1 1 1 1 1 1
99535727 1 1 1 1 1 1
99537030 1 1 1 1 1 1
99536868 1 1 1 1 1 1
99536770 1 1 1 1 1 1
99536544 1 1 1 1 1 1
99537321 1 1 1 1 1 1
99537244 1 1 1 1 1 1
99537220 1 1 1 1 1 1
99537235 1 1 1 1 1 1
99537854 1 1 1 1 1 1
99537660 1 1 1 1 1 1
99537384 1 1 1 1 1 1
99537368 1 1 1 1 1 1
99538636 1 1 1 1 1 1
99538729 1 1 1 1 1 1
99538496 1 1 1 1 1 1
99538527 1 1 1 1 1 1
99538985 1 1 1 1 1 1
99539587 1 1 1 1 1 1
99539276 1 1 1 1 1 1
99539806 1 1 1 1 1 1
99540351 1 1 1 1 1 1
99540278 1 1 1 1 1 1
99540279 1 1 1 1 1 1
99540162 1 1 1 1 1 1
99540098 1 1 1 1 1 1
99541207 1 1 1 1 1 1
99541147 1 1 1 1 1 1
99541284 1 1 1 1 1 1
99541076 1 1 1 1 1 1
99540986 1 1 1 1 1 1
99540948 1 1 1 1 1 1
99540688 1 1 1 1 1 1
99540716 1 1 1 1 1 1
99540863 1 1 1 1 1 1
99540723 1 1 1 1 1 1
99540775 1 1 1 1 1 1
99542044 1 1 1 1 1 1
99542007 1 1 1 1 1 1
99542814 1 1 1 1 1 1
99542532 1 1 1 1 1 1
99542352 1 1 1 1 1 1
99542517 1 1 1 1 1 1
99543074 1 1 1 1 1 1
99543718 1 1 1 1 1 1
99543455 1 1 1 1 1 1
99543459 1 1 1 1 1 1
99543198 1 1 1 1 1 1
99543936 1 1 1 1 1 1
99544431 1 1 1 1 1 1
99544537 1 1 1 1 1 1
99544576 1 1 1 1 1 1
99544462 1 1 1 1 1 1
99544504 1 1 1 1 1 1
99544285 1 1 1 1 1 1
99544143 1 1 1 1 1 1
99544170 1 1 1 1 1 1
99400830 1 1 1 1 1 1
99402274 1 1 1 1 1 1
99402708 1 1 1 1 1 1
99404085 1 1 1 1 1 1
99404606 1 1 1 1 1 1
99405164 1 1 1 1 1 1
99405365 1 1 1 1 1 1
99406061 1 1 1 1 1 1
99408755 1 1 1 1 1 1
99409569 1 1 1 1 1 1
99409907 1 1 1 1 1 1
99411720 1 1 1 1 1 1
99415030 1 1 1 1 1 1
99415409 1 1 1 1 1 1
99416121 1 1 1 1 1 1
99416020 1 1 1 1 1 1
99418419 1 1 1 1 1 1
99419365 1 1 1 1 1 1
99422344 1 1 1 1 1 1
99423694 1 1 1 1 1 1
99424333 1 1 1 1 1 1
99425712 1 1 1 1 1 1
99426547 1 1 1 1 1 1
99426440 1 1 1 1 1 1
99428254 1 1 1 1 1 1
99429169 1 1 1 1 1 1
99429934 1 1 1 1 1 1
99429862 1 1 1 1 1 1
99429645 1 1 1 1 1 1
99432156 1 1 1 1 1 1
99433757 1 1 1 1 1 1
99435166 1 1 1 1 1 1
99435307 1 1 1 1 1 1
99434386 1 1 1 1 1 1
99436394 1 1 1 1 1 1
99436397 1 1 1 1 1 1
99301436 1 1 1 1 1 1
99304791 1 1 1 1 1 1
99304309 1 1 1 1 1 1
99304444 1 1 1 1 1 1
99304894 1 1 1 1 1 1
99500118 1 1 1 1 1 1
99500702 1 1 1 1 1 1
99500243 1 1 1 1 1 1
99500858 1 1 1 1 1 1
99501415 1 1 1 1 1 1
99501836 1 1 1 1 1 1
99502526 1 1 1 1 1 1
99503948 1 1 1 1 1 1
99504240 1 1 1 1 1 1
99504359 1 1 1 1 1 1
99505240 1 1 1 1 1 1
99506370 1 1 1 1 1 1
99506296 1 1 1 1 1 1
99506600 1 1 1 1 1 1
99507370 1 1 1 1 1 1
99507662 1 1 1 1 1 1
99508440 1 1 1 1 1 1
99508333 1 1 1 1 1 1
99512340 1 1 1 1 1 1
99512424 1 1 1 1 1 1
99512704 1 1 1 1 1 1
99514486 1 1 1 1 1 1
99514593 1 1 1 1 1 1
99516136 1 1 1 1 1 1
99516237 1 1 1 1 1 1
99516634 1 1 1 1 1 1
99517987 1 1 1 1 1 1
99518334 1 1 1 1 1 1
99519953 1 1 1 1 1 1
99521274 1 1 1 1 1 1
99521616 1 1 1 1 1 1
99523535 1 1 1 1 1 1
99524598 1 1 1 1 1 1
99526419 1 1 1 1 1 1
99527591 1 1 1 1 1 1
99529388 1 1 1 1 1 1
99529186 1 1 1 1 1 1
99529889 1 1 1 1 1 1
99530401 1 1 1 1 1 1
99530204 1 1 1 1 1 1
99530056 1 1 1 1 1 1
99530590 1 1 1 1 1 1
99531195 1 1 1 1 1 1
99531106 1 1 1 1 1 1
99533154 1 1 1 1 1 1
99533554 1 1 1 1 1 1
99534730 1 1 1 1 1 1
99535014 1 1 1 1 1 1
99537303 1 1 1 1 1 1
99539561 1 1 1 1 1 1
99541317 1 1 1 1 1 1
99542688 1 1 1 1 1 1
99402264 1 1 1 1 1 1
99403963 1 1 1 1 1 1
99408337 1 1 1 1 1 1
99424865 1 1 1 1 1 1
99427730 1 1 1 1 1 1
99431246 1 1 1 1 1 1
99302754 1 1 1 1 1 1
99510451 1 1 1 1 1 1
99511722 1 1 1 1 1 1
99512583 1 1 1 1 1 1
99513429 1 1 1 1 1 1
99514224 1 1 1 1 1 1
99514648 1 1 1 1 1 1
99516111 1 1 1 1 1 1
99517562 1 1 1 1 1 1
99520352 1 1 1 1 1 1
99520204 1 1 1 1 1 1
99526375 1 1 1 1 1 1
99531860 1 1 1 1 1 1
99532683 1 1 1 1 1 1
99535106 1 1 1 1 1 1
99537851 1 1 1 1 1 1
99538945 1 1 1 1 1 1
99541313 1 1 1 1 1 1
99504643 1 1 1 1 1 1
344 1 1 1 1 1 1
9911002 1 1 1 1 1 1
530 1 1 1 1 1 1
498 1 1 1 1 1 1
1116 1 1 1 1 1 1
479 1 1 1 1 1 1
9913309 1 1 1 1 1 1
9913354 1 1 1 1 1 1
1079 1 1 1 1 1 1
448 1 1 1 1 1 1
9914309 1 1 1 1 1 1
9914322 1 1 1 1 1 1
9932804 1 1 1 1 1 1
9943600 1 1 1 1 1 1
9992801 1 1 1 1 1 1
1097 1 1 1 1 1 1
99170924 1 1 1 1 1 1
99171601 1 1 1 1 1 1
99172605 1 1 1 1 1 1
99173501 1 1 1 1 1 1
99174305 1 1 1 1 1 1
99174703 1 1 1 1 1 1
411 1 1 1 1 1 1
99261100 1 1 1 1 1 1
99264000 1 1 1 1 1 1
99124305 1 1 1 1 1 1
99400233 1 1 1 1 1 1
99400519 1 1 1 1 1 1
99401697 1 1 1 1 1 1
99401677 1 1 1 1 1 1
99401967 1 1 1 1 1 1
99402115 1 1 1 1 1 1
99402337 1 1 1 1 1 1
99402418 1 1 1 1 1 1
99402386 1 1 1 1 1 1
99403265 1 1 1 1 1 1
99404526 1 1 1 1 1 1
99404907 1 1 1 1 1 1
99405450 1 1 1 1 1 1
99406696 1 1 1 1 1 1
99406778 1 1 1 1 1 1
99406859 1 1 1 1 1 1
99407003 1 1 1 1 1 1
99407064 1 1 1 1 1 1
99407319 1 1 1 1 1 1
99407918 1 1 1 1 1 1
99407899 1 1 1 1 1 1
99408523 1 1 1 1 1 1
99409271 1 1 1 1 1 1
99409755 1 1 1 1 1 1
99409797 1 1 1 1 1 1
99409958 1 1 1 1 1 1
99410107 1 1 1 1 1 1
99410482 1 1 1 1 1 1
99410575 1 1 1 1 1 1
99410586 1 1 1 1 1 1
99410883 1 1 1 1 1 1
99411018 1 1 1 1 1 1
99411347 1 1 1 1 1 1
99411503 1 1 1 1 1 1
99411842 1 1 1 1 1 1
99412076 1 1 1 1 1 1
99412408 1 1 1 1 1 1
99413383 1 1 1 1 1 1
99413442 1 1 1 1 1 1
99413163 1 1 1 1 1 1
99412791 1 1 1 1 1 1
99413833 1 1 1 1 1 1
99413985 1 1 1 1 1 1
99413703 1 1 1 1 1 1
99413874 1 1 1 1 1 1
99415175 1 1 1 1 1 1
99415125 1 1 1 1 1 1
99414983 1 1 1 1 1 1
99415614 1 1 1 1 1 1
99416636 1 1 1 1 1 1
99416869 1 1 1 1 1 1
99416773 1 1 1 1 1 1
99416325 1 1 1 1 1 1
99416267 1 1 1 1 1 1
99415869 1 1 1 1 1 1
99417548 1 1 1 1 1 1
99418460 1 1 1 1 1 1
99418718 1 1 1 1 1 1
99418218 1 1 1 1 1 1
99418284 1 1 1 1 1 1
99417728 1 1 1 1 1 1
99419198 1 1 1 1 1 1
99419827 1 1 1 1 1 1
99419524 1 1 1 1 1 1
99419414 1 1 1 1 1 1
99419284 1 1 1 1 1 1
99419444 1 1 1 1 1 1
99420807 1 1 1 1 1 1
99420745 1 1 1 1 1 1
99421984 1 1 1 1 1 1
99421826 1 1 1 1 1 1
99421959 1 1 1 1 1 1
99422440 1 1 1 1 1 1
99422497 1 1 1 1 1 1
99423508 1 1 1 1 1 1
99423191 1 1 1 1 1 1
99423269 1 1 1 1 1 1
99423028 1 1 1 1 1 1
99422571 1 1 1 1 1 1
99423817 1 1 1 1 1 1
99425028 1 1 1 1 1 1
99424762 1 1 1 1 1 1
99424262 1 1 1 1 1 1
99425388 1 1 1 1 1 1
99425545 1 1 1 1 1 1
99425679 1 1 1 1 1 1
99426808 1 1 1 1 1 1
99426305 1 1 1 1 1 1
99428601 1 1 1 1 1 1
99428138 1 1 1 1 1 1
99428941 1 1 1 1 1 1
99430174 1 1 1 1 1 1
99429508 1 1 1 1 1 1
99429234 1 1 1 1 1 1
99429237 1 1 1 1 1 1
99432006 1 1 1 1 1 1
99431412 1 1 1 1 1 1
99432383 1 1 1 1 1 1
99432134 1 1 1 1 1 1
99432214 1 1 1 1 1 1
99433392 1 1 1 1 1 1
99433282 1 1 1 1 1 1
99433043 1 1 1 1 1 1
99433312 1 1 1 1 1 1
99432845 1 1 1 1 1 1
99432538 1 1 1 1 1 1
99433918 1 1 1 1 1 1
99433872 1 1 1 1 1 1
99434934 1 1 1 1 1 1
99434201 1 1 1 1 1 1
99435517 1 1 1 1 1 1
99436513 1 1 1 1 1 1
99300068 1 1 1 1 1 1
99300317 1 1 1 1 1 1
99300885 1 1 1 1 1 1
99300772 1 1 1 1 1 1
99300734 1 1 1 1 1 1
99301214 1 1 1 1 1 1
99301141 1 1 1 1 1 1
99300965 1 1 1 1 1 1
99302239 1 1 1 1 1 1
99302184 1 1 1 1 1 1
99302038 1 1 1 1 1 1
99301825 1 1 1 1 1 1
99301817 1 1 1 1 1 1
99302456 1 1 1 1 1 1
99302488 1 1 1 1 1 1
99303112 1 1 1 1 1 1
99302967 1 1 1 1 1 1
99302969 1 1 1 1 1 1
99302703 1 1 1 1 1 1
99302606 1 1 1 1 1 1
99302649 1 1 1 1 1 1
99303385 1 1 1 1 1 1
99303542 1 1 1 1 1 1
99303532 1 1 1 1 1 1
99303535 1 1 1 1 1 1
99303561 1 1 1 1 1 1
99304121 1 1 1 1 1 1
99304044 1 1 1 1 1 1
99304569 1 1 1 1 1 1
99304351 1 1 1 1 1 1
99304447 1 1 1 1 1 1
99305624 1 1 1 1 1 1
99305666 1 1 1 1 1 1
99305580 1 1 1 1 1 1
99305223 1 1 1 1 1 1
99500014 1 1 1 1 1 1
99500085 1 1 1 1 1 1
99500723 1 1 1 1 1 1
99500426 1 1 1 1 1 1
99500585 1 1 1 1 1 1
99500389 1 1 1 1 1 1
99500359 1 1 1 1 1 1
99501005 1 1 1 1 1 1
99501408 1 1 1 1 1 1
99501204 1 1 1 1 1 1
99501772 1 1 1 1 1 1
99501816 1 1 1 1 1 1
99502262 1 1 1 1 1 1
99502443 1 1 1 1 1 1
99502081 1 1 1 1 1 1
99501879 1 1 1 1 1 1
99502600 1 1 1 1 1 1
99503274 1 1 1 1 1 1
99503132 1 1 1 1 1 1
99503121 1 1 1 1 1 1
99503162 1 1 1 1 1 1
99503149 1 1 1 1 1 1
99502998 1 1 1 1 1 1
99502967 1 1 1 1 1 1
99502853 1 1 1 1 1 1
99502753 1 1 1 1 1 1
99502844 1 1 1 1 1 1
99503383 1 1 1 1 1 1
99503823 1 1 1 1 1 1
99503790 1 1 1 1 1 1
99503526 1 1 1 1 1 1
99504282 1 1 1 1 1 1
99504655 1 1 1 1 1 1
99504521 1 1 1 1 1 1
99504394 1 1 1 1 1 1
99505059 1 1 1 1 1 1
99505602 1 1 1 1 1 1
99505680 1 1 1 1 1 1
99505220 1 1 1 1 1 1
99505341 1 1 1 1 1 1
99505872 1 1 1 1 1 1
99505970 1 1 1 1 1 1
99505855 1 1 1 1 1 1
99506536 1 1 1 1 1 1
99507076 1 1 1 1 1 1
99507039 1 1 1 1 1 1
99506889 1 1 1 1 1 1
99506915 1 1 1 1 1 1
99507462 1 1 1 1 1 1
99507529 1 1 1 1 1 1
99507453 1 1 1 1 1 1
99508081 1 1 1 1 1 1
99508120 1 1 1 1 1 1
99508238 1 1 1 1 1 1
99508065 1 1 1 1 1 1
99507983 1 1 1 1 1 1
99507796 1 1 1 1 1 1
99507668 1 1 1 1 1 1
99508434 1 1 1 1 1 1
99508253 1 1 1 1 1 1
99509002 1 1 1 1 1 1
99508773 1 1 1 1 1 1
99508761 1 1 1 1 1 1
99508829 1 1 1 1 1 1
99508481 1 1 1 1 1 1
99509109 1 1 1 1 1 1
99509502 1 1 1 1 1 1
99509305 1 1 1 1 1 1
99509290 1 1 1 1 1 1
99510073 1 1 1 1 1 1
99509973 1 1 1 1 1 1
99510573 1 1 1 1 1 1
99510665 1 1 1 1 1 1
99510609 1 1 1 1 1 1
99510452 1 1 1 1 1 1
99510217 1 1 1 1 1 1
99510156 1 1 1 1 1 1
99510888 1 1 1 1 1 1
99510800 1 1 1 1 1 1
99511154 1 1 1 1 1 1
99511151 1 1 1 1 1 1
99511013 1 1 1 1 1 1
99510975 1 1 1 1 1 1
99511658 1 1 1 1 1 1
99511724 1 1 1 1 1 1
99511686 1 1 1 1 1 1
99511674 1 1 1 1 1 1
99511585 1 1 1 1 1 1
99512269 1 1 1 1 1 1
99512337 1 1 1 1 1 1
99512011 1 1 1 1 1 1
99511913 1 1 1 1 1 1
99511878 1 1 1 1 1 1
99512907 1 1 1 1 1 1
99513318 1 1 1 1 1 1
99513634 1 1 1 1 1 1
99513447 1 1 1 1 1 1
99514176 1 1 1 1 1 1
99514678 1 1 1 1 1 1
99514720 1 1 1 1 1 1
99514722 1 1 1 1 1 1
99514601 1 1 1 1 1 1
99514519 1 1 1 1 1 1
99514316 1 1 1 1 1 1
99514375 1 1 1 1 1 1
99514906 1 1 1 1 1 1
99514963 1 1 1 1 1 1
99514990 1 1 1 1 1 1
99515337 1 1 1 1 1 1
99515254 1 1 1 1 1 1
99515851 1 1 1 1 1 1
99515859 1 1 1 1 1 1
99516474 1 1 1 1 1 1
99516146 1 1 1 1 1 1
99516107 1 1 1 1 1 1
99516546 1 1 1 1 1 1
99516599 1 1 1 1 1 1
99517233 1 1 1 1 1 1
99517081 1 1 1 1 1 1
99516968 1 1 1 1 1 1
99516822 1 1 1 1 1 1
99516751 1 1 1 1 1 1
99517536 1 1 1 1 1 1
99517448 1 1 1 1 1 1
99517852 1 1 1 1 1 1
99517823 1 1 1 1 1 1
99517744 1 1 1 1 1 1
99518216 1 1 1 1 1 1
99518309 1 1 1 1 1 1
99518967 1 1 1 1 1 1
99518675 1 1 1 1 1 1
99518486 1 1 1 1 1 1
99519439 1 1 1 1 1 1
99519596 1 1 1 1 1 1
99519270 1 1 1 1 1 1
99519365 1 1 1 1 1 1
99519210 1 1 1 1 1 1
99519289 1 1 1 1 1 1
99519915 1 1 1 1 1 1
99521382 1 1 1 1 1 1
99521170 1 1 1 1 1 1
99521103 1 1 1 1 1 1
99520941 1 1 1 1 1 1
99520969 1 1 1 1 1 1
99520983 1 1 1 1 1 1
99521659 1 1 1 1 1 1
99522063 1 1 1 1 1 1
99521973 1 1 1 1 1 1
99521849 1 1 1 1 1 1
99522356 1 1 1 1 1 1
99522946 1 1 1 1 1 1
99522884 1 1 1 1 1 1
99522652 1 1 1 1 1 1
99523209 1 1 1 1 1 1
99523928 1 1 1 1 1 1
99523575 1 1 1 1 1 1
99523993 1 1 1 1 1 1
99524770 1 1 1 1 1 1
99524593 1 1 1 1 1 1
99524595 1 1 1 1 1 1
99524383 1 1 1 1 1 1
99524513 1 1 1 1 1 1
99524374 1 1 1 1 1 1
99524544 1 1 1 1 1 1
99525384 1 1 1 1 1 1
99525295 1 1 1 1 1 1
99525033 1 1 1 1 1 1
99524982 1 1 1 1 1 1
99524998 1 1 1 1 1 1
99525026 1 1 1 1 1 1
99525798 1 1 1 1 1 1
99526244 1 1 1 1 1 1
99526394 1 1 1 1 1 1
99525894 1 1 1 1 1 1
99526475 1 1 1 1 1 1
99526544 1 1 1 1 1 1
99527103 1 1 1 1 1 1
99526882 1 1 1 1 1 1
99526790 1 1 1 1 1 1
99527988 1 1 1 1 1 1
99527806 1 1 1 1 1 1
99527804 1 1 1 1 1 1
99527457 1 1 1 1 1 1
99528210 1 1 1 1 1 1
99528706 1 1 1 1 1 1
99528566 1 1 1 1 1 1
99528646 1 1 1 1 1 1
99528517 1 1 1 1 1 1
99528368 1 1 1 1 1 1
99529674 1 1 1 1 1 1
99529162 1 1 1 1 1 1
99529117 1 1 1 1 1 1
99529287 1 1 1 1 1 1
99529916 1 1 1 1 1 1
99530502 1 1 1 1 1 1
99530504 1 1 1 1 1 1
99530523 1 1 1 1 1 1
99530537 1 1 1 1 1 1
99530126 1 1 1 1 1 1
99530724 1 1 1 1 1 1
99530739 1 1 1 1 1 1
99530649 1 1 1 1 1 1
99531153 1 1 1 1 1 1
99531417 1 1 1 1 1 1
99531473 1 1 1 1 1 1
99532377 1 1 1 1 1 1
99532514 1 1 1 1 1 1
99533139 1 1 1 1 1 1
99533102 1 1 1 1 1 1
99533561 1 1 1 1 1 1
99533355 1 1 1 1 1 1
99533253 1 1 1 1 1 1
99534007 1 1 1 1 1 1
99534582 1 1 1 1 1 1
99534493 1 1 1 1 1 1
99534419 1 1 1 1 1 1
99534361 1 1 1 1 1 1
99534209 1 1 1 1 1 1
99534165 1 1 1 1 1 1
99534231 1 1 1 1 1 1
99534798 1 1 1 1 1 1
99534736 1 1 1 1 1 1
99534807 1 1 1 1 1 1
99535215 1 1 1 1 1 1
99535111 1 1 1 1 1 1
99535157 1 1 1 1 1 1
99535159 1 1 1 1 1 1
99535027 1 1 1 1 1 1
99535617 1 1 1 1 1 1
99535669 1 1 1 1 1 1
99535683 1 1 1 1 1 1
99536195 1 1 1 1 1 1
99536291 1 1 1 1 1 1
99536071 1 1 1 1 1 1
99535872 1 1 1 1 1 1
99535730 1 1 1 1 1 1
99535886 1 1 1 1 1 1
99536349 1 1 1 1 1 1
99536379 1 1 1 1 1 1
99536914 1 1 1 1 1 1
99536617 1 1 1 1 1 1
99537886 1 1 1 1 1 1
99537948 1 1 1 1 1 1
99537597 1 1 1 1 1 1
99537450 1 1 1 1 1 1
99538812 1 1 1 1 1 1
99538719 1 1 1 1 1 1
99538931 1 1 1 1 1 1
99538867 1 1 1 1 1 1
99538927 1 1 1 1 1 1
99539540 1 1 1 1 1 1
99539625 1 1 1 1 1 1
99539314 1 1 1 1 1 1
99539406 1 1 1 1 1 1
99539330 1 1 1 1 1 1
99539116 1 1 1 1 1 1
99539170 1 1 1 1 1 1
99540100 1 1 1 1 1 1
99540181 1 1 1 1 1 1
99540891 1 1 1 1 1 1
99540706 1 1 1 1 1 1
99541393 1 1 1 1 1 1
99541350 1 1 1 1 1 1
99542070 1 1 1 1 1 1
99541983 1 1 1 1 1 1
99542041 1 1 1 1 1 1
99541771 1 1 1 1 1 1
99541714 1 1 1 1 1 1
99541806 1 1 1 1 1 1
99541566 1 1 1 1 1 1
99542181 1 1 1 1 1 1
99542184 1 1 1 1 1 1
99542640 1 1 1 1 1 1
99542671 1 1 1 1 1 1
99542609 1 1 1 1 1 1
99543719 1 1 1 1 1 1
99543377 1 1 1 1 1 1
99543215 1 1 1 1 1 1
99543181 1 1 1 1 1 1
99543211 1 1 1 1 1 1
99543279 1 1 1 1 1 1
99544473 1 1 1 1 1 1
99544475 1 1 1 1 1 1
99544385 1 1 1 1 1 1
99544692 1 1 1 1 1 1
99544616 1 1 1 1 1 1
99400683 1 1 1 1 1 1
99404074 1 1 1 1 1 1
99405683 1 1 1 1 1 1
99407015 1 1 1 1 1 1
99408492 1 1 1 1 1 1
99409299 1 1 1 1 1 1
99410873 1 1 1 1 1 1
99413726 1 1 1 1 1 1
99413930 1 1 1 1 1 1
99415337 1 1 1 1 1 1
99416000 1 1 1 1 1 1
99418000 1 1 1 1 1 1
99420788 1 1 1 1 1 1
99422579 1 1 1 1 1 1
99425904 1 1 1 1 1 1
99429999 1 1 1 1 1 1
99429410 1 1 1 1 1 1
99429342 1 1 1 1 1 1
99433545 1 1 1 1 1 1
99432771 1 1 1 1 1 1
99432874 1 1 1 1 1 1
99435433 1 1 1 1 1 1
99435057 1 1 1 1 1 1
99435696 1 1 1 1 1 1
99300612 1 1 1 1 1 1
99301708 1 1 1 1 1 1
99301830 1 1 1 1 1 1
99302434 1 1 1 1 1 1
99304927 1 1 1 1 1 1
99305018 1 1 1 1 1 1
99501143 1 1 1 1 1 1
99501736 1 1 1 1 1 1
99502366 1 1 1 1 1 1
99502941 1 1 1 1 1 1
99504102 1 1 1 1 1 1
99503811 1 1 1 1 1 1
99506712 1 1 1 1 1 1
99507308 1 1 1 1 1 1
99509866 1 1 1 1 1 1
99509778 1 1 1 1 1 1
99509650 1 1 1 1 1 1
99512035 1 1 1 1 1 1
99512457 1 1 1 1 1 1
99514815 1 1 1 1 1 1
99514445 1 1 1 1 1 1
99514330 1 1 1 1 1 1
99515486 1 1 1 1 1 1
99517243 1 1 1 1 1 1
99518939 1 1 1 1 1 1
99519669 1 1 1 1 1 1
99520560 1 1 1 1 1 1
99520328 1 1 1 1 1 1
99520167 1 1 1 1 1 1
99520648 1 1 1 1 1 1
99521256 1 1 1 1 1 1
99521765 1 1 1 1 1 1
99521771 1 1 1 1 1 1
99523003 1 1 1 1 1 1
99523628 1 1 1 1 1 1
99525285 1 1 1 1 1 1
99525977 1 1 1 1 1 1
99526557 1 1 1 1 1 1
99526508 1 1 1 1 1 1
99527961 1 1 1 1 1 1
99527710 1 1 1 1 1 1
99530759 1 1 1 1 1 1
99532818 1 1 1 1 1 1
99533197 1 1 1 1 1 1
99533142 1 1 1 1 1 1
99533704 1 1 1 1 1 1
99533685 1 1 1 1 1 1
99534478 1 1 1 1 1 1
99534365 1 1 1 1 1 1
99534394 1 1 1 1 1 1
99534101 1 1 1 1 1 1
99538300 1 1 1 1 1 1
99538911 1 1 1 1 1 1
99539033 1 1 1 1 1 1
99540088 1 1 1 1 1 1
99541210 1 1 1 1 1 1
99542138 1 1 1 1 1 1
99402807 1 1 1 1 1 1
99418303 1 1 1 1 1 1
99430166 1 1 1 1 1 1
99436233 1 1 1 1 1 1
99300713 1 1 1 1 1 1
99300211 1 1 1 1 1 1
99304739 1 1 1 1 1 1
99500716 1 1 1 1 1 1
99501169 1 1 1 1 1 1
99506366 1 1 1 1 1 1
99513002 1 1 1 1 1 1
99512586 1 1 1 1 1 1
99522311 1 1 1 1 1 1
99537049 1 1 1 1 1 1
99539397 1 1 1 1 1 1
99539382 1 1 1 1 1 1
99542974 1 1 1 1 1 1
99521960 1 1 1 1 1 1
99533428 1 1 1 1 1 1
912 1 1 1 1 1 1
713 1 1 1 1 1 1
60003 1 1 1 1 1 1
9912004 1 1 1 1 1 1
959 1 1 1 1 1 1
1118 1 1 1 1 1 1
478 1 1 1 1 1 1
9912605 1 1 1 1 1 1
1043 1 1 1 1 1 1
9913327 1 1 1 1 1 1
239 1 1 1 1 1 1
9932502 1 1 1 1 1 1
99170800 1 1 1 1 1 1
99171905 1 1 1 1 1 1
99173300 1 1 1 1 1 1
99174708 1 1 1 1 1 1
99174709 1 1 1 1 1 1
99174757 1 1 1 1 1 1
99261600 1 1 1 1 1 1
9911014 1 1 1 1 1 1
99400933 1 1 1 1 1 1
99401249 1 1 1 1 1 1
99401929 1 1 1 1 1 1
99402174 1 1 1 1 1 1
99402362 1 1 1 1 1 1
99402453 1 1 1 1 1 1
99402413 1 1 1 1 1 1
99402703 1 1 1 1 1 1
99402900 1 1 1 1 1 1
99403456 1 1 1 1 1 1
99403842 1 1 1 1 1 1
99404043 1 1 1 1 1 1
99404254 1 1 1 1 1 1
99405290 1 1 1 1 1 1
99405736 1 1 1 1 1 1
99405692 1 1 1 1 1 1
99405885 1 1 1 1 1 1
99406313 1 1 1 1 1 1
99406449 1 1 1 1 1 1
99406691 1 1 1 1 1 1
99407069 1 1 1 1 1 1
99407180 1 1 1 1 1 1
99407383 1 1 1 1 1 1
99407797 1 1 1 1 1 1
99408195 1 1 1 1 1 1
99408233 1 1 1 1 1 1
99408326 1 1 1 1 1 1
99408406 1 1 1 1 1 1
99408799 1 1 1 1 1 1
99408875 1 1 1 1 1 1
99408886 1 1 1 1 1 1
99409324 1 1 1 1 1 1
99409799 1 1 1 1 1 1
99410259 1 1 1 1 1 1
99410601 1 1 1 1 1 1
99410643 1 1 1 1 1 1
99410722 1 1 1 1 1 1
99410782 1 1 1 1 1 1
99410785 1 1 1 1 1 1
99410930 1 1 1 1 1 1
99411686 1 1 1 1 1 1
99411792 1 1 1 1 1 1
99412126 1 1 1 1 1 1
99412165 1 1 1 1 1 1
99412192 1 1 1 1 1 1
99413590 1 1 1 1 1 1
99413541 1 1 1 1 1 1
99413204 1 1 1 1 1 1
99413925 1 1 1 1 1 1
99414066 1 1 1 1 1 1
99413715 1 1 1 1 1 1
99415207 1 1 1 1 1 1
99414657 1 1 1 1 1 1
99414887 1 1 1 1 1 1
99414465 1 1 1 1 1 1
99414195 1 1 1 1 1 1
99414269 1 1 1 1 1 1
99416008 1 1 1 1 1 1
99415769 1 1 1 1 1 1
99417569 1 1 1 1 1 1
99418154 1 1 1 1 1 1
99419136 1 1 1 1 1 1
99419113 1 1 1 1 1 1
99420428 1 1 1 1 1 1
99419883 1 1 1 1 1 1
99419297 1 1 1 1 1 1
99421309 1 1 1 1 1 1
99421052 1 1 1 1 1 1
99420985 1 1 1 1 1 1
99421262 1 1 1 1 1 1
99422370 1 1 1 1 1 1
99423004 1 1 1 1 1 1
99423066 1 1 1 1 1 1
99422864 1 1 1 1 1 1
99425672 1 1 1 1 1 1
99426744 1 1 1 1 1 1
99426296 1 1 1 1 1 1
99426522 1 1 1 1 1 1
99427437 1 1 1 1 1 1
99429494 1 1 1 1 1 1
99429176 1 1 1 1 1 1
99430796 1 1 1 1 1 1
99430538 1 1 1 1 1 1
99430807 1 1 1 1 1 1
99431415 1 1 1 1 1 1
99430968 1 1 1 1 1 1
99432277 1 1 1 1 1 1
99432283 1 1 1 1 1 1
99433628 1 1 1 1 1 1
99433391 1 1 1 1 1 1
99434715 1 1 1 1 1 1
99434900 1 1 1 1 1 1
99434691 1 1 1 1 1 1
99434809 1 1 1 1 1 1
99435630 1 1 1 1 1 1
99435527 1 1 1 1 1 1
99435465 1 1 1 1 1 1
99436963 1 1 1 1 1 1
99436566 1 1 1 1 1 1
99436461 1 1 1 1 1 1
99300603 1 1 1 1 1 1
99300617 1 1 1 1 1 1
99300606 1 1 1 1 1 1
99300351 1 1 1 1 1 1
99301526 1 1 1 1 1 1
99301473 1 1 1 1 1 1
99301067 1 1 1 1 1 1
99301607 1 1 1 1 1 1
99301749 1 1 1 1 1 1
99301692 1 1 1 1 1 1
99301798 1 1 1 1 1 1
99301903 1 1 1 1 1 1
99301920 1 1 1 1 1 1
99301796 1 1 1 1 1 1
99303131 1 1 1 1 1 1
99303083 1 1 1 1 1 1
99303087 1 1 1 1 1 1
99302908 1 1 1 1 1 1
99302705 1 1 1 1 1 1
99302737 1 1 1 1 1 1
99302727 1 1 1 1 1 1
99303518 1 1 1 1 1 1
99303470 1 1 1 1 1 1
99304162 1 1 1 1 1 1
99304727 1 1 1 1 1 1
99304280 1 1 1 1 1 1
99304294 1 1 1 1 1 1
99304256 1 1 1 1 1 1
99304438 1 1 1 1 1 1
99304967 1 1 1 1 1 1
99305612 1 1 1 1 1 1
99305676 1 1 1 1 1 1
99305471 1 1 1 1 1 1
99500036 1 1 1 1 1 1
99500184 1 1 1 1 1 1
99500070 1 1 1 1 1 1
99500646 1 1 1 1 1 1
99500636 1 1 1 1 1 1
99500624 1 1 1 1 1 1
99500664 1 1 1 1 1 1
99500480 1 1 1 1 1 1
99500442 1 1 1 1 1 1
99500431 1 1 1 1 1 1
99500528 1 1 1 1 1 1
99500248 1 1 1 1 1 1
99500892 1 1 1 1 1 1
99500906 1 1 1 1 1 1
99500944 1 1 1 1 1 1
99500821 1 1 1 1 1 1
99501477 1 1 1 1 1 1
99501111 1 1 1 1 1 1
99501035 1 1 1 1 1 1
99502178 1 1 1 1 1 1
99501863 1 1 1 1 1 1
99502543 1 1 1 1 1 1
99502691 1 1 1 1 1 1
99503293 1 1 1 1 1 1
99503371 1 1 1 1 1 1
99503296 1 1 1 1 1 1
99503945 1 1 1 1 1 1
99503936 1 1 1 1 1 1
99503901 1 1 1 1 1 1
99503679 1 1 1 1 1 1
99503590 1 1 1 1 1 1
99504248 1 1 1 1 1 1
99504315 1 1 1 1 1 1
99504661 1 1 1 1 1 1
99504673 1 1 1 1 1 1
99504375 1 1 1 1 1 1
99504351 1 1 1 1 1 1
99504354 1 1 1 1 1 1
99504421 1 1 1 1 1 1
99505097 1 1 1 1 1 1
99504997 1 1 1 1 1 1
99505118 1 1 1 1 1 1
99505675 1 1 1 1 1 1
99505461 1 1 1 1 1 1
99505430 1 1 1 1 1 1
99505511 1 1 1 1 1 1
99505151 1 1 1 1 1 1
99505210 1 1 1 1 1 1
99505928 1 1 1 1 1 1
99506429 1 1 1 1 1 1
99506431 1 1 1 1 1 1
99506278 1 1 1 1 1 1
99506157 1 1 1 1 1 1
99506146 1 1 1 1 1 1
99506777 1 1 1 1 1 1
99507281 1 1 1 1 1 1
99507110 1 1 1 1 1 1
99506835 1 1 1 1 1 1
99507621 1 1 1 1 1 1
99507902 1 1 1 1 1 1
99507977 1 1 1 1 1 1
99508403 1 1 1 1 1 1
99508929 1 1 1 1 1 1
99508796 1 1 1 1 1 1
99508771 1 1 1 1 1 1
99508836 1 1 1 1 1 1
99508788 1 1 1 1 1 1
99509268 1 1 1 1 1 1
99509897 1 1 1 1 1 1
99509844 1 1 1 1 1 1
99509861 1 1 1 1 1 1
99509511 1 1 1 1 1 1
99509324 1 1 1 1 1 1
99510012 1 1 1 1 1 1
99510651 1 1 1 1 1 1
99510457 1 1 1 1 1 1
99510877 1 1 1 1 1 1
99510904 1 1 1 1 1 1
99511357 1 1 1 1 1 1
99511746 1 1 1 1 1 1
99511566 1 1 1 1 1 1
99511651 1 1 1 1 1 1
99512368 1 1 1 1 1 1
99511958 1 1 1 1 1 1
99511857 1 1 1 1 1 1
99512382 1 1 1 1 1 1
99512504 1 1 1 1 1 1
99512582 1 1 1 1 1 1
99513055 1 1 1 1 1 1
99513195 1 1 1 1 1 1
99513201 1 1 1 1 1 1
99512631 1 1 1 1 1 1
99512787 1 1 1 1 1 1
99513904 1 1 1 1 1 1
99513937 1 1 1 1 1 1
99513965 1 1 1 1 1 1
99513753 1 1 1 1 1 1
99513440 1 1 1 1 1 1
99513558 1 1 1 1 1 1
99514068 1 1 1 1 1 1
99514174 1 1 1 1 1 1
99514840 1 1 1 1 1 1
99514776 1 1 1 1 1 1
99514806 1 1 1 1 1 1
99514248 1 1 1 1 1 1
99514907 1 1 1 1 1 1
99514959 1 1 1 1 1 1
99515321 1 1 1 1 1 1
99515077 1 1 1 1 1 1
99515759 1 1 1 1 1 1
99515738 1 1 1 1 1 1
99515713 1 1 1 1 1 1
99516202 1 1 1 1 1 1
99516159 1 1 1 1 1 1
99516160 1 1 1 1 1 1
99516033 1 1 1 1 1 1
99516588 1 1 1 1 1 1
99517304 1 1 1 1 1 1
99517136 1 1 1 1 1 1
99517119 1 1 1 1 1 1
99517351 1 1 1 1 1 1
99517508 1 1 1 1 1 1
99517470 1 1 1 1 1 1
99518030 1 1 1 1 1 1
99517979 1 1 1 1 1 1
99517620 1 1 1 1 1 1
99517633 1 1 1 1 1 1
99517687 1 1 1 1 1 1
99518898 1 1 1 1 1 1
99518641 1 1 1 1 1 1
99518634 1 1 1 1 1 1
99518453 1 1 1 1 1 1
99518468 1 1 1 1 1 1
99519177 1 1 1 1 1 1
99519635 1 1 1 1 1 1
99519788 1 1 1 1 1 1
99519758 1 1 1 1 1 1
99519492 1 1 1 1 1 1
99519469 1 1 1 1 1 1
99519362 1 1 1 1 1 1
99519208 1 1 1 1 1 1
99519223 1 1 1 1 1 1
99519213 1 1 1 1 1 1
99520618 1 1 1 1 1 1
99520517 1 1 1 1 1 1
99520363 1 1 1 1 1 1
99520403 1 1 1 1 1 1
99521280 1 1 1 1 1 1
99521492 1 1 1 1 1 1
99521511 1 1 1 1 1 1
99522186 1 1 1 1 1 1
99521959 1 1 1 1 1 1
99521929 1 1 1 1 1 1
99523278 1 1 1 1 1 1
99523799 1 1 1 1 1 1
99523601 1 1 1 1 1 1
99523680 1 1 1 1 1 1
99523445 1 1 1 1 1 1
99524149 1 1 1 1 1 1
99524099 1 1 1 1 1 1
99524125 1 1 1 1 1 1
99524471 1 1 1 1 1 1
99524833 1 1 1 1 1 1
99525533 1 1 1 1 1 1
99525553 1 1 1 1 1 1
99525213 1 1 1 1 1 1
99525938 1 1 1 1 1 1
99526540 1 1 1 1 1 1
99526479 1 1 1 1 1 1
99526558 1 1 1 1 1 1
99526732 1 1 1 1 1 1
99526769 1 1 1 1 1 1
99527447 1 1 1 1 1 1
99527980 1 1 1 1 1 1
99527533 1 1 1 1 1 1
99527586 1 1 1 1 1 1
99527485 1 1 1 1 1 1
99527487 1 1 1 1 1 1
99528274 1 1 1 1 1 1
99528878 1 1 1 1 1 1
99528619 1 1 1 1 1 1
99528556 1 1 1 1 1 1
99528624 1 1 1 1 1 1
99528378 1 1 1 1 1 1
99528281 1 1 1 1 1 1
99529428 1 1 1 1 1 1
99529120 1 1 1 1 1 1
99529891 1 1 1 1 1 1
99530477 1 1 1 1 1 1
99530470 1 1 1 1 1 1
99530484 1 1 1 1 1 1
99530263 1 1 1 1 1 1
99530199 1 1 1 1 1 1
99530304 1 1 1 1 1 1
99530176 1 1 1 1 1 1
99530281 1 1 1 1 1 1
99530013 1 1 1 1 1 1
99530020 1 1 1 1 1 1
99530707 1 1 1 1 1 1
99530570 1 1 1 1 1 1
99530729 1 1 1 1 1 1
99531203 1 1 1 1 1 1
99531179 1 1 1 1 1 1
99531037 1 1 1 1 1 1
99530874 1 1 1 1 1 1
99531509 1 1 1 1 1 1
99531413 1 1 1 1 1 1
99532016 1 1 1 1 1 1
99532204 1 1 1 1 1 1
99531885 1 1 1 1 1 1
99531852 1 1 1 1 1 1
99531971 1 1 1 1 1 1
99531641 1 1 1 1 1 1
99533031 1 1 1 1 1 1
99533010 1 1 1 1 1 1
99533019 1 1 1 1 1 1
99532795 1 1 1 1 1 1
99532467 1 1 1 1 1 1
99532560 1 1 1 1 1 1
99533159 1 1 1 1 1 1
99533822 1 1 1 1 1 1
99533615 1 1 1 1 1 1
99533257 1 1 1 1 1 1
99533898 1 1 1 1 1 1
99533991 1 1 1 1 1 1
99534487 1 1 1 1 1 1
99534323 1 1 1 1 1 1
99534291 1 1 1 1 1 1
99534128 1 1 1 1 1 1
99534177 1 1 1 1 1 1
99534725 1 1 1 1 1 1
99534700 1 1 1 1 1 1
99534719 1 1 1 1 1 1
99535434 1 1 1 1 1 1
99535461 1 1 1 1 1 1
99535315 1 1 1 1 1 1
99535100 1 1 1 1 1 1
99535142 1 1 1 1 1 1
99535089 1 1 1 1 1 1
99535715 1 1 1 1 1 1
99535665 1 1 1 1 1 1
99536227 1 1 1 1 1 1
99536085 1 1 1 1 1 1
99536496 1 1 1 1 1 1
99536535 1 1 1 1 1 1
99537100 1 1 1 1 1 1
99537114 1 1 1 1 1 1
99536966 1 1 1 1 1 1
99536872 1 1 1 1 1 1
99536563 1 1 1 1 1 1
99536593 1 1 1 1 1 1
99537888 1 1 1 1 1 1
99538018 1 1 1 1 1 1
99538669 1 1 1 1 1 1
99538412 1 1 1 1 1 1
99538517 1 1 1 1 1 1
99538237 1 1 1 1 1 1
99538372 1 1 1 1 1 1
99539508 1 1 1 1 1 1
99539634 1 1 1 1 1 1
99539247 1 1 1 1 1 1
99539304 1 1 1 1 1 1
99539676 1 1 1 1 1 1
99539690 1 1 1 1 1 1
99539808 1 1 1 1 1 1
99539736 1 1 1 1 1 1
99539672 1 1 1 1 1 1
99539711 1 1 1 1 1 1
99540111 1 1 1 1 1 1
99540592 1 1 1 1 1 1
99541238 1 1 1 1 1 1
99541030 1 1 1 1 1 1
99540879 1 1 1 1 1 1
99540826 1 1 1 1 1 1
99541315 1 1 1 1 1 1
99541981 1 1 1 1 1 1
99541614 1 1 1 1 1 1
99542831 1 1 1 1 1 1
99542743 1 1 1 1 1 1
99542526 1 1 1 1 1 1
99543110 1 1 1 1 1 1
99543142 1 1 1 1 1 1
99543566 1 1 1 1 1 1
99543875 1 1 1 1 1 1
99543953 1 1 1 1 1 1
99544545 1 1 1 1 1 1
99544001 1 1 1 1 1 1
99400665 1 1 1 1 1 1
99401189 1 1 1 1 1 1
99401638 1 1 1 1 1 1
99402493 1 1 1 1 1 1
99407179 1 1 1 1 1 1
99407384 1 1 1 1 1 1
99407639 1 1 1 1 1 1
99410101 1 1 1 1 1 1
99410904 1 1 1 1 1 1
99412168 1 1 1 1 1 1
99412316 1 1 1 1 1 1
99415681 1 1 1 1 1 1
99416983 1 1 1 1 1 1
99421433 1 1 1 1 1 1
99429009 1 1 1 1 1 1
99429376 1 1 1 1 1 1
99431259 1 1 1 1 1 1
99431165 1 1 1 1 1 1
99434631 1 1 1 1 1 1
99300134 1 1 1 1 1 1
99302109 1 1 1 1 1 1
99302442 1 1 1 1 1 1
99302435 1 1 1 1 1 1
99303951 1 1 1 1 1 1
99304117 1 1 1 1 1 1
99304742 1 1 1 1 1 1
99305307 1 1 1 1 1 1
99500369 1 1 1 1 1 1
99500397 1 1 1 1 1 1
99501629 1 1 1 1 1 1
99501508 1 1 1 1 1 1
99501637 1 1 1 1 1 1
99503144 1 1 1 1 1 1
99502747 1 1 1 1 1 1
99504127 1 1 1 1 1 1
99505685 1 1 1 1 1 1
99505323 1 1 1 1 1 1
99506213 1 1 1 1 1 1
99507219 1 1 1 1 1 1
99507276 1 1 1 1 1 1
99507655 1 1 1 1 1 1
99509712 1 1 1 1 1 1
99510188 1 1 1 1 1 1
99512956 1 1 1 1 1 1
99513445 1 1 1 1 1 1
99514710 1 1 1 1 1 1
99514968 1 1 1 1 1 1
99517024 1 1 1 1 1 1
99517050 1 1 1 1 1 1
99518160 1 1 1 1 1 1
99517577 1 1 1 1 1 1
99518465 1 1 1 1 1 1
99520498 1 1 1 1 1 1
99520247 1 1 1 1 1 1
99521115 1 1 1 1 1 1
99523244 1 1 1 1 1 1
99523945 1 1 1 1 1 1
99523446 1 1 1 1 1 1
99524289 1 1 1 1 1 1
99524817 1 1 1 1 1 1
99526420 1 1 1 1 1 1
99526539 1 1 1 1 1 1
99527358 1 1 1 1 1 1
99527922 1 1 1 1 1 1
99529522 1 1 1 1 1 1
99529343 1 1 1 1 1 1
99529254 1 1 1 1 1 1
99529295 1 1 1 1 1 1
99529729 1 1 1 1 1 1
99530546 1 1 1 1 1 1
99531256 1 1 1 1 1 1
99532152 1 1 1 1 1 1
99532306 1 1 1 1 1 1
99532586 1 1 1 1 1 1
99532575 1 1 1 1 1 1
99533456 1 1 1 1 1 1
99534580 1 1 1 1 1 1
99535414 1 1 1 1 1 1
99536226 1 1 1 1 1 1
99536985 1 1 1 1 1 1
99537330 1 1 1 1 1 1
99537745 1 1 1 1 1 1
99538746 1 1 1 1 1 1
99538472 1 1 1 1 1 1
99540422 1 1 1 1 1 1
99540064 1 1 1 1 1 1
99539933 1 1 1 1 1 1
99541452 1 1 1 1 1 1
99541456 1 1 1 1 1 1
99542032 1 1 1 1 1 1
99541876 1 1 1 1 1 1
99541703 1 1 1 1 1 1
99542310 1 1 1 1 1 1
99543292 1 1 1 1 1 1
99403133 1 1 1 1 1 1
99406425 1 1 1 1 1 1
99406395 1 1 1 1 1 1
99410488 1 1 1 1 1 1
99425466 1 1 1 1 1 1
99431874 1 1 1 1 1 1
99436083 1 1 1 1 1 1
99500394 1 1 1 1 1 1
99508475 1 1 1 1 1 1
99513953 1 1 1 1 1 1
99515033 1 1 1 1 1 1
99515640 1 1 1 1 1 1
99517135 1 1 1 1 1 1
99517041 1 1 1 1 1 1
99532088 1 1 1 1 1 1
99540807 1 1 1 1 1 1
99542764 1 1 1 1 1 1
99542395 1 1 1 1 1 1
99423595 1 1 1 1 1 1
99430261 1 1 1 1 1 1
99430907 1 1 1 1 1 1
99509642 1 1 1 1 1 1
9910918 1 1 1 1 1 1
9910951 1 1 1 1 1 1
9911101 1 1 1 1 1 1
9912508 1 1 1 1 1 1
470 1 1 1 1 1 1
9912622 1 1 1 1 1 1
598 1 1 1 1 1 1
9913201 1 1 1 1 1 1
1058 1 1 1 1 1 1
9913355 1 1 1 1 1 1
740 1 1 1 1 1 1
9914612 1 1 1 1 1 1
847 1 1 1 1 1 1
9914787 1 1 1 1 1 1
9914807 1 1 1 1 1 1
9933006 1 1 1 1 1 1
9934722 1 1 1 1 1 1
1198 1 1 1 1 1 1
99161501 1 1 1 1 1 1
99170901 1 1 1 1 1 1
99171806 1 1 1 1 1 1
99172206 1 1 1 1 1 1
99172611 1 1 1 1 1 1
99173211 1 1 1 1 1 1
99174213 1 1 1 1 1 1
99174304 1 1 1 1 1 1
99183100 1 1 1 1 1 1
99184301 1 1 1 1 1 1
99400821 1 1 1 1 1 1
99400813 1 1 1 1 1 1
99401037 1 1 1 1 1 1
99404625 1 1 1 1 1 1
99404811 1 1 1 1 1 1
99405235 1 1 1 1 1 1
99405443 1 1 1 1 1 1
99405525 1 1 1 1 1 1
99406135 1 1 1 1 1 1
99406743 1 1 1 1 1 1
99407165 1 1 1 1 1 1
99407416 1 1 1 1 1 1
99407450 1 1 1 1 1 1
99407600 1 1 1 1 1 1
99408206 1 1 1 1 1 1
99408389 1 1 1 1 1 1
99408607 1 1 1 1 1 1
99408899 1 1 1 1 1 1
99408925 1 1 1 1 1 1
99409268 1 1 1 1 1 1
99409491 1 1 1 1 1 1
99409686 1 1 1 1 1 1
99409834 1 1 1 1 1 1
99410382 1 1 1 1 1 1
99410671 1 1 1 1 1 1
99410976 1 1 1 1 1 1
99411112 1 1 1 1 1 1
99413148 1 1 1 1 1 1
99413206 1 1 1 1 1 1
99413831 1 1 1 1 1 1
99413888 1 1 1 1 1 1
99414013 1 1 1 1 1 1
99415084 1 1 1 1 1 1
99415204 1 1 1 1 1 1
99414824 1 1 1 1 1 1
99414602 1 1 1 1 1 1
99414170 1 1 1 1 1 1
99415689 1 1 1 1 1 1
99416833 1 1 1 1 1 1
99416729 1 1 1 1 1 1
99416596 1 1 1 1 1 1
99415725 1 1 1 1 1 1
99415854 1 1 1 1 1 1
99418423 1 1 1 1 1 1
99418012 1 1 1 1 1 1
99417734 1 1 1 1 1 1
99419066 1 1 1 1 1 1
99419114 1 1 1 1 1 1
99419119 1 1 1 1 1 1
99420347 1 1 1 1 1 1
99420300 1 1 1 1 1 1
99419681 1 1 1 1 1 1
99419590 1 1 1 1 1 1
99420493 1 1 1 1 1 1
99420452 1 1 1 1 1 1
99420638 1 1 1 1 1 1
99420584 1 1 1 1 1 1
99422086 1 1 1 1 1 1
99422332 1 1 1 1 1 1
99422528 1 1 1 1 1 1
99422452 1 1 1 1 1 1
99423680 1 1 1 1 1 1
99423460 1 1 1 1 1 1
99423901 1 1 1 1 1 1
99425166 1 1 1 1 1 1
99424907 1 1 1 1 1 1
99424967 1 1 1 1 1 1
99424651 1 1 1 1 1 1
99424681 1 1 1 1 1 1
99424154 1 1 1 1 1 1
99425574 1 1 1 1 1 1
99426812 1 1 1 1 1 1
99427116 1 1 1 1 1 1
99426577 1 1 1 1 1 1
99427372 1 1 1 1 1 1
99427754 1 1 1 1 1 1
99427914 1 1 1 1 1 1
99427572 1 1 1 1 1 1
99429156 1 1 1 1 1 1
99429670 1 1 1 1 1 1
99429761 1 1 1 1 1 1
99429205 1 1 1 1 1 1
99430744 1 1 1 1 1 1
99431883 1 1 1 1 1 1
99431131 1 1 1 1 1 1
99432252 1 1 1 1 1 1
99433533 1 1 1 1 1 1
99433450 1 1 1 1 1 1
99433358 1 1 1 1 1 1
99433017 1 1 1 1 1 1
99432501 1 1 1 1 1 1
99433868 1 1 1 1 1 1
99435224 1 1 1 1 1 1
99435296 1 1 1 1 1 1
99435303 1 1 1 1 1 1
99434227 1 1 1 1 1 1
99434319 1 1 1 1 1 1
99435860 1 1 1 1 1 1
99435826 1 1 1 1 1 1
99435720 1 1 1 1 1 1
99435695 1 1 1 1 1 1
99436761 1 1 1 1 1 1
99436685 1 1 1 1 1 1
99435982 1 1 1 1 1 1
99435908 1 1 1 1 1 1
99300548 1 1 1 1 1 1
99300667 1 1 1 1 1 1
99300301 1 1 1 1 1 1
99300161 1 1 1 1 1 1
99300144 1 1 1 1 1 1
99301496 1 1 1 1 1 1
99301383 1 1 1 1 1 1
99301291 1 1 1 1 1 1
99301128 1 1 1 1 1 1
99301674 1 1 1 1 1 1
99301571 1 1 1 1 1 1
99302175 1 1 1 1 1 1
99301767 1 1 1 1 1 1
99302460 1 1 1 1 1 1
99303179 1 1 1 1 1 1
99303124 1 1 1 1 1 1
99302798 1 1 1 1 1 1
99303389 1 1 1 1 1 1
99303356 1 1 1 1 1 1
99303963 1 1 1 1 1 1
99303901 1 1 1 1 1 1
99303941 1 1 1 1 1 1
99303816 1 1 1 1 1 1
99303716 1 1 1 1 1 1
99303669 1 1 1 1 1 1
99303522 1 1 1 1 1 1
99304060 1 1 1 1 1 1
99304119 1 1 1 1 1 1
99304757 1 1 1 1 1 1
99304772 1 1 1 1 1 1
99304782 1 1 1 1 1 1
99304528 1 1 1 1 1 1
99304556 1 1 1 1 1 1
99304397 1 1 1 1 1 1
99304389 1 1 1 1 1 1
99304912 1 1 1 1 1 1
99305045 1 1 1 1 1 1
99304866 1 1 1 1 1 1
99304932 1 1 1 1 1 1
99304946 1 1 1 1 1 1
99305407 1 1 1 1 1 1
99305448 1 1 1 1 1 1
99305272 1 1 1 1 1 1
99305171 1 1 1 1 1 1
99500040 1 1 1 1 1 1
99500016 1 1 1 1 1 1
99500056 1 1 1 1 1 1
99500316 1 1 1 1 1 1
99500957 1 1 1 1 1 1
99501012 1 1 1 1 1 1
99501808 1 1 1 1 1 1
99501654 1 1 1 1 1 1
99501824 1 1 1 1 1 1
99502297 1 1 1 1 1 1
99502054 1 1 1 1 1 1
99501938 1 1 1 1 1 1
99501862 1 1 1 1 1 1
99502648 1 1 1 1 1 1
99502629 1 1 1 1 1 1
99503101 1 1 1 1 1 1
99503131 1 1 1 1 1 1
99503106 1 1 1 1 1 1
99503081 1 1 1 1 1 1
99502862 1 1 1 1 1 1
99502824 1 1 1 1 1 1
99503483 1 1 1 1 1 1
99503491 1 1 1 1 1 1
99503976 1 1 1 1 1 1
99504101 1 1 1 1 1 1
99504154 1 1 1 1 1 1
99504245 1 1 1 1 1 1
99504881 1 1 1 1 1 1
99504869 1 1 1 1 1 1
99504592 1 1 1 1 1 1
99505597 1 1 1 1 1 1
99505765 1 1 1 1 1 1
99505468 1 1 1 1 1 1
99505915 1 1 1 1 1 1
99505779 1 1 1 1 1 1
99506426 1 1 1 1 1 1
99506377 1 1 1 1 1 1
99506358 1 1 1 1 1 1
99506003 1 1 1 1 1 1
99506108 1 1 1 1 1 1
99507183 1 1 1 1 1 1
99507172 1 1 1 1 1 1
99507202 1 1 1 1 1 1
99507021 1 1 1 1 1 1
99506854 1 1 1 1 1 1
99506938 1 1 1 1 1 1
99506850 1 1 1 1 1 1
99507426 1 1 1 1 1 1
99508211 1 1 1 1 1 1
99508055 1 1 1 1 1 1
99508031 1 1 1 1 1 1
99508946 1 1 1 1 1 1
99508722 1 1 1 1 1 1
99508538 1 1 1 1 1 1
99509223 1 1 1 1 1 1
99509889 1 1 1 1 1 1
99510535 1 1 1 1 1 1
99510694 1 1 1 1 1 1
99510402 1 1 1 1 1 1
99510183 1 1 1 1 1 1
99510216 1 1 1 1 1 1
99510742 1 1 1 1 1 1
99510731 1 1 1 1 1 1
99511370 1 1 1 1 1 1
99511590 1 1 1 1 1 1
99512235 1 1 1 1 1 1
99512079 1 1 1 1 1 1
99511871 1 1 1 1 1 1
99512850 1 1 1 1 1 1
99512966 1 1 1 1 1 1
99513253 1 1 1 1 1 1
99513996 1 1 1 1 1 1
99513989 1 1 1 1 1 1
99513863 1 1 1 1 1 1
99514113 1 1 1 1 1 1
99514716 1 1 1 1 1 1
99514730 1 1 1 1 1 1
99514570 1 1 1 1 1 1
99514625 1 1 1 1 1 1
99514264 1 1 1 1 1 1
99514281 1 1 1 1 1 1
99515477 1 1 1 1 1 1
99515219 1 1 1 1 1 1
99515791 1 1 1 1 1 1
99516424 1 1 1 1 1 1
99516367 1 1 1 1 1 1
99516125 1 1 1 1 1 1
99515904 1 1 1 1 1 1
99515892 1 1 1 1 1 1
99516038 1 1 1 1 1 1
99516052 1 1 1 1 1 1
99516584 1 1 1 1 1 1
99517273 1 1 1 1 1 1
99517280 1 1 1 1 1 1
99516974 1 1 1 1 1 1
99516827 1 1 1 1 1 1
99516791 1 1 1 1 1 1
99517494 1 1 1 1 1 1
99518007 1 1 1 1 1 1
99518041 1 1 1 1 1 1
99517747 1 1 1 1 1 1
99518901 1 1 1 1 1 1
99518667 1 1 1 1 1 1
99518765 1 1 1 1 1 1
99518428 1 1 1 1 1 1
99518418 1 1 1 1 1 1
99519125 1 1 1 1 1 1
99519675 1 1 1 1 1 1
99519757 1 1 1 1 1 1
99519632 1 1 1 1 1 1
99519509 1 1 1 1 1 1
99519420 1 1 1 1 1 1
99519554 1 1 1 1 1 1
99519930 1 1 1 1 1 1
99519922 1 1 1 1 1 1
99520464 1 1 1 1 1 1
99520087 1 1 1 1 1 1
99520814 1 1 1 1 1 1
99521437 1 1 1 1 1 1
99521333 1 1 1 1 1 1
99521360 1 1 1 1 1 1
99521456 1 1 1 1 1 1
99521212 1 1 1 1 1 1
99521217 1 1 1 1 1 1
99521657 1 1 1 1 1 1
99521977 1 1 1 1 1 1
99522495 1 1 1 1 1 1
99522777 1 1 1 1 1 1
99523226 1 1 1 1 1 1
99523880 1 1 1 1 1 1
99523729 1 1 1 1 1 1
99523436 1 1 1 1 1 1
99523385 1 1 1 1 1 1
99524011 1 1 1 1 1 1
99524734 1 1 1 1 1 1
99524647 1 1 1 1 1 1
99524364 1 1 1 1 1 1
99524265 1 1 1 1 1 1
99525495 1 1 1 1 1 1
99525342 1 1 1 1 1 1
99525338 1 1 1 1 1 1
99525770 1 1 1 1 1 1
99526296 1 1 1 1 1 1
99526097 1 1 1 1 1 1
99526123 1 1 1 1 1 1
99526591 1 1 1 1 1 1
99527078 1 1 1 1 1 1
99527005 1 1 1 1 1 1
99526934 1 1 1 1 1 1
99526952 1 1 1 1 1 1
99526783 1 1 1 1 1 1
99526764 1 1 1 1 1 1
99526688 1 1 1 1 1 1
99527705 1 1 1 1 1 1
99527802 1 1 1 1 1 1
99527542 1 1 1 1 1 1
99528113 1 1 1 1 1 1
99528541 1 1 1 1 1 1
99528992 1 1 1 1 1 1
99529037 1 1 1 1 1 1
99529488 1 1 1 1 1 1
99529151 1 1 1 1 1 1
99529168 1 1 1 1 1 1
99529831 1 1 1 1 1 1
99529875 1 1 1 1 1 1
99530147 1 1 1 1 1 1
99530039 1 1 1 1 1 1
99530611 1 1 1 1 1 1
99531216 1 1 1 1 1 1
99531287 1 1 1 1 1 1
99530954 1 1 1 1 1 1
99532171 1 1 1 1 1 1
99532003 1 1 1 1 1 1
99532140 1 1 1 1 1 1
99531730 1 1 1 1 1 1
99531783 1 1 1 1 1 1
99531697 1 1 1 1 1 1
99532874 1 1 1 1 1 1
99532651 1 1 1 1 1 1
99532704 1 1 1 1 1 1
99532489 1 1 1 1 1 1
99532490 1 1 1 1 1 1
99533045 1 1 1 1 1 1
99533339 1 1 1 1 1 1
99533956 1 1 1 1 1 1
99534359 1 1 1 1 1 1
99534226 1 1 1 1 1 1
99534811 1 1 1 1 1 1
99534846 1 1 1 1 1 1
99534885 1 1 1 1 1 1
99535355 1 1 1 1 1 1
99535411 1 1 1 1 1 1
99535128 1 1 1 1 1 1
99534921 1 1 1 1 1 1
99535052 1 1 1 1 1 1
99535544 1 1 1 1 1 1
99536155 1 1 1 1 1 1
99536224 1 1 1 1 1 1
99536215 1 1 1 1 1 1
99537034 1 1 1 1 1 1
99537122 1 1 1 1 1 1
99536864 1 1 1 1 1 1
99537263 1 1 1 1 1 1
99537354 1 1 1 1 1 1
99537337 1 1 1 1 1 1
99537927 1 1 1 1 1 1
99537705 1 1 1 1 1 1
99538096 1 1 1 1 1 1
99538663 1 1 1 1 1 1
99538652 1 1 1 1 1 1
99538384 1 1 1 1 1 1
99539007 1 1 1 1 1 1
99539554 1 1 1 1 1 1
99539410 1 1 1 1 1 1
99539414 1 1 1 1 1 1
99539349 1 1 1 1 1 1
99539782 1 1 1 1 1 1
99539671 1 1 1 1 1 1
99540359 1 1 1 1 1 1
99540625 1 1 1 1 1 1
99541219 1 1 1 1 1 1
99541107 1 1 1 1 1 1
99540959 1 1 1 1 1 1
99541079 1 1 1 1 1 1
99541060 1 1 1 1 1 1
99540712 1 1 1 1 1 1
99540868 1 1 1 1 1 1
99540825 1 1 1 1 1 1
99541380 1 1 1 1 1 1
99541417 1 1 1 1 1 1
99541860 1 1 1 1 1 1
99541505 1 1 1 1 1 1
99542860 1 1 1 1 1 1
99542861 1 1 1 1 1 1
99542936 1 1 1 1 1 1
99542558 1 1 1 1 1 1
99542589 1 1 1 1 1 1
99542657 1 1 1 1 1 1
99542514 1 1 1 1 1 1
99543098 1 1 1 1 1 1
99543630 1 1 1 1 1 1
99543192 1 1 1 1 1 1
99543325 1 1 1 1 1 1
99543834 1 1 1 1 1 1
99543862 1 1 1 1 1 1
99543940 1 1 1 1 1 1
99543843 1 1 1 1 1 1
99544424 1 1 1 1 1 1
99544340 1 1 1 1 1 1
99544682 1 1 1 1 1 1
99400055 1 1 1 1 1 1
99401687 1 1 1 1 1 1
99402220 1 1 1 1 1 1
99402721 1 1 1 1 1 1
99406474 1 1 1 1 1 1
99409649 1 1 1 1 1 1
99409641 1 1 1 1 1 1
99412476 1 1 1 1 1 1
99413416 1 1 1 1 1 1
99412969 1 1 1 1 1 1
99412901 1 1 1 1 1 1
99412970 1 1 1 1 1 1
99415652 1 1 1 1 1 1
99415786 1 1 1 1 1 1
99418298 1 1 1 1 1 1
99419430 1 1 1 1 1 1
99419367 1 1 1 1 1 1
99423292 1 1 1 1 1 1
99422743 1 1 1 1 1 1
99427910 1 1 1 1 1 1
99429203 1 1 1 1 1 1
99436965 1 1 1 1 1 1
99300634 1 1 1 1 1 1
99301193 1 1 1 1 1 1
99301308 1 1 1 1 1 1
99301670 1 1 1 1 1 1
99303024 1 1 1 1 1 1
99501513 1 1 1 1 1 1
99502455 1 1 1 1 1 1
99502491 1 1 1 1 1 1
99503484 1 1 1 1 1 1
99503498 1 1 1 1 1 1
99504236 1 1 1 1 1 1
99504668 1 1 1 1 1 1
99505648 1 1 1 1 1 1
99505791 1 1 1 1 1 1
99507225 1 1 1 1 1 1
99507870 1 1 1 1 1 1
99507964 1 1 1 1 1 1
99507711 1 1 1 1 1 1
99509645 1 1 1 1 1 1
99509925 1 1 1 1 1 1
99510004 1 1 1 1 1 1
99510849 1 1 1 1 1 1
99510986 1 1 1 1 1 1
99511998 1 1 1 1 1 1
99511897 1 1 1 1 1 1
99513424 1 1 1 1 1 1
99514080 1 1 1 1 1 1
99514334 1 1 1 1 1 1
99515649 1 1 1 1 1 1
99515232 1 1 1 1 1 1
99516819 1 1 1 1 1 1
99517748 1 1 1 1 1 1
99519448 1 1 1 1 1 1
99520293 1 1 1 1 1 1
99520709 1 1 1 1 1 1
99521615 1 1 1 1 1 1
99521592 1 1 1 1 1 1
99521937 1 1 1 1 1 1
99521993 1 1 1 1 1 1
99522045 1 1 1 1 1 1
99523087 1 1 1 1 1 1
99522960 1 1 1 1 1 1
99523312 1 1 1 1 1 1
99524361 1 1 1 1 1 1
99524547 1 1 1 1 1 1
99524807 1 1 1 1 1 1
99524857 1 1 1 1 1 1
99527191 1 1 1 1 1 1
99526870 1 1 1 1 1 1
99528466 1 1 1 1 1 1
99529977 1 1 1 1 1 1
99530646 1 1 1 1 1 1
99531498 1 1 1 1 1 1
99532820 1 1 1 1 1 1
99533781 1 1 1 1 1 1
99534356 1 1 1 1 1 1
99535647 1 1 1 1 1 1
99536204 1 1 1 1 1 1
99536511 1 1 1 1 1 1
99537475 1 1 1 1 1 1
99540923 1 1 1 1 1 1
99541034 1 1 1 1 1 1
99542722 1 1 1 1 1 1
99544599 1 1 1 1 1 1
99544657 1 1 1 1 1 1
99406783 1 1 1 1 1 1
99301505 1 1 1 1 1 1
99502532 1 1 1 1 1 1
99505885 1 1 1 1 1 1
99512575 1 1 1 1 1 1
99515547 1 1 1 1 1 1
99516434 1 1 1 1 1 1
99516641 1 1 1 1 1 1
99519703 1 1 1 1 1 1
99520542 1 1 1 1 1 1
99521818 1 1 1 1 1 1
99525542 1 1 1 1 1 1
99539869 1 1 1 1 1 1
99418193 1 1 1 1 1 1
99429834 1 1 1 1 1 1
99534596 1 1 1 1 1 1
99544162 1 1 1 1 1 1
99419382 1 1 1 1 1 1
99301660 1 1 1 1 1 1
9910807 1 1 1 1 1 1
9910813 1 1 1 1 1 1
1175 1 1 1 1 1 1
9910913 1 1 1 1 1 1
9912204 1 1 1 1 1 1
9912654 1 1 1 1 1 1
803 1 1 1 1 1 1
9913211 1 1 1 1 1 1
9913111 1 1 1 1 1 1
9913349 1 1 1 1 1 1
822 1 1 1 1 1 1
762 1 1 1 1 1 1
9914701 1 1 1 1 1 1
9914762 1 1 1 1 1 1
305 1 1 1 1 1 1
9963400 1 1 1 1 1 1
867 1 1 1 1 1 1
318 1 1 1 1 1 1
99162200 1 1 1 1 1 1
669 1 1 1 1 1 1
99172701 1 1 1 1 1 1
99172804 1 1 1 1 1 1
99173010 1 1 1 1 1 1
99173605 1 1 1 1 1 1
99400021 1 1 1 1 1 1
99400169 1 1 1 1 1 1
99400664 1 1 1 1 1 1
99401142 1 1 1 1 1 1
99401103 1 1 1 1 1 1
99401230 1 1 1 1 1 1
99401846 1 1 1 1 1 1
99402642 1 1 1 1 1 1
99402760 1 1 1 1 1 1
99403142 1 1 1 1 1 1
99403361 1 1 1 1 1 1
99404011 1 1 1 1 1 1
99404041 1 1 1 1 1 1
99404203 1 1 1 1 1 1
99404186 1 1 1 1 1 1
99404609 1 1 1 1 1 1
99404743 1 1 1 1 1 1
99404908 1 1 1 1 1 1
99404992 1 1 1 1 1 1
99405316 1 1 1 1 1 1
99405616 1 1 1 1 1 1
99406271 1 1 1 1 1 1
99406204 1 1 1 1 1 1
99406213 1 1 1 1 1 1
99406295 1 1 1 1 1 1
99406738 1 1 1 1 1 1
99408174 1 1 1 1 1 1
99408242 1 1 1 1 1 1
99408446 1 1 1 1 1 1
99408571 1 1 1 1 1 1
99408896 1 1 1 1 1 1
99409665 1 1 1 1 1 1
99410236 1 1 1 1 1 1
99411217 1 1 1 1 1 1
99412125 1 1 1 1 1 1
99413477 1 1 1 1 1 1
99413525 1 1 1 1 1 1
99413649 1 1 1 1 1 1
99412890 1 1 1 1 1 1
99413979 1 1 1 1 1 1
99414741 1 1 1 1 1 1
99414630 1 1 1 1 1 1
99414891 1 1 1 1 1 1
99414325 1 1 1 1 1 1
99414259 1 1 1 1 1 1
99414307 1 1 1 1 1 1
99414474 1 1 1 1 1 1
99416898 1 1 1 1 1 1
99416919 1 1 1 1 1 1
99416524 1 1 1 1 1 1
99417468 1 1 1 1 1 1
99418673 1 1 1 1 1 1
99418413 1 1 1 1 1 1
99418310 1 1 1 1 1 1
99418822 1 1 1 1 1 1
99419678 1 1 1 1 1 1
99423484 1 1 1 1 1 1
99423006 1 1 1 1 1 1
99422965 1 1 1 1 1 1
99422987 1 1 1 1 1 1
99422996 1 1 1 1 1 1
99422640 1 1 1 1 1 1
99424084 1 1 1 1 1 1
99425238 1 1 1 1 1 1
99425243 1 1 1 1 1 1
99425245 1 1 1 1 1 1
99424623 1 1 1 1 1 1
99424914 1 1 1 1 1 1
99424812 1 1 1 1 1 1
99424228 1 1 1 1 1 1
99424302 1 1 1 1 1 1
99424383 1 1 1 1 1 1
99427094 1 1 1 1 1 1
99427025 1 1 1 1 1 1
99425912 1 1 1 1 1 1
99426094 1 1 1 1 1 1
99426138 1 1 1 1 1 1
99427312 1 1 1 1 1 1
99427301 1 1 1 1 1 1
99427229 1 1 1 1 1 1
99428600 1 1 1 1 1 1
99427850 1 1 1 1 1 1
99427920 1 1 1 1 1 1
99428937 1 1 1 1 1 1
99428944 1 1 1 1 1 1
99430246 1 1 1 1 1 1
99429365 1 1 1 1 1 1
99429465 1 1 1 1 1 1
99429348 1 1 1 1 1 1
99430633 1 1 1 1 1 1
99430455 1 1 1 1 1 1
99430854 1 1 1 1 1 1
99432436 1 1 1 1 1 1
99432213 1 1 1 1 1 1
99433076 1 1 1 1 1 1
99432730 1 1 1 1 1 1
99433818 1 1 1 1 1 1
99435392 1 1 1 1 1 1
99434616 1 1 1 1 1 1
99434660 1 1 1 1 1 1
99434826 1 1 1 1 1 1
99434148 1 1 1 1 1 1
99435743 1 1 1 1 1 1
99436872 1 1 1 1 1 1
99437153 1 1 1 1 1 1
99436456 1 1 1 1 1 1
99436587 1 1 1 1 1 1
99436251 1 1 1 1 1 1
99437248 1 1 1 1 1 1
99437332 1 1 1 1 1 1
99300321 1 1 1 1 1 1
99300138 1 1 1 1 1 1
99300117 1 1 1 1 1 1
99300132 1 1 1 1 1 1
99300896 1 1 1 1 1 1
99300889 1 1 1 1 1 1
99301456 1 1 1 1 1 1
99301445 1 1 1 1 1 1
99301076 1 1 1 1 1 1
99302191 1 1 1 1 1 1
99302097 1 1 1 1 1 1
99302152 1 1 1 1 1 1
99301919 1 1 1 1 1 1
99302774 1 1 1 1 1 1
99302594 1 1 1 1 1 1
99303331 1 1 1 1 1 1
99303370 1 1 1 1 1 1
99303929 1 1 1 1 1 1
99303840 1 1 1 1 1 1
99303757 1 1 1 1 1 1
99303783 1 1 1 1 1 1
99303784 1 1 1 1 1 1
99303785 1 1 1 1 1 1
99304604 1 1 1 1 1 1
99304260 1 1 1 1 1 1
99304429 1 1 1 1 1 1
99304961 1 1 1 1 1 1
99304978 1 1 1 1 1 1
99305564 1 1 1 1 1 1
99305556 1 1 1 1 1 1
99305366 1 1 1 1 1 1
99305306 1 1 1 1 1 1
99305185 1 1 1 1 1 1
99305147 1 1 1 1 1 1
99305097 1 1 1 1 1 1
99305204 1 1 1 1 1 1
99500619 1 1 1 1 1 1
99500504 1 1 1 1 1 1
99500511 1 1 1 1 1 1
99500341 1 1 1 1 1 1
99500253 1 1 1 1 1 1
99501462 1 1 1 1 1 1
99501034 1 1 1 1 1 1
99501075 1 1 1 1 1 1
99501091 1 1 1 1 1 1
99501183 1 1 1 1 1 1
99501145 1 1 1 1 1 1
99501784 1 1 1 1 1 1
99502337 1 1 1 1 1 1
99502274 1 1 1 1 1 1
99502355 1 1 1 1 1 1
99502129 1 1 1 1 1 1
99501961 1 1 1 1 1 1
99502527 1 1 1 1 1 1
99503189 1 1 1 1 1 1
99503292 1 1 1 1 1 1
99503018 1 1 1 1 1 1
99503311 1 1 1 1 1 1
99503713 1 1 1 1 1 1
99503549 1 1 1 1 1 1
99503541 1 1 1 1 1 1
99503671 1 1 1 1 1 1
99503658 1 1 1 1 1 1
99504298 1 1 1 1 1 1
99504311 1 1 1 1 1 1
99504796 1 1 1 1 1 1
99504571 1 1 1 1 1 1
99504584 1 1 1 1 1 1
99504335 1 1 1 1 1 1
99504399 1 1 1 1 1 1
99505708 1 1 1 1 1 1
99505644 1 1 1 1 1 1
99505688 1 1 1 1 1 1
99505507 1 1 1 1 1 1
99505455 1 1 1 1 1 1
99505168 1 1 1 1 1 1
99506436 1 1 1 1 1 1
99506557 1 1 1 1 1 1
99506347 1 1 1 1 1 1
99506723 1 1 1 1 1 1
99506668 1 1 1 1 1 1
99507067 1 1 1 1 1 1
99506874 1 1 1 1 1 1
99507485 1 1 1 1 1 1
99507533 1 1 1 1 1 1
99508069 1 1 1 1 1 1
99508094 1 1 1 1 1 1
99508148 1 1 1 1 1 1
99508201 1 1 1 1 1 1
99507986 1 1 1 1 1 1
99508446 1 1 1 1 1 1
99508681 1 1 1 1 1 1
99508737 1 1 1 1 1 1
99508546 1 1 1 1 1 1
99508469 1 1 1 1 1 1
99508591 1 1 1 1 1 1
99508595 1 1 1 1 1 1
99509097 1 1 1 1 1 1
99509231 1 1 1 1 1 1
99509761 1 1 1 1 1 1
99509651 1 1 1 1 1 1
99509536 1 1 1 1 1 1
99509666 1 1 1 1 1 1
99509387 1 1 1 1 1 1
99509381 1 1 1 1 1 1
99509408 1 1 1 1 1 1
99509949 1 1 1 1 1 1
99510099 1 1 1 1 1 1
99510526 1 1 1 1 1 1
99510590 1 1 1 1 1 1
99510462 1 1 1 1 1 1
99510425 1 1 1 1 1 1
99510749 1 1 1 1 1 1
99511057 1 1 1 1 1 1
99512256 1 1 1 1 1 1
99512206 1 1 1 1 1 1
99512100 1 1 1 1 1 1
99512081 1 1 1 1 1 1
99511870 1 1 1 1 1 1
99511833 1 1 1 1 1 1
99512446 1 1 1 1 1 1
99512465 1 1 1 1 1 1
99513015 1 1 1 1 1 1
99513275 1 1 1 1 1 1
99513315 1 1 1 1 1 1
99513381 1 1 1 1 1 1
99513958 1 1 1 1 1 1
99513986 1 1 1 1 1 1
99513874 1 1 1 1 1 1
99513761 1 1 1 1 1 1
99513738 1 1 1 1 1 1
99513618 1 1 1 1 1 1
99514223 1 1 1 1 1 1
99514235 1 1 1 1 1 1
99514455 1 1 1 1 1 1
99514288 1 1 1 1 1 1
99514296 1 1 1 1 1 1
99514261 1 1 1 1 1 1
99514987 1 1 1 1 1 1
99515584 1 1 1 1 1 1
99515572 1 1 1 1 1 1
99515373 1 1 1 1 1 1
99515451 1 1 1 1 1 1
99515887 1 1 1 1 1 1
99515686 1 1 1 1 1 1
99515742 1 1 1 1 1 1
99516270 1 1 1 1 1 1
99515930 1 1 1 1 1 1
99516008 1 1 1 1 1 1
99515931 1 1 1 1 1 1
99516672 1 1 1 1 1 1
99517288 1 1 1 1 1 1
99517193 1 1 1 1 1 1
99517120 1 1 1 1 1 1
99516932 1 1 1 1 1 1
99517528 1 1 1 1 1 1
99517479 1 1 1 1 1 1
99517765 1 1 1 1 1 1
99517614 1 1 1 1 1 1
99518357 1 1 1 1 1 1
99518272 1 1 1 1 1 1
99518701 1 1 1 1 1 1
99519116 1 1 1 1 1 1
99519026 1 1 1 1 1 1
99519006 1 1 1 1 1 1
99519572 1 1 1 1 1 1
99519560 1 1 1 1 1 1
99519581 1 1 1 1 1 1
99519390 1 1 1 1 1 1
99519320 1 1 1 1 1 1
99520008 1 1 1 1 1 1
99519832 1 1 1 1 1 1
99519963 1 1 1 1 1 1
99520254 1 1 1 1 1 1
99520398 1 1 1 1 1 1
99520188 1 1 1 1 1 1
99520173 1 1 1 1 1 1
99520070 1 1 1 1 1 1
99520743 1 1 1 1 1 1
99520763 1 1 1 1 1 1
99521423 1 1 1 1 1 1
99521172 1 1 1 1 1 1
99520989 1 1 1 1 1 1
99521996 1 1 1 1 1 1
99522004 1 1 1 1 1 1
99521862 1 1 1 1 1 1
99522477 1 1 1 1 1 1
99522363 1 1 1 1 1 1
99522428 1 1 1 1 1 1
99522482 1 1 1 1 1 1
99522953 1 1 1 1 1 1
99522969 1 1 1 1 1 1
99522931 1 1 1 1 1 1
99522947 1 1 1 1 1 1
99522753 1 1 1 1 1 1
99522521 1 1 1 1 1 1
99523322 1 1 1 1 1 1
99523220 1 1 1 1 1 1
99523273 1 1 1 1 1 1
99523869 1 1 1 1 1 1
99523667 1 1 1 1 1 1
99523580 1 1 1 1 1 1
99524103 1 1 1 1 1 1
99524144 1 1 1 1 1 1
99524107 1 1 1 1 1 1
99524484 1 1 1 1 1 1
99524281 1 1 1 1 1 1
99525365 1 1 1 1 1 1
99525211 1 1 1 1 1 1
99525171 1 1 1 1 1 1
99525116 1 1 1 1 1 1
99525795 1 1 1 1 1 1
99525618 1 1 1 1 1 1
99525657 1 1 1 1 1 1
99526409 1 1 1 1 1 1
99525832 1 1 1 1 1 1
99525978 1 1 1 1 1 1
99525927 1 1 1 1 1 1
99526488 1 1 1 1 1 1
99526573 1 1 1 1 1 1
99527129 1 1 1 1 1 1
99527237 1 1 1 1 1 1
99526967 1 1 1 1 1 1
99526962 1 1 1 1 1 1
99526788 1 1 1 1 1 1
99528737 1 1 1 1 1 1
99528754 1 1 1 1 1 1
99528673 1 1 1 1 1 1
99528675 1 1 1 1 1 1
99528656 1 1 1 1 1 1
99528414 1 1 1 1 1 1
99528434 1 1 1 1 1 1
99528698 1 1 1 1 1 1
99529033 1 1 1 1 1 1
99529023 1 1 1 1 1 1
99529091 1 1 1 1 1 1
99529641 1 1 1 1 1 1
99529834 1 1 1 1 1 1
99529848 1 1 1 1 1 1
99529812 1 1 1 1 1 1
99529967 1 1 1 1 1 1
99530620 1 1 1 1 1 1
99530971 1 1 1 1 1 1
99530775 1 1 1 1 1 1
99531420 1 1 1 1 1 1
99531477 1 1 1 1 1 1
99532094 1 1 1 1 1 1
99532096 1 1 1 1 1 1
99531959 1 1 1 1 1 1
99532282 1 1 1 1 1 1
99532964 1 1 1 1 1 1
99533039 1 1 1 1 1 1
99533600 1 1 1 1 1 1
99533392 1 1 1 1 1 1
99533434 1 1 1 1 1 1
99533442 1 1 1 1 1 1
99534282 1 1 1 1 1 1
99534219 1 1 1 1 1 1
99534224 1 1 1 1 1 1
99535477 1 1 1 1 1 1
99535341 1 1 1 1 1 1
99535304 1 1 1 1 1 1
99535199 1 1 1 1 1 1
99535108 1 1 1 1 1 1
99535061 1 1 1 1 1 1
99534897 1 1 1 1 1 1
99536277 1 1 1 1 1 1
99536278 1 1 1 1 1 1
99536315 1 1 1 1 1 1
99536091 1 1 1 1 1 1
99535964 1 1 1 1 1 1
99535778 1 1 1 1 1 1
99536501 1 1 1 1 1 1
99536702 1 1 1 1 1 1
99536690 1 1 1 1 1 1
99537951 1 1 1 1 1 1
99537905 1 1 1 1 1 1
99537623 1 1 1 1 1 1
99537637 1 1 1 1 1 1
99537445 1 1 1 1 1 1
99538074 1 1 1 1 1 1
99538461 1 1 1 1 1 1
99538378 1 1 1 1 1 1
99538290 1 1 1 1 1 1
99538330 1 1 1 1 1 1
99538969 1 1 1 1 1 1
99538817 1 1 1 1 1 1
99538938 1 1 1 1 1 1
99538979 1 1 1 1 1 1
99539401 1 1 1 1 1 1
99539199 1 1 1 1 1 1
99539070 1 1 1 1 1 1
99539681 1 1 1 1 1 1
99540016 1 1 1 1 1 1
99540032 1 1 1 1 1 1
99539998 1 1 1 1 1 1
99541104 1 1 1 1 1 1
99540990 1 1 1 1 1 1
99541425 1 1 1 1 1 1
99541464 1 1 1 1 1 1
99541490 1 1 1 1 1 1
99542049 1 1 1 1 1 1
99541838 1 1 1 1 1 1
99541563 1 1 1 1 1 1
99542625 1 1 1 1 1 1
99542479 1 1 1 1 1 1
99542503 1 1 1 1 1 1
99542375 1 1 1 1 1 1
99543066 1 1 1 1 1 1
99542993 1 1 1 1 1 1
99543746 1 1 1 1 1 1
99543689 1 1 1 1 1 1
99543357 1 1 1 1 1 1
99543180 1 1 1 1 1 1
99543170 1 1 1 1 1 1
99543943 1 1 1 1 1 1
99543830 1 1 1 1 1 1
99544425 1 1 1 1 1 1
99544489 1 1 1 1 1 1
99544506 1 1 1 1 1 1
99544662 1 1 1 1 1 1
99544715 1 1 1 1 1 1
99401179 1 1 1 1 1 1
99406630 1 1 1 1 1 1
99406818 1 1 1 1 1 1
99410138 1 1 1 1 1 1
99410246 1 1 1 1 1 1
99410461 1 1 1 1 1 1
99410657 1 1 1 1 1 1
99413589 1 1 1 1 1 1
99413734 1 1 1 1 1 1
99414362 1 1 1 1 1 1
99415399 1 1 1 1 1 1
99416756 1 1 1 1 1 1
99416276 1 1 1 1 1 1
99418458 1 1 1 1 1 1
99417765 1 1 1 1 1 1
99419002 1 1 1 1 1 1
99419374 1 1 1 1 1 1
99421782 1 1 1 1 1 1
99424487 1 1 1 1 1 1
99425591 1 1 1 1 1 1
99426388 1 1 1 1 1 1
99427309 1 1 1 1 1 1
99430089 1 1 1 1 1 1
99431785 1 1 1 1 1 1
99433960 1 1 1 1 1 1
99434745 1 1 1 1 1 1
99436192 1 1 1 1 1 1
99300571 1 1 1 1 1 1
99300755 1 1 1 1 1 1
99302207 1 1 1 1 1 1
99302162 1 1 1 1 1 1
99303027 1 1 1 1 1 1
99303779 1 1 1 1 1 1
99304372 1 1 1 1 1 1
99304899 1 1 1 1 1 1
99305596 1 1 1 1 1 1
99305332 1 1 1 1 1 1
99500354 1 1 1 1 1 1
99500279 1 1 1 1 1 1
99501463 1 1 1 1 1 1
99501265 1 1 1 1 1 1
99503267 1 1 1 1 1 1
99503774 1 1 1 1 1 1
99503635 1 1 1 1 1 1
99504398 1 1 1 1 1 1
99506114 1 1 1 1 1 1
99506692 1 1 1 1 1 1
99507745 1 1 1 1 1 1
99508282 1 1 1 1 1 1
99509121 1 1 1 1 1 1
99510814 1 1 1 1 1 1
99510809 1 1 1 1 1 1
99511053 1 1 1 1 1 1
99511713 1 1 1 1 1 1
99512434 1 1 1 1 1 1
99513868 1 1 1 1 1 1
99514213 1 1 1 1 1 1
99514632 1 1 1 1 1 1
99514559 1 1 1 1 1 1
99514253 1 1 1 1 1 1
99515538 1 1 1 1 1 1
99515409 1 1 1 1 1 1
99515104 1 1 1 1 1 1
99518385 1 1 1 1 1 1
99519153 1 1 1 1 1 1
99519844 1 1 1 1 1 1
99521204 1 1 1 1 1 1
99521567 1 1 1 1 1 1
99521594 1 1 1 1 1 1
99522112 1 1 1 1 1 1
99521870 1 1 1 1 1 1
99522757 1 1 1 1 1 1
99522830 1 1 1 1 1 1
99526147 1 1 1 1 1 1
99526603 1 1 1 1 1 1
99526530 1 1 1 1 1 1
99527246 1 1 1 1 1 1
99526661 1 1 1 1 1 1
99528017 1 1 1 1 1 1
99529782 1 1 1 1 1 1
99530743 1 1 1 1 1 1
99530947 1 1 1 1 1 1
99533809 1 1 1 1 1 1
99533776 1 1 1 1 1 1
99535174 1 1 1 1 1 1
99534905 1 1 1 1 1 1
99538317 1 1 1 1 1 1
99541175 1 1 1 1 1 1
99541404 1 1 1 1 1 1
99542332 1 1 1 1 1 1
99543530 1 1 1 1 1 1
99543564 1 1 1 1 1 1
99543861 1 1 1 1 1 1
99409588 1 1 1 1 1 1
99419685 1 1 1 1 1 1
99425046 1 1 1 1 1 1
99304424 1 1 1 1 1 1
99502313 1 1 1 1 1 1
99503190 1 1 1 1 1 1
99509824 1 1 1 1 1 1
99511437 1 1 1 1 1 1
99511051 1 1 1 1 1 1
99516324 1 1 1 1 1 1
99527537 1 1 1 1 1 1
99529006 1 1 1 1 1 1
99540442 1 1 1 1 1 1
99404076 1 1 1 1 1 1
99421241 1 1 1 1 1 1
99422949 1 1 1 1 1 1
99435081 1 1 1 1 1 1
99538555 1 1 1 1 1 1
42001 1 1 1 1 1 1
338 1 1 1 1 1 1
9910810 1 1 1 1 1 1
9910925 1 1 1 1 1 1
873 1 1 1 1 1 1
9911306 1 1 1 1 1 1
516 1 1 1 1 1 1
9911411 1 1 1 1 1 1
9912206 1 1 1 1 1 1
550 1 1 1 1 1 1
9912445 1 1 1 1 1 1
9912808 1 1 1 1 1 1
697 1 1 1 1 1 1
9913308 1 1 1 1 1 1
9913319 1 1 1 1 1 1
70003 1 1 1 1 1 1
1081 1 1 1 1 1 1
9914315 1 1 1 1 1 1
458 1 1 1 1 1 1
452 1 1 1 1 1 1
9914412 1 1 1 1 1 1
9932921 1 1 1 1 1 1
1100 1 1 1 1 1 1
99172801 1 1 1 1 1 1
99174319 1 1 1 1 1 1
99174407 1 1 1 1 1 1
99192200 1 1 1 1 1 1
9934711 1 1 1 1 1 1
99400332 1 1 1 1 1 1
99401354 1 1 1 1 1 1
99402062 1 1 1 1 1 1
99402219 1 1 1 1 1 1
99402363 1 1 1 1 1 1
99402324 1 1 1 1 1 1
99402327 1 1 1 1 1 1
99402687 1 1 1 1 1 1
99403108 1 1 1 1 1 1
99403524 1 1 1 1 1 1
99403734 1 1 1 1 1 1
99404340 1 1 1 1 1 1
99405120 1 1 1 1 1 1
99405268 1 1 1 1 1 1
99405558 1 1 1 1 1 1
99405686 1 1 1 1 1 1
99406101 1 1 1 1 1 1
99406857 1 1 1 1 1 1
99408157 1 1 1 1 1 1
99408754 1 1 1 1 1 1
99409243 1 1 1 1 1 1
99409881 1 1 1 1 1 1
99409885 1 1 1 1 1 1
99410746 1 1 1 1 1 1
99410928 1 1 1 1 1 1
99410993 1 1 1 1 1 1
99411243 1 1 1 1 1 1
99411329 1 1 1 1 1 1
99411506 1 1 1 1 1 1
99411621 1 1 1 1 1 1
99411932 1 1 1 1 1 1
99412025 1 1 1 1 1 1
99413648 1 1 1 1 1 1
99413038 1 1 1 1 1 1
99413094 1 1 1 1 1 1
99414536 1 1 1 1 1 1
99414273 1 1 1 1 1 1
99416601 1 1 1 1 1 1
99415827 1 1 1 1 1 1
99417589 1 1 1 1 1 1
99418491 1 1 1 1 1 1
99418381 1 1 1 1 1 1
99417668 1 1 1 1 1 1
99420281 1 1 1 1 1 1
99420296 1 1 1 1 1 1
99419737 1 1 1 1 1 1
99419519 1 1 1 1 1 1
99421965 1 1 1 1 1 1
99421779 1 1 1 1 1 1
99421825 1 1 1 1 1 1
99421293 1 1 1 1 1 1
99421456 1 1 1 1 1 1
99421592 1 1 1 1 1 1
99420906 1 1 1 1 1 1
99421009 1 1 1 1 1 1
99423634 1 1 1 1 1 1
99423642 1 1 1 1 1 1
99423497 1 1 1 1 1 1
99423624 1 1 1 1 1 1
99425341 1 1 1 1 1 1
99425065 1 1 1 1 1 1
99425209 1 1 1 1 1 1
99424810 1 1 1 1 1 1
99424254 1 1 1 1 1 1
99426805 1 1 1 1 1 1
99427021 1 1 1 1 1 1
99426677 1 1 1 1 1 1
99427286 1 1 1 1 1 1
99427408 1 1 1 1 1 1
99428609 1 1 1 1 1 1
99428052 1 1 1 1 1 1
99427993 1 1 1 1 1 1
99427761 1 1 1 1 1 1
99429153 1 1 1 1 1 1
99429012 1 1 1 1 1 1
99430146 1 1 1 1 1 1
99429895 1 1 1 1 1 1
99430707 1 1 1 1 1 1
99431713 1 1 1 1 1 1
99431764 1 1 1 1 1 1
99431219 1 1 1 1 1 1
99432372 1 1 1 1 1 1
99433657 1 1 1 1 1 1
99433373 1 1 1 1 1 1
99433858 1 1 1 1 1 1
99435402 1 1 1 1 1 1
99435212 1 1 1 1 1 1
99434970 1 1 1 1 1 1
99434750 1 1 1 1 1 1
99434729 1 1 1 1 1 1
99435565 1 1 1 1 1 1
99436062 1 1 1 1 1 1
99437309 1 1 1 1 1 1
99300676 1 1 1 1 1 1
99300123 1 1 1 1 1 1
99300204 1 1 1 1 1 1
99300193 1 1 1 1 1 1
99301401 1 1 1 1 1 1
99301259 1 1 1 1 1 1
99301328 1 1 1 1 1 1
99301212 1 1 1 1 1 1
99300936 1 1 1 1 1 1
99301020 1 1 1 1 1 1
99301737 1 1 1 1 1 1
99301563 1 1 1 1 1 1
99302322 1 1 1 1 1 1
99302061 1 1 1 1 1 1
99301889 1 1 1 1 1 1
99301773 1 1 1 1 1 1
99301868 1 1 1 1 1 1
99301894 1 1 1 1 1 1
99302447 1 1 1 1 1 1
99302543 1 1 1 1 1 1
99302847 1 1 1 1 1 1
99302837 1 1 1 1 1 1
99302868 1 1 1 1 1 1
99303247 1 1 1 1 1 1
99303354 1 1 1 1 1 1
99303673 1 1 1 1 1 1
99303729 1 1 1 1 1 1
99303494 1 1 1 1 1 1
99303548 1 1 1 1 1 1
99303461 1 1 1 1 1 1
99304103 1 1 1 1 1 1
99304619 1 1 1 1 1 1
99304466 1 1 1 1 1 1
99304521 1 1 1 1 1 1
99304257 1 1 1 1 1 1
99304938 1 1 1 1 1 1
99305643 1 1 1 1 1 1
99305402 1 1 1 1 1 1
99305289 1 1 1 1 1 1
99500759 1 1 1 1 1 1
99500197 1 1 1 1 1 1
99500869 1 1 1 1 1 1
99501491 1 1 1 1 1 1
99501142 1 1 1 1 1 1
99501834 1 1 1 1 1 1
99501693 1 1 1 1 1 1
99502261 1 1 1 1 1 1
99502187 1 1 1 1 1 1
99502218 1 1 1 1 1 1
99501848 1 1 1 1 1 1
99501900 1 1 1 1 1 1
99501864 1 1 1 1 1 1
99501957 1 1 1 1 1 1
99503087 1 1 1 1 1 1
99502923 1 1 1 1 1 1
99502673 1 1 1 1 1 1
99503448 1 1 1 1 1 1
99504046 1 1 1 1 1 1
99503904 1 1 1 1 1 1
99504181 1 1 1 1 1 1
99504147 1 1 1 1 1 1
99504867 1 1 1 1 1 1
99504573 1 1 1 1 1 1
99504640 1 1 1 1 1 1
99504327 1 1 1 1 1 1
99504962 1 1 1 1 1 1
99505490 1 1 1 1 1 1
99505369 1 1 1 1 1 1
99505166 1 1 1 1 1 1
99505951 1 1 1 1 1 1
99506059 1 1 1 1 1 1
99506012 1 1 1 1 1 1
99506638 1 1 1 1 1 1
99506795 1 1 1 1 1 1
99507118 1 1 1 1 1 1
99506934 1 1 1 1 1 1
99506999 1 1 1 1 1 1
99507973 1 1 1 1 1 1
99507795 1 1 1 1 1 1
99507721 1 1 1 1 1 1
99507812 1 1 1 1 1 1
99507665 1 1 1 1 1 1
99508255 1 1 1 1 1 1
99508887 1 1 1 1 1 1
99508900 1 1 1 1 1 1
99508803 1 1 1 1 1 1
99508640 1 1 1 1 1 1
99509789 1 1 1 1 1 1
99509605 1 1 1 1 1 1
99509662 1 1 1 1 1 1
99509624 1 1 1 1 1 1
99510061 1 1 1 1 1 1
99509908 1 1 1 1 1 1
99510595 1 1 1 1 1 1
99511282 1 1 1 1 1 1
99511271 1 1 1 1 1 1
99511679 1 1 1 1 1 1
99512345 1 1 1 1 1 1
99512083 1 1 1 1 1 1
99511907 1 1 1 1 1 1
99513175 1 1 1 1 1 1
99513119 1 1 1 1 1 1
99512917 1 1 1 1 1 1
99512803 1 1 1 1 1 1
99512856 1 1 1 1 1 1
99512934 1 1 1 1 1 1
99513344 1 1 1 1 1 1
99513992 1 1 1 1 1 1
99513668 1 1 1 1 1 1
99513450 1 1 1 1 1 1
99513464 1 1 1 1 1 1
99514313 1 1 1 1 1 1
99514355 1 1 1 1 1 1
99514429 1 1 1 1 1 1
99515047 1 1 1 1 1 1
99515519 1 1 1 1 1 1
99515546 1 1 1 1 1 1
99515628 1 1 1 1 1 1
99515276 1 1 1 1 1 1
99515732 1 1 1 1 1 1
99515702 1 1 1 1 1 1
99516018 1 1 1 1 1 1
99515950 1 1 1 1 1 1
99516700 1 1 1 1 1 1
99516642 1 1 1 1 1 1
99517184 1 1 1 1 1 1
99516963 1 1 1 1 1 1
99516933 1 1 1 1 1 1
99516734 1 1 1 1 1 1
99517764 1 1 1 1 1 1
99517675 1 1 1 1 1 1
99518271 1 1 1 1 1 1
99518943 1 1 1 1 1 1
99518881 1 1 1 1 1 1
99518444 1 1 1 1 1 1
99519147 1 1 1 1 1 1
99519698 1 1 1 1 1 1
99519766 1 1 1 1 1 1
99519706 1 1 1 1 1 1
99519802 1 1 1 1 1 1
99519495 1 1 1 1 1 1
99519473 1 1 1 1 1 1
99519272 1 1 1 1 1 1
99520631 1 1 1 1 1 1
99520421 1 1 1 1 1 1
99520272 1 1 1 1 1 1
99520408 1 1 1 1 1 1
99520214 1 1 1 1 1 1
99520037 1 1 1 1 1 1
99520104 1 1 1 1 1 1
99520745 1 1 1 1 1 1
99521152 1 1 1 1 1 1
99520982 1 1 1 1 1 1
99520947 1 1 1 1 1 1
99521579 1 1 1 1 1 1
99521476 1 1 1 1 1 1
99521601 1 1 1 1 1 1
99522138 1 1 1 1 1 1
99521947 1 1 1 1 1 1
99522072 1 1 1 1 1 1
99521778 1 1 1 1 1 1
99522390 1 1 1 1 1 1
99522965 1 1 1 1 1 1
99523059 1 1 1 1 1 1
99523080 1 1 1 1 1 1
99522522 1 1 1 1 1 1
99523899 1 1 1 1 1 1
99523796 1 1 1 1 1 1
99523619 1 1 1 1 1 1
99524009 1 1 1 1 1 1
99524654 1 1 1 1 1 1
99524620 1 1 1 1 1 1
99524512 1 1 1 1 1 1
99524443 1 1 1 1 1 1
99525536 1 1 1 1 1 1
99525571 1 1 1 1 1 1
99525238 1 1 1 1 1 1
99525291 1 1 1 1 1 1
99525388 1 1 1 1 1 1
99525610 1 1 1 1 1 1
99525690 1 1 1 1 1 1
99525743 1 1 1 1 1 1
99526352 1 1 1 1 1 1
99526406 1 1 1 1 1 1
99526208 1 1 1 1 1 1
99526067 1 1 1 1 1 1
99526121 1 1 1 1 1 1
99526580 1 1 1 1 1 1
99526470 1 1 1 1 1 1
99527198 1 1 1 1 1 1
99527225 1 1 1 1 1 1
99527063 1 1 1 1 1 1
99527115 1 1 1 1 1 1
99527089 1 1 1 1 1 1
99526644 1 1 1 1 1 1
99526836 1 1 1 1 1 1
99527960 1 1 1 1 1 1
99527821 1 1 1 1 1 1
99527757 1 1 1 1 1 1
99527527 1 1 1 1 1 1
99528178 1 1 1 1 1 1
99528270 1 1 1 1 1 1
99528118 1 1 1 1 1 1
99528607 1 1 1 1 1 1
99528429 1 1 1 1 1 1
99528473 1 1 1 1 1 1
99529689 1 1 1 1 1 1
99529648 1 1 1 1 1 1
99529623 1 1 1 1 1 1
99529263 1 1 1 1 1 1
99529207 1 1 1 1 1 1
99530623 1 1 1 1 1 1
99530588 1 1 1 1 1 1
99531321 1 1 1 1 1 1
99531263 1 1 1 1 1 1
99530935 1 1 1 1 1 1
99531405 1 1 1 1 1 1
99531444 1 1 1 1 1 1
99532156 1 1 1 1 1 1
99531849 1 1 1 1 1 1
99531955 1 1 1 1 1 1
99531604 1 1 1 1 1 1
99532364 1 1 1 1 1 1
99532287 1 1 1 1 1 1
99532972 1 1 1 1 1 1
99532974 1 1 1 1 1 1
99532548 1 1 1 1 1 1
99533091 1 1 1 1 1 1
99533484 1 1 1 1 1 1
99533912 1 1 1 1 1 1
99534020 1 1 1 1 1 1
99534332 1 1 1 1 1 1
99534123 1 1 1 1 1 1
99534114 1 1 1 1 1 1
99534756 1 1 1 1 1 1
99535367 1 1 1 1 1 1
99535153 1 1 1 1 1 1
99534996 1 1 1 1 1 1
99536321 1 1 1 1 1 1
99535938 1 1 1 1 1 1
99535993 1 1 1 1 1 1
99535793 1 1 1 1 1 1
99536488 1 1 1 1 1 1
99536529 1 1 1 1 1 1
99536534 1 1 1 1 1 1
99536421 1 1 1 1 1 1
99537000 1 1 1 1 1 1
99537054 1 1 1 1 1 1
99537069 1 1 1 1 1 1
99536788 1 1 1 1 1 1
99536954 1 1 1 1 1 1
99537200 1 1 1 1 1 1
99537360 1 1 1 1 1 1
99537182 1 1 1 1 1 1
99537796 1 1 1 1 1 1
99537861 1 1 1 1 1 1
99537786 1 1 1 1 1 1
99537876 1 1 1 1 1 1
99537963 1 1 1 1 1 1
99537589 1 1 1 1 1 1
99537510 1 1 1 1 1 1
99537473 1 1 1 1 1 1
99537568 1 1 1 1 1 1
99537543 1 1 1 1 1 1
99538788 1 1 1 1 1 1
99538456 1 1 1 1 1 1
99538483 1 1 1 1 1 1
99538933 1 1 1 1 1 1
99538885 1 1 1 1 1 1
99539435 1 1 1 1 1 1
99539053 1 1 1 1 1 1
99539020 1 1 1 1 1 1
99540465 1 1 1 1 1 1
99540108 1 1 1 1 1 1
99540205 1 1 1 1 1 1
99539968 1 1 1 1 1 1
99539893 1 1 1 1 1 1
99539854 1 1 1 1 1 1
99539975 1 1 1 1 1 1
99540516 1 1 1 1 1 1
99540898 1 1 1 1 1 1
99541897 1 1 1 1 1 1
99541770 1 1 1 1 1 1
99541822 1 1 1 1 1 1
99541524 1 1 1 1 1 1
99541681 1 1 1 1 1 1
99541560 1 1 1 1 1 1
99542250 1 1 1 1 1 1
99542217 1 1 1 1 1 1
99542891 1 1 1 1 1 1
99542610 1 1 1 1 1 1
99542588 1 1 1 1 1 1
99542448 1 1 1 1 1 1
99543590 1 1 1 1 1 1
99543401 1 1 1 1 1 1
99543261 1 1 1 1 1 1
99543252 1 1 1 1 1 1
99543214 1 1 1 1 1 1
99543848 1 1 1 1 1 1
99543776 1 1 1 1 1 1
99543855 1 1 1 1 1 1
99544502 1 1 1 1 1 1
99544123 1 1 1 1 1 1
99544075 1 1 1 1 1 1
99544038 1 1 1 1 1 1
99401326 1 1 1 1 1 1
99402916 1 1 1 1 1 1
99403465 1 1 1 1 1 1
99407909 1 1 1 1 1 1
99407911 1 1 1 1 1 1
99410227 1 1 1 1 1 1
99412278 1 1 1 1 1 1
99413366 1 1 1 1 1 1
99412509 1 1 1 1 1 1
99415386 1 1 1 1 1 1
99416358 1 1 1 1 1 1
99418295 1 1 1 1 1 1
99420587 1 1 1 1 1 1
99422012 1 1 1 1 1 1
99421345 1 1 1 1 1 1
99423015 1 1 1 1 1 1
99424894 1 1 1 1 1 1
99429404 1 1 1 1 1 1
99430701 1 1 1 1 1 1
99433260 1 1 1 1 1 1
99434512 1 1 1 1 1 1
99434456 1 1 1 1 1 1
99435772 1 1 1 1 1 1
99437179 1 1 1 1 1 1
99300700 1 1 1 1 1 1
99302226 1 1 1 1 1 1
99302593 1 1 1 1 1 1
99304911 1 1 1 1 1 1
99305136 1 1 1 1 1 1
99501524 1 1 1 1 1 1
99501352 1 1 1 1 1 1
99501758 1 1 1 1 1 1
99503288 1 1 1 1 1 1
99503832 1 1 1 1 1 1
99503584 1 1 1 1 1 1
99505520 1 1 1 1 1 1
99506182 1 1 1 1 1 1
99507424 1 1 1 1 1 1
99508451 1 1 1 1 1 1
99508784 1 1 1 1 1 1
99511764 1 1 1 1 1 1
99513242 1 1 1 1 1 1
99513945 1 1 1 1 1 1
99514590 1 1 1 1 1 1
99515172 1 1 1 1 1 1
99516372 1 1 1 1 1 1
99517173 1 1 1 1 1 1
99517791 1 1 1 1 1 1
99518437 1 1 1 1 1 1
99519525 1 1 1 1 1 1
99520165 1 1 1 1 1 1
99521389 1 1 1 1 1 1
99522038 1 1 1 1 1 1
99522895 1 1 1 1 1 1
99522899 1 1 1 1 1 1
99522677 1 1 1 1 1 1
99523156 1 1 1 1 1 1
99523964 1 1 1 1 1 1
99524565 1 1 1 1 1 1
99524337 1 1 1 1 1 1
99525888 1 1 1 1 1 1
99527183 1 1 1 1 1 1
99527735 1 1 1 1 1 1
99528479 1 1 1 1 1 1
99528339 1 1 1 1 1 1
99529855 1 1 1 1 1 1
99533461 1 1 1 1 1 1
99535510 1 1 1 1 1 1
99535457 1 1 1 1 1 1
99534978 1 1 1 1 1 1
99535874 1 1 1 1 1 1
99536753 1 1 1 1 1 1
99539775 1 1 1 1 1 1
99540221 1 1 1 1 1 1
99544210 1 1 1 1 1 1
99544059 1 1 1 1 1 1
99400950 1 1 1 1 1 1
99415241 1 1 1 1 1 1
99431300 1 1 1 1 1 1
99431346 1 1 1 1 1 1
99432974 1 1 1 1 1 1
99301145 1 1 1 1 1 1
99500547 1 1 1 1 1 1
99500458 1 1 1 1 1 1
99501790 1 1 1 1 1 1
99504242 1 1 1 1 1 1
99504523 1 1 1 1 1 1
99507460 1 1 1 1 1 1
99507436 1 1 1 1 1 1
99516044 1 1 1 1 1 1
99521154 1 1 1 1 1 1
99529663 1 1 1 1 1 1
99539946 1 1 1 1 1 1
99541423 1 1 1 1 1 1
99541572 1 1 1 1 1 1
99543059 1 1 1 1 1 1
99541028 1 1 1 1 1 1
676 1 1 1 1 1 1
9911901 1 1 1 1 1 1
9912434 1 1 1 1 1 1
1112 1 1 1 1 1 1
1105 1 1 1 1 1 1
477 1 1 1 1 1 1
492 1 1 1 1 1 1
463 1 1 1 1 1 1
20003 1 1 1 1 1 1
238 1 1 1 1 1 1
9914724 1 1 1 1 1 1
9932800 1 1 1 1 1 1
9934715 1 1 1 1 1 1
9934703 1 1 1 1 1 1
9964201 1 1 1 1 1 1
99124303 1 1 1 1 1 1
670 1 1 1 1 1 1
99173205 1 1 1 1 1 1
99173407 1 1 1 1 1 1
99173611 1 1 1 1 1 1
99174714 1 1 1 1 1 1
99194101 1 1 1 1 1 1
99222319 1 1 1 1 1 1
99262101 1 1 1 1 1 1
9934740 1 1 1 1 1 1
9911420 1 1 1 1 1 1
99400083 1 1 1 1 1 1
99400264 1 1 1 1 1 1
99400330 1 1 1 1 1 1
99400378 1 1 1 1 1 1
99401110 1 1 1 1 1 1
99401234 1 1 1 1 1 1
99401400 1 1 1 1 1 1
99402210 1 1 1 1 1 1
99403169 1 1 1 1 1 1
99403373 1 1 1 1 1 1
99403495 1 1 1 1 1 1
99404103 1 1 1 1 1 1
99404369 1 1 1 1 1 1
99404610 1 1 1 1 1 1
99404697 1 1 1 1 1 1
99405222 1 1 1 1 1 1
99405623 1 1 1 1 1 1
99405725 1 1 1 1 1 1
99406413 1 1 1 1 1 1
99407964 1 1 1 1 1 1
99407938 1 1 1 1 1 1
99408004 1 1 1 1 1 1
99408445 1 1 1 1 1 1
99408706 1 1 1 1 1 1
99409188 1 1 1 1 1 1
99409916 1 1 1 1 1 1
99410291 1 1 1 1 1 1
99410417 1 1 1 1 1 1
99410655 1 1 1 1 1 1
99410809 1 1 1 1 1 1
99412150 1 1 1 1 1 1
99413610 1 1 1 1 1 1
99413120 1 1 1 1 1 1
99412539 1 1 1 1 1 1
99413791 1 1 1 1 1 1
99415312 1 1 1 1 1 1
99414952 1 1 1 1 1 1
99415293 1 1 1 1 1 1
99415184 1 1 1 1 1 1
99415240 1 1 1 1 1 1
99414633 1 1 1 1 1 1
99414529 1 1 1 1 1 1
99415575 1 1 1 1 1 1
99416955 1 1 1 1 1 1
99416717 1 1 1 1 1 1
99416470 1 1 1 1 1 1
99416256 1 1 1 1 1 1
99416389 1 1 1 1 1 1
99417575 1 1 1 1 1 1
99418544 1 1 1 1 1 1
99418043 1 1 1 1 1 1
99417907 1 1 1 1 1 1
99417914 1 1 1 1 1 1
99419809 1 1 1 1 1 1
99419894 1 1 1 1 1 1
99419496 1 1 1 1 1 1
99419411 1 1 1 1 1 1
99420649 1 1 1 1 1 1
99421820 1 1 1 1 1 1
99421807 1 1 1 1 1 1
99421858 1 1 1 1 1 1
99421446 1 1 1 1 1 1
99420912 1 1 1 1 1 1
99422477 1 1 1 1 1 1
99422222 1 1 1 1 1 1
99422266 1 1 1 1 1 1
99423374 1 1 1 1 1 1
99423452 1 1 1 1 1 1
99423057 1 1 1 1 1 1
99422677 1 1 1 1 1 1
99422688 1 1 1 1 1 1
99423886 1 1 1 1 1 1
99425092 1 1 1 1 1 1
99424657 1 1 1 1 1 1
99424155 1 1 1 1 1 1
99424334 1 1 1 1 1 1
99425666 1 1 1 1 1 1
99425615 1 1 1 1 1 1
99425414 1 1 1 1 1 1
99426763 1 1 1 1 1 1
99426952 1 1 1 1 1 1
99427063 1 1 1 1 1 1
99425937 1 1 1 1 1 1
99428578 1 1 1 1 1 1
99427757 1 1 1 1 1 1
99427784 1 1 1 1 1 1
99429076 1 1 1 1 1 1
99429132 1 1 1 1 1 1
99430338 1 1 1 1 1 1
99430141 1 1 1 1 1 1
99429804 1 1 1 1 1 1
99430407 1 1 1 1 1 1
99431463 1 1 1 1 1 1
99431295 1 1 1 1 1 1
99431249 1 1 1 1 1 1
99432124 1 1 1 1 1 1
99433678 1 1 1 1 1 1
99433100 1 1 1 1 1 1
99433192 1 1 1 1 1 1
99432980 1 1 1 1 1 1
99432574 1 1 1 1 1 1
99434105 1 1 1 1 1 1
99433958 1 1 1 1 1 1
99433853 1 1 1 1 1 1
99435314 1 1 1 1 1 1
99435408 1 1 1 1 1 1
99434972 1 1 1 1 1 1
99434741 1 1 1 1 1 1
99434408 1 1 1 1 1 1
99434242 1 1 1 1 1 1
99435683 1 1 1 1 1 1
99435777 1 1 1 1 1 1
99436503 1 1 1 1 1 1
99436638 1 1 1 1 1 1
99435896 1 1 1 1 1 1
99437282 1 1 1 1 1 1
99300001 1 1 1 1 1 1
99300406 1 1 1 1 1 1
99300503 1 1 1 1 1 1
99300362 1 1 1 1 1 1
99300506 1 1 1 1 1 1
99300311 1 1 1 1 1 1
99300884 1 1 1 1 1 1
99300866 1 1 1 1 1 1
99301437 1 1 1 1 1 1
99301152 1 1 1 1 1 1
99300966 1 1 1 1 1 1
99301731 1 1 1 1 1 1
99301904 1 1 1 1 1 1
99301880 1 1 1 1 1 1
99301869 1 1 1 1 1 1
99302403 1 1 1 1 1 1
99302925 1 1 1 1 1 1
99302875 1 1 1 1 1 1
99302867 1 1 1 1 1 1
99302607 1 1 1 1 1 1
99303263 1 1 1 1 1 1
99303384 1 1 1 1 1 1
99303833 1 1 1 1 1 1
99303949 1 1 1 1 1 1
99303994 1 1 1 1 1 1
99303660 1 1 1 1 1 1
99303818 1 1 1 1 1 1
99304043 1 1 1 1 1 1
99304165 1 1 1 1 1 1
99304232 1 1 1 1 1 1
99304132 1 1 1 1 1 1
99304705 1 1 1 1 1 1
99304713 1 1 1 1 1 1
99304702 1 1 1 1 1 1
99304505 1 1 1 1 1 1
99305653 1 1 1 1 1 1
99305319 1 1 1 1 1 1
99305196 1 1 1 1 1 1
99305187 1 1 1 1 1 1
99500094 1 1 1 1 1 1
99500135 1 1 1 1 1 1
99500648 1 1 1 1 1 1
99500231 1 1 1 1 1 1
99500388 1 1 1 1 1 1
99500868 1 1 1 1 1 1
99500999 1 1 1 1 1 1
99501042 1 1 1 1 1 1
99501783 1 1 1 1 1 1
99502465 1 1 1 1 1 1
99502011 1 1 1 1 1 1
99501869 1 1 1 1 1 1
99502591 1 1 1 1 1 1
99502762 1 1 1 1 1 1
99502860 1 1 1 1 1 1
99503461 1 1 1 1 1 1
99503400 1 1 1 1 1 1
99503838 1 1 1 1 1 1
99503741 1 1 1 1 1 1
99503561 1 1 1 1 1 1
99503551 1 1 1 1 1 1
99503689 1 1 1 1 1 1
99504167 1 1 1 1 1 1
99504185 1 1 1 1 1 1
99504202 1 1 1 1 1 1
99504844 1 1 1 1 1 1
99504670 1 1 1 1 1 1
99504647 1 1 1 1 1 1
99504469 1 1 1 1 1 1
99505095 1 1 1 1 1 1
99505741 1 1 1 1 1 1
99505689 1 1 1 1 1 1
99505613 1 1 1 1 1 1
99505204 1 1 1 1 1 1
99505785 1 1 1 1 1 1
99505905 1 1 1 1 1 1
99506571 1 1 1 1 1 1
99506311 1 1 1 1 1 1
99506162 1 1 1 1 1 1
99507394 1 1 1 1 1 1
99506831 1 1 1 1 1 1
99506993 1 1 1 1 1 1
99507614 1 1 1 1 1 1
99508177 1 1 1 1 1 1
99508114 1 1 1 1 1 1
99507838 1 1 1 1 1 1
99507817 1 1 1 1 1 1
99508307 1 1 1 1 1 1
99508695 1 1 1 1 1 1
99508480 1 1 1 1 1 1
99509101 1 1 1 1 1 1
99509131 1 1 1 1 1 1
99509083 1 1 1 1 1 1
99509633 1 1 1 1 1 1
99509537 1 1 1 1 1 1
99509428 1 1 1 1 1 1
99509480 1 1 1 1 1 1
99509354 1 1 1 1 1 1
99510723 1 1 1 1 1 1
99510617 1 1 1 1 1 1
99511410 1 1 1 1 1 1
99511199 1 1 1 1 1 1
99512225 1 1 1 1 1 1
99512202 1 1 1 1 1 1
99511855 1 1 1 1 1 1
99513039 1 1 1 1 1 1
99513152 1 1 1 1 1 1
99512918 1 1 1 1 1 1
99513216 1 1 1 1 1 1
99513380 1 1 1 1 1 1
99513935 1 1 1 1 1 1
99513786 1 1 1 1 1 1
99514153 1 1 1 1 1 1
99514667 1 1 1 1 1 1
99514693 1 1 1 1 1 1
99514744 1 1 1 1 1 1
99514643 1 1 1 1 1 1
99514653 1 1 1 1 1 1
99515218 1 1 1 1 1 1
99515189 1 1 1 1 1 1
99516380 1 1 1 1 1 1
99516417 1 1 1 1 1 1
99516120 1 1 1 1 1 1
99517189 1 1 1 1 1 1
99517322 1 1 1 1 1 1
99516947 1 1 1 1 1 1
99516740 1 1 1 1 1 1
99516887 1 1 1 1 1 1
99517443 1 1 1 1 1 1
99517964 1 1 1 1 1 1
99517821 1 1 1 1 1 1
99517903 1 1 1 1 1 1
99517696 1 1 1 1 1 1
99517587 1 1 1 1 1 1
99518171 1 1 1 1 1 1
99518273 1 1 1 1 1 1
99518616 1 1 1 1 1 1
99518668 1 1 1 1 1 1
99518686 1 1 1 1 1 1
99519063 1 1 1 1 1 1
99519045 1 1 1 1 1 1
99519644 1 1 1 1 1 1
99519516 1 1 1 1 1 1
99519336 1 1 1 1 1 1
99519222 1 1 1 1 1 1
99519332 1 1 1 1 1 1
99519282 1 1 1 1 1 1
99519836 1 1 1 1 1 1
99519867 1 1 1 1 1 1
99519999 1 1 1 1 1 1
99520569 1 1 1 1 1 1
99520368 1 1 1 1 1 1
99520166 1 1 1 1 1 1
99520663 1 1 1 1 1 1
99520705 1 1 1 1 1 1
99520759 1 1 1 1 1 1
99520812 1 1 1 1 1 1
99521004 1 1 1 1 1 1
99521539 1 1 1 1 1 1
99522217 1 1 1 1 1 1
99522234 1 1 1 1 1 1
99522276 1 1 1 1 1 1
99522013 1 1 1 1 1 1
99521858 1 1 1 1 1 1
99521708 1 1 1 1 1 1
99522351 1 1 1 1 1 1
99523104 1 1 1 1 1 1
99522799 1 1 1 1 1 1
99522616 1 1 1 1 1 1
99523189 1 1 1 1 1 1
99523844 1 1 1 1 1 1
99523858 1 1 1 1 1 1
99523891 1 1 1 1 1 1
99523663 1 1 1 1 1 1
99523704 1 1 1 1 1 1
99523362 1 1 1 1 1 1
99523463 1 1 1 1 1 1
99524148 1 1 1 1 1 1
99524055 1 1 1 1 1 1
99524768 1 1 1 1 1 1
99524591 1 1 1 1 1 1
99524739 1 1 1 1 1 1
99524666 1 1 1 1 1 1
99524531 1 1 1 1 1 1
99524377 1 1 1 1 1 1
99524253 1 1 1 1 1 1
99524165 1 1 1 1 1 1
99524843 1 1 1 1 1 1
99525597 1 1 1 1 1 1
99525434 1 1 1 1 1 1
99526372 1 1 1 1 1 1
99526181 1 1 1 1 1 1
99525937 1 1 1 1 1 1
99527165 1 1 1 1 1 1
99526880 1 1 1 1 1 1
99526753 1 1 1 1 1 1
99527373 1 1 1 1 1 1
99527985 1 1 1 1 1 1
99527777 1 1 1 1 1 1
99528163 1 1 1 1 1 1
99528201 1 1 1 1 1 1
99528872 1 1 1 1 1 1
99528518 1 1 1 1 1 1
99528668 1 1 1 1 1 1
99529069 1 1 1 1 1 1
99529443 1 1 1 1 1 1
99529277 1 1 1 1 1 1
99529800 1 1 1 1 1 1
99530394 1 1 1 1 1 1
99530195 1 1 1 1 1 1
99530080 1 1 1 1 1 1
99530705 1 1 1 1 1 1
99530916 1 1 1 1 1 1
99530956 1 1 1 1 1 1
99532052 1 1 1 1 1 1
99531774 1 1 1 1 1 1
99531723 1 1 1 1 1 1
99531739 1 1 1 1 1 1
99532388 1 1 1 1 1 1
99532590 1 1 1 1 1 1
99533737 1 1 1 1 1 1
99533791 1 1 1 1 1 1
99533538 1 1 1 1 1 1
99533579 1 1 1 1 1 1
99533276 1 1 1 1 1 1
99533931 1 1 1 1 1 1
99534557 1 1 1 1 1 1
99534545 1 1 1 1 1 1
99534661 1 1 1 1 1 1
99534566 1 1 1 1 1 1
99534428 1 1 1 1 1 1
99534184 1 1 1 1 1 1
99535459 1 1 1 1 1 1
99535119 1 1 1 1 1 1
99535263 1 1 1 1 1 1
99535120 1 1 1 1 1 1
99535213 1 1 1 1 1 1
99534901 1 1 1 1 1 1
99535539 1 1 1 1 1 1
99535630 1 1 1 1 1 1
99535514 1 1 1 1 1 1
99536261 1 1 1 1 1 1
99536219 1 1 1 1 1 1
99535926 1 1 1 1 1 1
99536083 1 1 1 1 1 1
99535927 1 1 1 1 1 1
99536109 1 1 1 1 1 1
99537032 1 1 1 1 1 1
99536568 1 1 1 1 1 1
99536662 1 1 1 1 1 1
99536611 1 1 1 1 1 1
99536547 1 1 1 1 1 1
99536601 1 1 1 1 1 1
99536680 1 1 1 1 1 1
99537248 1 1 1 1 1 1
99537926 1 1 1 1 1 1
99537904 1 1 1 1 1 1
99537893 1 1 1 1 1 1
99537703 1 1 1 1 1 1
99538034 1 1 1 1 1 1
99538089 1 1 1 1 1 1
99538680 1 1 1 1 1 1
99538621 1 1 1 1 1 1
99538345 1 1 1 1 1 1
99538855 1 1 1 1 1 1
99538915 1 1 1 1 1 1
99539096 1 1 1 1 1 1
99539174 1 1 1 1 1 1
99539783 1 1 1 1 1 1
99540304 1 1 1 1 1 1
99540218 1 1 1 1 1 1
99539964 1 1 1 1 1 1
99540665 1 1 1 1 1 1
99541291 1 1 1 1 1 1
99540981 1 1 1 1 1 1
99540754 1 1 1 1 1 1
99541331 1 1 1 1 1 1
99541403 1 1 1 1 1 1
99541754 1 1 1 1 1 1
99541679 1 1 1 1 1 1
99542207 1 1 1 1 1 1
99542888 1 1 1 1 1 1
99542482 1 1 1 1 1 1
99543694 1 1 1 1 1 1
99543742 1 1 1 1 1 1
99543608 1 1 1 1 1 1
99543547 1 1 1 1 1 1
99543796 1 1 1 1 1 1
99543934 1 1 1 1 1 1
99544457 1 1 1 1 1 1
99544373 1 1 1 1 1 1
99544015 1 1 1 1 1 1
99544111 1 1 1 1 1 1
99544078 1 1 1 1 1 1
99544687 1 1 1 1 1 1
99400177 1 1 1 1 1 1
99403615 1 1 1 1 1 1
99403811 1 1 1 1 1 1
99405188 1 1 1 1 1 1
99407950 1 1 1 1 1 1
99410111 1 1 1 1 1 1
99411543 1 1 1 1 1 1
99415718 1 1 1 1 1 1
99416891 1 1 1 1 1 1
99417027 1 1 1 1 1 1
99417647 1 1 1 1 1 1
99420215 1 1 1 1 1 1
99419548 1 1 1 1 1 1
99420510 1 1 1 1 1 1
99422660 1 1 1 1 1 1
99422616 1 1 1 1 1 1
99424399 1 1 1 1 1 1
99426004 1 1 1 1 1 1
99430101 1 1 1 1 1 1
99436008 1 1 1 1 1 1
99300212 1 1 1 1 1 1
99302507 1 1 1 1 1 1
99303045 1 1 1 1 1 1
99304833 1 1 1 1 1 1
99305143 1 1 1 1 1 1
99500819 1 1 1 1 1 1
99500950 1 1 1 1 1 1
99501750 1 1 1 1 1 1
99502499 1 1 1 1 1 1
99503014 1 1 1 1 1 1
99502979 1 1 1 1 1 1
99503673 1 1 1 1 1 1
99504415 1 1 1 1 1 1
99505381 1 1 1 1 1 1
99505250 1 1 1 1 1 1
99506385 1 1 1 1 1 1
99506765 1 1 1 1 1 1
99507313 1 1 1 1 1 1
99506819 1 1 1 1 1 1
99508264 1 1 1 1 1 1
99509015 1 1 1 1 1 1
99508490 1 1 1 1 1 1
99509413 1 1 1 1 1 1
99510490 1 1 1 1 1 1
99510400 1 1 1 1 1 1
99512278 1 1 1 1 1 1
99512188 1 1 1 1 1 1
99511965 1 1 1 1 1 1
99511834 1 1 1 1 1 1
99513118 1 1 1 1 1 1
99513396 1 1 1 1 1 1
99514028 1 1 1 1 1 1
99513960 1 1 1 1 1 1
99514844 1 1 1 1 1 1
99515307 1 1 1 1 1 1
99516016 1 1 1 1 1 1
99516679 1 1 1 1 1 1
99518026 1 1 1 1 1 1
99519363 1 1 1 1 1 1
99520596 1 1 1 1 1 1
99521424 1 1 1 1 1 1
99521261 1 1 1 1 1 1
99520867 1 1 1 1 1 1
99522271 1 1 1 1 1 1
99523614 1 1 1 1 1 1
99525940 1 1 1 1 1 1
99526446 1 1 1 1 1 1
99526920 1 1 1 1 1 1
99526860 1 1 1 1 1 1
99528391 1 1 1 1 1 1
99528952 1 1 1 1 1 1
99529064 1 1 1 1 1 1
99529588 1 1 1 1 1 1
99530221 1 1 1 1 1 1
99531046 1 1 1 1 1 1
99532943 1 1 1 1 1 1
99532835 1 1 1 1 1 1
99532837 1 1 1 1 1 1
99534669 1 1 1 1 1 1
99536317 1 1 1 1 1 1
99536370 1 1 1 1 1 1
99538388 1 1 1 1 1 1
99539363 1 1 1 1 1 1
99539236 1 1 1 1 1 1
99539302 1 1 1 1 1 1
99540168 1 1 1 1 1 1
99541203 1 1 1 1 1 1
99541884 1 1 1 1 1 1
99542457 1 1 1 1 1 1
99543879 1 1 1 1 1 1
99401666 1 1 1 1 1 1
99403441 1 1 1 1 1 1
99408748 1 1 1 1 1 1
99417261 1 1 1 1 1 1
99421743 1 1 1 1 1 1
99429790 1 1 1 1 1 1
99434532 1 1 1 1 1 1
99435494 1 1 1 1 1 1
99304311 1 1 1 1 1 1
99510089 1 1 1 1 1 1
99517638 1 1 1 1 1 1
99523155 1 1 1 1 1 1
99526009 1 1 1 1 1 1
99530198 1 1 1 1 1 1
99531747 1 1 1 1 1 1
99532473 1 1 1 1 1 1
99535861 1 1 1 1 1 1
99536773 1 1 1 1 1 1
99541742 1 1 1 1 1 1
1174 1 1 1 1 1 1
1187 1 1 1 1 1 1
9911108 1 1 1 1 1 1
9912341 1 1 1 1 1 1
9912449 1 1 1 1 1 1
9912633 1 1 1 1 1 1
9913402 1 1 1 1 1 1
92001 1 1 1 1 1 1
9913706 1 1 1 1 1 1
9914014 1 1 1 1 1 1
62001 1 1 1 1 1 1
9914778 1 1 1 1 1 1
413 1 1 1 1 1 1
99172205 1 1 1 1 1 1
99173009 1 1 1 1 1 1
99174321 1 1 1 1 1 1
99174601 1 1 1 1 1 1
99174513 1 1 1 1 1 1
99222304 1 1 1 1 1 1
99263700 1 1 1 1 1 1
99291202 1 1 1 1 1 1
9931405 1 1 1 1 1 1
9932510 1 1 1 1 1 1
99172401 1 1 1 1 1 1
99172806 1 1 1 1 1 1
99173109 1 1 1 1 1 1
99400001 1 1 1 1 1 1
99400133 1 1 1 1 1 1
99400786 1 1 1 1 1 1
99401176 1 1 1 1 1 1
99401280 1 1 1 1 1 1
99401963 1 1 1 1 1 1
99403151 1 1 1 1 1 1
99403447 1 1 1 1 1 1
99403607 1 1 1 1 1 1
99403712 1 1 1 1 1 1
99404471 1 1 1 1 1 1
99404924 1 1 1 1 1 1
99405408 1 1 1 1 1 1
99405912 1 1 1 1 1 1
99406185 1 1 1 1 1 1
99406488 1 1 1 1 1 1
99406548 1 1 1 1 1 1
99407168 1 1 1 1 1 1
99407422 1 1 1 1 1 1
99407354 1 1 1 1 1 1
99407888 1 1 1 1 1 1
99408141 1 1 1 1 1 1
99408270 1 1 1 1 1 1
99408461 1 1 1 1 1 1
99409660 1 1 1 1 1 1
99409725 1 1 1 1 1 1
99409890 1 1 1 1 1 1
99409840 1 1 1 1 1 1
99410154 1 1 1 1 1 1
99410536 1 1 1 1 1 1
99410521 1 1 1 1 1 1
99410523 1 1 1 1 1 1
99410715 1 1 1 1 1 1
99411215 1 1 1 1 1 1
99411229 1 1 1 1 1 1
99411793 1 1 1 1 1 1
99411904 1 1 1 1 1 1
99413293 1 1 1 1 1 1
99413244 1 1 1 1 1 1
99412858 1 1 1 1 1 1
99413926 1 1 1 1 1 1
99415243 1 1 1 1 1 1
99414933 1 1 1 1 1 1
99415017 1 1 1 1 1 1
99414543 1 1 1 1 1 1
99414715 1 1 1 1 1 1
99415548 1 1 1 1 1 1
99415390 1 1 1 1 1 1
99415455 1 1 1 1 1 1
99415583 1 1 1 1 1 1
99416589 1 1 1 1 1 1
99416799 1 1 1 1 1 1
99416396 1 1 1 1 1 1
99416159 1 1 1 1 1 1
99416305 1 1 1 1 1 1
99416072 1 1 1 1 1 1
99416026 1 1 1 1 1 1
99417328 1 1 1 1 1 1
99417024 1 1 1 1 1 1
99417554 1 1 1 1 1 1
99418761 1 1 1 1 1 1
99418847 1 1 1 1 1 1
99418960 1 1 1 1 1 1
99420256 1 1 1 1 1 1
99420089 1 1 1 1 1 1
99419900 1 1 1 1 1 1
99419262 1 1 1 1 1 1
99420565 1 1 1 1 1 1
99420505 1 1 1 1 1 1
99422025 1 1 1 1 1 1
99421281 1 1 1 1 1 1
99421215 1 1 1 1 1 1
99421196 1 1 1 1 1 1
99422683 1 1 1 1 1 1
99425043 1 1 1 1 1 1
99425435 1 1 1 1 1 1
99425566 1 1 1 1 1 1
99425814 1 1 1 1 1 1
99425523 1 1 1 1 1 1
99425684 1 1 1 1 1 1
99426868 1 1 1 1 1 1
99426712 1 1 1 1 1 1
99425848 1 1 1 1 1 1
99428372 1 1 1 1 1 1
99428562 1 1 1 1 1 1
99428257 1 1 1 1 1 1
99428083 1 1 1 1 1 1
99428871 1 1 1 1 1 1
99429006 1 1 1 1 1 1
99430049 1 1 1 1 1 1
99430150 1 1 1 1 1 1
99430260 1 1 1 1 1 1
99429925 1 1 1 1 1 1
99429440 1 1 1 1 1 1
99430792 1 1 1 1 1 1
99430749 1 1 1 1 1 1
99431496 1 1 1 1 1 1
99431271 1 1 1 1 1 1
99430874 1 1 1 1 1 1
99431138 1 1 1 1 1 1
99430836 1 1 1 1 1 1
99432228 1 1 1 1 1 1
99432197 1 1 1 1 1 1
99433617 1 1 1 1 1 1
99433691 1 1 1 1 1 1
99433212 1 1 1 1 1 1
99433316 1 1 1 1 1 1
99435434 1 1 1 1 1 1
99435043 1 1 1 1 1 1
99434570 1 1 1 1 1 1
99435642 1 1 1 1 1 1
99436467 1 1 1 1 1 1
99436278 1 1 1 1 1 1
99436757 1 1 1 1 1 1
99437359 1 1 1 1 1 1
99300588 1 1 1 1 1 1
99300508 1 1 1 1 1 1
99300195 1 1 1 1 1 1
99301392 1 1 1 1 1 1
99301336 1 1 1 1 1 1
99301316 1 1 1 1 1 1
99301303 1 1 1 1 1 1
99301306 1 1 1 1 1 1
99301094 1 1 1 1 1 1
99301560 1 1 1 1 1 1
99302227 1 1 1 1 1 1
99302101 1 1 1 1 1 1
99301896 1 1 1 1 1 1
99301962 1 1 1 1 1 1
99302484 1 1 1 1 1 1
99302462 1 1 1 1 1 1
99303071 1 1 1 1 1 1
99302630 1 1 1 1 1 1
99303289 1 1 1 1 1 1
99303997 1 1 1 1 1 1
99303529 1 1 1 1 1 1
99303520 1 1 1 1 1 1
99303448 1 1 1 1 1 1
99304856 1 1 1 1 1 1
99304526 1 1 1 1 1 1
99304558 1 1 1 1 1 1
99304344 1 1 1 1 1 1
99304419 1 1 1 1 1 1
99305038 1 1 1 1 1 1
99305020 1 1 1 1 1 1
99305344 1 1 1 1 1 1
99305421 1 1 1 1 1 1
99305112 1 1 1 1 1 1
99500134 1 1 1 1 1 1
99500302 1 1 1 1 1 1
99500826 1 1 1 1 1 1
99500814 1 1 1 1 1 1
99501606 1 1 1 1 1 1
99501123 1 1 1 1 1 1
99501684 1 1 1 1 1 1
99502353 1 1 1 1 1 1
99502446 1 1 1 1 1 1
99502205 1 1 1 1 1 1
99501883 1 1 1 1 1 1
99501887 1 1 1 1 1 1
99503240 1 1 1 1 1 1
99503249 1 1 1 1 1 1
99503082 1 1 1 1 1 1
99502842 1 1 1 1 1 1
99503602 1 1 1 1 1 1
99504654 1 1 1 1 1 1
99504520 1 1 1 1 1 1
99505747 1 1 1 1 1 1
99505470 1 1 1 1 1 1
99505312 1 1 1 1 1 1
99505849 1 1 1 1 1 1
99506468 1 1 1 1 1 1
99506519 1 1 1 1 1 1
99506435 1 1 1 1 1 1
99506477 1 1 1 1 1 1
99506352 1 1 1 1 1 1
99506238 1 1 1 1 1 1
99506217 1 1 1 1 1 1
99506140 1 1 1 1 1 1
99506011 1 1 1 1 1 1
99506683 1 1 1 1 1 1
99507386 1 1 1 1 1 1
99507390 1 1 1 1 1 1
99507401 1 1 1 1 1 1
99507289 1 1 1 1 1 1
99507057 1 1 1 1 1 1
99506960 1 1 1 1 1 1
99506807 1 1 1 1 1 1
99507597 1 1 1 1 1 1
99508107 1 1 1 1 1 1
99508074 1 1 1 1 1 1
99507979 1 1 1 1 1 1
99507692 1 1 1 1 1 1
99507827 1 1 1 1 1 1
99508931 1 1 1 1 1 1
99508741 1 1 1 1 1 1
99509147 1 1 1 1 1 1
99509859 1 1 1 1 1 1
99509617 1 1 1 1 1 1
99509505 1 1 1 1 1 1
99509551 1 1 1 1 1 1
99509421 1 1 1 1 1 1
99510086 1 1 1 1 1 1
99510101 1 1 1 1 1 1
99510695 1 1 1 1 1 1
99510666 1 1 1 1 1 1
99510641 1 1 1 1 1 1
99510788 1 1 1 1 1 1
99511488 1 1 1 1 1 1
99511009 1 1 1 1 1 1
99511743 1 1 1 1 1 1
99512285 1 1 1 1 1 1
99512147 1 1 1 1 1 1
99512084 1 1 1 1 1 1
99513172 1 1 1 1 1 1
99512886 1 1 1 1 1 1
99512798 1 1 1 1 1 1
99513272 1 1 1 1 1 1
99513910 1 1 1 1 1 1
99513751 1 1 1 1 1 1
99514184 1 1 1 1 1 1
99514094 1 1 1 1 1 1
99514155 1 1 1 1 1 1
99514196 1 1 1 1 1 1
99514845 1 1 1 1 1 1
99514713 1 1 1 1 1 1
99514636 1 1 1 1 1 1
99514392 1 1 1 1 1 1
99514267 1 1 1 1 1 1
99514385 1 1 1 1 1 1
99515506 1 1 1 1 1 1
99515472 1 1 1 1 1 1
99515462 1 1 1 1 1 1
99515400 1 1 1 1 1 1
99515264 1 1 1 1 1 1
99515800 1 1 1 1 1 1
99516386 1 1 1 1 1 1
99516213 1 1 1 1 1 1
99516168 1 1 1 1 1 1
99516027 1 1 1 1 1 1
99515926 1 1 1 1 1 1
99516533 1 1 1 1 1 1
99517195 1 1 1 1 1 1
99517160 1 1 1 1 1 1
99517267 1 1 1 1 1 1
99517231 1 1 1 1 1 1
99516764 1 1 1 1 1 1
99517777 1 1 1 1 1 1
99517856 1 1 1 1 1 1
99517908 1 1 1 1 1 1
99517738 1 1 1 1 1 1
99517674 1 1 1 1 1 1
99518304 1 1 1 1 1 1
99518176 1 1 1 1 1 1
99518324 1 1 1 1 1 1
99518928 1 1 1 1 1 1
99518789 1 1 1 1 1 1
99518933 1 1 1 1 1 1
99518509 1 1 1 1 1 1
99518414 1 1 1 1 1 1
99518379 1 1 1 1 1 1
99519053 1 1 1 1 1 1
99519755 1 1 1 1 1 1
99519810 1 1 1 1 1 1
99519534 1 1 1 1 1 1
99519396 1 1 1 1 1 1
99519916 1 1 1 1 1 1
99519853 1 1 1 1 1 1
99520609 1 1 1 1 1 1
99520532 1 1 1 1 1 1
99520292 1 1 1 1 1 1
99520393 1 1 1 1 1 1
99520801 1 1 1 1 1 1
99521414 1 1 1 1 1 1
99521144 1 1 1 1 1 1
99521530 1 1 1 1 1 1
99522197 1 1 1 1 1 1
99522078 1 1 1 1 1 1
99522083 1 1 1 1 1 1
99522393 1 1 1 1 1 1
99522295 1 1 1 1 1 1
99522366 1 1 1 1 1 1
99522749 1 1 1 1 1 1
99522550 1 1 1 1 1 1
99523198 1 1 1 1 1 1
99523915 1 1 1 1 1 1
99523919 1 1 1 1 1 1
99523813 1 1 1 1 1 1
99523528 1 1 1 1 1 1
99523374 1 1 1 1 1 1
99524019 1 1 1 1 1 1
99524113 1 1 1 1 1 1
99524102 1 1 1 1 1 1
99524056 1 1 1 1 1 1
99524602 1 1 1 1 1 1
99524672 1 1 1 1 1 1
99524396 1 1 1 1 1 1
99524188 1 1 1 1 1 1
99524873 1 1 1 1 1 1
99524783 1 1 1 1 1 1
99524773 1 1 1 1 1 1
99524775 1 1 1 1 1 1
99525290 1 1 1 1 1 1
99525386 1 1 1 1 1 1
99525147 1 1 1 1 1 1
99525076 1 1 1 1 1 1
99524987 1 1 1 1 1 1
99525765 1 1 1 1 1 1
99525761 1 1 1 1 1 1
99526153 1 1 1 1 1 1
99526576 1 1 1 1 1 1
99526619 1 1 1 1 1 1
99526535 1 1 1 1 1 1
99526921 1 1 1 1 1 1
99526643 1 1 1 1 1 1
99526709 1 1 1 1 1 1
99527289 1 1 1 1 1 1
99527818 1 1 1 1 1 1
99528242 1 1 1 1 1 1
99528211 1 1 1 1 1 1
99528553 1 1 1 1 1 1
99528520 1 1 1 1 1 1
99528402 1 1 1 1 1 1
99528286 1 1 1 1 1 1
99529027 1 1 1 1 1 1
99529375 1 1 1 1 1 1
99529521 1 1 1 1 1 1
99529305 1 1 1 1 1 1
99530229 1 1 1 1 1 1
99530192 1 1 1 1 1 1
99530091 1 1 1 1 1 1
99530642 1 1 1 1 1 1
99531146 1 1 1 1 1 1
99530799 1 1 1 1 1 1
99530866 1 1 1 1 1 1
99532105 1 1 1 1 1 1
99531978 1 1 1 1 1 1
99531796 1 1 1 1 1 1
99533001 1 1 1 1 1 1
99533021 1 1 1 1 1 1
99532914 1 1 1 1 1 1
99532725 1 1 1 1 1 1
99532701 1 1 1 1 1 1
99533745 1 1 1 1 1 1
99533695 1 1 1 1 1 1
99533544 1 1 1 1 1 1
99533597 1 1 1 1 1 1
99533496 1 1 1 1 1 1
99533282 1 1 1 1 1 1
99533438 1 1 1 1 1 1
99533440 1 1 1 1 1 1
99533899 1 1 1 1 1 1
99534520 1 1 1 1 1 1
99534643 1 1 1 1 1 1
99534554 1 1 1 1 1 1
99534418 1 1 1 1 1 1
99534127 1 1 1 1 1 1
99534263 1 1 1 1 1 1
99534151 1 1 1 1 1 1
99534857 1 1 1 1 1 1
99535475 1 1 1 1 1 1
99535413 1 1 1 1 1 1
99535404 1 1 1 1 1 1
99535281 1 1 1 1 1 1
99535210 1 1 1 1 1 1
99536266 1 1 1 1 1 1
99535945 1 1 1 1 1 1
99536502 1 1 1 1 1 1
99536486 1 1 1 1 1 1
99537148 1 1 1 1 1 1
99536968 1 1 1 1 1 1
99536679 1 1 1 1 1 1
99537267 1 1 1 1 1 1
99537781 1 1 1 1 1 1
99537576 1 1 1 1 1 1
99538017 1 1 1 1 1 1
99538108 1 1 1 1 1 1
99538439 1 1 1 1 1 1
99538369 1 1 1 1 1 1
99538965 1 1 1 1 1 1
99539523 1 1 1 1 1 1
99539368 1 1 1 1 1 1
99539101 1 1 1 1 1 1
99539223 1 1 1 1 1 1
99540443 1 1 1 1 1 1
99540446 1 1 1 1 1 1
99540136 1 1 1 1 1 1
99540258 1 1 1 1 1 1
99540130 1 1 1 1 1 1
99540049 1 1 1 1 1 1
99539907 1 1 1 1 1 1
99539908 1 1 1 1 1 1
99540662 1 1 1 1 1 1
99540637 1 1 1 1 1 1
99541292 1 1 1 1 1 1
99540935 1 1 1 1 1 1
99540731 1 1 1 1 1 1
99540877 1 1 1 1 1 1
99540683 1 1 1 1 1 1
99542086 1 1 1 1 1 1
99541752 1 1 1 1 1 1
99541525 1 1 1 1 1 1
99541630 1 1 1 1 1 1
99541666 1 1 1 1 1 1
99542289 1 1 1 1 1 1
99542587 1 1 1 1 1 1
99542513 1 1 1 1 1 1
99542387 1 1 1 1 1 1
99543138 1 1 1 1 1 1
99543067 1 1 1 1 1 1
99543847 1 1 1 1 1 1
99544598 1 1 1 1 1 1
99544446 1 1 1 1 1 1
99544217 1 1 1 1 1 1
99544608 1 1 1 1 1 1
99402953 1 1 1 1 1 1
99405593 1 1 1 1 1 1
99406102 1 1 1 1 1 1
99406816 1 1 1 1 1 1
99409368 1 1 1 1 1 1
99410651 1 1 1 1 1 1
99411664 1 1 1 1 1 1
99415848 1 1 1 1 1 1
99415801 1 1 1 1 1 1
99419027 1 1 1 1 1 1
99419054 1 1 1 1 1 1
99418859 1 1 1 1 1 1
99424675 1 1 1 1 1 1
99426650 1 1 1 1 1 1
99428452 1 1 1 1 1 1
99429522 1 1 1 1 1 1
99430844 1 1 1 1 1 1
99436214 1 1 1 1 1 1
99300305 1 1 1 1 1 1
99300269 1 1 1 1 1 1
99303043 1 1 1 1 1 1
99303109 1 1 1 1 1 1
99303075 1 1 1 1 1 1
99303587 1 1 1 1 1 1
99303613 1 1 1 1 1 1
99500721 1 1 1 1 1 1
99501711 1 1 1 1 1 1
99502110 1 1 1 1 1 1
99502602 1 1 1 1 1 1
99503395 1 1 1 1 1 1
99503363 1 1 1 1 1 1
99505164 1 1 1 1 1 1
99506369 1 1 1 1 1 1
99507948 1 1 1 1 1 1
99507730 1 1 1 1 1 1
99508312 1 1 1 1 1 1
99508281 1 1 1 1 1 1
99508713 1 1 1 1 1 1
99509900 1 1 1 1 1 1
99510646 1 1 1 1 1 1
99511739 1 1 1 1 1 1
99511978 1 1 1 1 1 1
99513052 1 1 1 1 1 1
99515327 1 1 1 1 1 1
99515749 1 1 1 1 1 1
99516175 1 1 1 1 1 1
99515945 1 1 1 1 1 1
99518623 1 1 1 1 1 1
99519143 1 1 1 1 1 1
99520395 1 1 1 1 1 1
99522115 1 1 1 1 1 1
99522758 1 1 1 1 1 1
99526386 1 1 1 1 1 1
99526188 1 1 1 1 1 1
99528092 1 1 1 1 1 1
99528644 1 1 1 1 1 1
99528426 1 1 1 1 1 1
99529367 1 1 1 1 1 1
99529373 1 1 1 1 1 1
99529362 1 1 1 1 1 1
99529857 1 1 1 1 1 1
99530260 1 1 1 1 1 1
99530095 1 1 1 1 1 1
99530567 1 1 1 1 1 1
99532280 1 1 1 1 1 1
99534084 1 1 1 1 1 1
99534715 1 1 1 1 1 1
99535019 1 1 1 1 1 1
99536899 1 1 1 1 1 1
99537626 1 1 1 1 1 1
99540212 1 1 1 1 1 1
99539895 1 1 1 1 1 1
99540824 1 1 1 1 1 1
99542186 1 1 1 1 1 1
99543092 1 1 1 1 1 1
99543262 1 1 1 1 1 1
99544191 1 1 1 1 1 1
99544617 1 1 1 1 1 1
99407913 1 1 1 1 1 1
99301734 1 1 1 1 1 1
99303923 1 1 1 1 1 1
99503298 1 1 1 1 1 1
99506803 1 1 1 1 1 1
99521684 1 1 1 1 1 1
99524477 1 1 1 1 1 1
99524802 1 1 1 1 1 1
99527333 1 1 1 1 1 1
99531138 1 1 1 1 1 1
99531029 1 1 1 1 1 1
99532190 1 1 1 1 1 1
99539125 1 1 1 1 1 1
99542171 1 1 1 1 1 1
99408003 1 1 1 1 1 1
99500917 1 1 1 1 1 1
99505892 1 1 1 1 1 1
877 1 1 1 1 1 1
525 1 1 1 1 1 1
80003 1 1 1 1 1 1
9912213 1 1 1 1 1 1
9912430 1 1 1 1 1 1
1127 1 1 1 1 1 1
9912552 1 1 1 1 1 1
9912807 1 1 1 1 1 1
983 1 1 1 1 1 1
9914205 1 1 1 1 1 1
444 1 1 1 1 1 1
848 1 1 1 1 1 1
9914602 1 1 1 1 1 1
219 1 1 1 1 1 1
9931301 1 1 1 1 1 1
9934300 1 1 1 1 1 1
9934713 1 1 1 1 1 1
9944500 1 1 1 1 1 1
99192901 1 1 1 1 1 1
99194701 1 1 1 1 1 1
99222328 1 1 1 1 1 1
99264400 1 1 1 1 1 1
9912427 1 1 1 1 1 1
9913348 1 1 1 1 1 1
99161000 1 1 1 1 1 1
99400306 1 1 1 1 1 1
99400464 1 1 1 1 1 1
99400549 1 1 1 1 1 1
99400717 1 1 1 1 1 1
99400782 1 1 1 1 1 1
99401016 1 1 1 1 1 1
99401440 1 1 1 1 1 1
99401556 1 1 1 1 1 1
99402128 1 1 1 1 1 1
99402364 1 1 1 1 1 1
99402671 1 1 1 1 1 1
99402712 1 1 1 1 1 1
99402897 1 1 1 1 1 1
99402898 1 1 1 1 1 1
99403694 1 1 1 1 1 1
99404641 1 1 1 1 1 1
99404760 1 1 1 1 1 1
99404717 1 1 1 1 1 1
99405755 1 1 1 1 1 1
99405840 1 1 1 1 1 1
99405875 1 1 1 1 1 1
99406261 1 1 1 1 1 1
99406348 1 1 1 1 1 1
99407078 1 1 1 1 1 1
99407157 1 1 1 1 1 1
99407557 1 1 1 1 1 1
99408000 1 1 1 1 1 1
99408590 1 1 1 1 1 1
99408703 1 1 1 1 1 1
99409110 1 1 1 1 1 1
99409241 1 1 1 1 1 1
99409908 1 1 1 1 1 1
99410156 1 1 1 1 1 1
99410405 1 1 1 1 1 1
99410633 1 1 1 1 1 1
99410749 1 1 1 1 1 1
99411746 1 1 1 1 1 1
99412300 1 1 1 1 1 1
99412997 1 1 1 1 1 1
99413235 1 1 1 1 1 1
99412590 1 1 1 1 1 1
99413759 1 1 1 1 1 1
99414044 1 1 1 1 1 1
99414082 1 1 1 1 1 1
99414971 1 1 1 1 1 1
99415137 1 1 1 1 1 1
99414703 1 1 1 1 1 1
99414530 1 1 1 1 1 1
99414214 1 1 1 1 1 1
99415360 1 1 1 1 1 1
99416928 1 1 1 1 1 1
99416255 1 1 1 1 1 1
99415988 1 1 1 1 1 1
99416041 1 1 1 1 1 1
99415953 1 1 1 1 1 1
99417197 1 1 1 1 1 1
99417248 1 1 1 1 1 1
99417112 1 1 1 1 1 1
99417193 1 1 1 1 1 1
99417820 1 1 1 1 1 1
99417753 1 1 1 1 1 1
99417978 1 1 1 1 1 1
99417954 1 1 1 1 1 1
99419792 1 1 1 1 1 1
99421857 1 1 1 1 1 1
99421294 1 1 1 1 1 1
99421546 1 1 1 1 1 1
99421401 1 1 1 1 1 1
99421457 1 1 1 1 1 1
99421570 1 1 1 1 1 1
99423080 1 1 1 1 1 1
99424665 1 1 1 1 1 1
99424626 1 1 1 1 1 1
99425702 1 1 1 1 1 1
99426429 1 1 1 1 1 1
99426409 1 1 1 1 1 1
99427366 1 1 1 1 1 1
99428410 1 1 1 1 1 1
99428353 1 1 1 1 1 1
99428561 1 1 1 1 1 1
99428159 1 1 1 1 1 1
99427851 1 1 1 1 1 1
99428833 1 1 1 1 1 1
99430161 1 1 1 1 1 1
99429726 1 1 1 1 1 1
99430741 1 1 1 1 1 1
99431628 1 1 1 1 1 1
99430872 1 1 1 1 1 1
99433585 1 1 1 1 1 1
99433454 1 1 1 1 1 1
99433071 1 1 1 1 1 1
99433137 1 1 1 1 1 1
99432653 1 1 1 1 1 1
99432535 1 1 1 1 1 1
99432836 1 1 1 1 1 1
99432571 1 1 1 1 1 1
99434108 1 1 1 1 1 1
99435124 1 1 1 1 1 1
99434793 1 1 1 1 1 1
99434694 1 1 1 1 1 1
99434216 1 1 1 1 1 1
99434313 1 1 1 1 1 1
99436768 1 1 1 1 1 1
99300030 1 1 1 1 1 1
99300061 1 1 1 1 1 1
99300635 1 1 1 1 1 1
99300636 1 1 1 1 1 1
99300422 1 1 1 1 1 1
99300496 1 1 1 1 1 1
99300173 1 1 1 1 1 1
99300167 1 1 1 1 1 1
99300129 1 1 1 1 1 1
99300262 1 1 1 1 1 1
99300764 1 1 1 1 1 1
99301439 1 1 1 1 1 1
99301234 1 1 1 1 1 1
99301211 1 1 1 1 1 1
99302265 1 1 1 1 1 1
99302354 1 1 1 1 1 1
99302337 1 1 1 1 1 1
99302160 1 1 1 1 1 1
99301823 1 1 1 1 1 1
99302439 1 1 1 1 1 1
99303119 1 1 1 1 1 1
99303175 1 1 1 1 1 1
99303062 1 1 1 1 1 1
99302992 1 1 1 1 1 1
99303243 1 1 1 1 1 1
99304002 1 1 1 1 1 1
99303940 1 1 1 1 1 1
99303690 1 1 1 1 1 1
99303825 1 1 1 1 1 1
99303458 1 1 1 1 1 1
99303421 1 1 1 1 1 1
99304155 1 1 1 1 1 1
99304580 1 1 1 1 1 1
99304935 1 1 1 1 1 1
99305012 1 1 1 1 1 1
99305004 1 1 1 1 1 1
99305531 1 1 1 1 1 1
99305523 1 1 1 1 1 1
99305670 1 1 1 1 1 1
99305411 1 1 1 1 1 1
99305687 1 1 1 1 1 1
99500109 1 1 1 1 1 1
99500628 1 1 1 1 1 1
99500456 1 1 1 1 1 1
99500419 1 1 1 1 1 1
99500286 1 1 1 1 1 1
99500238 1 1 1 1 1 1
99500264 1 1 1 1 1 1
99501582 1 1 1 1 1 1
99501280 1 1 1 1 1 1
99501325 1 1 1 1 1 1
99501073 1 1 1 1 1 1
99501221 1 1 1 1 1 1
99502041 1 1 1 1 1 1
99501956 1 1 1 1 1 1
99502501 1 1 1 1 1 1
99502492 1 1 1 1 1 1
99502495 1 1 1 1 1 1
99502485 1 1 1 1 1 1
99502617 1 1 1 1 1 1
99503109 1 1 1 1 1 1
99503009 1 1 1 1 1 1
99502683 1 1 1 1 1 1
99502699 1 1 1 1 1 1
99503421 1 1 1 1 1 1
99503423 1 1 1 1 1 1
99503714 1 1 1 1 1 1
99503910 1 1 1 1 1 1
99504254 1 1 1 1 1 1
99504931 1 1 1 1 1 1
99504346 1 1 1 1 1 1
99504528 1 1 1 1 1 1
99505064 1 1 1 1 1 1
99505298 1 1 1 1 1 1
99506405 1 1 1 1 1 1
99506129 1 1 1 1 1 1
99506142 1 1 1 1 1 1
99506750 1 1 1 1 1 1
99507051 1 1 1 1 1 1
99507568 1 1 1 1 1 1
99507556 1 1 1 1 1 1
99507599 1 1 1 1 1 1
99508131 1 1 1 1 1 1
99507895 1 1 1 1 1 1
99508323 1 1 1 1 1 1
99508375 1 1 1 1 1 1
99509024 1 1 1 1 1 1
99508911 1 1 1 1 1 1
99508924 1 1 1 1 1 1
99508821 1 1 1 1 1 1
99508860 1 1 1 1 1 1
99508726 1 1 1 1 1 1
99508519 1 1 1 1 1 1
99508527 1 1 1 1 1 1
99509152 1 1 1 1 1 1
99509167 1 1 1 1 1 1
99509410 1 1 1 1 1 1
99509384 1 1 1 1 1 1
99510050 1 1 1 1 1 1
99509935 1 1 1 1 1 1
99510243 1 1 1 1 1 1
99511468 1 1 1 1 1 1
99511445 1 1 1 1 1 1
99511179 1 1 1 1 1 1
99511257 1 1 1 1 1 1
99511234 1 1 1 1 1 1
99511288 1 1 1 1 1 1
99511240 1 1 1 1 1 1
99511306 1 1 1 1 1 1
99511020 1 1 1 1 1 1
99511665 1 1 1 1 1 1
99512109 1 1 1 1 1 1
99512116 1 1 1 1 1 1
99511850 1 1 1 1 1 1
99511966 1 1 1 1 1 1
99512386 1 1 1 1 1 1
99512860 1 1 1 1 1 1
99513389 1 1 1 1 1 1
99513683 1 1 1 1 1 1
99513462 1 1 1 1 1 1
99513497 1 1 1 1 1 1
99514214 1 1 1 1 1 1
99514047 1 1 1 1 1 1
99514482 1 1 1 1 1 1
99514638 1 1 1 1 1 1
99514344 1 1 1 1 1 1
99514952 1 1 1 1 1 1
99515568 1 1 1 1 1 1
99515648 1 1 1 1 1 1
99515675 1 1 1 1 1 1
99515448 1 1 1 1 1 1
99515345 1 1 1 1 1 1
99515867 1 1 1 1 1 1
99516449 1 1 1 1 1 1
99516313 1 1 1 1 1 1
99516283 1 1 1 1 1 1
99516221 1 1 1 1 1 1
99515953 1 1 1 1 1 1
99516023 1 1 1 1 1 1
99517301 1 1 1 1 1 1
99517114 1 1 1 1 1 1
99517472 1 1 1 1 1 1
99518043 1 1 1 1 1 1
99517948 1 1 1 1 1 1
99517796 1 1 1 1 1 1
99517592 1 1 1 1 1 1
99518163 1 1 1 1 1 1
99518966 1 1 1 1 1 1
99518867 1 1 1 1 1 1
99518704 1 1 1 1 1 1
99518591 1 1 1 1 1 1
99518683 1 1 1 1 1 1
99518450 1 1 1 1 1 1
99519030 1 1 1 1 1 1
99519126 1 1 1 1 1 1
99519547 1 1 1 1 1 1
99519418 1 1 1 1 1 1
99519578 1 1 1 1 1 1
99519891 1 1 1 1 1 1
99520310 1 1 1 1 1 1
99520077 1 1 1 1 1 1
99520094 1 1 1 1 1 1
99520793 1 1 1 1 1 1
99520807 1 1 1 1 1 1
99520804 1 1 1 1 1 1
99521349 1 1 1 1 1 1
99520914 1 1 1 1 1 1
99520956 1 1 1 1 1 1
99521502 1 1 1 1 1 1
99521613 1 1 1 1 1 1
99521631 1 1 1 1 1 1
99522066 1 1 1 1 1 1
99522055 1 1 1 1 1 1
99521943 1 1 1 1 1 1
99521784 1 1 1 1 1 1
99522484 1 1 1 1 1 1
99522343 1 1 1 1 1 1
99522377 1 1 1 1 1 1
99522948 1 1 1 1 1 1
99522989 1 1 1 1 1 1
99522518 1 1 1 1 1 1
99523137 1 1 1 1 1 1
99523883 1 1 1 1 1 1
99523461 1 1 1 1 1 1
99524607 1 1 1 1 1 1
99524691 1 1 1 1 1 1
99524398 1 1 1 1 1 1
99524464 1 1 1 1 1 1
99524208 1 1 1 1 1 1
99524300 1 1 1 1 1 1
99524329 1 1 1 1 1 1
99525417 1 1 1 1 1 1
99525401 1 1 1 1 1 1
99525047 1 1 1 1 1 1
99525637 1 1 1 1 1 1
99526313 1 1 1 1 1 1
99526044 1 1 1 1 1 1
99526609 1 1 1 1 1 1
99527004 1 1 1 1 1 1
99526789 1 1 1 1 1 1
99526739 1 1 1 1 1 1
99527390 1 1 1 1 1 1
99527881 1 1 1 1 1 1
99527805 1 1 1 1 1 1
99527651 1 1 1 1 1 1
99527562 1 1 1 1 1 1
99527592 1 1 1 1 1 1
99528774 1 1 1 1 1 1
99528788 1 1 1 1 1 1
99528877 1 1 1 1 1 1
99528641 1 1 1 1 1 1
99528467 1 1 1 1 1 1
99528472 1 1 1 1 1 1
99528356 1 1 1 1 1 1
99528949 1 1 1 1 1 1
99529563 1 1 1 1 1 1
99529220 1 1 1 1 1 1
99529869 1 1 1 1 1 1
99529827 1 1 1 1 1 1
99530287 1 1 1 1 1 1
99530110 1 1 1 1 1 1
99530084 1 1 1 1 1 1
99530586 1 1 1 1 1 1
99531202 1 1 1 1 1 1
99531123 1 1 1 1 1 1
99531049 1 1 1 1 1 1
99531118 1 1 1 1 1 1
99530797 1 1 1 1 1 1
99530893 1 1 1 1 1 1
99532042 1 1 1 1 1 1
99532048 1 1 1 1 1 1
99531826 1 1 1 1 1 1
99531944 1 1 1 1 1 1
99531818 1 1 1 1 1 1
99531768 1 1 1 1 1 1
99532881 1 1 1 1 1 1
99532415 1 1 1 1 1 1
99532564 1 1 1 1 1 1
99533147 1 1 1 1 1 1
99533136 1 1 1 1 1 1
99533830 1 1 1 1 1 1
99533686 1 1 1 1 1 1
99533608 1 1 1 1 1 1
99533296 1 1 1 1 1 1
99533248 1 1 1 1 1 1
99533946 1 1 1 1 1 1
99533997 1 1 1 1 1 1
99534571 1 1 1 1 1 1
99534488 1 1 1 1 1 1
99534150 1 1 1 1 1 1
99535349 1 1 1 1 1 1
99535429 1 1 1 1 1 1
99535456 1 1 1 1 1 1
99535353 1 1 1 1 1 1
99535625 1 1 1 1 1 1
99535587 1 1 1 1 1 1
99535654 1 1 1 1 1 1
99536235 1 1 1 1 1 1
99536050 1 1 1 1 1 1
99536065 1 1 1 1 1 1
99535847 1 1 1 1 1 1
99535915 1 1 1 1 1 1
99535856 1 1 1 1 1 1
99536377 1 1 1 1 1 1
99536497 1 1 1 1 1 1
99536932 1 1 1 1 1 1
99536846 1 1 1 1 1 1
99536939 1 1 1 1 1 1
99536723 1 1 1 1 1 1
99536669 1 1 1 1 1 1
99537328 1 1 1 1 1 1
99537815 1 1 1 1 1 1
99537731 1 1 1 1 1 1
99537609 1 1 1 1 1 1
99537662 1 1 1 1 1 1
99537664 1 1 1 1 1 1
99537484 1 1 1 1 1 1
99538038 1 1 1 1 1 1
99538171 1 1 1 1 1 1
99538585 1 1 1 1 1 1
99538551 1 1 1 1 1 1
99538552 1 1 1 1 1 1
99538379 1 1 1 1 1 1
99538302 1 1 1 1 1 1
99538226 1 1 1 1 1 1
99538917 1 1 1 1 1 1
99538895 1 1 1 1 1 1
99538823 1 1 1 1 1 1
99539516 1 1 1 1 1 1
99539385 1 1 1 1 1 1
99539090 1 1 1 1 1 1
99539200 1 1 1 1 1 1
99539743 1 1 1 1 1 1
99539840 1 1 1 1 1 1
99540211 1 1 1 1 1 1
99540188 1 1 1 1 1 1
99540594 1 1 1 1 1 1
99540484 1 1 1 1 1 1
99540498 1 1 1 1 1 1
99541148 1 1 1 1 1 1
99540861 1 1 1 1 1 1
99541485 1 1 1 1 1 1
99542060 1 1 1 1 1 1
99541960 1 1 1 1 1 1
99541709 1 1 1 1 1 1
99541864 1 1 1 1 1 1
99542876 1 1 1 1 1 1
99542903 1 1 1 1 1 1
99542660 1 1 1 1 1 1
99542416 1 1 1 1 1 1
99542330 1 1 1 1 1 1
99542958 1 1 1 1 1 1
99543051 1 1 1 1 1 1
99543555 1 1 1 1 1 1
99543534 1 1 1 1 1 1
99543432 1 1 1 1 1 1
99543434 1 1 1 1 1 1
99543339 1 1 1 1 1 1
99543921 1 1 1 1 1 1
99544259 1 1 1 1 1 1
99544299 1 1 1 1 1 1
99544209 1 1 1 1 1 1
99544119 1 1 1 1 1 1
99544642 1 1 1 1 1 1
99400092 1 1 1 1 1 1
99401568 1 1 1 1 1 1
99402465 1 1 1 1 1 1
99404847 1 1 1 1 1 1
99405951 1 1 1 1 1 1
99407401 1 1 1 1 1 1
99408907 1 1 1 1 1 1
99411651 1 1 1 1 1 1
99415000 1 1 1 1 1 1
99418925 1 1 1 1 1 1
99421379 1 1 1 1 1 1
99426622 1 1 1 1 1 1
99425981 1 1 1 1 1 1
99428523 1 1 1 1 1 1
99429949 1 1 1 1 1 1
99430505 1 1 1 1 1 1
99430771 1 1 1 1 1 1
99430805 1 1 1 1 1 1
99431199 1 1 1 1 1 1
99435178 1 1 1 1 1 1
99435805 1 1 1 1 1 1
99300003 1 1 1 1 1 1
99300610 1 1 1 1 1 1
99301406 1 1 1 1 1 1
99301169 1 1 1 1 1 1
99304143 1 1 1 1 1 1
99304313 1 1 1 1 1 1
99305452 1 1 1 1 1 1
99501223 1 1 1 1 1 1
99501671 1 1 1 1 1 1
99502401 1 1 1 1 1 1
99501927 1 1 1 1 1 1
99503002 1 1 1 1 1 1
99504109 1 1 1 1 1 1
99503594 1 1 1 1 1 1
99504261 1 1 1 1 1 1
99504663 1 1 1 1 1 1
99504510 1 1 1 1 1 1
99505188 1 1 1 1 1 1
99506688 1 1 1 1 1 1
99508873 1 1 1 1 1 1
99508618 1 1 1 1 1 1
99509283 1 1 1 1 1 1
99511078 1 1 1 1 1 1
99511627 1 1 1 1 1 1
99511785 1 1 1 1 1 1
99512448 1 1 1 1 1 1
99513149 1 1 1 1 1 1
99513981 1 1 1 1 1 1
99513817 1 1 1 1 1 1
99514784 1 1 1 1 1 1
99514615 1 1 1 1 1 1
99515476 1 1 1 1 1 1
99515118 1 1 1 1 1 1
99517879 1 1 1 1 1 1
99517812 1 1 1 1 1 1
99518816 1 1 1 1 1 1
99518519 1 1 1 1 1 1
99519008 1 1 1 1 1 1
99519541 1 1 1 1 1 1
99521419 1 1 1 1 1 1
99522723 1 1 1 1 1 1
99524450 1 1 1 1 1 1
99524204 1 1 1 1 1 1
99526288 1 1 1 1 1 1
99526185 1 1 1 1 1 1
99527512 1 1 1 1 1 1
99528184 1 1 1 1 1 1
99528689 1 1 1 1 1 1
99529854 1 1 1 1 1 1
99530038 1 1 1 1 1 1
99531967 1 1 1 1 1 1
99533226 1 1 1 1 1 1
99533777 1 1 1 1 1 1
99533515 1 1 1 1 1 1
99533445 1 1 1 1 1 1
99534304 1 1 1 1 1 1
99535180 1 1 1 1 1 1
99535944 1 1 1 1 1 1
99536466 1 1 1 1 1 1
99536524 1 1 1 1 1 1
99536756 1 1 1 1 1 1
99537770 1 1 1 1 1 1
99537460 1 1 1 1 1 1
99538474 1 1 1 1 1 1
99539733 1 1 1 1 1 1
99542105 1 1 1 1 1 1
99541923 1 1 1 1 1 1
99542199 1 1 1 1 1 1
99542681 1 1 1 1 1 1
99542380 1 1 1 1 1 1
99543444 1 1 1 1 1 1
99544310 1 1 1 1 1 1
99544157 1 1 1 1 1 1
99405311 1 1 1 1 1 1
99406458 1 1 1 1 1 1
99407742 1 1 1 1 1 1
99408375 1 1 1 1 1 1
99417200 1 1 1 1 1 1
99417094 1 1 1 1 1 1
99422433 1 1 1 1 1 1
99434615 1 1 1 1 1 1
99300316 1 1 1 1 1 1
99304741 1 1 1 1 1 1
99304779 1 1 1 1 1 1
99304854 1 1 1 1 1 1
99500019 1 1 1 1 1 1
99507769 1 1 1 1 1 1
99509722 1 1 1 1 1 1
99510388 1 1 1 1 1 1
99510389 1 1 1 1 1 1
99515965 1 1 1 1 1 1
99520229 1 1 1 1 1 1
99522697 1 1 1 1 1 1
99525273 1 1 1 1 1 1
99527496 1 1 1 1 1 1
99532831 1 1 1 1 1 1
99533522 1 1 1 1 1 1
99535298 1 1 1 1 1 1
99540398 1 1 1 1 1 1
99542906 1 1 1 1 1 1
99511467 1 1 1 1 1 1
99516333 1 1 1 1 1 1
918 1 1 1 1 1 1
536 1 1 1 1 1 1
348 1 1 1 1 1 1
9912309 1 1 1 1 1 1
9912420 1 1 1 1 1 1
9913300 1 1 1 1 1 1
985 1 1 1 1 1 1
1138 1 1 1 1 1 1
1085 1 1 1 1 1 1
1094 1 1 1 1 1 1
843 1 1 1 1 1 1
751 1 1 1 1 1 1
580 1 1 1 1 1 1
861 1 1 1 1 1 1
9914730 1 1 1 1 1 1
9914801 1 1 1 1 1 1
636 1 1 1 1 1 1
264 1 1 1 1 1 1
276 1 1 1 1 1 1
9934729 1 1 1 1 1 1
99170807 1 1 1 1 1 1
99172405 1 1 1 1 1 1
99172327 1 1 1 1 1 1
99173502 1 1 1 1 1 1
99174736 1 1 1 1 1 1
99261900 1 1 1 1 1 1
99274601 1 1 1 1 1 1
99170816 1 1 1 1 1 1
99400105 1 1 1 1 1 1
99400036 1 1 1 1 1 1
99400182 1 1 1 1 1 1
99400347 1 1 1 1 1 1
99400466 1 1 1 1 1 1
99401410 1 1 1 1 1 1
99401908 1 1 1 1 1 1
99402295 1 1 1 1 1 1
99402423 1 1 1 1 1 1
99402410 1 1 1 1 1 1
99402818 1 1 1 1 1 1
99403228 1 1 1 1 1 1
99403344 1 1 1 1 1 1
99403825 1 1 1 1 1 1
99403923 1 1 1 1 1 1
99403906 1 1 1 1 1 1
99405077 1 1 1 1 1 1
99405194 1 1 1 1 1 1
99405274 1 1 1 1 1 1
99405729 1 1 1 1 1 1
99405773 1 1 1 1 1 1
99406072 1 1 1 1 1 1
99406486 1 1 1 1 1 1
99406531 1 1 1 1 1 1
99406680 1 1 1 1 1 1
99406712 1 1 1 1 1 1
99407725 1 1 1 1 1 1
99407887 1 1 1 1 1 1
99408420 1 1 1 1 1 1
99409300 1 1 1 1 1 1
99409659 1 1 1 1 1 1
99409934 1 1 1 1 1 1
99410665 1 1 1 1 1 1
99410621 1 1 1 1 1 1
99410945 1 1 1 1 1 1
99411092 1 1 1 1 1 1
99411546 1 1 1 1 1 1
99412222 1 1 1 1 1 1
99413453 1 1 1 1 1 1
99413584 1 1 1 1 1 1
99413130 1 1 1 1 1 1
99412657 1 1 1 1 1 1
99413902 1 1 1 1 1 1
99414067 1 1 1 1 1 1
99413798 1 1 1 1 1 1
99414057 1 1 1 1 1 1
99415072 1 1 1 1 1 1
99414600 1 1 1 1 1 1
99414814 1 1 1 1 1 1
99414436 1 1 1 1 1 1
99414445 1 1 1 1 1 1
99415450 1 1 1 1 1 1
99415587 1 1 1 1 1 1
99416663 1 1 1 1 1 1
99416599 1 1 1 1 1 1
99416437 1 1 1 1 1 1
99415891 1 1 1 1 1 1
99418595 1 1 1 1 1 1
99418730 1 1 1 1 1 1
99419000 1 1 1 1 1 1
99419067 1 1 1 1 1 1
99418975 1 1 1 1 1 1
99418949 1 1 1 1 1 1
99420116 1 1 1 1 1 1
99420003 1 1 1 1 1 1
99421856 1 1 1 1 1 1
99421587 1 1 1 1 1 1
99421387 1 1 1 1 1 1
99421534 1 1 1 1 1 1
99422458 1 1 1 1 1 1
99422282 1 1 1 1 1 1
99423710 1 1 1 1 1 1
99423590 1 1 1 1 1 1
99422960 1 1 1 1 1 1
99423062 1 1 1 1 1 1
99423173 1 1 1 1 1 1
99422581 1 1 1 1 1 1
99422788 1 1 1 1 1 1
99423854 1 1 1 1 1 1
99424028 1 1 1 1 1 1
99425103 1 1 1 1 1 1
99425325 1 1 1 1 1 1
99425190 1 1 1 1 1 1
99424748 1 1 1 1 1 1
99424232 1 1 1 1 1 1
99425776 1 1 1 1 1 1
99425694 1 1 1 1 1 1
99425640 1 1 1 1 1 1
99425592 1 1 1 1 1 1
99426697 1 1 1 1 1 1
99427055 1 1 1 1 1 1
99426329 1 1 1 1 1 1
99425988 1 1 1 1 1 1
99425930 1 1 1 1 1 1
99427220 1 1 1 1 1 1
99428506 1 1 1 1 1 1
99427677 1 1 1 1 1 1
99427738 1 1 1 1 1 1
99427867 1 1 1 1 1 1
99428841 1 1 1 1 1 1
99429128 1 1 1 1 1 1
99429623 1 1 1 1 1 1
99431689 1 1 1 1 1 1
99431976 1 1 1 1 1 1
99430985 1 1 1 1 1 1
99432430 1 1 1 1 1 1
99433485 1 1 1 1 1 1
99433047 1 1 1 1 1 1
99432977 1 1 1 1 1 1
99432943 1 1 1 1 1 1
99433828 1 1 1 1 1 1
99433967 1 1 1 1 1 1
99433945 1 1 1 1 1 1
99434082 1 1 1 1 1 1
99434850 1 1 1 1 1 1
99435457 1 1 1 1 1 1
99435656 1 1 1 1 1 1
99435526 1 1 1 1 1 1
99435539 1 1 1 1 1 1
99437138 1 1 1 1 1 1
99436591 1 1 1 1 1 1
99437290 1 1 1 1 1 1
99437259 1 1 1 1 1 1
99437316 1 1 1 1 1 1
99437350 1 1 1 1 1 1
99300011 1 1 1 1 1 1
99300075 1 1 1 1 1 1
99300450 1 1 1 1 1 1
99301551 1 1 1 1 1 1
99301252 1 1 1 1 1 1
99301240 1 1 1 1 1 1
99301151 1 1 1 1 1 1
99301164 1 1 1 1 1 1
99300992 1 1 1 1 1 1
99301031 1 1 1 1 1 1
99302185 1 1 1 1 1 1
99302288 1 1 1 1 1 1
99302398 1 1 1 1 1 1
99302411 1 1 1 1 1 1
99303106 1 1 1 1 1 1
99302907 1 1 1 1 1 1
99302647 1 1 1 1 1 1
99303253 1 1 1 1 1 1
99303946 1 1 1 1 1 1
99303849 1 1 1 1 1 1
99303754 1 1 1 1 1 1
99303755 1 1 1 1 1 1
99304694 1 1 1 1 1 1
99304813 1 1 1 1 1 1
99304673 1 1 1 1 1 1
99304700 1 1 1 1 1 1
99305351 1 1 1 1 1 1
99305109 1 1 1 1 1 1
99500792 1 1 1 1 1 1
99500513 1 1 1 1 1 1
99500207 1 1 1 1 1 1
99500332 1 1 1 1 1 1
99500823 1 1 1 1 1 1
99500878 1 1 1 1 1 1
99500918 1 1 1 1 1 1
99500922 1 1 1 1 1 1
99501327 1 1 1 1 1 1
99501226 1 1 1 1 1 1
99502077 1 1 1 1 1 1
99502535 1 1 1 1 1 1
99503118 1 1 1 1 1 1
99502870 1 1 1 1 1 1
99502837 1 1 1 1 1 1
99503379 1 1 1 1 1 1
99503309 1 1 1 1 1 1
99504067 1 1 1 1 1 1
99504040 1 1 1 1 1 1
99503510 1 1 1 1 1 1
99504120 1 1 1 1 1 1
99504198 1 1 1 1 1 1
99504123 1 1 1 1 1 1
99504243 1 1 1 1 1 1
99504603 1 1 1 1 1 1
99505102 1 1 1 1 1 1
99505001 1 1 1 1 1 1
99505730 1 1 1 1 1 1
99505444 1 1 1 1 1 1
99505280 1 1 1 1 1 1
99505257 1 1 1 1 1 1
99505912 1 1 1 1 1 1
99505783 1 1 1 1 1 1
99506412 1 1 1 1 1 1
99507262 1 1 1 1 1 1
99507355 1 1 1 1 1 1
99507079 1 1 1 1 1 1
99507084 1 1 1 1 1 1
99506970 1 1 1 1 1 1
99506940 1 1 1 1 1 1
99507441 1 1 1 1 1 1
99507522 1 1 1 1 1 1
99508197 1 1 1 1 1 1
99508130 1 1 1 1 1 1
99507927 1 1 1 1 1 1
99508015 1 1 1 1 1 1
99507756 1 1 1 1 1 1
99508923 1 1 1 1 1 1
99508963 1 1 1 1 1 1
99508879 1 1 1 1 1 1
99508485 1 1 1 1 1 1
99509730 1 1 1 1 1 1
99509743 1 1 1 1 1 1
99509514 1 1 1 1 1 1
99509670 1 1 1 1 1 1
99509601 1 1 1 1 1 1
99509374 1 1 1 1 1 1
99510058 1 1 1 1 1 1
99510544 1 1 1 1 1 1
99510336 1 1 1 1 1 1
99510157 1 1 1 1 1 1
99510212 1 1 1 1 1 1
99510112 1 1 1 1 1 1
99511453 1 1 1 1 1 1
99511378 1 1 1 1 1 1
99511469 1 1 1 1 1 1
99511392 1 1 1 1 1 1
99511545 1 1 1 1 1 1
99511023 1 1 1 1 1 1
99511034 1 1 1 1 1 1
99511698 1 1 1 1 1 1
99511557 1 1 1 1 1 1
99512167 1 1 1 1 1 1
99512106 1 1 1 1 1 1
99512107 1 1 1 1 1 1
99511783 1 1 1 1 1 1
99512456 1 1 1 1 1 1
99512495 1 1 1 1 1 1
99512526 1 1 1 1 1 1
99512527 1 1 1 1 1 1
99513054 1 1 1 1 1 1
99513074 1 1 1 1 1 1
99512857 1 1 1 1 1 1
99512739 1 1 1 1 1 1
99512792 1 1 1 1 1 1
99512719 1 1 1 1 1 1
99512745 1 1 1 1 1 1
99513379 1 1 1 1 1 1
99513392 1 1 1 1 1 1
99513829 1 1 1 1 1 1
99514025 1 1 1 1 1 1
99513573 1 1 1 1 1 1
99513485 1 1 1 1 1 1
99513550 1 1 1 1 1 1
99514227 1 1 1 1 1 1
99514111 1 1 1 1 1 1
99514811 1 1 1 1 1 1
99514380 1 1 1 1 1 1
99514423 1 1 1 1 1 1
99514307 1 1 1 1 1 1
99514924 1 1 1 1 1 1
99515300 1 1 1 1 1 1
99515213 1 1 1 1 1 1
99515099 1 1 1 1 1 1
99515708 1 1 1 1 1 1
99515762 1 1 1 1 1 1
99516427 1 1 1 1 1 1
99516162 1 1 1 1 1 1
99516164 1 1 1 1 1 1
99515925 1 1 1 1 1 1
99517261 1 1 1 1 1 1
99517158 1 1 1 1 1 1
99517186 1 1 1 1 1 1
99516929 1 1 1 1 1 1
99516946 1 1 1 1 1 1
99516742 1 1 1 1 1 1
99516918 1 1 1 1 1 1
99517489 1 1 1 1 1 1
99517503 1 1 1 1 1 1
99517493 1 1 1 1 1 1
99518008 1 1 1 1 1 1
99517841 1 1 1 1 1 1
99518340 1 1 1 1 1 1
99518178 1 1 1 1 1 1
99518814 1 1 1 1 1 1
99518729 1 1 1 1 1 1
99518556 1 1 1 1 1 1
99518494 1 1 1 1 1 1
99519054 1 1 1 1 1 1
99519771 1 1 1 1 1 1
99519482 1 1 1 1 1 1
99519283 1 1 1 1 1 1
99519955 1 1 1 1 1 1
99520538 1 1 1 1 1 1
99520440 1 1 1 1 1 1
99520426 1 1 1 1 1 1
99521409 1 1 1 1 1 1
99521084 1 1 1 1 1 1
99521590 1 1 1 1 1 1
99521799 1 1 1 1 1 1
99523117 1 1 1 1 1 1
99523016 1 1 1 1 1 1
99522737 1 1 1 1 1 1
99522603 1 1 1 1 1 1
99522526 1 1 1 1 1 1
99522520 1 1 1 1 1 1
99523144 1 1 1 1 1 1
99523798 1 1 1 1 1 1
99523657 1 1 1 1 1 1
99523645 1 1 1 1 1 1
99523711 1 1 1 1 1 1
99523947 1 1 1 1 1 1
99524449 1 1 1 1 1 1
99524508 1 1 1 1 1 1
99524534 1 1 1 1 1 1
99524349 1 1 1 1 1 1
99524936 1 1 1 1 1 1
99524853 1 1 1 1 1 1
99524933 1 1 1 1 1 1
99525409 1 1 1 1 1 1
99525923 1 1 1 1 1 1
99526590 1 1 1 1 1 1
99526611 1 1 1 1 1 1
99526941 1 1 1 1 1 1
99526932 1 1 1 1 1 1
99526948 1 1 1 1 1 1
99526701 1 1 1 1 1 1
99527450 1 1 1 1 1 1
99527901 1 1 1 1 1 1
99528031 1 1 1 1 1 1
99527789 1 1 1 1 1 1
99528147 1 1 1 1 1 1
99528725 1 1 1 1 1 1
99528605 1 1 1 1 1 1
99528620 1 1 1 1 1 1
99529572 1 1 1 1 1 1
99529476 1 1 1 1 1 1
99529285 1 1 1 1 1 1
99529781 1 1 1 1 1 1
99529873 1 1 1 1 1 1
99529836 1 1 1 1 1 1
99530510 1 1 1 1 1 1
99530231 1 1 1 1 1 1
99530163 1 1 1 1 1 1
99530202 1 1 1 1 1 1
99530346 1 1 1 1 1 1
99531201 1 1 1 1 1 1
99532187 1 1 1 1 1 1
99531645 1 1 1 1 1 1
99532242 1 1 1 1 1 1
99532268 1 1 1 1 1 1
99532645 1 1 1 1 1 1
99532803 1 1 1 1 1 1
99532825 1 1 1 1 1 1
99532554 1 1 1 1 1 1
99532594 1 1 1 1 1 1
99533171 1 1 1 1 1 1
99533730 1 1 1 1 1 1
99533811 1 1 1 1 1 1
99533712 1 1 1 1 1 1
99533502 1 1 1 1 1 1
99533340 1 1 1 1 1 1
99533397 1 1 1 1 1 1
99534061 1 1 1 1 1 1
99534568 1 1 1 1 1 1
99534552 1 1 1 1 1 1
99534441 1 1 1 1 1 1
99534475 1 1 1 1 1 1
99534154 1 1 1 1 1 1
99535494 1 1 1 1 1 1
99535256 1 1 1 1 1 1
99535595 1 1 1 1 1 1
99536207 1 1 1 1 1 1
99536314 1 1 1 1 1 1
99536079 1 1 1 1 1 1
99536003 1 1 1 1 1 1
99536006 1 1 1 1 1 1
99536114 1 1 1 1 1 1
99535947 1 1 1 1 1 1
99536381 1 1 1 1 1 1
99536513 1 1 1 1 1 1
99537128 1 1 1 1 1 1
99536993 1 1 1 1 1 1
99536923 1 1 1 1 1 1
99536810 1 1 1 1 1 1
99536581 1 1 1 1 1 1
99536630 1 1 1 1 1 1
99537191 1 1 1 1 1 1
99537258 1 1 1 1 1 1
99537872 1 1 1 1 1 1
99537853 1 1 1 1 1 1
99537634 1 1 1 1 1 1
99537533 1 1 1 1 1 1
99538021 1 1 1 1 1 1
99538580 1 1 1 1 1 1
99538205 1 1 1 1 1 1
99539515 1 1 1 1 1 1
99539493 1 1 1 1 1 1
99539483 1 1 1 1 1 1
99539423 1 1 1 1 1 1
99539427 1 1 1 1 1 1
99539433 1 1 1 1 1 1
99539175 1 1 1 1 1 1
99539132 1 1 1 1 1 1
99539224 1 1 1 1 1 1
99539742 1 1 1 1 1 1
99539793 1 1 1 1 1 1
99540302 1 1 1 1 1 1
99540358 1 1 1 1 1 1
99540449 1 1 1 1 1 1
99540078 1 1 1 1 1 1
99541208 1 1 1 1 1 1
99541433 1 1 1 1 1 1
99541448 1 1 1 1 1 1
99541988 1 1 1 1 1 1
99542767 1 1 1 1 1 1
99542878 1 1 1 1 1 1
99542652 1 1 1 1 1 1
99542434 1 1 1 1 1 1
99543127 1 1 1 1 1 1
99543052 1 1 1 1 1 1
99543132 1 1 1 1 1 1
99543721 1 1 1 1 1 1
99543247 1 1 1 1 1 1
99543210 1 1 1 1 1 1
99543784 1 1 1 1 1 1
99543787 1 1 1 1 1 1
99543775 1 1 1 1 1 1
99543868 1 1 1 1 1 1
99544442 1 1 1 1 1 1
99544240 1 1 1 1 1 1
99544132 1 1 1 1 1 1
99544656 1 1 1 1 1 1
99401154 1 1 1 1 1 1
99404582 1 1 1 1 1 1
99406995 1 1 1 1 1 1
99408951 1 1 1 1 1 1
99410955 1 1 1 1 1 1
99413330 1 1 1 1 1 1
99414739 1 1 1 1 1 1
99416863 1 1 1 1 1 1
99416739 1 1 1 1 1 1
99417376 1 1 1 1 1 1
99417051 1 1 1 1 1 1
99417572 1 1 1 1 1 1
99418199 1 1 1 1 1 1
99419186 1 1 1 1 1 1
99423469 1 1 1 1 1 1
99424934 1 1 1 1 1 1
99424690 1 1 1 1 1 1
99425610 1 1 1 1 1 1
99426718 1 1 1 1 1 1
99425978 1 1 1 1 1 1
99427801 1 1 1 1 1 1
99428779 1 1 1 1 1 1
99430317 1 1 1 1 1 1
99429884 1 1 1 1 1 1
99429545 1 1 1 1 1 1
99429293 1 1 1 1 1 1
99432129 1 1 1 1 1 1
99433434 1 1 1 1 1 1
99436693 1 1 1 1 1 1
99436195 1 1 1 1 1 1
99301583 1 1 1 1 1 1
99301799 1 1 1 1 1 1
99303080 1 1 1 1 1 1
99303278 1 1 1 1 1 1
99304960 1 1 1 1 1 1
99305406 1 1 1 1 1 1
99500052 1 1 1 1 1 1
99500900 1 1 1 1 1 1
99501177 1 1 1 1 1 1
99502163 1 1 1 1 1 1
99502915 1 1 1 1 1 1
99504583 1 1 1 1 1 1
99506619 1 1 1 1 1 1
99507316 1 1 1 1 1 1
99509265 1 1 1 1 1 1
99510348 1 1 1 1 1 1
99511129 1 1 1 1 1 1
99512628 1 1 1 1 1 1
99515639 1 1 1 1 1 1
99515239 1 1 1 1 1 1
99515792 1 1 1 1 1 1
99516550 1 1 1 1 1 1
99517040 1 1 1 1 1 1
99518118 1 1 1 1 1 1
99517698 1 1 1 1 1 1
99518399 1 1 1 1 1 1
99519559 1 1 1 1 1 1
99520014 1 1 1 1 1 1
99519912 1 1 1 1 1 1
99520598 1 1 1 1 1 1
99520993 1 1 1 1 1 1
99522232 1 1 1 1 1 1
99523468 1 1 1 1 1 1
99524701 1 1 1 1 1 1
99525461 1 1 1 1 1 1
99525872 1 1 1 1 1 1
99526864 1 1 1 1 1 1
99526974 1 1 1 1 1 1
99526977 1 1 1 1 1 1
99527867 1 1 1 1 1 1
99528458 1 1 1 1 1 1
99529307 1 1 1 1 1 1
99531244 1 1 1 1 1 1
99531389 1 1 1 1 1 1
99532068 1 1 1 1 1 1
99532703 1 1 1 1 1 1
99533133 1 1 1 1 1 1
99533414 1 1 1 1 1 1
99535327 1 1 1 1 1 1
99534935 1 1 1 1 1 1
99535725 1 1 1 1 1 1
99535752 1 1 1 1 1 1
99537199 1 1 1 1 1 1
99538667 1 1 1 1 1 1
99540338 1 1 1 1 1 1
99540616 1 1 1 1 1 1
99541247 1 1 1 1 1 1
99540980 1 1 1 1 1 1
99541458 1 1 1 1 1 1
99541359 1 1 1 1 1 1
99541535 1 1 1 1 1 1
99543803 1 1 1 1 1 1
99544575 1 1 1 1 1 1
99544286 1 1 1 1 1 1
99544084 1 1 1 1 1 1
99402346 1 1 1 1 1 1
99411095 1 1 1 1 1 1
99425398 1 1 1 1 1 1
99300609 1 1 1 1 1 1
99302437 1 1 1 1 1 1
99303772 1 1 1 1 1 1
99304707 1 1 1 1 1 1
99501081 1 1 1 1 1 1
99507657 1 1 1 1 1 1
99508423 1 1 1 1 1 1
99509515 1 1 1 1 1 1
99513688 1 1 1 1 1 1
99516079 1 1 1 1 1 1
99530809 1 1 1 1 1 1
99533489 1 1 1 1 1 1
99537414 1 1 1 1 1 1
99542278 1 1 1 1 1 1
99544147 1 1 1 1 1 1
99401229 1 1 1 1 1 1
99303675 1 1 1 1 1 1
99519128 1 1 1 1 1 1
99525003 1 1 1 1 1 1
1167 1 1 1 1 1 1
9910942 1 1 1 1 1 1
364 1 1 1 1 1 1
120001 1 1 1 1 1 1
9912634 1 1 1 1 1 1
595 1 1 1 1 1 1
112003 1 1 1 1 1 1
980 1 1 1 1 1 1
9913357 1 1 1 1 1 1
1007 1 1 1 1 1 1
9914102 1 1 1 1 1 1
425 1 1 1 1 1 1
9914317 1 1 1 1 1 1
581 1 1 1 1 1 1
9932508 1 1 1 1 1 1
9933105 1 1 1 1 1 1
745 1 1 1 1 1 1
9934507 1 1 1 1 1 1
9963601 1 1 1 1 1 1
99124600 1 1 1 1 1 1
99162101 1 1 1 1 1 1
99163900 1 1 1 1 1 1
99170307 1 1 1 1 1 1
99170812 1 1 1 1 1 1
99174410 1 1 1 1 1 1
99222323 1 1 1 1 1 1
9931404 1 1 1 1 1 1
99400102 1 1 1 1 1 1
99400107 1 1 1 1 1 1
99401346 1 1 1 1 1 1
99401414 1 1 1 1 1 1
99401670 1 1 1 1 1 1
99403050 1 1 1 1 1 1
99403927 1 1 1 1 1 1
99404895 1 1 1 1 1 1
99405232 1 1 1 1 1 1
99406054 1 1 1 1 1 1
99406131 1 1 1 1 1 1
99406384 1 1 1 1 1 1
99406331 1 1 1 1 1 1
99406787 1 1 1 1 1 1
99406941 1 1 1 1 1 1
99407190 1 1 1 1 1 1
99407302 1 1 1 1 1 1
99407297 1 1 1 1 1 1
99407406 1 1 1 1 1 1
99408240 1 1 1 1 1 1
99408388 1 1 1 1 1 1
99408545 1 1 1 1 1 1
99408775 1 1 1 1 1 1
99408823 1 1 1 1 1 1
99408879 1 1 1 1 1 1
99408883 1 1 1 1 1 1
99408949 1 1 1 1 1 1
99408987 1 1 1 1 1 1
99409477 1 1 1 1 1 1
99409707 1 1 1 1 1 1
99410264 1 1 1 1 1 1
99410602 1 1 1 1 1 1
99410637 1 1 1 1 1 1
99410992 1 1 1 1 1 1
99411074 1 1 1 1 1 1
99411308 1 1 1 1 1 1
99411495 1 1 1 1 1 1
99411612 1 1 1 1 1 1
99412097 1 1 1 1 1 1
99412266 1 1 1 1 1 1
99412980 1 1 1 1 1 1
99412496 1 1 1 1 1 1
99415034 1 1 1 1 1 1
99414781 1 1 1 1 1 1
99414584 1 1 1 1 1 1
99415359 1 1 1 1 1 1
99416694 1 1 1 1 1 1
99416338 1 1 1 1 1 1
99416044 1 1 1 1 1 1
99417138 1 1 1 1 1 1
99417121 1 1 1 1 1 1
99418528 1 1 1 1 1 1
99418577 1 1 1 1 1 1
99418663 1 1 1 1 1 1
99418057 1 1 1 1 1 1
99417736 1 1 1 1 1 1
99417770 1 1 1 1 1 1
99417927 1 1 1 1 1 1
99418910 1 1 1 1 1 1
99419161 1 1 1 1 1 1
99418829 1 1 1 1 1 1
99420192 1 1 1 1 1 1
99420068 1 1 1 1 1 1
99420302 1 1 1 1 1 1
99419959 1 1 1 1 1 1
99419869 1 1 1 1 1 1
99419267 1 1 1 1 1 1
99419368 1 1 1 1 1 1
99420809 1 1 1 1 1 1
99420642 1 1 1 1 1 1
99421455 1 1 1 1 1 1
99421299 1 1 1 1 1 1
99421598 1 1 1 1 1 1
99421382 1 1 1 1 1 1
99421227 1 1 1 1 1 1
99423554 1 1 1 1 1 1
99423450 1 1 1 1 1 1
99423544 1 1 1 1 1 1
99423233 1 1 1 1 1 1
99422610 1 1 1 1 1 1
99425208 1 1 1 1 1 1
99424561 1 1 1 1 1 1
99425727 1 1 1 1 1 1
99426073 1 1 1 1 1 1
99427395 1 1 1 1 1 1
99428056 1 1 1 1 1 1
99427630 1 1 1 1 1 1
99427745 1 1 1 1 1 1
99427818 1 1 1 1 1 1
99428953 1 1 1 1 1 1
99429938 1 1 1 1 1 1
99429369 1 1 1 1 1 1
99430548 1 1 1 1 1 1
99431858 1 1 1 1 1 1
99431935 1 1 1 1 1 1
99431772 1 1 1 1 1 1
99431802 1 1 1 1 1 1
99431542 1 1 1 1 1 1
99431325 1 1 1 1 1 1
99432350 1 1 1 1 1 1
99432953 1 1 1 1 1 1
99433202 1 1 1 1 1 1
99432494 1 1 1 1 1 1
99432652 1 1 1 1 1 1
99435370 1 1 1 1 1 1
99435111 1 1 1 1 1 1
99435148 1 1 1 1 1 1
99434849 1 1 1 1 1 1
99434248 1 1 1 1 1 1
99435868 1 1 1 1 1 1
99435844 1 1 1 1 1 1
99436995 1 1 1 1 1 1
99437016 1 1 1 1 1 1
99437185 1 1 1 1 1 1
99300099 1 1 1 1 1 1
99300459 1 1 1 1 1 1
99300307 1 1 1 1 1 1
99300197 1 1 1 1 1 1
99300831 1 1 1 1 1 1
99300887 1 1 1 1 1 1
99301522 1 1 1 1 1 1
99301446 1 1 1 1 1 1
99301370 1 1 1 1 1 1
99301476 1 1 1 1 1 1
99301274 1 1 1 1 1 1
99301243 1 1 1 1 1 1
99302353 1 1 1 1 1 1
99302274 1 1 1 1 1 1
99302033 1 1 1 1 1 1
99302000 1 1 1 1 1 1
99302420 1 1 1 1 1 1
99302859 1 1 1 1 1 1
99302946 1 1 1 1 1 1
99302731 1 1 1 1 1 1
99302710 1 1 1 1 1 1
99303238 1 1 1 1 1 1
99303277 1 1 1 1 1 1
99303962 1 1 1 1 1 1
99303622 1 1 1 1 1 1
99303442 1 1 1 1 1 1
99304102 1 1 1 1 1 1
99304054 1 1 1 1 1 1
99304852 1 1 1 1 1 1
99304479 1 1 1 1 1 1
99304409 1 1 1 1 1 1
99304386 1 1 1 1 1 1
99304387 1 1 1 1 1 1
99304955 1 1 1 1 1 1
99304969 1 1 1 1 1 1
99305394 1 1 1 1 1 1
99305473 1 1 1 1 1 1
99305422 1 1 1 1 1 1
99305372 1 1 1 1 1 1
99305199 1 1 1 1 1 1
99305072 1 1 1 1 1 1
99500133 1 1 1 1 1 1
99500713 1 1 1 1 1 1
99500705 1 1 1 1 1 1
99500718 1 1 1 1 1 1
99500542 1 1 1 1 1 1
99500867 1 1 1 1 1 1
99501613 1 1 1 1 1 1
99501383 1 1 1 1 1 1
99501388 1 1 1 1 1 1
99501780 1 1 1 1 1 1
99501642 1 1 1 1 1 1
99502128 1 1 1 1 1 1
99502961 1 1 1 1 1 1
99502978 1 1 1 1 1 1
99503985 1 1 1 1 1 1
99503740 1 1 1 1 1 1
99503564 1 1 1 1 1 1
99503528 1 1 1 1 1 1
99503593 1 1 1 1 1 1
99504941 1 1 1 1 1 1
99504808 1 1 1 1 1 1
99504813 1 1 1 1 1 1
99504892 1 1 1 1 1 1
99504392 1 1 1 1 1 1
99504380 1 1 1 1 1 1
99505021 1 1 1 1 1 1
99505416 1 1 1 1 1 1
99505483 1 1 1 1 1 1
99505845 1 1 1 1 1 1
99505829 1 1 1 1 1 1
99505921 1 1 1 1 1 1
99506546 1 1 1 1 1 1
99506249 1 1 1 1 1 1
99506731 1 1 1 1 1 1
99506707 1 1 1 1 1 1
99507125 1 1 1 1 1 1
99507190 1 1 1 1 1 1
99507160 1 1 1 1 1 1
99507019 1 1 1 1 1 1
99507615 1 1 1 1 1 1
99507492 1 1 1 1 1 1
99508084 1 1 1 1 1 1
99507852 1 1 1 1 1 1
99507807 1 1 1 1 1 1
99508306 1 1 1 1 1 1
99509019 1 1 1 1 1 1
99508996 1 1 1 1 1 1
99508867 1 1 1 1 1 1
99509254 1 1 1 1 1 1
99509112 1 1 1 1 1 1
99509871 1 1 1 1 1 1
99509872 1 1 1 1 1 1
99509504 1 1 1 1 1 1
99509323 1 1 1 1 1 1
99509388 1 1 1 1 1 1
99509912 1 1 1 1 1 1
99510483 1 1 1 1 1 1
99510357 1 1 1 1 1 1
99510385 1 1 1 1 1 1
99510489 1 1 1 1 1 1
99510314 1 1 1 1 1 1
99510136 1 1 1 1 1 1
99510774 1 1 1 1 1 1
99511406 1 1 1 1 1 1
99511326 1 1 1 1 1 1
99511172 1 1 1 1 1 1
99511026 1 1 1 1 1 1
99510981 1 1 1 1 1 1
99511625 1 1 1 1 1 1
99511678 1 1 1 1 1 1
99512257 1 1 1 1 1 1
99512182 1 1 1 1 1 1
99512221 1 1 1 1 1 1
99512032 1 1 1 1 1 1
99512158 1 1 1 1 1 1
99511875 1 1 1 1 1 1
99512505 1 1 1 1 1 1
99512389 1 1 1 1 1 1
99511759 1 1 1 1 1 1
99513196 1 1 1 1 1 1
99512852 1 1 1 1 1 1
99512728 1 1 1 1 1 1
99513295 1 1 1 1 1 1
99513374 1 1 1 1 1 1
99513620 1 1 1 1 1 1
99513642 1 1 1 1 1 1
99513555 1 1 1 1 1 1
99513428 1 1 1 1 1 1
99513508 1 1 1 1 1 1
99513586 1 1 1 1 1 1
99514044 1 1 1 1 1 1
99514084 1 1 1 1 1 1
99514447 1 1 1 1 1 1
99514558 1 1 1 1 1 1
99514573 1 1 1 1 1 1
99514374 1 1 1 1 1 1
99514350 1 1 1 1 1 1
99514895 1 1 1 1 1 1
99514986 1 1 1 1 1 1
99515532 1 1 1 1 1 1
99515574 1 1 1 1 1 1
99515613 1 1 1 1 1 1
99515601 1 1 1 1 1 1
99515671 1 1 1 1 1 1
99515428 1 1 1 1 1 1
99515277 1 1 1 1 1 1
99515133 1 1 1 1 1 1
99515199 1 1 1 1 1 1
99515071 1 1 1 1 1 1
99515831 1 1 1 1 1 1
99516421 1 1 1 1 1 1
99516492 1 1 1 1 1 1
99516113 1 1 1 1 1 1
99516158 1 1 1 1 1 1
99516050 1 1 1 1 1 1
99516653 1 1 1 1 1 1
99516832 1 1 1 1 1 1
99516795 1 1 1 1 1 1
99518048 1 1 1 1 1 1
99518075 1 1 1 1 1 1
99518154 1 1 1 1 1 1
99517968 1 1 1 1 1 1
99517832 1 1 1 1 1 1
99517782 1 1 1 1 1 1
99517873 1 1 1 1 1 1
99517927 1 1 1 1 1 1
99517694 1 1 1 1 1 1
99518269 1 1 1 1 1 1
99518921 1 1 1 1 1 1
99518638 1 1 1 1 1 1
99518460 1 1 1 1 1 1
99518526 1 1 1 1 1 1
99519623 1 1 1 1 1 1
99519464 1 1 1 1 1 1
99519235 1 1 1 1 1 1
99519380 1 1 1 1 1 1
99519334 1 1 1 1 1 1
99520524 1 1 1 1 1 1
99520245 1 1 1 1 1 1
99520275 1 1 1 1 1 1
99520406 1 1 1 1 1 1
99520065 1 1 1 1 1 1
99520660 1 1 1 1 1 1
99520916 1 1 1 1 1 1
99521493 1 1 1 1 1 1
99521499 1 1 1 1 1 1
99521553 1 1 1 1 1 1
99522224 1 1 1 1 1 1
99521971 1 1 1 1 1 1
99521706 1 1 1 1 1 1
99522439 1 1 1 1 1 1
99523093 1 1 1 1 1 1
99522836 1 1 1 1 1 1
99522617 1 1 1 1 1 1
99523219 1 1 1 1 1 1
99523295 1 1 1 1 1 1
99523558 1 1 1 1 1 1
99523700 1 1 1 1 1 1
99523343 1 1 1 1 1 1
99524035 1 1 1 1 1 1
99524004 1 1 1 1 1 1
99524730 1 1 1 1 1 1
99524542 1 1 1 1 1 1
99524389 1 1 1 1 1 1
99524295 1 1 1 1 1 1
99524182 1 1 1 1 1 1
99524343 1 1 1 1 1 1
99525170 1 1 1 1 1 1
99525667 1 1 1 1 1 1
99526353 1 1 1 1 1 1
99526161 1 1 1 1 1 1
99526060 1 1 1 1 1 1
99525855 1 1 1 1 1 1
99525834 1 1 1 1 1 1
99526579 1 1 1 1 1 1
99527100 1 1 1 1 1 1
99527003 1 1 1 1 1 1
99527302 1 1 1 1 1 1
99527268 1 1 1 1 1 1
99528025 1 1 1 1 1 1
99528001 1 1 1 1 1 1
99527824 1 1 1 1 1 1
99527545 1 1 1 1 1 1
99527598 1 1 1 1 1 1
99528148 1 1 1 1 1 1
99528564 1 1 1 1 1 1
99528413 1 1 1 1 1 1
99528978 1 1 1 1 1 1
99529542 1 1 1 1 1 1
99529411 1 1 1 1 1 1
99529321 1 1 1 1 1 1
99529121 1 1 1 1 1 1
99530359 1 1 1 1 1 1
99530347 1 1 1 1 1 1
99530745 1 1 1 1 1 1
99531255 1 1 1 1 1 1
99530960 1 1 1 1 1 1
99531430 1 1 1 1 1 1
99531434 1 1 1 1 1 1
99532166 1 1 1 1 1 1
99532154 1 1 1 1 1 1
99531835 1 1 1 1 1 1
99531591 1 1 1 1 1 1
99532292 1 1 1 1 1 1
99532868 1 1 1 1 1 1
99532618 1 1 1 1 1 1
99532452 1 1 1 1 1 1
99533078 1 1 1 1 1 1
99533470 1 1 1 1 1 1
99533302 1 1 1 1 1 1
99533380 1 1 1 1 1 1
99533427 1 1 1 1 1 1
99533864 1 1 1 1 1 1
99534531 1 1 1 1 1 1
99534279 1 1 1 1 1 1
99534257 1 1 1 1 1 1
99534067 1 1 1 1 1 1
99534691 1 1 1 1 1 1
99535446 1 1 1 1 1 1
99535266 1 1 1 1 1 1
99535247 1 1 1 1 1 1
99535118 1 1 1 1 1 1
99534994 1 1 1 1 1 1
99535067 1 1 1 1 1 1
99535522 1 1 1 1 1 1
99535564 1 1 1 1 1 1
99535717 1 1 1 1 1 1
99535809 1 1 1 1 1 1
99536533 1 1 1 1 1 1
99536446 1 1 1 1 1 1
99536657 1 1 1 1 1 1
99537320 1 1 1 1 1 1
99538060 1 1 1 1 1 1
99538000 1 1 1 1 1 1
99538019 1 1 1 1 1 1
99538468 1 1 1 1 1 1
99538422 1 1 1 1 1 1
99538930 1 1 1 1 1 1
99538936 1 1 1 1 1 1
99538861 1 1 1 1 1 1
99539455 1 1 1 1 1 1
99539059 1 1 1 1 1 1
99540105 1 1 1 1 1 1
99540182 1 1 1 1 1 1
99540613 1 1 1 1 1 1
99540514 1 1 1 1 1 1
99541139 1 1 1 1 1 1
99540694 1 1 1 1 1 1
99542061 1 1 1 1 1 1
99541824 1 1 1 1 1 1
99541805 1 1 1 1 1 1
99541616 1 1 1 1 1 1
99541541 1 1 1 1 1 1
99542187 1 1 1 1 1 1
99542796 1 1 1 1 1 1
99542786 1 1 1 1 1 1
99542600 1 1 1 1 1 1
99542607 1 1 1 1 1 1
99543029 1 1 1 1 1 1
99542978 1 1 1 1 1 1
99543770 1 1 1 1 1 1
99543606 1 1 1 1 1 1
99543618 1 1 1 1 1 1
99543380 1 1 1 1 1 1
99543878 1 1 1 1 1 1
99543935 1 1 1 1 1 1
99544412 1 1 1 1 1 1
99544465 1 1 1 1 1 1
99544208 1 1 1 1 1 1
99544031 1 1 1 1 1 1
99544007 1 1 1 1 1 1
99544088 1 1 1 1 1 1
99400250 1 1 1 1 1 1
99401106 1 1 1 1 1 1
99402670 1 1 1 1 1 1
99404512 1 1 1 1 1 1
99405344 1 1 1 1 1 1
99406891 1 1 1 1 1 1
99407038 1 1 1 1 1 1
99407357 1 1 1 1 1 1
99412170 1 1 1 1 1 1
99413390 1 1 1 1 1 1
99413183 1 1 1 1 1 1
99412955 1 1 1 1 1 1
99414590 1 1 1 1 1 1
99416939 1 1 1 1 1 1
99416923 1 1 1 1 1 1
99421378 1 1 1 1 1 1
99421624 1 1 1 1 1 1
99422430 1 1 1 1 1 1
99423705 1 1 1 1 1 1
99423777 1 1 1 1 1 1
99424755 1 1 1 1 1 1
99424971 1 1 1 1 1 1
99426059 1 1 1 1 1 1
99427723 1 1 1 1 1 1
99429664 1 1 1 1 1 1
99429826 1 1 1 1 1 1
99431541 1 1 1 1 1 1
99430920 1 1 1 1 1 1
99432661 1 1 1 1 1 1
99435193 1 1 1 1 1 1
99434638 1 1 1 1 1 1
99434982 1 1 1 1 1 1
99434241 1 1 1 1 1 1
99300350 1 1 1 1 1 1
99302198 1 1 1 1 1 1
99302571 1 1 1 1 1 1
99302670 1 1 1 1 1 1
99304836 1 1 1 1 1 1
99304607 1 1 1 1 1 1
99304597 1 1 1 1 1 1
99305510 1 1 1 1 1 1
99500706 1 1 1 1 1 1
99500671 1 1 1 1 1 1
99500390 1 1 1 1 1 1
99502278 1 1 1 1 1 1
99502088 1 1 1 1 1 1
99503050 1 1 1 1 1 1
99504028 1 1 1 1 1 1
99503770 1 1 1 1 1 1
99504799 1 1 1 1 1 1
99506450 1 1 1 1 1 1
99506981 1 1 1 1 1 1
99507837 1 1 1 1 1 1
99508893 1 1 1 1 1 1
99515901 1 1 1 1 1 1
99516683 1 1 1 1 1 1
99517933 1 1 1 1 1 1
99518818 1 1 1 1 1 1
99518747 1 1 1 1 1 1
99518539 1 1 1 1 1 1
99519098 1 1 1 1 1 1
99520341 1 1 1 1 1 1
99521077 1 1 1 1 1 1
99521636 1 1 1 1 1 1
99521843 1 1 1 1 1 1
99523014 1 1 1 1 1 1
99524100 1 1 1 1 1 1
99524684 1 1 1 1 1 1
99524914 1 1 1 1 1 1
99525422 1 1 1 1 1 1
99527644 1 1 1 1 1 1
99531344 1 1 1 1 1 1
99531208 1 1 1 1 1 1
99531443 1 1 1 1 1 1
99531867 1 1 1 1 1 1
99531617 1 1 1 1 1 1
99533684 1 1 1 1 1 1
99534773 1 1 1 1 1 1
99535585 1 1 1 1 1 1
99535597 1 1 1 1 1 1
99536928 1 1 1 1 1 1
99538780 1 1 1 1 1 1
99539666 1 1 1 1 1 1
99541732 1 1 1 1 1 1
99542959 1 1 1 1 1 1
99401530 1 1 1 1 1 1
99405522 1 1 1 1 1 1
99408310 1 1 1 1 1 1
99412265 1 1 1 1 1 1
99414375 1 1 1 1 1 1
99420230 1 1 1 1 1 1
99421110 1 1 1 1 1 1
99425600 1 1 1 1 1 1
99426119 1 1 1 1 1 1
99434735 1 1 1 1 1 1
99435902 1 1 1 1 1 1
99435996 1 1 1 1 1 1
99506270 1 1 1 1 1 1
99508467 1 1 1 1 1 1
99511424 1 1 1 1 1 1
99521459 1 1 1 1 1 1
99528145 1 1 1 1 1 1
99530995 1 1 1 1 1 1
99532230 1 1 1 1 1 1
99534352 1 1 1 1 1 1
99535127 1 1 1 1 1 1
99538631 1 1 1 1 1 1
99540341 1 1 1 1 1 1
99542945 1 1 1 1 1 1
99529031 1 1 1 1 1 1
99543624 1 1 1 1 1 1
99513515 1 1 1 1 1 1
916 1 1 1 1 1 1
9910915 1 1 1 1 1 1
1003 1 1 1 1 1 1
502 1 1 1 1 1 1
9912102 1 1 1 1 1 1
951 1 1 1 1 1 1
9912410 1 1 1 1 1 1
942 1 1 1 1 1 1
1134 1 1 1 1 1 1
9913368 1 1 1 1 1 1
647 1 1 1 1 1 1
1012 1 1 1 1 1 1
453 1 1 1 1 1 1
9914402 1 1 1 1 1 1
237 1 1 1 1 1 1
9914739 1 1 1 1 1 1
9914744 1 1 1 1 1 1
9931300 1 1 1 1 1 1
684 1 1 1 1 1 1
9934513 1 1 1 1 1 1
9934701 1 1 1 1 1 1
99161600 1 1 1 1 1 1
686 1 1 1 1 1 1
99170802 1 1 1 1 1 1
99171704 1 1 1 1 1 1
99173201 1 1 1 1 1 1
99173403 1 1 1 1 1 1
99173308 1 1 1 1 1 1
99174412 1 1 1 1 1 1
99174702 1 1 1 1 1 1
99174731 1 1 1 1 1 1
99173613 1 1 1 1 1 1
99184200 1 1 1 1 1 1
99273400 1 1 1 1 1 1
9912544 1 1 1 1 1 1
99400613 1 1 1 1 1 1
99400819 1 1 1 1 1 1
99401139 1 1 1 1 1 1
99401883 1 1 1 1 1 1
99402011 1 1 1 1 1 1
99402143 1 1 1 1 1 1
99402222 1 1 1 1 1 1
99403066 1 1 1 1 1 1
99403175 1 1 1 1 1 1
99403746 1 1 1 1 1 1
99403796 1 1 1 1 1 1
99403736 1 1 1 1 1 1
99404031 1 1 1 1 1 1
99404049 1 1 1 1 1 1
99404154 1 1 1 1 1 1
99404387 1 1 1 1 1 1
99404655 1 1 1 1 1 1
99405006 1 1 1 1 1 1
99405022 1 1 1 1 1 1
99405656 1 1 1 1 1 1
99405588 1 1 1 1 1 1
99405777 1 1 1 1 1 1
99406252 1 1 1 1 1 1
99406381 1 1 1 1 1 1
99406718 1 1 1 1 1 1
99407134 1 1 1 1 1 1
99407036 1 1 1 1 1 1
99407228 1 1 1 1 1 1
99407279 1 1 1 1 1 1
99407474 1 1 1 1 1 1
99407616 1 1 1 1 1 1
99408203 1 1 1 1 1 1
99408756 1 1 1 1 1 1
99409109 1 1 1 1 1 1
99409251 1 1 1 1 1 1
99409342 1 1 1 1 1 1
99409436 1 1 1 1 1 1
99409696 1 1 1 1 1 1
99410576 1 1 1 1 1 1
99410778 1 1 1 1 1 1
99410862 1 1 1 1 1 1
99410846 1 1 1 1 1 1
99410866 1 1 1 1 1 1
99411188 1 1 1 1 1 1
99412276 1 1 1 1 1 1
99413646 1 1 1 1 1 1
99413360 1 1 1 1 1 1
99413186 1 1 1 1 1 1
99413081 1 1 1 1 1 1
99414601 1 1 1 1 1 1
99414406 1 1 1 1 1 1
99414363 1 1 1 1 1 1
99414400 1 1 1 1 1 1
99416810 1 1 1 1 1 1
99416326 1 1 1 1 1 1
99417175 1 1 1 1 1 1
99417080 1 1 1 1 1 1
99417245 1 1 1 1 1 1
99417038 1 1 1 1 1 1
99417229 1 1 1 1 1 1
99418659 1 1 1 1 1 1
99418707 1 1 1 1 1 1
99418906 1 1 1 1 1 1
99418853 1 1 1 1 1 1
99418940 1 1 1 1 1 1
99419010 1 1 1 1 1 1
99419805 1 1 1 1 1 1
99420620 1 1 1 1 1 1
99420750 1 1 1 1 1 1
99421553 1 1 1 1 1 1
99421283 1 1 1 1 1 1
99421208 1 1 1 1 1 1
99422369 1 1 1 1 1 1
99422980 1 1 1 1 1 1
99423284 1 1 1 1 1 1
99422592 1 1 1 1 1 1
99424867 1 1 1 1 1 1
99424301 1 1 1 1 1 1
99425778 1 1 1 1 1 1
99425515 1 1 1 1 1 1
99427032 1 1 1 1 1 1
99426825 1 1 1 1 1 1
99425865 1 1 1 1 1 1
99425854 1 1 1 1 1 1
99427248 1 1 1 1 1 1
99428516 1 1 1 1 1 1
99428574 1 1 1 1 1 1
99428271 1 1 1 1 1 1
99428785 1 1 1 1 1 1
99429574 1 1 1 1 1 1
99429675 1 1 1 1 1 1
99429298 1 1 1 1 1 1
99429233 1 1 1 1 1 1
99430705 1 1 1 1 1 1
99430534 1 1 1 1 1 1
99431258 1 1 1 1 1 1
99431167 1 1 1 1 1 1
99432120 1 1 1 1 1 1
99433631 1 1 1 1 1 1
99432880 1 1 1 1 1 1
99432835 1 1 1 1 1 1
99433883 1 1 1 1 1 1
99433999 1 1 1 1 1 1
99434011 1 1 1 1 1 1
99435208 1 1 1 1 1 1
99434831 1 1 1 1 1 1
99434917 1 1 1 1 1 1
99434289 1 1 1 1 1 1
99435439 1 1 1 1 1 1
99435611 1 1 1 1 1 1
99437004 1 1 1 1 1 1
99436366 1 1 1 1 1 1
99436637 1 1 1 1 1 1
99436506 1 1 1 1 1 1
99436300 1 1 1 1 1 1
99436225 1 1 1 1 1 1
99435923 1 1 1 1 1 1
99300012 1 1 1 1 1 1
99300567 1 1 1 1 1 1
99300594 1 1 1 1 1 1
99300148 1 1 1 1 1 1
99300229 1 1 1 1 1 1
99300804 1 1 1 1 1 1
99301420 1 1 1 1 1 1
99301013 1 1 1 1 1 1
99301042 1 1 1 1 1 1
99301021 1 1 1 1 1 1
99301707 1 1 1 1 1 1
99301672 1 1 1 1 1 1
99302255 1 1 1 1 1 1
99301824 1 1 1 1 1 1
99301937 1 1 1 1 1 1
99303141 1 1 1 1 1 1
99302902 1 1 1 1 1 1
99302826 1 1 1 1 1 1
99303334 1 1 1 1 1 1
99304012 1 1 1 1 1 1
99303722 1 1 1 1 1 1
99303450 1 1 1 1 1 1
99303479 1 1 1 1 1 1
99304039 1 1 1 1 1 1
99304636 1 1 1 1 1 1
99304906 1 1 1 1 1 1
99305468 1 1 1 1 1 1
99305433 1 1 1 1 1 1
99500129 1 1 1 1 1 1
99500082 1 1 1 1 1 1
99500808 1 1 1 1 1 1
99500570 1 1 1 1 1 1
99500437 1 1 1 1 1 1
99500384 1 1 1 1 1 1
99500937 1 1 1 1 1 1
99501594 1 1 1 1 1 1
99501504 1 1 1 1 1 1
99501270 1 1 1 1 1 1
99501214 1 1 1 1 1 1
99502433 1 1 1 1 1 1
99502642 1 1 1 1 1 1
99503220 1 1 1 1 1 1
99502881 1 1 1 1 1 1
99503366 1 1 1 1 1 1
99503425 1 1 1 1 1 1
99503899 1 1 1 1 1 1
99503812 1 1 1 1 1 1
99503715 1 1 1 1 1 1
99503665 1 1 1 1 1 1
99503666 1 1 1 1 1 1
99504129 1 1 1 1 1 1
99504264 1 1 1 1 1 1
99504662 1 1 1 1 1 1
99504533 1 1 1 1 1 1
99504730 1 1 1 1 1 1
99504434 1 1 1 1 1 1
99505113 1 1 1 1 1 1
99505580 1 1 1 1 1 1
99505725 1 1 1 1 1 1
99505687 1 1 1 1 1 1
99505410 1 1 1 1 1 1
99505262 1 1 1 1 1 1
99506416 1 1 1 1 1 1
99506489 1 1 1 1 1 1
99506308 1 1 1 1 1 1
99505982 1 1 1 1 1 1
99507332 1 1 1 1 1 1
99507271 1 1 1 1 1 1
99507367 1 1 1 1 1 1
99507329 1 1 1 1 1 1
99507470 1 1 1 1 1 1
99508237 1 1 1 1 1 1
99507922 1 1 1 1 1 1
99507678 1 1 1 1 1 1
99508413 1 1 1 1 1 1
99508752 1 1 1 1 1 1
99508782 1 1 1 1 1 1
99508834 1 1 1 1 1 1
99509136 1 1 1 1 1 1
99509840 1 1 1 1 1 1
99509752 1 1 1 1 1 1
99509887 1 1 1 1 1 1
99509572 1 1 1 1 1 1
99509969 1 1 1 1 1 1
99509933 1 1 1 1 1 1
99510560 1 1 1 1 1 1
99510482 1 1 1 1 1 1
99510239 1 1 1 1 1 1
99510113 1 1 1 1 1 1
99511465 1 1 1 1 1 1
99511532 1 1 1 1 1 1
99511227 1 1 1 1 1 1
99511017 1 1 1 1 1 1
99510955 1 1 1 1 1 1
99511021 1 1 1 1 1 1
99512187 1 1 1 1 1 1
99512306 1 1 1 1 1 1
99512258 1 1 1 1 1 1
99511896 1 1 1 1 1 1
99513041 1 1 1 1 1 1
99513193 1 1 1 1 1 1
99512766 1 1 1 1 1 1
99513228 1 1 1 1 1 1
99513354 1 1 1 1 1 1
99514144 1 1 1 1 1 1
99514827 1 1 1 1 1 1
99514245 1 1 1 1 1 1
99514377 1 1 1 1 1 1
99515544 1 1 1 1 1 1
99515511 1 1 1 1 1 1
99515363 1 1 1 1 1 1
99515365 1 1 1 1 1 1
99515359 1 1 1 1 1 1
99515399 1 1 1 1 1 1
99515847 1 1 1 1 1 1
99515796 1 1 1 1 1 1
99516353 1 1 1 1 1 1
99516252 1 1 1 1 1 1
99516142 1 1 1 1 1 1
99516182 1 1 1 1 1 1
99516235 1 1 1 1 1 1
99516134 1 1 1 1 1 1
99516561 1 1 1 1 1 1
99516613 1 1 1 1 1 1
99516541 1 1 1 1 1 1
99516713 1 1 1 1 1 1
99517153 1 1 1 1 1 1
99517052 1 1 1 1 1 1
99516859 1 1 1 1 1 1
99517533 1 1 1 1 1 1
99517500 1 1 1 1 1 1
99518127 1 1 1 1 1 1
99518256 1 1 1 1 1 1
99518975 1 1 1 1 1 1
99518491 1 1 1 1 1 1
99519131 1 1 1 1 1 1
99519651 1 1 1 1 1 1
99519479 1 1 1 1 1 1
99519346 1 1 1 1 1 1
99520576 1 1 1 1 1 1
99520477 1 1 1 1 1 1
99520535 1 1 1 1 1 1
99520414 1 1 1 1 1 1
99520311 1 1 1 1 1 1
99520376 1 1 1 1 1 1
99520301 1 1 1 1 1 1
99520252 1 1 1 1 1 1
99520690 1 1 1 1 1 1
99521405 1 1 1 1 1 1
99520923 1 1 1 1 1 1
99521049 1 1 1 1 1 1
99521881 1 1 1 1 1 1
99522051 1 1 1 1 1 1
99521769 1 1 1 1 1 1
99523090 1 1 1 1 1 1
99523065 1 1 1 1 1 1
99522650 1 1 1 1 1 1
99522561 1 1 1 1 1 1
99523143 1 1 1 1 1 1
99523131 1 1 1 1 1 1
99523811 1 1 1 1 1 1
99523712 1 1 1 1 1 1
99523359 1 1 1 1 1 1
99523427 1 1 1 1 1 1
99524087 1 1 1 1 1 1
99524692 1 1 1 1 1 1
99524487 1 1 1 1 1 1
99524536 1 1 1 1 1 1
99524800 1 1 1 1 1 1
99525408 1 1 1 1 1 1
99525450 1 1 1 1 1 1
99525208 1 1 1 1 1 1
99525680 1 1 1 1 1 1
99526115 1 1 1 1 1 1
99525958 1 1 1 1 1 1
99526489 1 1 1 1 1 1
99527120 1 1 1 1 1 1
99527014 1 1 1 1 1 1
99526726 1 1 1 1 1 1
99526716 1 1 1 1 1 1
99527756 1 1 1 1 1 1
99527482 1 1 1 1 1 1
99528422 1 1 1 1 1 1
99528314 1 1 1 1 1 1
99528288 1 1 1 1 1 1
99528302 1 1 1 1 1 1
99529158 1 1 1 1 1 1
99529922 1 1 1 1 1 1
99529740 1 1 1 1 1 1
99530524 1 1 1 1 1 1
99530535 1 1 1 1 1 1
99529986 1 1 1 1 1 1
99530022 1 1 1 1 1 1
99530561 1 1 1 1 1 1
99531096 1 1 1 1 1 1
99530837 1 1 1 1 1 1
99530907 1 1 1 1 1 1
99531507 1 1 1 1 1 1
99532090 1 1 1 1 1 1
99532158 1 1 1 1 1 1
99531652 1 1 1 1 1 1
99531658 1 1 1 1 1 1
99531699 1 1 1 1 1 1
99532854 1 1 1 1 1 1
99532788 1 1 1 1 1 1
99532571 1 1 1 1 1 1
99532416 1 1 1 1 1 1
99532418 1 1 1 1 1 1
99533119 1 1 1 1 1 1
99533216 1 1 1 1 1 1
99533194 1 1 1 1 1 1
99533857 1 1 1 1 1 1
99533799 1 1 1 1 1 1
99533767 1 1 1 1 1 1
99533548 1 1 1 1 1 1
99533639 1 1 1 1 1 1
99533640 1 1 1 1 1 1
99533411 1 1 1 1 1 1
99533963 1 1 1 1 1 1
99533904 1 1 1 1 1 1
99534649 1 1 1 1 1 1
99534288 1 1 1 1 1 1
99534371 1 1 1 1 1 1
99534462 1 1 1 1 1 1
99534439 1 1 1 1 1 1
99534785 1 1 1 1 1 1
99535124 1 1 1 1 1 1
99535567 1 1 1 1 1 1
99536306 1 1 1 1 1 1
99536017 1 1 1 1 1 1
99536475 1 1 1 1 1 1
99536415 1 1 1 1 1 1
99536484 1 1 1 1 1 1
99536447 1 1 1 1 1 1
99537088 1 1 1 1 1 1
99537136 1 1 1 1 1 1
99537159 1 1 1 1 1 1
99536951 1 1 1 1 1 1
99536927 1 1 1 1 1 1
99536929 1 1 1 1 1 1
99537903 1 1 1 1 1 1
99537793 1 1 1 1 1 1
99538004 1 1 1 1 1 1
99538757 1 1 1 1 1 1
99538278 1 1 1 1 1 1
99538877 1 1 1 1 1 1
99538862 1 1 1 1 1 1
99539418 1 1 1 1 1 1
99539251 1 1 1 1 1 1
99539115 1 1 1 1 1 1
99539821 1 1 1 1 1 1
99540376 1 1 1 1 1 1
99539945 1 1 1 1 1 1
99539974 1 1 1 1 1 1
99540507 1 1 1 1 1 1
99540563 1 1 1 1 1 1
99541217 1 1 1 1 1 1
99541149 1 1 1 1 1 1
99540999 1 1 1 1 1 1
99541005 1 1 1 1 1 1
99540814 1 1 1 1 1 1
99540730 1 1 1 1 1 1
99540746 1 1 1 1 1 1
99541927 1 1 1 1 1 1
99542106 1 1 1 1 1 1
99541830 1 1 1 1 1 1
99541553 1 1 1 1 1 1
99542299 1 1 1 1 1 1
99542226 1 1 1 1 1 1
99542856 1 1 1 1 1 1
99542914 1 1 1 1 1 1
99542823 1 1 1 1 1 1
99542585 1 1 1 1 1 1
99542470 1 1 1 1 1 1
99542367 1 1 1 1 1 1
99542518 1 1 1 1 1 1
99543581 1 1 1 1 1 1
99543254 1 1 1 1 1 1
99543268 1 1 1 1 1 1
99544460 1 1 1 1 1 1
99544552 1 1 1 1 1 1
99544488 1 1 1 1 1 1
99544277 1 1 1 1 1 1
99544320 1 1 1 1 1 1
99544207 1 1 1 1 1 1
99544273 1 1 1 1 1 1
99544021 1 1 1 1 1 1
99544712 1 1 1 1 1 1
99544604 1 1 1 1 1 1
99403920 1 1 1 1 1 1
99405466 1 1 1 1 1 1
99405552 1 1 1 1 1 1
99407712 1 1 1 1 1 1
99407800 1 1 1 1 1 1
99410158 1 1 1 1 1 1
99410754 1 1 1 1 1 1
99411027 1 1 1 1 1 1
99411272 1 1 1 1 1 1
99416277 1 1 1 1 1 1
99415858 1 1 1 1 1 1
99422080 1 1 1 1 1 1
99428672 1 1 1 1 1 1
99428477 1 1 1 1 1 1
99428715 1 1 1 1 1 1
99428055 1 1 1 1 1 1
99427856 1 1 1 1 1 1
99434971 1 1 1 1 1 1
99434927 1 1 1 1 1 1
99436911 1 1 1 1 1 1
99300372 1 1 1 1 1 1
99301282 1 1 1 1 1 1
99300944 1 1 1 1 1 1
99500107 1 1 1 1 1 1
99501935 1 1 1 1 1 1
99502661 1 1 1 1 1 1
99503683 1 1 1 1 1 1
99504184 1 1 1 1 1 1
99506288 1 1 1 1 1 1
99507406 1 1 1 1 1 1
99507319 1 1 1 1 1 1
99507604 1 1 1 1 1 1
99507925 1 1 1 1 1 1
99507776 1 1 1 1 1 1
99508908 1 1 1 1 1 1
99510552 1 1 1 1 1 1
99510491 1 1 1 1 1 1
99511063 1 1 1 1 1 1
99516858 1 1 1 1 1 1
99517932 1 1 1 1 1 1
99517936 1 1 1 1 1 1
99517851 1 1 1 1 1 1
99518384 1 1 1 1 1 1
99519798 1 1 1 1 1 1
99519438 1 1 1 1 1 1
99519298 1 1 1 1 1 1
99521988 1 1 1 1 1 1
99523112 1 1 1 1 1 1
99522776 1 1 1 1 1 1
99522612 1 1 1 1 1 1
99523740 1 1 1 1 1 1
99523565 1 1 1 1 1 1
99524500 1 1 1 1 1 1
99524904 1 1 1 1 1 1
99526154 1 1 1 1 1 1
99526053 1 1 1 1 1 1
99525990 1 1 1 1 1 1
99527159 1 1 1 1 1 1
99527994 1 1 1 1 1 1
99529589 1 1 1 1 1 1
99529784 1 1 1 1 1 1
99530481 1 1 1 1 1 1
99530419 1 1 1 1 1 1
99530410 1 1 1 1 1 1
99532075 1 1 1 1 1 1
99532345 1 1 1 1 1 1
99532350 1 1 1 1 1 1
99534639 1 1 1 1 1 1
99534781 1 1 1 1 1 1
99534957 1 1 1 1 1 1
99537959 1 1 1 1 1 1
99537947 1 1 1 1 1 1
99538572 1 1 1 1 1 1
99538489 1 1 1 1 1 1
99538289 1 1 1 1 1 1
99539568 1 1 1 1 1 1
99539498 1 1 1 1 1 1
99539370 1 1 1 1 1 1
99540479 1 1 1 1 1 1
99542596 1 1 1 1 1 1
99542964 1 1 1 1 1 1
99543604 1 1 1 1 1 1
99543317 1 1 1 1 1 1
99544319 1 1 1 1 1 1
99417115 1 1 1 1 1 1
99425576 1 1 1 1 1 1
99429575 1 1 1 1 1 1
99431664 1 1 1 1 1 1
99302740 1 1 1 1 1 1
99305179 1 1 1 1 1 1
99512315 1 1 1 1 1 1
99514655 1 1 1 1 1 1
99522344 1 1 1 1 1 1
99523394 1 1 1 1 1 1
99525216 1 1 1 1 1 1
99525638 1 1 1 1 1 1
99528152 1 1 1 1 1 1
99529181 1 1 1 1 1 1
99532663 1 1 1 1 1 1
99533775 1 1 1 1 1 1
99535219 1 1 1 1 1 1
99540193 1 1 1 1 1 1
99414113 1 1 1 1 1 1
99429385 1 1 1 1 1 1
99302893 1 1 1 1 1 1
99503455 1 1 1 1 1 1
99514929 1 1 1 1 1 1
99518033 1 1 1 1 1 1
99400573 1 1 1 1 1 1
9910815 1 1 1 1 1 1
528 1 1 1 1 1 1
778 1 1 1 1 1 1
9911912 1 1 1 1 1 1
9912438 1 1 1 1 1 1
9912425 1 1 1 1 1 1
9912549 1 1 1 1 1 1
9912611 1 1 1 1 1 1
613 1 1 1 1 1 1
9912909 1 1 1 1 1 1
759 1 1 1 1 1 1
99162700 1 1 1 1 1 1
1205 1 1 1 1 1 1
99171800 1 1 1 1 1 1
99172104 1 1 1 1 1 1
99174008 1 1 1 1 1 1
99192801 1 1 1 1 1 1
99210810 1 1 1 1 1 1
99263500 1 1 1 1 1 1
99274303 1 1 1 1 1 1
99400287 1 1 1 1 1 1
99401261 1 1 1 1 1 1
99401360 1 1 1 1 1 1
99402177 1 1 1 1 1 1
99402524 1 1 1 1 1 1
99403410 1 1 1 1 1 1
99403582 1 1 1 1 1 1
99403844 1 1 1 1 1 1
99403942 1 1 1 1 1 1
99404514 1 1 1 1 1 1
99405832 1 1 1 1 1 1
99406315 1 1 1 1 1 1
99406806 1 1 1 1 1 1
99406850 1 1 1 1 1 1
99407073 1 1 1 1 1 1
99407328 1 1 1 1 1 1
99407587 1 1 1 1 1 1
99407619 1 1 1 1 1 1
99407814 1 1 1 1 1 1
99407815 1 1 1 1 1 1
99408094 1 1 1 1 1 1
99408179 1 1 1 1 1 1
99409058 1 1 1 1 1 1
99409361 1 1 1 1 1 1
99409983 1 1 1 1 1 1
99410374 1 1 1 1 1 1
99410644 1 1 1 1 1 1
99410806 1 1 1 1 1 1
99410744 1 1 1 1 1 1
99411370 1 1 1 1 1 1
99411338 1 1 1 1 1 1
99411611 1 1 1 1 1 1
99411670 1 1 1 1 1 1
99411921 1 1 1 1 1 1
99411862 1 1 1 1 1 1
99412280 1 1 1 1 1 1
99412979 1 1 1 1 1 1
99412915 1 1 1 1 1 1
99412998 1 1 1 1 1 1
99412584 1 1 1 1 1 1
99412497 1 1 1 1 1 1
99413708 1 1 1 1 1 1
99413709 1 1 1 1 1 1
99415023 1 1 1 1 1 1
99415190 1 1 1 1 1 1
99415192 1 1 1 1 1 1
99414188 1 1 1 1 1 1
99416874 1 1 1 1 1 1
99416549 1 1 1 1 1 1
99416086 1 1 1 1 1 1
99415991 1 1 1 1 1 1
99415763 1 1 1 1 1 1
99417339 1 1 1 1 1 1
99417345 1 1 1 1 1 1
99418677 1 1 1 1 1 1
99418382 1 1 1 1 1 1
99419070 1 1 1 1 1 1
99420352 1 1 1 1 1 1
99419786 1 1 1 1 1 1
99419753 1 1 1 1 1 1
99419844 1 1 1 1 1 1
99419501 1 1 1 1 1 1
99419419 1 1 1 1 1 1
99419229 1 1 1 1 1 1
99421673 1 1 1 1 1 1
99421182 1 1 1 1 1 1
99421240 1 1 1 1 1 1
99421250 1 1 1 1 1 1
99422146 1 1 1 1 1 1
99422121 1 1 1 1 1 1
99422468 1 1 1 1 1 1
99422522 1 1 1 1 1 1
99422524 1 1 1 1 1 1
99423471 1 1 1 1 1 1
99423215 1 1 1 1 1 1
99423216 1 1 1 1 1 1
99422555 1 1 1 1 1 1
99422789 1 1 1 1 1 1
99424115 1 1 1 1 1 1
99425036 1 1 1 1 1 1
99425141 1 1 1 1 1 1
99425189 1 1 1 1 1 1
99424821 1 1 1 1 1 1
99424899 1 1 1 1 1 1
99424213 1 1 1 1 1 1
99424425 1 1 1 1 1 1
99425540 1 1 1 1 1 1
99425987 1 1 1 1 1 1
99426182 1 1 1 1 1 1
99427212 1 1 1 1 1 1
99427407 1 1 1 1 1 1
99428550 1 1 1 1 1 1
99428525 1 1 1 1 1 1
99427664 1 1 1 1 1 1
99429071 1 1 1 1 1 1
99429483 1 1 1 1 1 1
99429240 1 1 1 1 1 1
99430403 1 1 1 1 1 1
99430654 1 1 1 1 1 1
99432048 1 1 1 1 1 1
99431587 1 1 1 1 1 1
99431115 1 1 1 1 1 1
99430952 1 1 1 1 1 1
99430963 1 1 1 1 1 1
99433432 1 1 1 1 1 1
99435755 1 1 1 1 1 1
99436812 1 1 1 1 1 1
99436818 1 1 1 1 1 1
99436687 1 1 1 1 1 1
99436613 1 1 1 1 1 1
99436470 1 1 1 1 1 1
99436078 1 1 1 1 1 1
99436148 1 1 1 1 1 1
99435999 1 1 1 1 1 1
99437321 1 1 1 1 1 1
99437206 1 1 1 1 1 1
99300650 1 1 1 1 1 1
99300407 1 1 1 1 1 1
99300224 1 1 1 1 1 1
99301356 1 1 1 1 1 1
99301448 1 1 1 1 1 1
99301216 1 1 1 1 1 1
99301043 1 1 1 1 1 1
99301060 1 1 1 1 1 1
99301126 1 1 1 1 1 1
99301578 1 1 1 1 1 1
99302346 1 1 1 1 1 1
99302373 1 1 1 1 1 1
99302079 1 1 1 1 1 1
99301934 1 1 1 1 1 1
99301911 1 1 1 1 1 1
99302668 1 1 1 1 1 1
99302749 1 1 1 1 1 1
99302595 1 1 1 1 1 1
99303400 1 1 1 1 1 1
99303377 1 1 1 1 1 1
99303866 1 1 1 1 1 1
99303986 1 1 1 1 1 1
99303897 1 1 1 1 1 1
99303864 1 1 1 1 1 1
99303516 1 1 1 1 1 1
99303502 1 1 1 1 1 1
99304211 1 1 1 1 1 1
99304096 1 1 1 1 1 1
99304038 1 1 1 1 1 1
99304265 1 1 1 1 1 1
99304339 1 1 1 1 1 1
99305489 1 1 1 1 1 1
99305376 1 1 1 1 1 1
99305447 1 1 1 1 1 1
99305474 1 1 1 1 1 1
99305159 1 1 1 1 1 1
99500753 1 1 1 1 1 1
99500754 1 1 1 1 1 1
99500743 1 1 1 1 1 1
99500509 1 1 1 1 1 1
99500379 1 1 1 1 1 1
99500862 1 1 1 1 1 1
99501585 1 1 1 1 1 1
99501334 1 1 1 1 1 1
99501245 1 1 1 1 1 1
99501160 1 1 1 1 1 1
99502298 1 1 1 1 1 1
99502449 1 1 1 1 1 1
99502150 1 1 1 1 1 1
99502166 1 1 1 1 1 1
99502608 1 1 1 1 1 1
99502538 1 1 1 1 1 1
99503127 1 1 1 1 1 1
99503093 1 1 1 1 1 1
99503235 1 1 1 1 1 1
99502973 1 1 1 1 1 1
99502903 1 1 1 1 1 1
99502834 1 1 1 1 1 1
99503380 1 1 1 1 1 1
99503620 1 1 1 1 1 1
99504180 1 1 1 1 1 1
99504246 1 1 1 1 1 1
99504187 1 1 1 1 1 1
99504793 1 1 1 1 1 1
99504809 1 1 1 1 1 1
99504338 1 1 1 1 1 1
99504527 1 1 1 1 1 1
99504502 1 1 1 1 1 1
99504981 1 1 1 1 1 1
99505628 1 1 1 1 1 1
99505667 1 1 1 1 1 1
99505629 1 1 1 1 1 1
99505171 1 1 1 1 1 1
99505940 1 1 1 1 1 1
99505817 1 1 1 1 1 1
99506496 1 1 1 1 1 1
99506568 1 1 1 1 1 1
99506396 1 1 1 1 1 1
99506551 1 1 1 1 1 1
99506542 1 1 1 1 1 1
99506401 1 1 1 1 1 1
99506264 1 1 1 1 1 1
99506381 1 1 1 1 1 1
99506094 1 1 1 1 1 1
99506730 1 1 1 1 1 1
99506784 1 1 1 1 1 1
99507282 1 1 1 1 1 1
99506813 1 1 1 1 1 1
99507605 1 1 1 1 1 1
99507570 1 1 1 1 1 1
99507455 1 1 1 1 1 1
99507494 1 1 1 1 1 1
99508098 1 1 1 1 1 1
99508073 1 1 1 1 1 1
99508229 1 1 1 1 1 1
99507961 1 1 1 1 1 1
99507643 1 1 1 1 1 1
99507710 1 1 1 1 1 1
99507741 1 1 1 1 1 1
99507834 1 1 1 1 1 1
99509074 1 1 1 1 1 1
99508912 1 1 1 1 1 1
99508966 1 1 1 1 1 1
99508944 1 1 1 1 1 1
99508767 1 1 1 1 1 1
99508676 1 1 1 1 1 1
99508550 1 1 1 1 1 1
99508529 1 1 1 1 1 1
99509137 1 1 1 1 1 1
99509269 1 1 1 1 1 1
99509530 1 1 1 1 1 1
99509920 1 1 1 1 1 1
99510251 1 1 1 1 1 1
99511361 1 1 1 1 1 1
99511693 1 1 1 1 1 1
99512186 1 1 1 1 1 1
99512363 1 1 1 1 1 1
99512102 1 1 1 1 1 1
99511790 1 1 1 1 1 1
99513076 1 1 1 1 1 1
99513007 1 1 1 1 1 1
99512941 1 1 1 1 1 1
99512643 1 1 1 1 1 1
99512762 1 1 1 1 1 1
99513230 1 1 1 1 1 1
99513924 1 1 1 1 1 1
99513790 1 1 1 1 1 1
99513600 1 1 1 1 1 1
99514146 1 1 1 1 1 1
99514061 1 1 1 1 1 1
99514065 1 1 1 1 1 1
99514587 1 1 1 1 1 1
99514533 1 1 1 1 1 1
99514278 1 1 1 1 1 1
99514421 1 1 1 1 1 1
99514318 1 1 1 1 1 1
99514294 1 1 1 1 1 1
99515061 1 1 1 1 1 1
99514900 1 1 1 1 1 1
99515592 1 1 1 1 1 1
99515311 1 1 1 1 1 1
99515161 1 1 1 1 1 1
99516379 1 1 1 1 1 1
99516192 1 1 1 1 1 1
99516251 1 1 1 1 1 1
99515969 1 1 1 1 1 1
99516948 1 1 1 1 1 1
99516760 1 1 1 1 1 1
99516750 1 1 1 1 1 1
99518017 1 1 1 1 1 1
99518275 1 1 1 1 1 1
99518305 1 1 1 1 1 1
99518261 1 1 1 1 1 1
99518872 1 1 1 1 1 1
99518462 1 1 1 1 1 1
99518466 1 1 1 1 1 1
99519145 1 1 1 1 1 1
99519087 1 1 1 1 1 1
99519792 1 1 1 1 1 1
99519530 1 1 1 1 1 1
99519432 1 1 1 1 1 1
99519373 1 1 1 1 1 1
99520012 1 1 1 1 1 1
99520592 1 1 1 1 1 1
99520455 1 1 1 1 1 1
99520493 1 1 1 1 1 1
99520572 1 1 1 1 1 1
99520599 1 1 1 1 1 1
99520216 1 1 1 1 1 1
99520199 1 1 1 1 1 1
99521463 1 1 1 1 1 1
99521411 1 1 1 1 1 1
99521400 1 1 1 1 1 1
99521248 1 1 1 1 1 1
99521121 1 1 1 1 1 1
99521176 1 1 1 1 1 1
99521203 1 1 1 1 1 1
99521074 1 1 1 1 1 1
99521153 1 1 1 1 1 1
99520871 1 1 1 1 1 1
99520919 1 1 1 1 1 1
99522017 1 1 1 1 1 1
99521930 1 1 1 1 1 1
99521804 1 1 1 1 1 1
99521796 1 1 1 1 1 1
99522335 1 1 1 1 1 1
99522615 1 1 1 1 1 1
99522667 1 1 1 1 1 1
99522572 1 1 1 1 1 1
99523159 1 1 1 1 1 1
99523294 1 1 1 1 1 1
99523777 1 1 1 1 1 1
99523658 1 1 1 1 1 1
99523519 1 1 1 1 1 1
99523409 1 1 1 1 1 1
99524060 1 1 1 1 1 1
99524594 1 1 1 1 1 1
99524488 1 1 1 1 1 1
99524379 1 1 1 1 1 1
99524913 1 1 1 1 1 1
99525430 1 1 1 1 1 1
99525561 1 1 1 1 1 1
99525528 1 1 1 1 1 1
99525440 1 1 1 1 1 1
99525200 1 1 1 1 1 1
99525337 1 1 1 1 1 1
99525001 1 1 1 1 1 1
99525138 1 1 1 1 1 1
99525641 1 1 1 1 1 1
99526379 1 1 1 1 1 1
99526280 1 1 1 1 1 1
99526026 1 1 1 1 1 1
99526158 1 1 1 1 1 1
99526083 1 1 1 1 1 1
99525959 1 1 1 1 1 1
99525817 1 1 1 1 1 1
99525889 1 1 1 1 1 1
99526467 1 1 1 1 1 1
99527046 1 1 1 1 1 1
99527025 1 1 1 1 1 1
99526667 1 1 1 1 1 1
99526801 1 1 1 1 1 1
99526737 1 1 1 1 1 1
99526690 1 1 1 1 1 1
99527311 1 1 1 1 1 1
99527433 1 1 1 1 1 1
99527986 1 1 1 1 1 1
99528164 1 1 1 1 1 1
99528216 1 1 1 1 1 1
99528099 1 1 1 1 1 1
99528730 1 1 1 1 1 1
99528572 1 1 1 1 1 1
99528951 1 1 1 1 1 1
99529408 1 1 1 1 1 1
99529252 1 1 1 1 1 1
99529182 1 1 1 1 1 1
99529879 1 1 1 1 1 1
99530445 1 1 1 1 1 1
99530338 1 1 1 1 1 1
99530275 1 1 1 1 1 1
99530216 1 1 1 1 1 1
99530321 1 1 1 1 1 1
99530132 1 1 1 1 1 1
99530651 1 1 1 1 1 1
99531008 1 1 1 1 1 1
99531145 1 1 1 1 1 1
99531462 1 1 1 1 1 1
99531475 1 1 1 1 1 1
99531977 1 1 1 1 1 1
99531865 1 1 1 1 1 1
99532297 1 1 1 1 1 1
99532566 1 1 1 1 1 1
99532428 1 1 1 1 1 1
99532475 1 1 1 1 1 1
99533100 1 1 1 1 1 1
99533521 1 1 1 1 1 1
99533651 1 1 1 1 1 1
99533394 1 1 1 1 1 1
99533297 1 1 1 1 1 1
99534042 1 1 1 1 1 1
99533966 1 1 1 1 1 1
99534676 1 1 1 1 1 1
99534297 1 1 1 1 1 1
99534072 1 1 1 1 1 1
99534762 1 1 1 1 1 1
99535340 1 1 1 1 1 1
99534981 1 1 1 1 1 1
99535021 1 1 1 1 1 1
99534984 1 1 1 1 1 1
99535704 1 1 1 1 1 1
99535644 1 1 1 1 1 1
99535528 1 1 1 1 1 1
99536118 1 1 1 1 1 1
99536498 1 1 1 1 1 1
99537130 1 1 1 1 1 1
99537052 1 1 1 1 1 1
99536946 1 1 1 1 1 1
99536888 1 1 1 1 1 1
99536707 1 1 1 1 1 1
99537287 1 1 1 1 1 1
99537300 1 1 1 1 1 1
99537184 1 1 1 1 1 1
99537785 1 1 1 1 1 1
99537706 1 1 1 1 1 1
99537729 1 1 1 1 1 1
99537442 1 1 1 1 1 1
99537496 1 1 1 1 1 1
99538066 1 1 1 1 1 1
99538689 1 1 1 1 1 1
99538761 1 1 1 1 1 1
99538294 1 1 1 1 1 1
99538968 1 1 1 1 1 1
99539436 1 1 1 1 1 1
99539786 1 1 1 1 1 1
99539826 1 1 1 1 1 1
99540171 1 1 1 1 1 1
99539944 1 1 1 1 1 1
99539932 1 1 1 1 1 1
99539973 1 1 1 1 1 1
99540500 1 1 1 1 1 1
99540912 1 1 1 1 1 1
99541003 1 1 1 1 1 1
99541314 1 1 1 1 1 1
99541496 1 1 1 1 1 1
99541947 1 1 1 1 1 1
99542113 1 1 1 1 1 1
99541767 1 1 1 1 1 1
99541500 1 1 1 1 1 1
99542910 1 1 1 1 1 1
99542768 1 1 1 1 1 1
99542762 1 1 1 1 1 1
99542538 1 1 1 1 1 1
99542502 1 1 1 1 1 1
99543000 1 1 1 1 1 1
99542991 1 1 1 1 1 1
99543501 1 1 1 1 1 1
99543517 1 1 1 1 1 1
99543389 1 1 1 1 1 1
99543233 1 1 1 1 1 1
99543276 1 1 1 1 1 1
99543822 1 1 1 1 1 1
99543930 1 1 1 1 1 1
99544417 1 1 1 1 1 1
99544579 1 1 1 1 1 1
99544400 1 1 1 1 1 1
99544355 1 1 1 1 1 1
99544357 1 1 1 1 1 1
99544363 1 1 1 1 1 1
99544090 1 1 1 1 1 1
99403336 1 1 1 1 1 1
99404139 1 1 1 1 1 1
99404744 1 1 1 1 1 1
99407502 1 1 1 1 1 1
99415938 1 1 1 1 1 1
99417538 1 1 1 1 1 1
99417931 1 1 1 1 1 1
99423586 1 1 1 1 1 1
99422806 1 1 1 1 1 1
99424151 1 1 1 1 1 1
99425176 1 1 1 1 1 1
99424359 1 1 1 1 1 1
99427089 1 1 1 1 1 1
99427531 1 1 1 1 1 1
99428170 1 1 1 1 1 1
99432034 1 1 1 1 1 1
99432651 1 1 1 1 1 1
99301354 1 1 1 1 1 1
99301636 1 1 1 1 1 1
99302395 1 1 1 1 1 1
99303066 1 1 1 1 1 1
99303917 1 1 1 1 1 1
99304819 1 1 1 1 1 1
99304542 1 1 1 1 1 1
99305497 1 1 1 1 1 1
99305398 1 1 1 1 1 1
99500234 1 1 1 1 1 1
99501453 1 1 1 1 1 1
99502464 1 1 1 1 1 1
99501858 1 1 1 1 1 1
99503134 1 1 1 1 1 1
99503598 1 1 1 1 1 1
99504308 1 1 1 1 1 1
99505434 1 1 1 1 1 1
99506077 1 1 1 1 1 1
99506659 1 1 1 1 1 1
99506656 1 1 1 1 1 1
99507272 1 1 1 1 1 1
99507142 1 1 1 1 1 1
99508024 1 1 1 1 1 1
99508841 1 1 1 1 1 1
99509674 1 1 1 1 1 1
99509488 1 1 1 1 1 1
99509289 1 1 1 1 1 1
99512124 1 1 1 1 1 1
99512819 1 1 1 1 1 1
99512944 1 1 1 1 1 1
99513256 1 1 1 1 1 1
99513865 1 1 1 1 1 1
99514009 1 1 1 1 1 1
99514219 1 1 1 1 1 1
99514983 1 1 1 1 1 1
99515501 1 1 1 1 1 1
99515312 1 1 1 1 1 1
99515875 1 1 1 1 1 1
99516916 1 1 1 1 1 1
99517376 1 1 1 1 1 1
99518293 1 1 1 1 1 1
99518222 1 1 1 1 1 1
99518392 1 1 1 1 1 1
99518538 1 1 1 1 1 1
99518397 1 1 1 1 1 1
99519609 1 1 1 1 1 1
99519287 1 1 1 1 1 1
99521247 1 1 1 1 1 1
99522406 1 1 1 1 1 1
99523885 1 1 1 1 1 1
99523675 1 1 1 1 1 1
99524561 1 1 1 1 1 1
99526076 1 1 1 1 1 1
99526466 1 1 1 1 1 1
99526976 1 1 1 1 1 1
99527935 1 1 1 1 1 1
99527481 1 1 1 1 1 1
99528825 1 1 1 1 1 1
99529067 1 1 1 1 1 1
99530239 1 1 1 1 1 1
99530010 1 1 1 1 1 1
99532759 1 1 1 1 1 1
99533220 1 1 1 1 1 1
99534497 1 1 1 1 1 1
99536859 1 1 1 1 1 1
99537820 1 1 1 1 1 1
99538643 1 1 1 1 1 1
99540202 1 1 1 1 1 1
99540657 1 1 1 1 1 1
99543031 1 1 1 1 1 1
99400426 1 1 1 1 1 1
99410228 1 1 1 1 1 1
99411230 1 1 1 1 1 1
99420217 1 1 1 1 1 1
99423668 1 1 1 1 1 1
99427422 1 1 1 1 1 1
99428318 1 1 1 1 1 1
99431494 1 1 1 1 1 1
99304746 1 1 1 1 1 1
99506355 1 1 1 1 1 1
99511647 1 1 1 1 1 1
99526506 1 1 1 1 1 1
99527293 1 1 1 1 1 1
99531628 1 1 1 1 1 1
99534490 1 1 1 1 1 1
99539280 1 1 1 1 1 1
99540392 1 1 1 1 1 1
99541093 1 1 1 1 1 1
99303841 1 1 1 1 1 1
99415183 1 1 1 1 1 1
506 1 1 1 1 1 1
9912315 1 1 1 1 1 1
9912342 1 1 1 1 1 1
9912629 1 1 1 1 1 1
9912810 1 1 1 1 1 1
82001 1 1 1 1 1 1
1070 1 1 1 1 1 1
423 1 1 1 1 1 1
439 1 1 1 1 1 1
454 1 1 1 1 1 1
773 1 1 1 1 1 1
206 1 1 1 1 1 1
9914608 1 1 1 1 1 1
9931402 1 1 1 1 1 1
9933609 1 1 1 1 1 1
9934509 1 1 1 1 1 1
9933805 1 1 1 1 1 1
9943203 1 1 1 1 1 1
9992900 1 1 1 1 1 1
99172811 1 1 1 1 1 1
99174750 1 1 1 1 1 1
99192601 1 1 1 1 1 1
99400109 1 1 1 1 1 1
99400294 1 1 1 1 1 1
99400780 1 1 1 1 1 1
99400888 1 1 1 1 1 1
99401200 1 1 1 1 1 1
99401597 1 1 1 1 1 1
99402166 1 1 1 1 1 1
99402098 1 1 1 1 1 1
99402717 1 1 1 1 1 1
99405269 1 1 1 1 1 1
99405448 1 1 1 1 1 1
99405553 1 1 1 1 1 1
99405641 1 1 1 1 1 1
99406065 1 1 1 1 1 1
99406226 1 1 1 1 1 1
99406240 1 1 1 1 1 1
99406423 1 1 1 1 1 1
99406418 1 1 1 1 1 1
99406633 1 1 1 1 1 1
99407317 1 1 1 1 1 1
99407565 1 1 1 1 1 1
99407488 1 1 1 1 1 1
99407586 1 1 1 1 1 1
99407709 1 1 1 1 1 1
99407688 1 1 1 1 1 1
99408294 1 1 1 1 1 1
99408414 1 1 1 1 1 1
99409114 1 1 1 1 1 1
99409579 1 1 1 1 1 1
99410096 1 1 1 1 1 1
99410297 1 1 1 1 1 1
99410551 1 1 1 1 1 1
99410530 1 1 1 1 1 1
99410847 1 1 1 1 1 1
99411129 1 1 1 1 1 1
99411420 1 1 1 1 1 1
99411887 1 1 1 1 1 1
99413197 1 1 1 1 1 1
99412873 1 1 1 1 1 1
99412543 1 1 1 1 1 1
99413770 1 1 1 1 1 1
99414027 1 1 1 1 1 1
99413801 1 1 1 1 1 1
99414985 1 1 1 1 1 1
99414224 1 1 1 1 1 1
99414206 1 1 1 1 1 1
99414276 1 1 1 1 1 1
99414133 1 1 1 1 1 1
99415678 1 1 1 1 1 1
99415558 1 1 1 1 1 1
99415466 1 1 1 1 1 1
99416170 1 1 1 1 1 1
99416425 1 1 1 1 1 1
99415862 1 1 1 1 1 1
99415910 1 1 1 1 1 1
99417279 1 1 1 1 1 1
99417284 1 1 1 1 1 1
99418135 1 1 1 1 1 1
99418116 1 1 1 1 1 1
99417799 1 1 1 1 1 1
99417674 1 1 1 1 1 1
99419151 1 1 1 1 1 1
99419966 1 1 1 1 1 1
99419751 1 1 1 1 1 1
99419730 1 1 1 1 1 1
99419295 1 1 1 1 1 1
99419479 1 1 1 1 1 1
99420490 1 1 1 1 1 1
99420744 1 1 1 1 1 1
99421923 1 1 1 1 1 1
99421362 1 1 1 1 1 1
99422360 1 1 1 1 1 1
99422316 1 1 1 1 1 1
99423699 1 1 1 1 1 1
99423498 1 1 1 1 1 1
99422961 1 1 1 1 1 1
99422539 1 1 1 1 1 1
99422583 1 1 1 1 1 1
99424145 1 1 1 1 1 1
99425200 1 1 1 1 1 1
99425359 1 1 1 1 1 1
99424975 1 1 1 1 1 1
99424573 1 1 1 1 1 1
99426395 1 1 1 1 1 1
99426459 1 1 1 1 1 1
99426139 1 1 1 1 1 1
99427870 1 1 1 1 1 1
99428792 1 1 1 1 1 1
99428973 1 1 1 1 1 1
99430313 1 1 1 1 1 1
99430247 1 1 1 1 1 1
99429866 1 1 1 1 1 1
99429792 1 1 1 1 1 1
99430376 1 1 1 1 1 1
99430595 1 1 1 1 1 1
99431996 1 1 1 1 1 1
99431464 1 1 1 1 1 1
99432229 1 1 1 1 1 1
99432264 1 1 1 1 1 1
99433247 1 1 1 1 1 1
99433118 1 1 1 1 1 1
99433009 1 1 1 1 1 1
99432604 1 1 1 1 1 1
99433946 1 1 1 1 1 1
99435354 1 1 1 1 1 1
99434976 1 1 1 1 1 1
99436988 1 1 1 1 1 1
99436528 1 1 1 1 1 1
99436557 1 1 1 1 1 1
99436093 1 1 1 1 1 1
99436193 1 1 1 1 1 1
99436332 1 1 1 1 1 1
99436158 1 1 1 1 1 1
99300055 1 1 1 1 1 1
99437188 1 1 1 1 1 1
99300578 1 1 1 1 1 1
99300180 1 1 1 1 1 1
99300863 1 1 1 1 1 1
99301482 1 1 1 1 1 1
99301395 1 1 1 1 1 1
99301312 1 1 1 1 1 1
99301224 1 1 1 1 1 1
99300973 1 1 1 1 1 1
99301590 1 1 1 1 1 1
99301715 1 1 1 1 1 1
99301665 1 1 1 1 1 1
99301653 1 1 1 1 1 1
99302355 1 1 1 1 1 1
99301871 1 1 1 1 1 1
99301820 1 1 1 1 1 1
99301886 1 1 1 1 1 1
99302523 1 1 1 1 1 1
99302386 1 1 1 1 1 1
99302438 1 1 1 1 1 1
99302581 1 1 1 1 1 1
99302388 1 1 1 1 1 1
99303108 1 1 1 1 1 1
99303215 1 1 1 1 1 1
99303974 1 1 1 1 1 1
99303464 1 1 1 1 1 1
99303444 1 1 1 1 1 1
99303472 1 1 1 1 1 1
99304795 1 1 1 1 1 1
99304646 1 1 1 1 1 1
99304572 1 1 1 1 1 1
99305036 1 1 1 1 1 1
99304972 1 1 1 1 1 1
99305227 1 1 1 1 1 1
99500487 1 1 1 1 1 1
99501577 1 1 1 1 1 1
99501619 1 1 1 1 1 1
99501403 1 1 1 1 1 1
99501062 1 1 1 1 1 1
99501043 1 1 1 1 1 1
99501718 1 1 1 1 1 1
99501782 1 1 1 1 1 1
99501788 1 1 1 1 1 1
99502378 1 1 1 1 1 1
99502342 1 1 1 1 1 1
99502066 1 1 1 1 1 1
99502777 1 1 1 1 1 1
99502715 1 1 1 1 1 1
99503460 1 1 1 1 1 1
99503384 1 1 1 1 1 1
99503397 1 1 1 1 1 1
99503951 1 1 1 1 1 1
99504019 1 1 1 1 1 1
99503862 1 1 1 1 1 1
99503736 1 1 1 1 1 1
99503652 1 1 1 1 1 1
99503539 1 1 1 1 1 1
99503664 1 1 1 1 1 1
99504290 1 1 1 1 1 1
99504807 1 1 1 1 1 1
99505060 1 1 1 1 1 1
99505127 1 1 1 1 1 1
99505026 1 1 1 1 1 1
99505467 1 1 1 1 1 1
99505533 1 1 1 1 1 1
99505891 1 1 1 1 1 1
99505960 1 1 1 1 1 1
99506510 1 1 1 1 1 1
99506522 1 1 1 1 1 1
99506233 1 1 1 1 1 1
99506091 1 1 1 1 1 1
99506061 1 1 1 1 1 1
99506090 1 1 1 1 1 1
99506699 1 1 1 1 1 1
99506690 1 1 1 1 1 1
99506604 1 1 1 1 1 1
99507318 1 1 1 1 1 1
99506841 1 1 1 1 1 1
99506824 1 1 1 1 1 1
99507572 1 1 1 1 1 1
99508101 1 1 1 1 1 1
99508001 1 1 1 1 1 1
99507809 1 1 1 1 1 1
99507650 1 1 1 1 1 1
99508326 1 1 1 1 1 1
99508364 1 1 1 1 1 1
99508332 1 1 1 1 1 1
99508953 1 1 1 1 1 1
99508682 1 1 1 1 1 1
99508525 1 1 1 1 1 1
99509191 1 1 1 1 1 1
99509250 1 1 1 1 1 1
99509754 1 1 1 1 1 1
99509932 1 1 1 1 1 1
99510726 1 1 1 1 1 1
99510524 1 1 1 1 1 1
99510615 1 1 1 1 1 1
99510371 1 1 1 1 1 1
99510235 1 1 1 1 1 1
99510262 1 1 1 1 1 1
99510763 1 1 1 1 1 1
99511475 1 1 1 1 1 1
99511513 1 1 1 1 1 1
99511314 1 1 1 1 1 1
99511150 1 1 1 1 1 1
99511215 1 1 1 1 1 1
99511562 1 1 1 1 1 1
99512085 1 1 1 1 1 1
99512013 1 1 1 1 1 1
99512026 1 1 1 1 1 1
99512017 1 1 1 1 1 1
99511802 1 1 1 1 1 1
99511821 1 1 1 1 1 1
99512395 1 1 1 1 1 1
99513036 1 1 1 1 1 1
99512898 1 1 1 1 1 1
99512771 1 1 1 1 1 1
99513993 1 1 1 1 1 1
99513830 1 1 1 1 1 1
99513590 1 1 1 1 1 1
99514183 1 1 1 1 1 1
99514100 1 1 1 1 1 1
99514495 1 1 1 1 1 1
99514310 1 1 1 1 1 1
99515027 1 1 1 1 1 1
99514886 1 1 1 1 1 1
99514978 1 1 1 1 1 1
99515609 1 1 1 1 1 1
99515578 1 1 1 1 1 1
99515862 1 1 1 1 1 1
99515689 1 1 1 1 1 1
99515757 1 1 1 1 1 1
99516359 1 1 1 1 1 1
99516334 1 1 1 1 1 1
99516059 1 1 1 1 1 1
99516062 1 1 1 1 1 1
99515960 1 1 1 1 1 1
99515938 1 1 1 1 1 1
99517504 1 1 1 1 1 1
99518777 1 1 1 1 1 1
99518445 1 1 1 1 1 1
99518571 1 1 1 1 1 1
99519009 1 1 1 1 1 1
99519406 1 1 1 1 1 1
99519426 1 1 1 1 1 1
99520612 1 1 1 1 1 1
99520135 1 1 1 1 1 1
99520036 1 1 1 1 1 1
99520056 1 1 1 1 1 1
99521396 1 1 1 1 1 1
99521363 1 1 1 1 1 1
99521081 1 1 1 1 1 1
99521150 1 1 1 1 1 1
99521164 1 1 1 1 1 1
99521242 1 1 1 1 1 1
99520946 1 1 1 1 1 1
99520896 1 1 1 1 1 1
99521545 1 1 1 1 1 1
99521617 1 1 1 1 1 1
99522266 1 1 1 1 1 1
99522183 1 1 1 1 1 1
99521972 1 1 1 1 1 1
99521935 1 1 1 1 1 1
99521710 1 1 1 1 1 1
99522345 1 1 1 1 1 1
99522610 1 1 1 1 1 1
99523697 1 1 1 1 1 1
99523456 1 1 1 1 1 1
99524028 1 1 1 1 1 1
99524305 1 1 1 1 1 1
99524304 1 1 1 1 1 1
99524863 1 1 1 1 1 1
99524826 1 1 1 1 1 1
99525574 1 1 1 1 1 1
99525023 1 1 1 1 1 1
99525706 1 1 1 1 1 1
99525628 1 1 1 1 1 1
99525734 1 1 1 1 1 1
99526364 1 1 1 1 1 1
99526410 1 1 1 1 1 1
99526415 1 1 1 1 1 1
99526140 1 1 1 1 1 1
99526214 1 1 1 1 1 1
99526570 1 1 1 1 1 1
99526861 1 1 1 1 1 1
99526791 1 1 1 1 1 1
99527844 1 1 1 1 1 1
99527479 1 1 1 1 1 1
99528867 1 1 1 1 1 1
99528885 1 1 1 1 1 1
99528861 1 1 1 1 1 1
99529606 1 1 1 1 1 1
99529712 1 1 1 1 1 1
99529281 1 1 1 1 1 1
99530349 1 1 1 1 1 1
99530171 1 1 1 1 1 1
99530227 1 1 1 1 1 1
99530558 1 1 1 1 1 1
99531303 1 1 1 1 1 1
99531112 1 1 1 1 1 1
99530848 1 1 1 1 1 1
99531487 1 1 1 1 1 1
99532144 1 1 1 1 1 1
99532041 1 1 1 1 1 1
99532138 1 1 1 1 1 1
99531981 1 1 1 1 1 1
99532723 1 1 1 1 1 1
99532629 1 1 1 1 1 1
99532708 1 1 1 1 1 1
99532466 1 1 1 1 1 1
99533855 1 1 1 1 1 1
99533510 1 1 1 1 1 1
99533563 1 1 1 1 1 1
99533973 1 1 1 1 1 1
99533988 1 1 1 1 1 1
99534684 1 1 1 1 1 1
99534550 1 1 1 1 1 1
99534628 1 1 1 1 1 1
99534670 1 1 1 1 1 1
99534222 1 1 1 1 1 1
99535162 1 1 1 1 1 1
99535270 1 1 1 1 1 1
99535044 1 1 1 1 1 1
99535056 1 1 1 1 1 1
99535546 1 1 1 1 1 1
99536319 1 1 1 1 1 1
99536060 1 1 1 1 1 1
99536012 1 1 1 1 1 1
99535839 1 1 1 1 1 1
99536448 1 1 1 1 1 1
99536473 1 1 1 1 1 1
99537055 1 1 1 1 1 1
99536934 1 1 1 1 1 1
99536787 1 1 1 1 1 1
99537758 1 1 1 1 1 1
99537490 1 1 1 1 1 1
99537494 1 1 1 1 1 1
99538058 1 1 1 1 1 1
99538006 1 1 1 1 1 1
99538597 1 1 1 1 1 1
99538207 1 1 1 1 1 1
99538380 1 1 1 1 1 1
99538839 1 1 1 1 1 1
99539243 1 1 1 1 1 1
99539074 1 1 1 1 1 1
99539041 1 1 1 1 1 1
99539717 1 1 1 1 1 1
99539798 1 1 1 1 1 1
99540406 1 1 1 1 1 1
99540448 1 1 1 1 1 1
99539943 1 1 1 1 1 1
99540772 1 1 1 1 1 1
99541372 1 1 1 1 1 1
99541953 1 1 1 1 1 1
99542021 1 1 1 1 1 1
99542052 1 1 1 1 1 1
99541800 1 1 1 1 1 1
99541726 1 1 1 1 1 1
99541613 1 1 1 1 1 1
99542277 1 1 1 1 1 1
99542824 1 1 1 1 1 1
99542598 1 1 1 1 1 1
99542633 1 1 1 1 1 1
99542340 1 1 1 1 1 1
99543033 1 1 1 1 1 1
99543044 1 1 1 1 1 1
99543687 1 1 1 1 1 1
99543764 1 1 1 1 1 1
99543364 1 1 1 1 1 1
99543887 1 1 1 1 1 1
99544492 1 1 1 1 1 1
99544239 1 1 1 1 1 1
99544372 1 1 1 1 1 1
99544008 1 1 1 1 1 1
99544129 1 1 1 1 1 1
99544697 1 1 1 1 1 1
99544660 1 1 1 1 1 1
99544738 1 1 1 1 1 1
99400327 1 1 1 1 1 1
99403330 1 1 1 1 1 1
99409828 1 1 1 1 1 1
99411235 1 1 1 1 1 1
99413179 1 1 1 1 1 1
99413957 1 1 1 1 1 1
99415022 1 1 1 1 1 1
99417450 1 1 1 1 1 1
99418719 1 1 1 1 1 1
99418147 1 1 1 1 1 1
99420944 1 1 1 1 1 1
99422559 1 1 1 1 1 1
99425185 1 1 1 1 1 1
99425924 1 1 1 1 1 1
99430783 1 1 1 1 1 1
99431995 1 1 1 1 1 1
99431433 1 1 1 1 1 1
99431268 1 1 1 1 1 1
99430950 1 1 1 1 1 1
99431095 1 1 1 1 1 1
99432407 1 1 1 1 1 1
99433058 1 1 1 1 1 1
99435343 1 1 1 1 1 1
99435563 1 1 1 1 1 1
99436537 1 1 1 1 1 1
99301320 1 1 1 1 1 1
99302313 1 1 1 1 1 1
99302063 1 1 1 1 1 1
99302547 1 1 1 1 1 1
99302885 1 1 1 1 1 1
99304890 1 1 1 1 1 1
99500079 1 1 1 1 1 1
99500125 1 1 1 1 1 1
99500773 1 1 1 1 1 1
99500592 1 1 1 1 1 1
99502101 1 1 1 1 1 1
99502765 1 1 1 1 1 1
99502742 1 1 1 1 1 1
99504393 1 1 1 1 1 1
99505414 1 1 1 1 1 1
99505824 1 1 1 1 1 1
99506172 1 1 1 1 1 1
99507001 1 1 1 1 1 1
99507913 1 1 1 1 1 1
99507930 1 1 1 1 1 1
99508335 1 1 1 1 1 1
99508473 1 1 1 1 1 1
99509665 1 1 1 1 1 1
99509355 1 1 1 1 1 1
99510257 1 1 1 1 1 1
99510729 1 1 1 1 1 1
99510924 1 1 1 1 1 1
99511236 1 1 1 1 1 1
99514670 1 1 1 1 1 1
99515963 1 1 1 1 1 1
99516986 1 1 1 1 1 1
99517978 1 1 1 1 1 1
99517937 1 1 1 1 1 1
99518649 1 1 1 1 1 1
99519264 1 1 1 1 1 1
99521347 1 1 1 1 1 1
99521053 1 1 1 1 1 1
99523097 1 1 1 1 1 1
99522865 1 1 1 1 1 1
99522505 1 1 1 1 1 1
99523288 1 1 1 1 1 1
99523134 1 1 1 1 1 1
99523239 1 1 1 1 1 1
99523502 1 1 1 1 1 1
99525506 1 1 1 1 1 1
99525376 1 1 1 1 1 1
99525184 1 1 1 1 1 1
99524989 1 1 1 1 1 1
99525722 1 1 1 1 1 1
99525815 1 1 1 1 1 1
99526755 1 1 1 1 1 1
99528854 1 1 1 1 1 1
99528712 1 1 1 1 1 1
99528893 1 1 1 1 1 1
99529535 1 1 1 1 1 1
99531200 1 1 1 1 1 1
99531219 1 1 1 1 1 1
99531108 1 1 1 1 1 1
99530815 1 1 1 1 1 1
99531575 1 1 1 1 1 1
99531839 1 1 1 1 1 1
99531789 1 1 1 1 1 1
99531790 1 1 1 1 1 1
99532250 1 1 1 1 1 1
99533268 1 1 1 1 1 1
99534833 1 1 1 1 1 1
99535088 1 1 1 1 1 1
99536175 1 1 1 1 1 1
99536026 1 1 1 1 1 1
99537858 1 1 1 1 1 1
99538414 1 1 1 1 1 1
99539191 1 1 1 1 1 1
99540521 1 1 1 1 1 1
99542172 1 1 1 1 1 1
99542180 1 1 1 1 1 1
99542707 1 1 1 1 1 1
99543041 1 1 1 1 1 1
99543472 1 1 1 1 1 1
99543199 1 1 1 1 1 1
99544741 1 1 1 1 1 1
99420956 1 1 1 1 1 1
99430199 1 1 1 1 1 1
99430424 1 1 1 1 1 1
99304612 1 1 1 1 1 1
99503404 1 1 1 1 1 1
99504206 1 1 1 1 1 1
99507363 1 1 1 1 1 1
99518496 1 1 1 1 1 1
99520825 1 1 1 1 1 1
99522994 1 1 1 1 1 1
99526430 1 1 1 1 1 1
99528255 1 1 1 1 1 1
99529339 1 1 1 1 1 1
99529979 1 1 1 1 1 1
99534207 1 1 1 1 1 1
99534199 1 1 1 1 1 1
99540656 1 1 1 1 1 1
99540815 1 1 1 1 1 1
99543765 1 1 1 1 1 1
99411089 1 1 1 1 1 1
99516102 1 1 1 1 1 1
99525129 1 1 1 1 1 1
336 1 1 1 1 1 1
9910311 1 1 1 1 1 1
1190 1 1 1 1 1 1
9910929 1 1 1 1 1 1
714 1 1 1 1 1 1
524 1 1 1 1 1 1
111003 1 1 1 1 1 1
9912303 1 1 1 1 1 1
9912802 1 1 1 1 1 1
9912803 1 1 1 1 1 1
788 1 1 1 1 1 1
9913001 1 1 1 1 1 1
971 1 1 1 1 1 1
1055 1 1 1 1 1 1
9913316 1 1 1 1 1 1
9913363 1 1 1 1 1 1
9914009 1 1 1 1 1 1
9914313 1 1 1 1 1 1
9914797 1 1 1 1 1 1
9933606 1 1 1 1 1 1
287 1 1 1 1 1 1
9943800 1 1 1 1 1 1
9962801 1 1 1 1 1 1
99170904 1 1 1 1 1 1
99172322 1 1 1 1 1 1
99173404 1 1 1 1 1 1
99174201 1 1 1 1 1 1
99174401 1 1 1 1 1 1
99174704 1 1 1 1 1 1
99210808 1 1 1 1 1 1
99263401 1 1 1 1 1 1
99272903 1 1 1 1 1 1
99172802 1 1 1 1 1 1
99400104 1 1 1 1 1 1
99400060 1 1 1 1 1 1
99400284 1 1 1 1 1 1
99400318 1 1 1 1 1 1
99400398 1 1 1 1 1 1
99400439 1 1 1 1 1 1
99400721 1 1 1 1 1 1
99401609 1 1 1 1 1 1
99402063 1 1 1 1 1 1
99402734 1 1 1 1 1 1
99402911 1 1 1 1 1 1
99404204 1 1 1 1 1 1
99404618 1 1 1 1 1 1
99404706 1 1 1 1 1 1
99405334 1 1 1 1 1 1
99405420 1 1 1 1 1 1
99405663 1 1 1 1 1 1
99405871 1 1 1 1 1 1
99405906 1 1 1 1 1 1
99406034 1 1 1 1 1 1
99406373 1 1 1 1 1 1
99406282 1 1 1 1 1 1
99406589 1 1 1 1 1 1
99406820 1 1 1 1 1 1
99407122 1 1 1 1 1 1
99407027 1 1 1 1 1 1
99407149 1 1 1 1 1 1
99407264 1 1 1 1 1 1
99407425 1 1 1 1 1 1
99407467 1 1 1 1 1 1
99407672 1 1 1 1 1 1
99407881 1 1 1 1 1 1
99408299 1 1 1 1 1 1
99408374 1 1 1 1 1 1
99408627 1 1 1 1 1 1
99408634 1 1 1 1 1 1
99408747 1 1 1 1 1 1
99409451 1 1 1 1 1 1
99409567 1 1 1 1 1 1
99409831 1 1 1 1 1 1
99410329 1 1 1 1 1 1
99410684 1 1 1 1 1 1
99410724 1 1 1 1 1 1
99411270 1 1 1 1 1 1
99411555 1 1 1 1 1 1
99411880 1 1 1 1 1 1
99412000 1 1 1 1 1 1
99412110 1 1 1 1 1 1
99413297 1 1 1 1 1 1
99413581 1 1 1 1 1 1
99413609 1 1 1 1 1 1
99413263 1 1 1 1 1 1
99413970 1 1 1 1 1 1
99413843 1 1 1 1 1 1
99413941 1 1 1 1 1 1
99415201 1 1 1 1 1 1
99414575 1 1 1 1 1 1
99414251 1 1 1 1 1 1
99414196 1 1 1 1 1 1
99416954 1 1 1 1 1 1
99416952 1 1 1 1 1 1
99416442 1 1 1 1 1 1
99416013 1 1 1 1 1 1
99417385 1 1 1 1 1 1
99418712 1 1 1 1 1 1
99418648 1 1 1 1 1 1
99418181 1 1 1 1 1 1
99417916 1 1 1 1 1 1
99417793 1 1 1 1 1 1
99420184 1 1 1 1 1 1
99420429 1 1 1 1 1 1
99419756 1 1 1 1 1 1
99419652 1 1 1 1 1 1
99419715 1 1 1 1 1 1
99419936 1 1 1 1 1 1
99419348 1 1 1 1 1 1
99419492 1 1 1 1 1 1
99420515 1 1 1 1 1 1
99420516 1 1 1 1 1 1
99420844 1 1 1 1 1 1
99421161 1 1 1 1 1 1
99422125 1 1 1 1 1 1
99423673 1 1 1 1 1 1
99423167 1 1 1 1 1 1
99423247 1 1 1 1 1 1
99422763 1 1 1 1 1 1
99422851 1 1 1 1 1 1
99424091 1 1 1 1 1 1
99425160 1 1 1 1 1 1
99424645 1 1 1 1 1 1
99424451 1 1 1 1 1 1
99425604 1 1 1 1 1 1
99425436 1 1 1 1 1 1
99425533 1 1 1 1 1 1
99427038 1 1 1 1 1 1
99426582 1 1 1 1 1 1
99426391 1 1 1 1 1 1
99425968 1 1 1 1 1 1
99426002 1 1 1 1 1 1
99427576 1 1 1 1 1 1
99427809 1 1 1 1 1 1
99429121 1 1 1 1 1 1
99430032 1 1 1 1 1 1
99429527 1 1 1 1 1 1
99431736 1 1 1 1 1 1
99431705 1 1 1 1 1 1
99430969 1 1 1 1 1 1
99432242 1 1 1 1 1 1
99433347 1 1 1 1 1 1
99433185 1 1 1 1 1 1
99433936 1 1 1 1 1 1
99434877 1 1 1 1 1 1
99434345 1 1 1 1 1 1
99434143 1 1 1 1 1 1
99435515 1 1 1 1 1 1
99436482 1 1 1 1 1 1
99437191 1 1 1 1 1 1
99437327 1 1 1 1 1 1
99300463 1 1 1 1 1 1
99300217 1 1 1 1 1 1
99300849 1 1 1 1 1 1
99300931 1 1 1 1 1 1
99301534 1 1 1 1 1 1
99301247 1 1 1 1 1 1
99301082 1 1 1 1 1 1
99301142 1 1 1 1 1 1
99301658 1 1 1 1 1 1
99302201 1 1 1 1 1 1
99302268 1 1 1 1 1 1
99302352 1 1 1 1 1 1
99302338 1 1 1 1 1 1
99301776 1 1 1 1 1 1
99302855 1 1 1 1 1 1
99302785 1 1 1 1 1 1
99302631 1 1 1 1 1 1
99303286 1 1 1 1 1 1
99303859 1 1 1 1 1 1
99303802 1 1 1 1 1 1
99303519 1 1 1 1 1 1
99303536 1 1 1 1 1 1
99304186 1 1 1 1 1 1
99304051 1 1 1 1 1 1
99304815 1 1 1 1 1 1
99304664 1 1 1 1 1 1
99304488 1 1 1 1 1 1
99304567 1 1 1 1 1 1
99304638 1 1 1 1 1 1
99304279 1 1 1 1 1 1
99304345 1 1 1 1 1 1
99304869 1 1 1 1 1 1
99304921 1 1 1 1 1 1
99304867 1 1 1 1 1 1
99305546 1 1 1 1 1 1
99305626 1 1 1 1 1 1
99305646 1 1 1 1 1 1
99305375 1 1 1 1 1 1
99305283 1 1 1 1 1 1
99305259 1 1 1 1 1 1
99500051 1 1 1 1 1 1
99500005 1 1 1 1 1 1
99500672 1 1 1 1 1 1
99500764 1 1 1 1 1 1
99500695 1 1 1 1 1 1
99500644 1 1 1 1 1 1
99500497 1 1 1 1 1 1
99500550 1 1 1 1 1 1
99501586 1 1 1 1 1 1
99501083 1 1 1 1 1 1
99501171 1 1 1 1 1 1
99501067 1 1 1 1 1 1
99501844 1 1 1 1 1 1
99502185 1 1 1 1 1 1
99501902 1 1 1 1 1 1
99502625 1 1 1 1 1 1
99502577 1 1 1 1 1 1
99502513 1 1 1 1 1 1
99503279 1 1 1 1 1 1
99502897 1 1 1 1 1 1
99503982 1 1 1 1 1 1
99503932 1 1 1 1 1 1
99504075 1 1 1 1 1 1
99503822 1 1 1 1 1 1
99503872 1 1 1 1 1 1
99504207 1 1 1 1 1 1
99504862 1 1 1 1 1 1
99504960 1 1 1 1 1 1
99505043 1 1 1 1 1 1
99505582 1 1 1 1 1 1
99505406 1 1 1 1 1 1
99505421 1 1 1 1 1 1
99506403 1 1 1 1 1 1
99506430 1 1 1 1 1 1
99506420 1 1 1 1 1 1
99506459 1 1 1 1 1 1
99506315 1 1 1 1 1 1
99506232 1 1 1 1 1 1
99506704 1 1 1 1 1 1
99506770 1 1 1 1 1 1
99507408 1 1 1 1 1 1
99507042 1 1 1 1 1 1
99507466 1 1 1 1 1 1
99508123 1 1 1 1 1 1
99507893 1 1 1 1 1 1
99507700 1 1 1 1 1 1
99507739 1 1 1 1 1 1
99508259 1 1 1 1 1 1
99508252 1 1 1 1 1 1
99508949 1 1 1 1 1 1
99508981 1 1 1 1 1 1
99508831 1 1 1 1 1 1
99508686 1 1 1 1 1 1
99508505 1 1 1 1 1 1
99508482 1 1 1 1 1 1
99508548 1 1 1 1 1 1
99508502 1 1 1 1 1 1
99508632 1 1 1 1 1 1
99509098 1 1 1 1 1 1
99509790 1 1 1 1 1 1
99509855 1 1 1 1 1 1
99509717 1 1 1 1 1 1
99509770 1 1 1 1 1 1
99509325 1 1 1 1 1 1
99509377 1 1 1 1 1 1
99509443 1 1 1 1 1 1
99510024 1 1 1 1 1 1
99510530 1 1 1 1 1 1
99510370 1 1 1 1 1 1
99510823 1 1 1 1 1 1
99511450 1 1 1 1 1 1
99511527 1 1 1 1 1 1
99511408 1 1 1 1 1 1
99511421 1 1 1 1 1 1
99511337 1 1 1 1 1 1
99512323 1 1 1 1 1 1
99512299 1 1 1 1 1 1
99512222 1 1 1 1 1 1
99512019 1 1 1 1 1 1
99511799 1 1 1 1 1 1
99511787 1 1 1 1 1 1
99512584 1 1 1 1 1 1
99513187 1 1 1 1 1 1
99512899 1 1 1 1 1 1
99512753 1 1 1 1 1 1
99512788 1 1 1 1 1 1
99513309 1 1 1 1 1 1
99513916 1 1 1 1 1 1
99513774 1 1 1 1 1 1
99513518 1 1 1 1 1 1
99513483 1 1 1 1 1 1
99513522 1 1 1 1 1 1
99514178 1 1 1 1 1 1
99514797 1 1 1 1 1 1
99514775 1 1 1 1 1 1
99514332 1 1 1 1 1 1
99515207 1 1 1 1 1 1
99515941 1 1 1 1 1 1
99515979 1 1 1 1 1 1
99515956 1 1 1 1 1 1
99516035 1 1 1 1 1 1
99517202 1 1 1 1 1 1
99517031 1 1 1 1 1 1
99517023 1 1 1 1 1 1
99516835 1 1 1 1 1 1
99516906 1 1 1 1 1 1
99517858 1 1 1 1 1 1
99517773 1 1 1 1 1 1
99518366 1 1 1 1 1 1
99518360 1 1 1 1 1 1
99518235 1 1 1 1 1 1
99518932 1 1 1 1 1 1
99518613 1 1 1 1 1 1
99518722 1 1 1 1 1 1
99518448 1 1 1 1 1 1
99518372 1 1 1 1 1 1
99518493 1 1 1 1 1 1
99519150 1 1 1 1 1 1
99519637 1 1 1 1 1 1
99519450 1 1 1 1 1 1
99519251 1 1 1 1 1 1
99520479 1 1 1 1 1 1
99520383 1 1 1 1 1 1
99520345 1 1 1 1 1 1
99520326 1 1 1 1 1 1
99520327 1 1 1 1 1 1
99520153 1 1 1 1 1 1
99520662 1 1 1 1 1 1
99521149 1 1 1 1 1 1
99521087 1 1 1 1 1 1
99521178 1 1 1 1 1 1
99520872 1 1 1 1 1 1
99521030 1 1 1 1 1 1
99521999 1 1 1 1 1 1
99522077 1 1 1 1 1 1
99521872 1 1 1 1 1 1
99522329 1 1 1 1 1 1
99522487 1 1 1 1 1 1
99522334 1 1 1 1 1 1
99522417 1 1 1 1 1 1
99522933 1 1 1 1 1 1
99522845 1 1 1 1 1 1
99523314 1 1 1 1 1 1
99523698 1 1 1 1 1 1
99523495 1 1 1 1 1 1
99523420 1 1 1 1 1 1
99524718 1 1 1 1 1 1
99524725 1 1 1 1 1 1
99524408 1 1 1 1 1 1
99524548 1 1 1 1 1 1
99524284 1 1 1 1 1 1
99524801 1 1 1 1 1 1
99524803 1 1 1 1 1 1
99524896 1 1 1 1 1 1
99525112 1 1 1 1 1 1
99525036 1 1 1 1 1 1
99525842 1 1 1 1 1 1
99525947 1 1 1 1 1 1
99526550 1 1 1 1 1 1
99527126 1 1 1 1 1 1
99527299 1 1 1 1 1 1
99527429 1 1 1 1 1 1
99527369 1 1 1 1 1 1
99527439 1 1 1 1 1 1
99527810 1 1 1 1 1 1
99527626 1 1 1 1 1 1
99527490 1 1 1 1 1 1
99527543 1 1 1 1 1 1
99528104 1 1 1 1 1 1
99528757 1 1 1 1 1 1
99528542 1 1 1 1 1 1
99528638 1 1 1 1 1 1
99528679 1 1 1 1 1 1
99528487 1 1 1 1 1 1
99528932 1 1 1 1 1 1
99529024 1 1 1 1 1 1
99529724 1 1 1 1 1 1
99529688 1 1 1 1 1 1
99529456 1 1 1 1 1 1
99529803 1 1 1 1 1 1
99529887 1 1 1 1 1 1
99529826 1 1 1 1 1 1
99530087 1 1 1 1 1 1
99529934 1 1 1 1 1 1
99530656 1 1 1 1 1 1
99530585 1 1 1 1 1 1
99530636 1 1 1 1 1 1
99531228 1 1 1 1 1 1
99531334 1 1 1 1 1 1
99531357 1 1 1 1 1 1
99531196 1 1 1 1 1 1
99531249 1 1 1 1 1 1
99531061 1 1 1 1 1 1
99530920 1 1 1 1 1 1
99530959 1 1 1 1 1 1
99531654 1 1 1 1 1 1
99531784 1 1 1 1 1 1
99531629 1 1 1 1 1 1
99531655 1 1 1 1 1 1
99532841 1 1 1 1 1 1
99532920 1 1 1 1 1 1
99532647 1 1 1 1 1 1
99532522 1 1 1 1 1 1
99532602 1 1 1 1 1 1
99533086 1 1 1 1 1 1
99533113 1 1 1 1 1 1
99533718 1 1 1 1 1 1
99533746 1 1 1 1 1 1
99533785 1 1 1 1 1 1
99533635 1 1 1 1 1 1
99533436 1 1 1 1 1 1
99533385 1 1 1 1 1 1
99533401 1 1 1 1 1 1
99533870 1 1 1 1 1 1
99534003 1 1 1 1 1 1
99534637 1 1 1 1 1 1
99534521 1 1 1 1 1 1
99534673 1 1 1 1 1 1
99534203 1 1 1 1 1 1
99534823 1 1 1 1 1 1
99535346 1 1 1 1 1 1
99535251 1 1 1 1 1 1
99535087 1 1 1 1 1 1
99535596 1 1 1 1 1 1
99536214 1 1 1 1 1 1
99535998 1 1 1 1 1 1
99536115 1 1 1 1 1 1
99535899 1 1 1 1 1 1
99535904 1 1 1 1 1 1
99536425 1 1 1 1 1 1
99537084 1 1 1 1 1 1
99536876 1 1 1 1 1 1
99536556 1 1 1 1 1 1
99536597 1 1 1 1 1 1
99537206 1 1 1 1 1 1
99537236 1 1 1 1 1 1
99537641 1 1 1 1 1 1
99537695 1 1 1 1 1 1
99537687 1 1 1 1 1 1
99537498 1 1 1 1 1 1
99537532 1 1 1 1 1 1
99537545 1 1 1 1 1 1
99538012 1 1 1 1 1 1
99538132 1 1 1 1 1 1
99538781 1 1 1 1 1 1
99538805 1 1 1 1 1 1
99538204 1 1 1 1 1 1
99538942 1 1 1 1 1 1
99539486 1 1 1 1 1 1
99539273 1 1 1 1 1 1
99539062 1 1 1 1 1 1
99539684 1 1 1 1 1 1
99540183 1 1 1 1 1 1
99540235 1 1 1 1 1 1
99539851 1 1 1 1 1 1
99541214 1 1 1 1 1 1
99540890 1 1 1 1 1 1
99541354 1 1 1 1 1 1
99541852 1 1 1 1 1 1
99542774 1 1 1 1 1 1
99542690 1 1 1 1 1 1
99542444 1 1 1 1 1 1
99542331 1 1 1 1 1 1
99542386 1 1 1 1 1 1
99542989 1 1 1 1 1 1
99543762 1 1 1 1 1 1
99543667 1 1 1 1 1 1
99543475 1 1 1 1 1 1
99543951 1 1 1 1 1 1
99543817 1 1 1 1 1 1
99544590 1 1 1 1 1 1
99544236 1 1 1 1 1 1
99543992 1 1 1 1 1 1
99544177 1 1 1 1 1 1
99544611 1 1 1 1 1 1
99544680 1 1 1 1 1 1
99401306 1 1 1 1 1 1
99406030 1 1 1 1 1 1
99407246 1 1 1 1 1 1
99407876 1 1 1 1 1 1
99410147 1 1 1 1 1 1
99410335 1 1 1 1 1 1
99411136 1 1 1 1 1 1
99411619 1 1 1 1 1 1
99413322 1 1 1 1 1 1
99412564 1 1 1 1 1 1
99415871 1 1 1 1 1 1
99421783 1 1 1 1 1 1
99423868 1 1 1 1 1 1
99426278 1 1 1 1 1 1
99431342 1 1 1 1 1 1
99433167 1 1 1 1 1 1
99434029 1 1 1 1 1 1
99435102 1 1 1 1 1 1
99434607 1 1 1 1 1 1
99302356 1 1 1 1 1 1
99302475 1 1 1 1 1 1
99303044 1 1 1 1 1 1
99303806 1 1 1 1 1 1
99303440 1 1 1 1 1 1
99304168 1 1 1 1 1 1
99304293 1 1 1 1 1 1
99501411 1 1 1 1 1 1
99502064 1 1 1 1 1 1
99502477 1 1 1 1 1 1
99504720 1 1 1 1 1 1
99505953 1 1 1 1 1 1
99506927 1 1 1 1 1 1
99509895 1 1 1 1 1 1
99509929 1 1 1 1 1 1
99510689 1 1 1 1 1 1
99510553 1 1 1 1 1 1
99510428 1 1 1 1 1 1
99510794 1 1 1 1 1 1
99511354 1 1 1 1 1 1
99511068 1 1 1 1 1 1
99511630 1 1 1 1 1 1
99513155 1 1 1 1 1 1
99512601 1 1 1 1 1 1
99513336 1 1 1 1 1 1
99513877 1 1 1 1 1 1
99514580 1 1 1 1 1 1
99517095 1 1 1 1 1 1
99517717 1 1 1 1 1 1
99517655 1 1 1 1 1 1
99518212 1 1 1 1 1 1
99519002 1 1 1 1 1 1
99520475 1 1 1 1 1 1
99520145 1 1 1 1 1 1
99521269 1 1 1 1 1 1
99521174 1 1 1 1 1 1
99521052 1 1 1 1 1 1
99522018 1 1 1 1 1 1
99522447 1 1 1 1 1 1
99525202 1 1 1 1 1 1
99526457 1 1 1 1 1 1
99526923 1 1 1 1 1 1
99527385 1 1 1 1 1 1
99527478 1 1 1 1 1 1
99528891 1 1 1 1 1 1
99529073 1 1 1 1 1 1
99531541 1 1 1 1 1 1
99532019 1 1 1 1 1 1
99531671 1 1 1 1 1 1
99532550 1 1 1 1 1 1
99533534 1 1 1 1 1 1
99533384 1 1 1 1 1 1
99533402 1 1 1 1 1 1
99534999 1 1 1 1 1 1
99535801 1 1 1 1 1 1
99536472 1 1 1 1 1 1
99537875 1 1 1 1 1 1
99539529 1 1 1 1 1 1
99539953 1 1 1 1 1 1
99541943 1 1 1 1 1 1
99542781 1 1 1 1 1 1
99542329 1 1 1 1 1 1
99543886 1 1 1 1 1 1
99409614 1 1 1 1 1 1
99413475 1 1 1 1 1 1
99423207 1 1 1 1 1 1
99430263 1 1 1 1 1 1
99304631 1 1 1 1 1 1
99304974 1 1 1 1 1 1
99305673 1 1 1 1 1 1
99504593 1 1 1 1 1 1
99506147 1 1 1 1 1 1
99508088 1 1 1 1 1 1
99512884 1 1 1 1 1 1
99512825 1 1 1 1 1 1
99516325 1 1 1 1 1 1
99519428 1 1 1 1 1 1
99522413 1 1 1 1 1 1
99524566 1 1 1 1 1 1
99525905 1 1 1 1 1 1
99536339 1 1 1 1 1 1
99538179 1 1 1 1 1 1
99543801 1 1 1 1 1 1
99430529 1 1 1 1 1 1
99504610 1 1 1 1 1 1
99525048 1 1 1 1 1 1
99533588 1 1 1 1 1 1
99543671 1 1 1 1 1 1
99506048 1 1 1 1 1 1
337 1 1 1 1 1 1
711 1 1 1 1 1 1
9911311 1 1 1 1 1 1
531 1 1 1 1 1 1
9911425 1 1 1 1 1 1
677 1 1 1 1 1 1
9912352 1 1 1 1 1 1
966 1 1 1 1 1 1
9912632 1 1 1 1 1 1
9912905 1 1 1 1 1 1
121003 1 1 1 1 1 1
9913346 1 1 1 1 1 1
9913340 1 1 1 1 1 1
731 1 1 1 1 1 1
733 1 1 1 1 1 1
416 1 1 1 1 1 1
420 1 1 1 1 1 1
756 1 1 1 1 1 1
859 1 1 1 1 1 1
853 1 1 1 1 1 1
9914754 1 1 1 1 1 1
933 1 1 1 1 1 1
9932919 1 1 1 1 1 1
1202 1 1 1 1 1 1
99170810 1 1 1 1 1 1
99170929 1 1 1 1 1 1
99172103 1 1 1 1 1 1
99172500 1 1 1 1 1 1
99172803 1 1 1 1 1 1
99174507 1 1 1 1 1 1
99174745 1 1 1 1 1 1
99262901 1 1 1 1 1 1
99400290 1 1 1 1 1 1
99400626 1 1 1 1 1 1
99400787 1 1 1 1 1 1
99400963 1 1 1 1 1 1
99402135 1 1 1 1 1 1
99402448 1 1 1 1 1 1
99402664 1 1 1 1 1 1
99402826 1 1 1 1 1 1
99403016 1 1 1 1 1 1
99403033 1 1 1 1 1 1
99403096 1 1 1 1 1 1
99403581 1 1 1 1 1 1
99403951 1 1 1 1 1 1
99404464 1 1 1 1 1 1
99404545 1 1 1 1 1 1
99405000 1 1 1 1 1 1
99405104 1 1 1 1 1 1
99405211 1 1 1 1 1 1
99405154 1 1 1 1 1 1
99405658 1 1 1 1 1 1
99406535 1 1 1 1 1 1
99406801 1 1 1 1 1 1
99408172 1 1 1 1 1 1
99409494 1 1 1 1 1 1
99409557 1 1 1 1 1 1
99410104 1 1 1 1 1 1
99410464 1 1 1 1 1 1
99411084 1 1 1 1 1 1
99411208 1 1 1 1 1 1
99412041 1 1 1 1 1 1
99412415 1 1 1 1 1 1
99413450 1 1 1 1 1 1
99413403 1 1 1 1 1 1
99413587 1 1 1 1 1 1
99413108 1 1 1 1 1 1
99413176 1 1 1 1 1 1
99412877 1 1 1 1 1 1
99413871 1 1 1 1 1 1
99413919 1 1 1 1 1 1
99415122 1 1 1 1 1 1
99415088 1 1 1 1 1 1
99414731 1 1 1 1 1 1
99414586 1 1 1 1 1 1
99414317 1 1 1 1 1 1
99414139 1 1 1 1 1 1
99414344 1 1 1 1 1 1
99415363 1 1 1 1 1 1
99415436 1 1 1 1 1 1
99416884 1 1 1 1 1 1
99416659 1 1 1 1 1 1
99416872 1 1 1 1 1 1
99416490 1 1 1 1 1 1
99415935 1 1 1 1 1 1
99416098 1 1 1 1 1 1
99417117 1 1 1 1 1 1
99417219 1 1 1 1 1 1
99417697 1 1 1 1 1 1
99417863 1 1 1 1 1 1
99418980 1 1 1 1 1 1
99419982 1 1 1 1 1 1
99419731 1 1 1 1 1 1
99419716 1 1 1 1 1 1
99420463 1 1 1 1 1 1
99420710 1 1 1 1 1 1
99420549 1 1 1 1 1 1
99420785 1 1 1 1 1 1
99421791 1 1 1 1 1 1
99421273 1 1 1 1 1 1
99421558 1 1 1 1 1 1
99421564 1 1 1 1 1 1
99422527 1 1 1 1 1 1
99423418 1 1 1 1 1 1
99423391 1 1 1 1 1 1
99423213 1 1 1 1 1 1
99422837 1 1 1 1 1 1
99422917 1 1 1 1 1 1
99422937 1 1 1 1 1 1
99424642 1 1 1 1 1 1
99424184 1 1 1 1 1 1
99425571 1 1 1 1 1 1
99425578 1 1 1 1 1 1
99426899 1 1 1 1 1 1
99426771 1 1 1 1 1 1
99426904 1 1 1 1 1 1
99426323 1 1 1 1 1 1
99427436 1 1 1 1 1 1
99428541 1 1 1 1 1 1
99428655 1 1 1 1 1 1
99427736 1 1 1 1 1 1
99427544 1 1 1 1 1 1
99427670 1 1 1 1 1 1
99427717 1 1 1 1 1 1
99429020 1 1 1 1 1 1
99428929 1 1 1 1 1 1
99429991 1 1 1 1 1 1
99430117 1 1 1 1 1 1
99429552 1 1 1 1 1 1
99431961 1 1 1 1 1 1
99431451 1 1 1 1 1 1
99431550 1 1 1 1 1 1
99431220 1 1 1 1 1 1
99431103 1 1 1 1 1 1
99430841 1 1 1 1 1 1
99431255 1 1 1 1 1 1
99432439 1 1 1 1 1 1
99432163 1 1 1 1 1 1
99433677 1 1 1 1 1 1
99433350 1 1 1 1 1 1
99433278 1 1 1 1 1 1
99432937 1 1 1 1 1 1
99433065 1 1 1 1 1 1
99432863 1 1 1 1 1 1
99433900 1 1 1 1 1 1
99433871 1 1 1 1 1 1
99435133 1 1 1 1 1 1
99435335 1 1 1 1 1 1
99435074 1 1 1 1 1 1
99434759 1 1 1 1 1 1
99434700 1 1 1 1 1 1
99434914 1 1 1 1 1 1
99434451 1 1 1 1 1 1
99434529 1 1 1 1 1 1
99436521 1 1 1 1 1 1
99436464 1 1 1 1 1 1
99436212 1 1 1 1 1 1
99300014 1 1 1 1 1 1
99300535 1 1 1 1 1 1
99300627 1 1 1 1 1 1
99300654 1 1 1 1 1 1
99300595 1 1 1 1 1 1
99300250 1 1 1 1 1 1
99300151 1 1 1 1 1 1
99300843 1 1 1 1 1 1
99300806 1 1 1 1 1 1
99301368 1 1 1 1 1 1
99301286 1 1 1 1 1 1
99300964 1 1 1 1 1 1
99300982 1 1 1 1 1 1
99301683 1 1 1 1 1 1
99302279 1 1 1 1 1 1
99302323 1 1 1 1 1 1
99301996 1 1 1 1 1 1
99302005 1 1 1 1 1 1
99301932 1 1 1 1 1 1
99301960 1 1 1 1 1 1
99301947 1 1 1 1 1 1
99302760 1 1 1 1 1 1
99303281 1 1 1 1 1 1
99303280 1 1 1 1 1 1
99303848 1 1 1 1 1 1
99303557 1 1 1 1 1 1
99303420 1 1 1 1 1 1
99303603 1 1 1 1 1 1
99304083 1 1 1 1 1 1
99304152 1 1 1 1 1 1
99304144 1 1 1 1 1 1
99304792 1 1 1 1 1 1
99304617 1 1 1 1 1 1
99304354 1 1 1 1 1 1
99304439 1 1 1 1 1 1
99304988 1 1 1 1 1 1
99305232 1 1 1 1 1 1
99500751 1 1 1 1 1 1
99500715 1 1 1 1 1 1
99500682 1 1 1 1 1 1
99500518 1 1 1 1 1 1
99500549 1 1 1 1 1 1
99500399 1 1 1 1 1 1
99500349 1 1 1 1 1 1
99500226 1 1 1 1 1 1
99501571 1 1 1 1 1 1
99501350 1 1 1 1 1 1
99501127 1 1 1 1 1 1
99501776 1 1 1 1 1 1
99501925 1 1 1 1 1 1
99502021 1 1 1 1 1 1
99501985 1 1 1 1 1 1
99502605 1 1 1 1 1 1
99502504 1 1 1 1 1 1
99502621 1 1 1 1 1 1
99502647 1 1 1 1 1 1
99502911 1 1 1 1 1 1
99502734 1 1 1 1 1 1
99503433 1 1 1 1 1 1
99503321 1 1 1 1 1 1
99504118 1 1 1 1 1 1
99503722 1 1 1 1 1 1
99503828 1 1 1 1 1 1
99504314 1 1 1 1 1 1
99504188 1 1 1 1 1 1
99504633 1 1 1 1 1 1
99505739 1 1 1 1 1 1
99505755 1 1 1 1 1 1
99505731 1 1 1 1 1 1
99505212 1 1 1 1 1 1
99505878 1 1 1 1 1 1
99506456 1 1 1 1 1 1
99506419 1 1 1 1 1 1
99506584 1 1 1 1 1 1
99506361 1 1 1 1 1 1
99506375 1 1 1 1 1 1
99506087 1 1 1 1 1 1
99506025 1 1 1 1 1 1
99506788 1 1 1 1 1 1
99507230 1 1 1 1 1 1
99507375 1 1 1 1 1 1
99507400 1 1 1 1 1 1
99507032 1 1 1 1 1 1
99506909 1 1 1 1 1 1
99507425 1 1 1 1 1 1
99507845 1 1 1 1 1 1
99508429 1 1 1 1 1 1
99508424 1 1 1 1 1 1
99508780 1 1 1 1 1 1
99508742 1 1 1 1 1 1
99508848 1 1 1 1 1 1
99508799 1 1 1 1 1 1
99508622 1 1 1 1 1 1
99508512 1 1 1 1 1 1
99509150 1 1 1 1 1 1
99509275 1 1 1 1 1 1
99510015 1 1 1 1 1 1
99510016 1 1 1 1 1 1
99509945 1 1 1 1 1 1
99509959 1 1 1 1 1 1
99510715 1 1 1 1 1 1
99510497 1 1 1 1 1 1
99510494 1 1 1 1 1 1
99510237 1 1 1 1 1 1
99510270 1 1 1 1 1 1
99510130 1 1 1 1 1 1
99510747 1 1 1 1 1 1
99511522 1 1 1 1 1 1
99511286 1 1 1 1 1 1
99511688 1 1 1 1 1 1
99511572 1 1 1 1 1 1
99512279 1 1 1 1 1 1
99512028 1 1 1 1 1 1
99512450 1 1 1 1 1 1
99513077 1 1 1 1 1 1
99513099 1 1 1 1 1 1
99512844 1 1 1 1 1 1
99512897 1 1 1 1 1 1
99512902 1 1 1 1 1 1
99512616 1 1 1 1 1 1
99512707 1 1 1 1 1 1
99512670 1 1 1 1 1 1
99512620 1 1 1 1 1 1
99512777 1 1 1 1 1 1
99513643 1 1 1 1 1 1
99513532 1 1 1 1 1 1
99513443 1 1 1 1 1 1
99514043 1 1 1 1 1 1
99514746 1 1 1 1 1 1
99514622 1 1 1 1 1 1
99514372 1 1 1 1 1 1
99514324 1 1 1 1 1 1
99514985 1 1 1 1 1 1
99514937 1 1 1 1 1 1
99514898 1 1 1 1 1 1
99514887 1 1 1 1 1 1
99515388 1 1 1 1 1 1
99515427 1 1 1 1 1 1
99515338 1 1 1 1 1 1
99515771 1 1 1 1 1 1
99515734 1 1 1 1 1 1
99516375 1 1 1 1 1 1
99516443 1 1 1 1 1 1
99516628 1 1 1 1 1 1
99517289 1 1 1 1 1 1
99517329 1 1 1 1 1 1
99517142 1 1 1 1 1 1
99516935 1 1 1 1 1 1
99517044 1 1 1 1 1 1
99516982 1 1 1 1 1 1
99517411 1 1 1 1 1 1
99517417 1 1 1 1 1 1
99517408 1 1 1 1 1 1
99517525 1 1 1 1 1 1
99518103 1 1 1 1 1 1
99518054 1 1 1 1 1 1
99518056 1 1 1 1 1 1
99517897 1 1 1 1 1 1
99517683 1 1 1 1 1 1
99517664 1 1 1 1 1 1
99517564 1 1 1 1 1 1
99518961 1 1 1 1 1 1
99518909 1 1 1 1 1 1
99518884 1 1 1 1 1 1
99518688 1 1 1 1 1 1
99518572 1 1 1 1 1 1
99519624 1 1 1 1 1 1
99519717 1 1 1 1 1 1
99519446 1 1 1 1 1 1
99519315 1 1 1 1 1 1
99519959 1 1 1 1 1 1
99519949 1 1 1 1 1 1
99520604 1 1 1 1 1 1
99520246 1 1 1 1 1 1
99520183 1 1 1 1 1 1
99521055 1 1 1 1 1 1
99521016 1 1 1 1 1 1
99521480 1 1 1 1 1 1
99521906 1 1 1 1 1 1
99522080 1 1 1 1 1 1
99521702 1 1 1 1 1 1
99521850 1 1 1 1 1 1
99522934 1 1 1 1 1 1
99523064 1 1 1 1 1 1
99523001 1 1 1 1 1 1
99522786 1 1 1 1 1 1
99522870 1 1 1 1 1 1
99523171 1 1 1 1 1 1
99523136 1 1 1 1 1 1
99523242 1 1 1 1 1 1
99523281 1 1 1 1 1 1
99523924 1 1 1 1 1 1
99523927 1 1 1 1 1 1
99523329 1 1 1 1 1 1
99524115 1 1 1 1 1 1
99524127 1 1 1 1 1 1
99524664 1 1 1 1 1 1
99524809 1 1 1 1 1 1
99525296 1 1 1 1 1 1
99525349 1 1 1 1 1 1
99525053 1 1 1 1 1 1
99525150 1 1 1 1 1 1
99525086 1 1 1 1 1 1
99524997 1 1 1 1 1 1
99525065 1 1 1 1 1 1
99525130 1 1 1 1 1 1
99525620 1 1 1 1 1 1
99526391 1 1 1 1 1 1
99526080 1 1 1 1 1 1
99526110 1 1 1 1 1 1
99525936 1 1 1 1 1 1
99526511 1 1 1 1 1 1
99526485 1 1 1 1 1 1
99526947 1 1 1 1 1 1
99526885 1 1 1 1 1 1
99527029 1 1 1 1 1 1
99526744 1 1 1 1 1 1
99526746 1 1 1 1 1 1
99527312 1 1 1 1 1 1
99527574 1 1 1 1 1 1
99527577 1 1 1 1 1 1
99528103 1 1 1 1 1 1
99528645 1 1 1 1 1 1
99528460 1 1 1 1 1 1
99529053 1 1 1 1 1 1
99529066 1 1 1 1 1 1
99529096 1 1 1 1 1 1
99528915 1 1 1 1 1 1
99529585 1 1 1 1 1 1
99529197 1 1 1 1 1 1
99529791 1 1 1 1 1 1
99530462 1 1 1 1 1 1
99530731 1 1 1 1 1 1
99531238 1 1 1 1 1 1
99531260 1 1 1 1 1 1
99530771 1 1 1 1 1 1
99530892 1 1 1 1 1 1
99530860 1 1 1 1 1 1
99530782 1 1 1 1 1 1
99531550 1 1 1 1 1 1
99531540 1 1 1 1 1 1
99531800 1 1 1 1 1 1
99532910 1 1 1 1 1 1
99532864 1 1 1 1 1 1
99532764 1 1 1 1 1 1
99532440 1 1 1 1 1 1
99533180 1 1 1 1 1 1
99533708 1 1 1 1 1 1
99533760 1 1 1 1 1 1
99533659 1 1 1 1 1 1
99533458 1 1 1 1 1 1
99533474 1 1 1 1 1 1
99533272 1 1 1 1 1 1
99533953 1 1 1 1 1 1
99534530 1 1 1 1 1 1
99534506 1 1 1 1 1 1
99534617 1 1 1 1 1 1
99534285 1 1 1 1 1 1
99534432 1 1 1 1 1 1
99534408 1 1 1 1 1 1
99534097 1 1 1 1 1 1
99534201 1 1 1 1 1 1
99534712 1 1 1 1 1 1
99535357 1 1 1 1 1 1
99535399 1 1 1 1 1 1
99535503 1 1 1 1 1 1
99535137 1 1 1 1 1 1
99535114 1 1 1 1 1 1
99535143 1 1 1 1 1 1
99534931 1 1 1 1 1 1
99534977 1 1 1 1 1 1
99536093 1 1 1 1 1 1
99535812 1 1 1 1 1 1
99535813 1 1 1 1 1 1
99535891 1 1 1 1 1 1
99535766 1 1 1 1 1 1
99536359 1 1 1 1 1 1
99536405 1 1 1 1 1 1
99537138 1 1 1 1 1 1
99536784 1 1 1 1 1 1
99536591 1 1 1 1 1 1
99537234 1 1 1 1 1 1
99537940 1 1 1 1 1 1
99537839 1 1 1 1 1 1
99537644 1 1 1 1 1 1
99537395 1 1 1 1 1 1
99537554 1 1 1 1 1 1
99537493 1 1 1 1 1 1
99538032 1 1 1 1 1 1
99538181 1 1 1 1 1 1
99538148 1 1 1 1 1 1
99538174 1 1 1 1 1 1
99538623 1 1 1 1 1 1
99538575 1 1 1 1 1 1
99538306 1 1 1 1 1 1
99538403 1 1 1 1 1 1
99539579 1 1 1 1 1 1
99539482 1 1 1 1 1 1
99539340 1 1 1 1 1 1
99539250 1 1 1 1 1 1
99539131 1 1 1 1 1 1
99539774 1 1 1 1 1 1
99540301 1 1 1 1 1 1
99539929 1 1 1 1 1 1
99541106 1 1 1 1 1 1
99541227 1 1 1 1 1 1
99541099 1 1 1 1 1 1
99540932 1 1 1 1 1 1
99540820 1 1 1 1 1 1
99540851 1 1 1 1 1 1
99542081 1 1 1 1 1 1
99541955 1 1 1 1 1 1
99542102 1 1 1 1 1 1
99541949 1 1 1 1 1 1
99541716 1 1 1 1 1 1
99542855 1 1 1 1 1 1
99542838 1 1 1 1 1 1
99542425 1 1 1 1 1 1
99542968 1 1 1 1 1 1
99543584 1 1 1 1 1 1
99543601 1 1 1 1 1 1
99543383 1 1 1 1 1 1
99543330 1 1 1 1 1 1
99543928 1 1 1 1 1 1
99543870 1 1 1 1 1 1
99544403 1 1 1 1 1 1
99544714 1 1 1 1 1 1
99400050 1 1 1 1 1 1
99404421 1 1 1 1 1 1
99406622 1 1 1 1 1 1
99407039 1 1 1 1 1 1
99413173 1 1 1 1 1 1
99412827 1 1 1 1 1 1
99415323 1 1 1 1 1 1
99416861 1 1 1 1 1 1
99417030 1 1 1 1 1 1
99417437 1 1 1 1 1 1
99418717 1 1 1 1 1 1
99418123 1 1 1 1 1 1
99418995 1 1 1 1 1 1
99419979 1 1 1 1 1 1
99422854 1 1 1 1 1 1
99423952 1 1 1 1 1 1
99428142 1 1 1 1 1 1
99429945 1 1 1 1 1 1
99429745 1 1 1 1 1 1
99436854 1 1 1 1 1 1
99303195 1 1 1 1 1 1
99303804 1 1 1 1 1 1
99303649 1 1 1 1 1 1
99305593 1 1 1 1 1 1
99305464 1 1 1 1 1 1
99500420 1 1 1 1 1 1
99501318 1 1 1 1 1 1
99501946 1 1 1 1 1 1
99503125 1 1 1 1 1 1
99502946 1 1 1 1 1 1
99504001 1 1 1 1 1 1
99503860 1 1 1 1 1 1
99503501 1 1 1 1 1 1
99503608 1 1 1 1 1 1
99503663 1 1 1 1 1 1
99504417 1 1 1 1 1 1
99506675 1 1 1 1 1 1
99506983 1 1 1 1 1 1
99506913 1 1 1 1 1 1
99508339 1 1 1 1 1 1
99508367 1 1 1 1 1 1
99508776 1 1 1 1 1 1
99508596 1 1 1 1 1 1
99509382 1 1 1 1 1 1
99510824 1 1 1 1 1 1
99511525 1 1 1 1 1 1
99511201 1 1 1 1 1 1
99512051 1 1 1 1 1 1
99512816 1 1 1 1 1 1
99513423 1 1 1 1 1 1
99517316 1 1 1 1 1 1
99517268 1 1 1 1 1 1
99518802 1 1 1 1 1 1
99518755 1 1 1 1 1 1
99519099 1 1 1 1 1 1
99521043 1 1 1 1 1 1
99522169 1 1 1 1 1 1
99522375 1 1 1 1 1 1
99523607 1 1 1 1 1 1
99523957 1 1 1 1 1 1
99525419 1 1 1 1 1 1
99525400 1 1 1 1 1 1
99525135 1 1 1 1 1 1
99525773 1 1 1 1 1 1
99527009 1 1 1 1 1 1
99528221 1 1 1 1 1 1
99530306 1 1 1 1 1 1
99529982 1 1 1 1 1 1
99531966 1 1 1 1 1 1
99532226 1 1 1 1 1 1
99533058 1 1 1 1 1 1
99534331 1 1 1 1 1 1
99536977 1 1 1 1 1 1
99537150 1 1 1 1 1 1
99536992 1 1 1 1 1 1
99536743 1 1 1 1 1 1
99538717 1 1 1 1 1 1
99540680 1 1 1 1 1 1
99542085 1 1 1 1 1 1
99542454 1 1 1 1 1 1
99543595 1 1 1 1 1 1
99543275 1 1 1 1 1 1
99400488 1 1 1 1 1 1
99410800 1 1 1 1 1 1
99413351 1 1 1 1 1 1
99423145 1 1 1 1 1 1
99424979 1 1 1 1 1 1
99425875 1 1 1 1 1 1
99434624 1 1 1 1 1 1
99300280 1 1 1 1 1 1
99303107 1 1 1 1 1 1
99500086 1 1 1 1 1 1
99502059 1 1 1 1 1 1
99509358 1 1 1 1 1 1
99528041 1 1 1 1 1 1
99532987 1 1 1 1 1 1
99535721 1 1 1 1 1 1
99538178 1 1 1 1 1 1
99538194 1 1 1 1 1 1
99538350 1 1 1 1 1 1
99539599 1 1 1 1 1 1
99412703 1 1 1 1 1 1
99505752 1 1 1 1 1 1
99543652 1 1 1 1 1 1
99508137 1 1 1 1 1 1
99540548 1 1 1 1 1 1
496 1 1 1 1 1 1
9910914 1 1 1 1 1 1
9910916 1 1 1 1 1 1
9911308 1 1 1 1 1 1
9911808 1 1 1 1 1 1
9912314 1 1 1 1 1 1
9912515 1 1 1 1 1 1
9912536 1 1 1 1 1 1
615 1 1 1 1 1 1
9913209 1 1 1 1 1 1
1150 1 1 1 1 1 1
9914017 1 1 1 1 1 1
246 1 1 1 1 1 1
9931401 1 1 1 1 1 1
9914804 1 1 1 1 1 1
9933002 1 1 1 1 1 1
322 1 1 1 1 1 1
99170809 1 1 1 1 1 1
99171803 1 1 1 1 1 1
99172303 1 1 1 1 1 1
99172320 1 1 1 1 1 1
99173210 1 1 1 1 1 1
99173805 1 1 1 1 1 1
99174308 1 1 1 1 1 1
99263801 1 1 1 1 1 1
9911506 1 1 1 1 1 1
9912407 1 1 1 1 1 1
99400148 1 1 1 1 1 1
99401787 1 1 1 1 1 1
99402171 1 1 1 1 1 1
99402214 1 1 1 1 1 1
99402843 1 1 1 1 1 1
99403317 1 1 1 1 1 1
99403212 1 1 1 1 1 1
99403759 1 1 1 1 1 1
99403962 1 1 1 1 1 1
99404290 1 1 1 1 1 1
99404656 1 1 1 1 1 1
99404715 1 1 1 1 1 1
99404879 1 1 1 1 1 1
99404797 1 1 1 1 1 1
99405709 1 1 1 1 1 1
99405996 1 1 1 1 1 1
99406391 1 1 1 1 1 1
99406681 1 1 1 1 1 1
99406830 1 1 1 1 1 1
99406805 1 1 1 1 1 1
99407278 1 1 1 1 1 1
99407391 1 1 1 1 1 1
99408254 1 1 1 1 1 1
99408315 1 1 1 1 1 1
99408471 1 1 1 1 1 1
99408821 1 1 1 1 1 1
99409051 1 1 1 1 1 1
99409027 1 1 1 1 1 1
99409077 1 1 1 1 1 1
99409140 1 1 1 1 1 1
99409213 1 1 1 1 1 1
99410229 1 1 1 1 1 1
99410407 1 1 1 1 1 1
99410445 1 1 1 1 1 1
99410764 1 1 1 1 1 1
99411261 1 1 1 1 1 1
99411790 1 1 1 1 1 1
99412328 1 1 1 1 1 1
99412631 1 1 1 1 1 1
99413804 1 1 1 1 1 1
99414041 1 1 1 1 1 1
99415106 1 1 1 1 1 1
99414989 1 1 1 1 1 1
99414367 1 1 1 1 1 1
99414270 1 1 1 1 1 1
99414374 1 1 1 1 1 1
99415714 1 1 1 1 1 1
99416843 1 1 1 1 1 1
99416464 1 1 1 1 1 1
99415806 1 1 1 1 1 1
99417384 1 1 1 1 1 1
99418697 1 1 1 1 1 1
99418468 1 1 1 1 1 1
99418062 1 1 1 1 1 1
99418433 1 1 1 1 1 1
99419832 1 1 1 1 1 1
99419464 1 1 1 1 1 1
99420677 1 1 1 1 1 1
99420697 1 1 1 1 1 1
99420508 1 1 1 1 1 1
99421398 1 1 1 1 1 1
99421357 1 1 1 1 1 1
99421285 1 1 1 1 1 1
99421011 1 1 1 1 1 1
99420849 1 1 1 1 1 1
99422194 1 1 1 1 1 1
99423419 1 1 1 1 1 1
99422706 1 1 1 1 1 1
99423863 1 1 1 1 1 1
99423983 1 1 1 1 1 1
99425109 1 1 1 1 1 1
99424796 1 1 1 1 1 1
99424247 1 1 1 1 1 1
99426776 1 1 1 1 1 1
99426684 1 1 1 1 1 1
99425842 1 1 1 1 1 1
99426196 1 1 1 1 1 1
99425902 1 1 1 1 1 1
99427510 1 1 1 1 1 1
99427352 1 1 1 1 1 1
99428181 1 1 1 1 1 1
99427876 1 1 1 1 1 1
99428934 1 1 1 1 1 1
99430190 1 1 1 1 1 1
99429320 1 1 1 1 1 1
99429212 1 1 1 1 1 1
99430664 1 1 1 1 1 1
99431905 1 1 1 1 1 1
99432452 1 1 1 1 1 1
99433607 1 1 1 1 1 1
99433318 1 1 1 1 1 1
99432981 1 1 1 1 1 1
99433740 1 1 1 1 1 1
99433804 1 1 1 1 1 1
99435318 1 1 1 1 1 1
99434920 1 1 1 1 1 1
99434407 1 1 1 1 1 1
99434174 1 1 1 1 1 1
99435582 1 1 1 1 1 1
99300103 1 1 1 1 1 1
99300714 1 1 1 1 1 1
99300368 1 1 1 1 1 1
99300359 1 1 1 1 1 1
99300298 1 1 1 1 1 1
99300767 1 1 1 1 1 1
99300891 1 1 1 1 1 1
99301200 1 1 1 1 1 1
99301163 1 1 1 1 1 1
99301701 1 1 1 1 1 1
99302304 1 1 1 1 1 1
99302012 1 1 1 1 1 1
99302013 1 1 1 1 1 1
99302148 1 1 1 1 1 1
99302392 1 1 1 1 1 1
99302452 1 1 1 1 1 1
99302840 1 1 1 1 1 1
99302719 1 1 1 1 1 1
99303404 1 1 1 1 1 1
99303970 1 1 1 1 1 1
99303912 1 1 1 1 1 1
99303888 1 1 1 1 1 1
99303586 1 1 1 1 1 1
99303462 1 1 1 1 1 1
99303475 1 1 1 1 1 1
99305342 1 1 1 1 1 1
99305203 1 1 1 1 1 1
99500667 1 1 1 1 1 1
99500521 1 1 1 1 1 1
99500500 1 1 1 1 1 1
99500229 1 1 1 1 1 1
99500854 1 1 1 1 1 1
99500885 1 1 1 1 1 1
99501349 1 1 1 1 1 1
99501287 1 1 1 1 1 1
99501303 1 1 1 1 1 1
99501031 1 1 1 1 1 1
99501666 1 1 1 1 1 1
99501757 1 1 1 1 1 1
99501682 1 1 1 1 1 1
99501762 1 1 1 1 1 1
99502078 1 1 1 1 1 1
99502177 1 1 1 1 1 1
99502615 1 1 1 1 1 1
99503053 1 1 1 1 1 1
99503046 1 1 1 1 1 1
99503359 1 1 1 1 1 1
99503662 1 1 1 1 1 1
99504228 1 1 1 1 1 1
99504765 1 1 1 1 1 1
99504781 1 1 1 1 1 1
99504745 1 1 1 1 1 1
99504709 1 1 1 1 1 1
99504582 1 1 1 1 1 1
99504395 1 1 1 1 1 1
99505713 1 1 1 1 1 1
99505424 1 1 1 1 1 1
99505269 1 1 1 1 1 1
99505224 1 1 1 1 1 1
99506073 1 1 1 1 1 1
99506921 1 1 1 1 1 1
99506929 1 1 1 1 1 1
99507590 1 1 1 1 1 1
99508161 1 1 1 1 1 1
99507917 1 1 1 1 1 1
99507933 1 1 1 1 1 1
99507816 1 1 1 1 1 1
99508543 1 1 1 1 1 1
99509247 1 1 1 1 1 1
99509874 1 1 1 1 1 1
99509622 1 1 1 1 1 1
99509496 1 1 1 1 1 1
99509478 1 1 1 1 1 1
99509302 1 1 1 1 1 1
99509902 1 1 1 1 1 1
99510686 1 1 1 1 1 1
99510114 1 1 1 1 1 1
99510825 1 1 1 1 1 1
99510748 1 1 1 1 1 1
99511427 1 1 1 1 1 1
99511192 1 1 1 1 1 1
99511232 1 1 1 1 1 1
99511294 1 1 1 1 1 1
99511575 1 1 1 1 1 1
99511605 1 1 1 1 1 1
99511696 1 1 1 1 1 1
99511634 1 1 1 1 1 1
99511610 1 1 1 1 1 1
99512329 1 1 1 1 1 1
99512273 1 1 1 1 1 1
99511995 1 1 1 1 1 1
99511986 1 1 1 1 1 1
99511989 1 1 1 1 1 1
99511797 1 1 1 1 1 1
99512523 1 1 1 1 1 1
99513142 1 1 1 1 1 1
99512799 1 1 1 1 1 1
99512608 1 1 1 1 1 1
99513231 1 1 1 1 1 1
99513883 1 1 1 1 1 1
99514211 1 1 1 1 1 1
99514225 1 1 1 1 1 1
99514817 1 1 1 1 1 1
99514604 1 1 1 1 1 1
99514395 1 1 1 1 1 1
99514321 1 1 1 1 1 1
99515042 1 1 1 1 1 1
99515673 1 1 1 1 1 1
99515564 1 1 1 1 1 1
99515515 1 1 1 1 1 1
99515341 1 1 1 1 1 1
99515163 1 1 1 1 1 1
99516432 1 1 1 1 1 1
99516311 1 1 1 1 1 1
99516212 1 1 1 1 1 1
99516562 1 1 1 1 1 1
99516708 1 1 1 1 1 1
99516554 1 1 1 1 1 1
99517330 1 1 1 1 1 1
99516978 1 1 1 1 1 1
99516889 1 1 1 1 1 1
99517361 1 1 1 1 1 1
99517338 1 1 1 1 1 1
99517526 1 1 1 1 1 1
99517874 1 1 1 1 1 1
99517771 1 1 1 1 1 1
99517573 1 1 1 1 1 1
99517680 1 1 1 1 1 1
99517707 1 1 1 1 1 1
99518197 1 1 1 1 1 1
99518645 1 1 1 1 1 1
99518625 1 1 1 1 1 1
99518553 1 1 1 1 1 1
99519156 1 1 1 1 1 1
99519082 1 1 1 1 1 1
99519693 1 1 1 1 1 1
99519342 1 1 1 1 1 1
99519848 1 1 1 1 1 1
99520371 1 1 1 1 1 1
99520365 1 1 1 1 1 1
99520164 1 1 1 1 1 1
99520676 1 1 1 1 1 1
99520769 1 1 1 1 1 1
99520746 1 1 1 1 1 1
99520708 1 1 1 1 1 1
99520753 1 1 1 1 1 1
99521273 1 1 1 1 1 1
99521438 1 1 1 1 1 1
99521205 1 1 1 1 1 1
99520992 1 1 1 1 1 1
99521514 1 1 1 1 1 1
99522046 1 1 1 1 1 1
99521673 1 1 1 1 1 1
99521812 1 1 1 1 1 1
99523031 1 1 1 1 1 1
99522728 1 1 1 1 1 1
99522656 1 1 1 1 1 1
99522600 1 1 1 1 1 1
99523227 1 1 1 1 1 1
99523742 1 1 1 1 1 1
99523560 1 1 1 1 1 1
99524400 1 1 1 1 1 1
99524523 1 1 1 1 1 1
99524170 1 1 1 1 1 1
99524316 1 1 1 1 1 1
99524866 1 1 1 1 1 1
99524908 1 1 1 1 1 1
99525464 1 1 1 1 1 1
99525452 1 1 1 1 1 1
99525374 1 1 1 1 1 1
99525156 1 1 1 1 1 1
99525608 1 1 1 1 1 1
99525716 1 1 1 1 1 1
99525678 1 1 1 1 1 1
99525654 1 1 1 1 1 1
99525948 1 1 1 1 1 1
99525900 1 1 1 1 1 1
99526606 1 1 1 1 1 1
99526441 1 1 1 1 1 1
99527111 1 1 1 1 1 1
99526762 1 1 1 1 1 1
99526685 1 1 1 1 1 1
99527330 1 1 1 1 1 1
99528074 1 1 1 1 1 1
99527934 1 1 1 1 1 1
99527883 1 1 1 1 1 1
99527688 1 1 1 1 1 1
99528758 1 1 1 1 1 1
99528348 1 1 1 1 1 1
99528392 1 1 1 1 1 1
99528341 1 1 1 1 1 1
99528982 1 1 1 1 1 1
99528996 1 1 1 1 1 1
99528987 1 1 1 1 1 1
99529251 1 1 1 1 1 1
99529176 1 1 1 1 1 1
99529777 1 1 1 1 1 1
99529790 1 1 1 1 1 1
99530518 1 1 1 1 1 1
99530312 1 1 1 1 1 1
99530292 1 1 1 1 1 1
99531259 1 1 1 1 1 1
99531499 1 1 1 1 1 1
99531512 1 1 1 1 1 1
99531578 1 1 1 1 1 1
99531809 1 1 1 1 1 1
99531823 1 1 1 1 1 1
99531805 1 1 1 1 1 1
99531787 1 1 1 1 1 1
99531749 1 1 1 1 1 1
99532302 1 1 1 1 1 1
99532482 1 1 1 1 1 1
99532552 1 1 1 1 1 1
99532526 1 1 1 1 1 1
99533215 1 1 1 1 1 1
99533382 1 1 1 1 1 1
99533893 1 1 1 1 1 1
99533882 1 1 1 1 1 1
99534665 1 1 1 1 1 1
99534594 1 1 1 1 1 1
99534442 1 1 1 1 1 1
99534206 1 1 1 1 1 1
99534794 1 1 1 1 1 1
99535469 1 1 1 1 1 1
99535130 1 1 1 1 1 1
99535083 1 1 1 1 1 1
99534892 1 1 1 1 1 1
99535094 1 1 1 1 1 1
99535663 1 1 1 1 1 1
99535635 1 1 1 1 1 1
99536096 1 1 1 1 1 1
99535884 1 1 1 1 1 1
99535800 1 1 1 1 1 1
99536449 1 1 1 1 1 1
99536504 1 1 1 1 1 1
99536505 1 1 1 1 1 1
99536531 1 1 1 1 1 1
99536896 1 1 1 1 1 1
99536857 1 1 1 1 1 1
99536769 1 1 1 1 1 1
99536783 1 1 1 1 1 1
99537831 1 1 1 1 1 1
99537590 1 1 1 1 1 1
99537578 1 1 1 1 1 1
99537415 1 1 1 1 1 1
99538653 1 1 1 1 1 1
99538419 1 1 1 1 1 1
99538502 1 1 1 1 1 1
99539636 1 1 1 1 1 1
99539313 1 1 1 1 1 1
99539089 1 1 1 1 1 1
99539154 1 1 1 1 1 1
99539180 1 1 1 1 1 1
99539688 1 1 1 1 1 1
99539792 1 1 1 1 1 1
99540412 1 1 1 1 1 1
99540126 1 1 1 1 1 1
99540129 1 1 1 1 1 1
99539965 1 1 1 1 1 1
99540502 1 1 1 1 1 1
99540583 1 1 1 1 1 1
99541190 1 1 1 1 1 1
99541095 1 1 1 1 1 1
99540919 1 1 1 1 1 1
99541013 1 1 1 1 1 1
99541492 1 1 1 1 1 1
99541967 1 1 1 1 1 1
99541591 1 1 1 1 1 1
99541598 1 1 1 1 1 1
99542661 1 1 1 1 1 1
99543002 1 1 1 1 1 1
99543699 1 1 1 1 1 1
99543642 1 1 1 1 1 1
99543527 1 1 1 1 1 1
99543270 1 1 1 1 1 1
99543885 1 1 1 1 1 1
99543907 1 1 1 1 1 1
99544262 1 1 1 1 1 1
99544356 1 1 1 1 1 1
99544115 1 1 1 1 1 1
99544675 1 1 1 1 1 1
99400745 1 1 1 1 1 1
99400923 1 1 1 1 1 1
99403692 1 1 1 1 1 1
99404561 1 1 1 1 1 1
99405484 1 1 1 1 1 1
99405828 1 1 1 1 1 1
99407261 1 1 1 1 1 1
99409763 1 1 1 1 1 1
99410516 1 1 1 1 1 1
99411737 1 1 1 1 1 1
99412241 1 1 1 1 1 1
99415126 1 1 1 1 1 1
99415643 1 1 1 1 1 1
99415963 1 1 1 1 1 1
99416127 1 1 1 1 1 1
99419975 1 1 1 1 1 1
99423161 1 1 1 1 1 1
99425906 1 1 1 1 1 1
99427358 1 1 1 1 1 1
99432699 1 1 1 1 1 1
99436324 1 1 1 1 1 1
99300582 1 1 1 1 1 1
99300761 1 1 1 1 1 1
99302203 1 1 1 1 1 1
99301950 1 1 1 1 1 1
99302583 1 1 1 1 1 1
99304433 1 1 1 1 1 1
99501308 1 1 1 1 1 1
99501087 1 1 1 1 1 1
99503011 1 1 1 1 1 1
99503419 1 1 1 1 1 1
99504497 1 1 1 1 1 1
99504446 1 1 1 1 1 1
99505671 1 1 1 1 1 1
99505624 1 1 1 1 1 1
99506161 1 1 1 1 1 1
99507277 1 1 1 1 1 1
99508169 1 1 1 1 1 1
99508004 1 1 1 1 1 1
99507856 1 1 1 1 1 1
99508832 1 1 1 1 1 1
99510679 1 1 1 1 1 1
99510681 1 1 1 1 1 1
99511032 1 1 1 1 1 1
99512024 1 1 1 1 1 1
99512104 1 1 1 1 1 1
99516871 1 1 1 1 1 1
99517973 1 1 1 1 1 1
99517988 1 1 1 1 1 1
99518242 1 1 1 1 1 1
99520265 1 1 1 1 1 1
99522320 1 1 1 1 1 1
99522942 1 1 1 1 1 1
99522906 1 1 1 1 1 1
99523297 1 1 1 1 1 1
99525366 1 1 1 1 1 1
99526187 1 1 1 1 1 1
99529629 1 1 1 1 1 1
99529171 1 1 1 1 1 1
99530437 1 1 1 1 1 1
99530740 1 1 1 1 1 1
99532925 1 1 1 1 1 1
99532887 1 1 1 1 1 1
99532419 1 1 1 1 1 1
99533500 1 1 1 1 1 1
99534651 1 1 1 1 1 1
99535343 1 1 1 1 1 1
99538129 1 1 1 1 1 1
99538544 1 1 1 1 1 1
99538275 1 1 1 1 1 1
99538366 1 1 1 1 1 1
99539614 1 1 1 1 1 1
99539642 1 1 1 1 1 1
99540097 1 1 1 1 1 1
99540970 1 1 1 1 1 1
99540799 1 1 1 1 1 1
99541623 1 1 1 1 1 1
99411701 1 1 1 1 1 1
99427554 1 1 1 1 1 1
99507574 1 1 1 1 1 1
99509342 1 1 1 1 1 1
99510181 1 1 1 1 1 1
99517732 1 1 1 1 1 1
99518398 1 1 1 1 1 1
99519522 1 1 1 1 1 1
99520794 1 1 1 1 1 1
99520901 1 1 1 1 1 1
99523335 1 1 1 1 1 1
99527401 1 1 1 1 1 1
99528502 1 1 1 1 1 1
99536745 1 1 1 1 1 1
99540555 1 1 1 1 1 1
99540769 1 1 1 1 1 1
99542435 1 1 1 1 1 1
99502581 1 1 1 1 1 1
99503576 1 1 1 1 1 1
99512198 1 1 1 1 1 1
99515253 1 1 1 1 1 1
99518552 1 1 1 1 1 1
99523583 1 1 1 1 1 1
99429515 1 1 1 1 1 1
9911303 1 1 1 1 1 1
9911412 1 1 1 1 1 1
9911611 1 1 1 1 1 1
633 1 1 1 1 1 1
1113 1 1 1 1 1 1
1123 1 1 1 1 1 1
9912901 1 1 1 1 1 1
9912806 1 1 1 1 1 1
464 1 1 1 1 1 1
9914310 1 1 1 1 1 1
207 1 1 1 1 1 1
9931505 1 1 1 1 1 1
9931600 1 1 1 1 1 1
9933106 1 1 1 1 1 1
265 1 1 1 1 1 1
99172314 1 1 1 1 1 1
99174717 1 1 1 1 1 1
99262201 1 1 1 1 1 1
99280204 1 1 1 1 1 1
99274305 1 1 1 1 1 1
99400070 1 1 1 1 1 1
99400449 1 1 1 1 1 1
99400957 1 1 1 1 1 1
99401978 1 1 1 1 1 1
99401984 1 1 1 1 1 1
99402283 1 1 1 1 1 1
99402879 1 1 1 1 1 1
99402811 1 1 1 1 1 1
99403015 1 1 1 1 1 1
99403264 1 1 1 1 1 1
99403496 1 1 1 1 1 1
99404111 1 1 1 1 1 1
99404696 1 1 1 1 1 1
99405156 1 1 1 1 1 1
99405440 1 1 1 1 1 1
99405513 1 1 1 1 1 1
99406012 1 1 1 1 1 1
99406431 1 1 1 1 1 1
99406775 1 1 1 1 1 1
99406895 1 1 1 1 1 1
99406907 1 1 1 1 1 1
99407428 1 1 1 1 1 1
99407828 1 1 1 1 1 1
99407932 1 1 1 1 1 1
99408111 1 1 1 1 1 1
99408245 1 1 1 1 1 1
99408503 1 1 1 1 1 1
99408964 1 1 1 1 1 1
99408981 1 1 1 1 1 1
99409478 1 1 1 1 1 1
99409549 1 1 1 1 1 1
99409738 1 1 1 1 1 1
99410008 1 1 1 1 1 1
99410141 1 1 1 1 1 1
99410436 1 1 1 1 1 1
99411374 1 1 1 1 1 1
99411522 1 1 1 1 1 1
99411560 1 1 1 1 1 1
99411771 1 1 1 1 1 1
99411781 1 1 1 1 1 1
99412348 1 1 1 1 1 1
99413394 1 1 1 1 1 1
99412537 1 1 1 1 1 1
99412521 1 1 1 1 1 1
99413951 1 1 1 1 1 1
99412887 1 1 1 1 1 1
99415078 1 1 1 1 1 1
99414980 1 1 1 1 1 1
99414438 1 1 1 1 1 1
99415697 1 1 1 1 1 1
99416814 1 1 1 1 1 1
99416825 1 1 1 1 1 1
99416692 1 1 1 1 1 1
99416724 1 1 1 1 1 1
99416187 1 1 1 1 1 1
99416392 1 1 1 1 1 1
99415824 1 1 1 1 1 1
99415940 1 1 1 1 1 1
99416132 1 1 1 1 1 1
99417372 1 1 1 1 1 1
99417515 1 1 1 1 1 1
99418706 1 1 1 1 1 1
99418058 1 1 1 1 1 1
99417723 1 1 1 1 1 1
99418016 1 1 1 1 1 1
99420081 1 1 1 1 1 1
99419967 1 1 1 1 1 1
99421830 1 1 1 1 1 1
99421316 1 1 1 1 1 1
99421573 1 1 1 1 1 1
99421355 1 1 1 1 1 1
99421675 1 1 1 1 1 1
99422973 1 1 1 1 1 1
99422815 1 1 1 1 1 1
99425033 1 1 1 1 1 1
99425015 1 1 1 1 1 1
99425357 1 1 1 1 1 1
99424365 1 1 1 1 1 1
99424591 1 1 1 1 1 1
99424401 1 1 1 1 1 1
99425597 1 1 1 1 1 1
99426707 1 1 1 1 1 1
99426833 1 1 1 1 1 1
99426422 1 1 1 1 1 1
99425974 1 1 1 1 1 1
99427465 1 1 1 1 1 1
99428553 1 1 1 1 1 1
99428380 1 1 1 1 1 1
99428143 1 1 1 1 1 1
99428331 1 1 1 1 1 1
99427907 1 1 1 1 1 1
99430112 1 1 1 1 1 1
99429811 1 1 1 1 1 1
99429886 1 1 1 1 1 1
99429893 1 1 1 1 1 1
99429564 1 1 1 1 1 1
99430777 1 1 1 1 1 1
99430446 1 1 1 1 1 1
99430470 1 1 1 1 1 1
99431957 1 1 1 1 1 1
99431669 1 1 1 1 1 1
99431260 1 1 1 1 1 1
99431597 1 1 1 1 1 1
99431601 1 1 1 1 1 1
99432373 1 1 1 1 1 1
99433720 1 1 1 1 1 1
99432933 1 1 1 1 1 1
99433264 1 1 1 1 1 1
99432888 1 1 1 1 1 1
99432590 1 1 1 1 1 1
99432694 1 1 1 1 1 1
99435165 1 1 1 1 1 1
99434692 1 1 1 1 1 1
99434978 1 1 1 1 1 1
99434550 1 1 1 1 1 1
99435466 1 1 1 1 1 1
99436792 1 1 1 1 1 1
99300073 1 1 1 1 1 1
99300553 1 1 1 1 1 1
99300618 1 1 1 1 1 1
99300708 1 1 1 1 1 1
99300638 1 1 1 1 1 1
99300385 1 1 1 1 1 1
99300756 1 1 1 1 1 1
99301299 1 1 1 1 1 1
99301178 1 1 1 1 1 1
99301102 1 1 1 1 1 1
99301065 1 1 1 1 1 1
99300945 1 1 1 1 1 1
99301619 1 1 1 1 1 1
99301702 1 1 1 1 1 1
99301627 1 1 1 1 1 1
99302319 1 1 1 1 1 1
99302112 1 1 1 1 1 1
99302104 1 1 1 1 1 1
99301976 1 1 1 1 1 1
99301913 1 1 1 1 1 1
99303145 1 1 1 1 1 1
99303064 1 1 1 1 1 1
99302898 1 1 1 1 1 1
99302948 1 1 1 1 1 1
99302642 1 1 1 1 1 1
99302776 1 1 1 1 1 1
99303982 1 1 1 1 1 1
99304014 1 1 1 1 1 1
99303981 1 1 1 1 1 1
99303801 1 1 1 1 1 1
99303711 1 1 1 1 1 1
99303691 1 1 1 1 1 1
99303768 1 1 1 1 1 1
99303610 1 1 1 1 1 1
99304149 1 1 1 1 1 1
99304138 1 1 1 1 1 1
99304208 1 1 1 1 1 1
99304512 1 1 1 1 1 1
99304603 1 1 1 1 1 1
99304347 1 1 1 1 1 1
99304655 1 1 1 1 1 1
99304865 1 1 1 1 1 1
99305559 1 1 1 1 1 1
99305245 1 1 1 1 1 1
99500812 1 1 1 1 1 1
99500223 1 1 1 1 1 1
99500357 1 1 1 1 1 1
99500217 1 1 1 1 1 1
99500840 1 1 1 1 1 1
99500859 1 1 1 1 1 1
99501229 1 1 1 1 1 1
99501097 1 1 1 1 1 1
99501060 1 1 1 1 1 1
99501702 1 1 1 1 1 1
99501704 1 1 1 1 1 1
99501751 1 1 1 1 1 1
99502425 1 1 1 1 1 1
99502251 1 1 1 1 1 1
99501949 1 1 1 1 1 1
99502467 1 1 1 1 1 1
99502573 1 1 1 1 1 1
99503262 1 1 1 1 1 1
99503056 1 1 1 1 1 1
99503005 1 1 1 1 1 1
99502808 1 1 1 1 1 1
99503306 1 1 1 1 1 1
99503401 1 1 1 1 1 1
99503733 1 1 1 1 1 1
99503707 1 1 1 1 1 1
99503824 1 1 1 1 1 1
99503803 1 1 1 1 1 1
99503515 1 1 1 1 1 1
99504204 1 1 1 1 1 1
99504902 1 1 1 1 1 1
99504391 1 1 1 1 1 1
99505072 1 1 1 1 1 1
99504984 1 1 1 1 1 1
99505607 1 1 1 1 1 1
99505529 1 1 1 1 1 1
99505418 1 1 1 1 1 1
99505192 1 1 1 1 1 1
99505857 1 1 1 1 1 1
99505799 1 1 1 1 1 1
99505972 1 1 1 1 1 1
99506572 1 1 1 1 1 1
99506422 1 1 1 1 1 1
99506327 1 1 1 1 1 1
99506673 1 1 1 1 1 1
99506682 1 1 1 1 1 1
99507041 1 1 1 1 1 1
99506943 1 1 1 1 1 1
99507008 1 1 1 1 1 1
99507469 1 1 1 1 1 1
99508199 1 1 1 1 1 1
99507882 1 1 1 1 1 1
99507743 1 1 1 1 1 1
99508980 1 1 1 1 1 1
99508828 1 1 1 1 1 1
99508612 1 1 1 1 1 1
99509190 1 1 1 1 1 1
99509762 1 1 1 1 1 1
99509621 1 1 1 1 1 1
99509491 1 1 1 1 1 1
99509518 1 1 1 1 1 1
99509583 1 1 1 1 1 1
99509409 1 1 1 1 1 1
99510078 1 1 1 1 1 1
99510055 1 1 1 1 1 1
99509968 1 1 1 1 1 1
99510622 1 1 1 1 1 1
99510623 1 1 1 1 1 1
99510500 1 1 1 1 1 1
99510438 1 1 1 1 1 1
99510515 1 1 1 1 1 1
99510507 1 1 1 1 1 1
99510793 1 1 1 1 1 1
99511526 1 1 1 1 1 1
99511533 1 1 1 1 1 1
99511212 1 1 1 1 1 1
99512103 1 1 1 1 1 1
99512119 1 1 1 1 1 1
99512170 1 1 1 1 1 1
99512421 1 1 1 1 1 1
99512652 1 1 1 1 1 1
99512770 1 1 1 1 1 1
99513324 1 1 1 1 1 1
99513221 1 1 1 1 1 1
99513211 1 1 1 1 1 1
99513998 1 1 1 1 1 1
99513886 1 1 1 1 1 1
99513732 1 1 1 1 1 1
99513655 1 1 1 1 1 1
99513418 1 1 1 1 1 1
99514230 1 1 1 1 1 1
99514232 1 1 1 1 1 1
99514795 1 1 1 1 1 1
99514825 1 1 1 1 1 1
99514826 1 1 1 1 1 1
99514668 1 1 1 1 1 1
99514669 1 1 1 1 1 1
99514484 1 1 1 1 1 1
99514461 1 1 1 1 1 1
99514502 1 1 1 1 1 1
99514556 1 1 1 1 1 1
99514436 1 1 1 1 1 1
99514389 1 1 1 1 1 1
99515001 1 1 1 1 1 1
99514875 1 1 1 1 1 1
99515508 1 1 1 1 1 1
99515677 1 1 1 1 1 1
99515297 1 1 1 1 1 1
99515258 1 1 1 1 1 1
99515760 1 1 1 1 1 1
99516174 1 1 1 1 1 1
99516203 1 1 1 1 1 1
99516147 1 1 1 1 1 1
99516560 1 1 1 1 1 1
99516709 1 1 1 1 1 1
99517307 1 1 1 1 1 1
99517027 1 1 1 1 1 1
99517097 1 1 1 1 1 1
99517007 1 1 1 1 1 1
99516820 1 1 1 1 1 1
99517495 1 1 1 1 1 1
99517672 1 1 1 1 1 1
99517700 1 1 1 1 1 1
99518597 1 1 1 1 1 1
99518716 1 1 1 1 1 1
99518568 1 1 1 1 1 1
99519049 1 1 1 1 1 1
99519025 1 1 1 1 1 1
99519154 1 1 1 1 1 1
99519093 1 1 1 1 1 1
99519046 1 1 1 1 1 1
99519573 1 1 1 1 1 1
99519376 1 1 1 1 1 1
99520530 1 1 1 1 1 1
99521365 1 1 1 1 1 1
99521373 1 1 1 1 1 1
99520929 1 1 1 1 1 1
99521532 1 1 1 1 1 1
99521584 1 1 1 1 1 1
99521588 1 1 1 1 1 1
99522158 1 1 1 1 1 1
99522147 1 1 1 1 1 1
99522173 1 1 1 1 1 1
99521984 1 1 1 1 1 1
99522084 1 1 1 1 1 1
99522326 1 1 1 1 1 1
99522725 1 1 1 1 1 1
99522778 1 1 1 1 1 1
99522885 1 1 1 1 1 1
99523285 1 1 1 1 1 1
99523292 1 1 1 1 1 1
99523499 1 1 1 1 1 1
99524090 1 1 1 1 1 1
99524581 1 1 1 1 1 1
99524715 1 1 1 1 1 1
99524420 1 1 1 1 1 1
99524498 1 1 1 1 1 1
99524310 1 1 1 1 1 1
99525477 1 1 1 1 1 1
99525505 1 1 1 1 1 1
99525275 1 1 1 1 1 1
99525237 1 1 1 1 1 1
99525045 1 1 1 1 1 1
99525848 1 1 1 1 1 1
99526510 1 1 1 1 1 1
99527134 1 1 1 1 1 1
99527180 1 1 1 1 1 1
99526668 1 1 1 1 1 1
99526708 1 1 1 1 1 1
99527948 1 1 1 1 1 1
99527906 1 1 1 1 1 1
99527736 1 1 1 1 1 1
99528186 1 1 1 1 1 1
99528898 1 1 1 1 1 1
99528769 1 1 1 1 1 1
99528846 1 1 1 1 1 1
99528335 1 1 1 1 1 1
99529090 1 1 1 1 1 1
99529529 1 1 1 1 1 1
99529624 1 1 1 1 1 1
99529334 1 1 1 1 1 1
99529225 1 1 1 1 1 1
99529189 1 1 1 1 1 1
99529155 1 1 1 1 1 1
99530615 1 1 1 1 1 1
99531311 1 1 1 1 1 1
99531288 1 1 1 1 1 1
99531314 1 1 1 1 1 1
99531433 1 1 1 1 1 1
99532027 1 1 1 1 1 1
99532161 1 1 1 1 1 1
99532086 1 1 1 1 1 1
99531821 1 1 1 1 1 1
99531675 1 1 1 1 1 1
99531644 1 1 1 1 1 1
99532258 1 1 1 1 1 1
99532213 1 1 1 1 1 1
99532989 1 1 1 1 1 1
99532938 1 1 1 1 1 1
99533087 1 1 1 1 1 1
99533532 1 1 1 1 1 1
99533939 1 1 1 1 1 1
99534633 1 1 1 1 1 1
99534334 1 1 1 1 1 1
99534156 1 1 1 1 1 1
99535373 1 1 1 1 1 1
99535288 1 1 1 1 1 1
99535038 1 1 1 1 1 1
99535571 1 1 1 1 1 1
99535640 1 1 1 1 1 1
99536018 1 1 1 1 1 1
99535941 1 1 1 1 1 1
99536412 1 1 1 1 1 1
99536369 1 1 1 1 1 1
99536804 1 1 1 1 1 1
99536698 1 1 1 1 1 1
99536579 1 1 1 1 1 1
99537311 1 1 1 1 1 1
99537640 1 1 1 1 1 1
99537719 1 1 1 1 1 1
99537613 1 1 1 1 1 1
99538045 1 1 1 1 1 1
99538629 1 1 1 1 1 1
99538463 1 1 1 1 1 1
99538593 1 1 1 1 1 1
99538595 1 1 1 1 1 1
99538313 1 1 1 1 1 1
99538277 1 1 1 1 1 1
99538305 1 1 1 1 1 1
99539612 1 1 1 1 1 1
99539573 1 1 1 1 1 1
99539601 1 1 1 1 1 1
99539747 1 1 1 1 1 1
99539828 1 1 1 1 1 1
99540379 1 1 1 1 1 1
99540074 1 1 1 1 1 1
99540118 1 1 1 1 1 1
99539927 1 1 1 1 1 1
99539868 1 1 1 1 1 1
99540523 1 1 1 1 1 1
99540783 1 1 1 1 1 1
99542023 1 1 1 1 1 1
99541799 1 1 1 1 1 1
99541807 1 1 1 1 1 1
99541730 1 1 1 1 1 1
99541579 1 1 1 1 1 1
99541634 1 1 1 1 1 1
99542201 1 1 1 1 1 1
99542164 1 1 1 1 1 1
99542576 1 1 1 1 1 1
99542711 1 1 1 1 1 1
99542495 1 1 1 1 1 1
99543111 1 1 1 1 1 1
99543087 1 1 1 1 1 1
99542979 1 1 1 1 1 1
99543569 1 1 1 1 1 1
99543646 1 1 1 1 1 1
99543600 1 1 1 1 1 1
99543577 1 1 1 1 1 1
99543193 1 1 1 1 1 1
99543286 1 1 1 1 1 1
99544467 1 1 1 1 1 1
99544227 1 1 1 1 1 1
99400115 1 1 1 1 1 1
99402314 1 1 1 1 1 1
99403296 1 1 1 1 1 1
99404444 1 1 1 1 1 1
99404665 1 1 1 1 1 1
99405945 1 1 1 1 1 1
99406402 1 1 1 1 1 1
99408058 1 1 1 1 1 1
99408335 1 1 1 1 1 1
99409152 1 1 1 1 1 1
99410017 1 1 1 1 1 1
99409992 1 1 1 1 1 1
99410239 1 1 1 1 1 1
99410480 1 1 1 1 1 1
99410515 1 1 1 1 1 1
99411349 1 1 1 1 1 1
99415888 1 1 1 1 1 1
99417424 1 1 1 1 1 1
99419310 1 1 1 1 1 1
99423433 1 1 1 1 1 1
99422754 1 1 1 1 1 1
99423775 1 1 1 1 1 1
99424294 1 1 1 1 1 1
99426928 1 1 1 1 1 1
99426490 1 1 1 1 1 1
99427864 1 1 1 1 1 1
99428829 1 1 1 1 1 1
99428863 1 1 1 1 1 1
99430054 1 1 1 1 1 1
99433200 1 1 1 1 1 1
99300547 1 1 1 1 1 1
99300817 1 1 1 1 1 1
99300860 1 1 1 1 1 1
99301233 1 1 1 1 1 1
99301260 1 1 1 1 1 1
99301557 1 1 1 1 1 1
99302384 1 1 1 1 1 1
99302694 1 1 1 1 1 1
99303805 1 1 1 1 1 1
99304089 1 1 1 1 1 1
99304832 1 1 1 1 1 1
99304492 1 1 1 1 1 1
99305122 1 1 1 1 1 1
99500110 1 1 1 1 1 1
99500348 1 1 1 1 1 1
99501290 1 1 1 1 1 1
99502399 1 1 1 1 1 1
99503949 1 1 1 1 1 1
99504803 1 1 1 1 1 1
99505432 1 1 1 1 1 1
99507153 1 1 1 1 1 1
99506811 1 1 1 1 1 1
99507591 1 1 1 1 1 1
99509830 1 1 1 1 1 1
99509588 1 1 1 1 1 1
99510860 1 1 1 1 1 1
99511430 1 1 1 1 1 1
99511731 1 1 1 1 1 1
99513200 1 1 1 1 1 1
99512869 1 1 1 1 1 1
99512599 1 1 1 1 1 1
99513845 1 1 1 1 1 1
99515069 1 1 1 1 1 1
99516564 1 1 1 1 1 1
99517087 1 1 1 1 1 1
99518129 1 1 1 1 1 1
99518875 1 1 1 1 1 1
99518588 1 1 1 1 1 1
99519731 1 1 1 1 1 1
99521344 1 1 1 1 1 1
99521281 1 1 1 1 1 1
99521738 1 1 1 1 1 1
99523068 1 1 1 1 1 1
99523582 1 1 1 1 1 1
99524224 1 1 1 1 1 1
99525507 1 1 1 1 1 1
99525223 1 1 1 1 1 1
99526344 1 1 1 1 1 1
99526193 1 1 1 1 1 1
99527408 1 1 1 1 1 1
99528280 1 1 1 1 1 1
99528895 1 1 1 1 1 1
99528648 1 1 1 1 1 1
99528639 1 1 1 1 1 1
99529583 1 1 1 1 1 1
99529269 1 1 1 1 1 1
99530420 1 1 1 1 1 1
99530018 1 1 1 1 1 1
99532109 1 1 1 1 1 1
99531889 1 1 1 1 1 1
99532328 1 1 1 1 1 1
99533261 1 1 1 1 1 1
99534327 1 1 1 1 1 1
99535403 1 1 1 1 1 1
99535806 1 1 1 1 1 1
99538666 1 1 1 1 1 1
99538737 1 1 1 1 1 1
99539088 1 1 1 1 1 1
99541750 1 1 1 1 1 1
99543911 1 1 1 1 1 1
99544196 1 1 1 1 1 1
99408902 1 1 1 1 1 1
99414301 1 1 1 1 1 1
99434769 1 1 1 1 1 1
99434540 1 1 1 1 1 1
99504463 1 1 1 1 1 1
99507675 1 1 1 1 1 1
99508739 1 1 1 1 1 1
99518979 1 1 1 1 1 1
99519484 1 1 1 1 1 1
99522415 1 1 1 1 1 1
99525320 1 1 1 1 1 1
99528777 1 1 1 1 1 1
99530042 1 1 1 1 1 1
99531450 1 1 1 1 1 1
99531855 1 1 1 1 1 1
99422882 1 1 1 1 1 1
9910919 1 1 1 1 1 1
9910960 1 1 1 1 1 1
9911103 1 1 1 1 1 1
1002 1 1 1 1 1 1
553 1 1 1 1 1 1
9912343 1 1 1 1 1 1
9912422 1 1 1 1 1 1
467 1 1 1 1 1 1
976 1 1 1 1 1 1
1038 1 1 1 1 1 1
1041 1 1 1 1 1 1
1063 1 1 1 1 1 1
742 1 1 1 1 1 1
823 1 1 1 1 1 1
1073 1 1 1 1 1 1
9914015 1 1 1 1 1 1
9914016 1 1 1 1 1 1
584 1 1 1 1 1 1
216 1 1 1 1 1 1
881 1 1 1 1 1 1
906 1 1 1 1 1 1
99161500 1 1 1 1 1 1
99170913 1 1 1 1 1 1
99170911 1 1 1 1 1 1
99173309 1 1 1 1 1 1
99173612 1 1 1 1 1 1
99193401 1 1 1 1 1 1
99193300 1 1 1 1 1 1
99261000 1 1 1 1 1 1
99272803 1 1 1 1 1 1
9912327 1 1 1 1 1 1
9914509 1 1 1 1 1 1
99174322 1 1 1 1 1 1
99400543 1 1 1 1 1 1
99400637 1 1 1 1 1 1
99401725 1 1 1 1 1 1
99401830 1 1 1 1 1 1
99402149 1 1 1 1 1 1
99402923 1 1 1 1 1 1
99403044 1 1 1 1 1 1
99403497 1 1 1 1 1 1
99405090 1 1 1 1 1 1
99405224 1 1 1 1 1 1
99405428 1 1 1 1 1 1
99405459 1 1 1 1 1 1
99405676 1 1 1 1 1 1
99406092 1 1 1 1 1 1
99406280 1 1 1 1 1 1
99406228 1 1 1 1 1 1
99406322 1 1 1 1 1 1
99406751 1 1 1 1 1 1
99406836 1 1 1 1 1 1
99407105 1 1 1 1 1 1
99407294 1 1 1 1 1 1
99407446 1 1 1 1 1 1
99407700 1 1 1 1 1 1
99407872 1 1 1 1 1 1
99408002 1 1 1 1 1 1
99408143 1 1 1 1 1 1
99408119 1 1 1 1 1 1
99409416 1 1 1 1 1 1
99409457 1 1 1 1 1 1
99409505 1 1 1 1 1 1
99409811 1 1 1 1 1 1
99409808 1 1 1 1 1 1
99410063 1 1 1 1 1 1
99410258 1 1 1 1 1 1
99410460 1 1 1 1 1 1
99410646 1 1 1 1 1 1
99411318 1 1 1 1 1 1
99411745 1 1 1 1 1 1
99411846 1 1 1 1 1 1
99411942 1 1 1 1 1 1
99411986 1 1 1 1 1 1
99412347 1 1 1 1 1 1
99413236 1 1 1 1 1 1
99412485 1 1 1 1 1 1
99413920 1 1 1 1 1 1
99415217 1 1 1 1 1 1
99414834 1 1 1 1 1 1
99416535 1 1 1 1 1 1
99415835 1 1 1 1 1 1
99415790 1 1 1 1 1 1
99417402 1 1 1 1 1 1
99417296 1 1 1 1 1 1
99417593 1 1 1 1 1 1
99418548 1 1 1 1 1 1
99418436 1 1 1 1 1 1
99418307 1 1 1 1 1 1
99418191 1 1 1 1 1 1
99417871 1 1 1 1 1 1
99417762 1 1 1 1 1 1
99417936 1 1 1 1 1 1
99418902 1 1 1 1 1 1
99420400 1 1 1 1 1 1
99420208 1 1 1 1 1 1
99421941 1 1 1 1 1 1
99421622 1 1 1 1 1 1
99420915 1 1 1 1 1 1
99420964 1 1 1 1 1 1
99420846 1 1 1 1 1 1
99422435 1 1 1 1 1 1
99422136 1 1 1 1 1 1
99423723 1 1 1 1 1 1
99423669 1 1 1 1 1 1
99423884 1 1 1 1 1 1
99424130 1 1 1 1 1 1
99424107 1 1 1 1 1 1
99423803 1 1 1 1 1 1
99423910 1 1 1 1 1 1
99425340 1 1 1 1 1 1
99425363 1 1 1 1 1 1
99424825 1 1 1 1 1 1
99424190 1 1 1 1 1 1
99426328 1 1 1 1 1 1
99426580 1 1 1 1 1 1
99426437 1 1 1 1 1 1
99426007 1 1 1 1 1 1
99425948 1 1 1 1 1 1
99428352 1 1 1 1 1 1
99428413 1 1 1 1 1 1
99428359 1 1 1 1 1 1
99428074 1 1 1 1 1 1
99428152 1 1 1 1 1 1
99427782 1 1 1 1 1 1
99427762 1 1 1 1 1 1
99428942 1 1 1 1 1 1
99429123 1 1 1 1 1 1
99429498 1 1 1 1 1 1
99429554 1 1 1 1 1 1
99429258 1 1 1 1 1 1
99429239 1 1 1 1 1 1
99431680 1 1 1 1 1 1
99431900 1 1 1 1 1 1
99431978 1 1 1 1 1 1
99431413 1 1 1 1 1 1
99431549 1 1 1 1 1 1
99432316 1 1 1 1 1 1
99433692 1 1 1 1 1 1
99433427 1 1 1 1 1 1
99432786 1 1 1 1 1 1
99432890 1 1 1 1 1 1
99433812 1 1 1 1 1 1
99435390 1 1 1 1 1 1
99434221 1 1 1 1 1 1
99435742 1 1 1 1 1 1
99436933 1 1 1 1 1 1
99436496 1 1 1 1 1 1
99436011 1 1 1 1 1 1
99436295 1 1 1 1 1 1
99436258 1 1 1 1 1 1
99437305 1 1 1 1 1 1
99300490 1 1 1 1 1 1
99301366 1 1 1 1 1 1
99301161 1 1 1 1 1 1
99300999 1 1 1 1 1 1
99301119 1 1 1 1 1 1
99301109 1 1 1 1 1 1
99302231 1 1 1 1 1 1
99301988 1 1 1 1 1 1
99301930 1 1 1 1 1 1
99301961 1 1 1 1 1 1
99301784 1 1 1 1 1 1
99301927 1 1 1 1 1 1
99303019 1 1 1 1 1 1
99303002 1 1 1 1 1 1
99302955 1 1 1 1 1 1
99302970 1 1 1 1 1 1
99302896 1 1 1 1 1 1
99302672 1 1 1 1 1 1
99303343 1 1 1 1 1 1
99304017 1 1 1 1 1 1
99303952 1 1 1 1 1 1
99303822 1 1 1 1 1 1
99303483 1 1 1 1 1 1
99303566 1 1 1 1 1 1
99304237 1 1 1 1 1 1
99304858 1 1 1 1 1 1
99304775 1 1 1 1 1 1
99304509 1 1 1 1 1 1
99304484 1 1 1 1 1 1
99304400 1 1 1 1 1 1
99305011 1 1 1 1 1 1
99305035 1 1 1 1 1 1
99305583 1 1 1 1 1 1
99305519 1 1 1 1 1 1
99305385 1 1 1 1 1 1
99305281 1 1 1 1 1 1
99500795 1 1 1 1 1 1
99500654 1 1 1 1 1 1
99500657 1 1 1 1 1 1
99500595 1 1 1 1 1 1
99500318 1 1 1 1 1 1
99500978 1 1 1 1 1 1
99500942 1 1 1 1 1 1
99500946 1 1 1 1 1 1
99500816 1 1 1 1 1 1
99501464 1 1 1 1 1 1
99501254 1 1 1 1 1 1
99501324 1 1 1 1 1 1
99501188 1 1 1 1 1 1
99501118 1 1 1 1 1 1
99501753 1 1 1 1 1 1
99501683 1 1 1 1 1 1
99502389 1 1 1 1 1 1
99502328 1 1 1 1 1 1
99502086 1 1 1 1 1 1
99502242 1 1 1 1 1 1
99502154 1 1 1 1 1 1
99503163 1 1 1 1 1 1
99503221 1 1 1 1 1 1
99503096 1 1 1 1 1 1
99502947 1 1 1 1 1 1
99503317 1 1 1 1 1 1
99503343 1 1 1 1 1 1
99503390 1 1 1 1 1 1
99503365 1 1 1 1 1 1
99503805 1 1 1 1 1 1
99504121 1 1 1 1 1 1
99504817 1 1 1 1 1 1
99504925 1 1 1 1 1 1
99504638 1 1 1 1 1 1
99504337 1 1 1 1 1 1
99505135 1 1 1 1 1 1
99505042 1 1 1 1 1 1
99505578 1 1 1 1 1 1
99505657 1 1 1 1 1 1
99505695 1 1 1 1 1 1
99505530 1 1 1 1 1 1
99505193 1 1 1 1 1 1
99505276 1 1 1 1 1 1
99505174 1 1 1 1 1 1
99505839 1 1 1 1 1 1
99506088 1 1 1 1 1 1
99506752 1 1 1 1 1 1
99507343 1 1 1 1 1 1
99507214 1 1 1 1 1 1
99508172 1 1 1 1 1 1
99508157 1 1 1 1 1 1
99508106 1 1 1 1 1 1
99507915 1 1 1 1 1 1
99507972 1 1 1 1 1 1
99507725 1 1 1 1 1 1
99507793 1 1 1 1 1 1
99508957 1 1 1 1 1 1
99509149 1 1 1 1 1 1
99509541 1 1 1 1 1 1
99509494 1 1 1 1 1 1
99509964 1 1 1 1 1 1
99510707 1 1 1 1 1 1
99510380 1 1 1 1 1 1
99510317 1 1 1 1 1 1
99510518 1 1 1 1 1 1
99510739 1 1 1 1 1 1
99511194 1 1 1 1 1 1
99511343 1 1 1 1 1 1
99511191 1 1 1 1 1 1
99511024 1 1 1 1 1 1
99510935 1 1 1 1 1 1
99511728 1 1 1 1 1 1
99511984 1 1 1 1 1 1
99511999 1 1 1 1 1 1
99511765 1 1 1 1 1 1
99512388 1 1 1 1 1 1
99513121 1 1 1 1 1 1
99512731 1 1 1 1 1 1
99512603 1 1 1 1 1 1
99513219 1 1 1 1 1 1
99513871 1 1 1 1 1 1
99513821 1 1 1 1 1 1
99513416 1 1 1 1 1 1
99513827 1 1 1 1 1 1
99514597 1 1 1 1 1 1
99514398 1 1 1 1 1 1
99514335 1 1 1 1 1 1
99515606 1 1 1 1 1 1
99515619 1 1 1 1 1 1
99515342 1 1 1 1 1 1
99515292 1 1 1 1 1 1
99515132 1 1 1 1 1 1
99515870 1 1 1 1 1 1
99516504 1 1 1 1 1 1
99516228 1 1 1 1 1 1
99516112 1 1 1 1 1 1
99516260 1 1 1 1 1 1
99516210 1 1 1 1 1 1
99515946 1 1 1 1 1 1
99516655 1 1 1 1 1 1
99517287 1 1 1 1 1 1
99517278 1 1 1 1 1 1
99517218 1 1 1 1 1 1
99517332 1 1 1 1 1 1
99517477 1 1 1 1 1 1
99517369 1 1 1 1 1 1
99518145 1 1 1 1 1 1
99517597 1 1 1 1 1 1
99518858 1 1 1 1 1 1
99518746 1 1 1 1 1 1
99518631 1 1 1 1 1 1
99518763 1 1 1 1 1 1
99519012 1 1 1 1 1 1
99519493 1 1 1 1 1 1
99519431 1 1 1 1 1 1
99519536 1 1 1 1 1 1
99519577 1 1 1 1 1 1
99519271 1 1 1 1 1 1
99520432 1 1 1 1 1 1
99520051 1 1 1 1 1 1
99520803 1 1 1 1 1 1
99521292 1 1 1 1 1 1
99521223 1 1 1 1 1 1
99521200 1 1 1 1 1 1
99521175 1 1 1 1 1 1
99520925 1 1 1 1 1 1
99521607 1 1 1 1 1 1
99522179 1 1 1 1 1 1
99522261 1 1 1 1 1 1
99521974 1 1 1 1 1 1
99521805 1 1 1 1 1 1
99521704 1 1 1 1 1 1
99522938 1 1 1 1 1 1
99522970 1 1 1 1 1 1
99522822 1 1 1 1 1 1
99522908 1 1 1 1 1 1
99522808 1 1 1 1 1 1
99523213 1 1 1 1 1 1
99523782 1 1 1 1 1 1
99523674 1 1 1 1 1 1
99523593 1 1 1 1 1 1
99523541 1 1 1 1 1 1
99524032 1 1 1 1 1 1
99524615 1 1 1 1 1 1
99524579 1 1 1 1 1 1
99524437 1 1 1 1 1 1
99524465 1 1 1 1 1 1
99524453 1 1 1 1 1 1
99524314 1 1 1 1 1 1
99524161 1 1 1 1 1 1
99524871 1 1 1 1 1 1
99525585 1 1 1 1 1 1
99525991 1 1 1 1 1 1
99525992 1 1 1 1 1 1
99526437 1 1 1 1 1 1
99526455 1 1 1 1 1 1
99527233 1 1 1 1 1 1
99526936 1 1 1 1 1 1
99527440 1 1 1 1 1 1
99527389 1 1 1 1 1 1
99527936 1 1 1 1 1 1
99527996 1 1 1 1 1 1
99527489 1 1 1 1 1 1
99527658 1 1 1 1 1 1
99528228 1 1 1 1 1 1
99528708 1 1 1 1 1 1
99528634 1 1 1 1 1 1
99528361 1 1 1 1 1 1
99528382 1 1 1 1 1 1
99529702 1 1 1 1 1 1
99529369 1 1 1 1 1 1
99529738 1 1 1 1 1 1
99530452 1 1 1 1 1 1
99530404 1 1 1 1 1 1
99530276 1 1 1 1 1 1
99530293 1 1 1 1 1 1
99530255 1 1 1 1 1 1
99530681 1 1 1 1 1 1
99531149 1 1 1 1 1 1
99531172 1 1 1 1 1 1
99531410 1 1 1 1 1 1
99531504 1 1 1 1 1 1
99531542 1 1 1 1 1 1
99532127 1 1 1 1 1 1
99532311 1 1 1 1 1 1
99532767 1 1 1 1 1 1
99532744 1 1 1 1 1 1
99532421 1 1 1 1 1 1
99532448 1 1 1 1 1 1
99533042 1 1 1 1 1 1
99533198 1 1 1 1 1 1
99533673 1 1 1 1 1 1
99533299 1 1 1 1 1 1
99533942 1 1 1 1 1 1
99533968 1 1 1 1 1 1
99534415 1 1 1 1 1 1
99534399 1 1 1 1 1 1
99535388 1 1 1 1 1 1
99535445 1 1 1 1 1 1
99535294 1 1 1 1 1 1
99534904 1 1 1 1 1 1
99535627 1 1 1 1 1 1
99536327 1 1 1 1 1 1
99536119 1 1 1 1 1 1
99536008 1 1 1 1 1 1
99535802 1 1 1 1 1 1
99535920 1 1 1 1 1 1
99537075 1 1 1 1 1 1
99536739 1 1 1 1 1 1
99536703 1 1 1 1 1 1
99537216 1 1 1 1 1 1
99537169 1 1 1 1 1 1
99537616 1 1 1 1 1 1
99537556 1 1 1 1 1 1
99537509 1 1 1 1 1 1
99538013 1 1 1 1 1 1
99538193 1 1 1 1 1 1
99538771 1 1 1 1 1 1
99538800 1 1 1 1 1 1
99538698 1 1 1 1 1 1
99538391 1 1 1 1 1 1
99539624 1 1 1 1 1 1
99539780 1 1 1 1 1 1
99539710 1 1 1 1 1 1
99540291 1 1 1 1 1 1
99540397 1 1 1 1 1 1
99540269 1 1 1 1 1 1
99540270 1 1 1 1 1 1
99540255 1 1 1 1 1 1
99539924 1 1 1 1 1 1
99540022 1 1 1 1 1 1
99539960 1 1 1 1 1 1
99539909 1 1 1 1 1 1
99541179 1 1 1 1 1 1
99540893 1 1 1 1 1 1
99541438 1 1 1 1 1 1
99541323 1 1 1 1 1 1
99541376 1 1 1 1 1 1
99541725 1 1 1 1 1 1
99542292 1 1 1 1 1 1
99542414 1 1 1 1 1 1
99542994 1 1 1 1 1 1
99543579 1 1 1 1 1 1
99543732 1 1 1 1 1 1
99543975 1 1 1 1 1 1
99544470 1 1 1 1 1 1
99544101 1 1 1 1 1 1
99544622 1 1 1 1 1 1
99544667 1 1 1 1 1 1
99544722 1 1 1 1 1 1
99402292 1 1 1 1 1 1
99403786 1 1 1 1 1 1
99410099 1 1 1 1 1 1
99414149 1 1 1 1 1 1
99415431 1 1 1 1 1 1
99416491 1 1 1 1 1 1
99418263 1 1 1 1 1 1
99417901 1 1 1 1 1 1
99418966 1 1 1 1 1 1
99426101 1 1 1 1 1 1
99428586 1 1 1 1 1 1
99429100 1 1 1 1 1 1
99431509 1 1 1 1 1 1
99432384 1 1 1 1 1 1
99435174 1 1 1 1 1 1
99434215 1 1 1 1 1 1
99434464 1 1 1 1 1 1
99436875 1 1 1 1 1 1
99437301 1 1 1 1 1 1
99300076 1 1 1 1 1 1
99300566 1 1 1 1 1 1
99301367 1 1 1 1 1 1
99303609 1 1 1 1 1 1
99304840 1 1 1 1 1 1
99304341 1 1 1 1 1 1
99500218 1 1 1 1 1 1
99501874 1 1 1 1 1 1
99503112 1 1 1 1 1 1
99503016 1 1 1 1 1 1
99503341 1 1 1 1 1 1
99504907 1 1 1 1 1 1
99504915 1 1 1 1 1 1
99506753 1 1 1 1 1 1
99507385 1 1 1 1 1 1
99508358 1 1 1 1 1 1
99508934 1 1 1 1 1 1
99510555 1 1 1 1 1 1
99511432 1 1 1 1 1 1
99512972 1 1 1 1 1 1
99514366 1 1 1 1 1 1
99515139 1 1 1 1 1 1
99516198 1 1 1 1 1 1
99517931 1 1 1 1 1 1
99517754 1 1 1 1 1 1
99518734 1 1 1 1 1 1
99519780 1 1 1 1 1 1
99519825 1 1 1 1 1 1
99520948 1 1 1 1 1 1
99522191 1 1 1 1 1 1
99523747 1 1 1 1 1 1
99524637 1 1 1 1 1 1
99524326 1 1 1 1 1 1
99525781 1 1 1 1 1 1
99525605 1 1 1 1 1 1
99526498 1 1 1 1 1 1
99526898 1 1 1 1 1 1
99527396 1 1 1 1 1 1
99528791 1 1 1 1 1 1
99530351 1 1 1 1 1 1
99530832 1 1 1 1 1 1
99531564 1 1 1 1 1 1
99531948 1 1 1 1 1 1
99531964 1 1 1 1 1 1
99532687 1 1 1 1 1 1
99533239 1 1 1 1 1 1
99534083 1 1 1 1 1 1
99534149 1 1 1 1 1 1
99534126 1 1 1 1 1 1
99535499 1 1 1 1 1 1
99536239 1 1 1 1 1 1
99537819 1 1 1 1 1 1
99538245 1 1 1 1 1 1
99539238 1 1 1 1 1 1
99539758 1 1 1 1 1 1
99539979 1 1 1 1 1 1
99540642 1 1 1 1 1 1
99540922 1 1 1 1 1 1
99540913 1 1 1 1 1 1
99540777 1 1 1 1 1 1
99542317 1 1 1 1 1 1
99542439 1 1 1 1 1 1
99543412 1 1 1 1 1 1
99543242 1 1 1 1 1 1
99416736 1 1 1 1 1 1
99300542 1 1 1 1 1 1
99300556 1 1 1 1 1 1
99302795 1 1 1 1 1 1
99303434 1 1 1 1 1 1
99305115 1 1 1 1 1 1
99504632 1 1 1 1 1 1
99505125 1 1 1 1 1 1
99507060 1 1 1 1 1 1
99511511 1 1 1 1 1 1
99513303 1 1 1 1 1 1
99516110 1 1 1 1 1 1
99524260 1 1 1 1 1 1
99527853 1 1 1 1 1 1
99528569 1 1 1 1 1 1
99530269 1 1 1 1 1 1
99533318 1 1 1 1 1 1
99535177 1 1 1 1 1 1
99425633 1 1 1 1 1 1
99300538 1 1 1 1 1 1
99526766 1 1 1 1 1 1
99529771 1 1 1 1 1 1
99423103 1 1 1 1 1 1
99423970 1 1 1 1 1 1
9910302 1 1 1 1 1 1
1181 1 1 1 1 1 1
1189 1 1 1 1 1 1
9911010 1 1 1 1 1 1
9911407 1 1 1 1 1 1
60001 1 1 1 1 1 1
505 1 1 1 1 1 1
9912455 1 1 1 1 1 1
9912641 1 1 1 1 1 1
796 1 1 1 1 1 1
9913403 1 1 1 1 1 1
1014 1 1 1 1 1 1
1157 1 1 1 1 1 1
437 1 1 1 1 1 1
760 1 1 1 1 1 1
214 1 1 1 1 1 1
235 1 1 1 1 1 1
281 1 1 1 1 1 1
9934726 1 1 1 1 1 1
99123002 1 1 1 1 1 1
99160300 1 1 1 1 1 1
99164300 1 1 1 1 1 1
99170817 1 1 1 1 1 1
99171702 1 1 1 1 1 1
99173101 1 1 1 1 1 1
99174743 1 1 1 1 1 1
99222303 1 1 1 1 1 1
99262301 1 1 1 1 1 1
99274300 1 1 1 1 1 1
9914792 1 1 1 1 1 1
99400436 1 1 1 1 1 1
99400563 1 1 1 1 1 1
99401101 1 1 1 1 1 1
99401289 1 1 1 1 1 1
99401491 1 1 1 1 1 1
99401700 1 1 1 1 1 1
99401948 1 1 1 1 1 1
99402365 1 1 1 1 1 1
99403735 1 1 1 1 1 1
99404029 1 1 1 1 1 1
99403961 1 1 1 1 1 1
99404190 1 1 1 1 1 1
99404385 1 1 1 1 1 1
99404462 1 1 1 1 1 1
99404653 1 1 1 1 1 1
99405193 1 1 1 1 1 1
99405516 1 1 1 1 1 1
99405619 1 1 1 1 1 1
99405723 1 1 1 1 1 1
99406996 1 1 1 1 1 1
99407535 1 1 1 1 1 1
99407647 1 1 1 1 1 1
99407682 1 1 1 1 1 1
99407967 1 1 1 1 1 1
99408045 1 1 1 1 1 1
99408457 1 1 1 1 1 1
99408950 1 1 1 1 1 1
99409460 1 1 1 1 1 1
99409942 1 1 1 1 1 1
99410458 1 1 1 1 1 1
99410511 1 1 1 1 1 1
99410733 1 1 1 1 1 1
99411412 1 1 1 1 1 1
99411542 1 1 1 1 1 1
99411660 1 1 1 1 1 1
99413491 1 1 1 1 1 1
99412641 1 1 1 1 1 1
99412782 1 1 1 1 1 1
99413973 1 1 1 1 1 1
99415062 1 1 1 1 1 1
99414866 1 1 1 1 1 1
99414672 1 1 1 1 1 1
99414231 1 1 1 1 1 1
99415607 1 1 1 1 1 1
99415711 1 1 1 1 1 1
99415539 1 1 1 1 1 1
99416817 1 1 1 1 1 1
99416971 1 1 1 1 1 1
99416397 1 1 1 1 1 1
99417231 1 1 1 1 1 1
99417419 1 1 1 1 1 1
99418535 1 1 1 1 1 1
99418625 1 1 1 1 1 1
99418354 1 1 1 1 1 1
99418155 1 1 1 1 1 1
99417819 1 1 1 1 1 1
99417796 1 1 1 1 1 1
99417650 1 1 1 1 1 1
99419167 1 1 1 1 1 1
99419110 1 1 1 1 1 1
99420378 1 1 1 1 1 1
99420220 1 1 1 1 1 1
99420011 1 1 1 1 1 1
99419654 1 1 1 1 1 1
99419471 1 1 1 1 1 1
99419458 1 1 1 1 1 1
99420654 1 1 1 1 1 1
99420668 1 1 1 1 1 1
99420639 1 1 1 1 1 1
99421371 1 1 1 1 1 1
99421145 1 1 1 1 1 1
99421171 1 1 1 1 1 1
99421029 1 1 1 1 1 1
99422311 1 1 1 1 1 1
99423033 1 1 1 1 1 1
99422945 1 1 1 1 1 1
99423866 1 1 1 1 1 1
99425050 1 1 1 1 1 1
99425327 1 1 1 1 1 1
99424344 1 1 1 1 1 1
99424255 1 1 1 1 1 1
99424485 1 1 1 1 1 1
99424409 1 1 1 1 1 1
99426417 1 1 1 1 1 1
99427295 1 1 1 1 1 1
99427383 1 1 1 1 1 1
99427507 1 1 1 1 1 1
99427453 1 1 1 1 1 1
99428501 1 1 1 1 1 1
99428316 1 1 1 1 1 1
99427624 1 1 1 1 1 1
99430172 1 1 1 1 1 1
99429935 1 1 1 1 1 1
99429916 1 1 1 1 1 1
99431889 1 1 1 1 1 1
99431725 1 1 1 1 1 1
99431383 1 1 1 1 1 1
99431070 1 1 1 1 1 1
99432181 1 1 1 1 1 1
99432128 1 1 1 1 1 1
99432285 1 1 1 1 1 1
99433556 1 1 1 1 1 1
99433627 1 1 1 1 1 1
99433483 1 1 1 1 1 1
99432957 1 1 1 1 1 1
99432662 1 1 1 1 1 1
99434092 1 1 1 1 1 1
99433831 1 1 1 1 1 1
99433843 1 1 1 1 1 1
99434015 1 1 1 1 1 1
99434679 1 1 1 1 1 1
99434564 1 1 1 1 1 1
99435632 1 1 1 1 1 1
99437077 1 1 1 1 1 1
99436735 1 1 1 1 1 1
99436675 1 1 1 1 1 1
99300583 1 1 1 1 1 1
99301393 1 1 1 1 1 1
99301547 1 1 1 1 1 1
99301502 1 1 1 1 1 1
99301075 1 1 1 1 1 1
99302199 1 1 1 1 1 1
99301793 1 1 1 1 1 1
99302455 1 1 1 1 1 1
99303147 1 1 1 1 1 1
99303123 1 1 1 1 1 1
99302872 1 1 1 1 1 1
99302888 1 1 1 1 1 1
99302904 1 1 1 1 1 1
99302987 1 1 1 1 1 1
99302773 1 1 1 1 1 1
99302632 1 1 1 1 1 1
99302763 1 1 1 1 1 1
99303950 1 1 1 1 1 1
99303899 1 1 1 1 1 1
99303714 1 1 1 1 1 1
99303595 1 1 1 1 1 1
99303445 1 1 1 1 1 1
99304061 1 1 1 1 1 1
99304680 1 1 1 1 1 1
99304761 1 1 1 1 1 1
99304499 1 1 1 1 1 1
99304264 1 1 1 1 1 1
99304437 1 1 1 1 1 1
99304425 1 1 1 1 1 1
99305601 1 1 1 1 1 1
99305541 1 1 1 1 1 1
99305274 1 1 1 1 1 1
99305367 1 1 1 1 1 1
99305380 1 1 1 1 1 1
99305395 1 1 1 1 1 1
99500162 1 1 1 1 1 1
99500429 1 1 1 1 1 1
99500449 1 1 1 1 1 1
99500278 1 1 1 1 1 1
99500879 1 1 1 1 1 1
99501837 1 1 1 1 1 1
99501669 1 1 1 1 1 1
99502113 1 1 1 1 1 1
99502167 1 1 1 1 1 1
99501907 1 1 1 1 1 1
99502657 1 1 1 1 1 1
99503147 1 1 1 1 1 1
99502704 1 1 1 1 1 1
99502718 1 1 1 1 1 1
99502720 1 1 1 1 1 1
99503427 1 1 1 1 1 1
99503575 1 1 1 1 1 1
99504820 1 1 1 1 1 1
99504649 1 1 1 1 1 1
99504535 1 1 1 1 1 1
99504737 1 1 1 1 1 1
99505092 1 1 1 1 1 1
99505435 1 1 1 1 1 1
99505386 1 1 1 1 1 1
99505861 1 1 1 1 1 1
99505838 1 1 1 1 1 1
99505774 1 1 1 1 1 1
99506596 1 1 1 1 1 1
99506539 1 1 1 1 1 1
99506391 1 1 1 1 1 1
99506316 1 1 1 1 1 1
99506127 1 1 1 1 1 1
99506645 1 1 1 1 1 1
99507339 1 1 1 1 1 1
99508018 1 1 1 1 1 1
99508006 1 1 1 1 1 1
99507784 1 1 1 1 1 1
99507728 1 1 1 1 1 1
99508346 1 1 1 1 1 1
99509040 1 1 1 1 1 1
99508772 1 1 1 1 1 1
99508492 1 1 1 1 1 1
99508658 1 1 1 1 1 1
99509089 1 1 1 1 1 1
99509246 1 1 1 1 1 1
99509806 1 1 1 1 1 1
99509833 1 1 1 1 1 1
99509632 1 1 1 1 1 1
99509455 1 1 1 1 1 1
99509431 1 1 1 1 1 1
99510069 1 1 1 1 1 1
99510045 1 1 1 1 1 1
99510547 1 1 1 1 1 1
99510669 1 1 1 1 1 1
99510540 1 1 1 1 1 1
99510144 1 1 1 1 1 1
99510282 1 1 1 1 1 1
99510899 1 1 1 1 1 1
99511145 1 1 1 1 1 1
99511052 1 1 1 1 1 1
99511092 1 1 1 1 1 1
99511595 1 1 1 1 1 1
99511752 1 1 1 1 1 1
99512236 1 1 1 1 1 1
99511979 1 1 1 1 1 1
99512117 1 1 1 1 1 1
99511816 1 1 1 1 1 1
99511959 1 1 1 1 1 1
99511909 1 1 1 1 1 1
99512475 1 1 1 1 1 1
99513028 1 1 1 1 1 1
99513066 1 1 1 1 1 1
99513181 1 1 1 1 1 1
99512963 1 1 1 1 1 1
99512757 1 1 1 1 1 1
99513973 1 1 1 1 1 1
99513767 1 1 1 1 1 1
99513582 1 1 1 1 1 1
99513415 1 1 1 1 1 1
99513520 1 1 1 1 1 1
99513411 1 1 1 1 1 1
99514139 1 1 1 1 1 1
99514657 1 1 1 1 1 1
99514749 1 1 1 1 1 1
99514788 1 1 1 1 1 1
99514792 1 1 1 1 1 1
99514426 1 1 1 1 1 1
99515680 1 1 1 1 1 1
99515495 1 1 1 1 1 1
99515573 1 1 1 1 1 1
99515313 1 1 1 1 1 1
99515473 1 1 1 1 1 1
99515186 1 1 1 1 1 1
99515148 1 1 1 1 1 1
99515230 1 1 1 1 1 1
99515703 1 1 1 1 1 1
99516447 1 1 1 1 1 1
99516273 1 1 1 1 1 1
99516041 1 1 1 1 1 1
99516069 1 1 1 1 1 1
99516965 1 1 1 1 1 1
99517063 1 1 1 1 1 1
99517064 1 1 1 1 1 1
99516758 1 1 1 1 1 1
99516902 1 1 1 1 1 1
99517423 1 1 1 1 1 1
99517496 1 1 1 1 1 1
99517511 1 1 1 1 1 1
99518061 1 1 1 1 1 1
99518095 1 1 1 1 1 1
99517636 1 1 1 1 1 1
99517958 1 1 1 1 1 1
99518311 1 1 1 1 1 1
99518839 1 1 1 1 1 1
99519727 1 1 1 1 1 1
99519808 1 1 1 1 1 1
99519476 1 1 1 1 1 1
99519237 1 1 1 1 1 1
99519341 1 1 1 1 1 1
99519964 1 1 1 1 1 1
99520230 1 1 1 1 1 1
99520388 1 1 1 1 1 1
99520233 1 1 1 1 1 1
99521377 1 1 1 1 1 1
99521211 1 1 1 1 1 1
99521229 1 1 1 1 1 1
99521541 1 1 1 1 1 1
99522009 1 1 1 1 1 1
99521860 1 1 1 1 1 1
99522088 1 1 1 1 1 1
99522306 1 1 1 1 1 1
99522834 1 1 1 1 1 1
99522558 1 1 1 1 1 1
99523246 1 1 1 1 1 1
99524058 1 1 1 1 1 1
99524762 1 1 1 1 1 1
99524413 1 1 1 1 1 1
99524479 1 1 1 1 1 1
99524382 1 1 1 1 1 1
99524195 1 1 1 1 1 1
99524916 1 1 1 1 1 1
99524805 1 1 1 1 1 1
99525520 1 1 1 1 1 1
99525404 1 1 1 1 1 1
99525266 1 1 1 1 1 1
99525162 1 1 1 1 1 1
99525729 1 1 1 1 1 1
99525756 1 1 1 1 1 1
99525629 1 1 1 1 1 1
99526363 1 1 1 1 1 1
99526382 1 1 1 1 1 1
99525931 1 1 1 1 1 1
99525997 1 1 1 1 1 1
99525974 1 1 1 1 1 1
99525863 1 1 1 1 1 1
99526561 1 1 1 1 1 1
99527102 1 1 1 1 1 1
99526985 1 1 1 1 1 1
99526973 1 1 1 1 1 1
99526665 1 1 1 1 1 1
99528024 1 1 1 1 1 1
99528027 1 1 1 1 1 1
99527912 1 1 1 1 1 1
99528005 1 1 1 1 1 1
99528033 1 1 1 1 1 1
99527669 1 1 1 1 1 1
99527467 1 1 1 1 1 1
99528229 1 1 1 1 1 1
99528507 1 1 1 1 1 1
99528601 1 1 1 1 1 1
99528578 1 1 1 1 1 1
99528342 1 1 1 1 1 1
99528966 1 1 1 1 1 1
99529095 1 1 1 1 1 1
99529668 1 1 1 1 1 1
99529448 1 1 1 1 1 1
99529847 1 1 1 1 1 1
99529900 1 1 1 1 1 1
99530449 1 1 1 1 1 1
99530248 1 1 1 1 1 1
99530185 1 1 1 1 1 1
99530226 1 1 1 1 1 1
99530120 1 1 1 1 1 1
99530124 1 1 1 1 1 1
99530610 1 1 1 1 1 1
99531280 1 1 1 1 1 1
99531307 1 1 1 1 1 1
99530784 1 1 1 1 1 1
99530966 1 1 1 1 1 1
99530910 1 1 1 1 1 1
99530846 1 1 1 1 1 1
99530924 1 1 1 1 1 1
99531415 1 1 1 1 1 1
99531520 1 1 1 1 1 1
99531936 1 1 1 1 1 1
99532001 1 1 1 1 1 1
99531963 1 1 1 1 1 1
99531651 1 1 1 1 1 1
99531693 1 1 1 1 1 1
99533028 1 1 1 1 1 1
99532583 1 1 1 1 1 1
99532596 1 1 1 1 1 1
99532493 1 1 1 1 1 1
99533757 1 1 1 1 1 1
99534517 1 1 1 1 1 1
99534562 1 1 1 1 1 1
99534525 1 1 1 1 1 1
99534677 1 1 1 1 1 1
99534454 1 1 1 1 1 1
99534742 1 1 1 1 1 1
99535423 1 1 1 1 1 1
99535562 1 1 1 1 1 1
99536099 1 1 1 1 1 1
99535742 1 1 1 1 1 1
99535743 1 1 1 1 1 1
99537029 1 1 1 1 1 1
99537031 1 1 1 1 1 1
99537212 1 1 1 1 1 1
99537285 1 1 1 1 1 1
99537939 1 1 1 1 1 1
99537710 1 1 1 1 1 1
99537477 1 1 1 1 1 1
99537491 1 1 1 1 1 1
99537521 1 1 1 1 1 1
99538091 1 1 1 1 1 1
99538097 1 1 1 1 1 1
99538516 1 1 1 1 1 1
99538822 1 1 1 1 1 1
99539528 1 1 1 1 1 1
99539580 1 1 1 1 1 1
99539453 1 1 1 1 1 1
99539281 1 1 1 1 1 1
99539262 1 1 1 1 1 1
99540040 1 1 1 1 1 1
99540585 1 1 1 1 1 1
99540471 1 1 1 1 1 1
99540667 1 1 1 1 1 1
99540670 1 1 1 1 1 1
99541279 1 1 1 1 1 1
99541971 1 1 1 1 1 1
99541657 1 1 1 1 1 1
99541707 1 1 1 1 1 1
99542314 1 1 1 1 1 1
99542211 1 1 1 1 1 1
99542151 1 1 1 1 1 1
99542763 1 1 1 1 1 1
99542343 1 1 1 1 1 1
99543668 1 1 1 1 1 1
99543733 1 1 1 1 1 1
99543486 1 1 1 1 1 1
99543563 1 1 1 1 1 1
99543876 1 1 1 1 1 1
99543831 1 1 1 1 1 1
99544523 1 1 1 1 1 1
99544569 1 1 1 1 1 1
99544527 1 1 1 1 1 1
99544199 1 1 1 1 1 1
99543982 1 1 1 1 1 1
99544037 1 1 1 1 1 1
99400279 1 1 1 1 1 1
99405783 1 1 1 1 1 1
99406103 1 1 1 1 1 1
99409397 1 1 1 1 1 1
99409816 1 1 1 1 1 1
99412702 1 1 1 1 1 1
99418090 1 1 1 1 1 1
99418832 1 1 1 1 1 1
99419185 1 1 1 1 1 1
99420114 1 1 1 1 1 1
99419942 1 1 1 1 1 1
99419952 1 1 1 1 1 1
99420690 1 1 1 1 1 1
99423245 1 1 1 1 1 1
99423840 1 1 1 1 1 1
99425352 1 1 1 1 1 1
99425024 1 1 1 1 1 1
99426703 1 1 1 1 1 1
99428510 1 1 1 1 1 1
99428907 1 1 1 1 1 1
99430488 1 1 1 1 1 1
99430513 1 1 1 1 1 1
99433704 1 1 1 1 1 1
99434851 1 1 1 1 1 1
99300565 1 1 1 1 1 1
99300139 1 1 1 1 1 1
99301865 1 1 1 1 1 1
99302791 1 1 1 1 1 1
99303915 1 1 1 1 1 1
99304693 1 1 1 1 1 1
99500931 1 1 1 1 1 1
99501532 1 1 1 1 1 1
99503775 1 1 1 1 1 1
99503907 1 1 1 1 1 1
99503677 1 1 1 1 1 1
99505314 1 1 1 1 1 1
99506286 1 1 1 1 1 1
99507421 1 1 1 1 1 1
99507236 1 1 1 1 1 1
99507136 1 1 1 1 1 1
99507564 1 1 1 1 1 1
99509162 1 1 1 1 1 1
99510644 1 1 1 1 1 1
99510635 1 1 1 1 1 1
99510980 1 1 1 1 1 1
99512735 1 1 1 1 1 1
99512595 1 1 1 1 1 1
99513286 1 1 1 1 1 1
99514378 1 1 1 1 1 1
99515026 1 1 1 1 1 1
99515527 1 1 1 1 1 1
99515229 1 1 1 1 1 1
99517237 1 1 1 1 1 1
99518317 1 1 1 1 1 1
99518782 1 1 1 1 1 1
99520425 1 1 1 1 1 1
99520158 1 1 1 1 1 1
99523864 1 1 1 1 1 1
99523555 1 1 1 1 1 1
99526298 1 1 1 1 1 1
99527212 1 1 1 1 1 1
99527402 1 1 1 1 1 1
99527442 1 1 1 1 1 1
99530616 1 1 1 1 1 1
99531070 1 1 1 1 1 1
99531084 1 1 1 1 1 1
99530763 1 1 1 1 1 1
99533668 1 1 1 1 1 1
99536920 1 1 1 1 1 1
99536889 1 1 1 1 1 1
99536654 1 1 1 1 1 1
99538504 1 1 1 1 1 1
99539824 1 1 1 1 1 1
99543622 1 1 1 1 1 1
99543323 1 1 1 1 1 1
99405199 1 1 1 1 1 1
99406156 1 1 1 1 1 1
99416944 1 1 1 1 1 1
99417846 1 1 1 1 1 1
99426264 1 1 1 1 1 1
99428400 1 1 1 1 1 1
99429538 1 1 1 1 1 1
99301342 1 1 1 1 1 1
99507689 1 1 1 1 1 1
99509946 1 1 1 1 1 1
99510604 1 1 1 1 1 1
99512948 1 1 1 1 1 1
99513320 1 1 1 1 1 1
99523012 1 1 1 1 1 1
99526182 1 1 1 1 1 1
99528809 1 1 1 1 1 1
99538632 1 1 1 1 1 1
99541893 1 1 1 1 1 1
99541796 1 1 1 1 1 1
99425108 1 1 1 1 1 1
99304398 1 1 1 1 1 1
99513131 1 1 1 1 1 1
99528019 1 1 1 1 1 1
99538288 1 1 1 1 1 1
631 1 1 1 1 1 1
9911806 1 1 1 1 1 1
9912200 1 1 1 1 1 1
967 1 1 1 1 1 1
9912543 1 1 1 1 1 1
9912554 1 1 1 1 1 1
472 1 1 1 1 1 1
601 1 1 1 1 1 1
112001 1 1 1 1 1 1
9913210 1 1 1 1 1 1
9913318 1 1 1 1 1 1
9914502 1 1 1 1 1 1
9914500 1 1 1 1 1 1
209 1 1 1 1 1 1
849 1 1 1 1 1 1
220 1 1 1 1 1 1
9932901 1 1 1 1 1 1
9934728 1 1 1 1 1 1
99161900 1 1 1 1 1 1
99161200 1 1 1 1 1 1
99163500 1 1 1 1 1 1
99170925 1 1 1 1 1 1
99170921 1 1 1 1 1 1
99171607 1 1 1 1 1 1
99171902 1 1 1 1 1 1
99174318 1 1 1 1 1 1
99174741 1 1 1 1 1 1
99261800 1 1 1 1 1 1
99263101 1 1 1 1 1 1
99291201 1 1 1 1 1 1
9912640 1 1 1 1 1 1
9912551 1 1 1 1 1 1
99400389 1 1 1 1 1 1
99400698 1 1 1 1 1 1
99401571 1 1 1 1 1 1
99401522 1 1 1 1 1 1
99401658 1 1 1 1 1 1
99401625 1 1 1 1 1 1
99402730 1 1 1 1 1 1
99402892 1 1 1 1 1 1
99403218 1 1 1 1 1 1
99403271 1 1 1 1 1 1
99403350 1 1 1 1 1 1
99403815 1 1 1 1 1 1
99403910 1 1 1 1 1 1
99404338 1 1 1 1 1 1
99404731 1 1 1 1 1 1
99405119 1 1 1 1 1 1
99405838 1 1 1 1 1 1
99406417 1 1 1 1 1 1
99406731 1 1 1 1 1 1
99407290 1 1 1 1 1 1
99407588 1 1 1 1 1 1
99407698 1 1 1 1 1 1
99408106 1 1 1 1 1 1
99408410 1 1 1 1 1 1
99408516 1 1 1 1 1 1
99408608 1 1 1 1 1 1
99409796 1 1 1 1 1 1
99409927 1 1 1 1 1 1
99409970 1 1 1 1 1 1
99410395 1 1 1 1 1 1
99410692 1 1 1 1 1 1
99411126 1 1 1 1 1 1
99411698 1 1 1 1 1 1
99411655 1 1 1 1 1 1
99412114 1 1 1 1 1 1
99412341 1 1 1 1 1 1
99413443 1 1 1 1 1 1
99413018 1 1 1 1 1 1
99412946 1 1 1 1 1 1
99413158 1 1 1 1 1 1
99412592 1 1 1 1 1 1
99412570 1 1 1 1 1 1
99414052 1 1 1 1 1 1
99414844 1 1 1 1 1 1
99414900 1 1 1 1 1 1
99415425 1 1 1 1 1 1
99416805 1 1 1 1 1 1
99415780 1 1 1 1 1 1
99416076 1 1 1 1 1 1
99417114 1 1 1 1 1 1
99417135 1 1 1 1 1 1
99417472 1 1 1 1 1 1
99418620 1 1 1 1 1 1
99418214 1 1 1 1 1 1
99418883 1 1 1 1 1 1
99419150 1 1 1 1 1 1
99419019 1 1 1 1 1 1
99419703 1 1 1 1 1 1
99419339 1 1 1 1 1 1
99419259 1 1 1 1 1 1
99420615 1 1 1 1 1 1
99420775 1 1 1 1 1 1
99420543 1 1 1 1 1 1
99420795 1 1 1 1 1 1
99421745 1 1 1 1 1 1
99421689 1 1 1 1 1 1
99421505 1 1 1 1 1 1
99421255 1 1 1 1 1 1
99420952 1 1 1 1 1 1
99421022 1 1 1 1 1 1
99422151 1 1 1 1 1 1
99423622 1 1 1 1 1 1
99422671 1 1 1 1 1 1
99424741 1 1 1 1 1 1
99424495 1 1 1 1 1 1
99425701 1 1 1 1 1 1
99426593 1 1 1 1 1 1
99425946 1 1 1 1 1 1
99425883 1 1 1 1 1 1
99427433 1 1 1 1 1 1
99427200 1 1 1 1 1 1
99427263 1 1 1 1 1 1
99427355 1 1 1 1 1 1
99427152 1 1 1 1 1 1
99427489 1 1 1 1 1 1
99427494 1 1 1 1 1 1
99428511 1 1 1 1 1 1
99428131 1 1 1 1 1 1
99427853 1 1 1 1 1 1
99429141 1 1 1 1 1 1
99430021 1 1 1 1 1 1
99429733 1 1 1 1 1 1
99429693 1 1 1 1 1 1
99429265 1 1 1 1 1 1
99429472 1 1 1 1 1 1
99429555 1 1 1 1 1 1
99429490 1 1 1 1 1 1
99431917 1 1 1 1 1 1
99431925 1 1 1 1 1 1
99431097 1 1 1 1 1 1
99430904 1 1 1 1 1 1
99430881 1 1 1 1 1 1
99432312 1 1 1 1 1 1
99433131 1 1 1 1 1 1
99432873 1 1 1 1 1 1
99432843 1 1 1 1 1 1
99434509 1 1 1 1 1 1
99434537 1 1 1 1 1 1
99435660 1 1 1 1 1 1
99436805 1 1 1 1 1 1
99437043 1 1 1 1 1 1
99436604 1 1 1 1 1 1
99436164 1 1 1 1 1 1
99436221 1 1 1 1 1 1
99300050 1 1 1 1 1 1
99300607 1 1 1 1 1 1
99300373 1 1 1 1 1 1
99300119 1 1 1 1 1 1
99300773 1 1 1 1 1 1
99301553 1 1 1 1 1 1
99301358 1 1 1 1 1 1
99300960 1 1 1 1 1 1
99301038 1 1 1 1 1 1
99301026 1 1 1 1 1 1
99300949 1 1 1 1 1 1
99301613 1 1 1 1 1 1
99302281 1 1 1 1 1 1
99301879 1 1 1 1 1 1
99301892 1 1 1 1 1 1
99301884 1 1 1 1 1 1
99302521 1 1 1 1 1 1
99302574 1 1 1 1 1 1
99303055 1 1 1 1 1 1
99302926 1 1 1 1 1 1
99302903 1 1 1 1 1 1
99302906 1 1 1 1 1 1
99302665 1 1 1 1 1 1
99302618 1 1 1 1 1 1
99303297 1 1 1 1 1 1
99303727 1 1 1 1 1 1
99303547 1 1 1 1 1 1
99303497 1 1 1 1 1 1
99303488 1 1 1 1 1 1
99304059 1 1 1 1 1 1
99304756 1 1 1 1 1 1
99304668 1 1 1 1 1 1
99304803 1 1 1 1 1 1
99304563 1 1 1 1 1 1
99304544 1 1 1 1 1 1
99304380 1 1 1 1 1 1
99304281 1 1 1 1 1 1
99304374 1 1 1 1 1 1
99305493 1 1 1 1 1 1
99305388 1 1 1 1 1 1
99305345 1 1 1 1 1 1
99305208 1 1 1 1 1 1
99500148 1 1 1 1 1 1
99500009 1 1 1 1 1 1
99500535 1 1 1 1 1 1
99500564 1 1 1 1 1 1
99500980 1 1 1 1 1 1
99501560 1 1 1 1 1 1
99501359 1 1 1 1 1 1
99501340 1 1 1 1 1 1
99501263 1 1 1 1 1 1
99501368 1 1 1 1 1 1
99501096 1 1 1 1 1 1
99501117 1 1 1 1 1 1
99502309 1 1 1 1 1 1
99502195 1 1 1 1 1 1
99502159 1 1 1 1 1 1
99501856 1 1 1 1 1 1
99502584 1 1 1 1 1 1
99502614 1 1 1 1 1 1
99503222 1 1 1 1 1 1
99503248 1 1 1 1 1 1
99502957 1 1 1 1 1 1
99503036 1 1 1 1 1 1
99502986 1 1 1 1 1 1
99502929 1 1 1 1 1 1
99502769 1 1 1 1 1 1
99504098 1 1 1 1 1 1
99503946 1 1 1 1 1 1
99503856 1 1 1 1 1 1
99503566 1 1 1 1 1 1
99504611 1 1 1 1 1 1
99504465 1 1 1 1 1 1
99504445 1 1 1 1 1 1
99505698 1 1 1 1 1 1
99505754 1 1 1 1 1 1
99505763 1 1 1 1 1 1
99505453 1 1 1 1 1 1
99505535 1 1 1 1 1 1
99505334 1 1 1 1 1 1
99505910 1 1 1 1 1 1
99506067 1 1 1 1 1 1
99506095 1 1 1 1 1 1
99506044 1 1 1 1 1 1
99505983 1 1 1 1 1 1
99506178 1 1 1 1 1 1
99506660 1 1 1 1 1 1
99506609 1 1 1 1 1 1
99506796 1 1 1 1 1 1
99507295 1 1 1 1 1 1
99507187 1 1 1 1 1 1
99507162 1 1 1 1 1 1
99506842 1 1 1 1 1 1
99507465 1 1 1 1 1 1
99508105 1 1 1 1 1 1
99507976 1 1 1 1 1 1
99508377 1 1 1 1 1 1
99508418 1 1 1 1 1 1
99508368 1 1 1 1 1 1
99508435 1 1 1 1 1 1
99508974 1 1 1 1 1 1
99508992 1 1 1 1 1 1
99508711 1 1 1 1 1 1
99508853 1 1 1 1 1 1
99508638 1 1 1 1 1 1
99508574 1 1 1 1 1 1
99508539 1 1 1 1 1 1
99510511 1 1 1 1 1 1
99510186 1 1 1 1 1 1
99510893 1 1 1 1 1 1
99510797 1 1 1 1 1 1
99511404 1 1 1 1 1 1
99511380 1 1 1 1 1 1
99511307 1 1 1 1 1 1
99511133 1 1 1 1 1 1
99511578 1 1 1 1 1 1
99511568 1 1 1 1 1 1
99511621 1 1 1 1 1 1
99511738 1 1 1 1 1 1
99511704 1 1 1 1 1 1
99512324 1 1 1 1 1 1
99512367 1 1 1 1 1 1
99511994 1 1 1 1 1 1
99511854 1 1 1 1 1 1
99512474 1 1 1 1 1 1
99512517 1 1 1 1 1 1
99513154 1 1 1 1 1 1
99513123 1 1 1 1 1 1
99512804 1 1 1 1 1 1
99513575 1 1 1 1 1 1
99514107 1 1 1 1 1 1
99514112 1 1 1 1 1 1
99514217 1 1 1 1 1 1
99514035 1 1 1 1 1 1
99514036 1 1 1 1 1 1
99514575 1 1 1 1 1 1
99514263 1 1 1 1 1 1
99514931 1 1 1 1 1 1
99515442 1 1 1 1 1 1
99515240 1 1 1 1 1 1
99516357 1 1 1 1 1 1
99516436 1 1 1 1 1 1
99516217 1 1 1 1 1 1
99516303 1 1 1 1 1 1
99516537 1 1 1 1 1 1
99517250 1 1 1 1 1 1
99516944 1 1 1 1 1 1
99517010 1 1 1 1 1 1
99516847 1 1 1 1 1 1
99516862 1 1 1 1 1 1
99516747 1 1 1 1 1 1
99517584 1 1 1 1 1 1
99517666 1 1 1 1 1 1
99518164 1 1 1 1 1 1
99518260 1 1 1 1 1 1
99518873 1 1 1 1 1 1
99518756 1 1 1 1 1 1
99518650 1 1 1 1 1 1
99518779 1 1 1 1 1 1
99519149 1 1 1 1 1 1
99519427 1 1 1 1 1 1
99519608 1 1 1 1 1 1
99519567 1 1 1 1 1 1
99519228 1 1 1 1 1 1
99519839 1 1 1 1 1 1
99519960 1 1 1 1 1 1
99520526 1 1 1 1 1 1
99520758 1 1 1 1 1 1
99521350 1 1 1 1 1 1
99521187 1 1 1 1 1 1
99522125 1 1 1 1 1 1
99522714 1 1 1 1 1 1
99522766 1 1 1 1 1 1
99522564 1 1 1 1 1 1
99523287 1 1 1 1 1 1
99523744 1 1 1 1 1 1
99523709 1 1 1 1 1 1
99523492 1 1 1 1 1 1
99523994 1 1 1 1 1 1
99524101 1 1 1 1 1 1
99524696 1 1 1 1 1 1
99524721 1 1 1 1 1 1
99524724 1 1 1 1 1 1
99524760 1 1 1 1 1 1
99524514 1 1 1 1 1 1
99524402 1 1 1 1 1 1
99524215 1 1 1 1 1 1
99524347 1 1 1 1 1 1
99524342 1 1 1 1 1 1
99524848 1 1 1 1 1 1
99524838 1 1 1 1 1 1
99525226 1 1 1 1 1 1
99525077 1 1 1 1 1 1
99526099 1 1 1 1 1 1
99525880 1 1 1 1 1 1
99525858 1 1 1 1 1 1
99526449 1 1 1 1 1 1
99527109 1 1 1 1 1 1
99527144 1 1 1 1 1 1
99526913 1 1 1 1 1 1
99526679 1 1 1 1 1 1
99526772 1 1 1 1 1 1
99527295 1 1 1 1 1 1
99527307 1 1 1 1 1 1
99527411 1 1 1 1 1 1
99527963 1 1 1 1 1 1
99527773 1 1 1 1 1 1
99527699 1 1 1 1 1 1
99527590 1 1 1 1 1 1
99528085 1 1 1 1 1 1
99528200 1 1 1 1 1 1
99528722 1 1 1 1 1 1
99528802 1 1 1 1 1 1
99528778 1 1 1 1 1 1
99528820 1 1 1 1 1 1
99528718 1 1 1 1 1 1
99528682 1 1 1 1 1 1
99528574 1 1 1 1 1 1
99528980 1 1 1 1 1 1
99529071 1 1 1 1 1 1
99529036 1 1 1 1 1 1
99529444 1 1 1 1 1 1
99529412 1 1 1 1 1 1
99529798 1 1 1 1 1 1
99529746 1 1 1 1 1 1
99530536 1 1 1 1 1 1
99530222 1 1 1 1 1 1
99530690 1 1 1 1 1 1
99530640 1 1 1 1 1 1
99531180 1 1 1 1 1 1
99531032 1 1 1 1 1 1
99531114 1 1 1 1 1 1
99531091 1 1 1 1 1 1
99530780 1 1 1 1 1 1
99531522 1 1 1 1 1 1
99532021 1 1 1 1 1 1
99532333 1 1 1 1 1 1
99532347 1 1 1 1 1 1
99532684 1 1 1 1 1 1
99532580 1 1 1 1 1 1
99533655 1 1 1 1 1 1
99533263 1 1 1 1 1 1
99534572 1 1 1 1 1 1
99534146 1 1 1 1 1 1
99534795 1 1 1 1 1 1
99535163 1 1 1 1 1 1
99535600 1 1 1 1 1 1
99536139 1 1 1 1 1 1
99535991 1 1 1 1 1 1
99536097 1 1 1 1 1 1
99535768 1 1 1 1 1 1
99535823 1 1 1 1 1 1
99536418 1 1 1 1 1 1
99536435 1 1 1 1 1 1
99536997 1 1 1 1 1 1
99537033 1 1 1 1 1 1
99536908 1 1 1 1 1 1
99536587 1 1 1 1 1 1
99537207 1 1 1 1 1 1
99537846 1 1 1 1 1 1
99537411 1 1 1 1 1 1
99537519 1 1 1 1 1 1
99537995 1 1 1 1 1 1
99538522 1 1 1 1 1 1
99538409 1 1 1 1 1 1
99538981 1 1 1 1 1 1
99539518 1 1 1 1 1 1
99539428 1 1 1 1 1 1
99539057 1 1 1 1 1 1
99539813 1 1 1 1 1 1
99539777 1 1 1 1 1 1
99540466 1 1 1 1 1 1
99540456 1 1 1 1 1 1
99540401 1 1 1 1 1 1
99540019 1 1 1 1 1 1
99539934 1 1 1 1 1 1
99540626 1 1 1 1 1 1
99541096 1 1 1 1 1 1
99540928 1 1 1 1 1 1
99541348 1 1 1 1 1 1
99541900 1 1 1 1 1 1
99541867 1 1 1 1 1 1
99541740 1 1 1 1 1 1
99541522 1 1 1 1 1 1
99542251 1 1 1 1 1 1
99542214 1 1 1 1 1 1
99542241 1 1 1 1 1 1
99542675 1 1 1 1 1 1
99543009 1 1 1 1 1 1
99543568 1 1 1 1 1 1
99543650 1 1 1 1 1 1
99543461 1 1 1 1 1 1
99543308 1 1 1 1 1 1
99543783 1 1 1 1 1 1
99543865 1 1 1 1 1 1
99543906 1 1 1 1 1 1
99544516 1 1 1 1 1 1
99544267 1 1 1 1 1 1
99544352 1 1 1 1 1 1
99544184 1 1 1 1 1 1
99401596 1 1 1 1 1 1
99401613 1 1 1 1 1 1
99402545 1 1 1 1 1 1
99403140 1 1 1 1 1 1
99403457 1 1 1 1 1 1
99403711 1 1 1 1 1 1
99411909 1 1 1 1 1 1
99412748 1 1 1 1 1 1
99413744 1 1 1 1 1 1
99415131 1 1 1 1 1 1
99418744 1 1 1 1 1 1
99417839 1 1 1 1 1 1
99419279 1 1 1 1 1 1
99427086 1 1 1 1 1 1
99426666 1 1 1 1 1 1
99428682 1 1 1 1 1 1
99429048 1 1 1 1 1 1
99432184 1 1 1 1 1 1
99436980 1 1 1 1 1 1
99436512 1 1 1 1 1 1
99437202 1 1 1 1 1 1
99300165 1 1 1 1 1 1
99301022 1 1 1 1 1 1
99301822 1 1 1 1 1 1
99302953 1 1 1 1 1 1
99302864 1 1 1 1 1 1
99303774 1 1 1 1 1 1
99304519 1 1 1 1 1 1
99304373 1 1 1 1 1 1
99305600 1 1 1 1 1 1
99501667 1 1 1 1 1 1
99502722 1 1 1 1 1 1
99504090 1 1 1 1 1 1
99504823 1 1 1 1 1 1
99505034 1 1 1 1 1 1
99505656 1 1 1 1 1 1
99505749 1 1 1 1 1 1
99506020 1 1 1 1 1 1
99506637 1 1 1 1 1 1
99507519 1 1 1 1 1 1
99507936 1 1 1 1 1 1
99509042 1 1 1 1 1 1
99509676 1 1 1 1 1 1
99509938 1 1 1 1 1 1
99510337 1 1 1 1 1 1
99511646 1 1 1 1 1 1
99513977 1 1 1 1 1 1
99514539 1 1 1 1 1 1
99514490 1 1 1 1 1 1
99515350 1 1 1 1 1 1
99515430 1 1 1 1 1 1
99516009 1 1 1 1 1 1
99517003 1 1 1 1 1 1
99517362 1 1 1 1 1 1
99517570 1 1 1 1 1 1
99520333 1 1 1 1 1 1
99520131 1 1 1 1 1 1
99521137 1 1 1 1 1 1
99525091 1 1 1 1 1 1
99526331 1 1 1 1 1 1
99525930 1 1 1 1 1 1
99527860 1 1 1 1 1 1
99528124 1 1 1 1 1 1
99529243 1 1 1 1 1 1
99532142 1 1 1 1 1 1
99532358 1 1 1 1 1 1
99533834 1 1 1 1 1 1
99534500 1 1 1 1 1 1
99536313 1 1 1 1 1 1
99536467 1 1 1 1 1 1
99536903 1 1 1 1 1 1
99537187 1 1 1 1 1 1
99537711 1 1 1 1 1 1
99538658 1 1 1 1 1 1
99539629 1 1 1 1 1 1
99539751 1 1 1 1 1 1
99540371 1 1 1 1 1 1
99539935 1 1 1 1 1 1
99540747 1 1 1 1 1 1
99542390 1 1 1 1 1 1
99543231 1 1 1 1 1 1
99544433 1 1 1 1 1 1
99407098 1 1 1 1 1 1
99408995 1 1 1 1 1 1
99423751 1 1 1 1 1 1
99422705 1 1 1 1 1 1
99423879 1 1 1 1 1 1
99431557 1 1 1 1 1 1
99300071 1 1 1 1 1 1
99301097 1 1 1 1 1 1
99303953 1 1 1 1 1 1
99500623 1 1 1 1 1 1
99500720 1 1 1 1 1 1
99500467 1 1 1 1 1 1
99506763 1 1 1 1 1 1
99511489 1 1 1 1 1 1
99512785 1 1 1 1 1 1
99515290 1 1 1 1 1 1
99522670 1 1 1 1 1 1
99530369 1 1 1 1 1 1
99544202 1 1 1 1 1 1
99424118 1 1 1 1 1 1
99427367 1 1 1 1 1 1
99514114 1 1 1 1 1 1
99534137 1 1 1 1 1 1
99532512 1 1 1 1 1 1
9910306 1 1 1 1 1 1
9910313 1 1 1 1 1 1
1179 1 1 1 1 1 1
1188 1 1 1 1 1 1
1000 1 1 1 1 1 1
9912321 1 1 1 1 1 1
952 1 1 1 1 1 1
954 1 1 1 1 1 1
1125 1 1 1 1 1 1
902 1 1 1 1 1 1
887 1 1 1 1 1 1
1045 1 1 1 1 1 1
9914810 1 1 1 1 1 1
9933001 1 1 1 1 1 1
9933202 1 1 1 1 1 1
9964304 1 1 1 1 1 1
99171904 1 1 1 1 1 1
99174749 1 1 1 1 1 1
99192600 1 1 1 1 1 1
99193700 1 1 1 1 1 1
99193001 1 1 1 1 1 1
99261701 1 1 1 1 1 1
99400039 1 1 1 1 1 1
99400645 1 1 1 1 1 1
99400808 1 1 1 1 1 1
99401344 1 1 1 1 1 1
99401906 1 1 1 1 1 1
99402228 1 1 1 1 1 1
99403201 1 1 1 1 1 1
99403696 1 1 1 1 1 1
99403750 1 1 1 1 1 1
99404012 1 1 1 1 1 1
99404034 1 1 1 1 1 1
99404353 1 1 1 1 1 1
99404603 1 1 1 1 1 1
99404868 1 1 1 1 1 1
99404864 1 1 1 1 1 1
99405065 1 1 1 1 1 1
99406122 1 1 1 1 1 1
99406123 1 1 1 1 1 1
99406578 1 1 1 1 1 1
99407229 1 1 1 1 1 1
99407713 1 1 1 1 1 1
99408589 1 1 1 1 1 1
99408865 1 1 1 1 1 1
99409121 1 1 1 1 1 1
99409153 1 1 1 1 1 1
99409364 1 1 1 1 1 1
99409592 1 1 1 1 1 1
99410328 1 1 1 1 1 1
99410553 1 1 1 1 1 1
99410811 1 1 1 1 1 1
99411622 1 1 1 1 1 1
99411843 1 1 1 1 1 1
99411810 1 1 1 1 1 1
99412310 1 1 1 1 1 1
99413030 1 1 1 1 1 1
99413082 1 1 1 1 1 1
99415305 1 1 1 1 1 1
99414692 1 1 1 1 1 1
99414753 1 1 1 1 1 1
99414142 1 1 1 1 1 1
99414383 1 1 1 1 1 1
99414389 1 1 1 1 1 1
99416309 1 1 1 1 1 1
99416510 1 1 1 1 1 1
99416174 1 1 1 1 1 1
99415905 1 1 1 1 1 1
99417166 1 1 1 1 1 1
99417143 1 1 1 1 1 1
99417230 1 1 1 1 1 1
99417158 1 1 1 1 1 1
99417456 1 1 1 1 1 1
99418594 1 1 1 1 1 1
99418177 1 1 1 1 1 1
99418432 1 1 1 1 1 1
99418209 1 1 1 1 1 1
99418149 1 1 1 1 1 1
99417798 1 1 1 1 1 1
99417982 1 1 1 1 1 1
99419050 1 1 1 1 1 1
99420122 1 1 1 1 1 1
99419677 1 1 1 1 1 1
99419662 1 1 1 1 1 1
99419491 1 1 1 1 1 1
99422018 1 1 1 1 1 1
99421267 1 1 1 1 1 1
99421672 1 1 1 1 1 1
99423646 1 1 1 1 1 1
99422982 1 1 1 1 1 1
99423994 1 1 1 1 1 1
99425143 1 1 1 1 1 1
99425123 1 1 1 1 1 1
99424851 1 1 1 1 1 1
99424576 1 1 1 1 1 1
99424418 1 1 1 1 1 1
99424477 1 1 1 1 1 1
99424528 1 1 1 1 1 1
99427002 1 1 1 1 1 1
99426748 1 1 1 1 1 1
99426299 1 1 1 1 1 1
99426377 1 1 1 1 1 1
99426092 1 1 1 1 1 1
99426159 1 1 1 1 1 1
99425903 1 1 1 1 1 1
99427210 1 1 1 1 1 1
99427472 1 1 1 1 1 1
99428566 1 1 1 1 1 1
99428625 1 1 1 1 1 1
99428261 1 1 1 1 1 1
99428207 1 1 1 1 1 1
99427558 1 1 1 1 1 1
99427857 1 1 1 1 1 1
99427819 1 1 1 1 1 1
99428993 1 1 1 1 1 1
99428789 1 1 1 1 1 1
99429052 1 1 1 1 1 1
99428836 1 1 1 1 1 1
99429632 1 1 1 1 1 1
99429858 1 1 1 1 1 1
99429678 1 1 1 1 1 1
99430425 1 1 1 1 1 1
99430685 1 1 1 1 1 1
99431807 1 1 1 1 1 1
99431352 1 1 1 1 1 1
99431301 1 1 1 1 1 1
99431164 1 1 1 1 1 1
99432219 1 1 1 1 1 1
99433618 1 1 1 1 1 1
99433609 1 1 1 1 1 1
99433290 1 1 1 1 1 1
99433034 1 1 1 1 1 1
99434061 1 1 1 1 1 1
99435162 1 1 1 1 1 1
99434286 1 1 1 1 1 1
99435824 1 1 1 1 1 1
99435478 1 1 1 1 1 1
99436799 1 1 1 1 1 1
99436563 1 1 1 1 1 1
99436368 1 1 1 1 1 1
99436308 1 1 1 1 1 1
99435936 1 1 1 1 1 1
99437293 1 1 1 1 1 1
99437349 1 1 1 1 1 1
99300512 1 1 1 1 1 1
99300319 1 1 1 1 1 1
99300452 1 1 1 1 1 1
99300136 1 1 1 1 1 1
99300235 1 1 1 1 1 1
99300919 1 1 1 1 1 1
99301363 1 1 1 1 1 1
99301219 1 1 1 1 1 1
99301258 1 1 1 1 1 1
99301185 1 1 1 1 1 1
99300938 1 1 1 1 1 1
99300968 1 1 1 1 1 1
99300984 1 1 1 1 1 1
99301621 1 1 1 1 1 1
99301713 1 1 1 1 1 1
99302200 1 1 1 1 1 1
99302368 1 1 1 1 1 1
99302275 1 1 1 1 1 1
99302077 1 1 1 1 1 1
99302003 1 1 1 1 1 1
99301772 1 1 1 1 1 1
99301786 1 1 1 1 1 1
99301807 1 1 1 1 1 1
99302410 1 1 1 1 1 1
99302385 1 1 1 1 1 1
99303170 1 1 1 1 1 1
99302923 1 1 1 1 1 1
99302807 1 1 1 1 1 1
99302895 1 1 1 1 1 1
99303320 1 1 1 1 1 1
99303337 1 1 1 1 1 1
99303990 1 1 1 1 1 1
99303635 1 1 1 1 1 1
99304158 1 1 1 1 1 1
99304774 1 1 1 1 1 1
99304618 1 1 1 1 1 1
99304436 1 1 1 1 1 1
99305064 1 1 1 1 1 1
99305052 1 1 1 1 1 1
99304898 1 1 1 1 1 1
99304959 1 1 1 1 1 1
99305650 1 1 1 1 1 1
99305311 1 1 1 1 1 1
99305453 1 1 1 1 1 1
99305092 1 1 1 1 1 1
99305158 1 1 1 1 1 1
99305065 1 1 1 1 1 1
99500121 1 1 1 1 1 1
99500074 1 1 1 1 1 1
99500684 1 1 1 1 1 1
99500673 1 1 1 1 1 1
99500663 1 1 1 1 1 1
99500427 1 1 1 1 1 1
99500298 1 1 1 1 1 1
99500268 1 1 1 1 1 1
99501492 1 1 1 1 1 1
99501084 1 1 1 1 1 1
99502201 1 1 1 1 1 1
99502531 1 1 1 1 1 1
99502474 1 1 1 1 1 1
99503208 1 1 1 1 1 1
99503022 1 1 1 1 1 1
99502898 1 1 1 1 1 1
99502677 1 1 1 1 1 1
99503746 1 1 1 1 1 1
99503892 1 1 1 1 1 1
99504309 1 1 1 1 1 1
99504658 1 1 1 1 1 1
99504404 1 1 1 1 1 1
99505670 1 1 1 1 1 1
99505662 1 1 1 1 1 1
99506475 1 1 1 1 1 1
99506594 1 1 1 1 1 1
99506216 1 1 1 1 1 1
99506101 1 1 1 1 1 1
99507407 1 1 1 1 1 1
99507379 1 1 1 1 1 1
99506997 1 1 1 1 1 1
99506849 1 1 1 1 1 1
99506891 1 1 1 1 1 1
99508075 1 1 1 1 1 1
99507898 1 1 1 1 1 1
99508027 1 1 1 1 1 1
99507765 1 1 1 1 1 1
99507780 1 1 1 1 1 1
99509029 1 1 1 1 1 1
99508806 1 1 1 1 1 1
99508759 1 1 1 1 1 1
99508506 1 1 1 1 1 1
99509763 1 1 1 1 1 1
99509298 1 1 1 1 1 1
99509922 1 1 1 1 1 1
99510657 1 1 1 1 1 1
99510584 1 1 1 1 1 1
99510421 1 1 1 1 1 1
99510180 1 1 1 1 1 1
99510751 1 1 1 1 1 1
99511425 1 1 1 1 1 1
99511501 1 1 1 1 1 1
99511295 1 1 1 1 1 1
99511198 1 1 1 1 1 1
99511277 1 1 1 1 1 1
99511018 1 1 1 1 1 1
99510967 1 1 1 1 1 1
99511795 1 1 1 1 1 1
99512548 1 1 1 1 1 1
99512529 1 1 1 1 1 1
99513156 1 1 1 1 1 1
99513003 1 1 1 1 1 1
99512994 1 1 1 1 1 1
99512590 1 1 1 1 1 1
99513384 1 1 1 1 1 1
99513258 1 1 1 1 1 1
99513339 1 1 1 1 1 1
99514008 1 1 1 1 1 1
99513695 1 1 1 1 1 1
99513686 1 1 1 1 1 1
99513622 1 1 1 1 1 1
99513504 1 1 1 1 1 1
99513583 1 1 1 1 1 1
99513596 1 1 1 1 1 1
99513576 1 1 1 1 1 1
99514229 1 1 1 1 1 1
99514089 1 1 1 1 1 1
99514192 1 1 1 1 1 1
99514755 1 1 1 1 1 1
99514600 1 1 1 1 1 1
99514452 1 1 1 1 1 1
99514368 1 1 1 1 1 1
99514359 1 1 1 1 1 1
99514982 1 1 1 1 1 1
99515551 1 1 1 1 1 1
99515140 1 1 1 1 1 1
99515193 1 1 1 1 1 1
99515261 1 1 1 1 1 1
99515785 1 1 1 1 1 1
99516104 1 1 1 1 1 1
99515970 1 1 1 1 1 1
99516626 1 1 1 1 1 1
99516732 1 1 1 1 1 1
99517390 1 1 1 1 1 1
99517430 1 1 1 1 1 1
99517976 1 1 1 1 1 1
99517861 1 1 1 1 1 1
99517889 1 1 1 1 1 1
99517599 1 1 1 1 1 1
99517721 1 1 1 1 1 1
99518799 1 1 1 1 1 1
99518895 1 1 1 1 1 1
99518510 1 1 1 1 1 1
99518412 1 1 1 1 1 1
99519101 1 1 1 1 1 1
99519565 1 1 1 1 1 1
99519274 1 1 1 1 1 1
99519256 1 1 1 1 1 1
99519958 1 1 1 1 1 1
99520003 1 1 1 1 1 1
99520473 1 1 1 1 1 1
99520537 1 1 1 1 1 1
99520483 1 1 1 1 1 1
99520600 1 1 1 1 1 1
99520140 1 1 1 1 1 1
99520712 1 1 1 1 1 1
99521291 1 1 1 1 1 1
99521262 1 1 1 1 1 1
99520898 1 1 1 1 1 1
99521699 1 1 1 1 1 1
99522916 1 1 1 1 1 1
99522891 1 1 1 1 1 1
99522726 1 1 1 1 1 1
99522507 1 1 1 1 1 1
99523185 1 1 1 1 1 1
99523264 1 1 1 1 1 1
99523939 1 1 1 1 1 1
99523572 1 1 1 1 1 1
99523727 1 1 1 1 1 1
99523586 1 1 1 1 1 1
99523671 1 1 1 1 1 1
99523422 1 1 1 1 1 1
99524007 1 1 1 1 1 1
99524706 1 1 1 1 1 1
99524447 1 1 1 1 1 1
99524384 1 1 1 1 1 1
99524504 1 1 1 1 1 1
99524562 1 1 1 1 1 1
99524307 1 1 1 1 1 1
99524247 1 1 1 1 1 1
99524184 1 1 1 1 1 1
99524213 1 1 1 1 1 1
99524974 1 1 1 1 1 1
99525164 1 1 1 1 1 1
99525615 1 1 1 1 1 1
99526133 1 1 1 1 1 1
99526620 1 1 1 1 1 1
99527070 1 1 1 1 1 1
99527214 1 1 1 1 1 1
99527059 1 1 1 1 1 1
99526901 1 1 1 1 1 1
99527010 1 1 1 1 1 1
99526873 1 1 1 1 1 1
99526705 1 1 1 1 1 1
99526715 1 1 1 1 1 1
99527328 1 1 1 1 1 1
99527308 1 1 1 1 1 1
99527372 1 1 1 1 1 1
99528060 1 1 1 1 1 1
99527584 1 1 1 1 1 1
99528206 1 1 1 1 1 1
99528503 1 1 1 1 1 1
99528498 1 1 1 1 1 1
99528376 1 1 1 1 1 1
99529283 1 1 1 1 1 1
99529232 1 1 1 1 1 1
99530409 1 1 1 1 1 1
99530149 1 1 1 1 1 1
99530051 1 1 1 1 1 1
99529966 1 1 1 1 1 1
99530661 1 1 1 1 1 1
99530576 1 1 1 1 1 1
99531188 1 1 1 1 1 1
99531189 1 1 1 1 1 1
99531325 1 1 1 1 1 1
99531127 1 1 1 1 1 1
99531519 1 1 1 1 1 1
99531544 1 1 1 1 1 1
99532149 1 1 1 1 1 1
99531993 1 1 1 1 1 1
99531814 1 1 1 1 1 1
99531643 1 1 1 1 1 1
99532353 1 1 1 1 1 1
99533163 1 1 1 1 1 1
99533742 1 1 1 1 1 1
99533877 1 1 1 1 1 1
99534555 1 1 1 1 1 1
99534619 1 1 1 1 1 1
99534350 1 1 1 1 1 1
99534417 1 1 1 1 1 1
99534329 1 1 1 1 1 1
99534445 1 1 1 1 1 1
99534186 1 1 1 1 1 1
99534763 1 1 1 1 1 1
99534869 1 1 1 1 1 1
99535495 1 1 1 1 1 1
99535950 1 1 1 1 1 1
99535956 1 1 1 1 1 1
99536453 1 1 1 1 1 1
99536803 1 1 1 1 1 1
99537192 1 1 1 1 1 1
99537335 1 1 1 1 1 1
99537954 1 1 1 1 1 1
99537717 1 1 1 1 1 1
99537515 1 1 1 1 1 1
99537561 1 1 1 1 1 1
99538040 1 1 1 1 1 1
99538712 1 1 1 1 1 1
99538619 1 1 1 1 1 1
99538579 1 1 1 1 1 1
99538208 1 1 1 1 1 1
99538209 1 1 1 1 1 1
99538921 1 1 1 1 1 1
99539552 1 1 1 1 1 1
99539463 1 1 1 1 1 1
99539510 1 1 1 1 1 1
99539312 1 1 1 1 1 1
99540147 1 1 1 1 1 1
99540023 1 1 1 1 1 1
99540026 1 1 1 1 1 1
99541098 1 1 1 1 1 1
99541189 1 1 1 1 1 1
99540882 1 1 1 1 1 1
99541083 1 1 1 1 1 1
99541084 1 1 1 1 1 1
99540760 1 1 1 1 1 1
99541453 1 1 1 1 1 1
99541928 1 1 1 1 1 1
99541962 1 1 1 1 1 1
99541823 1 1 1 1 1 1
99541883 1 1 1 1 1 1
99541667 1 1 1 1 1 1
99541645 1 1 1 1 1 1
99543085 1 1 1 1 1 1
99543034 1 1 1 1 1 1
99543058 1 1 1 1 1 1
99543739 1 1 1 1 1 1
99543452 1 1 1 1 1 1
99543507 1 1 1 1 1 1
99543229 1 1 1 1 1 1
99543329 1 1 1 1 1 1
99543846 1 1 1 1 1 1
99543782 1 1 1 1 1 1
99543929 1 1 1 1 1 1
99544484 1 1 1 1 1 1
99544485 1 1 1 1 1 1
99544572 1 1 1 1 1 1
99544491 1 1 1 1 1 1
99544030 1 1 1 1 1 1
99543987 1 1 1 1 1 1
99543977 1 1 1 1 1 1
99544732 1 1 1 1 1 1
99404151 1 1 1 1 1 1
99404308 1 1 1 1 1 1
99405483 1 1 1 1 1 1
99409337 1 1 1 1 1 1
99411972 1 1 1 1 1 1
99412043 1 1 1 1 1 1
99412802 1 1 1 1 1 1
99415239 1 1 1 1 1 1
99416451 1 1 1 1 1 1
99422158 1 1 1 1 1 1
99426844 1 1 1 1 1 1
99426247 1 1 1 1 1 1
99428947 1 1 1 1 1 1
99432260 1 1 1 1 1 1
99432777 1 1 1 1 1 1
99432639 1 1 1 1 1 1
99434904 1 1 1 1 1 1
99435626 1 1 1 1 1 1
99436646 1 1 1 1 1 1
99300920 1 1 1 1 1 1
99301480 1 1 1 1 1 1
99301276 1 1 1 1 1 1
99303318 1 1 1 1 1 1
99303919 1 1 1 1 1 1
99303476 1 1 1 1 1 1
99304689 1 1 1 1 1 1
99500182 1 1 1 1 1 1
99501271 1 1 1 1 1 1
99501215 1 1 1 1 1 1
99501108 1 1 1 1 1 1
99501908 1 1 1 1 1 1
99502640 1 1 1 1 1 1
99503438 1 1 1 1 1 1
99503852 1 1 1 1 1 1
99503911 1 1 1 1 1 1
99504787 1 1 1 1 1 1
99504626 1 1 1 1 1 1
99505317 1 1 1 1 1 1
99505880 1 1 1 1 1 1
99506944 1 1 1 1 1 1
99507630 1 1 1 1 1 1
99509648 1 1 1 1 1 1
99509467 1 1 1 1 1 1
99510199 1 1 1 1 1 1
99511388 1 1 1 1 1 1
99512859 1 1 1 1 1 1
99513361 1 1 1 1 1 1
99514768 1 1 1 1 1 1
99514916 1 1 1 1 1 1
99516329 1 1 1 1 1 1
99516331 1 1 1 1 1 1
99516327 1 1 1 1 1 1
99518970 1 1 1 1 1 1
99519962 1 1 1 1 1 1
99521167 1 1 1 1 1 1
99521045 1 1 1 1 1 1
99521775 1 1 1 1 1 1
99525710 1 1 1 1 1 1
99528964 1 1 1 1 1 1
99528977 1 1 1 1 1 1
99529393 1 1 1 1 1 1
99529484 1 1 1 1 1 1
99530736 1 1 1 1 1 1
99531738 1 1 1 1 1 1
99532843 1 1 1 1 1 1
99532766 1 1 1 1 1 1
99532544 1 1 1 1 1 1
99532411 1 1 1 1 1 1
99533071 1 1 1 1 1 1
99533293 1 1 1 1 1 1
99534018 1 1 1 1 1 1
99534109 1 1 1 1 1 1
99535535 1 1 1 1 1 1
99535694 1 1 1 1 1 1
99536106 1 1 1 1 1 1
99537864 1 1 1 1 1 1
99538972 1 1 1 1 1 1
99540094 1 1 1 1 1 1
99540636 1 1 1 1 1 1
99541398 1 1 1 1 1 1
99542304 1 1 1 1 1 1
99542760 1 1 1 1 1 1
99542545 1 1 1 1 1 1
99406963 1 1 1 1 1 1
99418588 1 1 1 1 1 1
99420265 1 1 1 1 1 1
99421193 1 1 1 1 1 1
99432622 1 1 1 1 1 1
99303579 1 1 1 1 1 1
99508551 1 1 1 1 1 1
99521157 1 1 1 1 1 1
99522607 1 1 1 1 1 1
99525435 1 1 1 1 1 1
99528187 1 1 1 1 1 1
99531533 1 1 1 1 1 1
99531918 1 1 1 1 1 1
99533084 1 1 1 1 1 1
99534664 1 1 1 1 1 1
99534402 1 1 1 1 1 1
99535556 1 1 1 1 1 1
99536660 1 1 1 1 1 1
99537227 1 1 1 1 1 1
99540488 1 1 1 1 1 1
99540848 1 1 1 1 1 1
99542754 1 1 1 1 1 1
99543437 1 1 1 1 1 1
99544212 1 1 1 1 1 1
99423113 1 1 1 1 1 1
99527874 1 1 1 1 1 1
9910817 1 1 1 1 1 1
9911600 1 1 1 1 1 1
497 1 1 1 1 1 1
9912404 1 1 1 1 1 1
9912528 1 1 1 1 1 1
9913361 1 1 1 1 1 1
9913605 1 1 1 1 1 1
1092 1 1 1 1 1 1
9914601 1 1 1 1 1 1
230 1 1 1 1 1 1
240 1 1 1 1 1 1
9914806 1 1 1 1 1 1
9933602 1 1 1 1 1 1
99162600 1 1 1 1 1 1
99170304 1 1 1 1 1 1
99170905 1 1 1 1 1 1
99171502 1 1 1 1 1 1
99172305 1 1 1 1 1 1
375 1 1 1 1 1 1
99173801 1 1 1 1 1 1
99220302 1 1 1 1 1 1
99264001 1 1 1 1 1 1
99264200 1 1 1 1 1 1
99274501 1 1 1 1 1 1
99400348 1 1 1 1 1 1
99400629 1 1 1 1 1 1
99401300 1 1 1 1 1 1
99401498 1 1 1 1 1 1
99401599 1 1 1 1 1 1
99401966 1 1 1 1 1 1
99402013 1 1 1 1 1 1
99402077 1 1 1 1 1 1
99402267 1 1 1 1 1 1
99402630 1 1 1 1 1 1
99402971 1 1 1 1 1 1
99403407 1 1 1 1 1 1
99403479 1 1 1 1 1 1
99403801 1 1 1 1 1 1
99404244 1 1 1 1 1 1
99405354 1 1 1 1 1 1
99405864 1 1 1 1 1 1
99406255 1 1 1 1 1 1
99406487 1 1 1 1 1 1
99406469 1 1 1 1 1 1
99407231 1 1 1 1 1 1
99407415 1 1 1 1 1 1
99407436 1 1 1 1 1 1
99407528 1 1 1 1 1 1
99408208 1 1 1 1 1 1
99408438 1 1 1 1 1 1
99408578 1 1 1 1 1 1
99408800 1 1 1 1 1 1
99408763 1 1 1 1 1 1
99409095 1 1 1 1 1 1
99409129 1 1 1 1 1 1
99409221 1 1 1 1 1 1
99409405 1 1 1 1 1 1
99409963 1 1 1 1 1 1
99410303 1 1 1 1 1 1
99410357 1 1 1 1 1 1
99411163 1 1 1 1 1 1
99411337 1 1 1 1 1 1
99411447 1 1 1 1 1 1
99411917 1 1 1 1 1 1
99412105 1 1 1 1 1 1
99413374 1 1 1 1 1 1
99412623 1 1 1 1 1 1
99414022 1 1 1 1 1 1
99414072 1 1 1 1 1 1
99415101 1 1 1 1 1 1
99415644 1 1 1 1 1 1
99416184 1 1 1 1 1 1
99416055 1 1 1 1 1 1
99415989 1 1 1 1 1 1
99417511 1 1 1 1 1 1
99418734 1 1 1 1 1 1
99418483 1 1 1 1 1 1
99418755 1 1 1 1 1 1
99418323 1 1 1 1 1 1
99417915 1 1 1 1 1 1
99417805 1 1 1 1 1 1
99420243 1 1 1 1 1 1
99419698 1 1 1 1 1 1
99419513 1 1 1 1 1 1
99421702 1 1 1 1 1 1
99421831 1 1 1 1 1 1
99420922 1 1 1 1 1 1
99423651 1 1 1 1 1 1
99422662 1 1 1 1 1 1
99422669 1 1 1 1 1 1
99423895 1 1 1 1 1 1
99424024 1 1 1 1 1 1
99423857 1 1 1 1 1 1
99425029 1 1 1 1 1 1
99425303 1 1 1 1 1 1
99425283 1 1 1 1 1 1
99425345 1 1 1 1 1 1
99425264 1 1 1 1 1 1
99424396 1 1 1 1 1 1
99425498 1 1 1 1 1 1
99425460 1 1 1 1 1 1
99426854 1 1 1 1 1 1
99426713 1 1 1 1 1 1
99426542 1 1 1 1 1 1
99425938 1 1 1 1 1 1
99428128 1 1 1 1 1 1
99427587 1 1 1 1 1 1
99429114 1 1 1 1 1 1
99430277 1 1 1 1 1 1
99430356 1 1 1 1 1 1
99429613 1 1 1 1 1 1
99431940 1 1 1 1 1 1
99431211 1 1 1 1 1 1
99432420 1 1 1 1 1 1
99433055 1 1 1 1 1 1
99433283 1 1 1 1 1 1
99432876 1 1 1 1 1 1
99434014 1 1 1 1 1 1
99434567 1 1 1 1 1 1
99436914 1 1 1 1 1 1
99436821 1 1 1 1 1 1
99436388 1 1 1 1 1 1
99436137 1 1 1 1 1 1
99435940 1 1 1 1 1 1
99300082 1 1 1 1 1 1
99300098 1 1 1 1 1 1
99437326 1 1 1 1 1 1
99437274 1 1 1 1 1 1
99300641 1 1 1 1 1 1
99300412 1 1 1 1 1 1
99300277 1 1 1 1 1 1
99300257 1 1 1 1 1 1
99300909 1 1 1 1 1 1
99300768 1 1 1 1 1 1
99300730 1 1 1 1 1 1
99300774 1 1 1 1 1 1
99301532 1 1 1 1 1 1
99301380 1 1 1 1 1 1
99301463 1 1 1 1 1 1
99301188 1 1 1 1 1 1
99301321 1 1 1 1 1 1
99301066 1 1 1 1 1 1
99301697 1 1 1 1 1 1
99301576 1 1 1 1 1 1
99302236 1 1 1 1 1 1
99302186 1 1 1 1 1 1
99301981 1 1 1 1 1 1
99302522 1 1 1 1 1 1
99302552 1 1 1 1 1 1
99302544 1 1 1 1 1 1
99302819 1 1 1 1 1 1
99302614 1 1 1 1 1 1
99302682 1 1 1 1 1 1
99302635 1 1 1 1 1 1
99303702 1 1 1 1 1 1
99303611 1 1 1 1 1 1
99304948 1 1 1 1 1 1
99305058 1 1 1 1 1 1
99305547 1 1 1 1 1 1
99305528 1 1 1 1 1 1
99500188 1 1 1 1 1 1
99500796 1 1 1 1 1 1
99500476 1 1 1 1 1 1
99500239 1 1 1 1 1 1
99500202 1 1 1 1 1 1
99500865 1 1 1 1 1 1
99500948 1 1 1 1 1 1
99501476 1 1 1 1 1 1
99501395 1 1 1 1 1 1
99501392 1 1 1 1 1 1
99501795 1 1 1 1 1 1
99502375 1 1 1 1 1 1
99502331 1 1 1 1 1 1
99501850 1 1 1 1 1 1
99502519 1 1 1 1 1 1
99503059 1 1 1 1 1 1
99502771 1 1 1 1 1 1
99503399 1 1 1 1 1 1
99503453 1 1 1 1 1 1
99503300 1 1 1 1 1 1
99504063 1 1 1 1 1 1
99504051 1 1 1 1 1 1
99503704 1 1 1 1 1 1
99504217 1 1 1 1 1 1
99504572 1 1 1 1 1 1
99504613 1 1 1 1 1 1
99504482 1 1 1 1 1 1
99504332 1 1 1 1 1 1
99504947 1 1 1 1 1 1
99505583 1 1 1 1 1 1
99505575 1 1 1 1 1 1
99505428 1 1 1 1 1 1
99505563 1 1 1 1 1 1
99505937 1 1 1 1 1 1
99505813 1 1 1 1 1 1
99505866 1 1 1 1 1 1
99505790 1 1 1 1 1 1
99506453 1 1 1 1 1 1
99506234 1 1 1 1 1 1
99506032 1 1 1 1 1 1
99506110 1 1 1 1 1 1
99505994 1 1 1 1 1 1
99507306 1 1 1 1 1 1
99507030 1 1 1 1 1 1
99507123 1 1 1 1 1 1
99506896 1 1 1 1 1 1
99506851 1 1 1 1 1 1
99507737 1 1 1 1 1 1
99507674 1 1 1 1 1 1
99507663 1 1 1 1 1 1
99508881 1 1 1 1 1 1
99509071 1 1 1 1 1 1
99508665 1 1 1 1 1 1
99508593 1 1 1 1 1 1
99508477 1 1 1 1 1 1
99509142 1 1 1 1 1 1
99509133 1 1 1 1 1 1
99509893 1 1 1 1 1 1
99509795 1 1 1 1 1 1
99509823 1 1 1 1 1 1
99509564 1 1 1 1 1 1
99509552 1 1 1 1 1 1
99509406 1 1 1 1 1 1
99510561 1 1 1 1 1 1
99510384 1 1 1 1 1 1
99510466 1 1 1 1 1 1
99510416 1 1 1 1 1 1
99510279 1 1 1 1 1 1
99510872 1 1 1 1 1 1
99511455 1 1 1 1 1 1
99511272 1 1 1 1 1 1
99511248 1 1 1 1 1 1
99511346 1 1 1 1 1 1
99511035 1 1 1 1 1 1
99511711 1 1 1 1 1 1
99512319 1 1 1 1 1 1
99512255 1 1 1 1 1 1
99512243 1 1 1 1 1 1
99512301 1 1 1 1 1 1
99512108 1 1 1 1 1 1
99511974 1 1 1 1 1 1
99512485 1 1 1 1 1 1
99512564 1 1 1 1 1 1
99512437 1 1 1 1 1 1
99513051 1 1 1 1 1 1
99513171 1 1 1 1 1 1
99513059 1 1 1 1 1 1
99512832 1 1 1 1 1 1
99512888 1 1 1 1 1 1
99513296 1 1 1 1 1 1
99513940 1 1 1 1 1 1
99513803 1 1 1 1 1 1
99513730 1 1 1 1 1 1
99513434 1 1 1 1 1 1
99514228 1 1 1 1 1 1
99514141 1 1 1 1 1 1
99514848 1 1 1 1 1 1
99514675 1 1 1 1 1 1
99514543 1 1 1 1 1 1
99514352 1 1 1 1 1 1
99515173 1 1 1 1 1 1
99515728 1 1 1 1 1 1
99516460 1 1 1 1 1 1
99516339 1 1 1 1 1 1
99516204 1 1 1 1 1 1
99516140 1 1 1 1 1 1
99515890 1 1 1 1 1 1
99516073 1 1 1 1 1 1
99517183 1 1 1 1 1 1
99517262 1 1 1 1 1 1
99517139 1 1 1 1 1 1
99516755 1 1 1 1 1 1
99518034 1 1 1 1 1 1
99517778 1 1 1 1 1 1
99517950 1 1 1 1 1 1
99517735 1 1 1 1 1 1
99517553 1 1 1 1 1 1
99518330 1 1 1 1 1 1
99518971 1 1 1 1 1 1
99519068 1 1 1 1 1 1
99519746 1 1 1 1 1 1
99519404 1 1 1 1 1 1
99519353 1 1 1 1 1 1
99520597 1 1 1 1 1 1
99520574 1 1 1 1 1 1
99520196 1 1 1 1 1 1
99520838 1 1 1 1 1 1
99521300 1 1 1 1 1 1
99521295 1 1 1 1 1 1
99521253 1 1 1 1 1 1
99521089 1 1 1 1 1 1
99521645 1 1 1 1 1 1
99521518 1 1 1 1 1 1
99521571 1 1 1 1 1 1
99522071 1 1 1 1 1 1
99521740 1 1 1 1 1 1
99521715 1 1 1 1 1 1
99522826 1 1 1 1 1 1
99522815 1 1 1 1 1 1
99522911 1 1 1 1 1 1
99523234 1 1 1 1 1 1
99523126 1 1 1 1 1 1
99523660 1 1 1 1 1 1
99523699 1 1 1 1 1 1
99523518 1 1 1 1 1 1
99523975 1 1 1 1 1 1
99524135 1 1 1 1 1 1
99524623 1 1 1 1 1 1
99524407 1 1 1 1 1 1
99524239 1 1 1 1 1 1
99524252 1 1 1 1 1 1
99525525 1 1 1 1 1 1
99525515 1 1 1 1 1 1
99525414 1 1 1 1 1 1
99525316 1 1 1 1 1 1
99526270 1 1 1 1 1 1
99526271 1 1 1 1 1 1
99525996 1 1 1 1 1 1
99525915 1 1 1 1 1 1
99527073 1 1 1 1 1 1
99526986 1 1 1 1 1 1
99527024 1 1 1 1 1 1
99526648 1 1 1 1 1 1
99528050 1 1 1 1 1 1
99527928 1 1 1 1 1 1
99527931 1 1 1 1 1 1
99527730 1 1 1 1 1 1
99527750 1 1 1 1 1 1
99527654 1 1 1 1 1 1
99527603 1 1 1 1 1 1
99528721 1 1 1 1 1 1
99528798 1 1 1 1 1 1
99528700 1 1 1 1 1 1
99528604 1 1 1 1 1 1
99529677 1 1 1 1 1 1
99529634 1 1 1 1 1 1
99529479 1 1 1 1 1 1
99529145 1 1 1 1 1 1
99530487 1 1 1 1 1 1
99530549 1 1 1 1 1 1
99530208 1 1 1 1 1 1
99530709 1 1 1 1 1 1
99531036 1 1 1 1 1 1
99532031 1 1 1 1 1 1
99531913 1 1 1 1 1 1
99531952 1 1 1 1 1 1
99532243 1 1 1 1 1 1
99532839 1 1 1 1 1 1
99532832 1 1 1 1 1 1
99532718 1 1 1 1 1 1
99532540 1 1 1 1 1 1
99532562 1 1 1 1 1 1
99533085 1 1 1 1 1 1
99533088 1 1 1 1 1 1
99533092 1 1 1 1 1 1
99533702 1 1 1 1 1 1
99533497 1 1 1 1 1 1
99533962 1 1 1 1 1 1
99534558 1 1 1 1 1 1
99534290 1 1 1 1 1 1
99534317 1 1 1 1 1 1
99534330 1 1 1 1 1 1
99534065 1 1 1 1 1 1
99534733 1 1 1 1 1 1
99534863 1 1 1 1 1 1
99535335 1 1 1 1 1 1
99535444 1 1 1 1 1 1
99535267 1 1 1 1 1 1
99535271 1 1 1 1 1 1
99535575 1 1 1 1 1 1
99535628 1 1 1 1 1 1
99535631 1 1 1 1 1 1
99536124 1 1 1 1 1 1
99535910 1 1 1 1 1 1
99535787 1 1 1 1 1 1
99535828 1 1 1 1 1 1
99535855 1 1 1 1 1 1
99535716 1 1 1 1 1 1
99536337 1 1 1 1 1 1
99536408 1 1 1 1 1 1
99536794 1 1 1 1 1 1
99536938 1 1 1 1 1 1
99536637 1 1 1 1 1 1
99536589 1 1 1 1 1 1
99537185 1 1 1 1 1 1
99537329 1 1 1 1 1 1
99537201 1 1 1 1 1 1
99537979 1 1 1 1 1 1
99537749 1 1 1 1 1 1
99537553 1 1 1 1 1 1
99538026 1 1 1 1 1 1
99538100 1 1 1 1 1 1
99538532 1 1 1 1 1 1
99538433 1 1 1 1 1 1
99538448 1 1 1 1 1 1
99538975 1 1 1 1 1 1
99539569 1 1 1 1 1 1
99539354 1 1 1 1 1 1
99539745 1 1 1 1 1 1
99539700 1 1 1 1 1 1
99540352 1 1 1 1 1 1
99540366 1 1 1 1 1 1
99540382 1 1 1 1 1 1
99540293 1 1 1 1 1 1
99540389 1 1 1 1 1 1
99540038 1 1 1 1 1 1
99540589 1 1 1 1 1 1
99540985 1 1 1 1 1 1
99540691 1 1 1 1 1 1
99540835 1 1 1 1 1 1
99542016 1 1 1 1 1 1
99542080 1 1 1 1 1 1
99541892 1 1 1 1 1 1
99541885 1 1 1 1 1 1
99542232 1 1 1 1 1 1
99542256 1 1 1 1 1 1
99542920 1 1 1 1 1 1
99542905 1 1 1 1 1 1
99542654 1 1 1 1 1 1
99542409 1 1 1 1 1 1
99543656 1 1 1 1 1 1
99543658 1 1 1 1 1 1
99543672 1 1 1 1 1 1
99543639 1 1 1 1 1 1
99543655 1 1 1 1 1 1
99543556 1 1 1 1 1 1
99543293 1 1 1 1 1 1
99543151 1 1 1 1 1 1
99544578 1 1 1 1 1 1
99544306 1 1 1 1 1 1
99403708 1 1 1 1 1 1
99405600 1 1 1 1 1 1
99407504 1 1 1 1 1 1
99416935 1 1 1 1 1 1
99416003 1 1 1 1 1 1
99419540 1 1 1 1 1 1
99421304 1 1 1 1 1 1
99423370 1 1 1 1 1 1
99425539 1 1 1 1 1 1
99426598 1 1 1 1 1 1
99426208 1 1 1 1 1 1
99426263 1 1 1 1 1 1
99428675 1 1 1 1 1 1
99429801 1 1 1 1 1 1
99429605 1 1 1 1 1 1
99429557 1 1 1 1 1 1
99430645 1 1 1 1 1 1
99430518 1 1 1 1 1 1
99430569 1 1 1 1 1 1
99431180 1 1 1 1 1 1
99430959 1 1 1 1 1 1
99433050 1 1 1 1 1 1
99433972 1 1 1 1 1 1
99300333 1 1 1 1 1 1
99301003 1 1 1 1 1 1
99301733 1 1 1 1 1 1
99301654 1 1 1 1 1 1
99303116 1 1 1 1 1 1
99302821 1 1 1 1 1 1
99303267 1 1 1 1 1 1
99304073 1 1 1 1 1 1
99304270 1 1 1 1 1 1
99500050 1 1 1 1 1 1
99500503 1 1 1 1 1 1
99501074 1 1 1 1 1 1
99503245 1 1 1 1 1 1
99504743 1 1 1 1 1 1
99504955 1 1 1 1 1 1
99506507 1 1 1 1 1 1
99506282 1 1 1 1 1 1
99507687 1 1 1 1 1 1
99509153 1 1 1 1 1 1
99509843 1 1 1 1 1 1
99509576 1 1 1 1 1 1
99511149 1 1 1 1 1 1
99511655 1 1 1 1 1 1
99513856 1 1 1 1 1 1
99514109 1 1 1 1 1 1
99514843 1 1 1 1 1 1
99514239 1 1 1 1 1 1
99515120 1 1 1 1 1 1
99516585 1 1 1 1 1 1
99516620 1 1 1 1 1 1
99517870 1 1 1 1 1 1
99518905 1 1 1 1 1 1
99518541 1 1 1 1 1 1
99518542 1 1 1 1 1 1
99519679 1 1 1 1 1 1
99519273 1 1 1 1 1 1
99519990 1 1 1 1 1 1
99521516 1 1 1 1 1 1
99521949 1 1 1 1 1 1
99522361 1 1 1 1 1 1
99523638 1 1 1 1 1 1
99523442 1 1 1 1 1 1
99524568 1 1 1 1 1 1
99524327 1 1 1 1 1 1
99524771 1 1 1 1 1 1
99526907 1 1 1 1 1 1
99528719 1 1 1 1 1 1
99528543 1 1 1 1 1 1
99530103 1 1 1 1 1 1
99531240 1 1 1 1 1 1
99531058 1 1 1 1 1 1
99532341 1 1 1 1 1 1
99532494 1 1 1 1 1 1
99534289 1 1 1 1 1 1
99535164 1 1 1 1 1 1
99535265 1 1 1 1 1 1
99536509 1 1 1 1 1 1
99536855 1 1 1 1 1 1
99537943 1 1 1 1 1 1
99537606 1 1 1 1 1 1
99538950 1 1 1 1 1 1
99539461 1 1 1 1 1 1
99540034 1 1 1 1 1 1
99541326 1 1 1 1 1 1
99541959 1 1 1 1 1 1
99543570 1 1 1 1 1 1
99543191 1 1 1 1 1 1
99401432 1 1 1 1 1 1
99406977 1 1 1 1 1 1
99417235 1 1 1 1 1 1
99424065 1 1 1 1 1 1
99300230 1 1 1 1 1 1
99512807 1 1 1 1 1 1
99517110 1 1 1 1 1 1
99520883 1 1 1 1 1 1
99526234 1 1 1 1 1 1
99528322 1 1 1 1 1 1
99529923 1 1 1 1 1 1
99538509 1 1 1 1 1 1
99409842 1 1 1 1 1 1
99417690 1 1 1 1 1 1
99303751 1 1 1 1 1 1
99507068 1 1 1 1 1 1
99509869 1 1 1 1 1 1
99530807 1 1 1 1 1 1
99538176 1 1 1 1 1 1
99501600 1 1 1 1 1 1
103001 1 1 1 1 1 1
140001 1 1 1 1 1 1
9911419 1 1 1 1 1 1
9912703 1 1 1 1 1 1
9912902 1 1 1 1 1 1
9913103 1 1 1 1 1 1
9913350 1 1 1 1 1 1
1148 1 1 1 1 1 1
770 1 1 1 1 1 1
9914789 1 1 1 1 1 1
9931302 1 1 1 1 1 1
9931907 1 1 1 1 1 1
1028 1 1 1 1 1 1
589 1 1 1 1 1 1
99164201 1 1 1 1 1 1
99174314 1 1 1 1 1 1
99183600 1 1 1 1 1 1
99193100 1 1 1 1 1 1
9932807 1 1 1 1 1 1
99400160 1 1 1 1 1 1
99400283 1 1 1 1 1 1
99400609 1 1 1 1 1 1
99401132 1 1 1 1 1 1
99401391 1 1 1 1 1 1
99402179 1 1 1 1 1 1
99402446 1 1 1 1 1 1
99402567 1 1 1 1 1 1
99402595 1 1 1 1 1 1
99402984 1 1 1 1 1 1
99403107 1 1 1 1 1 1
99403378 1 1 1 1 1 1
99403352 1 1 1 1 1 1
99403503 1 1 1 1 1 1
99403822 1 1 1 1 1 1
99403772 1 1 1 1 1 1
99404207 1 1 1 1 1 1
99404412 1 1 1 1 1 1
99404632 1 1 1 1 1 1
99404835 1 1 1 1 1 1
99406231 1 1 1 1 1 1
99406546 1 1 1 1 1 1
99407218 1 1 1 1 1 1
99407643 1 1 1 1 1 1
99407689 1 1 1 1 1 1
99407896 1 1 1 1 1 1
99408368 1 1 1 1 1 1
99408605 1 1 1 1 1 1
99408736 1 1 1 1 1 1
99408974 1 1 1 1 1 1
99409259 1 1 1 1 1 1
99409469 1 1 1 1 1 1
99410051 1 1 1 1 1 1
99410475 1 1 1 1 1 1
99410640 1 1 1 1 1 1
99410943 1 1 1 1 1 1
99411508 1 1 1 1 1 1
99412412 1 1 1 1 1 1
99413476 1 1 1 1 1 1
99413570 1 1 1 1 1 1
99413017 1 1 1 1 1 1
99412733 1 1 1 1 1 1
99413835 1 1 1 1 1 1
99414714 1 1 1 1 1 1
99414234 1 1 1 1 1 1
99416313 1 1 1 1 1 1
99415778 1 1 1 1 1 1
99415861 1 1 1 1 1 1
99416071 1 1 1 1 1 1
99417303 1 1 1 1 1 1
99417484 1 1 1 1 1 1
99417459 1 1 1 1 1 1
99418742 1 1 1 1 1 1
99418698 1 1 1 1 1 1
99418700 1 1 1 1 1 1
99417826 1 1 1 1 1 1
99417873 1 1 1 1 1 1
99417669 1 1 1 1 1 1
99418907 1 1 1 1 1 1
99419815 1 1 1 1 1 1
99419517 1 1 1 1 1 1
99420456 1 1 1 1 1 1
99421084 1 1 1 1 1 1
99422277 1 1 1 1 1 1
99422334 1 1 1 1 1 1
99422258 1 1 1 1 1 1
99423365 1 1 1 1 1 1
99422696 1 1 1 1 1 1
99422907 1 1 1 1 1 1
99422680 1 1 1 1 1 1
99423924 1 1 1 1 1 1
99424055 1 1 1 1 1 1
99424889 1 1 1 1 1 1
99425632 1 1 1 1 1 1
99425544 1 1 1 1 1 1
99425596 1 1 1 1 1 1
99425703 1 1 1 1 1 1
99426943 1 1 1 1 1 1
99426991 1 1 1 1 1 1
99426855 1 1 1 1 1 1
99426996 1 1 1 1 1 1
99426467 1 1 1 1 1 1
99428663 1 1 1 1 1 1
99428060 1 1 1 1 1 1
99428322 1 1 1 1 1 1
99428289 1 1 1 1 1 1
99427884 1 1 1 1 1 1
99427647 1 1 1 1 1 1
99430109 1 1 1 1 1 1
99429775 1 1 1 1 1 1
99429818 1 1 1 1 1 1
99429676 1 1 1 1 1 1
99430780 1 1 1 1 1 1
99430788 1 1 1 1 1 1
99431999 1 1 1 1 1 1
99432001 1 1 1 1 1 1
99431493 1 1 1 1 1 1
99430984 1 1 1 1 1 1
99432095 1 1 1 1 1 1
99433640 1 1 1 1 1 1
99432675 1 1 1 1 1 1
99432678 1 1 1 1 1 1
99434032 1 1 1 1 1 1
99435116 1 1 1 1 1 1
99434940 1 1 1 1 1 1
99435701 1 1 1 1 1 1
99435490 1 1 1 1 1 1
99435662 1 1 1 1 1 1
99437003 1 1 1 1 1 1
99437085 1 1 1 1 1 1
99436860 1 1 1 1 1 1
99436445 1 1 1 1 1 1
99436449 1 1 1 1 1 1
99436696 1 1 1 1 1 1
99435909 1 1 1 1 1 1
99435962 1 1 1 1 1 1
99300035 1 1 1 1 1 1
99437281 1 1 1 1 1 1
99437229 1 1 1 1 1 1
99300593 1 1 1 1 1 1
99300569 1 1 1 1 1 1
99300648 1 1 1 1 1 1
99300328 1 1 1 1 1 1
99300181 1 1 1 1 1 1
99300871 1 1 1 1 1 1
99300813 1 1 1 1 1 1
99301555 1 1 1 1 1 1
99301384 1 1 1 1 1 1
99301149 1 1 1 1 1 1
99301242 1 1 1 1 1 1
99301681 1 1 1 1 1 1
99301592 1 1 1 1 1 1
99301676 1 1 1 1 1 1
99301651 1 1 1 1 1 1
99302228 1 1 1 1 1 1
99302256 1 1 1 1 1 1
99302371 1 1 1 1 1 1
99301984 1 1 1 1 1 1
99302031 1 1 1 1 1 1
99301980 1 1 1 1 1 1
99302505 1 1 1 1 1 1
99302532 1 1 1 1 1 1
99303101 1 1 1 1 1 1
99302667 1 1 1 1 1 1
99303335 1 1 1 1 1 1
99303921 1 1 1 1 1 1
99303927 1 1 1 1 1 1
99303839 1 1 1 1 1 1
99303775 1 1 1 1 1 1
99303770 1 1 1 1 1 1
99304192 1 1 1 1 1 1
99304545 1 1 1 1 1 1
99304507 1 1 1 1 1 1
99305028 1 1 1 1 1 1
99305640 1 1 1 1 1 1
99305377 1 1 1 1 1 1
99305455 1 1 1 1 1 1
99305242 1 1 1 1 1 1
99500157 1 1 1 1 1 1
99500002 1 1 1 1 1 1
99500147 1 1 1 1 1 1
99500752 1 1 1 1 1 1
99500295 1 1 1 1 1 1
99500960 1 1 1 1 1 1
99500820 1 1 1 1 1 1
99501631 1 1 1 1 1 1
99501536 1 1 1 1 1 1
99501048 1 1 1 1 1 1
99501207 1 1 1 1 1 1
99501708 1 1 1 1 1 1
99501839 1 1 1 1 1 1
99502280 1 1 1 1 1 1
99502320 1 1 1 1 1 1
99502284 1 1 1 1 1 1
99502134 1 1 1 1 1 1
99502579 1 1 1 1 1 1
99502478 1 1 1 1 1 1
99503291 1 1 1 1 1 1
99503281 1 1 1 1 1 1
99502813 1 1 1 1 1 1
99502698 1 1 1 1 1 1
99502829 1 1 1 1 1 1
99502779 1 1 1 1 1 1
99502706 1 1 1 1 1 1
99504052 1 1 1 1 1 1
99503592 1 1 1 1 1 1
99503547 1 1 1 1 1 1
99504166 1 1 1 1 1 1
99504872 1 1 1 1 1 1
99504652 1 1 1 1 1 1
99504390 1 1 1 1 1 1
99505691 1 1 1 1 1 1
99505426 1 1 1 1 1 1
99505389 1 1 1 1 1 1
99505355 1 1 1 1 1 1
99505881 1 1 1 1 1 1
99506441 1 1 1 1 1 1
99506495 1 1 1 1 1 1
99506365 1 1 1 1 1 1
99506197 1 1 1 1 1 1
99506786 1 1 1 1 1 1
99507307 1 1 1 1 1 1
99506965 1 1 1 1 1 1
99507006 1 1 1 1 1 1
99506877 1 1 1 1 1 1
99507622 1 1 1 1 1 1
99508204 1 1 1 1 1 1
99507955 1 1 1 1 1 1
99507905 1 1 1 1 1 1
99507731 1 1 1 1 1 1
99507645 1 1 1 1 1 1
99507661 1 1 1 1 1 1
99508391 1 1 1 1 1 1
99508328 1 1 1 1 1 1
99508359 1 1 1 1 1 1
99508386 1 1 1 1 1 1
99508884 1 1 1 1 1 1
99509047 1 1 1 1 1 1
99508907 1 1 1 1 1 1
99508740 1 1 1 1 1 1
99508798 1 1 1 1 1 1
99508827 1 1 1 1 1 1
99508842 1 1 1 1 1 1
99509139 1 1 1 1 1 1
99509159 1 1 1 1 1 1
99509108 1 1 1 1 1 1
99509199 1 1 1 1 1 1
99509809 1 1 1 1 1 1
99509396 1 1 1 1 1 1
99509436 1 1 1 1 1 1
99509477 1 1 1 1 1 1
99509403 1 1 1 1 1 1
99510102 1 1 1 1 1 1
99510431 1 1 1 1 1 1
99510258 1 1 1 1 1 1
99510736 1 1 1 1 1 1
99511254 1 1 1 1 1 1
99510943 1 1 1 1 1 1
99511555 1 1 1 1 1 1
99512295 1 1 1 1 1 1
99512259 1 1 1 1 1 1
99512069 1 1 1 1 1 1
99511954 1 1 1 1 1 1
99511794 1 1 1 1 1 1
99511899 1 1 1 1 1 1
99513004 1 1 1 1 1 1
99513097 1 1 1 1 1 1
99513033 1 1 1 1 1 1
99512938 1 1 1 1 1 1
99512906 1 1 1 1 1 1
99512764 1 1 1 1 1 1
99513659 1 1 1 1 1 1
99513426 1 1 1 1 1 1
99513603 1 1 1 1 1 1
99514208 1 1 1 1 1 1
99514809 1 1 1 1 1 1
99514496 1 1 1 1 1 1
99514544 1 1 1 1 1 1
99514572 1 1 1 1 1 1
99514650 1 1 1 1 1 1
99514295 1 1 1 1 1 1
99514391 1 1 1 1 1 1
99514915 1 1 1 1 1 1
99514981 1 1 1 1 1 1
99515064 1 1 1 1 1 1
99515836 1 1 1 1 1 1
99515750 1 1 1 1 1 1
99515803 1 1 1 1 1 1
99515718 1 1 1 1 1 1
99516448 1 1 1 1 1 1
99516403 1 1 1 1 1 1
99516002 1 1 1 1 1 1
99515912 1 1 1 1 1 1
99515966 1 1 1 1 1 1
99516669 1 1 1 1 1 1
99516531 1 1 1 1 1 1
99517133 1 1 1 1 1 1
99517223 1 1 1 1 1 1
99516883 1 1 1 1 1 1
99516860 1 1 1 1 1 1
99516785 1 1 1 1 1 1
99517436 1 1 1 1 1 1
99517997 1 1 1 1 1 1
99518065 1 1 1 1 1 1
99517859 1 1 1 1 1 1
99517911 1 1 1 1 1 1
99517951 1 1 1 1 1 1
99517645 1 1 1 1 1 1
99517728 1 1 1 1 1 1
99517578 1 1 1 1 1 1
99518344 1 1 1 1 1 1
99518191 1 1 1 1 1 1
99518363 1 1 1 1 1 1
99518809 1 1 1 1 1 1
99518717 1 1 1 1 1 1
99518419 1 1 1 1 1 1
99519185 1 1 1 1 1 1
99519262 1 1 1 1 1 1
99519198 1 1 1 1 1 1
99519277 1 1 1 1 1 1
99519399 1 1 1 1 1 1
99519857 1 1 1 1 1 1
99520605 1 1 1 1 1 1
99520097 1 1 1 1 1 1
99520029 1 1 1 1 1 1
99520691 1 1 1 1 1 1
99521352 1 1 1 1 1 1
99521345 1 1 1 1 1 1
99521462 1 1 1 1 1 1
99520936 1 1 1 1 1 1
99521010 1 1 1 1 1 1
99521646 1 1 1 1 1 1
99521519 1 1 1 1 1 1
99521534 1 1 1 1 1 1
99522188 1 1 1 1 1 1
99521887 1 1 1 1 1 1
99521803 1 1 1 1 1 1
99521760 1 1 1 1 1 1
99522305 1 1 1 1 1 1
99522437 1 1 1 1 1 1
99522353 1 1 1 1 1 1
99522961 1 1 1 1 1 1
99522733 1 1 1 1 1 1
99522793 1 1 1 1 1 1
99522643 1 1 1 1 1 1
99522659 1 1 1 1 1 1
99522660 1 1 1 1 1 1
99523318 1 1 1 1 1 1
99523886 1 1 1 1 1 1
99523887 1 1 1 1 1 1
99523749 1 1 1 1 1 1
99523584 1 1 1 1 1 1
99523376 1 1 1 1 1 1
99523377 1 1 1 1 1 1
99523421 1 1 1 1 1 1
99523515 1 1 1 1 1 1
99523503 1 1 1 1 1 1
99524136 1 1 1 1 1 1
99524110 1 1 1 1 1 1
99524119 1 1 1 1 1 1
99524462 1 1 1 1 1 1
99524468 1 1 1 1 1 1
99524865 1 1 1 1 1 1
99525593 1 1 1 1 1 1
99525363 1 1 1 1 1 1
99525674 1 1 1 1 1 1
99525679 1 1 1 1 1 1
99526249 1 1 1 1 1 1
99526315 1 1 1 1 1 1
99526413 1 1 1 1 1 1
99526081 1 1 1 1 1 1
99526472 1 1 1 1 1 1
99526500 1 1 1 1 1 1
99526453 1 1 1 1 1 1
99526428 1 1 1 1 1 1
99527048 1 1 1 1 1 1
99526918 1 1 1 1 1 1
99526745 1 1 1 1 1 1
99527473 1 1 1 1 1 1
99528088 1 1 1 1 1 1
99528692 1 1 1 1 1 1
99528468 1 1 1 1 1 1
99529041 1 1 1 1 1 1
99529084 1 1 1 1 1 1
99529562 1 1 1 1 1 1
99529354 1 1 1 1 1 1
99529370 1 1 1 1 1 1
99529371 1 1 1 1 1 1
99529503 1 1 1 1 1 1
99529216 1 1 1 1 1 1
99529107 1 1 1 1 1 1
99529785 1 1 1 1 1 1
99530365 1 1 1 1 1 1
99530473 1 1 1 1 1 1
99530194 1 1 1 1 1 1
99530253 1 1 1 1 1 1
99530282 1 1 1 1 1 1
99530002 1 1 1 1 1 1
99530069 1 1 1 1 1 1
99530021 1 1 1 1 1 1
99530628 1 1 1 1 1 1
99531372 1 1 1 1 1 1
99531097 1 1 1 1 1 1
99531124 1 1 1 1 1 1
99531073 1 1 1 1 1 1
99531102 1 1 1 1 1 1
99531016 1 1 1 1 1 1
99531396 1 1 1 1 1 1
99531388 1 1 1 1 1 1
99532014 1 1 1 1 1 1
99532182 1 1 1 1 1 1
99532185 1 1 1 1 1 1
99532084 1 1 1 1 1 1
99531750 1 1 1 1 1 1
99532232 1 1 1 1 1 1
99532340 1 1 1 1 1 1
99532383 1 1 1 1 1 1
99532637 1 1 1 1 1 1
99532808 1 1 1 1 1 1
99532437 1 1 1 1 1 1
99533823 1 1 1 1 1 1
99533810 1 1 1 1 1 1
99533646 1 1 1 1 1 1
99533242 1 1 1 1 1 1
99533301 1 1 1 1 1 1
99534577 1 1 1 1 1 1
99534469 1 1 1 1 1 1
99534374 1 1 1 1 1 1
99534267 1 1 1 1 1 1
99534880 1 1 1 1 1 1
99535483 1 1 1 1 1 1
99535227 1 1 1 1 1 1
99535096 1 1 1 1 1 1
99535513 1 1 1 1 1 1
99535671 1 1 1 1 1 1
99535570 1 1 1 1 1 1
99536189 1 1 1 1 1 1
99536229 1 1 1 1 1 1
99536040 1 1 1 1 1 1
99536047 1 1 1 1 1 1
99535862 1 1 1 1 1 1
99535892 1 1 1 1 1 1
99537012 1 1 1 1 1 1
99537015 1 1 1 1 1 1
99537041 1 1 1 1 1 1
99536918 1 1 1 1 1 1
99536751 1 1 1 1 1 1
99536862 1 1 1 1 1 1
99536604 1 1 1 1 1 1
99537188 1 1 1 1 1 1
99537205 1 1 1 1 1 1
99537967 1 1 1 1 1 1
99537976 1 1 1 1 1 1
99537771 1 1 1 1 1 1
99538764 1 1 1 1 1 1
99538615 1 1 1 1 1 1
99538427 1 1 1 1 1 1
99538562 1 1 1 1 1 1
99538576 1 1 1 1 1 1
99538486 1 1 1 1 1 1
99538311 1 1 1 1 1 1
99538910 1 1 1 1 1 1
99539485 1 1 1 1 1 1
99539298 1 1 1 1 1 1
99539356 1 1 1 1 1 1
99539029 1 1 1 1 1 1
99539226 1 1 1 1 1 1
99540327 1 1 1 1 1 1
99539847 1 1 1 1 1 1
99540584 1 1 1 1 1 1
99541078 1 1 1 1 1 1
99540884 1 1 1 1 1 1
99540740 1 1 1 1 1 1
99540717 1 1 1 1 1 1
99541480 1 1 1 1 1 1
99541739 1 1 1 1 1 1
99541626 1 1 1 1 1 1
99542846 1 1 1 1 1 1
99542880 1 1 1 1 1 1
99542460 1 1 1 1 1 1
99542410 1 1 1 1 1 1
99543095 1 1 1 1 1 1
99543571 1 1 1 1 1 1
99543541 1 1 1 1 1 1
99543857 1 1 1 1 1 1
99544476 1 1 1 1 1 1
99544401 1 1 1 1 1 1
99544224 1 1 1 1 1 1
99544700 1 1 1 1 1 1
99544652 1 1 1 1 1 1
99544709 1 1 1 1 1 1
99544710 1 1 1 1 1 1
99403486 1 1 1 1 1 1
99407997 1 1 1 1 1 1
99408518 1 1 1 1 1 1
99411303 1 1 1 1 1 1
99411650 1 1 1 1 1 1
99412909 1 1 1 1 1 1
99414040 1 1 1 1 1 1
99414440 1 1 1 1 1 1
99416268 1 1 1 1 1 1
99418210 1 1 1 1 1 1
99419056 1 1 1 1 1 1
99419740 1 1 1 1 1 1
99419392 1 1 1 1 1 1
99419512 1 1 1 1 1 1
99421454 1 1 1 1 1 1
99423864 1 1 1 1 1 1
99426980 1 1 1 1 1 1
99429066 1 1 1 1 1 1
99432766 1 1 1 1 1 1
99300358 1 1 1 1 1 1
99300135 1 1 1 1 1 1
99302172 1 1 1 1 1 1
99302534 1 1 1 1 1 1
99302409 1 1 1 1 1 1
99302972 1 1 1 1 1 1
99303402 1 1 1 1 1 1
99304246 1 1 1 1 1 1
99305338 1 1 1 1 1 1
99500117 1 1 1 1 1 1
99500212 1 1 1 1 1 1
99500847 1 1 1 1 1 1
99503067 1 1 1 1 1 1
99503523 1 1 1 1 1 1
99505208 1 1 1 1 1 1
99506575 1 1 1 1 1 1
99508127 1 1 1 1 1 1
99510713 1 1 1 1 1 1
99510770 1 1 1 1 1 1
99511268 1 1 1 1 1 1
99510972 1 1 1 1 1 1
99514151 1 1 1 1 1 1
99514805 1 1 1 1 1 1
99514364 1 1 1 1 1 1
99515492 1 1 1 1 1 1
99515644 1 1 1 1 1 1
99515223 1 1 1 1 1 1
99517555 1 1 1 1 1 1
99518812 1 1 1 1 1 1
99518697 1 1 1 1 1 1
99519040 1 1 1 1 1 1
99519182 1 1 1 1 1 1
99519979 1 1 1 1 1 1
99521448 1 1 1 1 1 1
99521402 1 1 1 1 1 1
99521006 1 1 1 1 1 1
99523863 1 1 1 1 1 1
99524406 1 1 1 1 1 1
99527366 1 1 1 1 1 1
99527344 1 1 1 1 1 1
99527647 1 1 1 1 1 1
99528799 1 1 1 1 1 1
99528412 1 1 1 1 1 1
99528948 1 1 1 1 1 1
99531027 1 1 1 1 1 1
99532933 1 1 1 1 1 1
99532953 1 1 1 1 1 1
99533234 1 1 1 1 1 1
99533536 1 1 1 1 1 1
99534405 1 1 1 1 1 1
99535479 1 1 1 1 1 1
99535500 1 1 1 1 1 1
99535099 1 1 1 1 1 1
99536267 1 1 1 1 1 1
99537980 1 1 1 1 1 1
99537658 1 1 1 1 1 1
99541978 1 1 1 1 1 1
99542500 1 1 1 1 1 1
99543609 1 1 1 1 1 1
99544478 1 1 1 1 1 1
99400522 1 1 1 1 1 1
99401203 1 1 1 1 1 1
99405763 1 1 1 1 1 1
99405882 1 1 1 1 1 1
99407738 1 1 1 1 1 1
99411879 1 1 1 1 1 1
99423585 1 1 1 1 1 1
99424123 1 1 1 1 1 1
99434866 1 1 1 1 1 1
99501300 1 1 1 1 1 1
99501924 1 1 1 1 1 1
99505405 1 1 1 1 1 1
99508764 1 1 1 1 1 1
99519553 1 1 1 1 1 1
99524081 1 1 1 1 1 1
99525284 1 1 1 1 1 1
99527349 1 1 1 1 1 1
99530109 1 1 1 1 1 1
99534970 1 1 1 1 1 1
99540849 1 1 1 1 1 1
99543428 1 1 1 1 1 1
99413278 1 1 1 1 1 1
99420999 1 1 1 1 1 1
99500477 1 1 1 1 1 1
99507264 1 1 1 1 1 1
99514115 1 1 1 1 1 1
99515615 1 1 1 1 1 1
99541346 1 1 1 1 1 1
99543818 1 1 1 1 1 1
99303629 1 1 1 1 1 1
99536058 1 1 1 1 1 1
9911610 1 1 1 1 1 1
9912353 1 1 1 1 1 1
9912900 1 1 1 1 1 1
800 1 1 1 1 1 1
1060 1 1 1 1 1 1
1137 1 1 1 1 1 1
9914011 1 1 1 1 1 1
1149 1 1 1 1 1 1
433 1 1 1 1 1 1
582 1 1 1 1 1 1
9914756 1 1 1 1 1 1
9914805 1 1 1 1 1 1
1030 1 1 1 1 1 1
9934733 1 1 1 1 1 1
9943400 1 1 1 1 1 1
9964200 1 1 1 1 1 1
53001 1 1 1 1 1 1
99171402 1 1 1 1 1 1
99172004 1 1 1 1 1 1
99174209 1 1 1 1 1 1
99174710 1 1 1 1 1 1
99192001 1 1 1 1 1 1
99220301 1 1 1 1 1 1
99280203 1 1 1 1 1 1
99171804 1 1 1 1 1 1
99400108 1 1 1 1 1 1
99400661 1 1 1 1 1 1
99402285 1 1 1 1 1 1
99402395 1 1 1 1 1 1
99402571 1 1 1 1 1 1
99402813 1 1 1 1 1 1
99403395 1 1 1 1 1 1
99403702 1 1 1 1 1 1
99403771 1 1 1 1 1 1
99403953 1 1 1 1 1 1
99404266 1 1 1 1 1 1
99404456 1 1 1 1 1 1
99404986 1 1 1 1 1 1
99405195 1 1 1 1 1 1
99405362 1 1 1 1 1 1
99405416 1 1 1 1 1 1
99405657 1 1 1 1 1 1
99406473 1 1 1 1 1 1
99407151 1 1 1 1 1 1
99407341 1 1 1 1 1 1
99407549 1 1 1 1 1 1
99409060 1 1 1 1 1 1
99409740 1 1 1 1 1 1
99409729 1 1 1 1 1 1
99409734 1 1 1 1 1 1
99410001 1 1 1 1 1 1
99410876 1 1 1 1 1 1
99410968 1 1 1 1 1 1
99410913 1 1 1 1 1 1
99411231 1 1 1 1 1 1
99411403 1 1 1 1 1 1
99411863 1 1 1 1 1 1
99412083 1 1 1 1 1 1
99413341 1 1 1 1 1 1
99412978 1 1 1 1 1 1
99412731 1 1 1 1 1 1
99413934 1 1 1 1 1 1
99415020 1 1 1 1 1 1
99414857 1 1 1 1 1 1
99414150 1 1 1 1 1 1
99416317 1 1 1 1 1 1
99417127 1 1 1 1 1 1
99417545 1 1 1 1 1 1
99417573 1 1 1 1 1 1
99417562 1 1 1 1 1 1
99418497 1 1 1 1 1 1
99418251 1 1 1 1 1 1
99418265 1 1 1 1 1 1
99417685 1 1 1 1 1 1
99418919 1 1 1 1 1 1
99419424 1 1 1 1 1 1
99419242 1 1 1 1 1 1
99419409 1 1 1 1 1 1
99419607 1 1 1 1 1 1
99419370 1 1 1 1 1 1
99420653 1 1 1 1 1 1
99422068 1 1 1 1 1 1
99421612 1 1 1 1 1 1
99421235 1 1 1 1 1 1
99422396 1 1 1 1 1 1
99423709 1 1 1 1 1 1
99423457 1 1 1 1 1 1
99422551 1 1 1 1 1 1
99422711 1 1 1 1 1 1
99422897 1 1 1 1 1 1
99424153 1 1 1 1 1 1
99425212 1 1 1 1 1 1
99424327 1 1 1 1 1 1
99424535 1 1 1 1 1 1
99426822 1 1 1 1 1 1
99426831 1 1 1 1 1 1
99426288 1 1 1 1 1 1
99427316 1 1 1 1 1 1
99427294 1 1 1 1 1 1
99427281 1 1 1 1 1 1
99428518 1 1 1 1 1 1
99428521 1 1 1 1 1 1
99428579 1 1 1 1 1 1
99427957 1 1 1 1 1 1
99427673 1 1 1 1 1 1
99429035 1 1 1 1 1 1
99429277 1 1 1 1 1 1
99430459 1 1 1 1 1 1
99430756 1 1 1 1 1 1
99430523 1 1 1 1 1 1
99431651 1 1 1 1 1 1
99431769 1 1 1 1 1 1
99431922 1 1 1 1 1 1
99431870 1 1 1 1 1 1
99431844 1 1 1 1 1 1
99431811 1 1 1 1 1 1
99431327 1 1 1 1 1 1
99430885 1 1 1 1 1 1
99432355 1 1 1 1 1 1
99433251 1 1 1 1 1 1
99432731 1 1 1 1 1 1
99432658 1 1 1 1 1 1
99434402 1 1 1 1 1 1
99435679 1 1 1 1 1 1
99435553 1 1 1 1 1 1
99435688 1 1 1 1 1 1
99435741 1 1 1 1 1 1
99436806 1 1 1 1 1 1
99436828 1 1 1 1 1 1
99436977 1 1 1 1 1 1
99436488 1 1 1 1 1 1
99436206 1 1 1 1 1 1
99437176 1 1 1 1 1 1
99437255 1 1 1 1 1 1
99300653 1 1 1 1 1 1
99300434 1 1 1 1 1 1
99300495 1 1 1 1 1 1
99300287 1 1 1 1 1 1
99300832 1 1 1 1 1 1
99300811 1 1 1 1 1 1
99301285 1 1 1 1 1 1
99301160 1 1 1 1 1 1
99301044 1 1 1 1 1 1
99302094 1 1 1 1 1 1
99301958 1 1 1 1 1 1
99301888 1 1 1 1 1 1
99302449 1 1 1 1 1 1
99303017 1 1 1 1 1 1
99303010 1 1 1 1 1 1
99302892 1 1 1 1 1 1
99303310 1 1 1 1 1 1
99303392 1 1 1 1 1 1
99303861 1 1 1 1 1 1
99303752 1 1 1 1 1 1
99303807 1 1 1 1 1 1
99303630 1 1 1 1 1 1
99303453 1 1 1 1 1 1
99303582 1 1 1 1 1 1
99303523 1 1 1 1 1 1
99303618 1 1 1 1 1 1
99304666 1 1 1 1 1 1
99304763 1 1 1 1 1 1
99304427 1 1 1 1 1 1
99304379 1 1 1 1 1 1
99304860 1 1 1 1 1 1
99305565 1 1 1 1 1 1
99305567 1 1 1 1 1 1
99305542 1 1 1 1 1 1
99305315 1 1 1 1 1 1
99305105 1 1 1 1 1 1
99305157 1 1 1 1 1 1
99500139 1 1 1 1 1 1
99500172 1 1 1 1 1 1
99500124 1 1 1 1 1 1
99500789 1 1 1 1 1 1
99500627 1 1 1 1 1 1
99500494 1 1 1 1 1 1
99500522 1 1 1 1 1 1
99500474 1 1 1 1 1 1
99500311 1 1 1 1 1 1
99500963 1 1 1 1 1 1
99501482 1 1 1 1 1 1
99501348 1 1 1 1 1 1
99501387 1 1 1 1 1 1
99501426 1 1 1 1 1 1
99502410 1 1 1 1 1 1
99502294 1 1 1 1 1 1
99502322 1 1 1 1 1 1
99502120 1 1 1 1 1 1
99502188 1 1 1 1 1 1
99503169 1 1 1 1 1 1
99502918 1 1 1 1 1 1
99503024 1 1 1 1 1 1
99502814 1 1 1 1 1 1
99503495 1 1 1 1 1 1
99503316 1 1 1 1 1 1
99503299 1 1 1 1 1 1
99503789 1 1 1 1 1 1
99503693 1 1 1 1 1 1
99504287 1 1 1 1 1 1
99504850 1 1 1 1 1 1
99504936 1 1 1 1 1 1
99504353 1 1 1 1 1 1
99504517 1 1 1 1 1 1
99505130 1 1 1 1 1 1
99505170 1 1 1 1 1 1
99505340 1 1 1 1 1 1
99505303 1 1 1 1 1 1
99505873 1 1 1 1 1 1
99506505 1 1 1 1 1 1
99506263 1 1 1 1 1 1
99506068 1 1 1 1 1 1
99506647 1 1 1 1 1 1
99506717 1 1 1 1 1 1
99507242 1 1 1 1 1 1
99507213 1 1 1 1 1 1
99506897 1 1 1 1 1 1
99507497 1 1 1 1 1 1
99507548 1 1 1 1 1 1
99508124 1 1 1 1 1 1
99508053 1 1 1 1 1 1
99507839 1 1 1 1 1 1
99507985 1 1 1 1 1 1
99507698 1 1 1 1 1 1
99507636 1 1 1 1 1 1
99508394 1 1 1 1 1 1
99508398 1 1 1 1 1 1
99508858 1 1 1 1 1 1
99508669 1 1 1 1 1 1
99508571 1 1 1 1 1 1
99509281 1 1 1 1 1 1
99509936 1 1 1 1 1 1
99509991 1 1 1 1 1 1
99510075 1 1 1 1 1 1
99510701 1 1 1 1 1 1
99510417 1 1 1 1 1 1
99510519 1 1 1 1 1 1
99510131 1 1 1 1 1 1
99511167 1 1 1 1 1 1
99511309 1 1 1 1 1 1
99511089 1 1 1 1 1 1
99511653 1 1 1 1 1 1
99512190 1 1 1 1 1 1
99512275 1 1 1 1 1 1
99512160 1 1 1 1 1 1
99511904 1 1 1 1 1 1
99511937 1 1 1 1 1 1
99512613 1 1 1 1 1 1
99512627 1 1 1 1 1 1
99513842 1 1 1 1 1 1
99513860 1 1 1 1 1 1
99513873 1 1 1 1 1 1
99513699 1 1 1 1 1 1
99513626 1 1 1 1 1 1
99513499 1 1 1 1 1 1
99514055 1 1 1 1 1 1
99514161 1 1 1 1 1 1
99514189 1 1 1 1 1 1
99514812 1 1 1 1 1 1
99514853 1 1 1 1 1 1
99514635 1 1 1 1 1 1
99515531 1 1 1 1 1 1
99515403 1 1 1 1 1 1
99515368 1 1 1 1 1 1
99515090 1 1 1 1 1 1
99515259 1 1 1 1 1 1
99515262 1 1 1 1 1 1
99515212 1 1 1 1 1 1
99515097 1 1 1 1 1 1
99515137 1 1 1 1 1 1
99515706 1 1 1 1 1 1
99516397 1 1 1 1 1 1
99516464 1 1 1 1 1 1
99516366 1 1 1 1 1 1
99515922 1 1 1 1 1 1
99516528 1 1 1 1 1 1
99516555 1 1 1 1 1 1
99517516 1 1 1 1 1 1
99517432 1 1 1 1 1 1
99518139 1 1 1 1 1 1
99518122 1 1 1 1 1 1
99517779 1 1 1 1 1 1
99517939 1 1 1 1 1 1
99517617 1 1 1 1 1 1
99518346 1 1 1 1 1 1
99518927 1 1 1 1 1 1
99518488 1 1 1 1 1 1
99518489 1 1 1 1 1 1
99518998 1 1 1 1 1 1
99519181 1 1 1 1 1 1
99519004 1 1 1 1 1 1
99519096 1 1 1 1 1 1
99519138 1 1 1 1 1 1
99519191 1 1 1 1 1 1
99519646 1 1 1 1 1 1
99519550 1 1 1 1 1 1
99519297 1 1 1 1 1 1
99519278 1 1 1 1 1 1
99520613 1 1 1 1 1 1
99520497 1 1 1 1 1 1
99520359 1 1 1 1 1 1
99520323 1 1 1 1 1 1
99520391 1 1 1 1 1 1
99520404 1 1 1 1 1 1
99520072 1 1 1 1 1 1
99520075 1 1 1 1 1 1
99520133 1 1 1 1 1 1
99521399 1 1 1 1 1 1
99521374 1 1 1 1 1 1
99521160 1 1 1 1 1 1
99520912 1 1 1 1 1 1
99520879 1 1 1 1 1 1
99521556 1 1 1 1 1 1
99521551 1 1 1 1 1 1
99522113 1 1 1 1 1 1
99522208 1 1 1 1 1 1
99522120 1 1 1 1 1 1
99522064 1 1 1 1 1 1
99521837 1 1 1 1 1 1
99521864 1 1 1 1 1 1
99523005 1 1 1 1 1 1
99523092 1 1 1 1 1 1
99522824 1 1 1 1 1 1
99522683 1 1 1 1 1 1
99522542 1 1 1 1 1 1
99523194 1 1 1 1 1 1
99523870 1 1 1 1 1 1
99524085 1 1 1 1 1 1
99524021 1 1 1 1 1 1
99524710 1 1 1 1 1 1
99524750 1 1 1 1 1 1
99524266 1 1 1 1 1 1
99524333 1 1 1 1 1 1
99524296 1 1 1 1 1 1
99525494 1 1 1 1 1 1
99525467 1 1 1 1 1 1
99525302 1 1 1 1 1 1
99525254 1 1 1 1 1 1
99524990 1 1 1 1 1 1
99525174 1 1 1 1 1 1
99525718 1 1 1 1 1 1
99526303 1 1 1 1 1 1
99526084 1 1 1 1 1 1
99525874 1 1 1 1 1 1
99525850 1 1 1 1 1 1
99525825 1 1 1 1 1 1
99525917 1 1 1 1 1 1
99525982 1 1 1 1 1 1
99526559 1 1 1 1 1 1
99527216 1 1 1 1 1 1
99527169 1 1 1 1 1 1
99526983 1 1 1 1 1 1
99526991 1 1 1 1 1 1
99526743 1 1 1 1 1 1
99527902 1 1 1 1 1 1
99527799 1 1 1 1 1 1
99527503 1 1 1 1 1 1
99527568 1 1 1 1 1 1
99528826 1 1 1 1 1 1
99528659 1 1 1 1 1 1
99528494 1 1 1 1 1 1
99528599 1 1 1 1 1 1
99528591 1 1 1 1 1 1
99528945 1 1 1 1 1 1
99529405 1 1 1 1 1 1
99529348 1 1 1 1 1 1
99529377 1 1 1 1 1 1
99529416 1 1 1 1 1 1
99529260 1 1 1 1 1 1
99529882 1 1 1 1 1 1
99530522 1 1 1 1 1 1
99530175 1 1 1 1 1 1
99530658 1 1 1 1 1 1
99531345 1 1 1 1 1 1
99531294 1 1 1 1 1 1
99531166 1 1 1 1 1 1
99530931 1 1 1 1 1 1
99530793 1 1 1 1 1 1
99530783 1 1 1 1 1 1
99531526 1 1 1 1 1 1
99531529 1 1 1 1 1 1
99532066 1 1 1 1 1 1
99532246 1 1 1 1 1 1
99532233 1 1 1 1 1 1
99532851 1 1 1 1 1 1
99532538 1 1 1 1 1 1
99533179 1 1 1 1 1 1
99533232 1 1 1 1 1 1
99533516 1 1 1 1 1 1
99533465 1 1 1 1 1 1
99533379 1 1 1 1 1 1
99533266 1 1 1 1 1 1
99533387 1 1 1 1 1 1
99534006 1 1 1 1 1 1
99534650 1 1 1 1 1 1
99534483 1 1 1 1 1 1
99534587 1 1 1 1 1 1
99534632 1 1 1 1 1 1
99534460 1 1 1 1 1 1
99534461 1 1 1 1 1 1
99534424 1 1 1 1 1 1
99534294 1 1 1 1 1 1
99534838 1 1 1 1 1 1
99535472 1 1 1 1 1 1
99535150 1 1 1 1 1 1
99535131 1 1 1 1 1 1
99535184 1 1 1 1 1 1
99536134 1 1 1 1 1 1
99536264 1 1 1 1 1 1
99536150 1 1 1 1 1 1
99536329 1 1 1 1 1 1
99536105 1 1 1 1 1 1
99535853 1 1 1 1 1 1
99536781 1 1 1 1 1 1
99536937 1 1 1 1 1 1
99536851 1 1 1 1 1 1
99536606 1 1 1 1 1 1
99537315 1 1 1 1 1 1
99537265 1 1 1 1 1 1
99537900 1 1 1 1 1 1
99537693 1 1 1 1 1 1
99537767 1 1 1 1 1 1
99537458 1 1 1 1 1 1
99537435 1 1 1 1 1 1
99538151 1 1 1 1 1 1
99538776 1 1 1 1 1 1
99538713 1 1 1 1 1 1
99538672 1 1 1 1 1 1
99539479 1 1 1 1 1 1
99539402 1 1 1 1 1 1
99539181 1 1 1 1 1 1
99539198 1 1 1 1 1 1
99539829 1 1 1 1 1 1
99539817 1 1 1 1 1 1
99540380 1 1 1 1 1 1
99540384 1 1 1 1 1 1
99540311 1 1 1 1 1 1
99540336 1 1 1 1 1 1
99540158 1 1 1 1 1 1
99540234 1 1 1 1 1 1
99539899 1 1 1 1 1 1
99539859 1 1 1 1 1 1
99539848 1 1 1 1 1 1
99541196 1 1 1 1 1 1
99541288 1 1 1 1 1 1
99541051 1 1 1 1 1 1
99541057 1 1 1 1 1 1
99540774 1 1 1 1 1 1
99541479 1 1 1 1 1 1
99541467 1 1 1 1 1 1
99541416 1 1 1 1 1 1
99542079 1 1 1 1 1 1
99542029 1 1 1 1 1 1
99541710 1 1 1 1 1 1
99541625 1 1 1 1 1 1
99542259 1 1 1 1 1 1
99543016 1 1 1 1 1 1
99543716 1 1 1 1 1 1
99543375 1 1 1 1 1 1
99543392 1 1 1 1 1 1
99543900 1 1 1 1 1 1
99543840 1 1 1 1 1 1
99543919 1 1 1 1 1 1
99544547 1 1 1 1 1 1
99544565 1 1 1 1 1 1
99544316 1 1 1 1 1 1
99544330 1 1 1 1 1 1
99544158 1 1 1 1 1 1
99544161 1 1 1 1 1 1
99544009 1 1 1 1 1 1
99544139 1 1 1 1 1 1
99544724 1 1 1 1 1 1
99400016 1 1 1 1 1 1
99400597 1 1 1 1 1 1
99402289 1 1 1 1 1 1
99403106 1 1 1 1 1 1
99406357 1 1 1 1 1 1
99407854 1 1 1 1 1 1
99410705 1 1 1 1 1 1
99414677 1 1 1 1 1 1
99414663 1 1 1 1 1 1
99414421 1 1 1 1 1 1
99414134 1 1 1 1 1 1
99416212 1 1 1 1 1 1
99415811 1 1 1 1 1 1
99418681 1 1 1 1 1 1
99417884 1 1 1 1 1 1
99418941 1 1 1 1 1 1
99420375 1 1 1 1 1 1
99420277 1 1 1 1 1 1
99420293 1 1 1 1 1 1
99419594 1 1 1 1 1 1
99423119 1 1 1 1 1 1
99423987 1 1 1 1 1 1
99425728 1 1 1 1 1 1
99429330 1 1 1 1 1 1
99433789 1 1 1 1 1 1
99434415 1 1 1 1 1 1
99300290 1 1 1 1 1 1
99300798 1 1 1 1 1 1
99302241 1 1 1 1 1 1
99302034 1 1 1 1 1 1
99303100 1 1 1 1 1 1
99302735 1 1 1 1 1 1
99304040 1 1 1 1 1 1
99304663 1 1 1 1 1 1
99304541 1 1 1 1 1 1
99305224 1 1 1 1 1 1
99500529 1 1 1 1 1 1
99501838 1 1 1 1 1 1
99503370 1 1 1 1 1 1
99503535 1 1 1 1 1 1
99505066 1 1 1 1 1 1
99506517 1 1 1 1 1 1
99507234 1 1 1 1 1 1
99508108 1 1 1 1 1 1
99508337 1 1 1 1 1 1
99508807 1 1 1 1 1 1
99509473 1 1 1 1 1 1
99516117 1 1 1 1 1 1
99516061 1 1 1 1 1 1
99518147 1 1 1 1 1 1
99517898 1 1 1 1 1 1
99519671 1 1 1 1 1 1
99519253 1 1 1 1 1 1
99520050 1 1 1 1 1 1
99520671 1 1 1 1 1 1
99521209 1 1 1 1 1 1
99521640 1 1 1 1 1 1
99523073 1 1 1 1 1 1
99522855 1 1 1 1 1 1
99524776 1 1 1 1 1 1
99525960 1 1 1 1 1 1
99527050 1 1 1 1 1 1
99528926 1 1 1 1 1 1
99530744 1 1 1 1 1 1
99530852 1 1 1 1 1 1
99532181 1 1 1 1 1 1
99533096 1 1 1 1 1 1
99534544 1 1 1 1 1 1
99534547 1 1 1 1 1 1
99534693 1 1 1 1 1 1
99534955 1 1 1 1 1 1
99536482 1 1 1 1 1 1
99536961 1 1 1 1 1 1
99537799 1 1 1 1 1 1
99537454 1 1 1 1 1 1
99539071 1 1 1 1 1 1
99540982 1 1 1 1 1 1
99542419 1 1 1 1 1 1
99544358 1 1 1 1 1 1
99400828 1 1 1 1 1 1
99410463 1 1 1 1 1 1
99413109 1 1 1 1 1 1
99413289 1 1 1 1 1 1
99417238 1 1 1 1 1 1
99421641 1 1 1 1 1 1
99426150 1 1 1 1 1 1
99300233 1 1 1 1 1 1
99305327 1 1 1 1 1 1
99503367 1 1 1 1 1 1
99505047 1 1 1 1 1 1
99513531 1 1 1 1 1 1
99513509 1 1 1 1 1 1
99519710 1 1 1 1 1 1
99520533 1 1 1 1 1 1
99535843 1 1 1 1 1 1
99539103 1 1 1 1 1 1
99420845 1 1 1 1 1 1
99432871 1 1 1 1 1 1
99305393 1 1 1 1 1 1
99500625 1 1 1 1 1 1
99503464 1 1 1 1 1 1
99506125 1 1 1 1 1 1
9910926 1 1 1 1 1 1
9911503 1 1 1 1 1 1
947 1 1 1 1 1 1
9912540 1 1 1 1 1 1
9912604 1 1 1 1 1 1
704 1 1 1 1 1 1
690 1 1 1 1 1 1
1006 1 1 1 1 1 1
130003 1 1 1 1 1 1
232 1 1 1 1 1 1
9931901 1 1 1 1 1 1
394 1 1 1 1 1 1
99172406 1 1 1 1 1 1
99173107 1 1 1 1 1 1
99184300 1 1 1 1 1 1
99250503 1 1 1 1 1 1
99272800 1 1 1 1 1 1
99210805 1 1 1 1 1 1
9912214 1 1 1 1 1 1
99400003 1 1 1 1 1 1
99400204 1 1 1 1 1 1
99400339 1 1 1 1 1 1
99400922 1 1 1 1 1 1
99401080 1 1 1 1 1 1
99401762 1 1 1 1 1 1
99401585 1 1 1 1 1 1
99403085 1 1 1 1 1 1
99403433 1 1 1 1 1 1
99403355 1 1 1 1 1 1
99403562 1 1 1 1 1 1
99403593 1 1 1 1 1 1
99403574 1 1 1 1 1 1
99403676 1 1 1 1 1 1
99403806 1 1 1 1 1 1
99404181 1 1 1 1 1 1
99404256 1 1 1 1 1 1
99404733 1 1 1 1 1 1
99405383 1 1 1 1 1 1
99405377 1 1 1 1 1 1
99405498 1 1 1 1 1 1
99405835 1 1 1 1 1 1
99406902 1 1 1 1 1 1
99407515 1 1 1 1 1 1
99407758 1 1 1 1 1 1
99408042 1 1 1 1 1 1
99408249 1 1 1 1 1 1
99408564 1 1 1 1 1 1
99408797 1 1 1 1 1 1
99409868 1 1 1 1 1 1
99410108 1 1 1 1 1 1
99410283 1 1 1 1 1 1
99410441 1 1 1 1 1 1
99410608 1 1 1 1 1 1
99411392 1 1 1 1 1 1
99412355 1 1 1 1 1 1
99413530 1 1 1 1 1 1
99413329 1 1 1 1 1 1
99412907 1 1 1 1 1 1
99413253 1 1 1 1 1 1
99413730 1 1 1 1 1 1
99414028 1 1 1 1 1 1
99415234 1 1 1 1 1 1
99414565 1 1 1 1 1 1
99416600 1 1 1 1 1 1
99416607 1 1 1 1 1 1
99416480 1 1 1 1 1 1
99417123 1 1 1 1 1 1
99417343 1 1 1 1 1 1
99417552 1 1 1 1 1 1
99418735 1 1 1 1 1 1
99418622 1 1 1 1 1 1
99419157 1 1 1 1 1 1
99420760 1 1 1 1 1 1
99421692 1 1 1 1 1 1
99421565 1 1 1 1 1 1
99421432 1 1 1 1 1 1
99421018 1 1 1 1 1 1
99422244 1 1 1 1 1 1
99425225 1 1 1 1 1 1
99424731 1 1 1 1 1 1
99424637 1 1 1 1 1 1
99424429 1 1 1 1 1 1
99425691 1 1 1 1 1 1
99425577 1 1 1 1 1 1
99426789 1 1 1 1 1 1
99426717 1 1 1 1 1 1
99426787 1 1 1 1 1 1
99426093 1 1 1 1 1 1
99426257 1 1 1 1 1 1
99427168 1 1 1 1 1 1
99427369 1 1 1 1 1 1
99426274 1 1 1 1 1 1
99427280 1 1 1 1 1 1
99428450 1 1 1 1 1 1
99428033 1 1 1 1 1 1
99428770 1 1 1 1 1 1
99428958 1 1 1 1 1 1
99429877 1 1 1 1 1 1
99429578 1 1 1 1 1 1
99429629 1 1 1 1 1 1
99430545 1 1 1 1 1 1
99431506 1 1 1 1 1 1
99431510 1 1 1 1 1 1
99430850 1 1 1 1 1 1
99433354 1 1 1 1 1 1
99433028 1 1 1 1 1 1
99433304 1 1 1 1 1 1
99432533 1 1 1 1 1 1
99432767 1 1 1 1 1 1
99434114 1 1 1 1 1 1
99433819 1 1 1 1 1 1
99435183 1 1 1 1 1 1
99435108 1 1 1 1 1 1
99435128 1 1 1 1 1 1
99434840 1 1 1 1 1 1
99434871 1 1 1 1 1 1
99437156 1 1 1 1 1 1
99436832 1 1 1 1 1 1
99436949 1 1 1 1 1 1
99437072 1 1 1 1 1 1
99436580 1 1 1 1 1 1
99436288 1 1 1 1 1 1
99435938 1 1 1 1 1 1
99300017 1 1 1 1 1 1
99300027 1 1 1 1 1 1
99300577 1 1 1 1 1 1
99300497 1 1 1 1 1 1
99300472 1 1 1 1 1 1
99300200 1 1 1 1 1 1
99300239 1 1 1 1 1 1
99300240 1 1 1 1 1 1
99300929 1 1 1 1 1 1
99300762 1 1 1 1 1 1
99301498 1 1 1 1 1 1
99301051 1 1 1 1 1 1
99301107 1 1 1 1 1 1
99301739 1 1 1 1 1 1
99301650 1 1 1 1 1 1
99302066 1 1 1 1 1 1
99301768 1 1 1 1 1 1
99302535 1 1 1 1 1 1
99303151 1 1 1 1 1 1
99302996 1 1 1 1 1 1
99302738 1 1 1 1 1 1
99303250 1 1 1 1 1 1
99303381 1 1 1 1 1 1
99303947 1 1 1 1 1 1
99303602 1 1 1 1 1 1
99303577 1 1 1 1 1 1
99304823 1 1 1 1 1 1
99304734 1 1 1 1 1 1
99304764 1 1 1 1 1 1
99304886 1 1 1 1 1 1
99304863 1 1 1 1 1 1
99305262 1 1 1 1 1 1
99500780 1 1 1 1 1 1
99500324 1 1 1 1 1 1
99500363 1 1 1 1 1 1
99500274 1 1 1 1 1 1
99500330 1 1 1 1 1 1
99500880 1 1 1 1 1 1
99500870 1 1 1 1 1 1
99501319 1 1 1 1 1 1
99501296 1 1 1 1 1 1
99501249 1 1 1 1 1 1
99501195 1 1 1 1 1 1
99502440 1 1 1 1 1 1
99501999 1 1 1 1 1 1
99501878 1 1 1 1 1 1
99501890 1 1 1 1 1 1
99501995 1 1 1 1 1 1
99501921 1 1 1 1 1 1
99502515 1 1 1 1 1 1
99502925 1 1 1 1 1 1
99503440 1 1 1 1 1 1
99503980 1 1 1 1 1 1
99503591 1 1 1 1 1 1
99503655 1 1 1 1 1 1
99504258 1 1 1 1 1 1
99504278 1 1 1 1 1 1
99504178 1 1 1 1 1 1
99505011 1 1 1 1 1 1
99505738 1 1 1 1 1 1
99505677 1 1 1 1 1 1
99505704 1 1 1 1 1 1
99505343 1 1 1 1 1 1
99505278 1 1 1 1 1 1
99506443 1 1 1 1 1 1
99506382 1 1 1 1 1 1
99506388 1 1 1 1 1 1
99506779 1 1 1 1 1 1
99506782 1 1 1 1 1 1
99507114 1 1 1 1 1 1
99507066 1 1 1 1 1 1
99506885 1 1 1 1 1 1
99507433 1 1 1 1 1 1
99508032 1 1 1 1 1 1
99507946 1 1 1 1 1 1
99509072 1 1 1 1 1 1
99508688 1 1 1 1 1 1
99508715 1 1 1 1 1 1
99508495 1 1 1 1 1 1
99508651 1 1 1 1 1 1
99508588 1 1 1 1 1 1
99509158 1 1 1 1 1 1
99509547 1 1 1 1 1 1
99509654 1 1 1 1 1 1
99509475 1 1 1 1 1 1
99509414 1 1 1 1 1 1
99510020 1 1 1 1 1 1
99510098 1 1 1 1 1 1
99510754 1 1 1 1 1 1
99510807 1 1 1 1 1 1
99511173 1 1 1 1 1 1
99511061 1 1 1 1 1 1
99512251 1 1 1 1 1 1
99512264 1 1 1 1 1 1
99511914 1 1 1 1 1 1
99511813 1 1 1 1 1 1
99512549 1 1 1 1 1 1
99513071 1 1 1 1 1 1
99513217 1 1 1 1 1 1
99513325 1 1 1 1 1 1
99513236 1 1 1 1 1 1
99513327 1 1 1 1 1 1
99513368 1 1 1 1 1 1
99514108 1 1 1 1 1 1
99514758 1 1 1 1 1 1
99514596 1 1 1 1 1 1
99514262 1 1 1 1 1 1
99514309 1 1 1 1 1 1
99514428 1 1 1 1 1 1
99515029 1 1 1 1 1 1
99514942 1 1 1 1 1 1
99515418 1 1 1 1 1 1
99515839 1 1 1 1 1 1
99515764 1 1 1 1 1 1
99516315 1 1 1 1 1 1
99516043 1 1 1 1 1 1
99516557 1 1 1 1 1 1
99516570 1 1 1 1 1 1
99516772 1 1 1 1 1 1
99518001 1 1 1 1 1 1
99517755 1 1 1 1 1 1
99517833 1 1 1 1 1 1
99517834 1 1 1 1 1 1
99517554 1 1 1 1 1 1
99517673 1 1 1 1 1 1
99518172 1 1 1 1 1 1
99518355 1 1 1 1 1 1
99518318 1 1 1 1 1 1
99518865 1 1 1 1 1 1
99518751 1 1 1 1 1 1
99518583 1 1 1 1 1 1
99519121 1 1 1 1 1 1
99519162 1 1 1 1 1 1
99519111 1 1 1 1 1 1
99519175 1 1 1 1 1 1
99519812 1 1 1 1 1 1
99519673 1 1 1 1 1 1
99519704 1 1 1 1 1 1
99519471 1 1 1 1 1 1
99519827 1 1 1 1 1 1
99519874 1 1 1 1 1 1
99520250 1 1 1 1 1 1
99520041 1 1 1 1 1 1
99520835 1 1 1 1 1 1
99520791 1 1 1 1 1 1
99521063 1 1 1 1 1 1
99520950 1 1 1 1 1 1
99520981 1 1 1 1 1 1
99520931 1 1 1 1 1 1
99521558 1 1 1 1 1 1
99521578 1 1 1 1 1 1
99522252 1 1 1 1 1 1
99521980 1 1 1 1 1 1
99521693 1 1 1 1 1 1
99521877 1 1 1 1 1 1
99522928 1 1 1 1 1 1
99522923 1 1 1 1 1 1
99522936 1 1 1 1 1 1
99522840 1 1 1 1 1 1
99522566 1 1 1 1 1 1
99522689 1 1 1 1 1 1
99523872 1 1 1 1 1 1
99523772 1 1 1 1 1 1
99523689 1 1 1 1 1 1
99523534 1 1 1 1 1 1
99523573 1 1 1 1 1 1
99523694 1 1 1 1 1 1
99523505 1 1 1 1 1 1
99523443 1 1 1 1 1 1
99523397 1 1 1 1 1 1
99524612 1 1 1 1 1 1
99524454 1 1 1 1 1 1
99524264 1 1 1 1 1 1
99525496 1 1 1 1 1 1
99525398 1 1 1 1 1 1
99525214 1 1 1 1 1 1
99525257 1 1 1 1 1 1
99525600 1 1 1 1 1 1
99525774 1 1 1 1 1 1
99526266 1 1 1 1 1 1
99525988 1 1 1 1 1 1
99525926 1 1 1 1 1 1
99526471 1 1 1 1 1 1
99526578 1 1 1 1 1 1
99526465 1 1 1 1 1 1
99526572 1 1 1 1 1 1
99527128 1 1 1 1 1 1
99526869 1 1 1 1 1 1
99527252 1 1 1 1 1 1
99527398 1 1 1 1 1 1
99527400 1 1 1 1 1 1
99528045 1 1 1 1 1 1
99528003 1 1 1 1 1 1
99527772 1 1 1 1 1 1
99527787 1 1 1 1 1 1
99528127 1 1 1 1 1 1
99528257 1 1 1 1 1 1
99528170 1 1 1 1 1 1
99528081 1 1 1 1 1 1
99528252 1 1 1 1 1 1
99528755 1 1 1 1 1 1
99529004 1 1 1 1 1 1
99528983 1 1 1 1 1 1
99529594 1 1 1 1 1 1
99529722 1 1 1 1 1 1
99529442 1 1 1 1 1 1
99529239 1 1 1 1 1 1
99529751 1 1 1 1 1 1
99530429 1 1 1 1 1 1
99530311 1 1 1 1 1 1
99530700 1 1 1 1 1 1
99531226 1 1 1 1 1 1
99531077 1 1 1 1 1 1
99531144 1 1 1 1 1 1
99530802 1 1 1 1 1 1
99532170 1 1 1 1 1 1
99532079 1 1 1 1 1 1
99532132 1 1 1 1 1 1
99532126 1 1 1 1 1 1
99531820 1 1 1 1 1 1
99531811 1 1 1 1 1 1
99531838 1 1 1 1 1 1
99531791 1 1 1 1 1 1
99531679 1 1 1 1 1 1
99531757 1 1 1 1 1 1
99531670 1 1 1 1 1 1
99532373 1 1 1 1 1 1
99532352 1 1 1 1 1 1
99532921 1 1 1 1 1 1
99532951 1 1 1 1 1 1
99532700 1 1 1 1 1 1
99532417 1 1 1 1 1 1
99533736 1 1 1 1 1 1
99533849 1 1 1 1 1 1
99533553 1 1 1 1 1 1
99533315 1 1 1 1 1 1
99533921 1 1 1 1 1 1
99534492 1 1 1 1 1 1
99534678 1 1 1 1 1 1
99534434 1 1 1 1 1 1
99534074 1 1 1 1 1 1
99535421 1 1 1 1 1 1
99535473 1 1 1 1 1 1
99535146 1 1 1 1 1 1
99535084 1 1 1 1 1 1
99535076 1 1 1 1 1 1
99535643 1 1 1 1 1 1
99536146 1 1 1 1 1 1
99536269 1 1 1 1 1 1
99535934 1 1 1 1 1 1
99535883 1 1 1 1 1 1
99535898 1 1 1 1 1 1
99535851 1 1 1 1 1 1
99535840 1 1 1 1 1 1
99536981 1 1 1 1 1 1
99537060 1 1 1 1 1 1
99536996 1 1 1 1 1 1
99537161 1 1 1 1 1 1
99537121 1 1 1 1 1 1
99536763 1 1 1 1 1 1
99536796 1 1 1 1 1 1
99537877 1 1 1 1 1 1
99537965 1 1 1 1 1 1
99537801 1 1 1 1 1 1
99537895 1 1 1 1 1 1
99537690 1 1 1 1 1 1
99537563 1 1 1 1 1 1
99538164 1 1 1 1 1 1
99538101 1 1 1 1 1 1
99538726 1 1 1 1 1 1
99538638 1 1 1 1 1 1
99538507 1 1 1 1 1 1
99538599 1 1 1 1 1 1
99538451 1 1 1 1 1 1
99539110 1 1 1 1 1 1
99539127 1 1 1 1 1 1
99539128 1 1 1 1 1 1
99539118 1 1 1 1 1 1
99539732 1 1 1 1 1 1
99539719 1 1 1 1 1 1
99540248 1 1 1 1 1 1
99540099 1 1 1 1 1 1
99540153 1 1 1 1 1 1
99540246 1 1 1 1 1 1
99541195 1 1 1 1 1 1
99541023 1 1 1 1 1 1
99541075 1 1 1 1 1 1
99540871 1 1 1 1 1 1
99542008 1 1 1 1 1 1
99541985 1 1 1 1 1 1
99542063 1 1 1 1 1 1
99541810 1 1 1 1 1 1
99541842 1 1 1 1 1 1
99541542 1 1 1 1 1 1
99541515 1 1 1 1 1 1
99542759 1 1 1 1 1 1
99542938 1 1 1 1 1 1
99542593 1 1 1 1 1 1
99542606 1 1 1 1 1 1
99542328 1 1 1 1 1 1
99543130 1 1 1 1 1 1
99543670 1 1 1 1 1 1
99543462 1 1 1 1 1 1
99543385 1 1 1 1 1 1
99543399 1 1 1 1 1 1
99543427 1 1 1 1 1 1
99543348 1 1 1 1 1 1
99543351 1 1 1 1 1 1
99543567 1 1 1 1 1 1
99543789 1 1 1 1 1 1
99544561 1 1 1 1 1 1
99544588 1 1 1 1 1 1
99544274 1 1 1 1 1 1
99544095 1 1 1 1 1 1
99544678 1 1 1 1 1 1
99544684 1 1 1 1 1 1
99402440 1 1 1 1 1 1
99402695 1 1 1 1 1 1
99403872 1 1 1 1 1 1
99404087 1 1 1 1 1 1
99407026 1 1 1 1 1 1
99409625 1 1 1 1 1 1
99410145 1 1 1 1 1 1
99410941 1 1 1 1 1 1
99414460 1 1 1 1 1 1
99419131 1 1 1 1 1 1
99419079 1 1 1 1 1 1
99420386 1 1 1 1 1 1
99419663 1 1 1 1 1 1
99419322 1 1 1 1 1 1
99421104 1 1 1 1 1 1
99424606 1 1 1 1 1 1
99424950 1 1 1 1 1 1
99426397 1 1 1 1 1 1
99428156 1 1 1 1 1 1
99427629 1 1 1 1 1 1
99432834 1 1 1 1 1 1
99435419 1 1 1 1 1 1
99435567 1 1 1 1 1 1
99437000 1 1 1 1 1 1
99437241 1 1 1 1 1 1
99300662 1 1 1 1 1 1
99300251 1 1 1 1 1 1
99301647 1 1 1 1 1 1
99301558 1 1 1 1 1 1
99302512 1 1 1 1 1 1
99302960 1 1 1 1 1 1
99304956 1 1 1 1 1 1
99305513 1 1 1 1 1 1
99305182 1 1 1 1 1 1
99501328 1 1 1 1 1 1
99502653 1 1 1 1 1 1
99503394 1 1 1 1 1 1
99504042 1 1 1 1 1 1
99506242 1 1 1 1 1 1
99507274 1 1 1 1 1 1
99507861 1 1 1 1 1 1
99508830 1 1 1 1 1 1
99509998 1 1 1 1 1 1
99510512 1 1 1 1 1 1
99510829 1 1 1 1 1 1
99512431 1 1 1 1 1 1
99514106 1 1 1 1 1 1
99514046 1 1 1 1 1 1
99515528 1 1 1 1 1 1
99517505 1 1 1 1 1 1
99518406 1 1 1 1 1 1
99519711 1 1 1 1 1 1
99521195 1 1 1 1 1 1
99520995 1 1 1 1 1 1
99522381 1 1 1 1 1 1
99523085 1 1 1 1 1 1
99524146 1 1 1 1 1 1
99524567 1 1 1 1 1 1
99524744 1 1 1 1 1 1
99524350 1 1 1 1 1 1
99525028 1 1 1 1 1 1
99526405 1 1 1 1 1 1
99525969 1 1 1 1 1 1
99527247 1 1 1 1 1 1
99527218 1 1 1 1 1 1
99527061 1 1 1 1 1 1
99526910 1 1 1 1 1 1
99528862 1 1 1 1 1 1
99529359 1 1 1 1 1 1
99530024 1 1 1 1 1 1
99530643 1 1 1 1 1 1
99531066 1 1 1 1 1 1
99532487 1 1 1 1 1 1
99533314 1 1 1 1 1 1
99533932 1 1 1 1 1 1
99534616 1 1 1 1 1 1
99534413 1 1 1 1 1 1
99534313 1 1 1 1 1 1
99534119 1 1 1 1 1 1
99534796 1 1 1 1 1 1
99536176 1 1 1 1 1 1
99535875 1 1 1 1 1 1
99535816 1 1 1 1 1 1
99536500 1 1 1 1 1 1
99537908 1 1 1 1 1 1
99537530 1 1 1 1 1 1
99540114 1 1 1 1 1 1
99541914 1 1 1 1 1 1
99542228 1 1 1 1 1 1
99544494 1 1 1 1 1 1
99544426 1 1 1 1 1 1
99407548 1 1 1 1 1 1
99411135 1 1 1 1 1 1
99415075 1 1 1 1 1 1
99420773 1 1 1 1 1 1
99421715 1 1 1 1 1 1
99421019 1 1 1 1 1 1
99424015 1 1 1 1 1 1
99434656 1 1 1 1 1 1
99502169 1 1 1 1 1 1
99505142 1 1 1 1 1 1
99506597 1 1 1 1 1 1
99506650 1 1 1 1 1 1
99512633 1 1 1 1 1 1
99519364 1 1 1 1 1 1
99525922 1 1 1 1 1 1
99534147 1 1 1 1 1 1
99536322 1 1 1 1 1 1
99538541 1 1 1 1 1 1
99541038 1 1 1 1 1 1
99543101 1 1 1 1 1 1
99432346 1 1 1 1 1 1
99514818 1 1 1 1 1 1
99532510 1 1 1 1 1 1
99539146 1 1 1 1 1 1
99539857 1 1 1 1 1 1
99430484 1 1 1 1 1 1
330 1 1 1 1 1 1
718 1 1 1 1 1 1
9912103 1 1 1 1 1 1
9912106 1 1 1 1 1 1
9912302 1 1 1 1 1 1
9912316 1 1 1 1 1 1
9912347 1 1 1 1 1 1
901 1 1 1 1 1 1
1048 1 1 1 1 1 1
9914405 1 1 1 1 1 1
9914722 1 1 1 1 1 1
9914753 1 1 1 1 1 1
9914803 1 1 1 1 1 1
285 1 1 1 1 1 1
9943101 1 1 1 1 1 1
9964303 1 1 1 1 1 1
9964300 1 1 1 1 1 1
935 1 1 1 1 1 1
99170303 1 1 1 1 1 1
99174408 1 1 1 1 1 1
99174733 1 1 1 1 1 1
99191401 1 1 1 1 1 1
99191501 1 1 1 1 1 1
99261700 1 1 1 1 1 1
99274307 1 1 1 1 1 1
9912224 1 1 1 1 1 1
9934710 1 1 1 1 1 1
99400510 1 1 1 1 1 1
99400607 1 1 1 1 1 1
99400883 1 1 1 1 1 1
99401019 1 1 1 1 1 1
99401207 1 1 1 1 1 1
99401185 1 1 1 1 1 1
99402586 1 1 1 1 1 1
99402905 1 1 1 1 1 1
99403077 1 1 1 1 1 1
99403143 1 1 1 1 1 1
99403223 1 1 1 1 1 1
99403467 1 1 1 1 1 1
99403946 1 1 1 1 1 1
99403968 1 1 1 1 1 1
99404634 1 1 1 1 1 1
99405786 1 1 1 1 1 1
99406506 1 1 1 1 1 1
99406500 1 1 1 1 1 1
99407252 1 1 1 1 1 1
99407779 1 1 1 1 1 1
99407959 1 1 1 1 1 1
99408125 1 1 1 1 1 1
99408361 1 1 1 1 1 1
99408367 1 1 1 1 1 1
99408355 1 1 1 1 1 1
99409198 1 1 1 1 1 1
99409545 1 1 1 1 1 1
99409611 1 1 1 1 1 1
99409812 1 1 1 1 1 1
99410073 1 1 1 1 1 1
99410399 1 1 1 1 1 1
99410732 1 1 1 1 1 1
99410768 1 1 1 1 1 1
99411148 1 1 1 1 1 1
99411894 1 1 1 1 1 1
99411965 1 1 1 1 1 1
99412353 1 1 1 1 1 1
99413493 1 1 1 1 1 1
99413285 1 1 1 1 1 1
99412679 1 1 1 1 1 1
99412855 1 1 1 1 1 1
99413982 1 1 1 1 1 1
99414248 1 1 1 1 1 1
99415720 1 1 1 1 1 1
99415529 1 1 1 1 1 1
99416844 1 1 1 1 1 1
99416386 1 1 1 1 1 1
99416264 1 1 1 1 1 1
99415817 1 1 1 1 1 1
99417321 1 1 1 1 1 1
99418439 1 1 1 1 1 1
99418685 1 1 1 1 1 1
99418420 1 1 1 1 1 1
99417893 1 1 1 1 1 1
99417827 1 1 1 1 1 1
99417695 1 1 1 1 1 1
99420367 1 1 1 1 1 1
99420414 1 1 1 1 1 1
99420632 1 1 1 1 1 1
99420781 1 1 1 1 1 1
99421760 1 1 1 1 1 1
99421580 1 1 1 1 1 1
99420910 1 1 1 1 1 1
99422489 1 1 1 1 1 1
99423128 1 1 1 1 1 1
99423134 1 1 1 1 1 1
99423178 1 1 1 1 1 1
99422925 1 1 1 1 1 1
99422867 1 1 1 1 1 1
99422898 1 1 1 1 1 1
99423951 1 1 1 1 1 1
99424006 1 1 1 1 1 1
99425347 1 1 1 1 1 1
99424599 1 1 1 1 1 1
99424974 1 1 1 1 1 1
99424919 1 1 1 1 1 1
99424273 1 1 1 1 1 1
99425421 1 1 1 1 1 1
99426956 1 1 1 1 1 1
99426554 1 1 1 1 1 1
99426333 1 1 1 1 1 1
99425973 1 1 1 1 1 1
99428500 1 1 1 1 1 1
99428583 1 1 1 1 1 1
99428180 1 1 1 1 1 1
99427594 1 1 1 1 1 1
99427645 1 1 1 1 1 1
99430222 1 1 1 1 1 1
99429747 1 1 1 1 1 1
99429446 1 1 1 1 1 1
99429486 1 1 1 1 1 1
99429217 1 1 1 1 1 1
99430579 1 1 1 1 1 1
99431860 1 1 1 1 1 1
99431500 1 1 1 1 1 1
99431234 1 1 1 1 1 1
99432449 1 1 1 1 1 1
99432115 1 1 1 1 1 1
99433490 1 1 1 1 1 1
99433219 1 1 1 1 1 1
99434062 1 1 1 1 1 1
99434039 1 1 1 1 1 1
99435154 1 1 1 1 1 1
99435069 1 1 1 1 1 1
99434902 1 1 1 1 1 1
99434423 1 1 1 1 1 1
99435756 1 1 1 1 1 1
99437099 1 1 1 1 1 1
99436653 1 1 1 1 1 1
99436072 1 1 1 1 1 1
99300042 1 1 1 1 1 1
99437250 1 1 1 1 1 1
99437329 1 1 1 1 1 1
99437307 1 1 1 1 1 1
99300656 1 1 1 1 1 1
99300504 1 1 1 1 1 1
99300162 1 1 1 1 1 1
99300295 1 1 1 1 1 1
99300284 1 1 1 1 1 1
99300285 1 1 1 1 1 1
99300873 1 1 1 1 1 1
99300797 1 1 1 1 1 1
99301542 1 1 1 1 1 1
99301447 1 1 1 1 1 1
99301168 1 1 1 1 1 1
99301265 1 1 1 1 1 1
99301611 1 1 1 1 1 1
99301716 1 1 1 1 1 1
99302280 1 1 1 1 1 1
99302230 1 1 1 1 1 1
99302271 1 1 1 1 1 1
99301853 1 1 1 1 1 1
99302556 1 1 1 1 1 1
99303039 1 1 1 1 1 1
99302808 1 1 1 1 1 1
99302878 1 1 1 1 1 1
99303844 1 1 1 1 1 1
99303978 1 1 1 1 1 1
99303736 1 1 1 1 1 1
99303663 1 1 1 1 1 1
99303645 1 1 1 1 1 1
99303439 1 1 1 1 1 1
99303584 1 1 1 1 1 1
99303560 1 1 1 1 1 1
99304824 1 1 1 1 1 1
99304752 1 1 1 1 1 1
99304633 1 1 1 1 1 1
99304288 1 1 1 1 1 1
99304910 1 1 1 1 1 1
99305610 1 1 1 1 1 1
99305616 1 1 1 1 1 1
99305401 1 1 1 1 1 1
99305181 1 1 1 1 1 1
99305193 1 1 1 1 1 1
99500038 1 1 1 1 1 1
99500438 1 1 1 1 1 1
99500490 1 1 1 1 1 1
99500323 1 1 1 1 1 1
99500303 1 1 1 1 1 1
99500928 1 1 1 1 1 1
99500829 1 1 1 1 1 1
99500909 1 1 1 1 1 1
99501459 1 1 1 1 1 1
99501488 1 1 1 1 1 1
99501587 1 1 1 1 1 1
99501094 1 1 1 1 1 1
99501677 1 1 1 1 1 1
99501797 1 1 1 1 1 1
99501815 1 1 1 1 1 1
99502148 1 1 1 1 1 1
99502636 1 1 1 1 1 1
99503164 1 1 1 1 1 1
99502888 1 1 1 1 1 1
99502750 1 1 1 1 1 1
99503487 1 1 1 1 1 1
99503402 1 1 1 1 1 1
99503480 1 1 1 1 1 1
99504038 1 1 1 1 1 1
99503719 1 1 1 1 1 1
99503709 1 1 1 1 1 1
99504917 1 1 1 1 1 1
99504760 1 1 1 1 1 1
99504703 1 1 1 1 1 1
99504538 1 1 1 1 1 1
99505141 1 1 1 1 1 1
99504949 1 1 1 1 1 1
99505681 1 1 1 1 1 1
99505723 1 1 1 1 1 1
99505744 1 1 1 1 1 1
99505627 1 1 1 1 1 1
99505396 1 1 1 1 1 1
99505258 1 1 1 1 1 1
99505197 1 1 1 1 1 1
99505899 1 1 1 1 1 1
99505864 1 1 1 1 1 1
99506305 1 1 1 1 1 1
99506256 1 1 1 1 1 1
99506043 1 1 1 1 1 1
99506163 1 1 1 1 1 1
99506605 1 1 1 1 1 1
99507413 1 1 1 1 1 1
99507127 1 1 1 1 1 1
99507011 1 1 1 1 1 1
99507107 1 1 1 1 1 1
99507018 1 1 1 1 1 1
99507098 1 1 1 1 1 1
99508228 1 1 1 1 1 1
99508063 1 1 1 1 1 1
99507892 1 1 1 1 1 1
99507951 1 1 1 1 1 1
99507774 1 1 1 1 1 1
99507825 1 1 1 1 1 1
99508249 1 1 1 1 1 1
99508412 1 1 1 1 1 1
99509066 1 1 1 1 1 1
99508721 1 1 1 1 1 1
99508825 1 1 1 1 1 1
99508671 1 1 1 1 1 1
99509255 1 1 1 1 1 1
99509187 1 1 1 1 1 1
99509822 1 1 1 1 1 1
99509345 1 1 1 1 1 1
99510042 1 1 1 1 1 1
99509904 1 1 1 1 1 1
99510397 1 1 1 1 1 1
99510492 1 1 1 1 1 1
99510170 1 1 1 1 1 1
99510152 1 1 1 1 1 1
99510244 1 1 1 1 1 1
99511398 1 1 1 1 1 1
99511411 1 1 1 1 1 1
99511373 1 1 1 1 1 1
99511456 1 1 1 1 1 1
99511228 1 1 1 1 1 1
99511030 1 1 1 1 1 1
99511669 1 1 1 1 1 1
99511695 1 1 1 1 1 1
99511664 1 1 1 1 1 1
99512330 1 1 1 1 1 1
99512360 1 1 1 1 1 1
99512123 1 1 1 1 1 1
99511837 1 1 1 1 1 1
99512458 1 1 1 1 1 1
99512541 1 1 1 1 1 1
99513203 1 1 1 1 1 1
99513069 1 1 1 1 1 1
99513162 1 1 1 1 1 1
99512935 1 1 1 1 1 1
99512937 1 1 1 1 1 1
99512732 1 1 1 1 1 1
99513859 1 1 1 1 1 1
99513645 1 1 1 1 1 1
99513647 1 1 1 1 1 1
99513744 1 1 1 1 1 1
99513602 1 1 1 1 1 1
99514041 1 1 1 1 1 1
99514660 1 1 1 1 1 1
99514791 1 1 1 1 1 1
99514524 1 1 1 1 1 1
99514531 1 1 1 1 1 1
99514649 1 1 1 1 1 1
99514468 1 1 1 1 1 1
99514940 1 1 1 1 1 1
99515552 1 1 1 1 1 1
99515490 1 1 1 1 1 1
99515401 1 1 1 1 1 1
99515469 1 1 1 1 1 1
99515188 1 1 1 1 1 1
99515227 1 1 1 1 1 1
99515769 1 1 1 1 1 1
99515967 1 1 1 1 1 1
99516691 1 1 1 1 1 1
99516629 1 1 1 1 1 1
99517155 1 1 1 1 1 1
99517185 1 1 1 1 1 1
99517162 1 1 1 1 1 1
99517099 1 1 1 1 1 1
99517126 1 1 1 1 1 1
99518062 1 1 1 1 1 1
99517918 1 1 1 1 1 1
99517850 1 1 1 1 1 1
99518302 1 1 1 1 1 1
99518192 1 1 1 1 1 1
99518828 1 1 1 1 1 1
99518524 1 1 1 1 1 1
99518569 1 1 1 1 1 1
99518479 1 1 1 1 1 1
99518520 1 1 1 1 1 1
99519532 1 1 1 1 1 1
99519269 1 1 1 1 1 1
99519296 1 1 1 1 1 1
99520004 1 1 1 1 1 1
99520820 1 1 1 1 1 1
99520680 1 1 1 1 1 1
99520684 1 1 1 1 1 1
99520725 1 1 1 1 1 1
99521412 1 1 1 1 1 1
99521457 1 1 1 1 1 1
99521067 1 1 1 1 1 1
99520951 1 1 1 1 1 1
99520851 1 1 1 1 1 1
99521505 1 1 1 1 1 1
99521469 1 1 1 1 1 1
99522243 1 1 1 1 1 1
99522249 1 1 1 1 1 1
99522277 1 1 1 1 1 1
99521789 1 1 1 1 1 1
99523094 1 1 1 1 1 1
99523164 1 1 1 1 1 1
99523892 1 1 1 1 1 1
99523642 1 1 1 1 1 1
99523441 1 1 1 1 1 1
99523455 1 1 1 1 1 1
99523432 1 1 1 1 1 1
99523458 1 1 1 1 1 1
99523411 1 1 1 1 1 1
99524667 1 1 1 1 1 1
99524661 1 1 1 1 1 1
99524599 1 1 1 1 1 1
99524538 1 1 1 1 1 1
99524263 1 1 1 1 1 1
99524820 1 1 1 1 1 1
99524824 1 1 1 1 1 1
99525563 1 1 1 1 1 1
99525351 1 1 1 1 1 1
99525005 1 1 1 1 1 1
99525010 1 1 1 1 1 1
99525152 1 1 1 1 1 1
99525648 1 1 1 1 1 1
99526108 1 1 1 1 1 1
99526150 1 1 1 1 1 1
99526201 1 1 1 1 1 1
99525984 1 1 1 1 1 1
99525870 1 1 1 1 1 1
99525953 1 1 1 1 1 1
99526528 1 1 1 1 1 1
99527173 1 1 1 1 1 1
99527242 1 1 1 1 1 1
99527271 1 1 1 1 1 1
99527250 1 1 1 1 1 1
99527277 1 1 1 1 1 1
99527409 1 1 1 1 1 1
99527753 1 1 1 1 1 1
99527551 1 1 1 1 1 1
99527475 1 1 1 1 1 1
99527570 1 1 1 1 1 1
99528863 1 1 1 1 1 1
99528787 1 1 1 1 1 1
99528871 1 1 1 1 1 1
99528805 1 1 1 1 1 1
99528888 1 1 1 1 1 1
99528326 1 1 1 1 1 1
99528954 1 1 1 1 1 1
99529086 1 1 1 1 1 1
99529725 1 1 1 1 1 1
99529431 1 1 1 1 1 1
99529328 1 1 1 1 1 1
99529249 1 1 1 1 1 1
99529172 1 1 1 1 1 1
99529853 1 1 1 1 1 1
99530186 1 1 1 1 1 1
99530679 1 1 1 1 1 1
99530747 1 1 1 1 1 1
99530584 1 1 1 1 1 1
99531276 1 1 1 1 1 1
99531140 1 1 1 1 1 1
99531168 1 1 1 1 1 1
99531954 1 1 1 1 1 1
99532374 1 1 1 1 1 1
99532247 1 1 1 1 1 1
99532404 1 1 1 1 1 1
99532857 1 1 1 1 1 1
99532555 1 1 1 1 1 1
99533112 1 1 1 1 1 1
99533063 1 1 1 1 1 1
99533079 1 1 1 1 1 1
99533706 1 1 1 1 1 1
99533537 1 1 1 1 1 1
99533390 1 1 1 1 1 1
99533860 1 1 1 1 1 1
99534613 1 1 1 1 1 1
99534337 1 1 1 1 1 1
99534087 1 1 1 1 1 1
99534839 1 1 1 1 1 1
99534743 1 1 1 1 1 1
99535702 1 1 1 1 1 1
99535710 1 1 1 1 1 1
99536191 1 1 1 1 1 1
99536333 1 1 1 1 1 1
99536035 1 1 1 1 1 1
99535999 1 1 1 1 1 1
99535745 1 1 1 1 1 1
99535731 1 1 1 1 1 1
99535761 1 1 1 1 1 1
99535765 1 1 1 1 1 1
99537044 1 1 1 1 1 1
99537057 1 1 1 1 1 1
99536880 1 1 1 1 1 1
99536913 1 1 1 1 1 1
99537225 1 1 1 1 1 1
99537291 1 1 1 1 1 1
99537902 1 1 1 1 1 1
99537789 1 1 1 1 1 1
99537653 1 1 1 1 1 1
99537723 1 1 1 1 1 1
99537738 1 1 1 1 1 1
99537701 1 1 1 1 1 1
99537451 1 1 1 1 1 1
99537465 1 1 1 1 1 1
99537547 1 1 1 1 1 1
99538031 1 1 1 1 1 1
99538587 1 1 1 1 1 1
99538550 1 1 1 1 1 1
99538954 1 1 1 1 1 1
99538918 1 1 1 1 1 1
99539014 1 1 1 1 1 1
99538940 1 1 1 1 1 1
99538952 1 1 1 1 1 1
99539492 1 1 1 1 1 1
99539643 1 1 1 1 1 1
99540390 1 1 1 1 1 1
99540150 1 1 1 1 1 1
99539925 1 1 1 1 1 1
99539887 1 1 1 1 1 1
99541010 1 1 1 1 1 1
99540780 1 1 1 1 1 1
99542017 1 1 1 1 1 1
99541995 1 1 1 1 1 1
99541909 1 1 1 1 1 1
99541859 1 1 1 1 1 1
99541687 1 1 1 1 1 1
99542579 1 1 1 1 1 1
99542389 1 1 1 1 1 1
99542402 1 1 1 1 1 1
99542472 1 1 1 1 1 1
99543038 1 1 1 1 1 1
99543094 1 1 1 1 1 1
99543057 1 1 1 1 1 1
99543360 1 1 1 1 1 1
99543415 1 1 1 1 1 1
99543350 1 1 1 1 1 1
99543169 1 1 1 1 1 1
99543962 1 1 1 1 1 1
99543850 1 1 1 1 1 1
99543800 1 1 1 1 1 1
99543974 1 1 1 1 1 1
99544396 1 1 1 1 1 1
99544360 1 1 1 1 1 1
99544272 1 1 1 1 1 1
99400371 1 1 1 1 1 1
99401469 1 1 1 1 1 1
99401824 1 1 1 1 1 1
99402829 1 1 1 1 1 1
99411023 1 1 1 1 1 1
99411133 1 1 1 1 1 1
99411692 1 1 1 1 1 1
99411889 1 1 1 1 1 1
99413216 1 1 1 1 1 1
99413175 1 1 1 1 1 1
99422511 1 1 1 1 1 1
99422322 1 1 1 1 1 1
99424777 1 1 1 1 1 1
99431732 1 1 1 1 1 1
99431015 1 1 1 1 1 1
99432884 1 1 1 1 1 1
99300493 1 1 1 1 1 1
99301192 1 1 1 1 1 1
99302075 1 1 1 1 1 1
99301929 1 1 1 1 1 1
99302502 1 1 1 1 1 1
99303093 1 1 1 1 1 1
99304142 1 1 1 1 1 1
99304221 1 1 1 1 1 1
99304578 1 1 1 1 1 1
99304414 1 1 1 1 1 1
99501789 1 1 1 1 1 1
99502341 1 1 1 1 1 1
99502705 1 1 1 1 1 1
99503589 1 1 1 1 1 1
99504216 1 1 1 1 1 1
99504553 1 1 1 1 1 1
99505734 1 1 1 1 1 1
99505365 1 1 1 1 1 1
99505356 1 1 1 1 1 1
99508047 1 1 1 1 1 1
99507722 1 1 1 1 1 1
99508309 1 1 1 1 1 1
99508943 1 1 1 1 1 1
99509708 1 1 1 1 1 1
99512680 1 1 1 1 1 1
99512615 1 1 1 1 1 1
99513704 1 1 1 1 1 1
99515456 1 1 1 1 1 1
99515366 1 1 1 1 1 1
99515474 1 1 1 1 1 1
99516290 1 1 1 1 1 1
99516010 1 1 1 1 1 1
99517831 1 1 1 1 1 1
99518537 1 1 1 1 1 1
99519120 1 1 1 1 1 1
99519742 1 1 1 1 1 1
99519619 1 1 1 1 1 1
99519542 1 1 1 1 1 1
99519877 1 1 1 1 1 1
99520876 1 1 1 1 1 1
99521934 1 1 1 1 1 1
99521901 1 1 1 1 1 1
99522324 1 1 1 1 1 1
99524789 1 1 1 1 1 1
99525513 1 1 1 1 1 1
99525747 1 1 1 1 1 1
99526824 1 1 1 1 1 1
99528436 1 1 1 1 1 1
99530711 1 1 1 1 1 1
99531181 1 1 1 1 1 1
99532097 1 1 1 1 1 1
99531719 1 1 1 1 1 1
99534029 1 1 1 1 1 1
99534169 1 1 1 1 1 1
99535359 1 1 1 1 1 1
99537805 1 1 1 1 1 1
99537595 1 1 1 1 1 1
99537566 1 1 1 1 1 1
99537996 1 1 1 1 1 1
99538613 1 1 1 1 1 1
99538561 1 1 1 1 1 1
99538340 1 1 1 1 1 1
99539307 1 1 1 1 1 1
99540167 1 1 1 1 1 1
99541249 1 1 1 1 1 1
99540697 1 1 1 1 1 1
99540838 1 1 1 1 1 1
99541925 1 1 1 1 1 1
99543747 1 1 1 1 1 1
99543984 1 1 1 1 1 1
99413193 1 1 1 1 1 1
99413751 1 1 1 1 1 1
99419380 1 1 1 1 1 1
99427361 1 1 1 1 1 1
99430240 1 1 1 1 1 1
99300823 1 1 1 1 1 1
99301610 1 1 1 1 1 1
99508276 1 1 1 1 1 1
99513135 1 1 1 1 1 1
99516234 1 1 1 1 1 1
99523613 1 1 1 1 1 1
99527678 1 1 1 1 1 1
99529680 1 1 1 1 1 1
99534011 1 1 1 1 1 1
99534197 1 1 1 1 1 1
99539588 1 1 1 1 1 1
99542205 1 1 1 1 1 1
99502845 1 1 1 1 1 1
99505633 1 1 1 1 1 1
99513459 1 1 1 1 1 1
99540617 1 1 1 1 1 1
9910954 1 1 1 1 1 1
724 1 1 1 1 1 1
73001 1 1 1 1 1 1
9912450 1 1 1 1 1 1
1115 1 1 1 1 1 1
9912600 1 1 1 1 1 1
699 1 1 1 1 1 1
1062 1 1 1 1 1 1
9913336 1 1 1 1 1 1
829 1 1 1 1 1 1
9913802 1 1 1 1 1 1
457 1 1 1 1 1 1
9914776 1 1 1 1 1 1
992 1 1 1 1 1 1
273 1 1 1 1 1 1
95001 1 1 1 1 1 1
99160900 1 1 1 1 1 1
1204 1 1 1 1 1 1
99172707 1 1 1 1 1 1
99173503 1 1 1 1 1 1
1211 1 1 1 1 1 1
99261301 1 1 1 1 1 1
99272802 1 1 1 1 1 1
9943700 1 1 1 1 1 1
99400259 1 1 1 1 1 1
99400239 1 1 1 1 1 1
99400365 1 1 1 1 1 1
99400578 1 1 1 1 1 1
99400907 1 1 1 1 1 1
99401117 1 1 1 1 1 1
99401146 1 1 1 1 1 1
99401126 1 1 1 1 1 1
99402461 1 1 1 1 1 1
99402667 1 1 1 1 1 1
99402676 1 1 1 1 1 1
99402751 1 1 1 1 1 1
99402803 1 1 1 1 1 1
99403405 1 1 1 1 1 1
99403518 1 1 1 1 1 1
99403597 1 1 1 1 1 1
99405107 1 1 1 1 1 1
99405210 1 1 1 1 1 1
99405299 1 1 1 1 1 1
99406053 1 1 1 1 1 1
99406944 1 1 1 1 1 1
99407382 1 1 1 1 1 1
99407678 1 1 1 1 1 1
99408069 1 1 1 1 1 1
99408211 1 1 1 1 1 1
99408692 1 1 1 1 1 1
99408651 1 1 1 1 1 1
99409138 1 1 1 1 1 1
99409115 1 1 1 1 1 1
99409500 1 1 1 1 1 1
99409589 1 1 1 1 1 1
99409618 1 1 1 1 1 1
99409691 1 1 1 1 1 1
99409847 1 1 1 1 1 1
99410230 1 1 1 1 1 1
99410299 1 1 1 1 1 1
99410439 1 1 1 1 1 1
99410886 1 1 1 1 1 1
99411098 1 1 1 1 1 1
99411730 1 1 1 1 1 1
99412404 1 1 1 1 1 1
99412474 1 1 1 1 1 1
99413485 1 1 1 1 1 1
99413056 1 1 1 1 1 1
99414012 1 1 1 1 1 1
99414036 1 1 1 1 1 1
99413929 1 1 1 1 1 1
99415317 1 1 1 1 1 1
99415014 1 1 1 1 1 1
99415564 1 1 1 1 1 1
99415496 1 1 1 1 1 1
99416853 1 1 1 1 1 1
99416856 1 1 1 1 1 1
99416546 1 1 1 1 1 1
99416415 1 1 1 1 1 1
99416458 1 1 1 1 1 1
99416129 1 1 1 1 1 1
99416130 1 1 1 1 1 1
99417335 1 1 1 1 1 1
99418510 1 1 1 1 1 1
99418689 1 1 1 1 1 1
99418051 1 1 1 1 1 1
99418918 1 1 1 1 1 1
99419906 1 1 1 1 1 1
99419454 1 1 1 1 1 1
99420731 1 1 1 1 1 1
99422432 1 1 1 1 1 1
99422679 1 1 1 1 1 1
99423949 1 1 1 1 1 1
99425273 1 1 1 1 1 1
99425087 1 1 1 1 1 1
99424913 1 1 1 1 1 1
99424809 1 1 1 1 1 1
99424565 1 1 1 1 1 1
99424226 1 1 1 1 1 1
99424362 1 1 1 1 1 1
99424407 1 1 1 1 1 1
99424177 1 1 1 1 1 1
99425406 1 1 1 1 1 1
99427057 1 1 1 1 1 1
99426315 1 1 1 1 1 1
99426569 1 1 1 1 1 1
99427607 1 1 1 1 1 1
99428945 1 1 1 1 1 1
99429055 1 1 1 1 1 1
99430349 1 1 1 1 1 1
99429776 1 1 1 1 1 1
99431328 1 1 1 1 1 1
99431602 1 1 1 1 1 1
99430980 1 1 1 1 1 1
99432379 1 1 1 1 1 1
99432474 1 1 1 1 1 1
99432443 1 1 1 1 1 1
99432388 1 1 1 1 1 1
99433363 1 1 1 1 1 1
99433690 1 1 1 1 1 1
99433699 1 1 1 1 1 1
99432772 1 1 1 1 1 1
99432878 1 1 1 1 1 1
99435054 1 1 1 1 1 1
99435267 1 1 1 1 1 1
99434817 1 1 1 1 1 1
99434896 1 1 1 1 1 1
99434340 1 1 1 1 1 1
99434378 1 1 1 1 1 1
99435680 1 1 1 1 1 1
99437054 1 1 1 1 1 1
99436594 1 1 1 1 1 1
99436540 1 1 1 1 1 1
99436280 1 1 1 1 1 1
99300628 1 1 1 1 1 1
99300510 1 1 1 1 1 1
99300376 1 1 1 1 1 1
99300228 1 1 1 1 1 1
99300281 1 1 1 1 1 1
99300203 1 1 1 1 1 1
99300179 1 1 1 1 1 1
99300219 1 1 1 1 1 1
99300286 1 1 1 1 1 1
99301207 1 1 1 1 1 1
99301300 1 1 1 1 1 1
99301037 1 1 1 1 1 1
99301617 1 1 1 1 1 1
99302364 1 1 1 1 1 1
99302413 1 1 1 1 1 1
99303273 1 1 1 1 1 1
99303969 1 1 1 1 1 1
99303832 1 1 1 1 1 1
99303948 1 1 1 1 1 1
99303698 1 1 1 1 1 1
99303543 1 1 1 1 1 1
99304084 1 1 1 1 1 1
99304150 1 1 1 1 1 1
99304851 1 1 1 1 1 1
99304448 1 1 1 1 1 1
99304461 1 1 1 1 1 1
99304317 1 1 1 1 1 1
99304913 1 1 1 1 1 1
99305061 1 1 1 1 1 1
99305010 1 1 1 1 1 1
99305383 1 1 1 1 1 1
99305387 1 1 1 1 1 1
99305074 1 1 1 1 1 1
99500740 1 1 1 1 1 1
99500666 1 1 1 1 1 1
99500471 1 1 1 1 1 1
99500463 1 1 1 1 1 1
99500863 1 1 1 1 1 1
99500897 1 1 1 1 1 1
99500912 1 1 1 1 1 1
99501626 1 1 1 1 1 1
99501363 1 1 1 1 1 1
99501076 1 1 1 1 1 1
99501777 1 1 1 1 1 1
99502340 1 1 1 1 1 1
99502237 1 1 1 1 1 1
99502179 1 1 1 1 1 1
99501928 1 1 1 1 1 1
99502049 1 1 1 1 1 1
99503165 1 1 1 1 1 1
99503218 1 1 1 1 1 1
99503211 1 1 1 1 1 1
99502921 1 1 1 1 1 1
99502773 1 1 1 1 1 1
99503374 1 1 1 1 1 1
99504056 1 1 1 1 1 1
99504089 1 1 1 1 1 1
99503588 1 1 1 1 1 1
99503668 1 1 1 1 1 1
99504560 1 1 1 1 1 1
99504731 1 1 1 1 1 1
99504500 1 1 1 1 1 1
99505020 1 1 1 1 1 1
99505464 1 1 1 1 1 1
99505557 1 1 1 1 1 1
99505454 1 1 1 1 1 1
99505305 1 1 1 1 1 1
99505256 1 1 1 1 1 1
99505287 1 1 1 1 1 1
99505796 1 1 1 1 1 1
99506521 1 1 1 1 1 1
99506418 1 1 1 1 1 1
99506015 1 1 1 1 1 1
99507283 1 1 1 1 1 1
99507366 1 1 1 1 1 1
99507280 1 1 1 1 1 1
99507129 1 1 1 1 1 1
99507073 1 1 1 1 1 1
99506982 1 1 1 1 1 1
99507448 1 1 1 1 1 1
99507554 1 1 1 1 1 1
99508037 1 1 1 1 1 1
99507826 1 1 1 1 1 1
99508369 1 1 1 1 1 1
99508496 1 1 1 1 1 1
99508549 1 1 1 1 1 1
99508530 1 1 1 1 1 1
99509259 1 1 1 1 1 1
99509234 1 1 1 1 1 1
99509765 1 1 1 1 1 1
99509783 1 1 1 1 1 1
99509449 1 1 1 1 1 1
99509910 1 1 1 1 1 1
99509978 1 1 1 1 1 1
99510706 1 1 1 1 1 1
99510436 1 1 1 1 1 1
99510261 1 1 1 1 1 1
99510761 1 1 1 1 1 1
99510812 1 1 1 1 1 1
99511748 1 1 1 1 1 1
99512298 1 1 1 1 1 1
99512209 1 1 1 1 1 1
99511980 1 1 1 1 1 1
99512066 1 1 1 1 1 1
99512105 1 1 1 1 1 1
99512146 1 1 1 1 1 1
99513186 1 1 1 1 1 1
99513045 1 1 1 1 1 1
99512909 1 1 1 1 1 1
99512866 1 1 1 1 1 1
99514000 1 1 1 1 1 1
99513591 1 1 1 1 1 1
99513438 1 1 1 1 1 1
99513494 1 1 1 1 1 1
99514762 1 1 1 1 1 1
99514425 1 1 1 1 1 1
99515056 1 1 1 1 1 1
99515361 1 1 1 1 1 1
99515233 1 1 1 1 1 1
99515251 1 1 1 1 1 1
99515135 1 1 1 1 1 1
99515216 1 1 1 1 1 1
99515942 1 1 1 1 1 1
99515958 1 1 1 1 1 1
99515897 1 1 1 1 1 1
99516640 1 1 1 1 1 1
99516565 1 1 1 1 1 1
99517181 1 1 1 1 1 1
99517299 1 1 1 1 1 1
99516953 1 1 1 1 1 1
99516783 1 1 1 1 1 1
99516823 1 1 1 1 1 1
99516776 1 1 1 1 1 1
99517452 1 1 1 1 1 1
99517465 1 1 1 1 1 1
99517535 1 1 1 1 1 1
99518104 1 1 1 1 1 1
99518002 1 1 1 1 1 1
99518156 1 1 1 1 1 1
99517868 1 1 1 1 1 1
99517574 1 1 1 1 1 1
99517640 1 1 1 1 1 1
99518241 1 1 1 1 1 1
99518308 1 1 1 1 1 1
99518810 1 1 1 1 1 1
99518837 1 1 1 1 1 1
99518854 1 1 1 1 1 1
99518923 1 1 1 1 1 1
99518635 1 1 1 1 1 1
99518394 1 1 1 1 1 1
99518514 1 1 1 1 1 1
99519172 1 1 1 1 1 1
99519584 1 1 1 1 1 1
99519496 1 1 1 1 1 1
99519576 1 1 1 1 1 1
99519475 1 1 1 1 1 1
99519284 1 1 1 1 1 1
99519292 1 1 1 1 1 1
99520606 1 1 1 1 1 1
99520585 1 1 1 1 1 1
99520282 1 1 1 1 1 1
99520234 1 1 1 1 1 1
99520169 1 1 1 1 1 1
99520703 1 1 1 1 1 1
99521097 1 1 1 1 1 1
99521221 1 1 1 1 1 1
99520860 1 1 1 1 1 1
99520927 1 1 1 1 1 1
99521024 1 1 1 1 1 1
99522151 1 1 1 1 1 1
99522233 1 1 1 1 1 1
99521945 1 1 1 1 1 1
99521987 1 1 1 1 1 1
99521869 1 1 1 1 1 1
99522367 1 1 1 1 1 1
99522435 1 1 1 1 1 1
99522981 1 1 1 1 1 1
99522771 1 1 1 1 1 1
99522628 1 1 1 1 1 1
99522556 1 1 1 1 1 1
99522686 1 1 1 1 1 1
99523296 1 1 1 1 1 1
99523804 1 1 1 1 1 1
99523837 1 1 1 1 1 1
99523878 1 1 1 1 1 1
99523390 1 1 1 1 1 1
99523485 1 1 1 1 1 1
99524658 1 1 1 1 1 1
99524357 1 1 1 1 1 1
99524940 1 1 1 1 1 1
99525412 1 1 1 1 1 1
99525439 1 1 1 1 1 1
99525491 1 1 1 1 1 1
99525073 1 1 1 1 1 1
99525064 1 1 1 1 1 1
99525684 1 1 1 1 1 1
99526402 1 1 1 1 1 1
99526212 1 1 1 1 1 1
99526048 1 1 1 1 1 1
99526473 1 1 1 1 1 1
99526585 1 1 1 1 1 1
99527202 1 1 1 1 1 1
99526888 1 1 1 1 1 1
99526908 1 1 1 1 1 1
99526999 1 1 1 1 1 1
99526813 1 1 1 1 1 1
99526659 1 1 1 1 1 1
99526699 1 1 1 1 1 1
99527259 1 1 1 1 1 1
99527365 1 1 1 1 1 1
99527858 1 1 1 1 1 1
99527859 1 1 1 1 1 1
99527589 1 1 1 1 1 1
99528087 1 1 1 1 1 1
99528157 1 1 1 1 1 1
99528171 1 1 1 1 1 1
99528776 1 1 1 1 1 1
99529032 1 1 1 1 1 1
99529098 1 1 1 1 1 1
99529100 1 1 1 1 1 1
99529049 1 1 1 1 1 1
99529665 1 1 1 1 1 1
99529610 1 1 1 1 1 1
99529429 1 1 1 1 1 1
99529241 1 1 1 1 1 1
99529166 1 1 1 1 1 1
99529766 1 1 1 1 1 1
99529910 1 1 1 1 1 1
99529820 1 1 1 1 1 1
99530356 1 1 1 1 1 1
99530205 1 1 1 1 1 1
99530327 1 1 1 1 1 1
99530191 1 1 1 1 1 1
99530102 1 1 1 1 1 1
99530070 1 1 1 1 1 1
99530713 1 1 1 1 1 1
99530675 1 1 1 1 1 1
99530774 1 1 1 1 1 1
99530872 1 1 1 1 1 1
99531568 1 1 1 1 1 1
99531899 1 1 1 1 1 1
99532754 1 1 1 1 1 1
99532595 1 1 1 1 1 1
99533828 1 1 1 1 1 1
99533798 1 1 1 1 1 1
99533817 1 1 1 1 1 1
99533647 1 1 1 1 1 1
99533930 1 1 1 1 1 1
99533867 1 1 1 1 1 1
99534321 1 1 1 1 1 1
99534125 1 1 1 1 1 1
99534956 1 1 1 1 1 1
99535555 1 1 1 1 1 1
99535672 1 1 1 1 1 1
99535822 1 1 1 1 1 1
99535804 1 1 1 1 1 1
99536411 1 1 1 1 1 1
99536367 1 1 1 1 1 1
99537133 1 1 1 1 1 1
99537092 1 1 1 1 1 1
99536870 1 1 1 1 1 1
99536666 1 1 1 1 1 1
99536733 1 1 1 1 1 1
99537246 1 1 1 1 1 1
99537299 1 1 1 1 1 1
99537955 1 1 1 1 1 1
99537841 1 1 1 1 1 1
99537921 1 1 1 1 1 1
99537923 1 1 1 1 1 1
99537670 1 1 1 1 1 1
99537671 1 1 1 1 1 1
99537599 1 1 1 1 1 1
99538768 1 1 1 1 1 1
99538614 1 1 1 1 1 1
99538505 1 1 1 1 1 1
99539567 1 1 1 1 1 1
99539260 1 1 1 1 1 1
99539060 1 1 1 1 1 1
99539148 1 1 1 1 1 1
99540339 1 1 1 1 1 1
99540378 1 1 1 1 1 1
99540326 1 1 1 1 1 1
99540367 1 1 1 1 1 1
99540450 1 1 1 1 1 1
99540160 1 1 1 1 1 1
99540244 1 1 1 1 1 1
99540103 1 1 1 1 1 1
99539939 1 1 1 1 1 1
99540588 1 1 1 1 1 1
99541113 1 1 1 1 1 1
99541086 1 1 1 1 1 1
99541435 1 1 1 1 1 1
99541338 1 1 1 1 1 1
99542047 1 1 1 1 1 1
99541755 1 1 1 1 1 1
99541641 1 1 1 1 1 1
99541608 1 1 1 1 1 1
99541531 1 1 1 1 1 1
99542907 1 1 1 1 1 1
99542934 1 1 1 1 1 1
99542668 1 1 1 1 1 1
99542553 1 1 1 1 1 1
99543014 1 1 1 1 1 1
99543027 1 1 1 1 1 1
99543053 1 1 1 1 1 1
99543589 1 1 1 1 1 1
99543640 1 1 1 1 1 1
99543361 1 1 1 1 1 1
99543405 1 1 1 1 1 1
99543396 1 1 1 1 1 1
99543913 1 1 1 1 1 1
99543957 1 1 1 1 1 1
99544551 1 1 1 1 1 1
99544526 1 1 1 1 1 1
99544515 1 1 1 1 1 1
99544581 1 1 1 1 1 1
99544186 1 1 1 1 1 1
99544133 1 1 1 1 1 1
99544639 1 1 1 1 1 1
99403860 1 1 1 1 1 1
99410192 1 1 1 1 1 1
99412930 1 1 1 1 1 1
99412691 1 1 1 1 1 1
99415663 1 1 1 1 1 1
99416536 1 1 1 1 1 1
99415883 1 1 1 1 1 1
99417102 1 1 1 1 1 1
99418405 1 1 1 1 1 1
99421801 1 1 1 1 1 1
99421730 1 1 1 1 1 1
99423540 1 1 1 1 1 1
99423190 1 1 1 1 1 1
99423091 1 1 1 1 1 1
99423095 1 1 1 1 1 1
99424332 1 1 1 1 1 1
99424306 1 1 1 1 1 1
99426476 1 1 1 1 1 1
99425953 1 1 1 1 1 1
99429542 1 1 1 1 1 1
99433911 1 1 1 1 1 1
99435380 1 1 1 1 1 1
99300215 1 1 1 1 1 1
99301500 1 1 1 1 1 1
99303085 1 1 1 1 1 1
99303049 1 1 1 1 1 1
99303465 1 1 1 1 1 1
99305087 1 1 1 1 1 1
99500119 1 1 1 1 1 1
99500263 1 1 1 1 1 1
99500317 1 1 1 1 1 1
99501880 1 1 1 1 1 1
99502968 1 1 1 1 1 1
99502859 1 1 1 1 1 1
99504471 1 1 1 1 1 1
99505558 1 1 1 1 1 1
99505173 1 1 1 1 1 1
99505815 1 1 1 1 1 1
99506341 1 1 1 1 1 1
99507328 1 1 1 1 1 1
99508126 1 1 1 1 1 1
99508493 1 1 1 1 1 1
99510230 1 1 1 1 1 1
99510311 1 1 1 1 1 1
99510755 1 1 1 1 1 1
99511987 1 1 1 1 1 1
99511767 1 1 1 1 1 1
99512401 1 1 1 1 1 1
99512986 1 1 1 1 1 1
99513909 1 1 1 1 1 1
99513872 1 1 1 1 1 1
99513805 1 1 1 1 1 1
99514672 1 1 1 1 1 1
99515674 1 1 1 1 1 1
99515384 1 1 1 1 1 1
99516649 1 1 1 1 1 1
99516874 1 1 1 1 1 1
99516788 1 1 1 1 1 1
99517984 1 1 1 1 1 1
99518739 1 1 1 1 1 1
99520736 1 1 1 1 1 1
99521362 1 1 1 1 1 1
99521526 1 1 1 1 1 1
99523909 1 1 1 1 1 1
99524869 1 1 1 1 1 1
99525083 1 1 1 1 1 1
99526320 1 1 1 1 1 1
99526257 1 1 1 1 1 1
99526109 1 1 1 1 1 1
99526136 1 1 1 1 1 1
99526464 1 1 1 1 1 1
99526689 1 1 1 1 1 1
99526629 1 1 1 1 1 1
99527491 1 1 1 1 1 1
99528823 1 1 1 1 1 1
99529030 1 1 1 1 1 1
99529312 1 1 1 1 1 1
99530599 1 1 1 1 1 1
99530626 1 1 1 1 1 1
99530769 1 1 1 1 1 1
99531565 1 1 1 1 1 1
99531877 1 1 1 1 1 1
99532375 1 1 1 1 1 1
99533291 1 1 1 1 1 1
99534013 1 1 1 1 1 1
99535935 1 1 1 1 1 1
99537093 1 1 1 1 1 1
99536822 1 1 1 1 1 1
99536735 1 1 1 1 1 1
99537577 1 1 1 1 1 1
99538036 1 1 1 1 1 1
99538050 1 1 1 1 1 1
99538560 1 1 1 1 1 1
99540029 1 1 1 1 1 1
99541178 1 1 1 1 1 1
99541486 1 1 1 1 1 1
99541385 1 1 1 1 1 1
99542286 1 1 1 1 1 1
99542918 1 1 1 1 1 1
99542568 1 1 1 1 1 1
99543927 1 1 1 1 1 1
99400167 1 1 1 1 1 1
99401401 1 1 1 1 1 1
99401383 1 1 1 1 1 1
99406274 1 1 1 1 1 1
99408282 1 1 1 1 1 1
99415602 1 1 1 1 1 1
99301419 1 1 1 1 1 1
99303550 1 1 1 1 1 1
99504625 1 1 1 1 1 1
99507146 1 1 1 1 1 1
99506876 1 1 1 1 1 1
99517225 1 1 1 1 1 1
99525554 1 1 1 1 1 1
99525262 1 1 1 1 1 1
99525016 1 1 1 1 1 1
99302919 1 1 1 1 1 1
99526775 1 1 1 1 1 1
99529728 1 1 1 1 1 1
99541300 1 1 1 1 1 1
99542173 1 1 1 1 1 1
9910312 1 1 1 1 1 1
9910959 1 1 1 1 1 1
9911015 1 1 1 1 1 1
9911502 1 1 1 1 1 1
73003 1 1 1 1 1 1
9912324 1 1 1 1 1 1
357 1 1 1 1 1 1
965 1 1 1 1 1 1
9913406 1 1 1 1 1 1
1083 1 1 1 1 1 1
9914795 1 1 1 1 1 1
9933603 1 1 1 1 1 1
9933708 1 1 1 1 1 1
282 1 1 1 1 1 1
99124502 1 1 1 1 1 1
99172307 1 1 1 1 1 1
99172407 1 1 1 1 1 1
99172911 1 1 1 1 1 1
99172900 1 1 1 1 1 1
99173103 1 1 1 1 1 1
99173400 1 1 1 1 1 1
99174303 1 1 1 1 1 1
99273101 1 1 1 1 1 1
99263200 1 1 1 1 1 1
99400106 1 1 1 1 1 1
99400193 1 1 1 1 1 1
99400130 1 1 1 1 1 1
99400132 1 1 1 1 1 1
99400333 1 1 1 1 1 1
99400342 1 1 1 1 1 1
99400533 1 1 1 1 1 1
99401222 1 1 1 1 1 1
99401778 1 1 1 1 1 1
99402064 1 1 1 1 1 1
99402321 1 1 1 1 1 1
99402747 1 1 1 1 1 1
99402935 1 1 1 1 1 1
99403324 1 1 1 1 1 1
99403616 1 1 1 1 1 1
99403928 1 1 1 1 1 1
99404555 1 1 1 1 1 1
99405133 1 1 1 1 1 1
99405508 1 1 1 1 1 1
99406181 1 1 1 1 1 1
99407362 1 1 1 1 1 1
99407541 1 1 1 1 1 1
99407720 1 1 1 1 1 1
99407910 1 1 1 1 1 1
99408376 1 1 1 1 1 1
99409952 1 1 1 1 1 1
99410002 1 1 1 1 1 1
99410054 1 1 1 1 1 1
99410219 1 1 1 1 1 1
99410496 1 1 1 1 1 1
99410507 1 1 1 1 1 1
99410696 1 1 1 1 1 1
99410798 1 1 1 1 1 1
99410939 1 1 1 1 1 1
99411637 1 1 1 1 1 1
99411929 1 1 1 1 1 1
99413515 1 1 1 1 1 1
99413579 1 1 1 1 1 1
99413282 1 1 1 1 1 1
99412817 1 1 1 1 1 1
99414807 1 1 1 1 1 1
99414526 1 1 1 1 1 1
99416614 1 1 1 1 1 1
99416849 1 1 1 1 1 1
99416986 1 1 1 1 1 1
99415864 1 1 1 1 1 1
99416039 1 1 1 1 1 1
99415818 1 1 1 1 1 1
99417147 1 1 1 1 1 1
99417276 1 1 1 1 1 1
99417015 1 1 1 1 1 1
99417440 1 1 1 1 1 1
99418716 1 1 1 1 1 1
99418612 1 1 1 1 1 1
99418336 1 1 1 1 1 1
99419903 1 1 1 1 1 1
99419347 1 1 1 1 1 1
99420629 1 1 1 1 1 1
99420605 1 1 1 1 1 1
99421968 1 1 1 1 1 1
99421913 1 1 1 1 1 1
99421039 1 1 1 1 1 1
99421153 1 1 1 1 1 1
99422272 1 1 1 1 1 1
99422493 1 1 1 1 1 1
99422159 1 1 1 1 1 1
99423607 1 1 1 1 1 1
99422966 1 1 1 1 1 1
99423234 1 1 1 1 1 1
99423017 1 1 1 1 1 1
99424042 1 1 1 1 1 1
99423835 1 1 1 1 1 1
99425220 1 1 1 1 1 1
99425032 1 1 1 1 1 1
99425346 1 1 1 1 1 1
99424764 1 1 1 1 1 1
99424722 1 1 1 1 1 1
99424454 1 1 1 1 1 1
99426751 1 1 1 1 1 1
99426190 1 1 1 1 1 1
99427476 1 1 1 1 1 1
99428530 1 1 1 1 1 1
99428147 1 1 1 1 1 1
99428246 1 1 1 1 1 1
99428226 1 1 1 1 1 1
99428253 1 1 1 1 1 1
99427906 1 1 1 1 1 1
99429046 1 1 1 1 1 1
99428797 1 1 1 1 1 1
99428892 1 1 1 1 1 1
99429034 1 1 1 1 1 1
99430241 1 1 1 1 1 1
99429780 1 1 1 1 1 1
99429911 1 1 1 1 1 1
99429443 1 1 1 1 1 1
99429290 1 1 1 1 1 1
99430521 1 1 1 1 1 1
99431693 1 1 1 1 1 1
99430948 1 1 1 1 1 1
99431155 1 1 1 1 1 1
99432149 1 1 1 1 1 1
99433235 1 1 1 1 1 1
99434637 1 1 1 1 1 1
99434664 1 1 1 1 1 1
99434794 1 1 1 1 1 1
99435709 1 1 1 1 1 1
99435771 1 1 1 1 1 1
99436651 1 1 1 1 1 1
99436621 1 1 1 1 1 1
99436162 1 1 1 1 1 1
99300013 1 1 1 1 1 1
99300409 1 1 1 1 1 1
99300502 1 1 1 1 1 1
99300479 1 1 1 1 1 1
99300315 1 1 1 1 1 1
99300145 1 1 1 1 1 1
99300744 1 1 1 1 1 1
99301442 1 1 1 1 1 1
99301431 1 1 1 1 1 1
99300981 1 1 1 1 1 1
99301007 1 1 1 1 1 1
99300958 1 1 1 1 1 1
99301745 1 1 1 1 1 1
99302057 1 1 1 1 1 1
99301949 1 1 1 1 1 1
99302546 1 1 1 1 1 1
99301969 1 1 1 1 1 1
99303182 1 1 1 1 1 1
99303162 1 1 1 1 1 1
99303038 1 1 1 1 1 1
99302686 1 1 1 1 1 1
99303359 1 1 1 1 1 1
99304007 1 1 1 1 1 1
99304029 1 1 1 1 1 1
99304106 1 1 1 1 1 1
99304810 1 1 1 1 1 1
99304790 1 1 1 1 1 1
99304676 1 1 1 1 1 1
99304622 1 1 1 1 1 1
99304440 1 1 1 1 1 1
99304275 1 1 1 1 1 1
99305016 1 1 1 1 1 1
99305381 1 1 1 1 1 1
99305294 1 1 1 1 1 1
99305198 1 1 1 1 1 1
99305251 1 1 1 1 1 1
99500088 1 1 1 1 1 1
99500199 1 1 1 1 1 1
99501279 1 1 1 1 1 1
99501247 1 1 1 1 1 1
99502407 1 1 1 1 1 1
99502323 1 1 1 1 1 1
99502055 1 1 1 1 1 1
99501872 1 1 1 1 1 1
99502547 1 1 1 1 1 1
99503246 1 1 1 1 1 1
99503008 1 1 1 1 1 1
99503968 1 1 1 1 1 1
99504009 1 1 1 1 1 1
99503876 1 1 1 1 1 1
99503614 1 1 1 1 1 1
99503699 1 1 1 1 1 1
99504274 1 1 1 1 1 1
99504317 1 1 1 1 1 1
99504176 1 1 1 1 1 1
99504832 1 1 1 1 1 1
99504702 1 1 1 1 1 1
99504706 1 1 1 1 1 1
99504370 1 1 1 1 1 1
99504477 1 1 1 1 1 1
99505023 1 1 1 1 1 1
99505054 1 1 1 1 1 1
99505700 1 1 1 1 1 1
99505612 1 1 1 1 1 1
99505397 1 1 1 1 1 1
99505542 1 1 1 1 1 1
99505214 1 1 1 1 1 1
99506531 1 1 1 1 1 1
99506709 1 1 1 1 1 1
99507344 1 1 1 1 1 1
99507168 1 1 1 1 1 1
99507157 1 1 1 1 1 1
99507170 1 1 1 1 1 1
99506931 1 1 1 1 1 1
99506910 1 1 1 1 1 1
99506809 1 1 1 1 1 1
99507928 1 1 1 1 1 1
99507850 1 1 1 1 1 1
99507866 1 1 1 1 1 1
99507857 1 1 1 1 1 1
99507777 1 1 1 1 1 1
99509038 1 1 1 1 1 1
99508983 1 1 1 1 1 1
99508488 1 1 1 1 1 1
99508554 1 1 1 1 1 1
99509241 1 1 1 1 1 1
99509160 1 1 1 1 1 1
99509817 1 1 1 1 1 1
99509546 1 1 1 1 1 1
99509678 1 1 1 1 1 1
99509416 1 1 1 1 1 1
99509926 1 1 1 1 1 1
99510084 1 1 1 1 1 1
99510088 1 1 1 1 1 1
99510038 1 1 1 1 1 1
99510051 1 1 1 1 1 1
99510455 1 1 1 1 1 1
99510205 1 1 1 1 1 1
99511476 1 1 1 1 1 1
99511438 1 1 1 1 1 1
99511241 1 1 1 1 1 1
99511132 1 1 1 1 1 1
99512208 1 1 1 1 1 1
99513157 1 1 1 1 1 1
99513020 1 1 1 1 1 1
99512993 1 1 1 1 1 1
99512747 1 1 1 1 1 1
99512710 1 1 1 1 1 1
99513959 1 1 1 1 1 1
99514021 1 1 1 1 1 1
99513789 1 1 1 1 1 1
99513648 1 1 1 1 1 1
99513636 1 1 1 1 1 1
99513581 1 1 1 1 1 1
99514093 1 1 1 1 1 1
99514438 1 1 1 1 1 1
99514336 1 1 1 1 1 1
99514970 1 1 1 1 1 1
99514911 1 1 1 1 1 1
99515637 1 1 1 1 1 1
99515364 1 1 1 1 1 1
99516348 1 1 1 1 1 1
99516291 1 1 1 1 1 1
99516288 1 1 1 1 1 1
99517277 1 1 1 1 1 1
99517006 1 1 1 1 1 1
99516831 1 1 1 1 1 1
99517397 1 1 1 1 1 1
99517488 1 1 1 1 1 1
99517365 1 1 1 1 1 1
99517405 1 1 1 1 1 1
99517383 1 1 1 1 1 1
99517981 1 1 1 1 1 1
99518125 1 1 1 1 1 1
99518126 1 1 1 1 1 1
99518060 1 1 1 1 1 1
99518005 1 1 1 1 1 1
99517743 1 1 1 1 1 1
99518295 1 1 1 1 1 1
99518382 1 1 1 1 1 1
99518498 1 1 1 1 1 1
99519164 1 1 1 1 1 1
99519691 1 1 1 1 1 1
99519653 1 1 1 1 1 1
99519544 1 1 1 1 1 1
99519422 1 1 1 1 1 1
99519513 1 1 1 1 1 1
99519607 1 1 1 1 1 1
99519214 1 1 1 1 1 1
99519279 1 1 1 1 1 1
99519348 1 1 1 1 1 1
99519819 1 1 1 1 1 1
99519965 1 1 1 1 1 1
99520297 1 1 1 1 1 1
99520089 1 1 1 1 1 1
99520789 1 1 1 1 1 1
99521421 1 1 1 1 1 1
99521322 1 1 1 1 1 1
99521401 1 1 1 1 1 1
99521070 1 1 1 1 1 1
99521227 1 1 1 1 1 1
99521098 1 1 1 1 1 1
99520848 1 1 1 1 1 1
99521050 1 1 1 1 1 1
99521986 1 1 1 1 1 1
99522416 1 1 1 1 1 1
99523082 1 1 1 1 1 1
99522867 1 1 1 1 1 1
99523130 1 1 1 1 1 1
99523166 1 1 1 1 1 1
99523179 1 1 1 1 1 1
99523842 1 1 1 1 1 1
99523734 1 1 1 1 1 1
99523418 1 1 1 1 1 1
99524039 1 1 1 1 1 1
99523963 1 1 1 1 1 1
99524030 1 1 1 1 1 1
99524719 1 1 1 1 1 1
99524506 1 1 1 1 1 1
99524494 1 1 1 1 1 1
99524256 1 1 1 1 1 1
99524924 1 1 1 1 1 1
99524941 1 1 1 1 1 1
99525586 1 1 1 1 1 1
99525519 1 1 1 1 1 1
99525294 1 1 1 1 1 1
99525146 1 1 1 1 1 1
99525139 1 1 1 1 1 1
99525166 1 1 1 1 1 1
99526189 1 1 1 1 1 1
99526164 1 1 1 1 1 1
99527201 1 1 1 1 1 1
99527240 1 1 1 1 1 1
99527026 1 1 1 1 1 1
99527015 1 1 1 1 1 1
99527364 1 1 1 1 1 1
99527878 1 1 1 1 1 1
99527919 1 1 1 1 1 1
99527523 1 1 1 1 1 1
99528196 1 1 1 1 1 1
99528814 1 1 1 1 1 1
99528705 1 1 1 1 1 1
99528707 1 1 1 1 1 1
99528596 1 1 1 1 1 1
99528549 1 1 1 1 1 1
99529082 1 1 1 1 1 1
99528943 1 1 1 1 1 1
99529035 1 1 1 1 1 1
99529619 1 1 1 1 1 1
99529714 1 1 1 1 1 1
99529316 1 1 1 1 1 1
99529486 1 1 1 1 1 1
99529292 1 1 1 1 1 1
99529163 1 1 1 1 1 1
99530337 1 1 1 1 1 1
99529949 1 1 1 1 1 1
99530688 1 1 1 1 1 1
99531239 1 1 1 1 1 1
99531132 1 1 1 1 1 1
99530835 1 1 1 1 1 1
99531407 1 1 1 1 1 1
99531549 1 1 1 1 1 1
99531382 1 1 1 1 1 1
99531461 1 1 1 1 1 1
99532108 1 1 1 1 1 1
99532115 1 1 1 1 1 1
99531742 1 1 1 1 1 1
99531786 1 1 1 1 1 1
99532305 1 1 1 1 1 1
99532833 1 1 1 1 1 1
99532713 1 1 1 1 1 1
99532745 1 1 1 1 1 1
99532521 1 1 1 1 1 1
99533762 1 1 1 1 1 1
99533616 1 1 1 1 1 1
99533591 1 1 1 1 1 1
99533365 1 1 1 1 1 1
99533884 1 1 1 1 1 1
99533654 1 1 1 1 1 1
99534648 1 1 1 1 1 1
99534560 1 1 1 1 1 1
99534565 1 1 1 1 1 1
99534236 1 1 1 1 1 1
99535325 1 1 1 1 1 1
99535432 1 1 1 1 1 1
99535189 1 1 1 1 1 1
99535229 1 1 1 1 1 1
99535234 1 1 1 1 1 1
99535183 1 1 1 1 1 1
99535236 1 1 1 1 1 1
99535148 1 1 1 1 1 1
99535527 1 1 1 1 1 1
99535660 1 1 1 1 1 1
99535532 1 1 1 1 1 1
99536292 1 1 1 1 1 1
99535943 1 1 1 1 1 1
99536372 1 1 1 1 1 1
99536406 1 1 1 1 1 1
99537118 1 1 1 1 1 1
99536967 1 1 1 1 1 1
99536628 1 1 1 1 1 1
99537250 1 1 1 1 1 1
99537194 1 1 1 1 1 1
99537920 1 1 1 1 1 1
99537792 1 1 1 1 1 1
99537661 1 1 1 1 1 1
99537428 1 1 1 1 1 1
99538081 1 1 1 1 1 1
99538168 1 1 1 1 1 1
99538742 1 1 1 1 1 1
99538616 1 1 1 1 1 1
99538723 1 1 1 1 1 1
99538420 1 1 1 1 1 1
99538392 1 1 1 1 1 1
99538230 1 1 1 1 1 1
99538934 1 1 1 1 1 1
99538831 1 1 1 1 1 1
99538898 1 1 1 1 1 1
99539241 1 1 1 1 1 1
99539395 1 1 1 1 1 1
99539117 1 1 1 1 1 1
99539994 1 1 1 1 1 1
99540024 1 1 1 1 1 1
99541138 1 1 1 1 1 1
99541133 1 1 1 1 1 1
99540916 1 1 1 1 1 1
99540867 1 1 1 1 1 1
99541294 1 1 1 1 1 1
99541387 1 1 1 1 1 1
99541839 1 1 1 1 1 1
99541780 1 1 1 1 1 1
99541581 1 1 1 1 1 1
99541600 1 1 1 1 1 1
99542307 1 1 1 1 1 1
99542271 1 1 1 1 1 1
99542835 1 1 1 1 1 1
99542716 1 1 1 1 1 1
99542721 1 1 1 1 1 1
99542483 1 1 1 1 1 1
99542394 1 1 1 1 1 1
99542356 1 1 1 1 1 1
99542957 1 1 1 1 1 1
99543645 1 1 1 1 1 1
99543598 1 1 1 1 1 1
99543294 1 1 1 1 1 1
99543349 1 1 1 1 1 1
99543188 1 1 1 1 1 1
99543806 1 1 1 1 1 1
99544596 1 1 1 1 1 1
99544386 1 1 1 1 1 1
99543995 1 1 1 1 1 1
1160 1 1 1 1 1 1
99401223 1 1 1 1 1 1
99402030 1 1 1 1 1 1
99402095 1 1 1 1 1 1
99406796 1 1 1 1 1 1
99407497 1 1 1 1 1 1
99408869 1 1 1 1 1 1
99410114 1 1 1 1 1 1
99411360 1 1 1 1 1 1
99412338 1 1 1 1 1 1
99413399 1 1 1 1 1 1
99414961 1 1 1 1 1 1
99414643 1 1 1 1 1 1
99417047 1 1 1 1 1 1
99418389 1 1 1 1 1 1
99420161 1 1 1 1 1 1
99419582 1 1 1 1 1 1
99423496 1 1 1 1 1 1
99422560 1 1 1 1 1 1
99424515 1 1 1 1 1 1
99426810 1 1 1 1 1 1
99428107 1 1 1 1 1 1
99430495 1 1 1 1 1 1
99433837 1 1 1 1 1 1
99436811 1 1 1 1 1 1
99436307 1 1 1 1 1 1
99300022 1 1 1 1 1 1
99300715 1 1 1 1 1 1
99300447 1 1 1 1 1 1
99301140 1 1 1 1 1 1
99303216 1 1 1 1 1 1
99303339 1 1 1 1 1 1
99303379 1 1 1 1 1 1
99303956 1 1 1 1 1 1
99304026 1 1 1 1 1 1
99304571 1 1 1 1 1 1
99305129 1 1 1 1 1 1
99501335 1 1 1 1 1 1
99501162 1 1 1 1 1 1
99501733 1 1 1 1 1 1
99503957 1 1 1 1 1 1
99503703 1 1 1 1 1 1
99504773 1 1 1 1 1 1
99504666 1 1 1 1 1 1
99504408 1 1 1 1 1 1
99505473 1 1 1 1 1 1
99505211 1 1 1 1 1 1
99509202 1 1 1 1 1 1
99509117 1 1 1 1 1 1
99510160 1 1 1 1 1 1
99510245 1 1 1 1 1 1
99513702 1 1 1 1 1 1
99514291 1 1 1 1 1 1
99515447 1 1 1 1 1 1
99515827 1 1 1 1 1 1
99515944 1 1 1 1 1 1
99516600 1 1 1 1 1 1
99516803 1 1 1 1 1 1
99516830 1 1 1 1 1 1
99518276 1 1 1 1 1 1
99519888 1 1 1 1 1 1
99520091 1 1 1 1 1 1
99521142 1 1 1 1 1 1
99523115 1 1 1 1 1 1
99523249 1 1 1 1 1 1
99524946 1 1 1 1 1 1
99525645 1 1 1 1 1 1
99526272 1 1 1 1 1 1
99527341 1 1 1 1 1 1
99528729 1 1 1 1 1 1
99528981 1 1 1 1 1 1
99529355 1 1 1 1 1 1
99531302 1 1 1 1 1 1
99531518 1 1 1 1 1 1
99532113 1 1 1 1 1 1
99531594 1 1 1 1 1 1
99533200 1 1 1 1 1 1
99533784 1 1 1 1 1 1
99537669 1 1 1 1 1 1
99537512 1 1 1 1 1 1
99538326 1 1 1 1 1 1
99538354 1 1 1 1 1 1
99539399 1 1 1 1 1 1
99540800 1 1 1 1 1 1
99542930 1 1 1 1 1 1
99542698 1 1 1 1 1 1
99542383 1 1 1 1 1 1
99542970 1 1 1 1 1 1
99543628 1 1 1 1 1 1
99544589 1 1 1 1 1 1
99544366 1 1 1 1 1 1
99544002 1 1 1 1 1 1
99401386 1 1 1 1 1 1
99403675 1 1 1 1 1 1
99404415 1 1 1 1 1 1
99418186 1 1 1 1 1 1
99433980 1 1 1 1 1 1
99435485 1 1 1 1 1 1
99436983 1 1 1 1 1 1
99436593 1 1 1 1 1 1
99304934 1 1 1 1 1 1
99502190 1 1 1 1 1 1
99515201 1 1 1 1 1 1
99521821 1 1 1 1 1 1
99529424 1 1 1 1 1 1
99539923 1 1 1 1 1 1
99544082 1 1 1 1 1 1
99425066 1 1 1 1 1 1
99514767 1 1 1 1 1 1
99515324 1 1 1 1 1 1
99530082 1 1 1 1 1 1
99535572 1 1 1 1 1 1
333 1 1 1 1 1 1
9910948 1 1 1 1 1 1
9911106 1 1 1 1 1 1
9911511 1 1 1 1 1 1
9911613 1 1 1 1 1 1
9912532 1 1 1 1 1 1
9912550 1 1 1 1 1 1
895 1 1 1 1 1 1
888 1 1 1 1 1 1
605 1 1 1 1 1 1
691 1 1 1 1 1 1
9913301 1 1 1 1 1 1
974 1 1 1 1 1 1
1057 1 1 1 1 1 1
83003 1 1 1 1 1 1
9914704 1 1 1 1 1 1
250 1 1 1 1 1 1
9944200 1 1 1 1 1 1
99153300 1 1 1 1 1 1
99162001 1 1 1 1 1 1
99163301 1 1 1 1 1 1
99172511 1 1 1 1 1 1
99172906 1 1 1 1 1 1
99264500 1 1 1 1 1 1
99173207 1 1 1 1 1 1
99400103 1 1 1 1 1 1
99400238 1 1 1 1 1 1
99400317 1 1 1 1 1 1
99401250 1 1 1 1 1 1
99401805 1 1 1 1 1 1
99401807 1 1 1 1 1 1
99401763 1 1 1 1 1 1
99402523 1 1 1 1 1 1
99403384 1 1 1 1 1 1
99403530 1 1 1 1 1 1
99403449 1 1 1 1 1 1
99404174 1 1 1 1 1 1
99404549 1 1 1 1 1 1
99404675 1 1 1 1 1 1
99404919 1 1 1 1 1 1
99405055 1 1 1 1 1 1
99405106 1 1 1 1 1 1
99405284 1 1 1 1 1 1
99405445 1 1 1 1 1 1
99405578 1 1 1 1 1 1
99405573 1 1 1 1 1 1
99405599 1 1 1 1 1 1
99405834 1 1 1 1 1 1
99405968 1 1 1 1 1 1
99406508 1 1 1 1 1 1
99406953 1 1 1 1 1 1
99407759 1 1 1 1 1 1
99408169 1 1 1 1 1 1
99408425 1 1 1 1 1 1
99408642 1 1 1 1 1 1
99408666 1 1 1 1 1 1
99408757 1 1 1 1 1 1
99408762 1 1 1 1 1 1
99409005 1 1 1 1 1 1
99410342 1 1 1 1 1 1
99410582 1 1 1 1 1 1
99411026 1 1 1 1 1 1
99411062 1 1 1 1 1 1
99411157 1 1 1 1 1 1
99411288 1 1 1 1 1 1
99411634 1 1 1 1 1 1
99411750 1 1 1 1 1 1
99411901 1 1 1 1 1 1
99411991 1 1 1 1 1 1
99412470 1 1 1 1 1 1
99412336 1 1 1 1 1 1
99413613 1 1 1 1 1 1
99412619 1 1 1 1 1 1
99413774 1 1 1 1 1 1
99415205 1 1 1 1 1 1
99414205 1 1 1 1 1 1
99414922 1 1 1 1 1 1
99416808 1 1 1 1 1 1
99416289 1 1 1 1 1 1
99416192 1 1 1 1 1 1
99415721 1 1 1 1 1 1
99415774 1 1 1 1 1 1
99418477 1 1 1 1 1 1
99418766 1 1 1 1 1 1
99418467 1 1 1 1 1 1
99418542 1 1 1 1 1 1
99418721 1 1 1 1 1 1
99418035 1 1 1 1 1 1
99418282 1 1 1 1 1 1
99418170 1 1 1 1 1 1
99418068 1 1 1 1 1 1
99419913 1 1 1 1 1 1
99419794 1 1 1 1 1 1
99419819 1 1 1 1 1 1
99420704 1 1 1 1 1 1
99422075 1 1 1 1 1 1
99421223 1 1 1 1 1 1
99420909 1 1 1 1 1 1
99421116 1 1 1 1 1 1
99422141 1 1 1 1 1 1
99423628 1 1 1 1 1 1
99423630 1 1 1 1 1 1
99423352 1 1 1 1 1 1
99423266 1 1 1 1 1 1
99422736 1 1 1 1 1 1
99423796 1 1 1 1 1 1
99424307 1 1 1 1 1 1
99426117 1 1 1 1 1 1
99427488 1 1 1 1 1 1
99428295 1 1 1 1 1 1
99427882 1 1 1 1 1 1
99427548 1 1 1 1 1 1
99429829 1 1 1 1 1 1
99429937 1 1 1 1 1 1
99429654 1 1 1 1 1 1
99429496 1 1 1 1 1 1
99429235 1 1 1 1 1 1
99430452 1 1 1 1 1 1
99431559 1 1 1 1 1 1
99431560 1 1 1 1 1 1
99431633 1 1 1 1 1 1
99431636 1 1 1 1 1 1
99432288 1 1 1 1 1 1
99432959 1 1 1 1 1 1
99432723 1 1 1 1 1 1
99432889 1 1 1 1 1 1
99433892 1 1 1 1 1 1
99434944 1 1 1 1 1 1
99435744 1 1 1 1 1 1
99436475 1 1 1 1 1 1
99437300 1 1 1 1 1 1
99300089 1 1 1 1 1 1
99300052 1 1 1 1 1 1
99300380 1 1 1 1 1 1
99300303 1 1 1 1 1 1
99300223 1 1 1 1 1 1
99300275 1 1 1 1 1 1
99300752 1 1 1 1 1 1
99300904 1 1 1 1 1 1
99301415 1 1 1 1 1 1
99301407 1 1 1 1 1 1
99301538 1 1 1 1 1 1
99301199 1 1 1 1 1 1
99300951 1 1 1 1 1 1
99301056 1 1 1 1 1 1
99301009 1 1 1 1 1 1
99302217 1 1 1 1 1 1
99302171 1 1 1 1 1 1
99303204 1 1 1 1 1 1
99302803 1 1 1 1 1 1
99302771 1 1 1 1 1 1
99302634 1 1 1 1 1 1
99303399 1 1 1 1 1 1
99303290 1 1 1 1 1 1
99303291 1 1 1 1 1 1
99303932 1 1 1 1 1 1
99303881 1 1 1 1 1 1
99303988 1 1 1 1 1 1
99303693 1 1 1 1 1 1
99303694 1 1 1 1 1 1
99303438 1 1 1 1 1 1
99303491 1 1 1 1 1 1
99303544 1 1 1 1 1 1
99304111 1 1 1 1 1 1
99304606 1 1 1 1 1 1
99305485 1 1 1 1 1 1
99305326 1 1 1 1 1 1
99305169 1 1 1 1 1 1
99305226 1 1 1 1 1 1
99500025 1 1 1 1 1 1
99500712 1 1 1 1 1 1
99500282 1 1 1 1 1 1
99500914 1 1 1 1 1 1
99501611 1 1 1 1 1 1
99501421 1 1 1 1 1 1
99501401 1 1 1 1 1 1
99501220 1 1 1 1 1 1
99502158 1 1 1 1 1 1
99501898 1 1 1 1 1 1
99501926 1 1 1 1 1 1
99503204 1 1 1 1 1 1
99503157 1 1 1 1 1 1
99503275 1 1 1 1 1 1
99503037 1 1 1 1 1 1
99502801 1 1 1 1 1 1
99502727 1 1 1 1 1 1
99504044 1 1 1 1 1 1
99504847 1 1 1 1 1 1
99504595 1 1 1 1 1 1
99504452 1 1 1 1 1 1
99505822 1 1 1 1 1 1
99505931 1 1 1 1 1 1
99505803 1 1 1 1 1 1
99506486 1 1 1 1 1 1
99506218 1 1 1 1 1 1
99506257 1 1 1 1 1 1
99506132 1 1 1 1 1 1
99506004 1 1 1 1 1 1
99506116 1 1 1 1 1 1
99506613 1 1 1 1 1 1
99506694 1 1 1 1 1 1
99506721 1 1 1 1 1 1
99506918 1 1 1 1 1 1
99506858 1 1 1 1 1 1
99506823 1 1 1 1 1 1
99507475 1 1 1 1 1 1
99508214 1 1 1 1 1 1
99508052 1 1 1 1 1 1
99508209 1 1 1 1 1 1
99507637 1 1 1 1 1 1
99508406 1 1 1 1 1 1
99508322 1 1 1 1 1 1
99509000 1 1 1 1 1 1
99508938 1 1 1 1 1 1
99508869 1 1 1 1 1 1
99508557 1 1 1 1 1 1
99508604 1 1 1 1 1 1
99508580 1 1 1 1 1 1
99509233 1 1 1 1 1 1
99509220 1 1 1 1 1 1
99509134 1 1 1 1 1 1
99509815 1 1 1 1 1 1
99509738 1 1 1 1 1 1
99509684 1 1 1 1 1 1
99509425 1 1 1 1 1 1
99509404 1 1 1 1 1 1
99509997 1 1 1 1 1 1
99510354 1 1 1 1 1 1
99510752 1 1 1 1 1 1
99510796 1 1 1 1 1 1
99511330 1 1 1 1 1 1
99510989 1 1 1 1 1 1
99511015 1 1 1 1 1 1
99511016 1 1 1 1 1 1
99511567 1 1 1 1 1 1
99511675 1 1 1 1 1 1
99512215 1 1 1 1 1 1
99512254 1 1 1 1 1 1
99512520 1 1 1 1 1 1
99512452 1 1 1 1 1 1
99512921 1 1 1 1 1 1
99512673 1 1 1 1 1 1
99513878 1 1 1 1 1 1
99513836 1 1 1 1 1 1
99513787 1 1 1 1 1 1
99513502 1 1 1 1 1 1
99513490 1 1 1 1 1 1
99513413 1 1 1 1 1 1
99513430 1 1 1 1 1 1
99514160 1 1 1 1 1 1
99514782 1 1 1 1 1 1
99514619 1 1 1 1 1 1
99514609 1 1 1 1 1 1
99515549 1 1 1 1 1 1
99515306 1 1 1 1 1 1
99515209 1 1 1 1 1 1
99515770 1 1 1 1 1 1
99516508 1 1 1 1 1 1
99516472 1 1 1 1 1 1
99516429 1 1 1 1 1 1
99516226 1 1 1 1 1 1
99516246 1 1 1 1 1 1
99516250 1 1 1 1 1 1
99517251 1 1 1 1 1 1
99517150 1 1 1 1 1 1
99517054 1 1 1 1 1 1
99517020 1 1 1 1 1 1
99516748 1 1 1 1 1 1
99516800 1 1 1 1 1 1
99517540 1 1 1 1 1 1
99518020 1 1 1 1 1 1
99518106 1 1 1 1 1 1
99517845 1 1 1 1 1 1
99517659 1 1 1 1 1 1
99518188 1 1 1 1 1 1
99518246 1 1 1 1 1 1
99518963 1 1 1 1 1 1
99518813 1 1 1 1 1 1
99518856 1 1 1 1 1 1
99518642 1 1 1 1 1 1
99518502 1 1 1 1 1 1
99518989 1 1 1 1 1 1
99519021 1 1 1 1 1 1
99519035 1 1 1 1 1 1
99519720 1 1 1 1 1 1
99519606 1 1 1 1 1 1
99520595 1 1 1 1 1 1
99520258 1 1 1 1 1 1
99520298 1 1 1 1 1 1
99520099 1 1 1 1 1 1
99520122 1 1 1 1 1 1
99521395 1 1 1 1 1 1
99521208 1 1 1 1 1 1
99521132 1 1 1 1 1 1
99521184 1 1 1 1 1 1
99521166 1 1 1 1 1 1
99520846 1 1 1 1 1 1
99522140 1 1 1 1 1 1
99522022 1 1 1 1 1 1
99521976 1 1 1 1 1 1
99521874 1 1 1 1 1 1
99522445 1 1 1 1 1 1
99522980 1 1 1 1 1 1
99522913 1 1 1 1 1 1
99522530 1 1 1 1 1 1
99523848 1 1 1 1 1 1
99523838 1 1 1 1 1 1
99523776 1 1 1 1 1 1
99523683 1 1 1 1 1 1
99523339 1 1 1 1 1 1
99523501 1 1 1 1 1 1
99524680 1 1 1 1 1 1
99524642 1 1 1 1 1 1
99524745 1 1 1 1 1 1
99524659 1 1 1 1 1 1
99524463 1 1 1 1 1 1
99524556 1 1 1 1 1 1
99524492 1 1 1 1 1 1
99524157 1 1 1 1 1 1
99525232 1 1 1 1 1 1
99525056 1 1 1 1 1 1
99525178 1 1 1 1 1 1
99525751 1 1 1 1 1 1
99525790 1 1 1 1 1 1
99525753 1 1 1 1 1 1
99525651 1 1 1 1 1 1
99526137 1 1 1 1 1 1
99526074 1 1 1 1 1 1
99526126 1 1 1 1 1 1
99525844 1 1 1 1 1 1
99525812 1 1 1 1 1 1
99526567 1 1 1 1 1 1
99527098 1 1 1 1 1 1
99527176 1 1 1 1 1 1
99526897 1 1 1 1 1 1
99527448 1 1 1 1 1 1
99528032 1 1 1 1 1 1
99528021 1 1 1 1 1 1
99527770 1 1 1 1 1 1
99527862 1 1 1 1 1 1
99528874 1 1 1 1 1 1
99528847 1 1 1 1 1 1
99528294 1 1 1 1 1 1
99529014 1 1 1 1 1 1
99529839 1 1 1 1 1 1
99530534 1 1 1 1 1 1
99530273 1 1 1 1 1 1
99530238 1 1 1 1 1 1
99530303 1 1 1 1 1 1
99530595 1 1 1 1 1 1
99531350 1 1 1 1 1 1
99531310 1 1 1 1 1 1
99531508 1 1 1 1 1 1
99532130 1 1 1 1 1 1
99532002 1 1 1 1 1 1
99532070 1 1 1 1 1 1
99531728 1 1 1 1 1 1
99531706 1 1 1 1 1 1
99531660 1 1 1 1 1 1
99532296 1 1 1 1 1 1
99532882 1 1 1 1 1 1
99532461 1 1 1 1 1 1
99532500 1 1 1 1 1 1
99533188 1 1 1 1 1 1
99533077 1 1 1 1 1 1
99533195 1 1 1 1 1 1
99533721 1 1 1 1 1 1
99534049 1 1 1 1 1 1
99533980 1 1 1 1 1 1
99534249 1 1 1 1 1 1
99534810 1 1 1 1 1 1
99535400 1 1 1 1 1 1
99535442 1 1 1 1 1 1
99535126 1 1 1 1 1 1
99535576 1 1 1 1 1 1
99535675 1 1 1 1 1 1
99536247 1 1 1 1 1 1
99536248 1 1 1 1 1 1
99536197 1 1 1 1 1 1
99536283 1 1 1 1 1 1
99535989 1 1 1 1 1 1
99536020 1 1 1 1 1 1
99537078 1 1 1 1 1 1
99536836 1 1 1 1 1 1
99536610 1 1 1 1 1 1
99537224 1 1 1 1 1 1
99537233 1 1 1 1 1 1
99537822 1 1 1 1 1 1
99537882 1 1 1 1 1 1
99537615 1 1 1 1 1 1
99537724 1 1 1 1 1 1
99537522 1 1 1 1 1 1
99538120 1 1 1 1 1 1
99538172 1 1 1 1 1 1
99538785 1 1 1 1 1 1
99538654 1 1 1 1 1 1
99538478 1 1 1 1 1 1
99538213 1 1 1 1 1 1
99538984 1 1 1 1 1 1
99539450 1 1 1 1 1 1
99539064 1 1 1 1 1 1
99539937 1 1 1 1 1 1
99541129 1 1 1 1 1 1
99541187 1 1 1 1 1 1
99541200 1 1 1 1 1 1
99541110 1 1 1 1 1 1
99541069 1 1 1 1 1 1
99540872 1 1 1 1 1 1
99541907 1 1 1 1 1 1
99541605 1 1 1 1 1 1
99542677 1 1 1 1 1 1
99542484 1 1 1 1 1 1
99543115 1 1 1 1 1 1
99543591 1 1 1 1 1 1
99543702 1 1 1 1 1 1
99543467 1 1 1 1 1 1
99543174 1 1 1 1 1 1
99543955 1 1 1 1 1 1
99543988 1 1 1 1 1 1
99544718 1 1 1 1 1 1
99405285 1 1 1 1 1 1
99408868 1 1 1 1 1 1
99409637 1 1 1 1 1 1
99413641 1 1 1 1 1 1
99413202 1 1 1 1 1 1
99412866 1 1 1 1 1 1
99415675 1 1 1 1 1 1
99423212 1 1 1 1 1 1
99425625 1 1 1 1 1 1
99427085 1 1 1 1 1 1
99427258 1 1 1 1 1 1
99427318 1 1 1 1 1 1
99427177 1 1 1 1 1 1
99428591 1 1 1 1 1 1
99427631 1 1 1 1 1 1
99430239 1 1 1 1 1 1
99431745 1 1 1 1 1 1
99436102 1 1 1 1 1 1
99300091 1 1 1 1 1 1
99303357 1 1 1 1 1 1
99304181 1 1 1 1 1 1
99304745 1 1 1 1 1 1
99305135 1 1 1 1 1 1
99500678 1 1 1 1 1 1
99500495 1 1 1 1 1 1
99501487 1 1 1 1 1 1
99501072 1 1 1 1 1 1
99503521 1 1 1 1 1 1
99504156 1 1 1 1 1 1
99504713 1 1 1 1 1 1
99508350 1 1 1 1 1 1
99510702 1 1 1 1 1 1
99512845 1 1 1 1 1 1
99512769 1 1 1 1 1 1
99514406 1 1 1 1 1 1
99515181 1 1 1 1 1 1
99515191 1 1 1 1 1 1
99518337 1 1 1 1 1 1
99519323 1 1 1 1 1 1
99519383 1 1 1 1 1 1
99520738 1 1 1 1 1 1
99520973 1 1 1 1 1 1
99521604 1 1 1 1 1 1
99521824 1 1 1 1 1 1
99522456 1 1 1 1 1 1
99522860 1 1 1 1 1 1
99522704 1 1 1 1 1 1
99523547 1 1 1 1 1 1
99523349 1 1 1 1 1 1
99523990 1 1 1 1 1 1
99524358 1 1 1 1 1 1
99524951 1 1 1 1 1 1
99526132 1 1 1 1 1 1
99527196 1 1 1 1 1 1
99526736 1 1 1 1 1 1
99528048 1 1 1 1 1 1
99528064 1 1 1 1 1 1
99530941 1 1 1 1 1 1
99531441 1 1 1 1 1 1
99531455 1 1 1 1 1 1
99532074 1 1 1 1 1 1
99533311 1 1 1 1 1 1
99534382 1 1 1 1 1 1
99535050 1 1 1 1 1 1
99535929 1 1 1 1 1 1
99536973 1 1 1 1 1 1
99537123 1 1 1 1 1 1
99536676 1 1 1 1 1 1
99537341 1 1 1 1 1 1
99538337 1 1 1 1 1 1
99539695 1 1 1 1 1 1
99540364 1 1 1 1 1 1
99540663 1 1 1 1 1 1
99541410 1 1 1 1 1 1
99541930 1 1 1 1 1 1
99541729 1 1 1 1 1 1
99542897 1 1 1 1 1 1
99542749 1 1 1 1 1 1
99542417 1 1 1 1 1 1
99543549 1 1 1 1 1 1
99543809 1 1 1 1 1 1
99405817 1 1 1 1 1 1
99421245 1 1 1 1 1 1
99437052 1 1 1 1 1 1
99300501 1 1 1 1 1 1
99303977 1 1 1 1 1 1
99303487 1 1 1 1 1 1
99522880 1 1 1 1 1 1
99524485 1 1 1 1 1 1
99529426 1 1 1 1 1 1
99534243 1 1 1 1 1 1
99535708 1 1 1 1 1 1
99540374 1 1 1 1 1 1
99543790 1 1 1 1 1 1
99302541 1 1 1 1 1 1
99527572 1 1 1 1 1 1
99505654 1 1 1 1 1 1
720 1 1 1 1 1 1
513 1 1 1 1 1 1
102003 1 1 1 1 1 1
491 1 1 1 1 1 1
619 1 1 1 1 1 1
9913305 1 1 1 1 1 1
9913329 1 1 1 1 1 1
9913334 1 1 1 1 1 1
1069 1 1 1 1 1 1
9914212 1 1 1 1 1 1
9914407 1 1 1 1 1 1
312 1 1 1 1 1 1
9943000 1 1 1 1 1 1
99103700 1 1 1 1 1 1
382 1 1 1 1 1 1
99164601 1 1 1 1 1 1
99171506 1 1 1 1 1 1
99171408 1 1 1 1 1 1
99172325 1 1 1 1 1 1
99174103 1 1 1 1 1 1
99174605 1 1 1 1 1 1
1218 1 1 1 1 1 1
99261501 1 1 1 1 1 1
99291200 1 1 1 1 1 1
9910947 1 1 1 1 1 1
9912514 1 1 1 1 1 1
9932507 1 1 1 1 1 1
99263100 1 1 1 1 1 1
99400295 1 1 1 1 1 1
99400254 1 1 1 1 1 1
99400345 1 1 1 1 1 1
99400638 1 1 1 1 1 1
99400955 1 1 1 1 1 1
99401415 1 1 1 1 1 1
99401448 1 1 1 1 1 1
99401834 1 1 1 1 1 1
99402906 1 1 1 1 1 1
99403030 1 1 1 1 1 1
99403176 1 1 1 1 1 1
99404106 1 1 1 1 1 1
99404157 1 1 1 1 1 1
99404295 1 1 1 1 1 1
99404391 1 1 1 1 1 1
99404858 1 1 1 1 1 1
99404954 1 1 1 1 1 1
99405082 1 1 1 1 1 1
99405013 1 1 1 1 1 1
99405015 1 1 1 1 1 1
99405649 1 1 1 1 1 1
99406224 1 1 1 1 1 1
99406497 1 1 1 1 1 1
99406720 1 1 1 1 1 1
99406975 1 1 1 1 1 1
99407162 1 1 1 1 1 1
99408296 1 1 1 1 1 1
99408267 1 1 1 1 1 1
99408288 1 1 1 1 1 1
99409635 1 1 1 1 1 1
99409621 1 1 1 1 1 1
99410113 1 1 1 1 1 1
99410198 1 1 1 1 1 1
99410254 1 1 1 1 1 1
99410268 1 1 1 1 1 1
99410636 1 1 1 1 1 1
99410682 1 1 1 1 1 1
99410793 1 1 1 1 1 1
99410892 1 1 1 1 1 1
99410869 1 1 1 1 1 1
99411310 1 1 1 1 1 1
99411870 1 1 1 1 1 1
99412417 1 1 1 1 1 1
99413620 1 1 1 1 1 1
99413664 1 1 1 1 1 1
99413241 1 1 1 1 1 1
99413154 1 1 1 1 1 1
99413968 1 1 1 1 1 1
99414744 1 1 1 1 1 1
99414493 1 1 1 1 1 1
99415555 1 1 1 1 1 1
99416832 1 1 1 1 1 1
99417356 1 1 1 1 1 1
99417078 1 1 1 1 1 1
99418759 1 1 1 1 1 1
99418332 1 1 1 1 1 1
99417716 1 1 1 1 1 1
99419080 1 1 1 1 1 1
99419042 1 1 1 1 1 1
99420204 1 1 1 1 1 1
99419576 1 1 1 1 1 1
99421759 1 1 1 1 1 1
99420907 1 1 1 1 1 1
99423344 1 1 1 1 1 1
99423253 1 1 1 1 1 1
99422622 1 1 1 1 1 1
99423926 1 1 1 1 1 1
99424592 1 1 1 1 1 1
99426790 1 1 1 1 1 1
99426999 1 1 1 1 1 1
99426892 1 1 1 1 1 1
99426423 1 1 1 1 1 1
99426668 1 1 1 1 1 1
99427482 1 1 1 1 1 1
99428696 1 1 1 1 1 1
99428708 1 1 1 1 1 1
99428154 1 1 1 1 1 1
99427904 1 1 1 1 1 1
99427593 1 1 1 1 1 1
99427596 1 1 1 1 1 1
99428834 1 1 1 1 1 1
99428776 1 1 1 1 1 1
99428986 1 1 1 1 1 1
99430345 1 1 1 1 1 1
99431877 1 1 1 1 1 1
99431254 1 1 1 1 1 1
99432097 1 1 1 1 1 1
99432233 1 1 1 1 1 1
99432729 1 1 1 1 1 1
99432762 1 1 1 1 1 1
99432504 1 1 1 1 1 1
99433838 1 1 1 1 1 1
99435256 1 1 1 1 1 1
99435011 1 1 1 1 1 1
99434680 1 1 1 1 1 1
99435444 1 1 1 1 1 1
99436853 1 1 1 1 1 1
99436846 1 1 1 1 1 1
99436706 1 1 1 1 1 1
99436630 1 1 1 1 1 1
99436602 1 1 1 1 1 1
99436673 1 1 1 1 1 1
99436378 1 1 1 1 1 1
99436002 1 1 1 1 1 1
99300605 1 1 1 1 1 1
99300644 1 1 1 1 1 1
99300619 1 1 1 1 1 1
99300347 1 1 1 1 1 1
99300431 1 1 1 1 1 1
99300227 1 1 1 1 1 1
99300126 1 1 1 1 1 1
99300244 1 1 1 1 1 1
99300853 1 1 1 1 1 1
99301241 1 1 1 1 1 1
99301179 1 1 1 1 1 1
99301017 1 1 1 1 1 1
99301100 1 1 1 1 1 1
99302188 1 1 1 1 1 1
99302334 1 1 1 1 1 1
99302363 1 1 1 1 1 1
99302150 1 1 1 1 1 1
99302506 1 1 1 1 1 1
99303053 1 1 1 1 1 1
99302961 1 1 1 1 1 1
99303987 1 1 1 1 1 1
99303563 1 1 1 1 1 1
99304188 1 1 1 1 1 1
99304231 1 1 1 1 1 1
99304760 1 1 1 1 1 1
99304362 1 1 1 1 1 1
99305081 1 1 1 1 1 1
99305230 1 1 1 1 1 1
99305167 1 1 1 1 1 1
99500128 1 1 1 1 1 1
99500687 1 1 1 1 1 1
99500703 1 1 1 1 1 1
99500440 1 1 1 1 1 1
99500296 1 1 1 1 1 1
99500209 1 1 1 1 1 1
99500252 1 1 1 1 1 1
99500903 1 1 1 1 1 1
99500952 1 1 1 1 1 1
99501612 1 1 1 1 1 1
99501455 1 1 1 1 1 1
99501396 1 1 1 1 1 1
99501345 1 1 1 1 1 1
99501112 1 1 1 1 1 1
99501710 1 1 1 1 1 1
99502260 1 1 1 1 1 1
99502136 1 1 1 1 1 1
99502152 1 1 1 1 1 1
99502243 1 1 1 1 1 1
99501909 1 1 1 1 1 1
99501954 1 1 1 1 1 1
99502541 1 1 1 1 1 1
99502601 1 1 1 1 1 1
99502655 1 1 1 1 1 1
[truncated: 1,108,816 more chars]
