# Supplementary material for: Fast and near-optimal monitoring for healthcare acquired infection outbreaks
Source: PLoS Comput Biol. 2019 Sep 16;15(9):e1007284. doi: 10.1371/journal.pcbi.1007284 (PMC6762212; doi:10.1371/journal.pcbi.1007284)
Supplement: S1 Data — (ZIP) [file pcbi.1007284.s006.zip › MobilityLogs1/all_population_20130710.txt]

#Id Group HomeLoc HealthState TraceState DemoClass
423752 1 99423752 1 2 3
429095 1 99429095 1 2 5
428335 1 99428335 1 2 5
401328 1 99401328 1 2 3
419667 1 99419667 1 2 4
418713 1 99418713 1 2 5
407559 1 99407559 1 2 1
436006 1 99436006 1 2 3
429385 1 99429385 1 2 4
415068 1 99415068 1 2 3
418100 1 99418100 1 2 4
419918 1 99419918 1 2 5
408540 1 99408540 1 2 1
412801 1 99412801 1 2 1
420429 1 99420429 1 2 3
403478 1 99403478 1 2 3
430291 1 99430291 1 2 5
415652 1 99415652 1 2 5
420732 1 99420732 1 2 5
405592 1 99405592 1 2 5
430692 1 99430692 1 2 5
415827 1 99415827 1 2 5
405694 1 99405694 1 2 3
410127 1 99410127 1 2 1
406756 1 99406756 1 2 4
417517 1 99417517 1 2 3
406711 1 99406711 1 2 1
422722 1 99422722 1 2 5
437114 1 99437114 1 2 3
413162 1 99413162 1 2 1
420690 1 99420690 1 2 3
420580 1 99420580 1 2 4
424668 1 99424668 1 2 4
407290 1 99407290 1 2 4
427863 1 99427863 1 2 4
405419 1 99405419 1 2 3
412806 1 99412806 1 2 1
401273 1 99401273 1 2 4
432445 1 99432445 1 2 4
428873 1 99428873 1 2 5
418798 1 99418798 1 2 5
433802 1 99433802 1 2 3
405010 1 99405010 1 2 3
408265 1 99408265 1 2 2
427172 1 99427172 1 2 4
410762 1 99410762 1 2 3
427145 1 99427145 1 2 4
434362 1 99434362 1 2 4
418839 1 99418839 1 2 4
426752 1 99426752 1 2 5
431560 1 99431560 1 2 5
414825 1 99414825 1 2 5
404412 1 99404412 1 2 1
402708 1 99402708 1 2 1
425313 1 99425313 1 2 5
417656 1 99417656 1 2 5
407317 1 99407317 1 2 2
426996 1 99426996 1 2 5
436335 1 99436335 1 2 3
405387 1 99405387 1 2 3
415490 1 99415490 1 2 1
400130 1 99400130 1 2 2
412472 1 99412472 1 2 2
401285 1 99401285 1 2 4
403469 1 99403469 1 2 2
424025 1 99424025 1 2 5
402170 1 99402170 1 2 5
413835 1 99413835 1 2 3
406426 1 99406426 1 2 2
434790 1 99434790 1 2 4
405193 1 99405193 1 2 4
429537 1 99429537 1 2 5
426904 1 99426904 1 2 5
416766 1 99416766 1 2 1
425166 1 99425166 1 2 5
411910 1 99411910 1 2 2
428375 1 99428375 1 2 5
407530 1 99407530 1 2 1
421128 1 99421128 1 2 4
433535 1 99433535 1 2 5
414357 1 99414357 1 2 4
415775 1 99415775 1 2 5
403872 1 99403872 1 2 3
431016 1 99431016 1 2 4
427472 1 99427472 1 2 4
404667 1 99404667 1 2 5
406203 1 99406203 1 2 3
405910 1 99405910 1 2 3
413282 1 99413282 1 2 4
429303 1 99429303 1 2 5
409571 1 99409571 1 2 4
421881 1 99421881 1 2 5
401835 1 99401835 1 2 1
418252 1 99418252 1 2 3
426742 1 99426742 1 2 3
417986 1 99417986 1 2 3
413783 1 99413783 1 2 1
413618 1 99413618 1 2 1
433914 1 99433914 1 2 4
420464 1 99420464 1 2 5
433809 1 99433809 1 2 5
436709 1 99436709 1 2 5
416659 1 99416659 1 2 5
434134 1 99434134 1 2 2
432861 1 99432861 1 2 3
402888 1 99402888 1 2 3
403561 1 99403561 1 2 4
414953 1 99414953 1 2 5
425539 1 99425539 1 2 4
418939 1 99418939 1 2 5
432788 1 99432788 1 2 3
425735 1 99425735 1 2 3
422906 1 99422906 1 2 5
416521 1 99416521 1 2 5
429010 1 99429010 1 2 5
402274 1 99402274 1 2 5
411135 1 99411135 1 2 1
420061 1 99420061 1 2 4
409546 1 99409546 1 2 4
426952 1 99426952 1 2 5
426851 1 99426851 1 2 4
416343 1 99416343 1 2 2
411899 1 99411899 1 2 3
421913 1 99421913 1 2 3
432422 1 99432422 1 2 3
412210 1 99412210 1 2 3
419032 1 99419032 1 2 5
413908 1 99413908 1 2 5
430054 1 99430054 1 2 4
404082 1 99404082 1 2 5
414815 1 99414815 1 2 2
400300 1 99400300 1 2 2
435593 1 99435593 1 2 5
430106 1 99430106 1 2 3
434921 1 99434921 1 2 5
410972 1 99410972 1 2 1
420383 1 99420383 1 2 3
410060 1 99410060 1 2 1
413410 1 99413410 1 2 2
400399 1 99400399 1 2 1
416313 1 99416313 1 2 3
434266 1 99434266 1 2 5
403084 1 99403084 1 2 3
425050 1 99425050 1 2 5
436456 1 99436456 1 2 4
422660 1 99422660 1 2 5
418657 1 99418657 1 2 4
414639 1 99414639 1 2 3
428033 1 99428033 1 2 5
435709 1 99435709 1 2 5
414909 1 99414909 1 2 5
416718 1 99416718 1 2 5
417083 1 99417083 1 2 1
427231 1 99427231 1 2 3
409435 1 99409435 1 2 1
420910 1 99420910 1 2 4
429675 1 99429675 1 2 4
427799 1 99427799 1 2 5
400647 1 99400647 1 2 1
427573 1 99427573 1 2 5
405261 1 99405261 1 2 4
413239 1 99413239 1 2 4
403923 1 99403923 1 2 1
405746 1 99405746 1 2 3
416943 1 99416943 1 2 1
430533 1 99430533 1 2 5
404037 1 99404037 1 2 5
427273 1 99427273 1 2 5
413309 1 99413309 1 2 4
420335 1 99420335 1 2 4
427180 1 99427180 1 2 5
436626 1 99436626 1 2 3
417490 1 99417490 1 2 5
425262 1 99425262 1 2 4
417092 1 99417092 1 2 4
416249 1 99416249 1 2 4
404656 1 99404656 1 2 4
423835 1 99423835 1 2 5
417827 1 99417827 1 2 4
416175 1 99416175 1 2 3
400222 1 99400222 1 2 3
417365 1 99417365 1 2 4
425910 1 99425910 1 2 5
413844 1 99413844 1 2 1
430908 1 99430908 1 2 4
400591 1 99400591 1 2 4
418551 1 99418551 1 2 4
402637 1 99402637 1 2 4
412790 1 99412790 1 2 3
429683 1 99429683 1 2 5
432371 1 99432371 1 2 5
422739 1 99422739 1 2 4
407356 1 99407356 1 2 1
404830 1 99404830 1 2 1
404503 1 99404503 1 2 4
415537 1 99415537 1 2 1
436242 1 99436242 1 2 4
402846 1 99402846 1 2 1
426130 1 99426130 1 2 5
436373 1 99436373 1 2 5
428826 1 99428826 1 2 5
405905 1 99405905 1 2 1
408442 1 99408442 1 2 4
414304 1 99414304 1 2 2
411034 1 99411034 1 2 3
425051 1 99425051 1 2 5
406910 1 99406910 1 2 5
403109 1 99403109 1 2 1
436259 1 99436259 1 2 3
436115 1 99436115 1 2 4
401844 1 99401844 1 2 1
404243 1 99404243 1 2 5
434641 1 99434641 1 2 4
423226 1 99423226 1 2 4
432172 1 99432172 1 2 5
429316 1 99429316 1 2 5
433417 1 99433417 1 2 4
406598 1 99406598 1 2 5
436877 1 99436877 1 2 3
425076 1 99425076 1 2 3
434606 1 99434606 1 2 5
410906 1 99410906 1 2 3
426924 1 99426924 1 2 5
417640 1 99417640 1 2 5
402258 1 99402258 1 2 3
400687 1 99400687 1 2 1
405897 1 99405897 1 2 1
400546 1 99400546 1 2 4
414730 1 99414730 1 2 5
419153 1 99419153 1 2 4
429548 1 99429548 1 2 5
403904 1 99403904 1 2 1
408664 1 99408664 1 2 1
424908 1 99424908 1 2 5
413349 1 99413349 1 2 1
409771 1 99409771 1 2 1
426540 1 99426540 1 2 3
408056 1 99408056 1 2 1
431759 1 99431759 1 2 4
403930 1 99403930 1 2 4
413263 1 99413263 1 2 1
414525 1 99414525 1 2 5
433673 1 99433673 1 2 5
434239 1 99434239 1 2 4
410361 1 99410361 1 2 1
406893 1 99406893 1 2 3
419238 1 99419238 1 2 4
408926 1 99408926 1 2 3
404570 1 99404570 1 2 3
433001 1 99433001 1 2 5
422713 1 99422713 1 2 5
415852 1 99415852 1 2 1
435429 1 99435429 1 2 3
419878 1 99419878 1 2 4
410504 1 99410504 1 2 5
404517 1 99404517 1 2 1
419702 1 99419702 1 2 4
423950 1 99423950 1 2 4
403100 1 99403100 1 2 4
414047 1 99414047 1 2 1
410759 1 99410759 1 2 1
401861 1 99401861 1 2 3
409136 1 99409136 1 2 1
405258 1 99405258 1 2 2
428773 1 99428773 1 2 4
418367 1 99418367 1 2 5
437294 1 99437294 1 2 4
415826 1 99415826 1 2 5
412011 1 99412011 1 2 3
436978 1 99436978 1 2 2
410559 1 99410559 1 2 5
401129 1 99401129 1 2 5
404633 1 99404633 1 2 5
431109 1 99431109 1 2 5
419256 1 99419256 1 2 5
434565 1 99434565 1 2 4
407582 1 99407582 1 2 4
427099 1 99427099 1 2 4
426741 1 99426741 1 2 4
425322 1 99425322 1 2 4
409895 1 99409895 1 2 5
413078 1 99413078 1 2 1
416838 1 99416838 1 2 5
421075 1 99421075 1 2 3
414477 1 99414477 1 2 1
422145 1 99422145 1 2 5
425635 1 99425635 1 2 5
417192 1 99417192 1 2 5
424148 1 99424148 1 2 5
409253 1 99409253 1 2 1
401299 1 99401299 1 2 4
418669 1 99418669 1 2 5
403399 1 99403399 1 2 1
405214 1 99405214 1 2 3
428990 1 99428990 1 2 3
421526 1 99421526 1 2 5
427614 1 99427614 1 2 5
401837 1 99401837 1 2 1
411008 1 99411008 1 2 3
411888 1 99411888 1 2 3
434273 1 99434273 1 2 3
410435 1 99410435 1 2 1
419039 1 99419039 1 2 4
434341 1 99434341 1 2 3
409356 1 99409356 1 2 1
427623 1 99427623 1 2 5
414424 1 99414424 1 2 5
418365 1 99418365 1 2 5
407203 1 99407203 1 2 4
414216 1 99414216 1 2 5
413107 1 99413107 1 2 3
402087 1 99402087 1 2 3
434786 1 99434786 1 2 4
414050 1 99414050 1 2 4
416354 1 99416354 1 2 1
408132 1 99408132 1 2 5
403089 1 99403089 1 2 5
419504 1 99419504 1 2 4
413949 1 99413949 1 2 5
401474 1 99401474 1 2 4
410053 1 99410053 1 2 3
414163 1 99414163 1 2 1
414636 1 99414636 1 2 3
408124 1 99408124 1 2 3
436333 1 99436333 1 2 3
414683 1 99414683 1 2 1
426240 1 99426240 1 2 5
431938 1 99431938 1 2 4
420748 1 99420748 1 2 4
415344 1 99415344 1 2 1
411481 1 99411481 1 2 5
415406 1 99415406 1 2 4
416595 1 99416595 1 2 4
417119 1 99417119 1 2 1
421170 1 99421170 1 2 4
431495 1 99431495 1 2 5
400395 1 99400395 1 2 3
403022 1 99403022 1 2 5
420248 1 99420248 1 2 5
418227 1 99418227 1 2 5
437338 1 99437338 1 2 4
402633 1 99402633 1 2 3
435496 1 99435496 1 2 5
428035 1 99428035 1 2 5
407836 1 99407836 1 2 4
429452 1 99429452 1 2 5
421090 1 99421090 1 2 4
425067 1 99425067 1 2 5
432817 1 99432817 1 2 5
421556 1 99421556 1 2 4
420019 1 99420019 1 2 5
423633 1 99423633 1 2 3
432717 1 99432717 1 2 5
417892 1 99417892 1 2 4
405253 1 99405253 1 2 4
403404 1 99403404 1 2 5
433115 1 99433115 1 2 3
428237 1 99428237 1 2 5
406341 1 99406341 1 2 4
424467 1 99424467 1 2 4
422653 1 99422653 1 2 5
417862 1 99417862 1 2 5
424258 1 99424258 1 2 5
436559 1 99436559 1 2 3
425980 1 99425980 1 2 5
400150 1 99400150 1 2 3
418299 1 99418299 1 2 5
413251 1 99413251 1 2 4
426825 1 99426825 1 2 3
409366 1 99409366 1 2 4
424232 1 99424232 1 2 5
419744 1 99419744 1 2 5
415883 1 99415883 1 2 3
425617 1 99425617 1 2 5
415176 1 99415176 1 2 5
433504 1 99433504 1 2 5
404016 1 99404016 1 2 5
427971 1 99427971 1 2 4
409213 1 99409213 1 2 5
414692 1 99414692 1 2 1
429231 1 99429231 1 2 4
431077 1 99431077 1 2 4
435622 1 99435622 1 2 4
430365 1 99430365 1 2 5
406797 1 99406797 1 2 1
436986 1 99436986 1 2 5
427684 1 99427684 1 2 4
417166 1 99417166 1 2 3
422978 1 99422978 1 2 4
432178 1 99432178 1 2 2
401464 1 99401464 1 2 1
419458 1 99419458 1 2 4
406772 1 99406772 1 2 3
429775 1 99429775 1 2 5
401391 1 99401391 1 2 1
415609 1 99415609 1 2 3
402131 1 99402131 1 2 4
424970 1 99424970 1 2 4
422937 1 99422937 1 2 4
403028 1 99403028 1 2 1
409299 1 99409299 1 2 5
420708 1 99420708 1 2 4
416962 1 99416962 1 2 5
419311 1 99419311 1 2 5
412881 1 99412881 1 2 3
401505 1 99401505 1 2 3
425125 1 99425125 1 2 5
419981 1 99419981 1 2 5
402586 1 99402586 1 2 1
417811 1 99417811 1 2 5
411394 1 99411394 1 2 1
410255 1 99410255 1 2 3
406417 1 99406417 1 2 3
408260 1 99408260 1 2 1
403327 1 99403327 1 2 2
411018 1 99411018 1 2 1
416248 1 99416248 1 2 4
412450 1 99412450 1 2 1
417801 1 99417801 1 2 3
419119 1 99419119 1 2 5
416936 1 99416936 1 2 1
419121 1 99419121 1 2 5
402796 1 99402796 1 2 3
414480 1 99414480 1 2 4
426315 1 99426315 1 2 5
417061 1 99417061 1 2 3
408817 1 99408817 1 2 2
419310 1 99419310 1 2 4
408183 1 99408183 1 2 4
422890 1 99422890 1 2 5
400848 1 99400848 1 2 1
403888 1 99403888 1 2 4
426374 1 99426374 1 2 5
430926 1 99430926 1 2 5
409689 1 99409689 1 2 1
420632 1 99420632 1 2 4
403850 1 99403850 1 2 4
426739 1 99426739 1 2 5
414557 1 99414557 1 2 1
409300 1 99409300 1 2 5
421084 1 99421084 1 2 5
405441 1 99405441 1 2 1
405951 1 99405951 1 2 3
401215 1 99401215 1 2 5
435840 1 99435840 1 2 3
433387 1 99433387 1 2 3
412964 1 99412964 1 2 5
410514 1 99410514 1 2 4
402435 1 99402435 1 2 1
407930 1 99407930 1 2 3
404340 1 99404340 1 2 5
428314 1 99428314 1 2 4
405182 1 99405182 1 2 5
425875 1 99425875 1 2 5
417263 1 99417263 1 2 4
405873 1 99405873 1 2 1
402664 1 99402664 1 2 3
431783 1 99431783 1 2 5
436016 1 99436016 1 2 3
411792 1 99411792 1 2 1
426588 1 99426588 1 2 5
420780 1 99420780 1 2 4
419827 1 99419827 1 2 5
406480 1 99406480 1 2 3
423123 1 99423123 1 2 5
422106 1 99422106 1 2 3
431073 1 99431073 1 2 4
421285 1 99421285 1 2 5
406422 1 99406422 1 2 4
403440 1 99403440 1 2 1
407236 1 99407236 1 2 3
430327 1 99430327 1 2 4
412149 1 99412149 1 2 4
422317 1 99422317 1 2 3
406397 1 99406397 1 2 1
413278 1 99413278 1 2 3
416423 1 99416423 1 2 5
436698 1 99436698 1 2 5
426662 1 99426662 1 2 5
421805 1 99421805 1 2 5
410705 1 99410705 1 2 5
434909 1 99434909 1 2 3
403119 1 99403119 1 2 1
429127 1 99429127 1 2 5
436539 1 99436539 1 2 4
428848 1 99428848 1 2 4
415777 1 99415777 1 2 1
401592 1 99401592 1 2 3
427671 1 99427671 1 2 4
425953 1 99425953 1 2 5
435610 1 99435610 1 2 4
409586 1 99409586 1 2 1
417703 1 99417703 1 2 5
421825 1 99421825 1 2 3
415005 1 99415005 1 2 3
433330 1 99433330 1 2 5
403456 1 99403456 1 2 4
425697 1 99425697 1 2 4
403421 1 99403421 1 2 4
409631 1 99409631 1 2 1
418615 1 99418615 1 2 5
401749 1 99401749 1 2 5
420428 1 99420428 1 2 5
400354 1 99400354 1 2 3
423780 1 99423780 1 2 5
426709 1 99426709 1 2 5
417873 1 99417873 1 2 5
421253 1 99421253 1 2 4
409064 1 99409064 1 2 5
431459 1 99431459 1 2 4
424847 1 99424847 1 2 5
401899 1 99401899 1 2 5
428374 1 99428374 1 2 5
425448 1 99425448 1 2 4
427628 1 99427628 1 2 5
432881 1 99432881 1 2 5
404681 1 99404681 1 2 1
407385 1 99407385 1 2 2
401795 1 99401795 1 2 5
432103 1 99432103 1 2 5
407910 1 99407910 1 2 1
407493 1 99407493 1 2 5
424427 1 99424427 1 2 5
407336 1 99407336 1 2 3
407375 1 99407375 1 2 4
404811 1 99404811 1 2 5
418603 1 99418603 1 2 3
410764 1 99410764 1 2 1
431441 1 99431441 1 2 5
419856 1 99419856 1 2 5
421452 1 99421452 1 2 3
428856 1 99428856 1 2 5
418929 1 99418929 1 2 3
420958 1 99420958 1 2 4
434484 1 99434484 1 2 4
406839 1 99406839 1 2 1
402627 1 99402627 1 2 4
430955 1 99430955 1 2 5
435173 1 99435173 1 2 4
409188 1 99409188 1 2 1
401697 1 99401697 1 2 3
403961 1 99403961 1 2 5
436714 1 99436714 1 2 4
400381 1 99400381 1 2 3
417787 1 99417787 1 2 4
429661 1 99429661 1 2 4
404064 1 99404064 1 2 1
426324 1 99426324 1 2 4
436303 1 99436303 1 2 4
408487 1 99408487 1 2 4
415977 1 99415977 1 2 1
430358 1 99430358 1 2 5
417305 1 99417305 1 2 5
404306 1 99404306 1 2 4
426674 1 99426674 1 2 5
412015 1 99412015 1 2 4
407285 1 99407285 1 2 4
423428 1 99423428 1 2 5
430269 1 99430269 1 2 4
404621 1 99404621 1 2 3
423368 1 99423368 1 2 4
427977 1 99427977 1 2 3
435213 1 99435213 1 2 5
426651 1 99426651 1 2 5
407215 1 99407215 1 2 1
416016 1 99416016 1 2 1
432131 1 99432131 1 2 5
431207 1 99431207 1 2 3
422089 1 99422089 1 2 4
423248 1 99423248 1 2 3
408244 1 99408244 1 2 1
417568 1 99417568 1 2 5
424479 1 99424479 1 2 5
417430 1 99417430 1 2 5
423872 1 99423872 1 2 4
428290 1 99428290 1 2 5
435698 1 99435698 1 2 4
406468 1 99406468 1 2 1
402604 1 99402604 1 2 4
409017 1 99409017 1 2 1
403629 1 99403629 1 2 4
427445 1 99427445 1 2 5
432193 1 99432193 1 2 5
403783 1 99403783 1 2 5
430469 1 99430469 1 2 5
431747 1 99431747 1 2 3
416560 1 99416560 1 2 3
427018 1 99427018 1 2 4
430305 1 99430305 1 2 4
406800 1 99406800 1 2 4
414603 1 99414603 1 2 5
408894 1 99408894 1 2 1
428267 1 99428267 1 2 5
404612 1 99404612 1 2 3
420814 1 99420814 1 2 3
403245 1 99403245 1 2 4
430063 1 99430063 1 2 5
401606 1 99401606 1 2 1
400162 1 99400162 1 2 5
422052 1 99422052 1 2 3
427186 1 99427186 1 2 5
409089 1 99409089 1 2 2
416109 1 99416109 1 2 5
412073 1 99412073 1 2 1
431174 1 99431174 1 2 3
436281 1 99436281 1 2 5
412171 1 99412171 1 2 3
406325 1 99406325 1 2 4
403307 1 99403307 1 2 5
435916 1 99435916 1 2 3
402628 1 99402628 1 2 4
423421 1 99423421 1 2 4
414129 1 99414129 1 2 5
417529 1 99417529 1 2 3
424421 1 99424421 1 2 4
416019 1 99416019 1 2 3
412067 1 99412067 1 2 4
400276 1 99400276 1 2 3
411970 1 99411970 1 2 3
424705 1 99424705 1 2 3
430250 1 99430250 1 2 3
403804 1 99403804 1 2 1
408300 1 99408300 1 2 5
421911 1 99421911 1 2 4
421640 1 99421640 1 2 3
429361 1 99429361 1 2 5
421421 1 99421421 1 2 4
400930 1 99400930 1 2 1
435137 1 99435137 1 2 5
424844 1 99424844 1 2 4
420138 1 99420138 1 2 3
428815 1 99428815 1 2 4
415451 1 99415451 1 2 4
405993 1 99405993 1 2 4
416193 1 99416193 1 2 3
424952 1 99424952 1 2 4
414346 1 99414346 1 2 5
405539 1 99405539 1 2 5
433847 1 99433847 1 2 3
413205 1 99413205 1 2 4
413528 1 99413528 1 2 5
425468 1 99425468 1 2 4
406200 1 99406200 1 2 5
402578 1 99402578 1 2 4
433514 1 99433514 1 2 5
404642 1 99404642 1 2 2
414732 1 99414732 1 2 3
437171 1 99437171 1 2 3
427067 1 99427067 1 2 5
410840 1 99410840 1 2 1
400237 1 99400237 1 2 4
415976 1 99415976 1 2 3
410951 1 99410951 1 2 5
428935 1 99428935 1 2 4
422315 1 99422315 1 2 5
413332 1 99413332 1 2 1
400715 1 99400715 1 2 2
417493 1 99417493 1 2 3
421086 1 99421086 1 2 5
413469 1 99413469 1 2 1
413761 1 99413761 1 2 4
434834 1 99434834 1 2 4
410952 1 99410952 1 2 1
436579 1 99436579 1 2 5
434238 1 99434238 1 2 5
423394 1 99423394 1 2 5
405790 1 99405790 1 2 1
410921 1 99410921 1 2 4
410921 1 99410921 1 2 5
416857 1 99416857 1 2 4
430396 1 99430396 1 2 3
426471 1 99426471 1 2 5
436549 1 99436549 1 2 4
405470 1 99405470 1 2 4
423479 1 99423479 1 2 3
428877 1 99428877 1 2 5
409214 1 99409214 1 2 5
407332 1 99407332 1 2 3
419788 1 99419788 1 2 3
416007 1 99416007 1 2 3
426981 1 99426981 1 2 4
426249 1 99426249 1 2 4
404467 1 99404467 1 2 5
420259 1 99420259 1 2 3
400004 1 99400004 1 2 5
410547 1 99410547 1 2 4
432643 1 99432643 1 2 4
417860 1 99417860 1 2 4
433025 1 99433025 1 2 4
404278 1 99404278 1 2 1
409701 1 99409701 1 2 4
416924 1 99416924 1 2 3
432425 1 99432425 1 2 3
423467 1 99423467 1 2 5
425235 1 99425235 1 2 5
419775 1 99419775 1 2 5
401208 1 99401208 1 2 3
424420 1 99424420 1 2 5
403428 1 99403428 1 2 5
426452 1 99426452 1 2 4
435411 1 99435411 1 2 5
407916 1 99407916 1 2 1
402024 1 99402024 1 2 4
416263 1 99416263 1 2 5
419532 1 99419532 1 2 4
402589 1 99402589 1 2 4
420340 1 99420340 1 2 5
400220 1 99400220 1 2 4
432832 1 99432832 1 2 3
418338 1 99418338 1 2 3
408583 1 99408583 1 2 1
415796 1 99415796 1 2 4
436048 1 99436048 1 2 4
420689 1 99420689 1 2 4
411653 1 99411653 1 2 4
428634 1 99428634 1 2 5
435984 1 99435984 1 2 3
404147 1 99404147 1 2 1
403931 1 99403931 1 2 1
433591 1 99433591 1 2 4
400070 1 99400070 1 2 1
402247 1 99402247 1 2 1
433767 1 99433767 1 2 3
412396 1 99412396 1 2 3
420679 1 99420679 1 2 4
414577 1 99414577 1 2 4
409268 1 99409268 1 2 4
400308 1 99400308 1 2 3
429254 1 99429254 1 2 3
405743 1 99405743 1 2 5
422789 1 99422789 1 2 5
423879 1 99423879 1 2 4
433214 1 99433214 1 2 5
416139 1 99416139 1 2 5
405175 1 99405175 1 2 1
410770 1 99410770 1 2 4
415955 1 99415955 1 2 5
435096 1 99435096 1 2 3
430412 1 99430412 1 2 5
430531 1 99430531 1 2 5
424880 1 99424880 1 2 5
403108 1 99403108 1 2 1
407417 1 99407417 1 2 4
435608 1 99435608 1 2 3
433837 1 99433837 1 2 5
420453 1 99420453 1 2 3
418994 1 99418994 1 2 5
400250 1 99400250 1 2 3
412170 1 99412170 1 2 4
414946 1 99414946 1 2 2
430744 1 99430744 1 2 4
413736 1 99413736 1 2 5
427705 1 99427705 1 2 4
433358 1 99433358 1 2 4
416812 1 99416812 1 2 5
415542 1 99415542 1 2 1
422562 1 99422562 1 2 4
420587 1 99420587 1 2 4
423004 1 99423004 1 2 5
416965 1 99416965 1 2 3
429216 1 99429216 1 2 4
402651 1 99402651 1 2 4
420800 1 99420800 1 2 4
413112 1 99413112 1 2 1
418936 1 99418936 1 2 5
407244 1 99407244 1 2 5
432877 1 99432877 1 2 4
426801 1 99426801 1 2 5
407811 1 99407811 1 2 2
407558 1 99407558 1 2 3
416246 1 99416246 1 2 3
421201 1 99421201 1 2 4
422806 1 99422806 1 2 5
426605 1 99426605 1 2 4
406359 1 99406359 1 2 5
419990 1 99419990 1 2 5
416112 1 99416112 1 2 4
402570 1 99402570 1 2 2
411070 1 99411070 1 2 4
403476 1 99403476 1 2 1
420877 1 99420877 1 2 4
413142 1 99413142 1 2 4
428276 1 99428276 1 2 4
408329 1 99408329 1 2 4
410376 1 99410376 1 2 3
404122 1 99404122 1 2 5
420414 1 99420414 1 2 5
433900 1 99433900 1 2 4
411506 1 99411506 1 2 1
424625 1 99424625 1 2 4
403407 1 99403407 1 2 5
400345 1 99400345 1 2 3
403097 1 99403097 1 2 5
403756 1 99403756 1 2 4
426896 1 99426896 1 2 4
412919 1 99412919 1 2 4
424909 1 99424909 1 2 4
413417 1 99413417 1 2 4
423915 1 99423915 1 2 4
432430 1 99432430 1 2 5
407437 1 99407437 1 2 5
418971 1 99418971 1 2 4
433721 1 99433721 1 2 5
400966 1 99400966 1 2 1
411011 1 99411011 1 2 4
408854 1 99408854 1 2 5
431745 1 99431745 1 2 4
422324 1 99422324 1 2 3
419086 1 99419086 1 2 5
402600 1 99402600 1 2 1
412641 1 99412641 1 2 4
426415 1 99426415 1 2 4
430172 1 99430172 1 2 4
431320 1 99431320 1 2 3
417423 1 99417423 1 2 5
430649 1 99430649 1 2 5
432270 1 99432270 1 2 4
434417 1 99434417 1 2 5
401685 1 99401685 1 2 3
411824 1 99411824 1 2 1
418077 1 99418077 1 2 5
400531 1 99400531 1 2 5
413490 1 99413490 1 2 1
402267 1 99402267 1 2 3
437031 1 99437031 1 2 3
413985 1 99413985 1 2 1
432154 1 99432154 1 2 3
412822 1 99412822 1 2 5
402476 1 99402476 1 2 4
412960 1 99412960 1 2 5
436295 1 99436295 1 2 5
431332 1 99431332 1 2 4
428734 1 99428734 1 2 5
421202 1 99421202 1 2 5
426980 1 99426980 1 2 4
419347 1 99419347 1 2 4
406668 1 99406668 1 2 5
411825 1 99411825 1 2 1
429780 1 99429780 1 2 4
402674 1 99402674 1 2 1
414048 1 99414048 1 2 1
422747 1 99422747 1 2 5
435239 1 99435239 1 2 5
417545 1 99417545 1 2 4
424262 1 99424262 1 2 5
402626 1 99402626 1 2 4
418051 1 99418051 1 2 5
429283 1 99429283 1 2 5
404238 1 99404238 1 2 1
401761 1 99401761 1 2 1
428146 1 99428146 1 2 5
414670 1 99414670 1 2 3
423505 1 99423505 1 2 5
403378 1 99403378 1 2 4
433095 1 99433095 1 2 2
433384 1 99433384 1 2 2
425063 1 99425063 1 2 5
405364 1 99405364 1 2 1
433577 1 99433577 1 2 5
419112 1 99419112 1 2 4
436821 1 99436821 1 2 3
417150 1 99417150 1 2 1
419730 1 99419730 1 2 4
421223 1 99421223 1 2 5
437298 1 99437298 1 2 3
413859 1 99413859 1 2 5
405365 1 99405365 1 2 2
412272 1 99412272 1 2 5
427769 1 99427769 1 2 5
418978 1 99418978 1 2 4
418595 1 99418595 1 2 5
428226 1 99428226 1 2 4
422826 1 99422826 1 2 4
417179 1 99417179 1 2 4
431828 1 99431828 1 2 3
417890 1 99417890 1 2 5
417661 1 99417661 1 2 3
400711 1 99400711 1 2 5
402350 1 99402350 1 2 3
412394 1 99412394 1 2 3
407150 1 99407150 1 2 5
436000 1 99436000 1 2 5
407667 1 99407667 1 2 3
435168 1 99435168 1 2 5
414540 1 99414540 1 2 5
414521 1 99414521 1 2 4
402246 1 99402246 1 2 2
425082 1 99425082 1 2 3
420234 1 99420234 1 2 5
429876 1 99429876 1 2 5
437279 1 99437279 1 2 4
424893 1 99424893 1 2 3
407570 1 99407570 1 2 4
406281 1 99406281 1 2 1
408159 1 99408159 1 2 4
426064 1 99426064 1 2 5
402003 1 99402003 1 2 1
413246 1 99413246 1 2 3
422816 1 99422816 1 2 4
407604 1 99407604 1 2 3
412810 1 99412810 1 2 1
401096 1 99401096 1 2 1
415403 1 99415403 1 2 3
403402 1 99403402 1 2 5
407180 1 99407180 1 2 5
415460 1 99415460 1 2 1
401370 1 99401370 1 2 3
409384 1 99409384 1 2 2
435703 1 99435703 1 2 3
402812 1 99402812 1 2 3
430297 1 99430297 1 2 2
421645 1 99421645 1 2 5
409111 1 99409111 1 2 1
424570 1 99424570 1 2 4
413259 1 99413259 1 2 4
434237 1 99434237 1 2 4
425753 1 99425753 1 2 5
431184 1 99431184 1 2 5
409597 1 99409597 1 2 2
420856 1 99420856 1 2 4
417802 1 99417802 1 2 3
431082 1 99431082 1 2 3
400341 1 99400341 1 2 5
407042 1 99407042 1 2 3
408190 1 99408190 1 2 1
430296 1 99430296 1 2 5
430662 1 99430662 1 2 5
420495 1 99420495 1 2 5
418204 1 99418204 1 2 3
427493 1 99427493 1 2 5
413757 1 99413757 1 2 3
404004 1 99404004 1 2 3
425146 1 99425146 1 2 4
411731 1 99411731 1 2 5
405180 1 99405180 1 2 1
404541 1 99404541 1 2 4
432573 1 99432573 1 2 3
428301 1 99428301 1 2 4
403371 1 99403371 1 2 3
433008 1 99433008 1 2 4
410990 1 99410990 1 2 5
413273 1 99413273 1 2 1
427249 1 99427249 1 2 5
434012 1 99434012 1 2 3
428034 1 99428034 1 2 5
426163 1 99426163 1 2 5
432144 1 99432144 1 2 2
432298 1 99432298 1 2 5
400445 1 99400445 1 2 3
419520 1 99419520 1 2 3
413284 1 99413284 1 2 4
408448 1 99408448 1 2 4
416716 1 99416716 1 2 1
425582 1 99425582 1 2 4
409178 1 99409178 1 2 3
437089 1 99437089 1 2 4
423040 1 99423040 1 2 5
418505 1 99418505 1 2 4
402078 1 99402078 1 2 2
428660 1 99428660 1 2 5
412153 1 99412153 1 2 3
418081 1 99418081 1 2 5
410317 1 99410317 1 2 5
412985 1 99412985 1 2 1
409079 1 99409079 1 2 1
420893 1 99420893 1 2 4
427270 1 99427270 1 2 4
409676 1 99409676 1 2 1
424398 1 99424398 1 2 5
427336 1 99427336 1 2 4
426293 1 99426293 1 2 5
434879 1 99434879 1 2 3
413966 1 99413966 1 2 5
414627 1 99414627 1 2 5
425696 1 99425696 1 2 4
426820 1 99426820 1 2 4
426720 1 99426720 1 2 4
402069 1 99402069 1 2 1
431227 1 99431227 1 2 5
401910 1 99401910 1 2 5
400334 1 99400334 1 2 4
400762 1 99400762 1 2 4
417004 1 99417004 1 2 1
413217 1 99413217 1 2 1
403999 1 99403999 1 2 5
420946 1 99420946 1 2 5
425746 1 99425746 1 2 3
409978 1 99409978 1 2 4
419870 1 99419870 1 2 5
419550 1 99419550 1 2 4
404098 1 99404098 1 2 4
410162 1 99410162 1 2 4
431052 1 99431052 1 2 5
407393 1 99407393 1 2 1
402458 1 99402458 1 2 1
404060 1 99404060 1 2 5
417837 1 99417837 1 2 5
425761 1 99425761 1 2 4
415974 1 99415974 1 2 1
406810 1 99406810 1 2 1
437278 1 99437278 1 2 4
411155 1 99411155 1 2 1
426633 1 99426633 1 2 5
430370 1 99430370 1 2 5
420997 1 99420997 1 2 5
427247 1 99427247 1 2 5
418066 1 99418066 1 2 4
418745 1 99418745 1 2 5
404130 1 99404130 1 2 4
432336 1 99432336 1 2 3
420612 1 99420612 1 2 5
410765 1 99410765 1 2 5
408490 1 99408490 1 2 5
402867 1 99402867 1 2 1
409286 1 99409286 1 2 5
433148 1 99433148 1 2 4
413761 1 99413761 1 2 4
426107 1 99426107 1 2 4
426528 1 99426528 1 2 5
426433 1 99426433 1 2 4
433736 1 99433736 1 2 5
421891 1 99421891 1 2 5
411795 1 99411795 1 2 3
411795 1 99411795 1 2 4
416479 1 99416479 1 2 4
402209 1 99402209 1 2 4
403665 1 99403665 1 2 4
410816 1 99410816 1 2 1
417595 1 99417595 1 2 4
436780 1 99436780 1 2 3
412800 1 99412800 1 2 4
417389 1 99417389 1 2 5
434756 1 99434756 1 2 5
401999 1 99401999 1 2 1
421289 1 99421289 1 2 4
425706 1 99425706 1 2 5
408437 1 99408437 1 2 5
431683 1 99431683 1 2 4
407946 1 99407946 1 2 2
425722 1 99425722 1 2 5
415543 1 99415543 1 2 4
406721 1 99406721 1 2 5
418825 1 99418825 1 2 4
428545 1 99428545 1 2 5
417342 1 99417342 1 2 1
410842 1 99410842 1 2 5
421845 1 99421845 1 2 5
426225 1 99426225 1 2 5
409751 1 99409751 1 2 5
404888 1 99404888 1 2 4
401591 1 99401591 1 2 3
422006 1 99422006 1 2 5
405742 1 99405742 1 2 5
419750 1 99419750 1 2 4
431775 1 99431775 1 2 4
401684 1 99401684 1 2 4
400117 1 99400117 1 2 4
411041 1 99411041 1 2 4
404343 1 99404343 1 2 4
416448 1 99416448 1 2 5
432761 1 99432761 1 2 3
416505 1 99416505 1 2 1
413950 1 99413950 1 2 4
430413 1 99430413 1 2 4
416722 1 99416722 1 2 5
436695 1 99436695 1 2 3
406410 1 99406410 1 2 2
423413 1 99423413 1 2 4
402196 1 99402196 1 2 5
423475 1 99423475 1 2 5
415619 1 99415619 1 2 1
433835 1 99433835 1 2 5
412515 1 99412515 1 2 4
410475 1 99410475 1 2 1
409451 1 99409451 1 2 4
406228 1 99406228 1 2 4
415125 1 99415125 1 2 1
405197 1 99405197 1 2 4
423965 1 99423965 1 2 4
403776 1 99403776 1 2 1
436122 1 99436122 1 2 4
429612 1 99429612 1 2 4
436683 1 99436683 1 2 4
432355 1 99432355 1 2 2
424356 1 99424356 1 2 4
411286 1 99411286 1 2 2
420971 1 99420971 1 2 5
430552 1 99430552 1 2 4
434581 1 99434581 1 2 5
428659 1 99428659 1 2 4
428386 1 99428386 1 2 4
403491 1 99403491 1 2 1
429875 1 99429875 1 2 5
403460 1 99403460 1 2 4
402279 1 99402279 1 2 4
433846 1 99433846 1 2 4
421322 1 99421322 1 2 5
421687 1 99421687 1 2 3
402736 1 99402736 1 2 5
405510 1 99405510 1 2 5
410484 1 99410484 1 2 5
409299 1 99409299 1 2 5
416032 1 99416032 1 2 1
428143 1 99428143 1 2 5
415480 1 99415480 1 2 1
414233 1 99414233 1 2 4
432574 1 99432574 1 2 4
404739 1 99404739 1 2 4
410937 1 99410937 1 2 3
410746 1 99410746 1 2 4
408940 1 99408940 1 2 2
429622 1 99429622 1 2 4
435658 1 99435658 1 2 5
417276 1 99417276 1 2 2
403643 1 99403643 1 2 5
418287 1 99418287 1 2 4
408503 1 99408503 1 2 4
426999 1 99426999 1 2 4
410544 1 99410544 1 2 4
423605 1 99423605 1 2 5
409877 1 99409877 1 2 4
422890 1 99422890 1 2 4
412524 1 99412524 1 2 5
402257 1 99402257 1 2 3
414440 1 99414440 1 2 1
426168 1 99426168 1 2 4
425533 1 99425533 1 2 5
429058 1 99429058 1 2 5
414072 1 99414072 1 2 1
417080 1 99417080 1 2 5
400429 1 99400429 1 2 5
432414 1 99432414 1 2 2
418698 1 99418698 1 2 5
417090 1 99417090 1 2 4
424118 1 99424118 1 2 4
415601 1 99415601 1 2 2
416971 1 99416971 1 2 4
422705 1 99422705 1 2 5
426892 1 99426892 1 2 4
429779 1 99429779 1 2 4
433484 1 99433484 1 2 5
419929 1 99419929 1 2 3
421673 1 99421673 1 2 3
402155 1 99402155 1 2 1
433304 1 99433304 1 2 4
406115 1 99406115 1 2 1
431685 1 99431685 1 2 5
412266 1 99412266 1 2 4
403842 1 99403842 1 2 4
428785 1 99428785 1 2 4
402021 1 99402021 1 2 3
401185 1 99401185 1 2 4
416550 1 99416550 1 2 3
433056 1 99433056 1 2 2
422482 1 99422482 1 2 5
405513 1 99405513 1 2 1
430795 1 99430795 1 2 4
431172 1 99431172 1 2 3
403438 1 99403438 1 2 2
408498 1 99408498 1 2 3
403696 1 99403696 1 2 4
434224 1 99434224 1 2 5
410998 1 99410998 1 2 1
401647 1 99401647 1 2 3
407609 1 99407609 1 2 5
435383 1 99435383 1 2 5
426111 1 99426111 1 2 4
436769 1 99436769 1 2 3
422461 1 99422461 1 2 5
406632 1 99406632 1 2 4
426645 1 99426645 1 2 4
403384 1 99403384 1 2 3
424973 1 99424973 1 2 3
406091 1 99406091 1 2 5
415187 1 99415187 1 2 4
412868 1 99412868 1 2 4
433717 1 99433717 1 2 4
433478 1 99433478 1 2 5
420837 1 99420837 1 2 5
407255 1 99407255 1 2 1
415581 1 99415581 1 2 3
414132 1 99414132 1 2 5
416352 1 99416352 1 2 1
417624 1 99417624 1 2 5
427765 1 99427765 1 2 4
404639 1 99404639 1 2 1
409062 1 99409062 1 2 5
436325 1 99436325 1 2 4
411144 1 99411144 1 2 3
413840 1 99413840 1 2 4
419199 1 99419199 1 2 4
408106 1 99408106 1 2 2
426800 1 99426800 1 2 5
406418 1 99406418 1 2 4
425924 1 99425924 1 2 5
431957 1 99431957 1 2 3
409285 1 99409285 1 2 5
436510 1 99436510 1 2 3
432021 1 99432021 1 2 2
406530 1 99406530 1 2 2
421826 1 99421826 1 2 3
423705 1 99423705 1 2 4
405421 1 99405421 1 2 3
409026 1 99409026 1 2 2
424346 1 99424346 1 2 5
408061 1 99408061 1 2 3
415670 1 99415670 1 2 4
410147 1 99410147 1 2 5
420500 1 99420500 1 2 4
402058 1 99402058 1 2 1
414641 1 99414641 1 2 1
407800 1 99407800 1 2 3
408290 1 99408290 1 2 3
413110 1 99413110 1 2 3
401088 1 99401088 1 2 5
410808 1 99410808 1 2 1
428688 1 99428688 1 2 4
432775 1 99432775 1 2 5
406558 1 99406558 1 2 4
425416 1 99425416 1 2 5
433761 1 99433761 1 2 5
404415 1 99404415 1 2 1
409916 1 99409916 1 2 5
417874 1 99417874 1 2 4
406018 1 99406018 1 2 5
430682 1 99430682 1 2 4
434185 1 99434185 1 2 5
413821 1 99413821 1 2 4
424876 1 99424876 1 2 4
408548 1 99408548 1 2 4
417698 1 99417698 1 2 4
400240 1 99400240 1 2 4
410555 1 99410555 1 2 5
423654 1 99423654 1 2 4
407833 1 99407833 1 2 2
425428 1 99425428 1 2 5
433583 1 99433583 1 2 5
411890 1 99411890 1 2 5
428867 1 99428867 1 2 4
430983 1 99430983 1 2 5
428604 1 99428604 1 2 3
402383 1 99402383 1 2 1
434157 1 99434157 1 2 4
417255 1 99417255 1 2 4
425844 1 99425844 1 2 4
433494 1 99433494 1 2 4
404452 1 99404452 1 2 5
423679 1 99423679 1 2 5
401220 1 99401220 1 2 2
418563 1 99418563 1 2 5
419098 1 99419098 1 2 5
403881 1 99403881 1 2 1
420312 1 99420312 1 2 5
427852 1 99427852 1 2 4
425167 1 99425167 1 2 3
404258 1 99404258 1 2 1
411382 1 99411382 1 2 4
423945 1 99423945 1 2 5
434214 1 99434214 1 2 4
424480 1 99424480 1 2 4
418973 1 99418973 1 2 5
406564 1 99406564 1 2 1
405432 1 99405432 1 2 5
408922 1 99408922 1 2 1
403635 1 99403635 1 2 3
410673 1 99410673 1 2 5
416915 1 99416915 1 2 4
426965 1 99426965 1 2 5
401366 1 99401366 1 2 4
414564 1 99414564 1 2 1
408663 1 99408663 1 2 1
420714 1 99420714 1 2 4
412936 1 99412936 1 2 4
429712 1 99429712 1 2 5
419164 1 99419164 1 2 3
402369 1 99402369 1 2 3
434731 1 99434731 1 2 5
406022 1 99406022 1 2 3
411219 1 99411219 1 2 4
432913 1 99432913 1 2 5
407462 1 99407462 1 2 3
423593 1 99423593 1 2 5
406792 1 99406792 1 2 5
400876 1 99400876 1 2 3
436203 1 99436203 1 2 4
410828 1 99410828 1 2 4
413952 1 99413952 1 2 4
432599 1 99432599 1 2 5
420108 1 99420108 1 2 4
415158 1 99415158 1 2 5
427126 1 99427126 1 2 4
433523 1 99433523 1 2 5
430213 1 99430213 1 2 4
403411 1 99403411 1 2 4
419177 1 99419177 1 2 4
406965 1 99406965 1 2 5
410091 1 99410091 1 2 1
404201 1 99404201 1 2 2
410591 1 99410591 1 2 4
410478 1 99410478 1 2 4
425933 1 99425933 1 2 4
405392 1 99405392 1 2 3
403470 1 99403470 1 2 4
411594 1 99411594 1 2 5
431958 1 99431958 1 2 5
424010 1 99424010 1 2 3
402506 1 99402506 1 2 3
423044 1 99423044 1 2 5
415844 1 99415844 1 2 4
409350 1 99409350 1 2 3
417056 1 99417056 1 2 4
414147 1 99414147 1 2 5
435491 1 99435491 1 2 5
434073 1 99434073 1 2 3
436558 1 99436558 1 2 5
420557 1 99420557 1 2 5
404189 1 99404189 1 2 5
432647 1 99432647 1 2 4
432243 1 99432243 1 2 4
411927 1 99411927 1 2 5
414913 1 99414913 1 2 4
431616 1 99431616 1 2 4
400567 1 99400567 1 2 4
410963 1 99410963 1 2 5
425928 1 99425928 1 2 5
435770 1 99435770 1 2 5
405243 1 99405243 1 2 3
425250 1 99425250 1 2 3
407747 1 99407747 1 2 4
428471 1 99428471 1 2 3
419561 1 99419561 1 2 5
432337 1 99432337 1 2 2
400035 1 99400035 1 2 5
415508 1 99415508 1 2 1
429069 1 99429069 1 2 4
429317 1 99429317 1 2 4
407113 1 99407113 1 2 4
419879 1 99419879 1 2 5
417198 1 99417198 1 2 5
417029 1 99417029 1 2 4
410973 1 99410973 1 2 5
430138 1 99430138 1 2 3
412534 1 99412534 1 2 3
402067 1 99402067 1 2 4
419530 1 99419530 1 2 5
419948 1 99419948 1 2 5
412466 1 99412466 1 2 3
403403 1 99403403 1 2 4
411008 1 99411008 1 2 3
402889 1 99402889 1 2 3
416372 1 99416372 1 2 1
406678 1 99406678 1 2 3
404721 1 99404721 1 2 4
432146 1 99432146 1 2 3
407191 1 99407191 1 2 4
404729 1 99404729 1 2 2
423609 1 99423609 1 2 5
400814 1 99400814 1 2 5
418437 1 99418437 1 2 4
419908 1 99419908 1 2 5
437097 1 99437097 1 2 4
414552 1 99414552 1 2 5
428190 1 99428190 1 2 4
423129 1 99423129 1 2 4
415143 1 99415143 1 2 4
419650 1 99419650 1 2 5
435257 1 99435257 1 2 3
419336 1 99419336 1 2 5
426466 1 99426466 1 2 4
403765 1 99403765 1 2 5
409130 1 99409130 1 2 1
430939 1 99430939 1 2 5
423815 1 99423815 1 2 5
410346 1 99410346 1 2 3
411309 1 99411309 1 2 3
426421 1 99426421 1 2 4
406864 1 99406864 1 2 1
435707 1 99435707 1 2 3
411357 1 99411357 1 2 2
412972 1 99412972 1 2 3
425859 1 99425859 1 2 5
417556 1 99417556 1 2 5
434929 1 99434929 1 2 3
434317 1 99434317 1 2 4
414882 1 99414882 1 2 3
436723 1 99436723 1 2 3
421399 1 99421399 1 2 4
414631 1 99414631 1 2 5
430715 1 99430715 1 2 5
423133 1 99423133 1 2 5
418104 1 99418104 1 2 4
405803 1 99405803 1 2 5
413728 1 99413728 1 2 5
413201 1 99413201 1 2 1
432862 1 99432862 1 2 2
407359 1 99407359 1 2 1
401630 1 99401630 1 2 2
412689 1 99412689 1 2 4
406160 1 99406160 1 2 3
436035 1 99436035 1 2 5
414356 1 99414356 1 2 1
401334 1 99401334 1 2 4
429054 1 99429054 1 2 4
417023 1 99417023 1 2 5
407011 1 99407011 1 2 5
421338 1 99421338 1 2 4
433066 1 99433066 1 2 2
436407 1 99436407 1 2 3
408209 1 99408209 1 2 1
417144 1 99417144 1 2 4
430027 1 99430027 1 2 5
413542 1 99413542 1 2 1
412680 1 99412680 1 2 1
418682 1 99418682 1 2 5
407708 1 99407708 1 2 1
415932 1 99415932 1 2 4
411401 1 99411401 1 2 2
401013 1 99401013 1 2 4
406672 1 99406672 1 2 5
428994 1 99428994 1 2 5
421313 1 99421313 1 2 5
423571 1 99423571 1 2 5
406363 1 99406363 1 2 2
417523 1 99417523 1 2 5
417326 1 99417326 1 2 4
400039 1 99400039 1 2 5
418620 1 99418620 1 2 4
407573 1 99407573 1 2 1
402805 1 99402805 1 2 1
403240 1 99403240 1 2 4
410647 1 99410647 1 2 4
404167 1 99404167 1 2 4
428278 1 99428278 1 2 3
426201 1 99426201 1 2 5
406131 1 99406131 1 2 1
422615 1 99422615 1 2 5
402712 1 99402712 1 2 3
427923 1 99427923 1 2 5
407680 1 99407680 1 2 1
408079 1 99408079 1 2 5
421549 1 99421549 1 2 4
405949 1 99405949 1 2 5
429092 1 99429092 1 2 4
416938 1 99416938 1 2 1
436230 1 99436230 1 2 5
426762 1 99426762 1 2 3
420844 1 99420844 1 2 4
412694 1 99412694 1 2 5
428107 1 99428107 1 2 4
400453 1 99400453 1 2 4
428519 1 99428519 1 2 4
432161 1 99432161 1 2 4
412540 1 99412540 1 2 5
429043 1 99429043 1 2 5
403223 1 99403223 1 2 4
421792 1 99421792 1 2 4
410871 1 99410871 1 2 5
409683 1 99409683 1 2 4
431686 1 99431686 1 2 4
418761 1 99418761 1 2 4
416782 1 99416782 1 2 4
404110 1 99404110 1 2 3
402854 1 99402854 1 2 5
404367 1 99404367 1 2 2
425056 1 99425056 1 2 5
435388 1 99435388 1 2 5
431795 1 99431795 1 2 4
422386 1 99422386 1 2 5
425599 1 99425599 1 2 5
401090 1 99401090 1 2 1
423750 1 99423750 1 2 5
416687 1 99416687 1 2 1
437039 1 99437039 1 2 3
404606 1 99404606 1 2 1
412852 1 99412852 1 2 1
406783 1 99406783 1 2 3
435627 1 99435627 1 2 3
401770 1 99401770 1 2 3
419295 1 99419295 1 2 5
418027 1 99418027 1 2 4
422219 1 99422219 1 2 5
406348 1 99406348 1 2 5
426094 1 99426094 1 2 4
419634 1 99419634 1 2 4
429430 1 99429430 1 2 3
420058 1 99420058 1 2 3
435572 1 99435572 1 2 3
421515 1 99421515 1 2 5
410968 1 99410968 1 2 1
414646 1 99414646 1 2 4
405773 1 99405773 1 2 3
415296 1 99415296 1 2 5
432202 1 99432202 1 2 4
402174 1 99402174 1 2 3
407329 1 99407329 1 2 4
418949 1 99418949 1 2 4
425225 1 99425225 1 2 4
423738 1 99423738 1 2 5
414694 1 99414694 1 2 3
413293 1 99413293 1 2 3
421432 1 99421432 1 2 4
436470 1 99436470 1 2 2
408085 1 99408085 1 2 5
436711 1 99436711 1 2 5
433865 1 99433865 1 2 5
407830 1 99407830 1 2 2
401281 1 99401281 1 2 1
436959 1 99436959 1 2 4
405331 1 99405331 1 2 3
436545 1 99436545 1 2 5
415131 1 99415131 1 2 2
422686 1 99422686 1 2 4
412088 1 99412088 1 2 5
430464 1 99430464 1 2 2
434646 1 99434646 1 2 5
415247 1 99415247 1 2 3
400292 1 99400292 1 2 5
423943 1 99423943 1 2 5
434011 1 99434011 1 2 4
408037 1 99408037 1 2 1
419997 1 99419997 1 2 5
407515 1 99407515 1 2 3
406826 1 99406826 1 2 2
415905 1 99415905 1 2 1
423845 1 99423845 1 2 4
420417 1 99420417 1 2 5
418510 1 99418510 1 2 4
423829 1 99423829 1 2 5
422004 1 99422004 1 2 5
420705 1 99420705 1 2 5
400955 1 99400955 1 2 5
425970 1 99425970 1 2 4
409021 1 99409021 1 2 4
424808 1 99424808 1 2 5
428063 1 99428063 1 2 5
404069 1 99404069 1 2 1
427342 1 99427342 1 2 5
407814 1 99407814 1 2 5
406841 1 99406841 1 2 5
423006 1 99423006 1 2 5
420233 1 99420233 1 2 5
432960 1 99432960 1 2 3
414132 1 99414132 1 2 1
410073 1 99410073 1 2 1
425932 1 99425932 1 2 4
436422 1 99436422 1 2 4
420668 1 99420668 1 2 4
413929 1 99413929 1 2 3
409780 1 99409780 1 2 4
404597 1 99404597 1 2 3
400264 1 99400264 1 2 4
408015 1 99408015 1 2 3
402705 1 99402705 1 2 5
427950 1 99427950 1 2 4
434699 1 99434699 1 2 3
403462 1 99403462 1 2 4
405154 1 99405154 1 2 5
405452 1 99405452 1 2 4
425701 1 99425701 1 2 4
434274 1 99434274 1 2 4
432787 1 99432787 1 2 3
434526 1 99434526 1 2 4
412404 1 99412404 1 2 4
406317 1 99406317 1 2 5
404665 1 99404665 1 2 1
430025 1 99430025 1 2 5
409862 1 99409862 1 2 1
411588 1 99411588 1 2 5
404345 1 99404345 1 2 2
412277 1 99412277 1 2 5
410021 1 99410021 1 2 4
425940 1 99425940 1 2 4
429961 1 99429961 1 2 5
420367 1 99420367 1 2 5
409053 1 99409053 1 2 3
411482 1 99411482 1 2 1
409817 1 99409817 1 2 1
431525 1 99431525 1 2 5
420909 1 99420909 1 2 5
427344 1 99427344 1 2 5
432269 1 99432269 1 2 5
415758 1 99415758 1 2 5
429304 1 99429304 1 2 5
436943 1 99436943 1 2 4
417237 1 99417237 1 2 5
402792 1 99402792 1 2 1
432521 1 99432521 1 2 3
400042 1 99400042 1 2 5
403833 1 99403833 1 2 4
410164 1 99410164 1 2 5
426619 1 99426619 1 2 4
401609 1 99401609 1 2 3
433628 1 99433628 1 2 5
414204 1 99414204 1 2 1
435452 1 99435452 1 2 5
407821 1 99407821 1 2 3
403516 1 99403516 1 2 3
430589 1 99430589 1 2 4
411315 1 99411315 1 2 4
407961 1 99407961 1 2 5
423225 1 99423225 1 2 3
433273 1 99433273 1 2 2
432352 1 99432352 1 2 2
401315 1 99401315 1 2 1
422221 1 99422221 1 2 4
423290 1 99423290 1 2 5
402609 1 99402609 1 2 1
405881 1 99405881 1 2 1
403818 1 99403818 1 2 4
424857 1 99424857 1 2 5
402537 1 99402537 1 2 1
417379 1 99417379 1 2 3
424236 1 99424236 1 2 4
417655 1 99417655 1 2 4
426128 1 99426128 1 2 5
419644 1 99419644 1 2 4
407750 1 99407750 1 2 1
404615 1 99404615 1 2 4
408382 1 99408382 1 2 2
416976 1 99416976 1 2 3
433924 1 99433924 1 2 3
431197 1 99431197 1 2 4
426340 1 99426340 1 2 3
405766 1 99405766 1 2 4
407984 1 99407984 1 2 1
424078 1 99424078 1 2 4
422946 1 99422946 1 2 5
434177 1 99434177 1 2 4
431435 1 99431435 1 2 5
414823 1 99414823 1 2 5
403608 1 99403608 1 2 3
405276 1 99405276 1 2 4
408512 1 99408512 1 2 5
403274 1 99403274 1 2 1
413714 1 99413714 1 2 5
434882 1 99434882 1 2 5
406961 1 99406961 1 2 1
410231 1 99410231 1 2 3
435040 1 99435040 1 2 5
404796 1 99404796 1 2 4
404784 1 99404784 1 2 5
430789 1 99430789 1 2 4
433289 1 99433289 1 2 3
434240 1 99434240 1 2 3
406247 1 99406247 1 2 1
419656 1 99419656 1 2 5
409404 1 99409404 1 2 5
434492 1 99434492 1 2 5
420165 1 99420165 1 2 4
408191 1 99408191 1 2 1
400756 1 99400756 1 2 5
436708 1 99436708 1 2 5
430309 1 99430309 1 2 5
431453 1 99431453 1 2 2
413155 1 99413155 1 2 4
431230 1 99431230 1 2 5
414907 1 99414907 1 2 5
409844 1 99409844 1 2 1
408850 1 99408850 1 2 3
420860 1 99420860 1 2 5
400407 1 99400407 1 2 4
423426 1 99423426 1 2 4
401129 1 99401129 1 2 3
404851 1 99404851 1 2 3
405108 1 99405108 1 2 1
400474 1 99400474 1 2 3
414661 1 99414661 1 2 4
418833 1 99418833 1 2 4
404617 1 99404617 1 2 4
415097 1 99415097 1 2 5
406947 1 99406947 1 2 3
434670 1 99434670 1 2 5
429310 1 99429310 1 2 5
407653 1 99407653 1 2 5
408695 1 99408695 1 2 2
417840 1 99417840 1 2 2
403194 1 99403194 1 2 3
415067 1 99415067 1 2 4
407242 1 99407242 1 2 3
413180 1 99413180 1 2 1
422920 1 99422920 1 2 5
432670 1 99432670 1 2 4
428762 1 99428762 1 2 5
418366 1 99418366 1 2 5
404726 1 99404726 1 2 1
428710 1 99428710 1 2 5
422418 1 99422418 1 2 5
404091 1 99404091 1 2 1
404534 1 99404534 1 2 2
412331 1 99412331 1 2 5
424088 1 99424088 1 2 5
429900 1 99429900 1 2 3
416308 1 99416308 1 2 5
413967 1 99413967 1 2 1
405370 1 99405370 1 2 3
434644 1 99434644 1 2 3
410564 1 99410564 1 2 1
403611 1 99403611 1 2 1
413687 1 99413687 1 2 5
408513 1 99408513 1 2 5
412612 1 99412612 1 2 3
433242 1 99433242 1 2 5
427960 1 99427960 1 2 5
423892 1 99423892 1 2 4
424666 1 99424666 1 2 5
428796 1 99428796 1 2 4
422279 1 99422279 1 2 5
403139 1 99403139 1 2 3
412224 1 99412224 1 2 5
433961 1 99433961 1 2 4
420443 1 99420443 1 2 5
433317 1 99433317 1 2 4
429720 1 99429720 1 2 5
423812 1 99423812 1 2 5
400088 1 99400088 1 2 3
429400 1 99429400 1 2 5
402966 1 99402966 1 2 2
417691 1 99417691 1 2 5
422312 1 99422312 1 2 4
427053 1 99427053 1 2 5
427234 1 99427234 1 2 5
402444 1 99402444 1 2 3
416855 1 99416855 1 2 4
424759 1 99424759 1 2 4
408182 1 99408182 1 2 1
427104 1 99427104 1 2 5
427088 1 99427088 1 2 5
412663 1 99412663 1 2 5
417240 1 99417240 1 2 4
423361 1 99423361 1 2 4
434247 1 99434247 1 2 5
402516 1 99402516 1 2 1
427173 1 99427173 1 2 4
416778 1 99416778 1 2 4
431982 1 99431982 1 2 2
422054 1 99422054 1 2 4
413463 1 99413463 1 2 1
415695 1 99415695 1 2 2
423551 1 99423551 1 2 5
404758 1 99404758 1 2 2
403975 1 99403975 1 2 3
415255 1 99415255 1 2 1
423270 1 99423270 1 2 5
434241 1 99434241 1 2 5
415198 1 99415198 1 2 5
431736 1 99431736 1 2 3
401107 1 99401107 1 2 3
418398 1 99418398 1 2 5
402135 1 99402135 1 2 3
413434 1 99413434 1 2 3
403640 1 99403640 1 2 1
427953 1 99427953 1 2 5
406499 1 99406499 1 2 4
416842 1 99416842 1 2 3
409237 1 99409237 1 2 3
428500 1 99428500 1 2 3
432839 1 99432839 1 2 4
403115 1 99403115 1 2 4
405974 1 99405974 1 2 2
405840 1 99405840 1 2 3
411036 1 99411036 1 2 1
409518 1 99409518 1 2 3
419107 1 99419107 1 2 5
415363 1 99415363 1 2 5
401179 1 99401179 1 2 5
410485 1 99410485 1 2 1
403685 1 99403685 1 2 5
413712 1 99413712 1 2 2
423594 1 99423594 1 2 5
411261 1 99411261 1 2 4
419479 1 99419479 1 2 4
422065 1 99422065 1 2 4
400089 1 99400089 1 2 1
436430 1 99436430 1 2 5
426400 1 99426400 1 2 4
414219 1 99414219 1 2 3
413661 1 99413661 1 2 1
428473 1 99428473 1 2 5
406637 1 99406637 1 2 5
419554 1 99419554 1 2 5
420446 1 99420446 1 2 4
426067 1 99426067 1 2 3
411925 1 99411925 1 2 5
424349 1 99424349 1 2 5
417261 1 99417261 1 2 1
418697 1 99418697 1 2 5
402149 1 99402149 1 2 3
417611 1 99417611 1 2 4
403546 1 99403546 1 2 3
419645 1 99419645 1 2 5
411732 1 99411732 1 2 5
434459 1 99434459 1 2 5
417368 1 99417368 1 2 3
422527 1 99422527 1 2 4
426325 1 99426325 1 2 5
419936 1 99419936 1 2 5
434750 1 99434750 1 2 4
406458 1 99406458 1 2 4
404300 1 99404300 1 2 5
412884 1 99412884 1 2 1
432363 1 99432363 1 2 4
403538 1 99403538 1 2 3
424365 1 99424365 1 2 5
429842 1 99429842 1 2 5
409035 1 99409035 1 2 2
406818 1 99406818 1 2 1
412549 1 99412549 1 2 2
422758 1 99422758 1 2 5
414921 1 99414921 1 2 4
420559 1 99420559 1 2 5
404464 1 99404464 1 2 4
419148 1 99419148 1 2 3
411355 1 99411355 1 2 5
436583 1 99436583 1 2 3
405428 1 99405428 1 2 4
415103 1 99415103 1 2 1
410898 1 99410898 1 2 4
408434 1 99408434 1 2 5
433419 1 99433419 1 2 2
421838 1 99421838 1 2 5
402696 1 99402696 1 2 5
419487 1 99419487 1 2 3
416148 1 99416148 1 2 3
430153 1 99430153 1 2 4
406760 1 99406760 1 2 1
401702 1 99401702 1 2 4
421922 1 99421922 1 2 4
416070 1 99416070 1 2 3
429503 1 99429503 1 2 4
419373 1 99419373 1 2 5
427388 1 99427388 1 2 4
404224 1 99404224 1 2 4
428490 1 99428490 1 2 3
424387 1 99424387 1 2 5
411436 1 99411436 1 2 3
419819 1 99419819 1 2 5
410739 1 99410739 1 2 3
421926 1 99421926 1 2 3
432838 1 99432838 1 2 2
428629 1 99428629 1 2 4
432237 1 99432237 1 2 4
411752 1 99411752 1 2 3
426817 1 99426817 1 2 4
405587 1 99405587 1 2 4
425189 1 99425189 1 2 5
400682 1 99400682 1 2 5
421217 1 99421217 1 2 5
430408 1 99430408 1 2 4
413311 1 99413311 1 2 3
430190 1 99430190 1 2 5
404868 1 99404868 1 2 4
400726 1 99400726 1 2 4
406905 1 99406905 1 2 3
416256 1 99416256 1 2 1
406535 1 99406535 1 2 3
432249 1 99432249 1 2 4
415575 1 99415575 1 2 3
405593 1 99405593 1 2 5
409593 1 99409593 1 2 4
406449 1 99406449 1 2 1
428033 1 99428033 1 2 5
432279 1 99432279 1 2 3
404476 1 99404476 1 2 3
429616 1 99429616 1 2 4
419411 1 99419411 1 2 5
422812 1 99422812 1 2 5
426580 1 99426580 1 2 4
430109 1 99430109 1 2 5
415778 1 99415778 1 2 4
403266 1 99403266 1 2 5
415177 1 99415177 1 2 1
416363 1 99416363 1 2 3
435742 1 99435742 1 2 4
417861 1 99417861 1 2 4
408945 1 99408945 1 2 2
436967 1 99436967 1 2 3
425013 1 99425013 1 2 5
417079 1 99417079 1 2 3
431298 1 99431298 1 2 4
426232 1 99426232 1 2 4
409267 1 99409267 1 2 3
409785 1 99409785 1 2 2
436298 1 99436298 1 2 5
404869 1 99404869 1 2 3
421351 1 99421351 1 2 4
431726 1 99431726 1 2 3
423639 1 99423639 1 2 5
415565 1 99415565 1 2 1
430146 1 99430146 1 2 4
407120 1 99407120 1 2 4
436055 1 99436055 1 2 4
416796 1 99416796 1 2 1
413216 1 99413216 1 2 1
413233 1 99413233 1 2 5
423181 1 99423181 1 2 5
430426 1 99430426 1 2 3
402497 1 99402497 1 2 5
418856 1 99418856 1 2 4
408200 1 99408200 1 2 2
407507 1 99407507 1 2 4
433747 1 99433747 1 2 2
412682 1 99412682 1 2 5
424475 1 99424475 1 2 5
427396 1 99427396 1 2 5
427165 1 99427165 1 2 4
401389 1 99401389 1 2 2
421531 1 99421531 1 2 4
419821 1 99419821 1 2 5
406392 1 99406392 1 2 4
413430 1 99413430 1 2 2
422239 1 99422239 1 2 4
408887 1 99408887 1 2 4
437066 1 99437066 1 2 5
421746 1 99421746 1 2 5
419649 1 99419649 1 2 4
405847 1 99405847 1 2 2
410318 1 99410318 1 2 2
404013 1 99404013 1 2 3
406910 1 99406910 1 2 5
416991 1 99416991 1 2 5
405756 1 99405756 1 2 5
416619 1 99416619 1 2 4
410064 1 99410064 1 2 4
408221 1 99408221 1 2 5
409594 1 99409594 1 2 3
403544 1 99403544 1 2 3
418411 1 99418411 1 2 5
413594 1 99413594 1 2 5
424534 1 99424534 1 2 5
402213 1 99402213 1 2 5
401353 1 99401353 1 2 3
403890 1 99403890 1 2 3
405286 1 99405286 1 2 5
406476 1 99406476 1 2 1
414963 1 99414963 1 2 2
410037 1 99410037 1 2 4
428831 1 99428831 1 2 5
424214 1 99424214 1 2 5
414877 1 99414877 1 2 3
414084 1 99414084 1 2 1
419064 1 99419064 1 2 3
411350 1 99411350 1 2 3
417283 1 99417283 1 2 4
428686 1 99428686 1 2 4
431444 1 99431444 1 2 5
413816 1 99413816 1 2 2
416274 1 99416274 1 2 4
413095 1 99413095 1 2 3
400823 1 99400823 1 2 3
433788 1 99433788 1 2 4
404279 1 99404279 1 2 4
413851 1 99413851 1 2 3
403566 1 99403566 1 2 1
419135 1 99419135 1 2 3
429746 1 99429746 1 2 4
402851 1 99402851 1 2 3
423657 1 99423657 1 2 3
416702 1 99416702 1 2 5
432297 1 99432297 1 2 4
426964 1 99426964 1 2 3
431563 1 99431563 1 2 3
430729 1 99430729 1 2 4
405965 1 99405965 1 2 1
412147 1 99412147 1 2 1
426632 1 99426632 1 2 5
401259 1 99401259 1 2 3
433270 1 99433270 1 2 2
435292 1 99435292 1 2 5
421962 1 99421962 1 2 5
429718 1 99429718 1 2 4
402069 1 99402069 1 2 4
428533 1 99428533 1 2 5
426082 1 99426082 1 2 5
431692 1 99431692 1 2 5
422759 1 99422759 1 2 5
436053 1 99436053 1 2 5
409157 1 99409157 1 2 1
405201 1 99405201 1 2 1
421498 1 99421498 1 2 5
407211 1 99407211 1 2 2
428719 1 99428719 1 2 5
401477 1 99401477 1 2 1
409442 1 99409442 1 2 5
428051 1 99428051 1 2 4
433113 1 99433113 1 2 3
408955 1 99408955 1 2 1
402016 1 99402016 1 2 1
412576 1 99412576 1 2 5
425462 1 99425462 1 2 4
405896 1 99405896 1 2 1
408776 1 99408776 1 2 1
412411 1 99412411 1 2 4
436665 1 99436665 1 2 3
410613 1 99410613 1 2 3
413674 1 99413674 1 2 1
400849 1 99400849 1 2 5
418876 1 99418876 1 2 5
408698 1 99408698 1 2 4
420531 1 99420531 1 2 4
426830 1 99426830 1 2 4
415837 1 99415837 1 2 4
426266 1 99426266 1 2 4
421508 1 99421508 1 2 3
428558 1 99428558 1 2 4
412627 1 99412627 1 2 5
407664 1 99407664 1 2 4
423870 1 99423870 1 2 5
425650 1 99425650 1 2 4
410925 1 99410925 1 2 1
434824 1 99434824 1 2 4
436570 1 99436570 1 2 3
433032 1 99433032 1 2 5
413479 1 99413479 1 2 4
425129 1 99425129 1 2 4
413881 1 99413881 1 2 5
424505 1 99424505 1 2 5
401468 1 99401468 1 2 5
434698 1 99434698 1 2 4
417216 1 99417216 1 2 4
412800 1 99412800 1 2 5
418778 1 99418778 1 2 4
411292 1 99411292 1 2 2
423562 1 99423562 1 2 4
419944 1 99419944 1 2 5
429852 1 99429852 1 2 5
416763 1 99416763 1 2 4
407164 1 99407164 1 2 1
427398 1 99427398 1 2 5
422074 1 99422074 1 2 3
434710 1 99434710 1 2 3
409874 1 99409874 1 2 4
420572 1 99420572 1 2 4
423641 1 99423641 1 2 5
431757 1 99431757 1 2 4
430323 1 99430323 1 2 4
412924 1 99412924 1 2 1
421551 1 99421551 1 2 4
422927 1 99422927 1 2 2
434844 1 99434844 1 2 4
402508 1 99402508 1 2 2
429709 1 99429709 1 2 4
403276 1 99403276 1 2 3
422067 1 99422067 1 2 4
414081 1 99414081 1 2 1
423637 1 99423637 1 2 3
411245 1 99411245 1 2 4
406160 1 99406160 1 2 3
413980 1 99413980 1 2 1
409418 1 99409418 1 2 5
432615 1 99432615 1 2 4
403975 1 99403975 1 2 1
406519 1 99406519 1 2 4
427778 1 99427778 1 2 5
417241 1 99417241 1 2 5
429778 1 99429778 1 2 5
403905 1 99403905 1 2 1
409177 1 99409177 1 2 5
414328 1 99414328 1 2 3
407645 1 99407645 1 2 1
406895 1 99406895 1 2 3
402392 1 99402392 1 2 5
418670 1 99418670 1 2 5
402020 1 99402020 1 2 4
419087 1 99419087 1 2 5
423297 1 99423297 1 2 3
435101 1 99435101 1 2 5
418497 1 99418497 1 2 5
417638 1 99417638 1 2 5
410085 1 99410085 1 2 5
402519 1 99402519 1 2 1
431280 1 99431280 1 2 5
419544 1 99419544 1 2 5
422900 1 99422900 1 2 5
407802 1 99407802 1 2 3
416876 1 99416876 1 2 1
409754 1 99409754 1 2 4
412250 1 99412250 1 2 5
411717 1 99411717 1 2 3
420519 1 99420519 1 2 4
427692 1 99427692 1 2 5
418890 1 99418890 1 2 5
416901 1 99416901 1 2 3
423424 1 99423424 1 2 2
436414 1 99436414 1 2 5
424919 1 99424919 1 2 4
419085 1 99419085 1 2 5
418945 1 99418945 1 2 5
408409 1 99408409 1 2 3
422383 1 99422383 1 2 4
420524 1 99420524 1 2 4
400635 1 99400635 1 2 4
410359 1 99410359 1 2 3
409330 1 99409330 1 2 3
416517 1 99416517 1 2 5
428957 1 99428957 1 2 5
402837 1 99402837 1 2 5
409416 1 99409416 1 2 5
402230 1 99402230 1 2 5
413165 1 99413165 1 2 1
413971 1 99413971 1 2 5
422457 1 99422457 1 2 4
420560 1 99420560 1 2 3
411253 1 99411253 1 2 3
411897 1 99411897 1 2 4
427893 1 99427893 1 2 4
405938 1 99405938 1 2 5
409457 1 99409457 1 2 5
410637 1 99410637 1 2 1
417395 1 99417395 1 2 5
414533 1 99414533 1 2 1
406020 1 99406020 1 2 5
425498 1 99425498 1 2 4
416227 1 99416227 1 2 1
428782 1 99428782 1 2 4
431302 1 99431302 1 2 4
430317 1 99430317 1 2 5
405950 1 99405950 1 2 4
415118 1 99415118 1 2 3
424072 1 99424072 1 2 5
432890 1 99432890 1 2 3
404412 1 99404412 1 2 4
400708 1 99400708 1 2 5
414083 1 99414083 1 2 4
417025 1 99417025 1 2 3
405104 1 99405104 1 2 1
415756 1 99415756 1 2 1
411895 1 99411895 1 2 5
434255 1 99434255 1 2 3
428349 1 99428349 1 2 4
412613 1 99412613 1 2 4
409948 1 99409948 1 2 1
400565 1 99400565 1 2 4
430634 1 99430634 1 2 3
430694 1 99430694 1 2 4
425672 1 99425672 1 2 3
417793 1 99417793 1 2 4
418659 1 99418659 1 2 4
409640 1 99409640 1 2 3
436477 1 99436477 1 2 5
418103 1 99418103 1 2 4
431816 1 99431816 1 2 3
415541 1 99415541 1 2 1
433892 1 99433892 1 2 4
405415 1 99405415 1 2 3
419823 1 99419823 1 2 4
407002 1 99407002 1 2 1
412910 1 99412910 1 2 2
419888 1 99419888 1 2 4
432708 1 99432708 1 2 3
404523 1 99404523 1 2 4
429941 1 99429941 1 2 4
435951 1 99435951 1 2 4
426948 1 99426948 1 2 5
415074 1 99415074 1 2 2
426222 1 99426222 1 2 5
427323 1 99427323 1 2 4
416228 1 99416228 1 2 1
421553 1 99421553 1 2 4
414386 1 99414386 1 2 4
400938 1 99400938 1 2 1
430740 1 99430740 1 2 4
437063 1 99437063 1 2 4
413398 1 99413398 1 2 5
421416 1 99421416 1 2 5
407779 1 99407779 1 2 1
414668 1 99414668 1 2 2
423253 1 99423253 1 2 3
414640 1 99414640 1 2 1
433046 1 99433046 1 2 2
434074 1 99434074 1 2 4
430407 1 99430407 1 2 5
400078 1 99400078 1 2 1
426763 1 99426763 1 2 5
427427 1 99427427 1 2 4
410441 1 99410441 1 2 5
404177 1 99404177 1 2 5
400215 1 99400215 1 2 4
422948 1 99422948 1 2 5
426842 1 99426842 1 2 5
434989 1 99434989 1 2 5
411385 1 99411385 1 2 5
404107 1 99404107 1 2 1
409039 1 99409039 1 2 3
419455 1 99419455 1 2 4
417048 1 99417048 1 2 3
426025 1 99426025 1 2 5
422407 1 99422407 1 2 5
426276 1 99426276 1 2 5
418739 1 99418739 1 2 4
412058 1 99412058 1 2 4
403731 1 99403731 1 2 4
415570 1 99415570 1 2 1
400148 1 99400148 1 2 4
423292 1 99423292 1 2 4
404082 1 99404082 1 2 1
418615 1 99418615 1 2 5
432686 1 99432686 1 2 5
418091 1 99418091 1 2 4
400845 1 99400845 1 2 4
437300 1 99437300 1 2 3
404693 1 99404693 1 2 3
428763 1 99428763 1 2 5
413769 1 99413769 1 2 3
424563 1 99424563 1 2 4
421782 1 99421782 1 2 4
401733 1 99401733 1 2 2
412302 1 99412302 1 2 5
404638 1 99404638 1 2 1
408309 1 99408309 1 2 3
409462 1 99409462 1 2 1
430487 1 99430487 1 2 4
421826 1 99421826 1 2 4
403827 1 99403827 1 2 4
416884 1 99416884 1 2 5
404396 1 99404396 1 2 2
400265 1 99400265 1 2 4
413322 1 99413322 1 2 2
412981 1 99412981 1 2 1
433209 1 99433209 1 2 3
425043 1 99425043 1 2 5
405012 1 99405012 1 2 5
423494 1 99423494 1 2 3
406126 1 99406126 1 2 1
426593 1 99426593 1 2 5
410764 1 99410764 1 2 3
429727 1 99429727 1 2 4
431687 1 99431687 1 2 3
414281 1 99414281 1 2 3
415564 1 99415564 1 2 3
406867 1 99406867 1 2 5
421236 1 99421236 1 2 5
423446 1 99423446 1 2 5
403686 1 99403686 1 2 3
429955 1 99429955 1 2 4
407022 1 99407022 1 2 1
430833 1 99430833 1 2 3
415001 1 99415001 1 2 5
417285 1 99417285 1 2 1
411770 1 99411770 1 2 5
424619 1 99424619 1 2 5
434035 1 99434035 1 2 4
435963 1 99435963 1 2 5
417893 1 99417893 1 2 4
426844 1 99426844 1 2 4
413551 1 99413551 1 2 1
405641 1 99405641 1 2 1
400559 1 99400559 1 2 1
426071 1 99426071 1 2 4
435650 1 99435650 1 2 4
428933 1 99428933 1 2 5
434257 1 99434257 1 2 5
402969 1 99402969 1 2 1
434687 1 99434687 1 2 3
430103 1 99430103 1 2 5
428780 1 99428780 1 2 4
408163 1 99408163 1 2 4
429526 1 99429526 1 2 4
419432 1 99419432 1 2 4
424749 1 99424749 1 2 5
412413 1 99412413 1 2 3
432711 1 99432711 1 2 5
425064 1 99425064 1 2 5
402827 1 99402827 1 2 5
417299 1 99417299 1 2 3
436362 1 99436362 1 2 5
402332 1 99402332 1 2 4
402488 1 99402488 1 2 1
403103 1 99403103 1 2 4
422351 1 99422351 1 2 4
414876 1 99414876 1 2 1
410467 1 99410467 1 2 5
422342 1 99422342 1 2 5
420726 1 99420726 1 2 3
430377 1 99430377 1 2 3
425733 1 99425733 1 2 3
425020 1 99425020 1 2 3
408115 1 99408115 1 2 1
416627 1 99416627 1 2 1
427496 1 99427496 1 2 4
427198 1 99427198 1 2 5
407075 1 99407075 1 2 1
422926 1 99422926 1 2 5
418976 1 99418976 1 2 4
435998 1 99435998 1 2 3
405622 1 99405622 1 2 1
423100 1 99423100 1 2 5
423466 1 99423466 1 2 5
436505 1 99436505 1 2 2
416989 1 99416989 1 2 3
431885 1 99431885 1 2 2
410612 1 99410612 1 2 2
408070 1 99408070 1 2 4
408176 1 99408176 1 2 4
406048 1 99406048 1 2 3
428925 1 99428925 1 2 4
416617 1 99416617 1 2 5
405825 1 99405825 1 2 3
404359 1 99404359 1 2 3
426493 1 99426493 1 2 5
428023 1 99428023 1 2 5
422556 1 99422556 1 2 3
433801 1 99433801 1 2 3
413431 1 99413431 1 2 5
431198 1 99431198 1 2 3
416902 1 99416902 1 2 2
408154 1 99408154 1 2 5
405926 1 99405926 1 2 3
419323 1 99419323 1 2 4
415186 1 99415186 1 2 4
403974 1 99403974 1 2 1
406175 1 99406175 1 2 3
421963 1 99421963 1 2 3
415897 1 99415897 1 2 1
424933 1 99424933 1 2 5
426994 1 99426994 1 2 4
419326 1 99419326 1 2 4
400468 1 99400468 1 2 1
407542 1 99407542 1 2 4
416119 1 99416119 1 2 3
403055 1 99403055 1 2 1
408798 1 99408798 1 2 2
429592 1 99429592 1 2 3
415415 1 99415415 1 2 5
410394 1 99410394 1 2 5
413629 1 99413629 1 2 1
409327 1 99409327 1 2 1
410989 1 99410989 1 2 1
402310 1 99402310 1 2 4
433493 1 99433493 1 2 5
415393 1 99415393 1 2 4
417068 1 99417068 1 2 2
409450 1 99409450 1 2 5
431857 1 99431857 1 2 3
415427 1 99415427 1 2 3
411449 1 99411449 1 2 2
430259 1 99430259 1 2 5
403673 1 99403673 1 2 3
420257 1 99420257 1 2 3
417610 1 99417610 1 2 5
407322 1 99407322 1 2 4
429351 1 99429351 1 2 5
427040 1 99427040 1 2 5
407787 1 99407787 1 2 3
422728 1 99422728 1 2 5
418640 1 99418640 1 2 5
407524 1 99407524 1 2 3
422083 1 99422083 1 2 5
413771 1 99413771 1 2 1
408043 1 99408043 1 2 5
405076 1 99405076 1 2 1
425656 1 99425656 1 2 4
424566 1 99424566 1 2 4
411684 1 99411684 1 2 3
409002 1 99409002 1 2 4
416629 1 99416629 1 2 5
400815 1 99400815 1 2 1
406583 1 99406583 1 2 1
408932 1 99408932 1 2 5
408485 1 99408485 1 2 3
400274 1 99400274 1 2 4
415829 1 99415829 1 2 4
423357 1 99423357 1 2 5
419377 1 99419377 1 2 4
424235 1 99424235 1 2 5
403859 1 99403859 1 2 5
427421 1 99427421 1 2 4
421528 1 99421528 1 2 5
407638 1 99407638 1 2 4
413622 1 99413622 1 2 2
414130 1 99414130 1 2 4
422306 1 99422306 1 2 5
432856 1 99432856 1 2 4
437098 1 99437098 1 2 4
435359 1 99435359 1 2 3
402037 1 99402037 1 2 3
432036 1 99432036 1 2 4
431069 1 99431069 1 2 4
427138 1 99427138 1 2 4
427917 1 99427917 1 2 4
403534 1 99403534 1 2 1
418924 1 99418924 1 2 5
433566 1 99433566 1 2 4
410550 1 99410550 1 2 5
403802 1 99403802 1 2 4
420983 1 99420983 1 2 5
427659 1 99427659 1 2 4
426795 1 99426795 1 2 4
416213 1 99416213 1 2 4
435139 1 99435139 1 2 4
423160 1 99423160 1 2 4
408587 1 99408587 1 2 3
413218 1 99413218 1 2 5
400905 1 99400905 1 2 5
407490 1 99407490 1 2 5
423861 1 99423861 1 2 4
417055 1 99417055 1 2 3
405394 1 99405394 1 2 4
413795 1 99413795 1 2 1
430546 1 99430546 1 2 4
401946 1 99401946 1 2 3
412752 1 99412752 1 2 5
403862 1 99403862 1 2 5
436461 1 99436461 1 2 4
409939 1 99409939 1 2 1
406263 1 99406263 1 2 1
403377 1 99403377 1 2 4
404583 1 99404583 1 2 2
425577 1 99425577 1 2 5
409195 1 99409195 1 2 5
422636 1 99422636 1 2 4
418502 1 99418502 1 2 5
427672 1 99427672 1 2 4
416276 1 99416276 1 2 1
431882 1 99431882 1 2 3
407573 1 99407573 1 2 3
416158 1 99416158 1 2 4
428247 1 99428247 1 2 5
406552 1 99406552 1 2 4
437106 1 99437106 1 2 4
409260 1 99409260 1 2 1
428664 1 99428664 1 2 4
429149 1 99429149 1 2 5
409947 1 99409947 1 2 5
420912 1 99420912 1 2 4
414159 1 99414159 1 2 4
433318 1 99433318 1 2 3
411810 1 99411810 1 2 5
422413 1 99422413 1 2 4
432777 1 99432777 1 2 2
410219 1 99410219 1 2 5
400107 1 99400107 1 2 5
405156 1 99405156 1 2 2
405314 1 99405314 1 2 5
409651 1 99409651 1 2 2
414010 1 99414010 1 2 3
403532 1 99403532 1 2 3
429832 1 99429832 1 2 3
418517 1 99418517 1 2 4
414285 1 99414285 1 2 5
426668 1 99426668 1 2 5
400330 1 99400330 1 2 5
437301 1 99437301 1 2 4
409942 1 99409942 1 2 1
407798 1 99407798 1 2 3
416686 1 99416686 1 2 1
410665 1 99410665 1 2 4
414245 1 99414245 1 2 4
421420 1 99421420 1 2 5
411735 1 99411735 1 2 4
411980 1 99411980 1 2 3
423140 1 99423140 1 2 4
430042 1 99430042 1 2 4
412772 1 99412772 1 2 1
436090 1 99436090 1 2 5
411485 1 99411485 1 2 1
423844 1 99423844 1 2 4
414825 1 99414825 1 2 2
415753 1 99415753 1 2 5
419046 1 99419046 1 2 5
428441 1 99428441 1 2 4
417611 1 99417611 1 2 5
425208 1 99425208 1 2 3
412222 1 99412222 1 2 1
422981 1 99422981 1 2 5
414171 1 99414171 1 2 4
426861 1 99426861 1 2 3
407264 1 99407264 1 2 5
435907 1 99435907 1 2 4
431064 1 99431064 1 2 5
413726 1 99413726 1 2 5
420948 1 99420948 1 2 4
428876 1 99428876 1 2 4
412970 1 99412970 1 2 4
415086 1 99415086 1 2 3
423608 1 99423608 1 2 5
410490 1 99410490 1 2 4
403142 1 99403142 1 2 1
415375 1 99415375 1 2 4
422242 1 99422242 1 2 5
420126 1 99420126 1 2 3
425741 1 99425741 1 2 3
421748 1 99421748 1 2 3
402929 1 99402929 1 2 4
435184 1 99435184 1 2 5
410904 1 99410904 1 2 1
428131 1 99428131 1 2 5
426554 1 99426554 1 2 5
421724 1 99421724 1 2 3
435560 1 99435560 1 2 4
403341 1 99403341 1 2 3
413734 1 99413734 1 2 4
403431 1 99403431 1 2 1
405057 1 99405057 1 2 3
411469 1 99411469 1 2 5
433755 1 99433755 1 2 4
431613 1 99431613 1 2 4
425238 1 99425238 1 2 4
422146 1 99422146 1 2 4
406108 1 99406108 1 2 2
405618 1 99405618 1 2 3
434339 1 99434339 1 2 3
411896 1 99411896 1 2 1
426542 1 99426542 1 2 4
408769 1 99408769 1 2 1
426187 1 99426187 1 2 5
418831 1 99418831 1 2 3
400177 1 99400177 1 2 5
434887 1 99434887 1 2 3
417732 1 99417732 1 2 5
421805 1 99421805 1 2 4
409753 1 99409753 1 2 5
422244 1 99422244 1 2 5
422515 1 99422515 1 2 4
400869 1 99400869 1 2 1
400068 1 99400068 1 2 2
400944 1 99400944 1 2 1
428309 1 99428309 1 2 5
428289 1 99428289 1 2 5
404632 1 99404632 1 2 5
419880 1 99419880 1 2 5
406307 1 99406307 1 2 5
421632 1 99421632 1 2 4
404763 1 99404763 1 2 5
417728 1 99417728 1 2 5
412287 1 99412287 1 2 3
415063 1 99415063 1 2 4
400182 1 99400182 1 2 3
407238 1 99407238 1 2 4
405623 1 99405623 1 2 1
429283 1 99429283 1 2 5
436875 1 99436875 1 2 5
408472 1 99408472 1 2 5
427594 1 99427594 1 2 5
419540 1 99419540 1 2 5
431318 1 99431318 1 2 4
433383 1 99433383 1 2 4
404837 1 99404837 1 2 3
432613 1 99432613 1 2 2
427521 1 99427521 1 2 5
414651 1 99414651 1 2 3
434978 1 99434978 1 2 5
413292 1 99413292 1 2 3
428922 1 99428922 1 2 4
432449 1 99432449 1 2 3
422511 1 99422511 1 2 4
416313 1 99416313 1 2 4
408905 1 99408905 1 2 3
406438 1 99406438 1 2 4
401280 1 99401280 1 2 5
406295 1 99406295 1 2 1
419987 1 99419987 1 2 5
405988 1 99405988 1 2 4
406776 1 99406776 1 2 4
407074 1 99407074 1 2 1
436201 1 99436201 1 2 5
410552 1 99410552 1 2 1
425361 1 99425361 1 2 5
400834 1 99400834 1 2 3
429823 1 99429823 1 2 4
420906 1 99420906 1 2 5
428769 1 99428769 1 2 4
426574 1 99426574 1 2 4
435205 1 99435205 1 2 5
419794 1 99419794 1 2 3
432549 1 99432549 1 2 3
431267 1 99431267 1 2 5
405683 1 99405683 1 2 4
426647 1 99426647 1 2 5
401054 1 99401054 1 2 4
436755 1 99436755 1 2 3
405121 1 99405121 1 2 5
407667 1 99407667 1 2 5
416496 1 99416496 1 2 1
427319 1 99427319 1 2 5
403190 1 99403190 1 2 5
433447 1 99433447 1 2 3
425082 1 99425082 1 2 5
419927 1 99419927 1 2 4
404577 1 99404577 1 2 1
411194 1 99411194 1 2 3
430157 1 99430157 1 2 5
405657 1 99405657 1 2 4
401139 1 99401139 1 2 1
425736 1 99425736 1 2 5
406563 1 99406563 1 2 5
412406 1 99412406 1 2 4
404836 1 99404836 1 2 4
400696 1 99400696 1 2 1
413642 1 99413642 1 2 4
405305 1 99405305 1 2 3
435751 1 99435751 1 2 4
425846 1 99425846 1 2 5
421542 1 99421542 1 2 5
402495 1 99402495 1 2 2
423976 1 99423976 1 2 5
408427 1 99408427 1 2 3
430338 1 99430338 1 2 4
426378 1 99426378 1 2 5
405230 1 99405230 1 2 5
419732 1 99419732 1 2 5
408262 1 99408262 1 2 2
400008 1 99400008 1 2 3
429672 1 99429672 1 2 5
406920 1 99406920 1 2 2
408074 1 99408074 1 2 5
414444 1 99414444 1 2 1
408330 1 99408330 1 2 5
417637 1 99417637 1 2 4
429511 1 99429511 1 2 5
406456 1 99406456 1 2 1
411646 1 99411646 1 2 5
404607 1 99404607 1 2 1
405749 1 99405749 1 2 1
430865 1 99430865 1 2 5
425704 1 99425704 1 2 5
425311 1 99425311 1 2 4
428408 1 99428408 1 2 4
435746 1 99435746 1 2 5
412596 1 99412596 1 2 5
431539 1 99431539 1 2 5
420843 1 99420843 1 2 5
400827 1 99400827 1 2 3
435010 1 99435010 1 2 5
407454 1 99407454 1 2 1
420141 1 99420141 1 2 1
410028 1 99410028 1 2 4
426347 1 99426347 1 2 5
413813 1 99413813 1 2 4
433431 1 99433431 1 2 4
423687 1 99423687 1 2 4
430965 1 99430965 1 2 2
424224 1 99424224 1 2 2
420430 1 99420430 1 2 4
411633 1 99411633 1 2 1
410953 1 99410953 1 2 1
407583 1 99407583 1 2 4
433901 1 99433901 1 2 3
429942 1 99429942 1 2 5
412905 1 99412905 1 2 4
419160 1 99419160 1 2 5
414612 1 99414612 1 2 4
433315 1 99433315 1 2 2
401977 1 99401977 1 2 2
411278 1 99411278 1 2 5
407189 1 99407189 1 2 4
435373 1 99435373 1 2 3
432595 1 99432595 1 2 3
427072 1 99427072 1 2 4
424430 1 99424430 1 2 3
415174 1 99415174 1 2 4
415946 1 99415946 1 2 3
420881 1 99420881 1 2 5
401426 1 99401426 1 2 1
419024 1 99419024 1 2 5
409464 1 99409464 1 2 5
403360 1 99403360 1 2 4
434198 1 99434198 1 2 4
400627 1 99400627 1 2 4
418570 1 99418570 1 2 3
418885 1 99418885 1 2 5
426798 1 99426798 1 2 5
417066 1 99417066 1 2 4
429763 1 99429763 1 2 4
416025 1 99416025 1 2 5
405911 1 99405911 1 2 3
416719 1 99416719 1 2 3
407483 1 99407483 1 2 4
405087 1 99405087 1 2 5
412605 1 99412605 1 2 4
420457 1 99420457 1 2 5
412678 1 99412678 1 2 1
402919 1 99402919 1 2 4
434425 1 99434425 1 2 5
429167 1 99429167 1 2 5
425867 1 99425867 1 2 3
430441 1 99430441 1 2 5
429850 1 99429850 1 2 4
436697 1 99436697 1 2 3
434961 1 99434961 1 2 4
424350 1 99424350 1 2 5
404098 1 99404098 1 2 3
424575 1 99424575 1 2 4
427385 1 99427385 1 2 5
437070 1 99437070 1 2 5
404781 1 99404781 1 2 3
428824 1 99428824 1 2 4
417837 1 99417837 1 2 5
405270 1 99405270 1 2 2
408619 1 99408619 1 2 3
410013 1 99410013 1 2 4
421444 1 99421444 1 2 5
421680 1 99421680 1 2 3
413578 1 99413578 1 2 3
407995 1 99407995 1 2 4
404805 1 99404805 1 2 5
400640 1 99400640 1 2 1
426384 1 99426384 1 2 5
410569 1 99410569 1 2 3
401424 1 99401424 1 2 1
419490 1 99419490 1 2 4
407581 1 99407581 1 2 4
417788 1 99417788 1 2 5
402457 1 99402457 1 2 3
412142 1 99412142 1 2 5
428151 1 99428151 1 2 4
437036 1 99437036 1 2 4
415520 1 99415520 1 2 5
401982 1 99401982 1 2 1
401671 1 99401671 1 2 3
432600 1 99432600 1 2 2
430735 1 99430735 1 2 4
422288 1 99422288 1 2 4
408792 1 99408792 1 2 5
418417 1 99418417 1 2 4
415582 1 99415582 1 2 1
435198 1 99435198 1 2 5
417337 1 99417337 1 2 4
426976 1 99426976 1 2 5
407511 1 99407511 1 2 5
419263 1 99419263 1 2 4
401277 1 99401277 1 2 1
429429 1 99429429 1 2 4
415150 1 99415150 1 2 5
420836 1 99420836 1 2 5
431119 1 99431119 1 2 4
402231 1 99402231 1 2 3
426783 1 99426783 1 2 4
410614 1 99410614 1 2 4
424240 1 99424240 1 2 4
412395 1 99412395 1 2 5
414861 1 99414861 1 2 1
400738 1 99400738 1 2 3
427179 1 99427179 1 2 5
416209 1 99416209 1 2 1
400839 1 99400839 1 2 4
421224 1 99421224 1 2 4
432619 1 99432619 1 2 5
430352 1 99430352 1 2 4
410629 1 99410629 1 2 4
410629 1 99410629 1 2 3
432358 1 99432358 1 2 3
418390 1 99418390 1 2 3
407192 1 99407192 1 2 1
403025 1 99403025 1 2 1
408464 1 99408464 1 2 1
411120 1 99411120 1 2 1
408444 1 99408444 1 2 4
402430 1 99402430 1 2 5
409044 1 99409044 1 2 3
404479 1 99404479 1 2 4
421169 1 99421169 1 2 5
413710 1 99413710 1 2 5
418395 1 99418395 1 2 4
410964 1 99410964 1 2 5
424064 1 99424064 1 2 5
431929 1 99431929 1 2 4
409982 1 99409982 1 2 4
430423 1 99430423 1 2 5
430168 1 99430168 1 2 4
421699 1 99421699 1 2 5
417488 1 99417488 1 2 4
428988 1 99428988 1 2 5
412215 1 99412215 1 2 1
430274 1 99430274 1 2 4
432120 1 99432120 1 2 4
417798 1 99417798 1 2 4
424301 1 99424301 1 2 5
420964 1 99420964 1 2 4
421608 1 99421608 1 2 4
415622 1 99415622 1 2 4
404894 1 99404894 1 2 5
408126 1 99408126 1 2 3
419197 1 99419197 1 2 5
401145 1 99401145 1 2 4
421647 1 99421647 1 2 3
416022 1 99416022 1 2 2
405777 1 99405777 1 2 5
411979 1 99411979 1 2 3
421163 1 99421163 1 2 4
415918 1 99415918 1 2 5
411829 1 99411829 1 2 3
431632 1 99431632 1 2 5
425778 1 99425778 1 2 5
403701 1 99403701 1 2 1
418341 1 99418341 1 2 4
405354 1 99405354 1 2 4
403300 1 99403300 1 2 3
422150 1 99422150 1 2 4
428934 1 99428934 1 2 5
423039 1 99423039 1 2 4
424591 1 99424591 1 2 5
401753 1 99401753 1 2 3
433400 1 99433400 1 2 5
401511 1 99401511 1 2 5
425905 1 99425905 1 2 4
429195 1 99429195 1 2 5
433995 1 99433995 1 2 4
429615 1 99429615 1 2 4
428711 1 99428711 1 2 5
424943 1 99424943 1 2 5
424071 1 99424071 1 2 5
426607 1 99426607 1 2 4
428682 1 99428682 1 2 4
435947 1 99435947 1 2 5
417797 1 99417797 1 2 3
423664 1 99423664 1 2 4
408374 1 99408374 1 2 4
415069 1 99415069 1 2 5
423484 1 99423484 1 2 3
431880 1 99431880 1 2 5
434673 1 99434673 1 2 4
407106 1 99407106 1 2 1
409137 1 99409137 1 2 5
414638 1 99414638 1 2 3
428702 1 99428702 1 2 5
410788 1 99410788 1 2 1
409990 1 99409990 1 2 3
402082 1 99402082 1 2 1
405600 1 99405600 1 2 1
411427 1 99411427 1 2 5
426004 1 99426004 1 2 3
414667 1 99414667 1 2 4
405071 1 99405071 1 2 1
409340 1 99409340 1 2 4
405978 1 99405978 1 2 4
409043 1 99409043 1 2 3
411476 1 99411476 1 2 1
406745 1 99406745 1 2 3
431146 1 99431146 1 2 4
419061 1 99419061 1 2 5
415587 1 99415587 1 2 1
407094 1 99407094 1 2 1
429949 1 99429949 1 2 5
427868 1 99427868 1 2 5
402492 1 99402492 1 2 1
400333 1 99400333 1 2 4
434196 1 99434196 1 2 5
427239 1 99427239 1 2 5
415985 1 99415985 1 2 3
406976 1 99406976 1 2 2
427897 1 99427897 1 2 4
410134 1 99410134 1 2 3
406104 1 99406104 1 2 3
415939 1 99415939 1 2 2
424251 1 99424251 1 2 5
419743 1 99419743 1 2 5
430787 1 99430787 1 2 4
406819 1 99406819 1 2 1
417258 1 99417258 1 2 5
406738 1 99406738 1 2 4
436933 1 99436933 1 2 4
417143 1 99417143 1 2 4
408763 1 99408763 1 2 5
409738 1 99409738 1 2 2
427301 1 99427301 1 2 3
402977 1 99402977 1 2 4
400000 1 99400000 1 2 4
430395 1 99430395 1 2 5
416078 1 99416078 1 2 1
428720 1 99428720 1 2 5
409747 1 99409747 1 2 1
413920 1 99413920 1 2 1
415786 1 99415786 1 2 5
401484 1 99401484 1 2 3
432943 1 99432943 1 2 4
415453 1 99415453 1 2 1
414621 1 99414621 1 2 3
432039 1 99432039 1 2 2
436779 1 99436779 1 2 5
426625 1 99426625 1 2 5
432434 1 99432434 1 2 5
401860 1 99401860 1 2 4
433474 1 99433474 1 2 4
418163 1 99418163 1 2 2
421787 1 99421787 1 2 3
418552 1 99418552 1 2 5
401876 1 99401876 1 2 4
404505 1 99404505 1 2 2
420160 1 99420160 1 2 4
408235 1 99408235 1 2 5
406980 1 99406980 1 2 1
415699 1 99415699 1 2 4
429608 1 99429608 1 2 4
433331 1 99433331 1 2 2
407744 1 99407744 1 2 4
406698 1 99406698 1 2 1
423916 1 99423916 1 2 4
426376 1 99426376 1 2 4
415840 1 99415840 1 2 4
408632 1 99408632 1 2 4
409414 1 99409414 1 2 5
413311 1 99413311 1 2 4
401556 1 99401556 1 2 3
411064 1 99411064 1 2 5
401307 1 99401307 1 2 2
433151 1 99433151 1 2 3
424292 1 99424292 1 2 3
430130 1 99430130 1 2 5
402539 1 99402539 1 2 1
427439 1 99427439 1 2 4
429654 1 99429654 1 2 4
433098 1 99433098 1 2 5
408828 1 99408828 1 2 5
420894 1 99420894 1 2 5
416711 1 99416711 1 2 3
405416 1 99405416 1 2 5
421740 1 99421740 1 2 4
418868 1 99418868 1 2 4
404665 1 99404665 1 2 3
400534 1 99400534 1 2 5
428428 1 99428428 1 2 5
405089 1 99405089 1 2 3
406380 1 99406380 1 2 4
402923 1 99402923 1 2 1
434030 1 99434030 1 2 4
419465 1 99419465 1 2 5
413239 1 99413239 1 2 3
419741 1 99419741 1 2 5
428733 1 99428733 1 2 5
409506 1 99409506 1 2 5
408964 1 99408964 1 2 5
415564 1 99415564 1 2 1
435632 1 99435632 1 2 4
403484 1 99403484 1 2 5
429815 1 99429815 1 2 5
425745 1 99425745 1 2 5
404208 1 99404208 1 2 3
426678 1 99426678 1 2 5
423307 1 99423307 1 2 5
407073 1 99407073 1 2 1
401798 1 99401798 1 2 2
416558 1 99416558 1 2 1
425212 1 99425212 1 2 3
402811 1 99402811 1 2 1
412855 1 99412855 1 2 2
417683 1 99417683 1 2 4
436144 1 99436144 1 2 4
427468 1 99427468 1 2 5
411834 1 99411834 1 2 3
437221 1 99437221 1 2 3
411981 1 99411981 1 2 4
432506 1 99432506 1 2 2
419684 1 99419684 1 2 3
411593 1 99411593 1 2 1
417581 1 99417581 1 2 4
404346 1 99404346 1 2 2
404057 1 99404057 1 2 5
425275 1 99425275 1 2 5
411559 1 99411559 1 2 1
413367 1 99413367 1 2 1
402065 1 99402065 1 2 4
423152 1 99423152 1 2 4
413222 1 99413222 1 2 5
435784 1 99435784 1 2 4
433861 1 99433861 1 2 3
408440 1 99408440 1 2 1
433259 1 99433259 1 2 2
416867 1 99416867 1 2 4
408341 1 99408341 1 2 1
423049 1 99423049 1 2 4
406880 1 99406880 1 2 5
406614 1 99406614 1 2 5
437226 1 99437226 1 2 4
426035 1 99426035 1 2 3
427959 1 99427959 1 2 5
434533 1 99434533 1 2 5
412520 1 99412520 1 2 4
429810 1 99429810 1 2 4
401771 1 99401771 1 2 5
429086 1 99429086 1 2 4
415479 1 99415479 1 2 3
431297 1 99431297 1 2 5
421312 1 99421312 1 2 4
409609 1 99409609 1 2 5
408576 1 99408576 1 2 3
431770 1 99431770 1 2 3
417072 1 99417072 1 2 4
412414 1 99412414 1 2 3
435798 1 99435798 1 2 4
400962 1 99400962 1 2 1
408397 1 99408397 1 2 1
421085 1 99421085 1 2 5
429230 1 99429230 1 2 3
436187 1 99436187 1 2 4
408279 1 99408279 1 2 1
428614 1 99428614 1 2 5
408993 1 99408993 1 2 5
428205 1 99428205 1 2 5
417097 1 99417097 1 2 5
417599 1 99417599 1 2 5
433030 1 99433030 1 2 5
423549 1 99423549 1 2 5
406560 1 99406560 1 2 5
429139 1 99429139 1 2 4
402934 1 99402934 1 2 4
424197 1 99424197 1 2 4
433041 1 99433041 1 2 4
420733 1 99420733 1 2 5
433532 1 99433532 1 2 4
417877 1 99417877 1 2 4
434996 1 99434996 1 2 5
415863 1 99415863 1 2 1
430761 1 99430761 1 2 4
437056 1 99437056 1 2 3
423029 1 99423029 1 2 5
406856 1 99406856 1 2 1
408990 1 99408990 1 2 4
427233 1 99427233 1 2 5
434226 1 99434226 1 2 4
400101 1 99400101 1 2 4
408114 1 99408114 1 2 3
436372 1 99436372 1 2 4
435110 1 99435110 1 2 4
401523 1 99401523 1 2 4
406561 1 99406561 1 2 5
414966 1 99414966 1 2 1
400672 1 99400672 1 2 1
433781 1 99433781 1 2 5
409263 1 99409263 1 2 5
401619 1 99401619 1 2 3
415859 1 99415859 1 2 3
425140 1 99425140 1 2 5
408794 1 99408794 1 2 5
404081 1 99404081 1 2 4
429479 1 99429479 1 2 5
416568 1 99416568 1 2 5
423591 1 99423591 1 2 5
419842 1 99419842 1 2 3
432447 1 99432447 1 2 4
414096 1 99414096 1 2 3
406440 1 99406440 1 2 1
417865 1 99417865 1 2 3
412953 1 99412953 1 2 1
427214 1 99427214 1 2 4
426352 1 99426352 1 2 4
401595 1 99401595 1 2 4
425754 1 99425754 1 2 4
424423 1 99424423 1 2 5
418286 1 99418286 1 2 5
432582 1 99432582 1 2 4
400993 1 99400993 1 2 1
435598 1 99435598 1 2 5
407652 1 99407652 1 2 5
408911 1 99408911 1 2 5
425168 1 99425168 1 2 5
415674 1 99415674 1 2 1
402601 1 99402601 1 2 4
412854 1 99412854 1 2 4
412430 1 99412430 1 2 1
412306 1 99412306 1 2 1
422267 1 99422267 1 2 5
405398 1 99405398 1 2 1
427854 1 99427854 1 2 5
431773 1 99431773 1 2 5
435412 1 99435412 1 2 4
400937 1 99400937 1 2 1
412479 1 99412479 1 2 4
407904 1 99407904 1 2 3
410324 1 99410324 1 2 3
415482 1 99415482 1 2 5
402960 1 99402960 1 2 5
430445 1 99430445 1 2 3
425909 1 99425909 1 2 5
419116 1 99419116 1 2 5
404897 1 99404897 1 2 1
407555 1 99407555 1 2 5
435251 1 99435251 1 2 5
430847 1 99430847 1 2 4
431129 1 99431129 1 2 4
412512 1 99412512 1 2 5
418529 1 99418529 1 2 4
416084 1 99416084 1 2 5
401398 1 99401398 1 2 5
402529 1 99402529 1 2 4
428883 1 99428883 1 2 5
400467 1 99400467 1 2 1
404917 1 99404917 1 2 5
427077 1 99427077 1 2 3
422593 1 99422593 1 2 4
421908 1 99421908 1 2 5
400476 1 99400476 1 2 1
413822 1 99413822 1 2 4
425269 1 99425269 1 2 5
403998 1 99403998 1 2 4
418875 1 99418875 1 2 4
418153 1 99418153 1 2 5
411679 1 99411679 1 2 1
415881 1 99415881 1 2 4
432053 1 99432053 1 2 4
419763 1 99419763 1 2 3
428946 1 99428946 1 2 4
402884 1 99402884 1 2 1
427821 1 99427821 1 2 4
430234 1 99430234 1 2 5
430242 1 99430242 1 2 4
407492 1 99407492 1 2 1
415971 1 99415971 1 2 3
437140 1 99437140 1 2 5
431639 1 99431639 1 2 3
409359 1 99409359 1 2 1
410366 1 99410366 1 2 3
407595 1 99407595 1 2 1
434479 1 99434479 1 2 3
428647 1 99428647 1 2 5
411487 1 99411487 1 2 3
434244 1 99434244 1 2 4
401232 1 99401232 1 2 4
407369 1 99407369 1 2 4
402037 1 99402037 1 2 3
436723 1 99436723 1 2 4
430008 1 99430008 1 2 4
414289 1 99414289 1 2 4
433120 1 99433120 1 2 4
424743 1 99424743 1 2 4
403406 1 99403406 1 2 1
421747 1 99421747 1 2 5
429482 1 99429482 1 2 5
415507 1 99415507 1 2 5
405341 1 99405341 1 2 1
428062 1 99428062 1 2 5
429913 1 99429913 1 2 4
427758 1 99427758 1 2 4
419957 1 99419957 1 2 5
431586 1 99431586 1 2 4
403429 1 99403429 1 2 5
414513 1 99414513 1 2 2
406066 1 99406066 1 2 3
428546 1 99428546 1 2 5
400554 1 99400554 1 2 1
419899 1 99419899 1 2 4
412354 1 99412354 1 2 3
413660 1 99413660 1 2 1
416495 1 99416495 1 2 4
400478 1 99400478 1 2 2
435459 1 99435459 1 2 3
416710 1 99416710 1 2 3
409830 1 99409830 1 2 4
415870 1 99415870 1 2 3
415298 1 99415298 1 2 1
422553 1 99422553 1 2 4
423274 1 99423274 1 2 5
403620 1 99403620 1 2 4
431413 1 99431413 1 2 3
402321 1 99402321 1 2 5
407587 1 99407587 1 2 1
411332 1 99411332 1 2 1
413435 1 99413435 1 2 2
414677 1 99414677 1 2 4
435172 1 99435172 1 2 5
426707 1 99426707 1 2 4
433653 1 99433653 1 2 5
417472 1 99417472 1 2 4
424515 1 99424515 1 2 5
424596 1 99424596 1 2 5
408865 1 99408865 1 2 5
424381 1 99424381 1 2 5
431636 1 99431636 1 2 3
431723 1 99431723 1 2 5
417089 1 99417089 1 2 4
423681 1 99423681 1 2 4
405074 1 99405074 1 2 5
435277 1 99435277 1 2 4
432224 1 99432224 1 2 4
404864 1 99404864 1 2 4
406401 1 99406401 1 2 5
430641 1 99430641 1 2 5
411781 1 99411781 1 2 5
436561 1 99436561 1 2 4
409696 1 99409696 1 2 1
410299 1 99410299 1 2 1
411591 1 99411591 1 2 4
412915 1 99412915 1 2 1
431593 1 99431593 1 2 5
408111 1 99408111 1 2 1
409251 1 99409251 1 2 3
420653 1 99420653 1 2 3
409592 1 99409592 1 2 4
420703 1 99420703 1 2 4
401093 1 99401093 1 2 5
430021 1 99430021 1 2 5
426351 1 99426351 1 2 5
432065 1 99432065 1 2 5
413926 1 99413926 1 2 4
412944 1 99412944 1 2 5
411863 1 99411863 1 2 5
405510 1 99405510 1 2 3
428331 1 99428331 1 2 5
413685 1 99413685 1 2 4
431906 1 99431906 1 2 3
406186 1 99406186 1 2 5
418191 1 99418191 1 2 5
414012 1 99414012 1 2 4
401284 1 99401284 1 2 4
401444 1 99401444 1 2 3
416224 1 99416224 1 2 4
411404 1 99411404 1 2 4
418296 1 99418296 1 2 3
436518 1 99436518 1 2 4
401531 1 99401531 1 2 1
414264 1 99414264 1 2 1
425023 1 99425023 1 2 4
410166 1 99410166 1 2 1
408069 1 99408069 1 2 1
421298 1 99421298 1 2 4
430594 1 99430594 1 2 5
433676 1 99433676 1 2 4
412480 1 99412480 1 2 2
409233 1 99409233 1 2 4
412232 1 99412232 1 2 1
408260 1 99408260 1 2 4
403104 1 99403104 1 2 1
420704 1 99420704 1 2 5
407590 1 99407590 1 2 5
418571 1 99418571 1 2 3
427979 1 99427979 1 2 3
428541 1 99428541 1 2 5
422449 1 99422449 1 2 4
428810 1 99428810 1 2 5
434614 1 99434614 1 2 3
401008 1 99401008 1 2 5
435385 1 99435385 1 2 5
423492 1 99423492 1 2 5
402716 1 99402716 1 2 4
426488 1 99426488 1 2 4
430593 1 99430593 1 2 5
431669 1 99431669 1 2 5
422944 1 99422944 1 2 5
405524 1 99405524 1 2 5
402006 1 99402006 1 2 4
432241 1 99432241 1 2 4
410134 1 99410134 1 2 3
423395 1 99423395 1 2 5
415126 1 99415126 1 2 3
422108 1 99422108 1 2 5
432240 1 99432240 1 2 2
435082 1 99435082 1 2 4
406966 1 99406966 1 2 5
407759 1 99407759 1 2 5
406620 1 99406620 1 2 5
416743 1 99416743 1 2 5
410948 1 99410948 1 2 5
419964 1 99419964 1 2 4
408076 1 99408076 1 2 3
401764 1 99401764 1 2 2
423525 1 99423525 1 2 5
430922 1 99430922 1 2 5
402273 1 99402273 1 2 5
427913 1 99427913 1 2 5
416582 1 99416582 1 2 5
410491 1 99410491 1 2 4
406952 1 99406952 1 2 5
433638 1 99433638 1 2 3
403133 1 99403133 1 2 4
408641 1 99408641 1 2 1
412866 1 99412866 1 2 3
406296 1 99406296 1 2 5
432266 1 99432266 1 2 5
402971 1 99402971 1 2 5
428624 1 99428624 1 2 5
407898 1 99407898 1 2 3
400722 1 99400722 1 2 4
430876 1 99430876 1 2 4
412000 1 99412000 1 2 4
431140 1 99431140 1 2 5
414753 1 99414753 1 2 3
422815 1 99422815 1 2 4
434090 1 99434090 1 2 3
400402 1 99400402 1 2 4
413669 1 99413669 1 2 5
406981 1 99406981 1 2 5
427528 1 99427528 1 2 5
432654 1 99432654 1 2 5
410516 1 99410516 1 2 1
413730 1 99413730 1 2 1
401512 1 99401512 1 2 5
418391 1 99418391 1 2 5
416214 1 99416214 1 2 1
427352 1 99427352 1 2 4
408352 1 99408352 1 2 1
410193 1 99410193 1 2 1
418609 1 99418609 1 2 5
407661 1 99407661 1 2 3
405382 1 99405382 1 2 3
426278 1 99426278 1 2 4
428152 1 99428152 1 2 5
405164 1 99405164 1 2 5
407147 1 99407147 1 2 5
431565 1 99431565 1 2 3
414168 1 99414168 1 2 3
414174 1 99414174 1 2 1
412826 1 99412826 1 2 1
417356 1 99417356 1 2 3
410655 1 99410655 1 2 5
416311 1 99416311 1 2 5
417427 1 99417427 1 2 4
404881 1 99404881 1 2 5
415116 1 99415116 1 2 2
414976 1 99414976 1 2 3
418834 1 99418834 1 2 5
401478 1 99401478 1 2 3
409940 1 99409940 1 2 4
405843 1 99405843 1 2 4
413366 1 99413366 1 2 3
434218 1 99434218 1 2 4
436602 1 99436602 1 2 5
420701 1 99420701 1 2 4
428410 1 99428410 1 2 5
424633 1 99424633 1 2 5
409549 1 99409549 1 2 5
415266 1 99415266 1 2 4
423983 1 99423983 1 2 5
430502 1 99430502 1 2 3
406823 1 99406823 1 2 3
422680 1 99422680 1 2 4
401496 1 99401496 1 2 5
410335 1 99410335 1 2 3
435032 1 99435032 1 2 3
424154 1 99424154 1 2 5
413382 1 99413382 1 2 3
423007 1 99423007 1 2 5
434997 1 99434997 1 2 5
431267 1 99431267 1 2 5
409729 1 99409729 1 2 2
400630 1 99400630 1 2 2
417589 1 99417589 1 2 4
416799 1 99416799 1 2 4
411957 1 99411957 1 2 3
410967 1 99410967 1 2 1
432257 1 99432257 1 2 2
415647 1 99415647 1 2 1
411374 1 99411374 1 2 5
425450 1 99425450 1 2 4
427484 1 99427484 1 2 5
417985 1 99417985 1 2 5
416942 1 99416942 1 2 5
405202 1 99405202 1 2 3
424149 1 99424149 1 2 5
411140 1 99411140 1 2 1
426399 1 99426399 1 2 5
409159 1 99409159 1 2 5
418899 1 99418899 1 2 5
409287 1 99409287 1 2 1
420091 1 99420091 1 2 4
402510 1 99402510 1 2 1
403069 1 99403069 1 2 3
412618 1 99412618 1 2 1
420339 1 99420339 1 2 5
406875 1 99406875 1 2 3
403167 1 99403167 1 2 1
413137 1 99413137 1 2 5
414053 1 99414053 1 2 1
414535 1 99414535 1 2 2
414002 1 99414002 1 2 4
433346 1 99433346 1 2 3
401178 1 99401178 1 2 3
427564 1 99427564 1 2 5
420657 1 99420657 1 2 5
431438 1 99431438 1 2 5
416591 1 99416591 1 2 1
409120 1 99409120 1 2 5
401767 1 99401767 1 2 1
428185 1 99428185 1 2 4
433893 1 99433893 1 2 3
404261 1 99404261 1 2 5
421977 1 99421977 1 2 4
411530 1 99411530 1 2 4
404946 1 99404946 1 2 2
411663 1 99411663 1 2 4
416922 1 99416922 1 2 4
407286 1 99407286 1 2 5
430110 1 99430110 1 2 5
414084 1 99414084 1 2 5
400885 1 99400885 1 2 1
401729 1 99401729 1 2 1
419612 1 99419612 1 2 5
416190 1 99416190 1 2 3
436760 1 99436760 1 2 3
427181 1 99427181 1 2 5
414278 1 99414278 1 2 5
405385 1 99405385 1 2 5
408207 1 99408207 1 2 5
408669 1 99408669 1 2 1
410353 1 99410353 1 2 2
413782 1 99413782 1 2 4
418699 1 99418699 1 2 4
404371 1 99404371 1 2 4
403191 1 99403191 1 2 5
404491 1 99404491 1 2 3
416841 1 99416841 1 2 2
410755 1 99410755 1 2 5
405804 1 99405804 1 2 5
423675 1 99423675 1 2 4
424643 1 99424643 1 2 3
406272 1 99406272 1 2 1
427205 1 99427205 1 2 5
433019 1 99433019 1 2 5
413055 1 99413055 1 2 5
411766 1 99411766 1 2 1
400131 1 99400131 1 2 3
426938 1 99426938 1 2 4
402774 1 99402774 1 2 5
410520 1 99410520 1 2 1
403263 1 99403263 1 2 4
410563 1 99410563 1 2 1
401706 1 99401706 1 2 1
423032 1 99423032 1 2 4
419640 1 99419640 1 2 4
420365 1 99420365 1 2 5
417550 1 99417550 1 2 5
432886 1 99432886 1 2 4
421734 1 99421734 1 2 4
410834 1 99410834 1 2 1
429077 1 99429077 1 2 5
411434 1 99411434 1 2 3
405815 1 99405815 1 2 1
420455 1 99420455 1 2 5
430659 1 99430659 1 2 5
406059 1 99406059 1 2 3
408036 1 99408036 1 2 5
435615 1 99435615 1 2 3
412099 1 99412099 1 2 5
404741 1 99404741 1 2 3
420579 1 99420579 1 2 4
416453 1 99416453 1 2 1
434355 1 99434355 1 2 4
405708 1 99405708 1 2 1
423206 1 99423206 1 2 5
436101 1 99436101 1 2 4
425174 1 99425174 1 2 4
423197 1 99423197 1 2 5
433372 1 99433372 1 2 3
415648 1 99415648 1 2 4
436681 1 99436681 1 2 4
436765 1 99436765 1 2 4
415308 1 99415308 1 2 1
411711 1 99411711 1 2 4
417570 1 99417570 1 2 4
401459 1 99401459 1 2 3
428674 1 99428674 1 2 4
422471 1 99422471 1 2 5
428461 1 99428461 1 2 5
429851 1 99429851 1 2 4
434195 1 99434195 1 2 5
414773 1 99414773 1 2 5
407451 1 99407451 1 2 4
427275 1 99427275 1 2 5
404709 1 99404709 1 2 3
437155 1 99437155 1 2 3
414702 1 99414702 1 2 5
414702 1 99414702 1 2 5
409417 1 99409417 1 2 4
405038 1 99405038 1 2 1
401329 1 99401329 1 2 4
418358 1 99418358 1 2 3
433425 1 99433425 1 2 4
412622 1 99412622 1 2 3
415290 1 99415290 1 2 3
408732 1 99408732 1 2 5
407944 1 99407944 1 2 5
433004 1 99433004 1 2 5
418401 1 99418401 1 2 4
431173 1 99431173 1 2 3
403090 1 99403090 1 2 1
419386 1 99419386 1 2 3
420544 1 99420544 1 2 5
426517 1 99426517 1 2 4
417170 1 99417170 1 2 1
435740 1 99435740 1 2 3
410286 1 99410286 1 2 3
418076 1 99418076 1 2 4
411328 1 99411328 1 2 3
409203 1 99409203 1 2 1
423429 1 99423429 1 2 4
425956 1 99425956 1 2 4
436160 1 99436160 1 2 5
436395 1 99436395 1 2 5
433082 1 99433082 1 2 3
404180 1 99404180 1 2 5
412885 1 99412885 1 2 3
411055 1 99411055 1 2 1
411665 1 99411665 1 2 4
404395 1 99404395 1 2 1
404550 1 99404550 1 2 1
426045 1 99426045 1 2 5
417313 1 99417313 1 2 1
425017 1 99425017 1 2 5
406972 1 99406972 1 2 3
415319 1 99415319 1 2 5
407529 1 99407529 1 2 1
403286 1 99403286 1 2 4
403858 1 99403858 1 2 5
402277 1 99402277 1 2 1
407361 1 99407361 1 2 5
418336 1 99418336 1 2 3
412025 1 99412025 1 2 2
408980 1 99408980 1 2 3
415486 1 99415486 1 2 3
425605 1 99425605 1 2 5
418288 1 99418288 1 2 5
431732 1 99431732 1 2 3
437184 1 99437184 1 2 2
411898 1 99411898 1 2 3
424332 1 99424332 1 2 4
435495 1 99435495 1 2 3
432356 1 99432356 1 2 2
418528 1 99418528 1 2 4
409118 1 99409118 1 2 1
423488 1 99423488 1 2 4
418048 1 99418048 1 2 3
407631 1 99407631 1 2 3
431678 1 99431678 1 2 2
407757 1 99407757 1 2 1
430920 1 99430920 1 2 5
425853 1 99425853 1 2 5
428768 1 99428768 1 2 4
408738 1 99408738 1 2 4
400243 1 99400243 1 2 1
418992 1 99418992 1 2 3
419393 1 99419393 1 2 3
423825 1 99423825 1 2 5
416622 1 99416622 1 2 4
413085 1 99413085 1 2 5
413105 1 99413105 1 2 3
437151 1 99437151 1 2 4
400373 1 99400373 1 2 3
402961 1 99402961 1 2 4
427157 1 99427157 1 2 5
433820 1 99433820 1 2 3
420038 1 99420038 1 2 5
422049 1 99422049 1 2 5
430609 1 99430609 1 2 3
413257 1 99413257 1 2 2
421993 1 99421993 1 2 3
436336 1 99436336 1 2 4
408958 1 99408958 1 2 5
403644 1 99403644 1 2 1
408361 1 99408361 1 2 5
437174 1 99437174 1 2 5
420789 1 99420789 1 2 5
407571 1 99407571 1 2 4
425709 1 99425709 1 2 5
407933 1 99407933 1 2 5
437065 1 99437065 1 2 2
429289 1 99429289 1 2 5
400022 1 99400022 1 2 5
404798 1 99404798 1 2 3
426974 1 99426974 1 2 5
402007 1 99402007 1 2 4
433866 1 99433866 1 2 4
416745 1 99416745 1 2 5
424256 1 99424256 1 2 5
424790 1 99424790 1 2 4
419925 1 99419925 1 2 5
423673 1 99423673 1 2 4
408063 1 99408063 1 2 1
419874 1 99419874 1 2 5
414074 1 99414074 1 2 3
422380 1 99422380 1 2 5
435460 1 99435460 1 2 4
412872 1 99412872 1 2 3
420570 1 99420570 1 2 3
428413 1 99428413 1 2 5
417074 1 99417074 1 2 5
416000 1 99416000 1 2 3
425030 1 99425030 1 2 4
418308 1 99418308 1 2 5
410357 1 99410357 1 2 5
422990 1 99422990 1 2 5
420171 1 99420171 1 2 5
434679 1 99434679 1 2 5
426323 1 99426323 1 2 4
413478 1 99413478 1 2 4
417715 1 99417715 1 2 5
405585 1 99405585 1 2 1
423215 1 99423215 1 2 4
427220 1 99427220 1 2 5
431894 1 99431894 1 2 2
424736 1 99424736 1 2 5
436344 1 99436344 1 2 5
426429 1 99426429 1 2 5
418940 1 99418940 1 2 4
434609 1 99434609 1 2 4
423767 1 99423767 1 2 5
433065 1 99433065 1 2 5
431266 1 99431266 1 2 5
415154 1 99415154 1 2 5
422638 1 99422638 1 2 5
420385 1 99420385 1 2 4
419306 1 99419306 1 2 5
407779 1 99407779 1 2 4
428694 1 99428694 1 2 3
425485 1 99425485 1 2 4
415671 1 99415671 1 2 1
411944 1 99411944 1 2 1
409969 1 99409969 1 2 5
407315 1 99407315 1 2 4
404461 1 99404461 1 2 3
417362 1 99417362 1 2 3
408571 1 99408571 1 2 1
431366 1 99431366 1 2 4
428350 1 99428350 1 2 5
422181 1 99422181 1 2 5
428246 1 99428246 1 2 5
434203 1 99434203 1 2 5
403413 1 99403413 1 2 5
408292 1 99408292 1 2 1
424370 1 99424370 1 2 4
431754 1 99431754 1 2 5
422494 1 99422494 1 2 4
401512 1 99401512 1 2 5
411196 1 99411196 1 2 4
436573 1 99436573 1 2 4
409284 1 99409284 1 2 1
409156 1 99409156 1 2 3
434620 1 99434620 1 2 5
416624 1 99416624 1 2 5
426087 1 99426087 1 2 4
405225 1 99405225 1 2 4
420565 1 99420565 1 2 4
408245 1 99408245 1 2 3
408337 1 99408337 1 2 4
419341 1 99419341 1 2 3
416994 1 99416994 1 2 5
409062 1 99409062 1 2 3
411461 1 99411461 1 2 3
403583 1 99403583 1 2 4
411841 1 99411841 1 2 3
426910 1 99426910 1 2 4
434991 1 99434991 1 2 4
430261 1 99430261 1 2 4
423902 1 99423902 1 2 5
406709 1 99406709 1 2 3
427075 1 99427075 1 2 4
424302 1 99424302 1 2 5
408061 1 99408061 1 2 5
414740 1 99414740 1 2 1
409962 1 99409962 1 2 5
425721 1 99425721 1 2 5
422094 1 99422094 1 2 4
436811 1 99436811 1 2 5
424965 1 99424965 1 2 5
431595 1 99431595 1 2 5
414912 1 99414912 1 2 3
402253 1 99402253 1 2 5
415565 1 99415565 1 2 3
433054 1 99433054 1 2 5
405135 1 99405135 1 2 5
417343 1 99417343 1 2 4
433480 1 99433480 1 2 3
420955 1 99420955 1 2 5
413759 1 99413759 1 2 1
417646 1 99417646 1 2 4
410833 1 99410833 1 2 3
430374 1 99430374 1 2 5
416018 1 99416018 1 2 5
413884 1 99413884 1 2 5
402265 1 99402265 1 2 1
411060 1 99411060 1 2 5
429990 1 99429990 1 2 5
432749 1 99432749 1 2 3
431662 1 99431662 1 2 5
432085 1 99432085 1 2 2
417960 1 99417960 1 2 4
429221 1 99429221 1 2 4
403947 1 99403947 1 2 3
403682 1 99403682 1 2 1
403073 1 99403073 1 2 4
415170 1 99415170 1 2 4
432399 1 99432399 1 2 5
404405 1 99404405 1 2 3
430918 1 99430918 1 2 5
428403 1 99428403 1 2 5
432747 1 99432747 1 2 4
406813 1 99406813 1 2 4
434577 1 99434577 1 2 3
426523 1 99426523 1 2 3
422934 1 99422934 1 2 3
414588 1 99414588 1 2 3
406356 1 99406356 1 2 4
413965 1 99413965 1 2 1
416605 1 99416605 1 2 1
405503 1 99405503 1 2 1
405229 1 99405229 1 2 4
421358 1 99421358 1 2 4
417696 1 99417696 1 2 5
433305 1 99433305 1 2 4
420876 1 99420876 1 2 5
406367 1 99406367 1 2 5
412144 1 99412144 1 2 1
416502 1 99416502 1 2 4
418752 1 99418752 1 2 5
416222 1 99416222 1 2 4
435475 1 99435475 1 2 5
402770 1 99402770 1 2 4
404500 1 99404500 1 2 5
401692 1 99401692 1 2 1
423808 1 99423808 1 2 4
428589 1 99428589 1 2 4
433867 1 99433867 1 2 5
406617 1 99406617 1 2 5
434476 1 99434476 1 2 4
417636 1 99417636 1 2 4
428251 1 99428251 1 2 4
427181 1 99427181 1 2 5
400651 1 99400651 1 2 3
414230 1 99414230 1 2 1
424080 1 99424080 1 2 5
426753 1 99426753 1 2 4
414603 1 99414603 1 2 3
417574 1 99417574 1 2 4
420404 1 99420404 1 2 4
404024 1 99404024 1 2 4
405457 1 99405457 1 2 5
432724 1 99432724 1 2 4
423364 1 99423364 1 2 3
408091 1 99408091 1 2 4
427832 1 99427832 1 2 4
409622 1 99409622 1 2 1
416530 1 99416530 1 2 3
408872 1 99408872 1 2 5
427915 1 99427915 1 2 3
431971 1 99431971 1 2 2
426200 1 99426200 1 2 4
412912 1 99412912 1 2 2
425757 1 99425757 1 2 2
424119 1 99424119 1 2 4
426483 1 99426483 1 2 5
418292 1 99418292 1 2 3
421187 1 99421187 1 2 5
414993 1 99414993 1 2 5
418190 1 99418190 1 2 5
414397 1 99414397 1 2 4
401703 1 99401703 1 2 5
400856 1 99400856 1 2 4
421211 1 99421211 1 2 3
426728 1 99426728 1 2 5
403263 1 99403263 1 2 4
426444 1 99426444 1 2 5
427886 1 99427886 1 2 4
413076 1 99413076 1 2 3
421806 1 99421806 1 2 4
409323 1 99409323 1 2 5
404178 1 99404178 1 2 4
408142 1 99408142 1 2 2
402521 1 99402521 1 2 4
415653 1 99415653 1 2 4
404172 1 99404172 1 2 3
426733 1 99426733 1 2 3
430184 1 99430184 1 2 4
412614 1 99412614 1 2 4
414810 1 99414810 1 2 4
419246 1 99419246 1 2 4
414492 1 99414492 1 2 3
401799 1 99401799 1 2 2
420878 1 99420878 1 2 4
435468 1 99435468 1 2 5
421257 1 99421257 1 2 4
420107 1 99420107 1 2 5
424111 1 99424111 1 2 5
434626 1 99434626 1 2 3
421183 1 99421183 1 2 3
407983 1 99407983 1 2 3
420169 1 99420169 1 2 5
410074 1 99410074 1 2 2
407735 1 99407735 1 2 1
422557 1 99422557 1 2 4
400114 1 99400114 1 2 5
406049 1 99406049 1 2 1
422261 1 99422261 1 2 4
407395 1 99407395 1 2 3
417110 1 99417110 1 2 4
414609 1 99414609 1 2 2
406019 1 99406019 1 2 5
405137 1 99405137 1 2 1
420370 1 99420370 1 2 5
409363 1 99409363 1 2 1
420043 1 99420043 1 2 4
437119 1 99437119 1 2 2
411684 1 99411684 1 2 1
410689 1 99410689 1 2 5
421545 1 99421545 1 2 5
419551 1 99419551 1 2 5
431065 1 99431065 1 2 4
428090 1 99428090 1 2 5
437135 1 99437135 1 2 4
406934 1 99406934 1 2 1
436930 1 99436930 1 2 3
410894 1 99410894 1 2 1
415178 1 99415178 1 2 1
408108 1 99408108 1 2 3
419053 1 99419053 1 2 2
408814 1 99408814 1 2 2
433942 1 99433942 1 2 5
417212 1 99417212 1 2 1
429489 1 99429489 1 2 4
425379 1 99425379 1 2 4
401043 1 99401043 1 2 5
404288 1 99404288 1 2 3
412594 1 99412594 1 2 3
401208 1 99401208 1 2 1
432782 1 99432782 1 2 5
426246 1 99426246 1 2 4
410124 1 99410124 1 2 5
410362 1 99410362 1 2 1
413099 1 99413099 1 2 3
408774 1 99408774 1 2 5
433909 1 99433909 1 2 5
407710 1 99407710 1 2 3
430696 1 99430696 1 2 5
428639 1 99428639 1 2 3
400712 1 99400712 1 2 5
411662 1 99411662 1 2 4
409067 1 99409067 1 2 3
421665 1 99421665 1 2 5
408023 1 99408023 1 2 5
413665 1 99413665 1 2 1
403197 1 99403197 1 2 1
414118 1 99414118 1 2 5
436219 1 99436219 1 2 4
407628 1 99407628 1 2 1
428752 1 99428752 1 2 5
434265 1 99434265 1 2 4
401994 1 99401994 1 2 4
412579 1 99412579 1 2 4
409113 1 99409113 1 2 3
404502 1 99404502 1 2 2
400884 1 99400884 1 2 1
418720 1 99418720 1 2 5
400150 1 99400150 1 2 3
407718 1 99407718 1 2 2
405403 1 99405403 1 2 5
422253 1 99422253 1 2 5
437047 1 99437047 1 2 3
418342 1 99418342 1 2 5
411072 1 99411072 1 2 5
400110 1 99400110 1 2 3
402481 1 99402481 1 2 4
432620 1 99432620 1 2 4
435877 1 99435877 1 2 5
422169 1 99422169 1 2 5
406209 1 99406209 1 2 1
428050 1 99428050 1 2 5
419592 1 99419592 1 2 5
406696 1 99406696 1 2 5
433462 1 99433462 1 2 4
412928 1 99412928 1 2 3
412631 1 99412631 1 2 4
417769 1 99417769 1 2 5
425694 1 99425694 1 2 4
429136 1 99429136 1 2 5
402892 1 99402892 1 2 3
426289 1 99426289 1 2 5
405663 1 99405663 1 2 4
430404 1 99430404 1 2 4
422825 1 99422825 1 2 5
426799 1 99426799 1 2 4
433031 1 99433031 1 2 2
409800 1 99409800 1 2 1
423586 1 99423586 1 2 5
412491 1 99412491 1 2 1
413235 1 99413235 1 2 1
420056 1 99420056 1 2 3
428184 1 99428184 1 2 2
420031 1 99420031 1 2 4
428575 1 99428575 1 2 4
407745 1 99407745 1 2 2
408048 1 99408048 1 2 1
403062 1 99403062 1 2 1
433818 1 99433818 1 2 3
412233 1 99412233 1 2 4
417041 1 99417041 1 2 5
411980 1 99411980 1 2 4
415036 1 99415036 1 2 1
413862 1 99413862 1 2 4
406683 1 99406683 1 2 3
429674 1 99429674 1 2 4
425371 1 99425371 1 2 2
423496 1 99423496 1 2 5
411308 1 99411308 1 2 5
401947 1 99401947 1 2 1
433034 1 99433034 1 2 3
407616 1 99407616 1 2 5
435252 1 99435252 1 2 5
421318 1 99421318 1 2 4
407317 1 99407317 1 2 5
411153 1 99411153 1 2 1
412298 1 99412298 1 2 3
426723 1 99426723 1 2 5
408749 1 99408749 1 2 1
417054 1 99417054 1 2 3
410554 1 99410554 1 2 4
424033 1 99424033 1 2 4
403770 1 99403770 1 2 3
417269 1 99417269 1 2 1
429022 1 99429022 1 2 4
404625 1 99404625 1 2 4
431144 1 99431144 1 2 5
422674 1 99422674 1 2 5
401534 1 99401534 1 2 5
437015 1 99437015 1 2 4
434754 1 99434754 1 2 5
404012 1 99404012 1 2 3
400864 1 99400864 1 2 1
416051 1 99416051 1 2 5
413274 1 99413274 1 2 4
427306 1 99427306 1 2 5
402134 1 99402134 1 2 4
434917 1 99434917 1 2 4
412837 1 99412837 1 2 3
408446 1 99408446 1 2 2
411431 1 99411431 1 2 5
402994 1 99402994 1 2 1
425490 1 99425490 1 2 5
415935 1 99415935 1 2 3
435202 1 99435202 1 2 4
425677 1 99425677 1 2 4
408100 1 99408100 1 2 3
427719 1 99427719 1 2 3
428579 1 99428579 1 2 4
413307 1 99413307 1 2 3
400060 1 99400060 1 2 4
416535 1 99416535 1 2 5
420979 1 99420979 1 2 4
419820 1 99419820 1 2 4
427629 1 99427629 1 2 4
425372 1 99425372 1 2 3
414808 1 99414808 1 2 4
423714 1 99423714 1 2 5
436564 1 99436564 1 2 3
419791 1 99419791 1 2 5
430872 1 99430872 1 2 5
412267 1 99412267 1 2 4
428761 1 99428761 1 2 4
423697 1 99423697 1 2 5
410704 1 99410704 1 2 4
409639 1 99409639 1 2 5
430700 1 99430700 1 2 5
433391 1 99433391 1 2 3
407021 1 99407021 1 2 4
428605 1 99428605 1 2 4
406553 1 99406553 1 2 1
424451 1 99424451 1 2 5
427712 1 99427712 1 2 4
436312 1 99436312 1 2 5
409153 1 99409153 1 2 3
411929 1 99411929 1 2 2
420368 1 99420368 1 2 5
423559 1 99423559 1 2 5
408632 1 99408632 1 2 1
412666 1 99412666 1 2 5
416525 1 99416525 1 2 4
403725 1 99403725 1 2 3
428595 1 99428595 1 2 5
411628 1 99411628 1 2 1
417936 1 99417936 1 2 4
406082 1 99406082 1 2 4
405843 1 99405843 1 2 4
410778 1 99410778 1 2 4
414722 1 99414722 1 2 3
415780 1 99415780 1 2 3
429616 1 99429616 1 2 4
436251 1 99436251 1 2 5
431928 1 99431928 1 2 4
400822 1 99400822 1 2 3
418873 1 99418873 1 2 5
436277 1 99436277 1 2 3
414122 1 99414122 1 2 2
408704 1 99408704 1 2 5
406242 1 99406242 1 2 4
410188 1 99410188 1 2 1
423971 1 99423971 1 2 5
411465 1 99411465 1 2 5
412510 1 99412510 1 2 4
418002 1 99418002 1 2 5
425237 1 99425237 1 2 5
400727 1 99400727 1 2 4
419340 1 99419340 1 2 4
433941 1 99433941 1 2 5
433172 1 99433172 1 2 2
430930 1 99430930 1 2 5
425825 1 99425825 1 2 4
431312 1 99431312 1 2 5
430198 1 99430198 1 2 5
410664 1 99410664 1 2 1
412535 1 99412535 1 2 1
402627 1 99402627 1 2 4
404826 1 99404826 1 2 5
402003 1 99402003 1 2 5
414017 1 99414017 1 2 3
405222 1 99405222 1 2 1
427122 1 99427122 1 2 4
402773 1 99402773 1 2 3
433547 1 99433547 1 2 5
401097 1 99401097 1 2 5
425135 1 99425135 1 2 3
406576 1 99406576 1 2 1
404719 1 99404719 1 2 3
403334 1 99403334 1 2 1
405868 1 99405868 1 2 3
402004 1 99402004 1 2 1
412447 1 99412447 1 2 2
420664 1 99420664 1 2 3
409851 1 99409851 1 2 4
424897 1 99424897 1 2 5
432405 1 99432405 1 2 2
423423 1 99423423 1 2 5
431353 1 99431353 1 2 5
415655 1 99415655 1 2 3
424270 1 99424270 1 2 4
409769 1 99409769 1 2 3
416373 1 99416373 1 2 1
413890 1 99413890 1 2 2
411599 1 99411599 1 2 1
424683 1 99424683 1 2 4
416403 1 99416403 1 2 5
403653 1 99403653 1 2 3
426155 1 99426155 1 2 5
419395 1 99419395 1 2 5
425079 1 99425079 1 2 4
408248 1 99408248 1 2 4
430096 1 99430096 1 2 4
424628 1 99424628 1 2 5
428387 1 99428387 1 2 4
400302 1 99400302 1 2 4
402874 1 99402874 1 2 3
410796 1 99410796 1 2 3
417729 1 99417729 1 2 5
431515 1 99431515 1 2 4
410678 1 99410678 1 2 1
419299 1 99419299 1 2 4
424841 1 99424841 1 2 3
421843 1 99421843 1 2 3
413310 1 99413310 1 2 3
408318 1 99408318 1 2 5
406336 1 99406336 1 2 5
407562 1 99407562 1 2 4
425386 1 99425386 1 2 4
412286 1 99412286 1 2 5
414859 1 99414859 1 2 5
433461 1 99433461 1 2 2
428666 1 99428666 1 2 5
416436 1 99416436 1 2 4
424141 1 99424141 1 2 5
413057 1 99413057 1 2 1
401238 1 99401238 1 2 5
428596 1 99428596 1 2 3
423265 1 99423265 1 2 4
415188 1 99415188 1 2 4
426470 1 99426470 1 2 5
413445 1 99413445 1 2 1
422899 1 99422899 1 2 5
416949 1 99416949 1 2 5
400382 1 99400382 1 2 3
420913 1 99420913 1 2 4
416634 1 99416634 1 2 4
416946 1 99416946 1 2 5
403451 1 99403451 1 2 1
412246 1 99412246 1 2 4
433333 1 99433333 1 2 2
402259 1 99402259 1 2 3
414502 1 99414502 1 2 1
405929 1 99405929 1 2 1
411702 1 99411702 1 2 2
411812 1 99411812 1 2 5
425241 1 99425241 1 2 5
415917 1 99415917 1 2 3
429642 1 99429642 1 2 5
424770 1 99424770 1 2 5
411618 1 99411618 1 2 3
437112 1 99437112 1 2 3
416468 1 99416468 1 2 5
433150 1 99433150 1 2 2
415919 1 99415919 1 2 1
416001 1 99416001 1 2 1
417831 1 99417831 1 2 3
426602 1 99426602 1 2 3
424137 1 99424137 1 2 4
422708 1 99422708 1 2 4
413633 1 99413633 1 2 4
422392 1 99422392 1 2 5
419846 1 99419846 1 2 5
436516 1 99436516 1 2 4
428126 1 99428126 1 2 4
429688 1 99429688 1 2 5
433772 1 99433772 1 2 3
415267 1 99415267 1 2 1
405919 1 99405919 1 2 1
407681 1 99407681 1 2 1
409624 1 99409624 1 2 1
420349 1 99420349 1 2 4
419801 1 99419801 1 2 5
403577 1 99403577 1 2 5
407055 1 99407055 1 2 5
425943 1 99425943 1 2 3
405424 1 99405424 1 2 3
421108 1 99421108 1 2 5
401573 1 99401573 1 2 3
406079 1 99406079 1 2 3
434507 1 99434507 1 2 5
436391 1 99436391 1 2 5
409581 1 99409581 1 2 1
417194 1 99417194 1 2 5
430739 1 99430739 1 2 4
432720 1 99432720 1 2 5
424016 1 99424016 1 2 5
435864 1 99435864 1 2 5
432185 1 99432185 1 2 5
410740 1 99410740 1 2 3
420645 1 99420645 1 2 5
414685 1 99414685 1 2 3
401508 1 99401508 1 2 5
418604 1 99418604 1 2 5
403165 1 99403165 1 2 5
407239 1 99407239 1 2 1
403674 1 99403674 1 2 3
401290 1 99401290 1 2 4
430648 1 99430648 1 2 5
435759 1 99435759 1 2 5
431947 1 99431947 1 2 2
431290 1 99431290 1 2 5
401915 1 99401915 1 2 3
433852 1 99433852 1 2 4
402581 1 99402581 1 2 4
436781 1 99436781 1 2 5
402108 1 99402108 1 2 4
411550 1 99411550 1 2 2
403919 1 99403919 1 2 3
415640 1 99415640 1 2 5
401182 1 99401182 1 2 1
406478 1 99406478 1 2 3
416374 1 99416374 1 2 1
430292 1 99430292 1 2 5
429038 1 99429038 1 2 4
401330 1 99401330 1 2 1
436676 1 99436676 1 2 4
430282 1 99430282 1 2 4
415649 1 99415649 1 2 4
414054 1 99414054 1 2 3
436181 1 99436181 1 2 3
427434 1 99427434 1 2 5
417096 1 99417096 1 2 1
414954 1 99414954 1 2 1
416631 1 99416631 1 2 3
433234 1 99433234 1 2 2
427302 1 99427302 1 2 5
433376 1 99433376 1 2 4
432007 1 99432007 1 2 5
415993 1 99415993 1 2 1
420784 1 99420784 1 2 2
419591 1 99419591 1 2 5
408350 1 99408350 1 2 3
434766 1 99434766 1 2 2
409441 1 99409441 1 2 1
409675 1 99409675 1 2 1
417770 1 99417770 1 2 4
405508 1 99405508 1 2 1
429557 1 99429557 1 2 4
429702 1 99429702 1 2 5
402795 1 99402795 1 2 4
415943 1 99415943 1 2 4
402728 1 99402728 1 2 3
428600 1 99428600 1 2 4
405049 1 99405049 1 2 4
427732 1 99427732 1 2 4
424363 1 99424363 1 2 4
434334 1 99434334 1 2 5
412445 1 99412445 1 2 2
402911 1 99402911 1 2 3
412193 1 99412193 1 2 1
433071 1 99433071 1 2 3
405663 1 99405663 1 2 1
410609 1 99410609 1 2 3
412278 1 99412278 1 2 5
414031 1 99414031 1 2 2
413428 1 99413428 1 2 1
418378 1 99418378 1 2 3
437019 1 99437019 1 2 5
411229 1 99411229 1 2 2
436863 1 99436863 1 2 4
419370 1 99419370 1 2 4
431035 1 99431035 1 2 4
410507 1 99410507 1 2 1
406114 1 99406114 1 2 3
413934 1 99413934 1 2 1
427809 1 99427809 1 2 4
406778 1 99406778 1 2 3
435952 1 99435952 1 2 3
423068 1 99423068 1 2 4
404265 1 99404265 1 2 4
414894 1 99414894 1 2 5
431170 1 99431170 1 2 5
436856 1 99436856 1 2 5
418843 1 99418843 1 2 4
436086 1 99436086 1 2 5
411707 1 99411707 1 2 4
409448 1 99409448 1 2 5
434146 1 99434146 1 2 3
435357 1 99435357 1 2 5
413557 1 99413557 1 2 4
434441 1 99434441 1 2 4
402309 1 99402309 1 2 4
424530 1 99424530 1 2 2
404978 1 99404978 1 2 3
405446 1 99405446 1 2 3
420329 1 99420329 1 2 5
415997 1 99415997 1 2 5
403476 1 99403476 1 2 4
412425 1 99412425 1 2 3
417676 1 99417676 1 2 4
430792 1 99430792 1 2 4
402475 1 99402475 1 2 4
410423 1 99410423 1 2 4
404678 1 99404678 1 2 4
415922 1 99415922 1 2 3
402818 1 99402818 1 2 1
400365 1 99400365 1 2 4
429174 1 99429174 1 2 4
409208 1 99409208 1 2 5
435201 1 99435201 1 2 5
404857 1 99404857 1 2 5
434839 1 99434839 1 2 5
411613 1 99411613 1 2 5
433831 1 99433831 1 2 5
434144 1 99434144 1 2 5
426740 1 99426740 1 2 5
411320 1 99411320 1 2 4
420283 1 99420283 1 2 4
405061 1 99405061 1 2 2
417847 1 99417847 1 2 5
430122 1 99430122 1 2 4
408849 1 99408849 1 2 3
434427 1 99434427 1 2 5
432123 1 99432123 1 2 5
429274 1 99429274 1 2 4
411649 1 99411649 1 2 4
423247 1 99423247 1 2 3
408410 1 99408410 1 2 3
404667 1 99404667 1 2 3
433481 1 99433481 1 2 5
409906 1 99409906 1 2 4
412948 1 99412948 1 2 4
416210 1 99416210 1 2 3
430513 1 99430513 1 2 4
413776 1 99413776 1 2 1
408706 1 99408706 1 2 1
413421 1 99413421 1 2 4
402000 1 99402000 1 2 5
432393 1 99432393 1 2 5
410784 1 99410784 1 2 3
410145 1 99410145 1 2 3
410916 1 99410916 1 2 3
404362 1 99404362 1 2 3
419845 1 99419845 1 2 3
429632 1 99429632 1 2 3
402191 1 99402191 1 2 4
419144 1 99419144 1 2 5
412731 1 99412731 1 2 4
417500 1 99417500 1 2 5
419710 1 99419710 1 2 4
410099 1 99410099 1 2 5
433779 1 99433779 1 2 5
426526 1 99426526 1 2 4
434525 1 99434525 1 2 3
402077 1 99402077 1 2 1
400204 1 99400204 1 2 4
437285 1 99437285 1 2 5
427089 1 99427089 1 2 4
421712 1 99421712 1 2 5
427973 1 99427973 1 2 5
410422 1 99410422 1 2 1
406315 1 99406315 1 2 1
416843 1 99416843 1 2 5
414158 1 99414158 1 2 5
434662 1 99434662 1 2 4
414587 1 99414587 1 2 5
414301 1 99414301 1 2 1
432613 1 99432613 1 2 5
435712 1 99435712 1 2 4
423352 1 99423352 1 2 4
417317 1 99417317 1 2 2
411025 1 99411025 1 2 3
400399 1 99400399 1 2 5
412828 1 99412828 1 2 5
410303 1 99410303 1 2 5
415080 1 99415080 1 2 3
416883 1 99416883 1 2 5
435165 1 99435165 1 2 4
430375 1 99430375 1 2 5
420549 1 99420549 1 2 4
409216 1 99409216 1 2 5
415716 1 99415716 1 2 5
424302 1 99424302 1 2 5
416033 1 99416033 1 2 5
426243 1 99426243 1 2 5
402741 1 99402741 1 2 4
424905 1 99424905 1 2 4
413503 1 99413503 1 2 2
434072 1 99434072 1 2 5
407099 1 99407099 1 2 3
436077 1 99436077 1 2 4
435632 1 99435632 1 2 4
414365 1 99414365 1 2 3
409890 1 99409890 1 2 4
400630 1 99400630 1 2 3
401644 1 99401644 1 2 1
416375 1 99416375 1 2 3
414971 1 99414971 1 2 4
402473 1 99402473 1 2 1
416047 1 99416047 1 2 1
404100 1 99404100 1 2 4
428729 1 99428729 1 2 5
400014 1 99400014 1 2 5
412105 1 99412105 1 2 3
413111 1 99413111 1 2 2
404075 1 99404075 1 2 3
427117 1 99427117 1 2 4
400488 1 99400488 1 2 5
424269 1 99424269 1 2 5
418813 1 99418813 1 2 4
417868 1 99417868 1 2 5
407576 1 99407576 1 2 5
406945 1 99406945 1 2 5
403912 1 99403912 1 2 3
411463 1 99411463 1 2 1
427226 1 99427226 1 2 5
403790 1 99403790 1 2 5
408060 1 99408060 1 2 5
410378 1 99410378 1 2 5
423582 1 99423582 1 2 4
416400 1 99416400 1 2 1
420097 1 99420097 1 2 5
429784 1 99429784 1 2 4
416452 1 99416452 1 2 4
426378 1 99426378 1 2 5
423686 1 99423686 1 2 5
419152 1 99419152 1 2 4
409875 1 99409875 1 2 4
431354 1 99431354 1 2 3
423755 1 99423755 1 2 5
418621 1 99418621 1 2 5
402383 1 99402383 1 2 3
424324 1 99424324 1 2 3
402408 1 99402408 1 2 5
434551 1 99434551 1 2 3
401036 1 99401036 1 2 4
430732 1 99430732 1 2 4
412708 1 99412708 1 2 4
424877 1 99424877 1 2 4
436945 1 99436945 1 2 4
403042 1 99403042 1 2 5
415830 1 99415830 1 2 4
400186 1 99400186 1 2 4
425306 1 99425306 1 2 4
408342 1 99408342 1 2 4
422182 1 99422182 1 2 5
418515 1 99418515 1 2 5
400315 1 99400315 1 2 4
436478 1 99436478 1 2 5
427084 1 99427084 1 2 5
415665 1 99415665 1 2 3
407482 1 99407482 1 2 5
424613 1 99424613 1 2 5
424239 1 99424239 1 2 3
420723 1 99420723 1 2 4
406388 1 99406388 1 2 1
430669 1 99430669 1 2 4
426481 1 99426481 1 2 5
421827 1 99421827 1 2 4
422823 1 99422823 1 2 4
433091 1 99433091 1 2 3
431960 1 99431960 1 2 3
436289 1 99436289 1 2 5
417821 1 99417821 1 2 5
404450 1 99404450 1 2 3
426672 1 99426672 1 2 5
410936 1 99410936 1 2 4
416149 1 99416149 1 2 4
403959 1 99403959 1 2 4
408027 1 99408027 1 2 1
406325 1 99406325 1 2 5
430519 1 99430519 1 2 4
415040 1 99415040 1 2 1
414141 1 99414141 1 2 2
422599 1 99422599 1 2 4
412253 1 99412253 1 2 1
405036 1 99405036 1 2 5
419095 1 99419095 1 2 4
409912 1 99409912 1 2 4
413868 1 99413868 1 2 2
412829 1 99412829 1 2 1
421797 1 99421797 1 2 5
435417 1 99435417 1 2 3
413615 1 99413615 1 2 5
409081 1 99409081 1 2 4
404197 1 99404197 1 2 4
410628 1 99410628 1 2 3
402086 1 99402086 1 2 3
409166 1 99409166 1 2 3
414147 1 99414147 1 2 5
407233 1 99407233 1 2 4
418972 1 99418972 1 2 4
418021 1 99418021 1 2 3
405379 1 99405379 1 2 1
429850 1 99429850 1 2 4
407407 1 99407407 1 2 3
428921 1 99428921 1 2 4
414063 1 99414063 1 2 4
403655 1 99403655 1 2 5
435557 1 99435557 1 2 5
400569 1 99400569 1 2 1
412026 1 99412026 1 2 5
429648 1 99429648 1 2 4
432840 1 99432840 1 2 2
400057 1 99400057 1 2 3
410693 1 99410693 1 2 5
432741 1 99432741 1 2 3
419228 1 99419228 1 2 4
416731 1 99416731 1 2 4
410479 1 99410479 1 2 4
411734 1 99411734 1 2 4
406524 1 99406524 1 2 3
403652 1 99403652 1 2 4
431914 1 99431914 1 2 3
402606 1 99402606 1 2 5
402942 1 99402942 1 2 5
401654 1 99401654 1 2 5
421893 1 99421893 1 2 5
407524 1 99407524 1 2 1
402867 1 99402867 1 2 3
407347 1 99407347 1 2 3
415925 1 99415925 1 2 5
409450 1 99409450 1 2 2
402109 1 99402109 1 2 3
416645 1 99416645 1 2 3
430863 1 99430863 1 2 3
408992 1 99408992 1 2 3
408185 1 99408185 1 2 1
435898 1 99435898 1 2 5
427365 1 99427365 1 2 5
427651 1 99427651 1 2 5
412418 1 99412418 1 2 4
426001 1 99426001 1 2 5
431349 1 99431349 1 2 3
424617 1 99424617 1 2 5
436526 1 99436526 1 2 4
407463 1 99407463 1 2 5
405760 1 99405760 1 2 5
415025 1 99415025 1 2 4
408298 1 99408298 1 2 4
405818 1 99405818 1 2 4
426823 1 99426823 1 2 5
402217 1 99402217 1 2 3
401104 1 99401104 1 2 5
424357 1 99424357 1 2 4
404401 1 99404401 1 2 3
414987 1 99414987 1 2 3
424092 1 99424092 1 2 5
418272 1 99418272 1 2 5
426640 1 99426640 1 2 4
405283 1 99405283 1 2 4
412983 1 99412983 1 2 3
406648 1 99406648 1 2 1
422972 1 99422972 1 2 4
427081 1 99427081 1 2 5
404381 1 99404381 1 2 3
403531 1 99403531 1 2 1
432636 1 99432636 1 2 5
404375 1 99404375 1 2 3
405173 1 99405173 1 2 4
432681 1 99432681 1 2 2
410970 1 99410970 1 2 4
405300 1 99405300 1 2 2
435266 1 99435266 1 2 5
411576 1 99411576 1 2 3
411563 1 99411563 1 2 1
436349 1 99436349 1 2 2
429662 1 99429662 1 2 5
414145 1 99414145 1 2 1
436831 1 99436831 1 2 4
404360 1 99404360 1 2 3
421660 1 99421660 1 2 4
400470 1 99400470 1 2 1
405255 1 99405255 1 2 5
432302 1 99432302 1 2 4
435068 1 99435068 1 2 4
425583 1 99425583 1 2 3
412492 1 99412492 1 2 5
413836 1 99413836 1 2 3
416594 1 99416594 1 2 1
433281 1 99433281 1 2 4
408445 1 99408445 1 2 4
420095 1 99420095 1 2 4
402666 1 99402666 1 2 4
418273 1 99418273 1 2 4
408603 1 99408603 1 2 5
410875 1 99410875 1 2 1
402826 1 99402826 1 2 5
418960 1 99418960 1 2 5
433650 1 99433650 1 2 3
419783 1 99419783 1 2 5
412389 1 99412389 1 2 5
400538 1 99400538 1 2 5
428044 1 99428044 1 2 5
410551 1 99410551 1 2 5
407469 1 99407469 1 2 4
414056 1 99414056 1 2 4
422577 1 99422577 1 2 5
401417 1 99401417 1 2 5
408146 1 99408146 1 2 2
406582 1 99406582 1 2 2
413179 1 99413179 1 2 1
404666 1 99404666 1 2 3
413376 1 99413376 1 2 3
437254 1 99437254 1 2 5
407152 1 99407152 1 2 1
422555 1 99422555 1 2 5
412400 1 99412400 1 2 1
422433 1 99422433 1 2 3
400190 1 99400190 1 2 3
410682 1 99410682 1 2 4
426660 1 99426660 1 2 4
426099 1 99426099 1 2 5
407194 1 99407194 1 2 1
424833 1 99424833 1 2 3
421965 1 99421965 1 2 5
425004 1 99425004 1 2 4
407516 1 99407516 1 2 4
419893 1 99419893 1 2 4
400486 1 99400486 1 2 3
419118 1 99419118 1 2 5
415069 1 99415069 1 2 3
412662 1 99412662 1 2 4
413122 1 99413122 1 2 4
401831 1 99401831 1 2 5
402102 1 99402102 1 2 4
415179 1 99415179 1 2 3
434725 1 99434725 1 2 3
417298 1 99417298 1 2 4
400154 1 99400154 1 2 2
427808 1 99427808 1 2 3
419143 1 99419143 1 2 5
404324 1 99404324 1 2 1
433670 1 99433670 1 2 5
435310 1 99435310 1 2 2
419066 1 99419066 1 2 5
431168 1 99431168 1 2 4
407458 1 99407458 1 2 4
403242 1 99403242 1 2 2
412785 1 99412785 1 2 3
405453 1 99405453 1 2 1
402228 1 99402228 1 2 5
411867 1 99411867 1 2 1
417351 1 99417351 1 2 4
424976 1 99424976 1 2 4
420114 1 99420114 1 2 4
432872 1 99432872 1 2 3
410133 1 99410133 1 2 3
426715 1 99426715 1 2 4
423919 1 99423919 1 2 4
404459 1 99404459 1 2 4
425930 1 99425930 1 2 5
423178 1 99423178 1 2 5
435927 1 99435927 1 2 4
419158 1 99419158 1 2 3
410868 1 99410868 1 2 1
425341 1 99425341 1 2 4
419906 1 99419906 1 2 3
435692 1 99435692 1 2 3
406708 1 99406708 1 2 1
409469 1 99409469 1 2 4
427069 1 99427069 1 2 5
405280 1 99405280 1 2 5
415411 1 99415411 1 2 4
404241 1 99404241 1 2 3
430467 1 99430467 1 2 5
402241 1 99402241 1 2 4
420216 1 99420216 1 2 4
416035 1 99416035 1 2 3
410156 1 99410156 1 2 1
414828 1 99414828 1 2 1
416289 1 99416289 1 2 1
422841 1 99422841 1 2 5
400192 1 99400192 1 2 3
412002 1 99412002 1 2 5
406331 1 99406331 1 2 5
429126 1 99429126 1 2 5
434747 1 99434747 1 2 5
423345 1 99423345 1 2 3
408233 1 99408233 1 2 5
424265 1 99424265 1 2 4
404017 1 99404017 1 2 3
434051 1 99434051 1 2 4
406767 1 99406767 1 2 5
432019 1 99432019 1 2 5
407978 1 99407978 1 2 3
413486 1 99413486 1 2 5
401339 1 99401339 1 2 1
414892 1 99414892 1 2 1
426414 1 99426414 1 2 4
433906 1 99433906 1 2 3
436864 1 99436864 1 2 4
409969 1 99409969 1 2 1
427416 1 99427416 1 2 5
410744 1 99410744 1 2 4
437329 1 99437329 1 2 4
427972 1 99427972 1 2 4
432514 1 99432514 1 2 5
436680 1 99436680 1 2 5
412900 1 99412900 1 2 3
421694 1 99421694 1 2 4
413709 1 99413709 1 2 1
423217 1 99423217 1 2 5
432956 1 99432956 1 2 5
429181 1 99429181 1 2 5
425651 1 99425651 1 2 5
406912 1 99406912 1 2 4
429729 1 99429729 1 2 5
402695 1 99402695 1 2 1
402820 1 99402820 1 2 2
434904 1 99434904 1 2 4
413531 1 99413531 1 2 5
429340 1 99429340 1 2 3
416813 1 99416813 1 2 1
414048 1 99414048 1 2 2
404961 1 99404961 1 2 4
407422 1 99407422 1 2 1
414065 1 99414065 1 2 4
408758 1 99408758 1 2 1
428102 1 99428102 1 2 4
418321 1 99418321 1 2 3
433828 1 99433828 1 2 5
429645 1 99429645 1 2 5
420034 1 99420034 1 2 3
427127 1 99427127 1 2 4
436493 1 99436493 1 2 4
413312 1 99413312 1 2 3
413568 1 99413568 1 2 5
432207 1 99432207 1 2 4
406714 1 99406714 1 2 4
408242 1 99408242 1 2 4
423186 1 99423186 1 2 4
402784 1 99402784 1 2 1
409593 1 99409593 1 2 3
424764 1 99424764 1 2 5
418707 1 99418707 1 2 4
429655 1 99429655 1 2 4
412097 1 99412097 1 2 5
425102 1 99425102 1 2 5
409144 1 99409144 1 2 5
436061 1 99436061 1 2 5
400970 1 99400970 1 2 5
425008 1 99425008 1 2 4
411794 1 99411794 1 2 3
416637 1 99416637 1 2 1
417505 1 99417505 1 2 4
415177 1 99415177 1 2 3
418557 1 99418557 1 2 5
427003 1 99427003 1 2 4
400798 1 99400798 1 2 1
417848 1 99417848 1 2 3
412297 1 99412297 1 2 1
433477 1 99433477 1 2 4
428989 1 99428989 1 2 5
429474 1 99429474 1 2 5
433783 1 99433783 1 2 5
401088 1 99401088 1 2 1
424496 1 99424496 1 2 5
431667 1 99431667 1 2 5
402100 1 99402100 1 2 5
411244 1 99411244 1 2 4
427033 1 99427033 1 2 5
437342 1 99437342 1 2 3
434819 1 99434819 1 2 3
434718 1 99434718 1 2 3
416840 1 99416840 1 2 5
432448 1 99432448 1 2 4
402646 1 99402646 1 2 4
403294 1 99403294 1 2 4
402577 1 99402577 1 2 5
408304 1 99408304 1 2 1
434183 1 99434183 1 2 3
408562 1 99408562 1 2 2
431380 1 99431380 1 2 4
432570 1 99432570 1 2 3
425525 1 99425525 1 2 5
430155 1 99430155 1 2 5
408924 1 99408924 1 2 5
404117 1 99404117 1 2 5
409851 1 99409851 1 2 4
422337 1 99422337 1 2 5
406788 1 99406788 1 2 5
434099 1 99434099 1 2 5
414324 1 99414324 1 2 5
405044 1 99405044 1 2 4
408431 1 99408431 1 2 1
410081 1 99410081 1 2 5
430826 1 99430826 1 2 5
433971 1 99433971 1 2 4
409654 1 99409654 1 2 1
403949 1 99403949 1 2 3
407155 1 99407155 1 2 5
411885 1 99411885 1 2 1
416735 1 99416735 1 2 4
427322 1 99427322 1 2 4
412608 1 99412608 1 2 1
408302 1 99408302 1 2 5
424131 1 99424131 1 2 5
407706 1 99407706 1 2 5
407554 1 99407554 1 2 5
422483 1 99422483 1 2 4
417670 1 99417670 1 2 4
402390 1 99402390 1 2 1
416578 1 99416578 1 2 2
406998 1 99406998 1 2 1
427612 1 99427612 1 2 5
430628 1 99430628 1 2 5
434527 1 99434527 1 2 5
434466 1 99434466 1 2 3
437166 1 99437166 1 2 3
434695 1 99434695 1 2 4
436701 1 99436701 1 2 5
404313 1 99404313 1 2 1
424841 1 99424841 1 2 4
431511 1 99431511 1 2 3
419538 1 99419538 1 2 5
417108 1 99417108 1 2 1
434397 1 99434397 1 2 3
410361 1 99410361 1 2 5
432353 1 99432353 1 2 5
428837 1 99428837 1 2 4
412101 1 99412101 1 2 4
404651 1 99404651 1 2 1
429355 1 99429355 1 2 5
410752 1 99410752 1 2 4
411088 1 99411088 1 2 1
408675 1 99408675 1 2 3
434761 1 99434761 1 2 4
419132 1 99419132 1 2 5
407611 1 99407611 1 2 4
428667 1 99428667 1 2 4
401092 1 99401092 1 2 3
436584 1 99436584 1 2 4
416455 1 99416455 1 2 4
413219 1 99413219 1 2 2
401426 1 99401426 1 2 5
407249 1 99407249 1 2 3
425231 1 99425231 1 2 5
429467 1 99429467 1 2 4
400382 1 99400382 1 2 3
419240 1 99419240 1 2 5
408177 1 99408177 1 2 5
406872 1 99406872 1 2 5
409029 1 99409029 1 2 1
421485 1 99421485 1 2 5
420470 1 99420470 1 2 3
418525 1 99418525 1 2 4
409321 1 99409321 1 2 5
436982 1 99436982 1 2 5
419871 1 99419871 1 2 5
410628 1 99410628 1 2 4
426774 1 99426774 1 2 5
410078 1 99410078 1 2 4
424791 1 99424791 1 2 5
427260 1 99427260 1 2 3
418232 1 99418232 1 2 5
417717 1 99417717 1 2 3
409273 1 99409273 1 2 1
405108 1 99405108 1 2 5
409234 1 99409234 1 2 4
407283 1 99407283 1 2 3
422278 1 99422278 1 2 5
408834 1 99408834 1 2 4
425714 1 99425714 1 2 3
420441 1 99420441 1 2 4
436070 1 99436070 1 2 5
428111 1 99428111 1 2 5
432112 1 99432112 1 2 3
422746 1 99422746 1 2 3
408891 1 99408891 1 2 4
428777 1 99428777 1 2 3
405519 1 99405519 1 2 3
405360 1 99405360 1 2 4
431314 1 99431314 1 2 4
411179 1 99411179 1 2 1
402656 1 99402656 1 2 4
401808 1 99401808 1 2 4
408773 1 99408773 1 2 2
412893 1 99412893 1 2 3
405979 1 99405979 1 2 4
434594 1 99434594 1 2 3
433506 1 99433506 1 2 5
428383 1 99428383 1 2 4
416895 1 99416895 1 2 4
412182 1 99412182 1 2 4
410619 1 99410619 1 2 5
419043 1 99419043 1 2 4
404409 1 99404409 1 2 4
401713 1 99401713 1 2 1
429170 1 99429170 1 2 5
425882 1 99425882 1 2 5
403541 1 99403541 1 2 5
414238 1 99414238 1 2 4
413898 1 99413898 1 2 4
406602 1 99406602 1 2 3
420332 1 99420332 1 2 5
409395 1 99409395 1 2 1
416494 1 99416494 1 2 1
408034 1 99408034 1 2 4
412120 1 99412120 1 2 1
404746 1 99404746 1 2 1
409488 1 99409488 1 2 2
432727 1 99432727 1 2 5
424556 1 99424556 1 2 4
411226 1 99411226 1 2 1
424738 1 99424738 1 2 4
419280 1 99419280 1 2 4
431899 1 99431899 1 2 4
409928 1 99409928 1 2 4
415418 1 99415418 1 2 1
411367 1 99411367 1 2 1
435181 1 99435181 1 2 4
408436 1 99408436 1 2 4
431294 1 99431294 1 2 3
428820 1 99428820 1 2 4
408670 1 99408670 1 2 5
428796 1 99428796 1 2 5
419841 1 99419841 1 2 4
408652 1 99408652 1 2 1
406408 1 99406408 1 2 5
431624 1 99431624 1 2 5
401873 1 99401873 1 2 4
430180 1 99430180 1 2 5
406479 1 99406479 1 2 5
416182 1 99416182 1 2 3
421501 1 99421501 1 2 4
410648 1 99410648 1 2 4
419337 1 99419337 1 2 5
416281 1 99416281 1 2 3
410688 1 99410688 1 2 3
412275 1 99412275 1 2 1
428305 1 99428305 1 2 4
429391 1 99429391 1 2 4
425556 1 99425556 1 2 4
407836 1 99407836 1 2 5
425332 1 99425332 1 2 4
422425 1 99422425 1 2 3
401591 1 99401591 1 2 4
418395 1 99418395 1 2 3
403764 1 99403764 1 2 5
430339 1 99430339 1 2 5
427201 1 99427201 1 2 4
419768 1 99419768 1 2 4
400199 1 99400199 1 2 5
415012 1 99415012 1 2 1
427153 1 99427153 1 2 5
434294 1 99434294 1 2 4
400500 1 99400500 1 2 5
405632 1 99405632 1 2 4
412339 1 99412339 1 2 1
414428 1 99414428 1 2 5
416692 1 99416692 1 2 5
402394 1 99402394 1 2 5
415322 1 99415322 1 2 4
415486 1 99415486 1 2 3
434643 1 99434643 1 2 5
402484 1 99402484 1 2 5
424803 1 99424803 1 2 4
400255 1 99400255 1 2 2
413242 1 99413242 1 2 3
404155 1 99404155 1 2 1
428252 1 99428252 1 2 4
407538 1 99407538 1 2 4
415721 1 99415721 1 2 5
417132 1 99417132 1 2 1
433192 1 99433192 1 2 3
400212 1 99400212 1 2 4
418413 1 99418413 1 2 5
404344 1 99404344 1 2 4
423159 1 99423159 1 2 5
429923 1 99429923 1 2 5
407631 1 99407631 1 2 3
412728 1 99412728 1 2 5
435379 1 99435379 1 2 5
405475 1 99405475 1 2 1
409726 1 99409726 1 2 4
424741 1 99424741 1 2 5
426942 1 99426942 1 2 5
402585 1 99402585 1 2 1
435611 1 99435611 1 2 5
407439 1 99407439 1 2 1
401005 1 99401005 1 2 5
428145 1 99428145 1 2 3
409965 1 99409965 1 2 1
428266 1 99428266 1 2 4
424998 1 99424998 1 2 5
420382 1 99420382 1 2 5
427744 1 99427744 1 2 4
420805 1 99420805 1 2 4
428134 1 99428134 1 2 3
412859 1 99412859 1 2 2
403967 1 99403967 1 2 3
423833 1 99423833 1 2 4
418353 1 99418353 1 2 4
410541 1 99410541 1 2 1
427618 1 99427618 1 2 4
401313 1 99401313 1 2 2
414022 1 99414022 1 2 4
429102 1 99429102 1 2 5
418585 1 99418585 1 2 3
402382 1 99402382 1 2 1
429090 1 99429090 1 2 5
401073 1 99401073 1 2 3
426063 1 99426063 1 2 4
412234 1 99412234 1 2 4
424050 1 99424050 1 2 5
417050 1 99417050 1 2 4
423570 1 99423570 1 2 5
406715 1 99406715 1 2 5
411102 1 99411102 1 2 5
434128 1 99434128 1 2 3
417895 1 99417895 1 2 5
406604 1 99406604 1 2 4
400579 1 99400579 1 2 5
404052 1 99404052 1 2 4
416277 1 99416277 1 2 1
402574 1 99402574 1 2 1
423762 1 99423762 1 2 5
408848 1 99408848 1 2 3
410459 1 99410459 1 2 5
419482 1 99419482 1 2 4
406264 1 99406264 1 2 5
412949 1 99412949 1 2 1
429804 1 99429804 1 2 5
403228 1 99403228 1 2 4
403879 1 99403879 1 2 3
432640 1 99432640 1 2 5
408372 1 99408372 1 2 5
416747 1 99416747 1 2 4
406548 1 99406548 1 2 1
430225 1 99430225 1 2 5
407618 1 99407618 1 2 3
402667 1 99402667 1 2 5
435159 1 99435159 1 2 3
422723 1 99422723 1 2 5
409529 1 99409529 1 2 5
417988 1 99417988 1 2 4
423901 1 99423901 1 2 4
400120 1 99400120 1 2 4
405943 1 99405943 1 2 5
400108 1 99400108 1 2 3
404861 1 99404861 1 2 2
434469 1 99434469 1 2 2
415088 1 99415088 1 2 5
428439 1 99428439 1 2 5
409460 1 99409460 1 2 1
416442 1 99416442 1 2 1
403212 1 99403212 1 2 4
432473 1 99432473 1 2 2
420313 1 99420313 1 2 4
435824 1 99435824 1 2 4
406314 1 99406314 1 2 4
408951 1 99408951 1 2 4
417437 1 99417437 1 2 5
406953 1 99406953 1 2 4
404231 1 99404231 1 2 1
421389 1 99421389 1 2 4
422405 1 99422405 1 2 5
434149 1 99434149 1 2 5
410866 1 99410866 1 2 3
413656 1 99413656 1 2 5
400068 1 99400068 1 2 2
426933 1 99426933 1 2 5
434330 1 99434330 1 2 5
432101 1 99432101 1 2 2
408939 1 99408939 1 2 5
435195 1 99435195 1 2 5
404385 1 99404385 1 2 4
400987 1 99400987 1 2 4
426238 1 99426238 1 2 5
435777 1 99435777 1 2 5
422590 1 99422590 1 2 5
405224 1 99405224 1 2 2
418116 1 99418116 1 2 5
415336 1 99415336 1 2 2
413471 1 99413471 1 2 5
422116 1 99422116 1 2 3
406545 1 99406545 1 2 2
428098 1 99428098 1 2 5
408920 1 99408920 1 2 3
406140 1 99406140 1 2 4
412441 1 99412441 1 2 5
400112 1 99400112 1 2 1
413316 1 99413316 1 2 4
410528 1 99410528 1 2 1
420682 1 99420682 1 2 5
405242 1 99405242 1 2 3
403441 1 99403441 1 2 4
422160 1 99422160 1 2 3
425007 1 99425007 1 2 4
427626 1 99427626 1 2 5
424626 1 99424626 1 2 4
405753 1 99405753 1 2 3
434561 1 99434561 1 2 4
409398 1 99409398 1 2 4
430414 1 99430414 1 2 3
412090 1 99412090 1 2 4
403692 1 99403692 1 2 1
414231 1 99414231 1 2 4
433549 1 99433549 1 2 5
408511 1 99408511 1 2 5
423800 1 99423800 1 2 5
403336 1 99403336 1 2 5
408960 1 99408960 1 2 3
400786 1 99400786 1 2 1
414166 1 99414166 1 2 5
433196 1 99433196 1 2 3
425950 1 99425950 1 2 4
408231 1 99408231 1 2 4
408198 1 99408198 1 2 1
434414 1 99434414 1 2 4
408320 1 99408320 1 2 1
435603 1 99435603 1 2 5
416244 1 99416244 1 2 3
408965 1 99408965 1 2 4
410858 1 99410858 1 2 4
429040 1 99429040 1 2 5
423895 1 99423895 1 2 4
429604 1 99429604 1 2 5
432493 1 99432493 1 2 4
416344 1 99416344 1 2 4
414560 1 99414560 1 2 4
432841 1 99432841 1 2 3
400320 1 99400320 1 2 2
400183 1 99400183 1 2 3
427545 1 99427545 1 2 5
435326 1 99435326 1 2 4
405856 1 99405856 1 2 3
411132 1 99411132 1 2 1
427601 1 99427601 1 2 5
419545 1 99419545 1 2 5
431853 1 99431853 1 2 4
400828 1 99400828 1 2 1
415531 1 99415531 1 2 3
430764 1 99430764 1 2 4
407368 1 99407368 1 2 4
425290 1 99425290 1 2 3
423222 1 99423222 1 2 3
400636 1 99400636 1 2 5
413224 1 99413224 1 2 1
410432 1 99410432 1 2 4
430290 1 99430290 1 2 5
411327 1 99411327 1 2 3
418131 1 99418131 1 2 5
404636 1 99404636 1 2 4
422128 1 99422128 1 2 4
405557 1 99405557 1 2 4
424842 1 99424842 1 2 5
406646 1 99406646 1 2 3
417322 1 99417322 1 2 1
403270 1 99403270 1 2 1
424057 1 99424057 1 2 5
432987 1 99432987 1 2 3
433385 1 99433385 1 2 5
434674 1 99434674 1 2 5
408364 1 99408364 1 2 4
436089 1 99436089 1 2 5
401747 1 99401747 1 2 5
416984 1 99416984 1 2 4
408572 1 99408572 1 2 1
434058 1 99434058 1 2 5
403803 1 99403803 1 2 5
400458 1 99400458 1 2 3
405765 1 99405765 1 2 3
410694 1 99410694 1 2 4
419210 1 99419210 1 2 4
409995 1 99409995 1 2 4
400356 1 99400356 1 2 4
410273 1 99410273 1 2 4
402755 1 99402755 1 2 1
406405 1 99406405 1 2 5
403891 1 99403891 1 2 3
436340 1 99436340 1 2 5
415160 1 99415160 1 2 3
429769 1 99429769 1 2 5
435922 1 99435922 1 2 4
423768 1 99423768 1 2 5
430590 1 99430590 1 2 5
406022 1 99406022 1 2 2
406789 1 99406789 1 2 5
407462 1 99407462 1 2 5
420168 1 99420168 1 2 5
433461 1 99433461 1 2 2
427694 1 99427694 1 2 5
405796 1 99405796 1 2 1
402316 1 99402316 1 2 1
419415 1 99419415 1 2 5
427144 1 99427144 1 2 4
426462 1 99426462 1 2 5
426212 1 99426212 1 2 5
412247 1 99412247 1 2 1
433565 1 99433565 1 2 5
420656 1 99420656 1 2 3
403046 1 99403046 1 2 5
427693 1 99427693 1 2 5
407176 1 99407176 1 2 2
432691 1 99432691 1 2 5
415612 1 99415612 1 2 1
429956 1 99429956 1 2 4
415145 1 99415145 1 2 4
407153 1 99407153 1 2 1
407047 1 99407047 1 2 3
429600 1 99429600 1 2 5
419697 1 99419697 1 2 4
402605 1 99402605 1 2 5
411916 1 99411916 1 2 4
421682 1 99421682 1 2 5
425762 1 99425762 1 2 5
412309 1 99412309 1 2 1
419686 1 99419686 1 2 3
431391 1 99431391 1 2 5
423168 1 99423168 1 2 4
424725 1 99424725 1 2 5
422092 1 99422092 1 2 4
404089 1 99404089 1 2 3
426041 1 99426041 1 2 5
433078 1 99433078 1 2 2
405478 1 99405478 1 2 2
411151 1 99411151 1 2 1
429915 1 99429915 1 2 5
411047 1 99411047 1 2 4
425057 1 99425057 1 2 4
422847 1 99422847 1 2 5
403733 1 99403733 1 2 4
423385 1 99423385 1 2 5
411460 1 99411460 1 2 1
414914 1 99414914 1 2 1
404997 1 99404997 1 2 1
421437 1 99421437 1 2 4
432906 1 99432906 1 2 4
425137 1 99425137 1 2 5
436935 1 99436935 1 2 3
430272 1 99430272 1 2 3
424225 1 99424225 1 2 4
402962 1 99402962 1 2 1
422871 1 99422871 1 2 5
409595 1 99409595 1 2 4
403236 1 99403236 1 2 5
428693 1 99428693 1 2 5
410137 1 99410137 1 2 3
404698 1 99404698 1 2 4
404581 1 99404581 1 2 4
423195 1 99423195 1 2 4
436091 1 99436091 1 2 3
425403 1 99425403 1 2 5
417422 1 99417422 1 2 4
433902 1 99433902 1 2 4
405488 1 99405488 1 2 3
413899 1 99413899 1 2 5
410027 1 99410027 1 2 1
410311 1 99410311 1 2 1
431080 1 99431080 1 2 4
419933 1 99419933 1 2 4
431151 1 99431151 1 2 5
403972 1 99403972 1 2 1
421757 1 99421757 1 2 5
420443 1 99420443 1 2 5
433731 1 99433731 1 2 5
414085 1 99414085 1 2 5
434795 1 99434795 1 2 3
405102 1 99405102 1 2 5
421186 1 99421186 1 2 5
404032 1 99404032 1 2 1
435484 1 99435484 1 2 3
420224 1 99420224 1 2 4
403157 1 99403157 1 2 5
421996 1 99421996 1 2 5
402169 1 99402169 1 2 5
426449 1 99426449 1 2 2
416727 1 99416727 1 2 5
429874 1 99429874 1 2 5
429651 1 99429651 1 2 4
402925 1 99402925 1 2 4
419693 1 99419693 1 2 5
421329 1 99421329 1 2 3
403758 1 99403758 1 2 5
402672 1 99402672 1 2 3
402909 1 99402909 1 2 4
433903 1 99433903 1 2 5
430031 1 99430031 1 2 4
419881 1 99419881 1 2 4
431043 1 99431043 1 2 5
435857 1 99435857 1 2 5
408128 1 99408128 1 2 4
412031 1 99412031 1 2 4
432800 1 99432800 1 2 5
428657 1 99428657 1 2 4
409160 1 99409160 1 2 4
403957 1 99403957 1 2 1
432991 1 99432991 1 2 4
418246 1 99418246 1 2 4
413212 1 99413212 1 2 5
415237 1 99415237 1 2 3
403201 1 99403201 1 2 3
434759 1 99434759 1 2 4
405411 1 99405411 1 2 3
415068 1 99415068 1 2 5
417318 1 99417318 1 2 5
417154 1 99417154 1 2 4
406381 1 99406381 1 2 5
434843 1 99434843 1 2 3
400001 1 99400001 1 2 3
403288 1 99403288 1 2 5
417441 1 99417441 1 2 4
424012 1 99424012 1 2 5
418522 1 99418522 1 2 4
413504 1 99413504 1 2 4
413039 1 99413039 1 2 5
431300 1 99431300 1 2 5
417795 1 99417795 1 2 3
400811 1 99400811 1 2 3
422117 1 99422117 1 2 5
401443 1 99401443 1 2 4
418731 1 99418731 1 2 3
427196 1 99427196 1 2 4
405772 1 99405772 1 2 1
408097 1 99408097 1 2 1
423402 1 99423402 1 2 5
424728 1 99424728 1 2 5
402751 1 99402751 1 2 5
432771 1 99432771 1 2 5
412372 1 99412372 1 2 4
410587 1 99410587 1 2 5
434023 1 99434023 1 2 3
424994 1 99424994 1 2 5
424024 1 99424024 1 2 4
434332 1 99434332 1 2 3
435392 1 99435392 1 2 5
430921 1 99430921 1 2 4
414850 1 99414850 1 2 4
428649 1 99428649 1 2 3
402809 1 99402809 1 2 4
418538 1 99418538 1 2 4
430436 1 99430436 1 2 3
431303 1 99431303 1 2 5
432702 1 99432702 1 2 2
411925 1 99411925 1 2 3
436873 1 99436873 1 2 4
406752 1 99406752 1 2 4
406573 1 99406573 1 2 5
420671 1 99420671 1 2 5
423716 1 99423716 1 2 4
412325 1 99412325 1 2 1
407496 1 99407496 1 2 4
403335 1 99403335 1 2 2
433483 1 99433483 1 2 5
425796 1 99425796 1 2 4
400323 1 99400323 1 2 1
426325 1 99426325 1 2 4
420079 1 99420079 1 2 4
407703 1 99407703 1 2 1
413828 1 99413828 1 2 1
429179 1 99429179 1 2 4
406099 1 99406099 1 2 1
436098 1 99436098 1 2 4
421704 1 99421704 1 2 4
430806 1 99430806 1 2 5
425986 1 99425986 1 2 5
421856 1 99421856 1 2 4
401530 1 99401530 1 2 1
413337 1 99413337 1 2 1
416309 1 99416309 1 2 1
424369 1 99424369 1 2 4
433403 1 99433403 1 2 2
415774 1 99415774 1 2 1
413254 1 99413254 1 2 4
414543 1 99414543 1 2 5
421795 1 99421795 1 2 5
411116 1 99411116 1 2 3
414634 1 99414634 1 2 3
414744 1 99414744 1 2 4
418539 1 99418539 1 2 4
405465 1 99405465 1 2 5
436330 1 99436330 1 2 4
407687 1 99407687 1 2 4
423069 1 99423069 1 2 4
428646 1 99428646 1 2 5
425485 1 99425485 1 2 4
433657 1 99433657 1 2 5
422834 1 99422834 1 2 4
415509 1 99415509 1 2 4
403574 1 99403574 1 2 3
403455 1 99403455 1 2 4
427038 1 99427038 1 2 4
425588 1 99425588 1 2 5
415164 1 99415164 1 2 2
428945 1 99428945 1 2 4
402689 1 99402689 1 2 1
424875 1 99424875 1 2 5
414950 1 99414950 1 2 4
432558 1 99432558 1 2 5
405032 1 99405032 1 2 5
404001 1 99404001 1 2 4
410702 1 99410702 1 2 5
435274 1 99435274 1 2 4
427277 1 99427277 1 2 5
415876 1 99415876 1 2 3
419100 1 99419100 1 2 5
421235 1 99421235 1 2 5
400568 1 99400568 1 2 5
408071 1 99408071 1 2 5
425804 1 99425804 1 2 4
413802 1 99413802 1 2 4
405554 1 99405554 1 2 3
403016 1 99403016 1 2 1
407346 1 99407346 1 2 3
418535 1 99418535 1 2 5
410934 1 99410934 1 2 4
418719 1 99418719 1 2 4
403678 1 99403678 1 2 5
401478 1 99401478 1 2 1
418819 1 99418819 1 2 4
415924 1 99415924 1 2 3
401177 1 99401177 1 2 5
401956 1 99401956 1 2 3
406650 1 99406650 1 2 4
402784 1 99402784 1 2 1
403811 1 99403811 1 2 1
433964 1 99433964 1 2 4
429411 1 99429411 1 2 5
414376 1 99414376 1 2 5
424213 1 99424213 1 2 5
428033 1 99428033 1 2 5
409285 1 99409285 1 2 3
437186 1 99437186 1 2 3
427828 1 99427828 1 2 5
426506 1 99426506 1 2 5
421890 1 99421890 1 2 4
416874 1 99416874 1 2 4
406204 1 99406204 1 2 4
422080 1 99422080 1 2 5
411796 1 99411796 1 2 5
428005 1 99428005 1 2 4
430714 1 99430714 1 2 5
407118 1 99407118 1 2 3
433133 1 99433133 1 2 2
408471 1 99408471 1 2 3
404079 1 99404079 1 2 4
402301 1 99402301 1 2 1
429601 1 99429601 1 2 5
408736 1 99408736 1 2 5
404415 1 99404415 1 2 4
410730 1 99410730 1 2 1
428980 1 99428980 1 2 5
428563 1 99428563 1 2 5
411555 1 99411555 1 2 5
419548 1 99419548 1 2 4
412346 1 99412346 1 2 1
400908 1 99400908 1 2 3
405696 1 99405696 1 2 4
422578 1 99422578 1 2 4
430917 1 99430917 1 2 4
431933 1 99431933 1 2 4
425685 1 99425685 1 2 5
419742 1 99419742 1 2 5
409556 1 99409556 1 2 1
401024 1 99401024 1 2 1
401039 1 99401039 1 2 5
430186 1 99430186 1 2 5
410429 1 99410429 1 2 5
404794 1 99404794 1 2 5
401659 1 99401659 1 2 3
413689 1 99413689 1 2 4
409803 1 99409803 1 2 4
411820 1 99411820 1 2 3
409743 1 99409743 1 2 1
419638 1 99419638 1 2 4
406100 1 99406100 1 2 1
421992 1 99421992 1 2 4
415230 1 99415230 1 2 4
428003 1 99428003 1 2 4
423059 1 99423059 1 2 3
412763 1 99412763 1 2 1
424937 1 99424937 1 2 4
423556 1 99423556 1 2 4
412789 1 99412789 1 2 5
421575 1 99421575 1 2 4
421725 1 99421725 1 2 5
425613 1 99425613 1 2 5
400598 1 99400598 1 2 1
430884 1 99430884 1 2 1
427105 1 99427105 1 2 5
435748 1 99435748 1 2 4
422421 1 99422421 1 2 5
431093 1 99431093 1 2 4
424106 1 99424106 1 2 5
411372 1 99411372 1 2 2
417825 1 99417825 1 2 4
436954 1 99436954 1 2 5
431045 1 99431045 1 2 5
408805 1 99408805 1 2 4
434999 1 99434999 1 2 4
407310 1 99407310 1 2 1
433441 1 99433441 1 2 4
416978 1 99416978 1 2 1
436104 1 99436104 1 2 5
418132 1 99418132 1 2 4
417739 1 99417739 1 2 4
427549 1 99427549 1 2 3
413848 1 99413848 1 2 1
415123 1 99415123 1 2 3
435813 1 99435813 1 2 4
401149 1 99401149 1 2 4
436012 1 99436012 1 2 5
412493 1 99412493 1 2 1
411462 1 99411462 1 2 1
410240 1 99410240 1 2 3
427694 1 99427694 1 2 4
407726 1 99407726 1 2 5
427912 1 99427912 1 2 3
403229 1 99403229 1 2 2
401238 1 99401238 1 2 5
419911 1 99419911 1 2 4
422549 1 99422549 1 2 5
434986 1 99434986 1 2 5
427225 1 99427225 1 2 2
414506 1 99414506 1 2 5
411221 1 99411221 1 2 5
434005 1 99434005 1 2 3
402261 1 99402261 1 2 4
401063 1 99401063 1 2 5
416485 1 99416485 1 2 1
413595 1 99413595 1 2 1
433108 1 99433108 1 2 4
420427 1 99420427 1 2 5
406023 1 99406023 1 2 2
422010 1 99422010 1 2 5
400079 1 99400079 1 2 1
400468 1 99400468 1 2 5
424991 1 99424991 1 2 4
429719 1 99429719 1 2 5
422410 1 99422410 1 2 5
409603 1 99409603 1 2 1
411964 1 99411964 1 2 5
414842 1 99414842 1 2 4
415809 1 99415809 1 2 3
419435 1 99419435 1 2 5
407656 1 99407656 1 2 4
402908 1 99402908 1 2 4
428112 1 99428112 1 2 4
401214 1 99401214 1 2 4
433328 1 99433328 1 2 3
422819 1 99422819 1 2 5
416700 1 99416700 1 2 2
428805 1 99428805 1 2 5
434886 1 99434886 1 2 3
410476 1 99410476 1 2 3
410502 1 99410502 1 2 1
414239 1 99414239 1 2 1
424956 1 99424956 1 2 5
405321 1 99405321 1 2 4
403499 1 99403499 1 2 1
433598 1 99433598 1 2 3
409415 1 99409415 1 2 1
406882 1 99406882 1 2 5
404890 1 99404890 1 2 5
425803 1 99425803 1 2 4
414776 1 99414776 1 2 5
407985 1 99407985 1 2 1
434650 1 99434650 1 2 5
428106 1 99428106 1 2 5
407585 1 99407585 1 2 5
406340 1 99406340 1 2 1
428749 1 99428749 1 2 5
421599 1 99421599 1 2 5
401752 1 99401752 1 2 1
434160 1 99434160 1 2 5
424482 1 99424482 1 2 4
416037 1 99416037 1 2 2
409595 1 99409595 1 2 2
411801 1 99411801 1 2 3
420968 1 99420968 1 2 4
425821 1 99425821 1 2 4
418634 1 99418634 1 2 4
410195 1 99410195 1 2 5
417528 1 99417528 1 2 5
420908 1 99420908 1 2 4
426062 1 99426062 1 2 3
422634 1 99422634 1 2 5
435799 1 99435799 1 2 5
402724 1 99402724 1 2 3
403165 1 99403165 1 2 4
430862 1 99430862 1 2 3
416671 1 99416671 1 2 3
403345 1 99403345 1 2 3
416892 1 99416892 1 2 4
411945 1 99411945 1 2 4
433174 1 99433174 1 2 4
431085 1 99431085 1 2 5
425939 1 99425939 1 2 5
429519 1 99429519 1 2 4
422784 1 99422784 1 2 5
403724 1 99403724 1 2 4
401155 1 99401155 1 2 1
432508 1 99432508 1 2 2
411706 1 99411706 1 2 5
431646 1 99431646 1 2 3
415849 1 99415849 1 2 1
406927 1 99406927 1 2 1
411478 1 99411478 1 2 2
434454 1 99434454 1 2 5
401925 1 99401925 1 2 4
420214 1 99420214 1 2 4
415246 1 99415246 1 2 3
426272 1 99426272 1 2 5
426879 1 99426879 1 2 4
431321 1 99431321 1 2 4
411457 1 99411457 1 2 4
419719 1 99419719 1 2 5
434948 1 99434948 1 2 5
424023 1 99424023 1 2 5
427201 1 99427201 1 2 5
417612 1 99417612 1 2 5
436531 1 99436531 1 2 5
405935 1 99405935 1 2 3
405218 1 99405218 1 2 3
434545 1 99434545 1 2 4
435407 1 99435407 1 2 4
434515 1 99434515 1 2 4
425299 1 99425299 1 2 4
418098 1 99418098 1 2 5
411833 1 99411833 1 2 5
407387 1 99407387 1 2 5
411058 1 99411058 1 2 4
403351 1 99403351 1 2 5
408003 1 99408003 1 2 4
408445 1 99408445 1 2 2
427793 1 99427793 1 2 4
405709 1 99405709 1 2 2
416975 1 99416975 1 2 4
419615 1 99419615 1 2 3
429858 1 99429858 1 2 3
429974 1 99429974 1 2 4
424930 1 99424930 1 2 5
400943 1 99400943 1 2 4
419876 1 99419876 1 2 3
435224 1 99435224 1 2 4
402507 1 99402507 1 2 2
409219 1 99409219 1 2 3
430974 1 99430974 1 2 3
411954 1 99411954 1 2 2
435651 1 99435651 1 2 3
411171 1 99411171 1 2 1
414512 1 99414512 1 2 3
424087 1 99424087 1 2 5
423306 1 99423306 1 2 5
428679 1 99428679 1 2 4
427958 1 99427958 1 2 4
405460 1 99405460 1 2 3
405049 1 99405049 1 2 4
409954 1 99409954 1 2 5
426534 1 99426534 1 2 5
421456 1 99421456 1 2 5
400530 1 99400530 1 2 5
424576 1 99424576 1 2 5
426972 1 99426972 1 2 5
417347 1 99417347 1 2 5
433868 1 99433868 1 2 5
430088 1 99430088 1 2 5
405378 1 99405378 1 2 3
409963 1 99409963 1 2 1
413457 1 99413457 1 2 5
415073 1 99415073 1 2 5
410104 1 99410104 1 2 2
404982 1 99404982 1 2 3
401883 1 99401883 1 2 3
427853 1 99427853 1 2 5
412941 1 99412941 1 2 1
429595 1 99429595 1 2 4
419930 1 99419930 1 2 5
422330 1 99422330 1 2 4
420308 1 99420308 1 2 5
412662 1 99412662 1 2 1
428509 1 99428509 1 2 5
409128 1 99409128 1 2 4
407484 1 99407484 1 2 5
410044 1 99410044 1 2 4
409757 1 99409757 1 2 1
410289 1 99410289 1 2 5
432479 1 99432479 1 2 2
424433 1 99424433 1 2 4
428675 1 99428675 1 2 3
423427 1 99423427 1 2 5
402953 1 99402953 1 2 5
406517 1 99406517 1 2 3
419252 1 99419252 1 2 4
400447 1 99400447 1 2 3
420459 1 99420459 1 2 4
437236 1 99437236 1 2 5
429721 1 99429721 1 2 4
418688 1 99418688 1 2 5
404428 1 99404428 1 2 3
417003 1 99417003 1 2 1
437099 1 99437099 1 2 4
412952 1 99412952 1 2 1
400883 1 99400883 1 2 3
418828 1 99418828 1 2 2
407226 1 99407226 1 2 3
406850 1 99406850 1 2 1
415249 1 99415249 1 2 5
400964 1 99400964 1 2 1
414326 1 99414326 1 2 5
428057 1 99428057 1 2 5
411415 1 99411415 1 2 5
415585 1 99415585 1 2 4
419952 1 99419952 1 2 4
407679 1 99407679 1 2 4
416914 1 99416914 1 2 4
423796 1 99423796 1 2 4
406544 1 99406544 1 2 3
428261 1 99428261 1 2 5
402894 1 99402894 1 2 1
427985 1 99427985 1 2 4
419094 1 99419094 1 2 4
403726 1 99403726 1 2 4
432802 1 99432802 1 2 4
410031 1 99410031 1 2 4
402907 1 99402907 1 2 2
433804 1 99433804 1 2 5
413462 1 99413462 1 2 1
417105 1 99417105 1 2 4
400275 1 99400275 1 2 1
430453 1 99430453 1 2 3
406720 1 99406720 1 2 1
432588 1 99432588 1 2 3
416744 1 99416744 1 2 1
436239 1 99436239 1 2 4
417325 1 99417325 1 2 1
409540 1 99409540 1 2 1
415478 1 99415478 1 2 3
405016 1 99405016 1 2 5
436008 1 99436008 1 2 3
428917 1 99428917 1 2 5
411076 1 99411076 1 2 4
404303 1 99404303 1 2 5
414066 1 99414066 1 2 4
417193 1 99417193 1 2 4
426595 1 99426595 1 2 4
411715 1 99411715 1 2 4
426369 1 99426369 1 2 5
411835 1 99411835 1 2 3
425612 1 99425612 1 2 5
409913 1 99409913 1 2 1
414959 1 99414959 1 2 1
434649 1 99434649 1 2 4
411842 1 99411842 1 2 4
432965 1 99432965 1 2 4
429630 1 99429630 1 2 4
407720 1 99407720 1 2 5
427996 1 99427996 1 2 3
419497 1 99419497 1 2 4
420609 1 99420609 1 2 5
400279 1 99400279 1 2 1
436983 1 99436983 1 2 2
411103 1 99411103 1 2 5
400670 1 99400670 1 2 4
420536 1 99420536 1 2 4
428189 1 99428189 1 2 4
434765 1 99434765 1 2 4
404249 1 99404249 1 2 4
424775 1 99424775 1 2 4
415733 1 99415733 1 2 1
420371 1 99420371 1 2 5
422437 1 99422437 1 2 3
400616 1 99400616 1 2 1
436245 1 99436245 1 2 5
421384 1 99421384 1 2 4
417635 1 99417635 1 2 4
428578 1 99428578 1 2 4
413937 1 99413937 1 2 1
434630 1 99434630 1 2 5
423279 1 99423279 1 2 4
422775 1 99422775 1 2 5
413333 1 99413333 1 2 3
413977 1 99413977 1 2 1
406065 1 99406065 1 2 1
417639 1 99417639 1 2 1
436990 1 99436990 1 2 4
425478 1 99425478 1 2 5
432528 1 99432528 1 2 5
428453 1 99428453 1 2 5
409161 1 99409161 1 2 1
418092 1 99418092 1 2 5
434842 1 99434842 1 2 4
429558 1 99429558 1 2 5
432634 1 99432634 1 2 2
422214 1 99422214 1 2 5
431876 1 99431876 1 2 3
412469 1 99412469 1 2 2
417932 1 99417932 1 2 4
404218 1 99404218 1 2 3
430845 1 99430845 1 2 5
421564 1 99421564 1 2 4
423705 1 99423705 1 2 4
404734 1 99404734 1 2 3
415937 1 99415937 1 2 1
424283 1 99424283 1 2 4
421063 1 99421063 1 2 4
411650 1 99411650 1 2 4
418439 1 99418439 1 2 4
436703 1 99436703 1 2 4
408921 1 99408921 1 2 4
401286 1 99401286 1 2 4
403728 1 99403728 1 2 4
419414 1 99419414 1 2 4
421683 1 99421683 1 2 3
406484 1 99406484 1 2 1
429967 1 99429967 1 2 5
402636 1 99402636 1 2 4
422119 1 99422119 1 2 4
431276 1 99431276 1 2 5
401638 1 99401638 1 2 5
425825 1 99425825 1 2 5
424553 1 99424553 1 2 4
414750 1 99414750 1 2 1
424649 1 99424649 1 2 5
427911 1 99427911 1 2 5
426088 1 99426088 1 2 4
410052 1 99410052 1 2 5
431715 1 99431715 1 2 4
424026 1 99424026 1 2 3
402866 1 99402866 1 2 3
421762 1 99421762 1 2 3
405126 1 99405126 1 2 1
405620 1 99405620 1 2 1
404040 1 99404040 1 2 5
420792 1 99420792 1 2 3
406835 1 99406835 1 2 1
404896 1 99404896 1 2 4
404449 1 99404449 1 2 3
434764 1 99434764 1 2 5
403038 1 99403038 1 2 3
405347 1 99405347 1 2 1
420200 1 99420200 1 2 4
415934 1 99415934 1 2 4
409141 1 99409141 1 2 1
414018 1 99414018 1 2 5
412487 1 99412487 1 2 4
431638 1 99431638 1 2 5
433561 1 99433561 1 2 5
400142 1 99400142 1 2 2
407032 1 99407032 1 2 4
402256 1 99402256 1 2 4
417406 1 99417406 1 2 5
411368 1 99411368 1 2 5
421844 1 99421844 1 2 4
412792 1 99412792 1 2 1
415248 1 99415248 1 2 1
423679 1 99423679 1 2 4
422063 1 99422063 1 2 3
431916 1 99431916 1 2 2
425373 1 99425373 1 2 5
429439 1 99429439 1 2 3
403394 1 99403394 1 2 5
415477 1 99415477 1 2 3
410581 1 99410581 1 2 5
436013 1 99436013 1 2 4
422895 1 99422895 1 2 3
429583 1 99429583 1 2 4
412465 1 99412465 1 2 3
425927 1 99425927 1 2 4
416868 1 99416868 1 2 5
402129 1 99402129 1 2 4
405844 1 99405844 1 2 4
420121 1 99420121 1 2 4
436632 1 99436632 1 2 4
400151 1 99400151 1 2 3
407495 1 99407495 1 2 1
407920 1 99407920 1 2 1
406814 1 99406814 1 2 3
402151 1 99402151 1 2 1
407124 1 99407124 1 2 3
403878 1 99403878 1 2 1
415673 1 99415673 1 2 4
417302 1 99417302 1 2 5
406332 1 99406332 1 2 3
425488 1 99425488 1 2 4
410907 1 99410907 1 2 1
411145 1 99411145 1 2 5
416894 1 99416894 1 2 4
409482 1 99409482 1 2 5
410105 1 99410105 1 2 2
414288 1 99414288 1 2 5
408130 1 99408130 1 2 5
402180 1 99402180 1 2 5
426901 1 99426901 1 2 4
408850 1 99408850 1 2 3
412971 1 99412971 1 2 4
421385 1 99421385 1 2 4
403632 1 99403632 1 2 1
426813 1 99426813 1 2 5
407126 1 99407126 1 2 4
417617 1 99417617 1 2 4
427999 1 99427999 1 2 3
434685 1 99434685 1 2 3
413354 1 99413354 1 2 3
419366 1 99419366 1 2 4
429944 1 99429944 1 2 4
419048 1 99419048 1 2 5
424983 1 99424983 1 2 4
435518 1 99435518 1 2 3
435409 1 99435409 1 2 3
422935 1 99422935 1 2 3
417537 1 99417537 1 2 4
428089 1 99428089 1 2 4
413829 1 99413829 1 2 4
418708 1 99418708 1 2 5
406749 1 99406749 1 2 5
417906 1 99417906 1 2 3
408515 1 99408515 1 2 3
412096 1 99412096 1 2 1
420253 1 99420253 1 2 4
401726 1 99401726 1 2 4
403757 1 99403757 1 2 3
404070 1 99404070 1 2 3
414716 1 99414716 1 2 4
401895 1 99401895 1 2 5
429851 1 99429851 1 2 4
433584 1 99433584 1 2 3
406269 1 99406269 1 2 4
417807 1 99417807 1 2 5
420254 1 99420254 1 2 4
400141 1 99400141 1 2 4
412876 1 99412876 1 2 1
429162 1 99429162 1 2 5
418901 1 99418901 1 2 4
414869 1 99414869 1 2 4
406382 1 99406382 1 2 5
402474 1 99402474 1 2 5
421124 1 99421124 1 2 4
407441 1 99407441 1 2 3
435030 1 99435030 1 2 4
435613 1 99435613 1 2 3
400185 1 99400185 1 2 1
426962 1 99426962 1 2 5
435671 1 99435671 1 2 4
423124 1 99423124 1 2 5
426404 1 99426404 1 2 3
410531 1 99410531 1 2 4
414431 1 99414431 1 2 4
415836 1 99415836 1 2 1
419802 1 99419802 1 2 5
412323 1 99412323 1 2 3
413866 1 99413866 1 2 4
402999 1 99402999 1 2 3
433438 1 99433438 1 2 4
429814 1 99429814 1 2 5
423984 1 99423984 1 2 3
435853 1 99435853 1 2 4
426726 1 99426726 1 2 4
433037 1 99433037 1 2 3
436360 1 99436360 1 2 5
434923 1 99434923 1 2 3
435796 1 99435796 1 2 4
403420 1 99403420 1 2 4
403808 1 99403808 1 2 5
418371 1 99418371 1 2 5
406093 1 99406093 1 2 3
436541 1 99436541 1 2 3
409879 1 99409879 1 2 1
409998 1 99409998 1 2 2
433368 1 99433368 1 2 4
403273 1 99403273 1 2 2
428398 1 99428398 1 2 5
400202 1 99400202 1 2 1
413555 1 99413555 1 2 1
406217 1 99406217 1 2 5
400325 1 99400325 1 2 5
437027 1 99437027 1 2 5
400193 1 99400193 1 2 1
402835 1 99402835 1 2 1
417969 1 99417969 1 2 5
420925 1 99420925 1 2 5
407367 1 99407367 1 2 4
408589 1 99408589 1 2 1
400853 1 99400853 1 2 3
434040 1 99434040 1 2 5
431518 1 99431518 1 2 3
431708 1 99431708 1 2 3
401896 1 99401896 1 2 1
436428 1 99436428 1 2 2
419327 1 99419327 1 2 4
409087 1 99409087 1 2 5
429544 1 99429544 1 2 5
414482 1 99414482 1 2 5
406312 1 99406312 1 2 4
425233 1 99425233 1 2 3
426117 1 99426117 1 2 5
402641 1 99402641 1 2 5
424851 1 99424851 1 2 4
421742 1 99421742 1 2 5
426285 1 99426285 1 2 4
421023 1 99421023 1 2 5
426784 1 99426784 1 2 4
421100 1 99421100 1 2 5
406328 1 99406328 1 2 1
406163 1 99406163 1 2 3
434688 1 99434688 1 2 4
422476 1 99422476 1 2 4
412221 1 99412221 1 2 3
429989 1 99429989 1 2 5
429707 1 99429707 1 2 4
428026 1 99428026 1 2 5
427741 1 99427741 1 2 4
421482 1 99421482 1 2 4
405727 1 99405727 1 2 3
410341 1 99410341 1 2 2
424099 1 99424099 1 2 5
430449 1 99430449 1 2 5
409326 1 99409326 1 2 2
426387 1 99426387 1 2 5
432163 1 99432163 1 2 5
413630 1 99413630 1 2 1
436036 1 99436036 1 2 4
400022 1 99400022 1 2 2
415590 1 99415590 1 2 1
435538 1 99435538 1 2 3
415409 1 99415409 1 2 3
400506 1 99400506 1 2 1
417256 1 99417256 1 2 1
428829 1 99428829 1 2 4
401455 1 99401455 1 2 5
433771 1 99433771 1 2 3
421567 1 99421567 1 2 4
416776 1 99416776 1 2 3
429199 1 99429199 1 2 4
429235 1 99429235 1 2 4
434169 1 99434169 1 2 5
404738 1 99404738 1 2 4
433404 1 99433404 1 2 4
416386 1 99416386 1 2 2
420356 1 99420356 1 2 5
419492 1 99419492 1 2 4
414277 1 99414277 1 2 5
416753 1 99416753 1 2 4
416020 1 99416020 1 2 2
402038 1 99402038 1 2 2
436757 1 99436757 1 2 5
418757 1 99418757 1 2 4
403604 1 99403604 1 2 5
430774 1 99430774 1 2 5
425748 1 99425748 1 2 4
423837 1 99423837 1 2 3
427587 1 99427587 1 2 5
432331 1 99432331 1 2 4
412804 1 99412804 1 2 5
410278 1 99410278 1 2 4
422828 1 99422828 1 2 5
430798 1 99430798 1 2 5
404049 1 99404049 1 2 5
425399 1 99425399 1 2 4
432251 1 99432251 1 2 3
413478 1 99413478 1 2 4
434590 1 99434590 1 2 3
406334 1 99406334 1 2 1
415192 1 99415192 1 2 1
402338 1 99402338 1 2 1
420936 1 99420936 1 2 4
406720 1 99406720 1 2 5
415014 1 99415014 1 2 5
423017 1 99423017 1 2 4
410926 1 99410926 1 2 1
417232 1 99417232 1 2 1
427920 1 99427920 1 2 4
406115 1 99406115 1 2 3
410468 1 99410468 1 2 3
411470 1 99411470 1 2 1
405250 1 99405250 1 2 4
425878 1 99425878 1 2 5
412543 1 99412543 1 2 5
426920 1 99426920 1 2 5
408908 1 99408908 1 2 2
411861 1 99411861 1 2 1
426066 1 99426066 1 2 5
407281 1 99407281 1 2 5
435474 1 99435474 1 2 4
421639 1 99421639 1 2 4
414374 1 99414374 1 2 4
401552 1 99401552 1 2 3
401007 1 99401007 1 2 3
426796 1 99426796 1 2 5
412003 1 99412003 1 2 5
411307 1 99411307 1 2 3
401598 1 99401598 1 2 4
426520 1 99426520 1 2 5
405032 1 99405032 1 2 1
411019 1 99411019 1 2 4
422623 1 99422623 1 2 5
421629 1 99421629 1 2 4
433003 1 99433003 1 2 4
424259 1 99424259 1 2 4
435636 1 99435636 1 2 4
415659 1 99415659 1 2 3
436396 1 99436396 1 2 4
427368 1 99427368 1 2 5
404369 1 99404369 1 2 5
417153 1 99417153 1 2 4
434809 1 99434809 1 2 3
408420 1 99408420 1 2 4
410385 1 99410385 1 2 4
400928 1 99400928 1 2 1
408985 1 99408985 1 2 4
421936 1 99421936 1 2 5
431714 1 99431714 1 2 3
400013 1 99400013 1 2 5
418765 1 99418765 1 2 5
427605 1 99427605 1 2 5
412509 1 99412509 1 2 5
433015 1 99433015 1 2 2
406951 1 99406951 1 2 3
403075 1 99403075 1 2 5
402956 1 99402956 1 2 4
425427 1 99425427 1 2 5
414260 1 99414260 1 2 5
404341 1 99404341 1 2 4
410800 1 99410800 1 2 4
431583 1 99431583 1 2 5
427645 1 99427645 1 2 3
432444 1 99432444 1 2 3
415926 1 99415926 1 2 1
415813 1 99415813 1 2 5
405086 1 99405086 1 2 2
402989 1 99402989 1 2 3
419412 1 99419412 1 2 4
404590 1 99404590 1 2 1
403297 1 99403297 1 2 1
402242 1 99402242 1 2 2
428905 1 99428905 1 2 4
424404 1 99424404 1 2 5
416043 1 99416043 1 2 4
426116 1 99426116 1 2 4
406281 1 99406281 1 2 5
404752 1 99404752 1 2 4
402414 1 99402414 1 2 4
426729 1 99426729 1 2 3
434693 1 99434693 1 2 5
426844 1 99426844 1 2 5
405739 1 99405739 1 2 4
407470 1 99407470 1 2 4
425573 1 99425573 1 2 4
413399 1 99413399 1 2 5
413176 1 99413176 1 2 5
405876 1 99405876 1 2 4
404196 1 99404196 1 2 1
401199 1 99401199 1 2 2
424464 1 99424464 1 2 2
407235 1 99407235 1 2 3
432023 1 99432023 1 2 3
410235 1 99410235 1 2 3
401802 1 99401802 1 2 2
416275 1 99416275 1 2 5
426140 1 99426140 1 2 5
405256 1 99405256 1 2 1
416767 1 99416767 1 2 1
437123 1 99437123 1 2 3
405324 1 99405324 1 2 1
423894 1 99423894 1 2 4
401472 1 99401472 1 2 4
403493 1 99403493 1 2 1
419226 1 99419226 1 2 3
435738 1 99435738 1 2 5
428576 1 99428576 1 2 5
401465 1 99401465 1 2 1
411915 1 99411915 1 2 1
413536 1 99413536 1 2 1
409016 1 99409016 1 2 4
425916 1 99425916 1 2 4
401086 1 99401086 1 2 5
432275 1 99432275 1 2 2
428861 1 99428861 1 2 5
434853 1 99434853 1 2 4
416693 1 99416693 1 2 5
405565 1 99405565 1 2 3
409573 1 99409573 1 2 1
414581 1 99414581 1 2 4
423541 1 99423541 1 2 5
407489 1 99407489 1 2 5
422529 1 99422529 1 2 4
418909 1 99418909 1 2 3
400619 1 99400619 1 2 1
417833 1 99417833 1 2 5
417658 1 99417658 1 2 5
414890 1 99414890 1 2 4
403814 1 99403814 1 2 5
424337 1 99424337 1 2 2
430071 1 99430071 1 2 5
406048 1 99406048 1 2 5
402147 1 99402147 1 2 4
413598 1 99413598 1 2 3
408218 1 99408218 1 2 4
408901 1 99408901 1 2 4
412925 1 99412925 1 2 1
426667 1 99426667 1 2 5
406230 1 99406230 1 2 4
428421 1 99428421 1 2 4
416104 1 99416104 1 2 1
414626 1 99414626 1 2 3
432205 1 99432205 1 2 2
416630 1 99416630 1 2 4
427987 1 99427987 1 2 5
428741 1 99428741 1 2 4
404431 1 99404431 1 2 1
415414 1 99415414 1 2 5
402161 1 99402161 1 2 2
434988 1 99434988 1 2 5
423814 1 99423814 1 2 5
424963 1 99424963 1 2 3
436113 1 99436113 1 2 4
420442 1 99420442 1 2 5
402259 1 99402259 1 2 4
411106 1 99411106 1 2 4
413188 1 99413188 1 2 3
400628 1 99400628 1 2 1
415556 1 99415556 1 2 1
408610 1 99408610 1 2 5
430232 1 99430232 1 2 3
424721 1 99424721 1 2 4
430223 1 99430223 1 2 4
400249 1 99400249 1 2 1
433836 1 99433836 1 2 3
417234 1 99417234 1 2 1
424699 1 99424699 1 2 5
416828 1 99416828 1 2 5
411185 1 99411185 1 2 4
419601 1 99419601 1 2 4
418293 1 99418293 1 2 5
410110 1 99410110 1 2 5
434393 1 99434393 1 2 3
412525 1 99412525 1 2 3
421287 1 99421287 1 2 3
429423 1 99429423 1 2 5
402458 1 99402458 1 2 4
417840 1 99417840 1 2 4
436348 1 99436348 1 2 4
412214 1 99412214 1 2 1
409080 1 99409080 1 2 1
410840 1 99410840 1 2 4
428089 1 99428089 1 2 5
434041 1 99434041 1 2 4
435062 1 99435062 1 2 3
407085 1 99407085 1 2 5
409264 1 99409264 1 2 2
411432 1 99411432 1 2 1
408853 1 99408853 1 2 5
415872 1 99415872 1 2 3
409852 1 99409852 1 2 4
429243 1 99429243 1 2 5
422255 1 99422255 1 2 2
412816 1 99412816 1 2 5
422450 1 99422450 1 2 4
420623 1 99420623 1 2 5
431522 1 99431522 1 2 5
429851 1 99429851 1 2 4
407699 1 99407699 1 2 4
403370 1 99403370 1 2 5
423280 1 99423280 1 2 4
422096 1 99422096 1 2 5
437357 1 99437357 1 2 3
402768 1 99402768 1 2 2
435500 1 99435500 1 2 3
400329 1 99400329 1 2 3
421264 1 99421264 1 2 3
435155 1 99435155 1 2 5
433121 1 99433121 1 2 4
434539 1 99434539 1 2 4
434995 1 99434995 1 2 3
404293 1 99404293 1 2 1
419825 1 99419825 1 2 4
431277 1 99431277 1 2 3
407646 1 99407646 1 2 3
434329 1 99434329 1 2 5
407206 1 99407206 1 2 3
435977 1 99435977 1 2 3
428418 1 99428418 1 2 5
411719 1 99411719 1 2 4
402022 1 99402022 1 2 3
426027 1 99426027 1 2 5
433816 1 99433816 1 2 5
417919 1 99417919 1 2 4
422649 1 99422649 1 2 4
404255 1 99404255 1 2 5
425437 1 99425437 1 2 5
405226 1 99405226 1 2 4
404604 1 99404604 1 2 4
420566 1 99420566 1 2 5
435807 1 99435807 1 2 3
419774 1 99419774 1 2 5
433668 1 99433668 1 2 3
400246 1 99400246 1 2 5
403428 1 99403428 1 2 4
400831 1 99400831 1 2 3
415965 1 99415965 1 2 2
411319 1 99411319 1 2 3
428571 1 99428571 1 2 4
422916 1 99422916 1 2 5
417724 1 99417724 1 2 5
407182 1 99407182 1 2 5
420225 1 99420225 1 2 4
406196 1 99406196 1 2 3
404328 1 99404328 1 2 2
414478 1 99414478 1 2 1
432526 1 99432526 1 2 5
414029 1 99414029 1 2 5
429438 1 99429438 1 2 3
404317 1 99404317 1 2 2
411312 1 99411312 1 2 3
413412 1 99413412 1 2 4
426779 1 99426779 1 2 5
419140 1 99419140 1 2 3
416068 1 99416068 1 2 3
417137 1 99417137 1 2 1
428952 1 99428952 1 2 4
413323 1 99413323 1 2 5
415298 1 99415298 1 2 3
416594 1 99416594 1 2 5
404663 1 99404663 1 2 3
410878 1 99410878 1 2 4
424611 1 99424611 1 2 5
406881 1 99406881 1 2 4
411517 1 99411517 1 2 3
433690 1 99433690 1 2 4
425684 1 99425684 1 2 4
419983 1 99419983 1 2 5
410094 1 99410094 1 2 1
409353 1 99409353 1 2 5
403068 1 99403068 1 2 5
407862 1 99407862 1 2 1
410995 1 99410995 1 2 3
428060 1 99428060 1 2 5
418055 1 99418055 1 2 4
436508 1 99436508 1 2 3
411504 1 99411504 1 2 3
436623 1 99436623 1 2 5
432645 1 99432645 1 2 3
422156 1 99422156 1 2 4
422885 1 99422885 1 2 3
421847 1 99421847 1 2 4
432835 1 99432835 1 2 3
410236 1 99410236 1 2 3
416121 1 99416121 1 2 3
427346 1 99427346 1 2 5
430079 1 99430079 1 2 4
404542 1 99404542 1 2 1
401532 1 99401532 1 2 1
416444 1 99416444 1 2 5
412958 1 99412958 1 2 3
404711 1 99404711 1 2 4
413143 1 99413143 1 2 3
413143 1 99413143 1 2 4
422754 1 99422754 1 2 4
429335 1 99429335 1 2 4
422917 1 99422917 1 2 4
419748 1 99419748 1 2 5
422440 1 99422440 1 2 5
416489 1 99416489 1 2 5
415468 1 99415468 1 2 3
404298 1 99404298 1 2 4
409637 1 99409637 1 2 5
417511 1 99417511 1 2 3
430515 1 99430515 1 2 5
431032 1 99431032 1 2 3
424999 1 99424999 1 2 5
426500 1 99426500 1 2 3
411081 1 99411081 1 2 4
427941 1 99427941 1 2 4
403296 1 99403296 1 2 1
419720 1 99419720 1 2 5
407121 1 99407121 1 2 5
419114 1 99419114 1 2 5
405473 1 99405473 1 2 1
413655 1 99413655 1 2 3
430167 1 99430167 1 2 4
423450 1 99423450 1 2 4
416238 1 99416238 1 2 2
413888 1 99413888 1 2 1
415077 1 99415077 1 2 5
434976 1 99434976 1 2 4
416301 1 99416301 1 2 1
407107 1 99407107 1 2 1
417361 1 99417361 1 2 1
409500 1 99409500 1 2 3
432885 1 99432885 1 2 4
433100 1 99433100 1 2 3
415828 1 99415828 1 2 5
412970 1 99412970 1 2 5
414929 1 99414929 1 2 4
403595 1 99403595 1 2 3
426529 1 99426529 1 2 4
406746 1 99406746 1 2 3
428094 1 99428094 1 2 4
421021 1 99421021 1 2 5
403744 1 99403744 1 2 1
418838 1 99418838 1 2 5
417233 1 99417233 1 2 5
404915 1 99404915 1 2 5
412625 1 99412625 1 2 5
429395 1 99429395 1 2 5
404584 1 99404584 1 2 1
412932 1 99412932 1 2 3
401884 1 99401884 1 2 3
408257 1 99408257 1 2 5
417186 1 99417186 1 2 4
432164 1 99432164 1 2 4
419607 1 99419607 1 2 4
415726 1 99415726 1 2 4
421061 1 99421061 1 2 5
414237 1 99414237 1 2 1
422102 1 99422102 1 2 5
426119 1 99426119 1 2 5
432751 1 99432751 1 2 4
421653 1 99421653 1 2 4
427068 1 99427068 1 2 5
409354 1 99409354 1 2 1
416411 1 99416411 1 2 3
425192 1 99425192 1 2 5
426007 1 99426007 1 2 5
432584 1 99432584 1 2 5
436911 1 99436911 1 2 4
426101 1 99426101 1 2 4
414674 1 99414674 1 2 4
404747 1 99404747 1 2 1
400181 1 99400181 1 2 3
429427 1 99429427 1 2 4
435908 1 99435908 1 2 5
420767 1 99420767 1 2 3
407162 1 99407162 1 2 1
429758 1 99429758 1 2 4
406608 1 99406608 1 2 1
427884 1 99427884 1 2 5
401751 1 99401751 1 2 3
431362 1 99431362 1 2 5
414757 1 99414757 1 2 4
412353 1 99412353 1 2 1
412996 1 99412996 1 2 1
408818 1 99408818 1 2 1
420084 1 99420084 1 2 4
417181 1 99417181 1 2 5
415823 1 99415823 1 2 1
415390 1 99415390 1 2 1
424361 1 99424361 1 2 3
431532 1 99431532 1 2 4
409243 1 99409243 1 2 5
424007 1 99424007 1 2 5
401255 1 99401255 1 2 4
426966 1 99426966 1 2 4
421148 1 99421148 1 2 4
436357 1 99436357 1 2 5
411846 1 99411846 1 2 5
412477 1 99412477 1 2 4
416189 1 99416189 1 2 4
411126 1 99411126 1 2 5
414697 1 99414697 1 2 5
400435 1 99400435 1 2 5
430626 1 99430626 1 2 5
425156 1 99425156 1 2 4
419670 1 99419670 1 2 4
414186 1 99414186 1 2 1
415778 1 99415778 1 2 1
424034 1 99424034 1 2 4
420562 1 99420562 1 2 4
420116 1 99420116 1 2 4
404786 1 99404786 1 2 4
430895 1 99430895 1 2 5
403052 1 99403052 1 2 3
420425 1 99420425 1 2 4
421091 1 99421091 1 2 5
408877 1 99408877 1 2 1
404811 1 99404811 1 2 3
403518 1 99403518 1 2 1
422671 1 99422671 1 2 5
415787 1 99415787 1 2 5
422693 1 99422693 1 2 5
425955 1 99425955 1 2 4
419253 1 99419253 1 2 5
405588 1 99405588 1 2 4
408532 1 99408532 1 2 4
425065 1 99425065 1 2 5
425109 1 99425109 1 2 4
402175 1 99402175 1 2 3
410579 1 99410579 1 2 3
417650 1 99417650 1 2 3
436943 1 99436943 1 2 3
403631 1 99403631 1 2 1
411352 1 99411352 1 2 1
424085 1 99424085 1 2 4
403795 1 99403795 1 2 3
417990 1 99417990 1 2 3
401095 1 99401095 1 2 1
414060 1 99414060 1 2 1
413264 1 99413264 1 2 1
401739 1 99401739 1 2 5
414254 1 99414254 1 2 3
431550 1 99431550 1 2 2
426301 1 99426301 1 2 5
435549 1 99435549 1 2 3
406225 1 99406225 1 2 5
408660 1 99408660 1 2 4
431954 1 99431954 1 2 5
434272 1 99434272 1 2 3
418748 1 99418748 1 2 4
421462 1 99421462 1 2 5
431187 1 99431187 1 2 4
402399 1 99402399 1 2 5
434556 1 99434556 1 2 3
424458 1 99424458 1 2 3
417257 1 99417257 1 2 2
413301 1 99413301 1 2 1
417174 1 99417174 1 2 4
416730 1 99416730 1 2 4
415166 1 99415166 1 2 5
409287 1 99409287 1 2 4
406585 1 99406585 1 2 5
407198 1 99407198 1 2 3
425216 1 99425216 1 2 5
400176 1 99400176 1 2 5
416133 1 99416133 1 2 5
400891 1 99400891 1 2 3
418729 1 99418729 1 2 4
428123 1 99428123 1 2 5
425367 1 99425367 1 2 5
435808 1 99435808 1 2 5
407216 1 99407216 1 2 4
405693 1 99405693 1 2 3
436452 1 99436452 1 2 5
433981 1 99433981 1 2 3
432044 1 99432044 1 2 5
422781 1 99422781 1 2 4
414712 1 99414712 1 2 3
405916 1 99405916 1 2 3
408382 1 99408382 1 2 5
416163 1 99416163 1 2 1
420606 1 99420606 1 2 2
409981 1 99409981 1 2 4
410711 1 99410711 1 2 1
423377 1 99423377 1 2 4
427128 1 99427128 1 2 4
437211 1 99437211 1 2 4
420693 1 99420693 1 2 4
435659 1 99435659 1 2 5
427092 1 99427092 1 2 5
435558 1 99435558 1 2 4
405149 1 99405149 1 2 1
430289 1 99430289 1 2 4
402421 1 99402421 1 2 5
418660 1 99418660 1 2 5
401987 1 99401987 1 2 1
411817 1 99411817 1 2 5
435726 1 99435726 1 2 4
417471 1 99417471 1 2 4
409373 1 99409373 1 2 5
411716 1 99411716 1 2 4
404707 1 99404707 1 2 5
425751 1 99425751 1 2 5
411166 1 99411166 1 2 4
432499 1 99432499 1 2 5
432925 1 99432925 1 2 3
436927 1 99436927 1 2 5
434150 1 99434150 1 2 4
413408 1 99413408 1 2 5
407914 1 99407914 1 2 3
437061 1 99437061 1 2 3
418986 1 99418986 1 2 4
410070 1 99410070 1 2 4
400066 1 99400066 1 2 3
418215 1 99418215 1 2 5
404832 1 99404832 1 2 4
407696 1 99407696 1 2 3
432979 1 99432979 1 2 4
421524 1 99421524 1 2 5
421469 1 99421469 1 2 4
426971 1 99426971 1 2 4
428345 1 99428345 1 2 3
434229 1 99434229 1 2 3
403774 1 99403774 1 2 2
410186 1 99410186 1 2 4
400379 1 99400379 1 2 5
424360 1 99424360 1 2 4
417266 1 99417266 1 2 5
432669 1 99432669 1 2 4
418799 1 99418799 1 2 3
401441 1 99401441 1 2 2
413803 1 99413803 1 2 4
414487 1 99414487 1 2 2
417446 1 99417446 1 2 5
421386 1 99421386 1 2 5
412863 1 99412863 1 2 4
432745 1 99432745 1 2 2
407227 1 99407227 1 2 3
409568 1 99409568 1 2 1
401416 1 99401416 1 2 1
404240 1 99404240 1 2 1
405754 1 99405754 1 2 3
428653 1 99428653 1 2 5
427668 1 99427668 1 2 4
415377 1 99415377 1 2 5
418543 1 99418543 1 2 4
424747 1 99424747 1 2 5
421301 1 99421301 1 2 5
428928 1 99428928 1 2 5
426559 1 99426559 1 2 5
414918 1 99414918 1 2 1
433987 1 99433987 1 2 4
412479 1 99412479 1 2 1
407247 1 99407247 1 2 3
416216 1 99416216 1 2 5
437100 1 99437100 1 2 5
416681 1 99416681 1 2 3
417134 1 99417134 1 2 1
425534 1 99425534 1 2 4
428610 1 99428610 1 2 5
418977 1 99418977 1 2 4
431648 1 99431648 1 2 5
421842 1 99421842 1 2 3
424522 1 99424522 1 2 5
421751 1 99421751 1 2 5
422609 1 99422609 1 2 4
412840 1 99412840 1 2 5
427393 1 99427393 1 2 5
418029 1 99418029 1 2 5
402598 1 99402598 1 2 5
401983 1 99401983 1 2 3
428689 1 99428689 1 2 5
407287 1 99407287 1 2 3
436538 1 99436538 1 2 5
417225 1 99417225 1 2 1
418141 1 99418141 1 2 3
408153 1 99408153 1 2 1
431516 1 99431516 1 2 5
432056 1 99432056 1 2 4
415709 1 99415709 1 2 1
407148 1 99407148 1 2 5
422596 1 99422596 1 2 5
426949 1 99426949 1 2 5
436229 1 99436229 1 2 5
410561 1 99410561 1 2 5
403592 1 99403592 1 2 4
409937 1 99409937 1 2 3
435972 1 99435972 1 2 4
402239 1 99402239 1 2 4
420868 1 99420868 1 2 3
430535 1 99430535 1 2 4
413637 1 99413637 1 2 4
403026 1 99403026 1 2 5
422180 1 99422180 1 2 4
404939 1 99404939 1 2 4
425707 1 99425707 1 2 5
423507 1 99423507 1 2 3
408182 1 99408182 1 2 4
402432 1 99402432 1 2 1
404780 1 99404780 1 2 4
437237 1 99437237 1 2 3
415420 1 99415420 1 2 3
412750 1 99412750 1 2 3
417751 1 99417751 1 2 5
410019 1 99410019 1 2 5
421425 1 99421425 1 2 5
404749 1 99404749 1 2 1
421172 1 99421172 1 2 4
406618 1 99406618 1 2 1
430999 1 99430999 1 2 5
415696 1 99415696 1 2 2
437148 1 99437148 1 2 5
402913 1 99402913 1 2 5
402431 1 99402431 1 2 4
411821 1 99411821 1 2 4
418888 1 99418888 1 2 5
434959 1 99434959 1 2 5
431483 1 99431483 1 2 3
410325 1 99410325 1 2 1
432631 1 99432631 1 2 4
422845 1 99422845 1 2 4
410228 1 99410228 1 2 1
410879 1 99410879 1 2 4
420866 1 99420866 1 2 4
404537 1 99404537 1 2 4
429017 1 99429017 1 2 4
412065 1 99412065 1 2 1
401151 1 99401151 1 2 2
436638 1 99436638 1 2 4
419113 1 99419113 1 2 5
433166 1 99433166 1 2 4
421618 1 99421618 1 2 4
417154 1 99417154 1 2 4
429743 1 99429743 1 2 5
405915 1 99405915 1 2 4
423577 1 99423577 1 2 4
431271 1 99431271 1 2 2
402918 1 99402918 1 2 4
435699 1 99435699 1 2 3
408501 1 99408501 1 2 4
410069 1 99410069 1 2 5
435423 1 99435423 1 2 5
415171 1 99415171 1 2 1
424612 1 99424612 1 2 5
416425 1 99416425 1 2 5
413792 1 99413792 1 2 4
435203 1 99435203 1 2 5
417078 1 99417078 1 2 4
417762 1 99417762 1 2 5
421549 1 99421549 1 2 4
421332 1 99421332 1 2 5
403338 1 99403338 1 2 4
431103 1 99431103 1 2 3
412280 1 99412280 1 2 1
416471 1 99416471 1 2 5
403917 1 99403917 1 2 4
436774 1 99436774 1 2 5
405586 1 99405586 1 2 4
412940 1 99412940 1 2 3
410545 1 99410545 1 2 3
423367 1 99423367 1 2 4
420841 1 99420841 1 2 4
418766 1 99418766 1 2 5
412040 1 99412040 1 2 4
402363 1 99402363 1 2 1
400832 1 99400832 1 2 5
425398 1 99425398 1 2 3
432553 1 99432553 1 2 3
404437 1 99404437 1 2 4
410803 1 99410803 1 2 4
411883 1 99411883 1 2 1
425765 1 99425765 1 2 4
430267 1 99430267 1 2 5
425767 1 99425767 1 2 4
433017 1 99433017 1 2 3
422381 1 99422381 1 2 3
416936 1 99416936 1 2 5
425274 1 99425274 1 2 4
437052 1 99437052 1 2 5
415766 1 99415766 1 2 1
417243 1 99417243 1 2 4
423025 1 99423025 1 2 5
434550 1 99434550 1 2 5
424089 1 99424089 1 2 4
418755 1 99418755 1 2 5
410845 1 99410845 1 2 1
403077 1 99403077 1 2 5
407360 1 99407360 1 2 5
427919 1 99427919 1 2 5
414011 1 99414011 1 2 5
404291 1 99404291 1 2 4
419529 1 99419529 1 2 4
410101 1 99410101 1 2 1
431310 1 99431310 1 2 3
400062 1 99400062 1 2 3
424067 1 99424067 1 2 3
434022 1 99434022 1 2 5
416040 1 99416040 1 2 4
422108 1 99422108 1 2 5
412269 1 99412269 1 2 5
411408 1 99411408 1 2 5
434280 1 99434280 1 2 3
418817 1 99418817 1 2 5
407593 1 99407593 1 2 4
401564 1 99401564 1 2 4
401335 1 99401335 1 2 5
406070 1 99406070 1 2 1
419903 1 99419903 1 2 4
430818 1 99430818 1 2 5
421983 1 99421983 1 2 4
409601 1 99409601 1 2 5
415620 1 99415620 1 2 5
427083 1 99427083 1 2 4
408521 1 99408521 1 2 1
402872 1 99402872 1 2 1
410409 1 99410409 1 2 5
430849 1 99430849 1 2 4
427462 1 99427462 1 2 5
407502 1 99407502 1 2 1
415234 1 99415234 1 2 4
401781 1 99401781 1 2 1
408806 1 99408806 1 2 4
412378 1 99412378 1 2 3
423838 1 99423838 1 2 4
410941 1 99410941 1 2 5
410516 1 99410516 1 2 2
402579 1 99402579 1 2 5
406428 1 99406428 1 2 3
411117 1 99411117 1 2 3
420558 1 99420558 1 2 5
422663 1 99422663 1 2 5
409006 1 99409006 1 2 3
423916 1 99423916 1 2 4
421249 1 99421249 1 2 5
408579 1 99408579 1 2 4
404238 1 99404238 1 2 5
430341 1 99430341 1 2 5
408703 1 99408703 1 2 3
416963 1 99416963 1 2 4
434366 1 99434366 1 2 5
413900 1 99413900 1 2 5
416612 1 99416612 1 2 1
422309 1 99422309 1 2 5
403202 1 99403202 1 2 4
405577 1 99405577 1 2 5
430069 1 99430069 1 2 4
433329 1 99433329 1 2 5
410592 1 99410592 1 2 5
437309 1 99437309 1 2 5
422984 1 99422984 1 2 4
413593 1 99413593 1 2 4
423995 1 99423995 1 2 3
400064 1 99400064 1 2 3
427988 1 99427988 1 2 5
426560 1 99426560 1 2 5
432591 1 99432591 1 2 3
421206 1 99421206 1 2 5
437092 1 99437092 1 2 5
429466 1 99429466 1 2 4
431247 1 99431247 1 2 5
418881 1 99418881 1 2 4
410852 1 99410852 1 2 4
425935 1 99425935 1 2 4
432763 1 99432763 1 2 5
423148 1 99423148 1 2 4
408532 1 99408532 1 2 3
419582 1 99419582 1 2 3
430237 1 99430237 1 2 5
432593 1 99432593 1 2 3
409635 1 99409635 1 2 5
421755 1 99421755 1 2 5
406236 1 99406236 1 2 3
402402 1 99402402 1 2 4
418811 1 99418811 1 2 4
425011 1 99425011 1 2 4
400245 1 99400245 1 2 4
430351 1 99430351 1 2 4
424786 1 99424786 1 2 5
401362 1 99401362 1 2 3
426925 1 99426925 1 2 4
400863 1 99400863 1 2 5
411136 1 99411136 1 2 5
423706 1 99423706 1 2 4
426836 1 99426836 1 2 4
401609 1 99401609 1 2 3
418431 1 99418431 1 2 4
434977 1 99434977 1 2 5
417479 1 99417479 1 2 5
408923 1 99408923 1 2 3
403299 1 99403299 1 2 5
421050 1 99421050 1 2 3
424650 1 99424650 1 2 5
424630 1 99424630 1 2 5
421611 1 99421611 1 2 5
412976 1 99412976 1 2 5
416504 1 99416504 1 2 4
404117 1 99404117 1 2 3
406349 1 99406349 1 2 3
400590 1 99400590 1 2 1
401758 1 99401758 1 2 5
406205 1 99406205 1 2 3
429540 1 99429540 1 2 5
410888 1 99410888 1 2 4
422099 1 99422099 1 2 5
411327 1 99411327 1 2 3
436369 1 99436369 1 2 4
426487 1 99426487 1 2 4
424834 1 99424834 1 2 4
406528 1 99406528 1 2 1
429931 1 99429931 1 2 4
428499 1 99428499 1 2 5
402739 1 99402739 1 2 4
429962 1 99429962 1 2 5
423580 1 99423580 1 2 5
414358 1 99414358 1 2 4
406534 1 99406534 1 2 4
407481 1 99407481 1 2 5
423760 1 99423760 1 2 4
422302 1 99422302 1 2 5
414998 1 99414998 1 2 4
418516 1 99418516 1 2 5
415065 1 99415065 1 2 5
417507 1 99417507 1 2 5
417999 1 99417999 1 2 5
425990 1 99425990 1 2 3
435667 1 99435667 1 2 4
412072 1 99412072 1 2 5
425519 1 99425519 1 2 4
425373 1 99425373 1 2 3
407706 1 99407706 1 2 5
400048 1 99400048 1 2 2
416972 1 99416972 1 2 4
437013 1 99437013 1 2 4
406663 1 99406663 1 2 4
420405 1 99420405 1 2 5
426818 1 99426818 1 2 5
418348 1 99418348 1 2 3
403232 1 99403232 1 2 1
419989 1 99419989 1 2 5
425716 1 99425716 1 2 4
420306 1 99420306 1 2 4
407886 1 99407886 1 2 5
434098 1 99434098 1 2 5
400367 1 99400367 1 2 1
412181 1 99412181 1 2 4
401829 1 99401829 1 2 1
416526 1 99416526 1 2 5
422823 1 99422823 1 2 5
416312 1 99416312 1 2 5
404084 1 99404084 1 2 4
416529 1 99416529 1 2 3
426042 1 99426042 1 2 4
424173 1 99424173 1 2 5
411128 1 99411128 1 2 3
413451 1 99413451 1 2 1
405890 1 99405890 1 2 5
408988 1 99408988 1 2 3
412356 1 99412356 1 2 3
407584 1 99407584 1 2 3
401875 1 99401875 1 2 3
420963 1 99420963 1 2 5
412381 1 99412381 1 2 4
416961 1 99416961 1 2 3
422414 1 99422414 1 2 4
434930 1 99434930 1 2 5
430191 1 99430191 1 2 4
429819 1 99429819 1 2 5
431753 1 99431753 1 2 3
434781 1 99434781 1 2 4
406673 1 99406673 1 2 3
411762 1 99411762 1 2 1
403435 1 99403435 1 2 5
420752 1 99420752 1 2 4
407372 1 99407372 1 2 4
430369 1 99430369 1 2 5
430846 1 99430846 1 2 5
424900 1 99424900 1 2 3
416864 1 99416864 1 2 1
410520 1 99410520 1 2 5
418841 1 99418841 1 2 3
425390 1 99425390 1 2 5
427634 1 99427634 1 2 5
421058 1 99421058 1 2 4
409777 1 99409777 1 2 5
412432 1 99412432 1 2 4
400505 1 99400505 1 2 4
422720 1 99422720 1 2 4
405914 1 99405914 1 2 4
409419 1 99409419 1 2 2
402967 1 99402967 1 2 3
403520 1 99403520 1 2 5
420720 1 99420720 1 2 5
408064 1 99408064 1 2 1
419902 1 99419902 1 2 3
433482 1 99433482 1 2 5
429249 1 99429249 1 2 5
412735 1 99412735 1 2 1
407734 1 99407734 1 2 5
400045 1 99400045 1 2 4
435187 1 99435187 1 2 5
414658 1 99414658 1 2 5
422492 1 99422492 1 2 5
411391 1 99411391 1 2 1
400714 1 99400714 1 2 1
406124 1 99406124 1 2 3
426731 1 99426731 1 2 5
408698 1 99408698 1 2 3
402801 1 99402801 1 2 1
410355 1 99410355 1 2 3
413314 1 99413314 1 2 3
402878 1 99402878 1 2 1
405724 1 99405724 1 2 1
410288 1 99410288 1 2 5
416242 1 99416242 1 2 5
402173 1 99402173 1 2 4
431228 1 99431228 1 2 4
419727 1 99419727 1 2 5
403743 1 99403743 1 2 1
422343 1 99422343 1 2 5
425277 1 99425277 1 2 5
419033 1 99419033 1 2 3
432132 1 99432132 1 2 5
406647 1 99406647 1 2 4
435715 1 99435715 1 2 3
408820 1 99408820 1 2 5
412839 1 99412839 1 2 5
415969 1 99415969 1 2 4
427269 1 99427269 1 2 4
420755 1 99420755 1 2 4
426142 1 99426142 1 2 5
404150 1 99404150 1 2 1
409247 1 99409247 1 2 3
422061 1 99422061 1 2 5
405033 1 99405033 1 2 5
430463 1 99430463 1 2 3
435750 1 99435750 1 2 3
431760 1 99431760 1 2 2
409294 1 99409294 1 2 3
414315 1 99414315 1 2 4
432921 1 99432921 1 2 4
423621 1 99423621 1 2 5
419563 1 99419563 1 2 5
411175 1 99411175 1 2 5
403246 1 99403246 1 2 3
411920 1 99411920 1 2 5
435559 1 99435559 1 2 4
407438 1 99407438 1 2 3
432204 1 99432204 1 2 3
432429 1 99432429 1 2 3
425522 1 99425522 1 2 5
404995 1 99404995 1 2 3
424506 1 99424506 1 2 5
416760 1 99416760 1 2 4
403292 1 99403292 1 2 5
436616 1 99436616 1 2 4
412437 1 99412437 1 2 3
409191 1 99409191 1 2 1
419917 1 99419917 1 2 5
409830 1 99409830 1 2 4
418958 1 99418958 1 2 5
405155 1 99405155 1 2 4
431705 1 99431705 1 2 5
416138 1 99416138 1 2 3
428547 1 99428547 1 2 3
432791 1 99432791 1 2 5
430117 1 99430117 1 2 3
401402 1 99401402 1 2 1
406326 1 99406326 1 2 4
415293 1 99415293 1 2 5
412025 1 99412025 1 2 5
428434 1 99428434 1 2 5
434467 1 99434467 1 2 3
409812 1 99409812 1 2 1
405738 1 99405738 1 2 1
415883 1 99415883 1 2 1
435644 1 99435644 1 2 3
422208 1 99422208 1 2 4
424462 1 99424462 1 2 5
413523 1 99413523 1 2 1
427643 1 99427643 1 2 4
418085 1 99418085 1 2 5
432334 1 99432334 1 2 5
402848 1 99402848 1 2 3
410928 1 99410928 1 2 3
432609 1 99432609 1 2 3
425101 1 99425101 1 2 4
412631 1 99412631 1 2 4
418062 1 99418062 1 2 5
427970 1 99427970 1 2 3
403481 1 99403481 1 2 4
406581 1 99406581 1 2 4
406241 1 99406241 1 2 4
403586 1 99403586 1 2 3
416865 1 99416865 1 2 4
403259 1 99403259 1 2 1
414285 1 99414285 1 2 3
412150 1 99412150 1 2 1
403143 1 99403143 1 2 3
423661 1 99423661 1 2 4
428420 1 99428420 1 2 5
424071 1 99424071 1 2 5
404578 1 99404578 1 2 1
428483 1 99428483 1 2 5
416935 1 99416935 1 2 1
421006 1 99421006 1 2 5
410835 1 99410835 1 2 4
422571 1 99422571 1 2 5
434261 1 99434261 1 2 4
432236 1 99432236 1 2 3
414271 1 99414271 1 2 5
406005 1 99406005 1 2 2
410166 1 99410166 1 2 3
422679 1 99422679 1 2 5
420269 1 99420269 1 2 4
409740 1 99409740 1 2 1
434352 1 99434352 1 2 5
434117 1 99434117 1 2 5
433138 1 99433138 1 2 5
433649 1 99433649 1 2 5
410349 1 99410349 1 2 3
434386 1 99434386 1 2 5
412853 1 99412853 1 2 3
418424 1 99418424 1 2 4
423286 1 99423286 1 2 5
407768 1 99407768 1 2 4
416747 1 99416747 1 2 3
405650 1 99405650 1 2 2
408032 1 99408032 1 2 5
431661 1 99431661 1 2 5
413320 1 99413320 1 2 3
418693 1 99418693 1 2 4
409955 1 99409955 1 2 3
413415 1 99413415 1 2 1
408045 1 99408045 1 2 3
437332 1 99437332 1 2 3
432264 1 99432264 1 2 5
402946 1 99402946 1 2 4
423915 1 99423915 1 2 4
419067 1 99419067 1 2 5
424957 1 99424957 1 2 5
431961 1 99431961 1 2 4
421520 1 99421520 1 2 5
428811 1 99428811 1 2 5
410539 1 99410539 1 2 4
427739 1 99427739 1 2 5
421671 1 99421671 1 2 4
421695 1 99421695 1 2 5
424243 1 99424243 1 2 5
401908 1 99401908 1 2 5
410862 1 99410862 1 2 1
403602 1 99403602 1 2 5
420980 1 99420980 1 2 3
412252 1 99412252 1 2 4
423253 1 99423253 1 2 5
414673 1 99414673 1 2 3
408723 1 99408723 1 2 1
435868 1 99435868 1 2 4
420422 1 99420422 1 2 5
414851 1 99414851 1 2 5
412523 1 99412523 1 2 4
408094 1 99408094 1 2 3
412267 1 99412267 1 2 3
428872 1 99428872 1 2 4
414113 1 99414113 1 2 3
431614 1 99431614 1 2 5
434182 1 99434182 1 2 4
408167 1 99408167 1 2 4
429759 1 99429759 1 2 4
403372 1 99403372 1 2 5
424374 1 99424374 1 2 5
411117 1 99411117 1 2 4
426831 1 99426831 1 2 2
435419 1 99435419 1 2 3
411865 1 99411865 1 2 4
401834 1 99401834 1 2 3
426258 1 99426258 1 2 4
412456 1 99412456 1 2 3
414665 1 99414665 1 2 5
403924 1 99403924 1 2 5
431490 1 99431490 1 2 3
422853 1 99422853 1 2 5
421426 1 99421426 1 2 5
406416 1 99406416 1 2 4
402125 1 99402125 1 2 1
420994 1 99420994 1 2 4
409207 1 99409207 1 2 1
422040 1 99422040 1 2 4
414900 1 99414900 1 2 5
410416 1 99410416 1 2 3
427922 1 99427922 1 2 5
424135 1 99424135 1 2 4
405105 1 99405105 1 2 1
434082 1 99434082 1 2 5
435665 1 99435665 1 2 4
420440 1 99420440 1 2 4
427456 1 99427456 1 2 5
421693 1 99421693 1 2 5
417582 1 99417582 1 2 5
421938 1 99421938 1 2 5
435238 1 99435238 1 2 4
423625 1 99423625 1 2 5
414460 1 99414460 1 2 5
418140 1 99418140 1 2 5
418022 1 99418022 1 2 5
415996 1 99415996 1 2 3
416345 1 99416345 1 2 1
406493 1 99406493 1 2 2
415001 1 99415001 1 2 1
418357 1 99418357 1 2 5
419298 1 99419298 1 2 5
418060 1 99418060 1 2 5
432504 1 99432504 1 2 4
415983 1 99415983 1 2 5
403095 1 99403095 1 2 1
419387 1 99419387 1 2 5
425685 1 99425685 1 2 4
400591 1 99400591 1 2 5
432113 1 99432113 1 2 2
402583 1 99402583 1 2 4
423002 1 99423002 1 2 4
423917 1 99423917 1 2 4
434048 1 99434048 1 2 3
426133 1 99426133 1 2 4
421674 1 99421674 1 2 4
400090 1 99400090 1 2 1
419505 1 99419505 1 2 5
406971 1 99406971 1 2 4
408972 1 99408972 1 2 1
404845 1 99404845 1 2 5
414077 1 99414077 1 2 5
416060 1 99416060 1 2 1
408263 1 99408263 1 2 4
424476 1 99424476 1 2 4
435575 1 99435575 1 2 5
402199 1 99402199 1 2 3
410512 1 99410512 1 2 1
403971 1 99403971 1 2 1
426327 1 99426327 1 2 3
418533 1 99418533 1 2 5
434800 1 99434800 1 2 4
424114 1 99424114 1 2 5
422109 1 99422109 1 2 5
428645 1 99428645 1 2 4
414469 1 99414469 1 2 3
413090 1 99413090 1 2 5
412874 1 99412874 1 2 4
419153 1 99419153 1 2 4
405561 1 99405561 1 2 4
405904 1 99405904 1 2 5
406908 1 99406908 1 2 3
412063 1 99412063 1 2 4
422022 1 99422022 1 2 3
406276 1 99406276 1 2 3
433530 1 99433530 1 2 3
429464 1 99429464 1 2 4
402178 1 99402178 1 2 4
411675 1 99411675 1 2 5
411767 1 99411767 1 2 3
412261 1 99412261 1 2 4
410262 1 99410262 1 2 4
402094 1 99402094 1 2 4
405768 1 99405768 1 2 5
406434 1 99406434 1 2 5
429865 1 99429865 1 2 4
402291 1 99402291 1 2 1
434179 1 99434179 1 2 5
406626 1 99406626 1 2 5
427599 1 99427599 1 2 3
424481 1 99424481 1 2 3
407109 1 99407109 1 2 5
409057 1 99409057 1 2 5
401694 1 99401694 1 2 5
406009 1 99406009 1 2 4
403487 1 99403487 1 2 4
426866 1 99426866 1 2 5
405203 1 99405203 1 2 3
435858 1 99435858 1 2 4
431017 1 99431017 1 2 3
428071 1 99428071 1 2 4
425045 1 99425045 1 2 2
420911 1 99420911 1 2 4
400906 1 99400906 1 2 5
431815 1 99431815 1 2 2
435295 1 99435295 1 2 4
411425 1 99411425 1 2 1
430703 1 99430703 1 2 4
431467 1 99431467 1 2 5
430493 1 99430493 1 2 3
403630 1 99403630 1 2 4
417159 1 99417159 1 2 1
406059 1 99406059 1 2 4
410082 1 99410082 1 2 5
414194 1 99414194 1 2 2
410685 1 99410685 1 2 5
416486 1 99416486 1 2 2
435222 1 99435222 1 2 4
415221 1 99415221 1 2 1
429817 1 99429817 1 2 4
406988 1 99406988 1 2 4
427734 1 99427734 1 2 4
401780 1 99401780 1 2 5
410619 1 99410619 1 2 5
432740 1 99432740 1 2 2
422635 1 99422635 1 2 4
426214 1 99426214 1 2 5
410016 1 99410016 1 2 4
414370 1 99414370 1 2 4
414286 1 99414286 1 2 3
401111 1 99401111 1 2 5
419116 1 99419116 1 2 4
417196 1 99417196 1 2 2
412753 1 99412753 1 2 4
401144 1 99401144 1 2 4
418156 1 99418156 1 2 5
406117 1 99406117 1 2 4
414904 1 99414904 1 2 5
416598 1 99416598 1 2 3
432993 1 99432993 1 2 4
418851 1 99418851 1 2 4
437246 1 99437246 1 2 3
404356 1 99404356 1 2 4
424424 1 99424424 1 2 5
406042 1 99406042 1 2 3
413999 1 99413999 1 2 5
412760 1 99412760 1 2 4
408404 1 99408404 1 2 4
411684 1 99411684 1 2 1
428274 1 99428274 1 2 5
407020 1 99407020 1 2 4
435492 1 99435492 1 2 3
427305 1 99427305 1 2 5
427502 1 99427502 1 2 5
426203 1 99426203 1 2 5
403379 1 99403379 1 2 1
415032 1 99415032 1 2 1
417476 1 99417476 1 2 4
432459 1 99432459 1 2 2
402594 1 99402594 1 2 5
405488 1 99405488 1 2 5
409642 1 99409642 1 2 4
414835 1 99414835 1 2 1
407996 1 99407996 1 2 4
413676 1 99413676 1 2 5
421463 1 99421463 1 2 4
420869 1 99420869 1 2 4
429873 1 99429873 1 2 2
404422 1 99404422 1 2 3
426083 1 99426083 1 2 5
405150 1 99405150 1 2 1
404732 1 99404732 1 2 4
433374 1 99433374 1 2 3
432406 1 99432406 1 2 5
423656 1 99423656 1 2 5
422382 1 99422382 1 2 3
424221 1 99424221 1 2 5
425764 1 99425764 1 2 5
404090 1 99404090 1 2 4
415220 1 99415220 1 2 5
405426 1 99405426 1 2 3
427859 1 99427859 1 2 4
433596 1 99433596 1 2 5
436520 1 99436520 1 2 4
400144 1 99400144 1 2 5
410332 1 99410332 1 2 4
428178 1 99428178 1 2 5
414960 1 99414960 1 2 1
404852 1 99404852 1 2 1
428286 1 99428286 1 2 4
431934 1 99431934 1 2 3
433891 1 99433891 1 2 3
400383 1 99400383 1 2 3
408860 1 99408860 1 2 3
403914 1 99403914 1 2 1
424621 1 99424621 1 2 1
433919 1 99433919 1 2 4
433605 1 99433605 1 2 5
427593 1 99427593 1 2 4
425946 1 99425946 1 2 5
412660 1 99412660 1 2 3
425273 1 99425273 1 2 5
410922 1 99410922 1 2 1
419474 1 99419474 1 2 4
402195 1 99402195 1 2 3
435886 1 99435886 1 2 3
408359 1 99408359 1 2 3
426146 1 99426146 1 2 3
426040 1 99426040 1 2 4
408866 1 99408866 1 2 5
429321 1 99429321 1 2 3
411447 1 99411447 1 2 4
401700 1 99401700 1 2 5
408597 1 99408597 1 2 1
400067 1 99400067 1 2 3
422043 1 99422043 1 2 3
412728 1 99412728 1 2 4
406131 1 99406131 1 2 5
427152 1 99427152 1 2 5
425841 1 99425841 1 2 4
415157 1 99415157 1 2 5
421453 1 99421453 1 2 3
414144 1 99414144 1 2 5
421580 1 99421580 1 2 3
408782 1 99408782 1 2 4
413081 1 99413081 1 2 3
428742 1 99428742 1 2 5
423238 1 99423238 1 2 3
416126 1 99416126 1 2 3
428655 1 99428655 1 2 4
423210 1 99423210 1 2 4
425018 1 99425018 1 2 4
401005 1 99401005 1 2 4
407892 1 99407892 1 2 5
404086 1 99404086 1 2 3
402093 1 99402093 1 2 4
412560 1 99412560 1 2 1
414962 1 99414962 1 2 2
427846 1 99427846 1 2 5
431145 1 99431145 1 2 4
420897 1 99420897 1 2 3
416672 1 99416672 1 2 4
407416 1 99407416 1 2 5
436434 1 99436434 1 2 4
405733 1 99405733 1 2 3
424294 1 99424294 1 2 4
412035 1 99412035 1 2 3
421552 1 99421552 1 2 4
433373 1 99433373 1 2 2
418394 1 99418394 1 2 3
402275 1 99402275 1 2 4
403426 1 99403426 1 2 1
415399 1 99415399 1 2 3
427134 1 99427134 1 2 4
405845 1 99405845 1 2 1
429904 1 99429904 1 2 4
421328 1 99421328 1 2 5
425470 1 99425470 1 2 4
416957 1 99416957 1 2 5
407345 1 99407345 1 2 3
404174 1 99404174 1 2 2
408178 1 99408178 1 2 4
426936 1 99426936 1 2 5
401367 1 99401367 1 2 5
411554 1 99411554 1 2 5
418263 1 99418263 1 2 4
404115 1 99404115 1 2 3
405171 1 99405171 1 2 3
412044 1 99412044 1 2 4
434232 1 99434232 1 2 4
430998 1 99430998 1 2 5
422950 1 99422950 1 2 5
411538 1 99411538 1 2 5
430752 1 99430752 1 2 3
428438 1 99428438 1 2 5
436699 1 99436699 1 2 4
400298 1 99400298 1 2 3
406932 1 99406932 1 2 1
427335 1 99427335 1 2 4
425114 1 99425114 1 2 5
418221 1 99418221 1 2 4
420695 1 99420695 1 2 5
431131 1 99431131 1 2 5
426979 1 99426979 1 2 4
420884 1 99420884 1 2 5
408763 1 99408763 1 2 1
415636 1 99415636 1 2 5
436818 1 99436818 1 2 3
403196 1 99403196 1 2 1
412074 1 99412074 1 2 5
430322 1 99430322 1 2 4
427408 1 99427408 1 2 5
414151 1 99414151 1 2 4
427432 1 99427432 1 2 5
407328 1 99407328 1 2 4
410095 1 99410095 1 2 3
429919 1 99429919 1 2 5
408995 1 99408995 1 2 5
411580 1 99411580 1 2 3
409018 1 99409018 1 2 1
401062 1 99401062 1 2 5
404603 1 99404603 1 2 4
424184 1 99424184 1 2 5
404246 1 99404246 1 2 1
407308 1 99407308 1 2 1
421345 1 99421345 1 2 4
420847 1 99420847 1 2 3
417455 1 99417455 1 2 4
402686 1 99402686 1 2 5
411835 1 99411835 1 2 3
420182 1 99420182 1 2 4
426890 1 99426890 1 2 5
401500 1 99401500 1 2 4
409868 1 99409868 1 2 4
400426 1 99400426 1 2 5
408810 1 99408810 1 2 5
418911 1 99418911 1 2 5
413340 1 99413340 1 2 5
419937 1 99419937 1 2 5
411342 1 99411342 1 2 3
423652 1 99423652 1 2 5
431772 1 99431772 1 2 5
404747 1 99404747 1 2 3
431066 1 99431066 1 2 4
435923 1 99435923 1 2 4
419151 1 99419151 1 2 3
433158 1 99433158 1 2 5
427448 1 99427448 1 2 3
407095 1 99407095 1 2 4
418052 1 99418052 1 2 5
424219 1 99424219 1 2 5
436876 1 99436876 1 2 5
427517 1 99427517 1 2 4
423261 1 99423261 1 2 5
400112 1 99400112 1 2 4
415159 1 99415159 1 2 3
434920 1 99434920 1 2 3
428871 1 99428871 1 2 5
402575 1 99402575 1 2 4
404020 1 99404020 1 2 1
412495 1 99412495 1 2 1
435260 1 99435260 1 2 4
424109 1 99424109 1 2 5
401866 1 99401866 1 2 5
400043 1 99400043 1 2 4
435719 1 99435719 1 2 5
403551 1 99403551 1 2 5
420901 1 99420901 1 2 4
416041 1 99416041 1 2 4
414175 1 99414175 1 2 2
429997 1 99429997 1 2 3
413877 1 99413877 1 2 4
407632 1 99407632 1 2 3
405311 1 99405311 1 2 4
411079 1 99411079 1 2 1
436563 1 99436563 1 2 5
411741 1 99411741 1 2 4
410210 1 99410210 1 2 1
413715 1 99413715 1 2 5
404669 1 99404669 1 2 4
422282 1 99422282 1 2 3
425608 1 99425608 1 2 5
434094 1 99434094 1 2 3
402249 1 99402249 1 2 1
415728 1 99415728 1 2 3
406157 1 99406157 1 2 1
420337 1 99420337 1 2 5
417021 1 99417021 1 2 3
415606 1 99415606 1 2 3
434300 1 99434300 1 2 5
431496 1 99431496 1 2 2
421158 1 99421158 1 2 4
426849 1 99426849 1 2 5
425309 1 99425309 1 2 4
415019 1 99415019 1 2 5
421811 1 99421811 1 2 4
434608 1 99434608 1 2 4
405107 1 99405107 1 2 5
417148 1 99417148 1 2 5
436868 1 99436868 1 2 4
405487 1 99405487 1 2 3
400254 1 99400254 1 2 3
422144 1 99422144 1 2 4
416207 1 99416207 1 2 4
404355 1 99404355 1 2 1
404346 1 99404346 1 2 4
410321 1 99410321 1 2 4
429350 1 99429350 1 2 5
430842 1 99430842 1 2 5
420320 1 99420320 1 2 5
416452 1 99416452 1 2 1
403863 1 99403863 1 2 1
411914 1 99411914 1 2 1
414885 1 99414885 1 2 1
410136 1 99410136 1 2 4
421051 1 99421051 1 2 5
407795 1 99407795 1 2 5
424082 1 99424082 1 2 4
410389 1 99410389 1 2 5
402332 1 99402332 1 2 1
420926 1 99420926 1 2 4
410722 1 99410722 1 2 4
412609 1 99412609 1 2 5
421617 1 99421617 1 2 5
407855 1 99407855 1 2 1
423248 1 99423248 1 2 4
407610 1 99407610 1 2 3
426725 1 99426725 1 2 4
422123 1 99422123 1 2 5
425426 1 99425426 1 2 5
423528 1 99423528 1 2 5
434502 1 99434502 1 2 4
403988 1 99403988 1 2 4
410142 1 99410142 1 2 4
410617 1 99410617 1 2 5
418754 1 99418754 1 2 5
435347 1 99435347 1 2 5
425729 1 99425729 1 2 5
417178 1 99417178 1 2 4
423548 1 99423548 1 2 5
415502 1 99415502 1 2 5
414541 1 99414541 1 2 5
427457 1 99427457 1 2 4
433513 1 99433513 1 2 2
406560 1 99406560 1 2 4
420120 1 99420120 1 2 5
437333 1 99437333 1 2 3
422597 1 99422597 1 2 4
403258 1 99403258 1 2 1
406982 1 99406982 1 2 5
429965 1 99429965 1 2 4
401779 1 99401779 1 2 3
430231 1 99430231 1 2 4
421350 1 99421350 1 2 4
408996 1 99408996 1 2 5
406653 1 99406653 1 2 3
413342 1 99413342 1 2 5
419028 1 99419028 1 2 4
423908 1 99423908 1 2 4
400061 1 99400061 1 2 4
409693 1 99409693 1 2 1
426486 1 99426486 1 2 5
410500 1 99410500 1 2 4
401251 1 99401251 1 2 1
432307 1 99432307 1 2 3
415066 1 99415066 1 2 1
434368 1 99434368 1 2 5
411228 1 99411228 1 2 3
410317 1 99410317 1 2 1
411589 1 99411589 1 2 4
405068 1 99405068 1 2 3
426149 1 99426149 1 2 4
414497 1 99414497 1 2 3
404547 1 99404547 1 2 3
417684 1 99417684 1 2 3
407378 1 99407378 1 2 5
433013 1 99433013 1 2 2
433993 1 99433993 1 2 5
425377 1 99425377 1 2 5
401664 1 99401664 1 2 4
422868 1 99422868 1 2 4
428392 1 99428392 1 2 4
400703 1 99400703 1 2 4
416523 1 99416523 1 2 5
415544 1 99415544 1 2 1
426191 1 99426191 1 2 4
407837 1 99407837 1 2 5
405328 1 99405328 1 2 4
402922 1 99402922 1 2 3
407786 1 99407786 1 2 3
429589 1 99429589 1 2 5
430656 1 99430656 1 2 5
423445 1 99423445 1 2 4
414995 1 99414995 1 2 1
412793 1 99412793 1 2 5
418884 1 99418884 1 2 3
428288 1 99428288 1 2 4
419142 1 99419142 1 2 5
419059 1 99419059 1 2 5
435258 1 99435258 1 2 5
401297 1 99401297 1 2 1
404726 1 99404726 1 2 1
418441 1 99418441 1 2 4
414458 1 99414458 1 2 1
427592 1 99427592 1 2 3
419673 1 99419673 1 2 5
423683 1 99423683 1 2 4
407455 1 99407455 1 2 1
400913 1 99400913 1 2 5
431852 1 99431852 1 2 4
414768 1 99414768 1 2 1
401636 1 99401636 1 2 5
420426 1 99420426 1 2 5
434385 1 99434385 1 2 4
436322 1 99436322 1 2 4
419904 1 99419904 1 2 5
431114 1 99431114 1 2 4
430765 1 99430765 1 2 4
428903 1 99428903 1 2 5
416985 1 99416985 1 2 4
417294 1 99417294 1 2 5
417838 1 99417838 1 2 5
417323 1 99417323 1 2 5
419208 1 99419208 1 2 5
415814 1 99415814 1 2 4
427293 1 99427293 1 2 4
410047 1 99410047 1 2 4
423527 1 99423527 1 2 4
403275 1 99403275 1 2 1
411505 1 99411505 1 2 1
409486 1 99409486 1 2 4
429841 1 99429841 1 2 3
411497 1 99411497 1 2 1
437162 1 99437162 1 2 3
409876 1 99409876 1 2 1
403166 1 99403166 1 2 5
430081 1 99430081 1 2 5
411109 1 99411109 1 2 1
432636 1 99432636 1 2 2
427792 1 99427792 1 2 3
414574 1 99414574 1 2 5
411960 1 99411960 1 2 4
434589 1 99434589 1 2 4
428281 1 99428281 1 2 4
403929 1 99403929 1 2 3
423366 1 99423366 1 2 4
410826 1 99410826 1 2 1
433800 1 99433800 1 2 4
425254 1 99425254 1 2 5
404443 1 99404443 1 2 1
430460 1 99430460 1 2 4
423241 1 99423241 1 2 5
428821 1 99428821 1 2 5
427147 1 99427147 1 2 4
413223 1 99413223 1 2 1
414660 1 99414660 1 2 2
418646 1 99418646 1 2 5
415447 1 99415447 1 2 3
428193 1 99428193 1 2 4
408350 1 99408350 1 2 5
434558 1 99434558 1 2 5
430482 1 99430482 1 2 4
434076 1 99434076 1 2 4
411695 1 99411695 1 2 4
404155 1 99404155 1 2 5
418113 1 99418113 1 2 4
426256 1 99426256 1 2 3
431925 1 99431925 1 2 2
418528 1 99418528 1 2 4
402023 1 99402023 1 2 1
417864 1 99417864 1 2 5
436705 1 99436705 1 2 5
430871 1 99430871 1 2 5
431794 1 99431794 1 2 5
428064 1 99428064 1 2 4
400251 1 99400251 1 2 3
404666 1 99404666 1 2 5
408651 1 99408651 1 2 4
437094 1 99437094 1 2 5
412623 1 99412623 1 2 1
405361 1 99405361 1 2 1
411007 1 99411007 1 2 3
432908 1 99432908 1 2 2
411458 1 99411458 1 2 1
426824 1 99426824 1 2 4
423039 1 99423039 1 2 5
413808 1 99413808 1 2 4
414400 1 99414400 1 2 4
401293 1 99401293 1 2 3
427483 1 99427483 1 2 4
431473 1 99431473 1 2 3
417544 1 99417544 1 2 5
430995 1 99430995 1 2 5
410348 1 99410348 1 2 3
427887 1 99427887 1 2 5
406513 1 99406513 1 2 2
426572 1 99426572 1 2 4
430089 1 99430089 1 2 5
431703 1 99431703 1 2 5
431677 1 99431677 1 2 3
418981 1 99418981 1 2 5
423389 1 99423389 1 2 4
423764 1 99423764 1 2 5
433045 1 99433045 1 2 5
412234 1 99412234 1 2 5
427130 1 99427130 1 2 4
400936 1 99400936 1 2 1
405793 1 99405793 1 2 1
432981 1 99432981 1 2 5
427280 1 99427280 1 2 5
429869 1 99429869 1 2 4
414095 1 99414095 1 2 5
408299 1 99408299 1 2 5
408151 1 99408151 1 2 4
408848 1 99408848 1 2 3
410905 1 99410905 1 2 2
428150 1 99428150 1 2 3
429443 1 99429443 1 2 5
424959 1 99424959 1 2 5
404678 1 99404678 1 2 3
417351 1 99417351 1 2 4
423680 1 99423680 1 2 3
402334 1 99402334 1 2 1
434580 1 99434580 1 2 5
414326 1 99414326 1 2 4
403759 1 99403759 1 2 4
422580 1 99422580 1 2 5
426787 1 99426787 1 2 4
416903 1 99416903 1 2 3
402146 1 99402146 1 2 4
414955 1 99414955 1 2 5
430454 1 99430454 1 2 3
421566 1 99421566 1 2 4
409046 1 99409046 1 2 4
423884 1 99423884 1 2 4
427579 1 99427579 1 2 5
417233 1 99417233 1 2 1
403831 1 99403831 1 2 4
413129 1 99413129 1 2 3
416159 1 99416159 1 2 1
425401 1 99425401 1 2 3
406780 1 99406780 1 2 3
406192 1 99406192 1 2 4
424194 1 99424194 1 2 4
429202 1 99429202 1 2 4
412583 1 99412583 1 2 4
420905 1 99420905 1 2 4
422200 1 99422200 1 2 4
424623 1 99424623 1 2 5
403107 1 99403107 1 2 5
423175 1 99423175 1 2 5
404078 1 99404078 1 2 1
401062 1 99401062 1 2 1
417046 1 99417046 1 2 1
411959 1 99411959 1 2 4
421929 1 99421929 1 2 5
415273 1 99415273 1 2 1
412436 1 99412436 1 2 5
410076 1 99410076 1 2 4
409198 1 99409198 1 2 5
414668 1 99414668 1 2 4
426332 1 99426332 1 2 4
430307 1 99430307 1 2 5
412379 1 99412379 1 2 4
425245 1 99425245 1 2 5
400725 1 99400725 1 2 1
400416 1 99400416 1 2 4
423885 1 99423885 1 2 5
405649 1 99405649 1 2 3
409438 1 99409438 1 2 3
426427 1 99426427 1 2 4
428363 1 99428363 1 2 5
434559 1 99434559 1 2 2
429114 1 99429114 1 2 4
413564 1 99413564 1 2 1
415666 1 99415666 1 2 4
428189 1 99428189 1 2 4
419451 1 99419451 1 2 4
425186 1 99425186 1 2 3
415359 1 99415359 1 2 5
418429 1 99418429 1 2 4
411840 1 99411840 1 2 3
424969 1 99424969 1 2 5
404682 1 99404682 1 2 3
433538 1 99433538 1 2 5
437191 1 99437191 1 2 5
400514 1 99400514 1 2 5
416105 1 99416105 1 2 1
415953 1 99415953 1 2 3
416536 1 99416536 1 2 3
427389 1 99427389 1 2 3
412796 1 99412796 1 2 1
437080 1 99437080 1 2 5
411410 1 99411410 1 2 2
414587 1 99414587 1 2 3
407262 1 99407262 1 2 1
414886 1 99414886 1 2 3
417038 1 99417038 1 2 1
422159 1 99422159 1 2 5
420036 1 99420036 1 2 5
406316 1 99406316 1 2 4
431471 1 99431471 1 2 5
416257 1 99416257 1 2 4
428797 1 99428797 1 2 4
429220 1 99429220 1 2 4
429614 1 99429614 1 2 5
421038 1 99421038 1 2 3
412345 1 99412345 1 2 3
426356 1 99426356 1 2 4
410855 1 99410855 1 2 3
416106 1 99416106 1 2 1
404509 1 99404509 1 2 1
430236 1 99430236 1 2 5
413001 1 99413001 1 2 4
434354 1 99434354 1 2 4
434544 1 99434544 1 2 5
413930 1 99413930 1 2 1
433028 1 99433028 1 2 2
409335 1 99409335 1 2 5
404566 1 99404566 1 2 2
429157 1 99429157 1 2 5
404561 1 99404561 1 2 5
412043 1 99412043 1 2 1
427047 1 99427047 1 2 4
420824 1 99420824 1 2 5
400798 1 99400798 1 2 5
401324 1 99401324 1 2 1
436140 1 99436140 1 2 5
411398 1 99411398 1 2 3
429776 1 99429776 1 2 4
408400 1 99408400 1 2 4
409795 1 99409795 1 2 5
407852 1 99407852 1 2 1
411136 1 99411136 1 2 1
418593 1 99418593 1 2 5
403176 1 99403176 1 2 2
413279 1 99413279 1 2 1
408181 1 99408181 1 2 4
400025 1 99400025 1 2 5
414393 1 99414393 1 2 1
410223 1 99410223 1 2 4
420408 1 99420408 1 2 5
432973 1 99432973 1 2 4
429350 1 99429350 1 2 5
432038 1 99432038 1 2 3
407884 1 99407884 1 2 5
405429 1 99405429 1 2 4
408489 1 99408489 1 2 3
400428 1 99400428 1 2 4
428326 1 99428326 1 2 5
428576 1 99428576 1 2 4
409932 1 99409932 1 2 1
436607 1 99436607 1 2 5
400836 1 99400836 1 2 3
403452 1 99403452 1 2 5
406112 1 99406112 1 2 2
407083 1 99407083 1 2 2
437295 1 99437295 1 2 3
416797 1 99416797 1 2 1
432079 1 99432079 1 2 4
425162 1 99425162 1 2 4
414936 1 99414936 1 2 1
422351 1 99422351 1 2 5
433074 1 99433074 1 2 3
413170 1 99413170 1 2 3
427112 1 99427112 1 2 5
428182 1 99428182 1 2 4
432814 1 99432814 1 2 3
405052 1 99405052 1 2 4
416866 1 99416866 1 2 3
418553 1 99418553 1 2 4
431486 1 99431486 1 2 4
426870 1 99426870 1 2 5
431326 1 99431326 1 2 3
424490 1 99424490 1 2 5
410336 1 99410336 1 2 3
411906 1 99411906 1 2 4
411553 1 99411553 1 2 3
434475 1 99434475 1 2 4
436159 1 99436159 1 2 5
428298 1 99428298 1 2 5
433476 1 99433476 1 2 3
400302 1 99400302 1 2 3
431137 1 99431137 1 2 5
409362 1 99409362 1 2 4
414091 1 99414091 1 2 4
403552 1 99403552 1 2 2
424051 1 99424051 1 2 4
420045 1 99420045 1 2 4
433669 1 99433669 1 2 5
435888 1 99435888 1 2 4
432660 1 99432660 1 2 5
404981 1 99404981 1 2 4
424134 1 99424134 1 2 5
414613 1 99414613 1 2 4
403425 1 99403425 1 2 4
405332 1 99405332 1 2 3
429457 1 99429457 1 2 5
432969 1 99432969 1 2 5
419857 1 99419857 1 2 5
430420 1 99430420 1 2 5
406893 1 99406893 1 2 3
414169 1 99414169 1 2 3
426418 1 99426418 1 2 5
402078 1 99402078 1 2 5
403716 1 99403716 1 2 4
405841 1 99405841 1 2 3
401113 1 99401113 1 2 3
411221 1 99411221 1 2 4
428854 1 99428854 1 2 4
411453 1 99411453 1 2 5
413860 1 99413860 1 2 5
427460 1 99427460 1 2 5
420403 1 99420403 1 2 5
406284 1 99406284 1 2 5
400705 1 99400705 1 2 5
410079 1 99410079 1 2 5
437213 1 99437213 1 2 5
412597 1 99412597 1 2 5
410600 1 99410600 1 2 2
430252 1 99430252 1 2 5
412249 1 99412249 1 2 1
436902 1 99436902 1 2 5
411907 1 99411907 1 2 1
408563 1 99408563 1 2 4
417972 1 99417972 1 2 4
405900 1 99405900 1 2 5
423114 1 99423114 1 2 5
416260 1 99416260 1 2 3
404373 1 99404373 1 2 3
406522 1 99406522 1 2 5
425430 1 99425430 1 2 5
424594 1 99424594 1 2 5
410981 1 99410981 1 2 4
402469 1 99402469 1 2 4
433164 1 99433164 1 2 3
403217 1 99403217 1 2 1
435874 1 99435874 1 2 3
435950 1 99435950 1 2 5
415679 1 99415679 1 2 4
434491 1 99434491 1 2 5
418030 1 99418030 1 2 5
415211 1 99415211 1 2 5
418374 1 99418374 1 2 4
425874 1 99425874 1 2 4
425049 1 99425049 1 2 5
421024 1 99421024 1 2 5
424126 1 99424126 1 2 4
417134 1 99417134 1 2 4
422357 1 99422357 1 2 3
417881 1 99417881 1 2 4
412226 1 99412226 1 2 1
426450 1 99426450 1 2 5
431289 1 99431289 1 2 5
411180 1 99411180 1 2 1
422914 1 99422914 1 2 3
405827 1 99405827 1 2 3
407998 1 99407998 1 2 1
408881 1 99408881 1 2 1
416583 1 99416583 1 2 4
408084 1 99408084 1 2 1
413160 1 99413160 1 2 5
406362 1 99406362 1 2 4
428171 1 99428171 1 2 4
429018 1 99429018 1 2 4
432140 1 99432140 1 2 3
400691 1 99400691 1 2 4
433743 1 99433743 1 2 4
421543 1 99421543 1 2 3
432635 1 99432635 1 2 2
429984 1 99429984 1 2 5
427600 1 99427600 1 2 4
400871 1 99400871 1 2 4
428405 1 99428405 1 2 3
421076 1 99421076 1 2 5
400477 1 99400477 1 2 2
401194 1 99401194 1 2 1
412148 1 99412148 1 2 1
413976 1 99413976 1 2 5
413944 1 99413944 1 2 1
408113 1 99408113 1 2 5
401554 1 99401554 1 2 3
423407 1 99423407 1 2 4
422420 1 99422420 1 2 5
401869 1 99401869 1 2 3
400432 1 99400432 1 2 5
434254 1 99434254 1 2 4
402027 1 99402027 1 2 3
401989 1 99401989 1 2 2
430386 1 99430386 1 2 4
401640 1 99401640 1 2 3
423003 1 99423003 1 2 3
416873 1 99416873 1 2 3
413679 1 99413679 1 2 3
406199 1 99406199 1 2 3
407305 1 99407305 1 2 3
427176 1 99427176 1 2 4
433705 1 99433705 1 2 5
412899 1 99412899 1 2 1
426510 1 99426510 1 2 4
425985 1 99425985 1 2 5
425145 1 99425145 1 2 4
403074 1 99403074 1 2 3
415395 1 99415395 1 2 5
428035 1 99428035 1 2 5
410019 1 99410019 1 2 3
412187 1 99412187 1 2 4
423909 1 99423909 1 2 5
403328 1 99403328 1 2 1
431209 1 99431209 1 2 5
427773 1 99427773 1 2 5
413201 1 99413201 1 2 5
424013 1 99424013 1 2 5
423170 1 99423170 1 2 5
435732 1 99435732 1 2 5
410338 1 99410338 1 2 5
433935 1 99433935 1 2 3
402852 1 99402852 1 2 3
421123 1 99421123 1 2 3
423881 1 99423881 1 2 3
404937 1 99404937 1 2 3
425236 1 99425236 1 2 4
400393 1 99400393 1 2 5
404551 1 99404551 1 2 3
421812 1 99421812 1 2 3
406729 1 99406729 1 2 4
435346 1 99435346 1 2 3
425148 1 99425148 1 2 4
422976 1 99422976 1 2 4
436276 1 99436276 1 2 4
436211 1 99436211 1 2 5
434335 1 99434335 1 2 3
412862 1 99412862 1 2 4
435673 1 99435673 1 2 5
410733 1 99410733 1 2 1
429612 1 99429612 1 2 5
436177 1 99436177 1 2 3
411091 1 99411091 1 2 1
428523 1 99428523 1 2 5
432604 1 99432604 1 2 4
421801 1 99421801 1 2 4
413442 1 99413442 1 2 4
415790 1 99415790 1 2 1
402389 1 99402389 1 2 3
409522 1 99409522 1 2 2
428409 1 99428409 1 2 5
418138 1 99418138 1 2 5
419213 1 99419213 1 2 4
411270 1 99411270 1 2 1
421443 1 99421443 1 2 4
419509 1 99419509 1 2 5
421534 1 99421534 1 2 4
428219 1 99428219 1 2 3
400294 1 99400294 1 2 3
433815 1 99433815 1 2 3
422218 1 99422218 1 2 4
419489 1 99419489 1 2 4
433292 1 99433292 1 2 2
417084 1 99417084 1 2 3
414633 1 99414633 1 2 4
433117 1 99433117 1 2 3
433749 1 99433749 1 2 4
425125 1 99425125 1 2 4
410044 1 99410044 1 2 5
434969 1 99434969 1 2 4
411995 1 99411995 1 2 3
416506 1 99416506 1 2 3
425036 1 99425036 1 2 5
427341 1 99427341 1 2 5
413878 1 99413878 1 2 5
426536 1 99426536 1 2 4
407102 1 99407102 1 2 3
407600 1 99407600 1 2 5
402331 1 99402331 1 2 4
411955 1 99411955 1 2 5
411529 1 99411529 1 2 4
432954 1 99432954 1 2 3
412032 1 99412032 1 2 4
411070 1 99411070 1 2 2
401676 1 99401676 1 2 5
427513 1 99427513 1 2 5
428228 1 99428228 1 2 5
434340 1 99434340 1 2 5
427763 1 99427763 1 2 3
407816 1 99407816 1 2 4
412832 1 99412832 1 2 4
412537 1 99412537 1 2 5
433694 1 99433694 1 2 5
412697 1 99412697 1 2 1
414354 1 99414354 1 2 4
410111 1 99410111 1 2 1
426906 1 99426906 1 2 5
402283 1 99402283 1 2 4
436226 1 99436226 1 2 4
400912 1 99400912 1 2 4
418870 1 99418870 1 2 3
411336 1 99411336 1 2 5
401599 1 99401599 1 2 5
431645 1 99431645 1 2 4
422574 1 99422574 1 2 5
419610 1 99419610 1 2 4
420675 1 99420675 1 2 4
401805 1 99401805 1 2 5
414479 1 99414479 1 2 1
420221 1 99420221 1 2 3
403624 1 99403624 1 2 4
411819 1 99411819 1 2 3
416325 1 99416325 1 2 3
416442 1 99416442 1 2 4
405873 1 99405873 1 2 4
432015 1 99432015 1 2 5
400555 1 99400555 1 2 4
435708 1 99435708 1 2 5
416472 1 99416472 1 2 3
410806 1 99410806 1 2 5
406866 1 99406866 1 2 3
418188 1 99418188 1 2 5
408886 1 99408886 1 2 1
422657 1 99422657 1 2 5
431431 1 99431431 1 2 5
405397 1 99405397 1 2 5
434322 1 99434322 1 2 5
429408 1 99429408 1 2 4
413096 1 99413096 1 2 5
435457 1 99435457 1 2 4
413601 1 99413601 1 2 1
413321 1 99413321 1 2 3
416144 1 99416144 1 2 2
436196 1 99436196 1 2 4
424812 1 99424812 1 2 5
405294 1 99405294 1 2 3
435763 1 99435763 1 2 5
410874 1 99410874 1 2 4
418928 1 99418928 1 2 5
402476 1 99402476 1 2 5
409290 1 99409290 1 2 1
425298 1 99425298 1 2 4
429738 1 99429738 1 2 5
429736 1 99429736 1 2 4
425917 1 99425917 1 2 5
416396 1 99416396 1 2 4
415982 1 99415982 1 2 5
433362 1 99433362 1 2 5
436854 1 99436854 1 2 4
423103 1 99423103 1 2 5
428138 1 99428138 1 2 5
406255 1 99406255 1 2 2
431494 1 99431494 1 2 4
405375 1 99405375 1 2 3
418372 1 99418372 1 2 4
436480 1 99436480 1 2 3
426954 1 99426954 1 2 5
431508 1 99431508 1 2 3
407927 1 99407927 1 2 5
412412 1 99412412 1 2 5
401154 1 99401154 1 2 5
420096 1 99420096 1 2 4
431234 1 99431234 1 2 4
434615 1 99434615 1 2 4
436649 1 99436649 1 2 5
427022 1 99427022 1 2 5
403441 1 99403441 1 2 1
410651 1 99410651 1 2 5
436894 1 99436894 1 2 2
430142 1 99430142 1 2 4
400368 1 99400368 1 2 3
421296 1 99421296 1 2 4
403845 1 99403845 1 2 4
402378 1 99402378 1 2 1
406871 1 99406871 1 2 1
410972 1 99410972 1 2 5
429498 1 99429498 1 2 4
402420 1 99402420 1 2 1
427266 1 99427266 1 2 5
423517 1 99423517 1 2 5
433871 1 99433871 1 2 4
406488 1 99406488 1 2 1
402701 1 99402701 1 2 2
415646 1 99415646 1 2 3
430331 1 99430331 1 2 4
407248 1 99407248 1 2 1
403272 1 99403272 1 2 4
426491 1 99426491 1 2 5
420861 1 99420861 1 2 5
410306 1 99410306 1 2 5
411742 1 99411742 1 2 3
407358 1 99407358 1 2 3
416080 1 99416080 1 2 5
424651 1 99424651 1 2 5
425070 1 99425070 1 2 3
420969 1 99420969 1 2 3
422335 1 99422335 1 2 4
428601 1 99428601 1 2 4
427796 1 99427796 1 2 5
434197 1 99434197 1 2 3
401428 1 99401428 1 2 1
427093 1 99427093 1 2 4
427327 1 99427327 1 2 5
411674 1 99411674 1 2 1
410859 1 99410859 1 2 1
405625 1 99405625 1 2 2
421589 1 99421589 1 2 5
413586 1 99413586 1 2 5
406366 1 99406366 1 2 5
409116 1 99409116 1 2 1
417755 1 99417755 1 2 5
437313 1 99437313 1 2 3
415491 1 99415491 1 2 3
406834 1 99406834 1 2 2
403299 1 99403299 1 2 2
410499 1 99410499 1 2 4
402638 1 99402638 1 2 3
407812 1 99407812 1 2 1
415751 1 99415751 1 2 1
405602 1 99405602 1 2 4
416644 1 99416644 1 2 1
433130 1 99433130 1 2 5
410282 1 99410282 1 2 3
406521 1 99406521 1 2 5
418166 1 99418166 1 2 5
412610 1 99412610 1 2 4
434514 1 99434514 1 2 4
411065 1 99411065 1 2 3
423917 1 99423917 1 2 4
427798 1 99427798 1 2 4
419334 1 99419334 1 2 4
417053 1 99417053 1 2 5
403069 1 99403069 1 2 5
403231 1 99403231 1 2 3
433799 1 99433799 1 2 5
423125 1 99423125 1 2 4
415340 1 99415340 1 2 4
425890 1 99425890 1 2 2
418236 1 99418236 1 2 4
416968 1 99416968 1 2 1
400916 1 99400916 1 2 4
400764 1 99400764 1 2 1
426512 1 99426512 1 2 4
423827 1 99423827 1 2 3
408388 1 99408388 1 2 1
411333 1 99411333 1 2 4
410320 1 99410320 1 2 1
420110 1 99420110 1 2 3
423529 1 99423529 1 2 5
404004 1 99404004 1 2 3
408531 1 99408531 1 2 1
412260 1 99412260 1 2 4
408051 1 99408051 1 2 3
404101 1 99404101 1 2 3
408365 1 99408365 1 2 4
414875 1 99414875 1 2 5
427936 1 99427936 1 2 5
425927 1 99425927 1 2 5
427860 1 99427860 1 2 5
403853 1 99403853 1 2 3
427698 1 99427698 1 2 4
424063 1 99424063 1 2 5
405731 1 99405731 1 2 3
432416 1 99432416 1 2 2
428961 1 99428961 1 2 5
418010 1 99418010 1 2 5
409724 1 99409724 1 2 4
424046 1 99424046 1 2 3
417375 1 99417375 1 2 3
408720 1 99408720 1 2 3
424858 1 99424858 1 2 5
430559 1 99430559 1 2 4
432390 1 99432390 1 2 5
404518 1 99404518 1 2 4
421105 1 99421105 1 2 3
434346 1 99434346 1 2 3
435773 1 99435773 1 2 5
421509 1 99421509 1 2 5
409720 1 99409720 1 2 5
412744 1 99412744 1 2 1
418855 1 99418855 1 2 4
427139 1 99427139 1 2 4
414717 1 99414717 1 2 1
410119 1 99410119 1 2 5
431856 1 99431856 1 2 4
425895 1 99425895 1 2 4
419307 1 99419307 1 2 3
425603 1 99425603 1 2 5
424378 1 99424378 1 2 5
406069 1 99406069 1 2 4
421093 1 99421093 1 2 4
421229 1 99421229 1 2 5
429255 1 99429255 1 2 5
400521 1 99400521 1 2 1
429807 1 99429807 1 2 5
420622 1 99420622 1 2 3
405726 1 99405726 1 2 3
412315 1 99412315 1 2 3
419069 1 99419069 1 2 4
414749 1 99414749 1 2 5
405478 1 99405478 1 2 5
405680 1 99405680 1 2 4
436222 1 99436222 1 2 3
429499 1 99429499 1 2 5
416699 1 99416699 1 2 5
410549 1 99410549 1 2 5
415427 1 99415427 1 2 3
402260 1 99402260 1 2 4
412576 1 99412576 1 2 1
402079 1 99402079 1 2 2
434728 1 99434728 1 2 4
409145 1 99409145 1 2 3
414956 1 99414956 1 2 5
416360 1 99416360 1 2 5
426919 1 99426919 1 2 5
433345 1 99433345 1 2 2
405480 1 99405480 1 2 1
412460 1 99412460 1 2 1
416165 1 99416165 1 2 4
412195 1 99412195 1 2 5
410220 1 99410220 1 2 4
428704 1 99428704 1 2 3
424210 1 99424210 1 2 4
426370 1 99426370 1 2 5
431241 1 99431241 1 2 5
412506 1 99412506 1 2 4
419241 1 99419241 1 2 4
406737 1 99406737 1 2 1
425434 1 99425434 1 2 4
406678 1 99406678 1 2 5
421234 1 99421234 1 2 5
417225 1 99417225 1 2 3
405862 1 99405862 1 2 3
434365 1 99434365 1 2 3
427539 1 99427539 1 2 5
429429 1 99429429 1 2 3
434140 1 99434140 1 2 5
428190 1 99428190 1 2 4
433155 1 99433155 1 2 2
406129 1 99406129 1 2 4
421175 1 99421175 1 2 4
400924 1 99400924 1 2 1
417167 1 99417167 1 2 5
419692 1 99419692 1 2 5
407234 1 99407234 1 2 1
406794 1 99406794 1 2 1
411744 1 99411744 1 2 1
432794 1 99432794 1 2 2
416382 1 99416382 1 2 1
434857 1 99434857 1 2 5
407232 1 99407232 1 2 4
400175 1 99400175 1 2 5
407131 1 99407131 1 2 2
401163 1 99401163 1 2 4
410118 1 99410118 1 2 3
400544 1 99400544 1 2 5
424264 1 99424264 1 2 4
410043 1 99410043 1 2 3
430635 1 99430635 1 2 4
425213 1 99425213 1 2 5
422347 1 99422347 1 2 4
402091 1 99402091 1 2 5
436648 1 99436648 1 2 4
416303 1 99416303 1 2 3
408379 1 99408379 1 2 1
402715 1 99402715 1 2 4
403292 1 99403292 1 2 3
419281 1 99419281 1 2 5
407634 1 99407634 1 2 3
400952 1 99400952 1 2 2
413608 1 99413608 1 2 1
414590 1 99414590 1 2 4
435116 1 99435116 1 2 5
434523 1 99434523 1 2 4
430844 1 99430844 1 2 5
415335 1 99415335 1 2 1
407324 1 99407324 1 2 3
429254 1 99429254 1 2 3
414889 1 99414889 1 2 1
425349 1 99425349 1 2 5
402447 1 99402447 1 2 1
431154 1 99431154 1 2 3
418113 1 99418113 1 2 4
418432 1 99418432 1 2 5
414630 1 99414630 1 2 3
410667 1 99410667 1 2 5
423405 1 99423405 1 2 5
432486 1 99432486 1 2 5
429994 1 99429994 1 2 5
422090 1 99422090 1 2 5
424612 1 99424612 1 2 4
405196 1 99405196 1 2 1
427806 1 99427806 1 2 3
419982 1 99419982 1 2 3
403755 1 99403755 1 2 4
434704 1 99434704 1 2 4
412717 1 99412717 1 2 1
417937 1 99417937 1 2 5
405556 1 99405556 1 2 2
404526 1 99404526 1 2 3
401586 1 99401586 1 2 4
433692 1 99433692 1 2 4
436615 1 99436615 1 2 5
412992 1 99412992 1 2 4
416646 1 99416646 1 2 1
414798 1 99414798 1 2 4
422458 1 99422458 1 2 4
411085 1 99411085 1 2 5
423388 1 99423388 1 2 4
420920 1 99420920 1 2 5
415115 1 99415115 1 2 2
414500 1 99414500 1 2 5
423662 1 99423662 1 2 4
404193 1 99404193 1 2 1
430932 1 99430932 1 2 3
408140 1 99408140 1 2 1
418471 1 99418471 1 2 5
406743 1 99406743 1 2 1
404739 1 99404739 1 2 3
433929 1 99433929 1 2 4
421708 1 99421708 1 2 5
431175 1 99431175 1 2 3
406989 1 99406989 1 2 5
428196 1 99428196 1 2 5
423234 1 99423234 1 2 5
427446 1 99427446 1 2 4
425795 1 99425795 1 2 5
403557 1 99403557 1 2 1
424070 1 99424070 1 2 4
415372 1 99415372 1 2 2
414643 1 99414643 1 2 2
428611 1 99428611 1 2 5
417163 1 99417163 1 2 2
413954 1 99413954 1 2 4
426305 1 99426305 1 2 5
437022 1 99437022 1 2 2
405670 1 99405670 1 2 3
400808 1 99400808 1 2 5
424944 1 99424944 1 2 4
431641 1 99431641 1 2 5
402863 1 99402863 1 2 4
427757 1 99427757 1 2 4
410323 1 99410323 1 2 3
402452 1 99402452 1 2 5
414832 1 99414832 1 2 2
425220 1 99425220 1 2 5
408590 1 99408590 1 2 5
417738 1 99417738 1 2 5
407845 1 99407845 1 2 3
431095 1 99431095 1 2 5
424846 1 99424846 1 2 5
425417 1 99425417 1 2 5
424866 1 99424866 1 2 5
409181 1 99409181 1 2 1
432625 1 99432625 1 2 5
416816 1 99416816 1 2 3
415466 1 99415466 1 2 5
435342 1 99435342 1 2 5
436080 1 99436080 1 2 4
420961 1 99420961 1 2 3
415963 1 99415963 1 2 3
410784 1 99410784 1 2 5
426109 1 99426109 1 2 5
426482 1 99426482 1 2 5
409813 1 99409813 1 2 3
410739 1 99410739 1 2 5
434568 1 99434568 1 2 4
436483 1 99436483 1 2 4
402655 1 99402655 1 2 3
400889 1 99400889 1 2 1
406171 1 99406171 1 2 3
422778 1 99422778 1 2 5
417352 1 99417352 1 2 4
409964 1 99409964 1 2 4
410150 1 99410150 1 2 1
407617 1 99407617 1 2 4
420135 1 99420135 1 2 5
426645 1 99426645 1 2 5
416773 1 99416773 1 2 5
409774 1 99409774 1 2 1
400359 1 99400359 1 2 3
410193 1 99410193 1 2 4
427551 1 99427551 1 2 5
434691 1 99434691 1 2 3
435588 1 99435588 1 2 3
429024 1 99429024 1 2 4
406261 1 99406261 1 2 1
413311 1 99413311 1 2 3
424375 1 99424375 1 2 5
424557 1 99424557 1 2 5
415566 1 99415566 1 2 5
420688 1 99420688 1 2 4
409577 1 99409577 1 2 3
424945 1 99424945 1 2 5
408844 1 99408844 1 2 3
421809 1 99421809 1 2 5
429160 1 99429160 1 2 5
430836 1 99430836 1 2 5
400280 1 99400280 1 2 1
412509 1 99412509 1 2 4
421641 1 99421641 1 2 4
409425 1 99409425 1 2 3
408672 1 99408672 1 2 5
433471 1 99433471 1 2 5
425576 1 99425576 1 2 4
416883 1 99416883 1 2 5
420071 1 99420071 1 2 3
411982 1 99411982 1 2 5
428678 1 99428678 1 2 4
400671 1 99400671 1 2 1
431218 1 99431218 1 2 4
409026 1 99409026 1 2 3
412809 1 99412809 1 2 4
406611 1 99406611 1 2 4
403397 1 99403397 1 2 3
414986 1 99414986 1 2 1
433675 1 99433675 1 2 4
420510 1 99420510 1 2 3
419869 1 99419869 1 2 3
406342 1 99406342 1 2 2
423287 1 99423287 1 2 5
408532 1 99408532 1 2 1
435120 1 99435120 1 2 5
423016 1 99423016 1 2 4
434303 1 99434303 1 2 5
434271 1 99434271 1 2 4
422692 1 99422692 1 2 4
412934 1 99412934 1 2 5
422854 1 99422854 1 2 4
434892 1 99434892 1 2 4
415915 1 99415915 1 2 3
410012 1 99410012 1 2 4
411488 1 99411488 1 2 1
431709 1 99431709 1 2 3
425736 1 99425736 1 2 3
410276 1 99410276 1 2 3
434707 1 99434707 1 2 4
408055 1 99408055 1 2 1
413319 1 99413319 1 2 4
434143 1 99434143 1 2 5
408952 1 99408952 1 2 5
404540 1 99404540 1 2 4
431067 1 99431067 1 2 5
413187 1 99413187 1 2 3
426275 1 99426275 1 2 5
409562 1 99409562 1 2 5
400732 1 99400732 1 2 1
428764 1 99428764 1 2 5
414121 1 99414121 1 2 5
433459 1 99433459 1 2 2
409388 1 99409388 1 2 4
421800 1 99421800 1 2 5
426098 1 99426098 1 2 3
409953 1 99409953 1 2 4
428875 1 99428875 1 2 5
415972 1 99415972 1 2 1
433956 1 99433956 1 2 5
415979 1 99415979 1 2 1
417773 1 99417773 1 2 5
402014 1 99402014 1 2 4
435933 1 99435933 1 2 4
402398 1 99402398 1 2 3
403628 1 99403628 1 2 1
422140 1 99422140 1 2 4
401891 1 99401891 1 2 5
418848 1 99418848 1 2 5
416987 1 99416987 1 2 5
422817 1 99422817 1 2 4
415739 1 99415739 1 2 1
402288 1 99402288 1 2 1
408953 1 99408953 1 2 5
430383 1 99430383 1 2 5
431986 1 99431986 1 2 5
429309 1 99429309 1 2 4
429966 1 99429966 1 2 4
412139 1 99412139 1 2 3
410009 1 99410009 1 2 5
409997 1 99409997 1 2 4
412296 1 99412296 1 2 3
437299 1 99437299 1 2 4
405762 1 99405762 1 2 3
401130 1 99401130 1 2 5
407476 1 99407476 1 2 3
435443 1 99435443 1 2 4
424622 1 99424622 1 2 5
410538 1 99410538 1 2 1
425961 1 99425961 1 2 4
436266 1 99436266 1 2 3
419829 1 99419829 1 2 5
430287 1 99430287 1 2 4
435268 1 99435268 1 2 3
427855 1 99427855 1 2 5
401137 1 99401137 1 2 3
411321 1 99411321 1 2 5
427363 1 99427363 1 2 3
419493 1 99419493 1 2 5
409038 1 99409038 1 2 3
425732 1 99425732 1 2 3
422869 1 99422869 1 2 3
427812 1 99427812 1 2 5
418137 1 99418137 1 2 5
410924 1 99410924 1 2 2
429031 1 99429031 1 2 5
409905 1 99409905 1 2 4
402673 1 99402673 1 2 1
400303 1 99400303 1 2 5
428169 1 99428169 1 2 5
433542 1 99433542 1 2 4
436327 1 99436327 1 2 3
406052 1 99406052 1 2 3
431110 1 99431110 1 2 5
420188 1 99420188 1 2 3
416877 1 99416877 1 2 3
414355 1 99414355 1 2 1
429739 1 99429739 1 2 4
413100 1 99413100 1 2 1
421059 1 99421059 1 2 4
406580 1 99406580 1 2 1
425601 1 99425601 1 2 5
410706 1 99410706 1 2 5
430262 1 99430262 1 2 4
415366 1 99415366 1 2 5
400384 1 99400384 1 2 5
401815 1 99401815 1 2 5
435247 1 99435247 1 2 5
433203 1 99433203 1 2 3
406016 1 99406016 1 2 3
400443 1 99400443 1 2 1
400071 1 99400071 1 2 3
418852 1 99418852 1 2 4
420098 1 99420098 1 2 5
401309 1 99401309 1 2 1
410313 1 99410313 1 2 2
419855 1 99419855 1 2 3
425452 1 99425452 1 2 4
433424 1 99433424 1 2 4
404816 1 99404816 1 2 1
404627 1 99404627 1 2 4
401678 1 99401678 1 2 1
406385 1 99406385 1 2 5
408222 1 99408222 1 2 4
416353 1 99416353 1 2 1
407922 1 99407922 1 2 3
424682 1 99424682 1 2 4
418358 1 99418358 1 2 5
417706 1 99417706 1 2 3
408734 1 99408734 1 2 5
424520 1 99424520 1 2 5
406809 1 99406809 1 2 4
410053 1 99410053 1 2 5
420594 1 99420594 1 2 5
408430 1 99408430 1 2 4
409790 1 99409790 1 2 3
426032 1 99426032 1 2 4
431902 1 99431902 1 2 4
408384 1 99408384 1 2 3
420020 1 99420020 1 2 5
405447 1 99405447 1 2 4
433791 1 99433791 1 2 5
409655 1 99409655 1 2 1
428344 1 99428344 1 2 4
416380 1 99416380 1 2 1
410648 1 99410648 1 2 4
403813 1 99403813 1 2 4
418337 1 99418337 1 2 3
414551 1 99414551 1 2 1
402727 1 99402727 1 2 1
423691 1 99423691 1 2 5
434780 1 99434780 1 2 4
420115 1 99420115 1 2 4
424931 1 99424931 1 2 4
422884 1 99422884 1 2 5
436932 1 99436932 1 2 4
406713 1 99406713 1 2 1
415130 1 99415130 1 2 4
426997 1 99426997 1 2 5
435764 1 99435764 1 2 5
416365 1 99416365 1 2 4
419345 1 99419345 1 2 5
409265 1 99409265 1 2 1
433221 1 99433221 1 2 4
403031 1 99403031 1 2 3
403031 1 99403031 1 2 1
423392 1 99423392 1 2 4
412559 1 99412559 1 2 5
428280 1 99428280 1 2 5
414461 1 99414461 1 2 4
424776 1 99424776 1 2 4
420473 1 99420473 1 2 4
405244 1 99405244 1 2 4
422985 1 99422985 1 2 3
412416 1 99412416 1 2 3
423813 1 99423813 1 2 5
428121 1 99428121 1 2 4
415916 1 99415916 1 2 5
401870 1 99401870 1 2 3
402766 1 99402766 1 2 5
421895 1 99421895 1 2 5
410207 1 99410207 1 2 5
428696 1 99428696 1 2 5
405945 1 99405945 1 2 1
412752 1 99412752 1 2 4
413324 1 99413324 1 2 3
408603 1 99408603 1 2 1
421794 1 99421794 1 2 4
403377 1 99403377 1 2 1
414666 1 99414666 1 2 2
400461 1 99400461 1 2 1
405188 1 99405188 1 2 1
402531 1 99402531 1 2 4
402918 1 99402918 1 2 3
400957 1 99400957 1 2 3
420526 1 99420526 1 2 4
437305 1 99437305 1 2 4
400343 1 99400343 1 2 3
433581 1 99433581 1 2 5
428372 1 99428372 1 2 5
419269 1 99419269 1 2 5
412500 1 99412500 1 2 4
413269 1 99413269 1 2 3
422448 1 99422448 1 2 5
417939 1 99417939 1 2 4
415553 1 99415553 1 2 4
425561 1 99425561 1 2 4
431927 1 99431927 1 2 4
416491 1 99416491 1 2 1
415381 1 99415381 1 2 5
404490 1 99404490 1 2 4
403060 1 99403060 1 2 4
416896 1 99416896 1 2 5
413288 1 99413288 1 2 3
424075 1 99424075 1 2 5
400562 1 99400562 1 2 1
405055 1 99405055 1 2 3
408433 1 99408433 1 2 5
408823 1 99408823 1 2 2
425670 1 99425670 1 2 4
400757 1 99400757 1 2 1
416888 1 99416888 1 2 2
422381 1 99422381 1 2 5
404217 1 99404217 1 2 4
436869 1 99436869 1 2 4
411805 1 99411805 1 2 4
412298 1 99412298 1 2 1
414015 1 99414015 1 2 1
421865 1 99421865 1 2 5
407964 1 99407964 1 2 3
407677 1 99407677 1 2 4
420263 1 99420263 1 2 4
411420 1 99411420 1 2 5
429119 1 99429119 1 2 5
433421 1 99433421 1 2 3
404115 1 99404115 1 2 5
403319 1 99403319 1 2 1
414112 1 99414112 1 2 3
423596 1 99423596 1 2 5
413839 1 99413839 1 2 5
407869 1 99407869 1 2 5
433571 1 99433571 1 2 5
411909 1 99411909 1 2 5
417067 1 99417067 1 2 5
419991 1 99419991 1 2 5
430837 1 99430837 1 2 5
408135 1 99408135 1 2 2
423744 1 99423744 1 2 5
405654 1 99405654 1 2 4
428478 1 99428478 1 2 4
412625 1 99412625 1 2 3
400044 1 99400044 1 2 3
402062 1 99402062 1 2 4
417264 1 99417264 1 2 1
414573 1 99414573 1 2 1
433188 1 99433188 1 2 4
419031 1 99419031 1 2 5
419193 1 99419193 1 2 5
413861 1 99413861 1 2 5
423876 1 99423876 1 2 5
425389 1 99425389 1 2 5
406670 1 99406670 1 2 1
401997 1 99401997 1 2 5
408525 1 99408525 1 2 1
403212 1 99403212 1 2 2
403477 1 99403477 1 2 1
427268 1 99427268 1 2 5
402944 1 99402944 1 2 2
406465 1 99406465 1 2 1
400239 1 99400239 1 2 4
425532 1 99425532 1 2 4
420753 1 99420753 1 2 3
428981 1 99428981 1 2 5
425248 1 99425248 1 2 5
414486 1 99414486 1 2 4
424308 1 99424308 1 2 4
405331 1 99405331 1 2 3
412428 1 99412428 1 2 4
413744 1 99413744 1 2 3
409138 1 99409138 1 2 5
431078 1 99431078 1 2 5
415497 1 99415497 1 2 4
435783 1 99435783 1 2 5
415818 1 99415818 1 2 4
435002 1 99435002 1 2 5
401513 1 99401513 1 2 5
405063 1 99405063 1 2 5
426931 1 99426931 1 2 5
417328 1 99417328 1 2 5
409503 1 99409503 1 2 5
424006 1 99424006 1 2 4
402422 1 99402422 1 2 1
408296 1 99408296 1 2 5
411112 1 99411112 1 2 4
422222 1 99422222 1 2 4
400868 1 99400868 1 2 1
411157 1 99411157 1 2 4
430548 1 99430548 1 2 5
404304 1 99404304 1 2 1
429602 1 99429602 1 2 5
424667 1 99424667 1 2 5
403963 1 99403963 1 2 3
415360 1 99415360 1 2 2
431361 1 99431361 1 2 4
409210 1 99409210 1 2 5
418504 1 99418504 1 2 4
416751 1 99416751 1 2 4
400550 1 99400550 1 2 5
404103 1 99404103 1 2 5
435970 1 99435970 1 2 4
407004 1 99407004 1 2 1
433545 1 99433545 1 2 5
420071 1 99420071 1 2 5
429505 1 99429505 1 2 4
432167 1 99432167 1 2 4
405631 1 99405631 1 2 4
434264 1 99434264 1 2 4
407370 1 99407370 1 2 1
417321 1 99417321 1 2 5
419999 1 99419999 1 2 4
407500 1 99407500 1 2 5
413061 1 99413061 1 2 4
413930 1 99413930 1 2 4
423803 1 99423803 1 2 5
427822 1 99427822 1 2 4
419960 1 99419960 1 2 5
408527 1 99408527 1 2 3
423194 1 99423194 1 2 4
431327 1 99431327 1 2 5
408009 1 99408009 1 2 1
407832 1 99407832 1 2 5
409296 1 99409296 1 2 1
410575 1 99410575 1 2 5
412178 1 99412178 1 2 4
422533 1 99422533 1 2 5
404457 1 99404457 1 2 1
408406 1 99408406 1 2 1
402427 1 99402427 1 2 4
430958 1 99430958 1 2 5
406505 1 99406505 1 2 3
422465 1 99422465 1 2 5
415654 1 99415654 1 2 1
404033 1 99404033 1 2 5
432544 1 99432544 1 2 5
422626 1 99422626 1 2 3
425484 1 99425484 1 2 4
406634 1 99406634 1 2 4
432379 1 99432379 1 2 3
411090 1 99411090 1 2 5
408868 1 99408868 1 2 5
415794 1 99415794 1 2 1
401242 1 99401242 1 2 4
404498 1 99404498 1 2 5
414353 1 99414353 1 2 3
437091 1 99437091 1 2 5
401405 1 99401405 1 2 4
431733 1 99431733 1 2 4
406369 1 99406369 1 2 1
413856 1 99413856 1 2 1
413455 1 99413455 1 2 2
428308 1 99428308 1 2 4
410129 1 99410129 1 2 5
411761 1 99411761 1 2 1
408552 1 99408552 1 2 1
402840 1 99402840 1 2 1
404882 1 99404882 1 2 3
406677 1 99406677 1 2 4
415223 1 99415223 1 2 1
409381 1 99409381 1 2 1
411275 1 99411275 1 2 5
400138 1 99400138 1 2 1
429319 1 99429319 1 2 5
427511 1 99427511 1 2 3
429322 1 99429322 1 2 5
426211 1 99426211 1 2 5
433539 1 99433539 1 2 5
423437 1 99423437 1 2 5
416336 1 99416336 1 2 4
436525 1 99436525 1 2 4
415944 1 99415944 1 2 1
425373 1 99425373 1 2 2
419468 1 99419468 1 2 5
416420 1 99416420 1 2 3
435126 1 99435126 1 2 3
423414 1 99423414 1 2 5
433258 1 99433258 1 2 5
420113 1 99420113 1 2 5
422830 1 99422830 1 2 5
411002 1 99411002 1 2 5
422715 1 99422715 1 2 4
418192 1 99418192 1 2 5
407280 1 99407280 1 2 1
435093 1 99435093 1 2 3
404601 1 99404601 1 2 3
401115 1 99401115 1 2 2
409903 1 99409903 1 2 2
423603 1 99423603 1 2 5
410962 1 99410962 1 2 4
416512 1 99416512 1 2 5
418010 1 99418010 1 2 3
416945 1 99416945 1 2 4
425572 1 99425572 1 2 4
406208 1 99406208 1 2 3
424549 1 99424549 1 2 5
411513 1 99411513 1 2 4
407289 1 99407289 1 2 4
415010 1 99415010 1 2 1
409162 1 99409162 1 2 5
412021 1 99412021 1 2 2
435182 1 99435182 1 2 4
401476 1 99401476 1 2 5
432376 1 99432376 1 2 5
406256 1 99406256 1 2 2
422707 1 99422707 1 2 5
417224 1 99417224 1 2 1
401619 1 99401619 1 2 5
420361 1 99420361 1 2 5
436575 1 99436575 1 2 3
411638 1 99411638 1 2 1
406277 1 99406277 1 2 3
436171 1 99436171 1 2 4
405158 1 99405158 1 2 5
400558 1 99400558 1 2 1
426127 1 99426127 1 2 4
412367 1 99412367 1 2 1
424443 1 99424443 1 2 4
409915 1 99409915 1 2 4
436610 1 99436610 1 2 4
405127 1 99405127 1 2 1
428379 1 99428379 1 2 5
408439 1 99408439 1 2 3
435889 1 99435889 1 2 4
415812 1 99415812 1 2 1
402553 1 99402553 1 2 1
428747 1 99428747 1 2 5
404240 1 99404240 1 2 5
407601 1 99407601 1 2 4
416017 1 99416017 1 2 4
402311 1 99402311 1 2 4
432162 1 99432162 1 2 5
406430 1 99406430 1 2 4
425457 1 99425457 1 2 4
402466 1 99402466 1 2 3
402404 1 99402404 1 2 4
434102 1 99434102 1 2 5
428277 1 99428277 1 2 5
419599 1 99419599 1 2 3
412427 1 99412427 1 2 2
402828 1 99402828 1 2 3
427118 1 99427118 1 2 4
400139 1 99400139 1 2 2
435018 1 99435018 1 2 4
414385 1 99414385 1 2 3
437121 1 99437121 1 2 5
409657 1 99409657 1 2 1
405702 1 99405702 1 2 1
430073 1 99430073 1 2 4
403284 1 99403284 1 2 5
400297 1 99400297 1 2 2
401649 1 99401649 1 2 4
401553 1 99401553 1 2 5
418923 1 99418923 1 2 5
401069 1 99401069 1 2 4
403913 1 99403913 1 2 1
421516 1 99421516 1 2 1
408062 1 99408062 1 2 3
423809 1 99423809 1 2 4
424617 1 99424617 1 2 4
420898 1 99420898 1 2 5
434482 1 99434482 1 2 3
431031 1 99431031 1 2 3
423592 1 99423592 1 2 4
404278 1 99404278 1 2 5
410346 1 99410346 1 2 3
415002 1 99415002 1 2 1
424282 1 99424282 1 2 4
428406 1 99428406 1 2 5
430665 1 99430665 1 2 4
419109 1 99419109 1 2 5
420525 1 99420525 1 2 3
431481 1 99431481 1 2 4
432058 1 99432058 1 2 5
408031 1 99408031 1 2 3
412212 1 99412212 1 2 5
426617 1 99426617 1 2 5
427636 1 99427636 1 2 3
406478 1 99406478 1 2 1
422087 1 99422087 1 2 4
419808 1 99419808 1 2 4
415364 1 99415364 1 2 1
402212 1 99402212 1 2 5
428798 1 99428798 1 2 5
430557 1 99430557 1 2 2
412552 1 99412552 1 2 4
400826 1 99400826 1 2 1
407088 1 99407088 1 2 3
428121 1 99428121 1 2 5
430465 1 99430465 1 2 5
420996 1 99420996 1 2 4
403914 1 99403914 1 2 4
423487 1 99423487 1 2 5
433664 1 99433664 1 2 5
402794 1 99402794 1 2 4
409505 1 99409505 1 2 4
434524 1 99434524 1 2 4
433917 1 99433917 1 2 4
433691 1 99433691 1 2 3
401106 1 99401106 1 2 3
409005 1 99409005 1 2 4
415839 1 99415839 1 2 4
406775 1 99406775 1 2 4
420240 1 99420240 1 2 4
415300 1 99415300 1 2 5
404394 1 99404394 1 2 5
418100 1 99418100 1 2 4
410667 1 99410667 1 2 1
406303 1 99406303 1 2 5
427899 1 99427899 1 2 5
432876 1 99432876 1 2 4
422982 1 99422982 1 2 5
430928 1 99430928 1 2 5
411222 1 99411222 1 2 1
403668 1 99403668 1 2 3
413081 1 99413081 1 2 1
427436 1 99427436 1 2 4
422448 1 99422448 1 2 5
400370 1 99400370 1 2 3
433081 1 99433081 1 2 2
436078 1 99436078 1 2 4
423183 1 99423183 1 2 4
403788 1 99403788 1 2 5
437277 1 99437277 1 2 5
433908 1 99433908 1 2 5
400210 1 99400210 1 2 1
429532 1 99429532 1 2 5
415608 1 99415608 1 2 3
431157 1 99431157 1 2 5
433323 1 99433323 1 2 5
404298 1 99404298 1 2 5
425040 1 99425040 1 2 4
427160 1 99427160 1 2 4
431915 1 99431915 1 2 5
414736 1 99414736 1 2 3
406486 1 99406486 1 2 5
422842 1 99422842 1 2 4
408058 1 99408058 1 2 4
411000 1 99411000 1 2 5
403714 1 99403714 1 2 4
413878 1 99413878 1 2 1
403909 1 99403909 1 2 4
414818 1 99414818 1 2 3
412522 1 99412522 1 2 4
401888 1 99401888 1 2 3
414450 1 99414450 1 2 1
433829 1 99433829 1 2 4
403335 1 99403335 1 2 5
428010 1 99428010 1 2 4
401123 1 99401123 1 2 3
424838 1 99424838 1 2 3
411722 1 99411722 1 2 4
430330 1 99430330 1 2 5
405820 1 99405820 1 2 4
419746 1 99419746 1 2 4
436105 1 99436105 1 2 5
408530 1 99408530 1 2 3
409035 1 99409035 1 2 1
435961 1 99435961 1 2 4
420333 1 99420333 1 2 5
403149 1 99403149 1 2 1
401929 1 99401929 1 2 3
402703 1 99402703 1 2 3
401132 1 99401132 1 2 5
400140 1 99400140 1 2 4
415469 1 99415469 1 2 3
403624 1 99403624 1 2 3
407759 1 99407759 1 2 3
426440 1 99426440 1 2 5
421994 1 99421994 1 2 3
408175 1 99408175 1 2 4
420073 1 99420073 1 2 4
424904 1 99424904 1 2 5
402555 1 99402555 1 2 5
437320 1 99437320 1 2 4
432389 1 99432389 1 2 5
436859 1 99436859 1 2 5
409151 1 99409151 1 2 3
416697 1 99416697 1 2 5
401060 1 99401060 1 2 1
426445 1 99426445 1 2 3
401436 1 99401436 1 2 1
424726 1 99424726 1 2 4
401482 1 99401482 1 2 5
404097 1 99404097 1 2 3
413321 1 99413321 1 2 1
402549 1 99402549 1 2 4
415810 1 99415810 1 2 3
408916 1 99408916 1 2 4
403449 1 99403449 1 2 4
400646 1 99400646 1 2 4
420075 1 99420075 1 2 4
430188 1 99430188 1 2 4
414952 1 99414952 1 2 1
410869 1 99410869 1 2 2
406425 1 99406425 1 2 5
413126 1 99413126 1 2 3
400485 1 99400485 1 2 4
416181 1 99416181 1 2 4
422235 1 99422235 1 2 5
427295 1 99427295 1 2 5
400573 1 99400573 1 2 5
417866 1 99417866 1 2 5
413993 1 99413993 1 2 1
423457 1 99423457 1 2 4
414791 1 99414791 1 2 1
432715 1 99432715 1 2 4
411456 1 99411456 1 2 4
431363 1 99431363 1 2 2
437111 1 99437111 1 2 3
422097 1 99422097 1 2 5
426017 1 99426017 1 2 4
415539 1 99415539 1 2 1
407168 1 99407168 1 2 4
421417 1 99421417 1 2 3
403151 1 99403151 1 2 5
413258 1 99413258 1 2 3
431628 1 99431628 1 2 5
423243 1 99423243 1 2 5
403679 1 99403679 1 2 4
427073 1 99427073 1 2 4
428695 1 99428695 1 2 3
412639 1 99412639 1 2 1
400840 1 99400840 1 2 4
429483 1 99429483 1 2 5
427355 1 99427355 1 2 5
412914 1 99412914 1 2 5
429183 1 99429183 1 2 3
434419 1 99434419 1 2 5
409799 1 99409799 1 2 2
435391 1 99435391 1 2 4
436445 1 99436445 1 2 5
403819 1 99403819 1 2 4
432564 1 99432564 1 2 5
436937 1 99436937 1 2 3
430940 1 99430940 1 2 5
407689 1 99407689 1 2 3
412769 1 99412769 1 2 3
425898 1 99425898 1 2 5
409545 1 99409545 1 2 4
401625 1 99401625 1 2 1
431450 1 99431450 1 2 5
421933 1 99421933 1 2 5
426983 1 99426983 1 2 5
419257 1 99419257 1 2 5
422466 1 99422466 1 2 5
423098 1 99423098 1 2 3
424680 1 99424680 1 2 5
416897 1 99416897 1 2 1
409729 1 99409729 1 2 3
428147 1 99428147 1 2 5
403316 1 99403316 1 2 5
433401 1 99433401 1 2 3
406461 1 99406461 1 2 5
403609 1 99403609 1 2 3
414507 1 99414507 1 2 5
428168 1 99428168 1 2 5
416510 1 99416510 1 2 1
407528 1 99407528 1 2 1
408556 1 99408556 1 2 4
405129 1 99405129 1 2 5
425914 1 99425914 1 2 4
429733 1 99429733 1 2 5
405079 1 99405079 1 2 1
413716 1 99413716 1 2 1
400056 1 99400056 1 2 2
406006 1 99406006 1 2 5
403408 1 99403408 1 2 5
403045 1 99403045 1 2 5
415313 1 99415313 1 2 2
421020 1 99421020 1 2 4
404269 1 99404269 1 2 5
400690 1 99400690 1 2 3
434374 1 99434374 1 2 4
402156 1 99402156 1 2 4
404683 1 99404683 1 2 1
413125 1 99413125 1 2 4
419521 1 99419521 1 2 5
418003 1 99418003 1 2 3
403308 1 99403308 1 2 1
407675 1 99407675 1 2 1
411250 1 99411250 1 2 4
415339 1 99415339 1 2 4
423543 1 99423543 1 2 3
435180 1 99435180 1 2 3
436565 1 99436565 1 2 5
404470 1 99404470 1 2 5
431223 1 99431223 1 2 3
436609 1 99436609 1 2 4
410723 1 99410723 1 2 4
431229 1 99431229 1 2 5
433183 1 99433183 1 2 5
407183 1 99407183 1 2 5
437324 1 99437324 1 2 4
435196 1 99435196 1 2 5
407452 1 99407452 1 2 2
421910 1 99421910 1 2 5
436716 1 99436716 1 2 5
436789 1 99436789 1 2 5
429089 1 99429089 1 2 5
434810 1 99434810 1 2 4
403936 1 99403936 1 2 4
416529 1 99416529 1 2 4
431195 1 99431195 1 2 5
403024 1 99403024 1 2 3
434705 1 99434705 1 2 5
412908 1 99412908 1 2 4
430218 1 99430218 1 2 4
405306 1 99405306 1 2 1
404441 1 99404441 1 2 5
437260 1 99437260 1 2 5
420291 1 99420291 1 2 3
432733 1 99432733 1 2 5
419447 1 99419447 1 2 3
416467 1 99416467 1 2 5
404118 1 99404118 1 2 4
434574 1 99434574 1 2 5
403307 1 99403307 1 2 4
424864 1 99424864 1 2 5
411429 1 99411429 1 2 5
429774 1 99429774 1 2 5
426975 1 99426975 1 2 5
437341 1 99437341 1 2 3
428744 1 99428744 1 2 3
410470 1 99410470 1 2 3
435570 1 99435570 1 2 4
407474 1 99407474 1 2 1
408662 1 99408662 1 2 4
408508 1 99408508 1 2 4
403997 1 99403997 1 2 5
424457 1 99424457 1 2 4
421209 1 99421209 1 2 5
428912 1 99428912 1 2 5
427444 1 99427444 1 2 5
435653 1 99435653 1 2 4
406095 1 99406095 1 2 3
400505 1 99400505 1 2 5
409309 1 99409309 1 2 5
406609 1 99406609 1 2 4
430615 1 99430615 1 2 4
417159 1 99417159 1 2 5
422373 1 99422373 1 2 5
412854 1 99412854 1 2 3
418025 1 99418025 1 2 5
417104 1 99417104 1 2 3
436585 1 99436585 1 2 4
413755 1 99413755 1 2 5
436064 1 99436064 1 2 5
435617 1 99435617 1 2 5
417886 1 99417886 1 2 5
433271 1 99433271 1 2 3
413358 1 99413358 1 2 1
433973 1 99433973 1 2 5
426230 1 99426230 1 2 4
403865 1 99403865 1 2 1
419314 1 99419314 1 2 5
433722 1 99433722 1 2 3
426724 1 99426724 1 2 5
428548 1 99428548 1 2 5
419567 1 99419567 1 2 5
418529 1 99418529 1 2 4
413849 1 99413849 1 2 5
416494 1 99416494 1 2 4
432635 1 99432635 1 2 5
424738 1 99424738 1 2 5
403279 1 99403279 1 2 1
423335 1 99423335 1 2 5
414681 1 99414681 1 2 4
410316 1 99410316 1 2 3
407818 1 99407818 1 2 4
418363 1 99418363 1 2 5
408643 1 99408643 1 2 4
432848 1 99432848 1 2 3
406244 1 99406244 1 2 5
436838 1 99436838 1 2 5
413891 1 99413891 1 2 2
429846 1 99429846 1 2 4
427990 1 99427990 1 2 5
408873 1 99408873 1 2 5
434298 1 99434298 1 2 5
421388 1 99421388 1 2 5
413637 1 99413637 1 2 5
405548 1 99405548 1 2 5
436712 1 99436712 1 2 5
426421 1 99426421 1 2 5
408452 1 99408452 1 2 4
415276 1 99415276 1 2 1
425437 1 99425437 1 2 3
434103 1 99434103 1 2 3
416198 1 99416198 1 2 4
403539 1 99403539 1 2 4
419573 1 99419573 1 2 3
412842 1 99412842 1 2 3
433886 1 99433886 1 2 5
430902 1 99430902 1 2 4
401743 1 99401743 1 2 5
415135 1 99415135 1 2 2
429659 1 99429659 1 2 5
430143 1 99430143 1 2 5
412598 1 99412598 1 2 5
428407 1 99428407 1 2 4
404844 1 99404844 1 2 4
421159 1 99421159 1 2 4
431081 1 99431081 1 2 4
432735 1 99432735 1 2 4
423267 1 99423267 1 2 4
401218 1 99401218 1 2 4
419288 1 99419288 1 2 4
426795 1 99426795 1 2 5
405742 1 99405742 1 2 4
419705 1 99419705 1 2 4
407028 1 99407028 1 2 1
436589 1 99436589 1 2 4
413545 1 99413545 1 2 1
410120 1 99410120 1 2 1
426401 1 99426401 1 2 5
414087 1 99414087 1 2 1
400383 1 99400383 1 2 3
406641 1 99406641 1 2 1
407683 1 99407683 1 2 1
417177 1 99417177 1 2 5
412870 1 99412870 1 2 1
434375 1 99434375 1 2 3
415932 1 99415932 1 2 1
435071 1 99435071 1 2 4
436988 1 99436988 1 2 5
403068 1 99403068 1 2 3
402216 1 99402216 1 2 5
405296 1 99405296 1 2 4
437129 1 99437129 1 2 5
411692 1 99411692 1 2 1
406728 1 99406728 1 2 3
429613 1 99429613 1 2 5
410670 1 99410670 1 2 5
410141 1 99410141 1 2 5
402546 1 99402546 1 2 1
410912 1 99410912 1 2 5
407815 1 99407815 1 2 3
429237 1 99429237 1 2 4
404214 1 99404214 1 2 1
429893 1 99429893 1 2 5
423932 1 99423932 1 2 4
434829 1 99434829 1 2 5
422994 1 99422994 1 2 4
401345 1 99401345 1 2 5
411887 1 99411887 1 2 3
411188 1 99411188 1 2 3
415961 1 99415961 1 2 3
414213 1 99414213 1 2 4
424977 1 99424977 1 2 5
419963 1 99419963 1 2 5
425087 1 99425087 1 2 5
422622 1 99422622 1 2 4
426629 1 99426629 1 2 5
434371 1 99434371 1 2 3
426050 1 99426050 1 2 5
403012 1 99403012 1 2 5
415038 1 99415038 1 2 5
423418 1 99423418 1 2 5
420944 1 99420944 1 2 4
415075 1 99415075 1 2 4
402015 1 99402015 1 2 1
406084 1 99406084 1 2 5
430788 1 99430788 1 2 3
410955 1 99410955 1 2 4
400599 1 99400599 1 2 3
409647 1 99409647 1 2 2
427473 1 99427473 1 2 5
414041 1 99414041 1 2 1
434470 1 99434470 1 2 4
404983 1 99404983 1 2 5
401084 1 99401084 1 2 1
424444 1 99424444 1 2 3
421966 1 99421966 1 2 3
416576 1 99416576 1 2 5
400657 1 99400657 1 2 1
413032 1 99413032 1 2 5
413019 1 99413019 1 2 3
404508 1 99404508 1 2 4
404324 1 99404324 1 2 3
411942 1 99411942 1 2 5
417672 1 99417672 1 2 5
426465 1 99426465 1 2 4
430343 1 99430343 1 2 3
404053 1 99404053 1 2 3
417664 1 99417664 1 2 4
404978 1 99404978 1 2 5
411153 1 99411153 1 2 4
427723 1 99427723 1 2 5
416010 1 99416010 1 2 3
417403 1 99417403 1 2 5
429142 1 99429142 1 2 5
400135 1 99400135 1 2 3
412248 1 99412248 1 2 5
414255 1 99414255 1 2 2
409899 1 99409899 1 2 5
421052 1 99421052 1 2 5
422858 1 99422858 1 2 5
415561 1 99415561 1 2 1
434529 1 99434529 1 2 4
416898 1 99416898 1 2 4
409083 1 99409083 1 2 5
405705 1 99405705 1 2 5
409472 1 99409472 1 2 4
407197 1 99407197 1 2 3
418806 1 99418806 1 2 4
410652 1 99410652 1 2 4
405056 1 99405056 1 2 4
423573 1 99423573 1 2 3
423787 1 99423787 1 2 3
428683 1 99428683 1 2 4
401725 1 99401725 1 2 3
428170 1 99428170 1 2 4
431343 1 99431343 1 2 4
433465 1 99433465 1 2 5
424021 1 99424021 1 2 4
412164 1 99412164 1 2 4
436553 1 99436553 1 2 5
420731 1 99420731 1 2 4
418526 1 99418526 1 2 5
413614 1 99413614 1 2 5
436965 1 99436965 1 2 4
420083 1 99420083 1 2 4
412104 1 99412104 1 2 3
413879 1 99413879 1 2 5
400466 1 99400466 1 2 5
418178 1 99418178 1 2 5
404618 1 99404618 1 2 4
427395 1 99427395 1 2 4
408998 1 99408998 1 2 4
427972 1 99427972 1 2 3
409313 1 99409313 1 2 5
423001 1 99423001 1 2 5
424555 1 99424555 1 2 4
423441 1 99423441 1 2 4
415901 1 99415901 1 2 4
418953 1 99418953 1 2 5
417499 1 99417499 1 2 5
406748 1 99406748 1 2 1
427857 1 99427857 1 2 4
418101 1 99418101 1 2 4
424053 1 99424053 1 2 4
412003 1 99412003 1 2 5
400724 1 99400724 1 2 4
436674 1 99436674 1 2 4
430036 1 99430036 1 2 5
420709 1 99420709 1 2 5
404191 1 99404191 1 2 1
433990 1 99433990 1 2 5
408147 1 99408147 1 2 4
409690 1 99409690 1 2 5
427095 1 99427095 1 2 5
412640 1 99412640 1 2 4
421743 1 99421743 1 2 5
401663 1 99401663 1 2 5
410298 1 99410298 1 2 4
435121 1 99435121 1 2 3
425266 1 99425266 1 2 5
410417 1 99410417 1 2 4
426343 1 99426343 1 2 5
409945 1 99409945 1 2 5
435878 1 99435878 1 2 5
413173 1 99413173 1 2 1
410444 1 99410444 1 2 5
433574 1 99433574 1 2 5
407883 1 99407883 1 2 4
422350 1 99422350 1 2 4
404162 1 99404162 1 2 4
423048 1 99423048 1 2 4
410553 1 99410553 1 2 1
403202 1 99403202 1 2 3
417223 1 99417223 1 2 3
408944 1 99408944 1 2 2
416055 1 99416055 1 2 4
403709 1 99403709 1 2 1
415718 1 99415718 1 2 5
436960 1 99436960 1 2 3
404689 1 99404689 1 2 4
404923 1 99404923 1 2 4
415161 1 99415161 1 2 4
404165 1 99404165 1 2 1
416027 1 99416027 1 2 3
431394 1 99431394 1 2 3
416096 1 99416096 1 2 1
429431 1 99429431 1 2 3
426434 1 99426434 1 2 4
403185 1 99403185 1 2 1
434955 1 99434955 1 2 4
434553 1 99434553 1 2 4
402647 1 99402647 1 2 3
405779 1 99405779 1 2 5
402653 1 99402653 1 2 1
436684 1 99436684 1 2 3
400216 1 99400216 1 2 1
417059 1 99417059 1 2 5
408295 1 99408295 1 2 5
407316 1 99407316 1 2 4
434079 1 99434079 1 2 3
424413 1 99424413 1 2 5
402565 1 99402565 1 2 3
403849 1 99403849 1 2 1
407118 1 99407118 1 2 5
412308 1 99412308 1 2 5
434449 1 99434449 1 2 5
424045 1 99424045 1 2 4
400780 1 99400780 1 2 1
433300 1 99433300 1 2 3
427137 1 99427137 1 2 4
417851 1 99417851 1 2 5
401748 1 99401748 1 2 3
427039 1 99427039 1 2 4
405992 1 99405992 1 2 3
433168 1 99433168 1 2 4
429403 1 99429403 1 2 3
401095 1 99401095 1 2 3
415147 1 99415147 1 2 3
407514 1 99407514 1 2 4
418866 1 99418866 1 2 4
434233 1 99434233 1 2 5
434010 1 99434010 1 2 3
401040 1 99401040 1 2 5
409822 1 99409822 1 2 4
425052 1 99425052 1 2 5
404075 1 99404075 1 2 1
413793 1 99413793 1 2 5
421447 1 99421447 1 2 4
425540 1 99425540 1 2 5
404543 1 99404543 1 2 1
432175 1 99432175 1 2 4
406684 1 99406684 1 2 1
416500 1 99416500 1 2 3
404063 1 99404063 1 2 4
407243 1 99407243 1 2 1
416199 1 99416199 1 2 3
408566 1 99408566 1 2 5
402119 1 99402119 1 2 5
416406 1 99416406 1 2 5
431384 1 99431384 1 2 3
408117 1 99408117 1 2 3
429626 1 99429626 1 2 5
436918 1 99436918 1 2 5
409015 1 99409015 1 2 4
426551 1 99426551 1 2 5
419073 1 99419073 1 2 5
429495 1 99429495 1 2 4
404247 1 99404247 1 2 4
415875 1 99415875 1 2 1
428858 1 99428858 1 2 4
402360 1 99402360 1 2 4
427810 1 99427810 1 2 4
437296 1 99437296 1 2 4
432994 1 99432994 1 2 4
401079 1 99401079 1 2 5
429420 1 99429420 1 2 5
418979 1 99418979 1 2 5
432561 1 99432561 1 2 3
418297 1 99418297 1 2 4
433096 1 99433096 1 2 2
402303 1 99402303 1 2 4
422305 1 99422305 1 2 5
420364 1 99420364 1 2 5
435278 1 99435278 1 2 5
430270 1 99430270 1 2 5
402711 1 99402711 1 2 1
423348 1 99423348 1 2 4
401587 1 99401587 1 2 1
404500 1 99404500 1 2 1
419713 1 99419713 1 2 3
435728 1 99435728 1 2 5
401936 1 99401936 1 2 1
406617 1 99406617 1 2 1
416011 1 99416011 1 2 2
429462 1 99429462 1 2 5
431748 1 99431748 1 2 4
427262 1 99427262 1 2 5
428916 1 99428916 1 2 3
419735 1 99419735 1 2 4
421761 1 99421761 1 2 5
405825 1 99405825 1 2 1
414008 1 99414008 1 2 5
410116 1 99410116 1 2 5
416880 1 99416880 1 2 4
403262 1 99403262 1 2 4
418815 1 99418815 1 2 4
416920 1 99416920 1 2 5
408028 1 99408028 1 2 1
425984 1 99425984 1 2 5
400874 1 99400874 1 2 1
407977 1 99407977 1 2 3
428011 1 99428011 1 2 5
426905 1 99426905 1 2 4
429047 1 99429047 1 2 4
416090 1 99416090 1 2 3
428230 1 99428230 1 2 5
430047 1 99430047 1 2 4
420545 1 99420545 1 2 4
413464 1 99413464 1 2 1
412879 1 99412879 1 2 3
426620 1 99426620 1 2 5
432222 1 99432222 1 2 3
413199 1 99413199 1 2 3
429255 1 99429255 1 2 3
414794 1 99414794 1 2 1
431968 1 99431968 1 2 5
405932 1 99405932 1 2 3
414734 1 99414734 1 2 4
405961 1 99405961 1 2 5
411316 1 99411316 1 2 4
411369 1 99411369 1 2 5
408202 1 99408202 1 2 5
428199 1 99428199 1 2 3
432637 1 99432637 1 2 3
411776 1 99411776 1 2 3
433327 1 99433327 1 2 4
417601 1 99417601 1 2 3
404958 1 99404958 1 2 5
406370 1 99406370 1 2 1
415233 1 99415233 1 2 4
411179 1 99411179 1 2 1
418277 1 99418277 1 2 1
426396 1 99426396 1 2 5
408116 1 99408116 1 2 1
428730 1 99428730 1 2 5
400266 1 99400266 1 2 2
400057 1 99400057 1 2 2
431116 1 99431116 1 2 3
429927 1 99429927 1 2 5
425292 1 99425292 1 2 5
429272 1 99429272 1 2 4
402924 1 99402924 1 2 3
406779 1 99406779 1 2 5
415517 1 99415517 1 2 5
424922 1 99424922 1 2 5
407694 1 99407694 1 2 5
407826 1 99407826 1 2 3
422532 1 99422532 1 2 5
400497 1 99400497 1 2 1
413574 1 99413574 1 2 1
423953 1 99423953 1 2 5
400194 1 99400194 1 2 4
428059 1 99428059 1 2 4
405595 1 99405595 1 2 4
428297 1 99428297 1 2 3
403979 1 99403979 1 2 4
404195 1 99404195 1 2 1
431659 1 99431659 1 2 4
416705 1 99416705 1 2 4
412675 1 99412675 1 2 4
420008 1 99420008 1 2 5
420032 1 99420032 1 2 4
405472 1 99405472 1 2 5
414435 1 99414435 1 2 2
403952 1 99403952 1 2 1
427502 1 99427502 1 2 5
406000 1 99406000 1 2 5
404934 1 99404934 1 2 3
432208 1 99432208 1 2 2
411625 1 99411625 1 2 1
422513 1 99422513 1 2 3
433456 1 99433456 1 2 4
413518 1 99413518 1 2 1
406482 1 99406482 1 2 1
404030 1 99404030 1 2 5
420670 1 99420670 1 2 2
402677 1 99402677 1 2 4
409544 1 99409544 1 2 5
415629 1 99415629 1 2 1
435316 1 99435316 1 2 4
431817 1 99431817 1 2 3
432537 1 99432537 1 2 4
427889 1 99427889 1 2 5
411181 1 99411181 1 2 1
411960 1 99411960 1 2 1
406557 1 99406557 1 2 2
408674 1 99408674 1 2 1
408897 1 99408897 1 2 4
422425 1 99422425 1 2 4
413003 1 99413003 1 2 5
420517 1 99420517 1 2 4
424122 1 99424122 1 2 4
414080 1 99414080 1 2 4
411669 1 99411669 1 2 5
425365 1 99425365 1 2 5
436787 1 99436787 1 2 2
411168 1 99411168 1 2 1
401264 1 99401264 1 2 5
428976 1 99428976 1 2 5
411039 1 99411039 1 2 4
431724 1 99431724 1 2 5
415314 1 99415314 1 2 2
415458 1 99415458 1 2 4
405884 1 99405884 1 2 4
403200 1 99403200 1 2 5
411467 1 99411467 1 2 5
407627 1 99407627 1 2 1
405550 1 99405550 1 2 5
421646 1 99421646 1 2 4
413402 1 99413402 1 2 1
412100 1 99412100 1 2 5
418216 1 99418216 1 2 4
430681 1 99430681 1 2 3
429567 1 99429567 1 2 3
423521 1 99423521 1 2 5
433642 1 99433642 1 2 4
423460 1 99423460 1 2 5
434248 1 99434248 1 2 3
419590 1 99419590 1 2 4
403883 1 99403883 1 2 5
420547 1 99420547 1 2 5
408351 1 99408351 1 2 5
420783 1 99420783 1 2 4
426535 1 99426535 1 2 5
430945 1 99430945 1 2 2
417538 1 99417538 1 2 5
419546 1 99419546 1 2 4
429704 1 99429704 1 2 2
404462 1 99404462 1 2 2
422555 1 99422555 1 2 3
425016 1 99425016 1 2 5
408966 1 99408966 1 2 2
424245 1 99424245 1 2 5
422209 1 99422209 1 2 4
408748 1 99408748 1 2 3
415124 1 99415124 1 2 5
404710 1 99404710 1 2 1
433050 1 99433050 1 2 5
413934 1 99413934 1 2 5
436267 1 99436267 1 2 4
406085 1 99406085 1 2 1
430542 1 99430542 1 2 2
422683 1 99422683 1 2 4
402720 1 99402720 1 2 1
436685 1 99436685 1 2 4
406662 1 99406662 1 2 4
413992 1 99413992 1 2 5
418219 1 99418219 1 2 5
422168 1 99422168 1 2 4
412188 1 99412188 1 2 4
433266 1 99433266 1 2 4
430199 1 99430199 1 2 5
408345 1 99408345 1 2 1
416589 1 99416589 1 2 1
428750 1 99428750 1 2 4
402462 1 99402462 1 2 1
435999 1 99435999 1 2 3
419006 1 99419006 1 2 4
410586 1 99410586 1 2 3
415697 1 99415697 1 2 5
430210 1 99430210 1 2 4
401585 1 99401585 1 2 4
421319 1 99421319 1 2 4
400734 1 99400734 1 2 1
429660 1 99429660 1 2 5
418937 1 99418937 1 2 5
414643 1 99414643 1 2 3
408435 1 99408435 1 2 1
416283 1 99416283 1 2 5
414377 1 99414377 1 2 1
424878 1 99424878 1 2 4
413552 1 99413552 1 2 4
435262 1 99435262 1 2 5
414470 1 99414470 1 2 3
413357 1 99413357 1 2 5
410571 1 99410571 1 2 5
407771 1 99407771 1 2 5
430572 1 99430572 1 2 5
409569 1 99409569 1 2 4
414445 1 99414445 1 2 4
408869 1 99408869 1 2 1
431926 1 99431926 1 2 3
410974 1 99410974 1 2 3
419133 1 99419133 1 2 5
418171 1 99418171 1 2 5
428566 1 99428566 1 2 4
409453 1 99409453 1 2 4
421357 1 99421357 1 2 4
420601 1 99420601 1 2 5
430320 1 99430320 1 2 5
404679 1 99404679 1 2 4
402816 1 99402816 1 2 1
402635 1 99402635 1 2 3
418638 1 99418638 1 2 5
419971 1 99419971 1 2 4
415795 1 99415795 1 2 5
416323 1 99416323 1 2 3
412530 1 99412530 1 2 3
423353 1 99423353 1 2 5
412973 1 99412973 1 2 2
401172 1 99401172 1 2 3
404413 1 99404413 1 2 4
422862 1 99422862 1 2 5
418906 1 99418906 1 2 4
417010 1 99417010 1 2 5
431260 1 99431260 1 2 3
424771 1 99424771 1 2 5
424253 1 99424253 1 2 5
421929 1 99421929 1 2 3
408908 1 99408908 1 2 2
404071 1 99404071 1 2 4
410409 1 99410409 1 2 3
411884 1 99411884 1 2 1
401074 1 99401074 1 2 4
430509 1 99430509 1 2 4
405013 1 99405013 1 2 5
403558 1 99403558 1 2 5
407518 1 99407518 1 2 3
417116 1 99417116 1 2 4
433918 1 99433918 1 2 5
428070 1 99428070 1 2 3
434481 1 99434481 1 2 4
414562 1 99414562 1 2 5
433446 1 99433446 1 2 4
422460 1 99422460 1 2 5
408035 1 99408035 1 2 4
419477 1 99419477 1 2 5
410941 1 99410941 1 2 4
432047 1 99432047 1 2 5
415336 1 99415336 1 2 1
430181 1 99430181 1 2 4
432673 1 99432673 1 2 3
407187 1 99407187 1 2 4
434069 1 99434069 1 2 3
427197 1 99427197 1 2 4
435332 1 99435332 1 2 4
416247 1 99416247 1 2 4
427430 1 99427430 1 2 4
425391 1 99425391 1 2 5
433500 1 99433500 1 2 3
431769 1 99431769 1 2 5
435928 1 99435928 1 2 4
401763 1 99401763 1 2 1
409349 1 99409349 1 2 1
429571 1 99429571 1 2 5
404369 1 99404369 1 2 4
400595 1 99400595 1 2 2
424501 1 99424501 1 2 4
420628 1 99420628 1 2 4
427195 1 99427195 1 2 5
428630 1 99428630 1 2 4
428132 1 99428132 1 2 5
402752 1 99402752 1 2 4
413840 1 99413840 1 2 5
409028 1 99409028 1 2 5
408701 1 99408701 1 2 4
406741 1 99406741 1 2 5
407498 1 99407498 1 2 4
432878 1 99432878 1 2 5
430268 1 99430268 1 2 3
408913 1 99408913 1 2 1
428767 1 99428767 1 2 5
409458 1 99409458 1 2 5
414150 1 99414150 1 2 1
412470 1 99412470 1 2 4
415964 1 99415964 1 2 4
435105 1 99435105 1 2 4
407592 1 99407592 1 2 3
406242 1 99406242 1 2 5
403986 1 99403986 1 2 5
418126 1 99418126 1 2 4
414519 1 99414519 1 2 5
425013 1 99425013 1 2 4
417781 1 99417781 1 2 4
404971 1 99404971 1 2 3
433395 1 99433395 1 2 4
413774 1 99413774 1 2 1
415540 1 99415540 1 2 5
405140 1 99405140 1 2 5
402242 1 99402242 1 2 5
412299 1 99412299 1 2 1
432644 1 99432644 1 2 5
421744 1 99421744 1 2 5
431365 1 99431365 1 2 4
428148 1 99428148 1 2 4
435334 1 99435334 1 2 4
429876 1 99429876 1 2 4
417381 1 99417381 1 2 5
419145 1 99419145 1 2 4
406110 1 99406110 1 2 3
403833 1 99403833 1 2 3
420838 1 99420838 1 2 2
435713 1 99435713 1 2 5
430760 1 99430760 1 2 4
400491 1 99400491 1 2 1
401061 1 99401061 1 2 2
411402 1 99411402 1 2 4
409551 1 99409551 1 2 1
415345 1 99415345 1 2 4
424371 1 99424371 1 2 4
400736 1 99400736 1 2 2
415523 1 99415523 1 2 5
429639 1 99429639 1 2 5
402750 1 99402750 1 2 1
422721 1 99422721 1 2 5
417955 1 99417955 1 2 4
415895 1 99415895 1 2 2
407833 1 99407833 1 2 5
423696 1 99423696 1 2 4
401430 1 99401430 1 2 1
400219 1 99400219 1 2 4
402041 1 99402041 1 2 5
417404 1 99417404 1 2 3
401006 1 99401006 1 2 5
412264 1 99412264 1 2 2
427662 1 99427662 1 2 5
413645 1 99413645 1 2 1
414544 1 99414544 1 2 1
435276 1 99435276 1 2 4
427470 1 99427470 1 2 5
417909 1 99417909 1 2 5
411847 1 99411847 1 2 5
417120 1 99417120 1 2 1
407755 1 99407755 1 2 5
432198 1 99432198 1 2 4
400844 1 99400844 1 2 3
437053 1 99437053 1 2 5
422946 1 99422946 1 2 5
426606 1 99426606 1 2 5
435129 1 99435129 1 2 4
421637 1 99421637 1 2 3
423552 1 99423552 1 2 5
400361 1 99400361 1 2 3
408476 1 99408476 1 2 5
406297 1 99406297 1 2 5
404325 1 99404325 1 2 4
418410 1 99418410 1 2 5
400440 1 99400440 1 2 1
406060 1 99406060 1 2 5
401434 1 99401434 1 2 5
411387 1 99411387 1 2 1
410710 1 99410710 1 2 5
433111 1 99433111 1 2 4
433978 1 99433978 1 2 3
427743 1 99427743 1 2 3
410936 1 99410936 1 2 1
429816 1 99429816 1 2 5
435685 1 99435685 1 2 5
424552 1 99424552 1 2 5
425297 1 99425297 1 2 4
411952 1 99411952 1 2 5
413121 1 99413121 1 2 1
415853 1 99415853 1 2 3
419606 1 99419606 1 2 5
415394 1 99415394 1 2 5
423141 1 99423141 1 2 5
429236 1 99429236 1 2 4
425676 1 99425676 1 2 4
430867 1 99430867 1 2 4
425628 1 99425628 1 2 5
422995 1 99422995 1 2 5
412738 1 99412738 1 2 5
419947 1 99419947 1 2 5
417099 1 99417099 1 2 4
424595 1 99424595 1 2 4
418610 1 99418610 1 2 4
405005 1 99405005 1 2 4
408271 1 99408271 1 2 3
404006 1 99404006 1 2 5
406436 1 99406436 1 2 3
405911 1 99405911 1 2 1
412016 1 99412016 1 2 5
407159 1 99407159 1 2 4
424048 1 99424048 1 2 5
407623 1 99407623 1 2 4
413560 1 99413560 1 2 3
419954 1 99419954 1 2 5
430931 1 99430931 1 2 5
426603 1 99426603 1 2 3
412692 1 99412692 1 2 3
429083 1 99429083 1 2 4
413723 1 99413723 1 2 1
433875 1 99433875 1 2 4
426558 1 99426558 1 2 4
435895 1 99435895 1 2 2
405745 1 99405745 1 2 4
411155 1 99411155 1 2 4
416443 1 99416443 1 2 4
430814 1 99430814 1 2 3
406441 1 99406441 1 2 1
415648 1 99415648 1 2 3
420729 1 99420729 1 2 4
426389 1 99426389 1 2 5
421205 1 99421205 1 2 3
407949 1 99407949 1 2 3
428248 1 99428248 1 2 3
408491 1 99408491 1 2 5
402802 1 99402802 1 2 1
436170 1 99436170 1 2 4
436167 1 99436167 1 2 4
426479 1 99426479 1 2 5
418858 1 99418858 1 2 4
404372 1 99404372 1 2 5
429432 1 99429432 1 2 3
432690 1 99432690 1 2 5
407525 1 99407525 1 2 3
414659 1 99414659 1 2 5
426811 1 99426811 1 2 5
416835 1 99416835 1 2 4
403548 1 99403548 1 2 5
400592 1 99400592 1 2 4
424531 1 99424531 1 2 2
414329 1 99414329 1 2 3
414772 1 99414772 1 2 4
416314 1 99416314 1 2 4
400019 1 99400019 1 2 3
409741 1 99409741 1 2 1
408989 1 99408989 1 2 3
436198 1 99436198 1 2 4
408936 1 99408936 1 2 4
404782 1 99404782 1 2 4
406351 1 99406351 1 2 1
409821 1 99409821 1 2 5
415965 1 99415965 1 2 4
400388 1 99400388 1 2 4
410501 1 99410501 1 2 1
435760 1 99435760 1 2 3
436729 1 99436729 1 2 5
432705 1 99432705 1 2 3
403718 1 99403718 1 2 4
417481 1 99417481 1 2 4
409387 1 99409387 1 2 1
404937 1 99404937 1 2 3
429197 1 99429197 1 2 5
401867 1 99401867 1 2 4
407634 1 99407634 1 2 5
411388 1 99411388 1 2 4
411668 1 99411668 1 2 5
424960 1 99424960 1 2 5
422774 1 99422774 1 2 4
413348 1 99413348 1 2 4
403769 1 99403769 1 2 4
434119 1 99434119 1 2 4
405295 1 99405295 1 2 4
412765 1 99412765 1 2 4
430381 1 99430381 1 2 5
426792 1 99426792 1 2 4
406963 1 99406963 1 2 3
421691 1 99421691 1 2 4
417392 1 99417392 1 2 3
437009 1 99437009 1 2 5
403837 1 99403837 1 2 2
415102 1 99415102 1 2 1
422385 1 99422385 1 2 4
432228 1 99432228 1 2 3
427736 1 99427736 1 2 4
414028 1 99414028 1 2 5
418734 1 99418734 1 2 3
419157 1 99419157 1 2 4
412889 1 99412889 1 2 1
427970 1 99427970 1 2 4
409696 1 99409696 1 2 5
427654 1 99427654 1 2 3
415877 1 99415877 1 2 1
413641 1 99413641 1 2 4
425122 1 99425122 1 2 5
419471 1 99419471 1 2 5
425629 1 99425629 1 2 5
425652 1 99425652 1 2 3
421215 1 99421215 1 2 5
406667 1 99406667 1 2 4
434216 1 99434216 1 2 5
424823 1 99424823 1 2 4
420094 1 99420094 1 2 5
401414 1 99401414 1 2 4
405064 1 99405064 1 2 1
424203 1 99424203 1 2 5
434520 1 99434520 1 2 4
431561 1 99431561 1 2 5
401532 1 99401532 1 2 3
407672 1 99407672 1 2 1
422695 1 99422695 1 2 5
434450 1 99434450 1 2 5
416844 1 99416844 1 2 5
413385 1 99413385 1 2 1
405544 1 99405544 1 2 4
405918 1 99405918 1 2 1
430452 1 99430452 1 2 3
425340 1 99425340 1 2 5
434401 1 99434401 1 2 5
430161 1 99430161 1 2 5
403719 1 99403719 1 2 4
414610 1 99414610 1 2 5
415498 1 99415498 1 2 1
402040 1 99402040 1 2 1
434455 1 99434455 1 2 4
435204 1 99435204 1 2 5
431257 1 99431257 1 2 3
434540 1 99434540 1 2 4
400735 1 99400735 1 2 1
419796 1 99419796 1 2 5
433898 1 99433898 1 2 4
431333 1 99431333 1 2 4
430217 1 99430217 1 2 4
430505 1 99430505 1 2 4
431658 1 99431658 1 2 4
404706 1 99404706 1 2 3
412206 1 99412206 1 2 1
424329 1 99424329 1 2 4
433201 1 99433201 1 2 5
403148 1 99403148 1 2 4
420448 1 99420448 1 2 3
414275 1 99414275 1 2 1
431392 1 99431392 1 2 5
411084 1 99411084 1 2 5
407136 1 99407136 1 2 3
422950 1 99422950 1 2 5
415442 1 99415442 1 2 5
416184 1 99416184 1 2 3
431115 1 99431115 1 2 4
408241 1 99408241 1 2 1
409292 1 99409292 1 2 2
400120 1 99400120 1 2 3
424889 1 99424889 1 2 5
401491 1 99401491 1 2 1
426150 1 99426150 1 2 4
404384 1 99404384 1 2 3
434938 1 99434938 1 2 4
421379 1 99421379 1 2 5
432115 1 99432115 1 2 4
437043 1 99437043 1 2 4
411408 1 99411408 1 2 1
409133 1 99409133 1 2 4
421799 1 99421799 1 2 5
434463 1 99434463 1 2 4
421310 1 99421310 1 2 5
426288 1 99426288 1 2 5
418375 1 99418375 1 2 5
433212 1 99433212 1 2 5
416805 1 99416805 1 2 3
403537 1 99403537 1 2 5
413561 1 99413561 1 2 2
406123 1 99406123 1 2 4
415522 1 99415522 1 2 1
423398 1 99423398 1 2 4
435081 1 99435081 1 2 3
409138 1 99409138 1 2 4
426928 1 99426928 1 2 5
426692 1 99426692 1 2 5
423636 1 99423636 1 2 5
402337 1 99402337 1 2 1
404143 1 99404143 1 2 3
400068 1 99400068 1 2 3
415715 1 99415715 1 2 5
405212 1 99405212 1 2 3
428966 1 99428966 1 2 4
407665 1 99407665 1 2 3
425879 1 99425879 1 2 5
418314 1 99418314 1 2 3
419894 1 99419894 1 2 5
423111 1 99423111 1 2 4
427804 1 99427804 1 2 5
411068 1 99411068 1 2 1
405525 1 99405525 1 2 1
429744 1 99429744 1 2 5
429062 1 99429062 1 2 3
408593 1 99408593 1 2 4
409730 1 99409730 1 2 2
422688 1 99422688 1 2 5
418147 1 99418147 1 2 5
423731 1 99423731 1 2 5
404427 1 99404427 1 2 5
427063 1 99427063 1 2 5
408828 1 99408828 1 2 1
407639 1 99407639 1 2 1
428691 1 99428691 1 2 5
404330 1 99404330 1 2 2
421764 1 99421764 1 2 5
404276 1 99404276 1 2 1
425702 1 99425702 1 2 4
415716 1 99415716 1 2 4
420010 1 99420010 1 2 3
414595 1 99414595 1 2 1
416356 1 99416356 1 2 4
403418 1 99403418 1 2 4
418199 1 99418199 1 2 4
402722 1 99402722 1 2 5
424319 1 99424319 1 2 5
406158 1 99406158 1 2 3
406158 1 99406158 1 2 5
401301 1 99401301 1 2 1
432714 1 99432714 1 2 4
425542 1 99425542 1 2 5
410893 1 99410893 1 2 3
436175 1 99436175 1 2 5
406625 1 99406625 1 2 1
413209 1 99413209 1 2 4
411501 1 99411501 1 2 4
416531 1 99416531 1 2 1
426522 1 99426522 1 2 3
419075 1 99419075 1 2 5
409854 1 99409854 1 2 1
415491 1 99415491 1 2 1
400023 1 99400023 1 2 4
406394 1 99406394 1 2 4
436718 1 99436718 1 2 3
409099 1 99409099 1 2 3
431969 1 99431969 1 2 5
432395 1 99432395 1 2 5
419824 1 99419824 1 2 4
410400 1 99410400 1 2 1
413224 1 99413224 1 2 5
416082 1 99416082 1 2 5
406587 1 99406587 1 2 1
436924 1 99436924 1 2 5
405062 1 99405062 1 2 2
419566 1 99419566 1 2 5
433024 1 99433024 1 2 3
415642 1 99415642 1 2 1
415945 1 99415945 1 2 3
409953 1 99409953 1 2 4
402840 1 99402840 1 2 5
410839 1 99410839 1 2 4
437152 1 99437152 1 2 4
409154 1 99409154 1 2 3
417776 1 99417776 1 2 4
436599 1 99436599 1 2 4
406338 1 99406338 1 2 4
420035 1 99420035 1 2 3
407156 1 99407156 1 2 1
418110 1 99418110 1 2 5
426188 1 99426188 1 2 5
428846 1 99428846 1 2 5
420304 1 99420304 1 2 5
409768 1 99409768 1 2 5
425496 1 99425496 1 2 4
433294 1 99433294 1 2 5
409222 1 99409222 1 2 5
426773 1 99426773 1 2 4
415781 1 99415781 1 2 5
420069 1 99420069 1 2 5
411673 1 99411673 1 2 5
416056 1 99416056 1 2 5
435690 1 99435690 1 2 3
406206 1 99406206 1 2 1
421088 1 99421088 1 2 4
433451 1 99433451 1 2 5
424162 1 99424162 1 2 3
404598 1 99404598 1 2 5
426198 1 99426198 1 2 4
428376 1 99428376 1 2 4
415960 1 99415960 1 2 2
401071 1 99401071 1 2 1
422414 1 99422414 1 2 4
410500 1 99410500 1 2 1
433010 1 99433010 1 2 5
434530 1 99434530 1 2 5
423743 1 99423743 1 2 5
416881 1 99416881 1 2 4
400672 1 99400672 1 2 3
400397 1 99400397 1 2 1
414845 1 99414845 1 2 3
415946 1 99415946 1 2 4
403100 1 99403100 1 2 4
433302 1 99433302 1 2 4
424639 1 99424639 1 2 5
401861 1 99401861 1 2 4
421591 1 99421591 1 2 5
427530 1 99427530 1 2 5
435060 1 99435060 1 2 4
430361 1 99430361 1 2 4
431432 1 99431432 1 2 5
427620 1 99427620 1 2 5
426464 1 99426464 1 2 3
413009 1 99413009 1 2 4
410917 1 99410917 1 2 5
421972 1 99421972 1 2 5
426543 1 99426543 1 2 5
410856 1 99410856 1 2 4
432239 1 99432239 1 2 5
419038 1 99419038 1 2 4
412145 1 99412145 1 2 5
416235 1 99416235 1 2 5
408891 1 99408891 1 2 3
406415 1 99406415 1 2 3
401416 1 99401416 1 2 4
421082 1 99421082 1 2 4
426419 1 99426419 1 2 5
422424 1 99422424 1 2 4
400697 1 99400697 1 2 5
422393 1 99422393 1 2 5
424138 1 99424138 1 2 5
421183 1 99421183 1 2 5
403051 1 99403051 1 2 4
415104 1 99415104 1 2 1
423745 1 99423745 1 2 5
414380 1 99414380 1 2 4
435430 1 99435430 1 2 3
417334 1 99417334 1 2 3
405947 1 99405947 1 2 4
416204 1 99416204 1 2 5
421132 1 99421132 1 2 5
417747 1 99417747 1 2 4
411184 1 99411184 1 2 4
401716 1 99401716 1 2 3
411013 1 99411013 1 2 1
410167 1 99410167 1 2 3
423645 1 99423645 1 2 2
400141 1 99400141 1 2 3
404620 1 99404620 1 2 5
431776 1 99431776 1 2 3
421989 1 99421989 1 2 4
434992 1 99434992 1 2 4
401422 1 99401422 1 2 1
412292 1 99412292 1 2 1
427440 1 99427440 1 2 4
436224 1 99436224 1 2 5
403210 1 99403210 1 2 3
416377 1 99416377 1 2 3
407863 1 99407863 1 2 1
430675 1 99430675 1 2 4
416300 1 99416300 1 2 1
424498 1 99424498 1 2 5
419647 1 99419647 1 2 4
432442 1 99432442 1 2 3
411647 1 99411647 1 2 1
427459 1 99427459 1 2 4
413345 1 99413345 1 2 1
435871 1 99435871 1 2 5
418044 1 99418044 1 2 2
408577 1 99408577 1 2 5
410510 1 99410510 1 2 5
411494 1 99411494 1 2 3
401614 1 99401614 1 2 5
437306 1 99437306 1 2 4
427300 1 99427300 1 2 4
401014 1 99401014 1 2 4
401014 1 99401014 1 2 3
415760 1 99415760 1 2 3
417005 1 99417005 1 2 4
435911 1 99435911 1 2 3
411452 1 99411452 1 2 1
408101 1 99408101 1 2 1
431988 1 99431988 1 2 4
415696 1 99415696 1 2 5
407397 1 99407397 1 2 4
404886 1 99404886 1 2 1
425486 1 99425486 1 2 4
410801 1 99410801 1 2 4
409135 1 99409135 1 2 5
402904 1 99402904 1 2 1
413472 1 99413472 1 2 3
405903 1 99405903 1 2 5
432450 1 99432450 1 2 2
403875 1 99403875 1 2 1
414200 1 99414200 1 2 4
428997 1 99428997 1 2 3
428110 1 99428110 1 2 5
418810 1 99418810 1 2 5
401211 1 99401211 1 2 1
432990 1 99432990 1 2 4
423904 1 99423904 1 2 4
428337 1 99428337 1 2 4
417805 1 99417805 1 2 5
405022 1 99405022 1 2 2
405677 1 99405677 1 2 4
424558 1 99424558 1 2 5
416369 1 99416369 1 2 1
405308 1 99405308 1 2 1
429844 1 99429844 1 2 3
406979 1 99406979 1 2 4
402507 1 99402507 1 2 1
409812 1 99409812 1 2 3
428531 1 99428531 1 2 5
421866 1 99421866 1 2 3
416426 1 99416426 1 2 1
419698 1 99419698 1 2 5
405208 1 99405208 1 2 5
409588 1 99409588 1 2 4
432811 1 99432811 1 2 3
430101 1 99430101 1 2 4
402110 1 99402110 1 2 1
401551 1 99401551 1 2 5
404876 1 99404876 1 2 3
427146 1 99427146 1 2 5
424765 1 99424765 1 2 5
411510 1 99411510 1 2 4
422113 1 99422113 1 2 5
428670 1 99428670 1 2 4
424816 1 99424816 1 2 5
401646 1 99401646 1 2 3
430721 1 99430721 1 2 4
428742 1 99428742 1 2 5
426655 1 99426655 1 2 5
422432 1 99422432 1 2 5
428864 1 99428864 1 2 5
423874 1 99423874 1 2 3
429839 1 99429839 1 2 3
418990 1 99418990 1 2 5
412841 1 99412841 1 2 5
434006 1 99434006 1 2 3
402293 1 99402293 1 2 5
425900 1 99425900 1 2 5
428319 1 99428319 1 2 3
428026 1 99428026 1 2 5
434333 1 99434333 1 2 3
419932 1 99419932 1 2 4
421830 1 99421830 1 2 3
429745 1 99429745 1 2 5
427800 1 99427800 1 2 4
433286 1 99433286 1 2 4
415923 1 99415923 1 2 5
404530 1 99404530 1 2 4
437350 1 99437350 1 2 4
432272 1 99432272 1 2 5
413031 1 99413031 1 2 5
400523 1 99400523 1 2 5
411805 1 99411805 1 2 3
402240 1 99402240 1 2 2
414161 1 99414161 1 2 5
402264 1 99402264 1 2 4
435992 1 99435992 1 2 3
425570 1 99425570 1 2 5
426638 1 99426638 1 2 5
429801 1 99429801 1 2 3
410830 1 99410830 1 2 3
416825 1 99416825 1 2 3
418303 1 99418303 1 2 4
422395 1 99422395 1 2 5
427364 1 99427364 1 2 5
428279 1 99428279 1 2 5
405997 1 99405997 1 2 1
409204 1 99409204 1 2 3
412071 1 99412071 1 2 5
400837 1 99400837 1 2 1
408584 1 99408584 1 2 1
431617 1 99431617 1 2 2
429422 1 99429422 1 2 4
422967 1 99422967 1 2 5
405310 1 99405310 1 2 4
430623 1 99430623 1 2 5
401077 1 99401077 1 2 3
423236 1 99423236 1 2 3
425647 1 99425647 1 2 4
421558 1 99421558 1 2 5
432080 1 99432080 1 2 3
410975 1 99410975 1 2 1
422608 1 99422608 1 2 4
424583 1 99424583 1 2 3
430162 1 99430162 1 2 4
435578 1 99435578 1 2 5
407806 1 99407806 1 2 4
410590 1 99410590 1 2 1
410976 1 99410976 1 2 3
413515 1 99413515 1 2 3
414586 1 99414586 1 2 4
423795 1 99423795 1 2 4
400842 1 99400842 1 2 1
433631 1 99433631 1 2 3
426219 1 99426219 1 2 5
422283 1 99422283 1 2 3
418700 1 99418700 1 2 4
423001 1 99423001 1 2 4
422021 1 99422021 1 2 5
434033 1 99434033 1 2 5
428189 1 99428189 1 2 4
425015 1 99425015 1 2 5
431571 1 99431571 1 2 4
410333 1 99410333 1 2 4
437293 1 99437293 1 2 5
406501 1 99406501 1 2 1
425160 1 99425160 1 2 4
407079 1 99407079 1 2 5
409727 1 99409727 1 2 2
400915 1 99400915 1 2 5
432571 1 99432571 1 2 5
415096 1 99415096 1 2 1
420490 1 99420490 1 2 4
402098 1 99402098 1 2 5
434706 1 99434706 1 2 5
416721 1 99416721 1 2 1
426317 1 99426317 1 2 4
419397 1 99419397 1 2 5
402066 1 99402066 1 2 5
413579 1 99413579 1 2 1
435721 1 99435721 1 2 5
400259 1 99400259 1 2 5
400259 1 99400259 1 2 5
408285 1 99408285 1 2 4
433127 1 99433127 1 2 4
418090 1 99418090 1 2 5
405454 1 99405454 1 2 1
410280 1 99410280 1 2 1
409008 1 99409008 1 2 4
426772 1 99426772 1 2 5
419056 1 99419056 1 2 3
425317 1 99425317 1 2 5
413764 1 99413764 1 2 1
431955 1 99431955 1 2 4
406088 1 99406088 1 2 4
430940 1 99430940 1 2 4
425218 1 99425218 1 2 5
405782 1 99405782 1 2 4
410474 1 99410474 1 2 3
428663 1 99428663 1 2 5
415577 1 99415577 1 2 5
409236 1 99409236 1 2 1
424755 1 99424755 1 2 5
406639 1 99406639 1 2 4
421668 1 99421668 1 2 3
418063 1 99418063 1 2 4
436426 1 99436426 1 2 3
432650 1 99432650 1 2 5
414846 1 99414846 1 2 1
404555 1 99404555 1 2 3
414691 1 99414691 1 2 1
436600 1 99436600 1 2 5
415654 1 99415654 1 2 3
416412 1 99416412 1 2 3
417353 1 99417353 1 2 4
412119 1 99412119 1 2 5
414037 1 99414037 1 2 5
411889 1 99411889 1 2 5
405689 1 99405689 1 2 1
421872 1 99421872 1 2 3
405107 1 99405107 1 2 1
420183 1 99420183 1 2 5
409534 1 99409534 1 2 4
419976 1 99419976 1 2 4
412810 1 99412810 1 2 4
400480 1 99400480 1 2 3
434684 1 99434684 1 2 4
416696 1 99416696 1 2 3
412370 1 99412370 1 2 5
430084 1 99430084 1 2 5
413423 1 99413423 1 2 5
427827 1 99427827 1 2 4
404855 1 99404855 1 2 4
415834 1 99415834 1 2 4
429286 1 99429286 1 2 5
405409 1 99405409 1 2 4
433869 1 99433869 1 2 5
429906 1 99429906 1 2 5
419152 1 99419152 1 2 4
419810 1 99419810 1 2 4
403135 1 99403135 1 2 3
403525 1 99403525 1 2 1
425182 1 99425182 1 2 5
411654 1 99411654 1 2 5
402584 1 99402584 1 2 4
406671 1 99406671 1 2 1
427501 1 99427501 1 2 5
409220 1 99409220 1 2 4
402927 1 99402927 1 2 1
408808 1 99408808 1 2 4
403391 1 99403391 1 2 3
416347 1 99416347 1 2 5
403130 1 99403130 1 2 3
423522 1 99423522 1 2 5
410903 1 99410903 1 2 5
430967 1 99430967 1 2 3
402258 1 99402258 1 2 4
434243 1 99434243 1 2 2
433096 1 99433096 1 2 2
402130 1 99402130 1 2 4
417443 1 99417443 1 2 5
419611 1 99419611 1 2 3
401904 1 99401904 1 2 5
401936 1 99401936 1 2 4
432995 1 99432995 1 2 2
421974 1 99421974 1 2 3
417822 1 99417822 1 2 3
416995 1 99416995 1 2 3
427018 1 99427018 1 2 5
418932 1 99418932 1 2 5
413526 1 99413526 1 2 1
403219 1 99403219 1 2 3
419013 1 99419013 1 2 3
402127 1 99402127 1 2 3
423326 1 99423326 1 2 3
408669 1 99408669 1 2 5
432913 1 99432913 1 2 5
405547 1 99405547 1 2 5
414917 1 99414917 1 2 5
410680 1 99410680 1 2 4
413284 1 99413284 1 2 4
401705 1 99401705 1 2 1
428341 1 99428341 1 2 5
431406 1 99431406 1 2 4
409884 1 99409884 1 2 1
412356 1 99412356 1 2 1
435363 1 99435363 1 2 5
404310 1 99404310 1 2 1
421070 1 99421070 1 2 5
429044 1 99429044 1 2 4
410828 1 99410828 1 2 1
436606 1 99436606 1 2 4
419609 1 99419609 1 2 5
411472 1 99411472 1 2 3
401426 1 99401426 1 2 4
422975 1 99422975 1 2 4
421004 1 99421004 1 2 3
400010 1 99400010 1 2 5
406761 1 99406761 1 2 2
428890 1 99428890 1 2 5
405468 1 99405468 1 2 5
437041 1 99437041 1 2 4
421485 1 99421485 1 2 4
403649 1 99403649 1 2 5
437195 1 99437195 1 2 4
411748 1 99411748 1 2 1
400372 1 99400372 1 2 1
422153 1 99422153 1 2 4
409465 1 99409465 1 2 5
427811 1 99427811 1 2 4
421606 1 99421606 1 2 5
431892 1 99431892 1 2 4
427556 1 99427556 1 2 5
408064 1 99408064 1 2 3
434275 1 99434275 1 2 5
435859 1 99435859 1 2 5
432596 1 99432596 1 2 2
417453 1 99417453 1 2 4
409205 1 99409205 1 2 4
418279 1 99418279 1 2 3
401047 1 99401047 1 2 1
413004 1 99413004 1 2 5
424733 1 99424733 1 2 5
414429 1 99414429 1 2 3
403840 1 99403840 1 2 4
402262 1 99402262 1 2 5
436909 1 99436909 1 2 5
409264 1 99409264 1 2 5
413262 1 99413262 1 2 5
414342 1 99414342 1 2 3
401213 1 99401213 1 2 1
414546 1 99414546 1 2 1
419853 1 99419853 1 2 4
425541 1 99425541 1 2 5
404884 1 99404884 1 2 5
416028 1 99416028 1 2 3
415582 1 99415582 1 2 3
406675 1 99406675 1 2 1
403861 1 99403861 1 2 1
411411 1 99411411 1 2 3
437287 1 99437287 1 2 4
425678 1 99425678 1 2 5
418400 1 99418400 1 2 4
435573 1 99435573 1 2 3
424461 1 99424461 1 2 4
403642 1 99403642 1 2 1
414439 1 99414439 1 2 3
415120 1 99415120 1 2 1
431621 1 99431621 1 2 4
435674 1 99435674 1 2 4
422857 1 99422857 1 2 5
430981 1 99430981 1 2 2
413377 1 99413377 1 2 3
421074 1 99421074 1 2 4
425097 1 99425097 1 2 5
401018 1 99401018 1 2 4
414319 1 99414319 1 2 5
431338 1 99431338 1 2 5
403252 1 99403252 1 2 5
433228 1 99433228 1 2 4
428915 1 99428915 1 2 5
414583 1 99414583 1 2 3
422027 1 99422027 1 2 4
407397 1 99407397 1 2 3
422173 1 99422173 1 2 4
427929 1 99427929 1 2 5
411343 1 99411343 1 2 1
435774 1 99435774 1 2 5
423065 1 99423065 1 2 5
434730 1 99434730 1 2 3
401674 1 99401674 1 2 5
404072 1 99404072 1 2 4
401347 1 99401347 1 2 5
411668 1 99411668 1 2 3
407937 1 99407937 1 2 5
409660 1 99409660 1 2 5
428586 1 99428586 1 2 4
417780 1 99417780 1 2 4
430844 1 99430844 1 2 5
401089 1 99401089 1 2 1
430892 1 99430892 1 2 5
420449 1 99420449 1 2 5
433641 1 99433641 1 2 4
402515 1 99402515 1 2 3
416986 1 99416986 1 2 5
407865 1 99407865 1 2 1
431771 1 99431771 1 2 3
435837 1 99435837 1 2 5
436881 1 99436881 1 2 3
413684 1 99413684 1 2 5
415125 1 99415125 1 2 3
432940 1 99432940 1 2 3
407078 1 99407078 1 2 5
406911 1 99406911 1 2 4
411558 1 99411558 1 2 4
408294 1 99408294 1 2 4
416580 1 99416580 1 2 1
424028 1 99424028 1 2 5
419683 1 99419683 1 2 3
422837 1 99422837 1 2 4
416628 1 99416628 1 2 4
431360 1 99431360 1 2 4
426106 1 99426106 1 2 3
435112 1 99435112 1 2 3
416062 1 99416062 1 2 1
421422 1 99421422 1 2 3
431369 1 99431369 1 2 4
415450 1 99415450 1 2 3
415690 1 99415690 1 2 3
408875 1 99408875 1 2 4
427967 1 99427967 1 2 3
436074 1 99436074 1 2 4
407194 1 99407194 1 2 5
425124 1 99425124 1 2 3
420564 1 99420564 1 2 4
429585 1 99429585 1 2 4
419844 1 99419844 1 2 2
436261 1 99436261 1 2 2
429605 1 99429605 1 2 4
425681 1 99425681 1 2 3
423436 1 99423436 1 2 5
410595 1 99410595 1 2 3
428235 1 99428235 1 2 4
436365 1 99436365 1 2 4
435678 1 99435678 1 2 2
417311 1 99417311 1 2 2
413247 1 99413247 1 2 4
431242 1 99431242 1 2 5
424691 1 99424691 1 2 5
427190 1 99427190 1 2 4
425371 1 99425371 1 2 3
429065 1 99429065 1 2 4
414165 1 99414165 1 2 5
402511 1 99402511 1 2 1
419752 1 99419752 1 2 4
412443 1 99412443 1 2 3
427057 1 99427057 1 2 4
419745 1 99419745 1 2 5
412337 1 99412337 1 2 1
428721 1 99428721 1 2 4
425153 1 99425153 1 2 3
421258 1 99421258 1 2 4
406355 1 99406355 1 2 1
406260 1 99406260 1 2 4
411572 1 99411572 1 2 1
413403 1 99413403 1 2 1
429119 1 99429119 1 2 4
425100 1 99425100 1 2 4
423557 1 99423557 1 2 4
432286 1 99432286 1 2 5
426808 1 99426808 1 2 4
435303 1 99435303 1 2 5
408950 1 99408950 1 2 1
409560 1 99409560 1 2 5
431243 1 99431243 1 2 5
432674 1 99432674 1 2 4
414866 1 99414866 1 2 4
437185 1 99437185 1 2 3
424915 1 99424915 1 2 4
411419 1 99411419 1 2 5
413290 1 99413290 1 2 4
411433 1 99411433 1 2 4
404252 1 99404252 1 2 5
403767 1 99403767 1 2 5
432287 1 99432287 1 2 5
411259 1 99411259 1 2 4
431877 1 99431877 1 2 3
412657 1 99412657 1 2 1
421666 1 99421666 1 2 5
432439 1 99432439 1 2 3
417112 1 99417112 1 2 5
433350 1 99433350 1 2 4
408842 1 99408842 1 2 3
431635 1 99431635 1 2 5
434039 1 99434039 1 2 3
437074 1 99437074 1 2 4
434174 1 99434174 1 2 5
429943 1 99429943 1 2 5
430166 1 99430166 1 2 4
406123 1 99406123 1 2 1
401776 1 99401776 1 2 5
414575 1 99414575 1 2 4
404134 1 99404134 1 2 4
431373 1 99431373 1 2 5
412866 1 99412866 1 2 2
405239 1 99405239 1 2 5
415432 1 99415432 1 2 3
418581 1 99418581 1 2 5
430462 1 99430462 1 2 4
411698 1 99411698 1 2 4
424157 1 99424157 1 2 3
403063 1 99403063 1 2 3
400078 1 99400078 1 2 3
404553 1 99404553 1 2 1
422887 1 99422887 1 2 4
404074 1 99404074 1 2 3
436221 1 99436221 1 2 5
432214 1 99432214 1 2 3
421465 1 99421465 1 2 4
411263 1 99411263 1 2 3
404073 1 99404073 1 2 4
407729 1 99407729 1 2 1
431718 1 99431718 1 2 3
405459 1 99405459 1 2 3
433819 1 99433819 1 2 3
420381 1 99420381 1 2 5
413531 1 99413531 1 2 3
429006 1 99429006 1 2 4
430356 1 99430356 1 2 5
432700 1 99432700 1 2 4
406698 1 99406698 1 2 2
412815 1 99412815 1 2 1
430458 1 99430458 1 2 3
436628 1 99436628 1 2 3
405927 1 99405927 1 2 5
435565 1 99435565 1 2 4
422319 1 99422319 1 2 5
434898 1 99434898 1 2 5
412083 1 99412083 1 2 5
400852 1 99400852 1 2 3
435017 1 99435017 1 2 5
404423 1 99404423 1 2 5
411709 1 99411709 1 2 1
421115 1 99421115 1 2 4
426865 1 99426865 1 2 5
419513 1 99419513 1 2 3
423740 1 99423740 1 2 5
416750 1 99416750 1 2 3
407250 1 99407250 1 2 4
401452 1 99401452 1 2 4
425483 1 99425483 1 2 5
423886 1 99423886 1 2 4
436072 1 99436072 1 2 5
430896 1 99430896 1 2 4
405593 1 99405593 1 2 4
415265 1 99415265 1 2 1
435132 1 99435132 1 2 5
410015 1 99410015 1 2 4
423601 1 99423601 1 2 4
422595 1 99422595 1 2 5
417779 1 99417779 1 2 5
419700 1 99419700 1 2 5
437017 1 99437017 1 2 5
420281 1 99420281 1 2 2
432217 1 99432217 1 2 4
405983 1 99405983 1 2 3
434429 1 99434429 1 2 4
405522 1 99405522 1 2 5
422344 1 99422344 1 2 5
402095 1 99402095 1 2 4
410021 1 99410021 1 2 5
425948 1 99425948 1 2 4
432978 1 99432978 1 2 3
422818 1 99422818 1 2 5
401054 1 99401054 1 2 5
421277 1 99421277 1 2 4
413444 1 99413444 1 2 5
425510 1 99425510 1 2 4
420747 1 99420747 1 2 5
427560 1 99427560 1 2 4
414521 1 99414521 1 2 3
423491 1 99423491 1 2 4
427180 1 99427180 1 2 5
427039 1 99427039 1 2 5
401638 1 99401638 1 2 3
402297 1 99402297 1 2 1
413554 1 99413554 1 2 1
417032 1 99417032 1 2 1
407143 1 99407143 1 2 4
408013 1 99408013 1 2 4
415396 1 99415396 1 2 3
430710 1 99430710 1 2 4
437142 1 99437142 1 2 2
406143 1 99406143 1 2 3
425571 1 99425571 1 2 5
427060 1 99427060 1 2 4
414731 1 99414731 1 2 5
409854 1 99409854 1 2 3
434971 1 99434971 1 2 5
420452 1 99420452 1 2 4
436898 1 99436898 1 2 5
419080 1 99419080 1 2 4
408884 1 99408884 1 2 1
411535 1 99411535 1 2 5
423732 1 99423732 1 2 5
428736 1 99428736 1 2 4
423503 1 99423503 1 2 4
412734 1 99412734 1 2 1
431046 1 99431046 1 2 3
414743 1 99414743 1 2 4
402969 1 99402969 1 2 5
435929 1 99435929 1 2 5
418033 1 99418033 1 2 3
408286 1 99408286 1 2 4
402379 1 99402379 1 2 1
433697 1 99433697 1 2 4
418626 1 99418626 1 2 3
434077 1 99434077 1 2 4
433765 1 99433765 1 2 4
404117 1 99404117 1 2 4
407673 1 99407673 1 2 5
417653 1 99417653 1 2 5
405342 1 99405342 1 2 5
401622 1 99401622 1 2 1
404179 1 99404179 1 2 1
412634 1 99412634 1 2 1
431872 1 99431872 1 2 5
436082 1 99436082 1 2 5
401098 1 99401098 1 2 2
402930 1 99402930 1 2 4
435348 1 99435348 1 2 4
411335 1 99411335 1 2 1
415200 1 99415200 1 2 3
426791 1 99426791 1 2 4
429189 1 99429189 1 2 2
423430 1 99423430 1 2 3
427230 1 99427230 1 2 5
401615 1 99401615 1 2 2
412608 1 99412608 1 2 5
424031 1 99424031 1 2 5
428527 1 99428527 1 2 4
433984 1 99433984 1 2 5
435033 1 99435033 1 2 5
420930 1 99420930 1 2 5
413268 1 99413268 1 2 5
403039 1 99403039 1 2 3
434435 1 99434435 1 2 5
426145 1 99426145 1 2 5
413344 1 99413344 1 2 3
432858 1 99432858 1 2 4
407161 1 99407161 1 2 1
412672 1 99412672 1 2 1
434623 1 99434623 1 2 4
401842 1 99401842 1 2 4
416987 1 99416987 1 2 5
424678 1 99424678 1 2 5
418127 1 99418127 1 2 5
436143 1 99436143 1 2 5
400651 1 99400651 1 2 2
414318 1 99414318 1 2 3
408110 1 99408110 1 2 4
435781 1 99435781 1 2 4
431428 1 99431428 1 2 5
435288 1 99435288 1 2 5
404368 1 99404368 1 2 2
420286 1 99420286 1 2 4
425976 1 99425976 1 2 5
436439 1 99436439 1 2 4
408334 1 99408334 1 2 5
415701 1 99415701 1 2 1
413284 1 99413284 1 2 1
403579 1 99403579 1 2 1
401497 1 99401497 1 2 4
423900 1 99423900 1 2 4
433314 1 99433314 1 2 3
423560 1 99423560 1 2 3
430216 1 99430216 1 2 5
408573 1 99408573 1 2 3
407775 1 99407775 1 2 2
426695 1 99426695 1 2 5
433874 1 99433874 1 2 4
403902 1 99403902 1 2 4
403055 1 99403055 1 2 3
405127 1 99405127 1 2 4
416585 1 99416585 1 2 4
420237 1 99420237 1 2 5
422802 1 99422802 1 2 4
414425 1 99414425 1 2 3
433463 1 99433463 1 2 4
436296 1 99436296 1 2 3
420297 1 99420297 1 2 4
419779 1 99419779 1 2 3
403700 1 99403700 1 2 1
434776 1 99434776 1 2 5
420541 1 99420541 1 2 4
423474 1 99423474 1 2 4
418666 1 99418666 1 2 5
433939 1 99433939 1 2 5
422257 1 99422257 1 2 4
431909 1 99431909 1 2 2
429663 1 99429663 1 2 5
401196 1 99401196 1 2 3
433889 1 99433889 1 2 3
401471 1 99401471 1 2 1
420137 1 99420137 1 2 5
402606 1 99402606 1 2 4
422187 1 99422187 1 2 5
401427 1 99401427 1 2 1
421631 1 99421631 1 2 5
434942 1 99434942 1 2 5
427617 1 99427617 1 2 5
430941 1 99430941 1 2 5
407314 1 99407314 1 2 5
429016 1 99429016 1 2 5
400965 1 99400965 1 2 3
409192 1 99409192 1 2 1
412550 1 99412550 1 2 3
404486 1 99404486 1 2 2
427343 1 99427343 1 2 4
423676 1 99423676 1 2 4
407191 1 99407191 1 2 5
408077 1 99408077 1 2 5
423730 1 99423730 1 2 5
416604 1 99416604 1 2 1
408362 1 99408362 1 2 1
432864 1 99432864 1 2 2
401001 1 99401001 1 2 5
407140 1 99407140 1 2 4
430205 1 99430205 1 2 5
416671 1 99416671 1 2 4
412551 1 99412551 1 2 1
429087 1 99429087 1 2 5
421094 1 99421094 1 2 5
434915 1 99434915 1 2 4
416927 1 99416927 1 2 4
408073 1 99408073 1 2 4
437158 1 99437158 1 2 3
418084 1 99418084 1 2 3
428038 1 99428038 1 2 3
407633 1 99407633 1 2 5
429627 1 99429627 1 2 4
410570 1 99410570 1 2 3
423501 1 99423501 1 2 5
403157 1 99403157 1 2 1
409509 1 99409509 1 2 5
410994 1 99410994 1 2 1
425718 1 99425718 1 2 4
414351 1 99414351 1 2 5
428035 1 99428035 1 2 5
416542 1 99416542 1 2 5
414016 1 99414016 1 2 1
425486 1 99425486 1 2 4
405244 1 99405244 1 2 3
418605 1 99418605 1 2 5
420706 1 99420706 1 2 5
421736 1 99421736 1 2 5
410495 1 99410495 1 2 1
412038 1 99412038 1 2 5
416695 1 99416695 1 2 4
436232 1 99436232 1 2 2
436940 1 99436940 1 2 3
434172 1 99434172 1 2 5
424635 1 99424635 1 2 5
419496 1 99419496 1 2 3
410483 1 99410483 1 2 3
406491 1 99406491 1 2 3
423864 1 99423864 1 2 5
400578 1 99400578 1 2 4
433507 1 99433507 1 2 5
415023 1 99415023 1 2 4
424806 1 99424806 1 2 4
426790 1 99426790 1 2 4
403772 1 99403772 1 2 1
433715 1 99433715 1 2 5
412355 1 99412355 1 2 1
431334 1 99431334 1 2 5
409170 1 99409170 1 2 5
422796 1 99422796 1 2 3
413245 1 99413245 1 2 3
407631 1 99407631 1 2 5
436174 1 99436174 1 2 5
405354 1 99405354 1 2 3
428195 1 99428195 1 2 5
400278 1 99400278 1 2 4
423646 1 99423646 1 2 4
407410 1 99407410 1 2 4
411270 1 99411270 1 2 4
429290 1 99429290 1 2 4
411710 1 99411710 1 2 4
424564 1 99424564 1 2 5
423638 1 99423638 1 2 4
419703 1 99419703 1 2 4
413257 1 99413257 1 2 4
402235 1 99402235 1 2 1
429828 1 99429828 1 2 4
407516 1 99407516 1 2 5
424228 1 99424228 1 2 5
433029 1 99433029 1 2 5
414316 1 99414316 1 2 2
400933 1 99400933 1 2 1
418554 1 99418554 1 2 4
437057 1 99437057 1 2 5
428019 1 99428019 1 2 4
428140 1 99428140 1 2 4
413843 1 99413843 1 2 1
414271 1 99414271 1 2 5
408369 1 99408369 1 2 1
414287 1 99414287 1 2 5
428964 1 99428964 1 2 5
410155 1 99410155 1 2 1
413031 1 99413031 1 2 1
431091 1 99431091 1 2 4
427751 1 99427751 1 2 4
435564 1 99435564 1 2 3
410267 1 99410267 1 2 3
429805 1 99429805 1 2 5
410620 1 99410620 1 2 1
409250 1 99409250 1 2 3
402803 1 99402803 1 2 5
424863 1 99424863 1 2 3
424343 1 99424343 1 2 5
407758 1 99407758 1 2 3
430511 1 99430511 1 2 3
420976 1 99420976 1 2 4
402240 1 99402240 1 2 5
426365 1 99426365 1 2 5
419077 1 99419077 1 2 4
437079 1 99437079 1 2 3
420198 1 99420198 1 2 5
415422 1 99415422 1 2 5
416514 1 99416514 1 2 4
408287 1 99408287 1 2 3
430828 1 99430828 1 2 5
416911 1 99416911 1 2 3
403691 1 99403691 1 2 3
436162 1 99436162 1 2 4
414093 1 99414093 1 2 4
407605 1 99407605 1 2 3
429954 1 99429954 1 2 4
432585 1 99432585 1 2 3
426948 1 99426948 1 2 4
429278 1 99429278 1 2 3
413327 1 99413327 1 2 5
418242 1 99418242 1 2 3
432470 1 99432470 1 2 2
416003 1 99416003 1 2 5
412786 1 99412786 1 2 1
433264 1 99433264 1 2 5
402158 1 99402158 1 2 3
424035 1 99424035 1 2 5
412913 1 99412913 1 2 2
432409 1 99432409 1 2 5
435973 1 99435973 1 2 4
415239 1 99415239 1 2 3
423873 1 99423873 1 2 4
428839 1 99428839 1 2 3
403154 1 99403154 1 2 1
433233 1 99433233 1 2 5
430340 1 99430340 1 2 5
412909 1 99412909 1 2 4
421661 1 99421661 1 2 4
405511 1 99405511 1 2 5
406782 1 99406782 1 2 5
429035 1 99429035 1 2 4
416549 1 99416549 1 2 2
413921 1 99413921 1 2 1
405962 1 99405962 1 2 3
403504 1 99403504 1 2 1
415333 1 99415333 1 2 1
404320 1 99404320 1 2 3
404654 1 99404654 1 2 4
410401 1 99410401 1 2 1
429427 1 99429427 1 2 4
422461 1 99422461 1 2 5
429404 1 99429404 1 2 5
434954 1 99434954 1 2 3
407880 1 99407880 1 2 4
414127 1 99414127 1 2 1
423828 1 99423828 1 2 5
416346 1 99416346 1 2 1
433525 1 99433525 1 2 4
411056 1 99411056 1 2 4
432665 1 99432665 1 2 5
406739 1 99406739 1 2 3
423173 1 99423173 1 2 5
413897 1 99413897 1 2 5
407635 1 99407635 1 2 3
411057 1 99411057 1 2 4
406837 1 99406837 1 2 3
414833 1 99414833 1 2 5
415371 1 99415371 1 2 4
426393 1 99426393 1 2 3
408729 1 99408729 1 2 2
428748 1 99428748 1 2 4
423365 1 99423365 1 2 5
422508 1 99422508 1 2 5
412691 1 99412691 1 2 3
424254 1 99424254 1 2 4
429628 1 99429628 1 2 5
420330 1 99420330 1 2 3
412701 1 99412701 1 2 1
412798 1 99412798 1 2 5
405983 1 99405983 1 2 4
400178 1 99400178 1 2 5
427286 1 99427286 1 2 4
437143 1 99437143 1 2 4
404713 1 99404713 1 2 4
416052 1 99416052 1 2 4
403792 1 99403792 1 2 1
403488 1 99403488 1 2 5
408293 1 99408293 1 2 1
408925 1 99408925 1 2 1
428039 1 99428039 1 2 4
409174 1 99409174 1 2 5
401644 1 99401644 1 2 5
412299 1 99412299 1 2 3
414265 1 99414265 1 2 4
403040 1 99403040 1 2 1
417416 1 99417416 1 2 4
410748 1 99410748 1 2 4
429049 1 99429049 1 2 4
406968 1 99406968 1 2 4
418968 1 99418968 1 2 5
409776 1 99409776 1 2 3
429752 1 99429752 1 2 4
412230 1 99412230 1 2 5
400488 1 99400488 1 2 1
404194 1 99404194 1 2 2
409580 1 99409580 1 2 2
432073 1 99432073 1 2 4
408002 1 99408002 1 2 5
425611 1 99425611 1 2 5
401912 1 99401912 1 2 1
433382 1 99433382 1 2 4
412373 1 99412373 1 2 1
413182 1 99413182 1 2 3
412091 1 99412091 1 2 4
431163 1 99431163 1 2 5
432795 1 99432795 1 2 3
432688 1 99432688 1 2 3
408509 1 99408509 1 2 4
403080 1 99403080 1 2 5
436985 1 99436985 1 2 5
405908 1 99405908 1 2 2
406006 1 99406006 1 2 2
404370 1 99404370 1 2 3
404370 1 99404370 1 2 5
408647 1 99408647 1 2 3
428938 1 99428938 1 2 4
415776 1 99415776 1 2 5
417578 1 99417578 1 2 4
402543 1 99402543 1 2 3
415117 1 99415117 1 2 4
417543 1 99417543 1 2 5
411274 1 99411274 1 2 5
417295 1 99417295 1 2 5
418934 1 99418934 1 2 5
428851 1 99428851 1 2 4
401813 1 99401813 1 2 4
408972 1 99408972 1 2 4
405147 1 99405147 1 2 1
414045 1 99414045 1 2 1
417309 1 99417309 1 2 1
429478 1 99429478 1 2 3
421396 1 99421396 1 2 3
420614 1 99420614 1 2 4
433536 1 99433536 1 2 5
426021 1 99426021 1 2 5
408475 1 99408475 1 2 4
435540 1 99435540 1 2 3
416984 1 99416984 1 2 3
433213 1 99433213 1 2 4
417242 1 99417242 1 2 3
426843 1 99426843 1 2 4
416143 1 99416143 1 2 1
401408 1 99401408 1 2 4
409672 1 99409672 1 2 4
416578 1 99416578 1 2 1
410271 1 99410271 1 2 1
418472 1 99418472 1 2 5
414481 1 99414481 1 2 1
434621 1 99434621 1 2 4
412421 1 99412421 1 2 1
433608 1 99433608 1 2 3
427742 1 99427742 1 2 4
406237 1 99406237 1 2 4
409024 1 99409024 1 2 3
432109 1 99432109 1 2 4
405317 1 99405317 1 2 3
434292 1 99434292 1 2 5
413870 1 99413870 1 2 3
436014 1 99436014 1 2 4
407487 1 99407487 1 2 4
404818 1 99404818 1 2 3
407034 1 99407034 1 2 5
417344 1 99417344 1 2 4
435990 1 99435990 1 2 4
429198 1 99429198 1 2 4
428891 1 99428891 1 2 4
429173 1 99429173 1 2 4
415994 1 99415994 1 2 4
412064 1 99412064 1 2 4
410045 1 99410045 1 2 5
406023 1 99406023 1 2 2
407859 1 99407859 1 2 1
401112 1 99401112 1 2 4
433129 1 99433129 1 2 3
418114 1 99418114 1 2 4
433785 1 99433785 1 2 4
410238 1 99410238 1 2 4
417448 1 99417448 1 2 5
432905 1 99432905 1 2 3
427259 1 99427259 1 2 5
416946 1 99416946 1 2 1
416141 1 99416141 1 2 4
419099 1 99419099 1 2 4
404686 1 99404686 1 2 3
420136 1 99420136 1 2 5
401134 1 99401134 1 2 4
402948 1 99402948 1 2 3
411964 1 99411964 1 2 1
408237 1 99408237 1 2 3
424434 1 99424434 1 2 4
425252 1 99425252 1 2 3
420972 1 99420972 1 2 5
424835 1 99424835 1 2 5
410559 1 99410559 1 2 3
408582 1 99408582 1 2 1
424097 1 99424097 1 2 5
407145 1 99407145 1 2 2
403687 1 99403687 1 2 3
402099 1 99402099 1 2 1
433042 1 99433042 1 2 2
416809 1 99416809 1 2 1
407614 1 99407614 1 2 2
437205 1 99437205 1 2 5
435049 1 99435049 1 2 4
431729 1 99431729 1 2 3
431347 1 99431347 1 2 2
430294 1 99430294 1 2 5
431449 1 99431449 1 2 3
426229 1 99426229 1 2 4
401148 1 99401148 1 2 3
430611 1 99430611 1 2 5
431212 1 99431212 1 2 4
427132 1 99427132 1 2 4
414495 1 99414495 1 2 3
407318 1 99407318 1 2 2
418446 1 99418446 1 2 4
429060 1 99429060 1 2 5
416633 1 99416633 1 2 4
404121 1 99404121 1 2 1
435596 1 99435596 1 2 3
405898 1 99405898 1 2 1
428165 1 99428165 1 2 5
427209 1 99427209 1 2 4
436432 1 99436432 1 2 5
407337 1 99407337 1 2 1
405797 1 99405797 1 2 4
426990 1 99426990 1 2 4
435670 1 99435670 1 2 4
427553 1 99427553 1 2 4
435218 1 99435218 1 2 5
431531 1 99431531 1 2 3
421731 1 99421731 1 2 4
425116 1 99425116 1 2 4
417310 1 99417310 1 2 5
404721 1 99404721 1 2 3
415463 1 99415463 1 2 1
404257 1 99404257 1 2 3
427140 1 99427140 1 2 4
435328 1 99435328 1 2 3
413891 1 99413891 1 2 3
428320 1 99428320 1 2 3
423383 1 99423383 1 2 5
427293 1 99427293 1 2 4
436969 1 99436969 1 2 4
416671 1 99416671 1 2 1
401371 1 99401371 1 2 1
411212 1 99411212 1 2 4
401205 1 99401205 1 2 4
404225 1 99404225 1 2 5
409678 1 99409678 1 2 3
409678 1 99409678 1 2 1
431344 1 99431344 1 2 5
407265 1 99407265 1 2 1
405536 1 99405536 1 2 1
417272 1 99417272 1 2 5
402339 1 99402339 1 2 2
430946 1 99430946 1 2 3
418629 1 99418629 1 2 5
411225 1 99411225 1 2 5
416167 1 99416167 1 2 1
408967 1 99408967 1 2 5
422827 1 99422827 1 2 4
402895 1 99402895 1 2 5
418933 1 99418933 1 2 5
426178 1 99426178 1 2 4
415768 1 99415768 1 2 4
429291 1 99429291 1 2 4
421590 1 99421590 1 2 4
415302 1 99415302 1 2 5
428673 1 99428673 1 2 4
419391 1 99419391 1 2 4
411300 1 99411300 1 2 1
405322 1 99405322 1 2 3
410857 1 99410857 1 2 3
430566 1 99430566 1 2 5
405966 1 99405966 1 2 3
408860 1 99408860 1 2 1
437115 1 99437115 1 2 4
422783 1 99422783 1 2 4
412579 1 99412579 1 2 5
406087 1 99406087 1 2 1
419079 1 99419079 1 2 4
413459 1 99413459 1 2 5
423297 1 99423297 1 2 4
401158 1 99401158 1 2 3
423497 1 99423497 1 2 4
426077 1 99426077 1 2 4
408517 1 99408517 1 2 4
406769 1 99406769 1 2 3
431752 1 99431752 1 2 4
433472 1 99433472 1 2 4
418064 1 99418064 1 2 4
420139 1 99420139 1 2 5
401551 1 99401551 1 2 3
411323 1 99411323 1 2 1
413376 1 99413376 1 2 4
408578 1 99408578 1 2 4
421949 1 99421949 1 2 5
405679 1 99405679 1 2 3
421010 1 99421010 1 2 5
400195 1 99400195 1 2 1
419777 1 99419777 1 2 2
431451 1 99431451 1 2 3
407807 1 99407807 1 2 5
405072 1 99405072 1 2 1
404761 1 99404761 1 2 1
412483 1 99412483 1 2 1
412102 1 99412102 1 2 5
405252 1 99405252 1 2 5
403928 1 99403928 1 2 2
419001 1 99419001 1 2 4
407391 1 99407391 1 2 5
419057 1 99419057 1 2 4
425371 1 99425371 1 2 5
411353 1 99411353 1 2 1
404488 1 99404488 1 2 1
409740 1 99409740 1 2 5
400909 1 99400909 1 2 2
400228 1 99400228 1 2 4
420665 1 99420665 1 2 5
406162 1 99406162 1 2 4
422526 1 99422526 1 2 4
435645 1 99435645 1 2 3
410846 1 99410846 1 2 3
401565 1 99401565 1 2 5
418656 1 99418656 1 2 3
411681 1 99411681 1 2 3
429293 1 99429293 1 2 5
425183 1 99425183 1 2 4
401928 1 99401928 1 2 4
415476 1 99415476 1 2 5
428429 1 99428429 1 2 5
418661 1 99418661 1 2 4
433251 1 99433251 1 2 5
405399 1 99405399 1 2 1
402028 1 99402028 1 2 1
406722 1 99406722 1 2 1
417035 1 99417035 1 2 5
407038 1 99407038 1 2 3
432575 1 99432575 1 2 5
412071 1 99412071 1 2 4
435816 1 99435816 1 2 3
425775 1 99425775 1 2 5
432373 1 99432373 1 2 5
410824 1 99410824 1 2 3
414529 1 99414529 1 2 1
409045 1 99409045 1 2 5
405934 1 99405934 1 2 1
412262 1 99412262 1 2 1
417415 1 99417415 1 2 4
426677 1 99426677 1 2 3
409922 1 99409922 1 2 1
400290 1 99400290 1 2 4
436793 1 99436793 1 2 4
421505 1 99421505 1 2 5
432102 1 99432102 1 2 5
430741 1 99430741 1 2 5
403711 1 99403711 1 2 4
426439 1 99426439 1 2 5
416806 1 99416806 1 2 5
412279 1 99412279 1 2 4
409756 1 99409756 1 2 1
420087 1 99420087 1 2 5
427701 1 99427701 1 2 4
415973 1 99415973 1 2 1
437212 1 99437212 1 2 5
432871 1 99432871 1 2 3
404544 1 99404544 1 2 1
426872 1 99426872 1 2 5
413773 1 99413773 1 2 1
402112 1 99402112 1 2 3
401250 1 99401250 1 2 1
403440 1 99403440 1 2 4
418676 1 99418676 1 2 3
425187 1 99425187 1 2 4
419293 1 99419293 1 2 4
412330 1 99412330 1 2 4
403825 1 99403825 1 2 5
409463 1 99409463 1 2 1
415146 1 99415146 1 2 5
419348 1 99419348 1 2 5
425918 1 99425918 1 2 4
429214 1 99429214 1 2 3
413024 1 99413024 1 2 4
434632 1 99434632 1 2 4
414276 1 99414276 1 2 1
431644 1 99431644 1 2 3
400680 1 99400680 1 2 3
433141 1 99433141 1 2 3
437059 1 99437059 1 2 5
413564 1 99413564 1 2 4
401608 1 99401608 1 2 3
424116 1 99424116 1 2 5
410993 1 99410993 1 2 4
409420 1 99409420 1 2 4
420327 1 99420327 1 2 5
415847 1 99415847 1 2 3
419368 1 99419368 1 2 5
424247 1 99424247 1 2 5
410886 1 99410886 1 2 1
422727 1 99422727 1 2 4
412519 1 99412519 1 2 1
428920 1 99428920 1 2 5
409314 1 99409314 1 2 2
418284 1 99418284 1 2 4
435454 1 99435454 1 2 5
437176 1 99437176 1 2 4
427794 1 99427794 1 2 4
426717 1 99426717 1 2 4
413401 1 99413401 1 2 4
419642 1 99419642 1 2 5
401557 1 99401557 1 2 3
434835 1 99434835 1 2 5
418774 1 99418774 1 2 3
410615 1 99410615 1 2 2
408288 1 99408288 1 2 1
400726 1 99400726 1 2 3
417230 1 99417230 1 2 4
413951 1 99413951 1 2 4
411843 1 99411843 1 2 4
418034 1 99418034 1 2 4
429085 1 99429085 1 2 4
404552 1 99404552 1 2 3
436613 1 99436613 1 2 4
422272 1 99422272 1 2 5
405082 1 99405082 1 2 3
414779 1 99414779 1 2 1
408824 1 99408824 1 2 5
401538 1 99401538 1 2 1
404760 1 99404760 1 2 4
429902 1 99429902 1 2 5
431439 1 99431439 1 2 5
410247 1 99410247 1 2 1
403174 1 99403174 1 2 5
415682 1 99415682 1 2 3
408389 1 99408389 1 2 1
420710 1 99420710 1 2 5
414505 1 99414505 1 2 5
417604 1 99417604 1 2 4
407272 1 99407272 1 2 1
400104 1 99400104 1 2 5
425893 1 99425893 1 2 5
431180 1 99431180 1 2 4
404192 1 99404192 1 2 1
402175 1 99402175 1 2 5
413653 1 99413653 1 2 5
422023 1 99422023 1 2 3
403224 1 99403224 1 2 3
422933 1 99422933 1 2 3
409040 1 99409040 1 2 3
422055 1 99422055 1 2 4
417546 1 99417546 1 2 4
413130 1 99413130 1 2 1
419859 1 99419859 1 2 5
428142 1 99428142 1 2 4
415213 1 99415213 1 2 5
408253 1 99408253 1 2 3
421630 1 99421630 1 2 4
431670 1 99431670 1 2 5
436193 1 99436193 1 2 4
421749 1 99421749 1 2 5
422378 1 99422378 1 2 3
410437 1 99410437 1 2 3
429975 1 99429975 1 2 4
425892 1 99425892 1 2 5
415037 1 99415037 1 2 1
431653 1 99431653 1 2 5
412621 1 99412621 1 2 1
400473 1 99400473 1 2 1
421754 1 99421754 1 2 4
414704 1 99414704 1 2 1
421309 1 99421309 1 2 4
412467 1 99412467 1 2 1
402885 1 99402885 1 2 5
408970 1 99408970 1 2 3
425253 1 99425253 1 2 5
408629 1 99408629 1 2 5
410234 1 99410234 1 2 3
411075 1 99411075 1 2 4
417925 1 99417925 1 2 5
421326 1 99421326 1 2 5
428203 1 99428203 1 2 5
417103 1 99417103 1 2 5
406044 1 99406044 1 2 3
417513 1 99417513 1 2 3
436273 1 99436273 1 2 5
434384 1 99434384 1 2 5
418540 1 99418540 1 2 5
428588 1 99428588 1 2 5
412451 1 99412451 1 2 5
404013 1 99404013 1 2 3
426244 1 99426244 1 2 5
407517 1 99407517 1 2 4
434120 1 99434120 1 2 5
411814 1 99411814 1 2 5
430888 1 99430888 1 2 5
404691 1 99404691 1 2 3
418438 1 99418438 1 2 5
424760 1 99424760 1 2 4
435634 1 99435634 1 2 2
406379 1 99406379 1 2 4
419416 1 99419416 1 2 3
421664 1 99421664 1 2 4
422970 1 99422970 1 2 4
426818 1 99426818 1 2 5
425966 1 99425966 1 2 4
431850 1 99431850 1 2 2
416222 1 99416222 1 2 1
410351 1 99410351 1 2 5
424051 1 99424051 1 2 5
434360 1 99434360 1 2 3
428642 1 99428642 1 2 4
435581 1 99435581 1 2 4
410181 1 99410181 1 2 3
402625 1 99402625 1 2 2
412714 1 99412714 1 2 5
432769 1 99432769 1 2 2
427661 1 99427661 1 2 5
415885 1 99415885 1 2 4
425550 1 99425550 1 2 3
408885 1 99408885 1 2 1
409224 1 99409224 1 2 3
422245 1 99422245 1 2 4
432833 1 99432833 1 2 5
410040 1 99410040 1 2 1
412082 1 99412082 1 2 1
423823 1 99423823 1 2 3
410712 1 99410712 1 2 1
433674 1 99433674 1 2 3
409258 1 99409258 1 2 5
410534 1 99410534 1 2 1
404573 1 99404573 1 2 3
411767 1 99411767 1 2 3
437247 1 99437247 1 2 3
409343 1 99409343 1 2 4
409076 1 99409076 1 2 1
405437 1 99405437 1 2 3
411578 1 99411578 1 2 5
424887 1 99424887 1 2 4
423726 1 99423726 1 2 4
407775 1 99407775 1 2 2
419117 1 99419117 1 2 5
409721 1 99409721 1 2 1
403568 1 99403568 1 2 1
433805 1 99433805 1 2 4
432610 1 99432610 1 2 3
401695 1 99401695 1 2 4
400170 1 99400170 1 2 1
408383 1 99408383 1 2 1
413629 1 99413629 1 2 5
405560 1 99405560 1 2 4
434320 1 99434320 1 2 4
418073 1 99418073 1 2 4
434095 1 99434095 1 2 5
423920 1 99423920 1 2 5
436707 1 99436707 1 2 4
403977 1 99403977 1 2 2
437154 1 99437154 1 2 3
401810 1 99401810 1 2 4
418824 1 99418824 1 2 5
405754 1 99405754 1 2 1
415485 1 99415485 1 2 1
415679 1 99415679 1 2 3
407393 1 99407393 1 2 5
416433 1 99416433 1 2 1
409744 1 99409744 1 2 1
412228 1 99412228 1 2 4
418031 1 99418031 1 2 5
408480 1 99408480 1 2 3
419934 1 99419934 1 2 5
407589 1 99407589 1 2 5
416565 1 99416565 1 2 3
421927 1 99421927 1 2 3
412999 1 99412999 1 2 2
401108 1 99401108 1 2 3
411130 1 99411130 1 2 4
402606 1 99402606 1 2 5
423604 1 99423604 1 2 5
418426 1 99418426 1 2 5
429287 1 99429287 1 2 5
427046 1 99427046 1 2 5
436823 1 99436823 1 2 4
420013 1 99420013 1 2 4
414384 1 99414384 1 2 5
421216 1 99421216 1 2 3
424717 1 99424717 1 2 5
400206 1 99400206 1 2 5
433149 1 99433149 1 2 5
421518 1 99421518 1 2 5
409826 1 99409826 1 2 3
411210 1 99411210 1 2 5
400691 1 99400691 1 2 3
421571 1 99421571 1 2 4
420040 1 99420040 1 2 5
436987 1 99436987 1 2 3
405675 1 99405675 1 2 5
435170 1 99435170 1 2 3
425622 1 99425622 1 2 5
403203 1 99403203 1 2 3
410086 1 99410086 1 2 3
410908 1 99410908 1 2 1
425366 1 99425366 1 2 5
434642 1 99434642 1 2 3
415288 1 99415288 1 2 5
429768 1 99429768 1 2 4
436224 1 99436224 1 2 5
415134 1 99415134 1 2 1
413256 1 99413256 1 2 1
429993 1 99429993 1 2 5
415759 1 99415759 1 2 5
413156 1 99413156 1 2 3
406080 1 99406080 1 2 1
433519 1 99433519 1 2 5
426234 1 99426234 1 2 5
417188 1 99417188 1 2 4
404873 1 99404873 1 2 5
414085 1 99414085 1 2 4
415616 1 99415616 1 2 4
413605 1 99413605 1 2 4
427351 1 99427351 1 2 3
429294 1 99429294 1 2 5
404146 1 99404146 1 2 1
414759 1 99414759 1 2 3
405033 1 99405033 1 2 1
410248 1 99410248 1 2 4
423453 1 99423453 1 2 4
415226 1 99415226 1 2 5
414726 1 99414726 1 2 4
406201 1 99406201 1 2 1
426571 1 99426571 1 2 5
405293 1 99405293 1 2 4
417621 1 99417621 1 2 4
420436 1 99420436 1 2 4
419629 1 99419629 1 2 4
430498 1 99430498 1 2 5
421162 1 99421162 1 2 4
430062 1 99430062 1 2 5
431663 1 99431663 1 2 5
400997 1 99400997 1 2 5
424703 1 99424703 1 2 5
415892 1 99415892 1 2 1
435528 1 99435528 1 2 2
434049 1 99434049 1 2 5
419605 1 99419605 1 2 3
407478 1 99407478 1 2 5
424712 1 99424712 1 2 3
416125 1 99416125 1 2 4
416548 1 99416548 1 2 1
436891 1 99436891 1 2 5
434683 1 99434683 1 2 5
417799 1 99417799 1 2 4
430844 1 99430844 1 2 5
429971 1 99429971 1 2 5
436238 1 99436238 1 2 4
414945 1 99414945 1 2 2
431664 1 99431664 1 2 5
432580 1 99432580 1 2 3
428158 1 99428158 1 2 3
429527 1 99429527 1 2 5
423151 1 99423151 1 2 5
403303 1 99403303 1 2 3
410274 1 99410274 1 2 4
430046 1 99430046 1 2 4
433860 1 99433860 1 2 4
410458 1 99410458 1 2 2
402805 1 99402805 1 2 3
417043 1 99417043 1 2 4
411979 1 99411979 1 2 4
411979 1 99411979 1 2 4
407698 1 99407698 1 2 5
416006 1 99416006 1 2 3
420001 1 99420001 1 2 3
411881 1 99411881 1 2 4
413356 1 99413356 1 2 1
431238 1 99431238 1 2 3
417723 1 99417723 1 2 4
432345 1 99432345 1 2 5
426096 1 99426096 1 2 5
424942 1 99424942 1 2 4
431629 1 99431629 1 2 2
430824 1 99430824 1 2 4
415183 1 99415183 1 2 1
401176 1 99401176 1 2 3
426371 1 99426371 1 2 5
406857 1 99406857 1 2 1
408322 1 99408322 1 2 5
424439 1 99424439 1 2 5
436687 1 99436687 1 2 5
422917 1 99422917 1 2 4
431651 1 99431651 1 2 5
435967 1 99435967 1 2 3
400933 1 99400933 1 2 5
410546 1 99410546 1 2 4
409555 1 99409555 1 2 4
427329 1 99427329 1 2 4
427717 1 99427717 1 2 3
414389 1 99414389 1 2 2
414493 1 99414493 1 2 2
432268 1 99432268 1 2 2
405484 1 99405484 1 2 4
433622 1 99433622 1 2 3
427538 1 99427538 1 2 4
401769 1 99401769 1 2 4
416266 1 99416266 1 2 2
428101 1 99428101 1 2 4
428722 1 99428722 1 2 4
423379 1 99423379 1 2 5
429015 1 99429015 1 2 3
433055 1 99433055 1 2 3
417061 1 99417061 1 2 3
434306 1 99434306 1 2 5
407264 1 99407264 1 2 1
425161 1 99425161 1 2 4
412537 1 99412537 1 2 4
422152 1 99422152 1 2 3
401433 1 99401433 1 2 5
427704 1 99427704 1 2 4
424869 1 99424869 1 2 3
416267 1 99416267 1 2 1
405875 1 99405875 1 2 4
414275 1 99414275 1 2 1
436477 1 99436477 1 2 4
401929 1 99401929 1 2 4
417140 1 99417140 1 2 1
409638 1 99409638 1 2 2
403407 1 99403407 1 2 1
430512 1 99430512 1 2 5
428836 1 99428836 1 2 4
409358 1 99409358 1 2 3
432547 1 99432547 1 2 5
418952 1 99418952 1 2 4
414973 1 99414973 1 2 4
409131 1 99409131 1 2 5
401790 1 99401790 1 2 3
404116 1 99404116 1 2 5
428128 1 99428128 1 2 5
431236 1 99431236 1 2 5
430969 1 99430969 1 2 4
427826 1 99427826 1 2 4
422186 1 99422186 1 2 4
407626 1 99407626 1 2 5
437147 1 99437147 1 2 4
419402 1 99419402 1 2 4
430855 1 99430855 1 2 3
406166 1 99406166 1 2 2
433645 1 99433645 1 2 5
402289 1 99402289 1 2 4
425356 1 99425356 1 2 5
436488 1 99436488 1 2 5
421824 1 99421824 1 2 5
417681 1 99417681 1 2 5
405289 1 99405289 1 2 3
410491 1 99410491 1 2 4
415222 1 99415222 1 2 4
423733 1 99423733 1 2 4
430349 1 99430349 1 2 3
409447 1 99409447 1 2 4
403116 1 99403116 1 2 1
426478 1 99426478 1 2 4
410032 1 99410032 1 2 4
434281 1 99434281 1 2 3
413308 1 99413308 1 2 4
420961 1 99420961 1 2 4
430683 1 99430683 1 2 4
409806 1 99409806 1 2 4
436992 1 99436992 1 2 3
414221 1 99414221 1 2 3
417459 1 99417459 1 2 5
437328 1 99437328 1 2 5
413063 1 99413063 1 2 5
432684 1 99432684 1 2 4
432928 1 99432928 1 2 2
412095 1 99412095 1 2 1
422172 1 99422172 1 2 5
420028 1 99420028 1 2 5
400724 1 99400724 1 2 2
403251 1 99403251 1 2 5
435489 1 99435489 1 2 5
427559 1 99427559 1 2 5
430118 1 99430118 1 2 3
401613 1 99401613 1 2 5
400778 1 99400778 1 2 5
400204 1 99400204 1 2 5
419110 1 99419110 1 2 5
428220 1 99428220 1 2 5
400501 1 99400501 1 2 3
426157 1 99426157 1 2 5
411879 1 99411879 1 2 4
402575 1 99402575 1 2 5
414334 1 99414334 1 2 4
424562 1 99424562 1 2 5
411709 1 99411709 1 2 5
409477 1 99409477 1 2 1
416994 1 99416994 1 2 3
425304 1 99425304 1 2 4
436464 1 99436464 1 2 5
417753 1 99417753 1 2 3
401342 1 99401342 1 2 3
404062 1 99404062 1 2 1
426220 1 99426220 1 2 5
429665 1 99429665 1 2 2
408757 1 99408757 1 2 4
406103 1 99406103 1 2 3
436079 1 99436079 1 2 5
417561 1 99417561 1 2 4
409860 1 99409860 1 2 4
410291 1 99410291 1 2 5
419070 1 99419070 1 2 4
413918 1 99413918 1 2 5
416244 1 99416244 1 2 4
425626 1 99425626 1 2 3
407928 1 99407928 1 2 4
424648 1 99424648 1 2 5
431089 1 99431089 1 2 5
406040 1 99406040 1 2 3
422234 1 99422234 1 2 4
422748 1 99422748 1 2 5
426218 1 99426218 1 2 4
403427 1 99403427 1 2 4
406330 1 99406330 1 2 4
401558 1 99401558 1 2 1
416344 1 99416344 1 2 1
421431 1 99421431 1 2 5
430194 1 99430194 1 2 5
423034 1 99423034 1 2 4
414707 1 99414707 1 2 3
413309 1 99413309 1 2 4
409267 1 99409267 1 2 4
407389 1 99407389 1 2 2
414257 1 99414257 1 2 5
420012 1 99420012 1 2 4
435261 1 99435261 1 2 4
403680 1 99403680 1 2 4
434971 1 99434971 1 2 3
433007 1 99433007 1 2 5
414751 1 99414751 1 2 3
434799 1 99434799 1 2 5
404499 1 99404499 1 2 1
402090 1 99402090 1 2 5
414558 1 99414558 1 2 3
410007 1 99410007 1 2 4
409767 1 99409767 1 2 5
431120 1 99431120 1 2 4
425971 1 99425971 1 2 5
423859 1 99423859 1 2 4
427338 1 99427338 1 2 5
430303 1 99430303 1 2 2
428974 1 99428974 1 2 5
432238 1 99432238 1 2 5
426514 1 99426514 1 2 5
406483 1 99406483 1 2 1
430772 1 99430772 1 2 4
428157 1 99428157 1 2 5
425618 1 99425618 1 2 4
428756 1 99428756 1 2 4
408052 1 99408052 1 2 1
415045 1 99415045 1 2 3
411552 1 99411552 1 2 1
410750 1 99410750 1 2 1
417741 1 99417741 1 2 4
415668 1 99415668 1 2 5
404856 1 99404856 1 2 1
418732 1 99418732 1 2 5
435876 1 99435876 1 2 4
404055 1 99404055 1 2 1
402199 1 99402199 1 2 3
436392 1 99436392 1 2 4
433305 1 99433305 1 2 5
412127 1 99412127 1 2 3
412577 1 99412577 1 2 5
422205 1 99422205 1 2 4
408505 1 99408505 1 2 5
424289 1 99424289 1 2 5
423589 1 99423589 1 2 4
406329 1 99406329 1 2 4
409020 1 99409020 1 2 3
419376 1 99419376 1 2 4
422105 1 99422105 1 2 5
414656 1 99414656 1 2 1
404325 1 99404325 1 2 1
427661 1 99427661 1 2 3
434476 1 99434476 1 2 4
433951 1 99433951 1 2 4
431671 1 99431671 1 2 4
416312 1 99416312 1 2 3
435832 1 99435832 1 2 5
435711 1 99435711 1 2 4
407924 1 99407924 1 2 4
424601 1 99424601 1 2 5
420774 1 99420774 1 2 5
421869 1 99421869 1 2 4
413737 1 99413737 1 2 4
422651 1 99422651 1 2 5
416111 1 99416111 1 2 1
432248 1 99432248 1 2 5
423390 1 99423390 1 2 3
430834 1 99430834 1 2 5
421307 1 99421307 1 2 5
424340 1 99424340 1 2 5
416573 1 99416573 1 2 5
432633 1 99432633 1 2 5
411762 1 99411762 1 2 4
404795 1 99404795 1 2 4
424094 1 99424094 1 2 5
435027 1 99435027 1 2 4
426820 1 99426820 1 2 5
417978 1 99417978 1 2 4
418129 1 99418129 1 2 4
424597 1 99424597 1 2 5
405590 1 99405590 1 2 3
429977 1 99429977 1 2 3
402160 1 99402160 1 2 1
413418 1 99413418 1 2 1
401545 1 99401545 1 2 1
433666 1 99433666 1 2 5
423257 1 99423257 1 2 4
416272 1 99416272 1 2 1
431003 1 99431003 1 2 4
428926 1 99428926 1 2 4
430699 1 99430699 1 2 4
428812 1 99428812 1 2 5
428653 1 99428653 1 2 5
433023 1 99433023 1 2 5
400494 1 99400494 1 2 4
412026 1 99412026 1 2 5
411891 1 99411891 1 2 5
402528 1 99402528 1 2 4
434812 1 99434812 1 2 4
434430 1 99434430 1 2 5
428698 1 99428698 1 2 5
436025 1 99436025 1 2 4
412357 1 99412357 1 2 4
429120 1 99429120 1 2 5
413829 1 99413829 1 2 1
436921 1 99436921 1 2 4
408735 1 99408735 1 2 5
413481 1 99413481 1 2 4
418514 1 99418514 1 2 5
415664 1 99415664 1 2 1
413631 1 99413631 1 2 1
408909 1 99408909 1 2 3
415181 1 99415181 1 2 5
421904 1 99421904 1 2 5
420716 1 99420716 1 2 5
437218 1 99437218 1 2 4
427553 1 99427553 1 2 4
406362 1 99406362 1 2 5
413571 1 99413571 1 2 4
407110 1 99407110 1 2 4
403243 1 99403243 1 2 2
403243 1 99403243 1 2 3
418878 1 99418878 1 2 4
406612 1 99406612 1 2 5
408495 1 99408495 1 2 1
414713 1 99414713 1 2 5
431859 1 99431859 1 2 5
430650 1 99430650 1 2 3
421970 1 99421970 1 2 5
436968 1 99436968 1 2 4
414725 1 99414725 1 2 1
425861 1 99425861 1 2 5
417974 1 99417974 1 2 4
424929 1 99424929 1 2 5
422038 1 99422038 1 2 4
435978 1 99435978 1 2 3
435997 1 99435997 1 2 4
417963 1 99417963 1 2 4
428803 1 99428803 1 2 3
434762 1 99434762 1 2 5
431127 1 99431127 1 2 5
431983 1 99431983 1 2 5
418352 1 99418352 1 2 4
413913 1 99413913 1 2 1
401314 1 99401314 1 2 4
410250 1 99410250 1 2 1
426981 1 99426981 1 2 5
424554 1 99424554 1 2 4
408814 1 99408814 1 2 4
426038 1 99426038 1 2 3
408837 1 99408837 1 2 1
434376 1 99434376 1 2 3
413347 1 99413347 1 2 4
403933 1 99403933 1 2 4
416673 1 99416673 1 2 1
433832 1 99433832 1 2 4
422248 1 99422248 1 2 4
405353 1 99405353 1 2 3
412019 1 99412019 1 2 5
430475 1 99430475 1 2 4
400469 1 99400469 1 2 5
400020 1 99400020 1 2 1
420650 1 99420650 1 2 5
419106 1 99419106 1 2 4
435361 1 99435361 1 2 5
415551 1 99415551 1 2 4
425497 1 99425497 1 2 4
436106 1 99436106 1 2 2
411317 1 99411317 1 2 1
424776 1 99424776 1 2 5
415048 1 99415048 1 2 5
400623 1 99400623 1 2 5
437175 1 99437175 1 2 4
435609 1 99435609 1 2 4
425014 1 99425014 1 2 4
413562 1 99413562 1 2 5
428606 1 99428606 1 2 5
401841 1 99401841 1 2 4
435714 1 99435714 1 2 4
430989 1 99430989 1 2 4
436027 1 99436027 1 2 4
419494 1 99419494 1 2 4
413070 1 99413070 1 2 4
409231 1 99409231 1 2 1
436408 1 99436408 1 2 4
416547 1 99416547 1 2 3
417144 1 99417144 1 2 3
414642 1 99414642 1 2 2
409037 1 99409037 1 2 5
432930 1 99432930 1 2 4
402324 1 99402324 1 2 2
418722 1 99418722 1 2 5
412758 1 99412758 1 2 5
410084 1 99410084 1 2 1
410551 1 99410551 1 2 1
407406 1 99407406 1 2 5
415426 1 99415426 1 2 3
426113 1 99426113 1 2 4
423839 1 99423839 1 2 4
426247 1 99426247 1 2 5
426252 1 99426252 1 2 4
422567 1 99422567 1 2 4
431996 1 99431996 1 2 5
417474 1 99417474 1 2 5
422232 1 99422232 1 2 5
409014 1 99409014 1 2 2
403298 1 99403298 1 2 2
435595 1 99435595 1 2 3
428828 1 99428828 1 2 4
435851 1 99435851 1 2 4
404436 1 99404436 1 2 4
430770 1 99430770 1 2 4
423622 1 99423622 1 2 4
420487 1 99420487 1 2 4
403920 1 99403920 1 2 5
431501 1 99431501 1 2 2
408634 1 99408634 1 2 5
401382 1 99401382 1 2 1
412409 1 99412409 1 2 4
401578 1 99401578 1 2 4
406909 1 99406909 1 2 5
426541 1 99426541 1 2 4
404765 1 99404765 1 2 3
436554 1 99436554 1 2 5
421643 1 99421643 1 2 4
415942 1 99415942 1 2 4
402651 1 99402651 1 2 1
405350 1 99405350 1 2 4
422579 1 99422579 1 2 5
420053 1 99420053 1 2 4
402987 1 99402987 1 2 3
411737 1 99411737 1 2 1
429093 1 99429093 1 2 3
402092 1 99402092 1 2 1
415312 1 99415312 1 2 1
424058 1 99424058 1 2 5
433223 1 99433223 1 2 5
411542 1 99411542 1 2 1
416957 1 99416957 1 2 4
416599 1 99416599 1 2 4
410196 1 99410196 1 2 1
408864 1 99408864 1 2 4
425198 1 99425198 1 2 4
431537 1 99431537 1 2 3
413386 1 99413386 1 2 1
419726 1 99419726 1 2 4
407899 1 99407899 1 2 1
426902 1 99426902 1 2 4
417074 1 99417074 1 2 5
426697 1 99426697 1 2 3
401267 1 99401267 1 2 1
422489 1 99422489 1 2 4
421089 1 99421089 1 2 5
418611 1 99418611 1 2 4
416142 1 99416142 1 2 5
431675 1 99431675 1 2 5
431689 1 99431689 1 2 3
419206 1 99419206 1 2 5
425742 1 99425742 1 2 5
420896 1 99420896 1 2 4
427100 1 99427100 1 2 5
419625 1 99419625 1 2 5
424526 1 99424526 1 2 5
422068 1 99422068 1 2 4
436738 1 99436738 1 2 3
418123 1 99418123 1 2 4
421040 1 99421040 1 2 5
400239 1 99400239 1 2 4
436386 1 99436386 1 2 4
424727 1 99424727 1 2 4
434416 1 99434416 1 2 5
432380 1 99432380 1 2 4
424344 1 99424344 1 2 4
428055 1 99428055 1 2 5
401984 1 99401984 1 2 5
403750 1 99403750 1 2 4
435364 1 99435364 1 2 4
405190 1 99405190 1 2 4
413879 1 99413879 1 2 1
411423 1 99411423 1 2 1
409952 1 99409952 1 2 4
425000 1 99425000 1 2 5
430652 1 99430652 1 2 5
417933 1 99417933 1 2 4
402123 1 99402123 1 2 4
435720 1 99435720 1 2 4
406017 1 99406017 1 2 1
402364 1 99402364 1 2 1
409347 1 99409347 1 2 4
432873 1 99432873 1 2 3
424112 1 99424112 1 2 5
422730 1 99422730 1 2 5
431468 1 99431468 1 2 5
419784 1 99419784 1 2 3
412588 1 99412588 1 2 5
401323 1 99401323 1 2 4
433193 1 99433193 1 2 4
420256 1 99420256 1 2 3
432919 1 99432919 1 2 5
424775 1 99424775 1 2 5
423960 1 99423960 1 2 4
410154 1 99410154 1 2 3
421560 1 99421560 1 2 5
411746 1 99411746 1 2 3
417354 1 99417354 1 2 1
405834 1 99405834 1 2 1
400327 1 99400327 1 2 1
421267 1 99421267 1 2 5
418943 1 99418943 1 2 4
418442 1 99418442 1 2 4
436809 1 99436809 1 2 5
430606 1 99430606 1 2 5
402643 1 99402643 1 2 5
410192 1 99410192 1 2 1
429671 1 99429671 1 2 4
402829 1 99402829 1 2 1
422206 1 99422206 1 2 5
405686 1 99405686 1 2 4
407050 1 99407050 1 2 5
405554 1 99405554 1 2 1
409685 1 99409685 1 2 3
432134 1 99432134 1 2 4
430229 1 99430229 1 2 5
430094 1 99430094 1 2 4
411622 1 99411622 1 2 5
432853 1 99432853 1 2 2
431762 1 99431762 1 2 5
400167 1 99400167 1 2 1
429820 1 99429820 1 2 4
400166 1 99400166 1 2 1
407302 1 99407302 1 2 3
431654 1 99431654 1 2 5
424710 1 99424710 1 2 3
416959 1 99416959 1 2 5
421473 1 99421473 1 2 5
424359 1 99424359 1 2 4
420029 1 99420029 1 2 3
422132 1 99422132 1 2 4
401542 1 99401542 1 2 4
413353 1 99413353 1 2 4
405217 1 99405217 1 2 3
416381 1 99416381 1 2 1
418093 1 99418093 1 2 5
425954 1 99425954 1 2 4
436134 1 99436134 1 2 5
427035 1 99427035 1 2 4
400183 1 99400183 1 2 3
435646 1 99435646 1 2 5
411154 1 99411154 1 2 1
406755 1 99406755 1 2 1
405689 1 99405689 1 2 5
417044 1 99417044 1 2 4
433253 1 99433253 1 2 4
433076 1 99433076 1 2 5
420764 1 99420764 1 2 5
422034 1 99422034 1 2 5
427981 1 99427981 1 2 5
430504 1 99430504 1 2 3
410533 1 99410533 1 2 1
418930 1 99418930 1 2 5
422225 1 99422225 1 2 5
413331 1 99413331 1 2 3
404840 1 99404840 1 2 3
420840 1 99420840 1 2 4
427107 1 99427107 1 2 5
403443 1 99403443 1 2 1
429506 1 99429506 1 2 5
421774 1 99421774 1 2 5
416667 1 99416667 1 2 1
434278 1 99434278 1 2 4
424840 1 99424840 1 2 3
426802 1 99426802 1 2 5
411858 1 99411858 1 2 1
433136 1 99433136 1 2 2
435436 1 99435436 1 2 4
401406 1 99401406 1 2 4
428119 1 99428119 1 2 3
418451 1 99418451 1 2 4
415959 1 99415959 1 2 2
404366 1 99404366 1 2 4
429468 1 99429468 1 2 5
408190 1 99408190 1 2 5
434400 1 99434400 1 2 5
407240 1 99407240 1 2 5
409882 1 99409882 1 2 5
436732 1 99436732 1 2 5
417857 1 99417857 1 2 5
430736 1 99430736 1 2 3
409850 1 99409850 1 2 5
405122 1 99405122 1 2 2
432076 1 99432076 1 2 5
426503 1 99426503 1 2 2
427951 1 99427951 1 2 5
436114 1 99436114 1 2 3
436127 1 99436127 1 2 5
433930 1 99433930 1 2 5
403468 1 99403468 1 2 1
422518 1 99422518 1 2 4
432507 1 99432507 1 2 4
432377 1 99432377 1 2 4
423024 1 99423024 1 2 5
426734 1 99426734 1 2 5
407132 1 99407132 1 2 1
404828 1 99404828 1 2 1
411751 1 99411751 1 2 4
420520 1 99420520 1 2 5
413036 1 99413036 1 2 1
400956 1 99400956 1 2 4
416335 1 99416335 1 2 5
418245 1 99418245 1 2 5
411205 1 99411205 1 2 1
402628 1 99402628 1 2 4
426364 1 99426364 1 2 4
403046 1 99403046 1 2 4
416541 1 99416541 1 2 5
436635 1 99436635 1 2 4
425463 1 99425463 1 2 4
430620 1 99430620 1 2 4
415782 1 99415782 1 2 5
430942 1 99430942 1 2 5
422431 1 99422431 1 2 5
405025 1 99405025 1 2 4
407225 1 99407225 1 2 4
427823 1 99427823 1 2 4
400765 1 99400765 1 2 5
411812 1 99411812 1 2 3
404105 1 99404105 1 2 1
414799 1 99414799 1 2 5
418740 1 99418740 1 2 5
402855 1 99402855 1 2 5
422765 1 99422765 1 2 5
403977 1 99403977 1 2 5
417068 1 99417068 1 2 5
429251 1 99429251 1 2 5
407951 1 99407951 1 2 3
423791 1 99423791 1 2 5
437029 1 99437029 1 2 3
401135 1 99401135 1 2 4
409164 1 99409164 1 2 1
415771 1 99415771 1 2 4
406990 1 99406990 1 2 3
403002 1 99403002 1 2 5
427442 1 99427442 1 2 5
432026 1 99432026 1 2 5
427199 1 99427199 1 2 3
429867 1 99429867 1 2 3
422918 1 99422918 1 2 4
401893 1 99401893 1 2 1
400640 1 99400640 1 2 4
402455 1 99402455 1 2 3
429481 1 99429481 1 2 4
413294 1 99413294 1 2 3
406016 1 99406016 1 2 1
403459 1 99403459 1 2 4
404623 1 99404623 1 2 3
400184 1 99400184 1 2 3
420232 1 99420232 1 2 5
406832 1 99406832 1 2 5
427090 1 99427090 1 2 5
435904 1 99435904 1 2 3
404080 1 99404080 1 2 4
412819 1 99412819 1 2 4
426203 1 99426203 1 2 5
433496 1 99433496 1 2 5
434907 1 99434907 1 2 5
432360 1 99432360 1 2 2
401198 1 99401198 1 2 5
432806 1 99432806 1 2 3
426466 1 99426466 1 2 4
406654 1 99406654 1 2 3
437263 1 99437263 1 2 5
429833 1 99429833 1 2 4
400846 1 99400846 1 2 5
401454 1 99401454 1 2 3
427413 1 99427413 1 2 5
410767 1 99410767 1 2 4
422661 1 99422661 1 2 5
423778 1 99423778 1 2 5
418872 1 99418872 1 2 5
418275 1 99418275 1 2 5
407575 1 99407575 1 2 3
426927 1 99426927 1 2 3
423177 1 99423177 1 2 4
403166 1 99403166 1 2 4
432785 1 99432785 1 2 4
413906 1 99413906 1 2 2
429451 1 99429451 1 2 5
425370 1 99425370 1 2 5
421242 1 99421242 1 2 5
437360 1 99437360 1 2 4
420802 1 99420802 1 2 4
429115 1 99429115 1 2 5
416794 1 99416794 1 2 1
409338 1 99409338 1 2 1
405621 1 99405621 1 2 3
422698 1 99422698 1 2 4
417923 1 99417923 1 2 5
425014 1 99425014 1 2 5
423031 1 99423031 1 2 4
402468 1 99402468 1 2 1
407668 1 99407668 1 2 5
413218 1 99413218 1 2 1
421490 1 99421490 1 2 3
409440 1 99409440 1 2 1
427193 1 99427193 1 2 5
424171 1 99424171 1 2 5
421523 1 99421523 1 2 5
400202 1 99400202 1 2 5
405001 1 99405001 1 2 4
424577 1 99424577 1 2 4
433311 1 99433311 1 2 4
402569 1 99402569 1 2 2
414412 1 99414412 1 2 1
411714 1 99411714 1 2 4
432565 1 99432565 1 2 4
414864 1 99414864 1 2 5
428356 1 99428356 1 2 4
414622 1 99414622 1 2 1
427523 1 99427523 1 2 4
407367 1 99407367 1 2 5
415294 1 99415294 1 2 1
417190 1 99417190 1 2 3
416706 1 99416706 1 2 3
433933 1 99433933 1 2 3
423577 1 99423577 1 2 3
412824 1 99412824 1 2 5
430111 1 99430111 1 2 5
416636 1 99416636 1 2 1
434402 1 99434402 1 2 4
420309 1 99420309 1 2 4
419499 1 99419499 1 2 4
412654 1 99412654 1 2 1
411887 1 99411887 1 2 4
420044 1 99420044 1 2 5
426827 1 99426827 1 2 5
414004 1 99414004 1 2 5
405109 1 99405109 1 2 3
400124 1 99400124 1 2 3
400124 1 99400124 1 2 3
424416 1 99424416 1 2 5
416865 1 99416865 1 2 3
414179 1 99414179 1 2 3
412276 1 99412276 1 2 1
435862 1 99435862 1 2 4
418742 1 99418742 1 2 3
417652 1 99417652 1 2 5
406285 1 99406285 1 2 5
431155 1 99431155 1 2 4
434537 1 99434537 1 2 4
414531 1 99414531 1 2 5
423057 1 99423057 1 2 3
401892 1 99401892 1 2 1
422125 1 99422125 1 2 4
410726 1 99410726 1 2 1
420569 1 99420569 1 2 5
433916 1 99433916 1 2 3
428509 1 99428509 1 2 3
406589 1 99406589 1 2 3
408611 1 99408611 1 2 1
428827 1 99428827 1 2 3
418377 1 99418377 1 2 4
409025 1 99409025 1 2 2
429413 1 99429413 1 2 3
402779 1 99402779 1 2 4
424641 1 99424641 1 2 5
424934 1 99424934 1 2 5
415806 1 99415806 1 2 1
408335 1 99408335 1 2 4
416689 1 99416689 1 2 5
410763 1 99410763 1 2 1
400154 1 99400154 1 2 3
429647 1 99429647 1 2 5
419502 1 99419502 1 2 5
411209 1 99411209 1 2 4
412501 1 99412501 1 2 1
422943 1 99422943 1 2 5
411153 1 99411153 1 2 3
403841 1 99403841 1 2 5
400377 1 99400377 1 2 3
420976 1 99420976 1 2 5
431811 1 99431811 1 2 5
430947 1 99430947 1 2 3
413919 1 99413919 1 2 1
406053 1 99406053 1 2 1
413969 1 99413969 1 2 4
402170 1 99402170 1 2 1
430360 1 99430360 1 2 5
416202 1 99416202 1 2 3
400335 1 99400335 1 2 4
405383 1 99405383 1 2 1
407414 1 99407414 1 2 3
401132 1 99401132 1 2 3
427115 1 99427115 1 2 4
430488 1 99430488 1 2 4
406155 1 99406155 1 2 3
404384 1 99404384 1 2 4
422216 1 99422216 1 2 5
426263 1 99426263 1 2 5
412659 1 99412659 1 2 1
432420 1 99432420 1 2 3
431130 1 99431130 1 2 2
417232 1 99417232 1 2 5
403373 1 99403373 1 2 4
410849 1 99410849 1 2 2
417115 1 99417115 1 2 5
402329 1 99402329 1 2 1
401662 1 99401662 1 2 5
422525 1 99422525 1 2 3
420302 1 99420302 1 2 5
415247 1 99415247 1 2 1
405199 1 99405199 1 2 5
425772 1 99425772 1 2 5
426454 1 99426454 1 2 4
430284 1 99430284 1 2 3
402295 1 99402295 1 2 1
406922 1 99406922 1 2 3
402191 1 99402191 1 2 4
419905 1 99419905 1 2 4
419488 1 99419488 1 2 5
407906 1 99407906 1 2 4
409013 1 99409013 1 2 5
426221 1 99426221 1 2 5
436517 1 99436517 1 2 3
407298 1 99407298 1 2 2
417358 1 99417358 1 2 4
400187 1 99400187 1 2 4
402642 1 99402642 1 2 3
432474 1 99432474 1 2 5
429010 1 99429010 1 2 5
411196 1 99411196 1 2 3
410014 1 99410014 1 2 4
425952 1 99425952 1 2 4
424011 1 99424011 1 2 5
425559 1 99425559 1 2 4
418950 1 99418950 1 2 4
430207 1 99430207 1 2 5
426451 1 99426451 1 2 5
408420 1 99408420 1 2 1
405320 1 99405320 1 2 4
410876 1 99410876 1 2 3
410319 1 99410319 1 2 1
401037 1 99401037 1 2 1
424740 1 99424740 1 2 5
407548 1 99407548 1 2 5
406969 1 99406969 1 2 2
424454 1 99424454 1 2 4
432427 1 99432427 1 2 2
410261 1 99410261 1 2 4
426772 1 99426772 1 2 4
427968 1 99427968 1 2 4
435216 1 99435216 1 2 5
409311 1 99409311 1 2 3
413334 1 99413334 1 2 3
401967 1 99401967 1 2 1
414166 1 99414166 1 2 5
430165 1 99430165 1 2 4
408326 1 99408326 1 2 1
404744 1 99404744 1 2 3
432533 1 99432533 1 2 3
436675 1 99436675 1 2 3
414282 1 99414282 1 2 1
434263 1 99434263 1 2 4
419537 1 99419537 1 2 5
417921 1 99417921 1 2 5
414505 1 99414505 1 2 5
416792 1 99416792 1 2 5
416306 1 99416306 1 2 5
435839 1 99435839 1 2 3
404079 1 99404079 1 2 5
430124 1 99430124 1 2 5
416047 1 99416047 1 2 3
409150 1 99409150 1 2 1
417052 1 99417052 1 2 1
402973 1 99402973 1 2 1
420596 1 99420596 1 2 4
414605 1 99414605 1 2 5
410377 1 99410377 1 2 1
436227 1 99436227 1 2 3
401257 1 99401257 1 2 3
423992 1 99423992 1 2 4
413267 1 99413267 1 2 5
406128 1 99406128 1 2 4
432663 1 99432663 1 2 5
435217 1 99435217 1 2 5
422077 1 99422077 1 2 5
408884 1 99408884 1 2 5
421367 1 99421367 1 2 5
402215 1 99402215 1 2 4
414902 1 99414902 1 2 4
431681 1 99431681 1 2 4
429788 1 99429788 1 2 5
401825 1 99401825 1 2 3
402775 1 99402775 1 2 5
413064 1 99413064 1 2 5
436409 1 99436409 1 2 5
430103 1 99430103 1 2 5
433857 1 99433857 1 2 5
411943 1 99411943 1 2 3
436981 1 99436981 1 2 4
407622 1 99407622 1 2 5
419350 1 99419350 1 2 4
435451 1 99435451 1 2 4
411890 1 99411890 1 2 5
400095 1 99400095 1 2 1
410758 1 99410758 1 2 5
431416 1 99431416 1 2 3
419798 1 99419798 1 2 5
401394 1 99401394 1 2 1
410727 1 99410727 1 2 3
416378 1 99416378 1 2 1
401456 1 99401456 1 2 5
431727 1 99431727 1 2 2
430145 1 99430145 1 2 5
421219 1 99421219 1 2 5
401611 1 99401611 1 2 3
419850 1 99419850 1 2 5
422624 1 99422624 1 2 5
405097 1 99405097 1 2 5
401220 1 99401220 1 2 4
419294 1 99419294 1 2 4
422514 1 99422514 1 2 5
433794 1 99433794 1 2 5
410906 1 99410906 1 2 1
406347 1 99406347 1 2 5
415173 1 99415173 1 2 3
432020 1 99432020 1 2 5
426463 1 99426463 1 2 3
433458 1 99433458 1 2 3
417164 1 99417164 1 2 2
406564 1 99406564 1 2 5
412894 1 99412894 1 2 4
405981 1 99405981 1 2 3
413369 1 99413369 1 2 4
401980 1 99401980 1 2 5
401610 1 99401610 1 2 1
431132 1 99431132 1 2 5
420377 1 99420377 1 2 4
416304 1 99416304 1 2 1
417822 1 99417822 1 2 3
406574 1 99406574 1 2 3
408519 1 99408519 1 2 5
400548 1 99400548 1 2 4
430706 1 99430706 1 2 5
414796 1 99414796 1 2 5
428310 1 99428310 1 2 5
416149 1 99416149 1 2 3
408667 1 99408667 1 2 4
407124 1 99407124 1 2 3
405701 1 99405701 1 2 5
407954 1 99407954 1 2 5
418197 1 99418197 1 2 5
414931 1 99414931 1 2 1
426176 1 99426176 1 2 5
415394 1 99415394 1 2 1
417598 1 99417598 1 2 5
409845 1 99409845 1 2 1
403314 1 99403314 1 2 4
435829 1 99435829 1 2 5
422165 1 99422165 1 2 4
425258 1 99425258 1 2 4
405069 1 99405069 1 2 3
417855 1 99417855 1 2 3
401990 1 99401990 1 2 4
415594 1 99415594 1 2 1
410506 1 99410506 1 2 3
407426 1 99407426 1 2 1
426694 1 99426694 1 2 3
413270 1 99413270 1 2 1
408256 1 99408256 1 2 1
403442 1 99403442 1 2 1
436479 1 99436479 1 2 4
416875 1 99416875 1 2 1
415645 1 99415645 1 2 5
418021 1 99418021 1 2 3
415750 1 99415750 1 2 4
432809 1 99432809 1 2 5
421479 1 99421479 1 2 5
411671 1 99411671 1 2 3
425826 1 99425826 1 2 4
427348 1 99427348 1 2 4
405243 1 99405243 1 2 3
430428 1 99430428 1 2 5
416642 1 99416642 1 2 1
420778 1 99420778 1 2 3
429889 1 99429889 1 2 5
429002 1 99429002 1 2 5
410206 1 99410206 1 2 3
436420 1 99436420 1 2 4
406635 1 99406635 1 2 3
431650 1 99431650 1 2 2
408855 1 99408855 1 2 3
418867 1 99418867 1 2 3
426314 1 99426314 1 2 4
413865 1 99413865 1 2 1
414737 1 99414737 1 2 5
406599 1 99406599 1 2 3
435369 1 99435369 1 2 5
418268 1 99418268 1 2 5
435875 1 99435875 1 2 4
415165 1 99415165 1 2 4
409818 1 99409818 1 2 3
435903 1 99435903 1 2 3
402536 1 99402536 1 2 1
417407 1 99417407 1 2 4
402954 1 99402954 1 2 5
419616 1 99419616 1 2 4
421265 1 99421265 1 2 5
415285 1 99415285 1 2 3
417239 1 99417239 1 2 4
422923 1 99422923 1 2 5
426381 1 99426381 1 2 5
419188 1 99419188 1 2 4
407996 1 99407996 1 2 3
427013 1 99427013 1 2 4
427234 1 99427234 1 2 5
424328 1 99424328 1 2 4
418157 1 99418157 1 2 5
407990 1 99407990 1 2 3
402349 1 99402349 1 2 5
406223 1 99406223 1 2 1
432855 1 99432855 1 2 4
427088 1 99427088 1 2 4
411175 1 99411175 1 2 3
420648 1 99420648 1 2 5
436268 1 99436268 1 2 3
416116 1 99416116 1 2 3
410100 1 99410100 1 2 1
419695 1 99419695 1 2 5
430212 1 99430212 1 2 4
415999 1 99415999 1 2 5
417096 1 99417096 1 2 4
417707 1 99417707 1 2 3
401010 1 99401010 1 2 5
405589 1 99405589 1 2 5
406390 1 99406390 1 2 3
430860 1 99430860 1 2 5
425595 1 99425595 1 2 5
417722 1 99417722 1 2 3
402974 1 99402974 1 2 5
416481 1 99416481 1 2 1
431746 1 99431746 1 2 5
407702 1 99407702 1 2 5
426782 1 99426782 1 2 4
416367 1 99416367 1 2 3
433063 1 99433063 1 2 5
433883 1 99433883 1 2 4
405483 1 99405483 1 2 3
408387 1 99408387 1 2 1
426319 1 99426319 1 2 4
400511 1 99400511 1 2 3
408681 1 99408681 1 2 5
430711 1 99430711 1 2 4
424406 1 99424406 1 2 3
405958 1 99405958 1 2 4
417132 1 99417132 1 2 4
402718 1 99402718 1 2 3
434412 1 99434412 1 2 5
412340 1 99412340 1 2 4
423085 1 99423085 1 2 5
413725 1 99413725 1 2 1
405120 1 99405120 1 2 3
421559 1 99421559 1 2 5
412814 1 99412814 1 2 1
425101 1 99425101 1 2 5
420854 1 99420854 1 2 4
403981 1 99403981 1 2 1
433629 1 99433629 1 2 4
435020 1 99435020 1 2 5
428254 1 99428254 1 2 5
425728 1 99425728 1 2 5
419107 1 99419107 1 2 5
434629 1 99434629 1 2 3
415416 1 99415416 1 2 5
411683 1 99411683 1 2 1
410126 1 99410126 1 2 3
422908 1 99422908 1 2 5
415808 1 99415808 1 2 1
402013 1 99402013 1 2 3
400709 1 99400709 1 2 2
404250 1 99404250 1 2 1
436593 1 99436593 1 2 5
416812 1 99416812 1 2 1
415678 1 99415678 1 2 4
415667 1 99415667 1 2 5
423664 1 99423664 1 2 5
432213 1 99432213 1 2 3
401425 1 99401425 1 2 4
400549 1 99400549 1 2 1
423854 1 99423854 1 2 5
414545 1 99414545 1 2 3
432971 1 99432971 1 2 3
422308 1 99422308 1 2 4
415710 1 99415710 1 2 1
430750 1 99430750 1 2 4
414797 1 99414797 1 2 4
414068 1 99414068 1 2 5
411701 1 99411701 1 2 5
434611 1 99434611 1 2 3
418897 1 99418897 1 2 5
418013 1 99418013 1 2 4
427014 1 99427014 1 2 3
418681 1 99418681 1 2 5
425665 1 99425665 1 2 5
411921 1 99411921 1 2 4
425964 1 99425964 1 2 4
429145 1 99429145 1 2 5
409434 1 99409434 1 2 1
416086 1 99416086 1 2 4
413403 1 99413403 1 2 3
420742 1 99420742 1 2 4
432843 1 99432843 1 2 5
410243 1 99410243 1 2 4
422220 1 99422220 1 2 4
408258 1 99408258 1 2 1
412632 1 99412632 1 2 4
425264 1 99425264 1 2 5
414112 1 99414112 1 2 3
412781 1 99412781 1 2 5
402121 1 99402121 1 2 5
409365 1 99409365 1 2 4
433966 1 99433966 1 2 5
429281 1 99429281 1 2 5
421488 1 99421488 1 2 4
433492 1 99433492 1 2 4
402527 1 99402527 1 2 1
403301 1 99403301 1 2 5
408804 1 99408804 1 2 5
406605 1 99406605 1 2 4
419067 1 99419067 1 2 5
418187 1 99418187 1 2 4
434139 1 99434139 1 2 4
423247 1 99423247 1 2 4
435600 1 99435600 1 2 5
420411 1 99420411 1 2 5
413208 1 99413208 1 2 4
416102 1 99416102 1 2 1
417899 1 99417899 1 2 5
402439 1 99402439 1 2 3
411023 1 99411023 1 2 2
414486 1 99414486 1 2 2
400659 1 99400659 1 2 1
418703 1 99418703 1 2 5
412241 1 99412241 1 2 5
415142 1 99415142 1 2 4
410848 1 99410848 1 2 3
434681 1 99434681 1 2 5
401607 1 99401607 1 2 5
406179 1 99406179 1 2 3
409765 1 99409765 1 2 3
403030 1 99403030 1 2 1
409235 1 99409235 1 2 1
423227 1 99423227 1 2 5
420386 1 99420386 1 2 4
400655 1 99400655 1 2 3
406948 1 99406948 1 2 4
431386 1 99431386 1 2 3
422711 1 99422711 1 2 3
421825 1 99421825 1 2 4
409021 1 99409021 1 2 5
436484 1 99436484 1 2 2
406913 1 99406913 1 2 3
425345 1 99425345 1 2 5
401415 1 99401415 1 2 1
405134 1 99405134 1 2 5
405431 1 99405431 1 2 1
434729 1 99434729 1 2 4
419864 1 99419864 1 2 5
400524 1 99400524 1 2 5
425046 1 99425046 1 2 5
410279 1 99410279 1 2 5
435102 1 99435102 1 2 5
428197 1 99428197 1 2 5
416071 1 99416071 1 2 1
415568 1 99415568 1 2 5
420391 1 99420391 1 2 5
403465 1 99403465 1 2 1
431701 1 99431701 1 2 2
413590 1 99413590 1 2 4
436476 1 99436476 1 2 4
435925 1 99435925 1 2 3
404011 1 99404011 1 2 5
406508 1 99406508 1 2 4
409506 1 99409506 1 2 4
416230 1 99416230 1 2 1
409315 1 99409315 1 2 1
400098 1 99400098 1 2 1
417589 1 99417589 1 2 5
432758 1 99432758 1 2 5
413941 1 99413941 1 2 4
405145 1 99405145 1 2 1
431730 1 99431730 1 2 2
425278 1 99425278 1 2 4
425484 1 99425484 1 2 5
426492 1 99426492 1 2 5
404451 1 99404451 1 2 1
426114 1 99426114 1 2 5
428007 1 99428007 1 2 5
410290 1 99410290 1 2 5
415203 1 99415203 1 2 5
406884 1 99406884 1 2 4
422412 1 99422412 1 2 4
412746 1 99412746 1 2 4
429362 1 99429362 1 2 4
414162 1 99414162 1 2 5
409914 1 99409914 1 2 1
412695 1 99412695 1 2 2
436962 1 99436962 1 2 3
419627 1 99419627 1 2 5
402313 1 99402313 1 2 3
418454 1 99418454 1 2 4
402637 1 99402637 1 2 4
435211 1 99435211 1 2 5
414527 1 99414527 1 2 5
406210 1 99406210 1 2 5
405094 1 99405094 1 2 4
404093 1 99404093 1 2 5
410596 1 99410596 1 2 3
402041 1 99402041 1 2 5
413198 1 99413198 1 2 1
425131 1 99425131 1 2 4
416394 1 99416394 1 2 1
404771 1 99404771 1 2 3
411828 1 99411828 1 2 3
411586 1 99411586 1 2 1
404099 1 99404099 1 2 1
404351 1 99404351 1 2 5
426959 1 99426959 1 2 5
414401 1 99414401 1 2 4
431071 1 99431071 1 2 3
425079 1 99425079 1 2 5
401331 1 99401331 1 2 5
419190 1 99419190 1 2 4
422318 1 99422318 1 2 5
433970 1 99433970 1 2 4
413021 1 99413021 1 2 4
417221 1 99417221 1 2 1
420851 1 99420851 1 2 4
405389 1 99405389 1 2 4
404058 1 99404058 1 2 5
404325 1 99404325 1 2 3
425551 1 99425551 1 2 5
404920 1 99404920 1 2 5
427685 1 99427685 1 2 4
428620 1 99428620 1 2 2
410375 1 99410375 1 2 1
416918 1 99416918 1 2 4
418075 1 99418075 1 2 4
422875 1 99422875 1 2 4
410982 1 99410982 1 2 3
403041 1 99403041 1 2 1
432725 1 99432725 1 2 4
417122 1 99417122 1 2 5
405142 1 99405142 1 2 1
436286 1 99436286 1 2 5
404301 1 99404301 1 2 1
424249 1 99424249 1 2 4
408978 1 99408978 1 2 3
406189 1 99406189 1 2 1
430671 1 99430671 1 2 5
415843 1 99415843 1 2 3
419447 1 99419447 1 2 4
433499 1 99433499 1 2 5
418115 1 99418115 1 2 2
411721 1 99411721 1 2 3
427477 1 99427477 1 2 4
415328 1 99415328 1 2 1
435470 1 99435470 1 2 3
411289 1 99411289 1 2 5
427498 1 99427498 1 2 5
407648 1 99407648 1 2 3
409735 1 99409735 1 2 2
407636 1 99407636 1 2 3
417497 1 99417497 1 2 5
402238 1 99402238 1 2 5
430011 1 99430011 1 2 3
436611 1 99436611 1 2 5
401490 1 99401490 1 2 1
430935 1 99430935 1 2 5
422824 1 99422824 1 2 4
427902 1 99427902 1 2 5
407578 1 99407578 1 2 1
418861 1 99418861 1 2 3
418860 1 99418860 1 2 5
404885 1 99404885 1 2 5
408705 1 99408705 1 2 5
421931 1 99421931 1 2 5
426049 1 99426049 1 2 5
402375 1 99402375 1 2 5
428581 1 99428581 1 2 4
410753 1 99410753 1 2 1
416890 1 99416890 1 2 1
423342 1 99423342 1 2 5
405509 1 99405509 1 2 5
414116 1 99414116 1 2 2
410326 1 99410326 1 2 3
436151 1 99436151 1 2 4
415193 1 99415193 1 2 3
434277 1 99434277 1 2 3
422276 1 99422276 1 2 5
413481 1 99413481 1 2 4
424898 1 99424898 1 2 5
413118 1 99413118 1 2 1
416441 1 99416441 1 2 3
417761 1 99417761 1 2 4
412599 1 99412599 1 2 4
416449 1 99416449 1 2 5
431886 1 99431886 1 2 5
428105 1 99428105 1 2 5
407287 1 99407287 1 2 5
409443 1 99409443 1 2 5
416827 1 99416827 1 2 5
433295 1 99433295 1 2 3
432309 1 99432309 1 2 4
415745 1 99415745 1 2 1
420619 1 99420619 1 2 4
430575 1 99430575 1 2 3
434712 1 99434712 1 2 5
425202 1 99425202 1 2 4
431002 1 99431002 1 2 4
403267 1 99403267 1 2 3
405470 1 99405470 1 2 5
410214 1 99410214 1 2 4
410046 1 99410046 1 2 1
422530 1 99422530 1 2 4
402459 1 99402459 1 2 4
426922 1 99426922 1 2 4
430971 1 99430971 1 2 3
423889 1 99423889 1 2 4
406515 1 99406515 1 2 2
408873 1 99408873 1 2 1
426204 1 99426204 1 2 5
402557 1 99402557 1 2 4
412990 1 99412990 1 2 5
420072 1 99420072 1 2 5
414686 1 99414686 1 2 4
420244 1 99420244 1 2 5
412580 1 99412580 1 2 4
416802 1 99416802 1 2 4
427964 1 99427964 1 2 4
431921 1 99431921 1 2 4
405933 1 99405933 1 2 3
414055 1 99414055 1 2 3
416383 1 99416383 1 2 4
421199 1 99421199 1 2 4
426995 1 99426995 1 2 4
411296 1 99411296 1 2 1
421705 1 99421705 1 2 4
428313 1 99428313 1 2 4
425295 1 99425295 1 2 4
433665 1 99433665 1 2 4
427064 1 99427064 1 2 3
434910 1 99434910 1 2 3
436103 1 99436103 1 2 3
416169 1 99416169 1 2 1
410266 1 99410266 1 2 4
421750 1 99421750 1 2 4
419372 1 99419372 1 2 4
411600 1 99411600 1 2 4
415206 1 99415206 1 2 5
435293 1 99435293 1 2 5
428480 1 99428480 1 2 5
414152 1 99414152 1 2 2
426228 1 99426228 1 2 5
436294 1 99436294 1 2 4
436249 1 99436249 1 2 5
435237 1 99435237 1 2 5
414183 1 99414183 1 2 1
420389 1 99420389 1 2 5
417829 1 99417829 1 2 4
429715 1 99429715 1 2 5
409484 1 99409484 1 2 3
400884 1 99400884 1 2 5
411373 1 99411373 1 2 3
419580 1 99419580 1 2 5
407831 1 99407831 1 2 5
424750 1 99424750 1 2 4
417248 1 99417248 1 2 1
410769 1 99410769 1 2 4
419292 1 99419292 1 2 3
433357 1 99433357 1 2 3
400067 1 99400067 1 2 2
418477 1 99418477 1 2 5
405512 1 99405512 1 2 3
417725 1 99417725 1 2 4
407220 1 99407220 1 2 3
402181 1 99402181 1 2 1
434703 1 99434703 1 2 5
410692 1 99410692 1 2 5
409958 1 99409958 1 2 4
412348 1 99412348 1 2 5
436011 1 99436011 1 2 3
403085 1 99403085 1 2 1
411811 1 99411811 1 2 3
426960 1 99426960 1 2 3
404274 1 99404274 1 2 3
410577 1 99410577 1 2 3
436128 1 99436128 1 2 5
424698 1 99424698 1 2 4
418782 1 99418782 1 2 4
421635 1 99421635 1 2 4
411986 1 99411986 1 2 4
433604 1 99433604 1 2 3
421080 1 99421080 1 2 5
437216 1 99437216 1 2 4
413175 1 99413175 1 2 4
436292 1 99436292 1 2 4
413443 1 99413443 1 2 1
431966 1 99431966 1 2 4
421784 1 99421784 1 2 4
410961 1 99410961 1 2 3
401937 1 99401937 1 2 5
405586 1 99405586 1 2 4
409114 1 99409114 1 2 1
407721 1 99407721 1 2 2
415694 1 99415694 1 2 4
419833 1 99419833 1 2 4
401224 1 99401224 1 2 1
412285 1 99412285 1 2 3
409757 1 99409757 1 2 4
413817 1 99413817 1 2 5
414366 1 99414366 1 2 1
426277 1 99426277 1 2 5
419222 1 99419222 1 2 4
408433 1 99408433 1 2 3
408678 1 99408678 1 2 5
414272 1 99414272 1 2 5
417801 1 99417801 1 2 5
413845 1 99413845 1 2 5
436948 1 99436948 1 2 5
404104 1 99404104 1 2 5
412557 1 99412557 1 2 1
402803 1 99402803 1 2 2
425132 1 99425132 1 2 5
400258 1 99400258 1 2 1
416524 1 99416524 1 2 3
414944 1 99414944 1 2 1
407823 1 99407823 1 2 4
405288 1 99405288 1 2 3
402228 1 99402228 1 2 4
437250 1 99437250 1 2 4
433946 1 99433946 1 2 5
411395 1 99411395 1 2 3
426862 1 99426862 1 2 5
406025 1 99406025 1 2 3
431549 1 99431549 1 2 5
403786 1 99403786 1 2 5
413394 1 99413394 1 2 5
407237 1 99407237 1 2 4
435119 1 99435119 1 2 5
434299 1 99434299 1 2 4
409755 1 99409755 1 2 1
401599 1 99401599 1 2 5
409261 1 99409261 1 2 1
433926 1 99433926 1 2 4
412338 1 99412338 1 2 2
412690 1 99412690 1 2 3
429104 1 99429104 1 2 4
434678 1 99434678 1 2 4
430009 1 99430009 1 2 4
419076 1 99419076 1 2 4
429275 1 99429275 1 2 5
414475 1 99414475 1 2 5
405363 1 99405363 1 2 1
408788 1 99408788 1 2 5
415149 1 99415149 1 2 3
431917 1 99431917 1 2 3
426059 1 99426059 1 2 4
427408 1 99427408 1 2 3
404521 1 99404521 1 2 1
408739 1 99408739 1 2 1
419318 1 99419318 1 2 5
420431 1 99420431 1 2 5
401878 1 99401878 1 2 3
411095 1 99411095 1 2 2
429795 1 99429795 1 2 4
435576 1 99435576 1 2 5
434564 1 99434564 1 2 5
432335 1 99432335 1 2 4
417744 1 99417744 1 2 3
425973 1 99425973 1 2 5
415432 1 99415432 1 2 1
433838 1 99433838 1 2 3
408014 1 99408014 1 2 3
413307 1 99413307 1 2 4
418037 1 99418037 1 2 5
422217 1 99422217 1 2 5
415282 1 99415282 1 2 4
412252 1 99412252 1 2 1
402619 1 99402619 1 2 2
423583 1 99423583 1 2 5
415449 1 99415449 1 2 4
415164 1 99415164 1 2 4
434115 1 99434115 1 2 5
401683 1 99401683 1 2 1
432511 1 99432511 1 2 4
415982 1 99415982 1 2 5
411779 1 99411779 1 2 5
417530 1 99417530 1 2 5
424813 1 99424813 1 2 5
414567 1 99414567 1 2 5
403922 1 99403922 1 2 3
403524 1 99403524 1 2 5
405500 1 99405500 1 2 4
418829 1 99418829 1 2 4
435771 1 99435771 1 2 5
436643 1 99436643 1 2 5
420977 1 99420977 1 2 5
435879 1 99435879 1 2 4
435178 1 99435178 1 2 5
429493 1 99429493 1 2 4
420830 1 99420830 1 2 4
431376 1 99431376 1 2 3
415483 1 99415483 1 2 3
418842 1 99418842 1 2 5
401411 1 99401411 1 2 5
408059 1 99408059 1 2 5
407222 1 99407222 1 2 5
414220 1 99414220 1 2 5
404330 1 99404330 1 2 1
415472 1 99415472 1 2 1
423703 1 99423703 1 2 5
400821 1 99400821 1 2 1
431403 1 99431403 1 2 5
415376 1 99415376 1 2 4
418193 1 99418193 1 2 4
411271 1 99411271 1 2 4
410147 1 99410147 1 2 4
416135 1 99416135 1 2 5
416137 1 99416137 1 2 3
401881 1 99401881 1 2 1
434495 1 99434495 1 2 5
421458 1 99421458 1 2 5
405176 1 99405176 1 2 3
415240 1 99415240 1 2 4
424965 1 99424965 1 2 5
409502 1 99409502 1 2 2
424191 1 99424191 1 2 5
424600 1 99424600 1 2 5
422265 1 99422265 1 2 5
432882 1 99432882 1 2 3
402297 1 99402297 1 2 2
420301 1 99420301 1 2 5
417663 1 99417663 1 2 5
415983 1 99415983 1 2 5
414805 1 99414805 1 2 4
434061 1 99434061 1 2 4
402453 1 99402453 1 2 1
419556 1 99419556 1 2 5
413326 1 99413326 1 2 3
404499 1 99404499 1 2 5
434936 1 99434936 1 2 4
412410 1 99412410 1 2 4
426435 1 99426435 1 2 4
429525 1 99429525 1 2 4
429146 1 99429146 1 2 5
430672 1 99430672 1 2 3
432784 1 99432784 1 2 5
432173 1 99432173 1 2 2
413609 1 99413609 1 2 5
413541 1 99413541 1 2 5
417275 1 99417275 1 2 4
424129 1 99424129 1 2 5
433624 1 99433624 1 2 4
406536 1 99406536 1 2 3
401266 1 99401266 1 2 1
419350 1 99419350 1 2 4
422110 1 99422110 1 2 5
408262 1 99408262 1 2 4
401688 1 99401688 1 2 5
435472 1 99435472 1 2 4
400998 1 99400998 1 2 3
426832 1 99426832 1 2 4
412593 1 99412593 1 2 3
432883 1 99432883 1 2 3
413041 1 99413041 1 2 3
401495 1 99401495 1 2 3
427847 1 99427847 1 2 4
403619 1 99403619 1 2 4
434480 1 99434480 1 2 4
413124 1 99413124 1 2 5
401507 1 99401507 1 2 5
426770 1 99426770 1 2 5
409758 1 99409758 1 2 4
407873 1 99407873 1 2 5
401955 1 99401955 1 2 3
434716 1 99434716 1 2 5
415866 1 99415866 1 2 4
416421 1 99416421 1 2 4
417463 1 99417463 1 2 4
424321 1 99424321 1 2 5
418160 1 99418160 1 2 5
430565 1 99430565 1 2 3
429299 1 99429299 1 2 4
401862 1 99401862 1 2 3
402494 1 99402494 1 2 1
403204 1 99403204 1 2 5
430877 1 99430877 1 2 5
429138 1 99429138 1 2 4
421586 1 99421586 1 2 5
413895 1 99413895 1 2 1
414484 1 99414484 1 2 1
422463 1 99422463 1 2 5
410396 1 99410396 1 2 5
414862 1 99414862 1 2 4
406305 1 99406305 1 2 3
425860 1 99425860 1 2 4
405888 1 99405888 1 2 4
419020 1 99419020 1 2 5
431800 1 99431800 1 2 2
424718 1 99424718 1 2 4
420734 1 99420734 1 2 4
404424 1 99404424 1 2 1
417508 1 99417508 1 2 3
428686 1 99428686 1 2 5
404860 1 99404860 1 2 5
430676 1 99430676 1 2 4
429855 1 99429855 1 2 3
412471 1 99412471 1 2 3
428466 1 99428466 1 2 5
423616 1 99423616 1 2 4
433177 1 99433177 1 2 5
432082 1 99432082 1 2 3
413389 1 99413389 1 2 5
408917 1 99408917 1 2 5
403781 1 99403781 1 2 5
411903 1 99411903 1 2 5
412173 1 99412173 1 2 1
409173 1 99409173 1 2 5
424757 1 99424757 1 2 5
419690 1 99419690 1 2 4
402342 1 99402342 1 2 1
421403 1 99421403 1 2 3
426302 1 99426302 1 2 5
426302 1 99426302 1 2 3
432986 1 99432986 1 2 3
415986 1 99415986 1 2 3
435513 1 99435513 1 2 5
404777 1 99404777 1 2 2
414103 1 99414103 1 2 2
430723 1 99430723 1 2 5
418331 1 99418331 1 2 4
404838 1 99404838 1 2 1
408777 1 99408777 1 2 5
428451 1 99428451 1 2 3
416048 1 99416048 1 2 1
406757 1 99406757 1 2 4
434462 1 99434462 1 2 3
415433 1 99415433 1 2 4
427725 1 99427725 1 2 4
417214 1 99417214 1 2 4
419170 1 99419170 1 2 5
407432 1 99407432 1 2 5
415894 1 99415894 1 2 1
422259 1 99422259 1 2 4
434490 1 99434490 1 2 4
401031 1 99401031 1 2 1
430278 1 99430278 1 2 5
437084 1 99437084 1 2 5
404567 1 99404567 1 2 4
432218 1 99432218 1 2 2
411174 1 99411174 1 2 5
402887 1 99402887 1 2 4
427031 1 99427031 1 2 4
411815 1 99411815 1 2 5
436041 1 99436041 1 2 3
415318 1 99415318 1 2 5
401068 1 99401068 1 2 3
434351 1 99434351 1 2 5
420467 1 99420467 1 2 5
410911 1 99410911 1 2 1
435023 1 99435023 1 2 2
416379 1 99416379 1 2 1
407690 1 99407690 1 2 5
435324 1 99435324 1 2 5
400261 1 99400261 1 2 5
405526 1 99405526 1 2 1
432306 1 99432306 1 2 5
414090 1 99414090 1 2 5
405933 1 99405933 1 2 1
436417 1 99436417 1 2 4
435776 1 99435776 1 2 5
432952 1 99432952 1 2 2
431890 1 99431890 1 2 4
403347 1 99403347 1 2 1
424330 1 99424330 1 2 5
436435 1 99436435 1 2 3
421321 1 99421321 1 2 5
416764 1 99416764 1 2 4
432325 1 99432325 1 2 3
402541 1 99402541 1 2 5
404589 1 99404589 1 2 1
428633 1 99428633 1 2 5
433931 1 99433931 1 2 5
401648 1 99401648 1 2 3
403672 1 99403672 1 2 1
436282 1 99436282 1 2 5
418261 1 99418261 1 2 5
404336 1 99404336 1 2 5
423572 1 99423572 1 2 5
406642 1 99406642 1 2 1
416738 1 99416738 1 2 1
406550 1 99406550 1 2 5
408219 1 99408219 1 2 4
423314 1 99423314 1 2 4
413837 1 99413837 1 2 5
406352 1 99406352 1 2 1
422211 1 99422211 1 2 4
414092 1 99414092 1 2 4
418267 1 99418267 1 2 5
410165 1 99410165 1 2 4
431133 1 99431133 1 2 3
428699 1 99428699 1 2 5
420177 1 99420177 1 2 4
406707 1 99406707 1 2 4
437115 1 99437115 1 2 3
419448 1 99419448 1 2 3
402794 1 99402794 1 2 1
416891 1 99416891 1 2 4
420416 1 99420416 1 2 5
403918 1 99403918 1 2 3
402394 1 99402394 1 2 4
419678 1 99419678 1 2 3
401157 1 99401157 1 2 5
409042 1 99409042 1 2 4
426790 1 99426790 1 2 4
405885 1 99405885 1 2 1
409316 1 99409316 1 2 3
415093 1 99415093 1 2 4
424975 1 99424975 1 2 4
401364 1 99401364 1 2 5
410458 1 99410458 1 2 5
437235 1 99437235 1 2 3
436441 1 99436441 1 2 3
411286 1 99411286 1 2 4
411364 1 99411364 1 2 1
427541 1 99427541 1 2 5
401087 1 99401087 1 2 5
407297 1 99407297 1 2 2
430470 1 99430470 1 2 4
429328 1 99429328 1 2 5
427356 1 99427356 1 2 3
403777 1 99403777 1 2 5
403490 1 99403490 1 2 5
425536 1 99425536 1 2 4
429849 1 99429849 1 2 4
435011 1 99435011 1 2 5
409592 1 99409592 1 2 3
421129 1 99421129 1 2 4
406241 1 99406241 1 2 2
425959 1 99425959 1 2 3
401527 1 99401527 1 2 2
435393 1 99435393 1 2 5
408312 1 99408312 1 2 5
436710 1 99436710 1 2 2
403501 1 99403501 1 2 5
414057 1 99414057 1 2 4
436893 1 99436893 1 2 5
413018 1 99413018 1 2 2
435229 1 99435229 1 2 5
412860 1 99412860 1 2 5
421387 1 99421387 1 2 5
416554 1 99416554 1 2 4
412633 1 99412633 1 2 1
415991 1 99415991 1 2 3
429297 1 99429297 1 2 4
401923 1 99401923 1 2 3
433702 1 99433702 1 2 3
434019 1 99434019 1 2 5
430959 1 99430959 1 2 4
403996 1 99403996 1 2 1
401661 1 99401661 1 2 3
403317 1 99403317 1 2 5
410174 1 99410174 1 2 4
427824 1 99427824 1 2 5
433684 1 99433684 1 2 4
434406 1 99434406 1 2 5
429366 1 99429366 1 2 4
412748 1 99412748 1 2 1
423452 1 99423452 1 2 5
411554 1 99411554 1 2 1
407245 1 99407245 1 2 5
404471 1 99404471 1 2 1
401249 1 99401249 1 2 5
436540 1 99436540 1 2 5
435106 1 99435106 1 2 5
428758 1 99428758 1 2 5
420039 1 99420039 1 2 5
428766 1 99428766 1 2 4
435476 1 99435476 1 2 4
415020 1 99415020 1 2 1
414112 1 99414112 1 2 4
435009 1 99435009 1 2 5
417140 1 99417140 1 2 5
427023 1 99427023 1 2 3
426253 1 99426253 1 2 5
411407 1 99411407 1 2 3
412910 1 99412910 1 2 4
408863 1 99408863 1 2 5
402929 1 99402929 1 2 4
408857 1 99408857 1 2 4
418760 1 99418760 1 2 4
408204 1 99408204 1 2 4
433232 1 99433232 1 2 3
413154 1 99413154 1 2 5
402273 1 99402273 1 2 3
429428 1 99429428 1 2 4
404065 1 99404065 1 2 5
425060 1 99425060 1 2 4
429640 1 99429640 1 2 4
417314 1 99417314 1 2 1
403072 1 99403072 1 2 1
432314 1 99432314 1 2 5
431507 1 99431507 1 2 5
402849 1 99402849 1 2 3
416268 1 99416268 1 2 4
400439 1 99400439 1 2 5
423198 1 99423198 1 2 3
433298 1 99433298 1 2 5
437243 1 99437243 1 2 3
402568 1 99402568 1 2 4
425499 1 99425499 1 2 4
401044 1 99401044 1 2 1
425271 1 99425271 1 2 5
400015 1 99400015 1 2 3
417011 1 99417011 1 2 5
410205 1 99410205 1 2 1
421814 1 99421814 1 2 5
409713 1 99409713 1 2 5
419890 1 99419890 1 2 5
426705 1 99426705 1 2 3
411329 1 99411329 1 2 3
431847 1 99431847 1 2 4
423406 1 99423406 1 2 5
430527 1 99430527 1 2 4
434171 1 99434171 1 2 4
401879 1 99401879 1 2 3
427794 1 99427794 1 2 5
419662 1 99419662 1 2 4
420804 1 99420804 1 2 5
431466 1 99431466 1 2 5
435536 1 99435536 1 2 3
422042 1 99422042 1 2 5
435490 1 99435490 1 2 3
409787 1 99409787 1 2 1
417575 1 99417575 1 2 3
402777 1 99402777 1 2 5
411880 1 99411880 1 2 3
417223 1 99417223 1 2 1
400888 1 99400888 1 2 4
422786 1 99422786 1 2 5
426181 1 99426181 1 2 5
419000 1 99419000 1 2 5
428607 1 99428607 1 2 4
413250 1 99413250 1 2 2
405593 1 99405593 1 2 4
426290 1 99426290 1 2 5
430337 1 99430337 1 2 4
402879 1 99402879 1 2 3
430080 1 99430080 1 2 4
427353 1 99427353 1 2 5
430890 1 99430890 1 2 3
416909 1 99416909 1 2 5
403702 1 99403702 1 2 4
427263 1 99427263 1 2 4
412415 1 99412415 1 2 3
405817 1 99405817 1 2 4
405925 1 99405925 1 2 5
431358 1 99431358 1 2 2
413440 1 99413440 1 2 1
429248 1 99429248 1 2 4
415071 1 99415071 1 2 1
417156 1 99417156 1 2 1
420915 1 99420915 1 2 4
402376 1 99402376 1 2 3
428521 1 99428521 1 2 4
429791 1 99429791 1 2 4
416821 1 99416821 1 2 3
426710 1 99426710 1 2 3
400749 1 99400749 1 2 5
418210 1 99418210 1 2 5
434060 1 99434060 1 2 5
413775 1 99413775 1 2 1
434358 1 99434358 1 2 5
436736 1 99436736 1 2 3
405559 1 99405559 1 2 5
410794 1 99410794 1 2 3
430950 1 99430950 1 2 4
429859 1 99429859 1 2 2
400442 1 99400442 1 2 4
416780 1 99416780 1 2 5
408131 1 99408131 1 2 1
437024 1 99437024 1 2 4
421291 1 99421291 1 2 4
435055 1 99435055 1 2 5
404579 1 99404579 1 2 4
401590 1 99401590 1 2 4
402140 1 99402140 1 2 4
408067 1 99408067 1 2 4
429033 1 99429033 1 2 5
428368 1 99428368 1 2 5
419998 1 99419998 1 2 3
416807 1 99416807 1 2 4
416117 1 99416117 1 2 1
414559 1 99414559 1 2 4
422750 1 99422750 1 2 5
418326 1 99418326 1 2 4
401745 1 99401745 1 2 5
424568 1 99424568 1 2 4
406455 1 99406455 1 2 4
424581 1 99424581 1 2 5
410611 1 99410611 1 2 1
436299 1 99436299 1 2 5
406159 1 99406159 1 2 3
414865 1 99414865 1 2 5
425962 1 99425962 1 2 4
421538 1 99421538 1 2 4
431079 1 99431079 1 2 4
428984 1 99428984 1 2 4
434760 1 99434760 1 2 4
436186 1 99436186 1 2 4
422879 1 99422879 1 2 5
405052 1 99405052 1 2 1
407586 1 99407586 1 2 5
434501 1 99434501 1 2 3
419195 1 99419195 1 2 5
407819 1 99407819 1 2 1
422745 1 99422745 1 2 5
407277 1 99407277 1 2 1
400489 1 99400489 1 2 5
435404 1 99435404 1 2 5
422928 1 99422928 1 2 5
404309 1 99404309 1 2 1
431142 1 99431142 1 2 3
430230 1 99430230 1 2 5
433073 1 99433073 1 2 2
420078 1 99420078 1 2 5
423174 1 99423174 1 2 3
409148 1 99409148 1 2 4
408033 1 99408033 1 2 5
412365 1 99412365 1 2 5
424216 1 99424216 1 2 4
429196 1 99429196 1 2 5
435464 1 99435464 1 2 5
413492 1 99413492 1 2 5
427163 1 99427163 1 2 5
421522 1 99421522 1 2 2
425675 1 99425675 1 2 5
417348 1 99417348 1 2 4
425157 1 99425157 1 2 5
400541 1 99400541 1 2 4
421180 1 99421180 1 2 4
424968 1 99424968 1 2 5
402749 1 99402749 1 2 1
421044 1 99421044 1 2 4
409107 1 99409107 1 2 4
418602 1 99418602 1 2 4
403229 1 99403229 1 2 5
433870 1 99433870 1 2 5
415444 1 99415444 1 2 5
432390 1 99432390 1 2 3
412684 1 99412684 1 2 1
408618 1 99408618 1 2 2
424125 1 99424125 1 2 5
407303 1 99407303 1 2 3
430725 1 99430725 1 2 4
405757 1 99405757 1 2 5
436689 1 99436689 1 2 3
400763 1 99400763 1 2 1
436692 1 99436692 1 2 5
400503 1 99400503 1 2 5
416376 1 99416376 1 2 1
419371 1 99419371 1 2 5
430279 1 99430279 1 2 5
404686 1 99404686 1 2 5
433178 1 99433178 1 2 3
431790 1 99431790 1 2 5
415691 1 99415691 1 2 1
403340 1 99403340 1 2 5
436283 1 99436283 1 2 4
429226 1 99429226 1 2 5
408636 1 99408636 1 2 5
406764 1 99406764 1 2 5
419467 1 99419467 1 2 5
414852 1 99414852 1 2 5
427978 1 99427978 1 2 5
436645 1 99436645 1 2 4
412309 1 99412309 1 2 5
421607 1 99421607 1 2 3
426197 1 99426197 1 2 4
400890 1 99400890 1 2 3
436017 1 99436017 1 2 5
434782 1 99434782 1 2 3
421931 1 99421931 1 2 3
425965 1 99425965 1 2 4
418089 1 99418089 1 2 3
402342 1 99402342 1 2 3
424585 1 99424585 1 2 4
411891 1 99411891 1 2 5
415986 1 99415986 1 2 1
401665 1 99401665 1 2 4
435117 1 99435117 1 2 4
401921 1 99401921 1 2 4
410781 1 99410781 1 2 5
434210 1 99434210 1 2 4
432728 1 99432728 1 2 2
427927 1 99427927 1 2 5
433698 1 99433698 1 2 4
426431 1 99426431 1 2 2
423157 1 99423157 1 2 3
435130 1 99435130 1 2 5
405678 1 99405678 1 2 5
422647 1 99422647 1 2 3
402479 1 99402479 1 2 5
421901 1 99421901 1 2 4
416088 1 99416088 1 2 4
411071 1 99411071 1 2 4
434557 1 99434557 1 2 5
433527 1 99433527 1 2 5
413680 1 99413680 1 2 1
413922 1 99413922 1 2 1
424347 1 99424347 1 2 4
417323 1 99417323 1 2 1
414659 1 99414659 1 2 2
416418 1 99416418 1 2 4
419219 1 99419219 1 2 5
418237 1 99418237 1 2 3
413852 1 99413852 1 2 1
411050 1 99411050 1 2 1
420241 1 99420241 1 2 3
424018 1 99424018 1 2 3
412845 1 99412845 1 2 5
423734 1 99423734 1 2 3
421569 1 99421569 1 2 4
421627 1 99421627 1 2 5
418695 1 99418695 1 2 4
403722 1 99403722 1 2 5
414813 1 99414813 1 2 5
407654 1 99407654 1 2 4
415226 1 99415226 1 2 4
403973 1 99403973 1 2 1
402993 1 99402993 1 2 2
428538 1 99428538 1 2 3
404591 1 99404591 1 2 5
402307 1 99402307 1 2 2
423132 1 99423132 1 2 5
408338 1 99408338 1 2 1
406299 1 99406299 1 2 3
434194 1 99434194 1 2 5
403898 1 99403898 1 2 1
405563 1 99405563 1 2 4
433380 1 99433380 1 2 3
429382 1 99429382 1 2 4
428362 1 99428362 1 2 3
404327 1 99404327 1 2 2
409245 1 99409245 1 2 1
423962 1 99423962 1 2 4
423310 1 99423310 1 2 3
434486 1 99434486 1 2 4
431786 1 99431786 1 2 3
422290 1 99422290 1 2 5
431953 1 99431953 1 2 4
423860 1 99423860 1 2 4
416621 1 99416621 1 2 3
411218 1 99411218 1 2 3
401707 1 99401707 1 2 1
433211 1 99433211 1 2 2
422191 1 99422191 1 2 4
426589 1 99426589 1 2 4
409505 1 99409505 1 2 5
423102 1 99423102 1 2 3
402985 1 99402985 1 2 4
426565 1 99426565 1 2 4
427624 1 99427624 1 2 5
426712 1 99426712 1 2 4
423853 1 99423853 1 2 3
431519 1 99431519 1 2 4
421012 1 99421012 1 2 4
416076 1 99416076 1 2 1
434521 1 99434521 1 2 5
401856 1 99401856 1 2 5
419724 1 99419724 1 2 3
409522 1 99409522 1 2 4
429193 1 99429193 1 2 4
408559 1 99408559 1 2 1
423520 1 99423520 1 2 4
405368 1 99405368 1 2 3
403346 1 99403346 1 2 3
416212 1 99416212 1 2 4
401525 1 99401525 1 2 4
410063 1 99410063 1 2 2
407252 1 99407252 1 2 2
433977 1 99433977 1 2 2
405476 1 99405476 1 2 1
407712 1 99407712 1 2 1
407341 1 99407341 1 2 4
411094 1 99411094 1 2 5
431024 1 99431024 1 2 4
424946 1 99424946 1 2 5
403698 1 99403698 1 2 1
419297 1 99419297 1 2 3
423842 1 99423842 1 2 4
402813 1 99402813 1 2 5
429701 1 99429701 1 2 4
435158 1 99435158 1 2 3
424442 1 99424442 1 2 5
403565 1 99403565 1 2 5
420965 1 99420965 1 2 4
433416 1 99433416 1 2 2
402574 1 99402574 1 2 5
435983 1 99435983 1 2 5
434215 1 99434215 1 2 4
426190 1 99426190 1 2 4
428725 1 99428725 1 2 4
422897 1 99422897 1 2 4
427495 1 99427495 1 2 5
427422 1 99427422 1 2 5
416086 1 99416086 1 2 4
424865 1 99424865 1 2 5
427358 1 99427358 1 2 4
412107 1 99412107 1 2 1
416679 1 99416679 1 2 3
409527 1 99409527 1 2 5
413357 1 99413357 1 2 1
434734 1 99434734 1 2 5
434126 1 99434126 1 2 5
427113 1 99427113 1 2 5
409271 1 99409271 1 2 1
437198 1 99437198 1 2 3
431541 1 99431541 1 2 2
427094 1 99427094 1 2 2
431306 1 99431306 1 2 4
419380 1 99419380 1 2 4
412281 1 99412281 1 2 1
418588 1 99418588 1 2 5
405640 1 99405640 1 2 5
427252 1 99427252 1 2 4
423801 1 99423801 1 2 5
434093 1 99434093 1 2 5
430453 1 99430453 1 2 3
411187 1 99411187 1 2 1
427212 1 99427212 1 2 4
428955 1 99428955 1 2 5
404560 1 99404560 1 2 5
412959 1 99412959 1 2 4
401731 1 99401731 1 2 1
409829 1 99409829 1 2 4
404512 1 99404512 1 2 5
428458 1 99428458 1 2 5
407190 1 99407190 1 2 4
437258 1 99437258 1 2 2
433792 1 99433792 1 2 4
417907 1 99417907 1 2 4
415743 1 99415743 1 2 4
409470 1 99409470 1 2 3
411493 1 99411493 1 2 5
436442 1 99436442 1 2 3
401121 1 99401121 1 2 1
432907 1 99432907 1 2 5
435762 1 99435762 1 2 5
405744 1 99405744 1 2 4
421817 1 99421817 1 2 4
424399 1 99424399 1 2 4
435360 1 99435360 1 2 4
417274 1 99417274 1 2 3
437206 1 99437206 1 2 4
415142 1 99415142 1 2 4
435445 1 99435445 1 2 5
424637 1 99424637 1 2 3
436069 1 99436069 1 2 4
402296 1 99402296 1 2 1
419654 1 99419654 1 2 5
431858 1 99431858 1 2 5
419265 1 99419265 1 2 5
418919 1 99418919 1 2 5
424298 1 99424298 1 2 3
419488 1 99419488 1 2 3
425585 1 99425585 1 2 4
433469 1 99433469 1 2 3
416954 1 99416954 1 2 5
414048 1 99414048 1 2 4
425158 1 99425158 1 2 4
435416 1 99435416 1 2 2
411108 1 99411108 1 2 5
412607 1 99412607 1 2 1
412017 1 99412017 1 2 3
413045 1 99413045 1 2 5
424073 1 99424073 1 2 4
418618 1 99418618 1 2 3
424226 1 99424226 1 2 5
413946 1 99413946 1 2 2
414815 1 99414815 1 2 2
420769 1 99420769 1 2 4
410421 1 99410421 1 2 1
407804 1 99407804 1 2 3
405123 1 99405123 1 2 1
402378 1 99402378 1 2 3
434097 1 99434097 1 2 4
429726 1 99429726 1 2 5
410641 1 99410641 1 2 4
415772 1 99415772 1 2 3
400309 1 99400309 1 2 3
432372 1 99432372 1 2 4
412799 1 99412799 1 2 5
406546 1 99406546 1 2 2
402039 1 99402039 1 2 5
411753 1 99411753 1 2 5
405725 1 99405725 1 2 5
428202 1 99428202 1 2 4
415287 1 99415287 1 2 1
427048 1 99427048 1 2 4
436666 1 99436666 1 2 5
432612 1 99432612 1 2 3
428906 1 99428906 1 2 5
418313 1 99418313 1 2 3
435414 1 99435414 1 2 5
424646 1 99424646 1 2 5
418796 1 99418796 1 2 5
406559 1 99406559 1 2 4
407125 1 99407125 1 2 1
423947 1 99423947 1 2 5
426945 1 99426945 1 2 5
413554 1 99413554 1 2 5
400863 1 99400863 1 2 1
402890 1 99402890 1 2 1
424368 1 99424368 1 2 4
406516 1 99406516 1 2 4
435675 1 99435675 1 2 5
404153 1 99404153 1 2 4
430724 1 99430724 1 2 5
422816 1 99422816 1 2 4
413456 1 99413456 1 2 1
405699 1 99405699 1 2 5
427161 1 99427161 1 2 4
421876 1 99421876 1 2 5
432623 1 99432623 1 2 5
430686 1 99430686 1 2 4
431001 1 99431001 1 2 5
408181 1 99408181 1 2 1
434474 1 99434474 1 2 3
411045 1 99411045 1 2 1
429793 1 99429793 1 2 3
413411 1 99413411 1 2 2
408479 1 99408479 1 2 2
422641 1 99422641 1 2 4
419353 1 99419353 1 2 3
401822 1 99401822 1 2 5
409794 1 99409794 1 2 3
402737 1 99402737 1 2 1
416404 1 99416404 1 2 1
416082 1 99416082 1 2 3
411197 1 99411197 1 2 4
400903 1 99400903 1 2 2
426711 1 99426711 1 2 5
434222 1 99434222 1 2 3
411602 1 99411602 1 2 5
434711 1 99434711 1 2 4
413140 1 99413140 1 2 5
425598 1 99425598 1 2 4
400226 1 99400226 1 2 4
406275 1 99406275 1 2 3
425967 1 99425967 1 2 5
402719 1 99402719 1 2 3
410780 1 99410780 1 2 5
401192 1 99401192 1 2 1
430517 1 99430517 1 2 4
404045 1 99404045 1 2 1
400764 1 99400764 1 2 5
433710 1 99433710 1 2 5
433495 1 99433495 1 2 4
416058 1 99416058 1 2 1
435657 1 99435657 1 2 3
402937 1 99402937 1 2 5
413931 1 99413931 1 2 4
411490 1 99411490 1 2 4
400352 1 99400352 1 2 3
414819 1 99414819 1 2 5
401173 1 99401173 1 2 3
413021 1 99413021 1 2 4
409511 1 99409511 1 2 5
430778 1 99430778 1 2 4
424848 1 99424848 1 2 5
417566 1 99417566 1 2 5
428526 1 99428526 1 2 4
414827 1 99414827 1 2 2
411549 1 99411549 1 2 1
411242 1 99411242 1 2 3
408553 1 99408553 1 2 2
419734 1 99419734 1 2 4
417464 1 99417464 1 2 4
414576 1 99414576 1 2 3
420407 1 99420407 1 2 5
430419 1 99430419 1 2 5
419910 1 99419910 1 2 5
412507 1 99412507 1 2 4
407748 1 99407748 1 2 3
420812 1 99420812 1 2 5
409106 1 99409106 1 2 5
414612 1 99414612 1 2 4
418330 1 99418330 1 2 5
435192 1 99435192 1 2 3
414192 1 99414192 1 2 4
423232 1 99423232 1 2 5
408413 1 99408413 1 2 4
417409 1 99417409 1 2 3
420660 1 99420660 1 2 4
418788 1 99418788 1 2 4
413178 1 99413178 1 2 3
404446 1 99404446 1 2 3
433822 1 99433822 1 2 5
409274 1 99409274 1 2 3
409633 1 99409633 1 2 3
401241 1 99401241 1 2 5
400205 1 99400205 1 2 1
426757 1 99426757 1 2 4
407642 1 99407642 1 2 3
408840 1 99408840 1 2 1
415912 1 99415912 1 2 1
402919 1 99402919 1 2 3
412420 1 99412420 1 2 1
417462 1 99417462 1 2 4
408836 1 99408836 1 2 3
427785 1 99427785 1 2 5
431034 1 99431034 1 2 4
403163 1 99403163 1 2 2
434830 1 99434830 1 2 5
400707 1 99400707 1 2 3
420441 1 99420441 1 2 4
428046 1 99428046 1 2 4
404342 1 99404342 1 2 4
415821 1 99415821 1 2 4
433654 1 99433654 1 2 4
411093 1 99411093 1 2 4
406537 1 99406537 1 2 3
400116 1 99400116 1 2 5
428529 1 99428529 1 2 4
428012 1 99428012 1 2 5
429120 1 99429120 1 2 4
412847 1 99412847 1 2 5
410691 1 99410691 1 2 3
419170 1 99419170 1 2 5
404740 1 99404740 1 2 4
435537 1 99435537 1 2 3
431580 1 99431580 1 2 3
426887 1 99426887 1 2 4
416371 1 99416371 1 2 4
435177 1 99435177 1 2 5
405527 1 99405527 1 2 1
418617 1 99418617 1 2 3
432807 1 99432807 1 2 5
420852 1 99420852 1 2 5
408366 1 99408366 1 2 1
401069 1 99401069 1 2 3
413474 1 99413474 1 2 5
425084 1 99425084 1 2 5
400184 1 99400184 1 2 3
434055 1 99434055 1 2 4
402757 1 99402757 1 2 4
422805 1 99422805 1 2 4
400540 1 99400540 1 2 4
416402 1 99416402 1 2 5
424326 1 99424326 1 2 5
416354 1 99416354 1 2 5
404372 1 99404372 1 2 3
425053 1 99425053 1 2 4
413226 1 99413226 1 2 4
413479 1 99413479 1 2 4
414222 1 99414222 1 2 1
424801 1 99424801 1 2 5
424402 1 99424402 1 2 3
421323 1 99421323 1 2 4
420478 1 99420478 1 2 4
432968 1 99432968 1 2 2
417555 1 99417555 1 2 4
423397 1 99423397 1 2 4
423124 1 99423124 1 2 4
409369 1 99409369 1 2 5
410251 1 99410251 1 2 1
409034 1 99409034 1 2 3
422756 1 99422756 1 2 3
428176 1 99428176 1 2 5
419584 1 99419584 1 2 3
400456 1 99400456 1 2 1
426083 1 99426083 1 2 5
425280 1 99425280 1 2 5
407127 1 99407127 1 2 2
406478 1 99406478 1 2 3
407829 1 99407829 1 2 4
418649 1 99418649 1 2 5
406927 1 99406927 1 2 3
425380 1 99425380 1 2 5
425793 1 99425793 1 2 4
433296 1 99433296 1 2 4
418671 1 99418671 1 2 4
426449 1 99426449 1 2 4
402991 1 99402991 1 2 3
400574 1 99400574 1 2 3
408791 1 99408791 1 2 5
400790 1 99400790 1 2 3
422659 1 99422659 1 2 5
434519 1 99434519 1 2 5
424105 1 99424105 1 2 5
432546 1 99432546 1 2 5
401868 1 99401868 1 2 4
403688 1 99403688 1 2 5
423546 1 99423546 1 2 5
415617 1 99415617 1 2 2
436444 1 99436444 1 2 5
423802 1 99423802 1 2 5
402974 1 99402974 1 2 1
426845 1 99426845 1 2 5
415903 1 99415903 1 2 4
434387 1 99434387 1 2 3
418329 1 99418329 1 2 4
429594 1 99429594 1 2 4
422601 1 99422601 1 2 5
407674 1 99407674 1 2 3
410302 1 99410302 1 2 4
413348 1 99413348 1 2 5
412733 1 99412733 1 2 4
412426 1 99412426 1 2 3
402190 1 99402190 1 2 4
413672 1 99413672 1 2 4
433737 1 99433737 1 2 3
401363 1 99401363 1 2 4
419339 1 99419339 1 2 4
434919 1 99434919 1 2 5
412674 1 99412674 1 2 1
434638 1 99434638 1 2 5
412301 1 99412301 1 2 5
427738 1 99427738 1 2 3
425078 1 99425078 1 2 5
427256 1 99427256 1 2 4
401158 1 99401158 1 2 5
426911 1 99426911 1 2 3
416823 1 99416823 1 2 3
416320 1 99416320 1 2 2
428487 1 99428487 1 2 4
423878 1 99423878 1 2 4
403533 1 99403533 1 2 1
425272 1 99425272 1 2 5
425339 1 99425339 1 2 5
421549 1 99421549 1 2 4
430040 1 99430040 1 2 5
404908 1 99404908 1 2 4
406756 1 99406756 1 2 4
414566 1 99414566 1 2 4
420004 1 99420004 1 2 5
411710 1 99411710 1 2 4
433086 1 99433086 1 2 4
417345 1 99417345 1 2 4
424306 1 99424306 1 2 3
405772 1 99405772 1 2 3
414107 1 99414107 1 2 1
411894 1 99411894 1 2 3
401578 1 99401578 1 2 5
429300 1 99429300 1 2 4
415524 1 99415524 1 2 3
426539 1 99426539 1 2 4
415930 1 99415930 1 2 3
407171 1 99407171 1 2 4
430222 1 99430222 1 2 4
413247 1 99413247 1 2 4
428265 1 99428265 1 2 4
411883 1 99411883 1 2 1
408429 1 99408429 1 2 5
407278 1 99407278 1 2 1
425421 1 99425421 1 2 5
405676 1 99405676 1 2 2
420697 1 99420697 1 2 5
431575 1 99431575 1 2 5
425515 1 99425515 1 2 5
422867 1 99422867 1 2 5
420009 1 99420009 1 2 3
430644 1 99430644 1 2 5
404353 1 99404353 1 2 1
434906 1 99434906 1 2 3
417711 1 99417711 1 2 5
405125 1 99405125 1 2 1
405330 1 99405330 1 2 5
416049 1 99416049 1 2 3
416608 1 99416608 1 2 3
409060 1 99409060 1 2 3
409070 1 99409070 1 2 3
414826 1 99414826 1 2 2
434268 1 99434268 1 2 5
406207 1 99406207 1 2 4
430206 1 99430206 1 2 4
436158 1 99436158 1 2 5
404291 1 99404291 1 2 4
410308 1 99410308 1 2 4
404697 1 99404697 1 2 1
423110 1 99423110 1 2 5
422640 1 99422640 1 2 5
429973 1 99429973 1 2 4
434918 1 99434918 1 2 5
411107 1 99411107 1 2 1
425727 1 99425727 1 2 5
437362 1 99437362 1 2 2
411740 1 99411740 1 2 1
436566 1 99436566 1 2 3
411227 1 99411227 1 2 5
425005 1 99425005 1 2 5
434485 1 99434485 1 2 3
430497 1 99430497 1 2 4
421228 1 99421228 1 2 4
408414 1 99408414 1 2 5
422807 1 99422807 1 2 5
403636 1 99403636 1 2 4
424261 1 99424261 1 2 4
422084 1 99422084 1 2 5
412393 1 99412393 1 2 3
408457 1 99408457 1 2 1
402783 1 99402783 1 2 1
429048 1 99429048 1 2 5
410786 1 99410786 1 2 1
423653 1 99423653 1 2 5
401236 1 99401236 1 2 1
420539 1 99420539 1 2 5
432804 1 99432804 1 2 4
430783 1 99430783 1 2 5
431178 1 99431178 1 2 4
420204 1 99420204 1 2 4
409697 1 99409697 1 2 5
416348 1 99416348 1 2 4
419041 1 99419041 1 2 4
402550 1 99402550 1 2 3
421532 1 99421532 1 2 3
411142 1 99411142 1 2 1
403796 1 99403796 1 2 3
432977 1 99432977 1 2 4
433607 1 99433607 1 2 5
436183 1 99436183 1 2 2
421585 1 99421585 1 2 5
411108 1 99411108 1 2 1
401246 1 99401246 1 2 5
421466 1 99421466 1 2 5
405242 1 99405242 1 2 3
400040 1 99400040 1 2 4
435483 1 99435483 1 2 4
411596 1 99411596 1 2 5
429797 1 99429797 1 2 5
401000 1 99401000 1 2 5
405414 1 99405414 1 2 5
403462 1 99403462 1 2 4
424899 1 99424899 1 2 5
410072 1 99410072 1 2 4
401126 1 99401126 1 2 2
432234 1 99432234 1 2 5
421243 1 99421243 1 2 4
421721 1 99421721 1 2 3
407320 1 99407320 1 2 4
405240 1 99405240 1 2 1
436642 1 99436642 1 2 5
400729 1 99400729 1 2 5
427377 1 99427377 1 2 5
403771 1 99403771 1 2 4
425205 1 99425205 1 2 4
416515 1 99416515 1 2 4
411693 1 99411693 1 2 4
405698 1 99405698 1 2 1
404905 1 99404905 1 2 4
405995 1 99405995 1 2 4
412533 1 99412533 1 2 5
421657 1 99421657 1 2 5
403514 1 99403514 1 2 4
411125 1 99411125 1 2 4
420092 1 99420092 1 2 4
437164 1 99437164 1 2 4
406744 1 99406744 1 2 5
413821 1 99413821 1 2 4
415605 1 99415605 1 2 5
407374 1 99407374 1 2 3
404123 1 99404123 1 2 4
417817 1 99417817 1 2 5
401109 1 99401109 1 2 2
403982 1 99403982 1 2 4
423002 1 99423002 1 2 3
420988 1 99420988 1 2 3
404515 1 99404515 1 2 4
406917 1 99406917 1 2 4
406897 1 99406897 1 2 3
422614 1 99422614 1 2 3
418738 1 99418738 1 2 5
416765 1 99416765 1 2 1
406848 1 99406848 1 2 5
430477 1 99430477 1 2 5
412451 1 99412451 1 2 1
406138 1 99406138 1 2 3
419759 1 99419759 1 2 4
400069 1 99400069 1 2 3
405944 1 99405944 1 2 4
405944 1 99405944 1 2 4
406238 1 99406238 1 2 1
426609 1 99426609 1 2 5
400489 1 99400489 1 2 1
404945 1 99404945 1 2 5
428621 1 99428621 1 2 5
402036 1 99402036 1 2 3
406799 1 99406799 1 2 4
400681 1 99400681 1 2 3
436446 1 99436446 1 2 4
421412 1 99421412 1 2 5
408080 1 99408080 1 2 3
419653 1 99419653 1 2 5
405004 1 99405004 1 2 3
412452 1 99412452 1 2 5
407299 1 99407299 1 2 5
406710 1 99406710 1 2 1
415512 1 99415512 1 2 4
425310 1 99425310 1 2 5
407562 1 99407562 1 2 1
403117 1 99403117 1 2 1
425623 1 99425623 1 2 3
412882 1 99412882 1 2 5
420227 1 99420227 1 2 3
432366 1 99432366 1 2 2
413650 1 99413650 1 2 5
418150 1 99418150 1 2 5
412642 1 99412642 1 2 3
435512 1 99435512 1 2 4
433839 1 99433839 1 2 5
404050 1 99404050 1 2 4
422365 1 99422365 1 2 4
411716 1 99411716 1 2 3
430508 1 99430508 1 2 5
413068 1 99413068 1 2 3
412397 1 99412397 1 2 3
404922 1 99404922 1 2 5
419247 1 99419247 1 2 4
430033 1 99430033 1 2 5
421918 1 99421918 1 2 5
423187 1 99423187 1 2 4
413880 1 99413880 1 2 4
423323 1 99423323 1 2 5
403851 1 99403851 1 2 4
413097 1 99413097 1 2 5
408787 1 99408787 1 2 5
428315 1 99428315 1 2 5
401489 1 99401489 1 2 3
403374 1 99403374 1 2 5
405886 1 99405886 1 2 3
427771 1 99427771 1 2 5
408781 1 99408781 1 2 1
432768 1 99432768 1 2 3
402333 1 99402333 1 2 4
410176 1 99410176 1 2 3
432837 1 99432837 1 2 3
410398 1 99410398 1 2 2
432722 1 99432722 1 2 2
425354 1 99425354 1 2 5
415757 1 99415757 1 2 4
402525 1 99402525 1 2 4
414146 1 99414146 1 2 4
430053 1 99430053 1 2 5
425527 1 99425527 1 2 5
402528 1 99402528 1 2 4
408526 1 99408526 1 2 2
425805 1 99425805 1 2 5
402374 1 99402374 1 2 5
431235 1 99431235 1 2 5
420640 1 99420640 1 2 3
414109 1 99414109 1 2 1
412759 1 99412759 1 2 5
400934 1 99400934 1 2 5
401645 1 99401645 1 2 5
402663 1 99402663 1 2 4
400748 1 99400748 1 2 2
414592 1 99414592 1 2 1
422639 1 99422639 1 2 4
403064 1 99403064 1 2 3
401427 1 99401427 1 2 4
407266 1 99407266 1 2 3
426807 1 99426807 1 2 5
432043 1 99432043 1 2 4
413392 1 99413392 1 2 3
400206 1 99400206 1 2 1
424275 1 99424275 1 2 5
405340 1 99405340 1 2 1
432311 1 99432311 1 2 4
401395 1 99401395 1 2 1
431014 1 99431014 1 2 4
436543 1 99436543 1 2 2
407791 1 99407791 1 2 5
402122 1 99402122 1 2 5
420037 1 99420037 1 2 4
421122 1 99421122 1 2 4
421060 1 99421060 1 2 3
407475 1 99407475 1 2 3
408152 1 99408152 1 2 2
431562 1 99431562 1 2 5
416516 1 99416516 1 2 1
421142 1 99421142 1 2 5
404614 1 99404614 1 2 4
414178 1 99414178 1 2 5
433319 1 99433319 1 2 4
430050 1 99430050 1 2 5
415639 1 99415639 1 2 3
411945 1 99411945 1 2 1
429570 1 99429570 1 2 5
416533 1 99416533 1 2 4
421330 1 99421330 1 2 3
411262 1 99411262 1 2 1
433293 1 99433293 1 2 3
421902 1 99421902 1 2 5
431341 1 99431341 1 2 5
432856 1 99432856 1 2 4
404273 1 99404273 1 2 1
429454 1 99429454 1 2 5
407870 1 99407870 1 2 1
406246 1 99406246 1 2 5
413377 1 99413377 1 2 3
423810 1 99423810 1 2 5
410109 1 99410109 1 2 1
410618 1 99410618 1 2 5
431033 1 99431033 1 2 5
404564 1 99404564 1 2 1
433343 1 99433343 1 2 4
427330 1 99427330 1 2 4
408127 1 99408127 1 2 3
408039 1 99408039 1 2 1
411418 1 99411418 1 2 5
400286 1 99400286 1 2 5
437347 1 99437347 1 2 4
405221 1 99405221 1 2 5
413414 1 99413414 1 2 5
419266 1 99419266 1 2 5
407668 1 99407668 1 2 3
425305 1 99425305 1 2 5
436142 1 99436142 1 2 3
436957 1 99436957 1 2 5
419978 1 99419978 1 2 5
417798 1 99417798 1 2 4
430082 1 99430082 1 2 4
419657 1 99419657 1 2 4
401618 1 99401618 1 2 5
419919 1 99419919 1 2 4
437307 1 99437307 1 2 5
408801 1 99408801 1 2 1
412516 1 99412516 1 2 1
436604 1 99436604 1 2 5
418865 1 99418865 1 2 4
436056 1 99436056 1 2 3
433967 1 99433967 1 2 5
410525 1 99410525 1 2 3
428292 1 99428292 1 2 5
434867 1 99434867 1 2 5
400021 1 99400021 1 2 5
404876 1 99404876 1 2 1
420919 1 99420919 1 2 4
418832 1 99418832 1 2 3
431615 1 99431615 1 2 2
405556 1 99405556 1 2 4
411375 1 99411375 1 2 4
420676 1 99420676 1 2 5
429009 1 99429009 1 2 5
430093 1 99430093 1 2 5
427168 1 99427168 1 2 3
432194 1 99432194 1 2 5
422179 1 99422179 1 2 5
402233 1 99402233 1 2 3
403610 1 99403610 1 2 5
402916 1 99402916 1 2 3
432756 1 99432756 1 2 5
431922 1 99431922 1 2 5
413136 1 99413136 1 2 3
427021 1 99427021 1 2 5
425324 1 99425324 1 2 4
434052 1 99434052 1 2 3
414474 1 99414474 1 2 3
436506 1 99436506 1 2 3
404296 1 99404296 1 2 4
419229 1 99419229 1 2 5
429446 1 99429446 1 2 3
430210 1 99430210 1 2 5
426360 1 99426360 1 2 4
408276 1 99408276 1 2 5
418282 1 99418282 1 2 4
419277 1 99419277 1 2 3
414643 1 99414643 1 2 4
407436 1 99407436 1 2 4
414349 1 99414349 1 2 2
412055 1 99412055 1 2 4
407319 1 99407319 1 2 5
417009 1 99417009 1 2 5
423284 1 99423284 1 2 4
433795 1 99433795 1 2 5
423286 1 99423286 1 2 4
418145 1 99418145 1 2 4
411725 1 99411725 1 2 5
407572 1 99407572 1 2 1
419946 1 99419946 1 2 4
433678 1 99433678 1 2 4
408902 1 99408902 1 2 5
420463 1 99420463 1 2 5
422788 1 99422788 1 2 5
408687 1 99408687 1 2 3
404582 1 99404582 1 2 1
412977 1 99412977 1 2 4
420900 1 99420900 1 2 5
426457 1 99426457 1 2 4
406037 1 99406037 1 2 5
437122 1 99437122 1 2 3
416359 1 99416359 1 2 1
433349 1 99433349 1 2 4
409746 1 99409746 1 2 5
436686 1 99436686 1 2 5
427752 1 99427752 1 2 5
419487 1 99419487 1 2 5
405039 1 99405039 1 2 4
423219 1 99423219 1 2 5
407857 1 99407857 1 2 4
401320 1 99401320 1 2 4
412873 1 99412873 1 2 5
404874 1 99404874 1 2 1
417716 1 99417716 1 2 3
433412 1 99433412 1 2 4
417075 1 99417075 1 2 5
415317 1 99415317 1 2 3
407224 1 99407224 1 2 4
407588 1 99407588 1 2 1
409474 1 99409474 1 2 5
405612 1 99405612 1 2 5
409342 1 99409342 1 2 5
434870 1 99434870 1 2 5
416463 1 99416463 1 2 4
403505 1 99403505 1 2 2
435870 1 99435870 1 2 4
425619 1 99425619 1 2 5
422963 1 99422963 1 2 4
414113 1 99414113 1 2 4
425537 1 99425537 1 2 4
426848 1 99426848 1 2 5
410414 1 99410414 1 2 1
411816 1 99411816 1 2 5
408702 1 99408702 1 2 4
433823 1 99433823 1 2 4
420154 1 99420154 1 2 4
401437 1 99401437 1 2 4
402177 1 99402177 1 2 4
410246 1 99410246 1 2 2
406613 1 99406613 1 2 5
421889 1 99421889 1 2 5
427368 1 99427368 1 2 5
404648 1 99404648 1 2 5
406940 1 99406940 1 2 5
410496 1 99410496 1 2 1
413145 1 99413145 1 2 4
428416 1 99428416 1 2 4
428017 1 99428017 1 2 4
406870 1 99406870 1 2 3
402950 1 99402950 1 2 3
403155 1 99403155 1 2 3
413909 1 99413909 1 2 4
423432 1 99423432 1 2 4
425185 1 99425185 1 2 5
410068 1 99410068 1 2 3
415105 1 99415105 1 2 1
405515 1 99405515 1 2 1
402064 1 99402064 1 2 4
416637 1 99416637 1 2 5
401637 1 99401637 1 2 3
429121 1 99429121 1 2 5
417690 1 99417690 1 2 5
407682 1 99407682 1 2 1
418082 1 99418082 1 2 5
413252 1 99413252 1 2 4
406636 1 99406636 1 2 5
413309 1 99413309 1 2 3
407620 1 99407620 1 2 1
430753 1 99430753 1 2 5
421940 1 99421940 1 2 5
425809 1 99425809 1 2 5
400545 1 99400545 1 2 4
426196 1 99426196 1 2 5
416860 1 99416860 1 2 1
435943 1 99435943 1 2 5
412978 1 99412978 1 2 4
424588 1 99424588 1 2 3
436639 1 99436639 1 2 5
419004 1 99419004 1 2 4
412734 1 99412734 1 2 4
434584 1 99434584 1 2 3
413506 1 99413506 1 2 1
400134 1 99400134 1 2 3
430536 1 99430536 1 2 4
404630 1 99404630 1 2 3
432524 1 99432524 1 2 5
403932 1 99403932 1 2 4
415867 1 99415867 1 2 2
403463 1 99403463 1 2 4
430599 1 99430599 1 2 4
419603 1 99419603 1 2 4
433505 1 99433505 1 2 4
411524 1 99411524 1 2 1
407435 1 99407435 1 2 1
406601 1 99406601 1 2 1
417749 1 99417749 1 2 4
430023 1 99430023 1 2 5
436597 1 99436597 1 2 5
426348 1 99426348 1 2 5
428018 1 99428018 1 2 5
414967 1 99414967 1 2 1
418633 1 99418633 1 2 3
428881 1 99428881 1 2 5
411632 1 99411632 1 2 3
410713 1 99410713 1 2 1
416761 1 99416761 1 2 3
400989 1 99400989 1 2 5
405449 1 99405449 1 2 4
430346 1 99430346 1 2 5
426863 1 99426863 1 2 5
413106 1 99413106 1 2 3
433498 1 99433498 1 2 3
426706 1 99426706 1 2 5
409819 1 99409819 1 2 4
426372 1 99426372 1 2 5
423409 1 99423409 1 2 5
417910 1 99417910 1 2 5
405355 1 99405355 1 2 3
425058 1 99425058 1 2 5
403293 1 99403293 1 2 1
411387 1 99411387 1 2 3
406704 1 99406704 1 2 1
418200 1 99418200 1 2 4
427253 1 99427253 1 2 5
404705 1 99404705 1 2 3
425423 1 99425423 1 2 5
405939 1 99405939 1 2 1
413735 1 99413735 1 2 1
405792 1 99405792 1 2 5
405051 1 99405051 1 2 5
422133 1 99422133 1 2 4
406057 1 99406057 1 2 5
436156 1 99436156 1 2 4
430978 1 99430978 1 2 5
435869 1 99435869 1 2 5
431911 1 99431911 1 2 3
415633 1 99415633 1 2 5
433578 1 99433578 1 2 3
429394 1 99429394 1 2 4
403974 1 99403974 1 2 3
408573 1 99408573 1 2 1
424180 1 99424180 1 2 5
423322 1 99423322 1 2 4
403654 1 99403654 1 2 4
406699 1 99406699 1 2 2
405707 1 99405707 1 2 1
422313 1 99422313 1 2 4
422366 1 99422366 1 2 4
432329 1 99432329 1 2 3
429956 1 99429956 1 2 4
406831 1 99406831 1 2 3
423192 1 99423192 1 2 5
434636 1 99434636 1 2 3
403340 1 99403340 1 2 5
425530 1 99425530 1 2 4
435547 1 99435547 1 2 4
407399 1 99407399 1 2 1
435486 1 99435486 1 2 4
413746 1 99413746 1 2 1
431728 1 99431728 1 2 4
409528 1 99409528 1 2 5
421990 1 99421990 1 2 4
401728 1 99401728 1 2 1
425826 1 99425826 1 2 5
413093 1 99413093 1 2 5
430962 1 99430962 1 2 4
423957 1 99423957 1 2 3
402988 1 99402988 1 2 5
426986 1 99426986 1 2 4
435684 1 99435684 1 2 4
426838 1 99426838 1 2 4
414262 1 99414262 1 2 3
431564 1 99431564 1 2 2
418041 1 99418041 1 2 5
436087 1 99436087 1 2 2
416789 1 99416789 1 2 3
415351 1 99415351 1 2 3
405338 1 99405338 1 2 1
408867 1 99408867 1 2 4
434836 1 99434836 1 2 3
424286 1 99424286 1 2 5
433455 1 99433455 1 2 5
410170 1 99410170 1 2 4
402138 1 99402138 1 2 5
434546 1 99434546 1 2 5
424852 1 99424852 1 2 5
422035 1 99422035 1 2 5
431182 1 99431182 1 2 5
403651 1 99403651 1 2 1
428171 1 99428171 1 2 4
406376 1 99406376 1 2 3
430678 1 99430678 1 2 4
435206 1 99435206 1 2 4
431869 1 99431869 1 2 4
417713 1 99417713 1 2 4
407475 1 99407475 1 2 1
435118 1 99435118 1 2 3
413482 1 99413482 1 2 3
410183 1 99410183 1 2 2
401198 1 99401198 1 2 3
408108 1 99408108 1 2 5
412199 1 99412199 1 2 5
410708 1 99410708 1 2 3
427720 1 99427720 1 2 5
437167 1 99437167 1 2 5
406309 1 99406309 1 2 3
428339 1 99428339 1 2 5
409146 1 99409146 1 2 3
400961 1 99400961 1 2 3
415768 1 99415768 1 2 1
405520 1 99405520 1 2 4
424903 1 99424903 1 2 4
419898 1 99419898 1 2 5
402804 1 99402804 1 2 5
419403 1 99419403 1 2 3
432579 1 99432579 1 2 4
427983 1 99427983 1 2 5
434331 1 99434331 1 2 3
405722 1 99405722 1 2 3
416495 1 99416495 1 2 1
413747 1 99413747 1 2 1
404716 1 99404716 1 2 1
401786 1 99401786 1 2 4
429364 1 99429364 1 2 4
432618 1 99432618 1 2 2
417055 1 99417055 1 2 5
431315 1 99431315 1 2 4
417783 1 99417783 1 2 5
426422 1 99426422 1 2 4
422048 1 99422048 1 2 3
415425 1 99415425 1 2 3
428852 1 99428852 1 2 2
416620 1 99416620 1 2 1
425467 1 99425467 1 2 5
426437 1 99426437 1 2 4
413163 1 99413163 1 2 2
413402 1 99413402 1 2 3
436194 1 99436194 1 2 4
430689 1 99430689 1 2 3
434902 1 99434902 1 2 5
409473 1 99409473 1 2 5
427760 1 99427760 1 2 4
418673 1 99418673 1 2 5
427707 1 99427707 1 2 4
405006 1 99405006 1 2 5
434327 1 99434327 1 2 5
431991 1 99431991 1 2 5
425531 1 99425531 1 2 5
419793 1 99419793 1 2 5
404230 1 99404230 1 2 1
412573 1 99412573 1 2 3
405246 1 99405246 1 2 1
437090 1 99437090 1 2 4
403123 1 99403123 1 2 4
406187 1 99406187 1 2 3
431194 1 99431194 1 2 3
417962 1 99417962 1 2 4
434639 1 99434639 1 2 4
415525 1 99415525 1 2 5
414173 1 99414173 1 2 4
407268 1 99407268 1 2 1
407742 1 99407742 1 2 3
415689 1 99415689 1 2 3
426330 1 99426330 1 2 5
432929 1 99432929 1 2 5
429397 1 99429397 1 2 5
432698 1 99432698 1 2 4
433050 1 99433050 1 2 5
434543 1 99434543 1 2 5
435566 1 99435566 1 2 5
401974 1 99401974 1 2 4
431176 1 99431176 1 2 4
421160 1 99421160 1 2 5
402709 1 99402709 1 2 4
429344 1 99429344 1 2 5
400902 1 99400902 1 2 4
431940 1 99431940 1 2 5
420265 1 99420265 1 2 4
422454 1 99422454 1 2 3
412687 1 99412687 1 2 5
428435 1 99428435 1 2 4
420642 1 99420642 1 2 4
415201 1 99415201 1 2 1
421227 1 99421227 1 2 4
407057 1 99407057 1 2 1
417878 1 99417878 1 2 1
409185 1 99409185 1 2 5
421729 1 99421729 1 2 5
415257 1 99415257 1 2 4
420990 1 99420990 1 2 5
430049 1 99430049 1 2 5
425243 1 99425243 1 2 4
420086 1 99420086 1 2 4
433709 1 99433709 1 2 5
437007 1 99437007 1 2 3
413144 1 99413144 1 2 3
403339 1 99403339 1 2 5
411395 1 99411395 1 2 1
426287 1 99426287 1 2 5
425632 1 99425632 1 2 4
429430 1 99429430 1 2 3
422451 1 99422451 1 2 4
422384 1 99422384 1 2 5
409985 1 99409985 1 2 1
435374 1 99435374 1 2 4
417095 1 99417095 1 2 1
427402 1 99427402 1 2 5
432059 1 99432059 1 2 5
420288 1 99420288 1 2 3
426592 1 99426592 1 2 5
416992 1 99416992 1 2 3
432736 1 99432736 1 2 5
421164 1 99421164 1 2 5
420707 1 99420707 1 2 4
407270 1 99407270 1 2 2
404779 1 99404779 1 2 2
423934 1 99423934 1 2 4
430102 1 99430102 1 2 4
412093 1 99412093 1 2 3
422542 1 99422542 1 2 5
409333 1 99409333 1 2 3
405099 1 99405099 1 2 5
409621 1 99409621 1 2 5
425405 1 99425405 1 2 5
409051 1 99409051 1 2 3
409169 1 99409169 1 2 5
426498 1 99426498 1 2 4
402021 1 99402021 1 2 4
412046 1 99412046 1 2 5
408025 1 99408025 1 2 5
405823 1 99405823 1 2 1
427370 1 99427370 1 2 3
414043 1 99414043 1 2 4
400386 1 99400386 1 2 4
415611 1 99415611 1 2 4
410145 1 99410145 1 2 3
426316 1 99426316 1 2 5
408319 1 99408319 1 2 3
413148 1 99413148 1 2 5
419204 1 99419204 1 2 4
401165 1 99401165 1 2 3
417902 1 99417902 1 2 3
423999 1 99423999 1 2 4
406287 1 99406287 1 2 5
428591 1 99428591 1 2 5
415518 1 99415518 1 2 4
436835 1 99436835 1 2 4
417017 1 99417017 1 2 3
413236 1 99413236 1 2 1
435921 1 99435921 1 2 4
436509 1 99436509 1 2 4
431295 1 99431295 1 2 4
400633 1 99400633 1 2 3
415228 1 99415228 1 2 5
433486 1 99433486 1 2 4
419390 1 99419390 1 2 5
403385 1 99403385 1 2 1
404907 1 99404907 1 2 1
400585 1 99400585 1 2 4
435274 1 99435274 1 2 3
410671 1 99410671 1 2 2
415085 1 99415085 1 2 4
427647 1 99427647 1 2 5
424598 1 99424598 1 2 5
418174 1 99418174 1 2 4
407146 1 99407146 1 2 5
419406 1 99419406 1 2 3
426363 1 99426363 1 2 4
430037 1 99430037 1 2 5
403378 1 99403378 1 2 1
408844 1 99408844 1 2 5
400673 1 99400673 1 2 4
436653 1 99436653 1 2 5
410280 1 99410280 1 2 4
408803 1 99408803 1 2 1
430966 1 99430966 1 2 4
426664 1 99426664 1 2 5
409425 1 99409425 1 2 1
403742 1 99403742 1 2 1
414589 1 99414589 1 2 4
414536 1 99414536 1 2 1
416752 1 99416752 1 2 5
407123 1 99407123 1 2 3
417100 1 99417100 1 2 4
437248 1 99437248 1 2 4
417491 1 99417491 1 2 5
430298 1 99430298 1 2 4
433873 1 99433873 1 2 4
410809 1 99410809 1 2 5
401571 1 99401571 1 2 1
412363 1 99412363 1 2 3
429740 1 99429740 1 2 5
405956 1 99405956 1 2 4
419666 1 99419666 1 2 4
436582 1 99436582 1 2 5
429219 1 99429219 1 2 5
432844 1 99432844 1 2 4
427718 1 99427718 1 2 4
404527 1 99404527 1 2 3
419089 1 99419089 1 2 5
420324 1 99420324 1 2 4
411587 1 99411587 1 2 5
404419 1 99404419 1 2 1
409634 1 99409634 1 2 5
432094 1 99432094 1 2 2
429144 1 99429144 1 2 4
434935 1 99434935 1 2 4
406838 1 99406838 1 2 1
424316 1 99424316 1 2 5
434998 1 99434998 1 2 3
409976 1 99409976 1 2 4
425828 1 99425828 1 2 5
401759 1 99401759 1 2 5
405635 1 99405635 1 2 4
415423 1 99415423 1 2 3
427639 1 99427639 1 2 4
412869 1 99412869 1 2 1
410606 1 99410606 1 2 1
419396 1 99419396 1 2 3
400551 1 99400551 1 2 1
437096 1 99437096 1 2 5
419015 1 99419015 1 2 5
410899 1 99410899 1 2 4
402634 1 99402634 1 2 5
431668 1 99431668 1 2 4
425020 1 99425020 1 2 4
427658 1 99427658 1 2 4
408115 1 99408115 1 2 5
413686 1 99413686 1 2 4
401462 1 99401462 1 2 4
403253 1 99403253 1 2 3
428914 1 99428914 1 2 5
430405 1 99430405 1 2 5
412937 1 99412937 1 2 4
426125 1 99426125 1 2 4
410717 1 99410717 1 2 5
409288 1 99409288 1 2 1
406300 1 99406300 1 2 2
416011 1 99416011 1 2 3
432357 1 99432357 1 2 5
410526 1 99410526 1 2 4
420873 1 99420873 1 2 5
414136 1 99414136 1 2 1
416334 1 99416334 1 2 1
426020 1 99426020 1 2 5
407655 1 99407655 1 2 4
413643 1 99413643 1 2 5
431997 1 99431997 1 2 3
424494 1 99424494 1 2 3
429484 1 99429484 1 2 4
429270 1 99429270 1 2 5
407030 1 99407030 1 2 4
425963 1 99425963 1 2 3
421620 1 99421620 1 2 4
433644 1 99433644 1 2 4
412403 1 99412403 1 2 1
433763 1 99433763 1 2 5
419515 1 99419515 1 2 4
413452 1 99413452 1 2 5
428919 1 99428919 1 2 4
417007 1 99417007 1 2 4
427527 1 99427527 1 2 4
433284 1 99433284 1 2 5
424279 1 99424279 1 2 4
421324 1 99421324 1 2 5
420786 1 99420786 1 2 5
412764 1 99412764 1 2 1
427724 1 99427724 1 2 5
422076 1 99422076 1 2 5
435175 1 99435175 1 2 4
409278 1 99409278 1 2 4
429491 1 99429491 1 2 4
400360 1 99400360 1 2 5
407979 1 99407979 1 2 3
422071 1 99422071 1 2 4
400693 1 99400693 1 2 4
417151 1 99417151 1 2 3
417553 1 99417553 1 2 5
419624 1 99419624 1 2 5
402668 1 99402668 1 2 1
418111 1 99418111 1 2 5
408954 1 99408954 1 2 5
409866 1 99409866 1 2 5
433263 1 99433263 1 2 5
409082 1 99409082 1 2 1
431128 1 99431128 1 2 5
408021 1 99408021 1 2 3
429590 1 99429590 1 2 4
409295 1 99409295 1 2 1
417088 1 99417088 1 2 4
431849 1 99431849 1 2 5
410654 1 99410654 1 2 3
430567 1 99430567 1 2 5
411516 1 99411516 1 2 4
400847 1 99400847 1 2 1
412742 1 99412742 1 2 5
432628 1 99432628 1 2 4
435663 1 99435663 1 2 4
424295 1 99424295 1 2 4
433612 1 99433612 1 2 5
419655 1 99419655 1 2 5
422902 1 99422902 1 2 4
414738 1 99414738 1 2 4
433962 1 99433962 1 2 5
431682 1 99431682 1 2 2
419985 1 99419985 1 2 3
421970 1 99421970 1 2 3
433630 1 99433630 1 2 5
413107 1 99413107 1 2 5
429276 1 99429276 1 2 5
407457 1 99407457 1 2 3
408407 1 99408407 1 2 3
434206 1 99434206 1 2 5
436323 1 99436323 1 2 5
435463 1 99435463 1 2 3
432495 1 99432495 1 2 2
420444 1 99420444 1 2 2
402724 1 99402724 1 2 4
407907 1 99407907 1 2 3
400224 1 99400224 1 2 3
402294 1 99402294 1 2 5
411192 1 99411192 1 2 5
423221 1 99423221 1 2 4
434307 1 99434307 1 2 4
424805 1 99424805 1 2 5
430478 1 99430478 1 2 5
407090 1 99407090 1 2 1
421194 1 99421194 1 2 5
402326 1 99402326 1 2 3
407373 1 99407373 1 2 5
406795 1 99406795 1 2 4
413739 1 99413739 1 2 5
409694 1 99409694 1 2 1
432879 1 99432879 1 2 3
421551 1 99421551 1 2 4
430889 1 99430889 1 2 4
411759 1 99411759 1 2 4
435065 1 99435065 1 2 4
434560 1 99434560 1 2 4
411305 1 99411305 1 2 1
427903 1 99427903 1 2 5
409846 1 99409846 1 2 3
431611 1 99431611 1 2 2
410550 1 99410550 1 2 4
415687 1 99415687 1 2 4
401272 1 99401272 1 2 3
417596 1 99417596 1 2 5
404998 1 99404998 1 2 1
423311 1 99423311 1 2 5
414348 1 99414348 1 2 5
414086 1 99414086 1 2 4
436655 1 99436655 1 2 4
413016 1 99413016 1 2 5
410716 1 99410716 1 2 5
420047 1 99420047 1 2 5
424521 1 99424521 1 2 4
400393 1 99400393 1 2 4
419255 1 99419255 1 2 5
422417 1 99422417 1 2 5
411626 1 99411626 1 2 1
415107 1 99415107 1 2 4
422939 1 99422939 1 2 4
401048 1 99401048 1 2 5
406039 1 99406039 1 2 3
401544 1 99401544 1 2 4
419805 1 99419805 1 2 5
406491 1 99406491 1 2 3
408355 1 99408355 1 2 4
411285 1 99411285 1 2 3
403291 1 99403291 1 2 5
420967 1 99420967 1 2 4
426643 1 99426643 1 2 5
414897 1 99414897 1 2 3
434789 1 99434789 1 2 3
406263 1 99406263 1 2 5
414880 1 99414880 1 2 1
409259 1 99409259 1 2 1
400075 1 99400075 1 2 3
403265 1 99403265 1 2 5
409702 1 99409702 1 2 3
432319 1 99432319 1 2 5
427577 1 99427577 1 2 5
401854 1 99401854 1 2 5
433322 1 99433322 1 2 5
414259 1 99414259 1 2 3
406803 1 99406803 1 2 1
423456 1 99423456 1 2 4
411495 1 99411495 1 2 4
408282 1 99408282 1 2 5
402902 1 99402902 1 2 3
421135 1 99421135 1 2 5
432215 1 99432215 1 2 4
412258 1 99412258 1 2 4
414700 1 99414700 1 2 5
424690 1 99424690 1 2 5
416470 1 99416470 1 2 4
407001 1 99407001 1 2 1
412570 1 99412570 1 2 4
409887 1 99409887 1 2 1
428218 1 99428218 1 2 5
413488 1 99413488 1 2 4
417291 1 99417291 1 2 5
425851 1 99425851 1 2 5
429203 1 99429203 1 2 5
434420 1 99434420 1 2 4
408796 1 99408796 1 2 1
424294 1 99424294 1 2 4
418476 1 99418476 1 2 5
405599 1 99405599 1 2 3
420846 1 99420846 1 2 5
406604 1 99406604 1 2 1
423273 1 99423273 1 2 3
404588 1 99404588 1 2 1
403512 1 99403512 1 2 4
403044 1 99403044 1 2 4
422376 1 99422376 1 2 5
405846 1 99405846 1 2 1
407402 1 99407402 1 2 2
435107 1 99435107 1 2 5
425283 1 99425283 1 2 4
435386 1 99435386 1 2 3
415256 1 99415256 1 2 4
421190 1 99421190 1 2 4
409899 1 99409899 1 2 1
411704 1 99411704 1 2 3
418801 1 99418801 1 2 4
421440 1 99421440 1 2 3
419773 1 99419773 1 2 5
433364 1 99433364 1 2 4
434531 1 99434531 1 2 5
436423 1 99436423 1 2 4
414225 1 99414225 1 2 3
402126 1 99402126 1 2 1
432798 1 99432798 1 2 5
404824 1 99404824 1 2 4
405583 1 99405583 1 2 3
431370 1 99431370 1 2 4
420673 1 99420673 1 2 4
418474 1 99418474 1 2 4
424561 1 99424561 1 2 5
427546 1 99427546 1 2 4
427156 1 99427156 1 2 4
404127 1 99404127 1 2 4
422668 1 99422668 1 2 5
417519 1 99417519 1 2 5
401971 1 99401971 1 2 4
400923 1 99400923 1 2 1
430149 1 99430149 1 2 4
434186 1 99434186 1 2 4
418491 1 99418491 1 2 4
432421 1 99432421 1 2 4
419577 1 99419577 1 2 4
430730 1 99430730 1 2 5
404157 1 99404157 1 2 1
416509 1 99416509 1 2 5
412417 1 99412417 1 2 5
401308 1 99401308 1 2 3
407527 1 99407527 1 2 3
417308 1 99417308 1 2 1
428723 1 99428723 1 2 3
419150 1 99419150 1 2 5
403696 1 99403696 1 2 1
403063 1 99403063 1 2 3
410198 1 99410198 1 2 5
436507 1 99436507 1 2 4
425800 1 99425800 1 2 4
415389 1 99415389 1 2 1
425319 1 99425319 1 2 5
423161 1 99423161 1 2 3
432804 1 99432804 1 2 4
420106 1 99420106 1 2 3
420106 1 99420106 1 2 5
412238 1 99412238 1 2 1
421969 1 99421969 1 2 3
400053 1 99400053 1 2 4
402454 1 99402454 1 2 4
417525 1 99417525 1 2 5
435741 1 99435741 1 2 4
421951 1 99421951 1 2 5
401529 1 99401529 1 2 1
401613 1 99401613 1 2 5
412243 1 99412243 1 2 1
402880 1 99402880 1 2 3
422822 1 99422822 1 2 4
409436 1 99409436 1 2 4
427818 1 99427818 1 2 5
435852 1 99435852 1 2 5
421146 1 99421146 1 2 5
402767 1 99402767 1 2 1
411384 1 99411384 1 2 1
413932 1 99413932 1 2 1
420590 1 99420590 1 2 5
428436 1 99428436 1 2 4
405225 1 99405225 1 2 3
406413 1 99406413 1 2 5
424108 1 99424108 1 2 5
429375 1 99429375 1 2 4
436329 1 99436329 1 2 3
433789 1 99433789 1 2 5
417767 1 99417767 1 2 4
400161 1 99400161 1 2 5
422652 1 99422652 1 2 3
423128 1 99423128 1 2 3
427535 1 99427535 1 2 5
431489 1 99431489 1 2 5
429997 1 99429997 1 2 5
428697 1 99428697 1 2 5
406088 1 99406088 1 2 5
436586 1 99436586 1 2 4
436879 1 99436879 1 2 4
407689 1 99407689 1 2 4
409468 1 99409468 1 2 4
426506 1 99426506 1 2 3
406075 1 99406075 1 2 3
407130 1 99407130 1 2 3
423344 1 99423344 1 2 4
424456 1 99424456 1 2 4
408297 1 99408297 1 2 1
403860 1 99403860 1 2 5
426855 1 99426855 1 2 5
405273 1 99405273 1 2 4
404151 1 99404151 1 2 1
423863 1 99423863 1 2 3
419498 1 99419498 1 2 5
426173 1 99426173 1 2 3
421359 1 99421359 1 2 3
430524 1 99430524 1 2 3
424382 1 99424382 1 2 3
408874 1 99408874 1 2 1
420771 1 99420771 1 2 4
413056 1 99413056 1 2 3
403848 1 99403848 1 2 3
424656 1 99424656 1 2 4
433341 1 99433341 1 2 4
406229 1 99406229 1 2 1
401942 1 99401942 1 2 3
405514 1 99405514 1 2 3
420627 1 99420627 1 2 5
413628 1 99413628 1 2 5
436052 1 99436052 1 2 5
405759 1 99405759 1 2 2
427611 1 99427611 1 2 5
426311 1 99426311 1 2 4
428415 1 99428415 1 2 3
425828 1 99425828 1 2 4
430052 1 99430052 1 2 5
405168 1 99405168 1 2 4
413203 1 99413203 1 2 4
436800 1 99436800 1 2 3
423992 1 99423992 1 2 5
427750 1 99427750 1 2 4
411836 1 99411836 1 2 3
402793 1 99402793 1 2 4
413187 1 99413187 1 2 5
435834 1 99435834 1 2 4
401501 1 99401501 1 2 4
426803 1 99426803 1 2 5
406592 1 99406592 1 2 1
408999 1 99408999 1 2 3
414865 1 99414865 1 2 1
436654 1 99436654 1 2 5
411996 1 99411996 1 2 1
411561 1 99411561 1 2 3
403270 1 99403270 1 2 3
409539 1 99409539 1 2 2
422016 1 99422016 1 2 5
436059 1 99436059 1 2 5
412141 1 99412141 1 2 1
417764 1 99417764 1 2 3
405944 1 99405944 1 2 5
421678 1 99421678 1 2 5
431812 1 99431812 1 2 4
405989 1 99405989 1 2 5
432589 1 99432589 1 2 3
414712 1 99414712 1 2 5
423226 1 99423226 1 2 3
411632 1 99411632 1 2 1
420260 1 99420260 1 2 4
418917 1 99418917 1 2 5
427658 1 99427658 1 2 5
411477 1 99411477 1 2 1
436694 1 99436694 1 2 3
400171 1 99400171 1 2 3
405924 1 99405924 1 2 4
430115 1 99430115 1 2 4
419172 1 99419172 1 2 4
430333 1 99430333 1 2 5
434899 1 99434899 1 2 3
402604 1 99402604 1 2 5
431425 1 99431425 1 2 4
402754 1 99402754 1 2 3
403976 1 99403976 1 2 2
417682 1 99417682 1 2 3
433435 1 99433435 1 2 4
417772 1 99417772 1 2 5
408904 1 99408904 1 2 4
411486 1 99411486 1 2 4
402876 1 99402876 1 2 5
435836 1 99435836 1 2 4
427360 1 99427360 1 2 4
428444 1 99428444 1 2 4
406452 1 99406452 1 2 4
405247 1 99405247 1 2 4
415843 1 99415843 1 2 5
421594 1 99421594 1 2 5
420563 1 99420563 1 2 5
400768 1 99400768 1 2 1
427154 1 99427154 1 2 5
400788 1 99400788 1 2 4
430384 1 99430384 1 2 4
406332 1 99406332 1 2 5
429225 1 99429225 1 2 5
429225 1 99429225 1 2 4
433509 1 99433509 1 2 3
411988 1 99411988 1 2 4
434797 1 99434797 1 2 4
436047 1 99436047 1 2 5
426994 1 99426994 1 2 5
406023 1 99406023 1 2 3
415412 1 99415412 1 2 4
434610 1 99434610 1 2 5
416569 1 99416569 1 2 4
401504 1 99401504 1 2 1
408078 1 99408078 1 2 4
404594 1 99404594 1 2 4
431845 1 99431845 1 2 3
425069 1 99425069 1 2 4
427486 1 99427486 1 2 5
408251 1 99408251 1 2 5
435782 1 99435782 1 2 5
416606 1 99416606 1 2 3
405439 1 99405439 1 2 5
406444 1 99406444 1 2 3
422600 1 99422600 1 2 5
429182 1 99429182 1 2 4
436810 1 99436810 1 2 3
432475 1 99432475 1 2 2
422800 1 99422800 1 2 4
427543 1 99427543 1 2 5
411927 1 99411927 1 2 5
414268 1 99414268 1 2 1
431040 1 99431040 1 2 4
401477 1 99401477 1 2 5
407119 1 99407119 1 2 5
411877 1 99411877 1 2 2
419163 1 99419163 1 2 4
426009 1 99426009 1 2 5
404979 1 99404979 1 2 5
407730 1 99407730 1 2 3
402652 1 99402652 1 2 1
410973 1 99410973 1 2 1
431813 1 99431813 1 2 5
415280 1 99415280 1 2 1
410675 1 99410675 1 2 1
404335 1 99404335 1 2 4
434326 1 99434326 1 2 3
406079 1 99406079 1 2 5
403979 1 99403979 1 2 5
423018 1 99423018 1 2 4
428843 1 99428843 1 2 4
422050 1 99422050 1 2 3
418794 1 99418794 1 2 5
424986 1 99424986 1 2 3
417377 1 99417377 1 2 5
434762 1 99434762 1 2 5
423298 1 99423298 1 2 3
419233 1 99419233 1 2 4
414662 1 99414662 1 2 3
402209 1 99402209 1 2 1
411381 1 99411381 1 2 4
433907 1 99433907 1 2 5
422924 1 99422924 1 2 3
408740 1 99408740 1 2 4
413002 1 99413002 1 2 4
430105 1 99430105 1 2 5
408403 1 99408403 1 2 3
417718 1 99417718 1 2 5
415419 1 99415419 1 2 1
404985 1 99404985 1 2 3
431810 1 99431810 1 2 4
432997 1 99432997 1 2 4
430757 1 99430757 1 2 3
400118 1 99400118 1 2 3
412323 1 99412323 1 2 5
430937 1 99430937 1 2 2
411049 1 99411049 1 2 1
421924 1 99421924 1 2 5
416083 1 99416083 1 2 5
417098 1 99417098 1 2 5
425726 1 99425726 1 2 4
406588 1 99406588 1 2 4
402157 1 99402157 1 2 4
401809 1 99401809 1 2 3
404749 1 99404749 1 2 3
422353 1 99422353 1 2 5
407338 1 99407338 1 2 1
407801 1 99407801 1 2 4
429417 1 99429417 1 2 4
425397 1 99425397 1 2 5
424854 1 99424854 1 2 5
421151 1 99421151 1 2 4
401800 1 99401800 1 2 3
423404 1 99423404 1 2 5
416095 1 99416095 1 2 5
404716 1 99404716 1 2 3
403605 1 99403605 1 2 4
436024 1 99436024 1 2 5
422864 1 99422864 1 2 4
418470 1 99418470 1 2 5
433083 1 99433083 1 2 3
429907 1 99429907 1 2 4
404092 1 99404092 1 2 4
400564 1 99400564 1 2 4
425047 1 99425047 1 2 5
425456 1 99425456 1 2 4
429353 1 99429353 1 2 5
418556 1 99418556 1 2 4
411965 1 99411965 1 2 5
419806 1 99419806 1 2 5
433756 1 99433756 1 2 3
414985 1 99414985 1 2 1
400122 1 99400122 1 2 1
410305 1 99410305 1 2 3
403240 1 99403240 1 2 5
411963 1 99411963 1 2 1
405717 1 99405717 1 2 1
432116 1 99432116 1 2 4
408119 1 99408119 1 2 4
435356 1 99435356 1 2 4
409863 1 99409863 1 2 4
415008 1 99415008 1 2 3
401548 1 99401548 1 2 4
407742 1 99407742 1 2 5
420067 1 99420067 1 2 5
426139 1 99426139 1 2 3
405723 1 99405723 1 2 4
410979 1 99410979 1 2 1
415975 1 99415975 1 2 1
424487 1 99424487 1 2 5
406403 1 99406403 1 2 5
433208 1 99433208 1 2 2
412242 1 99412242 1 2 3
431542 1 99431542 1 2 3
432174 1 99432174 1 2 5
405838 1 99405838 1 2 1
404163 1 99404163 1 2 1
403916 1 99403916 1 2 1
424145 1 99424145 1 2 5
406909 1 99406909 1 2 5
433117 1 99433117 1 2 5
424540 1 99424540 1 2 4
403007 1 99403007 1 2 1
424429 1 99424429 1 2 4
407037 1 99407037 1 2 3
432723 1 99432723 1 2 4
402906 1 99402906 1 2 2
401846 1 99401846 1 2 1
428109 1 99428109 1 2 5
429123 1 99429123 1 2 5
430607 1 99430607 1 2 4
433821 1 99433821 1 2 3
401410 1 99401410 1 2 1
415896 1 99415896 1 2 3
420318 1 99420318 1 2 4
423309 1 99423309 1 2 4
407774 1 99407774 1 2 2
435450 1 99435450 1 2 3
432008 1 99432008 1 2 3
408959 1 99408959 1 2 1
423246 1 99423246 1 2 4
409527 1 99409527 1 2 3
411378 1 99411378 1 2 3
425002 1 99425002 1 2 4
409127 1 99409127 1 2 4
403964 1 99403964 1 2 5
420104 1 99420104 1 2 4
409554 1 99409554 1 2 5
423923 1 99423923 1 2 5
414387 1 99414387 1 2 4
414137 1 99414137 1 2 3
411172 1 99411172 1 2 2
408870 1 99408870 1 2 1
418109 1 99418109 1 2 5
402461 1 99402461 1 2 4
407713 1 99407713 1 2 1
427206 1 99427206 1 2 3
425350 1 99425350 1 2 4
414746 1 99414746 1 2 1
410653 1 99410653 1 2 3
400203 1 99400203 1 2 1
416323 1 99416323 1 2 4
405373 1 99405373 1 2 4
422479 1 99422479 1 2 4
429818 1 99429818 1 2 5
423643 1 99423643 1 2 4
434738 1 99434738 1 2 4
411204 1 99411204 1 2 3
428244 1 99428244 1 2 3
423320 1 99423320 1 2 3
404848 1 99404848 1 2 4
400743 1 99400743 1 2 5
430324 1 99430324 1 2 5
402034 1 99402034 1 2 5
433623 1 99433623 1 2 4
400487 1 99400487 1 2 5
431970 1 99431970 1 2 3
423091 1 99423091 1 2 5
432169 1 99432169 1 2 4
407976 1 99407976 1 2 4
428135 1 99428135 1 2 5
433205 1 99433205 1 2 5
414296 1 99414296 1 2 5
420494 1 99420494 1 2 5
408938 1 99408938 1 2 1
401302 1 99401302 1 2 5
433485 1 99433485 1 2 3
433391 1 99433391 1 2 5
400670 1 99400670 1 2 3
404137 1 99404137 1 2 2
416398 1 99416398 1 2 5
405882 1 99405882 1 2 3
417428 1 99417428 1 2 5
410099 1 99410099 1 2 1
429621 1 99429621 1 2 5
404562 1 99404562 1 2 5
431070 1 99431070 1 2 5
405448 1 99405448 1 2 5
418072 1 99418072 1 2 4
428215 1 99428215 1 2 4
434007 1 99434007 1 2 5
436449 1 99436449 1 2 4
402567 1 99402567 1 2 3
400689 1 99400689 1 2 3
423156 1 99423156 1 2 4
402781 1 99402781 1 2 5
427294 1 99427294 1 2 5
425107 1 99425107 1 2 5
412200 1 99412200 1 2 5
403838 1 99403838 1 2 1
419137 1 99419137 1 2 4
433922 1 99433922 1 2 3
414572 1 99414572 1 2 5
407968 1 99407968 1 2 3
417926 1 99417926 1 2 5
432823 1 99432823 1 2 5
418397 1 99418397 1 2 3
430246 1 99430246 1 2 2
407170 1 99407170 1 2 1
428930 1 99428930 1 2 4
414961 1 99414961 1 2 5
416432 1 99416432 1 2 1
420334 1 99420334 1 2 5
404689 1 99404689 1 2 5
420314 1 99420314 1 2 5
419512 1 99419512 1 2 5
414879 1 99414879 1 2 1
425163 1 99425163 1 2 5
418594 1 99418594 1 2 4
416451 1 99416451 1 2 3
420217 1 99420217 1 2 5
419984 1 99419984 1 2 3
410776 1 99410776 1 2 4
419010 1 99419010 1 2 5
411445 1 99411445 1 2 3
427059 1 99427059 1 2 4
436287 1 99436287 1 2 4
434937 1 99434937 1 2 5
415342 1 99415342 1 2 2
432407 1 99432407 1 2 3
408879 1 99408879 1 2 1
412510 1 99412510 1 2 5
406925 1 99406925 1 2 5
421667 1 99421667 1 2 5
427418 1 99427418 1 2 4
433551 1 99433551 1 2 5
434085 1 99434085 1 2 5
429882 1 99429882 1 2 3
423849 1 99423849 1 2 3
435662 1 99435662 1 2 5
411597 1 99411597 1 2 1
424478 1 99424478 1 2 5
420353 1 99420353 1 2 4
412126 1 99412126 1 2 1
406354 1 99406354 1 2 5
414611 1 99414611 1 2 1
403852 1 99403852 1 2 5
430164 1 99430164 1 2 3
419711 1 99419711 1 2 4
401708 1 99401708 1 2 3
418898 1 99418898 1 2 5
412382 1 99412382 1 2 1
408120 1 99408120 1 2 1
434591 1 99434591 1 2 4
416577 1 99416577 1 2 1
416684 1 99416684 1 2 2
406686 1 99406686 1 2 3
403180 1 99403180 1 2 1
401622 1 99401622 1 2 3
420346 1 99420346 1 2 5
421101 1 99421101 1 2 4
425394 1 99425394 1 2 5
423757 1 99423757 1 2 5
431158 1 99431158 1 2 5
410256 1 99410256 1 2 4
422931 1 99422931 1 2 3
419184 1 99419184 1 2 3
405712 1 99405712 1 2 4
427989 1 99427989 1 2 5
415549 1 99415549 1 2 2
417981 1 99417981 1 2 5
400069 1 99400069 1 2 2
420685 1 99420685 1 2 5
401668 1 99401668 1 2 3
404691 1 99404691 1 2 2
403331 1 99403331 1 2 5
428853 1 99428853 1 2 5
416245 1 99416245 1 2 4
418344 1 99418344 1 2 5
428514 1 99428514 1 2 3
417750 1 99417750 1 2 3
418262 1 99418262 1 2 3
409183 1 99409183 1 2 1
412715 1 99412715 1 2 1
422621 1 99422621 1 2 5
422926 1 99422926 1 2 2
406476 1 99406476 1 2 3
419736 1 99419736 1 2 4
420017 1 99420017 1 2 5
406758 1 99406758 1 2 5
426864 1 99426864 1 2 5
434083 1 99434083 1 2 4
436499 1 99436499 1 2 3
402778 1 99402778 1 2 3
417941 1 99417941 1 2 5
417924 1 99417924 1 2 5
408512 1 99408512 1 2 5
408664 1 99408664 1 2 4
411387 1 99411387 1 2 4
400156 1 99400156 1 2 1
406399 1 99406399 1 2 4
418289 1 99418289 1 2 3
400252 1 99400252 1 2 5
401897 1 99401897 1 2 1
430171 1 99430171 1 2 5
401605 1 99401605 1 2 2
408454 1 99408454 1 2 1
435843 1 99435843 1 2 4
430702 1 99430702 1 2 4
420002 1 99420002 1 2 5
415043 1 99415043 1 2 4
415669 1 99415669 1 2 5
428814 1 99428814 1 2 4
406023 1 99406023 1 2 4
405203 1 99405203 1 2 1
416273 1 99416273 1 2 3
433876 1 99433876 1 2 4
413265 1 99413265 1 2 5
424039 1 99424039 1 2 5
430754 1 99430754 1 2 3
432261 1 99432261 1 2 5
416719 1 99416719 1 2 1
436923 1 99436923 1 2 5
432117 1 99432117 1 2 5
426813 1 99426813 1 2 5
404616 1 99404616 1 2 4
417786 1 99417786 1 2 3
423707 1 99423707 1 2 4
403828 1 99403828 1 2 1
411316 1 99411316 1 2 3
415851 1 99415851 1 2 5
425110 1 99425110 1 2 4
423561 1 99423561 1 2 4
431548 1 99431548 1 2 4
408036 1 99408036 1 2 4
427565 1 99427565 1 2 4
411080 1 99411080 1 2 1
418006 1 99418006 1 2 5
435006 1 99435006 1 2 5
409483 1 99409483 1 2 5
430547 1 99430547 1 2 4
404535 1 99404535 1 2 2
432539 1 99432539 1 2 2
406420 1 99406420 1 2 3
410035 1 99410035 1 2 1
400164 1 99400164 1 2 5
402001 1 99402001 1 2 3
435793 1 99435793 1 2 5
401754 1 99401754 1 2 3
400114 1 99400114 1 2 4
408016 1 99408016 1 2 4
414148 1 99414148 1 2 5
423275 1 99423275 1 2 3
402176 1 99402176 1 2 4
434156 1 99434156 1 2 4
407055 1 99407055 1 2 4
403989 1 99403989 1 2 4
419818 1 99419818 1 2 5
401885 1 99401885 1 2 2
427373 1 99427373 1 2 4
421719 1 99421719 1 2 4
413240 1 99413240 1 2 1
428467 1 99428467 1 2 4
436958 1 99436958 1 2 3
403899 1 99403899 1 2 4
429978 1 99429978 1 2 5
409566 1 99409566 1 2 5
400660 1 99400660 1 2 3
402954 1 99402954 1 2 4
421738 1 99421738 1 2 5
415429 1 99415429 1 2 3
414050 1 99414050 1 2 2
421976 1 99421976 1 2 4
405964 1 99405964 1 2 4
428149 1 99428149 1 2 5
413134 1 99413134 1 2 3
428658 1 99428658 1 2 5
406688 1 99406688 1 2 1
408838 1 99408838 1 2 3
404841 1 99404841 1 2 5
411868 1 99411868 1 2 3
425343 1 99425343 1 2 3
415445 1 99415445 1 2 5
423042 1 99423042 1 2 5
435352 1 99435352 1 2 5
430588 1 99430588 1 2 5
413945 1 99413945 1 2 1
419422 1 99419422 1 2 3
435676 1 99435676 1 2 4
400875 1 99400875 1 2 1
403428 1 99403428 1 2 5
403693 1 99403693 1 2 3
401373 1 99401373 1 2 1
429510 1 99429510 1 2 5
423531 1 99423531 1 2 3
416427 1 99416427 1 2 1
435191 1 99435191 1 2 4
413963 1 99413963 1 2 1
426373 1 99426373 1 2 5
407956 1 99407956 1 2 4
414786 1 99414786 1 2 5
412190 1 99412190 1 2 1
436928 1 99436928 1 2 2
425164 1 99425164 1 2 5
419124 1 99419124 1 2 5
423332 1 99423332 1 2 5
411787 1 99411787 1 2 4
425179 1 99425179 1 2 4
421943 1 99421943 1 2 4
403605 1 99403605 1 2 5
434945 1 99434945 1 2 4
406878 1 99406878 1 2 1
430196 1 99430196 1 2 5
434900 1 99434900 1 2 4
420145 1 99420145 1 2 5
410785 1 99410785 1 2 2
425813 1 99425813 1 2 5
419620 1 99419620 1 2 4
431932 1 99431932 1 2 5
415865 1 99415865 1 2 3
409802 1 99409802 1 2 1
431691 1 99431691 1 2 5
406398 1 99406398 1 2 4
405411 1 99405411 1 2 5
430014 1 99430014 1 2 5
412424 1 99412424 1 2 1
432143 1 99432143 1 2 5
416997 1 99416997 1 2 1
432661 1 99432661 1 2 4
404181 1 99404181 1 2 3
421914 1 99421914 1 2 4
426535 1 99426535 1 2 3
407256 1 99407256 1 2 5
416392 1 99416392 1 2 4
411458 1 99411458 1 2 2
431791 1 99431791 1 2 3
402877 1 99402877 1 2 1
419663 1 99419663 1 2 3
429991 1 99429991 1 2 5
420415 1 99420415 1 2 5
402397 1 99402397 1 2 1
436828 1 99436828 1 2 4
407809 1 99407809 1 2 5
409892 1 99409892 1 2 5
409115 1 99409115 1 2 2
414057 1 99414057 1 2 3
417157 1 99417157 1 2 4
408858 1 99408858 1 2 4
400683 1 99400683 1 2 4
427086 1 99427086 1 2 5
414792 1 99414792 1 2 3
403601 1 99403601 1 2 2
417142 1 99417142 1 2 5
423998 1 99423998 1 2 4
404043 1 99404043 1 2 3
427257 1 99427257 1 2 4
404290 1 99404290 1 2 4
431888 1 99431888 1 2 5
435135 1 99435135 1 2 4
433621 1 99433621 1 2 4
431258 1 99431258 1 2 3
424892 1 99424892 1 2 3
409548 1 99409548 1 2 1
415753 1 99415753 1 2 3
405845 1 99405845 1 2 3
435285 1 99435285 1 2 5
409898 1 99409898 1 2 1
424910 1 99424910 1 2 4
404565 1 99404565 1 2 4
435308 1 99435308 1 2 3
429983 1 99429983 1 2 4
413589 1 99413589 1 2 1
435787 1 99435787 1 2 3
434311 1 99434311 1 2 5
404387 1 99404387 1 2 1
423083 1 99423083 1 2 5
411202 1 99411202 1 2 4
412496 1 99412496 1 2 4
426793 1 99426793 1 2 5
432893 1 99432893 1 2 3
430335 1 99430335 1 2 4
420373 1 99420373 1 2 3
400626 1 99400626 1 2 1
402472 1 99402472 1 2 4
433283 1 99433283 1 2 3
405384 1 99405384 1 2 1
404119 1 99404119 1 2 4
415630 1 99415630 1 2 1
410473 1 99410473 1 2 5
428772 1 99428772 1 2 4
400864 1 99400864 1 2 4
415871 1 99415871 1 2 1
432034 1 99432034 1 2 3
423669 1 99423669 1 2 3
414690 1 99414690 1 2 1
406605 1 99406605 1 2 1
405494 1 99405494 1 2 1
436081 1 99436081 1 2 2
413473 1 99413473 1 2 4
436404 1 99436404 1 2 4
423300 1 99423300 1 2 5
428388 1 99428388 1 2 5
407911 1 99407911 1 2 1
404878 1 99404878 1 2 1
420918 1 99420918 1 2 5
407932 1 99407932 1 2 4
430705 1 99430705 1 2 5
421250 1 99421250 1 2 5
436503 1 99436503 1 2 5
423618 1 99423618 1 2 3
419214 1 99419214 1 2 4
429576 1 99429576 1 2 4
416616 1 99416616 1 2 3
407540 1 99407540 1 2 3
420223 1 99420223 1 2 4
413530 1 99413530 1 2 5
400060 1 99400060 1 2 1
430632 1 99430632 1 2 4
430807 1 99430807 1 2 3
404022 1 99404022 1 2 3
403013 1 99403013 1 2 4
415688 1 99415688 1 2 3
423019 1 99423019 1 2 5
410916 1 99410916 1 2 5
417714 1 99417714 1 2 4
431135 1 99431135 1 2 4
419460 1 99419460 1 2 4
400746 1 99400746 1 2 2
413149 1 99413149 1 2 5
412887 1 99412887 1 2 1
404320 1 99404320 1 2 5
416132 1 99416132 1 2 5
426073 1 99426073 1 2 4
408203 1 99408203 1 2 1
408035 1 99408035 1 2 5
424102 1 99424102 1 2 5
400233 1 99400233 1 2 3
400263 1 99400263 1 2 3
430202 1 99430202 1 2 5
431352 1 99431352 1 2 2
410363 1 99410363 1 2 1
400833 1 99400833 1 2 2
410331 1 99410331 1 2 1
430499 1 99430499 1 2 5
411636 1 99411636 1 2 5
436971 1 99436971 1 2 4
430490 1 99430490 1 2 4
409153 1 99409153 1 2 4
405525 1 99405525 1 2 5
418783 1 99418783 1 2 5
425255 1 99425255 1 2 4
429082 1 99429082 1 2 5
429232 1 99429232 1 2 4
423074 1 99423074 1 2 5
429903 1 99429903 1 2 5
403857 1 99403857 1 2 1
408699 1 99408699 1 2 4
428887 1 99428887 1 2 4
428465 1 99428465 1 2 3
401177 1 99401177 1 2 3
413698 1 99413698 1 2 4
424818 1 99424818 1 2 5
421148 1 99421148 1 2 5
422964 1 99422964 1 2 4
420238 1 99420238 1 2 5
422007 1 99422007 1 2 4
425474 1 99425474 1 2 5
403583 1 99403583 1 2 2
406773 1 99406773 1 2 5
418652 1 99418652 1 2 2
407488 1 99407488 1 2 1
424603 1 99424603 1 2 4
405606 1 99405606 1 2 4
401374 1 99401374 1 2 3
419268 1 99419268 1 2 5
435256 1 99435256 1 2 4
411809 1 99411809 1 2 3
405217 1 99405217 1 2 3
426162 1 99426162 1 2 5
426871 1 99426871 1 2 4
400907 1 99400907 1 2 3
420858 1 99420858 1 2 4
426232 1 99426232 1 2 5
436915 1 99436915 1 2 5
416602 1 99416602 1 2 5
415914 1 99415914 1 2 5
423191 1 99423191 1 2 5
427957 1 99427957 1 2 4
434741 1 99434741 1 2 5
406324 1 99406324 1 2 4
414218 1 99414218 1 2 3
408145 1 99408145 1 2 4
403396 1 99403396 1 2 3
431434 1 99431434 1 2 5
412126 1 99412126 1 2 3
416669 1 99416669 1 2 3
401440 1 99401440 1 2 1
401817 1 99401817 1 2 5
423806 1 99423806 1 2 3
424650 1 99424650 1 2 4
419251 1 99419251 1 2 5
436814 1 99436814 1 2 3
434542 1 99434542 1 2 3
400901 1 99400901 1 2 1
426416 1 99426416 1 2 4
421375 1 99421375 1 2 5
411736 1 99411736 1 2 4
431214 1 99431214 1 2 3
435583 1 99435583 1 2 5
431437 1 99431437 1 2 4
400475 1 99400475 1 2 3
426380 1 99426380 1 2 5
419566 1 99419566 1 2 5
409199 1 99409199 1 2 3
414650 1 99414650 1 2 1
429118 1 99429118 1 2 5
432793 1 99432793 1 2 5
424257 1 99424257 1 2 5
411159 1 99411159 1 2 4
425648 1 99425648 1 2 4
409959 1 99409959 1 2 1
402105 1 99402105 1 2 4
422829 1 99422829 1 2 5
406409 1 99406409 1 2 4
413763 1 99413763 1 2 1
410320 1 99410320 1 2 4
422375 1 99422375 1 2 5
428442 1 99428442 1 2 5
416414 1 99416414 1 2 5
417857 1 99417857 1 2 5
426075 1 99426075 1 2 3
431012 1 99431012 1 2 4
423349 1 99423349 1 2 5
415722 1 99415722 1 2 5
418727 1 99418727 1 2 4
419928 1 99419928 1 2 4
420504 1 99420504 1 2 5
421525 1 99421525 1 2 5
420917 1 99420917 1 2 3
424001 1 99424001 1 2 5
408390 1 99408390 1 2 1
430231 1 99430231 1 2 5
434573 1 99434573 1 2 3
408648 1 99408648 1 2 4
401811 1 99401811 1 2 4
423822 1 99423822 1 2 4
403856 1 99403856 1 2 3
413691 1 99413691 1 2 5
424144 1 99424144 1 2 5
420931 1 99420931 1 2 5
413044 1 99413044 1 2 1
433005 1 99433005 1 2 5
402393 1 99402393 1 2 5
402628 1 99402628 1 2 5
418244 1 99418244 1 2 5
422570 1 99422570 1 2 5
419597 1 99419597 1 2 4
436431 1 99436431 1 2 4
411570 1 99411570 1 2 4
423077 1 99423077 1 2 4
418254 1 99418254 1 2 4
416475 1 99416475 1 2 5
405880 1 99405880 1 2 1
432597 1 99432597 1 2 5
427620 1 99427620 1 2 4
407663 1 99407663 1 2 4
402658 1 99402658 1 2 1
411214 1 99411214 1 2 1
419836 1 99419836 1 2 5
428071 1 99428071 1 2 3
406361 1 99406361 1 2 3
417891 1 99417891 1 2 4
408300 1 99408300 1 2 3
421884 1 99421884 1 2 5
429553 1 99429553 1 2 5
434965 1 99434965 1 2 3
418347 1 99418347 1 2 4
404722 1 99404722 1 2 5
404846 1 99404846 1 2 1
422423 1 99422423 1 2 4
424620 1 99424620 1 2 4
412692 1 99412692 1 2 5
412270 1 99412270 1 2 1
401616 1 99401616 1 2 3
420522 1 99420522 1 2 4
421410 1 99421410 1 2 3
428004 1 99428004 1 2 5
428463 1 99428463 1 2 5
420129 1 99420129 1 2 3
414019 1 99414019 1 2 4
413046 1 99413046 1 2 1
415893 1 99415893 1 2 1
423254 1 99423254 1 2 5
406678 1 99406678 1 2 4
435072 1 99435072 1 2 4
415752 1 99415752 1 2 1
415280 1 99415280 1 2 5
420602 1 99420602 1 2 5
405883 1 99405883 1 2 3
421014 1 99421014 1 2 4
413858 1 99413858 1 2 5
425601 1 99425601 1 2 5
417359 1 99417359 1 2 4
411281 1 99411281 1 2 4
425992 1 99425992 1 2 5
435104 1 99435104 1 2 5
430558 1 99430558 1 2 3
409488 1 99409488 1 2 1
409706 1 99409706 1 2 5
413729 1 99413729 1 2 1
428346 1 99428346 1 2 4
412350 1 99412350 1 2 5
425230 1 99425230 1 2 4
427749 1 99427749 1 2 4
408513 1 99408513 1 2 4
408232 1 99408232 1 2 3
417398 1 99417398 1 2 2
417486 1 99417486 1 2 3
401322 1 99401322 1 2 4
426814 1 99426814 1 2 5
422279 1 99422279 1 2 5
411696 1 99411696 1 2 2
405653 1 99405653 1 2 5
410029 1 99410029 1 2 3
418015 1 99418015 1 2 5
417809 1 99417809 1 2 3
410177 1 99410177 1 2 5
427908 1 99427908 1 2 3
433353 1 99433353 1 2 4
407164 1 99407164 1 2 3
409372 1 99409372 1 2 4
422248 1 99422248 1 2 4
402263 1 99402263 1 2 1
409951 1 99409951 1 2 4
425381 1 99425381 1 2 4
404791 1 99404791 1 2 3
423106 1 99423106 1 2 5
411017 1 99411017 1 2 3
406144 1 99406144 1 2 1
421149 1 99421149 1 2 5
430087 1 99430087 1 2 4
416947 1 99416947 1 2 1
400338 1 99400338 1 2 3
416419 1 99416419 1 2 4
401652 1 99401652 1 2 4
400560 1 99400560 1 2 2
409306 1 99409306 1 2 1
413191 1 99413191 1 2 1
434943 1 99434943 1 2 4
415314 1 99415314 1 2 4
426321 1 99426321 1 2 4
407634 1 99407634 1 2 5
401058 1 99401058 1 2 1
415324 1 99415324 1 2 4
426156 1 99426156 1 2 3
412237 1 99412237 1 2 5
405019 1 99405019 1 2 3
407490 1 99407490 1 2 5
400058 1 99400058 1 2 2
421561 1 99421561 1 2 5
402685 1 99402685 1 2 4
415098 1 99415098 1 2 5
402571 1 99402571 1 2 5
429258 1 99429258 1 2 4
434471 1 99434471 1 2 3
411778 1 99411778 1 2 1
412196 1 99412196 1 2 1
418948 1 99418948 1 2 5
400268 1 99400268 1 2 5
423047 1 99423047 1 2 4
403303 1 99403303 1 2 5
414628 1 99414628 1 2 2
400398 1 99400398 1 2 3
406596 1 99406596 1 2 1
433660 1 99433660 1 2 4
418217 1 99418217 1 2 4
413683 1 99413683 1 2 1
425024 1 99425024 1 2 4
422992 1 99422992 1 2 5
426388 1 99426388 1 2 5
403782 1 99403782 1 2 5
429298 1 99429298 1 2 5
436617 1 99436617 1 2 4
420024 1 99420024 1 2 5
421380 1 99421380 1 2 3
417419 1 99417419 1 2 5
417625 1 99417625 1 2 5
432695 1 99432695 1 2 5
414058 1 99414058 1 2 4
402372 1 99402372 1 2 5
400504 1 99400504 1 2 5
422543 1 99422543 1 2 5
416729 1 99416729 1 2 5
429686 1 99429686 1 2 5
408604 1 99408604 1 2 1
404753 1 99404753 1 2 4
417989 1 99417989 1 2 5
427883 1 99427883 1 2 5
432668 1 99432668 1 2 5
427677 1 99427677 1 2 4
414272 1 99414272 1 2 5
415238 1 99415238 1 2 3
413215 1 99413215 1 2 4
434353 1 99434353 1 2 5
434108 1 99434108 1 2 3
406156 1 99406156 1 2 5
423205 1 99423205 1 2 4
434270 1 99434270 1 2 5
417456 1 99417456 1 2 2
423450 1 99423450 1 2 5
431011 1 99431011 1 2 4
427316 1 99427316 1 2 4
422250 1 99422250 1 2 3
400348 1 99400348 1 2 5
408520 1 99408520 1 2 5
416889 1 99416889 1 2 1
428758 1 99428758 1 2 4
426736 1 99426736 1 2 5
412010 1 99412010 1 2 3
412010 1 99412010 1 2 3
426394 1 99426394 1 2 3
422470 1 99422470 1 2 5
429165 1 99429165 1 2 5
414494 1 99414494 1 2 3
420942 1 99420942 1 2 4
421953 1 99421953 1 2 4
406819 1 99406819 1 2 4
425625 1 99425625 1 2 5
423154 1 99423154 1 2 5
407913 1 99407913 1 2 4
423985 1 99423985 1 2 4
411448 1 99411448 1 2 1
420243 1 99420243 1 2 1
432435 1 99432435 1 2 4
406462 1 99406462 1 2 5
408254 1 99408254 1 2 3
413970 1 99413970 1 2 2
426129 1 99426129 1 2 4
432587 1 99432587 1 2 2
421019 1 99421019 1 2 5
419575 1 99419575 1 2 5
431649 1 99431649 1 2 3
415602 1 99415602 1 2 1
411959 1 99411959 1 2 1
436367 1 99436367 1 2 2
422617 1 99422617 1 2 5
413308 1 99413308 1 2 3
422903 1 99422903 1 2 3
431696 1 99431696 1 2 5
425931 1 99425931 1 2 4
407300 1 99407300 1 2 3
409463 1 99409463 1 2 5
423334 1 99423334 1 2 5
411631 1 99411631 1 2 5
413338 1 99413338 1 2 1
412110 1 99412110 1 2 1
418434 1 99418434 1 2 4
428835 1 99428835 1 2 5
415234 1 99415234 1 2 1
418919 1 99418919 1 2 3
411595 1 99411595 1 2 5
418128 1 99418128 1 2 4
436947 1 99436947 1 2 5
419363 1 99419363 1 2 4
404789 1 99404789 1 2 5
412408 1 99412408 1 2 2
409377 1 99409377 1 2 5
413438 1 99413438 1 2 1
436621 1 99436621 1 2 3
411148 1 99411148 1 2 5
426526 1 99426526 1 2 3
437078 1 99437078 1 2 4
432436 1 99432436 1 2 3
427789 1 99427789 1 2 4
408134 1 99408134 1 2 4
436722 1 99436722 1 2 3
421382 1 99421382 1 2 5
423927 1 99423927 1 2 5
400301 1 99400301 1 2 5
431478 1 99431478 1 2 5
424541 1 99424541 1 2 5
409787 1 99409787 1 2 5
425419 1 99425419 1 2 5
422898 1 99422898 1 2 5
427016 1 99427016 1 2 4
404557 1 99404557 1 2 4
436343 1 99436343 1 2 5
416221 1 99416221 1 2 4
414464 1 99414464 1 2 1
416664 1 99416664 1 2 3
403507 1 99403507 1 2 1
431141 1 99431141 1 2 4
428593 1 99428593 1 2 3
418967 1 99418967 1 2 5
430538 1 99430538 1 2 3
404734 1 99404734 1 2 3
430109 1 99430109 1 2 5
401626 1 99401626 1 2 1
400009 1 99400009 1 2 3
401221 1 99401221 1 2 3
417440 1 99417440 1 2 5
405941 1 99405941 1 2 3
415438 1 99415438 1 2 5
421888 1 99421888 1 2 5
415141 1 99415141 1 2 2
424782 1 99424782 1 2 4
404018 1 99404018 1 2 1
416381 1 99416381 1 2 1
402089 1 99402089 1 2 1
413491 1 99413491 1 2 3
403555 1 99403555 1 2 4
407105 1 99407105 1 2 4
408349 1 99408349 1 2 5
404457 1 99404457 1 2 2
406158 1 99406158 1 2 3
430127 1 99430127 1 2 5
419003 1 99419003 1 2 4
436458 1 99436458 1 2 5
402973 1 99402973 1 2 5
410445 1 99410445 1 2 3
414912 1 99414912 1 2 5
422512 1 99422512 1 2 3
408193 1 99408193 1 2 4
424218 1 99424218 1 2 4
428007 1 99428007 1 2 4
435696 1 99435696 1 2 4
427158 1 99427158 1 2 5
415000 1 99415000 1 2 1
416669 1 99416669 1 2 4
406930 1 99406930 1 2 4
429809 1 99429809 1 2 5
431186 1 99431186 1 2 5
402618 1 99402618 1 2 1
411981 1 99411981 1 2 4
407537 1 99407537 1 2 1
426940 1 99426940 1 2 3
402090 1 99402090 1 2 5
415208 1 99415208 1 2 1
403753 1 99403753 1 2 5
428115 1 99428115 1 2 5
420132 1 99420132 1 2 5
414336 1 99414336 1 2 1
426147 1 99426147 1 2 5
417460 1 99417460 1 2 4
400615 1 99400615 1 2 5
417103 1 99417103 1 2 3
424014 1 99424014 1 2 5
437037 1 99437037 1 2 3
411254 1 99411254 1 2 3
409923 1 99409923 1 2 5
414018 1 99414018 1 2 4
402910 1 99402910 1 2 4
410368 1 99410368 1 2 3
427097 1 99427097 1 2 5
426570 1 99426570 1 2 4
405984 1 99405984 1 2 4
400248 1 99400248 1 2 1
418416 1 99418416 1 2 4
432190 1 99432190 1 2 5
409981 1 99409981 1 2 4
409197 1 99409197 1 2 4
424628 1 99424628 1 2 5
414062 1 99414062 1 2 4
402771 1 99402771 1 2 3
413927 1 99413927 1 2 2
417338 1 99417338 1 2 1
422237 1 99422237 1 2 4
420247 1 99420247 1 2 4
434838 1 99434838 1 2 5
405432 1 99405432 1 2 1
432133 1 99432133 1 2 3
420862 1 99420862 1 2 4
434398 1 99434398 1 2 5
428015 1 99428015 1 2 5
420770 1 99420770 1 2 5
400526 1 99400526 1 2 4
435873 1 99435873 1 2 5
415474 1 99415474 1 2 1
401897 1 99401897 1 2 4
408962 1 99408962 1 2 3
411716 1 99411716 1 2 5
410761 1 99410761 1 2 3
435980 1 99435980 1 2 5
425188 1 99425188 1 2 5
437280 1 99437280 1 2 4
431758 1 99431758 1 2 3
416299 1 99416299 1 2 5
431086 1 99431086 1 2 4
433415 1 99433415 1 2 2
416958 1 99416958 1 2 4
437113 1 99437113 1 2 3
427693 1 99427693 1 2 4
425075 1 99425075 1 2 5
419428 1 99419428 1 2 5
435797 1 99435797 1 2 4
425674 1 99425674 1 2 4
430914 1 99430914 1 2 3
406134 1 99406134 1 2 4
401134 1 99401134 1 2 1
432948 1 99432948 1 2 5
427026 1 99427026 1 2 5
431356 1 99431356 1 2 5
422429 1 99422429 1 2 5
428738 1 99428738 1 2 4
430019 1 99430019 1 2 4
432108 1 99432108 1 2 4
432362 1 99432362 1 2 4
400967 1 99400967 1 2 1
427767 1 99427767 1 2 4
405774 1 99405774 1 2 3
418285 1 99418285 1 2 5
413517 1 99413517 1 2 4
424392 1 99424392 1 2 4
413313 1 99413313 1 2 3
426207 1 99426207 1 2 4
425441 1 99425441 1 2 3
429068 1 99429068 1 2 5
427710 1 99427710 1 2 4
429996 1 99429996 1 2 5
427589 1 99427589 1 2 5
420266 1 99420266 1 2 5
431556 1 99431556 1 2 3
404534 1 99404534 1 2 1
400080 1 99400080 1 2 3
401122 1 99401122 1 2 5
404130 1 99404130 1 2 1
426267 1 99426267 1 2 4
425863 1 99425863 1 2 4
432338 1 99432338 1 2 5
410419 1 99410419 1 2 1
414720 1 99414720 1 2 4
403483 1 99403483 1 2 5
421423 1 99421423 1 2 5
407160 1 99407160 1 2 1
406125 1 99406125 1 2 4
426019 1 99426019 1 2 3
429800 1 99429800 1 2 4
431553 1 99431553 1 2 5
401894 1 99401894 1 2 5
432517 1 99432517 1 2 3
417064 1 99417064 1 2 5
435533 1 99435533 1 2 5
416516 1 99416516 1 2 4
432796 1 99432796 1 2 3
414347 1 99414347 1 2 5
412993 1 99412993 1 2 3
429833 1 99429833 1 2 3
417526 1 99417526 1 2 5
436341 1 99436341 1 2 3
434859 1 99434859 1 2 4
424300 1 99424300 1 2 4
411579 1 99411579 1 2 5
430763 1 99430763 1 2 4
416709 1 99416709 1 2 1
421957 1 99421957 1 2 5
424539 1 99424539 1 2 5
426105 1 99426105 1 2 4
422243 1 99422243 1 2 3
432344 1 99432344 1 2 4
403887 1 99403887 1 2 5
409119 1 99409119 1 2 5
422849 1 99422849 1 2 4
423003 1 99423003 1 2 4
412603 1 99412603 1 2 3
425801 1 99425801 1 2 5
416556 1 99416556 1 2 5
418566 1 99418566 1 2 4
424221 1 99424221 1 2 5
407369 1 99407369 1 2 5
401920 1 99401920 1 2 5
406742 1 99406742 1 2 5
406900 1 99406900 1 2 3
416368 1 99416368 1 2 5
425645 1 99425645 1 2 5
410501 1 99410501 1 2 4
409317 1 99409317 1 2 3
409490 1 99409490 1 2 2
409751 1 99409751 1 2 1
405341 1 99405341 1 2 3
411821 1 99411821 1 2 3
409245 1 99409245 1 2 5
426135 1 99426135 1 2 4
421772 1 99421772 1 2 5
415552 1 99415552 1 2 3
426455 1 99426455 1 2 5
407529 1 99407529 1 2 5
409793 1 99409793 1 2 3
403401 1 99403401 1 2 1
416891 1 99416891 1 2 3
404806 1 99404806 1 2 2
428006 1 99428006 1 2 4
408692 1 99408692 1 2 1
401812 1 99401812 1 2 5
423419 1 99423419 1 2 3
406672 1 99406672 1 2 4
421576 1 99421576 1 2 3
418814 1 99418814 1 2 5
420586 1 99420586 1 2 2
434211 1 99434211 1 2 5
423176 1 99423176 1 2 4
422086 1 99422086 1 2 5
426412 1 99426412 1 2 5
431713 1 99431713 1 2 3
416276 1 99416276 1 2 1
405940 1 99405940 1 2 1
409041 1 99409041 1 2 1
410258 1 99410258 1 2 4
434050 1 99434050 1 2 4
408378 1 99408378 1 2 3
431572 1 99431572 1 2 5
421582 1 99421582 1 2 4
427974 1 99427974 1 2 3
415827 1 99415827 1 2 3
410650 1 99410650 1 2 5
409023 1 99409023 1 2 3
429313 1 99429313 1 2 5
425062 1 99425062 1 2 4
432160 1 99432160 1 2 4
412431 1 99412431 1 2 1
428134 1 99428134 1 2 5
412459 1 99412459 1 2 5
425776 1 99425776 1 2 5
414761 1 99414761 1 2 3
432824 1 99432824 1 2 3
432652 1 99432652 1 2 3
408906 1 99408906 1 2 2
431469 1 99431469 1 2 5
425711 1 99425711 1 2 4
416050 1 99416050 1 2 3
418255 1 99418255 1 2 5
421325 1 99421325 1 2 5
437303 1 99437303 1 2 5
403062 1 99403062 1 2 3
412188 1 99412188 1 2 1
422672 1 99422672 1 2 4
431587 1 99431587 1 2 4
401839 1 99401839 1 2 1
404739 1 99404739 1 2 4
417252 1 99417252 1 2 4
424362 1 99424362 1 2 4
404931 1 99404931 1 2 4
416164 1 99416164 1 2 5
427184 1 99427184 1 2 4
403512 1 99403512 1 2 1
420799 1 99420799 1 2 4
427391 1 99427391 1 2 4
408848 1 99408848 1 2 1
434689 1 99434689 1 2 4
436890 1 99436890 1 2 4
422658 1 99422658 1 2 4
404448 1 99404448 1 2 4
411121 1 99411121 1 2 5
406568 1 99406568 1 2 4
402425 1 99402425 1 2 5
419681 1 99419681 1 2 5
426051 1 99426051 1 2 4
400037 1 99400037 1 2 3
411074 1 99411074 1 2 4
420369 1 99420369 1 2 3
403339 1 99403339 1 2 5
414176 1 99414176 1 2 4
423994 1 99423994 1 2 4
426549 1 99426549 1 2 5
435628 1 99435628 1 2 5
404383 1 99404383 1 2 4
432332 1 99432332 1 2 2
400326 1 99400326 1 2 1
415375 1 99415375 1 2 5
402174 1 99402174 1 2 4
435367 1 99435367 1 2 5
428841 1 99428841 1 2 5
423852 1 99423852 1 2 5
403886 1 99403886 1 2 4
412818 1 99412818 1 2 3
415410 1 99415410 1 2 4
401818 1 99401818 1 2 3
433457 1 99433457 1 2 3
409561 1 99409561 1 2 1
409829 1 99409829 1 2 4
422303 1 99422303 1 2 4
422507 1 99422507 1 2 2
430263 1 99430263 1 2 5
405758 1 99405758 1 2 3
437212 1 99437212 1 2 5
410731 1 99410731 1 2 5
415557 1 99415557 1 2 4
405148 1 99405148 1 2 4
417015 1 99417015 1 2 3
415282 1 99415282 1 2 3
407315 1 99407315 1 2 5
415338 1 99415338 1 2 3
414221 1 99414221 1 2 1
406518 1 99406518 1 2 1
419809 1 99419809 1 2 4
410447 1 99410447 1 2 5
404916 1 99404916 1 2 5
427574 1 99427574 1 2 3
432426 1 99432426 1 2 5
419576 1 99419576 1 2 4
431058 1 99431058 1 2 5
435585 1 99435585 1 2 4
423781 1 99423781 1 2 5
435183 1 99435183 1 2 4
423066 1 99423066 1 2 4
408806 1 99408806 1 2 4
401701 1 99401701 1 2 5
427568 1 99427568 1 2 5
413084 1 99413084 1 2 1
428087 1 99428087 1 2 4
414367 1 99414367 1 2 1
428584 1 99428584 1 2 4
408481 1 99408481 1 2 3
430295 1 99430295 1 2 4
420709 1 99420709 1 2 4
421688 1 99421688 1 2 4
422795 1 99422795 1 2 5
430956 1 99430956 1 2 5
435601 1 99435601 1 2 3
405299 1 99405299 1 2 3
410886 1 99410886 1 2 5
427993 1 99427993 1 2 5
406861 1 99406861 1 2 1
429257 1 99429257 1 2 5
424274 1 99424274 1 2 5
422436 1 99422436 1 2 5
422773 1 99422773 1 2 4
405697 1 99405697 1 2 1
400310 1 99400310 1 2 1
400420 1 99400420 1 2 1
422877 1 99422877 1 2 4
426274 1 99426274 1 2 5
422732 1 99422732 1 2 4
408593 1 99408593 1 2 3
409401 1 99409401 1 2 2
433397 1 99433397 1 2 4
435887 1 99435887 1 2 5
407064 1 99407064 1 2 5
409940 1 99409940 1 2 4
429678 1 99429678 1 2 4
409792 1 99409792 1 2 3
419097 1 99419097 1 2 5
424657 1 99424657 1 2 5
412980 1 99412980 1 2 5
429433 1 99429433 1 2 5
407981 1 99407981 1 2 4
407302 1 99407302 1 2 1
402915 1 99402915 1 2 5
413872 1 99413872 1 2 5
419984 1 99419984 1 2 3
405530 1 99405530 1 2 5
404987 1 99404987 1 2 1
425303 1 99425303 1 2 4
422341 1 99422341 1 2 5
403600 1 99403600 1 2 1
407130 1 99407130 1 2 2
420195 1 99420195 1 2 3
413317 1 99413317 1 2 5
414300 1 99414300 1 2 4
408516 1 99408516 1 2 1
408267 1 99408267 1 2 5
421171 1 99421171 1 2 5
403427 1 99403427 1 2 5
433407 1 99433407 1 2 3
426593 1 99426593 1 2 5
429731 1 99429731 1 2 5
400317 1 99400317 1 2 4
405588 1 99405588 1 2 3
429879 1 99429879 1 2 5
414676 1 99414676 1 2 5
425662 1 99425662 1 2 4
412727 1 99412727 1 2 1
422738 1 99422738 1 2 5
421311 1 99421311 1 2 3
406946 1 99406946 1 2 4
412105 1 99412105 1 2 5
413209 1 99413209 1 2 2
430797 1 99430797 1 2 5
409671 1 99409671 1 2 4
410626 1 99410626 1 2 1
421191 1 99421191 1 2 5
401070 1 99401070 1 2 1
427921 1 99427921 1 2 5
411304 1 99411304 1 2 4
421785 1 99421785 1 2 3
434933 1 99434933 1 2 3
420419 1 99420419 1 2 4
429221 1 99429221 1 2 5
415417 1 99415417 1 2 5
417217 1 99417217 1 2 5
436620 1 99436620 1 2 5
407717 1 99407717 1 2 1
401979 1 99401979 1 2 1
421303 1 99421303 1 2 5
401583 1 99401583 1 2 1
402198 1 99402198 1 2 1
411105 1 99411105 1 2 4
419195 1 99419195 1 2 5
406141 1 99406141 1 2 4
403047 1 99403047 1 2 4
418592 1 99418592 1 2 5
435612 1 99435612 1 2 3
415521 1 99415521 1 2 1
434475 1 99434475 1 2 4
423602 1 99423602 1 2 5
423602 1 99423602 1 2 4
418733 1 99418733 1 2 3
415797 1 99415797 1 2 3
436334 1 99436334 1 2 3
435246 1 99435246 1 2 5
424440 1 99424440 1 2 5
412926 1 99412926 1 2 1
425675 1 99425675 1 2 4
424150 1 99424150 1 2 5
417249 1 99417249 1 2 1
433105 1 99433105 1 2 5
414364 1 99414364 1 2 1
428494 1 99428494 1 2 4
415304 1 99415304 1 2 4
402429 1 99402429 1 2 5
434111 1 99434111 1 2 5
405889 1 99405889 1 2 5
423476 1 99423476 1 2 4
425564 1 99425564 1 2 3
401631 1 99401631 1 2 3
414226 1 99414226 1 2 1
423990 1 99423990 1 2 5
431551 1 99431551 1 2 5
428793 1 99428793 1 2 4
431273 1 99431273 1 2 4
432458 1 99432458 1 2 4
437213 1 99437213 1 2 5
405098 1 99405098 1 2 5
414867 1 99414867 1 2 5
429959 1 99429959 1 2 4
404416 1 99404416 1 2 4
409084 1 99409084 1 2 1
429194 1 99429194 1 2 3
409081 1 99409081 1 2 1
435691 1 99435691 1 2 4
406361 1 99406361 1 2 4
423472 1 99423472 1 2 5
408393 1 99408393 1 2 3
428746 1 99428746 1 2 4
413089 1 99413089 1 2 4
410918 1 99410918 1 2 1
414194 1 99414194 1 2 5
410549 1 99410549 1 2 5
403450 1 99403450 1 2 5
434363 1 99434363 1 2 3
427775 1 99427775 1 2 4
412027 1 99412027 1 2 5
421266 1 99421266 1 2 3
[truncated: 1,908,423 more chars]
