# Supplementary material for: Fast and near-optimal monitoring for healthcare acquired infection outbreaks
Source: PLoS Comput Biol. 2019 Sep 16;15(9):e1007284. doi: 10.1371/journal.pcbi.1007284 (PMC6762212; doi:10.1371/journal.pcbi.1007284)
Supplement: S1 Data — (ZIP) [file pcbi.1007284.s006.zip › MobilityLogs1/HAISE_Carilion_all_visits_day_0.txt]

#Person location Sublocation StartTime EndTime Type
400119 99400119 1001 0 20 1
400251 99400251 1001 0 20 1
400625 99400625 1001 0 20 1
400837 99400837 1001 0 20 1
401005 99401005 1001 0 20 1
400948 99400948 1001 0 20 1
401073 99401073 1001 0 20 1
401140 99401140 1001 0 20 1
401240 99401240 1001 0 20 1
401289 99401289 1001 0 20 1
401323 99401323 1001 86380 86390 1
401380 99401380 1001 0 20 1
401393 99401393 1001 86380 86390 1
401701 99401701 1001 86380 86390 1
401853 99401853 1001 86380 86390 1
401997 99401997 1001 0 20 1
402110 99402110 1001 0 20 1
402221 99402221 1001 0 20 1
402424 99402424 1001 0 20 1
402464 99402464 1001 0 20 1
402569 99402569 1001 0 20 1
402717 99402717 1001 0 20 1
402929 99402929 1001 86380 86390 1
403006 99403006 1001 86380 86390 1
403259 99403259 1001 86380 86390 1
403269 99403269 1001 0 20 1
403346 99403346 1001 0 20 1
403528 99403528 1001 0 20 1
403613 99403613 1001 0 20 1
403725 99403725 1001 0 20 1
403918 99403918 1001 0 20 1
403894 99403894 1001 0 20 1
404005 99404005 1001 86380 86390 1
404237 99404237 1001 86380 86390 1
404319 99404319 1001 0 20 1
404551 99404551 1001 86380 86390 1
404584 99404584 1001 86380 86390 1
404638 99404638 1001 86380 86390 1
404649 99404649 1001 86380 86390 1
404724 99404724 1001 0 20 1
404786 99404786 1001 0 20 1
404831 99404831 1001 0 20 1
404916 99404916 1001 86380 86390 1
405080 99405080 1001 86380 86390 1
405050 99405050 1001 0 20 1
405378 99405378 1001 86380 86390 1
405459 99405459 1001 0 20 1
405477 99405477 1001 86380 86390 1
405696 99405696 1001 0 20 1
406174 99406174 1001 0 20 1
406242 99406242 1001 86380 86390 1
406227 99406227 1001 86380 86390 1
406530 99406530 1001 86380 86390 1
406772 99406772 1001 0 20 1
407136 99407136 1001 86380 86390 1
407171 99407171 1001 86380 86390 1
407251 99407251 1001 86380 86390 1
407411 99407411 1001 86380 86390 1
407440 99407440 1001 0 20 1
407593 99407593 1001 86380 86390 1
407723 99407723 1001 86380 86390 1
407968 99407968 1001 0 20 1
408075 99408075 1001 86380 86390 1
408242 99408242 1001 0 20 1
408359 99408359 1001 0 20 1
408446 99408446 1001 86380 86390 1
408966 99408966 1001 86380 86390 1
409190 99409190 1001 86380 86390 1
409138 99409138 1001 0 20 1
409462 99409462 1001 0 20 1
409520 99409520 1001 0 20 1
409632 99409632 1001 86380 86390 1
409634 99409634 1001 0 20 1
409690 99409690 1001 86380 86390 1
409802 99409802 1001 86380 86390 1
409931 99409931 1001 0 20 1
409954 99409954 1001 0 20 1
409940 99409940 1001 0 20 1
410103 99410103 1001 86380 86390 1
410093 99410093 1001 86380 86390 1
410134 99410134 1001 0 20 1
410247 99410247 1001 0 20 1
410274 99410274 1001 0 20 1
410304 99410304 1001 86380 86390 1
410457 99410457 1001 86380 86390 1
410484 99410484 1001 0 20 1
410608 99410608 1001 0 20 1
410653 99410653 1001 0 20 1
410725 99410725 1001 0 20 1
410782 99410782 1001 86380 86390 1
410785 99410785 1001 86380 86390 1
410872 99410872 1001 86380 86390 1
411004 99411004 1001 86380 86390 1
410998 99410998 1001 86380 86390 1
411121 99411121 1001 0 20 1
411468 99411468 1001 0 20 1
411528 99411528 1001 0 20 1
411717 99411717 1001 86380 86390 1
411823 99411823 1001 0 20 1
412065 99412065 1001 86380 86390 1
412221 99412221 1001 86380 86390 1
413568 99413568 1001 86380 86390 1
413015 99413015 1001 0 20 1
413038 99413038 1001 86380 86390 1
413052 99413052 1001 86380 86390 1
412511 99412511 1001 0 20 1
412810 99412810 1001 0 20 1
412638 99412638 1001 0 20 1
414022 99414022 1001 0 20 1
414983 99414983 1001 86380 86390 1
414781 99414781 1001 86380 86390 1
414550 99414550 1001 0 20 1
414838 99414838 1001 0 20 1
414529 99414529 1001 86380 86390 1
414138 99414138 1001 0 20 1
414317 99414317 1001 86380 86390 1
414452 99414452 1001 86380 86390 1
414366 99414366 1001 0 20 1
414436 99414436 1001 86380 86390 1
414188 99414188 1001 86380 86390 1
414344 99414344 1001 0 20 1
414284 99414284 1001 86380 86390 1
414137 99414137 1001 0 20 1
416766 99416766 1001 86380 86390 1
416822 99416822 1001 0 20 1
416320 99416320 1001 86380 86390 1
416551 99416551 1001 0 20 1
416531 99416531 1001 0 20 1
415876 99415876 1001 0 20 1
417111 99417111 1001 86380 86390 1
417425 99417425 1001 86380 86390 1
417541 99417541 1001 0 20 1
418599 99418599 1001 0 20 1
418655 99418655 1001 0 20 1
418565 99418565 1001 0 20 1
418412 99418412 1001 0 20 1
417704 99417704 1001 0 20 1
418827 99418827 1001 86380 86390 1
418989 99418989 1001 0 20 1
420308 99420308 1001 0 20 1
420343 99420343 1001 0 20 1
420004 99420004 1001 86380 86390 1
419748 99419748 1001 86380 86390 1
419749 99419749 1001 0 20 1
419923 99419923 1001 0 20 1
419497 99419497 1001 86380 86390 1
419502 99419502 1001 0 20 1
420607 99420607 1001 0 20 1
421900 99421900 1001 86380 86390 1
421984 99421984 1001 0 20 1
421735 99421735 1001 0 20 1
421550 99421550 1001 86380 86390 1
421325 99421325 1001 86380 86390 1
421408 99421408 1001 86380 86390 1
421447 99421447 1001 0 20 1
421492 99421492 1001 86380 86390 1
421097 99421097 1001 0 20 1
421171 99421171 1001 86380 86390 1
422194 99422194 1001 0 20 1
422143 99422143 1001 0 20 1
422498 99422498 1001 0 20 1
423379 99423379 1001 86380 86390 1
423345 99423345 1001 86380 86390 1
423523 99423523 1001 86380 86390 1
423719 99423719 1001 0 20 1
423596 99423596 1001 0 20 1
423286 99423286 1001 86380 86390 1
423169 99423169 1001 86380 86390 1
422958 99422958 1001 0 20 1
422960 99422960 1001 0 20 1
422940 99422940 1001 0 20 1
422810 99422810 1001 0 20 1
422859 99422859 1001 86380 86390 1
422711 99422711 1001 0 20 1
422937 99422937 1001 0 20 1
422648 99422648 1001 0 20 1
422677 99422677 1001 0 20 1
424038 99424038 1001 0 20 1
423869 99423869 1001 0 20 1
424058 99424058 1001 86380 86390 1
425029 99425029 1001 86380 86390 1
425238 99425238 1001 86380 86390 1
425101 99425101 1001 0 20 1
424716 99424716 1001 86380 86390 1
424726 99424726 1001 0 20 1
424974 99424974 1001 86380 86390 1
424796 99424796 1001 0 20 1
424251 99424251 1001 86380 86390 1
424327 99424327 1001 86380 86390 1
425792 99425792 1001 0 20 1
427016 99427016 1001 0 20 1
427080 99427080 1001 86380 86390 1
426663 99426663 1001 86380 86390 1
426316 99426316 1001 86380 86390 1
427482 99427482 1001 86380 86390 1
427483 99427483 1001 0 20 1
427401 99427401 1001 0 20 1
428697 99428697 1001 0 20 1
428511 99428511 1001 86380 86390 1
427949 99427949 1001 0 20 1
427838 99427838 1001 86380 86390 1
427571 99427571 1001 86380 86390 1
428763 99428763 1001 0 20 1
428841 99428841 1001 86380 86390 1
428792 99428792 1001 0 20 1
429079 99429079 1001 86380 86390 1
429158 99429158 1001 86380 86390 1
430192 99430192 1001 86380 86390 1
430319 99430319 1001 0 20 1
429465 99429465 1001 86380 86390 1
429396 99429396 1001 86380 86390 1
430549 99430549 1001 0 20 1
430425 99430425 1001 86380 86390 1
430489 99430489 1001 0 20 1
430464 99430464 1001 86380 86390 1
430785 99430785 1001 0 20 1
431868 99431868 1001 0 20 1
431658 99431658 1001 86380 86390 1
431584 99431584 1001 0 20 1
431503 99431503 1001 86380 86390 1
431434 99431434 1001 86380 86390 1
431389 99431389 1001 86380 86390 1
431545 99431545 1001 86380 86390 1
430891 99430891 1001 0 20 1
431062 99431062 1001 86380 86390 1
432268 99432268 1001 86380 86390 1
432274 99432274 1001 86380 86390 1
432210 99432210 1001 86380 86390 1
432277 99432277 1001 86380 86390 1
433525 99433525 1001 86380 86390 1
433600 99433600 1001 0 20 1
433081 99433081 1001 86380 86390 1
433304 99433304 1001 86380 86390 1
433153 99433153 1001 0 20 1
432626 99432626 1001 86380 86390 1
432492 99432492 1001 86380 86390 1
432630 99432630 1001 0 20 1
432645 99432645 1001 0 20 1
433779 99433779 1001 86380 86390 1
433786 99433786 1001 0 20 1
434066 99434066 1001 0 20 1
433865 99433865 1001 86380 86390 1
433841 99433841 1001 86380 86390 1
433991 99433991 1001 86380 86390 1
435243 99435243 1001 86380 86390 1
435101 99435101 1001 86380 86390 1
434664 99434664 1001 86380 86390 1
434352 99434352 1001 0 20 1
435479 99435479 1001 86380 86390 1
435721 99435721 1001 86380 86390 1
435450 99435450 1001 0 20 1
435479 99435479 1001 0 20 1
436853 99436853 1001 86380 86390 1
436895 99436895 1001 0 20 1
436964 99436964 1001 0 20 1
437032 99437032 1001 86380 86390 1
436821 99436821 1001 86380 86390 1
437016 99437016 1001 0 20 1
436345 99436345 1001 86380 86390 1
436573 99436573 1001 86380 86390 1
436358 99436358 1001 86380 86390 1
435989 99435989 1001 0 20 1
300081 99300081 1001 0 20 1
300070 99300070 1001 0 20 1
300092 99300092 1001 0 20 1
300701 99300701 1001 0 20 1
300593 99300593 1001 0 20 1
300706 99300706 1001 86380 86390 1
300708 99300708 1001 0 20 1
300663 99300663 1001 0 20 1
300342 99300342 1001 0 20 1
300394 99300394 1001 0 20 1
300386 99300386 1001 0 20 1
300506 99300506 1001 0 20 1
300229 99300229 1001 0 20 1
300297 99300297 1001 0 20 1
300287 99300287 1001 0 20 1
300300 99300300 1001 0 20 1
300108 99300108 1001 86380 86390 1
300872 99300872 1001 0 20 1
300763 99300763 1001 0 20 1
300893 99300893 1001 0 20 1
301477 99301477 1001 86380 86390 1
301517 99301517 1001 0 20 1
301460 99301460 1001 0 20 1
301360 99301360 1001 0 20 1
301490 99301490 1001 0 20 1
301141 99301141 1001 0 20 1
300947 99300947 1001 0 20 1
301040 99301040 1001 86380 86390 1
301054 99301054 1001 86380 86390 1
301011 99301011 1001 0 20 1
300935 99300935 1001 0 20 1
301592 99301592 1001 86380 86390 1
301711 99301711 1001 86380 86390 1
301655 99301655 1001 0 20 1
302230 99302230 1001 86380 86390 1
302118 99302118 1001 86380 86390 1
302016 99302016 1001 86380 86390 1
302045 99302045 1001 0 20 1
302097 99302097 1001 0 20 1
301825 99301825 1001 86380 86390 1
301943 99301943 1001 0 20 1
301858 99301858 1001 86380 86390 1
303054 99303054 1001 0 20 1
303028 99303028 1001 86380 86390 1
303051 99303051 1001 86380 86390 1
303117 99303117 1001 0 20 1
302819 99302819 1001 86380 86390 1
302848 99302848 1001 86380 86390 1
302900 99302900 1001 86380 86390 1
302842 99302842 1001 0 20 1
302998 99302998 1001 86380 86390 1
302948 99302948 1001 86380 86390 1
302755 99302755 1001 86380 86390 1
302730 99302730 1001 86380 86390 1
302757 99302757 1001 86380 86390 1
302776 99302776 1001 0 20 1
302777 99302777 1001 86380 86390 1
303347 99303347 1001 0 20 1
303219 99303219 1001 0 20 1
303272 99303272 1001 0 20 1
303275 99303275 1001 86380 86390 1
303265 99303265 1001 86380 86390 1
304032 99304032 1001 86380 86390 1
303945 99303945 1001 86380 86390 1
303888 99303888 1001 86380 86390 1
303852 99303852 1001 0 20 1
303877 99303877 1001 86380 86390 1
303653 99303653 1001 86380 86390 1
303719 99303719 1001 0 20 1
303694 99303694 1001 86380 86390 1
303826 99303826 1001 86380 86390 1
303584 99303584 1001 86380 86390 1
303433 99303433 1001 0 20 1
303602 99303602 1001 86380 86390 1
303526 99303526 1001 86380 86390 1
303436 99303436 1001 86380 86390 1
304134 99304134 1001 0 20 1
304213 99304213 1001 0 20 1
304226 99304226 1001 0 20 1
304209 99304209 1001 0 20 1
304694 99304694 1001 86380 86390 1
304835 99304835 1001 0 20 1
304527 99304527 1001 86380 86390 1
304464 99304464 1001 0 20 1
304594 99304594 1001 86380 86390 1
304455 99304455 1001 86380 86390 1
304892 99304892 1001 86380 86390 1
304957 99304957 1001 86380 86390 1
305534 99305534 1001 86380 86390 1
305671 99305671 1001 0 20 1
305489 99305489 1001 86380 86390 1
305502 99305502 1001 0 20 1
305375 99305375 1001 86380 86390 1
305468 99305468 1001 86380 86390 1
305289 99305289 1001 0 20 1
305471 99305471 1001 86380 86390 1
305279 99305279 1001 86380 86390 1
305198 99305198 1001 0 20 1
305269 99305269 1001 0 20 1
500016 99500016 1001 0 20 1
500161 99500161 1001 0 20 1
500637 99500637 1001 0 20 1
500755 99500755 1001 0 20 1
500680 99500680 1001 0 20 1
500708 99500708 1001 86380 86390 1
500670 99500670 1001 86380 86390 1
500466 99500466 1001 86380 86390 1
500494 99500494 1001 0 20 1
500417 99500417 1001 0 20 1
500418 99500418 1001 0 20 1
500600 99500600 1001 0 20 1
500313 99500313 1001 86380 86390 1
500303 99500303 1001 0 20 1
500871 99500871 1001 0 20 1
501638 99501638 1001 0 20 1
501568 99501568 1001 0 20 1
501584 99501584 1001 0 20 1
501546 99501546 1001 0 20 1
501345 99501345 1001 86380 86390 1
501232 99501232 1001 86380 86390 1
501245 99501245 1001 86380 86390 1
501417 99501417 1001 86380 86390 1
501122 99501122 1001 0 20 1
501060 99501060 1001 0 20 1
501055 99501055 1001 86380 86390 1
501716 99501716 1001 86380 86390 1
501783 99501783 1001 0 20 1
501785 99501785 1001 86380 86390 1
501661 99501661 1001 86380 86390 1
502349 99502349 1001 86380 86390 1
502279 99502279 1001 86380 86390 1
502372 99502372 1001 86380 86390 1
502080 99502080 1001 86380 86390 1
502068 99502068 1001 86380 86390 1
502205 99502205 1001 0 20 1
502128 99502128 1001 86380 86390 1
501923 99501923 1001 86380 86390 1
501995 99501995 1001 0 20 1
501879 99501879 1001 86380 86390 1
502479 99502479 1001 86380 86390 1
503291 99503291 1001 0 20 1
503203 99503203 1001 86380 86390 1
503097 99503097 1001 86380 86390 1
503008 99503008 1001 86380 86390 1
503059 99503059 1001 0 20 1
503071 99503071 1001 86380 86390 1
502776 99502776 1001 86380 86390 1
502754 99502754 1001 0 20 1
502858 99502858 1001 0 20 1
502794 99502794 1001 86380 86390 1
503431 99503431 1001 86380 86390 1
503496 99503496 1001 86380 86390 1
503390 99503390 1001 0 20 1
503351 99503351 1001 86380 86390 1
503340 99503340 1001 0 20 1
503954 99503954 1001 86380 86390 1
504036 99504036 1001 0 20 1
503822 99503822 1001 86380 86390 1
503758 99503758 1001 86380 86390 1
503893 99503893 1001 0 20 1
503831 99503831 1001 0 20 1
503753 99503753 1001 86380 86390 1
503627 99503627 1001 86380 86390 1
503539 99503539 1001 0 20 1
503558 99503558 1001 86380 86390 1
504181 99504181 1001 0 20 1
504263 99504263 1001 0 20 1
504301 99504301 1001 86380 86390 1
504163 99504163 1001 86380 86390 1
504279 99504279 1001 86380 86390 1
504124 99504124 1001 86380 86390 1
504881 99504881 1001 86380 86390 1
504795 99504795 1001 86380 86390 1
504836 99504836 1001 0 20 1
504707 99504707 1001 86380 86390 1
504335 99504335 1001 86380 86390 1
504378 99504378 1001 86380 86390 1
504474 99504474 1001 0 20 1
504437 99504437 1001 86380 86390 1
504504 99504504 1001 0 20 1
504324 99504324 1001 0 20 1
504945 99504945 1001 0 20 1
504984 99504984 1001 86380 86390 1
505050 99505050 1001 86380 86390 1
505052 99505052 1001 0 20 1
505617 99505617 1001 86380 86390 1
505740 99505740 1001 0 20 1
505582 99505582 1001 0 20 1
505572 99505572 1001 0 20 1
505715 99505715 1001 0 20 1
505530 99505530 1001 0 20 1
505480 99505480 1001 0 20 1
505469 99505469 1001 0 20 1
505189 99505189 1001 0 20 1
505284 99505284 1001 86380 86390 1
505310 99505310 1001 86380 86390 1
505311 99505311 1001 86380 86390 1
505184 99505184 1001 0 20 1
505966 99505966 1001 86380 86390 1
505863 99505863 1001 86380 86390 1
505932 99505932 1001 86380 86390 1
506521 99506521 1001 0 20 1
506473 99506473 1001 86380 86390 1
506550 99506550 1001 86380 86390 1
506573 99506573 1001 0 20 1
506441 99506441 1001 0 20 1
506201 99506201 1001 86380 86390 1
506144 99506144 1001 0 20 1
505988 99505988 1001 0 20 1
506015 99506015 1001 0 20 1
506071 99506071 1001 86380 86390 1
506065 99506065 1001 0 20 1
507371 99507371 1001 86380 86390 1
507283 99507283 1001 0 20 1
507361 99507361 1001 86380 86390 1
507233 99507233 1001 86380 86390 1
507397 99507397 1001 0 20 1
507331 99507331 1001 0 20 1
507116 99507116 1001 86380 86390 1
507039 99507039 1001 86380 86390 1
507157 99507157 1001 0 20 1
506816 99506816 1001 86380 86390 1
506807 99506807 1001 86380 86390 1
507473 99507473 1001 86380 86390 1
507577 99507577 1001 86380 86390 1
507500 99507500 1001 86380 86390 1
507491 99507491 1001 86380 86390 1
507467 99507467 1001 86380 86390 1
507521 99507521 1001 0 20 1
508084 99508084 1001 0 20 1
508123 99508123 1001 86380 86390 1
507931 99507931 1001 86380 86390 1
508038 99508038 1001 86380 86390 1
507765 99507765 1001 86380 86390 1
507638 99507638 1001 86380 86390 1
508306 99508306 1001 0 20 1
508923 99508923 1001 0 20 1
509029 99509029 1001 86380 86390 1
508980 99508980 1001 0 20 1
508671 99508671 1001 86380 86390 1
509216 99509216 1001 86380 86390 1
509141 99509141 1001 0 20 1
509079 99509079 1001 0 20 1
509186 99509186 1001 86380 86390 1
509698 99509698 1001 86380 86390 1
509840 99509840 1001 86380 86390 1
509752 99509752 1001 86380 86390 1
509767 99509767 1001 0 20 1
509696 99509696 1001 0 20 1
509684 99509684 1001 0 20 1
509659 99509659 1001 0 20 1
509609 99509609 1001 86380 86390 1
509689 99509689 1001 86380 86390 1
509626 99509626 1001 86380 86390 1
509482 99509482 1001 86380 86390 1
509972 99509972 1001 86380 86390 1
510586 99510586 1001 86380 86390 1
510530 99510530 1001 86380 86390 1
510430 99510430 1001 86380 86390 1
510425 99510425 1001 86380 86390 1
510202 99510202 1001 0 20 1
510268 99510268 1001 86380 86390 1
510114 99510114 1001 0 20 1
510231 99510231 1001 86380 86390 1
510219 99510219 1001 0 20 1
510842 99510842 1001 86380 86390 1
510920 99510920 1001 86380 86390 1
511476 99511476 1001 86380 86390 1
511522 99511522 1001 86380 86390 1
511403 99511403 1001 86380 86390 1
511366 99511366 1001 0 20 1
511461 99511461 1001 0 20 1
511282 99511282 1001 86380 86390 1
511314 99511314 1001 86380 86390 1
511212 99511212 1001 0 20 1
511035 99511035 1001 86380 86390 1
511012 99511012 1001 0 20 1
511015 99511015 1001 86380 86390 1
511119 99511119 1001 0 20 1
511030 99511030 1001 0 20 1
511045 99511045 1001 0 20 1
511071 99511071 1001 0 20 1
510996 99510996 1001 0 20 1
511562 99511562 1001 86380 86390 1
511683 99511683 1001 0 20 1
511579 99511579 1001 86380 86390 1
511620 99511620 1001 0 20 1
511626 99511626 1001 0 20 1
512355 99512355 1001 0 20 1
512335 99512335 1001 0 20 1
512222 99512222 1001 86380 86390 1
511991 99511991 1001 86380 86390 1
512066 99512066 1001 0 20 1
512157 99512157 1001 86380 86390 1
511900 99511900 1001 86380 86390 1
511939 99511939 1001 86380 86390 1
511839 99511839 1001 0 20 1
511800 99511800 1001 86380 86390 1
511790 99511790 1001 0 20 1
511803 99511803 1001 0 20 1
511868 99511868 1001 0 20 1
511894 99511894 1001 86380 86390 1
511883 99511883 1001 86380 86390 1
512470 99512470 1001 0 20 1
512460 99512460 1001 0 20 1
512435 99512435 1001 0 20 1
512527 99512527 1001 86380 86390 1
513088 99513088 1001 86380 86390 1
512821 99512821 1001 86380 86390 1
512950 99512950 1001 86380 86390 1
512918 99512918 1001 0 20 1
512971 99512971 1001 0 20 1
512932 99512932 1001 86380 86390 1
512717 99512717 1001 0 20 1
512617 99512617 1001 0 20 1
513214 99513214 1001 86380 86390 1
513287 99513287 1001 86380 86390 1
513857 99513857 1001 0 20 1
513844 99513844 1001 86380 86390 1
513926 99513926 1001 0 20 1
513648 99513648 1001 0 20 1
513674 99513674 1001 86380 86390 1
513741 99513741 1001 0 20 1
513625 99513625 1001 0 20 1
513732 99513732 1001 0 20 1
513667 99513667 1001 86380 86390 1
513555 99513555 1001 86380 86390 1
513613 99513613 1001 0 20 1
513563 99513563 1001 86380 86390 1
514103 99514103 1001 0 20 1
514066 99514066 1001 0 20 1
514731 99514731 1001 86380 86390 1
514758 99514758 1001 0 20 1
514460 99514460 1001 0 20 1
514420 99514420 1001 86380 86390 1
514321 99514321 1001 0 20 1
514400 99514400 1001 86380 86390 1
515315 99515315 1001 86380 86390 1
515075 99515075 1001 86380 86390 1
515163 99515163 1001 0 20 1
515242 99515242 1001 0 20 1
515784 99515784 1001 86380 86390 1
515725 99515725 1001 86380 86390 1
516449 99516449 1001 0 20 1
516410 99516410 1001 86380 86390 1
516467 99516467 1001 86380 86390 1
516458 99516458 1001 0 20 1
516295 99516295 1001 0 20 1
516194 99516194 1001 0 20 1
516247 99516247 1001 86380 86390 1
516250 99516250 1001 86380 86390 1
516187 99516187 1001 0 20 1
516604 99516604 1001 0 20 1
516556 99516556 1001 86380 86390 1
517302 99517302 1001 86380 86390 1
517171 99517171 1001 86380 86390 1
517227 99517227 1001 86380 86390 1
517294 99517294 1001 86380 86390 1
517328 99517328 1001 0 20 1
517271 99517271 1001 0 20 1
516930 99516930 1001 0 20 1
516944 99516944 1001 86380 86390 1
516755 99516755 1001 0 20 1
516827 99516827 1001 0 20 1
516865 99516865 1001 86380 86390 1
516882 99516882 1001 0 20 1
517528 99517528 1001 0 20 1
517417 99517417 1001 0 20 1
518140 99518140 1001 86380 86390 1
517965 99517965 1001 86380 86390 1
517738 99517738 1001 0 20 1
517599 99517599 1001 0 20 1
517747 99517747 1001 86380 86390 1
518225 99518225 1001 86380 86390 1
518190 99518190 1001 86380 86390 1
518221 99518221 1001 86380 86390 1
518846 99518846 1001 86380 86390 1
518785 99518785 1001 0 20 1
518933 99518933 1001 0 20 1
518688 99518688 1001 86380 86390 1
518447 99518447 1001 0 20 1
518374 99518374 1001 86380 86390 1
518518 99518518 1001 86380 86390 1
519183 99519183 1001 0 20 1
519111 99519111 1001 86380 86390 1
519737 99519737 1001 86380 86390 1
519751 99519751 1001 86380 86390 1
519687 99519687 1001 86380 86390 1
519611 99519611 1001 86380 86390 1
519792 99519792 1001 86380 86390 1
519746 99519746 1001 0 20 1
519807 99519807 1001 0 20 1
519761 99519761 1001 86380 86390 1
519492 99519492 1001 0 20 1
519521 99519521 1001 86380 86390 1
519475 99519475 1001 86380 86390 1
519515 99519515 1001 86380 86390 1
519867 99519867 1001 86380 86390 1
519882 99519882 1001 86380 86390 1
519831 99519831 1001 86380 86390 1
520630 99520630 1001 86380 86390 1
520318 99520318 1001 0 20 1
520435 99520435 1001 0 20 1
520177 99520177 1001 0 20 1
520026 99520026 1001 86380 86390 1
520079 99520079 1001 86380 86390 1
520041 99520041 1001 86380 86390 1
520835 99520835 1001 0 20 1
520653 99520653 1001 86380 86390 1
520810 99520810 1001 0 20 1
520714 99520714 1001 0 20 1
520766 99520766 1001 0 20 1
521384 99521384 1001 0 20 1
521323 99521323 1001 0 20 1
521211 99521211 1001 0 20 1
521160 99521160 1001 86380 86390 1
521254 99521254 1001 0 20 1
521230 99521230 1001 0 20 1
521245 99521245 1001 86380 86390 1
521538 99521538 1001 0 20 1
522293 99522293 1001 0 20 1
522261 99522261 1001 86380 86390 1
522270 99522270 1001 0 20 1
522182 99522182 1001 86380 86390 1
522197 99522197 1001 0 20 1
521713 99521713 1001 86380 86390 1
521675 99521675 1001 86380 86390 1
522474 99522474 1001 86380 86390 1
522397 99522397 1001 86380 86390 1
522351 99522351 1001 0 20 1
522378 99522378 1001 0 20 1
522326 99522326 1001 86380 86390 1
523100 99523100 1001 86380 86390 1
522934 99522934 1001 0 20 1
522852 99522852 1001 0 20 1
522815 99522815 1001 86380 86390 1
522629 99522629 1001 0 20 1
522500 99522500 1001 86380 86390 1
522579 99522579 1001 86380 86390 1
523132 99523132 1001 86380 86390 1
523164 99523164 1001 86380 86390 1
523229 99523229 1001 86380 86390 1
523269 99523269 1001 0 20 1
523854 99523854 1001 86380 86390 1
523819 99523819 1001 86380 86390 1
523796 99523796 1001 0 20 1
523934 99523934 1001 0 20 1
523682 99523682 1001 0 20 1
523435 99523435 1001 86380 86390 1
524016 99524016 1001 86380 86390 1
523993 99523993 1001 0 20 1
524602 99524602 1001 86380 86390 1
524655 99524655 1001 0 20 1
524735 99524735 1001 86380 86390 1
524593 99524593 1001 86380 86390 1
524488 99524488 1001 86380 86390 1
524391 99524391 1001 86380 86390 1
524228 99524228 1001 0 20 1
524318 99524318 1001 86380 86390 1
524348 99524348 1001 0 20 1
524314 99524314 1001 86380 86390 1
524965 99524965 1001 0 20 1
524958 99524958 1001 0 20 1
525547 99525547 1001 0 20 1
525418 99525418 1001 0 20 1
525438 99525438 1001 0 20 1
525464 99525464 1001 0 20 1
525466 99525466 1001 86380 86390 1
525295 99525295 1001 86380 86390 1
525093 99525093 1001 86380 86390 1
525133 99525133 1001 86380 86390 1
525020 99525020 1001 0 20 1
525729 99525729 1001 86380 86390 1
525769 99525769 1001 86380 86390 1
525706 99525706 1001 0 20 1
526275 99526275 1001 86380 86390 1
526371 99526371 1001 86380 86390 1
526140 99526140 1001 0 20 1
526176 99526176 1001 86380 86390 1
525999 99525999 1001 86380 86390 1
525975 99525975 1001 86380 86390 1
525963 99525963 1001 0 20 1
525976 99525976 1001 86380 86390 1
525915 99525915 1001 86380 86390 1
525891 99525891 1001 0 20 1
525943 99525943 1001 0 20 1
526486 99526486 1001 0 20 1
526605 99526605 1001 0 20 1
526463 99526463 1001 86380 86390 1
526481 99526481 1001 0 20 1
527203 99527203 1001 86380 86390 1
527051 99527051 1001 0 20 1
527063 99527063 1001 0 20 1
527140 99527140 1001 86380 86390 1
526939 99526939 1001 86380 86390 1
526848 99526848 1001 0 20 1
526685 99526685 1001 86380 86390 1
527417 99527417 1001 0 20 1
527407 99527407 1001 86380 86390 1
528060 99528060 1001 86380 86390 1
527688 99527688 1001 86380 86390 1
527831 99527831 1001 86380 86390 1
527825 99527825 1001 0 20 1
527827 99527827 1001 86380 86390 1
527473 99527473 1001 0 20 1
527595 99527595 1001 0 20 1
527596 99527596 1001 0 20 1
528160 99528160 1001 86380 86390 1
528709 99528709 1001 0 20 1
528775 99528775 1001 0 20 1
528839 99528839 1001 86380 86390 1
528875 99528875 1001 0 20 1
528701 99528701 1001 86380 86390 1
528890 99528890 1001 86380 86390 1
528772 99528772 1001 0 20 1
528643 99528643 1001 86380 86390 1
528645 99528645 1001 0 20 1
528686 99528686 1001 0 20 1
528638 99528638 1001 0 20 1
528677 99528677 1001 0 20 1
528540 99528540 1001 0 20 1
528420 99528420 1001 86380 86390 1
528447 99528447 1001 0 20 1
528994 99528994 1001 0 20 1
528958 99528958 1001 86380 86390 1
529600 99529600 1001 0 20 1
529405 99529405 1001 86380 86390 1
529396 99529396 1001 86380 86390 1
529477 99529477 1001 86380 86390 1
529321 99529321 1001 86380 86390 1
529404 99529404 1001 0 20 1
529352 99529352 1001 86380 86390 1
529185 99529185 1001 86380 86390 1
529739 99529739 1001 0 20 1
529821 99529821 1001 0 20 1
529860 99529860 1001 0 20 1
530552 99530552 1001 86380 86390 1
530497 99530497 1001 0 20 1
530323 99530323 1001 86380 86390 1
530151 99530151 1001 86380 86390 1
529961 99529961 1001 86380 86390 1
530609 99530609 1001 86380 86390 1
530611 99530611 1001 0 20 1
530715 99530715 1001 86380 86390 1
531264 99531264 1001 86380 86390 1
531236 99531236 1001 0 20 1
531263 99531263 1001 0 20 1
531110 99531110 1001 0 20 1
531050 99531050 1001 86380 86390 1
530988 99530988 1001 0 20 1
530953 99530953 1001 86380 86390 1
530851 99530851 1001 86380 86390 1
530946 99530946 1001 0 20 1
530790 99530790 1001 86380 86390 1
530899 99530899 1001 0 20 1
531425 99531425 1001 0 20 1
531580 99531580 1001 86380 86390 1
531531 99531531 1001 86380 86390 1
532128 99532128 1001 0 20 1
532141 99532141 1001 0 20 1
532199 99532199 1001 86380 86390 1
531894 99531894 1001 86380 86390 1
531909 99531909 1001 0 20 1
531615 99531615 1001 0 20 1
531709 99531709 1001 86380 86390 1
531647 99531647 1001 0 20 1
532955 99532955 1001 86380 86390 1
532963 99532963 1001 86380 86390 1
532940 99532940 1001 86380 86390 1
532761 99532761 1001 86380 86390 1
532685 99532685 1001 86380 86390 1
532781 99532781 1001 0 20 1
532716 99532716 1001 86380 86390 1
532554 99532554 1001 0 20 1
532481 99532481 1001 0 20 1
533194 99533194 1001 86380 86390 1
533210 99533210 1001 0 20 1
533236 99533236 1001 0 20 1
533679 99533679 1001 86380 86390 1
533814 99533814 1001 0 20 1
533807 99533807 1001 0 20 1
533602 99533602 1001 86380 86390 1
533651 99533651 1001 0 20 1
533574 99533574 1001 0 20 1
533350 99533350 1001 0 20 1
533247 99533247 1001 0 20 1
533947 99533947 1001 86380 86390 1
534001 99534001 1001 0 20 1
534014 99534014 1001 0 20 1
534039 99534039 1001 86380 86390 1
534007 99534007 1001 0 20 1
534579 99534579 1001 86380 86390 1
534453 99534453 1001 0 20 1
534416 99534416 1001 86380 86390 1
534278 99534278 1001 86380 86390 1
534436 99534436 1001 0 20 1
534102 99534102 1001 0 20 1
534236 99534236 1001 86380 86390 1
534225 99534225 1001 86380 86390 1
534752 99534752 1001 86380 86390 1
534832 99534832 1001 86380 86390 1
535333 99535333 1001 86380 86390 1
535340 99535340 1001 86380 86390 1
535469 99535469 1001 86380 86390 1
535228 99535228 1001 0 20 1
535234 99535234 1001 86380 86390 1
534892 99534892 1001 0 20 1
534895 99534895 1001 86380 86390 1
535003 99535003 1001 86380 86390 1
535628 99535628 1001 86380 86390 1
536315 99536315 1001 0 20 1
536229 99536229 1001 0 20 1
536242 99536242 1001 86380 86390 1
535952 99535952 1001 0 20 1
536062 99536062 1001 86380 86390 1
535767 99535767 1001 86380 86390 1
535897 99535897 1001 86380 86390 1
535898 99535898 1001 86380 86390 1
535717 99535717 1001 0 20 1
535745 99535745 1001 0 20 1
535813 99535813 1001 0 20 1
536532 99536532 1001 0 20 1
536417 99536417 1001 0 20 1
537030 99537030 1001 86380 86390 1
537155 99537155 1001 86380 86390 1
536941 99536941 1001 86380 86390 1
536775 99536775 1001 0 20 1
536569 99536569 1001 0 20 1
536613 99536613 1001 0 20 1
536706 99536706 1001 0 20 1
536722 99536722 1001 0 20 1
537190 99537190 1001 86380 86390 1
537282 99537282 1001 0 20 1
537890 99537890 1001 86380 86390 1
537917 99537917 1001 0 20 1
537590 99537590 1001 86380 86390 1
537445 99537445 1001 86380 86390 1
537567 99537567 1001 0 20 1
537518 99537518 1001 86380 86390 1
538005 99538005 1001 0 20 1
538143 99538143 1001 86380 86390 1
538149 99538149 1001 0 20 1
538138 99538138 1001 0 20 1
538791 99538791 1001 0 20 1
538799 99538799 1001 86380 86390 1
538578 99538578 1001 0 20 1
538478 99538478 1001 0 20 1
538233 99538233 1001 0 20 1
538239 99538239 1001 0 20 1
538345 99538345 1001 0 20 1
538346 99538346 1001 86380 86390 1
538877 99538877 1001 86380 86390 1
538839 99538839 1001 86380 86390 1
538908 99538908 1001 0 20 1
539004 99539004 1001 86380 86390 1
539513 99539513 1001 86380 86390 1
539505 99539505 1001 86380 86390 1
539545 99539545 1001 86380 86390 1
539268 99539268 1001 86380 86390 1
539296 99539296 1001 0 20 1
539388 99539388 1001 0 20 1
539428 99539428 1001 0 20 1
539234 99539234 1001 86380 86390 1
539291 99539291 1001 0 20 1
539217 99539217 1001 86380 86390 1
539115 99539115 1001 86380 86390 1
539197 99539197 1001 0 20 1
539787 99539787 1001 86380 86390 1
539840 99539840 1001 86380 86390 1
540352 99540352 1001 86380 86390 1
540145 99540145 1001 86380 86390 1
540243 99540243 1001 86380 86390 1
539900 99539900 1001 0 20 1
539877 99539877 1001 86380 86390 1
540032 99540032 1001 86380 86390 1
539883 99539883 1001 0 20 1
540568 99540568 1001 0 20 1
540646 99540646 1001 86380 86390 1
540621 99540621 1001 86380 86390 1
540571 99540571 1001 0 20 1
540506 99540506 1001 86380 86390 1
541257 99541257 1001 0 20 1
541267 99541267 1001 0 20 1
541156 99541156 1001 86380 86390 1
541170 99541170 1001 0 20 1
540976 99540976 1001 86380 86390 1
541046 99541046 1001 86380 86390 1
540737 99540737 1001 86380 86390 1
540690 99540690 1001 0 20 1
540703 99540703 1001 86380 86390 1
540748 99540748 1001 86380 86390 1
541372 99541372 1001 0 20 1
541453 99541453 1001 86380 86390 1
541365 99541365 1001 86380 86390 1
542004 99542004 1001 0 20 1
541924 99541924 1001 0 20 1
541748 99541748 1001 0 20 1
541782 99541782 1001 86380 86390 1
541911 99541911 1001 86380 86390 1
541719 99541719 1001 0 20 1
541590 99541590 1001 0 20 1
541641 99541641 1001 86380 86390 1
541631 99541631 1001 0 20 1
541566 99541566 1001 86380 86390 1
541546 99541546 1001 0 20 1
541676 99541676 1001 86380 86390 1
541510 99541510 1001 86380 86390 1
542208 99542208 1001 0 20 1
542275 99542275 1001 86380 86390 1
542219 99542219 1001 0 20 1
542743 99542743 1001 0 20 1
542773 99542773 1001 0 20 1
542775 99542775 1001 0 20 1
543090 99543090 1001 0 20 1
543093 99543093 1001 0 20 1
542978 99542978 1001 86380 86390 1
543630 99543630 1001 0 20 1
543587 99543587 1001 0 20 1
543760 99543760 1001 0 20 1
543769 99543769 1001 0 20 1
543565 99543565 1001 86380 86390 1
543219 99543219 1001 0 20 1
543273 99543273 1001 0 20 1
543788 99543788 1001 86380 86390 1
543906 99543906 1001 86380 86390 1
543934 99543934 1001 86380 86390 1
543961 99543961 1001 86380 86390 1
543794 99543794 1001 0 20 1
544455 99544455 1001 86380 86390 1
544276 99544276 1001 0 20 1
544322 99544322 1001 86380 86390 1
544349 99544349 1001 0 20 1
544222 99544222 1001 0 20 1
544109 99544109 1001 0 20 1
544161 99544161 1001 86380 86390 1
544076 99544076 1001 0 20 1
544115 99544115 1001 86380 86390 1
544067 99544067 1001 0 20 1
544701 99544701 1001 0 20 1
400007 99400007 1001 0 20 1
400034 99400034 1001 0 20 1
400283 99400283 1001 0 20 1
400464 99400464 1001 86380 86390 1
400782 99400782 1001 0 20 1
401040 99401040 1001 86380 86390 1
401226 99401226 1001 0 20 1
401360 99401360 1001 86380 86390 1
401448 99401448 1001 0 20 1
401604 99401604 1001 0 20 1
401988 99401988 1001 86380 86390 1
402030 99402030 1001 0 20 1
402170 99402170 1001 0 20 1
402218 99402218 1001 0 20 1
402241 99402241 1001 86380 86390 1
402244 99402244 1001 86380 86390 1
402325 99402325 1001 0 20 1
402781 99402781 1001 0 20 1
402877 99402877 1001 86380 86390 1
402837 99402837 1001 0 20 1
402921 99402921 1001 0 20 1
402971 99402971 1001 0 20 1
403280 99403280 1001 0 20 1
403413 99403413 1001 0 20 1
403495 99403495 1001 0 20 1
403475 99403475 1001 86380 86390 1
403709 99403709 1001 0 20 1
403786 99403786 1001 0 20 1
404338 99404338 1001 86380 86390 1
404292 99404292 1001 86380 86390 1
404622 99404622 1001 0 20 1
404697 99404697 1001 86380 86390 1
404731 99404731 1001 0 20 1
404902 99404902 1001 0 20 1
404902 99404902 1001 86380 86390 1
404856 99404856 1001 0 20 1
405002 99405002 1001 0 20 1
405285 99405285 1001 0 20 1
405242 99405242 1001 0 20 1
405325 99405325 1001 0 20 1
405475 99405475 1001 0 20 1
405641 99405641 1001 86380 86390 1
405861 99405861 1001 0 20 1
405910 99405910 1001 86380 86390 1
405958 99405958 1001 86380 86390 1
406163 99406163 1001 86380 86390 1
406177 99406177 1001 0 20 1
406105 99406105 1001 86380 86390 1
406135 99406135 1001 0 20 1
406353 99406353 1001 0 20 1
406316 99406316 1001 86380 86390 1
406487 99406487 1001 86380 86390 1
406491 99406491 1001 86380 86390 1
406589 99406589 1001 86380 86390 1
406622 99406622 1001 86380 86390 1
406691 99406691 1001 0 20 1
406846 99406846 1001 0 20 1
407015 99407015 1001 86380 86390 1
407009 99407009 1001 0 20 1
407199 99407199 1001 0 20 1
407279 99407279 1001 86380 86390 1
407298 99407298 1001 86380 86390 1
407421 99407421 1001 0 20 1
407377 99407377 1001 86380 86390 1
407689 99407689 1001 0 20 1
407753 99407753 1001 86380 86390 1
407858 99407858 1001 86380 86390 1
408145 99408145 1001 86380 86390 1
408540 99408540 1001 0 20 1
408611 99408611 1001 0 20 1
408621 99408621 1001 0 20 1
409069 99409069 1001 86380 86390 1
409133 99409133 1001 86380 86390 1
409087 99409087 1001 86380 86390 1
409364 99409364 1001 0 20 1
409437 99409437 1001 86380 86390 1
409563 99409563 1001 86380 86390 1
409589 99409589 1001 0 20 1
409684 99409684 1001 0 20 1
409699 99409699 1001 0 20 1
409709 99409709 1001 86380 86390 1
409950 99409950 1001 86380 86390 1
410545 99410545 1001 0 20 1
411235 99411235 1001 0 20 1
411349 99411349 1001 0 20 1
411542 99411542 1001 0 20 1
411623 99411623 1001 86380 86390 1
411841 99411841 1001 0 20 1
411865 99411865 1001 0 20 1
412093 99412093 1001 86380 86390 1
413292 99413292 1001 86380 86390 1
413546 99413546 1001 86380 86390 1
413647 99413647 1001 0 20 1
413434 99413434 1001 86380 86390 1
413552 99413552 1001 86380 86390 1
413553 99413553 1001 86380 86390 1
413488 99413488 1001 0 20 1
413538 99413538 1001 0 20 1
413443 99413443 1001 86380 86390 1
413213 99413213 1001 86380 86390 1
413276 99413276 1001 86380 86390 1
412904 99412904 1001 0 20 1
412616 99412616 1001 86380 86390 1
412873 99412873 1001 86380 86390 1
412817 99412817 1001 86380 86390 1
414095 99414095 1001 0 20 1
413814 99413814 1001 0 20 1
413937 99413937 1001 86380 86390 1
415247 99415247 1001 86380 86390 1
415264 99415264 1001 0 20 1
414951 99414951 1001 86380 86390 1
415232 99415232 1001 0 20 1
414943 99414943 1001 0 20 1
415072 99415072 1001 0 20 1
414641 99414641 1001 86380 86390 1
414149 99414149 1001 86380 86390 1
414349 99414349 1001 0 20 1
414247 99414247 1001 0 20 1
414396 99414396 1001 86380 86390 1
415710 99415710 1001 0 20 1
415628 99415628 1001 0 20 1
415358 99415358 1001 86380 86390 1
416859 99416859 1001 86380 86390 1
416853 99416853 1001 86380 86390 1
416254 99416254 1001 0 20 1
416557 99416557 1001 0 20 1
416240 99416240 1001 0 20 1
416390 99416390 1001 86380 86390 1
415827 99415827 1001 0 20 1
416008 99416008 1001 0 20 1
416102 99416102 1001 86380 86390 1
417027 99417027 1001 86380 86390 1
417222 99417222 1001 0 20 1
417269 99417269 1001 86380 86390 1
417278 99417278 1001 0 20 1
417572 99417572 1001 86380 86390 1
417569 99417569 1001 0 20 1
418651 99418651 1001 0 20 1
418674 99418674 1001 86380 86390 1
418544 99418544 1001 86380 86390 1
418784 99418784 1001 86380 86390 1
418116 99418116 1001 86380 86390 1
418063 99418063 1001 0 20 1
418055 99418055 1001 0 20 1
417777 99417777 1001 86380 86390 1
417676 99417676 1001 0 20 1
419001 99419001 1001 0 20 1
419027 99419027 1001 0 20 1
419110 99419110 1001 0 20 1
419185 99419185 1001 86380 86390 1
418926 99418926 1001 86380 86390 1
420238 99420238 1001 86380 86390 1
420382 99420382 1001 86380 86390 1
420063 99420063 1001 86380 86390 1
419748 99419748 1001 0 20 1
419784 99419784 1001 86380 86390 1
420009 99420009 1001 86380 86390 1
420042 99420042 1001 0 20 1
419226 99419226 1001 86380 86390 1
421838 99421838 1001 0 20 1
421505 99421505 1001 86380 86390 1
420866 99420866 1001 0 20 1
420839 99420839 1001 86380 86390 1
420982 99420982 1001 0 20 1
422437 99422437 1001 0 20 1
422334 99422334 1001 86380 86390 1
423471 99423471 1001 0 20 1
422786 99422786 1001 86380 86390 1
422813 99422813 1001 86380 86390 1
422583 99422583 1001 0 20 1
423844 99423844 1001 0 20 1
423918 99423918 1001 86380 86390 1
424020 99424020 1001 0 20 1
423780 99423780 1001 86380 86390 1
423906 99423906 1001 0 20 1
425181 99425181 1001 0 20 1
425072 99425072 1001 86380 86390 1
424649 99424649 1001 86380 86390 1
424772 99424772 1001 86380 86390 1
424500 99424500 1001 0 20 1
424193 99424193 1001 0 20 1
425561 99425561 1001 86380 86390 1
425537 99425537 1001 0 20 1
425695 99425695 1001 86380 86390 1
425697 99425697 1001 86380 86390 1
425625 99425625 1001 0 20 1
425651 99425651 1001 0 20 1
426840 99426840 1001 86380 86390 1
426744 99426744 1001 86380 86390 1
426853 99426853 1001 0 20 1
427074 99427074 1001 86380 86390 1
426809 99426809 1001 86380 86390 1
426891 99426891 1001 86380 86390 1
426488 99426488 1001 86380 86390 1
426273 99426273 1001 86380 86390 1
426152 99426152 1001 86380 86390 1
426070 99426070 1001 0 20 1
426103 99426103 1001 0 20 1
427379 99427379 1001 86380 86390 1
427387 99427387 1001 0 20 1
428670 99428670 1001 0 20 1
428366 99428366 1001 0 20 1
428616 99428616 1001 86380 86390 1
428718 99428718 1001 86380 86390 1
428388 99428388 1001 0 20 1
428284 99428284 1001 0 20 1
428321 99428321 1001 86380 86390 1
427974 99427974 1001 86380 86390 1
428219 99428219 1001 0 20 1
428174 99428174 1001 0 20 1
427941 99427941 1001 0 20 1
427684 99427684 1001 0 20 1
427904 99427904 1001 86380 86390 1
427739 99427739 1001 0 20 1
428960 99428960 1001 86380 86390 1
429076 99429076 1001 86380 86390 1
429104 99429104 1001 86380 86390 1
429036 99429036 1001 0 20 1
430146 99430146 1001 0 20 1
430345 99430345 1001 86380 86390 1
430007 99430007 1001 86380 86390 1
429808 99429808 1001 86380 86390 1
429670 99429670 1001 86380 86390 1
429371 99429371 1001 0 20 1
429303 99429303 1001 0 20 1
429379 99429379 1001 86380 86390 1
430505 99430505 1001 86380 86390 1
430720 99430720 1001 86380 86390 1
431627 99431627 1001 0 20 1
431360 99431360 1001 0 20 1
431507 99431507 1001 86380 86390 1
431439 99431439 1001 86380 86390 1
430921 99430921 1001 0 20 1
430921 99430921 1001 86380 86390 1
430980 99430980 1001 0 20 1
431181 99431181 1001 0 20 1
431058 99431058 1001 0 20 1
430970 99430970 1001 0 20 1
432098 99432098 1001 0 20 1
432305 99432305 1001 0 20 1
433556 99433556 1001 86380 86390 1
433686 99433686 1001 0 20 1
433450 99433450 1001 0 20 1
433481 99433481 1001 86380 86390 1
433432 99433432 1001 0 20 1
433158 99433158 1001 86380 86390 1
432629 99432629 1001 0 20 1
432802 99432802 1001 0 20 1
432891 99432891 1001 86380 86390 1
434117 99434117 1001 86380 86390 1
433916 99433916 1001 86380 86390 1
434097 99434097 1001 86380 86390 1
433840 99433840 1001 86380 86390 1
435108 99435108 1001 86380 86390 1
435159 99435159 1001 0 20 1
435120 99435120 1001 0 20 1
435145 99435145 1001 86380 86390 1
434843 99434843 1001 86380 86390 1
434852 99434852 1001 86380 86390 1
434673 99434673 1001 86380 86390 1
434171 99434171 1001 0 20 1
434564 99434564 1001 86380 86390 1
434139 99434139 1001 86380 86390 1
434520 99434520 1001 0 20 1
434174 99434174 1001 86380 86390 1
434578 99434578 1001 86380 86390 1
435660 99435660 1001 0 20 1
436894 99436894 1001 86380 86390 1
436859 99436859 1001 0 20 1
436867 99436867 1001 86380 86390 1
436977 99436977 1001 0 20 1
436752 99436752 1001 86380 86390 1
436388 99436388 1001 86380 86390 1
436637 99436637 1001 86380 86390 1
436361 99436361 1001 0 20 1
436414 99436414 1001 0 20 1
436226 99436226 1001 0 20 1
437210 99437210 1001 86380 86390 1
300054 99300054 1001 86380 86390 1
300094 99300094 1001 86380 86390 1
300006 99300006 1001 0 20 1
300051 99300051 1001 86380 86390 1
300665 99300665 1001 86380 86390 1
300667 99300667 1001 86380 86390 1
300565 99300565 1001 86380 86390 1
300659 99300659 1001 0 20 1
300570 99300570 1001 86380 86390 1
300492 99300492 1001 0 20 1
300404 99300404 1001 86380 86390 1
300202 99300202 1001 0 20 1
300295 99300295 1001 0 20 1
301466 99301466 1001 0 20 1
301442 99301442 1001 86380 86390 1
301529 99301529 1001 86380 86390 1
301487 99301487 1001 0 20 1
301183 99301183 1001 0 20 1
301102 99301102 1001 86380 86390 1
301090 99301090 1001 86380 86390 1
301138 99301138 1001 86380 86390 1
301617 99301617 1001 86380 86390 1
301740 99301740 1001 0 20 1
302293 99302293 1001 0 20 1
302242 99302242 1001 0 20 1
302186 99302186 1001 86380 86390 1
302199 99302199 1001 0 20 1
302374 99302374 1001 86380 86390 1
301996 99301996 1001 0 20 1
302035 99302035 1001 0 20 1
302025 99302025 1001 0 20 1
302055 99302055 1001 0 20 1
302148 99302148 1001 86380 86390 1
302412 99302412 1001 0 20 1
302529 99302529 1001 86380 86390 1
303158 99303158 1001 86380 86390 1
303184 99303184 1001 86380 86390 1
303152 99303152 1001 0 20 1
302872 99302872 1001 0 20 1
302834 99302834 1001 86380 86390 1
302992 99302992 1001 86380 86390 1
302922 99302922 1001 0 20 1
302805 99302805 1001 86380 86390 1
302677 99302677 1001 0 20 1
302671 99302671 1001 0 20 1
302621 99302621 1001 0 20 1
302633 99302633 1001 86380 86390 1
302778 99302778 1001 86380 86390 1
303257 99303257 1001 0 20 1
303246 99303246 1001 0 20 1
303259 99303259 1001 0 20 1
303404 99303404 1001 0 20 1
303352 99303352 1001 86380 86390 1
303969 99303969 1001 86380 86390 1
303957 99303957 1001 86380 86390 1
303960 99303960 1001 86380 86390 1
303886 99303886 1001 86380 86390 1
303802 99303802 1001 86380 86390 1
303714 99303714 1001 0 20 1
303691 99303691 1001 86380 86390 1
303708 99303708 1001 86380 86390 1
303481 99303481 1001 86380 86390 1
303587 99303587 1001 0 20 1
304147 99304147 1001 0 20 1
304203 99304203 1001 86380 86390 1
304775 99304775 1001 0 20 1
304665 99304665 1001 86380 86390 1
304650 99304650 1001 86380 86390 1
304248 99304248 1001 86380 86390 1
304891 99304891 1001 0 20 1
305506 99305506 1001 0 20 1
305494 99305494 1001 86380 86390 1
305626 99305626 1001 0 20 1
305561 99305561 1001 86380 86390 1
305634 99305634 1001 0 20 1
305351 99305351 1001 86380 86390 1
305470 99305470 1001 0 20 1
305446 99305446 1001 0 20 1
305460 99305460 1001 0 20 1
305307 99305307 1001 0 20 1
305360 99305360 1001 0 20 1
305198 99305198 1001 86380 86390 1
305149 99305149 1001 0 20 1
305254 99305254 1001 86380 86390 1
305164 99305164 1001 86380 86390 1
305243 99305243 1001 0 20 1
305114 99305114 1001 0 20 1
500184 99500184 1001 86380 86390 1
500004 99500004 1001 0 20 1
500185 99500185 1001 86380 86390 1
500150 99500150 1001 0 20 1
500763 99500763 1001 86380 86390 1
500640 99500640 1001 0 20 1
500769 99500769 1001 0 20 1
500756 99500756 1001 86380 86390 1
500757 99500757 1001 86380 86390 1
500707 99500707 1001 0 20 1
500439 99500439 1001 86380 86390 1
500441 99500441 1001 0 20 1
500417 99500417 1001 86380 86390 1
500605 99500605 1001 86380 86390 1
500312 99500312 1001 0 20 1
500953 99500953 1001 0 20 1
500933 99500933 1001 0 20 1
500870 99500870 1001 0 20 1
500973 99500973 1001 0 20 1
500887 99500887 1001 0 20 1
500862 99500862 1001 0 20 1
500978 99500978 1001 0 20 1
501635 99501635 1001 0 20 1
501327 99501327 1001 86380 86390 1
501302 99501302 1001 86380 86390 1
501303 99501303 1001 86380 86390 1
501150 99501150 1001 86380 86390 1
501192 99501192 1001 0 20 1
501062 99501062 1001 86380 86390 1
501050 99501050 1001 86380 86390 1
501130 99501130 1001 0 20 1
501092 99501092 1001 0 20 1
501054 99501054 1001 0 20 1
501222 99501222 1001 86380 86390 1
501184 99501184 1001 86380 86390 1
501838 99501838 1001 0 20 1
502274 99502274 1001 0 20 1
502291 99502291 1001 86380 86390 1
502453 99502453 1001 0 20 1
502249 99502249 1001 0 20 1
502175 99502175 1001 0 20 1
501979 99501979 1001 86380 86390 1
501854 99501854 1001 0 20 1
501920 99501920 1001 86380 86390 1
502646 99502646 1001 0 20 1
502584 99502584 1001 0 20 1
502662 99502662 1001 0 20 1
502587 99502587 1001 86380 86390 1
502486 99502486 1001 0 20 1
502617 99502617 1001 0 20 1
503098 99503098 1001 0 20 1
502970 99502970 1001 0 20 1
502980 99502980 1001 0 20 1
502768 99502768 1001 0 20 1
502690 99502690 1001 0 20 1
502757 99502757 1001 86380 86390 1
502735 99502735 1001 0 20 1
503371 99503371 1001 0 20 1
504044 99504044 1001 86380 86390 1
504071 99504071 1001 0 20 1
504061 99504061 1001 86380 86390 1
504103 99504103 1001 86380 86390 1
503775 99503775 1001 0 20 1
503880 99503880 1001 86380 86390 1
503726 99503726 1001 86380 86390 1
503846 99503846 1001 86380 86390 1
503656 99503656 1001 0 20 1
504219 99504219 1001 86380 86390 1
504182 99504182 1001 0 20 1
504272 99504272 1001 86380 86390 1
504170 99504170 1001 86380 86390 1
504279 99504279 1001 0 20 1
504137 99504137 1001 0 20 1
504919 99504919 1001 0 20 1
504746 99504746 1001 0 20 1
504749 99504749 1001 0 20 1
504827 99504827 1001 86380 86390 1
504560 99504560 1001 0 20 1
504612 99504612 1001 0 20 1
504638 99504638 1001 0 20 1
504669 99504669 1001 0 20 1
504594 99504594 1001 0 20 1
504645 99504645 1001 86380 86390 1
504722 99504722 1001 86380 86390 1
504330 99504330 1001 0 20 1
504361 99504361 1001 0 20 1
505091 99505091 1001 86380 86390 1
505029 99505029 1001 0 20 1
505770 99505770 1001 0 20 1
505592 99505592 1001 86380 86390 1
505664 99505664 1001 0 20 1
505575 99505575 1001 86380 86390 1
505765 99505765 1001 86380 86390 1
505465 99505465 1001 86380 86390 1
505363 99505363 1001 0 20 1
505557 99505557 1001 86380 86390 1
505391 99505391 1001 0 20 1
505482 99505482 1001 0 20 1
505563 99505563 1001 86380 86390 1
505222 99505222 1001 86380 86390 1
505171 99505171 1001 0 20 1
505896 99505896 1001 86380 86390 1
505912 99505912 1001 86380 86390 1
505890 99505890 1001 0 20 1
505851 99505851 1001 86380 86390 1
505907 99505907 1001 86380 86390 1
506462 99506462 1001 0 20 1
506582 99506582 1001 86380 86390 1
506428 99506428 1001 0 20 1
506382 99506382 1001 0 20 1
506343 99506343 1001 86380 86390 1
506331 99506331 1001 86380 86390 1
506169 99506169 1001 86380 86390 1
506170 99506170 1001 86380 86390 1
506709 99506709 1001 86380 86390 1
507273 99507273 1001 0 20 1
507311 99507311 1001 86380 86390 1
507234 99507234 1001 86380 86390 1
507235 99507235 1001 86380 86390 1
507381 99507381 1001 86380 86390 1
507025 99507025 1001 0 20 1
507013 99507013 1001 86380 86390 1
507212 99507212 1001 0 20 1
507125 99507125 1001 0 20 1
506922 99506922 1001 0 20 1
506938 99506938 1001 0 20 1
506822 99506822 1001 86380 86390 1
507426 99507426 1001 0 20 1
507429 99507429 1001 86380 86390 1
508052 99508052 1001 86380 86390 1
508064 99508064 1001 86380 86390 1
507927 99507927 1001 86380 86390 1
508009 99508009 1001 86380 86390 1
508012 99508012 1001 86380 86390 1
507661 99507661 1001 0 20 1
507804 99507804 1001 86380 86390 1
507691 99507691 1001 86380 86390 1
508259 99508259 1001 0 20 1
508261 99508261 1001 86380 86390 1
508407 99508407 1001 86380 86390 1
509040 99509040 1001 86380 86390 1
508989 99508989 1001 0 20 1
508881 99508881 1001 86380 86390 1
508708 99508708 1001 86380 86390 1
508812 99508812 1001 86380 86390 1
508801 99508801 1001 0 20 1
508698 99508698 1001 0 20 1
508591 99508591 1001 0 20 1
509268 99509268 1001 86380 86390 1
509140 99509140 1001 0 20 1
509193 99509193 1001 86380 86390 1
509082 99509082 1001 0 20 1
509836 99509836 1001 86380 86390 1
509875 99509875 1001 86380 86390 1
509881 99509881 1001 86380 86390 1
509782 99509782 1001 0 20 1
509606 99509606 1001 0 20 1
509685 99509685 1001 0 20 1
509490 99509490 1001 86380 86390 1
509674 99509674 1001 0 20 1
509636 99509636 1001 86380 86390 1
509689 99509689 1001 0 20 1
509653 99509653 1001 0 20 1
509293 99509293 1001 86380 86390 1
509476 99509476 1001 0 20 1
509323 99509323 1001 86380 86390 1
509467 99509467 1001 0 20 1
509963 99509963 1001 0 20 1
509977 99509977 1001 0 20 1
510583 99510583 1001 86380 86390 1
510470 99510470 1001 0 20 1
510354 99510354 1001 0 20 1
510435 99510435 1001 86380 86390 1
510461 99510461 1001 86380 86390 1
510464 99510464 1001 86380 86390 1
510112 99510112 1001 86380 86390 1
510182 99510182 1001 0 20 1
510247 99510247 1001 0 20 1
510312 99510312 1001 0 20 1
510794 99510794 1001 0 20 1
510910 99510910 1001 0 20 1
510748 99510748 1001 0 20 1
511412 99511412 1001 0 20 1
511430 99511430 1001 0 20 1
511236 99511236 1001 0 20 1
511346 99511346 1001 86380 86390 1
511053 99511053 1001 0 20 1
511055 99511055 1001 0 20 1
510982 99510982 1001 0 20 1
512216 99512216 1001 0 20 1
512362 99512362 1001 86380 86390 1
512369 99512369 1001 0 20 1
512300 99512300 1001 0 20 1
512209 99512209 1001 86380 86390 1
512301 99512301 1001 86380 86390 1
511865 99511865 1001 86380 86390 1
511898 99511898 1001 0 20 1
512494 99512494 1001 0 20 1
512520 99512520 1001 0 20 1
512517 99512517 1001 86380 86390 1
512543 99512543 1001 86380 86390 1
513025 99513025 1001 0 20 1
513076 99513076 1001 86380 86390 1
513013 99513013 1001 0 20 1
513077 99513077 1001 86380 86390 1
513156 99513156 1001 0 20 1
513106 99513106 1001 86380 86390 1
513161 99513161 1001 0 20 1
513032 99513032 1001 0 20 1
513187 99513187 1001 0 20 1
512851 99512851 1001 0 20 1
512947 99512947 1001 0 20 1
512664 99512664 1001 86380 86390 1
512607 99512607 1001 0 20 1
512725 99512725 1001 0 20 1
513345 99513345 1001 0 20 1
513246 99513246 1001 86380 86390 1
513274 99513274 1001 0 20 1
513224 99513224 1001 0 20 1
513276 99513276 1001 86380 86390 1
513251 99513251 1001 86380 86390 1
514031 99514031 1001 86380 86390 1
513998 99513998 1001 86380 86390 1
514020 99514020 1001 0 20 1
513862 99513862 1001 86380 86390 1
513748 99513748 1001 0 20 1
513827 99513827 1001 0 20 1
513681 99513681 1001 86380 86390 1
513609 99513609 1001 0 20 1
514821 99514821 1001 0 20 1
514795 99514795 1001 0 20 1
514811 99514811 1001 0 20 1
514682 99514682 1001 86380 86390 1
514710 99514710 1001 0 20 1
514761 99514761 1001 86380 86390 1
514765 99514765 1001 0 20 1
514793 99514793 1001 0 20 1
514641 99514641 1001 86380 86390 1
514459 99514459 1001 86380 86390 1
514607 99514607 1001 86380 86390 1
514505 99514505 1001 0 20 1
514304 99514304 1001 0 20 1
514397 99514397 1001 0 20 1
514398 99514398 1001 86380 86390 1
514322 99514322 1001 86380 86390 1
514273 99514273 1001 0 20 1
514928 99514928 1001 86380 86390 1
515380 99515380 1001 86380 86390 1
515358 99515358 1001 86380 86390 1
515115 99515115 1001 0 20 1
515127 99515127 1001 86380 86390 1
515174 99515174 1001 0 20 1
515149 99515149 1001 0 20 1
515798 99515798 1001 0 20 1
515839 99515839 1001 86380 86390 1
515879 99515879 1001 0 20 1
515767 99515767 1001 86380 86390 1
516329 99516329 1001 0 20 1
516408 99516408 1001 0 20 1
516487 99516487 1001 0 20 1
516468 99516468 1001 86380 86390 1
516503 99516503 1001 0 20 1
516196 99516196 1001 0 20 1
515970 99515970 1001 0 20 1
516077 99516077 1001 86380 86390 1
516661 99516661 1001 86380 86390 1
517288 99517288 1001 0 20 1
517164 99517164 1001 86380 86390 1
517178 99517178 1001 0 20 1
517206 99517206 1001 0 20 1
517232 99517232 1001 0 20 1
517118 99517118 1001 86380 86390 1
516833 99516833 1001 0 20 1
516730 99516730 1001 86380 86390 1
516826 99516826 1001 0 20 1
516905 99516905 1001 86380 86390 1
517425 99517425 1001 86380 86390 1
517513 99517513 1001 0 20 1
518148 99518148 1001 0 20 1
518069 99518069 1001 86380 86390 1
518070 99518070 1001 86380 86390 1
517866 99517866 1001 86380 86390 1
517894 99517894 1001 0 20 1
517873 99517873 1001 0 20 1
517580 99517580 1001 0 20 1
517726 99517726 1001 86380 86390 1
517650 99517650 1001 0 20 1
517637 99517637 1001 86380 86390 1
517668 99517668 1001 86380 86390 1
518824 99518824 1001 86380 86390 1
518775 99518775 1001 86380 86390 1
518753 99518753 1001 0 20 1
518485 99518485 1001 0 20 1
518437 99518437 1001 0 20 1
518558 99518558 1001 0 20 1
519092 99519092 1001 0 20 1
519030 99519030 1001 86380 86390 1
519164 99519164 1001 86380 86390 1
519790 99519790 1001 0 20 1
519668 99519668 1001 86380 86390 1
519609 99519609 1001 86380 86390 1
519460 99519460 1001 0 20 1
519565 99519565 1001 0 20 1
519475 99519475 1001 0 20 1
519424 99519424 1001 0 20 1
519392 99519392 1001 86380 86390 1
519212 99519212 1001 86380 86390 1
519253 99519253 1001 86380 86390 1
519397 99519397 1001 86380 86390 1
519902 99519902 1001 86380 86390 1
519838 99519838 1001 86380 86390 1
519891 99519891 1001 0 20 1
519904 99519904 1001 0 20 1
519894 99519894 1001 0 20 1
519906 99519906 1001 86380 86390 1
520001 99520001 1001 0 20 1
519847 99519847 1001 86380 86390 1
520475 99520475 1001 0 20 1
520566 99520566 1001 0 20 1
520333 99520333 1001 0 20 1
520307 99520307 1001 86380 86390 1
520190 99520190 1001 86380 86390 1
520153 99520153 1001 86380 86390 1
520155 99520155 1001 86380 86390 1
520121 99520121 1001 0 20 1
520771 99520771 1001 86380 86390 1
520655 99520655 1001 0 20 1
520700 99520700 1001 86380 86390 1
521391 99521391 1001 0 20 1
521196 99521196 1001 0 20 1
521235 99521235 1001 86380 86390 1
521238 99521238 1001 86380 86390 1
521072 99521072 1001 0 20 1
521116 99521116 1001 86380 86390 1
521142 99521142 1001 86380 86390 1
521118 99521118 1001 0 20 1
520891 99520891 1001 86380 86390 1
520998 99520998 1001 0 20 1
521023 99521023 1001 86380 86390 1
520921 99520921 1001 86380 86390 1
520857 99520857 1001 86380 86390 1
521543 99521543 1001 0 20 1
521556 99521556 1001 86380 86390 1
521634 99521634 1001 0 20 1
521644 99521644 1001 0 20 1
522009 99522009 1001 86380 86390 1
522037 99522037 1001 0 20 1
522065 99522065 1001 86380 86390 1
521970 99521970 1001 0 20 1
521905 99521905 1001 0 20 1
521867 99521867 1001 0 20 1
521724 99521724 1001 86380 86390 1
521777 99521777 1001 0 20 1
521792 99521792 1001 0 20 1
521677 99521677 1001 0 20 1
521731 99521731 1001 86380 86390 1
522319 99522319 1001 86380 86390 1
522487 99522487 1001 86380 86390 1
522402 99522402 1001 0 20 1
522482 99522482 1001 0 20 1
523034 99523034 1001 86380 86390 1
523098 99523098 1001 86380 86390 1
523108 99523108 1001 86380 86390 1
522988 99522988 1001 0 20 1
523116 99523116 1001 86380 86390 1
522989 99522989 1001 0 20 1
522772 99522772 1001 86380 86390 1
522789 99522789 1001 0 20 1
522870 99522870 1001 86380 86390 1
522537 99522537 1001 86380 86390 1
522592 99522592 1001 86380 86390 1
522610 99522610 1001 0 20 1
523195 99523195 1001 86380 86390 1
523280 99523280 1001 86380 86390 1
523151 99523151 1001 86380 86390 1
523205 99523205 1001 86380 86390 1
523868 99523868 1001 0 20 1
523844 99523844 1001 0 20 1
523883 99523883 1001 86380 86390 1
523847 99523847 1001 86380 86390 1
523942 99523942 1001 86380 86390 1
523717 99523717 1001 0 20 1
523614 99523614 1001 0 20 1
523519 99523519 1001 86380 86390 1
523469 99523469 1001 86380 86390 1
523333 99523333 1001 86380 86390 1
524046 99524046 1001 0 20 1
524139 99524139 1001 86380 86390 1
524141 99524141 1001 0 20 1
524146 99524146 1001 0 20 1
524032 99524032 1001 0 20 1
524070 99524070 1001 86380 86390 1
524708 99524708 1001 0 20 1
524722 99524722 1001 86380 86390 1
524608 99524608 1001 86380 86390 1
524649 99524649 1001 0 20 1
524756 99524756 1001 86380 86390 1
524489 99524489 1001 0 20 1
524331 99524331 1001 0 20 1
524191 99524191 1001 0 20 1
524285 99524285 1001 86380 86390 1
524286 99524286 1001 0 20 1
524183 99524183 1001 86380 86390 1
524342 99524342 1001 0 20 1
524951 99524951 1001 86380 86390 1
524884 99524884 1001 0 20 1
525469 99525469 1001 86380 86390 1
525537 99525537 1001 0 20 1
525490 99525490 1001 86380 86390 1
525403 99525403 1001 0 20 1
525200 99525200 1001 86380 86390 1
525333 99525333 1001 86380 86390 1
525297 99525297 1001 86380 86390 1
525034 99525034 1001 0 20 1
525684 99525684 1001 86380 86390 1
525611 99525611 1001 0 20 1
525631 99525631 1001 0 20 1
525708 99525708 1001 86380 86390 1
526336 99526336 1001 86380 86390 1
526396 99526396 1001 0 20 1
526260 99526260 1001 86380 86390 1
526275 99526275 1001 0 20 1
526368 99526368 1001 86380 86390 1
526229 99526229 1001 0 20 1
526229 99526229 1001 86380 86390 1
526174 99526174 1001 0 20 1
526073 99526073 1001 86380 86390 1
525869 99525869 1001 0 20 1
525925 99525925 1001 86380 86390 1
526603 99526603 1001 86380 86390 1
526519 99526519 1001 0 20 1
527186 99527186 1001 0 20 1
527148 99527148 1001 0 20 1
527217 99527217 1001 0 20 1
526926 99526926 1001 86380 86390 1
526953 99526953 1001 0 20 1
527032 99527032 1001 0 20 1
526892 99526892 1001 86380 86390 1
526934 99526934 1001 86380 86390 1
526923 99526923 1001 0 20 1
526708 99526708 1001 0 20 1
526746 99526746 1001 86380 86390 1
526798 99526798 1001 0 20 1
526763 99526763 1001 86380 86390 1
527390 99527390 1001 86380 86390 1
527251 99527251 1001 86380 86390 1
527358 99527358 1001 86380 86390 1
527439 99527439 1001 0 20 1
528049 99528049 1001 86380 86390 1
528020 99528020 1001 0 20 1
527982 99527982 1001 0 20 1
528036 99528036 1001 86380 86390 1
527613 99527613 1001 86380 86390 1
527486 99527486 1001 86380 86390 1
528180 99528180 1001 0 20 1
528209 99528209 1001 0 20 1
528157 99528157 1001 86380 86390 1
528170 99528170 1001 86380 86390 1
528900 99528900 1001 86380 86390 1
528741 99528741 1001 86380 86390 1
528798 99528798 1001 0 20 1
528554 99528554 1001 86380 86390 1
528586 99528586 1001 86380 86390 1
528301 99528301 1001 0 20 1
528303 99528303 1001 86380 86390 1
528975 99528975 1001 86380 86390 1
528912 99528912 1001 0 20 1
528940 99528940 1001 0 20 1
529018 99529018 1001 0 20 1
528971 99528971 1001 86380 86390 1
529681 99529681 1001 86380 86390 1
529570 99529570 1001 0 20 1
529688 99529688 1001 86380 86390 1
529371 99529371 1001 86380 86390 1
529449 99529449 1001 86380 86390 1
529321 99529321 1001 0 20 1
529391 99529391 1001 86380 86390 1
529213 99529213 1001 0 20 1
529304 99529304 1001 0 20 1
529244 99529244 1001 0 20 1
530439 99530439 1001 86380 86390 1
530429 99530429 1001 0 20 1
530143 99530143 1001 86380 86390 1
530274 99530274 1001 86380 86390 1
530226 99530226 1001 86380 86390 1
530103 99530103 1001 0 20 1
530047 99530047 1001 0 20 1
530709 99530709 1001 86380 86390 1
530598 99530598 1001 0 20 1
531327 99531327 1001 0 20 1
531061 99531061 1001 86380 86390 1
530987 99530987 1001 0 20 1
531159 99531159 1001 0 20 1
531083 99531083 1001 0 20 1
530771 99530771 1001 86380 86390 1
530879 99530879 1001 86380 86390 1
530829 99530829 1001 0 20 1
531577 99531577 1001 86380 86390 1
531528 99531528 1001 86380 86390 1
531464 99531464 1001 86380 86390 1
531426 99531426 1001 86380 86390 1
532172 99532172 1001 86380 86390 1
532200 99532200 1001 86380 86390 1
532127 99532127 1001 86380 86390 1
531862 99531862 1001 0 20 1
531838 99531838 1001 0 20 1
531703 99531703 1001 86380 86390 1
532384 99532384 1001 86380 86390 1
532234 99532234 1001 86380 86390 1
532353 99532353 1001 0 20 1
532212 99532212 1001 0 20 1
532853 99532853 1001 86380 86390 1
532998 99532998 1001 0 20 1
532857 99532857 1001 0 20 1
532846 99532846 1001 0 20 1
533017 99533017 1001 86380 86390 1
532621 99532621 1001 0 20 1
532689 99532689 1001 86380 86390 1
532759 99532759 1001 86380 86390 1
532643 99532643 1001 86380 86390 1
532528 99532528 1001 86380 86390 1
532505 99532505 1001 86380 86390 1
532454 99532454 1001 86380 86390 1
532597 99532597 1001 86380 86390 1
533225 99533225 1001 86380 86390 1
533230 99533230 1001 86380 86390 1
533118 99533118 1001 0 20 1
533829 99533829 1001 0 20 1
533753 99533753 1001 0 20 1
533715 99533715 1001 86380 86390 1
533645 99533645 1001 0 20 1
533543 99533543 1001 0 20 1
533455 99533455 1001 86380 86390 1
533508 99533508 1001 86380 86390 1
533382 99533382 1001 86380 86390 1
533308 99533308 1001 0 20 1
533283 99533283 1001 0 20 1
533284 99533284 1001 86380 86390 1
533404 99533404 1001 0 20 1
533999 99533999 1001 86380 86390 1
534044 99534044 1001 86380 86390 1
533892 99533892 1001 86380 86390 1
534555 99534555 1001 86380 86390 1
534506 99534506 1001 86380 86390 1
534559 99534559 1001 86380 86390 1
534632 99534632 1001 0 20 1
534325 99534325 1001 0 20 1
534365 99534365 1001 0 20 1
534445 99534445 1001 86380 86390 1
534447 99534447 1001 0 20 1
534232 99534232 1001 86380 86390 1
534262 99534262 1001 0 20 1
534160 99534160 1001 86380 86390 1
534876 99534876 1001 0 20 1
534840 99534840 1001 0 20 1
534803 99534803 1001 0 20 1
534868 99534868 1001 0 20 1
534751 99534751 1001 86380 86390 1
534714 99534714 1001 0 20 1
534856 99534856 1001 86380 86390 1
534870 99534870 1001 0 20 1
535412 99535412 1001 86380 86390 1
535215 99535215 1001 0 20 1
535107 99535107 1001 0 20 1
535185 99535185 1001 86380 86390 1
535047 99535047 1001 86380 86390 1
534962 99534962 1001 86380 86390 1
535029 99535029 1001 86380 86390 1
535004 99535004 1001 86380 86390 1
535591 99535591 1001 0 20 1
535544 99535544 1001 0 20 1
536233 99536233 1001 0 20 1
536017 99536017 1001 86380 86390 1
535935 99535935 1001 86380 86390 1
535812 99535812 1001 86380 86390 1
536477 99536477 1001 86380 86390 1
535924 99535924 1001 86380 86390 1
536531 99536531 1001 0 20 1
536428 99536428 1001 86380 86390 1
536534 99536534 1001 0 20 1
536525 99536525 1001 0 20 1
536447 99536447 1001 86380 86390 1
537087 99537087 1001 86380 86390 1
537128 99537128 1001 0 20 1
536971 99536971 1001 86380 86390 1
537055 99537055 1001 0 20 1
536832 99536832 1001 0 20 1
536800 99536800 1001 86380 86390 1
536827 99536827 1001 0 20 1
536891 99536891 1001 86380 86390 1
536555 99536555 1001 0 20 1
536622 99536622 1001 86380 86390 1
536642 99536642 1001 0 20 1
536564 99536564 1001 0 20 1
537320 99537320 1001 0 20 1
537334 99537334 1001 0 20 1
537340 99537340 1001 0 20 1
537853 99537853 1001 0 20 1
537931 99537931 1001 86380 86390 1
537971 99537971 1001 0 20 1
537772 99537772 1001 0 20 1
537619 99537619 1001 0 20 1
537624 99537624 1001 86380 86390 1
537714 99537714 1001 86380 86390 1
537514 99537514 1001 86380 86390 1
537555 99537555 1001 0 20 1
537517 99537517 1001 0 20 1
538043 99538043 1001 86380 86390 1
538085 99538085 1001 86380 86390 1
538756 99538756 1001 0 20 1
538480 99538480 1001 86380 86390 1
538577 99538577 1001 86380 86390 1
538438 99538438 1001 0 20 1
538247 99538247 1001 86380 86390 1
538300 99538300 1001 86380 86390 1
538197 99538197 1001 0 20 1
538275 99538275 1001 86380 86390 1
538372 99538372 1001 0 20 1
538203 99538203 1001 86380 86390 1
538854 99538854 1001 0 20 1
538855 99538855 1001 86380 86390 1
538946 99538946 1001 0 20 1
539582 99539582 1001 86380 86390 1
539558 99539558 1001 86380 86390 1
539460 99539460 1001 0 20 1
539345 99539345 1001 0 20 1
539359 99539359 1001 86380 86390 1
539262 99539262 1001 86380 86390 1
539215 99539215 1001 0 20 1
539702 99539702 1001 86380 86390 1
539719 99539719 1001 86380 86390 1
539725 99539725 1001 0 20 1
539689 99539689 1001 0 20 1
540325 99540325 1001 86380 86390 1
540275 99540275 1001 86380 86390 1
540321 99540321 1001 0 20 1
540061 99540061 1001 86380 86390 1
539916 99539916 1001 86380 86390 1
539918 99539918 1001 86380 86390 1
540531 99540531 1001 86380 86390 1
540667 99540667 1001 0 20 1
541233 99541233 1001 86380 86390 1
540908 99540908 1001 0 20 1
540911 99540911 1001 86380 86390 1
540992 99540992 1001 86380 86390 1
540982 99540982 1001 86380 86390 1
540793 99540793 1001 0 20 1
540832 99540832 1001 0 20 1
541436 99541436 1001 0 20 1
541388 99541388 1001 0 20 1
542083 99542083 1001 0 20 1
542073 99542073 1001 0 20 1
542011 99542011 1001 86380 86390 1
541902 99541902 1001 0 20 1
541890 99541890 1001 86380 86390 1
541764 99541764 1001 86380 86390 1
541818 99541818 1001 86380 86390 1
541910 99541910 1001 0 20 1
541645 99541645 1001 86380 86390 1
541702 99541702 1001 86380 86390 1
542324 99542324 1001 86380 86390 1
542276 99542276 1001 86380 86390 1
542277 99542277 1001 86380 86390 1
542321 99542321 1001 86380 86390 1
542933 99542933 1001 86380 86390 1
542611 99542611 1001 86380 86390 1
542614 99542614 1001 0 20 1
542718 99542718 1001 86380 86390 1
542567 99542567 1001 86380 86390 1
542609 99542609 1001 86380 86390 1
542398 99542398 1001 86380 86390 1
543019 99543019 1001 86380 86390 1
542975 99542975 1001 0 20 1
542949 99542949 1001 0 20 1
543143 99543143 1001 86380 86390 1
543094 99543094 1001 86380 86390 1
543687 99543687 1001 0 20 1
543622 99543622 1001 86380 86390 1
543650 99543650 1001 86380 86390 1
543665 99543665 1001 86380 86390 1
543424 99543424 1001 0 20 1
543387 99543387 1001 86380 86390 1
543365 99543365 1001 86380 86390 1
543470 99543470 1001 86380 86390 1
543484 99543484 1001 0 20 1
543563 99543563 1001 0 20 1
543220 99543220 1001 86380 86390 1
543287 99543287 1001 86380 86390 1
543341 99543341 1001 0 20 1
543859 99543859 1001 0 20 1
543838 99543838 1001 0 20 1
543941 99543941 1001 86380 86390 1
543839 99543839 1001 0 20 1
543773 99543773 1001 86380 86390 1
544462 99544462 1001 0 20 1
544532 99544532 1001 86380 86390 1
544213 99544213 1001 0 20 1
544239 99544239 1001 86380 86390 1
544295 99544295 1001 0 20 1
544219 99544219 1001 86380 86390 1
544033 99544033 1001 86380 86390 1
544182 99544182 1001 86380 86390 1
544624 99544624 1001 86380 86390 1
544606 99544606 1001 86380 86390 1
400028 99400028 1001 0 20 1
400009 99400009 1001 0 20 1
400111 99400111 1001 0 20 1
400195 99400195 1001 0 20 1
400204 99400204 1001 0 20 1
400154 99400154 1001 86380 86390 1
400157 99400157 1001 0 20 1
400433 99400433 1001 0 20 1
400922 99400922 1001 86380 86390 1
400882 99400882 1001 86380 86390 1
400888 99400888 1001 86380 86390 1
400974 99400974 1001 86380 86390 1
401154 99401154 1001 0 20 1
401212 99401212 1001 86380 86390 1
401312 99401312 1001 0 20 1
401348 99401348 1001 0 20 1
401578 99401578 1001 86380 86390 1
401740 99401740 1001 0 20 1
401586 99401586 1001 0 20 1
401881 99401881 1001 0 20 1
401860 99401860 1001 86380 86390 1
402179 99402179 1001 0 20 1
402386 99402386 1001 0 20 1
402502 99402502 1001 86380 86390 1
402728 99402728 1001 0 20 1
402819 99402819 1001 86380 86390 1
402829 99402829 1001 0 20 1
402862 99402862 1001 86380 86390 1
402985 99402985 1001 86380 86390 1
402903 99402903 1001 86380 86390 1
402964 99402964 1001 0 20 1
403033 99403033 1001 0 20 1
403352 99403352 1001 86380 86390 1
403574 99403574 1001 86380 86390 1
404015 99404015 1001 0 20 1
404047 99404047 1001 0 20 1
404265 99404265 1001 86380 86390 1
404429 99404429 1001 86380 86390 1
404584 99404584 1001 0 20 1
404506 99404506 1001 86380 86390 1
404774 99404774 1001 86380 86390 1
404899 99404899 1001 86380 86390 1
405071 99405071 1001 86380 86390 1
405170 99405170 1001 0 20 1
405435 99405435 1001 86380 86390 1
405577 99405577 1001 0 20 1
405763 99405763 1001 86380 86390 1
406227 99406227 1001 0 20 1
406259 99406259 1001 0 20 1
406333 99406333 1001 0 20 1
406398 99406398 1001 0 20 1
406546 99406546 1001 86380 86390 1
406637 99406637 1001 0 20 1
406769 99406769 1001 86380 86390 1
406891 99406891 1001 86380 86390 1
407023 99407023 1001 0 20 1
407064 99407064 1001 86380 86390 1
407224 99407224 1001 86380 86390 1
407229 99407229 1001 86380 86390 1
407341 99407341 1001 0 20 1
407319 99407319 1001 86380 86390 1
407538 99407538 1001 86380 86390 1
407618 99407618 1001 0 20 1
407590 99407590 1001 0 20 1
407602 99407602 1001 0 20 1
407950 99407950 1001 86380 86390 1
407976 99407976 1001 0 20 1
407909 99407909 1001 86380 86390 1
408013 99408013 1001 86380 86390 1
408195 99408195 1001 86380 86390 1
408231 99408231 1001 0 20 1
408233 99408233 1001 0 20 1
408375 99408375 1001 0 20 1
408357 99408357 1001 0 20 1
408447 99408447 1001 86380 86390 1
408457 99408457 1001 0 20 1
408605 99408605 1001 86380 86390 1
408607 99408607 1001 86380 86390 1
408677 99408677 1001 0 20 1
408916 99408916 1001 86380 86390 1
409114 99409114 1001 86380 86390 1
409299 99409299 1001 0 20 1
409365 99409365 1001 86380 86390 1
409403 99409403 1001 0 20 1
409458 99409458 1001 86380 86390 1
409703 99409703 1001 86380 86390 1
410031 99410031 1001 86380 86390 1
410141 99410141 1001 86380 86390 1
410143 99410143 1001 86380 86390 1
410225 99410225 1001 86380 86390 1
410746 99410746 1001 0 20 1
410862 99410862 1001 86380 86390 1
411006 99411006 1001 86380 86390 1
411158 99411158 1001 86380 86390 1
411375 99411375 1001 86380 86390 1
411456 99411456 1001 0 20 1
411695 99411695 1001 86380 86390 1
411664 99411664 1001 86380 86390 1
411707 99411707 1001 0 20 1
411691 99411691 1001 86380 86390 1
411713 99411713 1001 0 20 1
412040 99412040 1001 86380 86390 1
411963 99411963 1001 0 20 1
412243 99412243 1001 86380 86390 1
412281 99412281 1001 0 20 1
412351 99412351 1001 0 20 1
413527 99413527 1001 0 20 1
413165 99413165 1001 0 20 1
413236 99413236 1001 0 20 1
412930 99412930 1001 0 20 1
413255 99413255 1001 86380 86390 1
412486 99412486 1001 0 20 1
412831 99412831 1001 0 20 1
412519 99412519 1001 86380 86390 1
413929 99413929 1001 0 20 1
413736 99413736 1001 86380 86390 1
413978 99413978 1001 86380 86390 1
413776 99413776 1001 0 20 1
414106 99414106 1001 86380 86390 1
414972 99414972 1001 86380 86390 1
415070 99415070 1001 0 20 1
415204 99415204 1001 0 20 1
414766 99414766 1001 86380 86390 1
414778 99414778 1001 0 20 1
414690 99414690 1001 86380 86390 1
414722 99414722 1001 0 20 1
414909 99414909 1001 86380 86390 1
414354 99414354 1001 86380 86390 1
415550 99415550 1001 0 20 1
415585 99415585 1001 0 20 1
415609 99415609 1001 0 20 1
415686 99415686 1001 86380 86390 1
416782 99416782 1001 86380 86390 1
416863 99416863 1001 0 20 1
416962 99416962 1001 0 20 1
416686 99416686 1001 0 20 1
416965 99416965 1001 0 20 1
416914 99416914 1001 86380 86390 1
416806 99416806 1001 0 20 1
416876 99416876 1001 0 20 1
416346 99416346 1001 86380 86390 1
416201 99416201 1001 86380 86390 1
416392 99416392 1001 86380 86390 1
416489 99416489 1001 86380 86390 1
415725 99415725 1001 86380 86390 1
415924 99415924 1001 86380 86390 1
417333 99417333 1001 86380 86390 1
417100 99417100 1001 0 20 1
417360 99417360 1001 86380 86390 1
417361 99417361 1001 0 20 1
417343 99417343 1001 0 20 1
417153 99417153 1001 86380 86390 1
417521 99417521 1001 86380 86390 1
417606 99417606 1001 86380 86390 1
418682 99418682 1001 86380 86390 1
418685 99418685 1001 0 20 1
418159 99418159 1001 0 20 1
418392 99418392 1001 86380 86390 1
417893 99417893 1001 0 20 1
417738 99417738 1001 0 20 1
418008 99418008 1001 0 20 1
417619 99417619 1001 0 20 1
417791 99417791 1001 86380 86390 1
418804 99418804 1001 86380 86390 1
418971 99418971 1001 86380 86390 1
419014 99419014 1001 86380 86390 1
419094 99419094 1001 86380 86390 1
420126 99420126 1001 0 20 1
420079 99420079 1001 86380 86390 1
420212 99420212 1001 0 20 1
419880 99419880 1001 0 20 1
419667 99419667 1001 0 20 1
419964 99419964 1001 86380 86390 1
419522 99419522 1001 86380 86390 1
419393 99419393 1001 0 20 1
420697 99420697 1001 0 20 1
420632 99420632 1001 86380 86390 1
421938 99421938 1001 86380 86390 1
421764 99421764 1001 0 20 1
421700 99421700 1001 86380 86390 1
422108 99422108 1001 86380 86390 1
421661 99421661 1001 86380 86390 1
421353 99421353 1001 86380 86390 1
421595 99421595 1001 86380 86390 1
421521 99421521 1001 0 20 1
421521 99421521 1001 86380 86390 1
420867 99420867 1001 86380 86390 1
421080 99421080 1001 86380 86390 1
420847 99420847 1001 86380 86390 1
421095 99421095 1001 86380 86390 1
420939 99420939 1001 86380 86390 1
422304 99422304 1001 86380 86390 1
423557 99423557 1001 86380 86390 1
423112 99423112 1001 0 20 1
422550 99422550 1001 86380 86390 1
422617 99422617 1001 0 20 1
422898 99422898 1001 86380 86390 1
422546 99422546 1001 86380 86390 1
423943 99423943 1001 0 20 1
424072 99424072 1001 0 20 1
423974 99423974 1001 0 20 1
423930 99423930 1001 86380 86390 1
425337 99425337 1001 86380 86390 1
425244 99425244 1001 0 20 1
424863 99424863 1001 86380 86390 1
424605 99424605 1001 86380 86390 1
424953 99424953 1001 0 20 1
424558 99424558 1001 86380 86390 1
424318 99424318 1001 86380 86390 1
424391 99424391 1001 86380 86390 1
424273 99424273 1001 86380 86390 1
424441 99424441 1001 86380 86390 1
424576 99424576 1001 0 20 1
424231 99424231 1001 0 20 1
424334 99424334 1001 86380 86390 1
424409 99424409 1001 0 20 1
424206 99424206 1001 0 20 1
425644 99425644 1001 86380 86390 1
425791 99425791 1001 86380 86390 1
425579 99425579 1001 0 20 1
426871 99426871 1001 0 20 1
427119 99427119 1001 0 20 1
426768 99426768 1001 86380 86390 1
426735 99426735 1001 0 20 1
426756 99426756 1001 86380 86390 1
426345 99426345 1001 0 20 1
426336 99426336 1001 0 20 1
426126 99426126 1001 0 20 1
426255 99426255 1001 0 20 1
425995 99425995 1001 86380 86390 1
425931 99425931 1001 0 20 1
425978 99425978 1001 86380 86390 1
427433 99427433 1001 86380 86390 1
426697 99426697 1001 0 20 1
427160 99427160 1001 86380 86390 1
428476 99428476 1001 0 20 1
428697 99428697 1001 86380 86390 1
428233 99428233 1001 0 20 1
428189 99428189 1001 86380 86390 1
428243 99428243 1001 0 20 1
428101 99428101 1001 86380 86390 1
428083 99428083 1001 0 20 1
428150 99428150 1001 86380 86390 1
428152 99428152 1001 0 20 1
428179 99428179 1001 86380 86390 1
427876 99427876 1001 86380 86390 1
427856 99427856 1001 86380 86390 1
427660 99427660 1001 0 20 1
427585 99427585 1001 0 20 1
427807 99427807 1001 86380 86390 1
429071 99429071 1001 86380 86390 1
429095 99429095 1001 0 20 1
430150 99430150 1001 0 20 1
430117 99430117 1001 0 20 1
429805 99429805 1001 86380 86390 1
429730 99429730 1001 86380 86390 1
429854 99429854 1001 0 20 1
430578 99430578 1001 0 20 1
431915 99431915 1001 0 20 1
431942 99431942 1001 86380 86390 1
431736 99431736 1001 0 20 1
431981 99431981 1001 0 20 1
431559 99431559 1001 86380 86390 1
431288 99431288 1001 86380 86390 1
431590 99431590 1001 0 20 1
431387 99431387 1001 86380 86390 1
431300 99431300 1001 0 20 1
431469 99431469 1001 86380 86390 1
431641 99431641 1001 86380 86390 1
431521 99431521 1001 0 20 1
430945 99430945 1001 86380 86390 1
431073 99431073 1001 0 20 1
431168 99431168 1001 0 20 1
432073 99432073 1001 0 20 1
433634 99433634 1001 86380 86390 1
433399 99433399 1001 86380 86390 1
433418 99433418 1001 86380 86390 1
433100 99433100 1001 0 20 1
433139 99433139 1001 0 20 1
433299 99433299 1001 86380 86390 1
432954 99432954 1001 86380 86390 1
432977 99432977 1001 86380 86390 1
433307 99433307 1001 0 20 1
433092 99433092 1001 86380 86390 1
433132 99433132 1001 86380 86390 1
432533 99432533 1001 86380 86390 1
432845 99432845 1001 0 20 1
435039 99435039 1001 0 20 1
435008 99435008 1001 0 20 1
435085 99435085 1001 0 20 1
435401 99435401 1001 0 20 1
434755 99434755 1001 0 20 1
434741 99434741 1001 0 20 1
434750 99434750 1001 86380 86390 1
434655 99434655 1001 86380 86390 1
434176 99434176 1001 86380 86390 1
434220 99434220 1001 86380 86390 1
435786 99435786 1001 0 20 1
435522 99435522 1001 0 20 1
435651 99435651 1001 86380 86390 1
435510 99435510 1001 0 20 1
436828 99436828 1001 0 20 1
437004 99437004 1001 86380 86390 1
436840 99436840 1001 86380 86390 1
436772 99436772 1001 86380 86390 1
437133 99437133 1001 86380 86390 1
436950 99436950 1001 0 20 1
436563 99436563 1001 86380 86390 1
436402 99436402 1001 0 20 1
435937 99435937 1001 0 20 1
435915 99435915 1001 86380 86390 1
436026 99436026 1001 86380 86390 1
436028 99436028 1001 0 20 1
435966 99435966 1001 0 20 1
300021 99300021 1001 86380 86390 1
437248 99437248 1001 86380 86390 1
437337 99437337 1001 86380 86390 1
300677 99300677 1001 86380 86390 1
300603 99300603 1001 0 20 1
300604 99300604 1001 0 20 1
300569 99300569 1001 0 20 1
300583 99300583 1001 86380 86390 1
300349 99300349 1001 0 20 1
300403 99300403 1001 0 20 1
300136 99300136 1001 0 20 1
300293 99300293 1001 86380 86390 1
300154 99300154 1001 86380 86390 1
300224 99300224 1001 0 20 1
300881 99300881 1001 0 20 1
300745 99300745 1001 86380 86390 1
300761 99300761 1001 0 20 1
300750 99300750 1001 0 20 1
301378 99301378 1001 86380 86390 1
301354 99301354 1001 0 20 1
301207 99301207 1001 0 20 1
301350 99301350 1001 0 20 1
301314 99301314 1001 0 20 1
301278 99301278 1001 86380 86390 1
301333 99301333 1001 0 20 1
301348 99301348 1001 86380 86390 1
300977 99300977 1001 0 20 1
301119 99301119 1001 86380 86390 1
301060 99301060 1001 86380 86390 1
301697 99301697 1001 86380 86390 1
301728 99301728 1001 0 20 1
301677 99301677 1001 0 20 1
301755 99301755 1001 0 20 1
301587 99301587 1001 86380 86390 1
301677 99301677 1001 86380 86390 1
301589 99301589 1001 0 20 1
301654 99301654 1001 0 20 1
302317 99302317 1001 0 20 1
302180 99302180 1001 0 20 1
302273 99302273 1001 86380 86390 1
302138 99302138 1001 0 20 1
302061 99302061 1001 0 20 1
302174 99302174 1001 86380 86390 1
301830 99301830 1001 0 20 1
302417 99302417 1001 86380 86390 1
302461 99302461 1001 86380 86390 1
302539 99302539 1001 86380 86390 1
302516 99302516 1001 0 20 1
302580 99302580 1001 86380 86390 1
303066 99303066 1001 0 20 1
303030 99303030 1001 0 20 1
303153 99303153 1001 0 20 1
302832 99302832 1001 0 20 1
302653 99302653 1001 86380 86390 1
302692 99302692 1001 86380 86390 1
302623 99302623 1001 0 20 1
303348 99303348 1001 0 20 1
303299 99303299 1001 0 20 1
303251 99303251 1001 0 20 1
303355 99303355 1001 0 20 1
303368 99303368 1001 0 20 1
304021 99304021 1001 0 20 1
303902 99303902 1001 0 20 1
303766 99303766 1001 86380 86390 1
303755 99303755 1001 86380 86390 1
303812 99303812 1001 86380 86390 1
303709 99303709 1001 86380 86390 1
303427 99303427 1001 0 20 1
303441 99303441 1001 0 20 1
303531 99303531 1001 0 20 1
304228 99304228 1001 0 20 1
304156 99304156 1001 86380 86390 1
304234 99304234 1001 86380 86390 1
304211 99304211 1001 0 20 1
304680 99304680 1001 0 20 1
304774 99304774 1001 86380 86390 1
304807 99304807 1001 86380 86390 1
304578 99304578 1001 0 20 1
304581 99304581 1001 86380 86390 1
304548 99304548 1001 86380 86390 1
304381 99304381 1001 86380 86390 1
304319 99304319 1001 0 20 1
304364 99304364 1001 0 20 1
305027 99305027 1001 86380 86390 1
305507 99305507 1001 86380 86390 1
305658 99305658 1001 0 20 1
305536 99305536 1001 0 20 1
305511 99305511 1001 86380 86390 1
305681 99305681 1001 86380 86390 1
305069 99305069 1001 86380 86390 1
500144 99500144 1001 0 20 1
500145 99500145 1001 0 20 1
500111 99500111 1001 86380 86390 1
500164 99500164 1001 86380 86390 1
500755 99500755 1001 86380 86390 1
500805 99500805 1001 0 20 1
500366 99500366 1001 86380 86390 1
500367 99500367 1001 0 20 1
500368 99500368 1001 0 20 1
500329 99500329 1001 86380 86390 1
500840 99500840 1001 0 20 1
500844 99500844 1001 0 20 1
501459 99501459 1001 0 20 1
501503 99501503 1001 0 20 1
501516 99501516 1001 86380 86390 1
501533 99501533 1001 0 20 1
501398 99501398 1001 86380 86390 1
501147 99501147 1001 86380 86390 1
501137 99501137 1001 86380 86390 1
501087 99501087 1001 86380 86390 1
501219 99501219 1001 86380 86390 1
501105 99501105 1001 0 20 1
501040 99501040 1001 86380 86390 1
501779 99501779 1001 86380 86390 1
501833 99501833 1001 86380 86390 1
502325 99502325 1001 86380 86390 1
502358 99502358 1001 86380 86390 1
502371 99502371 1001 86380 86390 1
502455 99502455 1001 0 20 1
502117 99502117 1001 86380 86390 1
502186 99502186 1001 0 20 1
502167 99502167 1001 86380 86390 1
501952 99501952 1001 0 20 1
501929 99501929 1001 0 20 1
501941 99501941 1001 86380 86390 1
501879 99501879 1001 0 20 1
501918 99501918 1001 0 20 1
501945 99501945 1001 86380 86390 1
501882 99501882 1001 0 20 1
503191 99503191 1001 0 20 1
503183 99503183 1001 0 20 1
503195 99503195 1001 86380 86390 1
503133 99503133 1001 86380 86390 1
503283 99503283 1001 86380 86390 1
502983 99502983 1001 86380 86390 1
503053 99503053 1001 86380 86390 1
502913 99502913 1001 0 20 1
503029 99503029 1001 86380 86390 1
502861 99502861 1001 0 20 1
503314 99503314 1001 86380 86390 1
503329 99503329 1001 86380 86390 1
503370 99503370 1001 0 20 1
503463 99503463 1001 0 20 1
503373 99503373 1001 86380 86390 1
503336 99503336 1001 0 20 1
504007 99504007 1001 0 20 1
503959 99503959 1001 86380 86390 1
503720 99503720 1001 0 20 1
503853 99503853 1001 0 20 1
503635 99503635 1001 0 20 1
503508 99503508 1001 0 20 1
504196 99504196 1001 0 20 1
504243 99504243 1001 0 20 1
504881 99504881 1001 0 20 1
504752 99504752 1001 86380 86390 1
504783 99504783 1001 0 20 1
504557 99504557 1001 0 20 1
504712 99504712 1001 0 20 1
504431 99504431 1001 0 20 1
504438 99504438 1001 0 20 1
505101 99505101 1001 0 20 1
504960 99504960 1001 0 20 1
505025 99505025 1001 0 20 1
505051 99505051 1001 0 20 1
505090 99505090 1001 0 20 1
505014 99505014 1001 0 20 1
505709 99505709 1001 86380 86390 1
505586 99505586 1001 86380 86390 1
505475 99505475 1001 86380 86390 1
505531 99505531 1001 0 20 1
505534 99505534 1001 86380 86390 1
505562 99505562 1001 86380 86390 1
505332 99505332 1001 0 20 1
505191 99505191 1001 0 20 1
505165 99505165 1001 0 20 1
505243 99505243 1001 86380 86390 1
505167 99505167 1001 0 20 1
505325 99505325 1001 86380 86390 1
505833 99505833 1001 0 20 1
505780 99505780 1001 86380 86390 1
505809 99505809 1001 0 20 1
505817 99505817 1001 0 20 1
506494 99506494 1001 0 20 1
506433 99506433 1001 86380 86390 1
506452 99506452 1001 0 20 1
506556 99506556 1001 0 20 1
506492 99506492 1001 86380 86390 1
506237 99506237 1001 0 20 1
506369 99506369 1001 0 20 1
506133 99506133 1001 0 20 1
506141 99506141 1001 0 20 1
506129 99506129 1001 86380 86390 1
506625 99506625 1001 0 20 1
507336 99507336 1001 0 20 1
507341 99507341 1001 0 20 1
507358 99507358 1001 0 20 1
507063 99507063 1001 86380 86390 1
507092 99507092 1001 86380 86390 1
507199 99507199 1001 86380 86390 1
507150 99507150 1001 86380 86390 1
506828 99506828 1001 0 20 1
506842 99506842 1001 86380 86390 1
506923 99506923 1001 86380 86390 1
506821 99506821 1001 86380 86390 1
507005 99507005 1001 86380 86390 1
507485 99507485 1001 0 20 1
507604 99507604 1001 0 20 1
507463 99507463 1001 86380 86390 1
507607 99507607 1001 86380 86390 1
507480 99507480 1001 86380 86390 1
507508 99507508 1001 0 20 1
508173 99508173 1001 86380 86390 1
508138 99508138 1001 86380 86390 1
507912 99507912 1001 86380 86390 1
507750 99507750 1001 0 20 1
508275 99508275 1001 86380 86390 1
508445 99508445 1001 86380 86390 1
508256 99508256 1001 86380 86390 1
508283 99508283 1001 86380 86390 1
509018 99509018 1001 0 20 1
508836 99508836 1001 86380 86390 1
508682 99508682 1001 0 20 1
508864 99508864 1001 86380 86390 1
508616 99508616 1001 0 20 1
508663 99508663 1001 0 20 1
509256 99509256 1001 0 20 1
509128 99509128 1001 86380 86390 1
509116 99509116 1001 86380 86390 1
509155 99509155 1001 86380 86390 1
509823 99509823 1001 86380 86390 1
509800 99509800 1001 0 20 1
509748 99509748 1001 86380 86390 1
509855 99509855 1001 0 20 1
509757 99509757 1001 0 20 1
509593 99509593 1001 86380 86390 1
509645 99509645 1001 86380 86390 1
509532 99509532 1001 0 20 1
509693 99509693 1001 0 20 1
509577 99509577 1001 86380 86390 1
509293 99509293 1001 0 20 1
509472 99509472 1001 0 20 1
510081 99510081 1001 86380 86390 1
510527 99510527 1001 86380 86390 1
510431 99510431 1001 86380 86390 1
510497 99510497 1001 86380 86390 1
510485 99510485 1001 86380 86390 1
510488 99510488 1001 86380 86390 1
510466 99510466 1001 0 20 1
510455 99510455 1001 0 20 1
510287 99510287 1001 86380 86390 1
510215 99510215 1001 0 20 1
510767 99510767 1001 0 20 1
510898 99510898 1001 86380 86390 1
511552 99511552 1001 86380 86390 1
511386 99511386 1001 86380 86390 1
511492 99511492 1001 0 20 1
511414 99511414 1001 86380 86390 1
511408 99511408 1001 0 20 1
511449 99511449 1001 0 20 1
511192 99511192 1001 86380 86390 1
511169 99511169 1001 86380 86390 1
511209 99511209 1001 86380 86390 1
510952 99510952 1001 0 20 1
511667 99511667 1001 0 20 1
511643 99511643 1001 86380 86390 1
511695 99511695 1001 86380 86390 1
511710 99511710 1001 86380 86390 1
511584 99511584 1001 86380 86390 1
512237 99512237 1001 86380 86390 1
512253 99512253 1001 86380 86390 1
512235 99512235 1001 86380 86390 1
512007 99512007 1001 0 20 1
512124 99512124 1001 86380 86390 1
512021 99512021 1001 86380 86390 1
512036 99512036 1001 0 20 1
511973 99511973 1001 86380 86390 1
511841 99511841 1001 86380 86390 1
511856 99511856 1001 0 20 1
511871 99511871 1001 86380 86390 1
512535 99512535 1001 86380 86390 1
512563 99512563 1001 0 20 1
512435 99512435 1001 86380 86390 1
512465 99512465 1001 0 20 1
513044 99513044 1001 0 20 1
513124 99513124 1001 0 20 1
512845 99512845 1001 0 20 1
512898 99512898 1001 86380 86390 1
512795 99512795 1001 86380 86390 1
512854 99512854 1001 86380 86390 1
512803 99512803 1001 86380 86390 1
512612 99512612 1001 0 20 1
512691 99512691 1001 86380 86390 1
512744 99512744 1001 0 20 1
513306 99513306 1001 0 20 1
513296 99513296 1001 86380 86390 1
513350 99513350 1001 86380 86390 1
513390 99513390 1001 86380 86390 1
513317 99513317 1001 0 20 1
513969 99513969 1001 86380 86390 1
513983 99513983 1001 0 20 1
513897 99513897 1001 86380 86390 1
513977 99513977 1001 0 20 1
513940 99513940 1001 86380 86390 1
513774 99513774 1001 0 20 1
513816 99513816 1001 86380 86390 1
513782 99513782 1001 86380 86390 1
513810 99513810 1001 86380 86390 1
513464 99513464 1001 0 20 1
513448 99513448 1001 86380 86390 1
514214 99514214 1001 86380 86390 1
514822 99514822 1001 0 20 1
514808 99514808 1001 86380 86390 1
514688 99514688 1001 0 20 1
514629 99514629 1001 86380 86390 1
514531 99514531 1001 0 20 1
514506 99514506 1001 86380 86390 1
514623 99514623 1001 86380 86390 1
514637 99514637 1001 0 20 1
514383 99514383 1001 86380 86390 1
514259 99514259 1001 0 20 1
514312 99514312 1001 86380 86390 1
514925 99514925 1001 86380 86390 1
515636 99515636 1001 86380 86390 1
515534 99515534 1001 0 20 1
515497 99515497 1001 86380 86390 1
515577 99515577 1001 0 20 1
515401 99515401 1001 86380 86390 1
515430 99515430 1001 86380 86390 1
515288 99515288 1001 86380 86390 1
515329 99515329 1001 0 20 1
515175 99515175 1001 86380 86390 1
515807 99515807 1001 86380 86390 1
516488 99516488 1001 0 20 1
516415 99516415 1001 86380 86390 1
516179 99516179 1001 86380 86390 1
516160 99516160 1001 0 20 1
516085 99516085 1001 0 20 1
516034 99516034 1001 0 20 1
516059 99516059 1001 86380 86390 1
515905 99515905 1001 86380 86390 1
516036 99516036 1001 86380 86390 1
515973 99515973 1001 0 20 1
516005 99516005 1001 0 20 1
516715 99516715 1001 0 20 1
516651 99516651 1001 0 20 1
516700 99516700 1001 0 20 1
517123 99517123 1001 86380 86390 1
516900 99516900 1001 0 20 1
518072 99518072 1001 0 20 1
518127 99518127 1001 0 20 1
517958 99517958 1001 86380 86390 1
517983 99517983 1001 86380 86390 1
518115 99518115 1001 0 20 1
518076 99518076 1001 86380 86390 1
518039 99518039 1001 0 20 1
518031 99518031 1001 86380 86390 1
518097 99518097 1001 0 20 1
518071 99518071 1001 86380 86390 1
517871 99517871 1001 0 20 1
517883 99517883 1001 86380 86390 1
517896 99517896 1001 86380 86390 1
517807 99517807 1001 86380 86390 1
517953 99517953 1001 0 20 1
517583 99517583 1001 0 20 1
517715 99517715 1001 0 20 1
517732 99517732 1001 86380 86390 1
517618 99517618 1001 0 20 1
517566 99517566 1001 0 20 1
518351 99518351 1001 0 20 1
518813 99518813 1001 0 20 1
518903 99518903 1001 86380 86390 1
518868 99518868 1001 0 20 1
518831 99518831 1001 0 20 1
518949 99518949 1001 0 20 1
518923 99518923 1001 86380 86390 1
518629 99518629 1001 86380 86390 1
518712 99518712 1001 86380 86390 1
518728 99518728 1001 86380 86390 1
518586 99518586 1001 86380 86390 1
518531 99518531 1001 86380 86390 1
518545 99518545 1001 0 20 1
518560 99518560 1001 86380 86390 1
519062 99519062 1001 86380 86390 1
519146 99519146 1001 0 20 1
519007 99519007 1001 86380 86390 1
519112 99519112 1001 0 20 1
519730 99519730 1001 0 20 1
519745 99519745 1001 86380 86390 1
519439 99519439 1001 86380 86390 1
519543 99519543 1001 86380 86390 1
519436 99519436 1001 0 20 1
519553 99519553 1001 0 20 1
519363 99519363 1001 0 20 1
519264 99519264 1001 0 20 1
519198 99519198 1001 86380 86390 1
519266 99519266 1001 86380 86390 1
519205 99519205 1001 0 20 1
519836 99519836 1001 86380 86390 1
520018 99520018 1001 86380 86390 1
520441 99520441 1001 86380 86390 1
520321 99520321 1001 0 20 1
520282 99520282 1001 86380 86390 1
520246 99520246 1001 86380 86390 1
520352 99520352 1001 0 20 1
520417 99520417 1001 0 20 1
520262 99520262 1001 0 20 1
520033 99520033 1001 86380 86390 1
520129 99520129 1001 0 20 1
520197 99520197 1001 86380 86390 1
520172 99520172 1001 86380 86390 1
520740 99520740 1001 86380 86390 1
520724 99520724 1001 86380 86390 1
521429 99521429 1001 86380 86390 1
521442 99521442 1001 86380 86390 1
521384 99521384 1001 86380 86390 1
521169 99521169 1001 86380 86390 1
521066 99521066 1001 86380 86390 1
521068 99521068 1001 86380 86390 1
521064 99521064 1001 0 20 1
520899 99520899 1001 0 20 1
520904 99520904 1001 86380 86390 1
521607 99521607 1001 86380 86390 1
521598 99521598 1001 0 20 1
522207 99522207 1001 0 20 1
522245 99522245 1001 86380 86390 1
522098 99522098 1001 0 20 1
522201 99522201 1001 0 20 1
522288 99522288 1001 86380 86390 1
521939 99521939 1001 0 20 1
521686 99521686 1001 0 20 1
522450 99522450 1001 86380 86390 1
522339 99522339 1001 86380 86390 1
522981 99522981 1001 86380 86390 1
522994 99522994 1001 86380 86390 1
522943 99522943 1001 86380 86390 1
522988 99522988 1001 86380 86390 1
522745 99522745 1001 86380 86390 1
522906 99522906 1001 86380 86390 1
522715 99522715 1001 0 20 1
522835 99522835 1001 0 20 1
522691 99522691 1001 86380 86390 1
522655 99522655 1001 0 20 1
522643 99522643 1001 0 20 1
523250 99523250 1001 86380 86390 1
523121 99523121 1001 0 20 1
523308 99523308 1001 0 20 1
523895 99523895 1001 0 20 1
523746 99523746 1001 0 20 1
523822 99523822 1001 86380 86390 1
523539 99523539 1001 0 20 1
523579 99523579 1001 0 20 1
523555 99523555 1001 86380 86390 1
523511 99523511 1001 0 20 1
523413 99523413 1001 86380 86390 1
523990 99523990 1001 86380 86390 1
524094 99524094 1001 86380 86390 1
524740 99524740 1001 0 20 1
524724 99524724 1001 0 20 1
524633 99524633 1001 86380 86390 1
524763 99524763 1001 86380 86390 1
524345 99524345 1001 0 20 1
524358 99524358 1001 0 20 1
524173 99524173 1001 0 20 1
524847 99524847 1001 0 20 1
524880 99524880 1001 86380 86390 1
525430 99525430 1001 0 20 1
525573 99525573 1001 0 20 1
525288 99525288 1001 0 20 1
525197 99525197 1001 86380 86390 1
525367 99525367 1001 0 20 1
525189 99525189 1001 0 20 1
525372 99525372 1001 86380 86390 1
525334 99525334 1001 86380 86390 1
525750 99525750 1001 0 20 1
525776 99525776 1001 0 20 1
525687 99525687 1001 0 20 1
525785 99525785 1001 86380 86390 1
526296 99526296 1001 86380 86390 1
526252 99526252 1001 86380 86390 1
526330 99526330 1001 86380 86390 1
526141 99526141 1001 0 20 1
526077 99526077 1001 0 20 1
526053 99526053 1001 0 20 1
526146 99526146 1001 0 20 1
526187 99526187 1001 0 20 1
525961 99525961 1001 86380 86390 1
526003 99526003 1001 86380 86390 1
526006 99526006 1001 0 20 1
525905 99525905 1001 0 20 1
526435 99526435 1001 0 20 1
526594 99526594 1001 86380 86390 1
526429 99526429 1001 86380 86390 1
526483 99526483 1001 0 20 1
527164 99527164 1001 86380 86390 1
526850 99526850 1001 86380 86390 1
526854 99526854 1001 86380 86390 1
526737 99526737 1001 86380 86390 1
526831 99526831 1001 0 20 1
527329 99527329 1001 86380 86390 1
527450 99527450 1001 86380 86390 1
527909 99527909 1001 86380 86390 1
528017 99528017 1001 86380 86390 1
527708 99527708 1001 0 20 1
527684 99527684 1001 0 20 1
527513 99527513 1001 86380 86390 1
528164 99528164 1001 86380 86390 1
528229 99528229 1001 86380 86390 1
528194 99528194 1001 0 20 1
528812 99528812 1001 0 20 1
528786 99528786 1001 86380 86390 1
528717 99528717 1001 0 20 1
528619 99528619 1001 0 20 1
528646 99528646 1001 86380 86390 1
528648 99528648 1001 0 20 1
528545 99528545 1001 86380 86390 1
528680 99528680 1001 86380 86390 1
528564 99528564 1001 86380 86390 1
528467 99528467 1001 86380 86390 1
528330 99528330 1001 0 20 1
528459 99528459 1001 86380 86390 1
529056 99529056 1001 0 20 1
529608 99529608 1001 0 20 1
529720 99529720 1001 86380 86390 1
529473 99529473 1001 0 20 1
529375 99529375 1001 86380 86390 1
529351 99529351 1001 0 20 1
529158 99529158 1001 86380 86390 1
529160 99529160 1001 86380 86390 1
529123 99529123 1001 0 20 1
529204 99529204 1001 86380 86390 1
529194 99529194 1001 86380 86390 1
529259 99529259 1001 86380 86390 1
529208 99529208 1001 86380 86390 1
529919 99529919 1001 0 20 1
529796 99529796 1001 86380 86390 1
529875 99529875 1001 0 20 1
530354 99530354 1001 0 20 1
530546 99530546 1001 0 20 1
530200 99530200 1001 0 20 1
530292 99530292 1001 86380 86390 1
529993 99529993 1001 0 20 1
530122 99530122 1001 0 20 1
530135 99530135 1001 86380 86390 1
530009 99530009 1001 86380 86390 1
530138 99530138 1001 86380 86390 1
530669 99530669 1001 0 20 1
530707 99530707 1001 86380 86390 1
530601 99530601 1001 86380 86390 1
530562 99530562 1001 86380 86390 1
531228 99531228 1001 86380 86390 1
531216 99531216 1001 86380 86390 1
531211 99531211 1001 0 20 1
530996 99530996 1001 0 20 1
531022 99531022 1001 86380 86390 1
531153 99531153 1001 0 20 1
531011 99531011 1001 86380 86390 1
531117 99531117 1001 86380 86390 1
530893 99530893 1001 86380 86390 1
530842 99530842 1001 86380 86390 1
530886 99530886 1001 86380 86390 1
531389 99531389 1001 86380 86390 1
531537 99531537 1001 0 20 1
531512 99531512 1001 0 20 1
531452 99531452 1001 86380 86390 1
532078 99532078 1001 86380 86390 1
532085 99532085 1001 0 20 1
531795 99531795 1001 0 20 1
531941 99531941 1001 86380 86390 1
531653 99531653 1001 0 20 1
531759 99531759 1001 0 20 1
531655 99531655 1001 86380 86390 1
531787 99531787 1001 0 20 1
531646 99531646 1001 86380 86390 1
531586 99531586 1001 0 20 1
532223 99532223 1001 86380 86390 1
532254 99532254 1001 0 20 1
532996 99532996 1001 86380 86390 1
533007 99533007 1001 0 20 1
532632 99532632 1001 0 20 1
532737 99532737 1001 0 20 1
532647 99532647 1001 0 20 1
532624 99532624 1001 86380 86390 1
532625 99532625 1001 86380 86390 1
532679 99532679 1001 86380 86390 1
532787 99532787 1001 0 20 1
532418 99532418 1001 86380 86390 1
532432 99532432 1001 86380 86390 1
532579 99532579 1001 0 20 1
533084 99533084 1001 0 20 1
533085 99533085 1001 86380 86390 1
533033 99533033 1001 86380 86390 1
533164 99533164 1001 0 20 1
533153 99533153 1001 86380 86390 1
533129 99533129 1001 86380 86390 1
533105 99533105 1001 0 20 1
533834 99533834 1001 86380 86390 1
533777 99533777 1001 0 20 1
533764 99533764 1001 86380 86390 1
533627 99533627 1001 0 20 1
533616 99533616 1001 86380 86390 1
533567 99533567 1001 0 20 1
533600 99533600 1001 0 20 1
533393 99533393 1001 86380 86390 1
533321 99533321 1001 86380 86390 1
533313 99533313 1001 86380 86390 1
533985 99533985 1001 86380 86390 1
533914 99533914 1001 86380 86390 1
534557 99534557 1001 86380 86390 1
534653 99534653 1001 0 20 1
534520 99534520 1001 86380 86390 1
534667 99534667 1001 0 20 1
534673 99534673 1001 86380 86390 1
534328 99534328 1001 86380 86390 1
534290 99534290 1001 86380 86390 1
534409 99534409 1001 86380 86390 1
534294 99534294 1001 86380 86390 1
534090 99534090 1001 0 20 1
534091 99534091 1001 86380 86390 1
534248 99534248 1001 0 20 1
534093 99534093 1001 86380 86390 1
534136 99534136 1001 0 20 1
534164 99534164 1001 86380 86390 1
535331 99535331 1001 0 20 1
535323 99535323 1001 0 20 1
535491 99535491 1001 0 20 1
535441 99535441 1001 86380 86390 1
535279 99535279 1001 0 20 1
535254 99535254 1001 0 20 1
535032 99535032 1001 86380 86390 1
535022 99535022 1001 86380 86390 1
534972 99534972 1001 86380 86390 1
534908 99534908 1001 0 20 1
535079 99535079 1001 0 20 1
534949 99534949 1001 86380 86390 1
535676 99535676 1001 0 20 1
535689 99535689 1001 86380 86390 1
535576 99535576 1001 0 20 1
535602 99535602 1001 0 20 1
536228 99536228 1001 0 20 1
536154 99536154 1001 0 20 1
536334 99536334 1001 0 20 1
536194 99536194 1001 0 20 1
536059 99536059 1001 86380 86390 1
536035 99536035 1001 0 20 1
535820 99535820 1001 86380 86390 1
535783 99535783 1001 0 20 1
536424 99536424 1001 0 20 1
536425 99536425 1001 0 20 1
536340 99536340 1001 86380 86390 1
537011 99537011 1001 0 20 1
537002 99537002 1001 0 20 1
537072 99537072 1001 0 20 1
536840 99536840 1001 86380 86390 1
536868 99536868 1001 0 20 1
536786 99536786 1001 0 20 1
536570 99536570 1001 0 20 1
536708 99536708 1001 86380 86390 1
537304 99537304 1001 0 20 1
537292 99537292 1001 86380 86390 1
537321 99537321 1001 0 20 1
537284 99537284 1001 0 20 1
537233 99537233 1001 0 20 1
537327 99537327 1001 0 20 1
537171 99537171 1001 86380 86390 1
537955 99537955 1001 86380 86390 1
537932 99537932 1001 0 20 1
537919 99537919 1001 86380 86390 1
537669 99537669 1001 0 20 1
537710 99537710 1001 86380 86390 1
537703 99537703 1001 0 20 1
537574 99537574 1001 86380 86390 1
537504 99537504 1001 0 20 1
537543 99537543 1001 0 20 1
537414 99537414 1001 86380 86390 1
538076 99538076 1001 0 20 1
538025 99538025 1001 86380 86390 1
538070 99538070 1001 0 20 1
538072 99538072 1001 86380 86390 1
538743 99538743 1001 0 20 1
538696 99538696 1001 0 20 1
538417 99538417 1001 0 20 1
538573 99538573 1001 0 20 1
538512 99538512 1001 0 20 1
538512 99538512 1001 86380 86390 1
538233 99538233 1001 86380 86390 1
538337 99538337 1001 86380 86390 1
538842 99538842 1001 86380 86390 1
539618 99539618 1001 0 20 1
539492 99539492 1001 86380 86390 1
539423 99539423 1001 0 20 1
539271 99539271 1001 86380 86390 1
539236 99539236 1001 0 20 1
539022 99539022 1001 86380 86390 1
539221 99539221 1001 86380 86390 1
539055 99539055 1001 0 20 1
539722 99539722 1001 0 20 1
540417 99540417 1001 0 20 1
540301 99540301 1001 86380 86390 1
540439 99540439 1001 86380 86390 1
540346 99540346 1001 0 20 1
540107 99540107 1001 86380 86390 1
540082 99540082 1001 86380 86390 1
540069 99540069 1001 86380 86390 1
540239 99540239 1001 86380 86390 1
540076 99540076 1001 0 20 1
539992 99539992 1001 86380 86390 1
540046 99540046 1001 86380 86390 1
539908 99539908 1001 0 20 1
540624 99540624 1001 0 20 1
540575 99540575 1001 86380 86390 1
540489 99540489 1001 0 20 1
541256 99541256 1001 86380 86390 1
541229 99541229 1001 86380 86390 1
541128 99541128 1001 86380 86390 1
541105 99541105 1001 0 20 1
541186 99541186 1001 0 20 1
541279 99541279 1001 86380 86390 1
540882 99540882 1001 86380 86390 1
540976 99540976 1001 0 20 1
540989 99540989 1001 86380 86390 1
540925 99540925 1001 86380 86390 1
540887 99540887 1001 0 20 1
541083 99541083 1001 0 20 1
540901 99540901 1001 86380 86390 1
540955 99540955 1001 0 20 1
541084 99541084 1001 86380 86390 1
540685 99540685 1001 86380 86390 1
540730 99540730 1001 0 20 1
541303 99541303 1001 86380 86390 1
541489 99541489 1001 0 20 1
541376 99541376 1001 0 20 1
541454 99541454 1001 86380 86390 1
542044 99542044 1001 86380 86390 1
542033 99542033 1001 86380 86390 1
541989 99541989 1001 86380 86390 1
541774 99541774 1001 86380 86390 1
541814 99541814 1001 86380 86390 1
541882 99541882 1001 0 20 1
541817 99541817 1001 86380 86390 1
541779 99541779 1001 86380 86390 1
541525 99541525 1001 0 20 1
541656 99541656 1001 86380 86390 1
541691 99541691 1001 86380 86390 1
542194 99542194 1001 0 20 1
542205 99542205 1001 86380 86390 1
542729 99542729 1001 0 20 1
542677 99542677 1001 86380 86390 1
542733 99542733 1001 0 20 1
542545 99542545 1001 0 20 1
542390 99542390 1001 86380 86390 1
542405 99542405 1001 0 20 1
542487 99542487 1001 86380 86390 1
542436 99542436 1001 86380 86390 1
542489 99542489 1001 86380 86390 1
542968 99542968 1001 86380 86390 1
543008 99543008 1001 0 20 1
542962 99542962 1001 86380 86390 1
543044 99543044 1001 86380 86390 1
543071 99543071 1001 0 20 1
543734 99543734 1001 86380 86390 1
543583 99543583 1001 0 20 1
543509 99543509 1001 86380 86390 1
543305 99543305 1001 86380 86390 1
543177 99543177 1001 0 20 1
543319 99543319 1001 86380 86390 1
543188 99543188 1001 86380 86390 1
543916 99543916 1001 86380 86390 1
543853 99543853 1001 0 20 1
543854 99543854 1001 0 20 1
543803 99543803 1001 0 20 1
543856 99543856 1001 86380 86390 1
543897 99543897 1001 0 20 1
544507 99544507 1001 86380 86390 1
544505 99544505 1001 86380 86390 1
544277 99544277 1001 0 20 1
544206 99544206 1001 0 20 1
544047 99544047 1001 0 20 1
544142 99544142 1001 0 20 1
544065 99544065 1001 0 20 1
544092 99544092 1001 0 20 1
544079 99544079 1001 86380 86390 1
543988 99543988 1001 86380 86390 1
544621 99544621 1001 0 20 1
544703 99544703 1001 86380 86390 1
400017 99400017 1001 86380 86390 1
400044 99400044 1001 0 20 1
400070 99400070 1001 86380 86390 1
400130 99400130 1001 86380 86390 1
401040 99401040 1001 0 20 1
401306 99401306 1001 86380 86390 1
401358 99401358 1001 86380 86390 1
402135 99402135 1001 86380 86390 1
402139 99402139 1001 86380 86390 1
402098 99402098 1001 86380 86390 1
402347 99402347 1001 86380 86390 1
402509 99402509 1001 86380 86390 1
402953 99402953 1001 86380 86390 1
403032 99403032 1001 0 20 1
403093 99403093 1001 86380 86390 1
403116 99403116 1001 86380 86390 1
403297 99403297 1001 86380 86390 1
403357 99403357 1001 86380 86390 1
403392 99403392 1001 86380 86390 1
403597 99403597 1001 86380 86390 1
403583 99403583 1001 86380 86390 1
403644 99403644 1001 0 20 1
403536 99403536 1001 0 20 1
403815 99403815 1001 0 20 1
403963 99403963 1001 86380 86390 1
404203 99404203 1001 0 20 1
404324 99404324 1001 86380 86390 1
404490 99404490 1001 86380 86390 1
404504 99404504 1001 86380 86390 1
404505 99404505 1001 86380 86390 1
404639 99404639 1001 86380 86390 1
404670 99404670 1001 0 20 1
404725 99404725 1001 0 20 1
404733 99404733 1001 0 20 1
404710 99404710 1001 86380 86390 1
405092 99405092 1001 0 20 1
405303 99405303 1001 0 20 1
405314 99405314 1001 0 20 1
405387 99405387 1001 86380 86390 1
405607 99405607 1001 0 20 1
405612 99405612 1001 0 20 1
405706 99405706 1001 86380 86390 1
405843 99405843 1001 86380 86390 1
405876 99405876 1001 0 20 1
406020 99406020 1001 0 20 1
406123 99406123 1001 86380 86390 1
406111 99406111 1001 86380 86390 1
406334 99406334 1001 0 20 1
406487 99406487 1001 0 20 1
406545 99406545 1001 0 20 1
406664 99406664 1001 86380 86390 1
406826 99406826 1001 0 20 1
406902 99406902 1001 0 20 1
406870 99406870 1001 86380 86390 1
406911 99406911 1001 0 20 1
406842 99406842 1001 0 20 1
407038 99407038 1001 0 20 1
407329 99407329 1001 86380 86390 1
407355 99407355 1001 86380 86390 1
407409 99407409 1001 86380 86390 1
407445 99407445 1001 86380 86390 1
407506 99407506 1001 86380 86390 1
407709 99407709 1001 86380 86390 1
408125 99408125 1001 0 20 1
408501 99408501 1001 86380 86390 1
408709 99408709 1001 0 20 1
408711 99408711 1001 0 20 1
408699 99408699 1001 86380 86390 1
408666 99408666 1001 0 20 1
408912 99408912 1001 0 20 1
409095 99409095 1001 86380 86390 1
409131 99409131 1001 86380 86390 1
409207 99409207 1001 0 20 1
409422 99409422 1001 0 20 1
409477 99409477 1001 86380 86390 1
409547 99409547 1001 86380 86390 1
409637 99409637 1001 86380 86390 1
409712 99409712 1001 86380 86390 1
409812 99409812 1001 86380 86390 1
410008 99410008 1001 86380 86390 1
410141 99410141 1001 0 20 1
410303 99410303 1001 0 20 1
410287 99410287 1001 0 20 1
410652 99410652 1001 86380 86390 1
410845 99410845 1001 86380 86390 1
411107 99411107 1001 0 20 1
411636 99411636 1001 86380 86390 1
411565 99411565 1001 86380 86390 1
411672 99411672 1001 86380 86390 1
411743 99411743 1001 86380 86390 1
412254 99412254 1001 0 20 1
412333 99412333 1001 0 20 1
413557 99413557 1001 0 20 1
413678 99413678 1001 0 20 1
413694 99413694 1001 0 20 1
413052 99413052 1001 0 20 1
412843 99412843 1001 86380 86390 1
412677 99412677 1001 86380 86390 1
412758 99412758 1001 86380 86390 1
413758 99413758 1001 0 20 1
413897 99413897 1001 86380 86390 1
413796 99413796 1001 86380 86390 1
415289 99415289 1001 0 20 1
415159 99415159 1001 0 20 1
414962 99414962 1001 0 20 1
414992 99414992 1001 0 20 1
414899 99414899 1001 0 20 1
414572 99414572 1001 86380 86390 1
414715 99414715 1001 86380 86390 1
414628 99414628 1001 0 20 1
414149 99414149 1001 0 20 1
415337 99415337 1001 86380 86390 1
415497 99415497 1001 86380 86390 1
415618 99415618 1001 86380 86390 1
416816 99416816 1001 86380 86390 1
416744 99416744 1001 0 20 1
416580 99416580 1001 86380 86390 1
416415 99416415 1001 86380 86390 1
415864 99415864 1001 86380 86390 1
416123 99416123 1001 86380 86390 1
415953 99415953 1001 86380 86390 1
417008 99417008 1001 86380 86390 1
417059 99417059 1001 0 20 1
417226 99417226 1001 0 20 1
417062 99417062 1001 0 20 1
417468 99417468 1001 0 20 1
418436 99418436 1001 86380 86390 1
418537 99418537 1001 0 20 1
418335 99418335 1001 86380 86390 1
418310 99418310 1001 86380 86390 1
418171 99418171 1001 86380 86390 1
417767 99417767 1001 0 20 1
417925 99417925 1001 86380 86390 1
417873 99417873 1001 86380 86390 1
417931 99417931 1001 0 20 1
417978 99417978 1001 86380 86390 1
417811 99417811 1001 0 20 1
419131 99419131 1001 86380 86390 1
418938 99418938 1001 86380 86390 1
418939 99418939 1001 86380 86390 1
418992 99418992 1001 0 20 1
418896 99418896 1001 0 20 1
419185 99419185 1001 0 20 1
418997 99418997 1001 0 20 1
418814 99418814 1001 86380 86390 1
420096 99420096 1001 0 20 1
420081 99420081 1001 0 20 1
420345 99420345 1001 0 20 1
420004 99420004 1001 0 20 1
419726 99419726 1001 86380 86390 1
419876 99419876 1001 86380 86390 1
419217 99419217 1001 0 20 1
419229 99419229 1001 0 20 1
419622 99419622 1001 86380 86390 1
419464 99419464 1001 86380 86390 1
419465 99419465 1001 0 20 1
420646 99420646 1001 86380 86390 1
420539 99420539 1001 0 20 1
420668 99420668 1001 86380 86390 1
421871 99421871 1001 0 20 1
421758 99421758 1001 0 20 1
421769 99421769 1001 0 20 1
422111 99422111 1001 0 20 1
421568 99421568 1001 86380 86390 1
421002 99421002 1001 86380 86390 1
421057 99421057 1001 0 20 1
422381 99422381 1001 86380 86390 1
422244 99422244 1001 86380 86390 1
422333 99422333 1001 0 20 1
422508 99422508 1001 86380 86390 1
422201 99422201 1001 0 20 1
422130 99422130 1001 0 20 1
422212 99422212 1001 86380 86390 1
422270 99422270 1001 0 20 1
423441 99423441 1001 0 20 1
423449 99423449 1001 0 20 1
423724 99423724 1001 0 20 1
423235 99423235 1001 0 20 1
422954 99422954 1001 0 20 1
423120 99423120 1001 0 20 1
423188 99423188 1001 0 20 1
422697 99422697 1001 0 20 1
422573 99422573 1001 86380 86390 1
422672 99422672 1001 0 20 1
422795 99422795 1001 0 20 1
422825 99422825 1001 0 20 1
422595 99422595 1001 0 20 1
425338 99425338 1001 0 20 1
425156 99425156 1001 86380 86390 1
425294 99425294 1001 0 20 1
424716 99424716 1001 0 20 1
424901 99424901 1001 86380 86390 1
424523 99424523 1001 0 20 1
425777 99425777 1001 0 20 1
425474 99425474 1001 86380 86390 1
425448 99425448 1001 0 20 1
425555 99425555 1001 0 20 1
426951 99426951 1001 86380 86390 1
426703 99426703 1001 0 20 1
426902 99426902 1001 86380 86390 1
427083 99427083 1001 0 20 1
426443 99426443 1001 0 20 1
426572 99426572 1001 86380 86390 1
425987 99425987 1001 0 20 1
426189 99426189 1001 86380 86390 1
425968 99425968 1001 86380 86390 1
427337 99427337 1001 86380 86390 1
427500 99427500 1001 86380 86390 1
427229 99427229 1001 0 20 1
428350 99428350 1001 0 20 1
428352 99428352 1001 86380 86390 1
428562 99428562 1001 86380 86390 1
428184 99428184 1001 0 20 1
428101 99428101 1001 0 20 1
428131 99428131 1001 0 20 1
427652 99427652 1001 86380 86390 1
427604 99427604 1001 86380 86390 1
427568 99427568 1001 0 20 1
427765 99427765 1001 0 20 1
427794 99427794 1001 86380 86390 1
428907 99428907 1001 0 20 1
429169 99429169 1001 0 20 1
430283 99430283 1001 86380 86390 1
430202 99430202 1001 0 20 1
430240 99430240 1001 0 20 1
429736 99429736 1001 0 20 1
429909 99429909 1001 0 20 1
429705 99429705 1001 0 20 1
429529 99429529 1001 86380 86390 1
429357 99429357 1001 86380 86390 1
430432 99430432 1001 0 20 1
430795 99430795 1001 86380 86390 1
430513 99430513 1001 0 20 1
430482 99430482 1001 0 20 1
430604 99430604 1001 0 20 1
431680 99431680 1001 0 20 1
431806 99431806 1001 0 20 1
431298 99431298 1001 86380 86390 1
431512 99431512 1001 0 20 1
431062 99431062 1001 0 20 1
431115 99431115 1001 86380 86390 1
431007 99431007 1001 0 20 1
431044 99431044 1001 86380 86390 1
431135 99431135 1001 0 20 1
430994 99430994 1001 86380 86390 1
432287 99432287 1001 86380 86390 1
432201 99432201 1001 86380 86390 1
432102 99432102 1001 0 20 1
432134 99432134 1001 86380 86390 1
433552 99433552 1001 0 20 1
433387 99433387 1001 0 20 1
433707 99433707 1001 0 20 1
433253 99433253 1001 86380 86390 1
432928 99432928 1001 86380 86390 1
432772 99432772 1001 0 20 1
432781 99432781 1001 86380 86390 1
432640 99432640 1001 0 20 1
432838 99432838 1001 86380 86390 1
432715 99432715 1001 86380 86390 1
432894 99432894 1001 0 20 1
433967 99433967 1001 86380 86390 1
433837 99433837 1001 0 20 1
433918 99433918 1001 86380 86390 1
433804 99433804 1001 86380 86390 1
435256 99435256 1001 0 20 1
434849 99434849 1001 0 20 1
434708 99434708 1001 86380 86390 1
434718 99434718 1001 0 20 1
434813 99434813 1001 0 20 1
434381 99434381 1001 0 20 1
434431 99434431 1001 0 20 1
434148 99434148 1001 86380 86390 1
434248 99434248 1001 86380 86390 1
434509 99434509 1001 0 20 1
435515 99435515 1001 0 20 1
435734 99435734 1001 86380 86390 1
435877 99435877 1001 0 20 1
435747 99435747 1001 86380 86390 1
436669 99436669 1001 0 20 1
436423 99436423 1001 86380 86390 1
436509 99436509 1001 0 20 1
436312 99436312 1001 86380 86390 1
436083 99436083 1001 0 20 1
435967 99435967 1001 0 20 1
437184 99437184 1001 86380 86390 1
437319 99437319 1001 86380 86390 1
437267 99437267 1001 0 20 1
437356 99437356 1001 0 20 1
300580 99300580 1001 0 20 1
300671 99300671 1001 0 20 1
300646 99300646 1001 86380 86390 1
300360 99300360 1001 86380 86390 1
300361 99300361 1001 0 20 1
300493 99300493 1001 0 20 1
300483 99300483 1001 86380 86390 1
300198 99300198 1001 86380 86390 1
300206 99300206 1001 0 20 1
300869 99300869 1001 0 20 1
300822 99300822 1001 86380 86390 1
300864 99300864 1001 0 20 1
300891 99300891 1001 0 20 1
301413 99301413 1001 0 20 1
301535 99301535 1001 86380 86390 1
301209 99301209 1001 0 20 1
301238 99301238 1001 0 20 1
301162 99301162 1001 86380 86390 1
301166 99301166 1001 0 20 1
300962 99300962 1001 86380 86390 1
300950 99300950 1001 0 20 1
300938 99300938 1001 86380 86390 1
301350 99301350 1001 86380 86390 1
301626 99301626 1001 86380 86390 1
301679 99301679 1001 86380 86390 1
302303 99302303 1001 86380 86390 1
302282 99302282 1001 0 20 1
302179 99302179 1001 86380 86390 1
302339 99302339 1001 86380 86390 1
302126 99302126 1001 0 20 1
302035 99302035 1001 86380 86390 1
302053 99302053 1001 0 20 1
301944 99301944 1001 0 20 1
301895 99301895 1001 0 20 1
301960 99301960 1001 86380 86390 1
301806 99301806 1001 0 20 1
302488 99302488 1001 86380 86390 1
303081 99303081 1001 0 20 1
303151 99303151 1001 86380 86390 1
303164 99303164 1001 86380 86390 1
303050 99303050 1001 86380 86390 1
302976 99302976 1001 86380 86390 1
302837 99302837 1001 0 20 1
302929 99302929 1001 0 20 1
302907 99302907 1001 0 20 1
302986 99302986 1001 0 20 1
302731 99302731 1001 0 20 1
302750 99302750 1001 0 20 1
303230 99303230 1001 86380 86390 1
303256 99303256 1001 86380 86390 1
303389 99303389 1001 0 20 1
303906 99303906 1001 0 20 1
303919 99303919 1001 86380 86390 1
303885 99303885 1001 0 20 1
303927 99303927 1001 0 20 1
303725 99303725 1001 86380 86390 1
303693 99303693 1001 0 20 1
303681 99303681 1001 0 20 1
303506 99303506 1001 0 20 1
303442 99303442 1001 0 20 1
303549 99303549 1001 0 20 1
303605 99303605 1001 86380 86390 1
304205 99304205 1001 86380 86390 1
304129 99304129 1001 86380 86390 1
304667 99304667 1001 86380 86390 1
304788 99304788 1001 0 20 1
304541 99304541 1001 86380 86390 1
304620 99304620 1001 0 20 1
304399 99304399 1001 86380 86390 1
304882 99304882 1001 86380 86390 1
304886 99304886 1001 0 20 1
304992 99304992 1001 0 20 1
304877 99304877 1001 86380 86390 1
304945 99304945 1001 0 20 1
304958 99304958 1001 86380 86390 1
305530 99305530 1001 86380 86390 1
305537 99305537 1001 86380 86390 1
305381 99305381 1001 86380 86390 1
305424 99305424 1001 0 20 1
305462 99305462 1001 86380 86390 1
305144 99305144 1001 86380 86390 1
305250 99305250 1001 0 20 1
305237 99305237 1001 86380 86390 1
305074 99305074 1001 86380 86390 1
500139 99500139 1001 86380 86390 1
500167 99500167 1001 0 20 1
500012 99500012 1001 86380 86390 1
500145 99500145 1001 86380 86390 1
305695 99305695 1001 0 20 1
500622 99500622 1001 0 20 1
500728 99500728 1001 0 20 1
500797 99500797 1001 0 20 1
500644 99500644 1001 0 20 1
500804 99500804 1001 86380 86390 1
500509 99500509 1001 86380 86390 1
500424 99500424 1001 0 20 1
500381 99500381 1001 0 20 1
500330 99500330 1001 86380 86390 1
500897 99500897 1001 86380 86390 1
501601 99501601 1001 86380 86390 1
501524 99501524 1001 86380 86390 1
501543 99501543 1001 86380 86390 1
501507 99501507 1001 0 20 1
501587 99501587 1001 86380 86390 1
501268 99501268 1001 86380 86390 1
501324 99501324 1001 86380 86390 1
501136 99501136 1001 0 20 1
501047 99501047 1001 86380 86390 1
501142 99501142 1001 86380 86390 1
501143 99501143 1001 0 20 1
501159 99501159 1001 86380 86390 1
501082 99501082 1001 86380 86390 1
501728 99501728 1001 86380 86390 1
501651 99501651 1001 86380 86390 1
501800 99501800 1001 86380 86390 1
501712 99501712 1001 86380 86390 1
502377 99502377 1001 0 20 1
502444 99502444 1001 0 20 1
502095 99502095 1001 0 20 1
502257 99502257 1001 0 20 1
501927 99501927 1001 0 20 1
501849 99501849 1001 0 20 1
501894 99501894 1001 0 20 1
501998 99501998 1001 0 20 1
502037 99502037 1001 0 20 1
501868 99501868 1001 86380 86390 1
502633 99502633 1001 86380 86390 1
502613 99502613 1001 86380 86390 1
503206 99503206 1001 86380 86390 1
503135 99503135 1001 0 20 1
503110 99503110 1001 0 20 1
502936 99502936 1001 0 20 1
502927 99502927 1001 86380 86390 1
503444 99503444 1001 86380 86390 1
503484 99503484 1001 0 20 1
503462 99503462 1001 86380 86390 1
503983 99503983 1001 86380 86390 1
503937 99503937 1001 0 20 1
503784 99503784 1001 86380 86390 1
503902 99503902 1001 0 20 1
503737 99503737 1001 0 20 1
503749 99503749 1001 86380 86390 1
503856 99503856 1001 0 20 1
503730 99503730 1001 0 20 1
503704 99503704 1001 86380 86390 1
503602 99503602 1001 86380 86390 1
503520 99503520 1001 0 20 1
504309 99504309 1001 0 20 1
504804 99504804 1001 86380 86390 1
504687 99504687 1001 0 20 1
504592 99504592 1001 0 20 1
504349 99504349 1001 86380 86390 1
504467 99504467 1001 0 20 1
504483 99504483 1001 0 20 1
504515 99504515 1001 0 20 1
505053 99505053 1001 86380 86390 1
505695 99505695 1001 0 20 1
505690 99505690 1001 0 20 1
505478 99505478 1001 86380 86390 1
505468 99505468 1001 86380 86390 1
505369 99505369 1001 0 20 1
505281 99505281 1001 86380 86390 1
505232 99505232 1001 0 20 1
505289 99505289 1001 0 20 1
505965 99505965 1001 0 20 1
505837 99505837 1001 0 20 1
505784 99505784 1001 86380 86390 1
505928 99505928 1001 86380 86390 1
505918 99505918 1001 86380 86390 1
505829 99505829 1001 0 20 1
505856 99505856 1001 0 20 1
505894 99505894 1001 86380 86390 1
506495 99506495 1001 0 20 1
506553 99506553 1001 0 20 1
506222 99506222 1001 86380 86390 1
506251 99506251 1001 0 20 1
506331 99506331 1001 0 20 1
506055 99506055 1001 0 20 1
506057 99506057 1001 86380 86390 1
506113 99506113 1001 86380 86390 1
506626 99506626 1001 86380 86390 1
507333 99507333 1001 0 20 1
507390 99507390 1001 86380 86390 1
507247 99507247 1001 86380 86390 1
507275 99507275 1001 0 20 1
507101 99507101 1001 0 20 1
507089 99507089 1001 0 20 1
507038 99507038 1001 86380 86390 1
507170 99507170 1001 0 20 1
507041 99507041 1001 0 20 1
507146 99507146 1001 86380 86390 1
507071 99507071 1001 0 20 1
506871 99506871 1001 86380 86390 1
506812 99506812 1001 86380 86390 1
507524 99507524 1001 0 20 1
507474 99507474 1001 0 20 1
507501 99507501 1001 86380 86390 1
507426 99507426 1001 86380 86390 1
507558 99507558 1001 0 20 1
508071 99508071 1001 0 20 1
508186 99508186 1001 86380 86390 1
508215 99508215 1001 0 20 1
508048 99508048 1001 86380 86390 1
508126 99508126 1001 0 20 1
508229 99508229 1001 86380 86390 1
508157 99508157 1001 86380 86390 1
507952 99507952 1001 86380 86390 1
507966 99507966 1001 86380 86390 1
507876 99507876 1001 86380 86390 1
507993 99507993 1001 86380 86390 1
507840 99507840 1001 0 20 1
507977 99507977 1001 86380 86390 1
507808 99507808 1001 86380 86390 1
507835 99507835 1001 0 20 1
507679 99507679 1001 86380 86390 1
507630 99507630 1001 0 20 1
507812 99507812 1001 86380 86390 1
507820 99507820 1001 86380 86390 1
508286 99508286 1001 86380 86390 1
509057 99509057 1001 0 20 1
509066 99509066 1001 0 20 1
508531 99508531 1001 86380 86390 1
508660 99508660 1001 86380 86390 1
508494 99508494 1001 0 20 1
508628 99508628 1001 86380 86390 1
509136 99509136 1001 86380 86390 1
509099 99509099 1001 86380 86390 1
509087 99509087 1001 0 20 1
509088 99509088 1001 0 20 1
509155 99509155 1001 0 20 1
509221 99509221 1001 0 20 1
509236 99509236 1001 86380 86390 1
509819 99509819 1001 0 20 1
509645 99509645 1001 0 20 1
509463 99509463 1001 0 20 1
509395 99509395 1001 86380 86390 1
510106 99510106 1001 0 20 1
510025 99510025 1001 0 20 1
510662 99510662 1001 86380 86390 1
510643 99510643 1001 86380 86390 1
510556 99510556 1001 86380 86390 1
510472 99510472 1001 0 20 1
510382 99510382 1001 0 20 1
510514 99510514 1001 86380 86390 1
510467 99510467 1001 86380 86390 1
510790 99510790 1001 0 20 1
510858 99510858 1001 86380 86390 1
510760 99510760 1001 86380 86390 1
511491 99511491 1001 86380 86390 1
511145 99511145 1001 0 20 1
511345 99511345 1001 0 20 1
511089 99511089 1001 0 20 1
510986 99510986 1001 0 20 1
511068 99511068 1001 86380 86390 1
511031 99511031 1001 86380 86390 1
510982 99510982 1001 86380 86390 1
511672 99511672 1001 0 20 1
511624 99511624 1001 86380 86390 1
512251 99512251 1001 86380 86390 1
512305 99512305 1001 0 20 1
512267 99512267 1001 0 20 1
512039 99512039 1001 0 20 1
512080 99512080 1001 0 20 1
511978 99511978 1001 0 20 1
511771 99511771 1001 86380 86390 1
511828 99511828 1001 0 20 1
511794 99511794 1001 86380 86390 1
512531 99512531 1001 86380 86390 1
512446 99512446 1001 86380 86390 1
512554 99512554 1001 86380 86390 1
513144 99513144 1001 0 20 1
512924 99512924 1001 0 20 1
512900 99512900 1001 86380 86390 1
512983 99512983 1001 86380 86390 1
512868 99512868 1001 0 20 1
512759 99512759 1001 0 20 1
512684 99512684 1001 0 20 1
512661 99512661 1001 0 20 1
513308 99513308 1001 0 20 1
513385 99513385 1001 0 20 1
513325 99513325 1001 86380 86390 1
513894 99513894 1001 0 20 1
513838 99513838 1001 0 20 1
513749 99513749 1001 86380 86390 1
513741 99513741 1001 86380 86390 1
513580 99513580 1001 0 20 1
513518 99513518 1001 0 20 1
513469 99513469 1001 86380 86390 1
513565 99513565 1001 0 20 1
514197 99514197 1001 0 20 1
514154 99514154 1001 0 20 1
514801 99514801 1001 0 20 1
514530 99514530 1001 86380 86390 1
514391 99514391 1001 86380 86390 1
514394 99514394 1001 86380 86390 1
514295 99514295 1001 0 20 1
514958 99514958 1001 86380 86390 1
514883 99514883 1001 0 20 1
514976 99514976 1001 0 20 1
514952 99514952 1001 0 20 1
515561 99515561 1001 0 20 1
515663 99515663 1001 0 20 1
515591 99515591 1001 86380 86390 1
515418 99515418 1001 0 20 1
515341 99515341 1001 86380 86390 1
515290 99515290 1001 0 20 1
515331 99515331 1001 86380 86390 1
515421 99515421 1001 86380 86390 1
515191 99515191 1001 86380 86390 1
515257 99515257 1001 0 20 1
515105 99515105 1001 0 20 1
515235 99515235 1001 86380 86390 1
515239 99515239 1001 0 20 1
515252 99515252 1001 86380 86390 1
515797 99515797 1001 0 20 1
515746 99515746 1001 86380 86390 1
515811 99515811 1001 86380 86390 1
515696 99515696 1001 0 20 1
516421 99516421 1001 86380 86390 1
516474 99516474 1001 86380 86390 1
516497 99516497 1001 0 20 1
516428 99516428 1001 86380 86390 1
516163 99516163 1001 86380 86390 1
516274 99516274 1001 0 20 1
516249 99516249 1001 86380 86390 1
516061 99516061 1001 0 20 1
516042 99516042 1001 0 20 1
515964 99515964 1001 86380 86390 1
516705 99516705 1001 86380 86390 1
516564 99516564 1001 0 20 1
516592 99516592 1001 0 20 1
517157 99517157 1001 0 20 1
517187 99517187 1001 0 20 1
517239 99517239 1001 0 20 1
517252 99517252 1001 86380 86390 1
517253 99517253 1001 86380 86390 1
517281 99517281 1001 86380 86390 1
517297 99517297 1001 0 20 1
516974 99516974 1001 86380 86390 1
516938 99516938 1001 0 20 1
517006 99517006 1001 86380 86390 1
517126 99517126 1001 0 20 1
517347 99517347 1001 86380 86390 1
517480 99517480 1001 86380 86390 1
517367 99517367 1001 0 20 1
517356 99517356 1001 0 20 1
518060 99518060 1001 86380 86390 1
518038 99518038 1001 0 20 1
517989 99517989 1001 0 20 1
517819 99517819 1001 0 20 1
517771 99517771 1001 86380 86390 1
517567 99517567 1001 86380 86390 1
517660 99517660 1001 0 20 1
517625 99517625 1001 0 20 1
517615 99517615 1001 86380 86390 1
517732 99517732 1001 0 20 1
518250 99518250 1001 86380 86390 1
518340 99518340 1001 86380 86390 1
518175 99518175 1001 86380 86390 1
518984 99518984 1001 86380 86390 1
518857 99518857 1001 86380 86390 1
518807 99518807 1001 0 20 1
518642 99518642 1001 0 20 1
518643 99518643 1001 0 20 1
518735 99518735 1001 0 20 1
518594 99518594 1001 86380 86390 1
518546 99518546 1001 86380 86390 1
519167 99519167 1001 86380 86390 1
519104 99519104 1001 86380 86390 1
519130 99519130 1001 86380 86390 1
519106 99519106 1001 0 20 1
519056 99519056 1001 0 20 1
519123 99519123 1001 0 20 1
519672 99519672 1001 86380 86390 1
519441 99519441 1001 86380 86390 1
519606 99519606 1001 86380 86390 1
519262 99519262 1001 86380 86390 1
519226 99519226 1001 86380 86390 1
519930 99519930 1001 86380 86390 1
519907 99519907 1001 86380 86390 1
519999 99519999 1001 0 20 1
520472 99520472 1001 86380 86390 1
520499 99520499 1001 86380 86390 1
520578 99520578 1001 0 20 1
520516 99520516 1001 86380 86390 1
520483 99520483 1001 86380 86390 1
520373 99520373 1001 0 20 1
520348 99520348 1001 86380 86390 1
520327 99520327 1001 0 20 1
520707 99520707 1001 86380 86390 1
520825 99520825 1001 86380 86390 1
520763 99520763 1001 0 20 1
520659 99520659 1001 0 20 1
520803 99520803 1001 0 20 1
521149 99521149 1001 86380 86390 1
521076 99521076 1001 0 20 1
521115 99521115 1001 86380 86390 1
520859 99520859 1001 86380 86390 1
521021 99521021 1001 0 20 1
520846 99520846 1001 0 20 1
521576 99521576 1001 0 20 1
521668 99521668 1001 0 20 1
522191 99522191 1001 0 20 1
522292 99522292 1001 0 20 1
522086 99522086 1001 86380 86390 1
522028 99522028 1001 0 20 1
522085 99522085 1001 0 20 1
522060 99522060 1001 0 20 1
521757 99521757 1001 86380 86390 1
522343 99522343 1001 86380 86390 1
522371 99522371 1001 86380 86390 1
522321 99522321 1001 86380 86390 1
522373 99522373 1001 86380 86390 1
522480 99522480 1001 0 20 1
522967 99522967 1001 0 20 1
523032 99523032 1001 86380 86390 1
522995 99522995 1001 0 20 1
522850 99522850 1001 86380 86390 1
522864 99522864 1001 86380 86390 1
522801 99522801 1001 86380 86390 1
522855 99522855 1001 0 20 1
522897 99522897 1001 86380 86390 1
522571 99522571 1001 0 20 1
523299 99523299 1001 0 20 1
523124 99523124 1001 0 20 1
523307 99523307 1001 86380 86390 1
523308 99523308 1001 86380 86390 1
523911 99523911 1001 0 20 1
523837 99523837 1001 0 20 1
523852 99523852 1001 86380 86390 1
523612 99523612 1001 0 20 1
523716 99523716 1001 0 20 1
523498 99523498 1001 86380 86390 1
523370 99523370 1001 86380 86390 1
524078 99524078 1001 0 20 1
524720 99524720 1001 86380 86390 1
524641 99524641 1001 0 20 1
524410 99524410 1001 0 20 1
524422 99524422 1001 86380 86390 1
524495 99524495 1001 86380 86390 1
524394 99524394 1001 86380 86390 1
524176 99524176 1001 0 20 1
524346 99524346 1001 0 20 1
524216 99524216 1001 86380 86390 1
524322 99524322 1001 0 20 1
524297 99524297 1001 0 20 1
524338 99524338 1001 86380 86390 1
524188 99524188 1001 0 20 1
524150 99524150 1001 86380 86390 1
524838 99524838 1001 86380 86390 1
525558 99525558 1001 86380 86390 1
525445 99525445 1001 86380 86390 1
525422 99525422 1001 0 20 1
525551 99525551 1001 86380 86390 1
525577 99525577 1001 0 20 1
525399 99525399 1001 0 20 1
525412 99525412 1001 0 20 1
525426 99525426 1001 86380 86390 1
525402 99525402 1001 86380 86390 1
525190 99525190 1001 86380 86390 1
525295 99525295 1001 0 20 1
525312 99525312 1001 0 20 1
525105 99525105 1001 86380 86390 1
525041 99525041 1001 86380 86390 1
525151 99525151 1001 0 20 1
525180 99525180 1001 86380 86390 1
525648 99525648 1001 86380 86390 1
525680 99525680 1001 86380 86390 1
526294 99526294 1001 86380 86390 1
526283 99526283 1001 86380 86390 1
526355 99526355 1001 0 20 1
526240 99526240 1001 0 20 1
526278 99526278 1001 86380 86390 1
526036 99526036 1001 86380 86390 1
526192 99526192 1001 86380 86390 1
526128 99526128 1001 86380 86390 1
526145 99526145 1001 0 20 1
526097 99526097 1001 86380 86390 1
526580 99526580 1001 0 20 1
526520 99526520 1001 0 20 1
526623 99526623 1001 86380 86390 1
526627 99526627 1001 0 20 1
527054 99527054 1001 0 20 1
526876 99526876 1001 0 20 1
527022 99527022 1001 0 20 1
526997 99526997 1001 0 20 1
526841 99526841 1001 86380 86390 1
526972 99526972 1001 86380 86390 1
526947 99526947 1001 86380 86390 1
526721 99526721 1001 0 20 1
527388 99527388 1001 86380 86390 1
527258 99527258 1001 86380 86390 1
527328 99527328 1001 0 20 1
527342 99527342 1001 86380 86390 1
527408 99527408 1001 0 20 1
527953 99527953 1001 0 20 1
527918 99527918 1001 86380 86390 1
527767 99527767 1001 86380 86390 1
527833 99527833 1001 0 20 1
527759 99527759 1001 86380 86390 1
527737 99527737 1001 86380 86390 1
527587 99527587 1001 86380 86390 1
527550 99527550 1001 86380 86390 1
527582 99527582 1001 0 20 1
528215 99528215 1001 0 20 1
528189 99528189 1001 86380 86390 1
528280 99528280 1001 86380 86390 1
528143 99528143 1001 86380 86390 1
528210 99528210 1001 0 20 1
528146 99528146 1001 86380 86390 1
528722 99528722 1001 86380 86390 1
528750 99528750 1001 0 20 1
528832 99528832 1001 0 20 1
528298 99528298 1001 0 20 1
528314 99528314 1001 0 20 1
528406 99528406 1001 0 20 1
528431 99528431 1001 86380 86390 1
529043 99529043 1001 0 20 1
529058 99529058 1001 0 20 1
529087 99529087 1001 0 20 1
529023 99529023 1001 86380 86390 1
529077 99529077 1001 0 20 1
529592 99529592 1001 0 20 1
529542 99529542 1001 0 20 1
529497 99529497 1001 0 20 1
529371 99529371 1001 0 20 1
529389 99529389 1001 86380 86390 1
529455 99529455 1001 86380 86390 1
529242 99529242 1001 86380 86390 1
529191 99529191 1001 86380 86390 1
529827 99529827 1001 86380 86390 1
529803 99529803 1001 0 20 1
529739 99529739 1001 86380 86390 1
529759 99529759 1001 0 20 1
529786 99529786 1001 86380 86390 1
530400 99530400 1001 86380 86390 1
530505 99530505 1001 0 20 1
530420 99530420 1001 0 20 1
530542 99530542 1001 86380 86390 1
530301 99530301 1001 86380 86390 1
530291 99530291 1001 0 20 1
530291 99530291 1001 86380 86390 1
530011 99530011 1001 86380 86390 1
530076 99530076 1001 86380 86390 1
529950 99529950 1001 86380 86390 1
529954 99529954 1001 86380 86390 1
530137 99530137 1001 86380 86390 1
530009 99530009 1001 0 20 1
529957 99529957 1001 0 20 1
530679 99530679 1001 86380 86390 1
531323 99531323 1001 0 20 1
531222 99531222 1001 86380 86390 1
531288 99531288 1001 0 20 1
531085 99531085 1001 86380 86390 1
531013 99531013 1001 86380 86390 1
531170 99531170 1001 86380 86390 1
530956 99530956 1001 86380 86390 1
530831 99530831 1001 0 20 1
530844 99530844 1001 0 20 1
530874 99530874 1001 0 20 1
531471 99531471 1001 0 20 1
531380 99531380 1001 86380 86390 1
532092 99532092 1001 0 20 1
532105 99532105 1001 86380 86390 1
532133 99532133 1001 0 20 1
531938 99531938 1001 86380 86390 1
531966 99531966 1001 86380 86390 1
531907 99531907 1001 0 20 1
531586 99531586 1001 86380 86390 1
531756 99531756 1001 86380 86390 1
531628 99531628 1001 86380 86390 1
531785 99531785 1001 0 20 1
531748 99531748 1001 0 20 1
532397 99532397 1001 86380 86390 1
532244 99532244 1001 0 20 1
532284 99532284 1001 86380 86390 1
532273 99532273 1001 0 20 1
532277 99532277 1001 86380 86390 1
532240 99532240 1001 86380 86390 1
532371 99532371 1001 0 20 1
532828 99532828 1001 86380 86390 1
533005 99533005 1001 0 20 1
532913 99532913 1001 0 20 1
532967 99532967 1001 86380 86390 1
532677 99532677 1001 86380 86390 1
532807 99532807 1001 86380 86390 1
532706 99532706 1001 86380 86390 1
532642 99532642 1001 0 20 1
532501 99532501 1001 86380 86390 1
532599 99532599 1001 86380 86390 1
532620 99532620 1001 0 20 1
533046 99533046 1001 86380 86390 1
533061 99533061 1001 0 20 1
533101 99533101 1001 86380 86390 1
533090 99533090 1001 0 20 1
533206 99533206 1001 86380 86390 1
533472 99533472 1001 0 20 1
533374 99533374 1001 0 20 1
533987 99533987 1001 0 20 1
534610 99534610 1001 0 20 1
534337 99534337 1001 86380 86390 1
534274 99534274 1001 86380 86390 1
534367 99534367 1001 0 20 1
534470 99534470 1001 86380 86390 1
534398 99534398 1001 0 20 1
534235 99534235 1001 0 20 1
534120 99534120 1001 0 20 1
534122 99534122 1001 0 20 1
534251 99534251 1001 86380 86390 1
534087 99534087 1001 0 20 1
535480 99535480 1001 86380 86390 1
535310 99535310 1001 0 20 1
535386 99535386 1001 86380 86390 1
535175 99535175 1001 0 20 1
535226 99535226 1001 86380 86390 1
535267 99535267 1001 0 20 1
535125 99535125 1001 86380 86390 1
535295 99535295 1001 86380 86390 1
534993 99534993 1001 0 20 1
534956 99534956 1001 0 20 1
535011 99535011 1001 0 20 1
535036 99535036 1001 86380 86390 1
535026 99535026 1001 86380 86390 1
534924 99534924 1001 0 20 1
535625 99535625 1001 86380 86390 1
535522 99535522 1001 0 20 1
535696 99535696 1001 86380 86390 1
535594 99535594 1001 86380 86390 1
535595 99535595 1001 86380 86390 1
535519 99535519 1001 0 20 1
535700 99535700 1001 86380 86390 1
536048 99536048 1001 86380 86390 1
536115 99536115 1001 86380 86390 1
535784 99535784 1001 86380 86390 1
535877 99535877 1001 86380 86390 1
536386 99536386 1001 86380 86390 1
536466 99536466 1001 0 20 1
536531 99536531 1001 86380 86390 1
536442 99536442 1001 0 20 1
536495 99536495 1001 86380 86390 1
536420 99536420 1001 86380 86390 1
536993 99536993 1001 0 20 1
536980 99536980 1001 86380 86390 1
536957 99536957 1001 0 20 1
536920 99536920 1001 0 20 1
536821 99536821 1001 86380 86390 1
536874 99536874 1001 86380 86390 1
536837 99536837 1001 0 20 1
536672 99536672 1001 0 20 1
536725 99536725 1001 0 20 1
536563 99536563 1001 86380 86390 1
536551 99536551 1001 86380 86390 1
537278 99537278 1001 86380 86390 1
537854 99537854 1001 0 20 1
537803 99537803 1001 0 20 1
537706 99537706 1001 0 20 1
537593 99537593 1001 0 20 1
537609 99537609 1001 0 20 1
537741 99537741 1001 86380 86390 1
537768 99537768 1001 86380 86390 1
537510 99537510 1001 86380 86390 1
537519 99537519 1001 86380 86390 1
537509 99537509 1001 86380 86390 1
538011 99538011 1001 86380 86390 1
537991 99537991 1001 86380 86390 1
538094 99538094 1001 0 20 1
538134 99538134 1001 86380 86390 1
538764 99538764 1001 0 20 1
538647 99538647 1001 86380 86390 1
538780 99538780 1001 0 20 1
538655 99538655 1001 0 20 1
538724 99538724 1001 0 20 1
538572 99538572 1001 0 20 1
538547 99538547 1001 0 20 1
538484 99538484 1001 86380 86390 1
538565 99538565 1001 0 20 1
538377 99538377 1001 86380 86390 1
538248 99538248 1001 86380 86390 1
538301 99538301 1001 0 20 1
538209 99538209 1001 86380 86390 1
538366 99538366 1001 86380 86390 1
538279 99538279 1001 86380 86390 1
538307 99538307 1001 0 20 1
538928 99538928 1001 86380 86390 1
538818 99538818 1001 0 20 1
538836 99538836 1001 86380 86390 1
539572 99539572 1001 86380 86390 1
539549 99539549 1001 0 20 1
539359 99539359 1001 0 20 1
539387 99539387 1001 0 20 1
539123 99539123 1001 86380 86390 1
539111 99539111 1001 86380 86390 1
539162 99539162 1001 0 20 1
539788 99539788 1001 86380 86390 1
539791 99539791 1001 86380 86390 1
540450 99540450 1001 0 20 1
540272 99540272 1001 0 20 1
540145 99540145 1001 0 20 1
540124 99540124 1001 0 20 1
540130 99540130 1001 0 20 1
539963 99539963 1001 0 20 1
539976 99539976 1001 86380 86390 1
539887 99539887 1001 86380 86390 1
540031 99540031 1001 0 20 1
539993 99539993 1001 0 20 1
539957 99539957 1001 86380 86390 1
539882 99539882 1001 0 20 1
540608 99540608 1001 86380 86390 1
541205 99541205 1001 0 20 1
541118 99541118 1001 0 20 1
541145 99541145 1001 0 20 1
541171 99541171 1001 0 20 1
541172 99541172 1001 86380 86390 1
540924 99540924 1001 86380 86390 1
540915 99540915 1001 0 20 1
540763 99540763 1001 86380 86390 1
540809 99540809 1001 0 20 1
541305 99541305 1001 86380 86390 1
541453 99541453 1001 0 20 1
541312 99541312 1001 0 20 1
541991 99541991 1001 0 20 1
541939 99541939 1001 86380 86390 1
542116 99542116 1001 86380 86390 1
541864 99541864 1001 86380 86390 1
541542 99541542 1001 86380 86390 1
541608 99541608 1001 86380 86390 1
542197 99542197 1001 0 20 1
542158 99542158 1001 86380 86390 1
542250 99542250 1001 0 20 1
542148 99542148 1001 86380 86390 1
542244 99542244 1001 0 20 1
542910 99542910 1001 86380 86390 1
542809 99542809 1001 86380 86390 1
542863 99542863 1001 0 20 1
542786 99542786 1001 0 20 1
542939 99542939 1001 0 20 1
542625 99542625 1001 86380 86390 1
542579 99542579 1001 0 20 1
542409 99542409 1001 0 20 1
543043 99543043 1001 0 20 1
543120 99543120 1001 86380 86390 1
543069 99543069 1001 86380 86390 1
543643 99543643 1001 86380 86390 1
543620 99543620 1001 0 20 1
543648 99543648 1001 0 20 1
543636 99543636 1001 0 20 1
543541 99543541 1001 0 20 1
543494 99543494 1001 0 20 1
543471 99543471 1001 0 20 1
543523 99543523 1001 86380 86390 1
543473 99543473 1001 0 20 1
543551 99543551 1001 0 20 1
543384 99543384 1001 0 20 1
543284 99543284 1001 0 20 1
543249 99543249 1001 86380 86390 1
543200 99543200 1001 0 20 1
543911 99543911 1001 0 20 1
543778 99543778 1001 86380 86390 1
544431 99544431 1001 0 20 1
544547 99544547 1001 86380 86390 1
544478 99544478 1001 0 20 1
544242 99544242 1001 86380 86390 1
544056 99544056 1001 0 20 1
544056 99544056 1001 86380 86390 1
544185 99544185 1001 86380 86390 1
544718 99544718 1001 0 20 1
544614 99544614 1001 0 20 1
400103 99400103 1001 0 20 1
400178 99400178 1001 86380 86390 1
400381 99400381 1001 0 20 1
400488 99400488 1001 0 20 1
400495 99400495 1001 0 20 1
400665 99400665 1001 0 20 1
400675 99400675 1001 0 20 1
400825 99400825 1001 0 20 1
400902 99400902 1001 86380 86390 1
401062 99401062 1001 0 20 1
401087 99401087 1001 86380 86390 1
401548 99401548 1001 0 20 1
401681 99401681 1001 86380 86390 1
402419 99402419 1001 0 20 1
402815 99402815 1001 86380 86390 1
403327 99403327 1001 86380 86390 1
403206 99403206 1001 86380 86390 1
403242 99403242 1001 86380 86390 1
403373 99403373 1001 86380 86390 1
403536 99403536 1001 86380 86390 1
403678 99403678 1001 86380 86390 1
403908 99403908 1001 0 20 1
403969 99403969 1001 0 20 1
404052 99404052 1001 0 20 1
404116 99404116 1001 86380 86390 1
404119 99404119 1001 86380 86390 1
404391 99404391 1001 0 20 1
404560 99404560 1001 0 20 1
404739 99404739 1001 0 20 1
404879 99404879 1001 0 20 1
405006 99405006 1001 86380 86390 1
404988 99404988 1001 86380 86390 1
405164 99405164 1001 0 20 1
405239 99405239 1001 86380 86390 1
405456 99405456 1001 0 20 1
405418 99405418 1001 86380 86390 1
405582 99405582 1001 0 20 1
405568 99405568 1001 86380 86390 1
405513 99405513 1001 86380 86390 1
405546 99405546 1001 0 20 1
405652 99405652 1001 0 20 1
406127 99406127 1001 86380 86390 1
406433 99406433 1001 0 20 1
406472 99406472 1001 86380 86390 1
406579 99406579 1001 86380 86390 1
406828 99406828 1001 86380 86390 1
406976 99406976 1001 86380 86390 1
407009 99407009 1001 86380 86390 1
407256 99407256 1001 0 20 1
407615 99407615 1001 0 20 1
407566 99407566 1001 0 20 1
407967 99407967 1001 0 20 1
407887 99407887 1001 86380 86390 1
408086 99408086 1001 0 20 1
408194 99408194 1001 0 20 1
408147 99408147 1001 0 20 1
408249 99408249 1001 0 20 1
408249 99408249 1001 86380 86390 1
408350 99408350 1001 86380 86390 1
408743 99408743 1001 0 20 1
408869 99408869 1001 86380 86390 1
408985 99408985 1001 86380 86390 1
409070 99409070 1001 86380 86390 1
409056 99409056 1001 0 20 1
409204 99409204 1001 86380 86390 1
409348 99409348 1001 86380 86390 1
409425 99409425 1001 86380 86390 1
409708 99409708 1001 0 20 1
409885 99409885 1001 0 20 1
409893 99409893 1001 0 20 1
410094 99410094 1001 86380 86390 1
410279 99410279 1001 86380 86390 1
410461 99410461 1001 0 20 1
410583 99410583 1001 0 20 1
410608 99410608 1001 86380 86390 1
410524 99410524 1001 86380 86390 1
410734 99410734 1001 86380 86390 1
411173 99411173 1001 86380 86390 1
411215 99411215 1001 0 20 1
411285 99411285 1001 86380 86390 1
411310 99411310 1001 86380 86390 1
411573 99411573 1001 0 20 1
411735 99411735 1001 86380 86390 1
411846 99411846 1001 0 20 1
411931 99411931 1001 86380 86390 1
411982 99411982 1001 0 20 1
412378 99412378 1001 86380 86390 1
413593 99413593 1001 0 20 1
413401 99413401 1001 86380 86390 1
413497 99413497 1001 86380 86390 1
413584 99413584 1001 86380 86390 1
412988 99412988 1001 0 20 1
412728 99412728 1001 86380 86390 1
412516 99412516 1001 86380 86390 1
412788 99412788 1001 86380 86390 1
412796 99412796 1001 0 20 1
413909 99413909 1001 86380 86390 1
413708 99413708 1001 86380 86390 1
415138 99415138 1001 86380 86390 1
415057 99415057 1001 86380 86390 1
414952 99414952 1001 0 20 1
415020 99415020 1001 86380 86390 1
414821 99414821 1001 86380 86390 1
414548 99414548 1001 86380 86390 1
414669 99414669 1001 86380 86390 1
414250 99414250 1001 0 20 1
414234 99414234 1001 0 20 1
414154 99414154 1001 0 20 1
415525 99415525 1001 0 20 1
415480 99415480 1001 0 20 1
415558 99415558 1001 0 20 1
415539 99415539 1001 0 20 1
415613 99415613 1001 0 20 1
415541 99415541 1001 0 20 1
416889 99416889 1001 0 20 1
416626 99416626 1001 0 20 1
416721 99416721 1001 86380 86390 1
416572 99416572 1001 0 20 1
416108 99416108 1001 86380 86390 1
415963 99415963 1001 0 20 1
415900 99415900 1001 86380 86390 1
417051 99417051 1001 0 20 1
417397 99417397 1001 86380 86390 1
417533 99417533 1001 86380 86390 1
417563 99417563 1001 86380 86390 1
418336 99418336 1001 0 20 1
418169 99418169 1001 86380 86390 1
418046 99418046 1001 86380 86390 1
418298 99418298 1001 0 20 1
417736 99417736 1001 0 20 1
417744 99417744 1001 86380 86390 1
417674 99417674 1001 86380 86390 1
417887 99417887 1001 86380 86390 1
419158 99419158 1001 86380 86390 1
418847 99418847 1001 86380 86390 1
419037 99419037 1001 0 20 1
418940 99418940 1001 0 20 1
418998 99418998 1001 0 20 1
420178 99420178 1001 0 20 1
420401 99420401 1001 86380 86390 1
419942 99419942 1001 0 20 1
419513 99419513 1001 86380 86390 1
419237 99419237 1001 0 20 1
419220 99419220 1001 86380 86390 1
419581 99419581 1001 86380 86390 1
419463 99419463 1001 86380 86390 1
420710 99420710 1001 0 20 1
422057 99422057 1001 86380 86390 1
421810 99421810 1001 86380 86390 1
421666 99421666 1001 0 20 1
420991 99420991 1001 0 20 1
421040 99421040 1001 86380 86390 1
421007 99421007 1001 0 20 1
421055 99421055 1001 0 20 1
420960 99420960 1001 86380 86390 1
422383 99422383 1001 0 20 1
422154 99422154 1001 86380 86390 1
422232 99422232 1001 0 20 1
423635 99423635 1001 0 20 1
423350 99423350 1001 0 20 1
423452 99423452 1001 86380 86390 1
423622 99423622 1001 0 20 1
423738 99423738 1001 0 20 1
422950 99422950 1001 86380 86390 1
423210 99423210 1001 0 20 1
422860 99422860 1001 86380 86390 1
422758 99422758 1001 0 20 1
424027 99424027 1001 0 20 1
425192 99425192 1001 86380 86390 1
425152 99425152 1001 0 20 1
425013 99425013 1001 0 20 1
425184 99425184 1001 0 20 1
425066 99425066 1001 0 20 1
425186 99425186 1001 0 20 1
425189 99425189 1001 86380 86390 1
425369 99425369 1001 0 20 1
425245 99425245 1001 0 20 1
424905 99424905 1001 86380 86390 1
424787 99424787 1001 0 20 1
424885 99424885 1001 0 20 1
424866 99424866 1001 86380 86390 1
424744 99424744 1001 0 20 1
424561 99424561 1001 0 20 1
424298 99424298 1001 0 20 1
424166 99424166 1001 86380 86390 1
424523 99424523 1001 86380 86390 1
425816 99425816 1001 0 20 1
426816 99426816 1001 86380 86390 1
426825 99426825 1001 0 20 1
426942 99426942 1001 0 20 1
426289 99426289 1001 0 20 1
426441 99426441 1001 0 20 1
426056 99426056 1001 0 20 1
425970 99425970 1001 86380 86390 1
425951 99425951 1001 86380 86390 1
426150 99426150 1001 0 20 1
427177 99427177 1001 0 20 1
428607 99428607 1001 0 20 1
428478 99428478 1001 0 20 1
428663 99428663 1001 86380 86390 1
428337 99428337 1001 0 20 1
427732 99427732 1001 0 20 1
427643 99427643 1001 86380 86390 1
428993 99428993 1001 86380 86390 1
429079 99429079 1001 0 20 1
429055 99429055 1001 86380 86390 1
430106 99430106 1001 86380 86390 1
429612 99429612 1001 86380 86390 1
429759 99429759 1001 0 20 1
429179 99429179 1001 86380 86390 1
429507 99429507 1001 0 20 1
429260 99429260 1001 86380 86390 1
429238 99429238 1001 0 20 1
430613 99430613 1001 86380 86390 1
430773 99430773 1001 86380 86390 1
430802 99430802 1001 86380 86390 1
430597 99430597 1001 0 20 1
430721 99430721 1001 86380 86390 1
431398 99431398 1001 0 20 1
431358 99431358 1001 0 20 1
431613 99431613 1001 0 20 1
431032 99431032 1001 0 20 1
431131 99431131 1001 0 20 1
431247 99431247 1001 86380 86390 1
431073 99431073 1001 86380 86390 1
431077 99431077 1001 86380 86390 1
431078 99431078 1001 0 20 1
432226 99432226 1001 86380 86390 1
432304 99432304 1001 0 20 1
432263 99432263 1001 0 20 1
432236 99432236 1001 86380 86390 1
433381 99433381 1001 0 20 1
433356 99433356 1001 0 20 1
433454 99433454 1001 0 20 1
433144 99433144 1001 0 20 1
433057 99433057 1001 0 20 1
433205 99433205 1001 0 20 1
433095 99433095 1001 0 20 1
432664 99432664 1001 0 20 1
432789 99432789 1001 86380 86390 1
432772 99432772 1001 86380 86390 1
432709 99432709 1001 0 20 1
432786 99432786 1001 0 20 1
434128 99434128 1001 0 20 1
433927 99433927 1001 86380 86390 1
435385 99435385 1001 86380 86390 1
435162 99435162 1001 86380 86390 1
435241 99435241 1001 0 20 1
434680 99434680 1001 86380 86390 1
434789 99434789 1001 0 20 1
434741 99434741 1001 86380 86390 1
436977 99436977 1001 86380 86390 1
437006 99437006 1001 0 20 1
436476 99436476 1001 0 20 1
436524 99436524 1001 0 20 1
436467 99436467 1001 86380 86390 1
436183 99436183 1001 0 20 1
436233 99436233 1001 0 20 1
300016 99300016 1001 86380 86390 1
300069 99300069 1001 0 20 1
437196 99437196 1001 0 20 1
300051 99300051 1001 0 20 1
300725 99300725 1001 86380 86390 1
300600 99300600 1001 86380 86390 1
300552 99300552 1001 0 20 1
300681 99300681 1001 0 20 1
300578 99300578 1001 0 20 1
300702 99300702 1001 0 20 1
300713 99300713 1001 0 20 1
300637 99300637 1001 86380 86390 1
300321 99300321 1001 0 20 1
300401 99300401 1001 86380 86390 1
300480 99300480 1001 0 20 1
300506 99300506 1001 86380 86390 1
300496 99300496 1001 0 20 1
300367 99300367 1001 0 20 1
300121 99300121 1001 0 20 1
300225 99300225 1001 0 20 1
300933 99300933 1001 86380 86390 1
300794 99300794 1001 86380 86390 1
300808 99300808 1001 0 20 1
300822 99300822 1001 0 20 1
300847 99300847 1001 86380 86390 1
300888 99300888 1001 0 20 1
300785 99300785 1001 86380 86390 1
300906 99300906 1001 0 20 1
301382 99301382 1001 0 20 1
301386 99301386 1001 86380 86390 1
301347 99301347 1001 0 20 1
301205 99301205 1001 0 20 1
301127 99301127 1001 86380 86390 1
301088 99301088 1001 0 20 1
301580 99301580 1001 86380 86390 1
301674 99301674 1001 0 20 1
301651 99301651 1001 0 20 1
301613 99301613 1001 0 20 1
301664 99301664 1001 86380 86390 1
301628 99301628 1001 0 20 1
302205 99302205 1001 0 20 1
302313 99302313 1001 0 20 1
302237 99302237 1001 0 20 1
301994 99301994 1001 86380 86390 1
302049 99302049 1001 0 20 1
301879 99301879 1001 86380 86390 1
301961 99301961 1001 86380 86390 1
302535 99302535 1001 0 20 1
302496 99302496 1001 86380 86390 1
302408 99302408 1001 0 20 1
302551 99302551 1001 86380 86390 1
302478 99302478 1001 86380 86390 1
302429 99302429 1001 0 20 1
303016 99303016 1001 0 20 1
303095 99303095 1001 86380 86390 1
302823 99302823 1001 86380 86390 1
302829 99302829 1001 86380 86390 1
302715 99302715 1001 86380 86390 1
302626 99302626 1001 86380 86390 1
302708 99302708 1001 86380 86390 1
302659 99302659 1001 0 20 1
302763 99302763 1001 86380 86390 1
303282 99303282 1001 86380 86390 1
303367 99303367 1001 0 20 1
303279 99303279 1001 86380 86390 1
303984 99303984 1001 0 20 1
303882 99303882 1001 86380 86390 1
303974 99303974 1001 86380 86390 1
303875 99303875 1001 0 20 1
303914 99303914 1001 0 20 1
303979 99303979 1001 0 20 1
304028 99304028 1001 0 20 1
303647 99303647 1001 86380 86390 1
303550 99303550 1001 0 20 1
303474 99303474 1001 0 20 1
304201 99304201 1001 0 20 1
304035 99304035 1001 86380 86390 1
304094 99304094 1001 0 20 1
304837 99304837 1001 0 20 1
304838 99304838 1001 86380 86390 1
304603 99304603 1001 0 20 1
304504 99304504 1001 0 20 1
304312 99304312 1001 86380 86390 1
305021 99305021 1001 0 20 1
305493 99305493 1001 86380 86390 1
305574 99305574 1001 86380 86390 1
305642 99305642 1001 86380 86390 1
305678 99305678 1001 0 20 1
305568 99305568 1001 86380 86390 1
305454 99305454 1001 86380 86390 1
305424 99305424 1001 86380 86390 1
305236 99305236 1001 86380 86390 1
305173 99305173 1001 0 20 1
305219 99305219 1001 0 20 1
500115 99500115 1001 0 20 1
500129 99500129 1001 0 20 1
500091 99500091 1001 86380 86390 1
500084 99500084 1001 0 20 1
500611 99500611 1001 0 20 1
500752 99500752 1001 86380 86390 1
500733 99500733 1001 0 20 1
500608 99500608 1001 86380 86390 1
500573 99500573 1001 0 20 1
500487 99500487 1001 86380 86390 1
500553 99500553 1001 0 20 1
500232 99500232 1001 0 20 1
500309 99500309 1001 86380 86390 1
500207 99500207 1001 86380 86390 1
500199 99500199 1001 0 20 1
500396 99500396 1001 0 20 1
500267 99500267 1001 0 20 1
500345 99500345 1001 0 20 1
500864 99500864 1001 0 20 1
500839 99500839 1001 86380 86390 1
500986 99500986 1001 0 20 1
500961 99500961 1001 0 20 1
501472 99501472 1001 0 20 1
501553 99501553 1001 86380 86390 1
501579 99501579 1001 86380 86390 1
501573 99501573 1001 0 20 1
501346 99501346 1001 0 20 1
501767 99501767 1001 0 20 1
501664 99501664 1001 86380 86390 1
501733 99501733 1001 86380 86390 1
502337 99502337 1001 0 20 1
502443 99502443 1001 0 20 1
502317 99502317 1001 86380 86390 1
502271 99502271 1001 0 20 1
502172 99502172 1001 86380 86390 1
502056 99502056 1001 86380 86390 1
502137 99502137 1001 0 20 1
502163 99502163 1001 0 20 1
501991 99501991 1001 0 20 1
502044 99502044 1001 86380 86390 1
501973 99501973 1001 86380 86390 1
502492 99502492 1001 86380 86390 1
502482 99502482 1001 86380 86390 1
502576 99502576 1001 86380 86390 1
502654 99502654 1001 86380 86390 1
503230 99503230 1001 0 20 1
503156 99503156 1001 0 20 1
503269 99503269 1001 86380 86390 1
503214 99503214 1001 0 20 1
503021 99503021 1001 86380 86390 1
503035 99503035 1001 0 20 1
502932 99502932 1001 0 20 1
503063 99503063 1001 86380 86390 1
502923 99502923 1001 0 20 1
502819 99502819 1001 86380 86390 1
502772 99502772 1001 0 20 1
503964 99503964 1001 0 20 1
503932 99503932 1001 0 20 1
504051 99504051 1001 86380 86390 1
503907 99503907 1001 0 20 1
503627 99503627 1001 0 20 1
503609 99503609 1001 0 20 1
503572 99503572 1001 0 20 1
504270 99504270 1001 86380 86390 1
504142 99504142 1001 86380 86390 1
504156 99504156 1001 0 20 1
504119 99504119 1001 0 20 1
504321 99504321 1001 86380 86390 1
504858 99504858 1001 0 20 1
504797 99504797 1001 86380 86390 1
504785 99504785 1001 86380 86390 1
504661 99504661 1001 86380 86390 1
504687 99504687 1001 86380 86390 1
504676 99504676 1001 0 20 1
504653 99504653 1001 0 20 1
504666 99504666 1001 86380 86390 1
504681 99504681 1001 0 20 1
504553 99504553 1001 86380 86390 1
504568 99504568 1001 0 20 1
504360 99504360 1001 0 20 1
504360 99504360 1001 86380 86390 1
504465 99504465 1001 0 20 1
504985 99504985 1001 0 20 1
505016 99505016 1001 86380 86390 1
505121 99505121 1001 0 20 1
505659 99505659 1001 86380 86390 1
505674 99505674 1001 0 20 1
505729 99505729 1001 0 20 1
505515 99505515 1001 86380 86390 1
505491 99505491 1001 86380 86390 1
505479 99505479 1001 86380 86390 1
505403 99505403 1001 0 20 1
505407 99505407 1001 0 20 1
505320 99505320 1001 0 20 1
505320 99505320 1001 86380 86390 1
505321 99505321 1001 86380 86390 1
505874 99505874 1001 0 20 1
505927 99505927 1001 0 20 1
505921 99505921 1001 86380 86390 1
506305 99506305 1001 86380 86390 1
506244 99506244 1001 86380 86390 1
506324 99506324 1001 0 20 1
506111 99506111 1001 86380 86390 1
506178 99506178 1001 0 20 1
505998 99505998 1001 0 20 1
506668 99506668 1001 86380 86390 1
507280 99507280 1001 86380 86390 1
507312 99507312 1001 86380 86390 1
507402 99507402 1001 86380 86390 1
507405 99507405 1001 86380 86390 1
507132 99507132 1001 0 20 1
507109 99507109 1001 86380 86390 1
506830 99506830 1001 0 20 1
507512 99507512 1001 0 20 1
508203 99508203 1001 0 20 1
508074 99508074 1001 86380 86390 1
508166 99508166 1001 86380 86390 1
508193 99508193 1001 0 20 1
507941 99507941 1001 86380 86390 1
507903 99507903 1001 86380 86390 1
508036 99508036 1001 86380 86390 1
507795 99507795 1001 86380 86390 1
507821 99507821 1001 86380 86390 1
507807 99507807 1001 86380 86390 1
508323 99508323 1001 0 20 1
508298 99508298 1001 0 20 1
508390 99508390 1001 0 20 1
508449 99508449 1001 0 20 1
508385 99508385 1001 0 20 1
508347 99508347 1001 0 20 1
508425 99508425 1001 86380 86390 1
508962 99508962 1001 0 20 1
509015 99509015 1001 0 20 1
508885 99508885 1001 86380 86390 1
508942 99508942 1001 86380 86390 1
508957 99508957 1001 0 20 1
508819 99508819 1001 0 20 1
508756 99508756 1001 86380 86390 1
508783 99508783 1001 0 20 1
508610 99508610 1001 0 20 1
508648 99508648 1001 86380 86390 1
508501 99508501 1001 86380 86390 1
509164 99509164 1001 0 20 1
509151 99509151 1001 86380 86390 1
509092 99509092 1001 86380 86390 1
509820 99509820 1001 0 20 1
509744 99509744 1001 86380 86390 1
509502 99509502 1001 0 20 1
509583 99509583 1001 86380 86390 1
509297 99509297 1001 86380 86390 1
509328 99509328 1001 0 20 1
510667 99510667 1001 86380 86390 1
510605 99510605 1001 86380 86390 1
510717 99510717 1001 0 20 1
510572 99510572 1001 0 20 1
510452 99510452 1001 0 20 1
510426 99510426 1001 86380 86390 1
510323 99510323 1001 86380 86390 1
510521 99510521 1001 0 20 1
510302 99510302 1001 86380 86390 1
510191 99510191 1001 86380 86390 1
511469 99511469 1001 0 20 1
511310 99511310 1001 0 20 1
511234 99511234 1001 0 20 1
511157 99511157 1001 0 20 1
511250 99511250 1001 86380 86390 1
511255 99511255 1001 86380 86390 1
511669 99511669 1001 86380 86390 1
511565 99511565 1001 86380 86390 1
511592 99511592 1001 86380 86390 1
511738 99511738 1001 86380 86390 1
512290 99512290 1001 0 20 1
512179 99512179 1001 86380 86390 1
512321 99512321 1001 86380 86390 1
512193 99512193 1001 86380 86390 1
512008 99512008 1001 0 20 1
512000 99512000 1001 86380 86390 1
512106 99512106 1001 0 20 1
511976 99511976 1001 86380 86390 1
511783 99511783 1001 86380 86390 1
511911 99511911 1001 0 20 1
512492 99512492 1001 86380 86390 1
512489 99512489 1001 86380 86390 1
512479 99512479 1001 0 20 1
513068 99513068 1001 86380 86390 1
513073 99513073 1001 86380 86390 1
513036 99513036 1001 86380 86390 1
512939 99512939 1001 86380 86390 1
512651 99512651 1001 0 20 1
512613 99512613 1001 0 20 1
512768 99512768 1001 0 20 1
513296 99513296 1001 0 20 1
513388 99513388 1001 0 20 1
513271 99513271 1001 86380 86390 1
513265 99513265 1001 0 20 1
513355 99513355 1001 86380 86390 1
513983 99513983 1001 86380 86390 1
513747 99513747 1001 86380 86390 1
513660 99513660 1001 86380 86390 1
513676 99513676 1001 86380 86390 1
513819 99513819 1001 86380 86390 1
513771 99513771 1001 86380 86390 1
513733 99513733 1001 86380 86390 1
513554 99513554 1001 86380 86390 1
513567 99513567 1001 86380 86390 1
513572 99513572 1001 0 20 1
513423 99513423 1001 0 20 1
514119 99514119 1001 86380 86390 1
514212 99514212 1001 0 20 1
514048 99514048 1001 0 20 1
514204 99514204 1001 86380 86390 1
514819 99514819 1001 86380 86390 1
514745 99514745 1001 86380 86390 1
514800 99514800 1001 86380 86390 1
514503 99514503 1001 0 20 1
514455 99514455 1001 0 20 1
514507 99514507 1001 86380 86390 1
514469 99514469 1001 86380 86390 1
514290 99514290 1001 86380 86390 1
514322 99514322 1001 0 20 1
514362 99514362 1001 0 20 1
514439 99514439 1001 86380 86390 1
514909 99514909 1001 0 20 1
514897 99514897 1001 0 20 1
515561 99515561 1001 86380 86390 1
515551 99515551 1001 0 20 1
515512 99515512 1001 86380 86390 1
515554 99515554 1001 0 20 1
515387 99515387 1001 86380 86390 1
515206 99515206 1001 86380 86390 1
515175 99515175 1001 0 20 1
515126 99515126 1001 0 20 1
515794 99515794 1001 86380 86390 1
516347 99516347 1001 0 20 1
516338 99516338 1001 86380 86390 1
516470 99516470 1001 0 20 1
516506 99516506 1001 0 20 1
516180 99516180 1001 86380 86390 1
516224 99516224 1001 86380 86390 1
516120 99516120 1001 86380 86390 1
515905 99515905 1001 0 20 1
516036 99516036 1001 0 20 1
515951 99515951 1001 0 20 1
516029 99516029 1001 86380 86390 1
516708 99516708 1001 86380 86390 1
516517 99516517 1001 0 20 1
517332 99517332 1001 86380 86390 1
517106 99517106 1001 86380 86390 1
516942 99516942 1001 86380 86390 1
517007 99517007 1001 86380 86390 1
516956 99516956 1001 86380 86390 1
516805 99516805 1001 86380 86390 1
516835 99516835 1001 0 20 1
516876 99516876 1001 0 20 1
516747 99516747 1001 0 20 1
517345 99517345 1001 86380 86390 1
517360 99517360 1001 0 20 1
517437 99517437 1001 0 20 1
517379 99517379 1001 0 20 1
518161 99518161 1001 86380 86390 1
517997 99517997 1001 86380 86390 1
518011 99518011 1001 0 20 1
518015 99518015 1001 0 20 1
517992 99517992 1001 0 20 1
517891 99517891 1001 86380 86390 1
517778 99517778 1001 86380 86390 1
517924 99517924 1001 0 20 1
517825 99517825 1001 86380 86390 1
517724 99517724 1001 0 20 1
517739 99517739 1001 86380 86390 1
517667 99517667 1001 86380 86390 1
518263 99518263 1001 0 20 1
518240 99518240 1001 86380 86390 1
518272 99518272 1001 86380 86390 1
518261 99518261 1001 86380 86390 1
518963 99518963 1001 0 20 1
518588 99518588 1001 86380 86390 1
518722 99518722 1001 0 20 1
518671 99518671 1001 86380 86390 1
518704 99518704 1001 0 20 1
518523 99518523 1001 0 20 1
518421 99518421 1001 0 20 1
518446 99518446 1001 86380 86390 1
518461 99518461 1001 0 20 1
518500 99518500 1001 86380 86390 1
518438 99518438 1001 0 20 1
518440 99518440 1001 0 20 1
519011 99519011 1001 86380 86390 1
519130 99519130 1001 0 20 1
519634 99519634 1001 0 20 1
519659 99519659 1001 86380 86390 1
519686 99519686 1001 0 20 1
519621 99519621 1001 86380 86390 1
519730 99519730 1001 86380 86390 1
519796 99519796 1001 86380 86390 1
519683 99519683 1001 86380 86390 1
519582 99519582 1001 86380 86390 1
519441 99519441 1001 0 20 1
519532 99519532 1001 0 20 1
519430 99519430 1001 86380 86390 1
519417 99519417 1001 86380 86390 1
519380 99519380 1001 0 20 1
520004 99520004 1001 0 20 1
520482 99520482 1001 86380 86390 1
520247 99520247 1001 0 20 1
520264 99520264 1001 86380 86390 1
520046 99520046 1001 0 20 1
520084 99520084 1001 86380 86390 1
520098 99520098 1001 86380 86390 1
520125 99520125 1001 0 20 1
520099 99520099 1001 86380 86390 1
520218 99520218 1001 0 20 1
520089 99520089 1001 86380 86390 1
520143 99520143 1001 0 20 1
520747 99520747 1001 0 20 1
520775 99520775 1001 0 20 1
520827 99520827 1001 86380 86390 1
521431 99521431 1001 86380 86390 1
521306 99521306 1001 86380 86390 1
521214 99521214 1001 0 20 1
521217 99521217 1001 0 20 1
520902 99520902 1001 0 20 1
520905 99520905 1001 86380 86390 1
520959 99520959 1001 0 20 1
521662 99521662 1001 0 20 1
521507 99521507 1001 0 20 1
521546 99521546 1001 0 20 1
521508 99521508 1001 0 20 1
522244 99522244 1001 86380 86390 1
522172 99522172 1001 0 20 1
522252 99522252 1001 86380 86390 1
521924 99521924 1001 0 20 1
521982 99521982 1001 0 20 1
521787 99521787 1001 86380 86390 1
521854 99521854 1001 86380 86390 1
521673 99521673 1001 0 20 1
521798 99521798 1001 86380 86390 1
522464 99522464 1001 86380 86390 1
522963 99522963 1001 86380 86390 1
523067 99523067 1001 86380 86390 1
522918 99522918 1001 86380 86390 1
523014 99523014 1001 86380 86390 1
522719 99522719 1001 0 20 1
522902 99522902 1001 0 20 1
522764 99522764 1001 86380 86390 1
522790 99522790 1001 86380 86390 1
522739 99522739 1001 86380 86390 1
522768 99522768 1001 0 20 1
522834 99522834 1001 0 20 1
522641 99522641 1001 0 20 1
522649 99522649 1001 0 20 1
522625 99522625 1001 86380 86390 1
522498 99522498 1001 86380 86390 1
523190 99523190 1001 86380 86390 1
523898 99523898 1001 86380 86390 1
523772 99523772 1001 86380 86390 1
523677 99523677 1001 0 20 1
523680 99523680 1001 86380 86390 1
523695 99523695 1001 0 20 1
523696 99523696 1001 86380 86390 1
523404 99523404 1001 86380 86390 1
523333 99523333 1001 0 20 1
523412 99523412 1001 86380 86390 1
523532 99523532 1001 86380 86390 1
523945 99523945 1001 86380 86390 1
523973 99523973 1001 86380 86390 1
523975 99523975 1001 86380 86390 1
524768 99524768 1001 86380 86390 1
524630 99524630 1001 86380 86390 1
524672 99524672 1001 86380 86390 1
524692 99524692 1001 86380 86390 1
524448 99524448 1001 0 20 1
524503 99524503 1001 86380 86390 1
524455 99524455 1001 86380 86390 1
524179 99524179 1001 86380 86390 1
524257 99524257 1001 86380 86390 1
524309 99524309 1001 86380 86390 1
524284 99524284 1001 86380 86390 1
524290 99524290 1001 0 20 1
524201 99524201 1001 0 20 1
524317 99524317 1001 86380 86390 1
524963 99524963 1001 0 20 1
524818 99524818 1001 0 20 1
524871 99524871 1001 0 20 1
524896 99524896 1001 86380 86390 1
525522 99525522 1001 0 20 1
525413 99525413 1001 86380 86390 1
525276 99525276 1001 86380 86390 1
525269 99525269 1001 0 20 1
525158 99525158 1001 86380 86390 1
525069 99525069 1001 0 20 1
525739 99525739 1001 86380 86390 1
525677 99525677 1001 0 20 1
526245 99526245 1001 0 20 1
526364 99526364 1001 0 20 1
526289 99526289 1001 0 20 1
526382 99526382 1001 0 20 1
526306 99526306 1001 86380 86390 1
526102 99526102 1001 0 20 1
526212 99526212 1001 0 20 1
526161 99526161 1001 86380 86390 1
526047 99526047 1001 0 20 1
525831 99525831 1001 0 20 1
525955 99525955 1001 0 20 1
526601 99526601 1001 86380 86390 1
526604 99526604 1001 0 20 1
526430 99526430 1001 86380 86390 1
526443 99526443 1001 86380 86390 1
527217 99527217 1001 86380 86390 1
527140 99527140 1001 0 20 1
527154 99527154 1001 0 20 1
526862 99526862 1001 86380 86390 1
526864 99526864 1001 0 20 1
526903 99526903 1001 0 20 1
526943 99526943 1001 86380 86390 1
526869 99526869 1001 86380 86390 1
526964 99526964 1001 0 20 1
526789 99526789 1001 0 20 1
526713 99526713 1001 86380 86390 1
527361 99527361 1001 86380 86390 1
528011 99528011 1001 86380 86390 1
527937 99527937 1001 0 20 1
528061 99528061 1001 0 20 1
527806 99527806 1001 0 20 1
527665 99527665 1001 0 20 1
527680 99527680 1001 0 20 1
527746 99527746 1001 0 20 1
527734 99527734 1001 0 20 1
527573 99527573 1001 0 20 1
527534 99527534 1001 86380 86390 1
527501 99527501 1001 0 20 1
528163 99528163 1001 0 20 1
528202 99528202 1001 86380 86390 1
528233 99528233 1001 86380 86390 1
528901 99528901 1001 86380 86390 1
528819 99528819 1001 0 20 1
528672 99528672 1001 0 20 1
528633 99528633 1001 86380 86390 1
528647 99528647 1001 0 20 1
528517 99528517 1001 86380 86390 1
528559 99528559 1001 86380 86390 1
528548 99528548 1001 86380 86390 1
528389 99528389 1001 86380 86390 1
529025 99529025 1001 86380 86390 1
529078 99529078 1001 86380 86390 1
529704 99529704 1001 86380 86390 1
529544 99529544 1001 86380 86390 1
529374 99529374 1001 0 20 1
529334 99529334 1001 86380 86390 1
529495 99529495 1001 0 20 1
529201 99529201 1001 0 20 1
529137 99529137 1001 86380 86390 1
529164 99529164 1001 0 20 1
529838 99529838 1001 86380 86390 1
529890 99529890 1001 86380 86390 1
529813 99529813 1001 86380 86390 1
530525 99530525 1001 86380 86390 1
530421 99530421 1001 0 20 1
530292 99530292 1001 0 20 1
529948 99529948 1001 0 20 1
530026 99530026 1001 86380 86390 1
530108 99530108 1001 86380 86390 1
530576 99530576 1001 86380 86390 1
530582 99530582 1001 0 20 1
530704 99530704 1001 86380 86390 1
530615 99530615 1001 0 20 1
531240 99531240 1001 0 20 1
531333 99531333 1001 0 20 1
531358 99531358 1001 0 20 1
531365 99531365 1001 0 20 1
531374 99531374 1001 0 20 1
531098 99531098 1001 0 20 1
531052 99531052 1001 86380 86390 1
530867 99530867 1001 86380 86390 1
530804 99530804 1001 0 20 1
530894 99530894 1001 86380 86390 1
530794 99530794 1001 86380 86390 1
530783 99530783 1001 86380 86390 1
531459 99531459 1001 0 20 1
531381 99531381 1001 86380 86390 1
531410 99531410 1001 0 20 1
531488 99531488 1001 86380 86390 1
532141 99532141 1001 86380 86390 1
532095 99532095 1001 0 20 1
532071 99532071 1001 0 20 1
532049 99532049 1001 86380 86390 1
531961 99531961 1001 86380 86390 1
532000 99532000 1001 0 20 1
531597 99531597 1001 86380 86390 1
531612 99531612 1001 0 20 1
531741 99531741 1001 86380 86390 1
531613 99531613 1001 0 20 1
531730 99531730 1001 0 20 1
531627 99531627 1001 0 20 1
531654 99531654 1001 0 20 1
531659 99531659 1001 86380 86390 1
532377 99532377 1001 86380 86390 1
532845 99532845 1001 0 20 1
532884 99532884 1001 86380 86390 1
532949 99532949 1001 86380 86390 1
532687 99532687 1001 86380 86390 1
532794 99532794 1001 0 20 1
532627 99532627 1001 0 20 1
532515 99532515 1001 0 20 1
532504 99532504 1001 86380 86390 1
533055 99533055 1001 0 20 1
533149 99533149 1001 86380 86390 1
533215 99533215 1001 0 20 1
533152 99533152 1001 0 20 1
533152 99533152 1001 86380 86390 1
533092 99533092 1001 0 20 1
533092 99533092 1001 86380 86390 1
533743 99533743 1001 0 20 1
533665 99533665 1001 86380 86390 1
533732 99533732 1001 0 20 1
533811 99533811 1001 0 20 1
533483 99533483 1001 86380 86390 1
533474 99533474 1001 86380 86390 1
533649 99533649 1001 86380 86390 1
533290 99533290 1001 0 20 1
533304 99533304 1001 0 20 1
533377 99533377 1001 0 20 1
533443 99533443 1001 86380 86390 1
533262 99533262 1001 0 20 1
534006 99534006 1001 86380 86390 1
534507 99534507 1001 86380 86390 1
534616 99534616 1001 86380 86390 1
534672 99534672 1001 86380 86390 1
534471 99534471 1001 86380 86390 1
534078 99534078 1001 86380 86390 1
534174 99534174 1001 0 20 1
534686 99534686 1001 0 20 1
534703 99534703 1001 0 20 1
534809 99534809 1001 0 20 1
535508 99535508 1001 86380 86390 1
535454 99535454 1001 86380 86390 1
535365 99535365 1001 0 20 1
535456 99535456 1001 0 20 1
535200 99535200 1001 86380 86390 1
535129 99535129 1001 0 20 1
535193 99535193 1001 86380 86390 1
535195 99535195 1001 0 20 1
535221 99535221 1001 86380 86390 1
535265 99535265 1001 0 20 1
535024 99535024 1001 0 20 1
535076 99535076 1001 86380 86390 1
535574 99535574 1001 0 20 1
535536 99535536 1001 0 20 1
535548 99535548 1001 86380 86390 1
535648 99535648 1001 86380 86390 1
536334 99536334 1001 86380 86390 1
536248 99536248 1001 0 20 1
536197 99536197 1001 0 20 1
536305 99536305 1001 86380 86390 1
536199 99536199 1001 0 20 1
536191 99536191 1001 86380 86390 1
536015 99536015 1001 0 20 1
536121 99536121 1001 0 20 1
536095 99536095 1001 86380 86390 1
536046 99536046 1001 0 20 1
535742 99535742 1001 0 20 1
535885 99535885 1001 0 20 1
535754 99535754 1001 0 20 1
536339 99536339 1001 0 20 1
536496 99536496 1001 0 20 1
536488 99536488 1001 0 20 1
537073 99537073 1001 0 20 1
537050 99537050 1001 86380 86390 1
536965 99536965 1001 0 20 1
537020 99537020 1001 0 20 1
536906 99536906 1001 0 20 1
536842 99536842 1001 0 20 1
536715 99536715 1001 0 20 1
536652 99536652 1001 86380 86390 1
537252 99537252 1001 0 20 1
537242 99537242 1001 86380 86390 1
537294 99537294 1001 86380 86390 1
537196 99537196 1001 0 20 1
537222 99537222 1001 0 20 1
537865 99537865 1001 0 20 1
537807 99537807 1001 86380 86390 1
537602 99537602 1001 86380 86390 1
537628 99537628 1001 86380 86390 1
537484 99537484 1001 86380 86390 1
537499 99537499 1001 0 20 1
537374 99537374 1001 0 20 1
537429 99537429 1001 0 20 1
538152 99538152 1001 0 20 1
538090 99538090 1001 86380 86390 1
538123 99538123 1001 86380 86390 1
538098 99538098 1001 0 20 1
538725 99538725 1001 86380 86390 1
538734 99538734 1001 0 20 1
538442 99538442 1001 0 20 1
538571 99538571 1001 86380 86390 1
538409 99538409 1001 86380 86390 1
538504 99538504 1001 86380 86390 1
538208 99538208 1001 0 20 1
538896 99538896 1001 86380 86390 1
538822 99538822 1001 86380 86390 1
539452 99539452 1001 86380 86390 1
539574 99539574 1001 86380 86390 1
539634 99539634 1001 86380 86390 1
539430 99539430 1001 0 20 1
539262 99539262 1001 0 20 1
539433 99539433 1001 0 20 1
539138 99539138 1001 86380 86390 1
539685 99539685 1001 86380 86390 1
540313 99540313 1001 86380 86390 1
540146 99540146 1001 0 20 1
540134 99540134 1001 86380 86390 1
540057 99540057 1001 86380 86390 1
540086 99540086 1001 86380 86390 1
540179 99540179 1001 86380 86390 1
540063 99540063 1001 0 20 1
540558 99540558 1001 86380 86390 1
540615 99540615 1001 0 20 1
540563 99540563 1001 86380 86390 1
541100 99541100 1001 86380 86390 1
541256 99541256 1001 0 20 1
541259 99541259 1001 0 20 1
541262 99541262 1001 86380 86390 1
541234 99541234 1001 86380 86390 1
541120 99541120 1001 0 20 1
541199 99541199 1001 0 20 1
541239 99541239 1001 86380 86390 1
540946 99540946 1001 86380 86390 1
541066 99541066 1001 86380 86390 1
540981 99540981 1001 0 20 1
541421 99541421 1001 86380 86390 1
541437 99541437 1001 86380 86390 1
541464 99541464 1001 0 20 1
541479 99541479 1001 0 20 1
541928 99541928 1001 0 20 1
542005 99542005 1001 0 20 1
542047 99542047 1001 0 20 1
542104 99542104 1001 0 20 1
541872 99541872 1001 86380 86390 1
541808 99541808 1001 86380 86390 1
541770 99541770 1001 86380 86390 1
541601 99541601 1001 86380 86390 1
541514 99541514 1001 0 20 1
541556 99541556 1001 0 20 1
541504 99541504 1001 86380 86390 1
541558 99541558 1001 86380 86390 1
541547 99541547 1001 86380 86390 1
542169 99542169 1001 86380 86390 1
542186 99542186 1001 86380 86390 1
542162 99542162 1001 0 20 1
542175 99542175 1001 86380 86390 1
542255 99542255 1001 86380 86390 1
542881 99542881 1001 86380 86390 1
542907 99542907 1001 86380 86390 1
542861 99542861 1001 0 20 1
542757 99542757 1001 86380 86390 1
542712 99542712 1001 86380 86390 1
542738 99542738 1001 86380 86390 1
542494 99542494 1001 0 20 1
542469 99542469 1001 86380 86390 1
542393 99542393 1001 86380 86390 1
542528 99542528 1001 0 20 1
543007 99543007 1001 86380 86390 1
543012 99543012 1001 0 20 1
543064 99543064 1001 0 20 1
543066 99543066 1001 86380 86390 1
542980 99542980 1001 0 20 1
543148 99543148 1001 86380 86390 1
543740 99543740 1001 0 20 1
543724 99543724 1001 0 20 1
543661 99543661 1001 0 20 1
543674 99543674 1001 0 20 1
543447 99543447 1001 0 20 1
543253 99543253 1001 86380 86390 1
543166 99543166 1001 86380 86390 1
543864 99543864 1001 0 20 1
543956 99543956 1001 86380 86390 1
543959 99543959 1001 0 20 1
544409 99544409 1001 0 20 1
544410 99544410 1001 0 20 1
544413 99544413 1001 0 20 1
544271 99544271 1001 86380 86390 1
544246 99544246 1001 86380 86390 1
544197 99544197 1001 0 20 1
544043 99544043 1001 0 20 1
544070 99544070 1001 0 20 1
544161 99544161 1001 0 20 1
544062 99544062 1001 0 20 1
544153 99544153 1001 0 20 1
400278 99400278 1001 0 20 1
400358 99400358 1001 0 20 1
400629 99400629 1001 0 20 1
400708 99400708 1001 86380 86390 1
400824 99400824 1001 0 20 1
401005 99401005 1001 86380 86390 1
401093 99401093 1001 86380 86390 1
401126 99401126 1001 86380 86390 1
401158 99401158 1001 0 20 1
401078 99401078 1001 0 20 1
401254 99401254 1001 86380 86390 1
401188 99401188 1001 0 20 1
401484 99401484 1001 0 20 1
401433 99401433 1001 0 20 1
401642 99401642 1001 0 20 1
402007 99402007 1001 86380 86390 1
402068 99402068 1001 0 20 1
402340 99402340 1001 86380 86390 1
402356 99402356 1001 86380 86390 1
402443 99402443 1001 86380 86390 1
402580 99402580 1001 86380 86390 1
402732 99402732 1001 86380 86390 1
402803 99402803 1001 86380 86390 1
402902 99402902 1001 86380 86390 1
402936 99402936 1001 0 20 1
403169 99403169 1001 86380 86390 1
403183 99403183 1001 0 20 1
403256 99403256 1001 0 20 1
403501 99403501 1001 0 20 1
403551 99403551 1001 86380 86390 1
403584 99403584 1001 86380 86390 1
403703 99403703 1001 86380 86390 1
403805 99403805 1001 86380 86390 1
404027 99404027 1001 0 20 1
404028 99404028 1001 0 20 1
403946 99403946 1001 86380 86390 1
404020 99404020 1001 86380 86390 1
403968 99403968 1001 0 20 1
404106 99404106 1001 86380 86390 1
404077 99404077 1001 0 20 1
404206 99404206 1001 0 20 1
404353 99404353 1001 0 20 1
404444 99404444 1001 0 20 1
404509 99404509 1001 86380 86390 1
404565 99404565 1001 0 20 1
404684 99404684 1001 86380 86390 1
404666 99404666 1001 86380 86390 1
404743 99404743 1001 86380 86390 1
405074 99405074 1001 86380 86390 1
405157 99405157 1001 86380 86390 1
405279 99405279 1001 0 20 1
405316 99405316 1001 0 20 1
405654 99405654 1001 0 20 1
405676 99405676 1001 86380 86390 1
405585 99405585 1001 86380 86390 1
405845 99405845 1001 86380 86390 1
406031 99406031 1001 0 20 1
406053 99406053 1001 86380 86390 1
406207 99406207 1001 0 20 1
406469 99406469 1001 0 20 1
406777 99406777 1001 86380 86390 1
406884 99406884 1001 0 20 1
407137 99407137 1001 86380 86390 1
407639 99407639 1001 0 20 1
407619 99407619 1001 86380 86390 1
407804 99407804 1001 86380 86390 1
407952 99407952 1001 0 20 1
408037 99408037 1001 0 20 1
408143 99408143 1001 86380 86390 1
408319 99408319 1001 86380 86390 1
408414 99408414 1001 86380 86390 1
408851 99408851 1001 0 20 1
408824 99408824 1001 86380 86390 1
408935 99408935 1001 0 20 1
409466 99409466 1001 0 20 1
409527 99409527 1001 86380 86390 1
409730 99409730 1001 0 20 1
409853 99409853 1001 86380 86390 1
409888 99409888 1001 86380 86390 1
409808 99409808 1001 0 20 1
410208 99410208 1001 86380 86390 1
410263 99410263 1001 86380 86390 1
410333 99410333 1001 86380 86390 1
410514 99410514 1001 86380 86390 1
410519 99410519 1001 86380 86390 1
410545 99410545 1001 86380 86390 1
410620 99410620 1001 86380 86390 1
410795 99410795 1001 86380 86390 1
410937 99410937 1001 86380 86390 1
411037 99411037 1001 0 20 1
411253 99411253 1001 86380 86390 1
411285 99411285 1001 0 20 1
411288 99411288 1001 0 20 1
411337 99411337 1001 0 20 1
411390 99411390 1001 86380 86390 1
411749 99411749 1001 0 20 1
412100 99412100 1001 86380 86390 1
412404 99412404 1001 0 20 1
413497 99413497 1001 0 20 1
413636 99413636 1001 0 20 1
413415 99413415 1001 0 20 1
413111 99413111 1001 86380 86390 1
412967 99412967 1001 86380 86390 1
412583 99412583 1001 86380 86390 1
412721 99412721 1001 86380 86390 1
414072 99414072 1001 86380 86390 1
413937 99413937 1001 0 20 1
413883 99413883 1001 86380 86390 1
415080 99415080 1001 86380 86390 1
415293 99415293 1001 0 20 1
415183 99415183 1001 86380 86390 1
414548 99414548 1001 0 20 1
414614 99414614 1001 0 20 1
414474 99414474 1001 86380 86390 1
414367 99414367 1001 86380 86390 1
415488 99415488 1001 0 20 1
415557 99415557 1001 86380 86390 1
415538 99415538 1001 0 20 1
416659 99416659 1001 86380 86390 1
416747 99416747 1001 86380 86390 1
416600 99416600 1001 86380 86390 1
416725 99416725 1001 0 20 1
416191 99416191 1001 86380 86390 1
416192 99416192 1001 86380 86390 1
416513 99416513 1001 0 20 1
415728 99415728 1001 0 20 1
415792 99415792 1001 0 20 1
415978 99415978 1001 86380 86390 1
415923 99415923 1001 86380 86390 1
415824 99415824 1001 0 20 1
415983 99415983 1001 0 20 1
417095 99417095 1001 86380 86390 1
417220 99417220 1001 0 20 1
418549 99418549 1001 0 20 1
418467 99418467 1001 0 20 1
418199 99418199 1001 0 20 1
418172 99418172 1001 0 20 1
417869 99417869 1001 86380 86390 1
417823 99417823 1001 86380 86390 1
418011 99418011 1001 86380 86390 1
417868 99417868 1001 0 20 1
419091 99419091 1001 86380 86390 1
418902 99418902 1001 0 20 1
420122 99420122 1001 0 20 1
420156 99420156 1001 86380 86390 1
420186 99420186 1001 86380 86390 1
419966 99419966 1001 0 20 1
419642 99419642 1001 86380 86390 1
419754 99419754 1001 0 20 1
420029 99420029 1001 86380 86390 1
419424 99419424 1001 86380 86390 1
419381 99419381 1001 86380 86390 1
419452 99419452 1001 0 20 1
419531 99419531 1001 0 20 1
419620 99419620 1001 86380 86390 1
420821 99420821 1001 86380 86390 1
420532 99420532 1001 86380 86390 1
421776 99421776 1001 86380 86390 1
421951 99421951 1001 0 20 1
421876 99421876 1001 86380 86390 1
421729 99421729 1001 86380 86390 1
421317 99421317 1001 0 20 1
421480 99421480 1001 86380 86390 1
421482 99421482 1001 86380 86390 1
421273 99421273 1001 86380 86390 1
421417 99421417 1001 86380 86390 1
421230 99421230 1001 86380 86390 1
420918 99420918 1001 0 20 1
420884 99420884 1001 0 20 1
422244 99422244 1001 0 20 1
422461 99422461 1001 86380 86390 1
422493 99422493 1001 0 20 1
422179 99422179 1001 86380 86390 1
422413 99422413 1001 86380 86390 1
422131 99422131 1001 86380 86390 1
422427 99422427 1001 86380 86390 1
423594 99423594 1001 86380 86390 1
423731 99423731 1001 86380 86390 1
423057 99423057 1001 0 20 1
422992 99422992 1001 0 20 1
423297 99423297 1001 86380 86390 1
422578 99422578 1001 86380 86390 1
424108 99424108 1001 86380 86390 1
423790 99423790 1001 86380 86390 1
425142 99425142 1001 0 20 1
425212 99425212 1001 0 20 1
425187 99425187 1001 86380 86390 1
425361 99425361 1001 0 20 1
424957 99424957 1001 0 20 1
424690 99424690 1001 86380 86390 1
424750 99424750 1001 0 20 1
424818 99424818 1001 0 20 1
424184 99424184 1001 0 20 1
424223 99424223 1001 0 20 1
424381 99424381 1001 0 20 1
424362 99424362 1001 0 20 1
424261 99424261 1001 0 20 1
424206 99424206 1001 86380 86390 1
425639 99425639 1001 86380 86390 1
425752 99425752 1001 86380 86390 1
425483 99425483 1001 0 20 1
425705 99425705 1001 0 20 1
426895 99426895 1001 86380 86390 1
426920 99426920 1001 0 20 1
426746 99426746 1001 0 20 1
426923 99426923 1001 0 20 1
426817 99426817 1001 86380 86390 1
426822 99426822 1001 86380 86390 1
426756 99426756 1001 0 20 1
426713 99426713 1001 86380 86390 1
426292 99426292 1001 86380 86390 1
426395 99426395 1001 0 20 1
426625 99426625 1001 0 20 1
426598 99426598 1001 86380 86390 1
426649 99426649 1001 86380 86390 1
426560 99426560 1001 0 20 1
426388 99426388 1001 86380 86390 1
425938 99425938 1001 0 20 1
425964 99425964 1001 0 20 1
425946 99425946 1001 86380 86390 1
426222 99426222 1001 86380 86390 1
426055 99426055 1001 86380 86390 1
425858 99425858 1001 0 20 1
427306 99427306 1001 86380 86390 1
427364 99427364 1001 0 20 1
427311 99427311 1001 0 20 1
428573 99428573 1001 86380 86390 1
427974 99427974 1001 0 20 1
428266 99428266 1001 86380 86390 1
427554 99427554 1001 86380 86390 1
427736 99427736 1001 0 20 1
427781 99427781 1001 86380 86390 1
427883 99427883 1001 0 20 1
427799 99427799 1001 0 20 1
427672 99427672 1001 86380 86390 1
428844 99428844 1001 86380 86390 1
429134 99429134 1001 86380 86390 1
428794 99428794 1001 86380 86390 1
428887 99428887 1001 0 20 1
428836 99428836 1001 0 20 1
430049 99430049 1001 0 20 1
429754 99429754 1001 0 20 1
429734 99429734 1001 0 20 1
429890 99429890 1001 0 20 1
429849 99429849 1001 86380 86390 1
429953 99429953 1001 86380 86390 1
429268 99429268 1001 86380 86390 1
429339 99429339 1001 86380 86390 1
429520 99429520 1001 0 20 1
430548 99430548 1001 0 20 1
430609 99430609 1001 0 20 1
430436 99430436 1001 0 20 1
430538 99430538 1001 0 20 1
430731 99430731 1001 0 20 1
431882 99431882 1001 86380 86390 1
431675 99431675 1001 86380 86390 1
431805 99431805 1001 0 20 1
431978 99431978 1001 0 20 1
431882 99431882 1001 0 20 1
431472 99431472 1001 86380 86390 1
431459 99431459 1001 0 20 1
431496 99431496 1001 0 20 1
431035 99431035 1001 0 20 1
430984 99430984 1001 0 20 1
432174 99432174 1001 0 20 1
432127 99432127 1001 0 20 1
432444 99432444 1001 86380 86390 1
433409 99433409 1001 86380 86390 1
433350 99433350 1001 0 20 1
433621 99433621 1001 86380 86390 1
433419 99433419 1001 86380 86390 1
433137 99433137 1001 0 20 1
432945 99432945 1001 0 20 1
432931 99432931 1001 86380 86390 1
433056 99433056 1001 0 20 1
433034 99433034 1001 0 20 1
433016 99433016 1001 0 20 1
432658 99432658 1001 86380 86390 1
432816 99432816 1001 86380 86390 1
433957 99433957 1001 86380 86390 1
434033 99434033 1001 0 20 1
435081 99435081 1001 0 20 1
435203 99435203 1001 86380 86390 1
435153 99435153 1001 0 20 1
434891 99434891 1001 86380 86390 1
434639 99434639 1001 0 20 1
434236 99434236 1001 0 20 1
435665 99435665 1001 0 20 1
435695 99435695 1001 86380 86390 1
435452 99435452 1001 0 20 1
437094 99437094 1001 0 20 1
436752 99436752 1001 0 20 1
436388 99436388 1001 0 20 1
436672 99436672 1001 0 20 1
436674 99436674 1001 0 20 1
436438 99436438 1001 0 20 1
436537 99436537 1001 0 20 1
436487 99436487 1001 0 20 1
436193 99436193 1001 86380 86390 1
435928 99435928 1001 86380 86390 1
436225 99436225 1001 0 20 1
435915 99435915 1001 0 20 1
300054 99300054 1001 0 20 1
300067 99300067 1001 0 20 1
300694 99300694 1001 0 20 1
300620 99300620 1001 0 20 1
300609 99300609 1001 0 20 1
300501 99300501 1001 86380 86390 1
300376 99300376 1001 86380 86390 1
300127 99300127 1001 0 20 1
300234 99300234 1001 0 20 1
300755 99300755 1001 0 20 1
301504 99301504 1001 86380 86390 1
301525 99301525 1001 0 20 1
301352 99301352 1001 86380 86390 1
301507 99301507 1001 0 20 1
301420 99301420 1001 86380 86390 1
301538 99301538 1001 0 20 1
301208 99301208 1001 0 20 1
301246 99301246 1001 86380 86390 1
301260 99301260 1001 86380 86390 1
301209 99301209 1001 86380 86390 1
301190 99301190 1001 0 20 1
301218 99301218 1001 0 20 1
301130 99301130 1001 0 20 1
301028 99301028 1001 0 20 1
300950 99300950 1001 86380 86390 1
301134 99301134 1001 0 20 1
300956 99300956 1001 0 20 1
301112 99301112 1001 86380 86390 1
300957 99300957 1001 0 20 1
301724 99301724 1001 86380 86390 1
302202 99302202 1001 0 20 1
302141 99302141 1001 0 20 1
302012 99302012 1001 0 20 1
302066 99302066 1001 0 20 1
302042 99302042 1001 86380 86390 1
301881 99301881 1001 86380 86390 1
301845 99301845 1001 86380 86390 1
302446 99302446 1001 86380 86390 1
302564 99302564 1001 86380 86390 1
302463 99302463 1001 86380 86390 1
302544 99302544 1001 86380 86390 1
303204 99303204 1001 0 20 1
303171 99303171 1001 86380 86390 1
303186 99303186 1001 0 20 1
303126 99303126 1001 86380 86390 1
302616 99302616 1001 0 20 1
302766 99302766 1001 0 20 1
303313 99303313 1001 86380 86390 1
303224 99303224 1001 0 20 1
303368 99303368 1001 86380 86390 1
303318 99303318 1001 86380 86390 1
303346 99303346 1001 0 20 1
304029 99304029 1001 86380 86390 1
303891 99303891 1001 0 20 1
304069 99304069 1001 0 20 1
304043 99304043 1001 0 20 1
304174 99304174 1001 0 20 1
304059 99304059 1001 86380 86390 1
304112 99304112 1001 86380 86390 1
304131 99304131 1001 86380 86390 1
304170 99304170 1001 86380 86390 1
304055 99304055 1001 0 20 1
304491 99304491 1001 0 20 1
304316 99304316 1001 0 20 1
304241 99304241 1001 86380 86390 1
305051 99305051 1001 0 20 1
304953 99304953 1001 86380 86390 1
305487 99305487 1001 0 20 1
305668 99305668 1001 86380 86390 1
305367 99305367 1001 0 20 1
305344 99305344 1001 0 20 1
305362 99305362 1001 86380 86390 1
305247 99305247 1001 86380 86390 1
305227 99305227 1001 86380 86390 1
500185 99500185 1001 0 20 1
500003 99500003 1001 86380 86390 1
500095 99500095 1001 86380 86390 1
305690 99305690 1001 86380 86390 1
500047 99500047 1001 0 20 1
500086 99500086 1001 86380 86390 1
500693 99500693 1001 0 20 1
500642 99500642 1001 86380 86390 1
500455 99500455 1001 0 20 1
500456 99500456 1001 86380 86390 1
500966 99500966 1001 0 20 1
500950 99500950 1001 86380 86390 1
500861 99500861 1001 86380 86390 1
501017 99501017 1001 0 20 1
501269 99501269 1001 86380 86390 1
501413 99501413 1001 0 20 1
501298 99501298 1001 86380 86390 1
501367 99501367 1001 86380 86390 1
501330 99501330 1001 0 20 1
501033 99501033 1001 86380 86390 1
501172 99501172 1001 0 20 1
502332 99502332 1001 86380 86390 1
502452 99502452 1001 0 20 1
502173 99502173 1001 86380 86390 1
502098 99502098 1001 86380 86390 1
502229 99502229 1001 0 20 1
502142 99502142 1001 86380 86390 1
501888 99501888 1001 0 20 1
501893 99501893 1001 0 20 1
501971 99501971 1001 0 20 1
502669 99502669 1001 86380 86390 1
502670 99502670 1001 0 20 1
502660 99502660 1001 0 20 1
502523 99502523 1001 86380 86390 1
502551 99502551 1001 86380 86390 1
503288 99503288 1001 86380 86390 1
503158 99503158 1001 86380 86390 1
503239 99503239 1001 86380 86390 1
502971 99502971 1001 0 20 1
503076 99503076 1001 86380 86390 1
502924 99502924 1001 0 20 1
502915 99502915 1001 0 20 1
503044 99503044 1001 86380 86390 1
502879 99502879 1001 0 20 1
502765 99502765 1001 86380 86390 1
502805 99502805 1001 86380 86390 1
502783 99502783 1001 0 20 1
502693 99502693 1001 86380 86390 1
503406 99503406 1001 86380 86390 1
503969 99503969 1001 0 20 1
503959 99503959 1001 0 20 1
504110 99504110 1001 86380 86390 1
503790 99503790 1001 0 20 1
503846 99503846 1001 0 20 1
503655 99503655 1001 86380 86390 1
503507 99503507 1001 0 20 1
503597 99503597 1001 86380 86390 1
503637 99503637 1001 0 20 1
503599 99503599 1001 0 20 1
504156 99504156 1001 86380 86390 1
504299 99504299 1001 86380 86390 1
504228 99504228 1001 86380 86390 1
504139 99504139 1001 86380 86390 1
504942 99504942 1001 86380 86390 1
504908 99504908 1001 86380 86390 1
504909 99504909 1001 86380 86390 1
504818 99504818 1001 86380 86390 1
504820 99504820 1001 86380 86390 1
504824 99504824 1001 0 20 1
504864 99504864 1001 86380 86390 1
504683 99504683 1001 86380 86390 1
504414 99504414 1001 0 20 1
504427 99504427 1001 0 20 1
504394 99504394 1001 0 20 1
504433 99504433 1001 0 20 1
504488 99504488 1001 86380 86390 1
505066 99505066 1001 86380 86390 1
505108 99505108 1001 0 20 1
505147 99505147 1001 86380 86390 1
505492 99505492 1001 86380 86390 1
505255 99505255 1001 86380 86390 1
505308 99505308 1001 86380 86390 1
505349 99505349 1001 86380 86390 1
505898 99505898 1001 86380 86390 1
505823 99505823 1001 0 20 1
505890 99505890 1001 86380 86390 1
505803 99505803 1001 0 20 1
505869 99505869 1001 86380 86390 1
506436 99506436 1001 86380 86390 1
506476 99506476 1001 0 20 1
506554 99506554 1001 0 20 1
506336 99506336 1001 86380 86390 1
506157 99506157 1001 0 20 1
506054 99506054 1001 0 20 1
506042 99506042 1001 86380 86390 1
506173 99506173 1001 0 20 1
506110 99506110 1001 86380 86390 1
506631 99506631 1001 86380 86390 1
506708 99506708 1001 86380 86390 1
507295 99507295 1001 0 20 1
507227 99507227 1001 0 20 1
507022 99507022 1001 0 20 1
506918 99506918 1001 86380 86390 1
506802 99506802 1001 86380 86390 1
506885 99506885 1001 0 20 1
506810 99506810 1001 86380 86390 1
507603 99507603 1001 0 20 1
507451 99507451 1001 0 20 1
507581 99507581 1001 0 20 1
507560 99507560 1001 86380 86390 1
508077 99508077 1001 86380 86390 1
507889 99507889 1001 86380 86390 1
507916 99507916 1001 86380 86390 1
507943 99507943 1001 0 20 1
507852 99507852 1001 86380 86390 1
507944 99507944 1001 0 20 1
508035 99508035 1001 0 20 1
508027 99508027 1001 0 20 1
507770 99507770 1001 86380 86390 1
507822 99507822 1001 86380 86390 1
507669 99507669 1001 0 20 1
507683 99507683 1001 86380 86390 1
507831 99507831 1001 0 20 1
507728 99507728 1001 86380 86390 1
507755 99507755 1001 0 20 1
507730 99507730 1001 0 20 1
507692 99507692 1001 0 20 1
508365 99508365 1001 0 20 1
508916 99508916 1001 86380 86390 1
508805 99508805 1001 0 20 1
508742 99508742 1001 86380 86390 1
508749 99508749 1001 86380 86390 1
508507 99508507 1001 0 20 1
508488 99508488 1001 86380 86390 1
508491 99508491 1001 86380 86390 1
509278 99509278 1001 86380 86390 1
509798 99509798 1001 86380 86390 1
509541 99509541 1001 0 20 1
509672 99509672 1001 0 20 1
509583 99509583 1001 0 20 1
509574 99509574 1001 0 20 1
509523 99509523 1001 0 20 1
509417 99509417 1001 0 20 1
509408 99509408 1001 0 20 1
509460 99509460 1001 0 20 1
509304 99509304 1001 86380 86390 1
510022 99510022 1001 0 20 1
509932 99509932 1001 0 20 1
509998 99509998 1001 0 20 1
509921 99509921 1001 86380 86390 1
510526 99510526 1001 0 20 1
510674 99510674 1001 86380 86390 1
510353 99510353 1001 0 20 1
510335 99510335 1001 0 20 1
510441 99510441 1001 0 20 1
510338 99510338 1001 0 20 1
510225 99510225 1001 0 20 1
510280 99510280 1001 0 20 1
510268 99510268 1001 0 20 1
510217 99510217 1001 0 20 1
510232 99510232 1001 0 20 1
510220 99510220 1001 86380 86390 1
510221 99510221 1001 86380 86390 1
510749 99510749 1001 86380 86390 1
510789 99510789 1001 0 20 1
510818 99510818 1001 86380 86390 1
511360 99511360 1001 86380 86390 1
511517 99511517 1001 86380 86390 1
511367 99511367 1001 0 20 1
511432 99511432 1001 86380 86390 1
511437 99511437 1001 0 20 1
511171 99511171 1001 86380 86390 1
511199 99511199 1001 86380 86390 1
511330 99511330 1001 0 20 1
511178 99511178 1001 0 20 1
511051 99511051 1001 86380 86390 1
511021 99511021 1001 0 20 1
511710 99511710 1001 0 20 1
511712 99511712 1001 0 20 1
511675 99511675 1001 0 20 1
511573 99511573 1001 0 20 1
512233 99512233 1001 0 20 1
512315 99512315 1001 0 20 1
511968 99511968 1001 86380 86390 1
511835 99511835 1001 86380 86390 1
511926 99511926 1001 86380 86390 1
511875 99511875 1001 86380 86390 1
511772 99511772 1001 0 20 1
511818 99511818 1001 86380 86390 1
511897 99511897 1001 0 20 1
511935 99511935 1001 86380 86390 1
512436 99512436 1001 86380 86390 1
512425 99512425 1001 0 20 1
512412 99512412 1001 86380 86390 1
513041 99513041 1001 0 20 1
512641 99512641 1001 86380 86390 1
513233 99513233 1001 86380 86390 1
513367 99513367 1001 0 20 1
513853 99513853 1001 86380 86390 1
513906 99513906 1001 86380 86390 1
514009 99514009 1001 0 20 1
513896 99513896 1001 86380 86390 1
513711 99513711 1001 86380 86390 1
513725 99513725 1001 86380 86390 1
513652 99513652 1001 0 20 1
513808 99513808 1001 86380 86390 1
513467 99513467 1001 0 20 1
513520 99513520 1001 0 20 1
514093 99514093 1001 86380 86390 1
514199 99514199 1001 0 20 1
514154 99514154 1001 86380 86390 1
514051 99514051 1001 86380 86390 1
514728 99514728 1001 86380 86390 1
514763 99514763 1001 0 20 1
514817 99514817 1001 0 20 1
514652 99514652 1001 86380 86390 1
514524 99514524 1001 0 20 1
514589 99514589 1001 0 20 1
514644 99514644 1001 86380 86390 1
514477 99514477 1001 0 20 1
514611 99514611 1001 86380 86390 1
514368 99514368 1001 0 20 1
514409 99514409 1001 0 20 1
514397 99514397 1001 86380 86390 1
514386 99514386 1001 0 20 1
514284 99514284 1001 0 20 1
514928 99514928 1001 0 20 1
514992 99514992 1001 86380 86390 1
515664 99515664 1001 0 20 1
515500 99515500 1001 0 20 1
515618 99515618 1001 86380 86390 1
515328 99515328 1001 0 20 1
515090 99515090 1001 0 20 1
515194 99515194 1001 86380 86390 1
515067 99515067 1001 86380 86390 1
515084 99515084 1001 0 20 1
515071 99515071 1001 86380 86390 1
515114 99515114 1001 0 20 1
515126 99515126 1001 86380 86390 1
515823 99515823 1001 86380 86390 1
515705 99515705 1001 86380 86390 1
516454 99516454 1001 0 20 1
516338 99516338 1001 0 20 1
516468 99516468 1001 0 20 1
516365 99516365 1001 0 20 1
516501 99516501 1001 86380 86390 1
516291 99516291 1001 0 20 1
516302 99516302 1001 0 20 1
515955 99515955 1001 0 20 1
516075 99516075 1001 0 20 1
516090 99516090 1001 0 20 1
516040 99516040 1001 0 20 1
516676 99516676 1001 86380 86390 1
516696 99516696 1001 86380 86390 1
516658 99516658 1001 86380 86390 1
516633 99516633 1001 86380 86390 1
517155 99517155 1001 86380 86390 1
517203 99517203 1001 0 20 1
516950 99516950 1001 0 20 1
517022 99517022 1001 86380 86390 1
516780 99516780 1001 86380 86390 1
516860 99516860 1001 0 20 1
516737 99516737 1001 86380 86390 1
517387 99517387 1001 0 20 1
517524 99517524 1001 0 20 1
517461 99517461 1001 0 20 1
518110 99518110 1001 86380 86390 1
518048 99518048 1001 86380 86390 1
518148 99518148 1001 86380 86390 1
517909 99517909 1001 86380 86390 1
517922 99517922 1001 86380 86390 1
517923 99517923 1001 0 20 1
517875 99517875 1001 86380 86390 1
517838 99517838 1001 0 20 1
517554 99517554 1001 86380 86390 1
517663 99517663 1001 86380 86390 1
517704 99517704 1001 86380 86390 1
517542 99517542 1001 0 20 1
518204 99518204 1001 0 20 1
518236 99518236 1001 0 20 1
518843 99518843 1001 86380 86390 1
518603 99518603 1001 86380 86390 1
518605 99518605 1001 0 20 1
518724 99518724 1001 86380 86390 1
518714 99518714 1001 0 20 1
518651 99518651 1001 86380 86390 1
518549 99518549 1001 86380 86390 1
518527 99518527 1001 86380 86390 1
518479 99518479 1001 86380 86390 1
519012 99519012 1001 0 20 1
519061 99519061 1001 86380 86390 1
519623 99519623 1001 0 20 1
519762 99519762 1001 86380 86390 1
519531 99519531 1001 0 20 1
519590 99519590 1001 0 20 1
519353 99519353 1001 86380 86390 1
519317 99519317 1001 0 20 1
519306 99519306 1001 0 20 1
519884 99519884 1001 86380 86390 1
519822 99519822 1001 0 20 1
520004 99520004 1001 86380 86390 1
520018 99520018 1001 0 20 1
520467 99520467 1001 86380 86390 1
520560 99520560 1001 86380 86390 1
520231 99520231 1001 0 20 1
520387 99520387 1001 86380 86390 1
520232 99520232 1001 0 20 1
520389 99520389 1001 86380 86390 1
520415 99520415 1001 86380 86390 1
520161 99520161 1001 86380 86390 1
520176 99520176 1001 0 20 1
520115 99520115 1001 86380 86390 1
520689 99520689 1001 86380 86390 1
520806 99520806 1001 86380 86390 1
520784 99520784 1001 0 20 1
520647 99520647 1001 0 20 1
520804 99520804 1001 0 20 1
521055 99521055 1001 86380 86390 1
521162 99521162 1001 86380 86390 1
521203 99521203 1001 0 20 1
521112 99521112 1001 86380 86390 1
521231 99521231 1001 86380 86390 1
521182 99521182 1001 0 20 1
520895 99520895 1001 86380 86390 1
520870 99520870 1001 86380 86390 1
521588 99521588 1001 86380 86390 1
521605 99521605 1001 0 20 1
521670 99521670 1001 0 20 1
522143 99522143 1001 0 20 1
522133 99522133 1001 0 20 1
522215 99522215 1001 0 20 1
521905 99521905 1001 86380 86390 1
521912 99521912 1001 0 20 1
521978 99521978 1001 86380 86390 1
521968 99521968 1001 0 20 1
521828 99521828 1001 0 20 1
521721 99521721 1001 86380 86390 1
522472 99522472 1001 86380 86390 1
522467 99522467 1001 0 20 1
522492 99522492 1001 86380 86390 1
522302 99522302 1001 0 20 1
523117 99523117 1001 0 20 1
522980 99522980 1001 0 20 1
523019 99523019 1001 0 20 1
523062 99523062 1001 86380 86390 1
522731 99522731 1001 86380 86390 1
522864 99522864 1001 0 20 1
522774 99522774 1001 0 20 1
522722 99522722 1001 0 20 1
522749 99522749 1001 0 20 1
522866 99522866 1001 86380 86390 1
522653 99522653 1001 86380 86390 1
522680 99522680 1001 0 20 1
522577 99522577 1001 0 20 1
522656 99522656 1001 86380 86390 1
522658 99522658 1001 86380 86390 1
522674 99522674 1001 86380 86390 1
522664 99522664 1001 86380 86390 1
523214 99523214 1001 86380 86390 1
523279 99523279 1001 0 20 1
523304 99523304 1001 86380 86390 1
523742 99523742 1001 0 20 1
523754 99523754 1001 0 20 1
523886 99523886 1001 86380 86390 1
523861 99523861 1001 86380 86390 1
523798 99523798 1001 0 20 1
523839 99523839 1001 0 20 1
523801 99523801 1001 0 20 1
523559 99523559 1001 0 20 1
523678 99523678 1001 0 20 1
523534 99523534 1001 86380 86390 1
523353 99523353 1001 86380 86390 1
524061 99524061 1001 0 20 1
524129 99524129 1001 86380 86390 1
523989 99523989 1001 0 20 1
524003 99524003 1001 0 20 1
524003 99524003 1001 86380 86390 1
524121 99524121 1001 0 20 1
523953 99523953 1001 86380 86390 1
524733 99524733 1001 0 20 1
524659 99524659 1001 86380 86390 1
524571 99524571 1001 0 20 1
524690 99524690 1001 86380 86390 1
524489 99524489 1001 86380 86390 1
524458 99524458 1001 0 20 1
524152 99524152 1001 86380 86390 1
524194 99524194 1001 0 20 1
524195 99524195 1001 0 20 1
524819 99524819 1001 86380 86390 1
524964 99524964 1001 0 20 1
524800 99524800 1001 0 20 1
524832 99524832 1001 0 20 1
525421 99525421 1001 0 20 1
525488 99525488 1001 86380 86390 1
525554 99525554 1001 86380 86390 1
525293 99525293 1001 86380 86390 1
525268 99525268 1001 86380 86390 1
525360 99525360 1001 86380 86390 1
525375 99525375 1001 86380 86390 1
525155 99525155 1001 0 20 1
525104 99525104 1001 86380 86390 1
525751 99525751 1001 0 20 1
525653 99525653 1001 0 20 1
526370 99526370 1001 0 20 1
526416 99526416 1001 0 20 1
526048 99526048 1001 86380 86390 1
526137 99526137 1001 86380 86390 1
525960 99525960 1001 0 20 1
525833 99525833 1001 0 20 1
525848 99525848 1001 0 20 1
525927 99525927 1001 0 20 1
526005 99526005 1001 86380 86390 1
525877 99525877 1001 86380 86390 1
526006 99526006 1001 86380 86390 1
526517 99526517 1001 0 20 1
526545 99526545 1001 86380 86390 1
526468 99526468 1001 86380 86390 1
527095 99527095 1001 86380 86390 1
527149 99527149 1001 0 20 1
527085 99527085 1001 86380 86390 1
527145 99527145 1001 86380 86390 1
526888 99526888 1001 86380 86390 1
526841 99526841 1001 0 20 1
526855 99526855 1001 0 20 1
527013 99527013 1001 0 20 1
527042 99527042 1001 86380 86390 1
526797 99526797 1001 0 20 1
526707 99526707 1001 0 20 1
526660 99526660 1001 86380 86390 1
526692 99526692 1001 0 20 1
527287 99527287 1001 0 20 1
527407 99527407 1001 0 20 1
528025 99528025 1001 0 20 1
528073 99528073 1001 86380 86390 1
527826 99527826 1001 0 20 1
527764 99527764 1001 0 20 1
528179 99528179 1001 86380 86390 1
528218 99528218 1001 86380 86390 1
528851 99528851 1001 0 20 1
528763 99528763 1001 0 20 1
528830 99528830 1001 86380 86390 1
528704 99528704 1001 86380 86390 1
528808 99528808 1001 86380 86390 1
528631 99528631 1001 0 20 1
528609 99528609 1001 0 20 1
528587 99528587 1001 0 20 1
528575 99528575 1001 0 20 1
528539 99528539 1001 86380 86390 1
528643 99528643 1001 0 20 1
528423 99528423 1001 86380 86390 1
528475 99528475 1001 86380 86390 1
528307 99528307 1001 86380 86390 1
528928 99528928 1001 0 20 1
529048 99529048 1001 0 20 1
528918 99528918 1001 86380 86390 1
529023 99529023 1001 0 20 1
529011 99529011 1001 86380 86390 1
529715 99529715 1001 86380 86390 1
529718 99529718 1001 86380 86390 1
529661 99529661 1001 86380 86390 1
529421 99529421 1001 86380 86390 1
529347 99529347 1001 0 20 1
529398 99529398 1001 86380 86390 1
529287 99529287 1001 86380 86390 1
529186 99529186 1001 86380 86390 1
529187 99529187 1001 86380 86390 1
529305 99529305 1001 86380 86390 1
529206 99529206 1001 86380 86390 1
529287 99529287 1001 0 20 1
529829 99529829 1001 0 20 1
529758 99529758 1001 86380 86390 1
529761 99529761 1001 86380 86390 1
530474 99530474 1001 0 20 1
530359 99530359 1001 0 20 1
530318 99530318 1001 0 20 1
530283 99530283 1001 0 20 1
530058 99530058 1001 86380 86390 1
530583 99530583 1001 86380 86390 1
531188 99531188 1001 0 20 1
531260 99531260 1001 0 20 1
531224 99531224 1001 0 20 1
531315 99531315 1001 0 20 1
531149 99531149 1001 86380 86390 1
531107 99531107 1001 86380 86390 1
530813 99530813 1001 0 20 1
530958 99530958 1001 86380 86390 1
530898 99530898 1001 86380 86390 1
530925 99530925 1001 0 20 1
531442 99531442 1001 0 20 1
531507 99531507 1001 86380 86390 1
531470 99531470 1001 0 20 1
531408 99531408 1001 86380 86390 1
531435 99531435 1001 0 20 1
531541 99531541 1001 0 20 1
531479 99531479 1001 0 20 1
532027 99532027 1001 0 20 1
532057 99532057 1001 0 20 1
532058 99532058 1001 86380 86390 1
531900 99531900 1001 86380 86390 1
531913 99531913 1001 86380 86390 1
531979 99531979 1001 0 20 1
531915 99531915 1001 0 20 1
531958 99531958 1001 86380 86390 1
531650 99531650 1001 86380 86390 1
531587 99531587 1001 86380 86390 1
531775 99531775 1001 0 20 1
531738 99531738 1001 0 20 1
532360 99532360 1001 0 20 1
532385 99532385 1001 86380 86390 1
532225 99532225 1001 86380 86390 1
532383 99532383 1001 0 20 1
532982 99532982 1001 0 20 1
532984 99532984 1001 86380 86390 1
532925 99532925 1001 0 20 1
532928 99532928 1001 0 20 1
532916 99532916 1001 0 20 1
532941 99532941 1001 86380 86390 1
532751 99532751 1001 0 20 1
532776 99532776 1001 86380 86390 1
532517 99532517 1001 0 20 1
532439 99532439 1001 86380 86390 1
532421 99532421 1001 86380 86390 1
533045 99533045 1001 0 20 1
533201 99533201 1001 86380 86390 1
533168 99533168 1001 0 20 1
533196 99533196 1001 86380 86390 1
533655 99533655 1001 0 20 1
533708 99533708 1001 86380 86390 1
533778 99533778 1001 0 20 1
533794 99533794 1001 0 20 1
533644 99533644 1001 0 20 1
533541 99533541 1001 86380 86390 1
533569 99533569 1001 0 20 1
533276 99533276 1001 0 20 1
533366 99533366 1001 86380 86390 1
533367 99533367 1001 0 20 1
533342 99533342 1001 0 20 1
533419 99533419 1001 86380 86390 1
533435 99533435 1001 86380 86390 1
533861 99533861 1001 86380 86390 1
533863 99533863 1001 86380 86390 1
534021 99534021 1001 86380 86390 1
534510 99534510 1001 86380 86390 1
534311 99534311 1001 86380 86390 1
534301 99534301 1001 0 20 1
534340 99534340 1001 86380 86390 1
534319 99534319 1001 0 20 1
534248 99534248 1001 86380 86390 1
534147 99534147 1001 0 20 1
534185 99534185 1001 86380 86390 1
534226 99534226 1001 86380 86390 1
534111 99534111 1001 0 20 1
534824 99534824 1001 0 20 1
534850 99534850 1001 0 20 1
534773 99534773 1001 86380 86390 1
534775 99534775 1001 86380 86390 1
534880 99534880 1001 0 20 1
534777 99534777 1001 86380 86390 1
534808 99534808 1001 0 20 1
534782 99534782 1001 86380 86390 1
535390 99535390 1001 0 20 1
535500 99535500 1001 0 20 1
535367 99535367 1001 0 20 1
535228 99535228 1001 86380 86390 1
535191 99535191 1001 0 20 1
535155 99535155 1001 86380 86390 1
535236 99535236 1001 0 20 1
535249 99535249 1001 0 20 1
535148 99535148 1001 0 20 1
535075 99535075 1001 0 20 1
535705 99535705 1001 0 20 1
535541 99535541 1001 86380 86390 1
535593 99535593 1001 86380 86390 1
536313 99536313 1001 86380 86390 1
536203 99536203 1001 86380 86390 1
536283 99536283 1001 86380 86390 1
536058 99536058 1001 86380 86390 1
535995 99535995 1001 0 20 1
536062 99536062 1001 0 20 1
535742 99535742 1001 86380 86390 1
535875 99535875 1001 0 20 1
535812 99535812 1001 0 20 1
535801 99535801 1001 0 20 1
535725 99535725 1001 0 20 1
536398 99536398 1001 0 20 1
536504 99536504 1001 0 20 1
536403 99536403 1001 86380 86390 1
536384 99536384 1001 86380 86390 1
537051 99537051 1001 86380 86390 1
537143 99537143 1001 0 20 1
536945 99536945 1001 86380 86390 1
536895 99536895 1001 86380 86390 1
536767 99536767 1001 0 20 1
536794 99536794 1001 0 20 1
536796 99536796 1001 0 20 1
536739 99536739 1001 86380 86390 1
536552 99536552 1001 86380 86390 1
537276 99537276 1001 86380 86390 1
537316 99537316 1001 0 20 1
537316 99537316 1001 86380 86390 1
537890 99537890 1001 0 20 1
537792 99537792 1001 0 20 1
537406 99537406 1001 86380 86390 1
537419 99537419 1001 86380 86390 1
537527 99537527 1001 86380 86390 1
537506 99537506 1001 86380 86390 1
537468 99537468 1001 86380 86390 1
538077 99538077 1001 86380 86390 1
538020 99538020 1001 0 20 1
538126 99538126 1001 0 20 1
538101 99538101 1001 0 20 1
538147 99538147 1001 0 20 1
538148 99538148 1001 86380 86390 1
538784 99538784 1001 0 20 1
538620 99538620 1001 0 20 1
538415 99538415 1001 0 20 1
538487 99538487 1001 0 20 1
538462 99538462 1001 0 20 1
538566 99538566 1001 0 20 1
538489 99538489 1001 86380 86390 1
538607 99538607 1001 0 20 1
538245 99538245 1001 86380 86390 1
538969 99538969 1001 0 20 1
538843 99538843 1001 0 20 1
538817 99538817 1001 86380 86390 1
538940 99538940 1001 86380 86390 1
539453 99539453 1001 0 20 1
539521 99539521 1001 86380 86390 1
539548 99539548 1001 86380 86390 1
539424 99539424 1001 86380 86390 1
539335 99539335 1001 86380 86390 1
539315 99539315 1001 86380 86390 1
539328 99539328 1001 86380 86390 1
539744 99539744 1001 0 20 1
539694 99539694 1001 0 20 1
539712 99539712 1001 0 20 1
539701 99539701 1001 86380 86390 1
540274 99540274 1001 86380 86390 1
540437 99540437 1001 0 20 1
540420 99540420 1001 86380 86390 1
540280 99540280 1001 86380 86390 1
540459 99540459 1001 86380 86390 1
540162 99540162 1001 0 20 1
540214 99540214 1001 86380 86390 1
540060 99540060 1001 86380 86390 1
540177 99540177 1001 86380 86390 1
540128 99540128 1001 86380 86390 1
539924 99539924 1001 0 20 1
539952 99539952 1001 86380 86390 1
540481 99540481 1001 0 20 1
540471 99540471 1001 86380 86390 1
541178 99541178 1001 86380 86390 1
541274 99541274 1001 0 20 1
541214 99541214 1001 0 20 1
541040 99541040 1001 0 20 1
541066 99541066 1001 0 20 1
540967 99540967 1001 0 20 1
540830 99540830 1001 0 20 1
540674 99540674 1001 86380 86390 1
540872 99540872 1001 0 20 1
540874 99540874 1001 86380 86390 1
540862 99540862 1001 86380 86390 1
540851 99540851 1001 86380 86390 1
541426 99541426 1001 0 20 1
541479 99541479 1001 86380 86390 1
542029 99542029 1001 86380 86390 1
541981 99541981 1001 86380 86390 1
541972 99541972 1001 86380 86390 1
541973 99541973 1001 86380 86390 1
542041 99542041 1001 0 20 1
541903 99541903 1001 0 20 1
541878 99541878 1001 0 20 1
541815 99541815 1001 0 20 1
541740 99541740 1001 86380 86390 1
541615 99541615 1001 0 20 1
541538 99541538 1001 86380 86390 1
541670 99541670 1001 0 20 1
541541 99541541 1001 0 20 1
541583 99541583 1001 0 20 1
542261 99542261 1001 86380 86390 1
542837 99542837 1001 86380 86390 1
542677 99542677 1001 0 20 1
542638 99542638 1001 86380 86390 1
542628 99542628 1001 0 20 1
542542 99542542 1001 86380 86390 1
542427 99542427 1001 86380 86390 1
542492 99542492 1001 86380 86390 1
542495 99542495 1001 86380 86390 1
542460 99542460 1001 0 20 1
542410 99542410 1001 86380 86390 1
542970 99542970 1001 0 20 1
543019 99543019 1001 0 20 1
543632 99543632 1001 0 20 1
543687 99543687 1001 86380 86390 1
543573 99543573 1001 86380 86390 1
543690 99543690 1001 86380 86390 1
543730 99543730 1001 86380 86390 1
543762 99543762 1001 0 20 1
543577 99543577 1001 86380 86390 1
543440 99543440 1001 0 20 1
543363 99543363 1001 86380 86390 1
543369 99543369 1001 86380 86390 1
543396 99543396 1001 86380 86390 1
543321 99543321 1001 0 20 1
543218 99543218 1001 86380 86390 1
543167 99543167 1001 86380 86390 1
543232 99543232 1001 86380 86390 1
543258 99543258 1001 86380 86390 1
543286 99543286 1001 0 20 1
543160 99543160 1001 0 20 1
543200 99543200 1001 86380 86390 1
543911 99543911 1001 86380 86390 1
543850 99543850 1001 86380 86390 1
543799 99543799 1001 86380 86390 1
543867 99543867 1001 0 20 1
543957 99543957 1001 86380 86390 1
543855 99543855 1001 86380 86390 1
543831 99543831 1001 86380 86390 1
544571 99544571 1001 0 20 1
544499 99544499 1001 86380 86390 1
544437 99544437 1001 0 20 1
544540 99544540 1001 86380 86390 1
544519 99544519 1001 0 20 1
544369 99544369 1001 86380 86390 1
544219 99544219 1001 0 20 1
544099 99544099 1001 0 20 1
544022 99544022 1001 86380 86390 1
543988 99543988 1001 0 20 1
544105 99544105 1001 86380 86390 1
544602 99544602 1001 86380 86390 1
544684 99544684 1001 86380 86390 1
400018 99400018 1001 86380 86390 1
400013 99400013 1001 86380 86390 1
400208 99400208 1001 0 20 1
400275 99400275 1001 86380 86390 1
400373 99400373 1001 0 20 1
400454 99400454 1001 86380 86390 1
400602 99400602 1001 0 20 1
400582 99400582 1001 0 20 1
400658 99400658 1001 86380 86390 1
400929 99400929 1001 0 20 1
401146 99401146 1001 86380 86390 1
401261 99401261 1001 86380 86390 1
401249 99401249 1001 0 20 1
401281 99401281 1001 86380 86390 1
401308 99401308 1001 86380 86390 1
401579 99401579 1001 86380 86390 1
401557 99401557 1001 86380 86390 1
401498 99401498 1001 0 20 1
401988 99401988 1001 0 20 1
402308 99402308 1001 86380 86390 1
402336 99402336 1001 0 20 1
402362 99402362 1001 86380 86390 1
402376 99402376 1001 86380 86390 1
402491 99402491 1001 86380 86390 1
402507 99402507 1001 86380 86390 1
402568 99402568 1001 86380 86390 1
402875 99402875 1001 86380 86390 1
402883 99402883 1001 86380 86390 1
402833 99402833 1001 86380 86390 1
402935 99402935 1001 0 20 1
402892 99402892 1001 0 20 1
403110 99403110 1001 86380 86390 1
403146 99403146 1001 86380 86390 1
403123 99403123 1001 86380 86390 1
403356 99403356 1001 86380 86390 1
403491 99403491 1001 0 20 1
403590 99403590 1001 86380 86390 1
403762 99403762 1001 86380 86390 1
403768 99403768 1001 0 20 1
404005 99404005 1001 0 20 1
404367 99404367 1001 86380 86390 1
404311 99404311 1001 0 20 1
404408 99404408 1001 86380 86390 1
404544 99404544 1001 0 20 1
404553 99404553 1001 86380 86390 1
404635 99404635 1001 86380 86390 1
404759 99404759 1001 86380 86390 1
404858 99404858 1001 86380 86390 1
404965 99404965 1001 0 20 1
404971 99404971 1001 0 20 1
405055 99405055 1001 86380 86390 1
405144 99405144 1001 0 20 1
405176 99405176 1001 0 20 1
405254 99405254 1001 0 20 1
405289 99405289 1001 0 20 1
405714 99405714 1001 0 20 1
405951 99405951 1001 0 20 1
405873 99405873 1001 0 20 1
406011 99406011 1001 0 20 1
406037 99406037 1001 0 20 1
406139 99406139 1001 86380 86390 1
406257 99406257 1001 0 20 1
407134 99407134 1001 86380 86390 1
407111 99407111 1001 86380 86390 1
407296 99407296 1001 86380 86390 1
407437 99407437 1001 86380 86390 1
407371 99407371 1001 0 20 1
407471 99407471 1001 86380 86390 1
407635 99407635 1001 0 20 1
407588 99407588 1001 0 20 1
407731 99407731 1001 0 20 1
407687 99407687 1001 0 20 1
408049 99408049 1001 86380 86390 1
408001 99408001 1001 0 20 1
408186 99408186 1001 86380 86390 1
408211 99408211 1001 0 20 1
408345 99408345 1001 86380 86390 1
408481 99408481 1001 0 20 1
408419 99408419 1001 0 20 1
408501 99408501 1001 0 20 1
408435 99408435 1001 86380 86390 1
408641 99408641 1001 0 20 1
408736 99408736 1001 86380 86390 1
408827 99408827 1001 0 20 1
408915 99408915 1001 0 20 1
408971 99408971 1001 86380 86390 1
408934 99408934 1001 86380 86390 1
409010 99409010 1001 86380 86390 1
409128 99409128 1001 86380 86390 1
409243 99409243 1001 0 20 1
409298 99409298 1001 86380 86390 1
409394 99409394 1001 0 20 1
409340 99409340 1001 86380 86390 1
409554 99409554 1001 0 20 1
409638 99409638 1001 0 20 1
409725 99409725 1001 0 20 1
409838 99409838 1001 0 20 1
410490 99410490 1001 86380 86390 1
410468 99410468 1001 0 20 1
410587 99410587 1001 0 20 1
410698 99410698 1001 0 20 1
410703 99410703 1001 0 20 1
410791 99410791 1001 0 20 1
410845 99410845 1001 0 20 1
411098 99411098 1001 0 20 1
411043 99411043 1001 0 20 1
411148 99411148 1001 0 20 1
411187 99411187 1001 86380 86390 1
411267 99411267 1001 86380 86390 1
411615 99411615 1001 0 20 1
411720 99411720 1001 0 20 1
411779 99411779 1001 0 20 1
411950 99411950 1001 0 20 1
411878 99411878 1001 86380 86390 1
412219 99412219 1001 0 20 1
412189 99412189 1001 86380 86390 1
412280 99412280 1001 86380 86390 1
412470 99412470 1001 86380 86390 1
413375 99413375 1001 86380 86390 1
413061 99413061 1001 0 20 1
413144 99413144 1001 0 20 1
413108 99413108 1001 0 20 1
412973 99412973 1001 0 20 1
412822 99412822 1001 0 20 1
412788 99412788 1001 0 20 1
412883 99412883 1001 0 20 1
413864 99413864 1001 86380 86390 1
415000 99415000 1001 0 20 1
415058 99415058 1001 86380 86390 1
415124 99415124 1001 86380 86390 1
415137 99415137 1001 86380 86390 1
414735 99414735 1001 86380 86390 1
414714 99414714 1001 0 20 1
414526 99414526 1001 0 20 1
414142 99414142 1001 0 20 1
414362 99414362 1001 86380 86390 1
414158 99414158 1001 0 20 1
415570 99415570 1001 86380 86390 1
415478 99415478 1001 0 20 1
415555 99415555 1001 86380 86390 1
415583 99415583 1001 86380 86390 1
415383 99415383 1001 86380 86390 1
416749 99416749 1001 0 20 1
416806 99416806 1001 86380 86390 1
416923 99416923 1001 0 20 1
416085 99416085 1001 0 20 1
415865 99415865 1001 0 20 1
416582 99416582 1001 86380 86390 1
417291 99417291 1001 0 20 1
417269 99417269 1001 0 20 1
417112 99417112 1001 0 20 1
417582 99417582 1001 86380 86390 1
417538 99417538 1001 0 20 1
418698 99418698 1001 0 20 1
418612 99418612 1001 0 20 1
418726 99418726 1001 0 20 1
418345 99418345 1001 0 20 1
418321 99418321 1001 0 20 1
418265 99418265 1001 0 20 1
417942 99417942 1001 86380 86390 1
417945 99417945 1001 86380 86390 1
417946 99417946 1001 86380 86390 1
418957 99418957 1001 86380 86390 1
420093 99420093 1001 86380 86390 1
420179 99420179 1001 0 20 1
419937 99419937 1001 86380 86390 1
419800 99419800 1001 86380 86390 1
419993 99419993 1001 0 20 1
419977 99419977 1001 86380 86390 1
419800 99419800 1001 0 20 1
419274 99419274 1001 0 20 1
420584 99420584 1001 86380 86390 1
420788 99420788 1001 86380 86390 1
420773 99420773 1001 86380 86390 1
420568 99420568 1001 0 20 1
421999 99421999 1001 0 20 1
421639 99421639 1001 0 20 1
421643 99421643 1001 0 20 1
421308 99421308 1001 0 20 1
420947 99420947 1001 0 20 1
420919 99420919 1001 0 20 1
421110 99421110 1001 86380 86390 1
422336 99422336 1001 0 20 1
422341 99422341 1001 86380 86390 1
423469 99423469 1001 0 20 1
423216 99423216 1001 86380 86390 1
422826 99422826 1001 0 20 1
422553 99422553 1001 0 20 1
422863 99422863 1001 0 20 1
423769 99423769 1001 0 20 1
424045 99424045 1001 86380 86390 1
425196 99425196 1001 0 20 1
425283 99425283 1001 86380 86390 1
425072 99425072 1001 0 20 1
425214 99425214 1001 0 20 1
424611 99424611 1001 0 20 1
424184 99424184 1001 86380 86390 1
424156 99424156 1001 0 20 1
424477 99424477 1001 0 20 1
424486 99424486 1001 0 20 1
424154 99424154 1001 0 20 1
426743 99426743 1001 86380 86390 1
426873 99426873 1001 0 20 1
426787 99426787 1001 86380 86390 1
426414 99426414 1001 86380 86390 1
425988 99425988 1001 0 20 1
425917 99425917 1001 86380 86390 1
426077 99426077 1001 0 20 1
425952 99425952 1001 86380 86390 1
426109 99426109 1001 0 20 1
427446 99427446 1001 0 20 1
428592 99428592 1001 0 20 1
428627 99428627 1001 0 20 1
428211 99428211 1001 0 20 1
428002 99428002 1001 0 20 1
428039 99428039 1001 86380 86390 1
428285 99428285 1001 0 20 1
427980 99427980 1001 0 20 1
428333 99428333 1001 0 20 1
428223 99428223 1001 0 20 1
427966 99427966 1001 86380 86390 1
428275 99428275 1001 0 20 1
427777 99427777 1001 86380 86390 1
427784 99427784 1001 86380 86390 1
427703 99427703 1001 0 20 1
429098 99429098 1001 86380 86390 1
429048 99429048 1001 0 20 1
429008 99429008 1001 86380 86390 1
429012 99429012 1001 0 20 1
430035 99430035 1001 86380 86390 1
430061 99430061 1001 0 20 1
429755 99429755 1001 86380 86390 1
429564 99429564 1001 86380 86390 1
430685 99430685 1001 0 20 1
431888 99431888 1001 0 20 1
431719 99431719 1001 0 20 1
431784 99431784 1001 86380 86390 1
431323 99431323 1001 86380 86390 1
430922 99430922 1001 86380 86390 1
431016 99431016 1001 0 20 1
430969 99430969 1001 0 20 1
432467 99432467 1001 0 20 1
433392 99433392 1001 0 20 1
433521 99433521 1001 86380 86390 1
433671 99433671 1001 86380 86390 1
433677 99433677 1001 0 20 1
433018 99433018 1001 86380 86390 1
433006 99433006 1001 0 20 1
433031 99433031 1001 86380 86390 1
433086 99433086 1001 0 20 1
432938 99432938 1001 0 20 1
433043 99433043 1001 0 20 1
432694 99432694 1001 0 20 1
432893 99432893 1001 0 20 1
433755 99433755 1001 86380 86390 1
433910 99433910 1001 0 20 1
433825 99433825 1001 86380 86390 1
435282 99435282 1001 0 20 1
435374 99435374 1001 0 20 1
435000 99435000 1001 0 20 1
434718 99434718 1001 86380 86390 1
434314 99434314 1001 86380 86390 1
434477 99434477 1001 0 20 1
434216 99434216 1001 86380 86390 1
435480 99435480 1001 86380 86390 1
437027 99437027 1001 86380 86390 1
436384 99436384 1001 86380 86390 1
436666 99436666 1001 0 20 1
436553 99436553 1001 86380 86390 1
436511 99436511 1001 0 20 1
436651 99436651 1001 0 20 1
436046 99436046 1001 0 20 1
436280 99436280 1001 0 20 1
437346 99437346 1001 86380 86390 1
300007 99300007 1001 86380 86390 1
300013 99300013 1001 86380 86390 1
300014 99300014 1001 0 20 1
437232 99437232 1001 86380 86390 1
300447 99300447 1001 86380 86390 1
300362 99300362 1001 86380 86390 1
300212 99300212 1001 86380 86390 1
300189 99300189 1001 86380 86390 1
300191 99300191 1001 0 20 1
300294 99300294 1001 86380 86390 1
300221 99300221 1001 0 20 1
300765 99300765 1001 0 20 1
300920 99300920 1001 86380 86390 1
300921 99300921 1001 86380 86390 1
300780 99300780 1001 0 20 1
300884 99300884 1001 86380 86390 1
300729 99300729 1001 86380 86390 1
300744 99300744 1001 0 20 1
300802 99300802 1001 86380 86390 1
301391 99301391 1001 86380 86390 1
301514 99301514 1001 0 20 1
301489 99301489 1001 86380 86390 1
301207 99301207 1001 86380 86390 1
301267 99301267 1001 86380 86390 1
301307 99301307 1001 0 20 1
301332 99301332 1001 86380 86390 1
301179 99301179 1001 86380 86390 1
300960 99300960 1001 86380 86390 1
301052 99301052 1001 0 20 1
301694 99301694 1001 86380 86390 1
301750 99301750 1001 0 20 1
302305 99302305 1001 86380 86390 1
302217 99302217 1001 0 20 1
302296 99302296 1001 86380 86390 1
302245 99302245 1001 86380 86390 1
302210 99302210 1001 86380 86390 1
302026 99302026 1001 0 20 1
301859 99301859 1001 0 20 1
302552 99302552 1001 86380 86390 1
302579 99302579 1001 0 20 1
302540 99302540 1001 86380 86390 1
302450 99302450 1001 86380 86390 1
302403 99302403 1001 0 20 1
303042 99303042 1001 86380 86390 1
303019 99303019 1001 86380 86390 1
302845 99302845 1001 86380 86390 1
302930 99302930 1001 86380 86390 1
302831 99302831 1001 86380 86390 1
302934 99302934 1001 86380 86390 1
302691 99302691 1001 0 20 1
302615 99302615 1001 86380 86390 1
302629 99302629 1001 0 20 1
302774 99302774 1001 0 20 1
303270 99303270 1001 86380 86390 1
303211 99303211 1001 0 20 1
303853 99303853 1001 0 20 1
303855 99303855 1001 86380 86390 1
303888 99303888 1001 0 20 1
303954 99303954 1001 0 20 1
303716 99303716 1001 0 20 1
303775 99303775 1001 0 20 1
303504 99303504 1001 86380 86390 1
303533 99303533 1001 86380 86390 1
303537 99303537 1001 0 20 1
304076 99304076 1001 0 20 1
304686 99304686 1001 0 20 1
304701 99304701 1001 0 20 1
304664 99304664 1001 0 20 1
304853 99304853 1001 86380 86390 1
304819 99304819 1001 86380 86390 1
304820 99304820 1001 0 20 1
304615 99304615 1001 86380 86390 1
304629 99304629 1001 0 20 1
304502 99304502 1001 86380 86390 1
304574 99304574 1001 86380 86390 1
304251 99304251 1001 86380 86390 1
304356 99304356 1001 86380 86390 1
304397 99304397 1001 0 20 1
304315 99304315 1001 0 20 1
305583 99305583 1001 86380 86390 1
305637 99305637 1001 0 20 1
305630 99305630 1001 0 20 1
305645 99305645 1001 86380 86390 1
305313 99305313 1001 86380 86390 1
305259 99305259 1001 0 20 1
305215 99305215 1001 0 20 1
305124 99305124 1001 86380 86390 1
305101 99305101 1001 86380 86390 1
500142 99500142 1001 0 20 1
500092 99500092 1001 0 20 1
500123 99500123 1001 86380 86390 1
305692 99305692 1001 0 20 1
500020 99500020 1001 86380 86390 1
500177 99500177 1001 0 20 1
500685 99500685 1001 0 20 1
500741 99500741 1001 0 20 1
500791 99500791 1001 86380 86390 1
500768 99500768 1001 86380 86390 1
500669 99500669 1001 86380 86390 1
500496 99500496 1001 86380 86390 1
500497 99500497 1001 0 20 1
500514 99500514 1001 86380 86390 1
500438 99500438 1001 86380 86390 1
500295 99500295 1001 86380 86390 1
500206 99500206 1001 0 20 1
500368 99500368 1001 86380 86390 1
500201 99500201 1001 0 20 1
500318 99500318 1001 0 20 1
500269 99500269 1001 86380 86390 1
500968 99500968 1001 0 20 1
500892 99500892 1001 0 20 1
501016 99501016 1001 86380 86390 1
501504 99501504 1001 86380 86390 1
501508 99501508 1001 0 20 1
501560 99501560 1001 86380 86390 1
501269 99501269 1001 0 20 1
501340 99501340 1001 0 20 1
501107 99501107 1001 86380 86390 1
501147 99501147 1001 0 20 1
501691 99501691 1001 0 20 1
502339 99502339 1001 0 20 1
502404 99502404 1001 0 20 1
502282 99502282 1001 86380 86390 1
502295 99502295 1001 86380 86390 1
502092 99502092 1001 0 20 1
502221 99502221 1001 86380 86390 1
502196 99502196 1001 86380 86390 1
502132 99502132 1001 86380 86390 1
502084 99502084 1001 0 20 1
502110 99502110 1001 0 20 1
502099 99502099 1001 86380 86390 1
502104 99502104 1001 0 20 1
502022 99502022 1001 0 20 1
502554 99502554 1001 0 20 1
502661 99502661 1001 0 20 1
502990 99502990 1001 0 20 1
502750 99502750 1001 0 20 1
502816 99502816 1001 0 20 1
502689 99502689 1001 86380 86390 1
502707 99502707 1001 0 20 1
502862 99502862 1001 86380 86390 1
502876 99502876 1001 86380 86390 1
503355 99503355 1001 86380 86390 1
503434 99503434 1001 86380 86390 1
503359 99503359 1001 0 20 1
503476 99503476 1001 0 20 1
503452 99503452 1001 0 20 1
503442 99503442 1001 86380 86390 1
504016 99504016 1001 86380 86390 1
504050 99504050 1001 0 20 1
503975 99503975 1001 0 20 1
503840 99503840 1001 86380 86390 1
503587 99503587 1001 86380 86390 1
503512 99503512 1001 0 20 1
504312 99504312 1001 0 20 1
504261 99504261 1001 0 20 1
504253 99504253 1001 0 20 1
504240 99504240 1001 86380 86390 1
504752 99504752 1001 0 20 1
504895 99504895 1001 0 20 1
504820 99504820 1001 0 20 1
504921 99504921 1001 86380 86390 1
504652 99504652 1001 0 20 1
504620 99504620 1001 0 20 1
504355 99504355 1001 0 20 1
504396 99504396 1001 86380 86390 1
505139 99505139 1001 0 20 1
505061 99505061 1001 86380 86390 1
505043 99505043 1001 0 20 1
505709 99505709 1001 0 20 1
505319 99505319 1001 0 20 1
505342 99505342 1001 86380 86390 1
505808 99505808 1001 0 20 1
505811 99505811 1001 0 20 1
505941 99505941 1001 0 20 1
505773 99505773 1001 86380 86390 1
505918 99505918 1001 0 20 1
505933 99505933 1001 86380 86390 1
506456 99506456 1001 86380 86390 1
506495 99506495 1001 86380 86390 1
506496 99506496 1001 0 20 1
506508 99506508 1001 86380 86390 1
506526 99506526 1001 0 20 1
506477 99506477 1001 0 20 1
506286 99506286 1001 86380 86390 1
506320 99506320 1001 0 20 1
506269 99506269 1001 0 20 1
506373 99506373 1001 86380 86390 1
506091 99506091 1001 86380 86390 1
506048 99506048 1001 0 20 1
506670 99506670 1001 86380 86390 1
506737 99506737 1001 0 20 1
506751 99506751 1001 0 20 1
506786 99506786 1001 86380 86390 1
507281 99507281 1001 86380 86390 1
507354 99507354 1001 86380 86390 1
507073 99507073 1001 0 20 1
507074 99507074 1001 0 20 1
507562 99507562 1001 86380 86390 1
507427 99507427 1001 0 20 1
507600 99507600 1001 0 20 1
508067 99508067 1001 86380 86390 1
508221 99508221 1001 0 20 1
508137 99508137 1001 0 20 1
508098 99508098 1001 86380 86390 1
508137 99508137 1001 86380 86390 1
508153 99508153 1001 0 20 1
507888 99507888 1001 86380 86390 1
507993 99507993 1001 0 20 1
507878 99507878 1001 0 20 1
507842 99507842 1001 86380 86390 1
507870 99507870 1001 0 20 1
507885 99507885 1001 0 20 1
507897 99507897 1001 86380 86390 1
507858 99507858 1001 86380 86390 1
507937 99507937 1001 86380 86390 1
507771 99507771 1001 0 20 1
507753 99507753 1001 0 20 1
508362 99508362 1001 0 20 1
508401 99508401 1001 86380 86390 1
508310 99508310 1001 0 20 1
508886 99508886 1001 86380 86390 1
509058 99509058 1001 86380 86390 1
508881 99508881 1001 0 20 1
508845 99508845 1001 0 20 1
508861 99508861 1001 86380 86390 1
508746 99508746 1001 0 20 1
508797 99508797 1001 86380 86390 1
508724 99508724 1001 0 20 1
508527 99508527 1001 86380 86390 1
508530 99508530 1001 0 20 1
509229 99509229 1001 86380 86390 1
509196 99509196 1001 86380 86390 1
509708 99509708 1001 86380 86390 1
509825 99509825 1001 86380 86390 1
509832 99509832 1001 86380 86390 1
509622 99509622 1001 0 20 1
509623 99509623 1001 86380 86390 1
509450 99509450 1001 0 20 1
509431 99509431 1001 0 20 1
509457 99509457 1001 0 20 1
509288 99509288 1001 86380 86390 1
509394 99509394 1001 86380 86390 1
509305 99509305 1001 0 20 1
510067 99510067 1001 86380 86390 1
510097 99510097 1001 0 20 1
510026 99510026 1001 0 20 1
509909 99509909 1001 0 20 1
510052 99510052 1001 86380 86390 1
510690 99510690 1001 86380 86390 1
510599 99510599 1001 86380 86390 1
510716 99510716 1001 86380 86390 1
510342 99510342 1001 0 20 1
510421 99510421 1001 0 20 1
510375 99510375 1001 0 20 1
510401 99510401 1001 0 20 1
510481 99510481 1001 0 20 1
510287 99510287 1001 0 20 1
510764 99510764 1001 0 20 1
510842 99510842 1001 0 20 1
510733 99510733 1001 86380 86390 1
511363 99511363 1001 0 20 1
511455 99511455 1001 86380 86390 1
511532 99511532 1001 86380 86390 1
511385 99511385 1001 0 20 1
511340 99511340 1001 86380 86390 1
511227 99511227 1001 0 20 1
511164 99511164 1001 0 20 1
511165 99511165 1001 0 20 1
511040 99511040 1001 86380 86390 1
511033 99511033 1001 0 20 1
511046 99511046 1001 0 20 1
511601 99511601 1001 86380 86390 1
511578 99511578 1001 0 20 1
511655 99511655 1001 0 20 1
512306 99512306 1001 0 20 1
512243 99512243 1001 0 20 1
512310 99512310 1001 0 20 1
512207 99512207 1001 0 20 1
512033 99512033 1001 0 20 1
512022 99512022 1001 86380 86390 1
512103 99512103 1001 86380 86390 1
511799 99511799 1001 86380 86390 1
511871 99511871 1001 0 20 1
512428 99512428 1001 86380 86390 1
512520 99512520 1001 86380 86390 1
512560 99512560 1001 86380 86390 1
512501 99512501 1001 0 20 1
512450 99512450 1001 0 20 1
512450 99512450 1001 86380 86390 1
513174 99513174 1001 86380 86390 1
513166 99513166 1001 0 20 1
513012 99513012 1001 0 20 1
512980 99512980 1001 0 20 1
512903 99512903 1001 86380 86390 1
512770 99512770 1001 0 20 1
512682 99512682 1001 0 20 1
512619 99512619 1001 0 20 1
512596 99512596 1001 0 20 1
513241 99513241 1001 86380 86390 1
513230 99513230 1001 0 20 1
513272 99513272 1001 86380 86390 1
513918 99513918 1001 86380 86390 1
513765 99513765 1001 0 20 1
513778 99513778 1001 86380 86390 1
513754 99513754 1001 0 20 1
513651 99513651 1001 0 20 1
513628 99513628 1001 0 20 1
513565 99513565 1001 86380 86390 1
513450 99513450 1001 86380 86390 1
513411 99513411 1001 86380 86390 1
513496 99513496 1001 0 20 1
513523 99513523 1001 0 20 1
513575 99513575 1001 86380 86390 1
514195 99514195 1001 86380 86390 1
514759 99514759 1001 86380 86390 1
514753 99514753 1001 0 20 1
514805 99514805 1001 0 20 1
514513 99514513 1001 0 20 1
514345 99514345 1001 0 20 1
514256 99514256 1001 0 20 1
514350 99514350 1001 86380 86390 1
514988 99514988 1001 0 20 1
515597 99515597 1001 0 20 1
515639 99515639 1001 0 20 1
515600 99515600 1001 86380 86390 1
515427 99515427 1001 0 20 1
515311 99515311 1001 0 20 1
515390 99515390 1001 86380 86390 1
515277 99515277 1001 0 20 1
515422 99515422 1001 0 20 1
515234 99515234 1001 0 20 1
515092 99515092 1001 86380 86390 1
515265 99515265 1001 86380 86390 1
515854 99515854 1001 0 20 1
515855 99515855 1001 0 20 1
516481 99516481 1001 86380 86390 1
516189 99516189 1001 0 20 1
516124 99516124 1001 86380 86390 1
516128 99516128 1001 0 20 1
516183 99516183 1001 86380 86390 1
515941 99515941 1001 86380 86390 1
515891 99515891 1001 86380 86390 1
516075 99516075 1001 86380 86390 1
516600 99516600 1001 86380 86390 1
516601 99516601 1001 86380 86390 1
516563 99516563 1001 86380 86390 1
516631 99516631 1001 86380 86390 1
517233 99517233 1001 0 20 1
517147 99517147 1001 86380 86390 1
517226 99517226 1001 86380 86390 1
517282 99517282 1001 86380 86390 1
517121 99517121 1001 0 20 1
517033 99517033 1001 86380 86390 1
516948 99516948 1001 0 20 1
516875 99516875 1001 0 20 1
516901 99516901 1001 86380 86390 1
516905 99516905 1001 0 20 1
517515 99517515 1001 86380 86390 1
517387 99517387 1001 86380 86390 1
517468 99517468 1001 86380 86390 1
517391 99517391 1001 86380 86390 1
517344 99517344 1001 0 20 1
518101 99518101 1001 0 20 1
518156 99518156 1001 0 20 1
518157 99518157 1001 86380 86390 1
517793 99517793 1001 86380 86390 1
517861 99517861 1001 0 20 1
517786 99517786 1001 0 20 1
517890 99517890 1001 0 20 1
517941 99517941 1001 86380 86390 1
517646 99517646 1001 86380 86390 1
517742 99517742 1001 0 20 1
518176 99518176 1001 0 20 1
518206 99518206 1001 0 20 1
518194 99518194 1001 0 20 1
518258 99518258 1001 86380 86390 1
518323 99518323 1001 86380 86390 1
518826 99518826 1001 0 20 1
518697 99518697 1001 0 20 1
518632 99518632 1001 86380 86390 1
518583 99518583 1001 0 20 1
518727 99518727 1001 0 20 1
518625 99518625 1001 0 20 1
518526 99518526 1001 0 20 1
518479 99518479 1001 0 20 1
518403 99518403 1001 0 20 1
519128 99519128 1001 0 20 1
519193 99519193 1001 0 20 1
519019 99519019 1001 86380 86390 1
519087 99519087 1001 0 20 1
519639 99519639 1001 0 20 1
519626 99519626 1001 86380 86390 1
519793 99519793 1001 86380 86390 1
519640 99519640 1001 0 20 1
519585 99519585 1001 86380 86390 1
519446 99519446 1001 86380 86390 1
519207 99519207 1001 86380 86390 1
519364 99519364 1001 86380 86390 1
519365 99519365 1001 0 20 1
519210 99519210 1001 0 20 1
519344 99519344 1001 0 20 1
519905 99519905 1001 0 20 1
519827 99519827 1001 86380 86390 1
519921 99519921 1001 86380 86390 1
520555 99520555 1001 86380 86390 1
520455 99520455 1001 0 20 1
520457 99520457 1001 86380 86390 1
520632 99520632 1001 86380 86390 1
520401 99520401 1001 86380 86390 1
520433 99520433 1001 0 20 1
520126 99520126 1001 0 20 1
520052 99520052 1001 86380 86390 1
520117 99520117 1001 86380 86390 1
520741 99520741 1001 86380 86390 1
520717 99520717 1001 86380 86390 1
521348 99521348 1001 86380 86390 1
520912 99520912 1001 86380 86390 1
521004 99521004 1001 0 20 1
521018 99521018 1001 86380 86390 1
521569 99521569 1001 0 20 1
521533 99521533 1001 0 20 1
521522 99521522 1001 86380 86390 1
522104 99522104 1001 0 20 1
522196 99522196 1001 0 20 1
521915 99521915 1001 0 20 1
521739 99521739 1001 0 20 1
521872 99521872 1001 86380 86390 1
521745 99521745 1001 0 20 1
522459 99522459 1001 86380 86390 1
522400 99522400 1001 86380 86390 1
522441 99522441 1001 0 20 1
522328 99522328 1001 0 20 1
522496 99522496 1001 0 20 1
522965 99522965 1001 86380 86390 1
523093 99523093 1001 86380 86390 1
522985 99522985 1001 0 20 1
522810 99522810 1001 0 20 1
522879 99522879 1001 0 20 1
522814 99522814 1001 86380 86390 1
522895 99522895 1001 0 20 1
522639 99522639 1001 86380 86390 1
522672 99522672 1001 86380 86390 1
522636 99522636 1001 0 20 1
523182 99523182 1001 0 20 1
523234 99523234 1001 86380 86390 1
523251 99523251 1001 0 20 1
523216 99523216 1001 0 20 1
523919 99523919 1001 0 20 1
523649 99523649 1001 0 20 1
523537 99523537 1001 0 20 1
523673 99523673 1001 0 20 1
523738 99523738 1001 0 20 1
523440 99523440 1001 86380 86390 1
523496 99523496 1001 86380 86390 1
523396 99523396 1001 0 20 1
523461 99523461 1001 86380 86390 1
523475 99523475 1001 86380 86390 1
524114 99524114 1001 86380 86390 1
523977 99523977 1001 86380 86390 1
524694 99524694 1001 86380 86390 1
524554 99524554 1001 86380 86390 1
524426 99524426 1001 86380 86390 1
524533 99524533 1001 0 20 1
524279 99524279 1001 86380 86390 1
524155 99524155 1001 0 20 1
524336 99524336 1001 86380 86390 1
524238 99524238 1001 86380 86390 1
524874 99524874 1001 0 20 1
524942 99524942 1001 0 20 1
524891 99524891 1001 86380 86390 1
525520 99525520 1001 0 20 1
525474 99525474 1001 86380 86390 1
525583 99525583 1001 0 20 1
525490 99525490 1001 0 20 1
525439 99525439 1001 0 20 1
525442 99525442 1001 0 20 1
525225 99525225 1001 0 20 1
525302 99525302 1001 86380 86390 1
525381 99525381 1001 0 20 1
525101 99525101 1001 0 20 1
525143 99525143 1001 86380 86390 1
525713 99525713 1001 86380 86390 1
526372 99526372 1001 0 20 1
526408 99526408 1001 0 20 1
526413 99526413 1001 86380 86390 1
526100 99526100 1001 86380 86390 1
526091 99526091 1001 0 20 1
526183 99526183 1001 86380 86390 1
526068 99526068 1001 0 20 1
526120 99526120 1001 0 20 1
526057 99526057 1001 86380 86390 1
526086 99526086 1001 0 20 1
526034 99526034 1001 0 20 1
526191 99526191 1001 0 20 1
525819 99525819 1001 86380 86390 1
525847 99525847 1001 86380 86390 1
525968 99525968 1001 86380 86390 1
526434 99526434 1001 86380 86390 1
526491 99526491 1001 0 20 1
527176 99527176 1001 0 20 1
527220 99527220 1001 86380 86390 1
527228 99527228 1001 86380 86390 1
526875 99526875 1001 0 20 1
526956 99526956 1001 0 20 1
527025 99527025 1001 86380 86390 1
526756 99526756 1001 86380 86390 1
527274 99527274 1001 86380 86390 1
527315 99527315 1001 0 20 1
527398 99527398 1001 0 20 1
528003 99528003 1001 86380 86390 1
527939 99527939 1001 86380 86390 1
527971 99527971 1001 0 20 1
528071 99528071 1001 0 20 1
527666 99527666 1001 86380 86390 1
527570 99527570 1001 86380 86390 1
527589 99527589 1001 0 20 1
527594 99527594 1001 0 20 1
528204 99528204 1001 0 20 1
528230 99528230 1001 0 20 1
528232 99528232 1001 86380 86390 1
528221 99528221 1001 0 20 1
528247 99528247 1001 86380 86390 1
528573 99528573 1001 0 20 1
528601 99528601 1001 86380 86390 1
528297 99528297 1001 0 20 1
528404 99528404 1001 86380 86390 1
528483 99528483 1001 0 20 1
528995 99528995 1001 86380 86390 1
529536 99529536 1001 0 20 1
529653 99529653 1001 86380 86390 1
529708 99529708 1001 86380 86390 1
529675 99529675 1001 0 20 1
529721 99529721 1001 0 20 1
529611 99529611 1001 0 20 1
529329 99529329 1001 86380 86390 1
529317 99529317 1001 86380 86390 1
529149 99529149 1001 0 20 1
529122 99529122 1001 86380 86390 1
529908 99529908 1001 0 20 1
529768 99529768 1001 86380 86390 1
529904 99529904 1001 86380 86390 1
530432 99530432 1001 86380 86390 1
530349 99530349 1001 0 20 1
530168 99530168 1001 86380 86390 1
530149 99530149 1001 0 20 1
530269 99530269 1001 86380 86390 1
530114 99530114 1001 86380 86390 1
529960 99529960 1001 0 20 1
530091 99530091 1001 0 20 1
529966 99529966 1001 86380 86390 1
530083 99530083 1001 86380 86390 1
530733 99530733 1001 86380 86390 1
530747 99530747 1001 0 20 1
531265 99531265 1001 86380 86390 1
531347 99531347 1001 0 20 1
531232 99531232 1001 86380 86390 1
531025 99531025 1001 0 20 1
531041 99531041 1001 86380 86390 1
531018 99531018 1001 0 20 1
530799 99530799 1001 0 20 1
530942 99530942 1001 0 20 1
530776 99530776 1001 86380 86390 1
530933 99530933 1001 86380 86390 1
530844 99530844 1001 86380 86390 1
530820 99530820 1001 86380 86390 1
530835 99530835 1001 0 20 1
531476 99531476 1001 0 20 1
531531 99531531 1001 0 20 1
532103 99532103 1001 86380 86390 1
532143 99532143 1001 0 20 1
532165 99532165 1001 0 20 1
532037 99532037 1001 0 20 1
531965 99531965 1001 86380 86390 1
531856 99531856 1001 86380 86390 1
531678 99531678 1001 86380 86390 1
531694 99531694 1001 86380 86390 1
531699 99531699 1001 0 20 1
532309 99532309 1001 0 20 1
532245 99532245 1001 0 20 1
532406 99532406 1001 86380 86390 1
532330 99532330 1001 0 20 1
532955 99532955 1001 0 20 1
532996 99532996 1001 0 20 1
533024 99533024 1001 0 20 1
533025 99533025 1001 86380 86390 1
532815 99532815 1001 86380 86390 1
532635 99532635 1001 0 20 1
532767 99532767 1001 86380 86390 1
533186 99533186 1001 0 20 1
533070 99533070 1001 86380 86390 1
533801 99533801 1001 0 20 1
533844 99533844 1001 86380 86390 1
533524 99533524 1001 86380 86390 1
533528 99533528 1001 0 20 1
533528 99533528 1001 86380 86390 1
533521 99533521 1001 86380 86390 1
533522 99533522 1001 0 20 1
533626 99533626 1001 0 20 1
533354 99533354 1001 86380 86390 1
533368 99533368 1001 0 20 1
533252 99533252 1001 0 20 1
533241 99533241 1001 86380 86390 1
533320 99533320 1001 86380 86390 1
533322 99533322 1001 86380 86390 1
533427 99533427 1001 86380 86390 1
533272 99533272 1001 86380 86390 1
533301 99533301 1001 0 20 1
533405 99533405 1001 0 20 1
533912 99533912 1001 86380 86390 1
533893 99533893 1001 0 20 1
534652 99534652 1001 0 20 1
534519 99534519 1001 86380 86390 1
534559 99534559 1001 0 20 1
534675 99534675 1001 86380 86390 1
534592 99534592 1001 86380 86390 1
534409 99534409 1001 0 20 1
534434 99534434 1001 86380 86390 1
534130 99534130 1001 0 20 1
534254 99534254 1001 0 20 1
534726 99534726 1001 0 20 1
535409 99535409 1001 86380 86390 1
535444 99535444 1001 0 20 1
535407 99535407 1001 0 20 1
535129 99535129 1001 86380 86390 1
535248 99535248 1001 0 20 1
535108 99535108 1001 86380 86390 1
535028 99535028 1001 0 20 1
535669 99535669 1001 86380 86390 1
535632 99535632 1001 86380 86390 1
535713 99535713 1001 0 20 1
536286 99536286 1001 86380 86390 1
536274 99536274 1001 86380 86390 1
536278 99536278 1001 86380 86390 1
536230 99536230 1001 0 20 1
536193 99536193 1001 0 20 1
536040 99536040 1001 0 20 1
536089 99536089 1001 0 20 1
535961 99535961 1001 0 20 1
535755 99535755 1001 0 20 1
535744 99535744 1001 0 20 1
535809 99535809 1001 0 20 1
535749 99535749 1001 0 20 1
535792 99535792 1001 0 20 1
536351 99536351 1001 0 20 1
537111 99537111 1001 86380 86390 1
536973 99536973 1001 0 20 1
537104 99537104 1001 86380 86390 1
537082 99537082 1001 0 20 1
537019 99537019 1001 86380 86390 1
536810 99536810 1001 0 20 1
536784 99536784 1001 86380 86390 1
536700 99536700 1001 0 20 1
536712 99536712 1001 86380 86390 1
536576 99536576 1001 86380 86390 1
537189 99537189 1001 0 20 1
537333 99537333 1001 0 20 1
537262 99537262 1001 86380 86390 1
537987 99537987 1001 86380 86390 1
537799 99537799 1001 86380 86390 1
537767 99537767 1001 0 20 1
537768 99537768 1001 0 20 1
537613 99537613 1001 0 20 1
537562 99537562 1001 0 20 1
537504 99537504 1001 86380 86390 1
537532 99537532 1001 0 20 1
538000 99538000 1001 0 20 1
538059 99538059 1001 0 20 1
538182 99538182 1001 0 20 1
538150 99538150 1001 86380 86390 1
538739 99538739 1001 86380 86390 1
538617 99538617 1001 0 20 1
538800 99538800 1001 0 20 1
538708 99538708 1001 86380 86390 1
538721 99538721 1001 86380 86390 1
538493 99538493 1001 86380 86390 1
538598 99538598 1001 86380 86390 1
538517 99538517 1001 0 20 1
538297 99538297 1001 86380 86390 1
538299 99538299 1001 86380 86390 1
538393 99538393 1001 86380 86390 1
538239 99538239 1001 86380 86390 1
538265 99538265 1001 86380 86390 1
538386 99538386 1001 0 20 1
538943 99538943 1001 86380 86390 1
538970 99538970 1001 0 20 1
538857 99538857 1001 86380 86390 1
538898 99538898 1001 86380 86390 1
539526 99539526 1001 0 20 1
539592 99539592 1001 86380 86390 1
539627 99539627 1001 0 20 1
539636 99539636 1001 0 20 1
539602 99539602 1001 0 20 1
539413 99539413 1001 0 20 1
539341 99539341 1001 86380 86390 1
539355 99539355 1001 86380 86390 1
539252 99539252 1001 86380 86390 1
539033 99539033 1001 86380 86390 1
539768 99539768 1001 86380 86390 1
539800 99539800 1001 86380 86390 1
539817 99539817 1001 0 20 1
539765 99539765 1001 86380 86390 1
540366 99540366 1001 86380 86390 1
540405 99540405 1001 86380 86390 1
540361 99540361 1001 0 20 1
540464 99540464 1001 86380 86390 1
540096 99540096 1001 86380 86390 1
540203 99540203 1001 0 20 1
540230 99540230 1001 86380 86390 1
539979 99539979 1001 86380 86390 1
539975 99539975 1001 0 20 1
540672 99540672 1001 0 20 1
540628 99540628 1001 0 20 1
541155 99541155 1001 0 20 1
541193 99541193 1001 86380 86390 1
541269 99541269 1001 86380 86390 1
541211 99541211 1001 0 20 1
541288 99541288 1001 0 20 1
540998 99540998 1001 86380 86390 1
540909 99540909 1001 86380 86390 1
541073 99541073 1001 0 20 1
541385 99541385 1001 86380 86390 1
541441 99541441 1001 0 20 1
541402 99541402 1001 86380 86390 1
542003 99542003 1001 86380 86390 1
541992 99541992 1001 0 20 1
542071 99542071 1001 86380 86390 1
542051 99542051 1001 0 20 1
541707 99541707 1001 86380 86390 1
541839 99541839 1001 86380 86390 1
541663 99541663 1001 0 20 1
542263 99542263 1001 0 20 1
542212 99542212 1001 86380 86390 1
542303 99542303 1001 86380 86390 1
542316 99542316 1001 86380 86390 1
542817 99542817 1001 0 20 1
542846 99542846 1001 86380 86390 1
542666 99542666 1001 86380 86390 1
542564 99542564 1001 86380 86390 1
542415 99542415 1001 86380 86390 1
542442 99542442 1001 0 20 1
542351 99542351 1001 86380 86390 1
542398 99542398 1001 0 20 1
542502 99542502 1001 0 20 1
542347 99542347 1001 0 20 1
543112 99543112 1001 0 20 1
543125 99543125 1001 0 20 1
542983 99542983 1001 86380 86390 1
543062 99543062 1001 0 20 1
542978 99542978 1001 0 20 1
543057 99543057 1001 86380 86390 1
543771 99543771 1001 86380 86390 1
543606 99543606 1001 86380 86390 1
543585 99543585 1001 0 20 1
543626 99543626 1001 86380 86390 1
543666 99543666 1001 0 20 1
543526 99543526 1001 86380 86390 1
543542 99543542 1001 86380 86390 1
543557 99543557 1001 0 20 1
543455 99543455 1001 86380 86390 1
543204 99543204 1001 0 20 1
543222 99543222 1001 86380 86390 1
543236 99543236 1001 0 20 1
543822 99543822 1001 0 20 1
543827 99543827 1001 86380 86390 1
543816 99543816 1001 86380 86390 1
544495 99544495 1001 86380 86390 1
544438 99544438 1001 86380 86390 1
544588 99544588 1001 0 20 1
544518 99544518 1001 86380 86390 1
544455 99544455 1001 0 20 1
544468 99544468 1001 0 20 1
544533 99544533 1001 0 20 1
544224 99544224 1001 86380 86390 1
544343 99544343 1001 86380 86390 1
544216 99544216 1001 0 20 1
544296 99544296 1001 0 20 1
544030 99544030 1001 86380 86390 1
544057 99544057 1001 86380 86390 1
544074 99544074 1001 0 20 1
544086 99544086 1001 86380 86390 1
544114 99544114 1001 0 20 1
544140 99544140 1001 86380 86390 1
544141 99544141 1001 0 20 1
544674 99544674 1001 86380 86390 1
544612 99544612 1001 0 20 1
544655 99544655 1001 86380 86390 1
400159 99400159 1001 86380 86390 1
400196 99400196 1001 0 20 1
400265 99400265 1001 0 20 1
400247 99400247 1001 0 20 1
400398 99400398 1001 0 20 1
400580 99400580 1001 0 20 1
400528 99400528 1001 0 20 1
400950 99400950 1001 86380 86390 1
400957 99400957 1001 86380 86390 1
401107 99401107 1001 86380 86390 1
401267 99401267 1001 0 20 1
401287 99401287 1001 86380 86390 1
401273 99401273 1001 86380 86390 1
401346 99401346 1001 0 20 1
401407 99401407 1001 86380 86390 1
402167 99402167 1001 0 20 1
402207 99402207 1001 86380 86390 1
402328 99402328 1001 0 20 1
402580 99402580 1001 0 20 1
402853 99402853 1001 0 20 1
402917 99402917 1001 0 20 1
403016 99403016 1001 0 20 1
403077 99403077 1001 0 20 1
403115 99403115 1001 86380 86390 1
403385 99403385 1001 86380 86390 1
403596 99403596 1001 0 20 1
403582 99403582 1001 86380 86390 1
403535 99403535 1001 86380 86390 1
403991 99403991 1001 0 20 1
404207 99404207 1001 0 20 1
404212 99404212 1001 86380 86390 1
404322 99404322 1001 0 20 1
404334 99404334 1001 86380 86390 1
404411 99404411 1001 86380 86390 1
404575 99404575 1001 86380 86390 1
404537 99404537 1001 86380 86390 1
404695 99404695 1001 0 20 1
405061 99405061 1001 0 20 1
405182 99405182 1001 0 20 1
405251 99405251 1001 0 20 1
405310 99405310 1001 0 20 1
405280 99405280 1001 0 20 1
405411 99405411 1001 0 20 1
405412 99405412 1001 0 20 1
405466 99405466 1001 86380 86390 1
405506 99405506 1001 86380 86390 1
405584 99405584 1001 86380 86390 1
405416 99405416 1001 86380 86390 1
405659 99405659 1001 0 20 1
405599 99405599 1001 86380 86390 1
405733 99405733 1001 0 20 1
405780 99405780 1001 0 20 1
405928 99405928 1001 0 20 1
405951 99405951 1001 86380 86390 1
406073 99406073 1001 0 20 1
406065 99406065 1001 0 20 1
406017 99406017 1001 86380 86390 1
406249 99406249 1001 0 20 1
406249 99406249 1001 86380 86390 1
406260 99406260 1001 86380 86390 1
406346 99406346 1001 86380 86390 1
406303 99406303 1001 0 20 1
406401 99406401 1001 0 20 1
406449 99406449 1001 86380 86390 1
406506 99406506 1001 86380 86390 1
406778 99406778 1001 86380 86390 1
407039 99407039 1001 0 20 1
407108 99407108 1001 0 20 1
407057 99407057 1001 0 20 1
407149 99407149 1001 86380 86390 1
407177 99407177 1001 86380 86390 1
407157 99407157 1001 0 20 1
407360 99407360 1001 86380 86390 1
407443 99407443 1001 86380 86390 1
407500 99407500 1001 86380 86390 1
407725 99407725 1001 86380 86390 1
407758 99407758 1001 0 20 1
407831 99407831 1001 86380 86390 1
407881 99407881 1001 86380 86390 1
408352 99408352 1001 0 20 1
408503 99408503 1001 0 20 1
408702 99408702 1001 86380 86390 1
408714 99408714 1001 0 20 1
408729 99408729 1001 0 20 1
408839 99408839 1001 86380 86390 1
408863 99408863 1001 86380 86390 1
408949 99408949 1001 0 20 1
409074 99409074 1001 0 20 1
409185 99409185 1001 0 20 1
409337 99409337 1001 86380 86390 1
409339 99409339 1001 0 20 1
409462 99409462 1001 86380 86390 1
409447 99409447 1001 0 20 1
409508 99409508 1001 86380 86390 1
409575 99409575 1001 86380 86390 1
409662 99409662 1001 0 20 1
409740 99409740 1001 86380 86390 1
409776 99409776 1001 0 20 1
409877 99409877 1001 86380 86390 1
409807 99409807 1001 86380 86390 1
409975 99409975 1001 0 20 1
409916 99409916 1001 0 20 1
409786 99409786 1001 86380 86390 1
410072 99410072 1001 0 20 1
410190 99410190 1001 0 20 1
410236 99410236 1001 0 20 1
410305 99410305 1001 86380 86390 1
410454 99410454 1001 86380 86390 1
410683 99410683 1001 0 20 1
410789 99410789 1001 86380 86390 1
411334 99411334 1001 86380 86390 1
411610 99411610 1001 0 20 1
411661 99411661 1001 86380 86390 1
411700 99411700 1001 0 20 1
411819 99411819 1001 86380 86390 1
412025 99412025 1001 0 20 1
412149 99412149 1001 0 20 1
412393 99412393 1001 0 20 1
412280 99412280 1001 0 20 1
412474 99412474 1001 0 20 1
413618 99413618 1001 0 20 1
413591 99413591 1001 0 20 1
413428 99413428 1001 86380 86390 1
413435 99413435 1001 0 20 1
413366 99413366 1001 0 20 1
413216 99413216 1001 86380 86390 1
413019 99413019 1001 86380 86390 1
413129 99413129 1001 86380 86390 1
412748 99412748 1001 0 20 1
412615 99412615 1001 86380 86390 1
412723 99412723 1001 86380 86390 1
412765 99412765 1001 0 20 1
413981 99413981 1001 86380 86390 1
413751 99413751 1001 0 20 1
415085 99415085 1001 86380 86390 1
414519 99414519 1001 86380 86390 1
414251 99414251 1001 0 20 1
414165 99414165 1001 0 20 1
414325 99414325 1001 86380 86390 1
414271 99414271 1001 0 20 1
415627 99415627 1001 86380 86390 1
416930 99416930 1001 0 20 1
416944 99416944 1001 86380 86390 1
416769 99416769 1001 0 20 1
416255 99416255 1001 86380 86390 1
416291 99416291 1001 86380 86390 1
416164 99416164 1001 86380 86390 1
416358 99416358 1001 86380 86390 1
415780 99415780 1001 0 20 1
416121 99416121 1001 0 20 1
415914 99415914 1001 0 20 1
415742 99415742 1001 0 20 1
415823 99415823 1001 86380 86390 1
417185 99417185 1001 86380 86390 1
417090 99417090 1001 0 20 1
417531 99417531 1001 0 20 1
418673 99418673 1001 0 20 1
418520 99418520 1001 0 20 1
418613 99418613 1001 86380 86390 1
418247 99418247 1001 86380 86390 1
418068 99418068 1001 0 20 1
417638 99417638 1001 0 20 1
417745 99417745 1001 0 20 1
417672 99417672 1001 0 20 1
418433 99418433 1001 86380 86390 1
418991 99418991 1001 86380 86390 1
418868 99418868 1001 86380 86390 1
418870 99418870 1001 0 20 1
420208 99420208 1001 0 20 1
420070 99420070 1001 86380 86390 1
420296 99420296 1001 0 20 1
420233 99420233 1001 0 20 1
419983 99419983 1001 0 20 1
419972 99419972 1001 86380 86390 1
419741 99419741 1001 86380 86390 1
419796 99419796 1001 0 20 1
419935 99419935 1001 86380 86390 1
419492 99419492 1001 86380 86390 1
419479 99419479 1001 0 20 1
419417 99419417 1001 86380 86390 1
420615 99420615 1001 86380 86390 1
420514 99420514 1001 86380 86390 1
420698 99420698 1001 0 20 1
420680 99420680 1001 0 20 1
420780 99420780 1001 0 20 1
420820 99420820 1001 86380 86390 1
420477 99420477 1001 86380 86390 1
420581 99420581 1001 86380 86390 1
421369 99421369 1001 86380 86390 1
421439 99421439 1001 86380 86390 1
421598 99421598 1001 86380 86390 1
421632 99421632 1001 86380 86390 1
421564 99421564 1001 86380 86390 1
422124 99422124 1001 86380 86390 1
423613 99423613 1001 0 20 1
423697 99423697 1001 86380 86390 1
423123 99423123 1001 86380 86390 1
423112 99423112 1001 86380 86390 1
422906 99422906 1001 0 20 1
422668 99422668 1001 86380 86390 1
424151 99424151 1001 0 20 1
424130 99424130 1001 0 20 1
423874 99423874 1001 0 20 1
424075 99424075 1001 86380 86390 1
425335 99425335 1001 0 20 1
425342 99425342 1001 86380 86390 1
425100 99425100 1001 0 20 1
425369 99425369 1001 86380 86390 1
425005 99425005 1001 0 20 1
424884 99424884 1001 0 20 1
424981 99424981 1001 86380 86390 1
424689 99424689 1001 0 20 1
424871 99424871 1001 86380 86390 1
424846 99424846 1001 86380 86390 1
424923 99424923 1001 86380 86390 1
424341 99424341 1001 86380 86390 1
424415 99424415 1001 86380 86390 1
424432 99424432 1001 86380 86390 1
425435 99425435 1001 86380 86390 1
425641 99425641 1001 0 20 1
425701 99425701 1001 0 20 1
426445 99426445 1001 0 20 1
426542 99426542 1001 0 20 1
426226 99426226 1001 86380 86390 1
426210 99426210 1001 0 20 1
425883 99425883 1001 86380 86390 1
427316 99427316 1001 86380 86390 1
427301 99427301 1001 86380 86390 1
427182 99427182 1001 0 20 1
427481 99427481 1001 0 20 1
428679 99428679 1001 86380 86390 1
428694 99428694 1001 86380 86390 1
428386 99428386 1001 86380 86390 1
428257 99428257 1001 86380 86390 1
428282 99428282 1001 86380 86390 1
428064 99428064 1001 86380 86390 1
428238 99428238 1001 86380 86390 1
428056 99428056 1001 0 20 1
427801 99427801 1001 86380 86390 1
427680 99427680 1001 0 20 1
427901 99427901 1001 86380 86390 1
427907 99427907 1001 0 20 1
427789 99427789 1001 0 20 1
429154 99429154 1001 0 20 1
428949 99428949 1001 0 20 1
428775 99428775 1001 0 20 1
428859 99428859 1001 86380 86390 1
430268 99430268 1001 86380 86390 1
430059 99430059 1001 0 20 1
429982 99429982 1001 0 20 1
429904 99429904 1001 0 20 1
429782 99429782 1001 86380 86390 1
429723 99429723 1001 86380 86390 1
429790 99429790 1001 86380 86390 1
429917 99429917 1001 0 20 1
429824 99429824 1001 0 20 1
429222 99429222 1001 86380 86390 1
429443 99429443 1001 0 20 1
429248 99429248 1001 86380 86390 1
429446 99429446 1001 0 20 1
429538 99429538 1001 0 20 1
430454 99430454 1001 86380 86390 1
430390 99430390 1001 86380 86390 1
430758 99430758 1001 0 20 1
431943 99431943 1001 0 20 1
432015 99432015 1001 0 20 1
431718 99431718 1001 0 20 1
432034 99432034 1001 86380 86390 1
431629 99431629 1001 0 20 1
431389 99431389 1001 0 20 1
431469 99431469 1001 0 20 1
431450 99431450 1001 0 20 1
431240 99431240 1001 0 20 1
431009 99431009 1001 86380 86390 1
430909 99430909 1001 86380 86390 1
430842 99430842 1001 86380 86390 1
432176 99432176 1001 0 20 1
432379 99432379 1001 0 20 1
432326 99432326 1001 0 20 1
432332 99432332 1001 86380 86390 1
432142 99432142 1001 0 20 1
432396 99432396 1001 0 20 1
433436 99433436 1001 0 20 1
433656 99433656 1001 0 20 1
433685 99433685 1001 86380 86390 1
433562 99433562 1001 86380 86390 1
433095 99433095 1001 86380 86390 1
432977 99432977 1001 0 20 1
432698 99432698 1001 86380 86390 1
432525 99432525 1001 86380 86390 1
432585 99432585 1001 86380 86390 1
432708 99432708 1001 0 20 1
433853 99433853 1001 86380 86390 1
433877 99433877 1001 86380 86390 1
435260 99435260 1001 0 20 1
435017 99435017 1001 0 20 1
435017 99435017 1001 86380 86390 1
435333 99435333 1001 86380 86390 1
434656 99434656 1001 86380 86390 1
434967 99434967 1001 0 20 1
434900 99434900 1001 0 20 1
434946 99434946 1001 86380 86390 1
434649 99434649 1001 0 20 1
434727 99434727 1001 0 20 1
434337 99434337 1001 86380 86390 1
434321 99434321 1001 86380 86390 1
435879 99435879 1001 0 20 1
437095 99437095 1001 0 20 1
436879 99436879 1001 86380 86390 1
436948 99436948 1001 0 20 1
436794 99436794 1001 86380 86390 1
436778 99436778 1001 86380 86390 1
437017 99437017 1001 0 20 1
437000 99437000 1001 86380 86390 1
436735 99436735 1001 0 20 1
436464 99436464 1001 86380 86390 1
436377 99436377 1001 0 20 1
436074 99436074 1001 86380 86390 1
436278 99436278 1001 86380 86390 1
436332 99436332 1001 0 20 1
300006 99300006 1001 86380 86390 1
300059 99300059 1001 0 20 1
300626 99300626 1001 0 20 1
300678 99300678 1001 86380 86390 1
300693 99300693 1001 0 20 1
300670 99300670 1001 0 20 1
300673 99300673 1001 86380 86390 1
300342 99300342 1001 86380 86390 1
300433 99300433 1001 0 20 1
300323 99300323 1001 86380 86390 1
300455 99300455 1001 86380 86390 1
300902 99300902 1001 0 20 1
300787 99300787 1001 0 20 1
300815 99300815 1001 0 20 1
301524 99301524 1001 86380 86390 1
301507 99301507 1001 86380 86390 1
301395 99301395 1001 0 20 1
301498 99301498 1001 86380 86390 1
301544 99301544 1001 0 20 1
301547 99301547 1001 0 20 1
301438 99301438 1001 0 20 1
301261 99301261 1001 86380 86390 1
301172 99301172 1001 0 20 1
301211 99301211 1001 86380 86390 1
301214 99301214 1001 0 20 1
301188 99301188 1001 86380 86390 1
301217 99301217 1001 0 20 1
301256 99301256 1001 0 20 1
301084 99301084 1001 0 20 1
301581 99301581 1001 86380 86390 1
301651 99301651 1001 86380 86390 1
302229 99302229 1001 0 20 1
302255 99302255 1001 86380 86390 1
302320 99302320 1001 86380 86390 1
302336 99302336 1001 86380 86390 1
302014 99302014 1001 0 20 1
301801 99301801 1001 86380 86390 1
301909 99301909 1001 0 20 1
301928 99301928 1001 0 20 1
302482 99302482 1001 0 20 1
302392 99302392 1001 0 20 1
302447 99302447 1001 0 20 1
302551 99302551 1001 0 20 1
303207 99303207 1001 0 20 1
303055 99303055 1001 86380 86390 1
302795 99302795 1001 86380 86390 1
302970 99302970 1001 0 20 1
302801 99302801 1001 86380 86390 1
302774 99302774 1001 86380 86390 1
303220 99303220 1001 0 20 1
303365 99303365 1001 0 20 1
303343 99303343 1001 0 20 1
304012 99304012 1001 86380 86390 1
303903 99303903 1001 86380 86390 1
303646 99303646 1001 86380 86390 1
303746 99303746 1001 86380 86390 1
303568 99303568 1001 0 20 1
303520 99303520 1001 0 20 1
304124 99304124 1001 0 20 1
304111 99304111 1001 86380 86390 1
304564 99304564 1001 0 20 1
304526 99304526 1001 86380 86390 1
304476 99304476 1001 0 20 1
304645 99304645 1001 86380 86390 1
304368 99304368 1001 86380 86390 1
304343 99304343 1001 86380 86390 1
304282 99304282 1001 86380 86390 1
304262 99304262 1001 86380 86390 1
304431 99304431 1001 86380 86390 1
305039 99305039 1001 86380 86390 1
304873 99304873 1001 86380 86390 1
305020 99305020 1001 86380 86390 1
304943 99304943 1001 86380 86390 1
305557 99305557 1001 0 20 1
305558 99305558 1001 86380 86390 1
305635 99305635 1001 86380 86390 1
305467 99305467 1001 86380 86390 1
305300 99305300 1001 86380 86390 1
305336 99305336 1001 0 20 1
305193 99305193 1001 86380 86390 1
305164 99305164 1001 0 20 1
305139 99305139 1001 86380 86390 1
500013 99500013 1001 0 20 1
500169 99500169 1001 0 20 1
500782 99500782 1001 86380 86390 1
500732 99500732 1001 0 20 1
500773 99500773 1001 0 20 1
500631 99500631 1001 86380 86390 1
500518 99500518 1001 86380 86390 1
500447 99500447 1001 0 20 1
500450 99500450 1001 86380 86390 1
500236 99500236 1001 86380 86390 1
500278 99500278 1001 0 20 1
500304 99500304 1001 86380 86390 1
500332 99500332 1001 86380 86390 1
500979 99500979 1001 0 20 1
500889 99500889 1001 86380 86390 1
500999 99500999 1001 86380 86390 1
501012 99501012 1001 86380 86390 1
501523 99501523 1001 86380 86390 1
501460 99501460 1001 86380 86390 1
501504 99501504 1001 0 20 1
501533 99501533 1001 86380 86390 1
501374 99501374 1001 86380 86390 1
501414 99501414 1001 0 20 1
501325 99501325 1001 86380 86390 1
501148 99501148 1001 86380 86390 1
501109 99501109 1001 0 20 1
501720 99501720 1001 0 20 1
501771 99501771 1001 86380 86390 1
501812 99501812 1001 0 20 1
501752 99501752 1001 0 20 1
502441 99502441 1001 86380 86390 1
502457 99502457 1001 86380 86390 1
502362 99502362 1001 0 20 1
502060 99502060 1001 0 20 1
502642 99502642 1001 0 20 1
503264 99503264 1001 86380 86390 1
503284 99503284 1001 86380 86390 1
502934 99502934 1001 86380 86390 1
502896 99502896 1001 0 20 1
502994 99502994 1001 0 20 1
502698 99502698 1001 0 20 1
502738 99502738 1001 86380 86390 1
502791 99502791 1001 0 20 1
502728 99502728 1001 86380 86390 1
502756 99502756 1001 86380 86390 1
502720 99502720 1001 0 20 1
502811 99502811 1001 0 20 1
503381 99503381 1001 0 20 1
503407 99503407 1001 0 20 1
503408 99503408 1001 86380 86390 1
503440 99503440 1001 0 20 1
503379 99503379 1001 0 20 1
503977 99503977 1001 86380 86390 1
504108 99504108 1001 0 20 1
504000 99504000 1001 0 20 1
503811 99503811 1001 86380 86390 1
503845 99503845 1001 0 20 1
503898 99503898 1001 0 20 1
503742 99503742 1001 86380 86390 1
503524 99503524 1001 0 20 1
503578 99503578 1001 0 20 1
504206 99504206 1001 86380 86390 1
504790 99504790 1001 86380 86390 1
504748 99504748 1001 0 20 1
504850 99504850 1001 86380 86390 1
504933 99504933 1001 0 20 1
504880 99504880 1001 0 20 1
504534 99504534 1001 0 20 1
504632 99504632 1001 0 20 1
504467 99504467 1001 86380 86390 1
504364 99504364 1001 86380 86390 1
505103 99505103 1001 0 20 1
505642 99505642 1001 0 20 1
505654 99505654 1001 86380 86390 1
505461 99505461 1001 0 20 1
505398 99505398 1001 86380 86390 1
505412 99505412 1001 86380 86390 1
505559 99505559 1001 0 20 1
505162 99505162 1001 0 20 1
505163 99505163 1001 86380 86390 1
505337 99505337 1001 86380 86390 1
505237 99505237 1001 0 20 1
505793 99505793 1001 0 20 1
505887 99505887 1001 86380 86390 1
505787 99505787 1001 0 20 1
505827 99505827 1001 0 20 1
505789 99505789 1001 0 20 1
505922 99505922 1001 0 20 1
506559 99506559 1001 0 20 1
506539 99506539 1001 0 20 1
506424 99506424 1001 0 20 1
506451 99506451 1001 0 20 1
506491 99506491 1001 86380 86390 1
506316 99506316 1001 0 20 1
506291 99506291 1001 0 20 1
506240 99506240 1001 0 20 1
506370 99506370 1001 0 20 1
506033 99506033 1001 0 20 1
506046 99506046 1001 0 20 1
506007 99506007 1001 86380 86390 1
506112 99506112 1001 0 20 1
506664 99506664 1001 86380 86390 1
506667 99506667 1001 86380 86390 1
507342 99507342 1001 0 20 1
507291 99507291 1001 0 20 1
507280 99507280 1001 0 20 1
507205 99507205 1001 0 20 1
507149 99507149 1001 0 20 1
506856 99506856 1001 86380 86390 1
506923 99506923 1001 0 20 1
507586 99507586 1001 86380 86390 1
508151 99508151 1001 0 20 1
508088 99508088 1001 0 20 1
508205 99508205 1001 0 20 1
508129 99508129 1001 0 20 1
508042 99508042 1001 86380 86390 1
507985 99507985 1001 86380 86390 1
507857 99507857 1001 0 20 1
507731 99507731 1001 86380 86390 1
507771 99507771 1001 86380 86390 1
507641 99507641 1001 86380 86390 1
507642 99507642 1001 0 20 1
507738 99507738 1001 86380 86390 1
507817 99507817 1001 86380 86390 1
508402 99508402 1001 0 20 1
508442 99508442 1001 86380 86390 1
509024 99509024 1001 86380 86390 1
509019 99509019 1001 0 20 1
508981 99508981 1001 86380 86390 1
508850 99508850 1001 0 20 1
508671 99508671 1001 0 20 1
508519 99508519 1001 86380 86390 1
508492 99508492 1001 0 20 1
509099 99509099 1001 0 20 1
509153 99509153 1001 86380 86390 1
509130 99509130 1001 0 20 1
509144 99509144 1001 0 20 1
509224 99509224 1001 86380 86390 1
509887 99509887 1001 86380 86390 1
509742 99509742 1001 86380 86390 1
509719 99509719 1001 0 20 1
509504 99509504 1001 86380 86390 1
509306 99509306 1001 0 20 1
509306 99509306 1001 86380 86390 1
509320 99509320 1001 0 20 1
509444 99509444 1001 0 20 1
509989 99509989 1001 86380 86390 1
509951 99509951 1001 86380 86390 1
510072 99510072 1001 0 20 1
510626 99510626 1001 0 20 1
510589 99510589 1001 86380 86390 1
510630 99510630 1001 0 20 1
510710 99510710 1001 0 20 1
510543 99510543 1001 86380 86390 1
510521 99510521 1001 86380 86390 1
510471 99510471 1001 86380 86390 1
510505 99510505 1001 0 20 1
510277 99510277 1001 0 20 1
510147 99510147 1001 86380 86390 1
510109 99510109 1001 0 20 1
510190 99510190 1001 0 20 1
510307 99510307 1001 86380 86390 1
510815 99510815 1001 0 20 1
510782 99510782 1001 86380 86390 1
510758 99510758 1001 86380 86390 1
510839 99510839 1001 0 20 1
511437 99511437 1001 86380 86390 1
511553 99511553 1001 0 20 1
511481 99511481 1001 86380 86390 1
511393 99511393 1001 0 20 1
511270 99511270 1001 0 20 1
511338 99511338 1001 86380 86390 1
511292 99511292 1001 0 20 1
511075 99511075 1001 86380 86390 1
510934 99510934 1001 86380 86390 1
511120 99511120 1001 0 20 1
510956 99510956 1001 86380 86390 1
511646 99511646 1001 0 20 1
511724 99511724 1001 0 20 1
511609 99511609 1001 86380 86390 1
512341 99512341 1001 0 20 1
512315 99512315 1001 86380 86390 1
512228 99512228 1001 0 20 1
511971 99511971 1001 0 20 1
511986 99511986 1001 0 20 1
512146 99512146 1001 86380 86390 1
511787 99511787 1001 86380 86390 1
511944 99511944 1001 86380 86390 1
511795 99511795 1001 0 20 1
512175 99512175 1001 0 20 1
512472 99512472 1001 86380 86390 1
513204 99513204 1001 86380 86390 1
513159 99513159 1001 0 20 1
513044 99513044 1001 86380 86390 1
513071 99513071 1001 86380 86390 1
512833 99512833 1001 86380 86390 1
512911 99512911 1001 86380 86390 1
512892 99512892 1001 0 20 1
512816 99512816 1001 86380 86390 1
512662 99512662 1001 0 20 1
512714 99512714 1001 86380 86390 1
512702 99512702 1001 86380 86390 1
512626 99512626 1001 0 20 1
512788 99512788 1001 86380 86390 1
512711 99512711 1001 86380 86390 1
513332 99513332 1001 0 20 1
513406 99513406 1001 0 20 1
513929 99513929 1001 0 20 1
513942 99513942 1001 0 20 1
513845 99513845 1001 0 20 1
514012 99514012 1001 86380 86390 1
514017 99514017 1001 0 20 1
513849 99513849 1001 86380 86390 1
513734 99513734 1001 86380 86390 1
513800 99513800 1001 0 20 1
513809 99513809 1001 0 20 1
513771 99513771 1001 0 20 1
514076 99514076 1001 0 20 1
514194 99514194 1001 86380 86390 1
514234 99514234 1001 86380 86390 1
514677 99514677 1001 86380 86390 1
514746 99514746 1001 0 20 1
514728 99514728 1001 0 20 1
514464 99514464 1001 86380 86390 1
514432 99514432 1001 86380 86390 1
514433 99514433 1001 0 20 1
514266 99514266 1001 0 20 1
514253 99514253 1001 86380 86390 1
514372 99514372 1001 0 20 1
514385 99514385 1001 86380 86390 1
514321 99514321 1001 86380 86390 1
514884 99514884 1001 86380 86390 1
515648 99515648 1001 86380 86390 1
515548 99515548 1001 86380 86390 1
515316 99515316 1001 0 20 1
515305 99515305 1001 86380 86390 1
515372 99515372 1001 0 20 1
515102 99515102 1001 0 20 1
515146 99515146 1001 86380 86390 1
515785 99515785 1001 86380 86390 1
515704 99515704 1001 0 20 1
515756 99515756 1001 86380 86390 1
516434 99516434 1001 0 20 1
516346 99516346 1001 0 20 1
516340 99516340 1001 0 20 1
516404 99516404 1001 86380 86390 1
516417 99516417 1001 86380 86390 1
516431 99516431 1001 86380 86390 1
516188 99516188 1001 86380 86390 1
516244 99516244 1001 0 20 1
516237 99516237 1001 86380 86390 1
515896 99515896 1001 0 20 1
516042 99516042 1001 86380 86390 1
516697 99516697 1001 0 20 1
516583 99516583 1001 86380 86390 1
517244 99517244 1001 86380 86390 1
516989 99516989 1001 86380 86390 1
516923 99516923 1001 0 20 1
516793 99516793 1001 86380 86390 1
516768 99516768 1001 86380 86390 1
516914 99516914 1001 86380 86390 1
517365 99517365 1001 86380 86390 1
517537 99517537 1001 0 20 1
518039 99518039 1001 86380 86390 1
517988 99517988 1001 86380 86390 1
517966 99517966 1001 86380 86390 1
517813 99517813 1001 86380 86390 1
517932 99517932 1001 0 20 1
517937 99517937 1001 0 20 1
517657 99517657 1001 86380 86390 1
517609 99517609 1001 0 20 1
517600 99517600 1001 86380 86390 1
518281 99518281 1001 86380 86390 1
518193 99518193 1001 0 20 1
518196 99518196 1001 0 20 1
518927 99518927 1001 86380 86390 1
518788 99518788 1001 0 20 1
518970 99518970 1001 86380 86390 1
518845 99518845 1001 0 20 1
518746 99518746 1001 0 20 1
518636 99518636 1001 0 20 1
518650 99518650 1001 0 20 1
518779 99518779 1001 0 20 1
518399 99518399 1001 0 20 1
518425 99518425 1001 0 20 1
518556 99518556 1001 86380 86390 1
519078 99519078 1001 86380 86390 1
519029 99519029 1001 0 20 1
519137 99519137 1001 0 20 1
519665 99519665 1001 0 20 1
519755 99519755 1001 86380 86390 1
519422 99519422 1001 86380 86390 1
519275 99519275 1001 86380 86390 1
519315 99519315 1001 86380 86390 1
519356 99519356 1001 0 20 1
520014 99520014 1001 0 20 1
520639 99520639 1001 86380 86390 1
520343 99520343 1001 86380 86390 1
520409 99520409 1001 86380 86390 1
520423 99520423 1001 0 20 1
520386 99520386 1001 0 20 1
520348 99520348 1001 0 20 1
520390 99520390 1001 0 20 1
520365 99520365 1001 0 20 1
520032 99520032 1001 0 20 1
520058 99520058 1001 86380 86390 1
520046 99520046 1001 86380 86390 1
520780 99520780 1001 0 20 1
520835 99520835 1001 86380 86390 1
520788 99520788 1001 86380 86390 1
520841 99520841 1001 0 20 1
521108 99521108 1001 0 20 1
521156 99521156 1001 0 20 1
521017 99521017 1001 86380 86390 1
520863 99520863 1001 86380 86390 1
521011 99521011 1001 0 20 1
520868 99520868 1001 0 20 1
521508 99521508 1001 86380 86390 1
521614 99521614 1001 0 20 1
522013 99522013 1001 0 20 1
521711 99521711 1001 0 20 1
521880 99521880 1001 0 20 1
521832 99521832 1001 86380 86390 1
521722 99521722 1001 86380 86390 1
522486 99522486 1001 0 20 1
522424 99522424 1001 0 20 1
523118 99523118 1001 0 20 1
523000 99523000 1001 0 20 1
523000 99523000 1001 86380 86390 1
523110 99523110 1001 0 20 1
522810 99522810 1001 86380 86390 1
522734 99522734 1001 0 20 1
522802 99522802 1001 86380 86390 1
522583 99522583 1001 86380 86390 1
523261 99523261 1001 0 20 1
523163 99523163 1001 86380 86390 1
523295 99523295 1001 0 20 1
523857 99523857 1001 0 20 1
523923 99523923 1001 86380 86390 1
523876 99523876 1001 86380 86390 1
523841 99523841 1001 0 20 1
523637 99523637 1001 86380 86390 1
523640 99523640 1001 86380 86390 1
523735 99523735 1001 0 20 1
523483 99523483 1001 0 20 1
523470 99523470 1001 86380 86390 1
523497 99523497 1001 86380 86390 1
523397 99523397 1001 86380 86390 1
523349 99523349 1001 0 20 1
523994 99523994 1001 86380 86390 1
524004 99524004 1001 86380 86390 1
524044 99524044 1001 0 20 1
524605 99524605 1001 0 20 1
524596 99524596 1001 0 20 1
524757 99524757 1001 0 20 1
524760 99524760 1001 0 20 1
524395 99524395 1001 86380 86390 1
524447 99524447 1001 86380 86390 1
524323 99524323 1001 86380 86390 1
524940 99524940 1001 86380 86390 1
524776 99524776 1001 0 20 1
524868 99524868 1001 0 20 1
525593 99525593 1001 86380 86390 1
525424 99525424 1001 0 20 1
525392 99525392 1001 0 20 1
525172 99525172 1001 0 20 1
525135 99525135 1001 0 20 1
525138 99525138 1001 86380 86390 1
525105 99525105 1001 0 20 1
525649 99525649 1001 86380 86390 1
525769 99525769 1001 0 20 1
525781 99525781 1001 86380 86390 1
525709 99525709 1001 0 20 1
526361 99526361 1001 0 20 1
526312 99526312 1001 86380 86390 1
526339 99526339 1001 0 20 1
526329 99526329 1001 86380 86390 1
526119 99526119 1001 0 20 1
526178 99526178 1001 0 20 1
525824 99525824 1001 86380 86390 1
525995 99525995 1001 0 20 1
526556 99526556 1001 86380 86390 1
527057 99527057 1001 0 20 1
527058 99527058 1001 0 20 1
527231 99527231 1001 0 20 1
527184 99527184 1001 86380 86390 1
526982 99526982 1001 0 20 1
527034 99527034 1001 0 20 1
526921 99526921 1001 0 20 1
526933 99526933 1001 86380 86390 1
527027 99527027 1001 86380 86390 1
526742 99526742 1001 86380 86390 1
527340 99527340 1001 0 20 1
527424 99527424 1001 0 20 1
527882 99527882 1001 86380 86390 1
527922 99527922 1001 0 20 1
527910 99527910 1001 0 20 1
528029 99528029 1001 0 20 1
527583 99527583 1001 86380 86390 1
528111 99528111 1001 0 20 1
528100 99528100 1001 0 20 1
528231 99528231 1001 0 20 1
528105 99528105 1001 86380 86390 1
528779 99528779 1001 0 20 1
528425 99528425 1001 86380 86390 1
528309 99528309 1001 86380 86390 1
528950 99528950 1001 86380 86390 1
528927 99528927 1001 86380 86390 1
529083 99529083 1001 0 20 1
529024 99529024 1001 86380 86390 1
528948 99528948 1001 0 20 1
529626 99529626 1001 86380 86390 1
529550 99529550 1001 86380 86390 1
529703 99529703 1001 0 20 1
529579 99529579 1001 86380 86390 1
529687 99529687 1001 86380 86390 1
529437 99529437 1001 0 20 1
529462 99529462 1001 86380 86390 1
529360 99529360 1001 0 20 1
529376 99529376 1001 86380 86390 1
529339 99529339 1001 86380 86390 1
529907 99529907 1001 86380 86390 1
529844 99529844 1001 86380 86390 1
529924 99529924 1001 0 20 1
529846 99529846 1001 86380 86390 1
529814 99529814 1001 0 20 1
530511 99530511 1001 0 20 1
530448 99530448 1001 0 20 1
530370 99530370 1001 86380 86390 1
530360 99530360 1001 0 20 1
530250 99530250 1001 86380 86390 1
530289 99530289 1001 86380 86390 1
530161 99530161 1001 86380 86390 1
529951 99529951 1001 86380 86390 1
530668 99530668 1001 0 20 1
530720 99530720 1001 0 20 1
530714 99530714 1001 86380 86390 1
531279 99531279 1001 86380 86390 1
531352 99531352 1001 86380 86390 1
531295 99531295 1001 0 20 1
530970 99530970 1001 0 20 1
531127 99531127 1001 86380 86390 1
531140 99531140 1001 86380 86390 1
531067 99531067 1001 86380 86390 1
530772 99530772 1001 0 20 1
530865 99530865 1001 0 20 1
530917 99530917 1001 86380 86390 1
530931 99530931 1001 0 20 1
530931 99530931 1001 86380 86390 1
530795 99530795 1001 86380 86390 1
531535 99531535 1001 86380 86390 1
532131 99532131 1001 0 20 1
532144 99532144 1001 86380 86390 1
531973 99531973 1001 0 20 1
531663 99531663 1001 86380 86390 1
531792 99531792 1001 86380 86390 1
531740 99531740 1001 0 20 1
532333 99532333 1001 86380 86390 1
532285 99532285 1001 86380 86390 1
532390 99532390 1001 86380 86390 1
532288 99532288 1001 0 20 1
532960 99532960 1001 0 20 1
532864 99532864 1001 0 20 1
532751 99532751 1001 86380 86390 1
532753 99532753 1001 0 20 1
532791 99532791 1001 86380 86390 1
532476 99532476 1001 0 20 1
532496 99532496 1001 86380 86390 1
532561 99532561 1001 86380 86390 1
532472 99532472 1001 0 20 1
532434 99532434 1001 0 20 1
533082 99533082 1001 0 20 1
533195 99533195 1001 0 20 1
533782 99533782 1001 86380 86390 1
533796 99533796 1001 0 20 1
533745 99533745 1001 86380 86390 1
533758 99533758 1001 86380 86390 1
533832 99533832 1001 0 20 1
533711 99533711 1001 86380 86390 1
533725 99533725 1001 0 20 1
533818 99533818 1001 0 20 1
533471 99533471 1001 86380 86390 1
533511 99533511 1001 86380 86390 1
533501 99533501 1001 0 20 1
533508 99533508 1001 0 20 1
533345 99533345 1001 86380 86390 1
533237 99533237 1001 86380 86390 1
533950 99533950 1001 86380 86390 1
534056 99534056 1001 0 20 1
533879 99533879 1001 86380 86390 1
534649 99534649 1001 0 20 1
534286 99534286 1001 86380 86390 1
534341 99534341 1001 0 20 1
534408 99534408 1001 86380 86390 1
534219 99534219 1001 86380 86390 1
534150 99534150 1001 0 20 1
534085 99534085 1001 86380 86390 1
534087 99534087 1001 86380 86390 1
534787 99534787 1001 0 20 1
534842 99534842 1001 0 20 1
534725 99534725 1001 86380 86390 1
534817 99534817 1001 0 20 1
534819 99534819 1001 86380 86390 1
534847 99534847 1001 86380 86390 1
535484 99535484 1001 0 20 1
535458 99535458 1001 86380 86390 1
535148 99535148 1001 86380 86390 1
534955 99534955 1001 0 20 1
534960 99534960 1001 0 20 1
535016 99535016 1001 86380 86390 1
535572 99535572 1001 0 20 1
535520 99535520 1001 86380 86390 1
535563 99535563 1001 86380 86390 1
535657 99535657 1001 86380 86390 1
535661 99535661 1001 86380 86390 1
536235 99536235 1001 0 20 1
536303 99536303 1001 86380 86390 1
536288 99536288 1001 0 20 1
536214 99536214 1001 86380 86390 1
536330 99536330 1001 0 20 1
536105 99536105 1001 86380 86390 1
536028 99536028 1001 86380 86390 1
535780 99535780 1001 86380 86390 1
535888 99535888 1001 86380 86390 1
535736 99535736 1001 86380 86390 1
535868 99535868 1001 86380 86390 1
536381 99536381 1001 0 20 1
536445 99536445 1001 86380 86390 1
536381 99536381 1001 86380 86390 1
536382 99536382 1001 0 20 1
536342 99536342 1001 86380 86390 1
537140 99537140 1001 0 20 1
537157 99537157 1001 0 20 1
536802 99536802 1001 0 20 1
536777 99536777 1001 0 20 1
536908 99536908 1001 86380 86390 1
536884 99536884 1001 86380 86390 1
536758 99536758 1001 86380 86390 1
536785 99536785 1001 86380 86390 1
536916 99536916 1001 86380 86390 1
536543 99536543 1001 0 20 1
536579 99536579 1001 0 20 1
537327 99537327 1001 86380 86390 1
537342 99537342 1001 86380 86390 1
537226 99537226 1001 86380 86390 1
537191 99537191 1001 86380 86390 1
537598 99537598 1001 0 20 1
537394 99537394 1001 0 20 1
537398 99537398 1001 86380 86390 1
538076 99538076 1001 86380 86390 1
538194 99538194 1001 0 20 1
538119 99538119 1001 86380 86390 1
538111 99538111 1001 86380 86390 1
538744 99538744 1001 0 20 1
538791 99538791 1001 86380 86390 1
538758 99538758 1001 86380 86390 1
538440 99538440 1001 86380 86390 1
538454 99538454 1001 0 20 1
538583 99538583 1001 86380 86390 1
538549 99538549 1001 86380 86390 1
538592 99538592 1001 86380 86390 1
538569 99538569 1001 86380 86390 1
538988 99538988 1001 86380 86390 1
539016 99539016 1001 86380 86390 1
539554 99539554 1001 0 20 1
539463 99539463 1001 86380 86390 1
539478 99539478 1001 86380 86390 1
539458 99539458 1001 86380 86390 1
539358 99539358 1001 0 20 1
539393 99539393 1001 86380 86390 1
539329 99539329 1001 86380 86390 1
539133 99539133 1001 0 20 1
539225 99539225 1001 0 20 1
539677 99539677 1001 0 20 1
539846 99539846 1001 0 20 1
539642 99539642 1001 86380 86390 1
539800 99539800 1001 0 20 1
539827 99539827 1001 0 20 1
539839 99539839 1001 86380 86390 1
540406 99540406 1001 0 20 1
540343 99540343 1001 86380 86390 1
540443 99540443 1001 86380 86390 1
540269 99540269 1001 0 20 1
540319 99540319 1001 86380 86390 1
540273 99540273 1001 0 20 1
540311 99540311 1001 0 20 1
540236 99540236 1001 0 20 1
540080 99540080 1001 86380 86390 1
540083 99540083 1001 0 20 1
540124 99540124 1001 86380 86390 1
540089 99540089 1001 86380 86390 1
540103 99540103 1001 0 20 1
539972 99539972 1001 86380 86390 1
540651 99540651 1001 0 20 1
540613 99540613 1001 0 20 1
540472 99540472 1001 86380 86390 1
540617 99540617 1001 0 20 1
540618 99540618 1001 0 20 1
540657 99540657 1001 0 20 1
541139 99541139 1001 86380 86390 1
541244 99541244 1001 0 20 1
541171 99541171 1001 86380 86390 1
541201 99541201 1001 86380 86390 1
541291 99541291 1001 0 20 1
540906 99540906 1001 86380 86390 1
541016 99541016 1001 0 20 1
540994 99540994 1001 0 20 1
540722 99540722 1001 0 20 1
540747 99540747 1001 86380 86390 1
540684 99540684 1001 0 20 1
540722 99540722 1001 86380 86390 1
541367 99541367 1001 86380 86390 1
541368 99541368 1001 86380 86390 1
541352 99541352 1001 86380 86390 1
541301 99541301 1001 86380 86390 1
541953 99541953 1001 0 20 1
541940 99541940 1001 86380 86390 1
542098 99542098 1001 0 20 1
541920 99541920 1001 86380 86390 1
542026 99542026 1001 86380 86390 1
542040 99542040 1001 86380 86390 1
541746 99541746 1001 0 20 1
541737 99541737 1001 0 20 1
541739 99541739 1001 86380 86390 1
541604 99541604 1001 86380 86390 1
541567 99541567 1001 86380 86390 1
541557 99541557 1001 0 20 1
542228 99542228 1001 86380 86390 1
542768 99542768 1001 86380 86390 1
542932 99542932 1001 0 20 1
542558 99542558 1001 86380 86390 1
542681 99542681 1001 0 20 1
542684 99542684 1001 0 20 1
542673 99542673 1001 0 20 1
542455 99542455 1001 86380 86390 1
542469 99542469 1001 0 20 1
542329 99542329 1001 0 20 1
542408 99542408 1001 86380 86390 1
543115 99543115 1001 86380 86390 1
543142 99543142 1001 86380 86390 1
543081 99543081 1001 86380 86390 1
543770 99543770 1001 0 20 1
543645 99543645 1001 86380 86390 1
543637 99543637 1001 0 20 1
543755 99543755 1001 86380 86390 1
543575 99543575 1001 0 20 1
543765 99543765 1001 86380 86390 1
543553 99543553 1001 0 20 1
543413 99543413 1001 0 20 1
543538 99543538 1001 86380 86390 1
543171 99543171 1001 0 20 1
543224 99543224 1001 86380 86390 1
543798 99543798 1001 0 20 1
544395 99544395 1001 0 20 1
544434 99544434 1001 0 20 1
544422 99544422 1001 0 20 1
544477 99544477 1001 0 20 1
544360 99544360 1001 0 20 1
544313 99544313 1001 86380 86390 1
544088 99544088 1001 86380 86390 1
544646 99544646 1001 0 20 1
400039 99400039 1001 0 20 1
400232 99400232 1001 0 20 1
400332 99400332 1001 0 20 1
400339 99400339 1001 0 20 1
400538 99400538 1001 0 20 1
400729 99400729 1001 0 20 1
400830 99400830 1001 86380 86390 1
400950 99400950 1001 0 20 1
401015 99401015 1001 86380 86390 1
401339 99401339 1001 86380 86390 1
401345 99401345 1001 0 20 1
401369 99401369 1001 0 20 1
401592 99401592 1001 86380 86390 1
402117 99402117 1001 86380 86390 1
402227 99402227 1001 86380 86390 1
402251 99402251 1001 0 20 1
402362 99402362 1001 0 20 1
402569 99402569 1001 86380 86390 1
402667 99402667 1001 86380 86390 1
402742 99402742 1001 86380 86390 1
402896 99402896 1001 0 20 1
402896 99402896 1001 86380 86390 1
403125 99403125 1001 86380 86390 1
403128 99403128 1001 86380 86390 1
403280 99403280 1001 86380 86390 1
403214 99403214 1001 0 20 1
403297 99403297 1001 0 20 1
403690 99403690 1001 0 20 1
403691 99403691 1001 0 20 1
404061 99404061 1001 0 20 1
404174 99404174 1001 0 20 1
404466 99404466 1001 0 20 1
404456 99404456 1001 0 20 1
404379 99404379 1001 86380 86390 1
404561 99404561 1001 0 20 1
404622 99404622 1001 86380 86390 1
404768 99404768 1001 86380 86390 1
404750 99404750 1001 86380 86390 1
404811 99404811 1001 86380 86390 1
404814 99404814 1001 86380 86390 1
404972 99404972 1001 86380 86390 1
404974 99404974 1001 86380 86390 1
404988 99404988 1001 0 20 1
405065 99405065 1001 0 20 1
405311 99405311 1001 86380 86390 1
405364 99405364 1001 0 20 1
405553 99405553 1001 86380 86390 1
405606 99405606 1001 0 20 1
405783 99405783 1001 86380 86390 1
406193 99406193 1001 86380 86390 1
406448 99406448 1001 86380 86390 1
406604 99406604 1001 86380 86390 1
406571 99406571 1001 86380 86390 1
406787 99406787 1001 0 20 1
407026 99407026 1001 0 20 1
407199 99407199 1001 86380 86390 1
407301 99407301 1001 86380 86390 1
407402 99407402 1001 86380 86390 1
407422 99407422 1001 86380 86390 1
407718 99407718 1001 86380 86390 1
407962 99407962 1001 0 20 1
408111 99408111 1001 0 20 1
408198 99408198 1001 0 20 1
408380 99408380 1001 86380 86390 1
408329 99408329 1001 0 20 1
408545 99408545 1001 86380 86390 1
408868 99408868 1001 86380 86390 1
408958 99408958 1001 0 20 1
409043 99409043 1001 86380 86390 1
409008 99409008 1001 0 20 1
409445 99409445 1001 0 20 1
409448 99409448 1001 86380 86390 1
409531 99409531 1001 86380 86390 1
409801 99409801 1001 0 20 1
410077 99410077 1001 86380 86390 1
410442 99410442 1001 86380 86390 1
410455 99410455 1001 0 20 1
410508 99410508 1001 0 20 1
410800 99410800 1001 86380 86390 1
410905 99410905 1001 0 20 1
411024 99411024 1001 86380 86390 1
411125 99411125 1001 0 20 1
411325 99411325 1001 0 20 1
411298 99411298 1001 0 20 1
411426 99411426 1001 0 20 1
411547 99411547 1001 0 20 1
411742 99411742 1001 86380 86390 1
411897 99411897 1001 0 20 1
412115 99412115 1001 86380 86390 1
412150 99412150 1001 86380 86390 1
412220 99412220 1001 0 20 1
412316 99412316 1001 86380 86390 1
412333 99412333 1001 86380 86390 1
413386 99413386 1001 86380 86390 1
413360 99413360 1001 86380 86390 1
413309 99413309 1001 86380 86390 1
413179 99413179 1001 86380 86390 1
413060 99413060 1001 0 20 1
413056 99413056 1001 0 20 1
413236 99413236 1001 86380 86390 1
413956 99413956 1001 86380 86390 1
414057 99414057 1001 0 20 1
413720 99413720 1001 0 20 1
415141 99415141 1001 0 20 1
415057 99415057 1001 0 20 1
415033 99415033 1001 86380 86390 1
414952 99414952 1001 86380 86390 1
415014 99415014 1001 0 20 1
415284 99415284 1001 0 20 1
415207 99415207 1001 0 20 1
414844 99414844 1001 86380 86390 1
414849 99414849 1001 0 20 1
414523 99414523 1001 86380 86390 1
414832 99414832 1001 0 20 1
414855 99414855 1001 0 20 1
414731 99414731 1001 86380 86390 1
414610 99414610 1001 86380 86390 1
414198 99414198 1001 86380 86390 1
414272 99414272 1001 86380 86390 1
414464 99414464 1001 0 20 1
415548 99415548 1001 86380 86390 1
415422 99415422 1001 86380 86390 1
415652 99415652 1001 0 20 1
415505 99415505 1001 0 20 1
415342 99415342 1001 0 20 1
416639 99416639 1001 86380 86390 1
416615 99416615 1001 86380 86390 1
416900 99416900 1001 86380 86390 1
416155 99416155 1001 86380 86390 1
416006 99416006 1001 0 20 1
415857 99415857 1001 0 20 1
415879 99415879 1001 86380 86390 1
417094 99417094 1001 0 20 1
417522 99417522 1001 86380 86390 1
417414 99417414 1001 0 20 1
418476 99418476 1001 86380 86390 1
418652 99418652 1001 0 20 1
418698 99418698 1001 86380 86390 1
418542 99418542 1001 86380 86390 1
418468 99418468 1001 86380 86390 1
418588 99418588 1001 86380 86390 1
418370 99418370 1001 86380 86390 1
418057 99418057 1001 0 20 1
418072 99418072 1001 0 20 1
417634 99417634 1001 0 20 1
417647 99417647 1001 0 20 1
417781 99417781 1001 86380 86390 1
419079 99419079 1001 0 20 1
419107 99419107 1001 0 20 1
419092 99419092 1001 0 20 1
420367 99420367 1001 0 20 1
420086 99420086 1001 86380 86390 1
420187 99420187 1001 0 20 1
419912 99419912 1001 0 20 1
419784 99419784 1001 0 20 1
419888 99419888 1001 0 20 1
419704 99419704 1001 86380 86390 1
419752 99419752 1001 86380 86390 1
419568 99419568 1001 86380 86390 1
419324 99419324 1001 0 20 1
419248 99419248 1001 0 20 1
419429 99419429 1001 0 20 1
419576 99419576 1001 86380 86390 1
419226 99419226 1001 0 20 1
419436 99419436 1001 86380 86390 1
420628 99420628 1001 0 20 1
420453 99420453 1001 86380 86390 1
421999 99421999 1001 86380 86390 1
422082 99422082 1001 0 20 1
421505 99421505 1001 0 20 1
421629 99421629 1001 0 20 1
421040 99421040 1001 0 20 1
421113 99421113 1001 0 20 1
420939 99420939 1001 0 20 1
421228 99421228 1001 86380 86390 1
422256 99422256 1001 86380 86390 1
423576 99423576 1001 86380 86390 1
423607 99423607 1001 0 20 1
423653 99423653 1001 0 20 1
423417 99423417 1001 86380 86390 1
423088 99423088 1001 86380 86390 1
422943 99422943 1001 86380 86390 1
423291 99423291 1001 86380 86390 1
423014 99423014 1001 86380 86390 1
423283 99423283 1001 86380 86390 1
423284 99423284 1001 86380 86390 1
423302 99423302 1001 86380 86390 1
422903 99422903 1001 86380 86390 1
422650 99422650 1001 86380 86390 1
424015 99424015 1001 0 20 1
425152 99425152 1001 86380 86390 1
425180 99425180 1001 0 20 1
425016 99425016 1001 0 20 1
425037 99425037 1001 0 20 1
424596 99424596 1001 86380 86390 1
424892 99424892 1001 0 20 1
424792 99424792 1001 0 20 1
424727 99424727 1001 0 20 1
424775 99424775 1001 86380 86390 1
424818 99424818 1001 86380 86390 1
424528 99424528 1001 86380 86390 1
424488 99424488 1001 86380 86390 1
424329 99424329 1001 0 20 1
425405 99425405 1001 86380 86390 1
425565 99425565 1001 86380 86390 1
425517 99425517 1001 0 20 1
425574 99425574 1001 0 20 1
425813 99425813 1001 86380 86390 1
425772 99425772 1001 0 20 1
425705 99425705 1001 86380 86390 1
426746 99426746 1001 86380 86390 1
427068 99427068 1001 0 20 1
426681 99426681 1001 86380 86390 1
426015 99426015 1001 86380 86390 1
426067 99426067 1001 86380 86390 1
425875 99425875 1001 86380 86390 1
425931 99425931 1001 86380 86390 1
427174 99427174 1001 0 20 1
427268 99427268 1001 0 20 1
428587 99428587 1001 0 20 1
428342 99428342 1001 86380 86390 1
428616 99428616 1001 0 20 1
428715 99428715 1001 0 20 1
428556 99428556 1001 0 20 1
428532 99428532 1001 0 20 1
428328 99428328 1001 0 20 1
427779 99427779 1001 86380 86390 1
427689 99427689 1001 0 20 1
427535 99427535 1001 86380 86390 1
427739 99427739 1001 86380 86390 1
427793 99427793 1001 0 20 1
429100 99429100 1001 0 20 1
428791 99428791 1001 86380 86390 1
428927 99428927 1001 86380 86390 1
430020 99430020 1001 86380 86390 1
430079 99430079 1001 86380 86390 1
430199 99430199 1001 86380 86390 1
430157 99430157 1001 0 20 1
429935 99429935 1001 86380 86390 1
429764 99429764 1001 86380 86390 1
429496 99429496 1001 86380 86390 1
429257 99429257 1001 0 20 1
430459 99430459 1001 86380 86390 1
430446 99430446 1001 0 20 1
430534 99430534 1001 86380 86390 1
431803 99431803 1001 86380 86390 1
431667 99431667 1001 86380 86390 1
431465 99431465 1001 0 20 1
431541 99431541 1001 86380 86390 1
431519 99431519 1001 86380 86390 1
431027 99431027 1001 0 20 1
431215 99431215 1001 0 20 1
430875 99430875 1001 0 20 1
430833 99430833 1001 86380 86390 1
430960 99430960 1001 86380 86390 1
430857 99430857 1001 0 20 1
431191 99431191 1001 86380 86390 1
430885 99430885 1001 86380 86390 1
431236 99431236 1001 0 20 1
430864 99430864 1001 86380 86390 1
432383 99432383 1001 0 20 1
432160 99432160 1001 86380 86390 1
432383 99432383 1001 86380 86390 1
432319 99432319 1001 0 20 1
433490 99433490 1001 86380 86390 1
433623 99433623 1001 0 20 1
433690 99433690 1001 86380 86390 1
433708 99433708 1001 86380 86390 1
433632 99433632 1001 86380 86390 1
432947 99432947 1001 86380 86390 1
433169 99433169 1001 0 20 1
432604 99432604 1001 86380 86390 1
432748 99432748 1001 86380 86390 1
432884 99432884 1001 0 20 1
432564 99432564 1001 86380 86390 1
432885 99432885 1001 0 20 1
433866 99433866 1001 0 20 1
433991 99433991 1001 0 20 1
435153 99435153 1001 86380 86390 1
435253 99435253 1001 0 20 1
434820 99434820 1001 0 20 1
434691 99434691 1001 0 20 1
434141 99434141 1001 86380 86390 1
434472 99434472 1001 86380 86390 1
434529 99434529 1001 86380 86390 1
435530 99435530 1001 86380 86390 1
435608 99435608 1001 86380 86390 1
435756 99435756 1001 0 20 1
436832 99436832 1001 86380 86390 1
437031 99437031 1001 0 20 1
436774 99436774 1001 0 20 1
436496 99436496 1001 86380 86390 1
436404 99436404 1001 86380 86390 1
436511 99436511 1001 86380 86390 1
436206 99436206 1001 0 20 1
436306 99436306 1001 0 20 1
436189 99436189 1001 86380 86390 1
436234 99436234 1001 0 20 1
300005 99300005 1001 0 20 1
300036 99300036 1001 0 20 1
437178 99437178 1001 86380 86390 1
300027 99300027 1001 0 20 1
300486 99300486 1001 86380 86390 1
300423 99300423 1001 0 20 1
300346 99300346 1001 0 20 1
300359 99300359 1001 0 20 1
300316 99300316 1001 0 20 1
300279 99300279 1001 0 20 1
300311 99300311 1001 0 20 1
300766 99300766 1001 86380 86390 1
300771 99300771 1001 86380 86390 1
301467 99301467 1001 0 20 1
301484 99301484 1001 0 20 1
301367 99301367 1001 86380 86390 1
301357 99301357 1001 86380 86390 1
301462 99301462 1001 0 20 1
301262 99301262 1001 0 20 1
301158 99301158 1001 0 20 1
301269 99301269 1001 0 20 1
301245 99301245 1001 0 20 1
301092 99301092 1001 0 20 1
301042 99301042 1001 86380 86390 1
301070 99301070 1001 0 20 1
301072 99301072 1001 0 20 1
301008 99301008 1001 86380 86390 1
301595 99301595 1001 86380 86390 1
301574 99301574 1001 86380 86390 1
301706 99301706 1001 0 20 1
302380 99302380 1001 0 20 1
302234 99302234 1001 86380 86390 1
302197 99302197 1001 86380 86390 1
301983 99301983 1001 0 20 1
302115 99302115 1001 86380 86390 1
301973 99301973 1001 86380 86390 1
302003 99302003 1001 0 20 1
302096 99302096 1001 0 20 1
301905 99301905 1001 86380 86390 1
301966 99301966 1001 86380 86390 1
302509 99302509 1001 0 20 1
302421 99302421 1001 86380 86390 1
302576 99302576 1001 86380 86390 1
302383 99302383 1001 0 20 1
302578 99302578 1001 0 20 1
303068 99303068 1001 86380 86390 1
303083 99303083 1001 86380 86390 1
303088 99303088 1001 86380 86390 1
303091 99303091 1001 0 20 1
302963 99302963 1001 0 20 1
302946 99302946 1001 0 20 1
302844 99302844 1001 86380 86390 1
302845 99302845 1001 0 20 1
302663 99302663 1001 86380 86390 1
302598 99302598 1001 86380 86390 1
302729 99302729 1001 86380 86390 1
302683 99302683 1001 86380 86390 1
302710 99302710 1001 0 20 1
302699 99302699 1001 0 20 1
302777 99302777 1001 0 20 1
302752 99302752 1001 0 20 1
302779 99302779 1001 0 20 1
303372 99303372 1001 86380 86390 1
303375 99303375 1001 86380 86390 1
303633 99303633 1001 0 20 1
303725 99303725 1001 0 20 1
303625 99303625 1001 0 20 1
303749 99303749 1001 0 20 1
303463 99303463 1001 86380 86390 1
303465 99303465 1001 86380 86390 1
303530 99303530 1001 86380 86390 1
303528 99303528 1001 0 20 1
304121 99304121 1001 86380 86390 1
304164 99304164 1001 0 20 1
304101 99304101 1001 0 20 1
304666 99304666 1001 86380 86390 1
304685 99304685 1001 86380 86390 1
304666 99304666 1001 0 20 1
304487 99304487 1001 0 20 1
304569 99304569 1001 0 20 1
304465 99304465 1001 0 20 1
304493 99304493 1001 0 20 1
304531 99304531 1001 86380 86390 1
304330 99304330 1001 86380 86390 1
304372 99304372 1001 0 20 1
304336 99304336 1001 86380 86390 1
305029 99305029 1001 0 20 1
305004 99305004 1001 0 20 1
304979 99304979 1001 86380 86390 1
305007 99305007 1001 86380 86390 1
304918 99304918 1001 0 20 1
304867 99304867 1001 86380 86390 1
305624 99305624 1001 0 20 1
305681 99305681 1001 0 20 1
305517 99305517 1001 0 20 1
305383 99305383 1001 86380 86390 1
305409 99305409 1001 86380 86390 1
305436 99305436 1001 0 20 1
305065 99305065 1001 86380 86390 1
305190 99305190 1001 0 20 1
500026 99500026 1001 86380 86390 1
500720 99500720 1001 0 20 1
500597 99500597 1001 86380 86390 1
500564 99500564 1001 86380 86390 1
500285 99500285 1001 86380 86390 1
500365 99500365 1001 0 20 1
500306 99500306 1001 86380 86390 1
500903 99500903 1001 0 20 1
500867 99500867 1001 86380 86390 1
500933 99500933 1001 86380 86390 1
500988 99500988 1001 0 20 1
501538 99501538 1001 86380 86390 1
501469 99501469 1001 0 20 1
501421 99501421 1001 0 20 1
501292 99501292 1001 86380 86390 1
501405 99501405 1001 86380 86390 1
501058 99501058 1001 0 20 1
501175 99501175 1001 86380 86390 1
501118 99501118 1001 86380 86390 1
501744 99501744 1001 86380 86390 1
502449 99502449 1001 0 20 1
502360 99502360 1001 0 20 1
502067 99502067 1001 86380 86390 1
502224 99502224 1001 0 20 1
502057 99502057 1001 86380 86390 1
502241 99502241 1001 86380 86390 1
502216 99502216 1001 86380 86390 1
502229 99502229 1001 86380 86390 1
502194 99502194 1001 0 20 1
501910 99501910 1001 0 20 1
501937 99501937 1001 0 20 1
501913 99501913 1001 86380 86390 1
501941 99501941 1001 0 20 1
501864 99501864 1001 0 20 1
502591 99502591 1001 0 20 1
502473 99502473 1001 86380 86390 1
503163 99503163 1001 0 20 1
503091 99503091 1001 0 20 1
503194 99503194 1001 86380 86390 1
503208 99503208 1001 86380 86390 1
502974 99502974 1001 86380 86390 1
502955 99502955 1001 86380 86390 1
503047 99503047 1001 0 20 1
502735 99502735 1001 86380 86390 1
502865 99502865 1001 86380 86390 1
502686 99502686 1001 86380 86390 1
502704 99502704 1001 0 20 1
503301 99503301 1001 86380 86390 1
503383 99503383 1001 0 20 1
503305 99503305 1001 86380 86390 1
503397 99503397 1001 86380 86390 1
503325 99503325 1001 0 20 1
503377 99503377 1001 86380 86390 1
503951 99503951 1001 86380 86390 1
504034 99504034 1001 0 20 1
504063 99504063 1001 86380 86390 1
503721 99503721 1001 86380 86390 1
503778 99503778 1001 0 20 1
503541 99503541 1001 0 20 1
503611 99503611 1001 86380 86390 1
503547 99503547 1001 86380 86390 1
504322 99504322 1001 0 20 1
504207 99504207 1001 86380 86390 1
504311 99504311 1001 86380 86390 1
504161 99504161 1001 86380 86390 1
504136 99504136 1001 86380 86390 1
504241 99504241 1001 86380 86390 1
504191 99504191 1001 86380 86390 1
504839 99504839 1001 0 20 1
504866 99504866 1001 0 20 1
504715 99504715 1001 0 20 1
504719 99504719 1001 0 20 1
504731 99504731 1001 86380 86390 1
504392 99504392 1001 86380 86390 1
505020 99505020 1001 0 20 1
505088 99505088 1001 0 20 1
505128 99505128 1001 0 20 1
505103 99505103 1001 86380 86390 1
504990 99504990 1001 86380 86390 1
505552 99505552 1001 0 20 1
505399 99505399 1001 0 20 1
505517 99505517 1001 86380 86390 1
505459 99505459 1001 0 20 1
505550 99505550 1001 86380 86390 1
505192 99505192 1001 86380 86390 1
505150 99505150 1001 0 20 1
506507 99506507 1001 86380 86390 1
506563 99506563 1001 86380 86390 1
506548 99506548 1001 0 20 1
506500 99506500 1001 86380 86390 1
506379 99506379 1001 0 20 1
506294 99506294 1001 86380 86390 1
506385 99506385 1001 86380 86390 1
506350 99506350 1001 0 20 1
506006 99506006 1001 86380 86390 1
506035 99506035 1001 0 20 1
506707 99506707 1001 86380 86390 1
506797 99506797 1001 86380 86390 1
506734 99506734 1001 86380 86390 1
506800 99506800 1001 0 20 1
507267 99507267 1001 0 20 1
507129 99507129 1001 0 20 1
507014 99507014 1001 86380 86390 1
507017 99507017 1001 0 20 1
507160 99507160 1001 86380 86390 1
507098 99507098 1001 86380 86390 1
506936 99506936 1001 0 20 1
507004 99507004 1001 86380 86390 1
506993 99506993 1001 0 20 1
507452 99507452 1001 86380 86390 1
507597 99507597 1001 86380 86390 1
507431 99507431 1001 0 20 1
508121 99508121 1001 0 20 1
508212 99508212 1001 0 20 1
508216 99508216 1001 0 20 1
508045 99508045 1001 86380 86390 1
508149 99508149 1001 0 20 1
507929 99507929 1001 86380 86390 1
507857 99507857 1001 86380 86390 1
507974 99507974 1001 86380 86390 1
507951 99507951 1001 86380 86390 1
508415 99508415 1001 0 20 1
508416 99508416 1001 86380 86390 1
508370 99508370 1001 0 20 1
508294 99508294 1001 86380 86390 1
508437 99508437 1001 86380 86390 1
509000 99509000 1001 0 20 1
508929 99508929 1001 86380 86390 1
508919 99508919 1001 86380 86390 1
508701 99508701 1001 0 20 1
508758 99508758 1001 0 20 1
508725 99508725 1001 0 20 1
508867 99508867 1001 86380 86390 1
508495 99508495 1001 86380 86390 1
508536 99508536 1001 86380 86390 1
508641 99508641 1001 0 20 1
508525 99508525 1001 86380 86390 1
509113 99509113 1001 0 20 1
509125 99509125 1001 86380 86390 1
509093 99509093 1001 86380 86390 1
509848 99509848 1001 86380 86390 1
509416 99509416 1001 86380 86390 1
509289 99509289 1001 86380 86390 1
509329 99509329 1001 0 20 1
510028 99510028 1001 86380 86390 1
509984 99509984 1001 86380 86390 1
509986 99509986 1001 0 20 1
509949 99509949 1001 0 20 1
510599 99510599 1001 0 20 1
510696 99510696 1001 0 20 1
510696 99510696 1001 86380 86390 1
510660 99510660 1001 0 20 1
510340 99510340 1001 86380 86390 1
510367 99510367 1001 0 20 1
510515 99510515 1001 86380 86390 1
510517 99510517 1001 86380 86390 1
510378 99510378 1001 0 20 1
510417 99510417 1001 0 20 1
510148 99510148 1001 0 20 1
510304 99510304 1001 0 20 1
510730 99510730 1001 0 20 1
510834 99510834 1001 0 20 1
510915 99510915 1001 0 20 1
510928 99510928 1001 0 20 1
510904 99510904 1001 0 20 1
511523 99511523 1001 86380 86390 1
511456 99511456 1001 86380 86390 1
511380 99511380 1001 86380 86390 1
511544 99511544 1001 86380 86390 1
511218 99511218 1001 0 20 1
511315 99511315 1001 86380 86390 1
511252 99511252 1001 0 20 1
511012 99511012 1001 86380 86390 1
511103 99511103 1001 86380 86390 1
511094 99511094 1001 86380 86390 1
511108 99511108 1001 86380 86390 1
511577 99511577 1001 0 20 1
511602 99511602 1001 86380 86390 1
511747 99511747 1001 0 20 1
511567 99511567 1001 0 20 1
511711 99511711 1001 86380 86390 1
511663 99511663 1001 0 20 1
511702 99511702 1001 86380 86390 1
511677 99511677 1001 86380 86390 1
511703 99511703 1001 86380 86390 1
512213 99512213 1001 86380 86390 1
512317 99512317 1001 86380 86390 1
512256 99512256 1001 86380 86390 1
512182 99512182 1001 0 20 1
512144 99512144 1001 86380 86390 1
511852 99511852 1001 0 20 1
511769 99511769 1001 86380 86390 1
512395 99512395 1001 0 20 1
512447 99512447 1001 86380 86390 1
512475 99512475 1001 86380 86390 1
512439 99512439 1001 0 20 1
513132 99513132 1001 0 20 1
513070 99513070 1001 86380 86390 1
513137 99513137 1001 0 20 1
512947 99512947 1001 86380 86390 1
512887 99512887 1001 86380 86390 1
512837 99512837 1001 86380 86390 1
512733 99512733 1001 86380 86390 1
513315 99513315 1001 0 20 1
513394 99513394 1001 86380 86390 1
513834 99513834 1001 86380 86390 1
513477 99513477 1001 86380 86390 1
513516 99513516 1001 86380 86390 1
513570 99513570 1001 0 20 1
513485 99513485 1001 86380 86390 1
514109 99514109 1001 86380 86390 1
514087 99514087 1001 86380 86390 1
514758 99514758 1001 86380 86390 1
514701 99514701 1001 0 20 1
514753 99514753 1001 86380 86390 1
514589 99514589 1001 86380 86390 1
514539 99514539 1001 0 20 1
514450 99514450 1001 86380 86390 1
515049 99515049 1001 0 20 1
515055 99515055 1001 0 20 1
515032 99515032 1001 86380 86390 1
515514 99515514 1001 0 20 1
515541 99515541 1001 0 20 1
515404 99515404 1001 0 20 1
515446 99515446 1001 0 20 1
515373 99515373 1001 0 20 1
515166 99515166 1001 0 20 1
515118 99515118 1001 0 20 1
515262 99515262 1001 86380 86390 1
515139 99515139 1001 0 20 1
515073 99515073 1001 86380 86390 1
515087 99515087 1001 86380 86390 1
515876 99515876 1001 86380 86390 1
516309 99516309 1001 86380 86390 1
516350 99516350 1001 0 20 1
516363 99516363 1001 0 20 1
516102 99516102 1001 86380 86390 1
516155 99516155 1001 0 20 1
516287 99516287 1001 86380 86390 1
515957 99515957 1001 0 20 1
516053 99516053 1001 0 20 1
515900 99515900 1001 86380 86390 1
516534 99516534 1001 0 20 1
516573 99516573 1001 0 20 1
516575 99516575 1001 0 20 1
516603 99516603 1001 0 20 1
516551 99516551 1001 86380 86390 1
516605 99516605 1001 86380 86390 1
516711 99516711 1001 86380 86390 1
517273 99517273 1001 86380 86390 1
517198 99517198 1001 0 20 1
517148 99517148 1001 0 20 1
517193 99517193 1001 86380 86390 1
516968 99516968 1001 0 20 1
516929 99516929 1001 0 20 1
516982 99516982 1001 0 20 1
517077 99517077 1001 86380 86390 1
517437 99517437 1001 86380 86390 1
517395 99517395 1001 86380 86390 1
517408 99517408 1001 86380 86390 1
518062 99518062 1001 86380 86390 1
518017 99518017 1001 0 20 1
518018 99518018 1001 0 20 1
518057 99518057 1001 0 20 1
517883 99517883 1001 0 20 1
517758 99517758 1001 0 20 1
517784 99517784 1001 86380 86390 1
517799 99517799 1001 86380 86390 1
517839 99517839 1001 0 20 1
517546 99517546 1001 86380 86390 1
517551 99517551 1001 0 20 1
518166 99518166 1001 86380 86390 1
518912 99518912 1001 86380 86390 1
518785 99518785 1001 86380 86390 1
518849 99518849 1001 86380 86390 1
518916 99518916 1001 86380 86390 1
518629 99518629 1001 0 20 1
518773 99518773 1001 86380 86390 1
518661 99518661 1001 0 20 1
518400 99518400 1001 86380 86390 1
518444 99518444 1001 0 20 1
519166 99519166 1001 86380 86390 1
519660 99519660 1001 86380 86390 1
519700 99519700 1001 86380 86390 1
519772 99519772 1001 0 20 1
519671 99519671 1001 0 20 1
519525 99519525 1001 86380 86390 1
519579 99519579 1001 0 20 1
519209 99519209 1001 86380 86390 1
519249 99519249 1001 86380 86390 1
519269 99519269 1001 86380 86390 1
519399 99519399 1001 86380 86390 1
519850 99519850 1001 0 20 1
519983 99519983 1001 0 20 1
519996 99519996 1001 0 20 1
520011 99520011 1001 86380 86390 1
519830 99519830 1001 86380 86390 1
520608 99520608 1001 0 20 1
520543 99520543 1001 86380 86390 1
520532 99520532 1001 0 20 1
520344 99520344 1001 86380 86390 1
520284 99520284 1001 0 20 1
520362 99520362 1001 0 20 1
520248 99520248 1001 86380 86390 1
520303 99520303 1001 0 20 1
520356 99520356 1001 0 20 1
520163 99520163 1001 86380 86390 1
520194 99520194 1001 0 20 1
520224 99520224 1001 0 20 1
520832 99520832 1001 0 20 1
520654 99520654 1001 86380 86390 1
521431 99521431 1001 0 20 1
521419 99521419 1001 86380 86390 1
521450 99521450 1001 0 20 1
521458 99521458 1001 0 20 1
521134 99521134 1001 0 20 1
521096 99521096 1001 86380 86390 1
521142 99521142 1001 0 20 1
521044 99521044 1001 86380 86390 1
520994 99520994 1001 86380 86390 1
521637 99521637 1001 86380 86390 1
521473 99521473 1001 0 20 1
522140 99522140 1001 0 20 1
522180 99522180 1001 0 20 1
522119 99522119 1001 0 20 1
522253 99522253 1001 0 20 1
521931 99521931 1001 86380 86390 1
521970 99521970 1001 86380 86390 1
522015 99522015 1001 0 20 1
522018 99522018 1001 86380 86390 1
521980 99521980 1001 86380 86390 1
521903 99521903 1001 0 20 1
522407 99522407 1001 0 20 1
522436 99522436 1001 86380 86390 1
522439 99522439 1001 0 20 1
522337 99522337 1001 86380 86390 1
522312 99522312 1001 86380 86390 1
523056 99523056 1001 0 20 1
522983 99522983 1001 86380 86390 1
523113 99523113 1001 0 20 1
523040 99523040 1001 0 20 1
522726 99522726 1001 0 20 1
522629 99522629 1001 86380 86390 1
522684 99522684 1001 86380 86390 1
522555 99522555 1001 86380 86390 1
523219 99523219 1001 86380 86390 1
523271 99523271 1001 86380 86390 1
523210 99523210 1001 0 20 1
523133 99523133 1001 86380 86390 1
523880 99523880 1001 86380 86390 1
523882 99523882 1001 0 20 1
523871 99523871 1001 86380 86390 1
523897 99523897 1001 86380 86390 1
523930 99523930 1001 0 20 1
523726 99523726 1001 86380 86390 1
523693 99523693 1001 0 20 1
523720 99523720 1001 0 20 1
523656 99523656 1001 86380 86390 1
523366 99523366 1001 0 20 1
523465 99523465 1001 86380 86390 1
524075 99524075 1001 0 20 1
524043 99524043 1001 86380 86390 1
524631 99524631 1001 0 20 1
524660 99524660 1001 86380 86390 1
524530 99524530 1001 0 20 1
524452 99524452 1001 86380 86390 1
524156 99524156 1001 0 20 1
524848 99524848 1001 0 20 1
524868 99524868 1001 86380 86390 1
525534 99525534 1001 86380 86390 1
525395 99525395 1001 0 20 1
525454 99525454 1001 0 20 1
525223 99525223 1001 0 20 1
525303 99525303 1001 86380 86390 1
525267 99525267 1001 0 20 1
525370 99525370 1001 86380 86390 1
525306 99525306 1001 86380 86390 1
525320 99525320 1001 86380 86390 1
525054 99525054 1001 86380 86390 1
525122 99525122 1001 0 20 1
524994 99524994 1001 0 20 1
525061 99525061 1001 86380 86390 1
525181 99525181 1001 0 20 1
525739 99525739 1001 0 20 1
525744 99525744 1001 0 20 1
525745 99525745 1001 0 20 1
525655 99525655 1001 86380 86390 1
526391 99526391 1001 0 20 1
526272 99526272 1001 86380 86390 1
526380 99526380 1001 86380 86390 1
526266 99526266 1001 0 20 1
526092 99526092 1001 0 20 1
526133 99526133 1001 0 20 1
525978 99525978 1001 0 20 1
525852 99525852 1001 0 20 1
525930 99525930 1001 86380 86390 1
526460 99526460 1001 86380 86390 1
526435 99526435 1001 86380 86390 1
526474 99526474 1001 86380 86390 1
526456 99526456 1001 86380 86390 1
527122 99527122 1001 86380 86390 1
527163 99527163 1001 86380 86390 1
527231 99527231 1001 86380 86390 1
527192 99527192 1001 86380 86390 1
527130 99527130 1001 0 20 1
527008 99527008 1001 0 20 1
526868 99526868 1001 0 20 1
527040 99527040 1001 0 20 1
526640 99526640 1001 86380 86390 1
526785 99526785 1001 0 20 1
526811 99526811 1001 0 20 1
526714 99526714 1001 86380 86390 1
526756 99526756 1001 0 20 1
527292 99527292 1001 0 20 1
527308 99527308 1001 86380 86390 1
527310 99527310 1001 0 20 1
527879 99527879 1001 86380 86390 1
527843 99527843 1001 86380 86390 1
527829 99527829 1001 86380 86390 1
527519 99527519 1001 0 20 1
527649 99527649 1001 0 20 1
527624 99527624 1001 0 20 1
527457 99527457 1001 86380 86390 1
527590 99527590 1001 86380 86390 1
527541 99527541 1001 0 20 1
527490 99527490 1001 86380 86390 1
528178 99528178 1001 0 20 1
528154 99528154 1001 86380 86390 1
528108 99528108 1001 0 20 1
528899 99528899 1001 86380 86390 1
528734 99528734 1001 86380 86390 1
528833 99528833 1001 86380 86390 1
528574 99528574 1001 86380 86390 1
528576 99528576 1001 86380 86390 1
528346 99528346 1001 86380 86390 1
528286 99528286 1001 0 20 1
528330 99528330 1001 86380 86390 1
528964 99528964 1001 0 20 1
528979 99528979 1001 86380 86390 1
528943 99528943 1001 0 20 1
529105 99529105 1001 0 20 1
529622 99529622 1001 0 20 1
529381 99529381 1001 0 20 1
529331 99529331 1001 86380 86390 1
529436 99529436 1001 86380 86390 1
529385 99529385 1001 86380 86390 1
529519 99529519 1001 86380 86390 1
529108 99529108 1001 0 20 1
529121 99529121 1001 0 20 1
529271 99529271 1001 0 20 1
529170 99529170 1001 0 20 1
529117 99529117 1001 86380 86390 1
529273 99529273 1001 86380 86390 1
529753 99529753 1001 0 20 1
529861 99529861 1001 86380 86390 1
529732 99529732 1001 86380 86390 1
530480 99530480 1001 86380 86390 1
530430 99530430 1001 0 20 1
530422 99530422 1001 86380 86390 1
530323 99530323 1001 0 20 1
530144 99530144 1001 86380 86390 1
530094 99530094 1001 0 20 1
530123 99530123 1001 0 20 1
530086 99530086 1001 0 20 1
530048 99530048 1001 0 20 1
530694 99530694 1001 0 20 1
530700 99530700 1001 0 20 1
531317 99531317 1001 0 20 1
531203 99531203 1001 86380 86390 1
531325 99531325 1001 86380 86390 1
531032 99531032 1001 86380 86390 1
530994 99530994 1001 86380 86390 1
531098 99531098 1001 86380 86390 1
531156 99531156 1001 0 20 1
531118 99531118 1001 0 20 1
531080 99531080 1001 86380 86390 1
531069 99531069 1001 0 20 1
530877 99530877 1001 86380 86390 1
530934 99530934 1001 86380 86390 1
530845 99530845 1001 0 20 1
530887 99530887 1001 0 20 1
531456 99531456 1001 0 20 1
531522 99531522 1001 0 20 1
531433 99531433 1001 0 20 1
531459 99531459 1001 86380 86390 1
532120 99532120 1001 0 20 1
532145 99532145 1001 86380 86390 1
532153 99532153 1001 0 20 1
532024 99532024 1001 86380 86390 1
531925 99531925 1001 0 20 1
531796 99531796 1001 86380 86390 1
531829 99531829 1001 86380 86390 1
531959 99531959 1001 86380 86390 1
531729 99531729 1001 86380 86390 1
531764 99531764 1001 0 20 1
532229 99532229 1001 0 20 1
532385 99532385 1001 0 20 1
532411 99532411 1001 0 20 1
532233 99532233 1001 86380 86390 1
532249 99532249 1001 86380 86390 1
532942 99532942 1001 86380 86390 1
532860 99532860 1001 86380 86390 1
533026 99533026 1001 0 20 1
532728 99532728 1001 86380 86390 1
532653 99532653 1001 0 20 1
532770 99532770 1001 86380 86390 1
532693 99532693 1001 86380 86390 1
532427 99532427 1001 0 20 1
532441 99532441 1001 0 20 1
532467 99532467 1001 0 20 1
532536 99532536 1001 86380 86390 1
533106 99533106 1001 86380 86390 1
533086 99533086 1001 0 20 1
533089 99533089 1001 86380 86390 1
533038 99533038 1001 86380 86390 1
533117 99533117 1001 86380 86390 1
533747 99533747 1001 0 20 1
533709 99533709 1001 0 20 1
533631 99533631 1001 86380 86390 1
533587 99533587 1001 0 20 1
533651 99533651 1001 86380 86390 1
533271 99533271 1001 0 20 1
533415 99533415 1001 86380 86390 1
533352 99533352 1001 0 20 1
533961 99533961 1001 0 20 1
533938 99533938 1001 86380 86390 1
533875 99533875 1001 0 20 1
534684 99534684 1001 0 20 1
534536 99534536 1001 0 20 1
534645 99534645 1001 0 20 1
534379 99534379 1001 0 20 1
534245 99534245 1001 86380 86390 1
534131 99534131 1001 0 20 1
534251 99534251 1001 0 20 1
534139 99534139 1001 0 20 1
534772 99534772 1001 86380 86390 1
534747 99534747 1001 86380 86390 1
534751 99534751 1001 0 20 1
534884 99534884 1001 86380 86390 1
534834 99534834 1001 0 20 1
534835 99534835 1001 0 20 1
535488 99535488 1001 0 20 1
535392 99535392 1001 0 20 1
535201 99535201 1001 0 20 1
535204 99535204 1001 0 20 1
535183 99535183 1001 86380 86390 1
535276 99535276 1001 0 20 1
535046 99535046 1001 86380 86390 1
535688 99535688 1001 86380 86390 1
535523 99535523 1001 0 20 1
535630 99535630 1001 0 20 1
535606 99535606 1001 0 20 1
535542 99535542 1001 0 20 1
535580 99535580 1001 86380 86390 1
535609 99535609 1001 0 20 1
535622 99535622 1001 0 20 1
536274 99536274 1001 0 20 1
536264 99536264 1001 86380 86390 1
536162 99536162 1001 0 20 1
536292 99536292 1001 86380 86390 1
536179 99536179 1001 0 20 1
536065 99536065 1001 86380 86390 1
535989 99535989 1001 86380 86390 1
535938 99535938 1001 0 20 1
535954 99535954 1001 86380 86390 1
536075 99536075 1001 0 20 1
536014 99536014 1001 0 20 1
535770 99535770 1001 0 20 1
535800 99535800 1001 86380 86390 1
536374 99536374 1001 0 20 1
536460 99536460 1001 0 20 1
536996 99536996 1001 0 20 1
536997 99536997 1001 0 20 1
536832 99536832 1001 86380 86390 1
536661 99536661 1001 0 20 1
536558 99536558 1001 86380 86390 1
536604 99536604 1001 86380 86390 1
537199 99537199 1001 0 20 1
537227 99537227 1001 0 20 1
537239 99537239 1001 86380 86390 1
537244 99537244 1001 0 20 1
537259 99537259 1001 0 20 1
537197 99537197 1001 0 20 1
537796 99537796 1001 86380 86390 1
537954 99537954 1001 0 20 1
537666 99537666 1001 86380 86390 1
537588 99537588 1001 86380 86390 1
537749 99537749 1001 86380 86390 1
537765 99537765 1001 86380 86390 1
537524 99537524 1001 0 20 1
537371 99537371 1001 0 20 1
537410 99537410 1001 86380 86390 1
537529 99537529 1001 0 20 1
537544 99537544 1001 0 20 1
537444 99537444 1001 0 20 1
537561 99537561 1001 0 20 1
538022 99538022 1001 0 20 1
538002 99538002 1001 86380 86390 1
538151 99538151 1001 86380 86390 1
538108 99538108 1001 86380 86390 1
538122 99538122 1001 86380 86390 1
538124 99538124 1001 86380 86390 1
538611 99538611 1001 86380 86390 1
538759 99538759 1001 0 20 1
538775 99538775 1001 0 20 1
538597 99538597 1001 0 20 1
538448 99538448 1001 0 20 1
538531 99538531 1001 0 20 1
538314 99538314 1001 86380 86390 1
538942 99538942 1001 86380 86390 1
538910 99538910 1001 0 20 1
538926 99538926 1001 0 20 1
538889 99538889 1001 0 20 1
539615 99539615 1001 86380 86390 1
539447 99539447 1001 0 20 1
539549 99539549 1001 86380 86390 1
539472 99539472 1001 86380 86390 1
539280 99539280 1001 86380 86390 1
539349 99539349 1001 86380 86390 1
539389 99539389 1001 86380 86390 1
539289 99539289 1001 0 20 1
539433 99539433 1001 86380 86390 1
539216 99539216 1001 0 20 1
539065 99539065 1001 0 20 1
539130 99539130 1001 86380 86390 1
539683 99539683 1001 86380 86390 1
540283 99540283 1001 0 20 1
540457 99540457 1001 0 20 1
540261 99540261 1001 86380 86390 1
539915 99539915 1001 0 20 1
540621 99540621 1001 0 20 1
540622 99540622 1001 0 20 1
541128 99541128 1001 0 20 1
541210 99541210 1001 0 20 1
541286 99541286 1001 86380 86390 1
541049 99541049 1001 0 20 1
540898 99540898 1001 86380 86390 1
541003 99541003 1001 86380 86390 1
540866 99540866 1001 86380 86390 1
540869 99540869 1001 86380 86390 1
541318 99541318 1001 86380 86390 1
541332 99541332 1001 0 20 1
541483 99541483 1001 0 20 1
542043 99542043 1001 0 20 1
541984 99541984 1001 0 20 1
541949 99541949 1001 86380 86390 1
541901 99541901 1001 0 20 1
541862 99541862 1001 86380 86390 1
541721 99541721 1001 86380 86390 1
541816 99541816 1001 0 20 1
541792 99541792 1001 86380 86390 1
541819 99541819 1001 86380 86390 1
541502 99541502 1001 86380 86390 1
541621 99541621 1001 0 20 1
541508 99541508 1001 0 20 1
542194 99542194 1001 86380 86390 1
542226 99542226 1001 0 20 1
542240 99542240 1001 86380 86390 1
542833 99542833 1001 86380 86390 1
542924 99542924 1001 86380 86390 1
542760 99542760 1001 86380 86390 1
542937 99542937 1001 86380 86390 1
542942 99542942 1001 86380 86390 1
542560 99542560 1001 86380 86390 1
542550 99542550 1001 86380 86390 1
542580 99542580 1001 86380 86390 1
542581 99542581 1001 86380 86390 1
542647 99542647 1001 0 20 1
542686 99542686 1001 0 20 1
542597 99542597 1001 0 20 1
542499 99542499 1001 86380 86390 1
542397 99542397 1001 0 20 1
542399 99542399 1001 86380 86390 1
543050 99543050 1001 86380 86390 1
543103 99543103 1001 0 20 1
543590 99543590 1001 86380 86390 1
543582 99543582 1001 86380 86390 1
543608 99543608 1001 86380 86390 1
543763 99543763 1001 0 20 1
543515 99543515 1001 0 20 1
543491 99543491 1001 0 20 1
543375 99543375 1001 86380 86390 1
543410 99543410 1001 0 20 1
543190 99543190 1001 0 20 1
543153 99543153 1001 0 20 1
543235 99543235 1001 0 20 1
543185 99543185 1001 0 20 1
543303 99543303 1001 86380 86390 1
543828 99543828 1001 86380 86390 1
544562 99544562 1001 86380 86390 1
544342 99544342 1001 86380 86390 1
544233 99544233 1001 86380 86390 1
544015 99544015 1001 86380 86390 1
544170 99544170 1001 86380 86390 1
543979 99543979 1001 86380 86390 1
544046 99544046 1001 86380 86390 1
544112 99544112 1001 0 20 1
544065 99544065 1001 86380 86390 1
544609 99544609 1001 0 20 1
544610 99544610 1001 0 20 1
544688 99544688 1001 86380 86390 1
544704 99544704 1001 0 20 1
544719 99544719 1001 0 20 1
400027 99400027 1001 86380 86390 1
400208 99400208 1001 86380 86390 1
400230 99400230 1001 0 20 1
400257 99400257 1001 0 20 1
400357 99400357 1001 0 20 1
400391 99400391 1001 86380 86390 1
400479 99400479 1001 86380 86390 1
400664 99400664 1001 0 20 1
400649 99400649 1001 0 20 1
400899 99400899 1001 0 20 1
401026 99401026 1001 0 20 1
401013 99401013 1001 86380 86390 1
400988 99400988 1001 0 20 1
401089 99401089 1001 0 20 1
401354 99401354 1001 0 20 1
401402 99401402 1001 86380 86390 1
401483 99401483 1001 86380 86390 1
401414 99401414 1001 86380 86390 1
401776 99401776 1001 0 20 1
401856 99401856 1001 0 20 1
401898 99401898 1001 0 20 1
402764 99402764 1001 86380 86390 1
402713 99402713 1001 0 20 1
402783 99402783 1001 0 20 1
402875 99402875 1001 0 20 1
402854 99402854 1001 0 20 1
402949 99402949 1001 86380 86390 1
402903 99402903 1001 0 20 1
403140 99403140 1001 0 20 1
403401 99403401 1001 86380 86390 1
403355 99403355 1001 86380 86390 1
403449 99403449 1001 0 20 1
403728 99403728 1001 0 20 1
403746 99403746 1001 0 20 1
404311 99404311 1001 86380 86390 1
404291 99404291 1001 0 20 1
404915 99404915 1001 86380 86390 1
405415 99405415 1001 86380 86390 1
405346 99405346 1001 0 20 1
405605 99405605 1001 86380 86390 1
405694 99405694 1001 86380 86390 1
405723 99405723 1001 86380 86390 1
405738 99405738 1001 86380 86390 1
405852 99405852 1001 86380 86390 1
405931 99405931 1001 86380 86390 1
405960 99405960 1001 86380 86390 1
405997 99405997 1001 0 20 1
406214 99406214 1001 0 20 1
406539 99406539 1001 0 20 1
406700 99406700 1001 0 20 1
406938 99406938 1001 0 20 1
406937 99406937 1001 0 20 1
407121 99407121 1001 86380 86390 1
407835 99407835 1001 0 20 1
407807 99407807 1001 0 20 1
407783 99407783 1001 0 20 1
407899 99407899 1001 86380 86390 1
407888 99407888 1001 86380 86390 1
408048 99408048 1001 0 20 1
408293 99408293 1001 86380 86390 1
408272 99408272 1001 86380 86390 1
408602 99408602 1001 0 20 1
408551 99408551 1001 86380 86390 1
408817 99408817 1001 0 20 1
408943 99408943 1001 0 20 1
409365 99409365 1001 0 20 1
409341 99409341 1001 0 20 1
410158 99410158 1001 0 20 1
410701 99410701 1001 0 20 1
410928 99410928 1001 86380 86390 1
411027 99411027 1001 0 20 1
411046 99411046 1001 0 20 1
411122 99411122 1001 86380 86390 1
411193 99411193 1001 86380 86390 1
411443 99411443 1001 0 20 1
411537 99411537 1001 86380 86390 1
411564 99411564 1001 0 20 1
411811 99411811 1001 0 20 1
411750 99411750 1001 86380 86390 1
412043 99412043 1001 86380 86390 1
412217 99412217 1001 0 20 1
412426 99412426 1001 86380 86390 1
412400 99412400 1001 86380 86390 1
412404 99412404 1001 86380 86390 1
412310 99412310 1001 0 20 1
413303 99413303 1001 0 20 1
413327 99413327 1001 86380 86390 1
413206 99413206 1001 86380 86390 1
412798 99412798 1001 86380 86390 1
412826 99412826 1001 0 20 1
412560 99412560 1001 0 20 1
414066 99414066 1001 0 20 1
413814 99413814 1001 86380 86390 1
415257 99415257 1001 86380 86390 1
414951 99414951 1001 0 20 1
415146 99415146 1001 86380 86390 1
414985 99414985 1001 86380 86390 1
415237 99415237 1001 86380 86390 1
414809 99414809 1001 86380 86390 1
414815 99414815 1001 86380 86390 1
414357 99414357 1001 0 20 1
414368 99414368 1001 0 20 1
414473 99414473 1001 86380 86390 1
415369 99415369 1001 86380 86390 1
415651 99415651 1001 86380 86390 1
416676 99416676 1001 86380 86390 1
416706 99416706 1001 86380 86390 1
416780 99416780 1001 0 20 1
416554 99416554 1001 0 20 1
416294 99416294 1001 86380 86390 1
416144 99416144 1001 86380 86390 1
416168 99416168 1001 0 20 1
416357 99416357 1001 0 20 1
416341 99416341 1001 0 20 1
416490 99416490 1001 86380 86390 1
416181 99416181 1001 86380 86390 1
415995 99415995 1001 86380 86390 1
415854 99415854 1001 86380 86390 1
417353 99417353 1001 0 20 1
417382 99417382 1001 86380 86390 1
417050 99417050 1001 86380 86390 1
417153 99417153 1001 0 20 1
417519 99417519 1001 0 20 1
417605 99417605 1001 0 20 1
417499 99417499 1001 0 20 1
417458 99417458 1001 0 20 1
417485 99417485 1001 0 20 1
417516 99417516 1001 0 20 1
418456 99418456 1001 86380 86390 1
418532 99418532 1001 0 20 1
418534 99418534 1001 0 20 1
418535 99418535 1001 86380 86390 1
418609 99418609 1001 86380 86390 1
418248 99418248 1001 0 20 1
418333 99418333 1001 86380 86390 1
418130 99418130 1001 0 20 1
418378 99418378 1001 0 20 1
418381 99418381 1001 86380 86390 1
418149 99418149 1001 86380 86390 1
417703 99417703 1001 0 20 1
418873 99418873 1001 0 20 1
418985 99418985 1001 86380 86390 1
419006 99419006 1001 86380 86390 1
418859 99418859 1001 86380 86390 1
420277 99420277 1001 0 20 1
420077 99420077 1001 0 20 1
420387 99420387 1001 86380 86390 1
420062 99420062 1001 0 20 1
420351 99420351 1001 86380 86390 1
419248 99419248 1001 86380 86390 1
419328 99419328 1001 0 20 1
419482 99419482 1001 86380 86390 1
420618 99420618 1001 86380 86390 1
420678 99420678 1001 0 20 1
420795 99420795 1001 0 20 1
420458 99420458 1001 86380 86390 1
421965 99421965 1001 0 20 1
422049 99422049 1001 86380 86390 1
421720 99421720 1001 0 20 1
421805 99421805 1001 86380 86390 1
422102 99422102 1001 86380 86390 1
421503 99421503 1001 0 20 1
421145 99421145 1001 0 20 1
421182 99421182 1001 86380 86390 1
421083 99421083 1001 0 20 1
422307 99422307 1001 0 20 1
422250 99422250 1001 86380 86390 1
422200 99422200 1001 86380 86390 1
422376 99422376 1001 0 20 1
422395 99422395 1001 86380 86390 1
423513 99423513 1001 86380 86390 1
423319 99423319 1001 86380 86390 1
423388 99423388 1001 86380 86390 1
423665 99423665 1001 0 20 1
423596 99423596 1001 86380 86390 1
423647 99423647 1001 0 20 1
423647 99423647 1001 86380 86390 1
422981 99422981 1001 0 20 1
423108 99423108 1001 86380 86390 1
422876 99422876 1001 86380 86390 1
422680 99422680 1001 86380 86390 1
422806 99422806 1001 86380 86390 1
422534 99422534 1001 86380 86390 1
422644 99422644 1001 0 20 1
422592 99422592 1001 0 20 1
422900 99422900 1001 86380 86390 1
424022 99424022 1001 0 20 1
424083 99424083 1001 0 20 1
423863 99423863 1001 86380 86390 1
425238 99425238 1001 0 20 1
424821 99424821 1001 86380 86390 1
424865 99424865 1001 0 20 1
424468 99424468 1001 86380 86390 1
424253 99424253 1001 0 20 1
424329 99424329 1001 86380 86390 1
425782 99425782 1001 0 20 1
425767 99425767 1001 86380 86390 1
426817 99426817 1001 0 20 1
426705 99426705 1001 86380 86390 1
426776 99426776 1001 0 20 1
426855 99426855 1001 0 20 1
426692 99426692 1001 0 20 1
426287 99426287 1001 0 20 1
426333 99426333 1001 0 20 1
426586 99426586 1001 86380 86390 1
426690 99426690 1001 0 20 1
426065 99426065 1001 0 20 1
427257 99427257 1001 86380 86390 1
427483 99427483 1001 86380 86390 1
428554 99428554 1001 86380 86390 1
427947 99427947 1001 0 20 1
428278 99428278 1001 86380 86390 1
428316 99428316 1001 0 20 1
427630 99427630 1001 86380 86390 1
428841 99428841 1001 0 20 1
428876 99428876 1001 86380 86390 1
429013 99429013 1001 0 20 1
430070 99430070 1001 0 20 1
430320 99430320 1001 86380 86390 1
430075 99430075 1001 86380 86390 1
430130 99430130 1001 0 20 1
429711 99429711 1001 0 20 1
429758 99429758 1001 0 20 1
429834 99429834 1001 86380 86390 1
429693 99429693 1001 86380 86390 1
429847 99429847 1001 86380 86390 1
429682 99429682 1001 0 20 1
429772 99429772 1001 86380 86390 1
429264 99429264 1001 86380 86390 1
429487 99429487 1001 0 20 1
429487 99429487 1001 86380 86390 1
429363 99429363 1001 0 20 1
429542 99429542 1001 86380 86390 1
429263 99429263 1001 86380 86390 1
429465 99429465 1001 0 20 1
430556 99430556 1001 0 20 1
430780 99430780 1001 0 20 1
430497 99430497 1001 86380 86390 1
431741 99431741 1001 0 20 1
431778 99431778 1001 0 20 1
431896 99431896 1001 86380 86390 1
431371 99431371 1001 86380 86390 1
431126 99431126 1001 0 20 1
430851 99430851 1001 0 20 1
430830 99430830 1001 86380 86390 1
431138 99431138 1001 0 20 1
431250 99431250 1001 0 20 1
432370 99432370 1001 0 20 1
433465 99433465 1001 86380 86390 1
433617 99433617 1001 86380 86390 1
433647 99433647 1001 0 20 1
433191 99433191 1001 0 20 1
432970 99432970 1001 86380 86390 1
433083 99433083 1001 0 20 1
433200 99433200 1001 86380 86390 1
432659 99432659 1001 0 20 1
432663 99432663 1001 0 20 1
433912 99433912 1001 0 20 1
433899 99433899 1001 86380 86390 1
433757 99433757 1001 0 20 1
433741 99433741 1001 0 20 1
434060 99434060 1001 0 20 1
434734 99434734 1001 0 20 1
434354 99434354 1001 0 20 1
434335 99434335 1001 86380 86390 1
434448 99434448 1001 86380 86390 1
434449 99434449 1001 0 20 1
435709 99435709 1001 0 20 1
435444 99435444 1001 0 20 1
435465 99435465 1001 0 20 1
435490 99435490 1001 86380 86390 1
435586 99435586 1001 86380 86390 1
435476 99435476 1001 86380 86390 1
436761 99436761 1001 0 20 1
436971 99436971 1001 0 20 1
436614 99436614 1001 86380 86390 1
436559 99436559 1001 86380 86390 1
436295 99436295 1001 0 20 1
436045 99436045 1001 0 20 1
435909 99435909 1001 86380 86390 1
436022 99436022 1001 86380 86390 1
300034 99300034 1001 86380 86390 1
300048 99300048 1001 86380 86390 1
437227 99437227 1001 86380 86390 1
300106 99300106 1001 0 20 1
300604 99300604 1001 86380 86390 1
300707 99300707 1001 86380 86390 1
300531 99300531 1001 86380 86390 1
300484 99300484 1001 86380 86390 1
300384 99300384 1001 0 20 1
300229 99300229 1001 86380 86390 1
300778 99300778 1001 0 20 1
300816 99300816 1001 86380 86390 1
300820 99300820 1001 0 20 1
300781 99300781 1001 86380 86390 1
300926 99300926 1001 0 20 1
300917 99300917 1001 0 20 1
300814 99300814 1001 86380 86390 1
300905 99300905 1001 86380 86390 1
301375 99301375 1001 86380 86390 1
301246 99301246 1001 0 20 1
301349 99301349 1001 86380 86390 1
301312 99301312 1001 86380 86390 1
301239 99301239 1001 86380 86390 1
301230 99301230 1001 0 20 1
301084 99301084 1001 86380 86390 1
301085 99301085 1001 0 20 1
300984 99300984 1001 0 20 1
301610 99301610 1001 0 20 1
301690 99301690 1001 86380 86390 1
301704 99301704 1001 86380 86390 1
302204 99302204 1001 0 20 1
302246 99302246 1001 0 20 1
302103 99302103 1001 0 20 1
302093 99302093 1001 86380 86390 1
302135 99302135 1001 0 20 1
301804 99301804 1001 0 20 1
301836 99301836 1001 86380 86390 1
302451 99302451 1001 86380 86390 1
303053 99303053 1001 86380 86390 1
302820 99302820 1001 86380 86390 1
302746 99302746 1001 86380 86390 1
302752 99302752 1001 86380 86390 1
303387 99303387 1001 86380 86390 1
303313 99303313 1001 0 20 1
303236 99303236 1001 86380 86390 1
303356 99303356 1001 86380 86390 1
303267 99303267 1001 0 20 1
303372 99303372 1001 0 20 1
303397 99303397 1001 86380 86390 1
303908 99303908 1001 86380 86390 1
303935 99303935 1001 0 20 1
303858 99303858 1001 86380 86390 1
303914 99303914 1001 86380 86390 1
303777 99303777 1001 86380 86390 1
303792 99303792 1001 0 20 1
303783 99303783 1001 86380 86390 1
303482 99303482 1001 0 20 1
304076 99304076 1001 86380 86390 1
304040 99304040 1001 86380 86390 1
304752 99304752 1001 86380 86390 1
304852 99304852 1001 0 20 1
304754 99304754 1001 86380 86390 1
304591 99304591 1001 86380 86390 1
304530 99304530 1001 86380 86390 1
304535 99304535 1001 86380 86390 1
304370 99304370 1001 86380 86390 1
304242 99304242 1001 86380 86390 1
304337 99304337 1001 0 20 1
304337 99304337 1001 86380 86390 1
304313 99304313 1001 0 20 1
304339 99304339 1001 0 20 1
304418 99304418 1001 0 20 1
304894 99304894 1001 86380 86390 1
304986 99304986 1001 0 20 1
304884 99304884 1001 86380 86390 1
305043 99305043 1001 86380 86390 1
304943 99304943 1001 0 20 1
305060 99305060 1001 0 20 1
304931 99304931 1001 86380 86390 1
305548 99305548 1001 86380 86390 1
305502 99305502 1001 86380 86390 1
305403 99305403 1001 0 20 1
305283 99305283 1001 0 20 1
305336 99305336 1001 86380 86390 1
305219 99305219 1001 86380 86390 1
305258 99305258 1001 86380 86390 1
305271 99305271 1001 86380 86390 1
305093 99305093 1001 0 20 1
305134 99305134 1001 0 20 1
305141 99305141 1001 0 20 1
305270 99305270 1001 86380 86390 1
500024 99500024 1001 0 20 1
500103 99500103 1001 0 20 1
500043 99500043 1001 0 20 1
305692 99305692 1001 86380 86390 1
500777 99500777 1001 0 20 1
500785 99500785 1001 0 20 1
500718 99500718 1001 86380 86390 1
500807 99500807 1001 86380 86390 1
500810 99500810 1001 0 20 1
500453 99500453 1001 0 20 1
500460 99500460 1001 0 20 1
500489 99500489 1001 86380 86390 1
500336 99500336 1001 86380 86390 1
500863 99500863 1001 0 20 1
501001 99501001 1001 0 20 1
501518 99501518 1001 86380 86390 1
501496 99501496 1001 86380 86390 1
501398 99501398 1001 0 20 1
501125 99501125 1001 0 20 1
501078 99501078 1001 86380 86390 1
501663 99501663 1001 0 20 1
501675 99501675 1001 86380 86390 1
501748 99501748 1001 0 20 1
501765 99501765 1001 0 20 1
502440 99502440 1001 86380 86390 1
502396 99502396 1001 0 20 1
502455 99502455 1001 86380 86390 1
502375 99502375 1001 0 20 1
502226 99502226 1001 86380 86390 1
502220 99502220 1001 0 20 1
502221 99502221 1001 0 20 1
501872 99501872 1001 0 20 1
501873 99501873 1001 0 20 1
502005 99502005 1001 0 20 1
502528 99502528 1001 0 20 1
502630 99502630 1001 86380 86390 1
503259 99503259 1001 86380 86390 1
503195 99503195 1001 0 20 1
503239 99503239 1001 0 20 1
502946 99502946 1001 0 20 1
502881 99502881 1001 86380 86390 1
502901 99502901 1001 86380 86390 1
502981 99502981 1001 86380 86390 1
502710 99502710 1001 86380 86390 1
502873 99502873 1001 0 20 1
502695 99502695 1001 86380 86390 1
503496 99503496 1001 0 20 1
503387 99503387 1001 0 20 1
504006 99504006 1001 0 20 1
503929 99503929 1001 86380 86390 1
504047 99504047 1001 0 20 1
503888 99503888 1001 86380 86390 1
503524 99503524 1001 86380 86390 1
503564 99503564 1001 0 20 1
503649 99503649 1001 86380 86390 1
504258 99504258 1001 86380 86390 1
504313 99504313 1001 86380 86390 1
504147 99504147 1001 86380 86390 1
504703 99504703 1001 0 20 1
504639 99504639 1001 0 20 1
504641 99504641 1001 86380 86390 1
504594 99504594 1001 86380 86390 1
504432 99504432 1001 0 20 1
504487 99504487 1001 0 20 1
504439 99504439 1001 0 20 1
505098 99505098 1001 0 20 1
505008 99505008 1001 86380 86390 1
505076 99505076 1001 0 20 1
505030 99505030 1001 0 20 1
505737 99505737 1001 86380 86390 1
505512 99505512 1001 86380 86390 1
505513 99505513 1001 86380 86390 1
505541 99505541 1001 86380 86390 1
505482 99505482 1001 86380 86390 1
505219 99505219 1001 86380 86390 1
505878 99505878 1001 0 20 1
505829 99505829 1001 86380 86390 1
506468 99506468 1001 86380 86390 1
506536 99506536 1001 0 20 1
506573 99506573 1001 86380 86390 1
506197 99506197 1001 0 20 1
506238 99506238 1001 86380 86390 1
506239 99506239 1001 0 20 1
506356 99506356 1001 0 20 1
506347 99506347 1001 0 20 1
506094 99506094 1001 86380 86390 1
506618 99506618 1001 86380 86390 1
506697 99506697 1001 86380 86390 1
506719 99506719 1001 0 20 1
506771 99506771 1001 0 20 1
507390 99507390 1001 0 20 1
507224 99507224 1001 0 20 1
507158 99507158 1001 0 20 1
507028 99507028 1001 86380 86390 1
507211 99507211 1001 86380 86390 1
507187 99507187 1001 0 20 1
506815 99506815 1001 86380 86390 1
506818 99506818 1001 86380 86390 1
506924 99506924 1001 0 20 1
508201 99508201 1001 86380 86390 1
508124 99508124 1001 86380 86390 1
508114 99508114 1001 0 20 1
508051 99508051 1001 86380 86390 1
508144 99508144 1001 86380 86390 1
507866 99507866 1001 86380 86390 1
507868 99507868 1001 0 20 1
507920 99507920 1001 86380 86390 1
507961 99507961 1001 86380 86390 1
507745 99507745 1001 0 20 1
507631 99507631 1001 0 20 1
507648 99507648 1001 0 20 1
507717 99507717 1001 86380 86390 1
508313 99508313 1001 0 20 1
508277 99508277 1001 0 20 1
508420 99508420 1001 0 20 1
508316 99508316 1001 86380 86390 1
509013 99509013 1001 86380 86390 1
508904 99508904 1001 86380 86390 1
509068 99509068 1001 86380 86390 1
508718 99508718 1001 0 20 1
508694 99508694 1001 86380 86390 1
508712 99508712 1001 86380 86390 1
508637 99508637 1001 0 20 1
508537 99508537 1001 0 20 1
508485 99508485 1001 86380 86390 1
508604 99508604 1001 86380 86390 1
509204 99509204 1001 0 20 1
509244 99509244 1001 0 20 1
509102 99509102 1001 86380 86390 1
509115 99509115 1001 86380 86390 1
509247 99509247 1001 0 20 1
509753 99509753 1001 0 20 1
509843 99509843 1001 86380 86390 1
509781 99509781 1001 0 20 1
509515 99509515 1001 86380 86390 1
509474 99509474 1001 0 20 1
509312 99509312 1001 86380 86390 1
510005 99510005 1001 86380 86390 1
510083 99510083 1001 86380 86390 1
509975 99509975 1001 0 20 1
510589 99510589 1001 0 20 1
510679 99510679 1001 86380 86390 1
510702 99510702 1001 86380 86390 1
510617 99510617 1001 0 20 1
510682 99510682 1001 0 20 1
510394 99510394 1001 86380 86390 1
510500 99510500 1001 0 20 1
510500 99510500 1001 86380 86390 1
510120 99510120 1001 0 20 1
510278 99510278 1001 0 20 1
510115 99510115 1001 86380 86390 1
510183 99510183 1001 0 20 1
510899 99510899 1001 0 20 1
511399 99511399 1001 86380 86390 1
511443 99511443 1001 86380 86390 1
511397 99511397 1001 0 20 1
511235 99511235 1001 0 20 1
511248 99511248 1001 0 20 1
511146 99511146 1001 0 20 1
511198 99511198 1001 86380 86390 1
511266 99511266 1001 86380 86390 1
511321 99511321 1001 0 20 1
511140 99511140 1001 0 20 1
510999 99510999 1001 0 20 1
510976 99510976 1001 0 20 1
510964 99510964 1001 0 20 1
511019 99511019 1001 86380 86390 1
511059 99511059 1001 86380 86390 1
511709 99511709 1001 86380 86390 1
511569 99511569 1001 0 20 1
511740 99511740 1001 0 20 1
512309 99512309 1001 0 20 1
512181 99512181 1001 0 20 1
512184 99512184 1001 0 20 1
512326 99512326 1001 0 20 1
512135 99512135 1001 86380 86390 1
511915 99511915 1001 0 20 1
511873 99511873 1001 86380 86390 1
512552 99512552 1001 0 20 1
512490 99512490 1001 86380 86390 1
513024 99513024 1001 86380 86390 1
513202 99513202 1001 0 20 1
513175 99513175 1001 0 20 1
513134 99513134 1001 86380 86390 1
512951 99512951 1001 0 20 1
512908 99512908 1001 0 20 1
512758 99512758 1001 86380 86390 1
512772 99512772 1001 0 20 1
512736 99512736 1001 0 20 1
512751 99512751 1001 0 20 1
513236 99513236 1001 0 20 1
513278 99513278 1001 0 20 1
513370 99513370 1001 0 20 1
513970 99513970 1001 86380 86390 1
513985 99513985 1001 0 20 1
513933 99513933 1001 86380 86390 1
513776 99513776 1001 0 20 1
513686 99513686 1001 86380 86390 1
513755 99513755 1001 86380 86390 1
513784 99513784 1001 0 20 1
513437 99513437 1001 86380 86390 1
513424 99513424 1001 86380 86390 1
513563 99513563 1001 0 20 1
513591 99513591 1001 0 20 1
514178 99514178 1001 0 20 1
514035 99514035 1001 86380 86390 1
514063 99514063 1001 0 20 1
514193 99514193 1001 0 20 1
514786 99514786 1001 86380 86390 1
514671 99514671 1001 0 20 1
514614 99514614 1001 86380 86390 1
514499 99514499 1001 0 20 1
514275 99514275 1001 86380 86390 1
514445 99514445 1001 0 20 1
514267 99514267 1001 86380 86390 1
515035 99515035 1001 86380 86390 1
514654 99514654 1001 0 20 1
514863 99514863 1001 0 20 1
515033 99515033 1001 0 20 1
514904 99514904 1001 86380 86390 1
515650 99515650 1001 86380 86390 1
515622 99515622 1001 86380 86390 1
515391 99515391 1001 0 20 1
515192 99515192 1001 0 20 1
515713 99515713 1001 0 20 1
515779 99515779 1001 0 20 1
515819 99515819 1001 0 20 1
515871 99515871 1001 86380 86390 1
515820 99515820 1001 86380 86390 1
516499 99516499 1001 0 20 1
516367 99516367 1001 0 20 1
516217 99516217 1001 0 20 1
516288 99516288 1001 86380 86390 1
515982 99515982 1001 0 20 1
516021 99516021 1001 86380 86390 1
515893 99515893 1001 86380 86390 1
515997 99515997 1001 86380 86390 1
516004 99516004 1001 0 20 1
516552 99516552 1001 0 20 1
516554 99516554 1001 86380 86390 1
516596 99516596 1001 86380 86390 1
517135 99517135 1001 0 20 1
517316 99517316 1001 86380 86390 1
517319 99517319 1001 86380 86390 1
517323 99517323 1001 86380 86390 1
517031 99517031 1001 0 20 1
517034 99517034 1001 86380 86390 1
516797 99516797 1001 0 20 1
516772 99516772 1001 86380 86390 1
516838 99516838 1001 86380 86390 1
517522 99517522 1001 0 20 1
517445 99517445 1001 0 20 1
517500 99517500 1001 0 20 1
518145 99518145 1001 0 20 1
518003 99518003 1001 86380 86390 1
517917 99517917 1001 86380 86390 1
517803 99517803 1001 0 20 1
517906 99517906 1001 86380 86390 1
517881 99517881 1001 86380 86390 1
517904 99517904 1001 0 20 1
517670 99517670 1001 86380 86390 1
517553 99517553 1001 86380 86390 1
517586 99517586 1001 86380 86390 1
517643 99517643 1001 0 20 1
517617 99517617 1001 86380 86390 1
518224 99518224 1001 86380 86390 1
518173 99518173 1001 0 20 1
518957 99518957 1001 86380 86390 1
518964 99518964 1001 86380 86390 1
518968 99518968 1001 0 20 1
518711 99518711 1001 0 20 1
518636 99518636 1001 86380 86390 1
518638 99518638 1001 0 20 1
518422 99518422 1001 86380 86390 1
518490 99518490 1001 86380 86390 1
518466 99518466 1001 86380 86390 1
519744 99519744 1001 0 20 1
519705 99519705 1001 86380 86390 1
519569 99519569 1001 86380 86390 1
519519 99519519 1001 86380 86390 1
519406 99519406 1001 0 20 1
519233 99519233 1001 86380 86390 1
519306 99519306 1001 86380 86390 1
519307 99519307 1001 0 20 1
519386 99519386 1001 0 20 1
519829 99519829 1001 86380 86390 1
519857 99519857 1001 86380 86390 1
520618 99520618 1001 86380 86390 1
520629 99520629 1001 0 20 1
520306 99520306 1001 0 20 1
520333 99520333 1001 86380 86390 1
520248 99520248 1001 0 20 1
520202 99520202 1001 86380 86390 1
520088 99520088 1001 86380 86390 1
520181 99520181 1001 86380 86390 1
520132 99520132 1001 86380 86390 1
520020 99520020 1001 0 20 1
520762 99520762 1001 0 20 1
521363 99521363 1001 86380 86390 1
521314 99521314 1001 0 20 1
521435 99521435 1001 86380 86390 1
521437 99521437 1001 86380 86390 1
521341 99521341 1001 86380 86390 1
521277 99521277 1001 86380 86390 1
521303 99521303 1001 86380 86390 1
521237 99521237 1001 86380 86390 1
521150 99521150 1001 0 20 1
521593 99521593 1001 0 20 1
521471 99521471 1001 0 20 1
521565 99521565 1001 86380 86390 1
522233 99522233 1001 0 20 1
522155 99522155 1001 86380 86390 1
522049 99522049 1001 0 20 1
521976 99521976 1001 0 20 1
521802 99521802 1001 0 20 1
521700 99521700 1001 86380 86390 1
521682 99521682 1001 0 20 1
522342 99522342 1001 0 20 1
522996 99522996 1001 0 20 1
522874 99522874 1001 0 20 1
522875 99522875 1001 86380 86390 1
522878 99522878 1001 86380 86390 1
522803 99522803 1001 86380 86390 1
523161 99523161 1001 86380 86390 1
523764 99523764 1001 86380 86390 1
523912 99523912 1001 86380 86390 1
523872 99523872 1001 86380 86390 1
523885 99523885 1001 86380 86390 1
523834 99523834 1001 86380 86390 1
523623 99523623 1001 0 20 1
523692 99523692 1001 0 20 1
523660 99523660 1001 0 20 1
523505 99523505 1001 0 20 1
523350 99523350 1001 86380 86390 1
523518 99523518 1001 86380 86390 1
523431 99523431 1001 0 20 1
523484 99523484 1001 0 20 1
523386 99523386 1001 0 20 1
524087 99524087 1001 0 20 1
524022 99524022 1001 86380 86390 1
524088 99524088 1001 0 20 1
524145 99524145 1001 0 20 1
523978 99523978 1001 0 20 1
524095 99524095 1001 86380 86390 1
524580 99524580 1001 86380 86390 1
524571 99524571 1001 86380 86390 1
524527 99524527 1001 86380 86390 1
524465 99524465 1001 0 20 1
524534 99524534 1001 0 20 1
524459 99524459 1001 0 20 1
524177 99524177 1001 86380 86390 1
524268 99524268 1001 86380 86390 1
524167 99524167 1001 0 20 1
524311 99524311 1001 0 20 1
524208 99524208 1001 0 20 1
524183 99524183 1001 0 20 1
524275 99524275 1001 0 20 1
524236 99524236 1001 86380 86390 1
524846 99524846 1001 0 20 1
525483 99525483 1001 0 20 1
525521 99525521 1001 86380 86390 1
525538 99525538 1001 0 20 1
525440 99525440 1001 0 20 1
525492 99525492 1001 86380 86390 1
525194 99525194 1001 86380 86390 1
525299 99525299 1001 86380 86390 1
525106 99525106 1001 0 20 1
524993 99524993 1001 0 20 1
525059 99525059 1001 0 20 1
525150 99525150 1001 0 20 1
525162 99525162 1001 86380 86390 1
525073 99525073 1001 0 20 1
525100 99525100 1001 0 20 1
525128 99525128 1001 0 20 1
525116 99525116 1001 86380 86390 1
525689 99525689 1001 0 20 1
525628 99525628 1001 86380 86390 1
525668 99525668 1001 0 20 1
525761 99525761 1001 0 20 1
526379 99526379 1001 86380 86390 1
526277 99526277 1001 86380 86390 1
526304 99526304 1001 86380 86390 1
526025 99526025 1001 0 20 1
526119 99526119 1001 86380 86390 1
526211 99526211 1001 0 20 1
526016 99526016 1001 86380 86390 1
526109 99526109 1001 86380 86390 1
525862 99525862 1001 0 20 1
526567 99526567 1001 86380 86390 1
527083 99527083 1001 0 20 1
527152 99527152 1001 0 20 1
527191 99527191 1001 0 20 1
527211 99527211 1001 0 20 1
526908 99526908 1001 0 20 1
526959 99526959 1001 86380 86390 1
526908 99526908 1001 86380 86390 1
526745 99526745 1001 0 20 1
526641 99526641 1001 86380 86390 1
526747 99526747 1001 0 20 1
526715 99526715 1001 86380 86390 1
527325 99527325 1001 0 20 1
527286 99527286 1001 86380 86390 1
527430 99527430 1001 0 20 1
527382 99527382 1001 86380 86390 1
527931 99527931 1001 86380 86390 1
527715 99527715 1001 0 20 1
527693 99527693 1001 0 20 1
527863 99527863 1001 0 20 1
527709 99527709 1001 0 20 1
527867 99527867 1001 0 20 1
527532 99527532 1001 86380 86390 1
527484 99527484 1001 86380 86390 1
527569 99527569 1001 0 20 1
527464 99527464 1001 86380 86390 1
528270 99528270 1001 0 20 1
528192 99528192 1001 86380 86390 1
528132 99528132 1001 86380 86390 1
528736 99528736 1001 0 20 1
528829 99528829 1001 86380 86390 1
528731 99528731 1001 0 20 1
528783 99528783 1001 0 20 1
528622 99528622 1001 0 20 1
528687 99528687 1001 86380 86390 1
528664 99528664 1001 0 20 1
528335 99528335 1001 86380 86390 1
528480 99528480 1001 0 20 1
528405 99528405 1001 86380 86390 1
528472 99528472 1001 0 20 1
529083 99529083 1001 86380 86390 1
528929 99528929 1001 0 20 1
529007 99529007 1001 86380 86390 1
529623 99529623 1001 0 20 1
529459 99529459 1001 86380 86390 1
529361 99529361 1001 86380 86390 1
529211 99529211 1001 0 20 1
529188 99529188 1001 0 20 1
529270 99529270 1001 0 20 1
529244 99529244 1001 86380 86390 1
529247 99529247 1001 86380 86390 1
529778 99529778 1001 0 20 1
529929 99529929 1001 0 20 1
530468 99530468 1001 0 20 1
530493 99530493 1001 86380 86390 1
530544 99530544 1001 0 20 1
530342 99530342 1001 0 20 1
530147 99530147 1001 86380 86390 1
530240 99530240 1001 0 20 1
529949 99529949 1001 86380 86390 1
530110 99530110 1001 0 20 1
529956 99529956 1001 86380 86390 1
530711 99530711 1001 86380 86390 1
530614 99530614 1001 0 20 1
530652 99530652 1001 86380 86390 1
531225 99531225 1001 86380 86390 1
531368 99531368 1001 0 20 1
531300 99531300 1001 86380 86390 1
531097 99531097 1001 0 20 1
530980 99530980 1001 86380 86390 1
531072 99531072 1001 86380 86390 1
531024 99531024 1001 0 20 1
531024 99531024 1001 86380 86390 1
531102 99531102 1001 86380 86390 1
531167 99531167 1001 86380 86390 1
530990 99530990 1001 86380 86390 1
531043 99531043 1001 86380 86390 1
530979 99530979 1001 0 20 1
530800 99530800 1001 86380 86390 1
530802 99530802 1001 86380 86390 1
530856 99530856 1001 0 20 1
530895 99530895 1001 0 20 1
530779 99530779 1001 86380 86390 1
530834 99530834 1001 86380 86390 1
531576 99531576 1001 0 20 1
531422 99531422 1001 86380 86390 1
531396 99531396 1001 86380 86390 1
532015 99532015 1001 86380 86390 1
532018 99532018 1001 0 20 1
532135 99532135 1001 0 20 1
532088 99532088 1001 0 20 1
531836 99531836 1001 86380 86390 1
531882 99531882 1001 86380 86390 1
531650 99531650 1001 0 20 1
531639 99531639 1001 0 20 1
531679 99531679 1001 86380 86390 1
531589 99531589 1001 86380 86390 1
531642 99531642 1001 86380 86390 1
531592 99531592 1001 0 20 1
531645 99531645 1001 0 20 1
531788 99531788 1001 86380 86390 1
532254 99532254 1001 86380 86390 1
532320 99532320 1001 0 20 1
532386 99532386 1001 0 20 1
532210 99532210 1001 86380 86390 1
532226 99532226 1001 86380 86390 1
532891 99532891 1001 0 20 1
532893 99532893 1001 0 20 1
532978 99532978 1001 0 20 1
532790 99532790 1001 86380 86390 1
532704 99532704 1001 86380 86390 1
532695 99532695 1001 0 20 1
532503 99532503 1001 86380 86390 1
532417 99532417 1001 0 20 1
532495 99532495 1001 0 20 1
532537 99532537 1001 0 20 1
533068 99533068 1001 0 20 1
533112 99533112 1001 86380 86390 1
533062 99533062 1001 0 20 1
533656 99533656 1001 86380 86390 1
533790 99533790 1001 86380 86390 1
533582 99533582 1001 0 20 1
533547 99533547 1001 0 20 1
533625 99533625 1001 86380 86390 1
533264 99533264 1001 0 20 1
533298 99533298 1001 0 20 1
533274 99533274 1001 0 20 1
533934 99533934 1001 0 20 1
534038 99534038 1001 86380 86390 1
534051 99534051 1001 86380 86390 1
533859 99533859 1001 86380 86390 1
534046 99534046 1001 0 20 1
534059 99534059 1001 86380 86390 1
533996 99533996 1001 86380 86390 1
534516 99534516 1001 86380 86390 1
534649 99534649 1001 86380 86390 1
534218 99534218 1001 86380 86390 1
534155 99534155 1001 0 20 1
534221 99534221 1001 86380 86390 1
534200 99534200 1001 0 20 1
534213 99534213 1001 0 20 1
534149 99534149 1001 0 20 1
534229 99534229 1001 0 20 1
534254 99534254 1001 86380 86390 1
534699 99534699 1001 0 20 1
534887 99534887 1001 0 20 1
535371 99535371 1001 0 20 1
535378 99535378 1001 86380 86390 1
535278 99535278 1001 86380 86390 1
535130 99535130 1001 0 20 1
535220 99535220 1001 86380 86390 1
535223 99535223 1001 0 20 1
535123 99535123 1001 0 20 1
535036 99535036 1001 0 20 1
535615 99535615 1001 0 20 1
535564 99535564 1001 86380 86390 1
535554 99535554 1001 0 20 1
535635 99535635 1001 0 20 1
535622 99535622 1001 86380 86390 1
536299 99536299 1001 86380 86390 1
536306 99536306 1001 0 20 1
536159 99536159 1001 86380 86390 1
536139 99536139 1001 0 20 1
536231 99536231 1001 86380 86390 1
536056 99536056 1001 0 20 1
535993 99535993 1001 86380 86390 1
535942 99535942 1001 0 20 1
536111 99536111 1001 86380 86390 1
535956 99535956 1001 86380 86390 1
536024 99536024 1001 0 20 1
536049 99536049 1001 86380 86390 1
535819 99535819 1001 0 20 1
535763 99535763 1001 0 20 1
535792 99535792 1001 86380 86390 1
535740 99535740 1001 86380 86390 1
536339 99536339 1001 86380 86390 1
536508 99536508 1001 86380 86390 1
536501 99536501 1001 0 20 1
536894 99536894 1001 86380 86390 1
536947 99536947 1001 86380 86390 1
536949 99536949 1001 86380 86390 1
536872 99536872 1001 86380 86390 1
536581 99536581 1001 0 20 1
536650 99536650 1001 86380 86390 1
536614 99536614 1001 86380 86390 1
536553 99536553 1001 86380 86390 1
537186 99537186 1001 0 20 1
537252 99537252 1001 86380 86390 1
537167 99537167 1001 0 20 1
537337 99537337 1001 0 20 1
537809 99537809 1001 0 20 1
537814 99537814 1001 0 20 1
537908 99537908 1001 0 20 1
537948 99537948 1001 0 20 1
537910 99537910 1001 86380 86390 1
537984 99537984 1001 86380 86390 1
537581 99537581 1001 0 20 1
537424 99537424 1001 86380 86390 1
537502 99537502 1001 0 20 1
537503 99537503 1001 0 20 1
537556 99537556 1001 86380 86390 1
538078 99538078 1001 86380 86390 1
538184 99538184 1001 86380 86390 1
538754 99538754 1001 86380 86390 1
538797 99538797 1001 86380 86390 1
538632 99538632 1001 86380 86390 1
538660 99538660 1001 0 20 1
538685 99538685 1001 86380 86390 1
538491 99538491 1001 0 20 1
538298 99538298 1001 86380 86390 1
538211 99538211 1001 0 20 1
538367 99538367 1001 0 20 1
538333 99538333 1001 86380 86390 1
538296 99538296 1001 86380 86390 1
538905 99538905 1001 86380 86390 1
539010 99539010 1001 0 20 1
538958 99538958 1001 86380 86390 1
539011 99539011 1001 86380 86390 1
539564 99539564 1001 0 20 1
539543 99539543 1001 0 20 1
539456 99539456 1001 0 20 1
539495 99539495 1001 0 20 1
539347 99539347 1001 86380 86390 1
539364 99539364 1001 86380 86390 1
539353 99539353 1001 86380 86390 1
539046 99539046 1001 0 20 1
539177 99539177 1001 86380 86390 1
539092 99539092 1001 86380 86390 1
539157 99539157 1001 86380 86390 1
539796 99539796 1001 0 20 1
539705 99539705 1001 86380 86390 1
539775 99539775 1001 0 20 1
539724 99539724 1001 0 20 1
539688 99539688 1001 86380 86390 1
540318 99540318 1001 0 20 1
540331 99540331 1001 86380 86390 1
540310 99540310 1001 0 20 1
540110 99540110 1001 0 20 1
540255 99540255 1001 0 20 1
539937 99539937 1001 0 20 1
539949 99539949 1001 0 20 1
540502 99540502 1001 86380 86390 1
540647 99540647 1001 0 20 1
540471 99540471 1001 0 20 1
540512 99540512 1001 0 20 1
540617 99540617 1001 86380 86390 1
540928 99540928 1001 86380 86390 1
541073 99541073 1001 86380 86390 1
540673 99540673 1001 86380 86390 1
540707 99540707 1001 0 20 1
541485 99541485 1001 0 20 1
541372 99541372 1001 86380 86390 1
541497 99541497 1001 0 20 1
542076 99542076 1001 86380 86390 1
541936 99541936 1001 86380 86390 1
541875 99541875 1001 0 20 1
541857 99541857 1001 86380 86390 1
541806 99541806 1001 86380 86390 1
541795 99541795 1001 86380 86390 1
541642 99541642 1001 0 20 1
541617 99541617 1001 0 20 1
541669 99541669 1001 0 20 1
541633 99541633 1001 0 20 1
542303 99542303 1001 0 20 1
542278 99542278 1001 0 20 1
542137 99542137 1001 86380 86390 1
542895 99542895 1001 0 20 1
542779 99542779 1001 86380 86390 1
542920 99542920 1001 86380 86390 1
542745 99542745 1001 86380 86390 1
542902 99542902 1001 86380 86390 1
542750 99542750 1001 0 20 1
542868 99542868 1001 0 20 1
542547 99542547 1001 0 20 1
542586 99542586 1001 86380 86390 1
542416 99542416 1001 86380 86390 1
542496 99542496 1001 0 20 1
542381 99542381 1001 0 20 1
542525 99542525 1001 0 20 1
542999 99542999 1001 86380 86390 1
543027 99543027 1001 0 20 1
543081 99543081 1001 0 20 1
543672 99543672 1001 0 20 1
543501 99543501 1001 0 20 1
543364 99543364 1001 86380 86390 1
543256 99543256 1001 86380 86390 1
543250 99543250 1001 0 20 1
543198 99543198 1001 86380 86390 1
543238 99543238 1001 86380 86390 1
543885 99543885 1001 0 20 1
543876 99543876 1001 86380 86390 1
543883 99543883 1001 0 20 1
543806 99543806 1001 0 20 1
543871 99543871 1001 0 20 1
544407 99544407 1001 0 20 1
544577 99544577 1001 0 20 1
544587 99544587 1001 86380 86390 1
544276 99544276 1001 86380 86390 1
543993 99543993 1001 0 20 1
544046 99544046 1001 0 20 1
544652 99544652 1001 0 20 1
544691 99544691 1001 0 20 1
544733 99544733 1001 86380 86390 1
400115 99400115 1001 0 20 1
400121 99400121 1001 0 20 1
400239 99400239 1001 86380 86390 1
400408 99400408 1001 0 20 1
400371 99400371 1001 0 20 1
400486 99400486 1001 0 20 1
400487 99400487 1001 86380 86390 1
400439 99400439 1001 0 20 1
400466 99400466 1001 86380 86390 1
400508 99400508 1001 0 20 1
400607 99400607 1001 86380 86390 1
400845 99400845 1001 0 20 1
400883 99400883 1001 86380 86390 1
400975 99400975 1001 0 20 1
401142 99401142 1001 86380 86390 1
401102 99401102 1001 0 20 1
401324 99401324 1001 86380 86390 1
401284 99401284 1001 86380 86390 1
401764 99401764 1001 86380 86390 1
401710 99401710 1001 86380 86390 1
401749 99401749 1001 0 20 1
401881 99401881 1001 86380 86390 1
402043 99402043 1001 86380 86390 1
402141 99402141 1001 0 20 1
402257 99402257 1001 0 20 1
402337 99402337 1001 86380 86390 1
402376 99402376 1001 0 20 1
402276 99402276 1001 86380 86390 1
402599 99402599 1001 0 20 1
403249 99403249 1001 86380 86390 1
403223 99403223 1001 0 20 1
403407 99403407 1001 86380 86390 1
403367 99403367 1001 0 20 1
403528 99403528 1001 86380 86390 1
403518 99403518 1001 86380 86390 1
403644 99403644 1001 86380 86390 1
403759 99403759 1001 86380 86390 1
404015 99404015 1001 86380 86390 1
404110 99404110 1001 86380 86390 1
404085 99404085 1001 0 20 1
404103 99404103 1001 0 20 1
404474 99404474 1001 0 20 1
404645 99404645 1001 86380 86390 1
405387 99405387 1001 0 20 1
405467 99405467 1001 0 20 1
405452 99405452 1001 86380 86390 1
405616 99405616 1001 0 20 1
405667 99405667 1001 86380 86390 1
405863 99405863 1001 0 20 1
405949 99405949 1001 86380 86390 1
405930 99405930 1001 0 20 1
406075 99406075 1001 86380 86390 1
406085 99406085 1001 0 20 1
406279 99406279 1001 0 20 1
406229 99406229 1001 0 20 1
406181 99406181 1001 86380 86390 1
406591 99406591 1001 86380 86390 1
406698 99406698 1001 86380 86390 1
406907 99406907 1001 86380 86390 1
406957 99406957 1001 86380 86390 1
407122 99407122 1001 86380 86390 1
407228 99407228 1001 0 20 1
407345 99407345 1001 86380 86390 1
407298 99407298 1001 0 20 1
407429 99407429 1001 86380 86390 1
407436 99407436 1001 0 20 1
407912 99407912 1001 86380 86390 1
407963 99407963 1001 86380 86390 1
408083 99408083 1001 86380 86390 1
408089 99408089 1001 86380 86390 1
408079 99408079 1001 0 20 1
408292 99408292 1001 86380 86390 1
408245 99408245 1001 86380 86390 1
408352 99408352 1001 86380 86390 1
408637 99408637 1001 0 20 1
409013 99409013 1001 0 20 1
409007 99409007 1001 0 20 1
409171 99409171 1001 0 20 1
409098 99409098 1001 86380 86390 1
409361 99409361 1001 0 20 1
409663 99409663 1001 0 20 1
409775 99409775 1001 86380 86390 1
409840 99409840 1001 86380 86390 1
409868 99409868 1001 86380 86390 1
409909 99409909 1001 86380 86390 1
410108 99410108 1001 86380 86390 1
409996 99409996 1001 0 20 1
410180 99410180 1001 86380 86390 1
410482 99410482 1001 86380 86390 1
410609 99410609 1001 86380 86390 1
410643 99410643 1001 0 20 1
410722 99410722 1001 86380 86390 1
411202 99411202 1001 86380 86390 1
411376 99411376 1001 86380 86390 1
411681 99411681 1001 86380 86390 1
411928 99411928 1001 0 20 1
412074 99412074 1001 86380 86390 1
411986 99411986 1001 0 20 1
412046 99412046 1001 86380 86390 1
412121 99412121 1001 0 20 1
412092 99412092 1001 86380 86390 1
412282 99412282 1001 0 20 1
412469 99412469 1001 86380 86390 1
413549 99413549 1001 0 20 1
413515 99413515 1001 0 20 1
412977 99412977 1001 0 20 1
413183 99413183 1001 0 20 1
412934 99412934 1001 0 20 1
413195 99413195 1001 0 20 1
413274 99413274 1001 0 20 1
412547 99412547 1001 86380 86390 1
412529 99412529 1001 86380 86390 1
412646 99412646 1001 86380 86390 1
412625 99412625 1001 86380 86390 1
412707 99412707 1001 0 20 1
412877 99412877 1001 0 20 1
413875 99413875 1001 0 20 1
415028 99415028 1001 86380 86390 1
415222 99415222 1001 0 20 1
414950 99414950 1001 86380 86390 1
415054 99415054 1001 86380 86390 1
414701 99414701 1001 86380 86390 1
414593 99414593 1001 86380 86390 1
414165 99414165 1001 86380 86390 1
415548 99415548 1001 0 20 1
415391 99415391 1001 86380 86390 1
415486 99415486 1001 86380 86390 1
415399 99415399 1001 86380 86390 1
415632 99415632 1001 86380 86390 1
416842 99416842 1001 86380 86390 1
416231 99416231 1001 86380 86390 1
416555 99416555 1001 86380 86390 1
416355 99416355 1001 0 20 1
416098 99416098 1001 0 20 1
416126 99416126 1001 0 20 1
415761 99415761 1001 0 20 1
416024 99416024 1001 0 20 1
416047 99416047 1001 86380 86390 1
417231 99417231 1001 86380 86390 1
417080 99417080 1001 0 20 1
417264 99417264 1001 86380 86390 1
417010 99417010 1001 0 20 1
417349 99417349 1001 0 20 1
417588 99417588 1001 86380 86390 1
418757 99418757 1001 86380 86390 1
418685 99418685 1001 86380 86390 1
418452 99418452 1001 86380 86390 1
418249 99418249 1001 0 20 1
418433 99418433 1001 0 20 1
418078 99418078 1001 86380 86390 1
418163 99418163 1001 86380 86390 1
418039 99418039 1001 0 20 1
418341 99418341 1001 86380 86390 1
418048 99418048 1001 0 20 1
418016 99418016 1001 0 20 1
417759 99417759 1001 0 20 1
418026 99418026 1001 0 20 1
419032 99419032 1001 0 20 1
419196 99419196 1001 0 20 1
419773 99419773 1001 0 20 1
419806 99419806 1001 86380 86390 1
419710 99419710 1001 0 20 1
419714 99419714 1001 86380 86390 1
419215 99419215 1001 0 20 1
419409 99419409 1001 0 20 1
419368 99419368 1001 0 20 1
419583 99419583 1001 86380 86390 1
420708 99420708 1001 86380 86390 1
420651 99420651 1001 86380 86390 1
420605 99420605 1001 0 20 1
420785 99420785 1001 86380 86390 1
422000 99422000 1001 0 20 1
421743 99421743 1001 0 20 1
421866 99421866 1001 86380 86390 1
421851 99421851 1001 0 20 1
422018 99422018 1001 0 20 1
422020 99422020 1001 0 20 1
422097 99422097 1001 86380 86390 1
421314 99421314 1001 86380 86390 1
421457 99421457 1001 0 20 1
421465 99421465 1001 0 20 1
421334 99421334 1001 0 20 1
421038 99421038 1001 86380 86390 1
421071 99421071 1001 86380 86390 1
421240 99421240 1001 86380 86390 1
421190 99421190 1001 0 20 1
421084 99421084 1001 86380 86390 1
420872 99420872 1001 86380 86390 1
422354 99422354 1001 0 20 1
423607 99423607 1001 86380 86390 1
423722 99423722 1001 86380 86390 1
423199 99423199 1001 86380 86390 1
422760 99422760 1001 0 20 1
424005 99424005 1001 0 20 1
425032 99425032 1001 0 20 1
425263 99425263 1001 86380 86390 1
425078 99425078 1001 0 20 1
424598 99424598 1001 86380 86390 1
424627 99424627 1001 0 20 1
424942 99424942 1001 86380 86390 1
424750 99424750 1001 86380 86390 1
425411 99425411 1001 86380 86390 1
425702 99425702 1001 86380 86390 1
426931 99426931 1001 0 20 1
426703 99426703 1001 86380 86390 1
426772 99426772 1001 0 20 1
426646 99426646 1001 0 20 1
426382 99426382 1001 0 20 1
426307 99426307 1001 86380 86390 1
426629 99426629 1001 86380 86390 1
426652 99426652 1001 0 20 1
426442 99426442 1001 86380 86390 1
426201 99426201 1001 86380 86390 1
427389 99427389 1001 0 20 1
427484 99427484 1001 0 20 1
427248 99427248 1001 0 20 1
427274 99427274 1001 86380 86390 1
428543 99428543 1001 86380 86390 1
428380 99428380 1001 86380 86390 1
428419 99428419 1001 86380 86390 1
428005 99428005 1001 86380 86390 1
428147 99428147 1001 0 20 1
427961 99427961 1001 86380 86390 1
428081 99428081 1001 86380 86390 1
427575 99427575 1001 86380 86390 1
427781 99427781 1001 0 20 1
427546 99427546 1001 0 20 1
427570 99427570 1001 0 20 1
427699 99427699 1001 86380 86390 1
429154 99429154 1001 86380 86390 1
428828 99428828 1001 86380 86390 1
428945 99428945 1001 86380 86390 1
428849 99428849 1001 0 20 1
428927 99428927 1001 0 20 1
429145 99429145 1001 0 20 1
430068 99430068 1001 86380 86390 1
430280 99430280 1001 0 20 1
430103 99430103 1001 0 20 1
429711 99429711 1001 86380 86390 1
429759 99429759 1001 86380 86390 1
429263 99429263 1001 0 20 1
430692 99430692 1001 86380 86390 1
430750 99430750 1001 0 20 1
431795 99431795 1001 86380 86390 1
431894 99431894 1001 86380 86390 1
431930 99431930 1001 86380 86390 1
431362 99431362 1001 86380 86390 1
431301 99431301 1001 0 20 1
431450 99431450 1001 86380 86390 1
431089 99431089 1001 86380 86390 1
431214 99431214 1001 86380 86390 1
430897 99430897 1001 0 20 1
432350 99432350 1001 0 20 1
432183 99432183 1001 0 20 1
432312 99432312 1001 0 20 1
432280 99432280 1001 86380 86390 1
432316 99432316 1001 86380 86390 1
432449 99432449 1001 0 20 1
433656 99433656 1001 86380 86390 1
433486 99433486 1001 0 20 1
433593 99433593 1001 0 20 1
433540 99433540 1001 86380 86390 1
433715 99433715 1001 0 20 1
433274 99433274 1001 0 20 1
432932 99432932 1001 86380 86390 1
433002 99433002 1001 0 20 1
433196 99433196 1001 86380 86390 1
433124 99433124 1001 0 20 1
433201 99433201 1001 86380 86390 1
432983 99432983 1001 0 20 1
432756 99432756 1001 86380 86390 1
432762 99432762 1001 0 20 1
432710 99432710 1001 86380 86390 1
432875 99432875 1001 0 20 1
433964 99433964 1001 86380 86390 1
434016 99434016 1001 86380 86390 1
433936 99433936 1001 86380 86390 1
434021 99434021 1001 86380 86390 1
434080 99434080 1001 0 20 1
433933 99433933 1001 0 20 1
435136 99435136 1001 86380 86390 1
435388 99435388 1001 86380 86390 1
434703 99434703 1001 86380 86390 1
434840 99434840 1001 86380 86390 1
434919 99434919 1001 0 20 1
434825 99434825 1001 86380 86390 1
434481 99434481 1001 0 20 1
434391 99434391 1001 86380 86390 1
435644 99435644 1001 86380 86390 1
435712 99435712 1001 86380 86390 1
435839 99435839 1001 0 20 1
435688 99435688 1001 86380 86390 1
435693 99435693 1001 0 20 1
436806 99436806 1001 0 20 1
436865 99436865 1001 0 20 1
436867 99436867 1001 0 20 1
436564 99436564 1001 86380 86390 1
436734 99436734 1001 0 20 1
436128 99436128 1001 86380 86390 1
300005 99300005 1001 86380 86390 1
300018 99300018 1001 86380 86390 1
300085 99300085 1001 0 20 1
300087 99300087 1001 86380 86390 1
437304 99437304 1001 86380 86390 1
300078 99300078 1001 0 20 1
300629 99300629 1001 86380 86390 1
300644 99300644 1001 0 20 1
300453 99300453 1001 0 20 1
300403 99300403 1001 86380 86390 1
300379 99300379 1001 0 20 1
300430 99300430 1001 86380 86390 1
300304 99300304 1001 86380 86390 1
300293 99300293 1001 0 20 1
300257 99300257 1001 86380 86390 1
300220 99300220 1001 86380 86390 1
300885 99300885 1001 86380 86390 1
300928 99300928 1001 0 20 1
300866 99300866 1001 0 20 1
300919 99300919 1001 0 20 1
301442 99301442 1001 0 20 1
301469 99301469 1001 86380 86390 1
301531 99301531 1001 0 20 1
301367 99301367 1001 0 20 1
301384 99301384 1001 0 20 1
301288 99301288 1001 86380 86390 1
301291 99301291 1001 0 20 1
301334 99301334 1001 86380 86390 1
301107 99301107 1001 0 20 1
301068 99301068 1001 86380 86390 1
300954 99300954 1001 0 20 1
300994 99300994 1001 86380 86390 1
301644 99301644 1001 0 20 1
301582 99301582 1001 86380 86390 1
301713 99301713 1001 0 20 1
301612 99301612 1001 86380 86390 1
301730 99301730 1001 0 20 1
301563 99301563 1001 86380 86390 1
302292 99302292 1001 0 20 1
302258 99302258 1001 0 20 1
302300 99302300 1001 86380 86390 1
302144 99302144 1001 86380 86390 1
301906 99301906 1001 86380 86390 1
301885 99301885 1001 0 20 1
301847 99301847 1001 86380 86390 1
302548 99302548 1001 0 20 1
302500 99302500 1001 0 20 1
302502 99302502 1001 0 20 1
302491 99302491 1001 86380 86390 1
303118 99303118 1001 0 20 1
303145 99303145 1001 0 20 1
302862 99302862 1001 86380 86390 1
302982 99302982 1001 86380 86390 1
302767 99302767 1001 86380 86390 1
302731 99302731 1001 86380 86390 1
302667 99302667 1001 86380 86390 1
302709 99302709 1001 0 20 1
302701 99302701 1001 0 20 1
302779 99302779 1001 86380 86390 1
303326 99303326 1001 0 20 1
303403 99303403 1001 86380 86390 1
303304 99303304 1001 86380 86390 1
303944 99303944 1001 0 20 1
303893 99303893 1001 0 20 1
303834 99303834 1001 0 20 1
303874 99303874 1001 86380 86390 1
303738 99303738 1001 0 20 1
303769 99303769 1001 86380 86390 1
303786 99303786 1001 86380 86390 1
303596 99303596 1001 0 20 1
303519 99303519 1001 86380 86390 1
303483 99303483 1001 0 20 1
303600 99303600 1001 86380 86390 1
304055 99304055 1001 86380 86390 1
304137 99304137 1001 0 20 1
304050 99304050 1001 86380 86390 1
304054 99304054 1001 0 20 1
304858 99304858 1001 86380 86390 1
304814 99304814 1001 0 20 1
304838 99304838 1001 0 20 1
304501 99304501 1001 0 20 1
304555 99304555 1001 86380 86390 1
304607 99304607 1001 86380 86390 1
304557 99304557 1001 0 20 1
304453 99304453 1001 86380 86390 1
304469 99304469 1001 86380 86390 1
304522 99304522 1001 86380 86390 1
304303 99304303 1001 0 20 1
304336 99304336 1001 0 20 1
304427 99304427 1001 0 20 1
304375 99304375 1001 86380 86390 1
304401 99304401 1001 86380 86390 1
304887 99304887 1001 0 20 1
304928 99304928 1001 0 20 1
305505 99305505 1001 0 20 1
305648 99305648 1001 86380 86390 1
305533 99305533 1001 86380 86390 1
305548 99305548 1001 0 20 1
305662 99305662 1001 0 20 1
305492 99305492 1001 0 20 1
305472 99305472 1001 0 20 1
305293 99305293 1001 0 20 1
305401 99305401 1001 0 20 1
305248 99305248 1001 0 20 1
305214 99305214 1001 86380 86390 1
500116 99500116 1001 86380 86390 1
500055 99500055 1001 86380 86390 1
305693 99305693 1001 0 20 1
500074 99500074 1001 0 20 1
500669 99500669 1001 0 20 1
500735 99500735 1001 0 20 1
500657 99500657 1001 86380 86390 1
500521 99500521 1001 0 20 1
500603 99500603 1001 0 20 1
500580 99500580 1001 86380 86390 1
500425 99500425 1001 0 20 1
500477 99500477 1001 86380 86390 1
500308 99500308 1001 0 20 1
500386 99500386 1001 0 20 1
500875 99500875 1001 86380 86390 1
500850 99500850 1001 86380 86390 1
500928 99500928 1001 86380 86390 1
500893 99500893 1001 86380 86390 1
500976 99500976 1001 0 20 1
501528 99501528 1001 0 20 1
501614 99501614 1001 86380 86390 1
501438 99501438 1001 86380 86390 1
501515 99501515 1001 86380 86390 1
501481 99501481 1001 86380 86390 1
501339 99501339 1001 0 20 1
501381 99501381 1001 0 20 1
501278 99501278 1001 0 20 1
501111 99501111 1001 86380 86390 1
501061 99501061 1001 0 20 1
501100 99501100 1001 0 20 1
501102 99501102 1001 0 20 1
501028 99501028 1001 0 20 1
501083 99501083 1001 0 20 1
501224 99501224 1001 86380 86390 1
501823 99501823 1001 0 20 1
501735 99501735 1001 86380 86390 1
501827 99501827 1001 0 20 1
501804 99501804 1001 0 20 1
502055 99502055 1001 0 20 1
502215 99502215 1001 0 20 1
501858 99501858 1001 86380 86390 1
502041 99502041 1001 0 20 1
501979 99501979 1001 0 20 1
501968 99501968 1001 0 20 1
501905 99501905 1001 0 20 1
501906 99501906 1001 86380 86390 1
502592 99502592 1001 86380 86390 1
502570 99502570 1001 86380 86390 1
502468 99502468 1001 0 20 1
502482 99502482 1001 0 20 1
502574 99502574 1001 0 20 1
502550 99502550 1001 0 20 1
502614 99502614 1001 86380 86390 1
503119 99503119 1001 0 20 1
502933 99502933 1001 0 20 1
503011 99503011 1001 86380 86390 1
503014 99503014 1001 0 20 1
502912 99502912 1001 0 20 1
502912 99502912 1001 86380 86390 1
502925 99502925 1001 86380 86390 1
502900 99502900 1001 0 20 1
502993 99502993 1001 0 20 1
502803 99502803 1001 0 20 1
502841 99502841 1001 86380 86390 1
502754 99502754 1001 86380 86390 1
502731 99502731 1001 0 20 1
502708 99502708 1001 0 20 1
503401 99503401 1001 86380 86390 1
503299 99503299 1001 86380 86390 1
504028 99504028 1001 86380 86390 1
503939 99503939 1001 0 20 1
503808 99503808 1001 86380 86390 1
503826 99503826 1001 0 20 1
503750 99503750 1001 0 20 1
503879 99503879 1001 86380 86390 1
503803 99503803 1001 0 20 1
503897 99503897 1001 86380 86390 1
503644 99503644 1001 0 20 1
503543 99503543 1001 86380 86390 1
503518 99503518 1001 0 20 1
503535 99503535 1001 0 20 1
504273 99504273 1001 86380 86390 1
504210 99504210 1001 86380 86390 1
504780 99504780 1001 0 20 1
504848 99504848 1001 0 20 1
504749 99504749 1001 86380 86390 1
504827 99504827 1001 0 20 1
504728 99504728 1001 86380 86390 1
504613 99504613 1001 86380 86390 1
504639 99504639 1001 86380 86390 1
504640 99504640 1001 0 20 1
504668 99504668 1001 0 20 1
504668 99504668 1001 86380 86390 1
504699 99504699 1001 0 20 1
504374 99504374 1001 86380 86390 1
504493 99504493 1001 0 20 1
504369 99504369 1001 86380 86390 1
504424 99504424 1001 0 20 1
505019 99505019 1001 86380 86390 1
504960 99504960 1001 86380 86390 1
505769 99505769 1001 0 20 1
505629 99505629 1001 86380 86390 1
505699 99505699 1001 0 20 1
505585 99505585 1001 0 20 1
505761 99505761 1001 86380 86390 1
505666 99505666 1001 0 20 1
505496 99505496 1001 86380 86390 1
505509 99505509 1001 86380 86390 1
505522 99505522 1001 86380 86390 1
505446 99505446 1001 0 20 1
505421 99505421 1001 0 20 1
505201 99505201 1001 0 20 1
505260 99505260 1001 0 20 1
505222 99505222 1001 0 20 1
505898 99505898 1001 0 20 1
505951 99505951 1001 86380 86390 1
505771 99505771 1001 0 20 1
505838 99505838 1001 0 20 1
505826 99505826 1001 0 20 1
505931 99505931 1001 0 20 1
505804 99505804 1001 86380 86390 1
506430 99506430 1001 0 20 1
506575 99506575 1001 86380 86390 1
506342 99506342 1001 86380 86390 1
506285 99506285 1001 86380 86390 1
506001 99506001 1001 0 20 1
506119 99506119 1001 86380 86390 1
506000 99506000 1001 86380 86390 1
506725 99506725 1001 0 20 1
506667 99506667 1001 0 20 1
506682 99506682 1001 0 20 1
506760 99506760 1001 0 20 1
507267 99507267 1001 86380 86390 1
507233 99507233 1001 0 20 1
507378 99507378 1001 86380 86390 1
507301 99507301 1001 86380 86390 1
507237 99507237 1001 86380 86390 1
507367 99507367 1001 86380 86390 1
507217 99507217 1001 0 20 1
507172 99507172 1001 86380 86390 1
507148 99507148 1001 86380 86390 1
506898 99506898 1001 86380 86390 1
506924 99506924 1001 86380 86390 1
506913 99506913 1001 86380 86390 1
507453 99507453 1001 86380 86390 1
508128 99508128 1001 0 20 1
508089 99508089 1001 86380 86390 1
508182 99508182 1001 86380 86390 1
508195 99508195 1001 86380 86390 1
508017 99508017 1001 0 20 1
507928 99507928 1001 86380 86390 1
507892 99507892 1001 0 20 1
507697 99507697 1001 0 20 1
507801 99507801 1001 86380 86390 1
507649 99507649 1001 0 20 1
507637 99507637 1001 0 20 1
507716 99507716 1001 0 20 1
507794 99507794 1001 86380 86390 1
508416 99508416 1001 0 20 1
508380 99508380 1001 86380 86390 1
508393 99508393 1001 86380 86390 1
508408 99508408 1001 86380 86390 1
508293 99508293 1001 0 20 1
508450 99508450 1001 0 20 1
508899 99508899 1001 0 20 1
508979 99508979 1001 86380 86390 1
508751 99508751 1001 86380 86390 1
508597 99508597 1001 86380 86390 1
508587 99508587 1001 86380 86390 1
508643 99508643 1001 86380 86390 1
509086 99509086 1001 0 20 1
509811 99509811 1001 86380 86390 1
509825 99509825 1001 0 20 1
509899 99509899 1001 86380 86390 1
509900 99509900 1001 0 20 1
509697 99509697 1001 86380 86390 1
509781 99509781 1001 86380 86390 1
509349 99509349 1001 0 20 1
509324 99509324 1001 0 20 1
510079 99510079 1001 86380 86390 1
510008 99510008 1001 0 20 1
510651 99510651 1001 86380 86390 1
510620 99510620 1001 0 20 1
510371 99510371 1001 86380 86390 1
510514 99510514 1001 0 20 1
510307 99510307 1001 0 20 1
510906 99510906 1001 0 20 1
510106 99510106 1001 86380 86390 1
510764 99510764 1001 86380 86390 1
510898 99510898 1001 0 20 1
510800 99510800 1001 0 20 1
511467 99511467 1001 0 20 1
511415 99511415 1001 86380 86390 1
511509 99511509 1001 86380 86390 1
511421 99511421 1001 0 20 1
511488 99511488 1001 86380 86390 1
511219 99511219 1001 86380 86390 1
511181 99511181 1001 86380 86390 1
511272 99511272 1001 0 20 1
511050 99511050 1001 86380 86390 1
511014 99511014 1001 0 20 1
511042 99511042 1001 86380 86390 1
510957 99510957 1001 0 20 1
511605 99511605 1001 86380 86390 1
511738 99511738 1001 0 20 1
511650 99511650 1001 0 20 1
512215 99512215 1001 86380 86390 1
512281 99512281 1001 86380 86390 1
512219 99512219 1001 86380 86390 1
512194 99512194 1001 86380 86390 1
512302 99512302 1001 0 20 1
511993 99511993 1001 86380 86390 1
511969 99511969 1001 86380 86390 1
512125 99512125 1001 86380 86390 1
512038 99512038 1001 0 20 1
511932 99511932 1001 86380 86390 1
512384 99512384 1001 0 20 1
512491 99512491 1001 0 20 1
513154 99513154 1001 86380 86390 1
513081 99513081 1001 0 20 1
513133 99513133 1001 0 20 1
513184 99513184 1001 86380 86390 1
513111 99513111 1001 86380 86390 1
513022 99513022 1001 86380 86390 1
512987 99512987 1001 86380 86390 1
512926 99512926 1001 0 20 1
512991 99512991 1001 86380 86390 1
512970 99512970 1001 0 20 1
512944 99512944 1001 86380 86390 1
512763 99512763 1001 0 20 1
513257 99513257 1001 0 20 1
513291 99513291 1001 86380 86390 1
513969 99513969 1001 0 20 1
513962 99513962 1001 0 20 1
514015 99514015 1001 86380 86390 1
513721 99513721 1001 86380 86390 1
513796 99513796 1001 0 20 1
513733 99513733 1001 0 20 1
513695 99513695 1001 0 20 1
513566 99513566 1001 86380 86390 1
513491 99513491 1001 0 20 1
513607 99513607 1001 86380 86390 1
513493 99513493 1001 86380 86390 1
513558 99513558 1001 86380 86390 1
514236 99514236 1001 0 20 1
514114 99514114 1001 0 20 1
514156 99514156 1001 0 20 1
514824 99514824 1001 0 20 1
514834 99514834 1001 0 20 1
514513 99514513 1001 86380 86390 1
514380 99514380 1001 86380 86390 1
514437 99514437 1001 86380 86390 1
514986 99514986 1001 86380 86390 1
515027 99515027 1001 0 20 1
515021 99515021 1001 0 20 1
515481 99515481 1001 0 20 1
515638 99515638 1001 0 20 1
515618 99515618 1001 0 20 1
515566 99515566 1001 86380 86390 1
515438 99515438 1001 86380 86390 1
515478 99515478 1001 86380 86390 1
515416 99515416 1001 0 20 1
515369 99515369 1001 0 20 1
515278 99515278 1001 86380 86390 1
515347 99515347 1001 86380 86390 1
515218 99515218 1001 0 20 1
515267 99515267 1001 0 20 1
515864 99515864 1001 86380 86390 1
515748 99515748 1001 86380 86390 1
516335 99516335 1001 0 20 1
516336 99516336 1001 86380 86390 1
516415 99516415 1001 0 20 1
516430 99516430 1001 0 20 1
516113 99516113 1001 0 20 1
516129 99516129 1001 0 20 1
516073 99516073 1001 86380 86390 1
515986 99515986 1001 0 20 1
515999 99515999 1001 86380 86390 1
515962 99515962 1001 86380 86390 1
516052 99516052 1001 86380 86390 1
516056 99516056 1001 0 20 1
516649 99516649 1001 86380 86390 1
516613 99516613 1001 86380 86390 1
516694 99516694 1001 86380 86390 1
517233 99517233 1001 86380 86390 1
517216 99517216 1001 0 20 1
517066 99517066 1001 86380 86390 1
517032 99517032 1001 86380 86390 1
517035 99517035 1001 0 20 1
517012 99517012 1001 86380 86390 1
517039 99517039 1001 0 20 1
516874 99516874 1001 0 20 1
516788 99516788 1001 86380 86390 1
516790 99516790 1001 0 20 1
516753 99516753 1001 0 20 1
517476 99517476 1001 86380 86390 1
517364 99517364 1001 0 20 1
517509 99517509 1001 0 20 1
518030 99518030 1001 86380 86390 1
517931 99517931 1001 0 20 1
517828 99517828 1001 0 20 1
517946 99517946 1001 0 20 1
517897 99517897 1001 0 20 1
517912 99517912 1001 0 20 1
517573 99517573 1001 0 20 1
518305 99518305 1001 86380 86390 1
518216 99518216 1001 0 20 1
518875 99518875 1001 86380 86390 1
518961 99518961 1001 0 20 1
518589 99518589 1001 86380 86390 1
518619 99518619 1001 0 20 1
518658 99518658 1001 0 20 1
518380 99518380 1001 0 20 1
518540 99518540 1001 0 20 1
518454 99518454 1001 86380 86390 1
519144 99519144 1001 0 20 1
519068 99519068 1001 86380 86390 1
519071 99519071 1001 0 20 1
519778 99519778 1001 86380 86390 1
519732 99519732 1001 86380 86390 1
519656 99519656 1001 0 20 1
519531 99519531 1001 86380 86390 1
519443 99519443 1001 0 20 1
519516 99519516 1001 86380 86390 1
519287 99519287 1001 0 20 1
519397 99519397 1001 0 20 1
519282 99519282 1001 86380 86390 1
519862 99519862 1001 86380 86390 1
519865 99519865 1001 0 20 1
519853 99519853 1001 0 20 1
519870 99519870 1001 0 20 1
519846 99519846 1001 0 20 1
520003 99520003 1001 86380 86390 1
520576 99520576 1001 86380 86390 1
520602 99520602 1001 86380 86390 1
520464 99520464 1001 86380 86390 1
520595 99520595 1001 86380 86390 1
520153 99520153 1001 0 20 1
520141 99520141 1001 0 20 1
520051 99520051 1001 0 20 1
520157 99520157 1001 0 20 1
520724 99520724 1001 0 20 1
520713 99520713 1001 86380 86390 1
521273 99521273 1001 86380 86390 1
521288 99521288 1001 86380 86390 1
521353 99521353 1001 0 20 1
521314 99521314 1001 86380 86390 1
520897 99520897 1001 86380 86390 1
520936 99520936 1001 86380 86390 1
520969 99520969 1001 0 20 1
520867 99520867 1001 86380 86390 1
521541 99521541 1001 0 20 1
521590 99521590 1001 0 20 1
522091 99522091 1001 0 20 1
522276 99522276 1001 86380 86390 1
521975 99521975 1001 0 20 1
522079 99522079 1001 0 20 1
522040 99522040 1001 86380 86390 1
522083 99522083 1001 86380 86390 1
522020 99522020 1001 0 20 1
521840 99521840 1001 0 20 1
521867 99521867 1001 86380 86390 1
521739 99521739 1001 86380 86390 1
521716 99521716 1001 0 20 1
521846 99521846 1001 86380 86390 1
521848 99521848 1001 0 20 1
521736 99521736 1001 0 20 1
521696 99521696 1001 86380 86390 1
522438 99522438 1001 0 20 1
522463 99522463 1001 86380 86390 1
522349 99522349 1001 0 20 1
522297 99522297 1001 86380 86390 1
522442 99522442 1001 0 20 1
522340 99522340 1001 0 20 1
523004 99523004 1001 86380 86390 1
522950 99522950 1001 0 20 1
522693 99522693 1001 86380 86390 1
522505 99522505 1001 0 20 1
522686 99522686 1001 86380 86390 1
523261 99523261 1001 86380 86390 1
523224 99523224 1001 86380 86390 1
523177 99523177 1001 86380 86390 1
523282 99523282 1001 0 20 1
523790 99523790 1001 0 20 1
523831 99523831 1001 0 20 1
523677 99523677 1001 86380 86390 1
523568 99523568 1001 0 20 1
523633 99523633 1001 0 20 1
523595 99523595 1001 86380 86390 1
523487 99523487 1001 0 20 1
523501 99523501 1001 86380 86390 1
523346 99523346 1001 86380 86390 1
524084 99524084 1001 0 20 1
524098 99524098 1001 86380 86390 1
524100 99524100 1001 86380 86390 1
524106 99524106 1001 0 20 1
524665 99524665 1001 86380 86390 1
524490 99524490 1001 0 20 1
524377 99524377 1001 0 20 1
524442 99524442 1001 86380 86390 1
524495 99524495 1001 0 20 1
524333 99524333 1001 0 20 1
524235 99524235 1001 0 20 1
524313 99524313 1001 86380 86390 1
524227 99524227 1001 0 20 1
524886 99524886 1001 0 20 1
524953 99524953 1001 0 20 1
524806 99524806 1001 0 20 1
525432 99525432 1001 86380 86390 1
525460 99525460 1001 0 20 1
525573 99525573 1001 86380 86390 1
525436 99525436 1001 86380 86390 1
525530 99525530 1001 86380 86390 1
525209 99525209 1001 86380 86390 1
525278 99525278 1001 0 20 1
525239 99525239 1001 86380 86390 1
525385 99525385 1001 0 20 1
525272 99525272 1001 86380 86390 1
525351 99525351 1001 86380 86390 1
525147 99525147 1001 0 20 1
525072 99525072 1001 0 20 1
525101 99525101 1001 86380 86390 1
525013 99525013 1001 0 20 1
525144 99525144 1001 0 20 1
525672 99525672 1001 0 20 1
525610 99525610 1001 86380 86390 1
525704 99525704 1001 86380 86390 1
526401 99526401 1001 86380 86390 1
526402 99526402 1001 0 20 1
526341 99526341 1001 86380 86390 1
526382 99526382 1001 86380 86390 1
526052 99526052 1001 86380 86390 1
526202 99526202 1001 86380 86390 1
525868 99525868 1001 0 20 1
525884 99525884 1001 0 20 1
525980 99525980 1001 0 20 1
526551 99526551 1001 0 20 1
526540 99526540 1001 0 20 1
526528 99526528 1001 86380 86390 1
526464 99526464 1001 86380 86390 1
527245 99527245 1001 86380 86390 1
527208 99527208 1001 86380 86390 1
526946 99526946 1001 86380 86390 1
526873 99526873 1001 0 20 1
526797 99526797 1001 86380 86390 1
526683 99526683 1001 0 20 1
526833 99526833 1001 86380 86390 1
527286 99527286 1001 0 20 1
527354 99527354 1001 0 20 1
527320 99527320 1001 0 20 1
527268 99527268 1001 86380 86390 1
527348 99527348 1001 86380 86390 1
528026 99528026 1001 86380 86390 1
527900 99527900 1001 0 20 1
527964 99527964 1001 86380 86390 1
527902 99527902 1001 0 20 1
528011 99528011 1001 0 20 1
527676 99527676 1001 0 20 1
527731 99527731 1001 86380 86390 1
527757 99527757 1001 86380 86390 1
527700 99527700 1001 86380 86390 1
528245 99528245 1001 86380 86390 1
528886 99528886 1001 86380 86390 1
528755 99528755 1001 86380 86390 1
528807 99528807 1001 86380 86390 1
528809 99528809 1001 0 20 1
528719 99528719 1001 0 20 1
528809 99528809 1001 86380 86390 1
528895 99528895 1001 0 20 1
528897 99528897 1001 86380 86390 1
528669 99528669 1001 86380 86390 1
528582 99528582 1001 0 20 1
528637 99528637 1001 0 20 1
528651 99528651 1001 86380 86390 1
528526 99528526 1001 86380 86390 1
529066 99529066 1001 86380 86390 1
528917 99528917 1001 86380 86390 1
529039 99529039 1001 0 20 1
528987 99528987 1001 86380 86390 1
529576 99529576 1001 86380 86390 1
529498 99529498 1001 86380 86390 1
529515 99529515 1001 0 20 1
529412 99529412 1001 0 20 1
529507 99529507 1001 86380 86390 1
529210 99529210 1001 86380 86390 1
529204 99529204 1001 0 20 1
529181 99529181 1001 86380 86390 1
529921 99529921 1001 86380 86390 1
529774 99529774 1001 0 20 1
530532 99530532 1001 86380 86390 1
530214 99530214 1001 86380 86390 1
530242 99530242 1001 86380 86390 1
530268 99530268 1001 86380 86390 1
530256 99530256 1001 86380 86390 1
530113 99530113 1001 0 20 1
530732 99530732 1001 86380 86390 1
530567 99530567 1001 0 20 1
530637 99530637 1001 86380 86390 1
531218 99531218 1001 86380 86390 1
531336 99531336 1001 86380 86390 1
530997 99530997 1001 0 20 1
531078 99531078 1001 86380 86390 1
530814 99530814 1001 0 20 1
530868 99530868 1001 0 20 1
530791 99530791 1001 0 20 1
530897 99530897 1001 0 20 1
531444 99531444 1001 0 20 1
531496 99531496 1001 0 20 1
531561 99531561 1001 0 20 1
531491 99531491 1001 0 20 1
532204 99532204 1001 86380 86390 1
532143 99532143 1001 86380 86390 1
532034 99532034 1001 86380 86390 1
532062 99532062 1001 0 20 1
532062 99532062 1001 86380 86390 1
531942 99531942 1001 0 20 1
531954 99531954 1001 86380 86390 1
531982 99531982 1001 86380 86390 1
531673 99531673 1001 86380 86390 1
531791 99531791 1001 86380 86390 1
532400 99532400 1001 0 20 1
532348 99532348 1001 86380 86390 1
532272 99532272 1001 0 20 1
532323 99532323 1001 86380 86390 1
532222 99532222 1001 0 20 1
532250 99532250 1001 0 20 1
532289 99532289 1001 86380 86390 1
533021 99533021 1001 86380 86390 1
532820 99532820 1001 86380 86390 1
532462 99532462 1001 86380 86390 1
533069 99533069 1001 0 20 1
533236 99533236 1001 86380 86390 1
533095 99533095 1001 86380 86390 1
533096 99533096 1001 0 20 1
533072 99533072 1001 0 20 1
533036 99533036 1001 0 20 1
533668 99533668 1001 86380 86390 1
533748 99533748 1001 86380 86390 1
533850 99533850 1001 86380 86390 1
533504 99533504 1001 0 20 1
533558 99533558 1001 0 20 1
533495 99533495 1001 86380 86390 1
533625 99533625 1001 0 20 1
533284 99533284 1001 0 20 1
533338 99533338 1001 0 20 1
533894 99533894 1001 86380 86390 1
533884 99533884 1001 0 20 1
533898 99533898 1001 86380 86390 1
534043 99534043 1001 0 20 1
533862 99533862 1001 0 20 1
533983 99533983 1001 0 20 1
534635 99534635 1001 86380 86390 1
534636 99534636 1001 86380 86390 1
534511 99534511 1001 86380 86390 1
534552 99534552 1001 86380 86390 1
534413 99534413 1001 86380 86390 1
534380 99534380 1001 0 20 1
534342 99534342 1001 86380 86390 1
534396 99534396 1001 0 20 1
534384 99534384 1001 86380 86390 1
534114 99534114 1001 86380 86390 1
534205 99534205 1001 86380 86390 1
534223 99534223 1001 0 20 1
534797 99534797 1001 0 20 1
535498 99535498 1001 86380 86390 1
535505 99535505 1001 86380 86390 1
535149 99535149 1001 86380 86390 1
535281 99535281 1001 86380 86390 1
535217 99535217 1001 86380 86390 1
535167 99535167 1001 86380 86390 1
535168 99535168 1001 0 20 1
535273 99535273 1001 86380 86390 1
534985 99534985 1001 86380 86390 1
534975 99534975 1001 86380 86390 1
535069 99535069 1001 86380 86390 1
535571 99535571 1001 0 20 1
536151 99536151 1001 0 20 1
536256 99536256 1001 86380 86390 1
536114 99536114 1001 0 20 1
536064 99536064 1001 86380 86390 1
535923 99535923 1001 0 20 1
535810 99535810 1001 86380 86390 1
535849 99535849 1001 86380 86390 1
535788 99535788 1001 0 20 1
536516 99536516 1001 86380 86390 1
536348 99536348 1001 86380 86390 1
536994 99536994 1001 86380 86390 1
536996 99536996 1001 86380 86390 1
536987 99536987 1001 86380 86390 1
536965 99536965 1001 86380 86390 1
536924 99536924 1001 86380 86390 1
536611 99536611 1001 0 20 1
536624 99536624 1001 0 20 1
536693 99536693 1001 0 20 1
537263 99537263 1001 0 20 1
537318 99537318 1001 0 20 1
537345 99537345 1001 0 20 1
537166 99537166 1001 0 20 1
537180 99537180 1001 0 20 1
537835 99537835 1001 86380 86390 1
537965 99537965 1001 86380 86390 1
537827 99537827 1001 86380 86390 1
537842 99537842 1001 0 20 1
537884 99537884 1001 86380 86390 1
537640 99537640 1001 86380 86390 1
537656 99537656 1001 86380 86390 1
537578 99537578 1001 86380 86390 1
537659 99537659 1001 0 20 1
537678 99537678 1001 86380 86390 1
537409 99537409 1001 0 20 1
537383 99537383 1001 86380 86390 1
537411 99537411 1001 0 20 1
537467 99537467 1001 86380 86390 1
538051 99538051 1001 0 20 1
538053 99538053 1001 86380 86390 1
538085 99538085 1001 0 20 1
538145 99538145 1001 86380 86390 1
538174 99538174 1001 0 20 1
538123 99538123 1001 0 20 1
538287 99538287 1001 0 20 1
538316 99538316 1001 86380 86390 1
538217 99538217 1001 0 20 1
539019 99539019 1001 0 20 1
538929 99538929 1001 0 20 1
538982 99538982 1001 0 20 1
538892 99538892 1001 0 20 1
539001 99539001 1001 86380 86390 1
539590 99539590 1001 86380 86390 1
539595 99539595 1001 0 20 1
539557 99539557 1001 0 20 1
539457 99539457 1001 86380 86390 1
539309 99539309 1001 0 20 1
539380 99539380 1001 0 20 1
539025 99539025 1001 0 20 1
539182 99539182 1001 0 20 1
539748 99539748 1001 86380 86390 1
539675 99539675 1001 0 20 1
539766 99539766 1001 86380 86390 1
540432 99540432 1001 0 20 1
540408 99540408 1001 0 20 1
540356 99540356 1001 86380 86390 1
540350 99540350 1001 0 20 1
540058 99540058 1001 0 20 1
540101 99540101 1001 0 20 1
540183 99540183 1001 0 20 1
539863 99539863 1001 86380 86390 1
539881 99539881 1001 0 20 1
540541 99540541 1001 86380 86390 1
540671 99540671 1001 86380 86390 1
540496 99540496 1001 0 20 1
540525 99540525 1001 86380 86390 1
540642 99540642 1001 0 20 1
540500 99540500 1001 86380 86390 1
541218 99541218 1001 0 20 1
541205 99541205 1001 86380 86390 1
541235 99541235 1001 86380 86390 1
541236 99541236 1001 0 20 1
541107 99541107 1001 86380 86390 1
541250 99541250 1001 86380 86390 1
541280 99541280 1001 0 20 1
541122 99541122 1001 86380 86390 1
540913 99540913 1001 0 20 1
540929 99540929 1001 0 20 1
540967 99540967 1001 86380 86390 1
540980 99540980 1001 86380 86390 1
540918 99540918 1001 0 20 1
541021 99541021 1001 0 20 1
540782 99540782 1001 86380 86390 1
541394 99541394 1001 86380 86390 1
541423 99541423 1001 86380 86390 1
541365 99541365 1001 0 20 1
541327 99541327 1001 0 20 1
541378 99541378 1001 86380 86390 1
542119 99542119 1001 0 20 1
542119 99542119 1001 86380 86390 1
542007 99542007 1001 0 20 1
542064 99542064 1001 86380 86390 1
541975 99541975 1001 0 20 1
542053 99542053 1001 86380 86390 1
542028 99542028 1001 86380 86390 1
541861 99541861 1001 86380 86390 1
541842 99541842 1001 86380 86390 1
541895 99541895 1001 86380 86390 1
541858 99541858 1001 86380 86390 1
541530 99541530 1001 0 20 1
542274 99542274 1001 86380 86390 1
542151 99542151 1001 0 20 1
542216 99542216 1001 86380 86390 1
542856 99542856 1001 86380 86390 1
542909 99542909 1001 86380 86390 1
542760 99542760 1001 0 20 1
542933 99542933 1001 0 20 1
542890 99542890 1001 86380 86390 1
542547 99542547 1001 86380 86390 1
542708 99542708 1001 0 20 1
542733 99542733 1001 86380 86390 1
542556 99542556 1001 86380 86390 1
542584 99542584 1001 0 20 1
542377 99542377 1001 0 20 1
542394 99542394 1001 86380 86390 1
542970 99542970 1001 86380 86390 1
542965 99542965 1001 86380 86390 1
543618 99543618 1001 86380 86390 1
543581 99543581 1001 86380 86390 1
543673 99543673 1001 86380 86390 1
543714 99543714 1001 0 20 1
543475 99543475 1001 86380 86390 1
543367 99543367 1001 0 20 1
543395 99543395 1001 86380 86390 1
543179 99543179 1001 86380 86390 1
543257 99543257 1001 86380 86390 1
543271 99543271 1001 0 20 1
543187 99543187 1001 0 20 1
543977 99543977 1001 0 20 1
543808 99543808 1001 86380 86390 1
543840 99543840 1001 86380 86390 1
544578 99544578 1001 86380 86390 1
544580 99544580 1001 0 20 1
544401 99544401 1001 86380 86390 1
544370 99544370 1001 86380 86390 1
544229 99544229 1001 86380 86390 1
544269 99544269 1001 86380 86390 1
544297 99544297 1001 0 20 1
543990 99543990 1001 0 20 1
544173 99544173 1001 0 20 1
544164 99544164 1001 86380 86390 1
544181 99544181 1001 0 20 1
400173 99400173 1001 0 20 1
400239 99400239 1001 0 20 1
400518 99400518 1001 0 20 1
400596 99400596 1001 0 20 1
401103 99401103 1001 86380 86390 1
401175 99401175 1001 86380 86390 1
401542 99401542 1001 0 20 1
401669 99401669 1001 86380 86390 1
401608 99401608 1001 86380 86390 1
402118 99402118 1001 0 20 1
402267 99402267 1001 0 20 1
402181 99402181 1001 86380 86390 1
402573 99402573 1001 86380 86390 1
402848 99402848 1001 86380 86390 1
402826 99402826 1001 0 20 1
402911 99402911 1001 0 20 1
403037 99403037 1001 86380 86390 1
403228 99403228 1001 0 20 1
403445 99403445 1001 0 20 1
403507 99403507 1001 0 20 1
403565 99403565 1001 0 20 1
403924 99403924 1001 86380 86390 1
404001 99404001 1001 86380 86390 1
404097 99404097 1001 86380 86390 1
404162 99404162 1001 0 20 1
404184 99404184 1001 0 20 1
404477 99404477 1001 0 20 1
404571 99404571 1001 86380 86390 1
404738 99404738 1001 86380 86390 1
404811 99404811 1001 0 20 1
405013 99405013 1001 0 20 1
405045 99405045 1001 0 20 1
405176 99405176 1001 86380 86390 1
405232 99405232 1001 86380 86390 1
405234 99405234 1001 86380 86390 1
405374 99405374 1001 0 20 1
405400 99405400 1001 86380 86390 1
405738 99405738 1001 0 20 1
405814 99405814 1001 0 20 1
405773 99405773 1001 0 20 1
405940 99405940 1001 0 20 1
406510 99406510 1001 0 20 1
406625 99406625 1001 86380 86390 1
406530 99406530 1001 0 20 1
406670 99406670 1001 86380 86390 1
406705 99406705 1001 0 20 1
406783 99406783 1001 0 20 1
406995 99406995 1001 0 20 1
407099 99407099 1001 86380 86390 1
407111 99407111 1001 0 20 1
407257 99407257 1001 0 20 1
407540 99407540 1001 0 20 1
407588 99407588 1001 86380 86390 1
407718 99407718 1001 0 20 1
407757 99407757 1001 86380 86390 1
407959 99407959 1001 0 20 1
408174 99408174 1001 86380 86390 1
408356 99408356 1001 0 20 1
408865 99408865 1001 86380 86390 1
408782 99408782 1001 86380 86390 1
408995 99408995 1001 86380 86390 1
409129 99409129 1001 86380 86390 1
409109 99409109 1001 86380 86390 1
409113 99409113 1001 0 20 1
409569 99409569 1001 0 20 1
409602 99409602 1001 0 20 1
409749 99409749 1001 86380 86390 1
409786 99409786 1001 0 20 1
409757 99409757 1001 0 20 1
410002 99410002 1001 0 20 1
410054 99410054 1001 0 20 1
410062 99410062 1001 0 20 1
410179 99410179 1001 86380 86390 1
410115 99410115 1001 86380 86390 1
410425 99410425 1001 0 20 1
410609 99410609 1001 0 20 1
410652 99410652 1001 0 20 1
410621 99410621 1001 86380 86390 1
410728 99410728 1001 86380 86390 1
410731 99410731 1001 0 20 1
411084 99411084 1001 86380 86390 1
411229 99411229 1001 0 20 1
411376 99411376 1001 0 20 1
411491 99411491 1001 0 20 1
411714 99411714 1001 86380 86390 1
411743 99411743 1001 0 20 1
411735 99411735 1001 0 20 1
411806 99411806 1001 0 20 1
411752 99411752 1001 0 20 1
411865 99411865 1001 86380 86390 1
412083 99412083 1001 86380 86390 1
412146 99412146 1001 86380 86390 1
412265 99412265 1001 86380 86390 1
412277 99412277 1001 86380 86390 1
412355 99412355 1001 0 20 1
412325 99412325 1001 0 20 1
412334 99412334 1001 0 20 1
413321 99413321 1001 0 20 1
413322 99413322 1001 86380 86390 1
412978 99412978 1001 0 20 1
412484 99412484 1001 0 20 1
412674 99412674 1001 0 20 1
412497 99412497 1001 86380 86390 1
414034 99414034 1001 0 20 1
414058 99414058 1001 86380 86390 1
413806 99413806 1001 86380 86390 1
415177 99415177 1001 0 20 1
414673 99414673 1001 86380 86390 1
414590 99414590 1001 0 20 1
414693 99414693 1001 0 20 1
414643 99414643 1001 86380 86390 1
414186 99414186 1001 0 20 1
414168 99414168 1001 0 20 1
414334 99414334 1001 86380 86390 1
414213 99414213 1001 86380 86390 1
415381 99415381 1001 0 20 1
416936 99416936 1001 0 20 1
416954 99416954 1001 0 20 1
416549 99416549 1001 86380 86390 1
416294 99416294 1001 0 20 1
416387 99416387 1001 86380 86390 1
416361 99416361 1001 0 20 1
415989 99415989 1001 0 20 1
415790 99415790 1001 86380 86390 1
415922 99415922 1001 0 20 1
417200 99417200 1001 86380 86390 1
417376 99417376 1001 86380 86390 1
417326 99417326 1001 0 20 1
417426 99417426 1001 0 20 1
418681 99418681 1001 0 20 1
418710 99418710 1001 86380 86390 1
418418 99418418 1001 0 20 1
418065 99418065 1001 86380 86390 1
418234 99418234 1001 0 20 1
418430 99418430 1001 86380 86390 1
417961 99417961 1001 86380 86390 1
417769 99417769 1001 0 20 1
417748 99417748 1001 0 20 1
417862 99417862 1001 86380 86390 1
417954 99417954 1001 0 20 1
418842 99418842 1001 0 20 1
419000 99419000 1001 0 20 1
418877 99418877 1001 86380 86390 1
418985 99418985 1001 0 20 1
418947 99418947 1001 0 20 1
420075 99420075 1001 86380 86390 1
420099 99420099 1001 0 20 1
420270 99420270 1001 0 20 1
420329 99420329 1001 0 20 1
420003 99420003 1001 86380 86390 1
419976 99419976 1001 86380 86390 1
419980 99419980 1001 86380 86390 1
419408 99419408 1001 0 20 1
419252 99419252 1001 86380 86390 1
419531 99419531 1001 86380 86390 1
420510 99420510 1001 0 20 1
420493 99420493 1001 0 20 1
420651 99420651 1001 0 20 1
420653 99420653 1001 86380 86390 1
420453 99420453 1001 0 20 1
420797 99420797 1001 86380 86390 1
420687 99420687 1001 86380 86390 1
421347 99421347 1001 0 20 1
421281 99421281 1001 0 20 1
421466 99421466 1001 0 20 1
421146 99421146 1001 86380 86390 1
420905 99420905 1001 86380 86390 1
421091 99421091 1001 86380 86390 1
421092 99421092 1001 86380 86390 1
422334 99422334 1001 0 20 1
422316 99422316 1001 86380 86390 1
422317 99422317 1001 0 20 1
422207 99422207 1001 0 20 1
422156 99422156 1001 0 20 1
423690 99423690 1001 0 20 1
423610 99423610 1001 86380 86390 1
423388 99423388 1001 0 20 1
423716 99423716 1001 0 20 1
423244 99423244 1001 86380 86390 1
422987 99422987 1001 0 20 1
423134 99423134 1001 86380 86390 1
423068 99423068 1001 0 20 1
423038 99423038 1001 0 20 1
422722 99422722 1001 86380 86390 1
422883 99422883 1001 86380 86390 1
424012 99424012 1001 86380 86390 1
424123 99424123 1001 0 20 1
424025 99424025 1001 86380 86390 1
423805 99423805 1001 86380 86390 1
425086 99425086 1001 86380 86390 1
425161 99425161 1001 86380 86390 1
424909 99424909 1001 0 20 1
424604 99424604 1001 86380 86390 1
424998 99424998 1001 86380 86390 1
424874 99424874 1001 86380 86390 1
424692 99424692 1001 86380 86390 1
424851 99424851 1001 0 20 1
424256 99424256 1001 86380 86390 1
424526 99424526 1001 86380 86390 1
425418 99425418 1001 0 20 1
425546 99425546 1001 0 20 1
426277 99426277 1001 86380 86390 1
426351 99426351 1001 86380 86390 1
426592 99426592 1001 0 20 1
426106 99426106 1001 86380 86390 1
427263 99427263 1001 0 20 1
427521 99427521 1001 86380 86390 1
427189 99427189 1001 86380 86390 1
428516 99428516 1001 86380 86390 1
428446 99428446 1001 0 20 1
428378 99428378 1001 86380 86390 1
428489 99428489 1001 0 20 1
428276 99428276 1001 86380 86390 1
427957 99427957 1001 0 20 1
428314 99428314 1001 0 20 1
428223 99428223 1001 86380 86390 1
427815 99427815 1001 0 20 1
427751 99427751 1001 0 20 1
428885 99428885 1001 86380 86390 1
429084 99429084 1001 0 20 1
428863 99428863 1001 86380 86390 1
428982 99428982 1001 86380 86390 1
430014 99430014 1001 0 20 1
430276 99430276 1001 0 20 1
430069 99430069 1001 86380 86390 1
429954 99429954 1001 86380 86390 1
429857 99429857 1001 86380 86390 1
429573 99429573 1001 0 20 1
429574 99429574 1001 0 20 1
429941 99429941 1001 86380 86390 1
429798 99429798 1001 0 20 1
429446 99429446 1001 86380 86390 1
429558 99429558 1001 86380 86390 1
429428 99429428 1001 86380 86390 1
430775 99430775 1001 0 20 1
430807 99430807 1001 0 20 1
431937 99431937 1001 0 20 1
431946 99431946 1001 86380 86390 1
431976 99431976 1001 0 20 1
431664 99431664 1001 0 20 1
431705 99431705 1001 86380 86390 1
431763 99431763 1001 0 20 1
431959 99431959 1001 86380 86390 1
431626 99431626 1001 86380 86390 1
431265 99431265 1001 86380 86390 1
431494 99431494 1001 0 20 1
431123 99431123 1001 0 20 1
430854 99430854 1001 86380 86390 1
431075 99431075 1001 86380 86390 1
430881 99430881 1001 86380 86390 1
432283 99432283 1001 86380 86390 1
433395 99433395 1001 86380 86390 1
433586 99433586 1001 86380 86390 1
433491 99433491 1001 0 20 1
432953 99432953 1001 86380 86390 1
433278 99433278 1001 86380 86390 1
433006 99433006 1001 86380 86390 1
432718 99432718 1001 86380 86390 1
432777 99432777 1001 0 20 1
432787 99432787 1001 0 20 1
433892 99433892 1001 0 20 1
433863 99433863 1001 86380 86390 1
434125 99434125 1001 86380 86390 1
434134 99434134 1001 0 20 1
435106 99435106 1001 86380 86390 1
435326 99435326 1001 86380 86390 1
435031 99435031 1001 0 20 1
435311 99435311 1001 0 20 1
434765 99434765 1001 86380 86390 1
434745 99434745 1001 0 20 1
434855 99434855 1001 0 20 1
434653 99434653 1001 86380 86390 1
434587 99434587 1001 86380 86390 1
434570 99434570 1001 86380 86390 1
434579 99434579 1001 0 20 1
435483 99435483 1001 0 20 1
435708 99435708 1001 0 20 1
435688 99435688 1001 0 20 1
435841 99435841 1001 0 20 1
435696 99435696 1001 86380 86390 1
436854 99436854 1001 0 20 1
437035 99437035 1001 86380 86390 1
436826 99436826 1001 0 20 1
436347 99436347 1001 0 20 1
436602 99436602 1001 0 20 1
436463 99436463 1001 0 20 1
436404 99436404 1001 0 20 1
436358 99436358 1001 0 20 1
436442 99436442 1001 86380 86390 1
436513 99436513 1001 86380 86390 1
436314 99436314 1001 86380 86390 1
436216 99436216 1001 86380 86390 1
436078 99436078 1001 0 20 1
436301 99436301 1001 86380 86390 1
436032 99436032 1001 86380 86390 1
300019 99300019 1001 0 20 1
300083 99300083 1001 86380 86390 1
437228 99437228 1001 0 20 1
300104 99300104 1001 0 20 1
300576 99300576 1001 0 20 1
300643 99300643 1001 0 20 1
300671 99300671 1001 86380 86390 1
300611 99300611 1001 0 20 1
300623 99300623 1001 86380 86390 1
300397 99300397 1001 86380 86390 1
300338 99300338 1001 0 20 1
300404 99300404 1001 0 20 1
300180 99300180 1001 0 20 1
300156 99300156 1001 86380 86390 1
300185 99300185 1001 0 20 1
300761 99300761 1001 86380 86390 1
300815 99300815 1001 86380 86390 1
301428 99301428 1001 0 20 1
301539 99301539 1001 86380 86390 1
301474 99301474 1001 86380 86390 1
301371 99301371 1001 86380 86390 1
301182 99301182 1001 0 20 1
300935 99300935 1001 86380 86390 1
300955 99300955 1001 0 20 1
301111 99301111 1001 0 20 1
300945 99300945 1001 0 20 1
300971 99300971 1001 86380 86390 1
301656 99301656 1001 0 20 1
301669 99301669 1001 0 20 1
301568 99301568 1001 0 20 1
301572 99301572 1001 0 20 1
301577 99301577 1001 0 20 1
302191 99302191 1001 86380 86390 1
302038 99302038 1001 86380 86390 1
302083 99302083 1001 86380 86390 1
301890 99301890 1001 86380 86390 1
301780 99301780 1001 0 20 1
301915 99301915 1001 0 20 1
302470 99302470 1001 86380 86390 1
302471 99302471 1001 0 20 1
302434 99302434 1001 86380 86390 1
302564 99302564 1001 0 20 1
302449 99302449 1001 0 20 1
303143 99303143 1001 0 20 1
303180 99303180 1001 86380 86390 1
303193 99303193 1001 86380 86390 1
303127 99303127 1001 0 20 1
302833 99302833 1001 86380 86390 1
302866 99302866 1001 0 20 1
302921 99302921 1001 86380 86390 1
302686 99302686 1001 86380 86390 1
303299 99303299 1001 86380 86390 1
303326 99303326 1001 86380 86390 1
303240 99303240 1001 86380 86390 1
303997 99303997 1001 0 20 1
303867 99303867 1001 0 20 1
303935 99303935 1001 86380 86390 1
303711 99303711 1001 0 20 1
303791 99303791 1001 0 20 1
303627 99303627 1001 0 20 1
303773 99303773 1001 86380 86390 1
303529 99303529 1001 0 20 1
303586 99303586 1001 0 20 1
303484 99303484 1001 0 20 1
303489 99303489 1001 0 20 1
304175 99304175 1001 0 20 1
304192 99304192 1001 0 20 1
304140 99304140 1001 86380 86390 1
304182 99304182 1001 86380 86390 1
304796 99304796 1001 0 20 1
304706 99304706 1001 0 20 1
304801 99304801 1001 86380 86390 1
304791 99304791 1001 86380 86390 1
304702 99304702 1001 0 20 1
304793 99304793 1001 0 20 1
304755 99304755 1001 0 20 1
304545 99304545 1001 86380 86390 1
304292 99304292 1001 86380 86390 1
304413 99304413 1001 86380 86390 1
304949 99304949 1001 86380 86390 1
305556 99305556 1001 86380 86390 1
305559 99305559 1001 0 20 1
305574 99305574 1001 0 20 1
305350 99305350 1001 0 20 1
305456 99305456 1001 0 20 1
305327 99305327 1001 0 20 1
305277 99305277 1001 0 20 1
305422 99305422 1001 0 20 1
305156 99305156 1001 0 20 1
305261 99305261 1001 86380 86390 1
305111 99305111 1001 86380 86390 1
500078 99500078 1001 86380 86390 1
500122 99500122 1001 86380 86390 1
500019 99500019 1001 86380 86390 1
500737 99500737 1001 0 20 1
500715 99500715 1001 0 20 1
500806 99500806 1001 86380 86390 1
500586 99500586 1001 0 20 1
500605 99500605 1001 0 20 1
500528 99500528 1001 86380 86390 1
500390 99500390 1001 86380 86390 1
500825 99500825 1001 0 20 1
500937 99500937 1001 0 20 1
501002 99501002 1001 86380 86390 1
501473 99501473 1001 86380 86390 1
501514 99501514 1001 0 20 1
501527 99501527 1001 0 20 1
501531 99501531 1001 0 20 1
501383 99501383 1001 0 20 1
501240 99501240 1001 86380 86390 1
501358 99501358 1001 0 20 1
501375 99501375 1001 0 20 1
501415 99501415 1001 0 20 1
501419 99501419 1001 86380 86390 1
501047 99501047 1001 0 20 1
501086 99501086 1001 0 20 1
501114 99501114 1001 0 20 1
501079 99501079 1001 0 20 1
501773 99501773 1001 86380 86390 1
501687 99501687 1001 86380 86390 1
502352 99502352 1001 86380 86390 1
502393 99502393 1001 0 20 1
502277 99502277 1001 0 20 1
502381 99502381 1001 0 20 1
502373 99502373 1001 0 20 1
502412 99502412 1001 0 20 1
502113 99502113 1001 86380 86390 1
501922 99501922 1001 86380 86390 1
501937 99501937 1001 86380 86390 1
502644 99502644 1001 0 20 1
502670 99502670 1001 86380 86390 1
502569 99502569 1001 0 20 1
502556 99502556 1001 86380 86390 1
502571 99502571 1001 0 20 1
502638 99502638 1001 0 20 1
502651 99502651 1001 0 20 1
502668 99502668 1001 0 20 1
503254 99503254 1001 86380 86390 1
503222 99503222 1001 86380 86390 1
502957 99502957 1001 86380 86390 1
503036 99503036 1001 0 20 1
503046 99503046 1001 86380 86390 1
502726 99502726 1001 0 20 1
502829 99502829 1001 86380 86390 1
502871 99502871 1001 86380 86390 1
502822 99502822 1001 0 20 1
502747 99502747 1001 0 20 1
502863 99502863 1001 86380 86390 1
502864 99502864 1001 0 20 1
502838 99502838 1001 86380 86390 1
503497 99503497 1001 0 20 1
503352 99503352 1001 0 20 1
503495 99503495 1001 0 20 1
503312 99503312 1001 86380 86390 1
503404 99503404 1001 86380 86390 1
503928 99503928 1001 0 20 1
504035 99504035 1001 0 20 1
503934 99503934 1001 0 20 1
504110 99504110 1001 0 20 1
503785 99503785 1001 86380 86390 1
503812 99503812 1001 0 20 1
503828 99503828 1001 86380 86390 1
503595 99503595 1001 0 20 1
503674 99503674 1001 0 20 1
503533 99503533 1001 86380 86390 1
504153 99504153 1001 86380 86390 1
504304 99504304 1001 0 20 1
504306 99504306 1001 86380 86390 1
504268 99504268 1001 86380 86390 1
504829 99504829 1001 0 20 1
504915 99504915 1001 0 20 1
504756 99504756 1001 0 20 1
504930 99504930 1001 0 20 1
504828 99504828 1001 0 20 1
504659 99504659 1001 0 20 1
504724 99504724 1001 86380 86390 1
504519 99504519 1001 86380 86390 1
504326 99504326 1001 86380 86390 1
504458 99504458 1001 0 20 1
504342 99504342 1001 0 20 1
504449 99504449 1001 86380 86390 1
505111 99505111 1001 86380 86390 1
505119 99505119 1001 0 20 1
505733 99505733 1001 86380 86390 1
505609 99505609 1001 0 20 1
505727 99505727 1001 86380 86390 1
505676 99505676 1001 86380 86390 1
505447 99505447 1001 86380 86390 1
505490 99505490 1001 0 20 1
505452 99505452 1001 86380 86390 1
505375 99505375 1001 0 20 1
505548 99505548 1001 86380 86390 1
505305 99505305 1001 0 20 1
505178 99505178 1001 0 20 1
505350 99505350 1001 86380 86390 1
505198 99505198 1001 0 20 1
505819 99505819 1001 0 20 1
506455 99506455 1001 0 20 1
506445 99506445 1001 86380 86390 1
506485 99506485 1001 86380 86390 1
506577 99506577 1001 0 20 1
506267 99506267 1001 0 20 1
506307 99506307 1001 86380 86390 1
506143 99506143 1001 86380 86390 1
506145 99506145 1001 86380 86390 1
506045 99506045 1001 0 20 1
506021 99506021 1001 86380 86390 1
506103 99506103 1001 0 20 1
506657 99506657 1001 86380 86390 1
506792 99506792 1001 86380 86390 1
506678 99506678 1001 86380 86390 1
506772 99506772 1001 0 20 1
507370 99507370 1001 86380 86390 1
507165 99507165 1001 0 20 1
507217 99507217 1001 86380 86390 1
507044 99507044 1001 0 20 1
506947 99506947 1001 0 20 1
506857 99506857 1001 86380 86390 1
506989 99506989 1001 0 20 1
506886 99506886 1001 86380 86390 1
506811 99506811 1001 0 20 1
506916 99506916 1001 0 20 1
507461 99507461 1001 86380 86390 1
507618 99507618 1001 0 20 1
507623 99507623 1001 0 20 1
507625 99507625 1001 86380 86390 1
508205 99508205 1001 86380 86390 1
508169 99508169 1001 86380 86390 1
507883 99507883 1001 0 20 1
507884 99507884 1001 0 20 1
508014 99508014 1001 86380 86390 1
507847 99507847 1001 0 20 1
507629 99507629 1001 86380 86390 1
507643 99507643 1001 86380 86390 1
507828 99507828 1001 86380 86390 1
507819 99507819 1001 86380 86390 1
508374 99508374 1001 86380 86390 1
508338 99508338 1001 0 20 1
508345 99508345 1001 0 20 1
508321 99508321 1001 86380 86390 1
508960 99508960 1001 0 20 1
508895 99508895 1001 86380 86390 1
508938 99508938 1001 86380 86390 1
509032 99509032 1001 0 20 1
508903 99508903 1001 86380 86390 1
509021 99509021 1001 0 20 1
508932 99508932 1001 0 20 1
509023 99509023 1001 0 20 1
508796 99508796 1001 0 20 1
508864 99508864 1001 0 20 1
508828 99508828 1001 86380 86390 1
508585 99508585 1001 0 20 1
508624 99508624 1001 86380 86390 1
508639 99508639 1001 86380 86390 1
508500 99508500 1001 86380 86390 1
508633 99508633 1001 0 20 1
508464 99508464 1001 86380 86390 1
509209 99509209 1001 86380 86390 1
509223 99509223 1001 0 20 1
509787 99509787 1001 0 20 1
509566 99509566 1001 86380 86390 1
509618 99509618 1001 86380 86390 1
509684 99509684 1001 86380 86390 1
509673 99509673 1001 86380 86390 1
509628 99509628 1001 86380 86390 1
509487 99509487 1001 86380 86390 1
509924 99509924 1001 86380 86390 1
510069 99510069 1001 86380 86390 1
510008 99510008 1001 86380 86390 1
510100 99510100 1001 86380 86390 1
510677 99510677 1001 0 20 1
510564 99510564 1001 86380 86390 1
510557 99510557 1001 86380 86390 1
510432 99510432 1001 86380 86390 1
510475 99510475 1001 0 20 1
510424 99510424 1001 0 20 1
510321 99510321 1001 0 20 1
510325 99510325 1001 0 20 1
510291 99510291 1001 86380 86390 1
510177 99510177 1001 86380 86390 1
510231 99510231 1001 0 20 1
510261 99510261 1001 0 20 1
510792 99510792 1001 86380 86390 1
510793 99510793 1001 0 20 1
510754 99510754 1001 86380 86390 1
510773 99510773 1001 86380 86390 1
511463 99511463 1001 86380 86390 1
511505 99511505 1001 0 20 1
511390 99511390 1001 0 20 1
511481 99511481 1001 0 20 1
511529 99511529 1001 86380 86390 1
511430 99511430 1001 86380 86390 1
511142 99511142 1001 0 20 1
511095 99511095 1001 86380 86390 1
511034 99511034 1001 0 20 1
511722 99511722 1001 0 20 1
511559 99511559 1001 86380 86390 1
512350 99512350 1001 0 20 1
512218 99512218 1001 86380 86390 1
512058 99512058 1001 0 20 1
512149 99512149 1001 86380 86390 1
512098 99512098 1001 86380 86390 1
511996 99511996 1001 86380 86390 1
511789 99511789 1001 0 20 1
511840 99511840 1001 86380 86390 1
511872 99511872 1001 0 20 1
512484 99512484 1001 86380 86390 1
513063 99513063 1001 0 20 1
512878 99512878 1001 0 20 1
512827 99512827 1001 0 20 1
512689 99512689 1001 0 20 1
512774 99512774 1001 86380 86390 1
512671 99512671 1001 86380 86390 1
512607 99512607 1001 86380 86390 1
513217 99513217 1001 0 20 1
513373 99513373 1001 0 20 1
513217 99513217 1001 86380 86390 1
513375 99513375 1001 0 20 1
513904 99513904 1001 0 20 1
513982 99513982 1001 0 20 1
513989 99513989 1001 0 20 1
513978 99513978 1001 0 20 1
513952 99513952 1001 86380 86390 1
513736 99513736 1001 0 20 1
513810 99513810 1001 0 20 1
513745 99513745 1001 86380 86390 1
513474 99513474 1001 86380 86390 1
513492 99513492 1001 0 20 1
513468 99513468 1001 86380 86390 1
513590 99513590 1001 0 20 1
514106 99514106 1001 86380 86390 1
514155 99514155 1001 0 20 1
514207 99514207 1001 0 20 1
514791 99514791 1001 0 20 1
514601 99514601 1001 0 20 1
514602 99514602 1001 0 20 1
514525 99514525 1001 0 20 1
514577 99514577 1001 0 20 1
514567 99514567 1001 0 20 1
514585 99514585 1001 86380 86390 1
514293 99514293 1001 86380 86390 1
514283 99514283 1001 0 20 1
514388 99514388 1001 0 20 1
514440 99514440 1001 86380 86390 1
515010 99515010 1001 86380 86390 1
514985 99514985 1001 86380 86390 1
514869 99514869 1001 0 20 1
515557 99515557 1001 86380 86390 1
515508 99515508 1001 86380 86390 1
515563 99515563 1001 86380 86390 1
515323 99515323 1001 0 20 1
515207 99515207 1001 0 20 1
515142 99515142 1001 86380 86390 1
515773 99515773 1001 86380 86390 1
515816 99515816 1001 0 20 1
515726 99515726 1001 0 20 1
515856 99515856 1001 86380 86390 1
516441 99516441 1001 86380 86390 1
516443 99516443 1001 86380 86390 1
516233 99516233 1001 86380 86390 1
516195 99516195 1001 86380 86390 1
516056 99516056 1001 86380 86390 1
515890 99515890 1001 86380 86390 1
516063 99516063 1001 86380 86390 1
516001 99516001 1001 0 20 1
516093 99516093 1001 86380 86390 1
515927 99515927 1001 0 20 1
516561 99516561 1001 0 20 1
516576 99516576 1001 86380 86390 1
516642 99516642 1001 86380 86390 1
517170 99517170 1001 86380 86390 1
517159 99517159 1001 0 20 1
517197 99517197 1001 86380 86390 1
517137 99517137 1001 0 20 1
517317 99517317 1001 86380 86390 1
517071 99517071 1001 86380 86390 1
517100 99517100 1001 0 20 1
516946 99516946 1001 0 20 1
517102 99517102 1001 86380 86390 1
516871 99516871 1001 86380 86390 1
516756 99516756 1001 0 20 1
516750 99516750 1001 86380 86390 1
517462 99517462 1001 86380 86390 1
517451 99517451 1001 0 20 1
517400 99517400 1001 86380 86390 1
517504 99517504 1001 86380 86390 1
517509 99517509 1001 86380 86390 1
517984 99517984 1001 86380 86390 1
517973 99517973 1001 86380 86390 1
517962 99517962 1001 0 20 1
518030 99518030 1001 0 20 1
517592 99517592 1001 86380 86390 1
517685 99517685 1001 86380 86390 1
517610 99517610 1001 0 20 1
517614 99517614 1001 86380 86390 1
517721 99517721 1001 0 20 1
518180 99518180 1001 86380 86390 1
518210 99518210 1001 0 20 1
518815 99518815 1001 0 20 1
518906 99518906 1001 0 20 1
518907 99518907 1001 86380 86390 1
518934 99518934 1001 0 20 1
518979 99518979 1001 86380 86390 1
518909 99518909 1001 0 20 1
518614 99518614 1001 0 20 1
518675 99518675 1001 86380 86390 1
518742 99518742 1001 0 20 1
518600 99518600 1001 0 20 1
518544 99518544 1001 0 20 1
519039 99519039 1001 0 20 1
519064 99519064 1001 86380 86390 1
519813 99519813 1001 0 20 1
519725 99519725 1001 0 20 1
519635 99519635 1001 86380 86390 1
519704 99519704 1001 86380 86390 1
519706 99519706 1001 0 20 1
519803 99519803 1001 86380 86390 1
519556 99519556 1001 86380 86390 1
519567 99519567 1001 86380 86390 1
519529 99519529 1001 86380 86390 1
519383 99519383 1001 0 20 1
519396 99519396 1001 0 20 1
519309 99519309 1001 0 20 1
519903 99519903 1001 86380 86390 1
519856 99519856 1001 86380 86390 1
520603 99520603 1001 0 20 1
520616 99520616 1001 86380 86390 1
520331 99520331 1001 86380 86390 1
520345 99520345 1001 86380 86390 1
520377 99520377 1001 86380 86390 1
520368 99520368 1001 86380 86390 1
520128 99520128 1001 0 20 1
520069 99520069 1001 86380 86390 1
520652 99520652 1001 86380 86390 1
520814 99520814 1001 0 20 1
520660 99520660 1001 0 20 1
520700 99520700 1001 0 20 1
521275 99521275 1001 86380 86390 1
521417 99521417 1001 86380 86390 1
521341 99521341 1001 0 20 1
521385 99521385 1001 0 20 1
521410 99521410 1001 86380 86390 1
521250 99521250 1001 0 20 1
521062 99521062 1001 0 20 1
521143 99521143 1001 0 20 1
520951 99520951 1001 0 20 1
520873 99520873 1001 86380 86390 1
520939 99520939 1001 0 20 1
520908 99520908 1001 0 20 1
521571 99521571 1001 0 20 1
521613 99521613 1001 86380 86390 1
522102 99522102 1001 0 20 1
522193 99522193 1001 86380 86390 1
522130 99522130 1001 0 20 1
522105 99522105 1001 0 20 1
522275 99522275 1001 0 20 1
521932 99521932 1001 0 20 1
521983 99521983 1001 86380 86390 1
521930 99521930 1001 0 20 1
521749 99521749 1001 0 20 1
521735 99521735 1001 0 20 1
522354 99522354 1001 86380 86390 1
522308 99522308 1001 86380 86390 1
522353 99522353 1001 0 20 1
522940 99522940 1001 0 20 1
523070 99523070 1001 0 20 1
522916 99522916 1001 86380 86390 1
523021 99523021 1001 0 20 1
523050 99523050 1001 0 20 1
522888 99522888 1001 0 20 1
522788 99522788 1001 86380 86390 1
522840 99522840 1001 86380 86390 1
522846 99522846 1001 86380 86390 1
522523 99522523 1001 86380 86390 1
522538 99522538 1001 86380 86390 1
522578 99522578 1001 0 20 1
522594 99522594 1001 86380 86390 1
523300 99523300 1001 86380 86390 1
523276 99523276 1001 0 20 1
523270 99523270 1001 0 20 1
523742 99523742 1001 86380 86390 1
523786 99523786 1001 0 20 1
523538 99523538 1001 0 20 1
523476 99523476 1001 86380 86390 1
524024 99524024 1001 86380 86390 1
524013 99524013 1001 0 20 1
523961 99523961 1001 86380 86390 1
524580 99524580 1001 0 20 1
524650 99524650 1001 0 20 1
524574 99524574 1001 86380 86390 1
524764 99524764 1001 86380 86390 1
524615 99524615 1001 0 20 1
524449 99524449 1001 0 20 1
524402 99524402 1001 0 20 1
524368 99524368 1001 86380 86390 1
524331 99524331 1001 86380 86390 1
524293 99524293 1001 86380 86390 1
524271 99524271 1001 0 20 1
524275 99524275 1001 86380 86390 1
524355 99524355 1001 86380 86390 1
524783 99524783 1001 0 20 1
524875 99524875 1001 86380 86390 1
524931 99524931 1001 0 20 1
524882 99524882 1001 0 20 1
524908 99524908 1001 0 20 1
524946 99524946 1001 86380 86390 1
525551 99525551 1001 0 20 1
525552 99525552 1001 86380 86390 1
525576 99525576 1001 0 20 1
525451 99525451 1001 86380 86390 1
525380 99525380 1001 0 20 1
525342 99525342 1001 0 20 1
525209 99525209 1001 0 20 1
525119 99525119 1001 86380 86390 1
525047 99525047 1001 86380 86390 1
525164 99525164 1001 86380 86390 1
525011 99525011 1001 86380 86390 1
525090 99525090 1001 86380 86390 1
525143 99525143 1001 0 20 1
525131 99525131 1001 0 20 1
525642 99525642 1001 0 20 1
525644 99525644 1001 0 20 1
526257 99526257 1001 0 20 1
526232 99526232 1001 0 20 1
526410 99526410 1001 86380 86390 1
526346 99526346 1001 0 20 1
526012 99526012 1001 0 20 1
526159 99526159 1001 0 20 1
526199 99526199 1001 86380 86390 1
526150 99526150 1001 0 20 1
525884 99525884 1001 86380 86390 1
526001 99526001 1001 86380 86390 1
526621 99526621 1001 86380 86390 1
527214 99527214 1001 86380 86390 1
527125 99527125 1001 0 20 1
527049 99527049 1001 86380 86390 1
527065 99527065 1001 0 20 1
527103 99527103 1001 86380 86390 1
527158 99527158 1001 0 20 1
527055 99527055 1001 86380 86390 1
526966 99526966 1001 0 20 1
526917 99526917 1001 86380 86390 1
526991 99526991 1001 0 20 1
526823 99526823 1001 86380 86390 1
526727 99526727 1001 0 20 1
526780 99526780 1001 86380 86390 1
526783 99526783 1001 0 20 1
527285 99527285 1001 0 20 1
527274 99527274 1001 0 20 1
527264 99527264 1001 0 20 1
527291 99527291 1001 0 20 1
527255 99527255 1001 86380 86390 1
527283 99527283 1001 86380 86390 1
527413 99527413 1001 0 20 1
527270 99527270 1001 86380 86390 1
527935 99527935 1001 0 20 1
527975 99527975 1001 86380 86390 1
528015 99528015 1001 0 20 1
527980 99527980 1001 0 20 1
527903 99527903 1001 86380 86390 1
528036 99528036 1001 0 20 1
527793 99527793 1001 86380 86390 1
527733 99527733 1001 0 20 1
527775 99527775 1001 86380 86390 1
527840 99527840 1001 86380 86390 1
527869 99527869 1001 0 20 1
527511 99527511 1001 0 20 1
527486 99527486 1001 0 20 1
528152 99528152 1001 86380 86390 1
528844 99528844 1001 86380 86390 1
528823 99528823 1001 0 20 1
528502 99528502 1001 86380 86390 1
528492 99528492 1001 86380 86390 1
528613 99528613 1001 0 20 1
528537 99528537 1001 86380 86390 1
528667 99528667 1001 86380 86390 1
528396 99528396 1001 86380 86390 1
528365 99528365 1001 0 20 1
528459 99528459 1001 0 20 1
529028 99529028 1001 0 20 1
528956 99528956 1001 0 20 1
528983 99528983 1001 0 20 1
529010 99529010 1001 86380 86390 1
529534 99529534 1001 86380 86390 1
529654 99529654 1001 0 20 1
529565 99529565 1001 86380 86390 1
529721 99529721 1001 86380 86390 1
529636 99529636 1001 0 20 1
529252 99529252 1001 86380 86390 1
529165 99529165 1001 86380 86390 1
529805 99529805 1001 86380 86390 1
529899 99529899 1001 86380 86390 1
529928 99529928 1001 0 20 1
529892 99529892 1001 0 20 1
530552 99530552 1001 0 20 1
530353 99530353 1001 0 20 1
530379 99530379 1001 86380 86390 1
530380 99530380 1001 0 20 1
530446 99530446 1001 86380 86390 1
530247 99530247 1001 86380 86390 1
530088 99530088 1001 86380 86390 1
530141 99530141 1001 0 20 1
530106 99530106 1001 0 20 1
530081 99530081 1001 86380 86390 1
530124 99530124 1001 0 20 1
530100 99530100 1001 0 20 1
530628 99530628 1001 86380 86390 1
530644 99530644 1001 86380 86390 1
530722 99530722 1001 86380 86390 1
531227 99531227 1001 86380 86390 1
531312 99531312 1001 0 20 1
531110 99531110 1001 86380 86390 1
[truncated: 5,498,623 more chars]
