# Supplementary material for: Fast and near-optimal monitoring for healthcare acquired infection outbreaks
Source: PLoS Comput Biol. 2019 Sep 16;15(9):e1007284. doi: 10.1371/journal.pcbi.1007284 (PMC6762212; doi:10.1371/journal.pcbi.1007284)
Supplement: S1 Data — (ZIP) [file pcbi.1007284.s006.zip › MobilityLogs1/HAISE_Carilion_all_visits_day_1.txt]

#Person location Sublocation StartTime EndTime Type
400152 99400152 1001 86380 86390 1
400581 99400581 1001 86380 86390 1
400583 99400583 1001 86380 86390 1
400963 99400963 1001 86380 86390 1
401443 99401443 1001 86380 86390 1
401506 99401506 1001 86380 86390 1
402903 99402903 1001 86380 86390 1
403303 99403303 1001 86380 86390 1
403601 99403601 1001 86380 86390 1
404504 99404504 1001 86380 86390 1
404743 99404743 1001 86380 86390 1
405205 99405205 1001 86380 86390 1
405419 99405419 1001 86380 86390 1
405729 99405729 1001 86380 86390 1
405740 99405740 1001 86380 86390 1
406029 99406029 1001 86380 86390 1
406146 99406146 1001 86380 86390 1
406266 99406266 1001 86380 86390 1
406639 99406639 1001 86380 86390 1
406705 99406705 1001 86380 86390 1
406823 99406823 1001 86380 86390 1
407174 99407174 1001 86380 86390 1
407346 99407346 1001 86380 86390 1
407725 99407725 1001 86380 86390 1
408556 99408556 1001 86380 86390 1
408801 99408801 1001 86380 86390 1
408796 99408796 1001 86380 86390 1
409239 99409239 1001 86380 86390 1
409376 99409376 1001 86380 86390 1
409711 99409711 1001 86380 86390 1
410012 99410012 1001 86380 86390 1
410063 99410063 1001 86380 86390 1
410278 99410278 1001 86380 86390 1
410608 99410608 1001 86380 86390 1
410715 99410715 1001 86380 86390 1
410845 99410845 1001 86380 86390 1
412202 99412202 1001 86380 86390 1
413420 99413420 1001 86380 86390 1
413617 99413617 1001 86380 86390 1
413037 99413037 1001 86380 86390 1
412717 99412717 1001 86380 86390 1
414722 99414722 1001 86380 86390 1
414886 99414886 1001 86380 86390 1
415711 99415711 1001 86380 86390 1
416613 99416613 1001 86380 86390 1
416769 99416769 1001 86380 86390 1
416992 99416992 1001 86380 86390 1
416499 99416499 1001 86380 86390 1
416218 99416218 1001 86380 86390 1
416325 99416325 1001 86380 86390 1
415838 99415838 1001 86380 86390 1
416106 99416106 1001 86380 86390 1
417325 99417325 1001 86380 86390 1
417674 99417674 1001 86380 86390 1
417676 99417676 1001 86380 86390 1
419680 99419680 1001 86380 86390 1
419762 99419762 1001 86380 86390 1
419905 99419905 1001 86380 86390 1
419328 99419328 1001 86380 86390 1
420494 99420494 1001 86380 86390 1
420780 99420780 1001 86380 86390 1
421876 99421876 1001 86380 86390 1
421314 99421314 1001 86380 86390 1
421504 99421504 1001 86380 86390 1
421235 99421235 1001 86380 86390 1
422250 99422250 1001 86380 86390 1
421262 99421262 1001 86380 86390 1
423309 99423309 1001 86380 86390 1
423215 99423215 1001 86380 86390 1
423938 99423938 1001 86380 86390 1
423816 99423816 1001 86380 86390 1
424115 99424115 1001 86380 86390 1
425209 99425209 1001 86380 86390 1
425245 99425245 1001 86380 86390 1
424904 99424904 1001 86380 86390 1
424830 99424830 1001 86380 86390 1
424775 99424775 1001 86380 86390 1
424229 99424229 1001 86380 86390 1
424349 99424349 1001 86380 86390 1
425744 99425744 1001 86380 86390 1
425518 99425518 1001 86380 86390 1
427039 99427039 1001 86380 86390 1
427080 99427080 1001 86380 86390 1
426781 99426781 1001 86380 86390 1
427115 99427115 1001 86380 86390 1
426664 99426664 1001 86380 86390 1
426289 99426289 1001 86380 86390 1
426008 99426008 1001 86380 86390 1
426190 99426190 1001 86380 86390 1
425998 99425998 1001 86380 86390 1
428319 99428319 1001 86380 86390 1
427972 99427972 1001 86380 86390 1
427781 99427781 1001 86380 86390 1
427607 99427607 1001 86380 86390 1
427568 99427568 1001 86380 86390 1
428924 99428924 1001 86380 86390 1
428770 99428770 1001 86380 86390 1
428776 99428776 1001 86380 86390 1
428839 99428839 1001 86380 86390 1
430373 99430373 1001 86380 86390 1
430335 99430335 1001 86380 86390 1
430349 99430349 1001 86380 86390 1
429976 99429976 1001 86380 86390 1
430158 99430158 1001 86380 86390 1
429908 99429908 1001 86380 86390 1
429674 99429674 1001 86380 86390 1
429770 99429770 1001 86380 86390 1
429453 99429453 1001 86380 86390 1
431937 99431937 1001 86380 86390 1
431835 99431835 1001 86380 86390 1
431331 99431331 1001 86380 86390 1
431565 99431565 1001 86380 86390 1
431635 99431635 1001 86380 86390 1
431323 99431323 1001 86380 86390 1
430966 99430966 1001 86380 86390 1
431103 99431103 1001 86380 86390 1
432252 99432252 1001 86380 86390 1
432161 99432161 1001 86380 86390 1
432331 99432331 1001 86380 86390 1
432195 99432195 1001 86380 86390 1
432422 99432422 1001 86380 86390 1
433395 99433395 1001 86380 86390 1
433350 99433350 1001 86380 86390 1
433574 99433574 1001 86380 86390 1
433138 99433138 1001 86380 86390 1
433209 99433209 1001 86380 86390 1
433804 99433804 1001 86380 86390 1
435112 99435112 1001 86380 86390 1
435403 99435403 1001 86380 86390 1
435335 99435335 1001 86380 86390 1
434562 99434562 1001 86380 86390 1
435762 99435762 1001 86380 86390 1
435733 99435733 1001 86380 86390 1
437079 99437079 1001 86380 86390 1
437086 99437086 1001 86380 86390 1
437117 99437117 1001 86380 86390 1
436396 99436396 1001 86380 86390 1
436462 99436462 1001 86380 86390 1
436100 99436100 1001 86380 86390 1
436086 99436086 1001 86380 86390 1
436308 99436308 1001 86380 86390 1
300023 99300023 1001 86380 86390 1
437229 99437229 1001 86380 86390 1
300001 99300001 1001 86380 86390 1
300407 99300407 1001 86380 86390 1
300376 99300376 1001 86380 86390 1
300136 99300136 1001 86380 86390 1
300196 99300196 1001 86380 86390 1
301498 99301498 1001 86380 86390 1
301395 99301395 1001 86380 86390 1
301257 99301257 1001 86380 86390 1
301335 99301335 1001 86380 86390 1
301106 99301106 1001 86380 86390 1
301142 99301142 1001 86380 86390 1
301710 99301710 1001 86380 86390 1
302281 99302281 1001 86380 86390 1
302364 99302364 1001 86380 86390 1
301972 99301972 1001 86380 86390 1
302041 99302041 1001 86380 86390 1
301892 99301892 1001 86380 86390 1
302474 99302474 1001 86380 86390 1
302531 99302531 1001 86380 86390 1
302771 99302771 1001 86380 86390 1
302644 99302644 1001 86380 86390 1
302685 99302685 1001 86380 86390 1
303282 99303282 1001 86380 86390 1
303387 99303387 1001 86380 86390 1
303971 99303971 1001 86380 86390 1
304002 99304002 1001 86380 86390 1
303839 99303839 1001 86380 86390 1
303658 99303658 1001 86380 86390 1
303490 99303490 1001 86380 86390 1
304660 99304660 1001 86380 86390 1
304499 99304499 1001 86380 86390 1
304566 99304566 1001 86380 86390 1
304347 99304347 1001 86380 86390 1
304296 99304296 1001 86380 86390 1
304912 99304912 1001 86380 86390 1
305077 99305077 1001 86380 86390 1
305113 99305113 1001 86380 86390 1
500156 99500156 1001 86380 86390 1
500032 99500032 1001 86380 86390 1
500713 99500713 1001 86380 86390 1
500362 99500362 1001 86380 86390 1
500298 99500298 1001 86380 86390 1
500306 99500306 1001 86380 86390 1
501444 99501444 1001 86380 86390 1
501401 99501401 1001 86380 86390 1
501287 99501287 1001 86380 86390 1
501365 99501365 1001 86380 86390 1
501302 99501302 1001 86380 86390 1
501788 99501788 1001 86380 86390 1
502288 99502288 1001 86380 86390 1
502334 99502334 1001 86380 86390 1
501862 99501862 1001 86380 86390 1
501854 99501854 1001 86380 86390 1
502467 99502467 1001 86380 86390 1
502913 99502913 1001 86380 86390 1
502814 99502814 1001 86380 86390 1
503297 99503297 1001 86380 86390 1
504043 99504043 1001 86380 86390 1
503980 99503980 1001 86380 86390 1
503687 99503687 1001 86380 86390 1
504298 99504298 1001 86380 86390 1
504208 99504208 1001 86380 86390 1
504146 99504146 1001 86380 86390 1
504214 99504214 1001 86380 86390 1
504939 99504939 1001 86380 86390 1
504726 99504726 1001 86380 86390 1
504586 99504586 1001 86380 86390 1
504407 99504407 1001 86380 86390 1
504399 99504399 1001 86380 86390 1
505604 99505604 1001 86380 86390 1
505653 99505653 1001 86380 86390 1
505502 99505502 1001 86380 86390 1
505415 99505415 1001 86380 86390 1
505199 99505199 1001 86380 86390 1
505836 99505836 1001 86380 86390 1
506497 99506497 1001 86380 86390 1
506185 99506185 1001 86380 86390 1
506357 99506357 1001 86380 86390 1
506192 99506192 1001 86380 86390 1
506361 99506361 1001 86380 86390 1
506272 99506272 1001 86380 86390 1
506095 99506095 1001 86380 86390 1
506690 99506690 1001 86380 86390 1
507085 99507085 1001 86380 86390 1
506875 99506875 1001 86380 86390 1
506929 99506929 1001 86380 86390 1
507449 99507449 1001 86380 86390 1
508133 99508133 1001 86380 86390 1
508063 99508063 1001 86380 86390 1
508232 99508232 1001 86380 86390 1
508242 99508242 1001 86380 86390 1
507966 99507966 1001 86380 86390 1
507960 99507960 1001 86380 86390 1
507699 99507699 1001 86380 86390 1
507739 99507739 1001 86380 86390 1
507742 99507742 1001 86380 86390 1
508986 99508986 1001 86380 86390 1
509016 99509016 1001 86380 86390 1
509019 99509019 1001 86380 86390 1
509062 99509062 1001 86380 86390 1
508468 99508468 1001 86380 86390 1
509164 99509164 1001 86380 86390 1
509102 99509102 1001 86380 86390 1
509221 99509221 1001 86380 86390 1
509785 99509785 1001 86380 86390 1
509777 99509777 1001 86380 86390 1
509729 99509729 1001 86380 86390 1
509969 99509969 1001 86380 86390 1
510034 99510034 1001 86380 86390 1
510434 99510434 1001 86380 86390 1
510500 99510500 1001 86380 86390 1
510427 99510427 1001 86380 86390 1
510225 99510225 1001 86380 86390 1
510251 99510251 1001 86380 86390 1
510109 99510109 1001 86380 86390 1
511550 99511550 1001 86380 86390 1
511412 99511412 1001 86380 86390 1
511431 99511431 1001 86380 86390 1
511446 99511446 1001 86380 86390 1
511264 99511264 1001 86380 86390 1
510967 99510967 1001 86380 86390 1
511672 99511672 1001 86380 86390 1
512290 99512290 1001 86380 86390 1
512215 99512215 1001 86380 86390 1
512148 99512148 1001 86380 86390 1
511980 99511980 1001 86380 86390 1
512164 99512164 1001 86380 86390 1
512154 99512154 1001 86380 86390 1
511942 99511942 1001 86380 86390 1
511881 99511881 1001 86380 86390 1
512385 99512385 1001 86380 86390 1
513045 99513045 1001 86380 86390 1
513061 99513061 1001 86380 86390 1
512790 99512790 1001 86380 86390 1
513828 99513828 1001 86380 86390 1
513853 99513853 1001 86380 86390 1
513885 99513885 1001 86380 86390 1
513950 99513950 1001 86380 86390 1
513683 99513683 1001 86380 86390 1
513617 99513617 1001 86380 86390 1
514587 99514587 1001 86380 86390 1
514458 99514458 1001 86380 86390 1
514616 99514616 1001 86380 86390 1
514269 99514269 1001 86380 86390 1
514335 99514335 1001 86380 86390 1
514932 99514932 1001 86380 86390 1
514959 99514959 1001 86380 86390 1
514864 99514864 1001 86380 86390 1
515597 99515597 1001 86380 86390 1
515564 99515564 1001 86380 86390 1
515679 99515679 1001 86380 86390 1
515420 99515420 1001 86380 86390 1
515776 99515776 1001 86380 86390 1
516355 99516355 1001 86380 86390 1
516450 99516450 1001 86380 86390 1
516149 99516149 1001 86380 86390 1
515897 99515897 1001 86380 86390 1
515912 99515912 1001 86380 86390 1
516682 99516682 1001 86380 86390 1
516952 99516952 1001 86380 86390 1
517037 99517037 1001 86380 86390 1
516729 99516729 1001 86380 86390 1
516809 99516809 1001 86380 86390 1
516887 99516887 1001 86380 86390 1
516828 99516828 1001 86380 86390 1
516868 99516868 1001 86380 86390 1
518039 99518039 1001 86380 86390 1
517760 99517760 1001 86380 86390 1
518199 99518199 1001 86380 86390 1
518933 99518933 1001 86380 86390 1
518619 99518619 1001 86380 86390 1
518648 99518648 1001 86380 86390 1
518626 99518626 1001 86380 86390 1
518372 99518372 1001 86380 86390 1
519924 99519924 1001 86380 86390 1
520632 99520632 1001 86380 86390 1
520323 99520323 1001 86380 86390 1
520378 99520378 1001 86380 86390 1
520770 99520770 1001 86380 86390 1
520977 99520977 1001 86380 86390 1
521049 99521049 1001 86380 86390 1
521622 99521622 1001 86380 86390 1
522127 99522127 1001 86380 86390 1
522263 99522263 1001 86380 86390 1
522225 99522225 1001 86380 86390 1
522061 99522061 1001 86380 86390 1
521881 99521881 1001 86380 86390 1
521827 99521827 1001 86380 86390 1
521681 99521681 1001 86380 86390 1
522370 99522370 1001 86380 86390 1
522299 99522299 1001 86380 86390 1
522878 99522878 1001 86380 86390 1
522777 99522777 1001 86380 86390 1
522606 99522606 1001 86380 86390 1
523301 99523301 1001 86380 86390 1
523441 99523441 1001 86380 86390 1
524019 99524019 1001 86380 86390 1
523954 99523954 1001 86380 86390 1
524738 99524738 1001 86380 86390 1
524620 99524620 1001 86380 86390 1
524729 99524729 1001 86380 86390 1
524503 99524503 1001 86380 86390 1
524478 99524478 1001 86380 86390 1
524405 99524405 1001 86380 86390 1
524166 99524166 1001 86380 86390 1
524314 99524314 1001 86380 86390 1
524834 99524834 1001 86380 86390 1
524809 99524809 1001 86380 86390 1
524825 99524825 1001 86380 86390 1
525533 99525533 1001 86380 86390 1
525569 99525569 1001 86380 86390 1
525365 99525365 1001 86380 86390 1
525200 99525200 1001 86380 86390 1
525138 99525138 1001 86380 86390 1
525736 99525736 1001 86380 86390 1
526270 99526270 1001 86380 86390 1
526119 99526119 1001 86380 86390 1
526058 99526058 1001 86380 86390 1
526021 99526021 1001 86380 86390 1
525887 99525887 1001 86380 86390 1
526005 99526005 1001 86380 86390 1
526600 99526600 1001 86380 86390 1
526978 99526978 1001 86380 86390 1
526728 99526728 1001 86380 86390 1
526690 99526690 1001 86380 86390 1
526653 99526653 1001 86380 86390 1
527377 99527377 1001 86380 86390 1
528040 99528040 1001 86380 86390 1
527877 99527877 1001 86380 86390 1
527918 99527918 1001 86380 86390 1
527694 99527694 1001 86380 86390 1
527868 99527868 1001 86380 86390 1
527510 99527510 1001 86380 86390 1
527492 99527492 1001 86380 86390 1
528278 99528278 1001 86380 86390 1
528844 99528844 1001 86380 86390 1
528756 99528756 1001 86380 86390 1
528785 99528785 1001 86380 86390 1
528491 99528491 1001 86380 86390 1
528307 99528307 1001 86380 86390 1
529001 99529001 1001 86380 86390 1
529499 99529499 1001 86380 86390 1
529442 99529442 1001 86380 86390 1
529494 99529494 1001 86380 86390 1
529876 99529876 1001 86380 86390 1
530490 99530490 1001 86380 86390 1
530372 99530372 1001 86380 86390 1
529971 99529971 1001 86380 86390 1
529992 99529992 1001 86380 86390 1
530125 99530125 1001 86380 86390 1
531228 99531228 1001 86380 86390 1
531099 99531099 1001 86380 86390 1
530930 99530930 1001 86380 86390 1
530907 99530907 1001 86380 86390 1
530869 99530869 1001 86380 86390 1
531390 99531390 1001 86380 86390 1
531445 99531445 1001 86380 86390 1
532116 99532116 1001 86380 86390 1
532098 99532098 1001 86380 86390 1
531846 99531846 1001 86380 86390 1
531638 99531638 1001 86380 86390 1
531604 99531604 1001 86380 86390 1
531787 99531787 1001 86380 86390 1
531658 99531658 1001 86380 86390 1
532343 99532343 1001 86380 86390 1
532761 99532761 1001 86380 86390 1
532782 99532782 1001 86380 86390 1
532668 99532668 1001 86380 86390 1
532576 99532576 1001 86380 86390 1
533712 99533712 1001 86380 86390 1
533502 99533502 1001 86380 86390 1
533479 99533479 1001 86380 86390 1
533373 99533373 1001 86380 86390 1
533416 99533416 1001 86380 86390 1
533881 99533881 1001 86380 86390 1
534048 99534048 1001 86380 86390 1
534583 99534583 1001 86380 86390 1
534294 99534294 1001 86380 86390 1
534106 99534106 1001 86380 86390 1
534203 99534203 1001 86380 86390 1
534886 99534886 1001 86380 86390 1
535370 99535370 1001 86380 86390 1
535399 99535399 1001 86380 86390 1
535301 99535301 1001 86380 86390 1
534965 99534965 1001 86380 86390 1
535541 99535541 1001 86380 86390 1
536283 99536283 1001 86380 86390 1
535940 99535940 1001 86380 86390 1
535750 99535750 1001 86380 86390 1
537050 99537050 1001 86380 86390 1
536948 99536948 1001 86380 86390 1
536772 99536772 1001 86380 86390 1
536624 99536624 1001 86380 86390 1
536680 99536680 1001 86380 86390 1
537212 99537212 1001 86380 86390 1
537347 99537347 1001 86380 86390 1
537874 99537874 1001 86380 86390 1
537802 99537802 1001 86380 86390 1
537816 99537816 1001 86380 86390 1
537670 99537670 1001 86380 86390 1
537700 99537700 1001 86380 86390 1
537584 99537584 1001 86380 86390 1
537704 99537704 1001 86380 86390 1
537388 99537388 1001 86380 86390 1
538190 99538190 1001 86380 86390 1
538130 99538130 1001 86380 86390 1
538765 99538765 1001 86380 86390 1
538695 99538695 1001 86380 86390 1
538444 99538444 1001 86380 86390 1
538362 99538362 1001 86380 86390 1
538195 99538195 1001 86380 86390 1
538922 99538922 1001 86380 86390 1
538925 99538925 1001 86380 86390 1
539477 99539477 1001 86380 86390 1
539481 99539481 1001 86380 86390 1
539562 99539562 1001 86380 86390 1
539411 99539411 1001 86380 86390 1
539354 99539354 1001 86380 86390 1
539113 99539113 1001 86380 86390 1
539154 99539154 1001 86380 86390 1
539659 99539659 1001 86380 86390 1
540332 99540332 1001 86380 86390 1
540462 99540462 1001 86380 86390 1
540257 99540257 1001 86380 86390 1
539871 99539871 1001 86380 86390 1
540645 99540645 1001 86380 86390 1
540563 99540563 1001 86380 86390 1
541226 99541226 1001 86380 86390 1
540916 99540916 1001 86380 86390 1
540713 99540713 1001 86380 86390 1
541490 99541490 1001 86380 86390 1
541760 99541760 1001 86380 86390 1
541774 99541774 1001 86380 86390 1
541883 99541883 1001 86380 86390 1
542207 99542207 1001 86380 86390 1
542236 99542236 1001 86380 86390 1
542794 99542794 1001 86380 86390 1
542846 99542846 1001 86380 86390 1
542823 99542823 1001 86380 86390 1
542940 99542940 1001 86380 86390 1
542613 99542613 1001 86380 86390 1
542511 99542511 1001 86380 86390 1
543027 99543027 1001 86380 86390 1
543597 99543597 1001 86380 86390 1
543638 99543638 1001 86380 86390 1
543522 99543522 1001 86380 86390 1
543209 99543209 1001 86380 86390 1
543829 99543829 1001 86380 86390 1
543934 99543934 1001 86380 86390 1
544552 99544552 1001 86380 86390 1
544373 99544373 1001 86380 86390 1
544298 99544298 1001 86380 86390 1
544079 99544079 1001 86380 86390 1
544688 99544688 1001 86380 86390 1
544613 99544613 1001 86380 86390 1
400043 99400043 1001 86380 86390 1
400078 99400078 1001 86380 86390 1
400607 99400607 1001 86380 86390 1
401237 99401237 1001 86380 86390 1
401433 99401433 1001 86380 86390 1
401702 99401702 1001 86380 86390 1
401900 99401900 1001 86380 86390 1
402523 99402523 1001 86380 86390 1
402990 99402990 1001 86380 86390 1
402972 99402972 1001 86380 86390 1
403195 99403195 1001 86380 86390 1
403149 99403149 1001 86380 86390 1
403636 99403636 1001 86380 86390 1
403811 99403811 1001 86380 86390 1
403832 99403832 1001 86380 86390 1
404239 99404239 1001 86380 86390 1
405196 99405196 1001 86380 86390 1
405643 99405643 1001 86380 86390 1
406061 99406061 1001 86380 86390 1
406145 99406145 1001 86380 86390 1
406110 99406110 1001 86380 86390 1
406255 99406255 1001 86380 86390 1
406368 99406368 1001 86380 86390 1
406334 99406334 1001 86380 86390 1
406449 99406449 1001 86380 86390 1
406620 99406620 1001 86380 86390 1
406672 99406672 1001 86380 86390 1
406676 99406676 1001 86380 86390 1
406776 99406776 1001 86380 86390 1
406807 99406807 1001 86380 86390 1
407079 99407079 1001 86380 86390 1
407190 99407190 1001 86380 86390 1
407147 99407147 1001 86380 86390 1
407257 99407257 1001 86380 86390 1
407831 99407831 1001 86380 86390 1
407776 99407776 1001 86380 86390 1
407991 99407991 1001 86380 86390 1
408944 99408944 1001 86380 86390 1
409156 99409156 1001 86380 86390 1
409198 99409198 1001 86380 86390 1
410099 99410099 1001 86380 86390 1
410461 99410461 1001 86380 86390 1
411004 99411004 1001 86380 86390 1
411208 99411208 1001 86380 86390 1
411510 99411510 1001 86380 86390 1
411979 99411979 1001 86380 86390 1
411991 99411991 1001 86380 86390 1
412429 99412429 1001 86380 86390 1
413366 99413366 1001 86380 86390 1
412901 99412901 1001 86380 86390 1
413842 99413842 1001 86380 86390 1
415086 99415086 1001 86380 86390 1
414986 99414986 1001 86380 86390 1
414766 99414766 1001 86380 86390 1
414665 99414665 1001 86380 86390 1
415583 99415583 1001 86380 86390 1
416327 99416327 1001 86380 86390 1
415749 99415749 1001 86380 86390 1
415888 99415888 1001 86380 86390 1
417193 99417193 1001 86380 86390 1
417135 99417135 1001 86380 86390 1
417538 99417538 1001 86380 86390 1
417571 99417571 1001 86380 86390 1
418594 99418594 1001 86380 86390 1
418595 99418595 1001 86380 86390 1
418509 99418509 1001 86380 86390 1
418468 99418468 1001 86380 86390 1
417935 99417935 1001 86380 86390 1
419001 99419001 1001 86380 86390 1
420400 99420400 1001 86380 86390 1
420134 99420134 1001 86380 86390 1
420428 99420428 1001 86380 86390 1
419973 99419973 1001 86380 86390 1
419474 99419474 1001 86380 86390 1
420549 99420549 1001 86380 86390 1
420570 99420570 1001 86380 86390 1
421923 99421923 1001 86380 86390 1
421949 99421949 1001 86380 86390 1
421810 99421810 1001 86380 86390 1
421737 99421737 1001 86380 86390 1
421593 99421593 1001 86380 86390 1
421106 99421106 1001 86380 86390 1
421109 99421109 1001 86380 86390 1
420977 99420977 1001 86380 86390 1
421095 99421095 1001 86380 86390 1
422303 99422303 1001 86380 86390 1
423441 99423441 1001 86380 86390 1
423352 99423352 1001 86380 86390 1
423120 99423120 1001 86380 86390 1
423832 99423832 1001 86380 86390 1
423853 99423853 1001 86380 86390 1
423863 99423863 1001 86380 86390 1
425291 99425291 1001 86380 86390 1
424535 99424535 1001 86380 86390 1
424446 99424446 1001 86380 86390 1
425631 99425631 1001 86380 86390 1
426954 99426954 1001 86380 86390 1
426751 99426751 1001 86380 86390 1
425834 99425834 1001 86380 86390 1
426073 99426073 1001 86380 86390 1
428593 99428593 1001 86380 86390 1
428697 99428697 1001 86380 86390 1
428532 99428532 1001 86380 86390 1
428724 99428724 1001 86380 86390 1
428664 99428664 1001 86380 86390 1
428122 99428122 1001 86380 86390 1
428096 99428096 1001 86380 86390 1
428886 99428886 1001 86380 86390 1
428980 99428980 1001 86380 86390 1
430064 99430064 1001 86380 86390 1
429690 99429690 1001 86380 86390 1
429748 99429748 1001 86380 86390 1
429461 99429461 1001 86380 86390 1
430791 99430791 1001 86380 86390 1
430438 99430438 1001 86380 86390 1
430720 99430720 1001 86380 86390 1
430626 99430626 1001 86380 86390 1
431791 99431791 1001 86380 86390 1
432014 99432014 1001 86380 86390 1
431496 99431496 1001 86380 86390 1
431498 99431498 1001 86380 86390 1
431199 99431199 1001 86380 86390 1
431092 99431092 1001 86380 86390 1
431032 99431032 1001 86380 86390 1
431215 99431215 1001 86380 86390 1
430928 99430928 1001 86380 86390 1
433483 99433483 1001 86380 86390 1
432963 99432963 1001 86380 86390 1
432826 99432826 1001 86380 86390 1
432861 99432861 1001 86380 86390 1
432804 99432804 1001 86380 86390 1
433830 99433830 1001 86380 86390 1
433737 99433737 1001 86380 86390 1
434033 99434033 1001 86380 86390 1
434972 99434972 1001 86380 86390 1
434794 99434794 1001 86380 86390 1
434228 99434228 1001 86380 86390 1
434408 99434408 1001 86380 86390 1
435530 99435530 1001 86380 86390 1
436842 99436842 1001 86380 86390 1
436911 99436911 1001 86380 86390 1
436470 99436470 1001 86380 86390 1
436364 99436364 1001 86380 86390 1
300065 99300065 1001 86380 86390 1
300625 99300625 1001 86380 86390 1
300163 99300163 1001 86380 86390 1
300182 99300182 1001 86380 86390 1
300830 99300830 1001 86380 86390 1
301181 99301181 1001 86380 86390 1
301188 99301188 1001 86380 86390 1
301056 99301056 1001 86380 86390 1
302244 99302244 1001 86380 86390 1
302248 99302248 1001 86380 86390 1
302237 99302237 1001 86380 86390 1
302167 99302167 1001 86380 86390 1
302002 99302002 1001 86380 86390 1
301765 99301765 1001 86380 86390 1
301767 99301767 1001 86380 86390 1
301846 99301846 1001 86380 86390 1
303146 99303146 1001 86380 86390 1
303161 99303161 1001 86380 86390 1
303072 99303072 1001 86380 86390 1
302946 99302946 1001 86380 86390 1
302705 99302705 1001 86380 86390 1
302670 99302670 1001 86380 86390 1
302595 99302595 1001 86380 86390 1
303957 99303957 1001 86380 86390 1
303958 99303958 1001 86380 86390 1
303952 99303952 1001 86380 86390 1
303915 99303915 1001 86380 86390 1
303665 99303665 1001 86380 86390 1
303731 99303731 1001 86380 86390 1
303596 99303596 1001 86380 86390 1
304098 99304098 1001 86380 86390 1
303829 99303829 1001 86380 86390 1
304113 99304113 1001 86380 86390 1
304133 99304133 1001 86380 86390 1
304809 99304809 1001 86380 86390 1
304526 99304526 1001 86380 86390 1
304909 99304909 1001 86380 86390 1
304969 99304969 1001 86380 86390 1
305023 99305023 1001 86380 86390 1
305486 99305486 1001 86380 86390 1
305674 99305674 1001 86380 86390 1
305360 99305360 1001 86380 86390 1
305253 99305253 1001 86380 86390 1
500075 99500075 1001 86380 86390 1
305686 99305686 1001 86380 86390 1
500085 99500085 1001 86380 86390 1
500758 99500758 1001 86380 86390 1
500543 99500543 1001 86380 86390 1
500590 99500590 1001 86380 86390 1
500593 99500593 1001 86380 86390 1
500425 99500425 1001 86380 86390 1
500300 99500300 1001 86380 86390 1
500340 99500340 1001 86380 86390 1
500266 99500266 1001 86380 86390 1
500292 99500292 1001 86380 86390 1
500230 99500230 1001 86380 86390 1
500852 99500852 1001 86380 86390 1
501000 99501000 1001 86380 86390 1
500861 99500861 1001 86380 86390 1
501532 99501532 1001 86380 86390 1
501281 99501281 1001 86380 86390 1
501289 99501289 1001 86380 86390 1
501022 99501022 1001 86380 86390 1
501027 99501027 1001 86380 86390 1
501662 99501662 1001 86380 86390 1
501667 99501667 1001 86380 86390 1
502377 99502377 1001 86380 86390 1
502276 99502276 1001 86380 86390 1
502303 99502303 1001 86380 86390 1
502349 99502349 1001 86380 86390 1
502248 99502248 1001 86380 86390 1
502066 99502066 1001 86380 86390 1
502000 99502000 1001 86380 86390 1
501949 99501949 1001 86380 86390 1
502527 99502527 1001 86380 86390 1
502633 99502633 1001 86380 86390 1
502546 99502546 1001 86380 86390 1
502880 99502880 1001 86380 86390 1
503050 99503050 1001 86380 86390 1
503067 99503067 1001 86380 86390 1
503421 99503421 1001 86380 86390 1
503313 99503313 1001 86380 86390 1
503720 99503720 1001 86380 86390 1
503518 99503518 1001 86380 86390 1
504308 99504308 1001 86380 86390 1
504882 99504882 1001 86380 86390 1
504899 99504899 1001 86380 86390 1
504903 99504903 1001 86380 86390 1
504495 99504495 1001 86380 86390 1
504445 99504445 1001 86380 86390 1
505060 99505060 1001 86380 86390 1
504976 99504976 1001 86380 86390 1
505628 99505628 1001 86380 86390 1
505681 99505681 1001 86380 86390 1
505578 99505578 1001 86380 86390 1
505365 99505365 1001 86380 86390 1
505369 99505369 1001 86380 86390 1
505172 99505172 1001 86380 86390 1
505834 99505834 1001 86380 86390 1
506560 99506560 1001 86380 86390 1
506070 99506070 1001 86380 86390 1
505997 99505997 1001 86380 86390 1
506693 99506693 1001 86380 86390 1
506668 99506668 1001 86380 86390 1
507296 99507296 1001 86380 86390 1
507184 99507184 1001 86380 86390 1
507211 99507211 1001 86380 86390 1
507148 99507148 1001 86380 86390 1
506990 99506990 1001 86380 86390 1
507567 99507567 1001 86380 86390 1
507534 99507534 1001 86380 86390 1
507612 99507612 1001 86380 86390 1
508148 99508148 1001 86380 86390 1
508099 99508099 1001 86380 86390 1
508182 99508182 1001 86380 86390 1
508067 99508067 1001 86380 86390 1
507929 99507929 1001 86380 86390 1
507866 99507866 1001 86380 86390 1
507712 99507712 1001 86380 86390 1
508312 99508312 1001 86380 86390 1
508430 99508430 1001 86380 86390 1
508304 99508304 1001 86380 86390 1
508411 99508411 1001 86380 86390 1
509031 99509031 1001 86380 86390 1
508879 99508879 1001 86380 86390 1
509067 99509067 1001 86380 86390 1
508860 99508860 1001 86380 86390 1
508770 99508770 1001 86380 86390 1
508784 99508784 1001 86380 86390 1
508824 99508824 1001 86380 86390 1
508842 99508842 1001 86380 86390 1
508650 99508650 1001 86380 86390 1
508652 99508652 1001 86380 86390 1
508510 99508510 1001 86380 86390 1
508540 99508540 1001 86380 86390 1
509135 99509135 1001 86380 86390 1
509784 99509784 1001 86380 86390 1
509560 99509560 1001 86380 86390 1
509441 99509441 1001 86380 86390 1
509445 99509445 1001 86380 86390 1
509986 99509986 1001 86380 86390 1
510327 99510327 1001 86380 86390 1
510492 99510492 1001 86380 86390 1
510415 99510415 1001 86380 86390 1
510172 99510172 1001 86380 86390 1
510136 99510136 1001 86380 86390 1
510216 99510216 1001 86380 86390 1
510258 99510258 1001 86380 86390 1
510311 99510311 1001 86380 86390 1
510923 99510923 1001 86380 86390 1
510768 99510768 1001 86380 86390 1
511372 99511372 1001 86380 86390 1
511506 99511506 1001 86380 86390 1
511367 99511367 1001 86380 86390 1
511432 99511432 1001 86380 86390 1
511326 99511326 1001 86380 86390 1
511204 99511204 1001 86380 86390 1
510945 99510945 1001 86380 86390 1
510948 99510948 1001 86380 86390 1
510983 99510983 1001 86380 86390 1
512227 99512227 1001 86380 86390 1
512180 99512180 1001 86380 86390 1
512123 99512123 1001 86380 86390 1
512009 99512009 1001 86380 86390 1
512055 99512055 1001 86380 86390 1
511905 99511905 1001 86380 86390 1
511868 99511868 1001 86380 86390 1
512493 99512493 1001 86380 86390 1
512435 99512435 1001 86380 86390 1
512756 99512756 1001 86380 86390 1
513208 99513208 1001 86380 86390 1
513980 99513980 1001 86380 86390 1
514002 99514002 1001 86380 86390 1
513972 99513972 1001 86380 86390 1
513803 99513803 1001 86380 86390 1
513811 99513811 1001 86380 86390 1
513825 99513825 1001 86380 86390 1
514081 99514081 1001 86380 86390 1
514459 99514459 1001 86380 86390 1
514267 99514267 1001 86380 86390 1
515680 99515680 1001 86380 86390 1
515415 99515415 1001 86380 86390 1
515354 99515354 1001 86380 86390 1
515829 99515829 1001 86380 86390 1
516037 99516037 1001 86380 86390 1
516560 99516560 1001 86380 86390 1
517273 99517273 1001 86380 86390 1
517118 99517118 1001 86380 86390 1
516967 99516967 1001 86380 86390 1
516764 99516764 1001 86380 86390 1
516725 99516725 1001 86380 86390 1
517360 99517360 1001 86380 86390 1
517378 99517378 1001 86380 86390 1
517393 99517393 1001 86380 86390 1
517990 99517990 1001 86380 86390 1
517855 99517855 1001 86380 86390 1
517672 99517672 1001 86380 86390 1
518833 99518833 1001 86380 86390 1
518449 99518449 1001 86380 86390 1
519078 99519078 1001 86380 86390 1
519081 99519081 1001 86380 86390 1
519777 99519777 1001 86380 86390 1
519779 99519779 1001 86380 86390 1
519650 99519650 1001 86380 86390 1
519400 99519400 1001 86380 86390 1
519316 99519316 1001 86380 86390 1
519956 99519956 1001 86380 86390 1
520557 99520557 1001 86380 86390 1
520459 99520459 1001 86380 86390 1
520676 99520676 1001 86380 86390 1
520812 99520812 1001 86380 86390 1
521086 99521086 1001 86380 86390 1
520988 99520988 1001 86380 86390 1
521040 99521040 1001 86380 86390 1
520860 99520860 1001 86380 86390 1
521032 99521032 1001 86380 86390 1
521650 99521650 1001 86380 86390 1
522166 99522166 1001 86380 86390 1
522163 99522163 1001 86380 86390 1
522202 99522202 1001 86380 86390 1
522045 99522045 1001 86380 86390 1
522486 99522486 1001 86380 86390 1
522352 99522352 1001 86380 86390 1
523081 99523081 1001 86380 86390 1
523087 99523087 1001 86380 86390 1
522744 99522744 1001 86380 86390 1
522720 99522720 1001 86380 86390 1
522518 99522518 1001 86380 86390 1
522638 99522638 1001 86380 86390 1
523323 99523323 1001 86380 86390 1
523784 99523784 1001 86380 86390 1
523662 99523662 1001 86380 86390 1
523574 99523574 1001 86380 86390 1
523577 99523577 1001 86380 86390 1
523519 99523519 1001 86380 86390 1
523421 99523421 1001 86380 86390 1
523491 99523491 1001 86380 86390 1
524062 99524062 1001 86380 86390 1
523962 99523962 1001 86380 86390 1
524658 99524658 1001 86380 86390 1
524705 99524705 1001 86380 86390 1
524535 99524535 1001 86380 86390 1
524201 99524201 1001 86380 86390 1
524159 99524159 1001 86380 86390 1
524833 99524833 1001 86380 86390 1
524774 99524774 1001 86380 86390 1
524805 99524805 1001 86380 86390 1
524973 99524973 1001 86380 86390 1
524780 99524780 1001 86380 86390 1
525580 99525580 1001 86380 86390 1
525136 99525136 1001 86380 86390 1
525169 99525169 1001 86380 86390 1
525764 99525764 1001 86380 86390 1
525624 99525624 1001 86380 86390 1
525795 99525795 1001 86380 86390 1
525670 99525670 1001 86380 86390 1
526372 99526372 1001 86380 86390 1
526028 99526028 1001 86380 86390 1
525850 99525850 1001 86380 86390 1
526453 99526453 1001 86380 86390 1
527153 99527153 1001 86380 86390 1
526930 99526930 1001 86380 86390 1
526881 99526881 1001 86380 86390 1
526963 99526963 1001 86380 86390 1
527041 99527041 1001 86380 86390 1
526747 99526747 1001 86380 86390 1
527408 99527408 1001 86380 86390 1
527449 99527449 1001 86380 86390 1
528045 99528045 1001 86380 86390 1
527727 99527727 1001 86380 86390 1
527750 99527750 1001 86380 86390 1
527605 99527605 1001 86380 86390 1
528087 99528087 1001 86380 86390 1
528792 99528792 1001 86380 86390 1
528541 99528541 1001 86380 86390 1
528583 99528583 1001 86380 86390 1
528692 99528692 1001 86380 86390 1
528308 99528308 1001 86380 86390 1
528373 99528373 1001 86380 86390 1
528348 99528348 1001 86380 86390 1
528391 99528391 1001 86380 86390 1
528316 99528316 1001 86380 86390 1
528981 99528981 1001 86380 86390 1
528970 99528970 1001 86380 86390 1
529567 99529567 1001 86380 86390 1
529594 99529594 1001 86380 86390 1
529420 99529420 1001 86380 86390 1
529364 99529364 1001 86380 86390 1
529171 99529171 1001 86380 86390 1
529110 99529110 1001 86380 86390 1
529846 99529846 1001 86380 86390 1
529902 99529902 1001 86380 86390 1
530503 99530503 1001 86380 86390 1
530270 99530270 1001 86380 86390 1
530095 99530095 1001 86380 86390 1
530693 99530693 1001 86380 86390 1
530577 99530577 1001 86380 86390 1
531323 99531323 1001 86380 86390 1
530984 99530984 1001 86380 86390 1
531089 99531089 1001 86380 86390 1
531168 99531168 1001 86380 86390 1
530761 99530761 1001 86380 86390 1
530960 99530960 1001 86380 86390 1
531430 99531430 1001 86380 86390 1
531833 99531833 1001 86380 86390 1
532320 99532320 1001 86380 86390 1
532340 99532340 1001 86380 86390 1
532228 99532228 1001 86380 86390 1
533017 99533017 1001 86380 86390 1
532684 99532684 1001 86380 86390 1
532488 99532488 1001 86380 86390 1
533055 99533055 1001 86380 86390 1
533136 99533136 1001 86380 86390 1
533163 99533163 1001 86380 86390 1
533743 99533743 1001 86380 86390 1
533772 99533772 1001 86380 86390 1
533685 99533685 1001 86380 86390 1
533473 99533473 1001 86380 86390 1
533383 99533383 1001 86380 86390 1
533911 99533911 1001 86380 86390 1
533992 99533992 1001 86380 86390 1
534492 99534492 1001 86380 86390 1
534499 99534499 1001 86380 86390 1
534513 99534513 1001 86380 86390 1
534305 99534305 1001 86380 86390 1
534763 99534763 1001 86380 86390 1
534769 99534769 1001 86380 86390 1
535474 99535474 1001 86380 86390 1
535466 99535466 1001 86380 86390 1
535094 99535094 1001 86380 86390 1
535531 99535531 1001 86380 86390 1
536312 99536312 1001 86380 86390 1
535720 99535720 1001 86380 86390 1
535777 99535777 1001 86380 86390 1
536512 99536512 1001 86380 86390 1
537115 99537115 1001 86380 86390 1
536992 99536992 1001 86380 86390 1
536851 99536851 1001 86380 86390 1
536715 99536715 1001 86380 86390 1
536743 99536743 1001 86380 86390 1
536655 99536655 1001 86380 86390 1
537333 99537333 1001 86380 86390 1
537365 99537365 1001 86380 86390 1
537197 99537197 1001 86380 86390 1
537965 99537965 1001 86380 86390 1
537946 99537946 1001 86380 86390 1
537406 99537406 1001 86380 86390 1
537407 99537407 1001 86380 86390 1
537472 99537472 1001 86380 86390 1
537539 99537539 1001 86380 86390 1
538085 99538085 1001 86380 86390 1
538779 99538779 1001 86380 86390 1
538766 99538766 1001 86380 86390 1
538718 99538718 1001 86380 86390 1
538646 99538646 1001 86380 86390 1
538456 99538456 1001 86380 86390 1
538503 99538503 1001 86380 86390 1
538256 99538256 1001 86380 86390 1
538374 99538374 1001 86380 86390 1
539468 99539468 1001 86380 86390 1
539520 99539520 1001 86380 86390 1
539374 99539374 1001 86380 86390 1
539261 99539261 1001 86380 86390 1
539022 99539022 1001 86380 86390 1
539166 99539166 1001 86380 86390 1
539196 99539196 1001 86380 86390 1
539823 99539823 1001 86380 86390 1
539733 99539733 1001 86380 86390 1
540380 99540380 1001 86380 86390 1
540368 99540368 1001 86380 86390 1
540423 99540423 1001 86380 86390 1
540110 99540110 1001 86380 86390 1
540241 99540241 1001 86380 86390 1
540086 99540086 1001 86380 86390 1
540112 99540112 1001 86380 86390 1
539860 99539860 1001 86380 86390 1
539965 99539965 1001 86380 86390 1
540608 99540608 1001 86380 86390 1
541224 99541224 1001 86380 86390 1
541067 99541067 1001 86380 86390 1
541071 99541071 1001 86380 86390 1
540722 99540722 1001 86380 86390 1
541325 99541325 1001 86380 86390 1
541971 99541971 1001 86380 86390 1
541935 99541935 1001 86380 86390 1
541903 99541903 1001 86380 86390 1
541905 99541905 1001 86380 86390 1
541647 99541647 1001 86380 86390 1
541611 99541611 1001 86380 86390 1
542145 99542145 1001 86380 86390 1
542281 99542281 1001 86380 86390 1
542127 99542127 1001 86380 86390 1
542755 99542755 1001 86380 86390 1
542861 99542861 1001 86380 86390 1
542772 99542772 1001 86380 86390 1
542727 99542727 1001 86380 86390 1
542669 99542669 1001 86380 86390 1
542489 99542489 1001 86380 86390 1
542453 99542453 1001 86380 86390 1
542741 99542741 1001 86380 86390 1
543057 99543057 1001 86380 86390 1
543749 99543749 1001 86380 86390 1
543296 99543296 1001 86380 86390 1
543207 99543207 1001 86380 86390 1
543275 99543275 1001 86380 86390 1
543290 99543290 1001 86380 86390 1
543850 99543850 1001 86380 86390 1
543815 99543815 1001 86380 86390 1
544566 99544566 1001 86380 86390 1
544460 99544460 1001 86380 86390 1
544587 99544587 1001 86380 86390 1
544247 99544247 1001 86380 86390 1
544633 99544633 1001 86380 86390 1
401929 99401929 1001 86380 86390 1
402357 99402357 1001 86380 86390 1
402519 99402519 1001 86380 86390 1
402738 99402738 1001 86380 86390 1
403381 99403381 1001 86380 86390 1
403437 99403437 1001 86380 86390 1
403395 99403395 1001 86380 86390 1
403559 99403559 1001 86380 86390 1
404034 99404034 1001 86380 86390 1
404186 99404186 1001 86380 86390 1
404344 99404344 1001 86380 86390 1
404505 99404505 1001 86380 86390 1
404383 99404383 1001 86380 86390 1
404728 99404728 1001 86380 86390 1
405162 99405162 1001 86380 86390 1
405375 99405375 1001 86380 86390 1
405513 99405513 1001 86380 86390 1
405988 99405988 1001 86380 86390 1
406067 99406067 1001 86380 86390 1
406187 99406187 1001 86380 86390 1
406446 99406446 1001 86380 86390 1
406608 99406608 1001 86380 86390 1
407022 99407022 1001 86380 86390 1
407199 99407199 1001 86380 86390 1
407272 99407272 1001 86380 86390 1
407400 99407400 1001 86380 86390 1
407402 99407402 1001 86380 86390 1
407618 99407618 1001 86380 86390 1
408126 99408126 1001 86380 86390 1
408605 99408605 1001 86380 86390 1
408961 99408961 1001 86380 86390 1
409397 99409397 1001 86380 86390 1
409892 99409892 1001 86380 86390 1
409807 99409807 1001 86380 86390 1
409840 99409840 1001 86380 86390 1
410156 99410156 1001 86380 86390 1
410721 99410721 1001 86380 86390 1
411078 99411078 1001 86380 86390 1
411068 99411068 1001 86380 86390 1
411187 99411187 1001 86380 86390 1
411427 99411427 1001 86380 86390 1
411622 99411622 1001 86380 86390 1
411965 99411965 1001 86380 86390 1
412476 99412476 1001 86380 86390 1
412450 99412450 1001 86380 86390 1
412408 99412408 1001 86380 86390 1
413636 99413636 1001 86380 86390 1
413525 99413525 1001 86380 86390 1
413694 99413694 1001 86380 86390 1
413148 99413148 1001 86380 86390 1
412798 99412798 1001 86380 86390 1
412886 99412886 1001 86380 86390 1
412683 99412683 1001 86380 86390 1
412859 99412859 1001 86380 86390 1
412741 99412741 1001 86380 86390 1
413759 99413759 1001 86380 86390 1
415282 99415282 1001 86380 86390 1
414984 99414984 1001 86380 86390 1
414561 99414561 1001 86380 86390 1
414276 99414276 1001 86380 86390 1
415756 99415756 1001 86380 86390 1
416065 99416065 1001 86380 86390 1
417384 99417384 1001 86380 86390 1
417051 99417051 1001 86380 86390 1
417308 99417308 1001 86380 86390 1
417423 99417423 1001 86380 86390 1
418586 99418586 1001 86380 86390 1
418544 99418544 1001 86380 86390 1
418101 99418101 1001 86380 86390 1
417623 99417623 1001 86380 86390 1
418992 99418992 1001 86380 86390 1
420167 99420167 1001 86380 86390 1
420021 99420021 1001 86380 86390 1
419451 99419451 1001 86380 86390 1
419420 99419420 1001 86380 86390 1
420806 99420806 1001 86380 86390 1
420638 99420638 1001 86380 86390 1
421920 99421920 1001 86380 86390 1
421947 99421947 1001 86380 86390 1
422078 99422078 1001 86380 86390 1
421764 99421764 1001 86380 86390 1
421585 99421585 1001 86380 86390 1
421621 99421621 1001 86380 86390 1
420953 99420953 1001 86380 86390 1
421113 99421113 1001 86380 86390 1
421033 99421033 1001 86380 86390 1
423459 99423459 1001 86380 86390 1
422998 99422998 1001 86380 86390 1
422798 99422798 1001 86380 86390 1
422816 99422816 1001 86380 86390 1
423987 99423987 1001 86380 86390 1
425125 99425125 1001 86380 86390 1
425214 99425214 1001 86380 86390 1
425272 99425272 1001 86380 86390 1
424710 99424710 1001 86380 86390 1
424792 99424792 1001 86380 86390 1
424748 99424748 1001 86380 86390 1
424923 99424923 1001 86380 86390 1
424258 99424258 1001 86380 86390 1
424205 99424205 1001 86380 86390 1
425559 99425559 1001 86380 86390 1
425617 99425617 1001 86380 86390 1
425644 99425644 1001 86380 86390 1
426955 99426955 1001 86380 86390 1
427075 99427075 1001 86380 86390 1
426417 99426417 1001 86380 86390 1
427381 99427381 1001 86380 86390 1
428687 99428687 1001 86380 86390 1
428478 99428478 1001 86380 86390 1
428624 99428624 1001 86380 86390 1
428279 99428279 1001 86380 86390 1
427910 99427910 1001 86380 86390 1
427869 99427869 1001 86380 86390 1
428787 99428787 1001 86380 86390 1
429009 99429009 1001 86380 86390 1
429036 99429036 1001 86380 86390 1
429971 99429971 1001 86380 86390 1
430267 99430267 1001 86380 86390 1
429569 99429569 1001 86380 86390 1
429887 99429887 1001 86380 86390 1
429677 99429677 1001 86380 86390 1
429608 99429608 1001 86380 86390 1
429269 99429269 1001 86380 86390 1
429492 99429492 1001 86380 86390 1
432019 99432019 1001 86380 86390 1
431628 99431628 1001 86380 86390 1
431021 99431021 1001 86380 86390 1
432233 99432233 1001 86380 86390 1
433410 99433410 1001 86380 86390 1
433038 99433038 1001 86380 86390 1
432566 99432566 1001 86380 86390 1
435332 99435332 1001 86380 86390 1
434690 99434690 1001 86380 86390 1
434671 99434671 1001 86380 86390 1
434938 99434938 1001 86380 86390 1
435586 99435586 1001 86380 86390 1
435822 99435822 1001 86380 86390 1
436881 99436881 1001 86380 86390 1
437138 99437138 1001 86380 86390 1
437000 99437000 1001 86380 86390 1
436685 99436685 1001 86380 86390 1
436434 99436434 1001 86380 86390 1
436560 99436560 1001 86380 86390 1
436295 99436295 1001 86380 86390 1
436342 99436342 1001 86380 86390 1
300623 99300623 1001 86380 86390 1
300358 99300358 1001 86380 86390 1
301415 99301415 1001 86380 86390 1
301540 99301540 1001 86380 86390 1
301422 99301422 1001 86380 86390 1
301171 99301171 1001 86380 86390 1
300948 99300948 1001 86380 86390 1
301648 99301648 1001 86380 86390 1
301562 99301562 1001 86380 86390 1
302308 99302308 1001 86380 86390 1
302338 99302338 1001 86380 86390 1
302163 99302163 1001 86380 86390 1
302012 99302012 1001 86380 86390 1
302495 99302495 1001 86380 86390 1
303004 99303004 1001 86380 86390 1
303068 99303068 1001 86380 86390 1
303081 99303081 1001 86380 86390 1
303178 99303178 1001 86380 86390 1
303006 99303006 1001 86380 86390 1
302809 99302809 1001 86380 86390 1
302996 99302996 1001 86380 86390 1
302971 99302971 1001 86380 86390 1
302721 99302721 1001 86380 86390 1
303383 99303383 1001 86380 86390 1
303837 99303837 1001 86380 86390 1
303667 99303667 1001 86380 86390 1
303516 99303516 1001 86380 86390 1
304097 99304097 1001 86380 86390 1
304094 99304094 1001 86380 86390 1
304604 99304604 1001 86380 86390 1
304466 99304466 1001 86380 86390 1
304442 99304442 1001 86380 86390 1
305544 99305544 1001 86380 86390 1
305559 99305559 1001 86380 86390 1
305670 99305670 1001 86380 86390 1
305459 99305459 1001 86380 86390 1
305348 99305348 1001 86380 86390 1
305145 99305145 1001 86380 86390 1
305107 99305107 1001 86380 86390 1
500049 99500049 1001 86380 86390 1
500073 99500073 1001 86380 86390 1
500035 99500035 1001 86380 86390 1
500764 99500764 1001 86380 86390 1
500782 99500782 1001 86380 86390 1
500520 99500520 1001 86380 86390 1
500437 99500437 1001 86380 86390 1
500202 99500202 1001 86380 86390 1
500229 99500229 1001 86380 86390 1
500947 99500947 1001 86380 86390 1
500857 99500857 1001 86380 86390 1
501266 99501266 1001 86380 86390 1
501396 99501396 1001 86380 86390 1
501334 99501334 1001 86380 86390 1
501311 99501311 1001 86380 86390 1
501084 99501084 1001 86380 86390 1
501165 99501165 1001 86380 86390 1
501115 99501115 1001 86380 86390 1
501053 99501053 1001 86380 86390 1
501106 99501106 1001 86380 86390 1
501767 99501767 1001 86380 86390 1
501806 99501806 1001 86380 86390 1
502442 99502442 1001 86380 86390 1
502399 99502399 1001 86380 86390 1
502164 99502164 1001 86380 86390 1
501873 99501873 1001 86380 86390 1
502030 99502030 1001 86380 86390 1
501849 99501849 1001 86380 86390 1
501866 99501866 1001 86380 86390 1
502049 99502049 1001 86380 86390 1
502570 99502570 1001 86380 86390 1
503263 99503263 1001 86380 86390 1
502703 99502703 1001 86380 86390 1
503431 99503431 1001 86380 86390 1
503991 99503991 1001 86380 86390 1
503840 99503840 1001 86380 86390 1
503614 99503614 1001 86380 86390 1
503564 99503564 1001 86380 86390 1
503584 99503584 1001 86380 86390 1
504278 99504278 1001 86380 86390 1
504279 99504279 1001 86380 86390 1
504318 99504318 1001 86380 86390 1
504907 99504907 1001 86380 86390 1
504811 99504811 1001 86380 86390 1
504889 99504889 1001 86380 86390 1
504625 99504625 1001 86380 86390 1
504493 99504493 1001 86380 86390 1
504442 99504442 1001 86380 86390 1
504494 99504494 1001 86380 86390 1
504340 99504340 1001 86380 86390 1
504483 99504483 1001 86380 86390 1
504994 99504994 1001 86380 86390 1
505048 99505048 1001 86380 86390 1
505061 99505061 1001 86380 86390 1
505665 99505665 1001 86380 86390 1
505763 99505763 1001 86380 86390 1
505768 99505768 1001 86380 86390 1
505547 99505547 1001 86380 86390 1
505350 99505350 1001 86380 86390 1
505968 99505968 1001 86380 86390 1
505829 99505829 1001 86380 86390 1
506460 99506460 1001 86380 86390 1
506503 99506503 1001 86380 86390 1
506196 99506196 1001 86380 86390 1
506191 99506191 1001 86380 86390 1
505989 99505989 1001 86380 86390 1
506064 99506064 1001 86380 86390 1
506738 99506738 1001 86380 86390 1
506638 99506638 1001 86380 86390 1
506708 99506708 1001 86380 86390 1
507335 99507335 1001 86380 86390 1
507248 99507248 1001 86380 86390 1
506938 99506938 1001 86380 86390 1
506851 99506851 1001 86380 86390 1
507516 99507516 1001 86380 86390 1
507492 99507492 1001 86380 86390 1
508046 99508046 1001 86380 86390 1
508233 99508233 1001 86380 86390 1
508053 99508053 1001 86380 86390 1
507985 99507985 1001 86380 86390 1
508014 99508014 1001 86380 86390 1
507713 99507713 1001 86380 86390 1
507635 99507635 1001 86380 86390 1
508343 99508343 1001 86380 86390 1
509072 99509072 1001 86380 86390 1
508887 99508887 1001 86380 86390 1
508558 99508558 1001 86380 86390 1
508548 99508548 1001 86380 86390 1
509127 99509127 1001 86380 86390 1
509271 99509271 1001 86380 86390 1
509703 99509703 1001 86380 86390 1
509494 99509494 1001 86380 86390 1
509522 99509522 1001 86380 86390 1
509524 99509524 1001 86380 86390 1
509374 99509374 1001 86380 86390 1
509963 99509963 1001 86380 86390 1
509911 99509911 1001 86380 86390 1
509905 99509905 1001 86380 86390 1
510087 99510087 1001 86380 86390 1
510650 99510650 1001 86380 86390 1
510725 99510725 1001 86380 86390 1
510554 99510554 1001 86380 86390 1
510223 99510223 1001 86380 86390 1
510147 99510147 1001 86380 86390 1
510281 99510281 1001 86380 86390 1
510865 99510865 1001 86380 86390 1
511437 99511437 1001 86380 86390 1
511505 99511505 1001 86380 86390 1
511487 99511487 1001 86380 86390 1
511288 99511288 1001 86380 86390 1
511164 99511164 1001 86380 86390 1
510988 99510988 1001 86380 86390 1
510965 99510965 1001 86380 86390 1
511683 99511683 1001 86380 86390 1
511724 99511724 1001 86380 86390 1
512261 99512261 1001 86380 86390 1
512034 99512034 1001 86380 86390 1
511862 99511862 1001 86380 86390 1
512412 99512412 1001 86380 86390 1
513181 99513181 1001 86380 86390 1
513114 99513114 1001 86380 86390 1
512955 99512955 1001 86380 86390 1
513915 99513915 1001 86380 86390 1
513657 99513657 1001 86380 86390 1
513802 99513802 1001 86380 86390 1
513688 99513688 1001 86380 86390 1
514064 99514064 1001 86380 86390 1
514812 99514812 1001 86380 86390 1
514750 99514750 1001 86380 86390 1
514933 99514933 1001 86380 86390 1
515586 99515586 1001 86380 86390 1
515497 99515497 1001 86380 86390 1
515665 99515665 1001 86380 86390 1
515439 99515439 1001 86380 86390 1
515478 99515478 1001 86380 86390 1
515446 99515446 1001 86380 86390 1
515383 99515383 1001 86380 86390 1
515220 99515220 1001 86380 86390 1
515226 99515226 1001 86380 86390 1
515759 99515759 1001 86380 86390 1
515882 99515882 1001 86380 86390 1
516479 99516479 1001 86380 86390 1
516191 99516191 1001 86380 86390 1
516698 99516698 1001 86380 86390 1
517263 99517263 1001 86380 86390 1
517313 99517313 1001 86380 86390 1
517213 99517213 1001 86380 86390 1
517217 99517217 1001 86380 86390 1
517042 99517042 1001 86380 86390 1
517528 99517528 1001 86380 86390 1
517399 99517399 1001 86380 86390 1
517425 99517425 1001 86380 86390 1
517337 99517337 1001 86380 86390 1
517369 99517369 1001 86380 86390 1
517829 99517829 1001 86380 86390 1
517826 99517826 1001 86380 86390 1
517572 99517572 1001 86380 86390 1
518214 99518214 1001 86380 86390 1
518875 99518875 1001 86380 86390 1
518851 99518851 1001 86380 86390 1
518769 99518769 1001 86380 86390 1
518694 99518694 1001 86380 86390 1
518516 99518516 1001 86380 86390 1
518400 99518400 1001 86380 86390 1
518440 99518440 1001 86380 86390 1
519114 99519114 1001 86380 86390 1
519034 99519034 1001 86380 86390 1
519770 99519770 1001 86380 86390 1
519631 99519631 1001 86380 86390 1
519761 99519761 1001 86380 86390 1
519523 99519523 1001 86380 86390 1
519542 99519542 1001 86380 86390 1
519364 99519364 1001 86380 86390 1
519370 99519370 1001 86380 86390 1
519942 99519942 1001 86380 86390 1
519816 99519816 1001 86380 86390 1
520486 99520486 1001 86380 86390 1
520045 99520045 1001 86380 86390 1
520130 99520130 1001 86380 86390 1
520054 99520054 1001 86380 86390 1
520028 99520028 1001 86380 86390 1
520122 99520122 1001 86380 86390 1
521301 99521301 1001 86380 86390 1
521437 99521437 1001 86380 86390 1
521449 99521449 1001 86380 86390 1
521271 99521271 1001 86380 86390 1
521222 99521222 1001 86380 86390 1
521171 99521171 1001 86380 86390 1
521169 99521169 1001 86380 86390 1
520991 99520991 1001 86380 86390 1
520954 99520954 1001 86380 86390 1
520919 99520919 1001 86380 86390 1
520935 99520935 1001 86380 86390 1
521490 99521490 1001 86380 86390 1
522151 99522151 1001 86380 86390 1
522215 99522215 1001 86380 86390 1
522201 99522201 1001 86380 86390 1
521762 99521762 1001 86380 86390 1
521676 99521676 1001 86380 86390 1
522445 99522445 1001 86380 86390 1
522295 99522295 1001 86380 86390 1
522958 99522958 1001 86380 86390 1
522512 99522512 1001 86380 86390 1
522661 99522661 1001 86380 86390 1
522688 99522688 1001 86380 86390 1
523245 99523245 1001 86380 86390 1
523185 99523185 1001 86380 86390 1
523817 99523817 1001 86380 86390 1
523876 99523876 1001 86380 86390 1
523353 99523353 1001 86380 86390 1
523970 99523970 1001 86380 86390 1
524077 99524077 1001 86380 86390 1
524091 99524091 1001 86380 86390 1
524030 99524030 1001 86380 86390 1
524568 99524568 1001 86380 86390 1
524753 99524753 1001 86380 86390 1
524263 99524263 1001 86380 86390 1
525534 99525534 1001 86380 86390 1
525301 99525301 1001 86380 86390 1
525242 99525242 1001 86380 86390 1
525205 99525205 1001 86380 86390 1
525050 99525050 1001 86380 86390 1
525688 99525688 1001 86380 86390 1
525642 99525642 1001 86380 86390 1
525630 99525630 1001 86380 86390 1
525604 99525604 1001 86380 86390 1
526282 99526282 1001 86380 86390 1
526378 99526378 1001 86380 86390 1
526354 99526354 1001 86380 86390 1
526188 99526188 1001 86380 86390 1
525918 99525918 1001 86380 86390 1
525807 99525807 1001 86380 86390 1
526501 99526501 1001 86380 86390 1
526502 99526502 1001 86380 86390 1
527120 99527120 1001 86380 86390 1
526947 99526947 1001 86380 86390 1
526899 99526899 1001 86380 86390 1
526965 99526965 1001 86380 86390 1
526699 99526699 1001 86380 86390 1
527390 99527390 1001 86380 86390 1
527391 99527391 1001 86380 86390 1
527270 99527270 1001 86380 86390 1
528006 99528006 1001 86380 86390 1
527743 99527743 1001 86380 86390 1
527783 99527783 1001 86380 86390 1
527590 99527590 1001 86380 86390 1
528137 99528137 1001 86380 86390 1
528154 99528154 1001 86380 86390 1
528749 99528749 1001 86380 86390 1
528872 99528872 1001 86380 86390 1
528806 99528806 1001 86380 86390 1
528325 99528325 1001 86380 86390 1
528355 99528355 1001 86380 86390 1
528422 99528422 1001 86380 86390 1
528918 99528918 1001 86380 86390 1
529522 99529522 1001 86380 86390 1
529327 99529327 1001 86380 86390 1
529393 99529393 1001 86380 86390 1
529433 99529433 1001 86380 86390 1
529302 99529302 1001 86380 86390 1
529785 99529785 1001 86380 86390 1
530541 99530541 1001 86380 86390 1
530500 99530500 1001 86380 86390 1
530489 99530489 1001 86380 86390 1
530166 99530166 1001 86380 86390 1
530157 99530157 1001 86380 86390 1
530300 99530300 1001 86380 86390 1
530269 99530269 1001 86380 86390 1
530038 99530038 1001 86380 86390 1
530134 99530134 1001 86380 86390 1
530070 99530070 1001 86380 86390 1
530608 99530608 1001 86380 86390 1
530699 99530699 1001 86380 86390 1
530665 99530665 1001 86380 86390 1
531334 99531334 1001 86380 86390 1
531363 99531363 1001 86380 86390 1
531011 99531011 1001 86380 86390 1
531116 99531116 1001 86380 86390 1
531145 99531145 1001 86380 86390 1
531532 99531532 1001 86380 86390 1
531546 99531546 1001 86380 86390 1
531495 99531495 1001 86380 86390 1
531536 99531536 1001 86380 86390 1
531461 99531461 1001 86380 86390 1
531914 99531914 1001 86380 86390 1
531918 99531918 1001 86380 86390 1
531906 99531906 1001 86380 86390 1
531703 99531703 1001 86380 86390 1
531695 99531695 1001 86380 86390 1
531621 99531621 1001 86380 86390 1
531686 99531686 1001 86380 86390 1
532973 99532973 1001 86380 86390 1
532670 99532670 1001 86380 86390 1
532437 99532437 1001 86380 86390 1
532516 99532516 1001 86380 86390 1
533059 99533059 1001 86380 86390 1
533075 99533075 1001 86380 86390 1
533542 99533542 1001 86380 86390 1
533467 99533467 1001 86380 86390 1
533325 99533325 1001 86380 86390 1
533314 99533314 1001 86380 86390 1
534001 99534001 1001 86380 86390 1
534608 99534608 1001 86380 86390 1
534613 99534613 1001 86380 86390 1
534632 99534632 1001 86380 86390 1
534314 99534314 1001 86380 86390 1
534141 99534141 1001 86380 86390 1
534108 99534108 1001 86380 86390 1
534070 99534070 1001 86380 86390 1
534725 99534725 1001 86380 86390 1
534809 99534809 1001 86380 86390 1
535193 99535193 1001 86380 86390 1
534952 99534952 1001 86380 86390 1
535686 99535686 1001 86380 86390 1
536298 99536298 1001 86380 86390 1
536002 99536002 1001 86380 86390 1
536047 99536047 1001 86380 86390 1
535983 99535983 1001 86380 86390 1
535960 99535960 1001 86380 86390 1
535794 99535794 1001 86380 86390 1
535833 99535833 1001 86380 86390 1
535906 99535906 1001 86380 86390 1
536401 99536401 1001 86380 86390 1
536523 99536523 1001 86380 86390 1
537023 99537023 1001 86380 86390 1
537136 99537136 1001 86380 86390 1
536635 99536635 1001 86380 86390 1
536559 99536559 1001 86380 86390 1
536552 99536552 1001 86380 86390 1
537305 99537305 1001 86380 86390 1
537806 99537806 1001 86380 86390 1
537924 99537924 1001 86380 86390 1
537512 99537512 1001 86380 86390 1
537571 99537571 1001 86380 86390 1
538086 99538086 1001 86380 86390 1
538687 99538687 1001 86380 86390 1
538640 99538640 1001 86380 86390 1
538692 99538692 1001 86380 86390 1
538794 99538794 1001 86380 86390 1
538758 99538758 1001 86380 86390 1
538809 99538809 1001 86380 86390 1
538532 99538532 1001 86380 86390 1
538558 99538558 1001 86380 86390 1
538561 99538561 1001 86380 86390 1
538486 99538486 1001 86380 86390 1
539369 99539369 1001 86380 86390 1
539138 99539138 1001 86380 86390 1
539028 99539028 1001 86380 86390 1
539741 99539741 1001 86380 86390 1
539768 99539768 1001 86380 86390 1
539707 99539707 1001 86380 86390 1
539773 99539773 1001 86380 86390 1
539724 99539724 1001 86380 86390 1
540364 99540364 1001 86380 86390 1
540433 99540433 1001 86380 86390 1
540373 99540373 1001 86380 86390 1
540453 99540453 1001 86380 86390 1
540271 99540271 1001 86380 86390 1
540069 99540069 1001 86380 86390 1
540190 99540190 1001 86380 86390 1
539936 99539936 1001 86380 86390 1
540018 99540018 1001 86380 86390 1
539855 99539855 1001 86380 86390 1
540669 99540669 1001 86380 86390 1
541234 99541234 1001 86380 86390 1
541074 99541074 1001 86380 86390 1
540853 99540853 1001 86380 86390 1
540872 99540872 1001 86380 86390 1
541455 99541455 1001 86380 86390 1
541684 99541684 1001 86380 86390 1
541516 99541516 1001 86380 86390 1
541638 99541638 1001 86380 86390 1
541665 99541665 1001 86380 86390 1
542798 99542798 1001 86380 86390 1
542776 99542776 1001 86380 86390 1
542734 99542734 1001 86380 86390 1
542713 99542713 1001 86380 86390 1
542347 99542347 1001 86380 86390 1
543044 99543044 1001 86380 86390 1
543398 99543398 1001 86380 86390 1
543557 99543557 1001 86380 86390 1
543534 99543534 1001 86380 86390 1
543459 99543459 1001 86380 86390 1
543370 99543370 1001 86380 86390 1
543565 99543565 1001 86380 86390 1
543302 99543302 1001 86380 86390 1
543863 99543863 1001 86380 86390 1
544549 99544549 1001 86380 86390 1
544411 99544411 1001 86380 86390 1
544384 99544384 1001 86380 86390 1
544146 99544146 1001 86380 86390 1
544179 99544179 1001 86380 86390 1
544014 99544014 1001 86380 86390 1
544393 99544393 1001 86380 86390 1
544679 99544679 1001 86380 86390 1
400310 99400310 1001 86380 86390 1
400345 99400345 1001 86380 86390 1
400460 99400460 1001 86380 86390 1
400929 99400929 1001 86380 86390 1
400992 99400992 1001 86380 86390 1
401229 99401229 1001 86380 86390 1
401794 99401794 1001 86380 86390 1
402006 99402006 1001 86380 86390 1
401948 99401948 1001 86380 86390 1
402223 99402223 1001 86380 86390 1
402280 99402280 1001 86380 86390 1
402465 99402465 1001 86380 86390 1
402378 99402378 1001 86380 86390 1
402464 99402464 1001 86380 86390 1
402511 99402511 1001 86380 86390 1
403018 99403018 1001 86380 86390 1
403305 99403305 1001 86380 86390 1
403460 99403460 1001 86380 86390 1
403495 99403495 1001 86380 86390 1
403833 99403833 1001 86380 86390 1
404071 99404071 1001 86380 86390 1
404237 99404237 1001 86380 86390 1
404634 99404634 1001 86380 86390 1
404610 99404610 1001 86380 86390 1
404793 99404793 1001 86380 86390 1
404943 99404943 1001 86380 86390 1
405251 99405251 1001 86380 86390 1
405627 99405627 1001 86380 86390 1
406165 99406165 1001 86380 86390 1
406381 99406381 1001 86380 86390 1
406439 99406439 1001 86380 86390 1
406808 99406808 1001 86380 86390 1
407421 99407421 1001 86380 86390 1
407693 99407693 1001 86380 86390 1
407779 99407779 1001 86380 86390 1
408125 99408125 1001 86380 86390 1
408445 99408445 1001 86380 86390 1
408627 99408627 1001 86380 86390 1
409190 99409190 1001 86380 86390 1
409266 99409266 1001 86380 86390 1
409674 99409674 1001 86380 86390 1
409919 99409919 1001 86380 86390 1
410274 99410274 1001 86380 86390 1
410265 99410265 1001 86380 86390 1
410667 99410667 1001 86380 86390 1
411103 99411103 1001 86380 86390 1
411506 99411506 1001 86380 86390 1
411750 99411750 1001 86380 86390 1
412453 99412453 1001 86380 86390 1
413490 99413490 1001 86380 86390 1
412625 99412625 1001 86380 86390 1
412632 99412632 1001 86380 86390 1
413738 99413738 1001 86380 86390 1
414690 99414690 1001 86380 86390 1
414826 99414826 1001 86380 86390 1
414807 99414807 1001 86380 86390 1
414527 99414527 1001 86380 86390 1
414475 99414475 1001 86380 86390 1
414214 99414214 1001 86380 86390 1
414465 99414465 1001 86380 86390 1
415443 99415443 1001 86380 86390 1
415602 99415602 1001 86380 86390 1
415682 99415682 1001 86380 86390 1
415401 99415401 1001 86380 86390 1
415568 99415568 1001 86380 86390 1
416900 99416900 1001 86380 86390 1
416184 99416184 1001 86380 86390 1
416344 99416344 1001 86380 86390 1
417533 99417533 1001 86380 86390 1
418556 99418556 1001 86380 86390 1
418043 99418043 1001 86380 86390 1
418005 99418005 1001 86380 86390 1
419665 99419665 1001 86380 86390 1
419660 99419660 1001 86380 86390 1
419980 99419980 1001 86380 86390 1
419374 99419374 1001 86380 86390 1
419593 99419593 1001 86380 86390 1
419502 99419502 1001 86380 86390 1
419510 99419510 1001 86380 86390 1
420725 99420725 1001 86380 86390 1
420767 99420767 1001 86380 86390 1
420952 99420952 1001 86380 86390 1
423751 99423751 1001 86380 86390 1
423713 99423713 1001 86380 86390 1
423720 99423720 1001 86380 86390 1
422907 99422907 1001 86380 86390 1
423877 99423877 1001 86380 86390 1
425349 99425349 1001 86380 86390 1
424646 99424646 1001 86380 86390 1
424599 99424599 1001 86380 86390 1
424418 99424418 1001 86380 86390 1
425529 99425529 1001 86380 86390 1
425417 99425417 1001 86380 86390 1
426899 99426899 1001 86380 86390 1
426829 99426829 1001 86380 86390 1
426323 99426323 1001 86380 86390 1
426287 99426287 1001 86380 86390 1
425957 99425957 1001 86380 86390 1
425969 99425969 1001 86380 86390 1
427370 99427370 1001 86380 86390 1
427377 99427377 1001 86380 86390 1
427494 99427494 1001 86380 86390 1
428608 99428608 1001 86380 86390 1
428528 99428528 1001 86380 86390 1
428562 99428562 1001 86380 86390 1
428583 99428583 1001 86380 86390 1
428041 99428041 1001 86380 86390 1
428056 99428056 1001 86380 86390 1
427707 99427707 1001 86380 86390 1
427640 99427640 1001 86380 86390 1
427885 99427885 1001 86380 86390 1
427895 99427895 1001 86380 86390 1
428811 99428811 1001 86380 86390 1
429148 99429148 1001 86380 86390 1
430068 99430068 1001 86380 86390 1
430343 99430343 1001 86380 86390 1
430286 99430286 1001 86380 86390 1
429903 99429903 1001 86380 86390 1
429416 99429416 1001 86380 86390 1
430574 99430574 1001 86380 86390 1
431808 99431808 1001 86380 86390 1
431571 99431571 1001 86380 86390 1
431320 99431320 1001 86380 86390 1
430923 99430923 1001 86380 86390 1
432321 99432321 1001 86380 86390 1
432372 99432372 1001 86380 86390 1
433468 99433468 1001 86380 86390 1
433338 99433338 1001 86380 86390 1
432902 99432902 1001 86380 86390 1
432954 99432954 1001 86380 86390 1
433202 99433202 1001 86380 86390 1
432789 99432789 1001 86380 86390 1
434006 99434006 1001 86380 86390 1
433904 99433904 1001 86380 86390 1
434647 99434647 1001 86380 86390 1
434612 99434612 1001 86380 86390 1
435786 99435786 1001 86380 86390 1
435694 99435694 1001 86380 86390 1
436791 99436791 1001 86380 86390 1
436846 99436846 1001 86380 86390 1
436456 99436456 1001 86380 86390 1
436594 99436594 1001 86380 86390 1
436477 99436477 1001 86380 86390 1
436677 99436677 1001 86380 86390 1
436177 99436177 1001 86380 86390 1
300018 99300018 1001 86380 86390 1
437346 99437346 1001 86380 86390 1
300652 99300652 1001 86380 86390 1
300420 99300420 1001 86380 86390 1
300511 99300511 1001 86380 86390 1
300453 99300453 1001 86380 86390 1
300292 99300292 1001 86380 86390 1
300139 99300139 1001 86380 86390 1
300744 99300744 1001 86380 86390 1
300733 99300733 1001 86380 86390 1
300919 99300919 1001 86380 86390 1
301506 99301506 1001 86380 86390 1
301450 99301450 1001 86380 86390 1
301451 99301451 1001 86380 86390 1
301278 99301278 1001 86380 86390 1
301304 99301304 1001 86380 86390 1
301086 99301086 1001 86380 86390 1
301088 99301088 1001 86380 86390 1
301655 99301655 1001 86380 86390 1
301627 99301627 1001 86380 86390 1
302009 99302009 1001 86380 86390 1
302013 99302013 1001 86380 86390 1
302539 99302539 1001 86380 86390 1
302936 99302936 1001 86380 86390 1
302875 99302875 1001 86380 86390 1
302868 99302868 1001 86380 86390 1
302599 99302599 1001 86380 86390 1
302761 99302761 1001 86380 86390 1
303412 99303412 1001 86380 86390 1
303261 99303261 1001 86380 86390 1
303766 99303766 1001 86380 86390 1
303542 99303542 1001 86380 86390 1
303523 99303523 1001 86380 86390 1
303499 99303499 1001 86380 86390 1
304756 99304756 1001 86380 86390 1
304834 99304834 1001 86380 86390 1
304843 99304843 1001 86380 86390 1
304490 99304490 1001 86380 86390 1
304323 99304323 1001 86380 86390 1
305002 99305002 1001 86380 86390 1
304888 99304888 1001 86380 86390 1
305019 99305019 1001 86380 86390 1
305588 99305588 1001 86380 86390 1
305605 99305605 1001 86380 86390 1
305680 99305680 1001 86380 86390 1
305683 99305683 1001 86380 86390 1
305330 99305330 1001 86380 86390 1
305463 99305463 1001 86380 86390 1
305239 99305239 1001 86380 86390 1
305214 99305214 1001 86380 86390 1
500190 99500190 1001 86380 86390 1
500723 99500723 1001 86380 86390 1
500348 99500348 1001 86380 86390 1
500222 99500222 1001 86380 86390 1
500240 99500240 1001 86380 86390 1
501460 99501460 1001 86380 86390 1
501463 99501463 1001 86380 86390 1
501442 99501442 1001 86380 86390 1
501072 99501072 1001 86380 86390 1
501189 99501189 1001 86380 86390 1
501143 99501143 1001 86380 86390 1
501147 99501147 1001 86380 86390 1
501762 99501762 1001 86380 86390 1
502428 99502428 1001 86380 86390 1
502225 99502225 1001 86380 86390 1
502083 99502083 1001 86380 86390 1
502059 99502059 1001 86380 86390 1
502179 99502179 1001 86380 86390 1
502076 99502076 1001 86380 86390 1
502518 99502518 1001 86380 86390 1
502654 99502654 1001 86380 86390 1
503189 99503189 1001 86380 86390 1
503283 99503283 1001 86380 86390 1
503049 99503049 1001 86380 86390 1
502723 99502723 1001 86380 86390 1
503481 99503481 1001 86380 86390 1
503810 99503810 1001 86380 86390 1
503806 99503806 1001 86380 86390 1
503559 99503559 1001 86380 86390 1
503690 99503690 1001 86380 86390 1
504893 99504893 1001 86380 86390 1
504790 99504790 1001 86380 86390 1
504775 99504775 1001 86380 86390 1
504636 99504636 1001 86380 86390 1
504594 99504594 1001 86380 86390 1
505084 99505084 1001 86380 86390 1
505020 99505020 1001 86380 86390 1
505711 99505711 1001 86380 86390 1
505598 99505598 1001 86380 86390 1
505443 99505443 1001 86380 86390 1
505306 99505306 1001 86380 86390 1
505333 99505333 1001 86380 86390 1
505901 99505901 1001 86380 86390 1
505805 99505805 1001 86380 86390 1
506575 99506575 1001 86380 86390 1
506222 99506222 1001 86380 86390 1
506249 99506249 1001 86380 86390 1
506009 99506009 1001 86380 86390 1
506039 99506039 1001 86380 86390 1
506790 99506790 1001 86380 86390 1
506716 99506716 1001 86380 86390 1
506642 99506642 1001 86380 86390 1
506630 99506630 1001 86380 86390 1
507394 99507394 1001 86380 86390 1
507110 99507110 1001 86380 86390 1
507150 99507150 1001 86380 86390 1
506952 99506952 1001 86380 86390 1
507608 99507608 1001 86380 86390 1
508186 99508186 1001 86380 86390 1
508059 99508059 1001 86380 86390 1
508231 99508231 1001 86380 86390 1
507931 99507931 1001 86380 86390 1
507684 99507684 1001 86380 86390 1
508936 99508936 1001 86380 86390 1
508664 99508664 1001 86380 86390 1
508545 99508545 1001 86380 86390 1
508591 99508591 1001 86380 86390 1
508554 99508554 1001 86380 86390 1
509110 99509110 1001 86380 86390 1
509126 99509126 1001 86380 86390 1
509521 99509521 1001 86380 86390 1
510097 99510097 1001 86380 86390 1
509942 99509942 1001 86380 86390 1
510037 99510037 1001 86380 86390 1
510535 99510535 1001 86380 86390 1
510692 99510692 1001 86380 86390 1
510655 99510655 1001 86380 86390 1
510540 99510540 1001 86380 86390 1
510605 99510605 1001 86380 86390 1
510515 99510515 1001 86380 86390 1
510198 99510198 1001 86380 86390 1
510189 99510189 1001 86380 86390 1
510124 99510124 1001 86380 86390 1
510905 99510905 1001 86380 86390 1
510790 99510790 1001 86380 86390 1
510894 99510894 1001 86380 86390 1
510857 99510857 1001 86380 86390 1
510928 99510928 1001 86380 86390 1
510877 99510877 1001 86380 86390 1
511392 99511392 1001 86380 86390 1
511458 99511458 1001 86380 86390 1
511221 99511221 1001 86380 86390 1
511234 99511234 1001 86380 86390 1
511299 99511299 1001 86380 86390 1
511140 99511140 1001 86380 86390 1
511058 99511058 1001 86380 86390 1
511726 99511726 1001 86380 86390 1
511703 99511703 1001 86380 86390 1
511665 99511665 1001 86380 86390 1
512266 99512266 1001 86380 86390 1
512060 99512060 1001 86380 86390 1
512138 99512138 1001 86380 86390 1
512048 99512048 1001 86380 86390 1
511946 99511946 1001 86380 86390 1
512547 99512547 1001 86380 86390 1
512459 99512459 1001 86380 86390 1
513102 99513102 1001 86380 86390 1
513268 99513268 1001 86380 86390 1
513347 99513347 1001 86380 86390 1
513245 99513245 1001 86380 86390 1
513234 99513234 1001 86380 86390 1
513263 99513263 1001 86380 86390 1
513343 99513343 1001 86380 86390 1
513999 99513999 1001 86380 86390 1
513805 99513805 1001 86380 86390 1
513782 99513782 1001 86380 86390 1
514677 99514677 1001 86380 86390 1
514697 99514697 1001 86380 86390 1
514304 99514304 1001 86380 86390 1
514317 99514317 1001 86380 86390 1
514399 99514399 1001 86380 86390 1
514977 99514977 1001 86380 86390 1
515617 99515617 1001 86380 86390 1
515292 99515292 1001 86380 86390 1
515281 99515281 1001 86380 86390 1
515094 99515094 1001 86380 86390 1
515095 99515095 1001 86380 86390 1
515773 99515773 1001 86380 86390 1
516211 99516211 1001 86380 86390 1
516962 99516962 1001 86380 86390 1
517540 99517540 1001 86380 86390 1
517852 99517852 1001 86380 86390 1
517809 99517809 1001 86380 86390 1
517670 99517670 1001 86380 86390 1
517701 99517701 1001 86380 86390 1
518952 99518952 1001 86380 86390 1
518838 99518838 1001 86380 86390 1
518852 99518852 1001 86380 86390 1
518816 99518816 1001 86380 86390 1
518642 99518642 1001 86380 86390 1
518711 99518711 1001 86380 86390 1
518739 99518739 1001 86380 86390 1
518457 99518457 1001 86380 86390 1
518496 99518496 1001 86380 86390 1
518503 99518503 1001 86380 86390 1
519146 99519146 1001 86380 86390 1
519123 99519123 1001 86380 86390 1
519780 99519780 1001 86380 86390 1
519643 99519643 1001 86380 86390 1
519600 99519600 1001 86380 86390 1
519473 99519473 1001 86380 86390 1
519515 99519515 1001 86380 86390 1
519490 99519490 1001 86380 86390 1
519242 99519242 1001 86380 86390 1
519950 99519950 1001 86380 86390 1
520453 99520453 1001 86380 86390 1
520480 99520480 1001 86380 86390 1
520549 99520549 1001 86380 86390 1
520384 99520384 1001 86380 86390 1
520695 99520695 1001 86380 86390 1
520646 99520646 1001 86380 86390 1
521325 99521325 1001 86380 86390 1
521379 99521379 1001 86380 86390 1
521663 99521663 1001 86380 86390 1
521602 99521602 1001 86380 86390 1
521935 99521935 1001 86380 86390 1
521900 99521900 1001 86380 86390 1
521879 99521879 1001 86380 86390 1
522349 99522349 1001 86380 86390 1
522987 99522987 1001 86380 86390 1
522840 99522840 1001 86380 86390 1
522724 99522724 1001 86380 86390 1
522766 99522766 1001 86380 86390 1
522576 99522576 1001 86380 86390 1
522694 99522694 1001 86380 86390 1
522624 99522624 1001 86380 86390 1
523211 99523211 1001 86380 86390 1
523304 99523304 1001 86380 86390 1
523164 99523164 1001 86380 86390 1
523562 99523562 1001 86380 86390 1
524101 99524101 1001 86380 86390 1
524065 99524065 1001 86380 86390 1
524595 99524595 1001 86380 86390 1
524522 99524522 1001 86380 86390 1
524421 99524421 1001 86380 86390 1
524354 99524354 1001 86380 86390 1
525444 99525444 1001 86380 86390 1
525562 99525562 1001 86380 86390 1
525342 99525342 1001 86380 86390 1
525259 99525259 1001 86380 86390 1
525080 99525080 1001 86380 86390 1
525047 99525047 1001 86380 86390 1
524985 99524985 1001 86380 86390 1
525788 99525788 1001 86380 86390 1
526347 99526347 1001 86380 86390 1
526394 99526394 1001 86380 86390 1
526352 99526352 1001 86380 86390 1
526009 99526009 1001 86380 86390 1
526437 99526437 1001 86380 86390 1
526504 99526504 1001 86380 86390 1
527070 99527070 1001 86380 86390 1
526803 99526803 1001 86380 86390 1
526637 99526637 1001 86380 86390 1
526819 99526819 1001 86380 86390 1
527307 99527307 1001 86380 86390 1
527732 99527732 1001 86380 86390 1
527695 99527695 1001 86380 86390 1
527486 99527486 1001 86380 86390 1
527642 99527642 1001 86380 86390 1
528184 99528184 1001 86380 86390 1
528623 99528623 1001 86380 86390 1
528425 99528425 1001 86380 86390 1
528342 99528342 1001 86380 86390 1
529002 99529002 1001 86380 86390 1
528938 99528938 1001 86380 86390 1
529043 99529043 1001 86380 86390 1
529083 99529083 1001 86380 86390 1
528944 99528944 1001 86380 86390 1
529075 99529075 1001 86380 86390 1
529738 99529738 1001 86380 86390 1
529767 99529767 1001 86380 86390 1
529901 99529901 1001 86380 86390 1
529736 99529736 1001 86380 86390 1
530325 99530325 1001 86380 86390 1
530265 99530265 1001 86380 86390 1
530564 99530564 1001 86380 86390 1
530567 99530567 1001 86380 86390 1
531239 99531239 1001 86380 86390 1
531272 99531272 1001 86380 86390 1
531110 99531110 1001 86380 86390 1
530837 99530837 1001 86380 86390 1
532029 99532029 1001 86380 86390 1
532197 99532197 1001 86380 86390 1
531831 99531831 1001 86380 86390 1
531716 99531716 1001 86380 86390 1
531652 99531652 1001 86380 86390 1
531705 99531705 1001 86380 86390 1
531770 99531770 1001 86380 86390 1
532301 99532301 1001 86380 86390 1
532834 99532834 1001 86380 86390 1
532660 99532660 1001 86380 86390 1
533139 99533139 1001 86380 86390 1
533802 99533802 1001 86380 86390 1
533780 99533780 1001 86380 86390 1
533515 99533515 1001 86380 86390 1
533264 99533264 1001 86380 86390 1
533894 99533894 1001 86380 86390 1
533892 99533892 1001 86380 86390 1
534596 99534596 1001 86380 86390 1
534533 99534533 1001 86380 86390 1
534470 99534470 1001 86380 86390 1
534471 99534471 1001 86380 86390 1
534476 99534476 1001 86380 86390 1
534117 99534117 1001 86380 86390 1
534729 99534729 1001 86380 86390 1
534706 99534706 1001 86380 86390 1
535439 99535439 1001 86380 86390 1
535497 99535497 1001 86380 86390 1
535271 99535271 1001 86380 86390 1
535197 99535197 1001 86380 86390 1
535106 99535106 1001 86380 86390 1
535032 99535032 1001 86380 86390 1
535005 99535005 1001 86380 86390 1
535646 99535646 1001 86380 86390 1
536316 99536316 1001 86380 86390 1
536180 99536180 1001 86380 86390 1
535979 99535979 1001 86380 86390 1
535914 99535914 1001 86380 86390 1
535893 99535893 1001 86380 86390 1
535817 99535817 1001 86380 86390 1
536410 99536410 1001 86380 86390 1
537008 99537008 1001 86380 86390 1
537046 99537046 1001 86380 86390 1
536572 99536572 1001 86380 86390 1
537969 99537969 1001 86380 86390 1
537715 99537715 1001 86380 86390 1
537467 99537467 1001 86380 86390 1
538142 99538142 1001 86380 86390 1
538545 99538545 1001 86380 86390 1
538537 99538537 1001 86380 86390 1
538460 99538460 1001 86380 86390 1
538490 99538490 1001 86380 86390 1
538378 99538378 1001 86380 86390 1
538202 99538202 1001 86380 86390 1
538229 99538229 1001 86380 86390 1
539460 99539460 1001 86380 86390 1
539473 99539473 1001 86380 86390 1
539428 99539428 1001 86380 86390 1
539066 99539066 1001 86380 86390 1
539799 99539799 1001 86380 86390 1
539737 99539737 1001 86380 86390 1
540356 99540356 1001 86380 86390 1
540269 99540269 1001 86380 86390 1
540199 99540199 1001 86380 86390 1
540163 99540163 1001 86380 86390 1
540074 99540074 1001 86380 86390 1
539903 99539903 1001 86380 86390 1
541261 99541261 1001 86380 86390 1
540933 99540933 1001 86380 86390 1
540835 99540835 1001 86380 86390 1
541383 99541383 1001 86380 86390 1
541363 99541363 1001 86380 86390 1
541957 99541957 1001 86380 86390 1
542052 99542052 1001 86380 86390 1
542115 99542115 1001 86380 86390 1
541770 99541770 1001 86380 86390 1
541809 99541809 1001 86380 86390 1
541676 99541676 1001 86380 86390 1
542246 99542246 1001 86380 86390 1
542200 99542200 1001 86380 86390 1
542928 99542928 1001 86380 86390 1
542607 99542607 1001 86380 86390 1
542458 99542458 1001 86380 86390 1
542530 99542530 1001 86380 86390 1
543698 99543698 1001 86380 86390 1
543519 99543519 1001 86380 86390 1
543202 99543202 1001 86380 86390 1
543154 99543154 1001 86380 86390 1
543196 99543196 1001 86380 86390 1
543327 99543327 1001 86380 86390 1
543778 99543778 1001 86380 86390 1
544417 99544417 1001 86380 86390 1
544370 99544370 1001 86380 86390 1
544361 99544361 1001 86380 86390 1
544273 99544273 1001 86380 86390 1
400147 99400147 1001 86380 86390 1
400157 99400157 1001 86380 86390 1
400230 99400230 1001 86380 86390 1
400386 99400386 1001 86380 86390 1
400518 99400518 1001 86380 86390 1
400724 99400724 1001 86380 86390 1
400851 99400851 1001 86380 86390 1
401044 99401044 1001 86380 86390 1
401172 99401172 1001 86380 86390 1
401207 99401207 1001 86380 86390 1
401318 99401318 1001 86380 86390 1
401908 99401908 1001 86380 86390 1
401855 99401855 1001 86380 86390 1
402248 99402248 1001 86380 86390 1
402747 99402747 1001 86380 86390 1
403298 99403298 1001 86380 86390 1
403825 99403825 1001 86380 86390 1
404214 99404214 1001 86380 86390 1
404789 99404789 1001 86380 86390 1
405027 99405027 1001 86380 86390 1
405382 99405382 1001 86380 86390 1
406667 99406667 1001 86380 86390 1
406904 99406904 1001 86380 86390 1
407130 99407130 1001 86380 86390 1
407530 99407530 1001 86380 86390 1
407572 99407572 1001 86380 86390 1
407637 99407637 1001 86380 86390 1
408003 99408003 1001 86380 86390 1
408032 99408032 1001 86380 86390 1
408277 99408277 1001 86380 86390 1
408349 99408349 1001 86380 86390 1
408518 99408518 1001 86380 86390 1
408604 99408604 1001 86380 86390 1
408958 99408958 1001 86380 86390 1
409364 99409364 1001 86380 86390 1
409423 99409423 1001 86380 86390 1
409667 99409667 1001 86380 86390 1
409690 99409690 1001 86380 86390 1
409881 99409881 1001 86380 86390 1
410188 99410188 1001 86380 86390 1
410228 99410228 1001 86380 86390 1
410482 99410482 1001 86380 86390 1
410438 99410438 1001 86380 86390 1
410490 99410490 1001 86380 86390 1
411108 99411108 1001 86380 86390 1
411401 99411401 1001 86380 86390 1
412157 99412157 1001 86380 86390 1
412263 99412263 1001 86380 86390 1
412282 99412282 1001 86380 86390 1
413507 99413507 1001 86380 86390 1
412948 99412948 1001 86380 86390 1
413027 99413027 1001 86380 86390 1
412745 99412745 1001 86380 86390 1
412799 99412799 1001 86380 86390 1
412736 99412736 1001 86380 86390 1
413762 99413762 1001 86380 86390 1
413992 99413992 1001 86380 86390 1
413979 99413979 1001 86380 86390 1
415191 99415191 1001 86380 86390 1
415240 99415240 1001 86380 86390 1
414880 99414880 1001 86380 86390 1
414174 99414174 1001 86380 86390 1
416672 99416672 1001 86380 86390 1
416745 99416745 1001 86380 86390 1
416721 99416721 1001 86380 86390 1
416437 99416437 1001 86380 86390 1
416278 99416278 1001 86380 86390 1
416123 99416123 1001 86380 86390 1
415940 99415940 1001 86380 86390 1
417347 99417347 1001 86380 86390 1
418698 99418698 1001 86380 86390 1
418117 99418117 1001 86380 86390 1
418302 99418302 1001 86380 86390 1
417716 99417716 1001 86380 86390 1
417730 99417730 1001 86380 86390 1
418859 99418859 1001 86380 86390 1
420366 99420366 1001 86380 86390 1
420327 99420327 1001 86380 86390 1
419645 99419645 1001 86380 86390 1
419932 99419932 1001 86380 86390 1
420584 99420584 1001 86380 86390 1
421639 99421639 1001 86380 86390 1
421357 99421357 1001 86380 86390 1
421580 99421580 1001 86380 86390 1
421288 99421288 1001 86380 86390 1
423295 99423295 1001 86380 86390 1
422940 99422940 1001 86380 86390 1
422623 99422623 1001 86380 86390 1
422885 99422885 1001 86380 86390 1
422681 99422681 1001 86380 86390 1
422616 99422616 1001 86380 86390 1
425060 99425060 1001 86380 86390 1
425091 99425091 1001 86380 86390 1
425232 99425232 1001 86380 86390 1
424297 99424297 1001 86380 86390 1
424195 99424195 1001 86380 86390 1
424255 99424255 1001 86380 86390 1
427087 99427087 1001 86380 86390 1
426400 99426400 1001 86380 86390 1
426498 99426498 1001 86380 86390 1
426065 99426065 1001 86380 86390 1
425915 99425915 1001 86380 86390 1
426057 99426057 1001 86380 86390 1
426181 99426181 1001 86380 86390 1
428322 99428322 1001 86380 86390 1
427953 99427953 1001 86380 86390 1
428146 99428146 1001 86380 86390 1
428794 99428794 1001 86380 86390 1
429621 99429621 1001 86380 86390 1
429743 99429743 1001 86380 86390 1
429224 99429224 1001 86380 86390 1
430451 99430451 1001 86380 86390 1
431998 99431998 1001 86380 86390 1
431788 99431788 1001 86380 86390 1
431352 99431352 1001 86380 86390 1
431327 99431327 1001 86380 86390 1
431191 99431191 1001 86380 86390 1
430968 99430968 1001 86380 86390 1
432327 99432327 1001 86380 86390 1
433107 99433107 1001 86380 86390 1
433095 99433095 1001 86380 86390 1
432828 99432828 1001 86380 86390 1
432632 99432632 1001 86380 86390 1
432492 99432492 1001 86380 86390 1
433798 99433798 1001 86380 86390 1
434850 99434850 1001 86380 86390 1
434978 99434978 1001 86380 86390 1
434283 99434283 1001 86380 86390 1
434406 99434406 1001 86380 86390 1
437267 99437267 1001 86380 86390 1
437196 99437196 1001 86380 86390 1
300691 99300691 1001 86380 86390 1
300601 99300601 1001 86380 86390 1
300685 99300685 1001 86380 86390 1
300320 99300320 1001 86380 86390 1
300375 99300375 1001 86380 86390 1
300340 99300340 1001 86380 86390 1
300125 99300125 1001 86380 86390 1
300270 99300270 1001 86380 86390 1
300260 99300260 1001 86380 86390 1
300829 99300829 1001 86380 86390 1
301364 99301364 1001 86380 86390 1
301313 99301313 1001 86380 86390 1
301275 99301275 1001 86380 86390 1
300957 99300957 1001 86380 86390 1
301023 99301023 1001 86380 86390 1
301579 99301579 1001 86380 86390 1
301750 99301750 1001 86380 86390 1
301727 99301727 1001 86380 86390 1
302304 99302304 1001 86380 86390 1
302015 99302015 1001 86380 86390 1
301962 99301962 1001 86380 86390 1
301834 99301834 1001 86380 86390 1
303083 99303083 1001 86380 86390 1
302626 99302626 1001 86380 86390 1
302678 99302678 1001 86380 86390 1
302762 99302762 1001 86380 86390 1
303404 99303404 1001 86380 86390 1
303878 99303878 1001 86380 86390 1
303789 99303789 1001 86380 86390 1
303793 99303793 1001 86380 86390 1
303706 99303706 1001 86380 86390 1
303694 99303694 1001 86380 86390 1
304214 99304214 1001 86380 86390 1
304826 99304826 1001 86380 86390 1
304670 99304670 1001 86380 86390 1
304710 99304710 1001 86380 86390 1
304294 99304294 1001 86380 86390 1
304302 99304302 1001 86380 86390 1
305538 99305538 1001 86380 86390 1
305458 99305458 1001 86380 86390 1
305138 99305138 1001 86380 86390 1
500017 99500017 1001 86380 86390 1
500186 99500186 1001 86380 86390 1
500784 99500784 1001 86380 86390 1
500771 99500771 1001 86380 86390 1
500681 99500681 1001 86380 86390 1
500474 99500474 1001 86380 86390 1
500337 99500337 1001 86380 86390 1
500282 99500282 1001 86380 86390 1
500967 99500967 1001 86380 86390 1
501612 99501612 1001 86380 86390 1
501569 99501569 1001 86380 86390 1
501454 99501454 1001 86380 86390 1
501456 99501456 1001 86380 86390 1
501397 99501397 1001 86380 86390 1
501235 99501235 1001 86380 86390 1
501136 99501136 1001 86380 86390 1
501841 99501841 1001 86380 86390 1
502383 99502383 1001 86380 86390 1
502295 99502295 1001 86380 86390 1
502143 99502143 1001 86380 86390 1
502186 99502186 1001 86380 86390 1
502583 99502583 1001 86380 86390 1
502610 99502610 1001 86380 86390 1
502668 99502668 1001 86380 86390 1
503233 99503233 1001 86380 86390 1
503094 99503094 1001 86380 86390 1
503145 99503145 1001 86380 86390 1
503451 99503451 1001 86380 86390 1
503983 99503983 1001 86380 86390 1
503960 99503960 1001 86380 86390 1
503556 99503556 1001 86380 86390 1
503533 99503533 1001 86380 86390 1
503534 99503534 1001 86380 86390 1
504234 99504234 1001 86380 86390 1
504769 99504769 1001 86380 86390 1
504853 99504853 1001 86380 86390 1
504715 99504715 1001 86380 86390 1
504685 99504685 1001 86380 86390 1
504505 99504505 1001 86380 86390 1
505114 99505114 1001 86380 86390 1
505131 99505131 1001 86380 86390 1
504990 99504990 1001 86380 86390 1
505733 99505733 1001 86380 86390 1
505751 99505751 1001 86380 86390 1
505466 99505466 1001 86380 86390 1
505467 99505467 1001 86380 86390 1
505226 99505226 1001 86380 86390 1
505888 99505888 1001 86380 86390 1
506302 99506302 1001 86380 86390 1
506380 99506380 1001 86380 86390 1
506385 99506385 1001 86380 86390 1
506079 99506079 1001 86380 86390 1
506125 99506125 1001 86380 86390 1
506608 99506608 1001 86380 86390 1
507316 99507316 1001 86380 86390 1
507153 99507153 1001 86380 86390 1
507161 99507161 1001 86380 86390 1
506941 99506941 1001 86380 86390 1
506982 99506982 1001 86380 86390 1
507909 99507909 1001 86380 86390 1
507654 99507654 1001 86380 86390 1
507807 99507807 1001 86380 86390 1
508356 99508356 1001 86380 86390 1
508280 99508280 1001 86380 86390 1
508974 99508974 1001 86380 86390 1
508768 99508768 1001 86380 86390 1
508638 99508638 1001 86380 86390 1
508484 99508484 1001 86380 86390 1
508589 99508589 1001 86380 86390 1
508630 99508630 1001 86380 86390 1
508543 99508543 1001 86380 86390 1
509213 99509213 1001 86380 86390 1
509608 99509608 1001 86380 86390 1
509546 99509546 1001 86380 86390 1
509692 99509692 1001 86380 86390 1
509352 99509352 1001 86380 86390 1
510625 99510625 1001 86380 86390 1
510589 99510589 1001 86380 86390 1
510721 99510721 1001 86380 86390 1
510368 99510368 1001 86380 86390 1
510499 99510499 1001 86380 86390 1
510304 99510304 1001 86380 86390 1
510106 99510106 1001 86380 86390 1
510920 99510920 1001 86380 86390 1
511475 99511475 1001 86380 86390 1
511182 99511182 1001 86380 86390 1
511165 99511165 1001 86380 86390 1
511066 99511066 1001 86380 86390 1
510995 99510995 1001 86380 86390 1
511576 99511576 1001 86380 86390 1
512276 99512276 1001 86380 86390 1
512222 99512222 1001 86380 86390 1
511954 99511954 1001 86380 86390 1
511853 99511853 1001 86380 86390 1
511776 99511776 1001 86380 86390 1
511780 99511780 1001 86380 86390 1
512568 99512568 1001 86380 86390 1
513188 99513188 1001 86380 86390 1
513084 99513084 1001 86380 86390 1
512958 99512958 1001 86380 86390 1
512894 99512894 1001 86380 86390 1
512605 99512605 1001 86380 86390 1
513271 99513271 1001 86380 86390 1
513297 99513297 1001 86380 86390 1
513660 99513660 1001 86380 86390 1
513575 99513575 1001 86380 86390 1
513564 99513564 1001 86380 86390 1
514210 99514210 1001 86380 86390 1
514183 99514183 1001 86380 86390 1
514694 99514694 1001 86380 86390 1
514524 99514524 1001 86380 86390 1
514517 99514517 1001 86380 86390 1
514596 99514596 1001 86380 86390 1
514495 99514495 1001 86380 86390 1
514330 99514330 1001 86380 86390 1
514428 99514428 1001 86380 86390 1
515520 99515520 1001 86380 86390 1
515559 99515559 1001 86380 86390 1
515376 99515376 1001 86380 86390 1
515459 99515459 1001 86380 86390 1
515774 99515774 1001 86380 86390 1
515739 99515739 1001 86380 86390 1
515843 99515843 1001 86380 86390 1
516336 99516336 1001 86380 86390 1
516468 99516468 1001 86380 86390 1
516155 99516155 1001 86380 86390 1
516025 99516025 1001 86380 86390 1
516669 99516669 1001 86380 86390 1
516674 99516674 1001 86380 86390 1
517230 99517230 1001 86380 86390 1
516981 99516981 1001 86380 86390 1
516785 99516785 1001 86380 86390 1
516867 99516867 1001 86380 86390 1
517458 99517458 1001 86380 86390 1
517473 99517473 1001 86380 86390 1
518023 99518023 1001 86380 86390 1
518136 99518136 1001 86380 86390 1
518158 99518158 1001 86380 86390 1
517904 99517904 1001 86380 86390 1
517849 99517849 1001 86380 86390 1
517574 99517574 1001 86380 86390 1
517693 99517693 1001 86380 86390 1
518918 99518918 1001 86380 86390 1
518382 99518382 1001 86380 86390 1
518411 99518411 1001 86380 86390 1
518567 99518567 1001 86380 86390 1
518401 99518401 1001 86380 86390 1
518544 99518544 1001 86380 86390 1
519633 99519633 1001 86380 86390 1
519796 99519796 1001 86380 86390 1
519578 99519578 1001 86380 86390 1
519288 99519288 1001 86380 86390 1
519255 99519255 1001 86380 86390 1
519930 99519930 1001 86380 86390 1
519867 99519867 1001 86380 86390 1
520500 99520500 1001 86380 86390 1
520560 99520560 1001 86380 86390 1
520338 99520338 1001 86380 86390 1
520288 99520288 1001 86380 86390 1
520140 99520140 1001 86380 86390 1
520040 99520040 1001 86380 86390 1
520080 99520080 1001 86380 86390 1
520159 99520159 1001 86380 86390 1
520667 99520667 1001 86380 86390 1
520811 99520811 1001 86380 86390 1
520644 99520644 1001 86380 86390 1
521455 99521455 1001 86380 86390 1
521388 99521388 1001 86380 86390 1
520978 99520978 1001 86380 86390 1
521004 99521004 1001 86380 86390 1
521936 99521936 1001 86380 86390 1
521915 99521915 1001 86380 86390 1
522394 99522394 1001 86380 86390 1
522400 99522400 1001 86380 86390 1
522426 99522426 1001 86380 86390 1
522402 99522402 1001 86380 86390 1
523016 99523016 1001 86380 86390 1
522931 99522931 1001 86380 86390 1
523116 99523116 1001 86380 86390 1
522834 99522834 1001 86380 86390 1
523914 99523914 1001 86380 86390 1
523686 99523686 1001 86380 86390 1
523481 99523481 1001 86380 86390 1
523484 99523484 1001 86380 86390 1
523951 99523951 1001 86380 86390 1
524485 99524485 1001 86380 86390 1
524283 99524283 1001 86380 86390 1
524290 99524290 1001 86380 86390 1
525561 99525561 1001 86380 86390 1
525570 99525570 1001 86380 86390 1
525247 99525247 1001 86380 86390 1
525022 99525022 1001 86380 86390 1
525141 99525141 1001 86380 86390 1
525798 99525798 1001 86380 86390 1
526196 99526196 1001 86380 86390 1
526071 99526071 1001 86380 86390 1
525922 99525922 1001 86380 86390 1
525848 99525848 1001 86380 86390 1
526455 99526455 1001 86380 86390 1
526457 99526457 1001 86380 86390 1
527154 99527154 1001 86380 86390 1
526867 99526867 1001 86380 86390 1
527010 99527010 1001 86380 86390 1
526683 99526683 1001 86380 86390 1
526675 99526675 1001 86380 86390 1
526817 99526817 1001 86380 86390 1
527261 99527261 1001 86380 86390 1
527425 99527425 1001 86380 86390 1
527912 99527912 1001 86380 86390 1
527764 99527764 1001 86380 86390 1
528176 99528176 1001 86380 86390 1
528952 99528952 1001 86380 86390 1
528959 99528959 1001 86380 86390 1
529574 99529574 1001 86380 86390 1
529576 99529576 1001 86380 86390 1
529882 99529882 1001 86380 86390 1
529768 99529768 1001 86380 86390 1
529861 99529861 1001 86380 86390 1
529824 99529824 1001 86380 86390 1
530552 99530552 1001 86380 86390 1
530409 99530409 1001 86380 86390 1
530487 99530487 1001 86380 86390 1
530254 99530254 1001 86380 86390 1
529958 99529958 1001 86380 86390 1
530752 99530752 1001 86380 86390 1
530756 99530756 1001 86380 86390 1
531264 99531264 1001 86380 86390 1
531329 99531329 1001 86380 86390 1
531230 99531230 1001 86380 86390 1
530968 99530968 1001 86380 86390 1
531077 99531077 1001 86380 86390 1
530979 99530979 1001 86380 86390 1
530813 99530813 1001 86380 86390 1
530855 99530855 1001 86380 86390 1
530898 99530898 1001 86380 86390 1
531415 99531415 1001 86380 86390 1
531566 99531566 1001 86380 86390 1
531476 99531476 1001 86380 86390 1
531677 99531677 1001 86380 86390 1
531730 99531730 1001 86380 86390 1
531679 99531679 1001 86380 86390 1
531750 99531750 1001 86380 86390 1
532335 99532335 1001 86380 86390 1
532350 99532350 1001 86380 86390 1
532249 99532249 1001 86380 86390 1
532331 99532331 1001 86380 86390 1
532409 99532409 1001 86380 86390 1
532875 99532875 1001 86380 86390 1
532838 99532838 1001 86380 86390 1
532605 99532605 1001 86380 86390 1
532439 99532439 1001 86380 86390 1
532609 99532609 1001 86380 86390 1
532597 99532597 1001 86380 86390 1
532420 99532420 1001 86380 86390 1
533745 99533745 1001 86380 86390 1
533714 99533714 1001 86380 86390 1
533444 99533444 1001 86380 86390 1
533349 99533349 1001 86380 86390 1
534549 99534549 1001 86380 86390 1
534616 99534616 1001 86380 86390 1
534680 99534680 1001 86380 86390 1
534250 99534250 1001 86380 86390 1
534230 99534230 1001 86380 86390 1
535485 99535485 1001 86380 86390 1
535486 99535486 1001 86380 86390 1
535414 99535414 1001 86380 86390 1
535281 99535281 1001 86380 86390 1
535156 99535156 1001 86380 86390 1
535223 99535223 1001 86380 86390 1
534994 99534994 1001 86380 86390 1
534900 99534900 1001 86380 86390 1
535638 99535638 1001 86380 86390 1
535660 99535660 1001 86380 86390 1
535635 99535635 1001 86380 86390 1
536259 99536259 1001 86380 86390 1
536248 99536248 1001 86380 86390 1
536311 99536311 1001 86380 86390 1
536019 99536019 1001 86380 86390 1
535961 99535961 1001 86380 86390 1
536407 99536407 1001 86380 86390 1
536383 99536383 1001 86380 86390 1
537120 99537120 1001 86380 86390 1
537152 99537152 1001 86380 86390 1
536932 99536932 1001 86380 86390 1
536831 99536831 1001 86380 86390 1
536754 99536754 1001 86380 86390 1
536610 99536610 1001 86380 86390 1
536561 99536561 1001 86380 86390 1
537899 99537899 1001 86380 86390 1
537942 99537942 1001 86380 86390 1
537857 99537857 1001 86380 86390 1
537759 99537759 1001 86380 86390 1
537599 99537599 1001 86380 86390 1
538040 99538040 1001 86380 86390 1
538177 99538177 1001 86380 86390 1
538656 99538656 1001 86380 86390 1
539546 99539546 1001 86380 86390 1
539377 99539377 1001 86380 86390 1
539021 99539021 1001 86380 86390 1
539832 99539832 1001 86380 86390 1
539764 99539764 1001 86380 86390 1
539739 99539739 1001 86380 86390 1
539911 99539911 1001 86380 86390 1
539971 99539971 1001 86380 86390 1
540593 99540593 1001 86380 86390 1
540597 99540597 1001 86380 86390 1
540486 99540486 1001 86380 86390 1
541264 99541264 1001 86380 86390 1
541120 99541120 1001 86380 86390 1
541017 99541017 1001 86380 86390 1
540687 99540687 1001 86380 86390 1
540808 99540808 1001 86380 86390 1
540811 99540811 1001 86380 86390 1
541427 99541427 1001 86380 86390 1
542089 99542089 1001 86380 86390 1
541889 99541889 1001 86380 86390 1
541787 99541787 1001 86380 86390 1
541791 99541791 1001 86380 86390 1
542905 99542905 1001 86380 86390 1
542939 99542939 1001 86380 86390 1
542468 99542468 1001 86380 86390 1
542470 99542470 1001 86380 86390 1
543077 99543077 1001 86380 86390 1
543119 99543119 1001 86380 86390 1
543686 99543686 1001 86380 86390 1
543363 99543363 1001 86380 86390 1
543511 99543511 1001 86380 86390 1
543539 99543539 1001 86380 86390 1
543965 99543965 1001 86380 86390 1
543884 99543884 1001 86380 86390 1
544379 99544379 1001 86380 86390 1
544305 99544305 1001 86380 86390 1
544193 99544193 1001 86380 86390 1
544041 99544041 1001 86380 86390 1
544097 99544097 1001 86380 86390 1
544074 99544074 1001 86380 86390 1
544126 99544126 1001 86380 86390 1
544038 99544038 1001 86380 86390 1
544142 99544142 1001 86380 86390 1
544092 99544092 1001 86380 86390 1
544665 99544665 1001 86380 86390 1
400053 99400053 1001 86380 86390 1
400033 99400033 1001 86380 86390 1
400424 99400424 1001 86380 86390 1
400459 99400459 1001 86380 86390 1
400915 99400915 1001 86380 86390 1
401185 99401185 1001 86380 86390 1
401326 99401326 1001 86380 86390 1
401437 99401437 1001 86380 86390 1
401892 99401892 1001 86380 86390 1
402237 99402237 1001 86380 86390 1
402420 99402420 1001 86380 86390 1
402923 99402923 1001 86380 86390 1
403050 99403050 1001 86380 86390 1
403004 99403004 1001 86380 86390 1
404460 99404460 1001 86380 86390 1
405170 99405170 1001 86380 86390 1
405144 99405144 1001 86380 86390 1
405566 99405566 1001 86380 86390 1
405648 99405648 1001 86380 86390 1
405605 99405605 1001 86380 86390 1
405930 99405930 1001 86380 86390 1
407019 99407019 1001 86380 86390 1
407252 99407252 1001 86380 86390 1
407545 99407545 1001 86380 86390 1
407639 99407639 1001 86380 86390 1
408089 99408089 1001 86380 86390 1
408681 99408681 1001 86380 86390 1
409117 99409117 1001 86380 86390 1
409335 99409335 1001 86380 86390 1
409908 99409908 1001 86380 86390 1
410111 99410111 1001 86380 86390 1
410329 99410329 1001 86380 86390 1
410949 99410949 1001 86380 86390 1
411036 99411036 1001 86380 86390 1
411223 99411223 1001 86380 86390 1
411341 99411341 1001 86380 86390 1
411745 99411745 1001 86380 86390 1
412336 99412336 1001 86380 86390 1
413654 99413654 1001 86380 86390 1
412641 99412641 1001 86380 86390 1
414010 99414010 1001 86380 86390 1
413902 99413902 1001 86380 86390 1
414025 99414025 1001 86380 86390 1
413744 99413744 1001 86380 86390 1
414028 99414028 1001 86380 86390 1
415068 99415068 1001 86380 86390 1
415239 99415239 1001 86380 86390 1
414616 99414616 1001 86380 86390 1
414803 99414803 1001 86380 86390 1
414406 99414406 1001 86380 86390 1
415386 99415386 1001 86380 86390 1
415486 99415486 1001 86380 86390 1
415559 99415559 1001 86380 86390 1
415661 99415661 1001 86380 86390 1
416859 99416859 1001 86380 86390 1
416833 99416833 1001 86380 86390 1
416753 99416753 1001 86380 86390 1
416885 99416885 1001 86380 86390 1
416791 99416791 1001 86380 86390 1
416955 99416955 1001 86380 86390 1
416262 99416262 1001 86380 86390 1
416247 99416247 1001 86380 86390 1
417080 99417080 1001 86380 86390 1
417403 99417403 1001 86380 86390 1
418399 99418399 1001 86380 86390 1
418124 99418124 1001 86380 86390 1
418004 99418004 1001 86380 86390 1
417611 99417611 1001 86380 86390 1
419196 99419196 1001 86380 86390 1
418895 99418895 1001 86380 86390 1
418919 99418919 1001 86380 86390 1
420307 99420307 1001 86380 86390 1
420186 99420186 1001 86380 86390 1
420210 99420210 1001 86380 86390 1
419726 99419726 1001 86380 86390 1
419979 99419979 1001 86380 86390 1
419349 99419349 1001 86380 86390 1
419365 99419365 1001 86380 86390 1
420762 99420762 1001 86380 86390 1
421865 99421865 1001 86380 86390 1
421929 99421929 1001 86380 86390 1
421878 99421878 1001 86380 86390 1
421612 99421612 1001 86380 86390 1
421549 99421549 1001 86380 86390 1
422444 99422444 1001 86380 86390 1
422206 99422206 1001 86380 86390 1
423716 99423716 1001 86380 86390 1
423524 99423524 1001 86380 86390 1
423535 99423535 1001 86380 86390 1
423167 99423167 1001 86380 86390 1
423151 99423151 1001 86380 86390 1
422674 99422674 1001 86380 86390 1
425342 99425342 1001 86380 86390 1
425189 99425189 1001 86380 86390 1
424782 99424782 1001 86380 86390 1
424492 99424492 1001 86380 86390 1
424576 99424576 1001 86380 86390 1
425578 99425578 1001 86380 86390 1
425792 99425792 1001 86380 86390 1
426573 99426573 1001 86380 86390 1
426438 99426438 1001 86380 86390 1
425837 99425837 1001 86380 86390 1
425906 99425906 1001 86380 86390 1
427489 99427489 1001 86380 86390 1
427629 99427629 1001 86380 86390 1
427740 99427740 1001 86380 86390 1
429076 99429076 1001 86380 86390 1
430366 99430366 1001 86380 86390 1
429586 99429586 1001 86380 86390 1
429387 99429387 1001 86380 86390 1
429321 99429321 1001 86380 86390 1
429203 99429203 1001 86380 86390 1
429330 99429330 1001 86380 86390 1
430709 99430709 1001 86380 86390 1
431868 99431868 1001 86380 86390 1
431762 99431762 1001 86380 86390 1
431131 99431131 1001 86380 86390 1
430905 99430905 1001 86380 86390 1
433341 99433341 1001 86380 86390 1
433501 99433501 1001 86380 86390 1
433650 99433650 1001 86380 86390 1
432967 99432967 1001 86380 86390 1
433169 99433169 1001 86380 86390 1
432774 99432774 1001 86380 86390 1
432881 99432881 1001 86380 86390 1
432549 99432549 1001 86380 86390 1
433974 99433974 1001 86380 86390 1
435311 99435311 1001 86380 86390 1
435564 99435564 1001 86380 86390 1
435593 99435593 1001 86380 86390 1
436910 99436910 1001 86380 86390 1
436539 99436539 1001 86380 86390 1
436133 99436133 1001 86380 86390 1
435952 99435952 1001 86380 86390 1
436239 99436239 1001 86380 86390 1
436274 99436274 1001 86380 86390 1
435965 99435965 1001 86380 86390 1
300006 99300006 1001 86380 86390 1
300010 99300010 1001 86380 86390 1
300552 99300552 1001 86380 86390 1
300540 99300540 1001 86380 86390 1
300531 99300531 1001 86380 86390 1
300582 99300582 1001 86380 86390 1
300469 99300469 1001 86380 86390 1
300240 99300240 1001 86380 86390 1
300797 99300797 1001 86380 86390 1
301507 99301507 1001 86380 86390 1
301534 99301534 1001 86380 86390 1
301501 99301501 1001 86380 86390 1
301705 99301705 1001 86380 86390 1
302210 99302210 1001 86380 86390 1
302314 99302314 1001 86380 86390 1
301983 99301983 1001 86380 86390 1
302070 99302070 1001 86380 86390 1
301761 99301761 1001 86380 86390 1
301943 99301943 1001 86380 86390 1
301905 99301905 1001 86380 86390 1
301965 99301965 1001 86380 86390 1
302585 99302585 1001 86380 86390 1
302437 99302437 1001 86380 86390 1
302425 99302425 1001 86380 86390 1
303174 99303174 1001 86380 86390 1
303114 99303114 1001 86380 86390 1
302994 99302994 1001 86380 86390 1
302870 99302870 1001 86380 86390 1
302608 99302608 1001 86380 86390 1
303273 99303273 1001 86380 86390 1
303930 99303930 1001 86380 86390 1
303923 99303923 1001 86380 86390 1
303916 99303916 1001 86380 86390 1
303748 99303748 1001 86380 86390 1
303602 99303602 1001 86380 86390 1
303500 99303500 1001 86380 86390 1
303502 99303502 1001 86380 86390 1
304141 99304141 1001 86380 86390 1
304196 99304196 1001 86380 86390 1
304793 99304793 1001 86380 86390 1
304742 99304742 1001 86380 86390 1
304607 99304607 1001 86380 86390 1
304517 99304517 1001 86380 86390 1
305533 99305533 1001 86380 86390 1
305509 99305509 1001 86380 86390 1
305673 99305673 1001 86380 86390 1
305681 99305681 1001 86380 86390 1
305440 99305440 1001 86380 86390 1
305260 99305260 1001 86380 86390 1
500179 99500179 1001 86380 86390 1
500783 99500783 1001 86380 86390 1
500643 99500643 1001 86380 86390 1
500558 99500558 1001 86380 86390 1
500457 99500457 1001 86380 86390 1
500602 99500602 1001 86380 86390 1
500473 99500473 1001 86380 86390 1
500539 99500539 1001 86380 86390 1
500555 99500555 1001 86380 86390 1
500390 99500390 1001 86380 86390 1
500923 99500923 1001 86380 86390 1
501592 99501592 1001 86380 86390 1
501596 99501596 1001 86380 86390 1
501572 99501572 1001 86380 86390 1
501549 99501549 1001 86380 86390 1
501231 99501231 1001 86380 86390 1
501323 99501323 1001 86380 86390 1
501098 99501098 1001 86380 86390 1
501215 99501215 1001 86380 86390 1
501036 99501036 1001 86380 86390 1
501090 99501090 1001 86380 86390 1
501183 99501183 1001 86380 86390 1
501067 99501067 1001 86380 86390 1
501675 99501675 1001 86380 86390 1
502234 99502234 1001 86380 86390 1
501870 99501870 1001 86380 86390 1
502042 99502042 1001 86380 86390 1
502498 99502498 1001 86380 86390 1
502563 99502563 1001 86380 86390 1
503122 99503122 1001 86380 86390 1
502920 99502920 1001 86380 86390 1
502985 99502985 1001 86380 86390 1
503078 99503078 1001 86380 86390 1
503016 99503016 1001 86380 86390 1
502864 99502864 1001 86380 86390 1
503354 99503354 1001 86380 86390 1
503492 99503492 1001 86380 86390 1
503979 99503979 1001 86380 86390 1
504034 99504034 1001 86380 86390 1
504009 99504009 1001 86380 86390 1
504014 99504014 1001 86380 86390 1
503771 99503771 1001 86380 86390 1
503865 99503865 1001 86380 86390 1
503763 99503763 1001 86380 86390 1
503857 99503857 1001 86380 86390 1
504311 99504311 1001 86380 86390 1
504130 99504130 1001 86380 86390 1
504764 99504764 1001 86380 86390 1
504927 99504927 1001 86380 86390 1
504773 99504773 1001 86380 86390 1
504539 99504539 1001 86380 86390 1
504618 99504618 1001 86380 86390 1
504683 99504683 1001 86380 86390 1
504567 99504567 1001 86380 86390 1
504415 99504415 1001 86380 86390 1
504391 99504391 1001 86380 86390 1
505148 99505148 1001 86380 86390 1
505639 99505639 1001 86380 86390 1
505538 99505538 1001 86380 86390 1
505413 99505413 1001 86380 86390 1
505214 99505214 1001 86380 86390 1
506431 99506431 1001 86380 86390 1
506578 99506578 1001 86380 86390 1
506501 99506501 1001 86380 86390 1
506489 99506489 1001 86380 86390 1
506277 99506277 1001 86380 86390 1
506682 99506682 1001 86380 86390 1
507205 99507205 1001 86380 86390 1
507069 99507069 1001 86380 86390 1
507005 99507005 1001 86380 86390 1
507623 99507623 1001 86380 86390 1
507992 99507992 1001 86380 86390 1
507986 99507986 1001 86380 86390 1
507655 99507655 1001 86380 86390 1
508365 99508365 1001 86380 86390 1
508372 99508372 1001 86380 86390 1
508952 99508952 1001 86380 86390 1
508979 99508979 1001 86380 86390 1
508856 99508856 1001 86380 86390 1
508750 99508750 1001 86380 86390 1
508662 99508662 1001 86380 86390 1
509661 99509661 1001 86380 86390 1
509387 99509387 1001 86380 86390 1
509452 99509452 1001 86380 86390 1
509485 99509485 1001 86380 86390 1
509908 99509908 1001 86380 86390 1
510077 99510077 1001 86380 86390 1
510537 99510537 1001 86380 86390 1
510698 99510698 1001 86380 86390 1
510486 99510486 1001 86380 86390 1
510422 99510422 1001 86380 86390 1
510332 99510332 1001 86380 86390 1
510441 99510441 1001 86380 86390 1
510210 99510210 1001 86380 86390 1
510267 99510267 1001 86380 86390 1
510294 99510294 1001 86380 86390 1
510775 99510775 1001 86380 86390 1
510931 99510931 1001 86380 86390 1
510911 99510911 1001 86380 86390 1
511493 99511493 1001 86380 86390 1
511354 99511354 1001 86380 86390 1
511513 99511513 1001 86380 86390 1
511263 99511263 1001 86380 86390 1
511105 99511105 1001 86380 86390 1
510954 99510954 1001 86380 86390 1
511591 99511591 1001 86380 86390 1
511632 99511632 1001 86380 86390 1
512252 99512252 1001 86380 86390 1
512318 99512318 1001 86380 86390 1
511904 99511904 1001 86380 86390 1
511894 99511894 1001 86380 86390 1
512496 99512496 1001 86380 86390 1
513185 99513185 1001 86380 86390 1
512959 99512959 1001 86380 86390 1
512651 99512651 1001 86380 86390 1
512588 99512588 1001 86380 86390 1
512695 99512695 1001 86380 86390 1
512592 99512592 1001 86380 86390 1
513360 99513360 1001 86380 86390 1
513240 99513240 1001 86380 86390 1
513852 99513852 1001 86380 86390 1
514012 99514012 1001 86380 86390 1
513753 99513753 1001 86380 86390 1
513806 99513806 1001 86380 86390 1
513729 99513729 1001 86380 86390 1
513491 99513491 1001 86380 86390 1
514133 99514133 1001 86380 86390 1
514810 99514810 1001 86380 86390 1
514578 99514578 1001 86380 86390 1
514605 99514605 1001 86380 86390 1
514402 99514402 1001 86380 86390 1
514973 99514973 1001 86380 86390 1
514965 99514965 1001 86380 86390 1
515311 99515311 1001 86380 86390 1
515267 99515267 1001 86380 86390 1
515877 99515877 1001 86380 86390 1
515711 99515711 1001 86380 86390 1
516451 99516451 1001 86380 86390 1
516115 99516115 1001 86380 86390 1
516073 99516073 1001 86380 86390 1
516520 99516520 1001 86380 86390 1
517162 99517162 1001 86380 86390 1
517167 99517167 1001 86380 86390 1
516955 99516955 1001 86380 86390 1
516716 99516716 1001 86380 86390 1
516864 99516864 1001 86380 86390 1
516866 99516866 1001 86380 86390 1
517525 99517525 1001 86380 86390 1
517988 99517988 1001 86380 86390 1
517713 99517713 1001 86380 86390 1
517708 99517708 1001 86380 86390 1
518329 99518329 1001 86380 86390 1
518171 99518171 1001 86380 86390 1
518905 99518905 1001 86380 86390 1
518855 99518855 1001 86380 86390 1
518699 99518699 1001 86380 86390 1
518533 99518533 1001 86380 86390 1
519118 99519118 1001 86380 86390 1
519054 99519054 1001 86380 86390 1
519084 99519084 1001 86380 86390 1
519538 99519538 1001 86380 86390 1
519607 99519607 1001 86380 86390 1
519211 99519211 1001 86380 86390 1
519818 99519818 1001 86380 86390 1
520488 99520488 1001 86380 86390 1
520527 99520527 1001 86380 86390 1
520624 99520624 1001 86380 86390 1
520373 99520373 1001 86380 86390 1
520296 99520296 1001 86380 86390 1
520185 99520185 1001 86380 86390 1
520721 99520721 1001 86380 86390 1
520726 99520726 1001 86380 86390 1
521287 99521287 1001 86380 86390 1
521352 99521352 1001 86380 86390 1
521444 99521444 1001 86380 86390 1
521427 99521427 1001 86380 86390 1
521212 99521212 1001 86380 86390 1
521228 99521228 1001 86380 86390 1
521076 99521076 1001 86380 86390 1
521208 99521208 1001 86380 86390 1
520909 99520909 1001 86380 86390 1
522139 99522139 1001 86380 86390 1
522175 99522175 1001 86380 86390 1
522286 99522286 1001 86380 86390 1
522189 99522189 1001 86380 86390 1
522024 99522024 1001 86380 86390 1
522081 99522081 1001 86380 86390 1
522060 99522060 1001 86380 86390 1
521724 99521724 1001 86380 86390 1
522376 99522376 1001 86380 86390 1
523042 99523042 1001 86380 86390 1
523046 99523046 1001 86380 86390 1
522921 99522921 1001 86380 86390 1
523011 99523011 1001 86380 86390 1
522973 99522973 1001 86380 86390 1
522902 99522902 1001 86380 86390 1
522581 99522581 1001 86380 86390 1
523320 99523320 1001 86380 86390 1
523936 99523936 1001 86380 86390 1
523650 99523650 1001 86380 86390 1
523704 99523704 1001 86380 86390 1
523990 99523990 1001 86380 86390 1
524017 99524017 1001 86380 86390 1
524634 99524634 1001 86380 86390 1
524624 99524624 1001 86380 86390 1
524665 99524665 1001 86380 86390 1
524412 99524412 1001 86380 86390 1
524534 99524534 1001 86380 86390 1
524236 99524236 1001 86380 86390 1
524875 99524875 1001 86380 86390 1
524927 99524927 1001 86380 86390 1
525495 99525495 1001 86380 86390 1
525188 99525188 1001 86380 86390 1
525207 99525207 1001 86380 86390 1
525042 99525042 1001 86380 86390 1
525763 99525763 1001 86380 86390 1
525722 99525722 1001 86380 86390 1
526234 99526234 1001 86380 86390 1
526342 99526342 1001 86380 86390 1
526101 99526101 1001 86380 86390 1
526180 99526180 1001 86380 86390 1
526175 99526175 1001 86380 86390 1
525842 99525842 1001 86380 86390 1
527229 99527229 1001 86380 86390 1
527117 99527117 1001 86380 86390 1
527030 99527030 1001 86380 86390 1
526915 99526915 1001 86380 86390 1
526892 99526892 1001 86380 86390 1
527040 99527040 1001 86380 86390 1
526991 99526991 1001 86380 86390 1
526737 99526737 1001 86380 86390 1
527250 99527250 1001 86380 86390 1
527358 99527358 1001 86380 86390 1
528038 99528038 1001 86380 86390 1
528042 99528042 1001 86380 86390 1
527991 99527991 1001 86380 86390 1
527704 99527704 1001 86380 86390 1
527720 99527720 1001 86380 86390 1
528199 99528199 1001 86380 86390 1
528851 99528851 1001 86380 86390 1
528767 99528767 1001 86380 86390 1
528555 99528555 1001 86380 86390 1
528295 99528295 1001 86380 86390 1
529019 99529019 1001 86380 86390 1
528921 99528921 1001 86380 86390 1
529595 99529595 1001 86380 86390 1
529405 99529405 1001 86380 86390 1
529142 99529142 1001 86380 86390 1
529812 99529812 1001 86380 86390 1
530501 99530501 1001 86380 86390 1
530337 99530337 1001 86380 86390 1
530343 99530343 1001 86380 86390 1
530068 99530068 1001 86380 86390 1
530007 99530007 1001 86380 86390 1
530607 99530607 1001 86380 86390 1
530622 99530622 1001 86380 86390 1
530573 99530573 1001 86380 86390 1
530717 99530717 1001 86380 86390 1
531378 99531378 1001 86380 86390 1
531078 99531078 1001 86380 86390 1
531054 99531054 1001 86380 86390 1
530934 99530934 1001 86380 86390 1
531555 99531555 1001 86380 86390 1
531387 99531387 1001 86380 86390 1
532159 99532159 1001 86380 86390 1
531637 99531637 1001 86380 86390 1
531702 99531702 1001 86380 86390 1
532242 99532242 1001 86380 86390 1
532323 99532323 1001 86380 86390 1
532375 99532375 1001 86380 86390 1
532829 99532829 1001 86380 86390 1
532718 99532718 1001 86380 86390 1
532603 99532603 1001 86380 86390 1
533156 99533156 1001 86380 86390 1
533512 99533512 1001 86380 86390 1
533449 99533449 1001 86380 86390 1
533463 99533463 1001 86380 86390 1
533534 99533534 1001 86380 86390 1
533406 99533406 1001 86380 86390 1
533241 99533241 1001 86380 86390 1
533346 99533346 1001 86380 86390 1
533425 99533425 1001 86380 86390 1
533417 99533417 1001 86380 86390 1
533249 99533249 1001 86380 86390 1
534619 99534619 1001 86380 86390 1
534206 99534206 1001 86380 86390 1
534208 99534208 1001 86380 86390 1
534869 99534869 1001 86380 86390 1
534805 99534805 1001 86380 86390 1
535334 99535334 1001 86380 86390 1
535360 99535360 1001 86380 86390 1
535404 99535404 1001 86380 86390 1
535470 99535470 1001 86380 86390 1
535501 99535501 1001 86380 86390 1
535124 99535124 1001 86380 86390 1
535542 99535542 1001 86380 86390 1
536202 99536202 1001 86380 86390 1
535972 99535972 1001 86380 86390 1
535832 99535832 1001 86380 86390 1
536366 99536366 1001 86380 86390 1
536472 99536472 1001 86380 86390 1
536371 99536371 1001 86380 86390 1
537075 99537075 1001 86380 86390 1
537058 99537058 1001 86380 86390 1
536862 99536862 1001 86380 86390 1
536927 99536927 1001 86380 86390 1
536917 99536917 1001 86380 86390 1
536684 99536684 1001 86380 86390 1
536628 99536628 1001 86380 86390 1
537943 99537943 1001 86380 86390 1
537803 99537803 1001 86380 86390 1
537846 99537846 1001 86380 86390 1
537655 99537655 1001 86380 86390 1
537621 99537621 1001 86380 86390 1
537649 99537649 1001 86380 86390 1
537662 99537662 1001 86380 86390 1
537527 99537527 1001 86380 86390 1
538058 99538058 1001 86380 86390 1
538635 99538635 1001 86380 86390 1
538802 99538802 1001 86380 86390 1
538548 99538548 1001 86380 86390 1
538306 99538306 1001 86380 86390 1
538980 99538980 1001 86380 86390 1
538864 99538864 1001 86380 86390 1
538927 99538927 1001 86380 86390 1
538953 99538953 1001 86380 86390 1
539365 99539365 1001 86380 86390 1
539101 99539101 1001 86380 86390 1
539051 99539051 1001 86380 86390 1
539026 99539026 1001 86380 86390 1
539690 99539690 1001 86380 86390 1
540402 99540402 1001 86380 86390 1
540220 99540220 1001 86380 86390 1
540234 99540234 1001 86380 86390 1
540534 99540534 1001 86380 86390 1
540523 99540523 1001 86380 86390 1
540629 99540629 1001 86380 86390 1
541211 99541211 1001 86380 86390 1
541149 99541149 1001 86380 86390 1
541214 99541214 1001 86380 86390 1
540967 99540967 1001 86380 86390 1
540983 99540983 1001 86380 86390 1
540844 99540844 1001 86380 86390 1
541431 99541431 1001 86380 86390 1
542023 99542023 1001 86380 86390 1
542062 99542062 1001 86380 86390 1
541877 99541877 1001 86380 86390 1
541740 99541740 1001 86380 86390 1
541630 99541630 1001 86380 86390 1
541594 99541594 1001 86380 86390 1
541569 99541569 1001 86380 86390 1
541585 99541585 1001 86380 86390 1
542300 99542300 1001 86380 86390 1
542173 99542173 1001 86380 86390 1
542189 99542189 1001 86380 86390 1
542255 99542255 1001 86380 86390 1
542831 99542831 1001 86380 86390 1
542652 99542652 1001 86380 86390 1
542644 99542644 1001 86380 86390 1
542633 99542633 1001 86380 86390 1
542352 99542352 1001 86380 86390 1
542394 99542394 1001 86380 86390 1
543087 99543087 1001 86380 86390 1
543672 99543672 1001 86380 86390 1
543585 99543585 1001 86380 86390 1
543321 99543321 1001 86380 86390 1
543913 99543913 1001 86380 86390 1
543889 99543889 1001 86380 86390 1
543949 99543949 1001 86380 86390 1
544395 99544395 1001 86380 86390 1
544582 99544582 1001 86380 86390 1
544314 99544314 1001 86380 86390 1
544383 99544383 1001 86380 86390 1
544364 99544364 1001 86380 86390 1
544132 99544132 1001 86380 86390 1
544111 99544111 1001 86380 86390 1
544607 99544607 1001 86380 86390 1
400167 99400167 1001 86380 86390 1
400357 99400357 1001 86380 86390 1
400405 99400405 1001 86380 86390 1
400325 99400325 1001 86380 86390 1
400634 99400634 1001 86380 86390 1
400828 99400828 1001 86380 86390 1
401145 99401145 1001 86380 86390 1
401383 99401383 1001 86380 86390 1
402135 99402135 1001 86380 86390 1
402126 99402126 1001 86380 86390 1
402689 99402689 1001 86380 86390 1
402983 99402983 1001 86380 86390 1
403504 99403504 1001 86380 86390 1
403458 99403458 1001 86380 86390 1
403871 99403871 1001 86380 86390 1
404489 99404489 1001 86380 86390 1
405576 99405576 1001 86380 86390 1
405683 99405683 1001 86380 86390 1
405667 99405667 1001 86380 86390 1
405917 99405917 1001 86380 86390 1
406017 99406017 1001 86380 86390 1
406252 99406252 1001 86380 86390 1
406581 99406581 1001 86380 86390 1
407422 99407422 1001 86380 86390 1
407970 99407970 1001 86380 86390 1
408702 99408702 1001 86380 86390 1
408983 99408983 1001 86380 86390 1
409180 99409180 1001 86380 86390 1
409311 99409311 1001 86380 86390 1
409508 99409508 1001 86380 86390 1
410305 99410305 1001 86380 86390 1
410864 99410864 1001 86380 86390 1
411152 99411152 1001 86380 86390 1
411329 99411329 1001 86380 86390 1
411442 99411442 1001 86380 86390 1
411634 99411634 1001 86380 86390 1
411591 99411591 1001 86380 86390 1
412069 99412069 1001 86380 86390 1
412236 99412236 1001 86380 86390 1
412284 99412284 1001 86380 86390 1
413327 99413327 1001 86380 86390 1
412978 99412978 1001 86380 86390 1
413072 99413072 1001 86380 86390 1
412730 99412730 1001 86380 86390 1
414020 99414020 1001 86380 86390 1
413856 99413856 1001 86380 86390 1
413779 99413779 1001 86380 86390 1
415212 99415212 1001 86380 86390 1
414793 99414793 1001 86380 86390 1
414142 99414142 1001 86380 86390 1
414253 99414253 1001 86380 86390 1
414391 99414391 1001 86380 86390 1
414500 99414500 1001 86380 86390 1
416837 99416837 1001 86380 86390 1
416703 99416703 1001 86380 86390 1
416142 99416142 1001 86380 86390 1
416534 99416534 1001 86380 86390 1
416269 99416269 1001 86380 86390 1
417311 99417311 1001 86380 86390 1
418463 99418463 1001 86380 86390 1
418175 99418175 1001 86380 86390 1
417689 99417689 1001 86380 86390 1
419067 99419067 1001 86380 86390 1
419074 99419074 1001 86380 86390 1
420171 99420171 1001 86380 86390 1
420421 99420421 1001 86380 86390 1
419783 99419783 1001 86380 86390 1
419794 99419794 1001 86380 86390 1
419402 99419402 1001 86380 86390 1
419492 99419492 1001 86380 86390 1
420503 99420503 1001 86380 86390 1
421900 99421900 1001 86380 86390 1
421348 99421348 1001 86380 86390 1
421193 99421193 1001 86380 86390 1
420937 99420937 1001 86380 86390 1
422212 99422212 1001 86380 86390 1
423684 99423684 1001 86380 86390 1
423681 99423681 1001 86380 86390 1
423519 99423519 1001 86380 86390 1
423719 99423719 1001 86380 86390 1
423102 99423102 1001 86380 86390 1
423019 99423019 1001 86380 86390 1
422853 99422853 1001 86380 86390 1
422858 99422858 1001 86380 86390 1
422568 99422568 1001 86380 86390 1
423848 99423848 1001 86380 86390 1
425007 99425007 1001 86380 86390 1
425019 99425019 1001 86380 86390 1
424417 99424417 1001 86380 86390 1
425750 99425750 1001 86380 86390 1
425785 99425785 1001 86380 86390 1
425414 99425414 1001 86380 86390 1
426902 99426902 1001 86380 86390 1
426854 99426854 1001 86380 86390 1
426861 99426861 1001 86380 86390 1
426522 99426522 1001 86380 86390 1
426434 99426434 1001 86380 86390 1
426529 99426529 1001 86380 86390 1
426077 99426077 1001 86380 86390 1
425864 99425864 1001 86380 86390 1
427439 99427439 1001 86380 86390 1
427152 99427152 1001 86380 86390 1
427432 99427432 1001 86380 86390 1
428694 99428694 1001 86380 86390 1
428002 99428002 1001 86380 86390 1
428052 99428052 1001 86380 86390 1
428332 99428332 1001 86380 86390 1
427943 99427943 1001 86380 86390 1
427633 99427633 1001 86380 86390 1
427664 99427664 1001 86380 86390 1
428735 99428735 1001 86380 86390 1
428949 99428949 1001 86380 86390 1
430135 99430135 1001 86380 86390 1
429303 99429303 1001 86380 86390 1
429398 99429398 1001 86380 86390 1
430462 99430462 1001 86380 86390 1
430449 99430449 1001 86380 86390 1
431764 99431764 1001 86380 86390 1
431705 99431705 1001 86380 86390 1
431401 99431401 1001 86380 86390 1
431322 99431322 1001 86380 86390 1
430998 99430998 1001 86380 86390 1
430921 99430921 1001 86380 86390 1
430925 99430925 1001 86380 86390 1
433386 99433386 1001 86380 86390 1
433361 99433361 1001 86380 86390 1
432846 99432846 1001 86380 86390 1
434134 99434134 1001 86380 86390 1
433862 99433862 1001 86380 86390 1
433914 99433914 1001 86380 86390 1
435321 99435321 1001 86380 86390 1
434625 99434625 1001 86380 86390 1
434570 99434570 1001 86380 86390 1
434463 99434463 1001 86380 86390 1
434559 99434559 1001 86380 86390 1
434255 99434255 1001 86380 86390 1
435477 99435477 1001 86380 86390 1
437107 99437107 1001 86380 86390 1
436438 99436438 1001 86380 86390 1
436722 99436722 1001 86380 86390 1
437217 99437217 1001 86380 86390 1
437356 99437356 1001 86380 86390 1
437202 99437202 1001 86380 86390 1
437336 99437336 1001 86380 86390 1
300724 99300724 1001 86380 86390 1
301391 99301391 1001 86380 86390 1
301533 99301533 1001 86380 86390 1
301256 99301256 1001 86380 86390 1
301006 99301006 1001 86380 86390 1
301098 99301098 1001 86380 86390 1
301021 99301021 1001 86380 86390 1
301643 99301643 1001 86380 86390 1
302266 99302266 1001 86380 86390 1
302346 99302346 1001 86380 86390 1
302311 99302311 1001 86380 86390 1
302303 99302303 1001 86380 86390 1
302006 99302006 1001 86380 86390 1
303056 99303056 1001 86380 86390 1
303103 99303103 1001 86380 86390 1
302825 99302825 1001 86380 86390 1
302897 99302897 1001 86380 86390 1
303000 99303000 1001 86380 86390 1
302634 99302634 1001 86380 86390 1
303254 99303254 1001 86380 86390 1
303919 99303919 1001 86380 86390 1
304007 99304007 1001 86380 86390 1
303629 99303629 1001 86380 86390 1
303526 99303526 1001 86380 86390 1
304137 99304137 1001 86380 86390 1
304103 99304103 1001 86380 86390 1
304614 99304614 1001 86380 86390 1
304875 99304875 1001 86380 86390 1
305543 99305543 1001 86380 86390 1
305377 99305377 1001 86380 86390 1
305358 99305358 1001 86380 86390 1
305069 99305069 1001 86380 86390 1
305266 99305266 1001 86380 86390 1
305232 99305232 1001 86380 86390 1
500168 99500168 1001 86380 86390 1
305693 99305693 1001 86380 86390 1
500694 99500694 1001 86380 86390 1
500722 99500722 1001 86380 86390 1
500620 99500620 1001 86380 86390 1
500478 99500478 1001 86380 86390 1
500324 99500324 1001 86380 86390 1
500359 99500359 1001 86380 86390 1
501477 99501477 1001 86380 86390 1
501239 99501239 1001 86380 86390 1
501172 99501172 1001 86380 86390 1
501810 99501810 1001 86380 86390 1
501778 99501778 1001 86380 86390 1
502421 99502421 1001 86380 86390 1
502226 99502226 1001 86380 86390 1
502240 99502240 1001 86380 86390 1
502165 99502165 1001 86380 86390 1
503117 99503117 1001 86380 86390 1
502969 99502969 1001 86380 86390 1
503074 99503074 1001 86380 86390 1
502700 99502700 1001 86380 86390 1
502870 99502870 1001 86380 86390 1
502708 99502708 1001 86380 86390 1
503437 99503437 1001 86380 86390 1
504016 99504016 1001 86380 86390 1
504104 99504104 1001 86380 86390 1
503726 99503726 1001 86380 86390 1
504182 99504182 1001 86380 86390 1
504274 99504274 1001 86380 86390 1
504139 99504139 1001 86380 86390 1
504256 99504256 1001 86380 86390 1
504829 99504829 1001 86380 86390 1
504922 99504922 1001 86380 86390 1
504892 99504892 1001 86380 86390 1
504643 99504643 1001 86380 86390 1
504362 99504362 1001 86380 86390 1
504474 99504474 1001 86380 86390 1
504501 99504501 1001 86380 86390 1
505012 99505012 1001 86380 86390 1
505094 99505094 1001 86380 86390 1
505483 99505483 1001 86380 86390 1
505946 99505946 1001 86380 86390 1
506531 99506531 1001 86380 86390 1
506372 99506372 1001 86380 86390 1
506108 99506108 1001 86380 86390 1
506757 99506757 1001 86380 86390 1
507311 99507311 1001 86380 86390 1
507376 99507376 1001 86380 86390 1
506905 99506905 1001 86380 86390 1
506976 99506976 1001 86380 86390 1
506968 99506968 1001 86380 86390 1
506943 99506943 1001 86380 86390 1
507627 99507627 1001 86380 86390 1
507595 99507595 1001 86380 86390 1
507430 99507430 1001 86380 86390 1
507943 99507943 1001 86380 86390 1
507893 99507893 1001 86380 86390 1
508026 99508026 1001 86380 86390 1
507925 99507925 1001 86380 86390 1
507821 99507821 1001 86380 86390 1
508821 99508821 1001 86380 86390 1
508708 99508708 1001 86380 86390 1
508799 99508799 1001 86380 86390 1
508532 99508532 1001 86380 86390 1
508625 99508625 1001 86380 86390 1
509779 99509779 1001 86380 86390 1
509820 99509820 1001 86380 86390 1
509833 99509833 1001 86380 86390 1
509508 99509508 1001 86380 86390 1
509690 99509690 1001 86380 86390 1
509370 99509370 1001 86380 86390 1
509424 99509424 1001 86380 86390 1
509937 99509937 1001 86380 86390 1
510407 99510407 1001 86380 86390 1
510145 99510145 1001 86380 86390 1
510764 99510764 1001 86380 86390 1
510779 99510779 1001 86380 86390 1
511405 99511405 1001 86380 86390 1
511217 99511217 1001 86380 86390 1
511126 99511126 1001 86380 86390 1
511005 99511005 1001 86380 86390 1
511071 99511071 1001 86380 86390 1
512293 99512293 1001 86380 86390 1
512314 99512314 1001 86380 86390 1
512156 99512156 1001 86380 86390 1
511772 99511772 1001 86380 86390 1
511873 99511873 1001 86380 86390 1
512420 99512420 1001 86380 86390 1
512709 99512709 1001 86380 86390 1
513367 99513367 1001 86380 86390 1
513264 99513264 1001 86380 86390 1
514008 99514008 1001 86380 86390 1
513740 99513740 1001 86380 86390 1
513639 99513639 1001 86380 86390 1
513436 99513436 1001 86380 86390 1
513595 99513595 1001 86380 86390 1
513435 99513435 1001 86380 86390 1
514199 99514199 1001 86380 86390 1
514131 99514131 1001 86380 86390 1
514628 99514628 1001 86380 86390 1
514329 99514329 1001 86380 86390 1
514409 99514409 1001 86380 86390 1
514293 99514293 1001 86380 86390 1
514285 99514285 1001 86380 86390 1
515517 99515517 1001 86380 86390 1
515299 99515299 1001 86380 86390 1
515429 99515429 1001 86380 86390 1
515327 99515327 1001 86380 86390 1
515411 99515411 1001 86380 86390 1
515128 99515128 1001 86380 86390 1
515253 99515253 1001 86380 86390 1
515255 99515255 1001 86380 86390 1
515763 99515763 1001 86380 86390 1
515751 99515751 1001 86380 86390 1
515895 99515895 1001 86380 86390 1
515922 99515922 1001 86380 86390 1
515962 99515962 1001 86380 86390 1
516677 99516677 1001 86380 86390 1
516587 99516587 1001 86380 86390 1
516621 99516621 1001 86380 86390 1
516609 99516609 1001 86380 86390 1
517198 99517198 1001 86380 86390 1
517101 99517101 1001 86380 86390 1
516947 99516947 1001 86380 86390 1
516890 99516890 1001 86380 86390 1
516790 99516790 1001 86380 86390 1
516920 99516920 1001 86380 86390 1
517469 99517469 1001 86380 86390 1
517921 99517921 1001 86380 86390 1
517857 99517857 1001 86380 86390 1
517898 99517898 1001 86380 86390 1
517925 99517925 1001 86380 86390 1
517927 99517927 1001 86380 86390 1
517575 99517575 1001 86380 86390 1
518861 99518861 1001 86380 86390 1
518797 99518797 1001 86380 86390 1
518823 99518823 1001 86380 86390 1
518980 99518980 1001 86380 86390 1
518752 99518752 1001 86380 86390 1
518393 99518393 1001 86380 86390 1
518398 99518398 1001 86380 86390 1
518554 99518554 1001 86380 86390 1
519810 99519810 1001 86380 86390 1
519573 99519573 1001 86380 86390 1
519554 99519554 1001 86380 86390 1
519247 99519247 1001 86380 86390 1
520477 99520477 1001 86380 86390 1
520442 99520442 1001 86380 86390 1
520423 99520423 1001 86380 86390 1
520072 99520072 1001 86380 86390 1
521119 99521119 1001 86380 86390 1
521108 99521108 1001 86380 86390 1
521181 99521181 1001 86380 86390 1
520880 99520880 1001 86380 86390 1
520857 99520857 1001 86380 86390 1
521503 99521503 1001 86380 86390 1
521513 99521513 1001 86380 86390 1
522180 99522180 1001 86380 86390 1
522091 99522091 1001 86380 86390 1
522246 99522246 1001 86380 86390 1
522130 99522130 1001 86380 86390 1
522131 99522131 1001 86380 86390 1
522038 99522038 1001 86380 86390 1
522926 99522926 1001 86380 86390 1
523303 99523303 1001 86380 86390 1
523882 99523882 1001 86380 86390 1
523849 99523849 1001 86380 86390 1
523865 99523865 1001 86380 86390 1
523905 99523905 1001 86380 86390 1
523763 99523763 1001 86380 86390 1
523694 99523694 1001 86380 86390 1
523433 99523433 1001 86380 86390 1
523438 99523438 1001 86380 86390 1
524110 99524110 1001 86380 86390 1
524063 99524063 1001 86380 86390 1
524717 99524717 1001 86380 86390 1
524367 99524367 1001 86380 86390 1
524343 99524343 1001 86380 86390 1
524951 99524951 1001 86380 86390 1
524826 99524826 1001 86380 86390 1
525407 99525407 1001 86380 86390 1
525516 99525516 1001 86380 86390 1
525007 99525007 1001 86380 86390 1
525010 99525010 1001 86380 86390 1
525165 99525165 1001 86380 86390 1
525129 99525129 1001 86380 86390 1
525745 99525745 1001 86380 86390 1
526261 99526261 1001 86380 86390 1
526124 99526124 1001 86380 86390 1
526125 99526125 1001 86380 86390 1
525881 99525881 1001 86380 86390 1
525811 99525811 1001 86380 86390 1
527136 99527136 1001 86380 86390 1
527191 99527191 1001 86380 86390 1
527241 99527241 1001 86380 86390 1
526853 99526853 1001 86380 86390 1
526984 99526984 1001 86380 86390 1
527015 99527015 1001 86380 86390 1
526635 99526635 1001 86380 86390 1
527414 99527414 1001 86380 86390 1
527404 99527404 1001 86380 86390 1
527267 99527267 1001 86380 86390 1
527812 99527812 1001 86380 86390 1
527739 99527739 1001 86380 86390 1
527500 99527500 1001 86380 86390 1
528214 99528214 1001 86380 86390 1
528809 99528809 1001 86380 86390 1
528849 99528849 1001 86380 86390 1
528547 99528547 1001 86380 86390 1
528335 99528335 1001 86380 86390 1
528456 99528456 1001 86380 86390 1
528357 99528357 1001 86380 86390 1
528937 99528937 1001 86380 86390 1
528943 99528943 1001 86380 86390 1
529340 99529340 1001 86380 86390 1
529384 99529384 1001 86380 86390 1
529178 99529178 1001 86380 86390 1
529260 99529260 1001 86380 86390 1
529811 99529811 1001 86380 86390 1
529879 99529879 1001 86380 86390 1
530442 99530442 1001 86380 86390 1
530544 99530544 1001 86380 86390 1
530055 99530055 1001 86380 86390 1
529967 99529967 1001 86380 86390 1
530605 99530605 1001 86380 86390 1
530646 99530646 1001 86380 86390 1
530686 99530686 1001 86380 86390 1
530974 99530974 1001 86380 86390 1
530989 99530989 1001 86380 86390 1
531017 99531017 1001 86380 86390 1
530817 99530817 1001 86380 86390 1
530759 99530759 1001 86380 86390 1
531562 99531562 1001 86380 86390 1
532024 99532024 1001 86380 86390 1
531963 99531963 1001 86380 86390 1
531847 99531847 1001 86380 86390 1
531818 99531818 1001 86380 86390 1
532411 99532411 1001 86380 86390 1
532877 99532877 1001 86380 86390 1
532840 99532840 1001 86380 86390 1
532879 99532879 1001 86380 86390 1
532857 99532857 1001 86380 86390 1
532913 99532913 1001 86380 86390 1
532699 99532699 1001 86380 86390 1
532746 99532746 1001 86380 86390 1
532455 99532455 1001 86380 86390 1
533176 99533176 1001 86380 86390 1
533036 99533036 1001 86380 86390 1
533805 99533805 1001 86380 86390 1
533615 99533615 1001 86380 86390 1
533555 99533555 1001 86380 86390 1
533372 99533372 1001 86380 86390 1
534652 99534652 1001 86380 86390 1
534627 99534627 1001 86380 86390 1
534565 99534565 1001 86380 86390 1
534566 99534566 1001 86380 86390 1
534285 99534285 1001 86380 86390 1
534164 99534164 1001 86380 86390 1
534842 99534842 1001 86380 86390 1
535490 99535490 1001 86380 86390 1
535981 99535981 1001 86380 86390 1
535798 99535798 1001 86380 86390 1
535850 99535850 1001 86380 86390 1
537148 99537148 1001 86380 86390 1
536737 99536737 1001 86380 86390 1
536729 99536729 1001 86380 86390 1
536617 99536617 1001 86380 86390 1
537237 99537237 1001 86380 86390 1
537188 99537188 1001 86380 86390 1
537910 99537910 1001 86380 86390 1
537558 99537558 1001 86380 86390 1
537508 99537508 1001 86380 86390 1
538114 99538114 1001 86380 86390 1
538143 99538143 1001 86380 86390 1
538170 99538170 1001 86380 86390 1
538690 99538690 1001 86380 86390 1
538793 99538793 1001 86380 86390 1
538414 99538414 1001 86380 86390 1
538251 99538251 1001 86380 86390 1
538265 99538265 1001 86380 86390 1
538357 99538357 1001 86380 86390 1
538242 99538242 1001 86380 86390 1
538981 99538981 1001 86380 86390 1
538828 99538828 1001 86380 86390 1
539614 99539614 1001 86380 86390 1
539560 99539560 1001 86380 86390 1
539093 99539093 1001 86380 86390 1
539688 99539688 1001 86380 86390 1
540339 99540339 1001 86380 86390 1
540446 99540446 1001 86380 86390 1
539949 99539949 1001 86380 86390 1
539922 99539922 1001 86380 86390 1
540478 99540478 1001 86380 86390 1
540481 99540481 1001 86380 86390 1
540560 99540560 1001 86380 86390 1
541097 99541097 1001 86380 86390 1
540897 99540897 1001 86380 86390 1
541033 99541033 1001 86380 86390 1
540728 99540728 1001 86380 86390 1
542111 99542111 1001 86380 86390 1
541758 99541758 1001 86380 86390 1
541790 99541790 1001 86380 86390 1
541805 99541805 1001 86380 86390 1
541768 99541768 1001 86380 86390 1
541528 99541528 1001 86380 86390 1
541633 99541633 1001 86380 86390 1
541547 99541547 1001 86380 86390 1
542206 99542206 1001 86380 86390 1
542746 99542746 1001 86380 86390 1
542933 99542933 1001 86380 86390 1
542803 99542803 1001 86380 86390 1
542674 99542674 1001 86380 86390 1
542557 99542557 1001 86380 86390 1
542484 99542484 1001 86380 86390 1
542528 99542528 1001 86380 86390 1
543707 99543707 1001 86380 86390 1
543596 99543596 1001 86380 86390 1
543549 99543549 1001 86380 86390 1
543332 99543332 1001 86380 86390 1
543256 99543256 1001 86380 86390 1
543834 99543834 1001 86380 86390 1
543951 99543951 1001 86380 86390 1
543828 99543828 1001 86380 86390 1
544487 99544487 1001 86380 86390 1
544353 99544353 1001 86380 86390 1
544221 99544221 1001 86380 86390 1
544066 99544066 1001 86380 86390 1
544606 99544606 1001 86380 86390 1
408322 897 1001 19680 20097 1
400121 99400121 1001 86380 86390 1
400419 99400419 1001 86380 86390 1
400936 99400936 1001 86380 86390 1
401151 99401151 1001 86380 86390 1
401796 99401796 1001 86380 86390 1
402112 99402112 1001 86380 86390 1
402137 99402137 1001 86380 86390 1
402271 99402271 1001 86380 86390 1
402337 99402337 1001 86380 86390 1
402341 99402341 1001 86380 86390 1
402450 99402450 1001 86380 86390 1
403052 99403052 1001 86380 86390 1
403030 99403030 1001 86380 86390 1
403155 99403155 1001 86380 86390 1
403739 99403739 1001 86380 86390 1
403768 99403768 1001 86380 86390 1
403746 99403746 1001 86380 86390 1
404011 99404011 1001 86380 86390 1
404065 99404065 1001 86380 86390 1
403934 99403934 1001 86380 86390 1
404537 99404537 1001 86380 86390 1
404689 99404689 1001 86380 86390 1
404647 99404647 1001 86380 86390 1
404903 99404903 1001 86380 86390 1
405015 99405015 1001 86380 86390 1
405269 99405269 1001 86380 86390 1
405406 99405406 1001 86380 86390 1
405559 99405559 1001 86380 86390 1
405540 99405540 1001 86380 86390 1
406274 99406274 1001 86380 86390 1
406499 99406499 1001 86380 86390 1
406827 99406827 1001 86380 86390 1
406752 99406752 1001 86380 86390 1
406993 99406993 1001 86380 86390 1
407100 99407100 1001 86380 86390 1
407168 99407168 1001 86380 86390 1
407713 99407713 1001 86380 86390 1
407815 99407815 1001 86380 86390 1
408294 99408294 1001 86380 86390 1
408517 99408517 1001 86380 86390 1
409251 99409251 1001 86380 86390 1
409385 99409385 1001 86380 86390 1
409787 99409787 1001 86380 86390 1
410103 99410103 1001 86380 86390 1
410196 99410196 1001 86380 86390 1
410595 99410595 1001 86380 86390 1
410718 99410718 1001 86380 86390 1
410983 99410983 1001 86380 86390 1
411097 99411097 1001 86380 86390 1
412121 99412121 1001 86380 86390 1
412206 99412206 1001 86380 86390 1
413476 99413476 1001 86380 86390 1
413549 99413549 1001 86380 86390 1
413581 99413581 1001 86380 86390 1
413239 99413239 1001 86380 86390 1
412914 99412914 1001 86380 86390 1
413167 99413167 1001 86380 86390 1
412866 99412866 1001 86380 86390 1
412860 99412860 1001 86380 86390 1
414072 99414072 1001 86380 86390 1
415077 99415077 1001 86380 86390 1
415042 99415042 1001 86380 86390 1
415070 99415070 1001 86380 86390 1
414735 99414735 1001 86380 86390 1
414565 99414565 1001 86380 86390 1
414297 99414297 1001 86380 86390 1
414436 99414436 1001 86380 86390 1
415716 99415716 1001 86380 86390 1
415937 99415937 1001 86380 86390 1
417047 99417047 1001 86380 86390 1
417360 99417360 1001 86380 86390 1
417440 99417440 1001 86380 86390 1
418252 99418252 1001 86380 86390 1
420311 99420311 1001 86380 86390 1
420314 99420314 1001 86380 86390 1
419912 99419912 1001 86380 86390 1
419860 99419860 1001 86380 86390 1
419792 99419792 1001 86380 86390 1
419431 99419431 1001 86380 86390 1
420677 99420677 1001 86380 86390 1
421319 99421319 1001 86380 86390 1
421401 99421401 1001 86380 86390 1
421064 99421064 1001 86380 86390 1
423419 99423419 1001 86380 86390 1
422693 99422693 1001 86380 86390 1
425266 99425266 1001 86380 86390 1
424641 99424641 1001 86380 86390 1
424716 99424716 1001 86380 86390 1
425711 99425711 1001 86380 86390 1
426443 99426443 1001 86380 86390 1
426692 99426692 1001 86380 86390 1
426605 99426605 1001 86380 86390 1
426022 99426022 1001 86380 86390 1
428616 99428616 1001 86380 86390 1
428220 99428220 1001 86380 86390 1
428180 99428180 1001 86380 86390 1
428085 99428085 1001 86380 86390 1
427594 99427594 1001 86380 86390 1
430028 99430028 1001 86380 86390 1
429883 99429883 1001 86380 86390 1
429697 99429697 1001 86380 86390 1
429434 99429434 1001 86380 86390 1
430424 99430424 1001 86380 86390 1
431789 99431789 1001 86380 86390 1
431468 99431468 1001 86380 86390 1
431271 99431271 1001 86380 86390 1
431521 99431521 1001 86380 86390 1
431078 99431078 1001 86380 86390 1
432084 99432084 1001 86380 86390 1
432365 99432365 1001 86380 86390 1
433321 99433321 1001 86380 86390 1
433500 99433500 1001 86380 86390 1
433240 99433240 1001 86380 86390 1
433081 99433081 1001 86380 86390 1
432755 99432755 1001 86380 86390 1
434113 99434113 1001 86380 86390 1
433918 99433918 1001 86380 86390 1
435212 99435212 1001 86380 86390 1
434896 99434896 1001 86380 86390 1
434941 99434941 1001 86380 86390 1
435765 99435765 1001 86380 86390 1
435452 99435452 1001 86380 86390 1
436917 99436917 1001 86380 86390 1
436874 99436874 1001 86380 86390 1
436663 99436663 1001 86380 86390 1
436422 99436422 1001 86380 86390 1
436571 99436571 1001 86380 86390 1
436217 99436217 1001 86380 86390 1
300515 99300515 1001 86380 86390 1
300335 99300335 1001 86380 86390 1
300199 99300199 1001 86380 86390 1
300812 99300812 1001 86380 86390 1
301496 99301496 1001 86380 86390 1
301419 99301419 1001 86380 86390 1
301485 99301485 1001 86380 86390 1
301273 99301273 1001 86380 86390 1
301253 99301253 1001 86380 86390 1
300976 99300976 1001 86380 86390 1
301018 99301018 1001 86380 86390 1
301111 99301111 1001 86380 86390 1
300996 99300996 1001 86380 86390 1
301692 99301692 1001 86380 86390 1
302262 99302262 1001 86380 86390 1
302080 99302080 1001 86380 86390 1
302031 99302031 1001 86380 86390 1
302421 99302421 1001 86380 86390 1
302925 99302925 1001 86380 86390 1
302874 99302874 1001 86380 86390 1
302802 99302802 1001 86380 86390 1
302818 99302818 1001 86380 86390 1
302737 99302737 1001 86380 86390 1
302750 99302750 1001 86380 86390 1
303327 99303327 1001 86380 86390 1
303995 99303995 1001 86380 86390 1
303791 99303791 1001 86380 86390 1
303495 99303495 1001 86380 86390 1
303576 99303576 1001 86380 86390 1
304702 99304702 1001 86380 86390 1
304473 99304473 1001 86380 86390 1
304619 99304619 1001 86380 86390 1
304434 99304434 1001 86380 86390 1
304298 99304298 1001 86380 86390 1
304977 99304977 1001 86380 86390 1
305029 99305029 1001 86380 86390 1
305351 99305351 1001 86380 86390 1
305207 99305207 1001 86380 86390 1
305127 99305127 1001 86380 86390 1
500166 99500166 1001 86380 86390 1
500155 99500155 1001 86380 86390 1
500685 99500685 1001 86380 86390 1
500442 99500442 1001 86380 86390 1
500486 99500486 1001 86380 86390 1
500412 99500412 1001 86380 86390 1
500490 99500490 1001 86380 86390 1
500338 99500338 1001 86380 86390 1
500318 99500318 1001 86380 86390 1
501497 99501497 1001 86380 86390 1
501276 99501276 1001 86380 86390 1
501757 99501757 1001 86380 86390 1
501696 99501696 1001 86380 86390 1
502435 99502435 1001 86380 86390 1
502423 99502423 1001 86380 86390 1
502124 99502124 1001 86380 86390 1
502087 99502087 1001 86380 86390 1
502207 99502207 1001 86380 86390 1
501910 99501910 1001 86380 86390 1
501982 99501982 1001 86380 86390 1
502034 99502034 1001 86380 86390 1
501983 99501983 1001 86380 86390 1
502489 99502489 1001 86380 86390 1
502517 99502517 1001 86380 86390 1
502485 99502485 1001 86380 86390 1
502525 99502525 1001 86380 86390 1
503282 99503282 1001 86380 86390 1
503040 99503040 1001 86380 86390 1
503006 99503006 1001 86380 86390 1
502843 99502843 1001 86380 86390 1
502858 99502858 1001 86380 86390 1
502683 99502683 1001 86380 86390 1
503993 99503993 1001 86380 86390 1
504077 99504077 1001 86380 86390 1
503752 99503752 1001 86380 86390 1
503501 99503501 1001 86380 86390 1
504847 99504847 1001 86380 86390 1
504925 99504925 1001 86380 86390 1
504891 99504891 1001 86380 86390 1
504591 99504591 1001 86380 86390 1
504339 99504339 1001 86380 86390 1
504405 99504405 1001 86380 86390 1
504471 99504471 1001 86380 86390 1
504462 99504462 1001 86380 86390 1
504411 99504411 1001 86380 86390 1
505386 99505386 1001 86380 86390 1
505559 99505559 1001 86380 86390 1
505327 99505327 1001 86380 86390 1
505781 99505781 1001 86380 86390 1
505854 99505854 1001 86380 86390 1
505893 99505893 1001 86380 86390 1
505960 99505960 1001 86380 86390 1
506584 99506584 1001 86380 86390 1
506313 99506313 1001 86380 86390 1
506240 99506240 1001 86380 86390 1
505986 99505986 1001 86380 86390 1
506700 99506700 1001 86380 86390 1
506769 99506769 1001 86380 86390 1
507354 99507354 1001 86380 86390 1
507413 99507413 1001 86380 86390 1
507064 99507064 1001 86380 86390 1
506996 99506996 1001 86380 86390 1
506903 99506903 1001 86380 86390 1
507487 99507487 1001 86380 86390 1
507593 99507593 1001 86380 86390 1
508101 99508101 1001 86380 86390 1
508035 99508035 1001 86380 86390 1
508299 99508299 1001 86380 86390 1
508694 99508694 1001 86380 86390 1
508594 99508594 1001 86380 86390 1
509163 99509163 1001 86380 86390 1
509191 99509191 1001 86380 86390 1
509615 99509615 1001 86380 86390 1
509347 99509347 1001 86380 86390 1
510044 99510044 1001 86380 86390 1
510091 99510091 1001 86380 86390 1
510542 99510542 1001 86380 86390 1
510383 99510383 1001 86380 86390 1
510463 99510463 1001 86380 86390 1
510490 99510490 1001 86380 86390 1
510491 99510491 1001 86380 86390 1
510376 99510376 1001 86380 86390 1
510906 99510906 1001 86380 86390 1
510843 99510843 1001 86380 86390 1
510837 99510837 1001 86380 86390 1
511398 99511398 1001 86380 86390 1
511518 99511518 1001 86380 86390 1
511453 99511453 1001 86380 86390 1
511309 99511309 1001 86380 86390 1
511328 99511328 1001 86380 86390 1
510990 99510990 1001 86380 86390 1
511682 99511682 1001 86380 86390 1
512233 99512233 1001 86380 86390 1
511984 99511984 1001 86380 86390 1
512094 99512094 1001 86380 86390 1
512469 99512469 1001 86380 86390 1
513041 99513041 1001 86380 86390 1
513075 99513075 1001 86380 86390 1
512935 99512935 1001 86380 86390 1
512888 99512888 1001 86380 86390 1
512699 99512699 1001 86380 86390 1
513253 99513253 1001 86380 86390 1
513924 99513924 1001 86380 86390 1
513886 99513886 1001 86380 86390 1
513874 99513874 1001 86380 86390 1
513927 99513927 1001 86380 86390 1
513838 99513838 1001 86380 86390 1
513728 99513728 1001 86380 86390 1
513475 99513475 1001 86380 86390 1
513525 99513525 1001 86380 86390 1
514721 99514721 1001 86380 86390 1
514540 99514540 1001 86380 86390 1
514645 99514645 1001 86380 86390 1
514648 99514648 1001 86380 86390 1
514394 99514394 1001 86380 86390 1
514268 99514268 1001 86380 86390 1
514258 99514258 1001 86380 86390 1
514945 99514945 1001 86380 86390 1
514960 99514960 1001 86380 86390 1
515611 99515611 1001 86380 86390 1
515677 99515677 1001 86380 86390 1
515282 99515282 1001 86380 86390 1
515183 99515183 1001 86380 86390 1
515209 99515209 1001 86380 86390 1
515198 99515198 1001 86380 86390 1
515771 99515771 1001 86380 86390 1
515746 99515746 1001 86380 86390 1
515741 99515741 1001 86380 86390 1
516447 99516447 1001 86380 86390 1
516398 99516398 1001 86380 86390 1
516023 99516023 1001 86380 86390 1
515908 99515908 1001 86380 86390 1
515976 99515976 1001 86380 86390 1
516644 99516644 1001 86380 86390 1
517335 99517335 1001 86380 86390 1
517301 99517301 1001 86380 86390 1
517288 99517288 1001 86380 86390 1
517225 99517225 1001 86380 86390 1
517190 99517190 1001 86380 86390 1
517119 99517119 1001 86380 86390 1
517098 99517098 1001 86380 86390 1
517061 99517061 1001 86380 86390 1
516847 99516847 1001 86380 86390 1
516863 99516863 1001 86380 86390 1
516893 99516893 1001 86380 86390 1
517389 99517389 1001 86380 86390 1
517865 99517865 1001 86380 86390 1
517768 99517768 1001 86380 86390 1
517685 99517685 1001 86380 86390 1
517690 99517690 1001 86380 86390 1
517627 99517627 1001 86380 86390 1
518202 99518202 1001 86380 86390 1
518473 99518473 1001 86380 86390 1
519082 99519082 1001 86380 86390 1
519494 99519494 1001 86380 86390 1
519520 99519520 1001 86380 86390 1
519568 99519568 1001 86380 86390 1
519272 99519272 1001 86380 86390 1
519307 99519307 1001 86380 86390 1
519864 99519864 1001 86380 86390 1
520520 99520520 1001 86380 86390 1
520630 99520630 1001 86380 86390 1
520574 99520574 1001 86380 86390 1
520270 99520270 1001 86380 86390 1
520310 99520310 1001 86380 86390 1
520326 99520326 1001 86380 86390 1
520065 99520065 1001 86380 86390 1
521410 99521410 1001 86380 86390 1
521055 99521055 1001 86380 86390 1
521227 99521227 1001 86380 86390 1
520994 99520994 1001 86380 86390 1
521647 99521647 1001 86380 86390 1
521601 99521601 1001 86380 86390 1
521576 99521576 1001 86380 86390 1
521474 99521474 1001 86380 86390 1
522258 99522258 1001 86380 86390 1
522195 99522195 1001 86380 86390 1
522010 99522010 1001 86380 86390 1
521909 99521909 1001 86380 86390 1
521962 99521962 1001 86380 86390 1
521904 99521904 1001 86380 86390 1
521761 99521761 1001 86380 86390 1
522317 99522317 1001 86380 86390 1
522475 99522475 1001 86380 86390 1
523086 99523086 1001 86380 86390 1
523106 99523106 1001 86380 86390 1
522900 99522900 1001 86380 86390 1
522864 99522864 1001 86380 86390 1
522831 99522831 1001 86380 86390 1
522695 99522695 1001 86380 86390 1
522582 99522582 1001 86380 86390 1
522639 99522639 1001 86380 86390 1
523907 99523907 1001 86380 86390 1
523783 99523783 1001 86380 86390 1
523578 99523578 1001 86380 86390 1
523520 99523520 1001 86380 86390 1
523527 99523527 1001 86380 86390 1
524108 99524108 1001 86380 86390 1
524736 99524736 1001 86380 86390 1
524674 99524674 1001 86380 86390 1
524650 99524650 1001 86380 86390 1
524407 99524407 1001 86380 86390 1
524783 99524783 1001 86380 86390 1
525529 99525529 1001 86380 86390 1
525224 99525224 1001 86380 86390 1
525287 99525287 1001 86380 86390 1
524999 99524999 1001 86380 86390 1
525648 99525648 1001 86380 86390 1
525691 99525691 1001 86380 86390 1
525757 99525757 1001 86380 86390 1
526222 99526222 1001 86380 86390 1
526299 99526299 1001 86380 86390 1
526567 99526567 1001 86380 86390 1
526497 99526497 1001 86380 86390 1
527046 99527046 1001 86380 86390 1
526868 99526868 1001 86380 86390 1
526710 99526710 1001 86380 86390 1
526725 99526725 1001 86380 86390 1
526726 99526726 1001 86380 86390 1
527320 99527320 1001 86380 86390 1
527987 99527987 1001 86380 86390 1
527885 99527885 1001 86380 86390 1
527796 99527796 1001 86380 86390 1
527737 99527737 1001 86380 86390 1
527656 99527656 1001 86380 86390 1
527663 99527663 1001 86380 86390 1
528082 99528082 1001 86380 86390 1
528213 99528213 1001 86380 86390 1
528736 99528736 1001 86380 86390 1
528728 99528728 1001 86380 86390 1
528887 99528887 1001 86380 86390 1
528759 99528759 1001 86380 86390 1
528516 99528516 1001 86380 86390 1
528600 99528600 1001 86380 86390 1
528397 99528397 1001 86380 86390 1
528386 99528386 1001 86380 86390 1
528396 99528396 1001 86380 86390 1
528941 99528941 1001 86380 86390 1
529023 99529023 1001 86380 86390 1
529641 99529641 1001 86380 86390 1
529710 99529710 1001 86380 86390 1
529394 99529394 1001 86380 86390 1
529370 99529370 1001 86380 86390 1
529250 99529250 1001 86380 86390 1
530364 99530364 1001 86380 86390 1
530419 99530419 1001 86380 86390 1
530436 99530436 1001 86380 86390 1
530287 99530287 1001 86380 86390 1
530313 99530313 1001 86380 86390 1
530187 99530187 1001 86380 86390 1
530165 99530165 1001 86380 86390 1
530555 99530555 1001 86380 86390 1
530638 99530638 1001 86380 86390 1
531271 99531271 1001 86380 86390 1
531325 99531325 1001 86380 86390 1
531275 99531275 1001 86380 86390 1
531117 99531117 1001 86380 86390 1
530846 99530846 1001 86380 86390 1
532110 99532110 1001 86380 86390 1
531936 99531936 1001 86380 86390 1
531820 99531820 1001 86380 86390 1
531811 99531811 1001 86380 86390 1
531643 99531643 1001 86380 86390 1
531682 99531682 1001 86380 86390 1
531722 99531722 1001 86380 86390 1
531648 99531648 1001 86380 86390 1
532741 99532741 1001 86380 86390 1
532581 99532581 1001 86380 86390 1
532468 99532468 1001 86380 86390 1
533140 99533140 1001 86380 86390 1
533218 99533218 1001 86380 86390 1
533668 99533668 1001 86380 86390 1
533749 99533749 1001 86380 86390 1
533752 99533752 1001 86380 86390 1
533563 99533563 1001 86380 86390 1
533388 99533388 1001 86380 86390 1
533352 99533352 1001 86380 86390 1
533877 99533877 1001 86380 86390 1
533970 99533970 1001 86380 86390 1
534495 99534495 1001 86380 86390 1
534369 99534369 1001 86380 86390 1
534170 99534170 1001 86380 86390 1
535473 99535473 1001 86380 86390 1
535351 99535351 1001 86380 86390 1
535130 99535130 1001 86380 86390 1
535249 99535249 1001 86380 86390 1
535226 99535226 1001 86380 86390 1
535535 99535535 1001 86380 86390 1
535523 99535523 1001 86380 86390 1
535530 99535530 1001 86380 86390 1
535557 99535557 1001 86380 86390 1
536321 99536321 1001 86380 86390 1
536038 99536038 1001 86380 86390 1
536884 99536884 1001 86380 86390 1
536620 99536620 1001 86380 86390 1
536651 99536651 1001 86380 86390 1
536704 99536704 1001 86380 86390 1
537201 99537201 1001 86380 86390 1
537324 99537324 1001 86380 86390 1
537262 99537262 1001 86380 86390 1
537301 99537301 1001 86380 86390 1
537636 99537636 1001 86380 86390 1
537422 99537422 1001 86380 86390 1
537502 99537502 1001 86380 86390 1
538652 99538652 1001 86380 86390 1
538616 99538616 1001 86380 86390 1
538762 99538762 1001 86380 86390 1
538443 99538443 1001 86380 86390 1
538471 99538471 1001 86380 86390 1
538311 99538311 1001 86380 86390 1
538350 99538350 1001 86380 86390 1
538222 99538222 1001 86380 86390 1
538838 99538838 1001 86380 86390 1
538969 99538969 1001 86380 86390 1
539598 99539598 1001 86380 86390 1
539484 99539484 1001 86380 86390 1
539447 99539447 1001 86380 86390 1
539347 99539347 1001 86380 86390 1
539230 99539230 1001 86380 86390 1
539404 99539404 1001 86380 86390 1
539125 99539125 1001 86380 86390 1
539192 99539192 1001 86380 86390 1
540394 99540394 1001 86380 86390 1
540104 99540104 1001 86380 86390 1
540619 99540619 1001 86380 86390 1
540605 99540605 1001 86380 86390 1
541180 99541180 1001 86380 86390 1
541123 99541123 1001 86380 86390 1
541111 99541111 1001 86380 86390 1
540938 99540938 1001 86380 86390 1
540880 99540880 1001 86380 86390 1
540805 99540805 1001 86380 86390 1
541473 99541473 1001 86380 86390 1
541371 99541371 1001 86380 86390 1
541865 99541865 1001 86380 86390 1
541880 99541880 1001 86380 86390 1
541730 99541730 1001 86380 86390 1
541598 99541598 1001 86380 86390 1
542295 99542295 1001 86380 86390 1
542805 99542805 1001 86380 86390 1
542705 99542705 1001 86380 86390 1
542603 99542603 1001 86380 86390 1
542552 99542552 1001 86380 86390 1
542725 99542725 1001 86380 86390 1
543024 99543024 1001 86380 86390 1
543083 99543083 1001 86380 86390 1
543675 99543675 1001 86380 86390 1
543666 99543666 1001 86380 86390 1
543521 99543521 1001 86380 86390 1
543782 99543782 1001 86380 86390 1
544586 99544586 1001 86380 86390 1
544532 99544532 1001 86380 86390 1
544209 99544209 1001 86380 86390 1
408322 353 1001 21840 22197 1
400044 99400044 1001 86380 86390 1
400343 99400343 1001 86380 86390 1
400807 99400807 1001 86380 86390 1
400837 99400837 1001 86380 86390 1
400882 99400882 1001 86380 86390 1
400947 99400947 1001 86380 86390 1
401325 99401325 1001 86380 86390 1
401609 99401609 1001 86380 86390 1
401647 99401647 1001 86380 86390 1
401876 99401876 1001 86380 86390 1
402047 99402047 1001 86380 86390 1
403062 99403062 1001 86380 86390 1
402994 99402994 1001 86380 86390 1
404092 99404092 1001 86380 86390 1
404308 99404308 1001 86380 86390 1
404490 99404490 1001 86380 86390 1
404596 99404596 1001 86380 86390 1
405430 99405430 1001 86380 86390 1
405785 99405785 1001 86380 86390 1
406295 99406295 1001 86380 86390 1
406450 99406450 1001 86380 86390 1
406403 99406403 1001 86380 86390 1
406457 99406457 1001 86380 86390 1
406681 99406681 1001 86380 86390 1
406696 99406696 1001 86380 86390 1
406743 99406743 1001 86380 86390 1
406820 99406820 1001 86380 86390 1
406842 99406842 1001 86380 86390 1
406975 99406975 1001 86380 86390 1
407231 99407231 1001 86380 86390 1
407236 99407236 1001 86380 86390 1
407281 99407281 1001 86380 86390 1
407459 99407459 1001 86380 86390 1
407649 99407649 1001 86380 86390 1
407882 99407882 1001 86380 86390 1
408054 99408054 1001 86380 86390 1
408340 99408340 1001 86380 86390 1
408356 99408356 1001 86380 86390 1
408749 99408749 1001 86380 86390 1
408817 99408817 1001 86380 86390 1
409477 99409477 1001 86380 86390 1
409637 99409637 1001 86380 86390 1
409885 99409885 1001 86380 86390 1
409941 99409941 1001 86380 86390 1
409893 99409893 1001 86380 86390 1
410671 99410671 1001 86380 86390 1
410800 99410800 1001 86380 86390 1
410771 99410771 1001 86380 86390 1
410995 99410995 1001 86380 86390 1
411231 99411231 1001 86380 86390 1
411355 99411355 1001 86380 86390 1
411610 99411610 1001 86380 86390 1
411889 99411889 1001 86380 86390 1
412183 99412183 1001 86380 86390 1
413515 99413515 1001 86380 86390 1
413586 99413586 1001 86380 86390 1
412668 99412668 1001 86380 86390 1
412809 99412809 1001 86380 86390 1
413706 99413706 1001 86380 86390 1
414001 99414001 1001 86380 86390 1
415004 99415004 1001 86380 86390 1
415078 99415078 1001 86380 86390 1
415126 99415126 1001 86380 86390 1
414177 99414177 1001 86380 86390 1
416726 99416726 1001 86380 86390 1
416975 99416975 1001 86380 86390 1
416397 99416397 1001 86380 86390 1
416237 99416237 1001 86380 86390 1
416562 99416562 1001 86380 86390 1
416490 99416490 1001 86380 86390 1
416229 99416229 1001 86380 86390 1
416071 99416071 1001 86380 86390 1
417447 99417447 1001 86380 86390 1
418768 99418768 1001 86380 86390 1
418588 99418588 1001 86380 86390 1
418724 99418724 1001 86380 86390 1
418164 99418164 1001 86380 86390 1
417667 99417667 1001 86380 86390 1
419203 99419203 1001 86380 86390 1
419322 99419322 1001 86380 86390 1
419329 99419329 1001 86380 86390 1
419373 99419373 1001 86380 86390 1
420671 99420671 1001 86380 86390 1
421889 99421889 1001 86380 86390 1
421819 99421819 1001 86380 86390 1
421825 99421825 1001 86380 86390 1
421346 99421346 1001 86380 86390 1
421273 99421273 1001 86380 86390 1
421486 99421486 1001 86380 86390 1
421488 99421488 1001 86380 86390 1
421361 99421361 1001 86380 86390 1
420861 99420861 1001 86380 86390 1
420919 99420919 1001 86380 86390 1
421079 99421079 1001 86380 86390 1
422311 99422311 1001 86380 86390 1
422291 99422291 1001 86380 86390 1
422841 99422841 1001 86380 86390 1
423916 99423916 1001 86380 86390 1
423306 99423306 1001 86380 86390 1
423898 99423898 1001 86380 86390 1
425153 99425153 1001 86380 86390 1
424971 99424971 1001 86380 86390 1
424344 99424344 1001 86380 86390 1
425574 99425574 1001 86380 86390 1
426844 99426844 1001 86380 86390 1
427036 99427036 1001 86380 86390 1
426441 99426441 1001 86380 86390 1
425955 99425955 1001 86380 86390 1
425938 99425938 1001 86380 86390 1
426069 99426069 1001 86380 86390 1
428703 99428703 1001 86380 86390 1
428182 99428182 1001 86380 86390 1
428092 99428092 1001 86380 86390 1
428242 99428242 1001 86380 86390 1
427880 99427880 1001 86380 86390 1
427708 99427708 1001 86380 86390 1
427567 99427567 1001 86380 86390 1
429281 99429281 1001 86380 86390 1
430802 99430802 1001 86380 86390 1
431782 99431782 1001 86380 86390 1
431978 99431978 1001 86380 86390 1
431473 99431473 1001 86380 86390 1
431389 99431389 1001 86380 86390 1
431281 99431281 1001 86380 86390 1
431027 99431027 1001 86380 86390 1
431164 99431164 1001 86380 86390 1
430969 99430969 1001 86380 86390 1
431141 99431141 1001 86380 86390 1
432485 99432485 1001 86380 86390 1
433474 99433474 1001 86380 86390 1
433428 99433428 1001 86380 86390 1
433709 99433709 1001 86380 86390 1
433216 99433216 1001 86380 86390 1
432939 99432939 1001 86380 86390 1
432708 99432708 1001 86380 86390 1
433999 99433999 1001 86380 86390 1
433868 99433868 1001 86380 86390 1
433820 99433820 1001 86380 86390 1
433964 99433964 1001 86380 86390 1
435393 99435393 1001 86380 86390 1
434639 99434639 1001 86380 86390 1
434330 99434330 1001 86380 86390 1
435656 99435656 1001 86380 86390 1
435658 99435658 1001 86380 86390 1
435561 99435561 1001 86380 86390 1
437081 99437081 1001 86380 86390 1
436953 99436953 1001 86380 86390 1
437005 99437005 1001 86380 86390 1
436345 99436345 1001 86380 86390 1
436034 99436034 1001 86380 86390 1
436045 99436045 1001 86380 86390 1
300007 99300007 1001 86380 86390 1
300047 99300047 1001 86380 86390 1
300099 99300099 1001 86380 86390 1
300697 99300697 1001 86380 86390 1
300660 99300660 1001 86380 86390 1
300557 99300557 1001 86380 86390 1
300409 99300409 1001 86380 86390 1
300505 99300505 1001 86380 86390 1
300482 99300482 1001 86380 86390 1
300234 99300234 1001 86380 86390 1
300925 99300925 1001 86380 86390 1
300784 99300784 1001 86380 86390 1
300785 99300785 1001 86380 86390 1
301425 99301425 1001 86380 86390 1
301068 99301068 1001 86380 86390 1
301720 99301720 1001 86380 86390 1
301712 99301712 1001 86380 86390 1
302332 99302332 1001 86380 86390 1
302139 99302139 1001 86380 86390 1
301929 99301929 1001 86380 86390 1
301867 99301867 1001 86380 86390 1
301945 99301945 1001 86380 86390 1
302566 99302566 1001 86380 86390 1
303041 99303041 1001 86380 86390 1
302847 99302847 1001 86380 86390 1
302823 99302823 1001 86380 86390 1
302830 99302830 1001 86380 86390 1
302720 99302720 1001 86380 86390 1
302775 99302775 1001 86380 86390 1
303884 99303884 1001 86380 86390 1
303458 99303458 1001 86380 86390 1
303536 99303536 1001 86380 86390 1
303460 99303460 1001 86380 86390 1
304836 99304836 1001 86380 86390 1
304644 99304644 1001 86380 86390 1
304463 99304463 1001 86380 86390 1
304613 99304613 1001 86380 86390 1
304368 99304368 1001 86380 86390 1
304305 99304305 1001 86380 86390 1
304375 99304375 1001 86380 86390 1
304971 99304971 1001 86380 86390 1
305656 99305656 1001 86380 86390 1
305541 99305541 1001 86380 86390 1
305406 99305406 1001 86380 86390 1
305479 99305479 1001 86380 86390 1
305244 99305244 1001 86380 86390 1
500633 99500633 1001 86380 86390 1
500935 99500935 1001 86380 86390 1
501589 99501589 1001 86380 86390 1
501819 99501819 1001 86380 86390 1
501680 99501680 1001 86380 86390 1
501642 99501642 1001 86380 86390 1
502266 99502266 1001 86380 86390 1
502232 99502232 1001 86380 86390 1
502642 99502642 1001 86380 86390 1
503220 99503220 1001 86380 86390 1
502981 99502981 1001 86380 86390 1
502832 99502832 1001 86380 86390 1
502755 99502755 1001 86380 86390 1
502849 99502849 1001 86380 86390 1
503370 99503370 1001 86380 86390 1
503466 99503466 1001 86380 86390 1
503949 99503949 1001 86380 86390 1
503787 99503787 1001 86380 86390 1
503739 99503739 1001 86380 86390 1
503684 99503684 1001 86380 86390 1
504269 99504269 1001 86380 86390 1
504894 99504894 1001 86380 86390 1
504765 99504765 1001 86380 86390 1
504913 99504913 1001 86380 86390 1
504920 99504920 1001 86380 86390 1
504836 99504836 1001 86380 86390 1
504812 99504812 1001 86380 86390 1
504801 99504801 1001 86380 86390 1
504570 99504570 1001 86380 86390 1
504719 99504719 1001 86380 86390 1
504469 99504469 1001 86380 86390 1
505699 99505699 1001 86380 86390 1
505517 99505517 1001 86380 86390 1
505404 99505404 1001 86380 86390 1
505177 99505177 1001 86380 86390 1
505282 99505282 1001 86380 86390 1
505193 99505193 1001 86380 86390 1
505222 99505222 1001 86380 86390 1
505956 99505956 1001 86380 86390 1
505958 99505958 1001 86380 86390 1
506494 99506494 1001 86380 86390 1
506470 99506470 1001 86380 86390 1
506562 99506562 1001 86380 86390 1
506244 99506244 1001 86380 86390 1
506270 99506270 1001 86380 86390 1
506011 99506011 1001 86380 86390 1
506712 99506712 1001 86380 86390 1
507285 99507285 1001 86380 86390 1
507350 99507350 1001 86380 86390 1
507400 99507400 1001 86380 86390 1
507289 99507289 1001 86380 86390 1
507074 99507074 1001 86380 86390 1
507144 99507144 1001 86380 86390 1
507014 99507014 1001 86380 86390 1
507170 99507170 1001 86380 86390 1
506828 99506828 1001 86380 86390 1
506922 99506922 1001 86380 86390 1
506871 99506871 1001 86380 86390 1
506837 99506837 1001 86380 86390 1
507543 99507543 1001 86380 86390 1
507787 99507787 1001 86380 86390 1
507806 99507806 1001 86380 86390 1
507794 99507794 1001 86380 86390 1
508375 99508375 1001 86380 86390 1
508443 99508443 1001 86380 86390 1
508328 99508328 1001 86380 86390 1
508728 99508728 1001 86380 86390 1
508854 99508854 1001 86380 86390 1
509218 99509218 1001 86380 86390 1
509155 99509155 1001 86380 86390 1
509079 99509079 1001 86380 86390 1
509760 99509760 1001 86380 86390 1
509767 99509767 1001 86380 86390 1
509836 99509836 1001 86380 86390 1
509550 99509550 1001 86380 86390 1
510075 99510075 1001 86380 86390 1
510431 99510431 1001 86380 86390 1
510381 99510381 1001 86380 86390 1
510361 99510361 1001 86380 86390 1
510351 99510351 1001 86380 86390 1
510170 99510170 1001 86380 86390 1
510151 99510151 1001 86380 86390 1
510813 99510813 1001 86380 86390 1
511174 99511174 1001 86380 86390 1
511279 99511279 1001 86380 86390 1
511190 99511190 1001 86380 86390 1
511191 99511191 1001 86380 86390 1
511737 99511737 1001 86380 86390 1
512263 99512263 1001 86380 86390 1
512289 99512289 1001 86380 86390 1
512160 99512160 1001 86380 86390 1
511960 99511960 1001 86380 86390 1
512484 99512484 1001 86380 86390 1
512465 99512465 1001 86380 86390 1
513134 99513134 1001 86380 86390 1
513701 99513701 1001 86380 86390 1
513507 99513507 1001 86380 86390 1
514190 99514190 1001 86380 86390 1
514117 99514117 1001 86380 86390 1
514836 99514836 1001 86380 86390 1
514664 99514664 1001 86380 86390 1
514584 99514584 1001 86380 86390 1
514319 99514319 1001 86380 86390 1
514334 99514334 1001 86380 86390 1
515557 99515557 1001 86380 86390 1
515572 99515572 1001 86380 86390 1
515613 99515613 1001 86380 86390 1
515275 99515275 1001 86380 86390 1
515152 99515152 1001 86380 86390 1
515736 99515736 1001 86380 86390 1
515768 99515768 1001 86380 86390 1
515744 99515744 1001 86380 86390 1
516349 99516349 1001 86380 86390 1
516456 99516456 1001 86380 86390 1
515983 99515983 1001 86380 86390 1
516570 99516570 1001 86380 86390 1
516583 99516583 1001 86380 86390 1
516596 99516596 1001 86380 86390 1
517143 99517143 1001 86380 86390 1
517300 99517300 1001 86380 86390 1
516969 99516969 1001 86380 86390 1
517466 99517466 1001 86380 86390 1
517795 99517795 1001 86380 86390 1
517618 99517618 1001 86380 86390 1
517633 99517633 1001 86380 86390 1
518200 99518200 1001 86380 86390 1
518577 99518577 1001 86380 86390 1
518399 99518399 1001 86380 86390 1
519140 99519140 1001 86380 86390 1
519047 99519047 1001 86380 86390 1
519741 99519741 1001 86380 86390 1
519694 99519694 1001 86380 86390 1
519762 99519762 1001 86380 86390 1
519509 99519509 1001 86380 86390 1
519294 99519294 1001 86380 86390 1
519968 99519968 1001 86380 86390 1
520524 99520524 1001 86380 86390 1
520590 99520590 1001 86380 86390 1
520593 99520593 1001 86380 86390 1
520595 99520595 1001 86380 86390 1
520276 99520276 1001 86380 86390 1
520168 99520168 1001 86380 86390 1
520081 99520081 1001 86380 86390 1
520650 99520650 1001 86380 86390 1
521001 99521001 1001 86380 86390 1
521041 99521041 1001 86380 86390 1
521013 99521013 1001 86380 86390 1
521469 99521469 1001 86380 86390 1
521651 99521651 1001 86380 86390 1
521574 99521574 1001 86380 86390 1
521617 99521617 1001 86380 86390 1
522097 99522097 1001 86380 86390 1
522063 99522063 1001 86380 86390 1
521921 99521921 1001 86380 86390 1
521899 99521899 1001 86380 86390 1
522068 99522068 1001 86380 86390 1
521765 99521765 1001 86380 86390 1
521864 99521864 1001 86380 86390 1
522955 99522955 1001 86380 86390 1
522823 99522823 1001 86380 86390 1
522844 99522844 1001 86380 86390 1
523210 99523210 1001 86380 86390 1
523190 99523190 1001 86380 86390 1
523752 99523752 1001 86380 86390 1
523718 99523718 1001 86380 86390 1
523631 99523631 1001 86380 86390 1
523582 99523582 1001 86380 86390 1
524058 99524058 1001 86380 86390 1
524133 99524133 1001 86380 86390 1
524646 99524646 1001 86380 86390 1
524760 99524760 1001 86380 86390 1
524718 99524718 1001 86380 86390 1
524453 99524453 1001 86380 86390 1
524560 99524560 1001 86380 86390 1
524318 99524318 1001 86380 86390 1
524285 99524285 1001 86380 86390 1
524183 99524183 1001 86380 86390 1
524262 99524262 1001 86380 86390 1
524340 99524340 1001 86380 86390 1
524924 99524924 1001 86380 86390 1
524912 99524912 1001 86380 86390 1
524925 99524925 1001 86380 86390 1
525101 99525101 1001 86380 86390 1
525605 99525605 1001 86380 86390 1
526235 99526235 1001 86380 86390 1
526279 99526279 1001 86380 86390 1
526192 99526192 1001 86380 86390 1
526081 99526081 1001 86380 86390 1
526159 99526159 1001 86380 86390 1
526198 99526198 1001 86380 86390 1
525935 99525935 1001 86380 86390 1
525951 99525951 1001 86380 86390 1
526536 99526536 1001 86380 86390 1
526474 99526474 1001 86380 86390 1
526955 99526955 1001 86380 86390 1
526950 99526950 1001 86380 86390 1
526643 99526643 1001 86380 86390 1
527428 99527428 1001 86380 86390 1
527417 99527417 1001 86380 86390 1
527934 99527934 1001 86380 86390 1
527911 99527911 1001 86380 86390 1
527722 99527722 1001 86380 86390 1
527723 99527723 1001 86380 86390 1
527776 99527776 1001 86380 86390 1
527765 99527765 1001 86380 86390 1
528127 99528127 1001 86380 86390 1
528181 99528181 1001 86380 86390 1
528710 99528710 1001 86380 86390 1
528544 99528544 1001 86380 86390 1
528652 99528652 1001 86380 86390 1
528552 99528552 1001 86380 86390 1
528424 99528424 1001 86380 86390 1
529715 99529715 1001 86380 86390 1
529198 99529198 1001 86380 86390 1
529125 99529125 1001 86380 86390 1
530121 99530121 1001 86380 86390 1
531073 99531073 1001 86380 86390 1
530920 99530920 1001 86380 86390 1
530911 99530911 1001 86380 86390 1
531402 99531402 1001 86380 86390 1
531580 99531580 1001 86380 86390 1
531426 99531426 1001 86380 86390 1
531401 99531401 1001 86380 86390 1
532107 99532107 1001 86380 86390 1
532150 99532150 1001 86380 86390 1
531879 99531879 1001 86380 86390 1
531984 99531984 1001 86380 86390 1
531985 99531985 1001 86380 86390 1
531655 99531655 1001 86380 86390 1
531694 99531694 1001 86380 86390 1
532267 99532267 1001 86380 86390 1
532947 99532947 1001 86380 86390 1
532751 99532751 1001 86380 86390 1
532626 99532626 1001 86380 86390 1
532798 99532798 1001 86380 86390 1
532495 99532495 1001 86380 86390 1
532590 99532590 1001 86380 86390 1
532462 99532462 1001 86380 86390 1
533072 99533072 1001 86380 86390 1
533814 99533814 1001 86380 86390 1
533626 99533626 1001 86380 86390 1
533488 99533488 1001 86380 86390 1
533347 99533347 1001 86380 86390 1
533441 99533441 1001 86380 86390 1
533274 99533274 1001 86380 86390 1
533988 99533988 1001 86380 86390 1
533930 99533930 1001 86380 86390 1
534333 99534333 1001 86380 86390 1
534464 99534464 1001 86380 86390 1
534136 99534136 1001 86380 86390 1
534111 99534111 1001 86380 86390 1
534114 99534114 1001 86380 86390 1
535412 99535412 1001 86380 86390 1
535364 99535364 1001 86380 86390 1
535101 99535101 1001 86380 86390 1
535208 99535208 1001 86380 86390 1
535212 99535212 1001 86380 86390 1
534929 99534929 1001 86380 86390 1
534935 99534935 1001 86380 86390 1
535015 99535015 1001 86380 86390 1
536107 99536107 1001 86380 86390 1
536031 99536031 1001 86380 86390 1
535929 99535929 1001 86380 86390 1
535943 99535943 1001 86380 86390 1
535728 99535728 1001 86380 86390 1
535892 99535892 1001 86380 86390 1
536501 99536501 1001 86380 86390 1
537000 99537000 1001 86380 86390 1
536905 99536905 1001 86380 86390 1
536753 99536753 1001 86380 86390 1
536949 99536949 1001 86380 86390 1
536811 99536811 1001 86380 86390 1
536543 99536543 1001 86380 86390 1
536663 99536663 1001 86380 86390 1
537315 99537315 1001 86380 86390 1
537167 99537167 1001 86380 86390 1
537208 99537208 1001 86380 86390 1
537183 99537183 1001 86380 86390 1
537671 99537671 1001 86380 86390 1
537633 99537633 1001 86380 86390 1
537425 99537425 1001 86380 86390 1
538057 99538057 1001 86380 86390 1
538733 99538733 1001 86380 86390 1
538737 99538737 1001 86380 86390 1
538598 99538598 1001 86380 86390 1
538587 99538587 1001 86380 86390 1
538297 99538297 1001 86380 86390 1
538332 99538332 1001 86380 86390 1
538321 99538321 1001 86380 86390 1
539512 99539512 1001 86380 86390 1
539464 99539464 1001 86380 86390 1
539333 99539333 1001 86380 86390 1
539234 99539234 1001 86380 86390 1
539201 99539201 1001 86380 86390 1
539163 99539163 1001 86380 86390 1
539120 99539120 1001 86380 86390 1
539160 99539160 1001 86380 86390 1
539812 99539812 1001 86380 86390 1
539750 99539750 1001 86380 86390 1
540316 99540316 1001 86380 86390 1
540106 99540106 1001 86380 86390 1
540196 99540196 1001 86380 86390 1
540238 99540238 1001 86380 86390 1
540008 99540008 1001 86380 86390 1
539909 99539909 1001 86380 86390 1
540581 99540581 1001 86380 86390 1
540519 99540519 1001 86380 86390 1
541278 99541278 1001 86380 86390 1
540973 99540973 1001 86380 86390 1
540941 99540941 1001 86380 86390 1
540890 99540890 1001 86380 86390 1
540711 99540711 1001 86380 86390 1
540876 99540876 1001 86380 86390 1
541979 99541979 1001 86380 86390 1
542025 99542025 1001 86380 86390 1
541737 99541737 1001 86380 86390 1
541587 99541587 1001 86380 86390 1
542143 99542143 1001 86380 86390 1
542292 99542292 1001 86380 86390 1
542897 99542897 1001 86380 86390 1
542903 99542903 1001 86380 86390 1
542657 99542657 1001 86380 86390 1
542687 99542687 1001 86380 86390 1
542376 99542376 1001 86380 86390 1
542341 99542341 1001 86380 86390 1
542491 99542491 1001 86380 86390 1
543054 99543054 1001 86380 86390 1
543082 99543082 1001 86380 86390 1
543504 99543504 1001 86380 86390 1
543392 99543392 1001 86380 86390 1
543962 99543962 1001 86380 86390 1
544541 99544541 1001 86380 86390 1
544302 99544302 1001 86380 86390 1
544174 99544174 1001 86380 86390 1
544034 99544034 1001 86380 86390 1
544037 99544037 1001 86380 86390 1
544687 99544687 1001 86380 86390 1
429169 221 1001 25200 25677 1
400594 99400594 1001 86380 86390 1
400822 99400822 1001 86380 86390 1
402000 99402000 1001 86380 86390 1
402145 99402145 1001 86380 86390 1
402363 99402363 1001 86380 86390 1
402470 99402470 1001 86380 86390 1
402453 99402453 1001 86380 86390 1
402433 99402433 1001 86380 86390 1
402764 99402764 1001 86380 86390 1
402891 99402891 1001 86380 86390 1
403903 99403903 1001 86380 86390 1
403862 99403862 1001 86380 86390 1
404026 99404026 1001 86380 86390 1
404016 99404016 1001 86380 86390 1
404855 99404855 1001 86380 86390 1
404923 99404923 1001 86380 86390 1
405458 99405458 1001 86380 86390 1
405821 99405821 1001 86380 86390 1
406020 99406020 1001 86380 86390 1
406516 99406516 1001 86380 86390 1
406597 99406597 1001 86380 86390 1
407037 99407037 1001 86380 86390 1
407535 99407535 1001 86380 86390 1
407486 99407486 1001 86380 86390 1
407947 99407947 1001 86380 86390 1
408014 99408014 1001 86380 86390 1
408282 99408282 1001 86380 86390 1
408289 99408289 1001 86380 86390 1
409167 99409167 1001 86380 86390 1
409342 99409342 1001 86380 86390 1
409534 99409534 1001 86380 86390 1
411062 99411062 1001 86380 86390 1
411480 99411480 1001 86380 86390 1
411616 99411616 1001 86380 86390 1
411718 99411718 1001 86380 86390 1
411735 99411735 1001 86380 86390 1
411781 99411781 1001 86380 86390 1
412337 99412337 1001 86380 86390 1
413638 99413638 1001 86380 86390 1
412964 99412964 1001 86380 86390 1
413045 99413045 1001 86380 86390 1
412821 99412821 1001 86380 86390 1
412786 99412786 1001 86380 86390 1
414113 99414113 1001 86380 86390 1
413946 99413946 1001 86380 86390 1
413736 99413736 1001 86380 86390 1
414004 99414004 1001 86380 86390 1
415259 99415259 1001 86380 86390 1
414694 99414694 1001 86380 86390 1
415636 99415636 1001 86380 86390 1
415542 99415542 1001 86380 86390 1
415694 99415694 1001 86380 86390 1
416784 99416784 1001 86380 86390 1
416047 99416047 1001 86380 86390 1
417092 99417092 1001 86380 86390 1
417352 99417352 1001 86380 86390 1
417269 99417269 1001 86380 86390 1
417510 99417510 1001 86380 86390 1
417441 99417441 1001 86380 86390 1
418656 99418656 1001 86380 86390 1
418062 99418062 1001 86380 86390 1
419085 99419085 1001 86380 86390 1
419147 99419147 1001 86380 86390 1
420083 99420083 1001 86380 86390 1
420270 99420270 1001 86380 86390 1
419942 99419942 1001 86380 86390 1
420024 99420024 1001 86380 86390 1
419546 99419546 1001 86380 86390 1
419554 99419554 1001 86380 86390 1
420692 99420692 1001 86380 86390 1
420626 99420626 1001 86380 86390 1
420456 99420456 1001 86380 86390 1
421457 99421457 1001 86380 86390 1
421492 99421492 1001 86380 86390 1
420910 99420910 1001 86380 86390 1
420846 99420846 1001 86380 86390 1
421029 99421029 1001 86380 86390 1
423492 99423492 1001 86380 86390 1
423665 99423665 1001 86380 86390 1
423399 99423399 1001 86380 86390 1
423300 99423300 1001 86380 86390 1
422622 99422622 1001 86380 86390 1
422851 99422851 1001 86380 86390 1
424151 99424151 1001 86380 86390 1
423852 99423852 1001 86380 86390 1
423937 99423937 1001 86380 86390 1
425169 99425169 1001 86380 86390 1
424780 99424780 1001 86380 86390 1
424879 99424879 1001 86380 86390 1
424648 99424648 1001 86380 86390 1
424658 99424658 1001 86380 86390 1
424526 99424526 1001 86380 86390 1
425736 99425736 1001 86380 86390 1
426789 99426789 1001 86380 86390 1
426942 99426942 1001 86380 86390 1
426520 99426520 1001 86380 86390 1
426345 99426345 1001 86380 86390 1
426582 99426582 1001 86380 86390 1
426335 99426335 1001 86380 86390 1
425912 99425912 1001 86380 86390 1
426055 99426055 1001 86380 86390 1
426139 99426139 1001 86380 86390 1
427974 99427974 1001 86380 86390 1
428079 99428079 1001 86380 86390 1
428253 99428253 1001 86380 86390 1
427967 99427967 1001 86380 86390 1
428945 99428945 1001 86380 86390 1
430051 99430051 1001 86380 86390 1
430362 99430362 1001 86380 86390 1
429664 99429664 1001 86380 86390 1
429859 99429859 1001 86380 86390 1
429693 99429693 1001 86380 86390 1
429797 99429797 1001 86380 86390 1
429828 99429828 1001 86380 86390 1
431508 99431508 1001 86380 86390 1
431518 99431518 1001 86380 86390 1
431123 99431123 1001 86380 86390 1
432143 99432143 1001 86380 86390 1
432292 99432292 1001 86380 86390 1
432065 99432065 1001 86380 86390 1
433404 99433404 1001 86380 86390 1
432982 99432982 1001 86380 86390 1
432585 99432585 1001 86380 86390 1
435399 99435399 1001 86380 86390 1
434261 99434261 1001 86380 86390 1
434520 99434520 1001 86380 86390 1
434496 99434496 1001 86380 86390 1
434395 99434395 1001 86380 86390 1
435704 99435704 1001 86380 86390 1
435439 99435439 1001 86380 86390 1
435833 99435833 1001 86380 86390 1
436913 99436913 1001 86380 86390 1
436137 99436137 1001 86380 86390 1
436173 99436173 1001 86380 86390 1
436080 99436080 1001 86380 86390 1
300643 99300643 1001 86380 86390 1
300686 99300686 1001 86380 86390 1
300535 99300535 1001 86380 86390 1
300159 99300159 1001 86380 86390 1
300247 99300247 1001 86380 86390 1
300170 99300170 1001 86380 86390 1
300870 99300870 1001 86380 86390 1
301551 99301551 1001 86380 86390 1
301393 99301393 1001 86380 86390 1
300965 99300965 1001 86380 86390 1
301139 99301139 1001 86380 86390 1
300958 99300958 1001 86380 86390 1
301593 99301593 1001 86380 86390 1
301672 99301672 1001 86380 86390 1
302335 99302335 1001 86380 86390 1
301996 99301996 1001 86380 86390 1
302102 99302102 1001 86380 86390 1
302161 99302161 1001 86380 86390 1
301856 99301856 1001 86380 86390 1
301910 99301910 1001 86380 86390 1
301925 99301925 1001 86380 86390 1
302383 99302383 1001 86380 86390 1
302428 99302428 1001 86380 86390 1
302544 99302544 1001 86380 86390 1
303130 99303130 1001 86380 86390 1
303219 99303219 1001 86380 86390 1
303396 99303396 1001 86380 86390 1
303358 99303358 1001 86380 86390 1
304009 99304009 1001 86380 86390 1
303888 99303888 1001 86380 86390 1
303689 99303689 1001 86380 86390 1
303627 99303627 1001 86380 86390 1
303594 99303594 1001 86380 86390 1
303543 99303543 1001 86380 86390 1
304118 99304118 1001 86380 86390 1
304844 99304844 1001 86380 86390 1
304729 99304729 1001 86380 86390 1
304515 99304515 1001 86380 86390 1
304264 99304264 1001 86380 86390 1
304285 99304285 1001 86380 86390 1
305035 99305035 1001 86380 86390 1
304946 99304946 1001 86380 86390 1
305285 99305285 1001 86380 86390 1
305295 99305295 1001 86380 86390 1
305116 99305116 1001 86380 86390 1
305146 99305146 1001 86380 86390 1
305187 99305187 1001 86380 86390 1
305200 99305200 1001 86380 86390 1
305218 99305218 1001 86380 86390 1
305193 99305193 1001 86380 86390 1
500127 99500127 1001 86380 86390 1
500105 99500105 1001 86380 86390 1
500183 99500183 1001 86380 86390 1
305690 99305690 1001 86380 86390 1
500113 99500113 1001 86380 86390 1
500797 99500797 1001 86380 86390 1
500468 99500468 1001 86380 86390 1
500495 99500495 1001 86380 86390 1
500574 99500574 1001 86380 86390 1
500821 99500821 1001 86380 86390 1
501576 99501576 1001 86380 86390 1
501515 99501515 1001 86380 86390 1
501508 99501508 1001 86380 86390 1
501398 99501398 1001 86380 86390 1
501080 99501080 1001 86380 86390 1
501831 99501831 1001 86380 86390 1
501720 99501720 1001 86380 86390 1
501816 99501816 1001 86380 86390 1
502322 99502322 1001 86380 86390 1
502017 99502017 1001 86380 86390 1
501914 99501914 1001 86380 86390 1
502051 99502051 1001 86380 86390 1
502596 99502596 1001 86380 86390 1
502480 99502480 1001 86380 86390 1
502599 99502599 1001 86380 86390 1
502713 99502713 1001 86380 86390 1
503418 99503418 1001 86380 86390 1
503368 99503368 1001 86380 86390 1
503408 99503408 1001 86380 86390 1
504091 99504091 1001 86380 86390 1
503731 99503731 1001 86380 86390 1
503784 99503784 1001 86380 86390 1
503842 99503842 1001 86380 86390 1
503545 99503545 1001 86380 86390 1
504323 99504323 1001 86380 86390 1
504196 99504196 1001 86380 86390 1
504787 99504787 1001 86380 86390 1
504879 99504879 1001 86380 86390 1
504675 99504675 1001 86380 86390 1
504709 99504709 1001 86380 86390 1
504525 99504525 1001 86380 86390 1
505002 99505002 1001 86380 86390 1
505410 99505410 1001 86380 86390 1
505280 99505280 1001 86380 86390 1
505256 99505256 1001 86380 86390 1
505184 99505184 1001 86380 86390 1
505949 99505949 1001 86380 86390 1
505802 99505802 1001 86380 86390 1
506535 99506535 1001 86380 86390 1
506565 99506565 1001 86380 86390 1
506413 99506413 1001 86380 86390 1
506491 99506491 1001 86380 86390 1
506315 99506315 1001 86380 86390 1
506186 99506186 1001 86380 86390 1
506062 99506062 1001 86380 86390 1
506180 99506180 1001 86380 86390 1
506731 99506731 1001 86380 86390 1
506722 99506722 1001 86380 86390 1
507219 99507219 1001 86380 86390 1
507410 99507410 1001 86380 86390 1
507186 99507186 1001 86380 86390 1
506917 99506917 1001 86380 86390 1
507613 99507613 1001 86380 86390 1
507539 99507539 1001 86380 86390 1
508138 99508138 1001 86380 86390 1
508234 99508234 1001 86380 86390 1
507844 99507844 1001 86380 86390 1
507703 99507703 1001 86380 86390 1
508336 99508336 1001 86380 86390 1
508278 99508278 1001 86380 86390 1
508291 99508291 1001 86380 86390 1
508397 99508397 1001 86380 86390 1
508398 99508398 1001 86380 86390 1
508671 99508671 1001 86380 86390 1
508465 99508465 1001 86380 86390 1
509113 99509113 1001 86380 86390 1
509245 99509245 1001 86380 86390 1
509209 99509209 1001 86380 86390 1
509901 99509901 1001 86380 86390 1
509870 99509870 1001 86380 86390 1
509670 99509670 1001 86380 86390 1
509634 99509634 1001 86380 86390 1
509678 99509678 1001 86380 86390 1
509628 99509628 1001 86380 86390 1
509448 99509448 1001 86380 86390 1
509320 99509320 1001 86380 86390 1
509300 99509300 1001 86380 86390 1
509315 99509315 1001 86380 86390 1
510599 99510599 1001 86380 86390 1
510714 99510714 1001 86380 86390 1
510354 99510354 1001 86380 86390 1
510479 99510479 1001 86380 86390 1
510183 99510183 1001 86380 86390 1
510872 99510872 1001 86380 86390 1
511498 99511498 1001 86380 86390 1
511283 99511283 1001 86380 86390 1
511143 99511143 1001 86380 86390 1
511758 99511758 1001 86380 86390 1
512182 99512182 1001 86380 86390 1
512260 99512260 1001 86380 86390 1
512143 99512143 1001 86380 86390 1
511869 99511869 1001 86380 86390 1
513077 99513077 1001 86380 86390 1
513142 99513142 1001 86380 86390 1
513130 99513130 1001 86380 86390 1
513033 99513033 1001 86380 86390 1
512731 99512731 1001 86380 86390 1
512723 99512723 1001 86380 86390 1
512646 99512646 1001 86380 86390 1
513262 99513262 1001 86380 86390 1
513303 99513303 1001 86380 86390 1
514007 99514007 1001 86380 86390 1
513990 99513990 1001 86380 86390 1
513542 99513542 1001 86380 86390 1
513429 99513429 1001 86380 86390 1
514634 99514634 1001 86380 86390 1
514983 99514983 1001 86380 86390 1
515297 99515297 1001 86380 86390 1
515257 99515257 1001 86380 86390 1
515203 99515203 1001 86380 86390 1
515839 99515839 1001 86380 86390 1
516356 99516356 1001 86380 86390 1
515997 99515997 1001 86380 86390 1
515923 99515923 1001 86380 86390 1
516561 99516561 1001 86380 86390 1
516652 99516652 1001 86380 86390 1
517331 99517331 1001 86380 86390 1
517005 99517005 1001 86380 86390 1
517021 99517021 1001 86380 86390 1
516820 99516820 1001 86380 86390 1
517415 99517415 1001 86380 86390 1
517364 99517364 1001 86380 86390 1
517509 99517509 1001 86380 86390 1
517432 99517432 1001 86380 86390 1
518125 99518125 1001 86380 86390 1
518018 99518018 1001 86380 86390 1
517802 99517802 1001 86380 86390 1
517867 99517867 1001 86380 86390 1
517886 99517886 1001 86380 86390 1
517861 99517861 1001 86380 86390 1
517787 99517787 1001 86380 86390 1
517622 99517622 1001 86380 86390 1
517674 99517674 1001 86380 86390 1
517636 99517636 1001 86380 86390 1
517563 99517563 1001 86380 86390 1
518345 99518345 1001 86380 86390 1
518285 99518285 1001 86380 86390 1
518834 99518834 1001 86380 86390 1
518969 99518969 1001 86380 86390 1
518844 99518844 1001 86380 86390 1
518602 99518602 1001 86380 86390 1
518746 99518746 1001 86380 86390 1
518618 99518618 1001 86380 86390 1
518702 99518702 1001 86380 86390 1
518499 99518499 1001 86380 86390 1
518465 99518465 1001 86380 86390 1
518482 99518482 1001 86380 86390 1
519172 99519172 1001 86380 86390 1
519788 99519788 1001 86380 86390 1
519619 99519619 1001 86380 86390 1
519608 99519608 1001 86380 86390 1
519428 99519428 1001 86380 86390 1
519462 99519462 1001 86380 86390 1
519606 99519606 1001 86380 86390 1
519984 99519984 1001 86380 86390 1
519909 99519909 1001 86380 86390 1
520463 99520463 1001 86380 86390 1
520529 99520529 1001 86380 86390 1
520275 99520275 1001 86380 86390 1
520679 99520679 1001 86380 86390 1
521174 99521174 1001 86380 86390 1
521229 99521229 1001 86380 86390 1
520915 99520915 1001 86380 86390 1
522120 99522120 1001 86380 86390 1
521944 99521944 1001 86380 86390 1
521973 99521973 1001 86380 86390 1
521942 99521942 1001 86380 86390 1
521706 99521706 1001 86380 86390 1
522495 99522495 1001 86380 86390 1
522993 99522993 1001 86380 86390 1
523000 99523000 1001 86380 86390 1
523013 99523013 1001 86380 86390 1
522887 99522887 1001 86380 86390 1
522857 99522857 1001 86380 86390 1
522510 99522510 1001 86380 86390 1
522557 99522557 1001 86380 86390 1
523297 99523297 1001 86380 86390 1
523157 99523157 1001 86380 86390 1
523288 99523288 1001 86380 86390 1
523160 99523160 1001 86380 86390 1
523127 99523127 1001 86380 86390 1
523923 99523923 1001 86380 86390 1
523851 99523851 1001 86380 86390 1
523547 99523547 1001 86380 86390 1
523680 99523680 1001 86380 86390 1
523363 99523363 1001 86380 86390 1
523396 99523396 1001 86380 86390 1
523386 99523386 1001 86380 86390 1
524656 99524656 1001 86380 86390 1
524596 99524596 1001 86380 86390 1
524415 99524415 1001 86380 86390 1
524447 99524447 1001 86380 86390 1
524330 99524330 1001 86380 86390 1
524776 99524776 1001 86380 86390 1
525329 99525329 1001 86380 86390 1
525215 99525215 1001 86380 86390 1
525254 99525254 1001 86380 86390 1
525387 99525387 1001 86380 86390 1
525045 99525045 1001 86380 86390 1
525671 99525671 1001 86380 86390 1
525664 99525664 1001 86380 86390 1
525678 99525678 1001 86380 86390 1
525616 99525616 1001 86380 86390 1
525669 99525669 1001 86380 86390 1
526275 99526275 1001 86380 86390 1
526155 99526155 1001 86380 86390 1
526190 99526190 1001 86380 86390 1
525878 99525878 1001 86380 86390 1
526524 99526524 1001 86380 86390 1
526488 99526488 1001 86380 86390 1
526468 99526468 1001 86380 86390 1
527209 99527209 1001 86380 86390 1
526736 99526736 1001 86380 86390 1
526816 99526816 1001 86380 86390 1
527753 99527753 1001 86380 86390 1
527785 99527785 1001 86380 86390 1
527713 99527713 1001 86380 86390 1
528126 99528126 1001 86380 86390 1
528835 99528835 1001 86380 86390 1
528561 99528561 1001 86380 86390 1
529575 99529575 1001 86380 86390 1
529619 99529619 1001 86380 86390 1
529413 99529413 1001 86380 86390 1
529276 99529276 1001 86380 86390 1
529905 99529905 1001 86380 86390 1
530359 99530359 1001 86380 86390 1
530102 99530102 1001 86380 86390 1
529947 99529947 1001 86380 86390 1
530578 99530578 1001 86380 86390 1
531304 99531304 1001 86380 86390 1
531347 99531347 1001 86380 86390 1
531246 99531246 1001 86380 86390 1
531339 99531339 1001 86380 86390 1
531373 99531373 1001 86380 86390 1
531132 99531132 1001 86380 86390 1
531095 99531095 1001 86380 86390 1
530922 99530922 1001 86380 86390 1
531393 99531393 1001 86380 86390 1
532134 99532134 1001 86380 86390 1
532076 99532076 1001 86380 86390 1
531938 99531938 1001 86380 86390 1
531893 99531893 1001 86380 86390 1
531780 99531780 1001 86380 86390 1
531698 99531698 1001 86380 86390 1
531674 99531674 1001 86380 86390 1
531739 99531739 1001 86380 86390 1
532217 99532217 1001 86380 86390 1
532386 99532386 1001 86380 86390 1
532407 99532407 1001 86380 86390 1
532279 99532279 1001 86380 86390 1
532957 99532957 1001 86380 86390 1
532444 99532444 1001 86380 86390 1
532523 99532523 1001 86380 86390 1
533110 99533110 1001 86380 86390 1
533138 99533138 1001 86380 86390 1
533179 99533179 1001 86380 86390 1
533080 99533080 1001 86380 86390 1
533707 99533707 1001 86380 86390 1
533536 99533536 1001 86380 86390 1
533621 99533621 1001 86380 86390 1
533381 99533381 1001 86380 86390 1
533959 99533959 1001 86380 86390 1
533983 99533983 1001 86380 86390 1
534229 99534229 1001 86380 86390 1
534708 99534708 1001 86380 86390 1
534767 99534767 1001 86380 86390 1
534973 99534973 1001 86380 86390 1
535651 99535651 1001 86380 86390 1
535692 99535692 1001 86380 86390 1
535606 99535606 1001 86380 86390 1
536080 99536080 1001 86380 86390 1
536119 99536119 1001 86380 86390 1
536061 99536061 1001 86380 86390 1
536455 99536455 1001 86380 86390 1
536991 99536991 1001 86380 86390 1
536858 99536858 1001 86380 86390 1
536749 99536749 1001 86380 86390 1
536728 99536728 1001 86380 86390 1
537187 99537187 1001 86380 86390 1
537310 99537310 1001 86380 86390 1
537261 99537261 1001 86380 86390 1
537824 99537824 1001 86380 86390 1
537932 99537932 1001 86380 86390 1
537661 99537661 1001 86380 86390 1
537586 99537586 1001 86380 86390 1
537507 99537507 1001 86380 86390 1
537431 99537431 1001 86380 86390 1
537576 99537576 1001 86380 86390 1
538764 99538764 1001 86380 86390 1
538774 99538774 1001 86380 86390 1
538419 99538419 1001 86380 86390 1
538526 99538526 1001 86380 86390 1
538438 99538438 1001 86380 86390 1
538381 99538381 1001 86380 86390 1
538240 99538240 1001 86380 86390 1
538905 99538905 1001 86380 86390 1
539486 99539486 1001 86380 86390 1
539627 99539627 1001 86380 86390 1
539497 99539497 1001 86380 86390 1
539427 99539427 1001 86380 86390 1
539246 99539246 1001 86380 86390 1
539249 99539249 1001 86380 86390 1
539327 99539327 1001 86380 86390 1
539208 99539208 1001 86380 86390 1
539771 99539771 1001 86380 86390 1
539723 99539723 1001 86380 86390 1
539676 99539676 1001 86380 86390 1
540173 99540173 1001 86380 86390 1
540191 99540191 1001 86380 86390 1
540115 99540115 1001 86380 86390 1
540561 99540561 1001 86380 86390 1
540639 99540639 1001 86380 86390 1
540511 99540511 1001 86380 86390 1
540615 99540615 1001 86380 86390 1
541167 99541167 1001 86380 86390 1
541026 99541026 1001 86380 86390 1
540969 99540969 1001 86380 86390 1
540982 99540982 1001 86380 86390 1
540762 99540762 1001 86380 86390 1
541425 99541425 1001 86380 86390 1
541918 99541918 1001 86380 86390 1
542009 99542009 1001 86380 86390 1
542053 99542053 1001 86380 86390 1
541822 99541822 1001 86380 86390 1
541580 99541580 1001 86380 86390 1
541673 99541673 1001 86380 86390 1
541583 99541583 1001 86380 86390 1
542130 99542130 1001 86380 86390 1
542262 99542262 1001 86380 86390 1
542161 99542161 1001 86380 86390 1
542795 99542795 1001 86380 86390 1
542815 99542815 1001 86380 86390 1
542556 99542556 1001 86380 86390 1
542329 99542329 1001 86380 86390 1
542987 99542987 1001 86380 86390 1
543695 99543695 1001 86380 86390 1
543763 99543763 1001 86380 86390 1
543495 99543495 1001 86380 86390 1
543547 99543547 1001 86380 86390 1
543394 99543394 1001 86380 86390 1
543422 99543422 1001 86380 86390 1
543164 99543164 1001 86380 86390 1
543206 99543206 1001 86380 86390 1
543324 99543324 1001 86380 86390 1
543263 99543263 1001 86380 86390 1
543162 99543162 1001 86380 86390 1
543870 99543870 1001 86380 86390 1
544475 99544475 1001 86380 86390 1
544437 99544437 1001 86380 86390 1
544556 99544556 1001 86380 86390 1
544533 99544533 1001 86380 86390 1
544200 99544200 1001 86380 86390 1
544293 99544293 1001 86380 86390 1
544028 99544028 1001 86380 86390 1
543995 99543995 1001 86380 86390 1
544035 99544035 1001 86380 86390 1
544685 99544685 1001 86380 86390 1
400280 99400280 1001 86380 86390 1
400300 99400300 1001 86380 86390 1
400912 99400912 1001 86380 86390 1
401019 99401019 1001 86380 86390 1
401062 99401062 1001 86380 86390 1
401308 99401308 1001 86380 86390 1
401274 99401274 1001 86380 86390 1
401629 99401629 1001 86380 86390 1
402162 99402162 1001 86380 86390 1
402699 99402699 1001 86380 86390 1
402926 99402926 1001 86380 86390 1
402929 99402929 1001 86380 86390 1
403044 99403044 1001 86380 86390 1
403120 99403120 1001 86380 86390 1
403478 99403478 1001 86380 86390 1
403767 99403767 1001 86380 86390 1
403734 99403734 1001 86380 86390 1
403953 99403953 1001 86380 86390 1
404196 99404196 1001 86380 86390 1
404361 99404361 1001 86380 86390 1
404748 99404748 1001 86380 86390 1
404751 99404751 1001 86380 86390 1
405891 99405891 1001 86380 86390 1
406421 99406421 1001 86380 86390 1
406769 99406769 1001 86380 86390 1
407027 99407027 1001 86380 86390 1
407317 99407317 1001 86380 86390 1
407344 99407344 1001 86380 86390 1
407325 99407325 1001 86380 86390 1
407363 99407363 1001 86380 86390 1
407665 99407665 1001 86380 86390 1
407570 99407570 1001 86380 86390 1
407742 99407742 1001 86380 86390 1
409155 99409155 1001 86380 86390 1
409133 99409133 1001 86380 86390 1
409540 99409540 1001 86380 86390 1
409630 99409630 1001 86380 86390 1
409970 99409970 1001 86380 86390 1
410627 99410627 1001 86380 86390 1
411006 99411006 1001 86380 86390 1
410965 99410965 1001 86380 86390 1
411224 99411224 1001 86380 86390 1
411403 99411403 1001 86380 86390 1
411380 99411380 1001 86380 86390 1
411651 99411651 1001 86380 86390 1
411874 99411874 1001 86380 86390 1
413215 99413215 1001 86380 86390 1
412659 99412659 1001 86380 86390 1
414012 99414012 1001 86380 86390 1
413893 99413893 1001 86380 86390 1
413839 99413839 1001 86380 86390 1
413712 99413712 1001 86380 86390 1
415085 99415085 1001 86380 86390 1
415155 99415155 1001 86380 86390 1
415180 99415180 1001 86380 86390 1
414571 99414571 1001 86380 86390 1
414745 99414745 1001 86380 86390 1
414858 99414858 1001 86380 86390 1
414217 99414217 1001 86380 86390 1
414445 99414445 1001 86380 86390 1
415621 99415621 1001 86380 86390 1
415626 99415626 1001 86380 86390 1
415684 99415684 1001 86380 86390 1
416416 99416416 1001 86380 86390 1
416508 99416508 1001 86380 86390 1
415753 99415753 1001 86380 86390 1
418436 99418436 1001 86380 86390 1
418643 99418643 1001 86380 86390 1
417819 99417819 1001 86380 86390 1
417847 99417847 1001 86380 86390 1
417934 99417934 1001 86380 86390 1
417889 99417889 1001 86380 86390 1
419113 99419113 1001 86380 86390 1
419199 99419199 1001 86380 86390 1
420345 99420345 1001 86380 86390 1
419770 99419770 1001 86380 86390 1
419880 99419880 1001 86380 86390 1
419890 99419890 1001 86380 86390 1
419268 99419268 1001 86380 86390 1
419430 99419430 1001 86380 86390 1
419330 99419330 1001 86380 86390 1
420708 99420708 1001 86380 86390 1
420769 99420769 1001 86380 86390 1
420589 99420589 1001 86380 86390 1
420782 99420782 1001 86380 86390 1
421839 99421839 1001 86380 86390 1
422090 99422090 1001 86380 86390 1
421570 99421570 1001 86380 86390 1
421466 99421466 1001 86380 86390 1
421213 99421213 1001 86380 86390 1
422448 99422448 1001 86380 86390 1
422266 99422266 1001 86380 86390 1
423605 99423605 1001 86380 86390 1
423266 99423266 1001 86380 86390 1
423199 99423199 1001 86380 86390 1
423068 99423068 1001 86380 86390 1
423069 99423069 1001 86380 86390 1
422615 99422615 1001 86380 86390 1
424098 99424098 1001 86380 86390 1
423765 99423765 1001 86380 86390 1
425015 99425015 1001 86380 86390 1
424982 99424982 1001 86380 86390 1
424425 99424425 1001 86380 86390 1
425634 99425634 1001 86380 86390 1
426957 99426957 1001 86380 86390 1
426264 99426264 1001 86380 86390 1
427369 99427369 1001 86380 86390 1
427353 99427353 1001 86380 86390 1
427407 99427407 1001 86380 86390 1
428439 99428439 1001 86380 86390 1
428550 99428550 1001 86380 86390 1
428284 99428284 1001 86380 86390 1
428136 99428136 1001 86380 86390 1
427588 99427588 1001 86380 86390 1
428943 99428943 1001 86380 86390 1
428848 99428848 1001 86380 86390 1
429134 99429134 1001 86380 86390 1
429902 99429902 1001 86380 86390 1
429671 99429671 1001 86380 86390 1
429871 99429871 1001 86380 86390 1
429474 99429474 1001 86380 86390 1
429456 99429456 1001 86380 86390 1
430733 99430733 1001 86380 86390 1
430741 99430741 1001 86380 86390 1
430777 99430777 1001 86380 86390 1
430984 99430984 1001 86380 86390 1
431044 99431044 1001 86380 86390 1
431196 99431196 1001 86380 86390 1
432254 99432254 1001 86380 86390 1
432575 99432575 1001 86380 86390 1
434072 99434072 1001 86380 86390 1
434691 99434691 1001 86380 86390 1
434954 99434954 1001 86380 86390 1
434752 99434752 1001 86380 86390 1
435545 99435545 1001 86380 86390 1
435778 99435778 1001 86380 86390 1
436367 99436367 1001 86380 86390 1
436314 99436314 1001 86380 86390 1
300105 99300105 1001 86380 86390 1
300435 99300435 1001 86380 86390 1
300302 99300302 1001 86380 86390 1
300150 99300150 1001 86380 86390 1
300835 99300835 1001 86380 86390 1
300905 99300905 1001 86380 86390 1
301379 99301379 1001 86380 86390 1
301315 99301315 1001 86380 86390 1
301175 99301175 1001 86380 86390 1
301725 99301725 1001 86380 86390 1
302217 99302217 1001 86380 86390 1
302144 99302144 1001 86380 86390 1
301855 99301855 1001 86380 86390 1
301804 99301804 1001 86380 86390 1
301806 99301806 1001 86380 86390 1
302522 99302522 1001 86380 86390 1
302562 99302562 1001 86380 86390 1
302576 99302576 1001 86380 86390 1
303077 99303077 1001 86380 86390 1
302935 99302935 1001 86380 86390 1
302779 99302779 1001 86380 86390 1
303345 99303345 1001 86380 86390 1
303624 99303624 1001 86380 86390 1
303451 99303451 1001 86380 86390 1
303466 99303466 1001 86380 86390 1
303548 99303548 1001 86380 86390 1
304086 99304086 1001 86380 86390 1
304092 99304092 1001 86380 86390 1
304184 99304184 1001 86380 86390 1
304829 99304829 1001 86380 86390 1
304791 99304791 1001 86380 86390 1
304853 99304853 1001 86380 86390 1
304589 99304589 1001 86380 86390 1
304266 99304266 1001 86380 86390 1
304414 99304414 1001 86380 86390 1
304327 99304327 1001 86380 86390 1
305031 99305031 1001 86380 86390 1
305623 99305623 1001 86380 86390 1
305650 99305650 1001 86380 86390 1
305665 99305665 1001 86380 86390 1
305679 99305679 1001 86380 86390 1
500040 99500040 1001 86380 86390 1
500041 99500041 1001 86380 86390 1
500146 99500146 1001 86380 86390 1
500137 99500137 1001 86380 86390 1
500647 99500647 1001 86380 86390 1
500530 99500530 1001 86380 86390 1
500919 99500919 1001 86380 86390 1
501588 99501588 1001 86380 86390 1
501370 99501370 1001 86380 86390 1
501729 99501729 1001 86380 86390 1
501700 99501700 1001 86380 86390 1
502223 99502223 1001 86380 86390 1
502095 99502095 1001 86380 86390 1
502161 99502161 1001 86380 86390 1
501858 99501858 1001 86380 86390 1
501925 99501925 1001 86380 86390 1
501994 99501994 1001 86380 86390 1
502645 99502645 1001 86380 86390 1
502491 99502491 1001 86380 86390 1
502617 99502617 1001 86380 86390 1
503277 99503277 1001 86380 86390 1
503010 99503010 1001 86380 86390 1
502896 99502896 1001 86380 86390 1
503079 99503079 1001 86380 86390 1
502940 99502940 1001 86380 86390 1
502808 99502808 1001 86380 86390 1
503361 99503361 1001 86380 86390 1
503365 99503365 1001 86380 86390 1
504002 99504002 1001 86380 86390 1
504045 99504045 1001 86380 86390 1
503929 99503929 1001 86380 86390 1
503708 99503708 1001 86380 86390 1
503793 99503793 1001 86380 86390 1
503859 99503859 1001 86380 86390 1
503639 99503639 1001 86380 86390 1
503524 99503524 1001 86380 86390 1
503537 99503537 1001 86380 86390 1
503629 99503629 1001 86380 86390 1
504223 99504223 1001 86380 86390 1
504677 99504677 1001 86380 86390 1
504419 99504419 1001 86380 86390 1
504510 99504510 1001 86380 86390 1
504382 99504382 1001 86380 86390 1
504971 99504971 1001 86380 86390 1
505089 99505089 1001 86380 86390 1
505433 99505433 1001 86380 86390 1
505499 99505499 1001 86380 86390 1
506367 99506367 1001 86380 86390 1
506370 99506370 1001 86380 86390 1
506134 99506134 1001 86380 86390 1
506020 99506020 1001 86380 86390 1
506112 99506112 1001 86380 86390 1
506745 99506745 1001 86380 86390 1
507000 99507000 1001 86380 86390 1
506888 99506888 1001 86380 86390 1
508221 99508221 1001 86380 86390 1
508073 99508073 1001 86380 86390 1
508207 99508207 1001 86380 86390 1
507991 99507991 1001 86380 86390 1
507999 99507999 1001 86380 86390 1
507936 99507936 1001 86380 86390 1
507977 99507977 1001 86380 86390 1
507663 99507663 1001 86380 86390 1
508975 99508975 1001 86380 86390 1
508925 99508925 1001 86380 86390 1
508913 99508913 1001 86380 86390 1
508767 99508767 1001 86380 86390 1
508861 99508861 1001 86380 86390 1
508523 99508523 1001 86380 86390 1
509123 99509123 1001 86380 86390 1
509232 99509232 1001 86380 86390 1
509103 99509103 1001 86380 86390 1
509509 99509509 1001 86380 86390 1
509333 99509333 1001 86380 86390 1
509317 99509317 1001 86380 86390 1
510085 99510085 1001 86380 86390 1
510595 99510595 1001 86380 86390 1
510661 99510661 1001 86380 86390 1
510513 99510513 1001 86380 86390 1
510449 99510449 1001 86380 86390 1
510238 99510238 1001 86380 86390 1
510201 99510201 1001 86380 86390 1
510163 99510163 1001 86380 86390 1
510114 99510114 1001 86380 86390 1
510782 99510782 1001 86380 86390 1
510771 99510771 1001 86380 86390 1
510838 99510838 1001 86380 86390 1
511374 99511374 1001 86380 86390 1
511646 99511646 1001 86380 86390 1
512374 99512374 1001 86380 86390 1
512089 99512089 1001 86380 86390 1
512494 99512494 1001 86380 86390 1
512536 99512536 1001 86380 86390 1
513107 99513107 1001 86380 86390 1
512871 99512871 1001 86380 86390 1
512784 99512784 1001 86380 86390 1
512749 99512749 1001 86380 86390 1
513325 99513325 1001 86380 86390 1
513964 99513964 1001 86380 86390 1
513826 99513826 1001 86380 86390 1
513731 99513731 1001 86380 86390 1
513597 99513597 1001 86380 86390 1
513523 99513523 1001 86380 86390 1
513500 99513500 1001 86380 86390 1
514160 99514160 1001 86380 86390 1
514057 99514057 1001 86380 86390 1
514135 99514135 1001 86380 86390 1
514600 99514600 1001 86380 86390 1
514998 99514998 1001 86380 86390 1
515002 99515002 1001 86380 86390 1
514928 99514928 1001 86380 86390 1
515436 99515436 1001 86380 86390 1
515462 99515462 1001 86380 86390 1
516445 99516445 1001 86380 86390 1
516293 99516293 1001 86380 86390 1
516087 99516087 1001 86380 86390 1
515960 99515960 1001 86380 86390 1
516091 99516091 1001 86380 86390 1
516584 99516584 1001 86380 86390 1
516521 99516521 1001 86380 86390 1
517265 99517265 1001 86380 86390 1
517270 99517270 1001 86380 86390 1
517104 99517104 1001 86380 86390 1
516928 99516928 1001 86380 86390 1
516982 99516982 1001 86380 86390 1
516724 99516724 1001 86380 86390 1
517502 99517502 1001 86380 86390 1
517366 99517366 1001 86380 86390 1
517512 99517512 1001 86380 86390 1
517841 99517841 1001 86380 86390 1
517610 99517610 1001 86380 86390 1
517716 99517716 1001 86380 86390 1
517958 99517958 1001 86380 86390 1
518336 99518336 1001 86380 86390 1
518272 99518272 1001 86380 86390 1
518963 99518963 1001 86380 86390 1
518904 99518904 1001 86380 86390 1
518893 99518893 1001 86380 86390 1
518817 99518817 1001 86380 86390 1
518978 99518978 1001 86380 86390 1
518717 99518717 1001 86380 86390 1
518641 99518641 1001 86380 86390 1
518772 99518772 1001 86380 86390 1
518684 99518684 1001 86380 86390 1
518686 99518686 1001 86380 86390 1
518387 99518387 1001 86380 86390 1
519711 99519711 1001 86380 86390 1
519763 99519763 1001 86380 86390 1
519611 99519611 1001 86380 86390 1
519618 99519618 1001 86380 86390 1
519697 99519697 1001 86380 86390 1
521420 99521420 1001 86380 86390 1
521065 99521065 1001 86380 86390 1
521621 99521621 1001 86380 86390 1
521494 99521494 1001 86380 86390 1
521639 99521639 1001 86380 86390 1
522001 99522001 1001 86380 86390 1
522079 99522079 1001 86380 86390 1
521774 99521774 1001 86380 86390 1
522428 99522428 1001 86380 86390 1
522392 99522392 1001 86380 86390 1
522773 99522773 1001 86380 86390 1
522876 99522876 1001 86380 86390 1
522910 99522910 1001 86380 86390 1
522588 99522588 1001 86380 86390 1
523206 99523206 1001 86380 86390 1
523292 99523292 1001 86380 86390 1
523830 99523830 1001 86380 86390 1
523617 99523617 1001 86380 86390 1
524067 99524067 1001 86380 86390 1
524597 99524597 1001 86380 86390 1
524528 99524528 1001 86380 86390 1
524471 99524471 1001 86380 86390 1
524176 99524176 1001 86380 86390 1
524223 99524223 1001 86380 86390 1
524887 99524887 1001 86380 86390 1
524883 99524883 1001 86380 86390 1
525540 99525540 1001 86380 86390 1
525451 99525451 1001 86380 86390 1
525480 99525480 1001 86380 86390 1
525306 99525306 1001 86380 86390 1
525349 99525349 1001 86380 86390 1
525389 99525389 1001 86380 86390 1
525095 99525095 1001 86380 86390 1
525711 99525711 1001 86380 86390 1
525674 99525674 1001 86380 86390 1
526287 99526287 1001 86380 86390 1
526103 99526103 1001 86380 86390 1
525870 99525870 1001 86380 86390 1
525992 99525992 1001 86380 86390 1
526463 99526463 1001 86380 86390 1
526626 99526626 1001 86380 86390 1
527134 99527134 1001 86380 86390 1
527088 99527088 1001 86380 86390 1
526914 99526914 1001 86380 86390 1
526813 99526813 1001 86380 86390 1
526781 99526781 1001 86380 86390 1
527913 99527913 1001 86380 86390 1
527870 99527870 1001 86380 86390 1
527671 99527671 1001 86380 86390 1
527592 99527592 1001 86380 86390 1
528200 99528200 1001 86380 86390 1
528798 99528798 1001 86380 86390 1
528389 99528389 1001 86380 86390 1
528955 99528955 1001 86380 86390 1
529612 99529612 1001 86380 86390 1
529690 99529690 1001 86380 86390 1
529422 99529422 1001 86380 86390 1
529451 99529451 1001 86380 86390 1
529503 99529503 1001 86380 86390 1
529427 99529427 1001 86380 86390 1
529521 99529521 1001 86380 86390 1
529249 99529249 1001 86380 86390 1
529777 99529777 1001 86380 86390 1
529752 99529752 1001 86380 86390 1
529315 99529315 1001 86380 86390 1
530415 99530415 1001 86380 86390 1
530382 99530382 1001 86380 86390 1
530009 99530009 1001 86380 86390 1
530652 99530652 1001 86380 86390 1
531343 99531343 1001 86380 86390 1
531280 99531280 1001 86380 86390 1
531044 99531044 1001 86380 86390 1
531158 99531158 1001 86380 86390 1
530838 99530838 1001 86380 86390 1
530831 99530831 1001 86380 86390 1
530913 99530913 1001 86380 86390 1
531428 99531428 1001 86380 86390 1
531429 99531429 1001 86380 86390 1
531575 99531575 1001 86380 86390 1
531436 99531436 1001 86380 86390 1
531502 99531502 1001 86380 86390 1
532109 99532109 1001 86380 86390 1
531822 99531822 1001 86380 86390 1
531901 99531901 1001 86380 86390 1
531931 99531931 1001 86380 86390 1
532304 99532304 1001 86380 86390 1
532396 99532396 1001 86380 86390 1
532904 99532904 1001 86380 86390 1
532914 99532914 1001 86380 86390 1
532791 99532791 1001 86380 86390 1
532651 99532651 1001 86380 86390 1
532442 99532442 1001 86380 86390 1
532481 99532481 1001 86380 86390 1
533119 99533119 1001 86380 86390 1
533088 99533088 1001 86380 86390 1
533791 99533791 1001 86380 86390 1
533538 99533538 1001 86380 86390 1
533454 99533454 1001 86380 86390 1
534038 99534038 1001 86380 86390 1
534478 99534478 1001 86380 86390 1
534432 99534432 1001 86380 86390 1
534346 99534346 1001 86380 86390 1
534069 99534069 1001 86380 86390 1
534098 99534098 1001 86380 86390 1
534760 99534760 1001 86380 86390 1
534883 99534883 1001 86380 86390 1
535229 99535229 1001 86380 86390 1
535526 99535526 1001 86380 86390 1
535683 99535683 1001 86380 86390 1
535544 99535544 1001 86380 86390 1
536134 99536134 1001 86380 86390 1
535793 99535793 1001 86380 86390 1
535781 99535781 1001 86380 86390 1
535812 99535812 1001 86380 86390 1
535749 99535749 1001 86380 86390 1
537111 99537111 1001 86380 86390 1
537048 99537048 1001 86380 86390 1
536820 99536820 1001 86380 86390 1
536757 99536757 1001 86380 86390 1
536890 99536890 1001 86380 86390 1
537298 99537298 1001 86380 86390 1
537299 99537299 1001 86380 86390 1
537351 99537351 1001 86380 86390 1
537764 99537764 1001 86380 86390 1
537567 99537567 1001 86380 86390 1
537404 99537404 1001 86380 86390 1
538645 99538645 1001 86380 86390 1
538776 99538776 1001 86380 86390 1
538435 99538435 1001 86380 86390 1
538272 99538272 1001 86380 86390 1
538238 99538238 1001 86380 86390 1
538230 99538230 1001 86380 86390 1
539543 99539543 1001 86380 86390 1
539523 99539523 1001 86380 86390 1
539388 99539388 1001 86380 86390 1
539338 99539338 1001 86380 86390 1
539326 99539326 1001 86380 86390 1
539316 99539316 1001 86380 86390 1
539176 99539176 1001 86380 86390 1
539055 99539055 1001 86380 86390 1
540456 99540456 1001 86380 86390 1
539863 99539863 1001 86380 86390 1
540023 99540023 1001 86380 86390 1
540594 99540594 1001 86380 86390 1
540526 99540526 1001 86380 86390 1
541186 99541186 1001 86380 86390 1
541006 99541006 1001 86380 86390 1
540843 99540843 1001 86380 86390 1
541303 99541303 1001 86380 86390 1
541467 99541467 1001 86380 86390 1
542031 99542031 1001 86380 86390 1
542092 99542092 1001 86380 86390 1
541919 99541919 1001 86380 86390 1
542041 99542041 1001 86380 86390 1
541734 99541734 1001 86380 86390 1
541764 99541764 1001 86380 86390 1
541804 99541804 1001 86380 86390 1
541715 99541715 1001 86380 86390 1
541601 99541601 1001 86380 86390 1
542301 99542301 1001 86380 86390 1
542316 99542316 1001 86380 86390 1
542763 99542763 1001 86380 86390 1
542679 99542679 1001 86380 86390 1
542544 99542544 1001 86380 86390 1
543072 99543072 1001 86380 86390 1
543588 99543588 1001 86380 86390 1
543362 99543362 1001 86380 86390 1
543512 99543512 1001 86380 86390 1
543409 99543409 1001 86380 86390 1
543223 99543223 1001 86380 86390 1
543159 99543159 1001 86380 86390 1
543330 99543330 1001 86380 86390 1
543807 99543807 1001 86380 86390 1
543823 99543823 1001 86380 86390 1
543842 99543842 1001 86380 86390 1
544528 99544528 1001 86380 86390 1
544125 99544125 1001 86380 86390 1
544023 99544023 1001 86380 86390 1
543997 99543997 1001 86380 86390 1
544183 99544183 1001 86380 86390 1
544678 99544678 1001 86380 86390 1
400433 99400433 1001 86380 86390 1
401234 99401234 1001 86380 86390 1
401212 99401212 1001 86380 86390 1
401302 99401302 1001 86380 86390 1
401455 99401455 1001 86380 86390 1
401511 99401511 1001 86380 86390 1
401677 99401677 1001 86380 86390 1
401901 99401901 1001 86380 86390 1
402020 99402020 1001 86380 86390 1
402007 99402007 1001 86380 86390 1
402141 99402141 1001 86380 86390 1
402843 99402843 1001 86380 86390 1
402856 99402856 1001 86380 86390 1
402862 99402862 1001 86380 86390 1
402955 99402955 1001 86380 86390 1
403106 99403106 1001 86380 86390 1
404163 99404163 1001 86380 86390 1
404644 99404644 1001 86380 86390 1
405199 99405199 1001 86380 86390 1
405235 99405235 1001 86380 86390 1
405777 99405777 1001 86380 86390 1
405941 99405941 1001 86380 86390 1
406380 99406380 1001 86380 86390 1
406506 99406506 1001 86380 86390 1
407033 99407033 1001 86380 86390 1
407315 99407315 1001 86380 86390 1
407392 99407392 1001 86380 86390 1
407672 99407672 1001 86380 86390 1
408250 99408250 1001 86380 86390 1
408678 99408678 1001 86380 86390 1
409128 99409128 1001 86380 86390 1
409346 99409346 1001 86380 86390 1
409516 99409516 1001 86380 86390 1
410174 99410174 1001 86380 86390 1
411024 99411024 1001 86380 86390 1
411249 99411249 1001 86380 86390 1
411419 99411419 1001 86380 86390 1
411468 99411468 1001 86380 86390 1
411547 99411547 1001 86380 86390 1
411637 99411637 1001 86380 86390 1
413491 99413491 1001 86380 86390 1
413520 99413520 1001 86380 86390 1
413438 99413438 1001 86380 86390 1
412917 99412917 1001 86380 86390 1
412968 99412968 1001 86380 86390 1
412624 99412624 1001 86380 86390 1
412497 99412497 1001 86380 86390 1
414056 99414056 1001 86380 86390 1
415028 99415028 1001 86380 86390 1
415196 99415196 1001 86380 86390 1
415106 99415106 1001 86380 86390 1
414476 99414476 1001 86380 86390 1
414344 99414344 1001 86380 86390 1
415385 99415385 1001 86380 86390 1
416780 99416780 1001 86380 86390 1
416758 99416758 1001 86380 86390 1
416845 99416845 1001 86380 86390 1
416255 99416255 1001 86380 86390 1
416549 99416549 1001 86380 86390 1
416148 99416148 1001 86380 86390 1
417027 99417027 1001 86380 86390 1
417451 99417451 1001 86380 86390 1
418167 99418167 1001 86380 86390 1
418051 99418051 1001 86380 86390 1
418028 99418028 1001 86380 86390 1
417647 99417647 1001 86380 86390 1
418987 99418987 1001 86380 86390 1
419114 99419114 1001 86380 86390 1
420387 99420387 1001 86380 86390 1
420063 99420063 1001 86380 86390 1
420183 99420183 1001 86380 86390 1
420086 99420086 1001 86380 86390 1
419401 99419401 1001 86380 86390 1
420661 99420661 1001 86380 86390 1
420700 99420700 1001 86380 86390 1
421888 99421888 1001 86380 86390 1
421804 99421804 1001 86380 86390 1
421099 99421099 1001 86380 86390 1
420922 99420922 1001 86380 86390 1
422222 99422222 1001 86380 86390 1
423689 99423689 1001 86380 86390 1
423636 99423636 1001 86380 86390 1
423005 99423005 1001 86380 86390 1
423058 99423058 1001 86380 86390 1
423949 99423949 1001 86380 86390 1
423876 99423876 1001 86380 86390 1
424772 99424772 1001 86380 86390 1
424728 99424728 1001 86380 86390 1
424396 99424396 1001 86380 86390 1
424487 99424487 1001 86380 86390 1
425435 99425435 1001 86380 86390 1
425611 99425611 1001 86380 86390 1
425544 99425544 1001 86380 86390 1
426947 99426947 1001 86380 86390 1
426619 99426619 1001 86380 86390 1
426377 99426377 1001 86380 86390 1
425942 99425942 1001 86380 86390 1
425918 99425918 1001 86380 86390 1
426237 99426237 1001 86380 86390 1
426210 99426210 1001 86380 86390 1
425886 99425886 1001 86380 86390 1
427266 99427266 1001 86380 86390 1
428586 99428586 1001 86380 86390 1
428553 99428553 1001 86380 86390 1
428354 99428354 1001 86380 86390 1
428715 99428715 1001 86380 86390 1
428380 99428380 1001 86380 86390 1
428074 99428074 1001 86380 86390 1
427653 99427653 1001 86380 86390 1
429067 99429067 1001 86380 86390 1
429132 99429132 1001 86380 86390 1
428754 99428754 1001 86380 86390 1
430099 99430099 1001 86380 86390 1
430162 99430162 1001 86380 86390 1
429645 99429645 1001 86380 86390 1
429798 99429798 1001 86380 86390 1
429530 99429530 1001 86380 86390 1
430521 99430521 1001 86380 86390 1
431691 99431691 1001 86380 86390 1
431172 99431172 1001 86380 86390 1
431126 99431126 1001 86380 86390 1
432396 99432396 1001 86380 86390 1
432229 99432229 1001 86380 86390 1
432443 99432443 1001 86380 86390 1
432283 99432283 1001 86380 86390 1
432197 99432197 1001 86380 86390 1
432286 99432286 1001 86380 86390 1
432240 99432240 1001 86380 86390 1
433053 99433053 1001 86380 86390 1
432525 99432525 1001 86380 86390 1
432792 99432792 1001 86380 86390 1
432734 99432734 1001 86380 86390 1
434043 99434043 1001 86380 86390 1
435326 99435326 1001 86380 86390 1
434319 99434319 1001 86380 86390 1
434420 99434420 1001 86380 86390 1
435465 99435465 1001 86380 86390 1
435851 99435851 1001 86380 86390 1
436856 99436856 1001 86380 86390 1
437015 99437015 1001 86380 86390 1
436623 99436623 1001 86380 86390 1
436493 99436493 1001 86380 86390 1
436366 99436366 1001 86380 86390 1
436507 99436507 1001 86380 86390 1
435988 99435988 1001 86380 86390 1
436029 99436029 1001 86380 86390 1
437332 99437332 1001 86380 86390 1
300054 99300054 1001 86380 86390 1
300524 99300524 1001 86380 86390 1
300520 99300520 1001 86380 86390 1
300245 99300245 1001 86380 86390 1
300222 99300222 1001 86380 86390 1
300794 99300794 1001 86380 86390 1
301497 99301497 1001 86380 86390 1
301213 99301213 1001 86380 86390 1
301162 99301162 1001 86380 86390 1
301759 99301759 1001 86380 86390 1
301677 99301677 1001 86380 86390 1
301704 99301704 1001 86380 86390 1
302290 99302290 1001 86380 86390 1
302135 99302135 1001 86380 86390 1
302518 99302518 1001 86380 86390 1
303024 99303024 1001 86380 86390 1
302915 99302915 1001 86380 86390 1
302997 99302997 1001 86380 86390 1
302806 99302806 1001 86380 86390 1
302794 99302794 1001 86380 86390 1
303346 99303346 1001 86380 86390 1
303893 99303893 1001 86380 86390 1
303935 99303935 1001 86380 86390 1
303796 99303796 1001 86380 86390 1
303775 99303775 1001 86380 86390 1
303441 99303441 1001 86380 86390 1
304121 99304121 1001 86380 86390 1
304694 99304694 1001 86380 86390 1
304707 99304707 1001 86380 86390 1
304701 99304701 1001 86380 86390 1
304543 99304543 1001 86380 86390 1
304510 99304510 1001 86380 86390 1
304269 99304269 1001 86380 86390 1
304256 99304256 1001 86380 86390 1
305001 99305001 1001 86380 86390 1
304886 99304886 1001 86380 86390 1
305057 99305057 1001 86380 86390 1
304890 99304890 1001 86380 86390 1
305497 99305497 1001 86380 86390 1
305235 99305235 1001 86380 86390 1
305108 99305108 1001 86380 86390 1
305154 99305154 1001 86380 86390 1
500504 99500504 1001 86380 86390 1
500250 99500250 1001 86380 86390 1
500830 99500830 1001 86380 86390 1
501001 99501001 1001 86380 86390 1
501270 99501270 1001 86380 86390 1
501144 99501144 1001 86380 86390 1
501782 99501782 1001 86380 86390 1
501821 99501821 1001 86380 86390 1
502446 99502446 1001 86380 86390 1
502309 99502309 1001 86380 86390 1
502104 99502104 1001 86380 86390 1
502090 99502090 1001 86380 86390 1
502048 99502048 1001 86380 86390 1
502669 99502669 1001 86380 86390 1
503290 99503290 1001 86380 86390 1
503095 99503095 1001 86380 86390 1
503188 99503188 1001 86380 86390 1
502897 99502897 1001 86380 86390 1
503044 99503044 1001 86380 86390 1
503020 99503020 1001 86380 86390 1
502851 99502851 1001 86380 86390 1
503480 99503480 1001 86380 86390 1
504078 99504078 1001 86380 86390 1
503903 99503903 1001 86380 86390 1
503540 99503540 1001 86380 86390 1
503688 99503688 1001 86380 86390 1
504155 99504155 1001 86380 86390 1
504184 99504184 1001 86380 86390 1
504649 99504649 1001 86380 86390 1
504630 99504630 1001 86380 86390 1
504542 99504542 1001 86380 86390 1
504506 99504506 1001 86380 86390 1
504390 99504390 1001 86380 86390 1
504332 99504332 1001 86380 86390 1
505136 99505136 1001 86380 86390 1
505112 99505112 1001 86380 86390 1
505669 99505669 1001 86380 86390 1
505428 99505428 1001 86380 86390 1
505459 99505459 1001 86380 86390 1
505276 99505276 1001 86380 86390 1
505877 99505877 1001 86380 86390 1
505906 99505906 1001 86380 86390 1
506549 99506549 1001 86380 86390 1
506433 99506433 1001 86380 86390 1
506435 99506435 1001 86380 86390 1
506552 99506552 1001 86380 86390 1
506502 99506502 1001 86380 86390 1
506543 99506543 1001 86380 86390 1
506342 99506342 1001 86380 86390 1
506281 99506281 1001 86380 86390 1
506027 99506027 1001 86380 86390 1
505983 99505983 1001 86380 86390 1
506645 99506645 1001 86380 86390 1
506801 99506801 1001 86380 86390 1
506754 99506754 1001 86380 86390 1
507234 99507234 1001 86380 86390 1
507277 99507277 1001 86380 86390 1
507094 99507094 1001 86380 86390 1
507019 99507019 1001 86380 86390 1
507151 99507151 1001 86380 86390 1
507426 99507426 1001 86380 86390 1
508214 99508214 1001 86380 86390 1
508151 99508151 1001 86380 86390 1
508113 99508113 1001 86380 86390 1
508168 99508168 1001 86380 86390 1
507871 99507871 1001 86380 86390 1
507884 99507884 1001 86380 86390 1
507685 99507685 1001 86380 86390 1
508355 99508355 1001 86380 86390 1
508765 99508765 1001 86380 86390 1
508766 99508766 1001 86380 86390 1
508732 99508732 1001 86380 86390 1
508488 99508488 1001 86380 86390 1
508517 99508517 1001 86380 86390 1
509794 99509794 1001 86380 86390 1
509567 99509567 1001 86380 86390 1
509596 99509596 1001 86380 86390 1
509397 99509397 1001 86380 86390 1
509365 99509365 1001 86380 86390 1
509991 99509991 1001 86380 86390 1
510633 99510633 1001 86380 86390 1
510724 99510724 1001 86380 86390 1
510649 99510649 1001 86380 86390 1
510344 99510344 1001 86380 86390 1
510765 99510765 1001 86380 86390 1
510917 99510917 1001 86380 86390 1
511407 99511407 1001 86380 86390 1
511298 99511298 1001 86380 86390 1
511149 99511149 1001 86380 86390 1
511101 99511101 1001 86380 86390 1
511065 99511065 1001 86380 86390 1
510950 99510950 1001 86380 86390 1
510982 99510982 1001 86380 86390 1
511060 99511060 1001 86380 86390 1
511659 99511659 1001 86380 86390 1
511673 99511673 1001 86380 86390 1
512220 99512220 1001 86380 86390 1
512169 99512169 1001 86380 86390 1
511953 99511953 1001 86380 86390 1
512862 99512862 1001 86380 86390 1
512628 99512628 1001 86380 86390 1
513296 99513296 1001 86380 86390 1
513877 99513877 1001 86380 86390 1
513843 99513843 1001 86380 86390 1
513887 99513887 1001 86380 86390 1
514055 99514055 1001 86380 86390 1
514038 99514038 1001 86380 86390 1
514732 99514732 1001 86380 86390 1
514833 99514833 1001 86380 86390 1
514698 99514698 1001 86380 86390 1
514565 99514565 1001 86380 86390 1
514244 99514244 1001 86380 86390 1
514246 99514246 1001 86380 86390 1
515051 99515051 1001 86380 86390 1
515031 99515031 1001 86380 86390 1
515006 99515006 1001 86380 86390 1
514917 99514917 1001 86380 86390 1
515607 99515607 1001 86380 86390 1
515635 99515635 1001 86380 86390 1
515454 99515454 1001 86380 86390 1
515100 99515100 1001 86380 86390 1
515139 99515139 1001 86380 86390 1
516365 99516365 1001 86380 86390 1
515953 99515953 1001 86380 86390 1
516003 99516003 1001 86380 86390 1
516534 99516534 1001 86380 86390 1
516977 99516977 1001 86380 86390 1
517082 99517082 1001 86380 86390 1
516946 99516946 1001 86380 86390 1
516857 99516857 1001 86380 86390 1
516825 99516825 1001 86380 86390 1
517430 99517430 1001 86380 86390 1
517343 99517343 1001 86380 86390 1
517383 99517383 1001 86380 86390 1
518085 99518085 1001 86380 86390 1
517880 99517880 1001 86380 86390 1
517800 99517800 1001 86380 86390 1
517590 99517590 1001 86380 86390 1
518277 99518277 1001 86380 86390 1
518632 99518632 1001 86380 86390 1
518714 99518714 1001 86380 86390 1
519651 99519651 1001 86380 86390 1
519733 99519733 1001 86380 86390 1
519808 99519808 1001 86380 86390 1
519302 99519302 1001 86380 86390 1
519355 99519355 1001 86380 86390 1
519228 99519228 1001 86380 86390 1
519283 99519283 1001 86380 86390 1
520539 99520539 1001 86380 86390 1
520621 99520621 1001 86380 86390 1
520025 99520025 1001 86380 86390 1
520145 99520145 1001 86380 86390 1
520108 99520108 1001 86380 86390 1
520749 99520749 1001 86380 86390 1
520673 99520673 1001 86380 86390 1
521417 99521417 1001 86380 86390 1
521056 99521056 1001 86380 86390 1
520980 99520980 1001 86380 86390 1
521634 99521634 1001 86380 86390 1
521596 99521596 1001 86380 86390 1
522220 99522220 1001 86380 86390 1
522276 99522276 1001 86380 86390 1
521816 99521816 1001 86380 86390 1
521868 99521868 1001 86380 86390 1
522681 99522681 1001 86380 86390 1
522531 99522531 1001 86380 86390 1
523144 99523144 1001 86380 86390 1
523314 99523314 1001 86380 86390 1
523251 99523251 1001 86380 86390 1
523122 99523122 1001 86380 86390 1
523719 99523719 1001 86380 86390 1
524050 99524050 1001 86380 86390 1
523976 99523976 1001 86380 86390 1
523989 99523989 1001 86380 86390 1
524631 99524631 1001 86380 86390 1
524525 99524525 1001 86380 86390 1
524466 99524466 1001 86380 86390 1
524481 99524481 1001 86380 86390 1
524381 99524381 1001 86380 86390 1
524152 99524152 1001 86380 86390 1
524772 99524772 1001 86380 86390 1
524906 99524906 1001 86380 86390 1
524779 99524779 1001 86380 86390 1
525567 99525567 1001 86380 86390 1
525328 99525328 1001 86380 86390 1
525079 99525079 1001 86380 86390 1
525015 99525015 1001 86380 86390 1
525164 99525164 1001 86380 86390 1
525024 99525024 1001 86380 86390 1
525755 99525755 1001 86380 86390 1
525693 99525693 1001 86380 86390 1
526400 99526400 1001 86380 86390 1
526379 99526379 1001 86380 86390 1
525875 99525875 1001 86380 86390 1
526466 99526466 1001 86380 86390 1
527224 99527224 1001 86380 86390 1
526872 99526872 1001 86380 86390 1
526823 99526823 1001 86380 86390 1
526806 99526806 1001 86380 86390 1
527964 99527964 1001 86380 86390 1
527956 99527956 1001 86380 86390 1
527777 99527777 1001 86380 86390 1
527650 99527650 1001 86380 86390 1
527638 99527638 1001 86380 86390 1
527479 99527479 1001 86380 86390 1
528824 99528824 1001 86380 86390 1
528590 99528590 1001 86380 86390 1
529691 99529691 1001 86380 86390 1
529444 99529444 1001 86380 86390 1
529398 99529398 1001 86380 86390 1
529892 99529892 1001 86380 86390 1
530237 99530237 1001 86380 86390 1
530332 99530332 1001 86380 86390 1
530634 99530634 1001 86380 86390 1
530612 99530612 1001 86380 86390 1
531182 99531182 1001 86380 86390 1
531221 99531221 1001 86380 86390 1
531142 99531142 1001 86380 86390 1
530883 99530883 1001 86380 86390 1
530819 99530819 1001 86380 86390 1
530967 99530967 1001 86380 86390 1
531424 99531424 1001 86380 86390 1
531953 99531953 1001 86380 86390 1
532677 99532677 1001 86380 86390 1
532527 99532527 1001 86380 86390 1
532430 99532430 1001 86380 86390 1
532538 99532538 1001 86380 86390 1
533590 99533590 1001 86380 86390 1
533517 99533517 1001 86380 86390 1
533482 99533482 1001 86380 86390 1
533560 99533560 1001 86380 86390 1
534026 99534026 1001 86380 86390 1
534006 99534006 1001 86380 86390 1
534537 99534537 1001 86380 86390 1
534628 99534628 1001 86380 86390 1
534312 99534312 1001 86380 86390 1
534385 99534385 1001 86380 86390 1
534426 99534426 1001 86380 86390 1
534167 99534167 1001 86380 86390 1
534197 99534197 1001 86380 86390 1
534228 99534228 1001 86380 86390 1
535433 99535433 1001 86380 86390 1
535388 99535388 1001 86380 86390 1
535505 99535505 1001 86380 86390 1
534996 99534996 1001 86380 86390 1
534986 99534986 1001 86380 86390 1
535091 99535091 1001 86380 86390 1
536151 99536151 1001 86380 86390 1
535859 99535859 1001 86380 86390 1
535861 99535861 1001 86380 86390 1
536447 99536447 1001 86380 86390 1
537134 99537134 1001 86380 86390 1
536752 99536752 1001 86380 86390 1
537180 99537180 1001 86380 86390 1
537182 99537182 1001 86380 86390 1
537865 99537865 1001 86380 86390 1
537828 99537828 1001 86380 86390 1
537795 99537795 1001 86380 86390 1
537607 99537607 1001 86380 86390 1
537582 99537582 1001 86380 86390 1
537729 99537729 1001 86380 86390 1
537531 99537531 1001 86380 86390 1
537506 99537506 1001 86380 86390 1
537457 99537457 1001 86380 86390 1
538056 99538056 1001 86380 86390 1
538686 99538686 1001 86380 86390 1
538721 99538721 1001 86380 86390 1
538293 99538293 1001 86380 86390 1
538955 99538955 1001 86380 86390 1
538946 99538946 1001 86380 86390 1
539274 99539274 1001 86380 86390 1
539720 99539720 1001 86380 86390 1
540377 99540377 1001 86380 86390 1
540261 99540261 1001 86380 86390 1
540253 99540253 1001 86380 86390 1
540232 99540232 1001 86380 86390 1
539972 99539972 1001 86380 86390 1
540624 99540624 1001 86380 86390 1
541213 99541213 1001 86380 86390 1
540882 99540882 1001 86380 86390 1
540975 99540975 1001 86380 86390 1
540817 99540817 1001 86380 86390 1
540717 99540717 1001 86380 86390 1
540784 99540784 1001 86380 86390 1
541324 99541324 1001 86380 86390 1
541390 99541390 1001 86380 86390 1
542030 99542030 1001 86380 86390 1
541997 99541997 1001 86380 86390 1
541514 99541514 1001 86380 86390 1
541507 99541507 1001 86380 86390 1
541599 99541599 1001 86380 86390 1
541575 99541575 1001 86380 86390 1
542932 99542932 1001 86380 86390 1
542572 99542572 1001 86380 86390 1
542594 99542594 1001 86380 86390 1
542442 99542442 1001 86380 86390 1
542949 99542949 1001 86380 86390 1
543093 99543093 1001 86380 86390 1
543618 99543618 1001 86380 86390 1
543639 99543639 1001 86380 86390 1
543615 99543615 1001 86380 86390 1
543425 99543425 1001 86380 86390 1
543542 99543542 1001 86380 86390 1
543406 99543406 1001 86380 86390 1
543349 99543349 1001 86380 86390 1
543303 99543303 1001 86380 86390 1
543795 99543795 1001 86380 86390 1
543844 99543844 1001 86380 86390 1
544435 99544435 1001 86380 86390 1
544371 99544371 1001 86380 86390 1
544334 99544334 1001 86380 86390 1
544347 99544347 1001 86380 86390 1
544610 99544610 1001 86380 86390 1
404474 998 1001 11700 12177 1
400268 99400268 1001 86380 86390 1
400542 99400542 1001 86380 86390 1
400717 99400717 1001 86380 86390 1
400753 99400753 1001 86380 86390 1
400925 99400925 1001 86380 86390 1
401015 99401015 1001 86380 86390 1
401328 99401328 1001 86380 86390 1
401787 99401787 1001 86380 86390 1
402118 99402118 1001 86380 86390 1
402251 99402251 1001 86380 86390 1
402284 99402284 1001 86380 86390 1
402299 99402299 1001 86380 86390 1
402446 99402446 1001 86380 86390 1
402515 99402515 1001 86380 86390 1
402736 99402736 1001 86380 86390 1
403036 99403036 1001 86380 86390 1
403312 99403312 1001 86380 86390 1
403675 99403675 1001 86380 86390 1
404061 99404061 1001 86380 86390 1
404119 99404119 1001 86380 86390 1
404919 99404919 1001 86380 86390 1
405252 99405252 1001 86380 86390 1
405331 99405331 1001 86380 86390 1
405582 99405582 1001 86380 86390 1
405709 99405709 1001 86380 86390 1
405820 99405820 1001 86380 86390 1
406032 99406032 1001 86380 86390 1
406161 99406161 1001 86380 86390 1
406330 99406330 1001 86380 86390 1
407220 99407220 1001 86380 86390 1
407221 99407221 1001 86380 86390 1
407443 99407443 1001 86380 86390 1
407986 99407986 1001 86380 86390 1
408411 99408411 1001 86380 86390 1
408950 99408950 1001 86380 86390 1
409254 99409254 1001 86380 86390 1
409298 99409298 1001 86380 86390 1
410154 99410154 1001 86380 86390 1
410272 99410272 1001 86380 86390 1
410806 99410806 1001 86380 86390 1
410797 99410797 1001 86380 86390 1
410997 99410997 1001 86380 86390 1
411383 99411383 1001 86380 86390 1
411406 99411406 1001 86380 86390 1
411376 99411376 1001 86380 86390 1
411796 99411796 1001 86380 86390 1
412238 99412238 1001 86380 86390 1
413312 99413312 1001 86380 86390 1
413183 99413183 1001 86380 86390 1
412549 99412549 1001 86380 86390 1
414044 99414044 1001 86380 86390 1
414633 99414633 1001 86380 86390 1
414131 99414131 1001 86380 86390 1
415545 99415545 1001 86380 86390 1
416822 99416822 1001 86380 86390 1
416139 99416139 1001 86380 86390 1
416264 99416264 1001 86380 86390 1
416224 99416224 1001 86380 86390 1
415774 99415774 1001 86380 86390 1
417034 99417034 1001 86380 86390 1
417366 99417366 1001 86380 86390 1
417438 99417438 1001 86380 86390 1
418611 99418611 1001 86380 86390 1
417870 99417870 1001 86380 86390 1
420378 99420378 1001 86380 86390 1
420371 99420371 1001 86380 86390 1
420114 99420114 1001 86380 86390 1
420233 99420233 1001 86380 86390 1
419987 99419987 1001 86380 86390 1
421506 99421506 1001 86380 86390 1
421417 99421417 1001 86380 86390 1
421285 99421285 1001 86380 86390 1
421065 99421065 1001 86380 86390 1
420879 99420879 1001 86380 86390 1
420982 99420982 1001 86380 86390 1
422332 99422332 1001 86380 86390 1
422362 99422362 1001 86380 86390 1
422285 99422285 1001 86380 86390 1
422454 99422454 1001 86380 86390 1
422401 99422401 1001 86380 86390 1
423740 99423740 1001 86380 86390 1
422999 99422999 1001 86380 86390 1
423007 99423007 1001 86380 86390 1
423205 99423205 1001 86380 86390 1
422925 99422925 1001 86380 86390 1
424012 99424012 1001 86380 86390 1
424021 99424021 1001 86380 86390 1
424823 99424823 1001 86380 86390 1
424934 99424934 1001 86380 86390 1
424486 99424486 1001 86380 86390 1
425810 99425810 1001 86380 86390 1
425576 99425576 1001 86380 86390 1
426070 99426070 1001 86380 86390 1
428170 99428170 1001 86380 86390 1
428049 99428049 1001 86380 86390 1
428107 99428107 1001 86380 86390 1
428769 99428769 1001 86380 86390 1
429030 99429030 1001 86380 86390 1
430317 99430317 1001 86380 86390 1
430277 99430277 1001 86380 86390 1
430320 99430320 1001 86380 86390 1
430348 99430348 1001 86380 86390 1
429575 99429575 1001 86380 86390 1
429751 99429751 1001 86380 86390 1
430534 99430534 1001 86380 86390 1
431062 99431062 1001 86380 86390 1
432386 99432386 1001 86380 86390 1
432113 99432113 1001 86380 86390 1
433646 99433646 1001 86380 86390 1
432965 99432965 1001 86380 86390 1
433241 99433241 1001 86380 86390 1
432918 99432918 1001 86380 86390 1
432791 99432791 1001 86380 86390 1
432699 99432699 1001 86380 86390 1
434067 99434067 1001 86380 86390 1
433789 99433789 1001 86380 86390 1
433770 99433770 1001 86380 86390 1
435282 99435282 1001 86380 86390 1
435310 99435310 1001 86380 86390 1
434736 99434736 1001 86380 86390 1
434306 99434306 1001 86380 86390 1
435454 99435454 1001 86380 86390 1
436893 99436893 1001 86380 86390 1
436706 99436706 1001 86380 86390 1
436374 99436374 1001 86380 86390 1
436095 99436095 1001 86380 86390 1
435962 99435962 1001 86380 86390 1
436225 99436225 1001 86380 86390 1
437191 99437191 1001 86380 86390 1
300034 99300034 1001 86380 86390 1
300561 99300561 1001 86380 86390 1
300200 99300200 1001 86380 86390 1
300266 99300266 1001 86380 86390 1
300154 99300154 1001 86380 86390 1
300155 99300155 1001 86380 86390 1
300837 99300837 1001 86380 86390 1
301353 99301353 1001 86380 86390 1
301177 99301177 1001 86380 86390 1
301294 99301294 1001 86380 86390 1
301024 99301024 1001 86380 86390 1
301015 99301015 1001 86380 86390 1
301576 99301576 1001 86380 86390 1
302229 99302229 1001 86380 86390 1
302333 99302333 1001 86380 86390 1
302328 99302328 1001 86380 86390 1
302067 99302067 1001 86380 86390 1
302068 99302068 1001 86380 86390 1
301937 99301937 1001 86380 86390 1
302455 99302455 1001 86380 86390 1
302580 99302580 1001 86380 86390 1
303104 99303104 1001 86380 86390 1
303075 99303075 1001 86380 86390 1
302729 99302729 1001 86380 86390 1
302640 99302640 1001 86380 86390 1
302787 99302787 1001 86380 86390 1
303257 99303257 1001 86380 86390 1
303370 99303370 1001 86380 86390 1
303215 99303215 1001 86380 86390 1
303986 99303986 1001 86380 86390 1
304123 99304123 1001 86380 86390 1
304209 99304209 1001 86380 86390 1
304512 99304512 1001 86380 86390 1
304605 99304605 1001 86380 86390 1
304600 99304600 1001 86380 86390 1
305157 99305157 1001 86380 86390 1
305166 99305166 1001 86380 86390 1
500014 99500014 1001 86380 86390 1
500106 99500106 1001 86380 86390 1
500034 99500034 1001 86380 86390 1
500152 99500152 1001 86380 86390 1
500766 99500766 1001 86380 86390 1
500527 99500527 1001 86380 86390 1
500224 99500224 1001 86380 86390 1
500980 99500980 1001 86380 86390 1
501606 99501606 1001 86380 86390 1
501467 99501467 1001 86380 86390 1
501217 99501217 1001 86380 86390 1
501114 99501114 1001 86380 86390 1
501082 99501082 1001 86380 86390 1
501761 99501761 1001 86380 86390 1
501739 99501739 1001 86380 86390 1
501901 99501901 1001 86380 86390 1
502587 99502587 1001 86380 86390 1
502550 99502550 1001 86380 86390 1
502655 99502655 1001 86380 86390 1
503230 99503230 1001 86380 86390 1
503156 99503156 1001 86380 86390 1
503173 99503173 1001 86380 86390 1
503097 99503097 1001 86380 86390 1
503002 99503002 1001 86380 86390 1
502816 99502816 1001 86380 86390 1
502744 99502744 1001 86380 86390 1
503435 99503435 1001 86380 86390 1
503319 99503319 1001 86380 86390 1
503322 99503322 1001 86380 86390 1
503400 99503400 1001 86380 86390 1
504113 99504113 1001 86380 86390 1
503936 99503936 1001 86380 86390 1
503776 99503776 1001 86380 86390 1
503712 99503712 1001 86380 86390 1
503526 99503526 1001 86380 86390 1
504245 99504245 1001 86380 86390 1
504158 99504158 1001 86380 86390 1
504187 99504187 1001 86380 86390 1
504837 99504837 1001 86380 86390 1
504686 99504686 1001 86380 86390 1
504628 99504628 1001 86380 86390 1
504553 99504553 1001 86380 86390 1
504737 99504737 1001 86380 86390 1
504389 99504389 1001 86380 86390 1
504374 99504374 1001 86380 86390 1
504400 99504400 1001 86380 86390 1
504993 99504993 1001 86380 86390 1
505123 99505123 1001 86380 86390 1
505138 99505138 1001 86380 86390 1
505104 99505104 1001 86380 86390 1
505650 99505650 1001 86380 86390 1
505549 99505549 1001 86380 86390 1
505205 99505205 1001 86380 86390 1
506514 99506514 1001 86380 86390 1
506544 99506544 1001 86380 86390 1
506284 99506284 1001 86380 86390 1
506736 99506736 1001 86380 86390 1
506637 99506637 1001 86380 86390 1
506748 99506748 1001 86380 86390 1
507255 99507255 1001 86380 86390 1
507013 99507013 1001 86380 86390 1
507132 99507132 1001 86380 86390 1
507136 99507136 1001 86380 86390 1
507175 99507175 1001 86380 86390 1
506986 99506986 1001 86380 86390 1
506883 99506883 1001 86380 86390 1
507463 99507463 1001 86380 86390 1
507672 99507672 1001 86380 86390 1
509012 99509012 1001 86380 86390 1
508953 99508953 1001 86380 86390 1
508942 99508942 1001 86380 86390 1
508640 99508640 1001 86380 86390 1
508490 99508490 1001 86380 86390 1
508581 99508581 1001 86380 86390 1
509173 99509173 1001 86380 86390 1
509643 99509643 1001 86380 86390 1
509568 99509568 1001 86380 86390 1
509505 99509505 1001 86380 86390 1
509598 99509598 1001 86380 86390 1
509372 99509372 1001 86380 86390 1
509402 99509402 1001 86380 86390 1
510082 99510082 1001 86380 86390 1
510574 99510574 1001 86380 86390 1
510615 99510615 1001 86380 86390 1
510448 99510448 1001 86380 86390 1
510229 99510229 1001 86380 86390 1
510269 99510269 1001 86380 86390 1
510918 99510918 1001 86380 86390 1
510783 99510783 1001 86380 86390 1
510864 99510864 1001 86380 86390 1
511429 99511429 1001 86380 86390 1
511499 99511499 1001 86380 86390 1
511195 99511195 1001 86380 86390 1
511235 99511235 1001 86380 86390 1
511318 99511318 1001 86380 86390 1
511014 99511014 1001 86380 86390 1
510964 99510964 1001 86380 86390 1
511580 99511580 1001 86380 86390 1
511558 99511558 1001 86380 86390 1
512352 99512352 1001 86380 86390 1
512070 99512070 1001 86380 86390 1
512443 99512443 1001 86380 86390 1
512569 99512569 1001 86380 86390 1
513064 99513064 1001 86380 86390 1
513068 99513068 1001 86380 86390 1
513035 99513035 1001 86380 86390 1
513100 99513100 1001 86380 86390 1
512762 99512762 1001 86380 86390 1
512737 99512737 1001 86380 86390 1
513334 99513334 1001 86380 86390 1
513219 99513219 1001 86380 86390 1
513353 99513353 1001 86380 86390 1
514023 99514023 1001 86380 86390 1
513808 99513808 1001 86380 86390 1
513579 99513579 1001 86380 86390 1
513425 99513425 1001 86380 86390 1
513453 99513453 1001 86380 86390 1
513508 99513508 1001 86380 86390 1
513484 99513484 1001 86380 86390 1
514089 99514089 1001 86380 86390 1
514828 99514828 1001 86380 86390 1
514786 99514786 1001 86380 86390 1
514834 99514834 1001 86380 86390 1
514800 99514800 1001 86380 86390 1
514776 99514776 1001 86380 86390 1
514689 99514689 1001 86380 86390 1
514643 99514643 1001 86380 86390 1
515531 99515531 1001 86380 86390 1
515301 99515301 1001 86380 86390 1
515224 99515224 1001 86380 86390 1
515720 99515720 1001 86380 86390 1
515769 99515769 1001 86380 86390 1
516331 99516331 1001 86380 86390 1
516366 99516366 1001 86380 86390 1
515918 99515918 1001 86380 86390 1
515944 99515944 1001 86380 86390 1
515946 99515946 1001 86380 86390 1
516064 99516064 1001 86380 86390 1
515991 99515991 1001 86380 86390 1
517317 99517317 1001 86380 86390 1
517180 99517180 1001 86380 86390 1
517027 99517027 1001 86380 86390 1
516831 99516831 1001 86380 86390 1
516859 99516859 1001 86380 86390 1
516898 99516898 1001 86380 86390 1
516731 99516731 1001 86380 86390 1
516772 99516772 1001 86380 86390 1
517508 99517508 1001 86380 86390 1
517989 99517989 1001 86380 86390 1
518068 99518068 1001 86380 86390 1
517872 99517872 1001 86380 86390 1
517634 99517634 1001 86380 86390 1
517596 99517596 1001 86380 86390 1
517732 99517732 1001 86380 86390 1
517745 99517745 1001 86380 86390 1
518184 99518184 1001 86380 86390 1
518873 99518873 1001 86380 86390 1
518914 99518914 1001 86380 86390 1
518941 99518941 1001 86380 86390 1
518588 99518588 1001 86380 86390 1
518690 99518690 1001 86380 86390 1
518403 99518403 1001 86380 86390 1
519133 99519133 1001 86380 86390 1
519795 99519795 1001 86380 86390 1
519773 99519773 1001 86380 86390 1
519513 99519513 1001 86380 86390 1
519246 99519246 1001 86380 86390 1
520071 99520071 1001 86380 86390 1
520039 99520039 1001 86380 86390 1
520069 99520069 1001 86380 86390 1
520655 99520655 1001 86380 86390 1
521386 99521386 1001 86380 86390 1
521309 99521309 1001 86380 86390 1
521150 99521150 1001 86380 86390 1
521476 99521476 1001 86380 86390 1
521519 99521519 1001 86380 86390 1
521575 99521575 1001 86380 86390 1
521643 99521643 1001 86380 86390 1
522203 99522203 1001 86380 86390 1
522113 99522113 1001 86380 86390 1
522178 99522178 1001 86380 86390 1
522118 99522118 1001 86380 86390 1
522017 99522017 1001 86380 86390 1
521767 99521767 1001 86380 86390 1
522992 99522992 1001 86380 86390 1
522908 99522908 1001 86380 86390 1
522507 99522507 1001 86380 86390 1
523767 99523767 1001 86380 86390 1
523756 99523756 1001 86380 86390 1
523808 99523808 1001 86380 86390 1
523627 99523627 1001 86380 86390 1
523469 99523469 1001 86380 86390 1
523418 99523418 1001 86380 86390 1
523512 99523512 1001 86380 86390 1
524026 99524026 1001 86380 86390 1
524721 99524721 1001 86380 86390 1
524585 99524585 1001 86380 86390 1
524384 99524384 1001 86380 86390 1
524473 99524473 1001 86380 86390 1
524884 99524884 1001 86380 86390 1
524961 99524961 1001 86380 86390 1
525469 99525469 1001 86380 86390 1
525589 99525589 1001 86380 86390 1
525330 99525330 1001 86380 86390 1
525266 99525266 1001 86380 86390 1
525081 99525081 1001 86380 86390 1
525056 99525056 1001 86380 86390 1
525000 99525000 1001 86380 86390 1
525792 99525792 1001 86380 86390 1
525815 99525815 1001 86380 86390 1
525919 99525919 1001 86380 86390 1
525977 99525977 1001 86380 86390 1
526538 99526538 1001 86380 86390 1
526500 99526500 1001 86380 86390 1
527182 99527182 1001 86380 86390 1
526961 99526961 1001 86380 86390 1
526857 99526857 1001 86380 86390 1
526732 99526732 1001 86380 86390 1
526639 99526639 1001 86380 86390 1
527326 99527326 1001 86380 86390 1
527288 99527288 1001 86380 86390 1
527392 99527392 1001 86380 86390 1
527420 99527420 1001 86380 86390 1
527924 99527924 1001 86380 86390 1
527943 99527943 1001 86380 86390 1
527627 99527627 1001 86380 86390 1
528238 99528238 1001 86380 86390 1
528724 99528724 1001 86380 86390 1
528885 99528885 1001 86380 86390 1
528490 99528490 1001 86380 86390 1
528625 99528625 1001 86380 86390 1
528298 99528298 1001 86380 86390 1
528312 99528312 1001 86380 86390 1
529621 99529621 1001 86380 86390 1
529520 99529520 1001 86380 86390 1
529921 99529921 1001 86380 86390 1
529787 99529787 1001 86380 86390 1
530389 99530389 1001 86380 86390 1
530303 99530303 1001 86380 86390 1
530316 99530316 1001 86380 86390 1
530307 99530307 1001 86380 86390 1
529997 99529997 1001 86380 86390 1
529998 99529998 1001 86380 86390 1
529936 99529936 1001 86380 86390 1
530580 99530580 1001 86380 86390 1
530726 99530726 1001 86380 86390 1
531254 99531254 1001 86380 86390 1
531286 99531286 1001 86380 86390 1
531010 99531010 1001 86380 86390 1
531053 99531053 1001 86380 86390 1
530795 99530795 1001 86380 86390 1
531432 99531432 1001 86380 86390 1
532155 99532155 1001 86380 86390 1
531633 99531633 1001 86380 86390 1
532221 99532221 1001 86380 86390 1
532987 99532987 1001 86380 86390 1
532658 99532658 1001 86380 86390 1
532690 99532690 1001 86380 86390 1
532703 99532703 1001 86380 86390 1
532582 99532582 1001 86380 86390 1
532505 99532505 1001 86380 86390 1
533145 99533145 1001 86380 86390 1
533076 99533076 1001 86380 86390 1
533116 99533116 1001 86380 86390 1
533566 99533566 1001 86380 86390 1
533411 99533411 1001 86380 86390 1
533923 99533923 1001 86380 86390 1
534389 99534389 1001 86380 86390 1
534261 99534261 1001 86380 86390 1
534836 99534836 1001 86380 86390 1
534819 99534819 1001 86380 86390 1
535494 99535494 1001 86380 86390 1
535188 99535188 1001 86380 86390 1
535220 99535220 1001 86380 86390 1
535104 99535104 1001 86380 86390 1
534928 99534928 1001 86380 86390 1
534976 99534976 1001 86380 86390 1
535714 99535714 1001 86380 86390 1
535520 99535520 1001 86380 86390 1
535566 99535566 1001 86380 86390 1
536256 99536256 1001 86380 86390 1
536453 99536453 1001 86380 86390 1
536492 99536492 1001 86380 86390 1
537045 99537045 1001 86380 86390 1
536893 99536893 1001 86380 86390 1
536869 99536869 1001 86380 86390 1
536955 99536955 1001 86380 86390 1
536598 99536598 1001 86380 86390 1
536614 99536614 1001 86380 86390 1
536958 99536958 1001 86380 86390 1
537360 99537360 1001 86380 86390 1
537244 99537244 1001 86380 86390 1
537193 99537193 1001 86380 86390 1
537730 99537730 1001 86380 86390 1
538596 99538596 1001 86380 86390 1
538292 99538292 1001 86380 86390 1
538906 99538906 1001 86380 86390 1
538999 99538999 1001 86380 86390 1
539591 99539591 1001 86380 86390 1
539450 99539450 1001 86380 86390 1
539439 99539439 1001 86380 86390 1
539256 99539256 1001 86380 86390 1
539402 99539402 1001 86380 86390 1
539339 99539339 1001 86380 86390 1
539034 99539034 1001 86380 86390 1
539681 99539681 1001 86380 86390 1
539647 99539647 1001 86380 86390 1
539714 99539714 1001 86380 86390 1
540312 99540312 1001 86380 86390 1
540399 99540399 1001 86380 86390 1
540174 99540174 1001 86380 86390 1
540041 99540041 1001 86380 86390 1
539931 99539931 1001 86380 86390 1
540660 99540660 1001 86380 86390 1
540603 99540603 1001 86380 86390 1
540566 99540566 1001 86380 86390 1
541293 99541293 1001 86380 86390 1
541208 99541208 1001 86380 86390 1
541160 99541160 1001 86380 86390 1
541251 99541251 1001 86380 86390 1
541099 99541099 1001 86380 86390 1
540994 99540994 1001 86380 86390 1
541484 99541484 1001 86380 86390 1
541986 99541986 1001 86380 86390 1
542002 99542002 1001 86380 86390 1
541755 99541755 1001 86380 86390 1
541618 99541618 1001 86380 86390 1
542135 99542135 1001 86380 86390 1
542869 99542869 1001 86380 86390 1
542873 99542873 1001 86380 86390 1
542545 99542545 1001 86380 86390 1
542605 99542605 1001 86380 86390 1
542389 99542389 1001 86380 86390 1
542496 99542496 1001 86380 86390 1
542406 99542406 1001 86380 86390 1
543004 99543004 1001 86380 86390 1
543573 99543573 1001 86380 86390 1
543371 99543371 1001 86380 86390 1
543361 99543361 1001 86380 86390 1
543188 99543188 1001 86380 86390 1
543831 99543831 1001 86380 86390 1
544457 99544457 1001 86380 86390 1
544078 99544078 1001 86380 86390 1
407186 219 1001 59040 59457 1
400021 99400021 1001 86380 86390 1
400365 99400365 1001 86380 86390 1
400873 99400873 1001 86380 86390 1
401663 99401663 1001 86380 86390 1
402244 99402244 1001 86380 86390 1
402372 99402372 1001 86380 86390 1
402555 99402555 1001 86380 86390 1
402709 99402709 1001 86380 86390 1
403007 99403007 1001 86380 86390 1
403836 99403836 1001 86380 86390 1
404184 99404184 1001 86380 86390 1
405006 99405006 1001 86380 86390 1
404964 99404964 1001 86380 86390 1
405175 99405175 1001 86380 86390 1
405299 99405299 1001 86380 86390 1
405412 99405412 1001 86380 86390 1
405346 99405346 1001 86380 86390 1
405737 99405737 1001 86380 86390 1
405688 99405688 1001 86380 86390 1
405928 99405928 1001 86380 86390 1
406895 99406895 1001 86380 86390 1
406861 99406861 1001 86380 86390 1
407212 99407212 1001 86380 86390 1
407498 99407498 1001 86380 86390 1
407540 99407540 1001 86380 86390 1
407678 99407678 1001 86380 86390 1
407680 99407680 1001 86380 86390 1
407817 99407817 1001 86380 86390 1
408002 99408002 1001 86380 86390 1
408081 99408081 1001 86380 86390 1
408223 99408223 1001 86380 86390 1
408438 99408438 1001 86380 86390 1
408701 99408701 1001 86380 86390 1
409051 99409051 1001 86380 86390 1
409033 99409033 1001 86380 86390 1
409202 99409202 1001 86380 86390 1
409315 99409315 1001 86380 86390 1
409525 99409525 1001 86380 86390 1
409677 99409677 1001 86380 86390 1
409778 99409778 1001 86380 86390 1
410072 99410072 1001 86380 86390 1
410014 99410014 1001 86380 86390 1
410236 99410236 1001 86380 86390 1
410411 99410411 1001 86380 86390 1
410968 99410968 1001 86380 86390 1
411020 99411020 1001 86380 86390 1
411587 99411587 1001 86380 86390 1
412075 99412075 1001 86380 86390 1
413533 99413533 1001 86380 86390 1
413094 99413094 1001 86380 86390 1
412820 99412820 1001 86380 86390 1
412755 99412755 1001 86380 86390 1
413786 99413786 1001 86380 86390 1
413290 99413290 1001 86380 86390 1
413794 99413794 1001 86380 86390 1
415057 99415057 1001 86380 86390 1
415076 99415076 1001 86380 86390 1
414530 99414530 1001 86380 86390 1
414863 99414863 1001 86380 86390 1
414668 99414668 1001 86380 86390 1
414585 99414585 1001 86380 86390 1
414180 99414180 1001 86380 86390 1
414298 99414298 1001 86380 86390 1
414922 99414922 1001 86380 86390 1
415561 99415561 1001 86380 86390 1
416943 99416943 1001 86380 86390 1
416717 99416717 1001 86380 86390 1
416008 99416008 1001 86380 86390 1
415741 99415741 1001 86380 86390 1
417140 99417140 1001 86380 86390 1
417078 99417078 1001 86380 86390 1
418743 99418743 1001 86380 86390 1
418539 99418539 1001 86380 86390 1
418720 99418720 1001 86380 86390 1
418064 99418064 1001 86380 86390 1
417748 99417748 1001 86380 86390 1
419044 99419044 1001 86380 86390 1
418926 99418926 1001 86380 86390 1
420429 99420429 1001 86380 86390 1
419700 99419700 1001 86380 86390 1
420028 99420028 1001 86380 86390 1
419516 99419516 1001 86380 86390 1
419297 99419297 1001 86380 86390 1
419216 99419216 1001 86380 86390 1
419577 99419577 1001 86380 86390 1
420673 99420673 1001 86380 86390 1
421984 99421984 1001 86380 86390 1
421379 99421379 1001 86380 86390 1
421651 99421651 1001 86380 86390 1
421681 99421681 1001 86380 86390 1
420858 99420858 1001 86380 86390 1
421182 99421182 1001 86380 86390 1
421071 99421071 1001 86380 86390 1
422358 99422358 1001 86380 86390 1
422307 99422307 1001 86380 86390 1
422151 99422151 1001 86380 86390 1
423584 99423584 1001 86380 86390 1
423123 99423123 1001 86380 86390 1
423869 99423869 1001 86380 86390 1
423878 99423878 1001 86380 86390 1
425180 99425180 1001 86380 86390 1
425346 99425346 1001 86380 86390 1
425357 99425357 1001 86380 86390 1
424403 99424403 1001 86380 86390 1
424333 99424333 1001 86380 86390 1
424288 99424288 1001 86380 86390 1
424432 99424432 1001 86380 86390 1
425802 99425802 1001 86380 86390 1
426792 99426792 1001 86380 86390 1
426544 99426544 1001 86380 86390 1
425879 99425879 1001 86380 86390 1
427524 99427524 1001 86380 86390 1
428594 99428594 1001 86380 86390 1
428419 99428419 1001 86380 86390 1
428140 99428140 1001 86380 86390 1
427950 99427950 1001 86380 86390 1
427980 99427980 1001 86380 86390 1
428270 99428270 1001 86380 86390 1
427968 99427968 1001 86380 86390 1
427713 99427713 1001 86380 86390 1
428941 99428941 1001 86380 86390 1
429090 99429090 1001 86380 86390 1
430247 99430247 1001 86380 86390 1
430280 99430280 1001 86380 86390 1
430263 99430263 1001 86380 86390 1
429717 99429717 1001 86380 86390 1
429328 99429328 1001 86380 86390 1
429289 99429289 1001 86380 86390 1
429430 99429430 1001 86380 86390 1
430395 99430395 1001 86380 86390 1
430634 99430634 1001 86380 86390 1
430432 99430432 1001 86380 86390 1
430707 99430707 1001 86380 86390 1
431754 99431754 1001 86380 86390 1
431029 99431029 1001 86380 86390 1
431180 99431180 1001 86380 86390 1
431134 99431134 1001 86380 86390 1
432295 99432295 1001 86380 86390 1
433643 99433643 1001 86380 86390 1
433381 99433381 1001 86380 86390 1
433632 99433632 1001 86380 86390 1
433134 99433134 1001 86380 86390 1
432581 99432581 1001 86380 86390 1
432496 99432496 1001 86380 86390 1
434079 99434079 1001 86380 86390 1
435053 99435053 1001 86380 86390 1
435370 99435370 1001 86380 86390 1
434629 99434629 1001 86380 86390 1
434450 99434450 1001 86380 86390 1
434381 99434381 1001 86380 86390 1
435830 99435830 1001 86380 86390 1
435553 99435553 1001 86380 86390 1
435721 99435721 1001 86380 86390 1
436383 99436383 1001 86380 86390 1
436705 99436705 1001 86380 86390 1
436215 99436215 1001 86380 86390 1
436244 99436244 1001 86380 86390 1
300061 99300061 1001 86380 86390 1
300080 99300080 1001 86380 86390 1
300694 99300694 1001 86380 86390 1
300332 99300332 1001 86380 86390 1
300346 99300346 1001 86380 86390 1
300411 99300411 1001 86380 86390 1
300206 99300206 1001 86380 86390 1
300236 99300236 1001 86380 86390 1
300738 99300738 1001 86380 86390 1
300875 99300875 1001 86380 86390 1
301164 99301164 1001 86380 86390 1
301096 99301096 1001 86380 86390 1
301610 99301610 1001 86380 86390 1
302224 99302224 1001 86380 86390 1
302036 99302036 1001 86380 86390 1
302159 99302159 1001 86380 86390 1
301776 99301776 1001 86380 86390 1
302540 99302540 1001 86380 86390 1
303117 99303117 1001 86380 86390 1
303082 99303082 1001 86380 86390 1
303007 99303007 1001 86380 86390 1
302612 99302612 1001 86380 86390 1
302755 99302755 1001 86380 86390 1
302654 99302654 1001 86380 86390 1
302667 99302667 1001 86380 86390 1
302680 99302680 1001 86380 86390 1
302776 99302776 1001 86380 86390 1
302623 99302623 1001 86380 86390 1
303271 99303271 1001 86380 86390 1
303224 99303224 1001 86380 86390 1
303318 99303318 1001 86380 86390 1
303846 99303846 1001 86380 86390 1
303641 99303641 1001 86380 86390 1
303444 99303444 1001 86380 86390 1
304056 99304056 1001 86380 86390 1
304073 99304073 1001 86380 86390 1
304228 99304228 1001 86380 86390 1
304063 99304063 1001 86380 86390 1
304705 99304705 1001 86380 86390 1
304680 99304680 1001 86380 86390 1
304620 99304620 1001 86380 86390 1
304574 99304574 1001 86380 86390 1
304381 99304381 1001 86380 86390 1
304284 99304284 1001 86380 86390 1
304908 99304908 1001 86380 86390 1
305017 99305017 1001 86380 86390 1
305583 99305583 1001 86380 86390 1
305553 99305553 1001 86380 86390 1
305311 99305311 1001 86380 86390 1
305390 99305390 1001 86380 86390 1
305454 99305454 1001 86380 86390 1
305365 99305365 1001 86380 86390 1
305394 99305394 1001 86380 86390 1
305446 99305446 1001 86380 86390 1
305294 99305294 1001 86380 86390 1
305426 99305426 1001 86380 86390 1
305465 99305465 1001 86380 86390 1
305105 99305105 1001 86380 86390 1
500027 99500027 1001 86380 86390 1
500711 99500711 1001 86380 86390 1
500597 99500597 1001 86380 86390 1
500546 99500546 1001 86380 86390 1
500197 99500197 1001 86380 86390 1
500876 99500876 1001 86380 86390 1
500401 99500401 1001 86380 86390 1
501623 99501623 1001 86380 86390 1
501523 99501523 1001 86380 86390 1
501330 99501330 1001 86380 86390 1
501369 99501369 1001 86380 86390 1
501350 99501350 1001 86380 86390 1
501083 99501083 1001 86380 86390 1
501222 99501222 1001 86380 86390 1
502445 99502445 1001 86380 86390 1
502250 99502250 1001 86380 86390 1
502060 99502060 1001 86380 86390 1
501990 99501990 1001 86380 86390 1
501993 99501993 1001 86380 86390 1
502504 99502504 1001 86380 86390 1
502545 99502545 1001 86380 86390 1
502600 99502600 1001 86380 86390 1
503054 99503054 1001 86380 86390 1
502887 99502887 1001 86380 86390 1
502954 99502954 1001 86380 86390 1
502857 99502857 1001 86380 86390 1
502768 99502768 1001 86380 86390 1
502704 99502704 1001 86380 86390 1
503390 99503390 1001 86380 86390 1
504051 99504051 1001 86380 86390 1
503749 99503749 1001 86380 86390 1
503743 99503743 1001 86380 86390 1
504272 99504272 1001 86380 86390 1
504316 99504316 1001 86380 86390 1
504923 99504923 1001 86380 86390 1
504785 99504785 1001 86380 86390 1
504876 99504876 1001 86380 86390 1
504620 99504620 1001 86380 86390 1
504440 99504440 1001 86380 86390 1
504454 99504454 1001 86380 86390 1
505021 99505021 1001 86380 86390 1
505067 99505067 1001 86380 86390 1
505592 99505592 1001 86380 86390 1
505188 99505188 1001 86380 86390 1
505860 99505860 1001 86380 86390 1
505934 99505934 1001 86380 86390 1
506305 99506305 1001 86380 86390 1
506132 99506132 1001 86380 86390 1
505981 99505981 1001 86380 86390 1
506705 99506705 1001 86380 86390 1
507119 99507119 1001 86380 86390 1
507210 99507210 1001 86380 86390 1
506814 99506814 1001 86380 86390 1
506889 99506889 1001 86380 86390 1
507542 99507542 1001 86380 86390 1
507555 99507555 1001 86380 86390 1
508054 99508054 1001 86380 86390 1
508092 99508092 1001 86380 86390 1
508171 99508171 1001 86380 86390 1
507994 99507994 1001 86380 86390 1
508033 99508033 1001 86380 86390 1
508322 99508322 1001 86380 86390 1
508938 99508938 1001 86380 86390 1
509005 99509005 1001 86380 86390 1
508483 99508483 1001 86380 86390 1
508470 99508470 1001 86380 86390 1
508631 99508631 1001 86380 86390 1
509136 99509136 1001 86380 86390 1
509212 99509212 1001 86380 86390 1
509755 99509755 1001 86380 86390 1
509718 99509718 1001 86380 86390 1
509592 99509592 1001 86380 86390 1
509454 99509454 1001 86380 86390 1
509468 99509468 1001 86380 86390 1
510002 99510002 1001 86380 86390 1
509943 99509943 1001 86380 86390 1
510527 99510527 1001 86380 86390 1
510711 99510711 1001 86380 86390 1
510458 99510458 1001 86380 86390 1
510334 99510334 1001 86380 86390 1
510261 99510261 1001 86380 86390 1
510185 99510185 1001 86380 86390 1
510199 99510199 1001 86380 86390 1
510182 99510182 1001 86380 86390 1
510792 99510792 1001 86380 86390 1
510757 99510757 1001 86380 86390 1
511469 99511469 1001 86380 86390 1
512343 99512343 1001 86380 86390 1
512320 99512320 1001 86380 86390 1
512296 99512296 1001 86380 86390 1
512018 99512018 1001 86380 86390 1
512097 99512097 1001 86380 86390 1
512039 99512039 1001 86380 86390 1
512093 99512093 1001 86380 86390 1
512512 99512512 1001 86380 86390 1
513013 99513013 1001 86380 86390 1
513094 99513094 1001 86380 86390 1
513044 99513044 1001 86380 86390 1
513059 99513059 1001 86380 86390 1
512940 99512940 1001 86380 86390 1
512916 99512916 1001 86380 86390 1
512779 99512779 1001 86380 86390 1
512771 99512771 1001 86380 86390 1
513304 99513304 1001 86380 86390 1
513849 99513849 1001 86380 86390 1
513737 99513737 1001 86380 86390 1
513789 99513789 1001 86380 86390 1
513415 99513415 1001 86380 86390 1
513534 99513534 1001 86380 86390 1
514119 99514119 1001 86380 86390 1
514208 99514208 1001 86380 86390 1
514845 99514845 1001 86380 86390 1
514676 99514676 1001 86380 86390 1
514530 99514530 1001 86380 86390 1
514357 99514357 1001 86380 86390 1
514286 99514286 1001 86380 86390 1
514971 99514971 1001 86380 86390 1
515584 99515584 1001 86380 86390 1
515435 99515435 1001 86380 86390 1
515207 99515207 1001 86380 86390 1
515119 99515119 1001 86380 86390 1
515227 99515227 1001 86380 86390 1
515753 99515753 1001 86380 86390 1
515805 99515805 1001 86380 86390 1
515728 99515728 1001 86380 86390 1
515806 99515806 1001 86380 86390 1
515691 99515691 1001 86380 86390 1
516367 99516367 1001 86380 86390 1
516228 99516228 1001 86380 86390 1
516287 99516287 1001 86380 86390 1
516250 99516250 1001 86380 86390 1
517247 99517247 1001 86380 86390 1
517304 99517304 1001 86380 86390 1
517158 99517158 1001 86380 86390 1
517332 99517332 1001 86380 86390 1
516927 99516927 1001 86380 86390 1
516741 99516741 1001 86380 86390 1
516813 99516813 1001 86380 86390 1
518098 99518098 1001 86380 86390 1
518115 99518115 1001 86380 86390 1
518142 99518142 1001 86380 86390 1
517911 99517911 1001 86380 86390 1
517864 99517864 1001 86380 86390 1
517621 99517621 1001 86380 86390 1
517591 99517591 1001 86380 86390 1
518275 99518275 1001 86380 86390 1
518732 99518732 1001 86380 86390 1
518710 99518710 1001 86380 86390 1
519077 99519077 1001 86380 86390 1
519672 99519672 1001 86380 86390 1
519664 99519664 1001 86380 86390 1
519755 99519755 1001 86380 86390 1
519791 99519791 1001 86380 86390 1
519794 99519794 1001 86380 86390 1
519398 99519398 1001 86380 86390 1
519873 99519873 1001 86380 86390 1
520535 99520535 1001 86380 86390 1
520254 99520254 1001 86380 86390 1
520272 99520272 1001 86380 86390 1
520035 99520035 1001 86380 86390 1
520769 99520769 1001 86380 86390 1
520825 99520825 1001 86380 86390 1
521368 99521368 1001 86380 86390 1
521097 99521097 1001 86380 86390 1
520975 99520975 1001 86380 86390 1
520938 99520938 1001 86380 86390 1
521038 99521038 1001 86380 86390 1
521607 99521607 1001 86380 86390 1
521482 99521482 1001 86380 86390 1
522256 99522256 1001 86380 86390 1
522176 99522176 1001 86380 86390 1
521984 99521984 1001 86380 86390 1
522336 99522336 1001 86380 86390 1
522853 99522853 1001 86380 86390 1
522726 99522726 1001 86380 86390 1
522517 99522517 1001 86380 86390 1
522558 99522558 1001 86380 86390 1
523184 99523184 1001 86380 86390 1
523885 99523885 1001 86380 86390 1
523552 99523552 1001 86380 86390 1
523522 99523522 1001 86380 86390 1
523384 99523384 1001 86380 86390 1
524064 99524064 1001 86380 86390 1
524031 99524031 1001 86380 86390 1
524666 99524666 1001 86380 86390 1
524368 99524368 1001 86380 86390 1
524192 99524192 1001 86380 86390 1
524831 99524831 1001 86380 86390 1
525448 99525448 1001 86380 86390 1
525243 99525243 1001 86380 86390 1
524992 99524992 1001 86380 86390 1
525770 99525770 1001 86380 86390 1
525719 99525719 1001 86380 86390 1
526076 99526076 1001 86380 86390 1
526183 99526183 1001 86380 86390 1
526513 99526513 1001 86380 86390 1
526604 99526604 1001 86380 86390 1
526489 99526489 1001 86380 86390 1
527213 99527213 1001 86380 86390 1
526929 99526929 1001 86380 86390 1
527012 99527012 1001 86380 86390 1
526767 99526767 1001 86380 86390 1
526794 99526794 1001 86380 86390 1
527367 99527367 1001 86380 86390 1
527400 99527400 1001 86380 86390 1
527903 99527903 1001 86380 86390 1
527942 99527942 1001 86380 86390 1
527891 99527891 1001 86380 86390 1
527851 99527851 1001 86380 86390 1
527651 99527651 1001 86380 86390 1
528649 99528649 1001 86380 86390 1
528495 99528495 1001 86380 86390 1
528320 99528320 1001 86380 86390 1
528453 99528453 1001 86380 86390 1
529527 99529527 1001 86380 86390 1
529819 99529819 1001 86380 86390 1
529849 99529849 1001 86380 86390 1
530391 99530391 1001 86380 86390 1
530357 99530357 1001 86380 86390 1
530358 99530358 1001 86380 86390 1
530288 99530288 1001 86380 86390 1
530025 99530025 1001 86380 86390 1
530623 99530623 1001 86380 86390 1
531001 99531001 1001 86380 86390 1
530961 99530961 1001 86380 86390 1
531490 99531490 1001 86380 86390 1
532009 99532009 1001 86380 86390 1
532101 99532101 1001 86380 86390 1
532012 99532012 1001 86380 86390 1
532001 99532001 1001 86380 86390 1
531873 99531873 1001 86380 86390 1
531852 99531852 1001 86380 86390 1
531827 99531827 1001 86380 86390 1
531745 99531745 1001 86380 86390 1
531774 99531774 1001 86380 86390 1
531635 99531635 1001 86380 86390 1
532371 99532371 1001 86380 86390 1
532256 99532256 1001 86380 86390 1
532890 99532890 1001 86380 86390 1
532950 99532950 1001 86380 86390 1
532989 99532989 1001 86380 86390 1
532863 99532863 1001 86380 86390 1
532876 99532876 1001 86380 86390 1
532817 99532817 1001 86380 86390 1
532742 99532742 1001 86380 86390 1
532747 99532747 1001 86380 86390 1
532556 99532556 1001 86380 86390 1
532595 99532595 1001 86380 86390 1
533171 99533171 1001 86380 86390 1
533237 99533237 1001 86380 86390 1
533747 99533747 1001 86380 86390 1
533658 99533658 1001 86380 86390 1
533418 99533418 1001 86380 86390 1
533266 99533266 1001 86380 86390 1
533362 99533362 1001 86380 86390 1
533430 99533430 1001 86380 86390 1
534507 99534507 1001 86380 86390 1
534353 99534353 1001 86380 86390 1
534875 99534875 1001 86380 86390 1
534889 99534889 1001 86380 86390 1
534792 99534792 1001 86380 86390 1
535311 99535311 1001 86380 86390 1
535469 99535469 1001 86380 86390 1
535201 99535201 1001 86380 86390 1
535152 99535152 1001 86380 86390 1
535265 99535265 1001 86380 86390 1
535010 99535010 1001 86380 86390 1
534896 99534896 1001 86380 86390 1
535572 99535572 1001 86380 86390 1
536168 99536168 1001 86380 86390 1
535732 99535732 1001 86380 86390 1
535843 99535843 1001 86380 86390 1
537011 99537011 1001 86380 86390 1
536876 99536876 1001 86380 86390 1
536546 99536546 1001 86380 86390 1
536548 99536548 1001 86380 86390 1
537336 99537336 1001 86380 86390 1
537981 99537981 1001 86380 86390 1
537382 99537382 1001 86380 86390 1
537541 99537541 1001 86380 86390 1
537385 99537385 1001 86380 86390 1
537413 99537413 1001 86380 86390 1
537403 99537403 1001 86380 86390 1
537392 99537392 1001 86380 86390 1
538036 99538036 1001 86380 86390 1
538002 99538002 1001 86380 86390 1
537993 99537993 1001 86380 86390 1
538113 99538113 1001 86380 86390 1
538144 99538144 1001 86380 86390 1
538676 99538676 1001 86380 86390 1
538466 99538466 1001 86380 86390 1
538325 99538325 1001 86380 86390 1
538333 99538333 1001 86380 86390 1
538853 99538853 1001 86380 86390 1
538973 99538973 1001 86380 86390 1
539435 99539435 1001 86380 86390 1
539297 99539297 1001 86380 86390 1
539053 99539053 1001 86380 86390 1
539171 99539171 1001 86380 86390 1
539210 99539210 1001 86380 86390 1
539759 99539759 1001 86380 86390 1
540119 99540119 1001 86380 86390 1
539926 99539926 1001 86380 86390 1
540621 99540621 1001 86380 86390 1
540622 99540622 1001 86380 86390 1
541245 99541245 1001 86380 86390 1
541157 99541157 1001 86380 86390 1
540949 99540949 1001 86380 86390 1
540778 99540778 1001 86380 86390 1
541406 99541406 1001 86380 86390 1
541440 99541440 1001 86380 86390 1
541954 99541954 1001 86380 86390 1
541968 99541968 1001 86380 86390 1
541984 99541984 1001 86380 86390 1
542104 99542104 1001 86380 86390 1
541810 99541810 1001 86380 86390 1
541634 99541634 1001 86380 86390 1
542155 99542155 1001 86380 86390 1
542220 99542220 1001 86380 86390 1
542162 99542162 1001 86380 86390 1
542306 99542306 1001 86380 86390 1
542307 99542307 1001 86380 86390 1
542924 99542924 1001 86380 86390 1
542446 99542446 1001 86380 86390 1
542372 99542372 1001 86380 86390 1
542518 99542518 1001 86380 86390 1
543064 99543064 1001 86380 86390 1
543130 99543130 1001 86380 86390 1
542990 99542990 1001 86380 86390 1
543755 99543755 1001 86380 86390 1
543463 99543463 1001 86380 86390 1
543528 99543528 1001 86380 86390 1
543510 99543510 1001 86380 86390 1
544548 99544548 1001 86380 86390 1
544445 99544445 1001 86380 86390 1
544526 99544526 1001 86380 86390 1
544463 99544463 1001 86380 86390 1
544494 99544494 1001 86380 86390 1
544366 99544366 1001 86380 86390 1
544337 99544337 1001 86380 86390 1
544352 99544352 1001 86380 86390 1
544143 99544143 1001 86380 86390 1
544658 99544658 1001 86380 86390 1
400106 99400106 1001 86380 86390 1
400225 99400225 1001 86380 86390 1
400228 99400228 1001 86380 86390 1
400398 99400398 1001 86380 86390 1
400710 99400710 1001 86380 86390 1
401048 99401048 1001 86380 86390 1
401260 99401260 1001 86380 86390 1
401626 99401626 1001 86380 86390 1
401946 99401946 1001 86380 86390 1
402647 99402647 1001 86380 86390 1
402612 99402612 1001 86380 86390 1
402795 99402795 1001 86380 86390 1
402953 99402953 1001 86380 86390 1
403213 99403213 1001 86380 86390 1
403291 99403291 1001 86380 86390 1
403400 99403400 1001 86380 86390 1
403658 99403658 1001 86380 86390 1
404419 99404419 1001 86380 86390 1
404475 99404475 1001 86380 86390 1
404710 99404710 1001 86380 86390 1
404715 99404715 1001 86380 86390 1
404965 99404965 1001 86380 86390 1
405071 99405071 1001 86380 86390 1
405250 99405250 1001 86380 86390 1
406075 99406075 1001 86380 86390 1
406458 99406458 1001 86380 86390 1
406520 99406520 1001 86380 86390 1
406625 99406625 1001 86380 86390 1
406995 99406995 1001 86380 86390 1
407427 99407427 1001 86380 86390 1
407728 99407728 1001 86380 86390 1
407708 99407708 1001 86380 86390 1
408175 99408175 1001 86380 86390 1
408400 99408400 1001 86380 86390 1
408523 99408523 1001 86380 86390 1
408584 99408584 1001 86380 86390 1
408659 99408659 1001 86380 86390 1
408803 99408803 1001 86380 86390 1
408914 99408914 1001 86380 86390 1
408899 99408899 1001 86380 86390 1
408907 99408907 1001 86380 86390 1
408960 99408960 1001 86380 86390 1
409013 99409013 1001 86380 86390 1
409150 99409150 1001 86380 86390 1
409161 99409161 1001 86380 86390 1
409422 99409422 1001 86380 86390 1
409425 99409425 1001 86380 86390 1
409855 99409855 1001 86380 86390 1
410474 99410474 1001 86380 86390 1
410592 99410592 1001 86380 86390 1
410551 99410551 1001 86380 86390 1
410815 99410815 1001 86380 86390 1
410931 99410931 1001 86380 86390 1
410913 99410913 1001 86380 86390 1
411119 99411119 1001 86380 86390 1
411173 99411173 1001 86380 86390 1
411515 99411515 1001 86380 86390 1
411725 99411725 1001 86380 86390 1
411829 99411829 1001 86380 86390 1
412070 99412070 1001 86380 86390 1
412131 99412131 1001 86380 86390 1
412242 99412242 1001 86380 86390 1
412278 99412278 1001 86380 86390 1
412258 99412258 1001 86380 86390 1
412424 99412424 1001 86380 86390 1
413663 99413663 1001 86380 86390 1
413216 99413216 1001 86380 86390 1
412560 99412560 1001 86380 86390 1
413900 99413900 1001 86380 86390 1
413774 99413774 1001 86380 86390 1
413799 99413799 1001 86380 86390 1
415023 99415023 1001 86380 86390 1
415121 99415121 1001 86380 86390 1
414935 99414935 1001 86380 86390 1
414843 99414843 1001 86380 86390 1
414651 99414651 1001 86380 86390 1
414275 99414275 1001 86380 86390 1
414383 99414383 1001 86380 86390 1
414186 99414186 1001 86380 86390 1
414213 99414213 1001 86380 86390 1
415425 99415425 1001 86380 86390 1
416817 99416817 1001 86380 86390 1
415860 99415860 1001 86380 86390 1
417061 99417061 1001 86380 86390 1
417552 99417552 1001 86380 86390 1
418078 99418078 1001 86380 86390 1
418231 99418231 1001 86380 86390 1
418065 99418065 1001 86380 86390 1
418263 99418263 1001 86380 86390 1
418385 99418385 1001 86380 86390 1
418431 99418431 1001 86380 86390 1
419258 99419258 1001 86380 86390 1
419557 99419557 1001 86380 86390 1
419631 99419631 1001 86380 86390 1
422049 99422049 1001 86380 86390 1
421691 99421691 1001 86380 86390 1
421805 99421805 1001 86380 86390 1
421937 99421937 1001 86380 86390 1
421299 99421299 1001 86380 86390 1
421416 99421416 1001 86380 86390 1
421382 99421382 1001 86380 86390 1
421250 99421250 1001 86380 86390 1
422497 99422497 1001 86380 86390 1
422136 99422136 1001 86380 86390 1
423630 99423630 1001 86380 86390 1
423113 99423113 1001 86380 86390 1
423154 99423154 1001 86380 86390 1
423253 99423253 1001 86380 86390 1
423039 99423039 1001 86380 86390 1
422606 99422606 1001 86380 86390 1
424054 99424054 1001 86380 86390 1
425030 99425030 1001 86380 86390 1
425279 99425279 1001 86380 86390 1
425005 99425005 1001 86380 86390 1
424675 99424675 1001 86380 86390 1
424451 99424451 1001 86380 86390 1
426743 99426743 1001 86380 86390 1
427062 99427062 1001 86380 86390 1
427083 99427083 1001 86380 86390 1
426578 99426578 1001 86380 86390 1
426668 99426668 1001 86380 86390 1
426677 99426677 1001 86380 86390 1
426568 99426568 1001 86380 86390 1
426467 99426467 1001 86380 86390 1
426213 99426213 1001 86380 86390 1
427292 99427292 1001 86380 86390 1
427395 99427395 1001 86380 86390 1
427180 99427180 1001 86380 86390 1
427276 99427276 1001 86380 86390 1
428543 99428543 1001 86380 86390 1
428204 99428204 1001 86380 86390 1
428154 99428154 1001 86380 86390 1
427815 99427815 1001 86380 86390 1
429126 99429126 1001 86380 86390 1
430268 99430268 1001 86380 86390 1
430027 99430027 1001 86380 86390 1
430237 99430237 1001 86380 86390 1
429192 99429192 1001 86380 86390 1
430500 99430500 1001 86380 86390 1
431895 99431895 1001 86380 86390 1
431928 99431928 1001 86380 86390 1
431383 99431383 1001 86380 86390 1
431280 99431280 1001 86380 86390 1
431525 99431525 1001 86380 86390 1
432087 99432087 1001 86380 86390 1
432124 99432124 1001 86380 86390 1
432335 99432335 1001 86380 86390 1
433383 99433383 1001 86380 86390 1
432996 99432996 1001 86380 86390 1
433127 99433127 1001 86380 86390 1
433180 99433180 1001 86380 86390 1
434062 99434062 1001 86380 86390 1
433756 99433756 1001 86380 86390 1
434620 99434620 1001 86380 86390 1
434950 99434950 1001 86380 86390 1
434931 99434931 1001 86380 86390 1
434655 99434655 1001 86380 86390 1
434218 99434218 1001 86380 86390 1
434196 99434196 1001 86380 86390 1
434337 99434337 1001 86380 86390 1
435664 99435664 1001 86380 86390 1
435852 99435852 1001 86380 86390 1
436806 99436806 1001 86380 86390 1
437134 99437134 1001 86380 86390 1
436548 99436548 1001 86380 86390 1
436568 99436568 1001 86380 86390 1
435927 99435927 1001 86380 86390 1
436158 99436158 1001 86380 86390 1
437304 99437304 1001 86380 86390 1
300649 99300649 1001 86380 86390 1
300464 99300464 1001 86380 86390 1
300257 99300257 1001 86380 86390 1
300923 99300923 1001 86380 86390 1
301518 99301518 1001 86380 86390 1
301543 99301543 1001 86380 86390 1
301222 99301222 1001 86380 86390 1
300950 99300950 1001 86380 86390 1
300954 99300954 1001 86380 86390 1
301140 99301140 1001 86380 86390 1
301738 99301738 1001 86380 86390 1
301713 99301713 1001 86380 86390 1
301974 99301974 1001 86380 86390 1
302134 99302134 1001 86380 86390 1
302096 99302096 1001 86380 86390 1
301941 99301941 1001 86380 86390 1
301933 99301933 1001 86380 86390 1
301783 99301783 1001 86380 86390 1
302564 99302564 1001 86380 86390 1
302384 99302384 1001 86380 86390 1
302527 99302527 1001 86380 86390 1
302519 99302519 1001 86380 86390 1
303027 99303027 1001 86380 86390 1
303172 99303172 1001 86380 86390 1
302991 99302991 1001 86380 86390 1
302902 99302902 1001 86380 86390 1
302942 99302942 1001 86380 86390 1
302832 99302832 1001 86380 86390 1
302598 99302598 1001 86380 86390 1
303391 99303391 1001 86380 86390 1
303278 99303278 1001 86380 86390 1
303357 99303357 1001 86380 86390 1
303840 99303840 1001 86380 86390 1
303967 99303967 1001 86380 86390 1
303606 99303606 1001 86380 86390 1
303456 99303456 1001 86380 86390 1
303614 99303614 1001 86380 86390 1
304061 99304061 1001 86380 86390 1
304048 99304048 1001 86380 86390 1
304813 99304813 1001 86380 86390 1
304777 99304777 1001 86380 86390 1
304545 99304545 1001 86380 86390 1
304310 99304310 1001 86380 86390 1
304441 99304441 1001 86380 86390 1
305565 99305565 1001 86380 86390 1
305468 99305468 1001 86380 86390 1
305401 99305401 1001 86380 86390 1
305201 99305201 1001 86380 86390 1
500065 99500065 1001 86380 86390 1
500610 99500610 1001 86380 86390 1
500679 99500679 1001 86380 86390 1
500770 99500770 1001 86380 86390 1
500693 99500693 1001 86380 86390 1
500733 99500733 1001 86380 86390 1
500482 99500482 1001 86380 86390 1
500424 99500424 1001 86380 86390 1
500580 99500580 1001 86380 86390 1
500350 99500350 1001 86380 86390 1
500221 99500221 1001 86380 86390 1
500834 99500834 1001 86380 86390 1
500939 99500939 1001 86380 86390 1
501627 99501627 1001 86380 86390 1
501164 99501164 1001 86380 86390 1
501023 99501023 1001 86380 86390 1
501156 99501156 1001 86380 86390 1
501666 99501666 1001 86380 86390 1
501682 99501682 1001 86380 86390 1
501799 99501799 1001 86380 86390 1
501674 99501674 1001 86380 86390 1
502330 99502330 1001 86380 86390 1
502343 99502343 1001 86380 86390 1
502382 99502382 1001 86380 86390 1
502136 99502136 1001 86380 86390 1
501885 99501885 1001 86380 86390 1
502634 99502634 1001 86380 86390 1
502505 99502505 1001 86380 86390 1
502557 99502557 1001 86380 86390 1
502626 99502626 1001 86380 86390 1
502957 99502957 1001 86380 86390 1
502938 99502938 1001 86380 86390 1
502775 99502775 1001 86380 86390 1
502854 99502854 1001 86380 86390 1
502692 99502692 1001 86380 86390 1
502682 99502682 1001 86380 86390 1
503411 99503411 1001 86380 86390 1
504084 99504084 1001 86380 86390 1
504096 99504096 1001 86380 86390 1
504098 99504098 1001 86380 86390 1
503803 99503803 1001 86380 86390 1
503630 99503630 1001 86380 86390 1
503573 99503573 1001 86380 86390 1
504232 99504232 1001 86380 86390 1
504126 99504126 1001 86380 86390 1
504831 99504831 1001 86380 86390 1
504864 99504864 1001 86380 86390 1
504663 99504663 1001 86380 86390 1
504565 99504565 1001 86380 86390 1
504646 99504646 1001 86380 86390 1
505732 99505732 1001 86380 86390 1
505173 99505173 1001 86380 86390 1
505788 99505788 1001 86380 86390 1
506283 99506283 1001 86380 86390 1
506166 99506166 1001 86380 86390 1
506038 99506038 1001 86380 86390 1
506799 99506799 1001 86380 86390 1
507251 99507251 1001 86380 86390 1
507208 99507208 1001 86380 86390 1
507626 99507626 1001 86380 86390 1
507569 99507569 1001 86380 86390 1
507571 99507571 1001 86380 86390 1
507559 99507559 1001 86380 86390 1
508172 99508172 1001 86380 86390 1
508162 99508162 1001 86380 86390 1
507843 99507843 1001 86380 86390 1
507722 99507722 1001 86380 86390 1
508289 99508289 1001 86380 86390 1
509040 99509040 1001 86380 86390 1
508912 99508912 1001 86380 86390 1
508900 99508900 1001 86380 86390 1
508851 99508851 1001 86380 86390 1
509111 99509111 1001 86380 86390 1
509254 99509254 1001 86380 86390 1
509842 99509842 1001 86380 86390 1
509580 99509580 1001 86380 86390 1
509548 99509548 1001 86380 86390 1
509455 99509455 1001 86380 86390 1
509316 99509316 1001 86380 86390 1
509930 99509930 1001 86380 86390 1
510538 99510538 1001 86380 86390 1
510592 99510592 1001 86380 86390 1
510522 99510522 1001 86380 86390 1
510371 99510371 1001 86380 86390 1
510518 99510518 1001 86380 86390 1
510467 99510467 1001 86380 86390 1
510818 99510818 1001 86380 86390 1
510822 99510822 1001 86380 86390 1
511526 99511526 1001 86380 86390 1
511500 99511500 1001 86380 86390 1
511488 99511488 1001 86380 86390 1
511272 99511272 1001 86380 86390 1
510952 99510952 1001 86380 86390 1
511018 99511018 1001 86380 86390 1
510943 99510943 1001 86380 86390 1
511717 99511717 1001 86380 86390 1
512329 99512329 1001 86380 86390 1
512362 99512362 1001 86380 86390 1
512184 99512184 1001 86380 86390 1
512163 99512163 1001 86380 86390 1
511908 99511908 1001 86380 86390 1
512479 99512479 1001 86380 86390 1
512454 99512454 1001 86380 86390 1
512433 99512433 1001 86380 86390 1
513108 99513108 1001 86380 86390 1
513062 99513062 1001 86380 86390 1
512925 99512925 1001 86380 86390 1
512811 99512811 1001 86380 86390 1
512726 99512726 1001 86380 86390 1
513391 99513391 1001 86380 86390 1
513864 99513864 1001 86380 86390 1
513969 99513969 1001 86380 86390 1
513587 99513587 1001 86380 86390 1
513486 99513486 1001 86380 86390 1
514067 99514067 1001 86380 86390 1
514211 99514211 1001 86380 86390 1
514593 99514593 1001 86380 86390 1
514569 99514569 1001 86380 86390 1
514332 99514332 1001 86380 86390 1
515010 99515010 1001 86380 86390 1
515548 99515548 1001 86380 86390 1
515592 99515592 1001 86380 86390 1
515407 99515407 1001 86380 86390 1
515360 99515360 1001 86380 86390 1
515169 99515169 1001 86380 86390 1
515195 99515195 1001 86380 86390 1
515823 99515823 1001 86380 86390 1
515689 99515689 1001 86380 86390 1
515807 99515807 1001 86380 86390 1
515834 99515834 1001 86380 86390 1
516394 99516394 1001 86380 86390 1
516499 99516499 1001 86380 86390 1
516161 99516161 1001 86380 86390 1
516270 99516270 1001 86380 86390 1
516042 99516042 1001 86380 86390 1
516650 99516650 1001 86380 86390 1
516550 99516550 1001 86380 86390 1
516576 99516576 1001 86380 86390 1
516541 99516541 1001 86380 86390 1
516712 99516712 1001 86380 86390 1
517267 99517267 1001 86380 86390 1
517453 99517453 1001 86380 86390 1
517533 99517533 1001 86380 86390 1
517909 99517909 1001 86380 86390 1
517582 99517582 1001 86380 86390 1
517547 99517547 1001 86380 86390 1
518276 99518276 1001 86380 86390 1
518241 99518241 1001 86380 86390 1
518180 99518180 1001 86380 86390 1
518789 99518789 1001 86380 86390 1
518947 99518947 1001 86380 86390 1
518718 99518718 1001 86380 86390 1
518778 99518778 1001 86380 86390 1
518536 99518536 1001 86380 86390 1
518500 99518500 1001 86380 86390 1
519141 99519141 1001 86380 86390 1
519031 99519031 1001 86380 86390 1
519649 99519649 1001 86380 86390 1
519447 99519447 1001 86380 86390 1
519237 99519237 1001 86380 86390 1
519277 99519277 1001 86380 86390 1
519845 99519845 1001 86380 86390 1
519961 99519961 1001 86380 86390 1
520614 99520614 1001 86380 86390 1
520251 99520251 1001 86380 86390 1
520087 99520087 1001 86380 86390 1
520178 99520178 1001 86380 86390 1
520095 99520095 1001 86380 86390 1
520735 99520735 1001 86380 86390 1
521367 99521367 1001 86380 86390 1
521172 99521172 1001 86380 86390 1
521163 99521163 1001 86380 86390 1
521218 99521218 1001 86380 86390 1
520925 99520925 1001 86380 86390 1
520951 99520951 1001 86380 86390 1
520964 99520964 1001 86380 86390 1
520917 99520917 1001 86380 86390 1
520969 99520969 1001 86380 86390 1
520866 99520866 1001 86380 86390 1
520997 99520997 1001 86380 86390 1
521012 99521012 1001 86380 86390 1
521661 99521661 1001 86380 86390 1
521626 99521626 1001 86380 86390 1
521501 99521501 1001 86380 86390 1
522133 99522133 1001 86380 86390 1
522082 99522082 1001 86380 86390 1
522044 99522044 1001 86380 86390 1
522008 99522008 1001 86380 86390 1
521871 99521871 1001 86380 86390 1
523010 99523010 1001 86380 86390 1
522829 99522829 1001 86380 86390 1
522555 99522555 1001 86380 86390 1
522663 99522663 1001 86380 86390 1
523310 99523310 1001 86380 86390 1
523943 99523943 1001 86380 86390 1
523890 99523890 1001 86380 86390 1
523583 99523583 1001 86380 86390 1
523533 99523533 1001 86380 86390 1
523548 99523548 1001 86380 86390 1
523430 99523430 1001 86380 86390 1
523457 99523457 1001 86380 86390 1
523474 99523474 1001 86380 86390 1
524078 99524078 1001 86380 86390 1
524577 99524577 1001 86380 86390 1
524629 99524629 1001 86380 86390 1
524733 99524733 1001 86380 86390 1
524683 99524683 1001 86380 86390 1
524373 99524373 1001 86380 86390 1
524482 99524482 1001 86380 86390 1
524431 99524431 1001 86380 86390 1
524249 99524249 1001 86380 86390 1
524237 99524237 1001 86380 86390 1
524850 99524850 1001 86380 86390 1
524903 99524903 1001 86380 86390 1
524957 99524957 1001 86380 86390 1
525559 99525559 1001 86380 86390 1
525549 99525549 1001 86380 86390 1
525531 99525531 1001 86380 86390 1
525288 99525288 1001 86380 86390 1
525187 99525187 1001 86380 86390 1
525241 99525241 1001 86380 86390 1
525246 99525246 1001 86380 86390 1
525274 99525274 1001 86380 86390 1
525747 99525747 1001 86380 86390 1
526000 99526000 1001 86380 86390 1
526598 99526598 1001 86380 86390 1
527210 99527210 1001 86380 86390 1
526888 99526888 1001 86380 86390 1
526876 99526876 1001 86380 86390 1
526891 99526891 1001 86380 86390 1
526999 99526999 1001 86380 86390 1
526724 99526724 1001 86380 86390 1
526679 99526679 1001 86380 86390 1
526744 99526744 1001 86380 86390 1
527380 99527380 1001 86380 86390 1
527900 99527900 1001 86380 86390 1
527702 99527702 1001 86380 86390 1
527824 99527824 1001 86380 86390 1
527854 99527854 1001 86380 86390 1
527498 99527498 1001 86380 86390 1
527473 99527473 1001 86380 86390 1
528179 99528179 1001 86380 86390 1
528225 99528225 1001 86380 86390 1
528867 99528867 1001 86380 86390 1
528752 99528752 1001 86380 86390 1
528548 99528548 1001 86380 86390 1
528354 99528354 1001 86380 86390 1
528381 99528381 1001 86380 86390 1
528382 99528382 1001 86380 86390 1
528434 99528434 1001 86380 86390 1
528986 99528986 1001 86380 86390 1
529549 99529549 1001 86380 86390 1
529550 99529550 1001 86380 86390 1
529446 99529446 1001 86380 86390 1
529332 99529332 1001 86380 86390 1
529253 99529253 1001 86380 86390 1
529243 99529243 1001 86380 86390 1
529833 99529833 1001 86380 86390 1
529864 99529864 1001 86380 86390 1
530354 99530354 1001 86380 86390 1
530101 99530101 1001 86380 86390 1
530666 99530666 1001 86380 86390 1
531176 99531176 1001 86380 86390 1
531350 99531350 1001 86380 86390 1
531223 99531223 1001 86380 86390 1
531046 99531046 1001 86380 86390 1
531016 99531016 1001 86380 86390 1
530824 99530824 1001 86380 86390 1
530939 99530939 1001 86380 86390 1
531408 99531408 1001 86380 86390 1
531453 99531453 1001 86380 86390 1
532058 99532058 1001 86380 86390 1
531975 99531975 1001 86380 86390 1
531952 99531952 1001 86380 86390 1
531641 99531641 1001 86380 86390 1
531720 99531720 1001 86380 86390 1
532352 99532352 1001 86380 86390 1
532370 99532370 1001 86380 86390 1
532859 99532859 1001 86380 86390 1
532911 99532911 1001 86380 86390 1
532740 99532740 1001 86380 86390 1
532520 99532520 1001 86380 86390 1
533096 99533096 1001 86380 86390 1
533187 99533187 1001 86380 86390 1
533153 99533153 1001 86380 86390 1
533709 99533709 1001 86380 86390 1
533803 99533803 1001 86380 86390 1
533702 99533702 1001 86380 86390 1
533647 99533647 1001 86380 86390 1
533389 99533389 1001 86380 86390 1
533946 99533946 1001 86380 86390 1
533872 99533872 1001 86380 86390 1
534604 99534604 1001 86380 86390 1
534383 99534383 1001 86380 86390 1
534374 99534374 1001 86380 86390 1
534178 99534178 1001 86380 86390 1
534074 99534074 1001 86380 86390 1
534738 99534738 1001 86380 86390 1
535333 99535333 1001 86380 86390 1
535176 99535176 1001 86380 86390 1
535164 99535164 1001 86380 86390 1
535064 99535064 1001 86380 86390 1
535041 99535041 1001 86380 86390 1
535533 99535533 1001 86380 86390 1
536185 99536185 1001 86380 86390 1
536135 99536135 1001 86380 86390 1
536241 99536241 1001 86380 86390 1
535988 99535988 1001 86380 86390 1
536777 99536777 1001 86380 86390 1
536868 99536868 1001 86380 86390 1
536631 99536631 1001 86380 86390 1
537878 99537878 1001 86380 86390 1
537917 99537917 1001 86380 86390 1
537980 99537980 1001 86380 86390 1
537629 99537629 1001 86380 86390 1
537612 99537612 1001 86380 86390 1
537563 99537563 1001 86380 86390 1
538523 99538523 1001 86380 86390 1
538395 99538395 1001 86380 86390 1
539518 99539518 1001 86380 86390 1
539383 99539383 1001 86380 86390 1
539273 99539273 1001 86380 86390 1
539129 99539129 1001 86380 86390 1
539067 99539067 1001 86380 86390 1
539755 99539755 1001 86380 86390 1
539695 99539695 1001 86380 86390 1
540392 99540392 1001 86380 86390 1
540401 99540401 1001 86380 86390 1
540166 99540166 1001 86380 86390 1
539888 99539888 1001 86380 86390 1
540482 99540482 1001 86380 86390 1
541130 99541130 1001 86380 86390 1
541027 99541027 1001 86380 86390 1
540790 99540790 1001 86380 86390 1
540855 99540855 1001 86380 86390 1
540785 99540785 1001 86380 86390 1
540787 99540787 1001 86380 86390 1
541489 99541489 1001 86380 86390 1
541414 99541414 1001 86380 86390 1
541929 99541929 1001 86380 86390 1
542110 99542110 1001 86380 86390 1
541725 99541725 1001 86380 86390 1
541819 99541819 1001 86380 86390 1
541874 99541874 1001 86380 86390 1
541623 99541623 1001 86380 86390 1
541572 99541572 1001 86380 86390 1
541535 99541535 1001 86380 86390 1
542237 99542237 1001 86380 86390 1
542225 99542225 1001 86380 86390 1
542906 99542906 1001 86380 86390 1
542640 99542640 1001 86380 86390 1
542671 99542671 1001 86380 86390 1
542343 99542343 1001 86380 86390 1
543475 99543475 1001 86380 86390 1
543467 99543467 1001 86380 86390 1
543445 99543445 1001 86380 86390 1
543562 99543562 1001 86380 86390 1
543307 99543307 1001 86380 86390 1
543835 99543835 1001 86380 86390 1
544535 99544535 1001 86380 86390 1
544403 99544403 1001 86380 86390 1
544224 99544224 1001 86380 86390 1
544195 99544195 1001 86380 86390 1
544071 99544071 1001 86380 86390 1
544699 99544699 1001 86380 86390 1
544735 99544735 1001 86380 86390 1
420048 239 1001 48960 49317 1
400022 99400022 1001 86380 86390 1
400694 99400694 1001 86380 86390 1
400852 99400852 1001 86380 86390 1
400943 99400943 1001 86380 86390 1
401246 99401246 1001 86380 86390 1
401613 99401613 1001 86380 86390 1
402113 99402113 1001 86380 86390 1
402255 99402255 1001 86380 86390 1
402538 99402538 1001 86380 86390 1
403011 99403011 1001 86380 86390 1
403015 99403015 1001 86380 86390 1
403214 99403214 1001 86380 86390 1
403301 99403301 1001 86380 86390 1
403560 99403560 1001 86380 86390 1
403543 99403543 1001 86380 86390 1
403750 99403750 1001 86380 86390 1
403928 99403928 1001 86380 86390 1
404018 99404018 1001 86380 86390 1
404110 99404110 1001 86380 86390 1
404274 99404274 1001 86380 86390 1
404471 99404471 1001 86380 86390 1
404595 99404595 1001 86380 86390 1
405082 99405082 1001 86380 86390 1
405736 99405736 1001 86380 86390 1
405786 99405786 1001 86380 86390 1
405915 99405915 1001 86380 86390 1
405976 99405976 1001 86380 86390 1
406339 99406339 1001 86380 86390 1
406428 99406428 1001 86380 86390 1
406797 99406797 1001 86380 86390 1
406868 99406868 1001 86380 86390 1
407557 99407557 1001 86380 86390 1
408421 99408421 1001 86380 86390 1
408622 99408622 1001 86380 86390 1
408709 99408709 1001 86380 86390 1
408795 99408795 1001 86380 86390 1
409242 99409242 1001 86380 86390 1
409638 99409638 1001 86380 86390 1
409663 99409663 1001 86380 86390 1
409647 99409647 1001 86380 86390 1
409877 99409877 1001 86380 86390 1
409828 99409828 1001 86380 86390 1
410246 99410246 1001 86380 86390 1
410339 99410339 1001 86380 86390 1
410885 99410885 1001 86380 86390 1
410922 99410922 1001 86380 86390 1
411332 99411332 1001 86380 86390 1
411485 99411485 1001 86380 86390 1
411572 99411572 1001 86380 86390 1
411649 99411649 1001 86380 86390 1
411804 99411804 1001 86380 86390 1
412168 99412168 1001 86380 86390 1
413457 99413457 1001 86380 86390 1
413505 99413505 1001 86380 86390 1
413672 99413672 1001 86380 86390 1
413815 99413815 1001 86380 86390 1
413798 99413798 1001 86380 86390 1
413961 99413961 1001 86380 86390 1
415061 99415061 1001 86380 86390 1
415203 99415203 1001 86380 86390 1
415018 99415018 1001 86380 86390 1
414891 99414891 1001 86380 86390 1
414363 99414363 1001 86380 86390 1
414212 99414212 1001 86380 86390 1
415658 99415658 1001 86380 86390 1
416706 99416706 1001 86380 86390 1
416683 99416683 1001 86380 86390 1
416959 99416959 1001 86380 86390 1
416238 99416238 1001 86380 86390 1
415811 99415811 1001 86380 86390 1
417231 99417231 1001 86380 86390 1
417437 99417437 1001 86380 86390 1
418712 99418712 1001 86380 86390 1
418598 99418598 1001 86380 86390 1
418295 99418295 1001 86380 86390 1
417873 99417873 1001 86380 86390 1
418016 99418016 1001 86380 86390 1
418925 99418925 1001 86380 86390 1
420318 99420318 1001 86380 86390 1
420205 99420205 1001 86380 86390 1
420265 99420265 1001 86380 86390 1
419833 99419833 1001 86380 86390 1
419497 99419497 1001 86380 86390 1
419211 99419211 1001 86380 86390 1
422000 99422000 1001 86380 86390 1
421915 99421915 1001 86380 86390 1
421267 99421267 1001 86380 86390 1
421632 99421632 1001 86380 86390 1
420938 99420938 1001 86380 86390 1
422457 99422457 1001 86380 86390 1
423607 99423607 1001 86380 86390 1
423600 99423600 1001 86380 86390 1
422773 99422773 1001 86380 86390 1
422559 99422559 1001 86380 86390 1
423888 99423888 1001 86380 86390 1
423836 99423836 1001 86380 86390 1
424739 99424739 1001 86380 86390 1
424888 99424888 1001 86380 86390 1
424996 99424996 1001 86380 86390 1
425513 99425513 1001 86380 86390 1
426972 99426972 1001 86380 86390 1
427374 99427374 1001 86380 86390 1
427378 99427378 1001 86380 86390 1
428457 99428457 1001 86380 86390 1
428159 99428159 1001 86380 86390 1
427804 99427804 1001 86380 86390 1
429174 99429174 1001 86380 86390 1
428872 99428872 1001 86380 86390 1
429021 99429021 1001 86380 86390 1
429790 99429790 1001 86380 86390 1
429409 99429409 1001 86380 86390 1
429348 99429348 1001 86380 86390 1
429559 99429559 1001 86380 86390 1
430792 99430792 1001 86380 86390 1
430641 99430641 1001 86380 86390 1
430483 99430483 1001 86380 86390 1
431329 99431329 1001 86380 86390 1
431470 99431470 1001 86380 86390 1
430857 99430857 1001 86380 86390 1
432428 99432428 1001 86380 86390 1
431260 99431260 1001 86380 86390 1
432156 99432156 1001 86380 86390 1
432098 99432098 1001 86380 86390 1
432421 99432421 1001 86380 86390 1
433434 99433434 1001 86380 86390 1
433403 99433403 1001 86380 86390 1
433268 99433268 1001 86380 86390 1
432853 99432853 1001 86380 86390 1
434093 99434093 1001 86380 86390 1
433754 99433754 1001 86380 86390 1
435081 99435081 1001 86380 86390 1
435039 99435039 1001 86380 86390 1
434437 99434437 1001 86380 86390 1
434251 99434251 1001 86380 86390 1
435515 99435515 1001 86380 86390 1
436940 99436940 1001 86380 86390 1
437012 99437012 1001 86380 86390 1
436581 99436581 1001 86380 86390 1
437328 99437328 1001 86380 86390 1
300063 99300063 1001 86380 86390 1
300655 99300655 1001 86380 86390 1
300488 99300488 1001 86380 86390 1
300451 99300451 1001 86380 86390 1
300374 99300374 1001 86380 86390 1
300391 99300391 1001 86380 86390 1
300509 99300509 1001 86380 86390 1
300262 99300262 1001 86380 86390 1
300847 99300847 1001 86380 86390 1
301468 99301468 1001 86380 86390 1
301464 99301464 1001 86380 86390 1
301284 99301284 1001 86380 86390 1
301221 99301221 1001 86380 86390 1
301308 99301308 1001 86380 86390 1
301347 99301347 1001 86380 86390 1
301000 99301000 1001 86380 86390 1
300963 99300963 1001 86380 86390 1
301608 99301608 1001 86380 86390 1
302214 99302214 1001 86380 86390 1
302326 99302326 1001 86380 86390 1
302339 99302339 1001 86380 86390 1
302124 99302124 1001 86380 86390 1
301986 99301986 1001 86380 86390 1
302001 99302001 1001 86380 86390 1
302014 99302014 1001 86380 86390 1
302083 99302083 1001 86380 86390 1
301787 99301787 1001 86380 86390 1
301844 99301844 1001 86380 86390 1
301780 99301780 1001 86380 86390 1
301963 99301963 1001 86380 86390 1
302550 99302550 1001 86380 86390 1
303140 99303140 1001 86380 86390 1
302854 99302854 1001 86380 86390 1
302778 99302778 1001 86380 86390 1
303295 99303295 1001 86380 86390 1
303373 99303373 1001 86380 86390 1
303369 99303369 1001 86380 86390 1
304001 99304001 1001 86380 86390 1
303962 99303962 1001 86380 86390 1
304017 99304017 1001 86380 86390 1
303698 99303698 1001 86380 86390 1
303459 99303459 1001 86380 86390 1
303538 99303538 1001 86380 86390 1
304134 99304134 1001 86380 86390 1
304766 99304766 1001 86380 86390 1
304409 99304409 1001 86380 86390 1
305007 99305007 1001 86380 86390 1
304970 99304970 1001 86380 86390 1
305493 99305493 1001 86380 86390 1
305542 99305542 1001 86380 86390 1
305259 99305259 1001 86380 86390 1
305121 99305121 1001 86380 86390 1
305083 99305083 1001 86380 86390 1
500507 99500507 1001 86380 86390 1
500405 99500405 1001 86380 86390 1
500391 99500391 1001 86380 86390 1
500225 99500225 1001 86380 86390 1
500982 99500982 1001 86380 86390 1
501482 99501482 1001 86380 86390 1
501058 99501058 1001 86380 86390 1
501077 99501077 1001 86380 86390 1
501654 99501654 1001 86380 86390 1
501759 99501759 1001 86380 86390 1
502418 99502418 1001 86380 86390 1
502380 99502380 1001 86380 86390 1
502244 99502244 1001 86380 86390 1
502063 99502063 1001 86380 86390 1
502233 99502233 1001 86380 86390 1
502541 99502541 1001 86380 86390 1
502582 99502582 1001 86380 86390 1
502523 99502523 1001 86380 86390 1
502986 99502986 1001 86380 86390 1
502901 99502901 1001 86380 86390 1
502867 99502867 1001 86380 86390 1
502757 99502757 1001 86380 86390 1
502822 99502822 1001 86380 86390 1
503301 99503301 1001 86380 86390 1
503473 99503473 1001 86380 86390 1
503927 99503927 1001 86380 86390 1
503931 99503931 1001 86380 86390 1
504062 99504062 1001 86380 86390 1
504141 99504141 1001 86380 86390 1
504770 99504770 1001 86380 86390 1
504746 99504746 1001 86380 86390 1
504694 99504694 1001 86380 86390 1
505144 99505144 1001 86380 86390 1
505004 99505004 1001 86380 86390 1
505700 99505700 1001 86380 86390 1
505666 99505666 1001 86380 86390 1
505228 99505228 1001 86380 86390 1
505243 99505243 1001 86380 86390 1
505182 99505182 1001 86380 86390 1
505186 99505186 1001 86380 86390 1
505909 99505909 1001 86380 86390 1
505895 99505895 1001 86380 86390 1
506572 99506572 1001 86380 86390 1
506291 99506291 1001 86380 86390 1
506373 99506373 1001 86380 86390 1
506080 99506080 1001 86380 86390 1
506138 99506138 1001 86380 86390 1
506050 99506050 1001 86380 86390 1
507412 99507412 1001 86380 86390 1
507018 99507018 1001 86380 86390 1
507162 99507162 1001 86380 86390 1
506877 99506877 1001 86380 86390 1
507475 99507475 1001 86380 86390 1
508005 99508005 1001 86380 86390 1
507747 99507747 1001 86380 86390 1
507763 99507763 1001 86380 86390 1
507782 99507782 1001 86380 86390 1
508263 99508263 1001 86380 86390 1
508882 99508882 1001 86380 86390 1
508780 99508780 1001 86380 86390 1
508721 99508721 1001 86380 86390 1
508576 99508576 1001 86380 86390 1
508629 99508629 1001 86380 86390 1
509233 99509233 1001 86380 86390 1
509130 99509130 1001 86380 86390 1
509105 99509105 1001 86380 86390 1
509174 99509174 1001 86380 86390 1
509880 99509880 1001 86380 86390 1
509599 99509599 1001 86380 86390 1
509396 99509396 1001 86380 86390 1
510058 99510058 1001 86380 86390 1
509958 99509958 1001 86380 86390 1
510668 99510668 1001 86380 86390 1
510413 99510413 1001 86380 86390 1
510181 99510181 1001 86380 86390 1
510754 99510754 1001 86380 86390 1
510731 99510731 1001 86380 86390 1
510800 99510800 1001 86380 86390 1
511419 99511419 1001 86380 86390 1
511445 99511445 1001 86380 86390 1
511497 99511497 1001 86380 86390 1
511233 99511233 1001 86380 86390 1
510991 99510991 1001 86380 86390 1
511671 99511671 1001 86380 86390 1
511620 99511620 1001 86380 86390 1
511662 99511662 1001 86380 86390 1
511715 99511715 1001 86380 86390 1
511638 99511638 1001 86380 86390 1
512084 99512084 1001 86380 86390 1
512446 99512446 1001 86380 86390 1
513076 99513076 1001 86380 86390 1
512941 99512941 1001 86380 86390 1
512598 99512598 1001 86380 86390 1
513295 99513295 1001 86380 86390 1
513988 99513988 1001 86380 86390 1
513703 99513703 1001 86380 86390 1
513420 99513420 1001 86380 86390 1
513461 99513461 1001 86380 86390 1
514711 99514711 1001 86380 86390 1
514238 99514238 1001 86380 86390 1
514280 99514280 1001 86380 86390 1
515568 99515568 1001 86380 86390 1
515367 99515367 1001 86380 86390 1
515158 99515158 1001 86380 86390 1
515870 99515870 1001 86380 86390 1
515731 99515731 1001 86380 86390 1
516408 99516408 1001 86380 86390 1
516494 99516494 1001 86380 86390 1
516251 99516251 1001 86380 86390 1
515975 99515975 1001 86380 86390 1
516676 99516676 1001 86380 86390 1
516929 99516929 1001 86380 86390 1
516957 99516957 1001 86380 86390 1
516996 99516996 1001 86380 86390 1
516799 99516799 1001 86380 86390 1
518124 99518124 1001 86380 86390 1
517986 99517986 1001 86380 86390 1
518001 99518001 1001 86380 86390 1
518044 99518044 1001 86380 86390 1
517949 99517949 1001 86380 86390 1
517873 99517873 1001 86380 86390 1
517813 99517813 1001 86380 86390 1
518282 99518282 1001 86380 86390 1
518297 99518297 1001 86380 86390 1
518633 99518633 1001 86380 86390 1
518673 99518673 1001 86380 86390 1
518458 99518458 1001 86380 86390 1
518471 99518471 1001 86380 86390 1
519154 99519154 1001 86380 86390 1
519030 99519030 1001 86380 86390 1
519715 99519715 1001 86380 86390 1
519603 99519603 1001 86380 86390 1
519474 99519474 1001 86380 86390 1
519301 99519301 1001 86380 86390 1
519341 99519341 1001 86380 86390 1
519381 99519381 1001 86380 86390 1
519372 99519372 1001 86380 86390 1
519865 99519865 1001 86380 86390 1
519893 99519893 1001 86380 86390 1
519932 99519932 1001 86380 86390 1
519829 99519829 1001 86380 86390 1
519896 99519896 1001 86380 86390 1
520369 99520369 1001 86380 86390 1
520709 99520709 1001 86380 86390 1
521291 99521291 1001 86380 86390 1
521462 99521462 1001 86380 86390 1
521175 99521175 1001 86380 86390 1
520979 99520979 1001 86380 86390 1
522101 99522101 1001 86380 86390 1
522103 99522103 1001 86380 86390 1
521771 99521771 1001 86380 86390 1
521672 99521672 1001 86380 86390 1
522487 99522487 1001 86380 86390 1
522347 99522347 1001 86380 86390 1
522335 99522335 1001 86380 86390 1
522933 99522933 1001 86380 86390 1
523052 99523052 1001 86380 86390 1
522893 99522893 1001 86380 86390 1
522562 99522562 1001 86380 86390 1
522690 99522690 1001 86380 86390 1
523249 99523249 1001 86380 86390 1
523225 99523225 1001 86380 86390 1
523200 99523200 1001 86380 86390 1
523931 99523931 1001 86380 86390 1
523840 99523840 1001 86380 86390 1
523575 99523575 1001 86380 86390 1
523723 99523723 1001 86380 86390 1
523485 99523485 1001 86380 86390 1
524021 99524021 1001 86380 86390 1
524038 99524038 1001 86380 86390 1
524732 99524732 1001 86380 86390 1
524662 99524662 1001 86380 86390 1
524890 99524890 1001 86380 86390 1
524969 99524969 1001 86380 86390 1
525427 99525427 1001 86380 86390 1
525557 99525557 1001 86380 86390 1
525378 99525378 1001 86380 86390 1
525354 99525354 1001 86380 86390 1
525264 99525264 1001 86380 86390 1
525307 99525307 1001 86380 86390 1
525672 99525672 1001 86380 86390 1
525731 99525731 1001 86380 86390 1
525796 99525796 1001 86380 86390 1
525644 99525644 1001 86380 86390 1
526401 99526401 1001 86380 86390 1
526060 99526060 1001 86380 86390 1
526476 99526476 1001 86380 86390 1
526503 99526503 1001 86380 86390 1
526521 99526521 1001 86380 86390 1
527131 99527131 1001 86380 86390 1
526874 99526874 1001 86380 86390 1
526661 99526661 1001 86380 86390 1
526677 99526677 1001 86380 86390 1
527289 99527289 1001 86380 86390 1
527291 99527291 1001 86380 86390 1
527426 99527426 1001 86380 86390 1
527939 99527939 1001 86380 86390 1
527916 99527916 1001 86380 86390 1
527929 99527929 1001 86380 86390 1
527631 99527631 1001 86380 86390 1
528195 99528195 1001 86380 86390 1
528721 99528721 1001 86380 86390 1
528709 99528709 1001 86380 86390 1
528751 99528751 1001 86380 86390 1
528378 99528378 1001 86380 86390 1
529638 99529638 1001 86380 86390 1
529493 99529493 1001 86380 86390 1
529843 99529843 1001 86380 86390 1
529773 99529773 1001 86380 86390 1
530438 99530438 1001 86380 86390 1
530553 99530553 1001 86380 86390 1
530420 99530420 1001 86380 86390 1
530371 99530371 1001 86380 86390 1
530322 99530322 1001 86380 86390 1
530264 99530264 1001 86380 86390 1
530201 99530201 1001 86380 86390 1
530073 99530073 1001 86380 86390 1
529970 99529970 1001 86380 86390 1
530635 99530635 1001 86380 86390 1
531322 99531322 1001 86380 86390 1
531366 99531366 1001 86380 86390 1
531236 99531236 1001 86380 86390 1
531006 99531006 1001 86380 86390 1
531097 99531097 1001 86380 86390 1
531020 99531020 1001 86380 86390 1
532180 99532180 1001 86380 86390 1
532195 99532195 1001 86380 86390 1
531718 99531718 1001 86380 86390 1
532295 99532295 1001 86380 86390 1
532002 99532002 1001 86380 86390 1
532299 99532299 1001 86380 86390 1
532844 99532844 1001 86380 86390 1
532638 99532638 1001 86380 86390 1
533229 99533229 1001 86380 86390 1
533157 99533157 1001 86380 86390 1
533570 99533570 1001 86380 86390 1
533600 99533600 1001 86380 86390 1
533328 99533328 1001 86380 86390 1
533412 99533412 1001 86380 86390 1
534025 99534025 1001 86380 86390 1
533993 99533993 1001 86380 86390 1
534033 99534033 1001 86380 86390 1
534417 99534417 1001 86380 86390 1
534420 99534420 1001 86380 86390 1
534271 99534271 1001 86380 86390 1
534236 99534236 1001 86380 86390 1
534072 99534072 1001 86380 86390 1
534139 99534139 1001 86380 86390 1
534845 99534845 1001 86380 86390 1
535390 99535390 1001 86380 86390 1
535379 99535379 1001 86380 86390 1
535110 99535110 1001 86380 86390 1
535273 99535273 1001 86380 86390 1
535213 99535213 1001 86380 86390 1
536336 99536336 1001 86380 86390 1
535980 99535980 1001 86380 86390 1
535958 99535958 1001 86380 86390 1
535948 99535948 1001 86380 86390 1
536856 99536856 1001 86380 86390 1
536673 99536673 1001 86380 86390 1
537962 99537962 1001 86380 86390 1
537944 99537944 1001 86380 86390 1
537706 99537706 1001 86380 86390 1
537678 99537678 1001 86380 86390 1
538167 99538167 1001 86380 86390 1
538184 99538184 1001 86380 86390 1
538613 99538613 1001 86380 86390 1
538693 99538693 1001 86380 86390 1
538723 99538723 1001 86380 86390 1
538589 99538589 1001 86380 86390 1
538412 99538412 1001 86380 86390 1
538211 99538211 1001 86380 86390 1
538889 99538889 1001 86380 86390 1
538942 99538942 1001 86380 86390 1
539461 99539461 1001 86380 86390 1
539617 99539617 1001 86380 86390 1
539410 99539410 1001 86380 86390 1
539296 99539296 1001 86380 86390 1
539228 99539228 1001 86380 86390 1
539747 99539747 1001 86380 86390 1
539751 99539751 1001 86380 86390 1
539661 99539661 1001 86380 86390 1
539844 99539844 1001 86380 86390 1
540459 99540459 1001 86380 86390 1
539912 99539912 1001 86380 86390 1
539928 99539928 1001 86380 86390 1
540480 99540480 1001 86380 86390 1
540574 99540574 1001 86380 86390 1
540616 99540616 1001 86380 86390 1
541203 99541203 1001 86380 86390 1
541188 99541188 1001 86380 86390 1
541286 99541286 1001 86380 86390 1
541176 99541176 1001 86380 86390 1
540936 99540936 1001 86380 86390 1
541360 99541360 1001 86380 86390 1
541336 99541336 1001 86380 86390 1
541429 99541429 1001 86380 86390 1
541944 99541944 1001 86380 86390 1
541541 99541541 1001 86380 86390 1
541568 99541568 1001 86380 86390 1
542249 99542249 1001 86380 86390 1
542252 99542252 1001 86380 86390 1
542900 99542900 1001 86380 86390 1
542598 99542598 1001 86380 86390 1
542638 99542638 1001 86380 86390 1
542720 99542720 1001 86380 86390 1
542454 99542454 1001 86380 86390 1
542455 99542455 1001 86380 86390 1
542483 99542483 1001 86380 86390 1
543129 99543129 1001 86380 86390 1
543658 99543658 1001 86380 86390 1
543652 99543652 1001 86380 86390 1
543377 99543377 1001 86380 86390 1
543497 99543497 1001 86380 86390 1
543264 99543264 1001 86380 86390 1
543359 99543359 1001 86380 86390 1
543852 99543852 1001 86380 86390 1
543958 99543958 1001 86380 86390 1
543882 99543882 1001 86380 86390 1
544446 99544446 1001 86380 86390 1
544447 99544447 1001 86380 86390 1
544571 99544571 1001 86380 86390 1
544452 99544452 1001 86380 86390 1
544233 99544233 1001 86380 86390 1
544622 99544622 1001 86380 86390 1
400271 99400271 1001 86380 86390 1
400348 99400348 1001 86380 86390 1
400447 99400447 1001 86380 86390 1
400624 99400624 1001 86380 86390 1
400720 99400720 1001 86380 86390 1
400664 99400664 1001 86380 86390 1
400810 99400810 1001 86380 86390 1
401888 99401888 1001 86380 86390 1
402946 99402946 1001 86380 86390 1
403091 99403091 1001 86380 86390 1
403760 99403760 1001 86380 86390 1
405101 99405101 1001 86380 86390 1
405190 99405190 1001 86380 86390 1
405581 99405581 1001 86380 86390 1
405542 99405542 1001 86380 86390 1
405699 99405699 1001 86380 86390 1
405999 99405999 1001 86380 86390 1
406204 99406204 1001 86380 86390 1
406231 99406231 1001 86380 86390 1
406582 99406582 1001 86380 86390 1
406728 99406728 1001 86380 86390 1
406793 99406793 1001 86380 86390 1
406983 99406983 1001 86380 86390 1
407040 99407040 1001 86380 86390 1
407759 99407759 1001 86380 86390 1
408123 99408123 1001 86380 86390 1
408307 99408307 1001 86380 86390 1
408270 99408270 1001 86380 86390 1
408394 99408394 1001 86380 86390 1
408375 99408375 1001 86380 86390 1
408806 99408806 1001 86380 86390 1
409105 99409105 1001 86380 86390 1
409394 99409394 1001 86380 86390 1
409319 99409319 1001 86380 86390 1
409625 99409625 1001 86380 86390 1
409728 99409728 1001 86380 86390 1
409708 99409708 1001 86380 86390 1
410098 99410098 1001 86380 86390 1
410114 99410114 1001 86380 86390 1
410254 99410254 1001 86380 86390 1
410219 99410219 1001 86380 86390 1
410655 99410655 1001 86380 86390 1
411546 99411546 1001 86380 86390 1
411592 99411592 1001 86380 86390 1
412013 99412013 1001 86380 86390 1
411999 99411999 1001 86380 86390 1
413591 99413591 1001 86380 86390 1
413589 99413589 1001 86380 86390 1
413221 99413221 1001 86380 86390 1
413049 99413049 1001 86380 86390 1
413098 99413098 1001 86380 86390 1
413133 99413133 1001 86380 86390 1
412877 99412877 1001 86380 86390 1
413978 99413978 1001 86380 86390 1
415187 99415187 1001 86380 86390 1
415005 99415005 1001 86380 86390 1
414389 99414389 1001 86380 86390 1
415333 99415333 1001 86380 86390 1
416554 99416554 1001 86380 86390 1
416313 99416313 1001 86380 86390 1
416579 99416579 1001 86380 86390 1
415742 99415742 1001 86380 86390 1
417138 99417138 1001 86380 86390 1
417353 99417353 1001 86380 86390 1
417173 99417173 1001 86380 86390 1
417289 99417289 1001 86380 86390 1
417519 99417519 1001 86380 86390 1
417582 99417582 1001 86380 86390 1
417458 99417458 1001 86380 86390 1
418499 99418499 1001 86380 86390 1
418522 99418522 1001 86380 86390 1
418572 99418572 1001 86380 86390 1
418213 99418213 1001 86380 86390 1
418247 99418247 1001 86380 86390 1
417979 99417979 1001 86380 86390 1
419130 99419130 1001 86380 86390 1
419869 99419869 1001 86380 86390 1
419683 99419683 1001 86380 86390 1
419456 99419456 1001 86380 86390 1
420453 99420453 1001 86380 86390 1
421021 99421021 1001 86380 86390 1
420955 99420955 1001 86380 86390 1
422370 99422370 1001 86380 86390 1
422522 99422522 1001 86380 86390 1
423460 99423460 1001 86380 86390 1
423495 99423495 1001 86380 86390 1
422702 99422702 1001 86380 86390 1
423847 99423847 1001 86380 86390 1
424136 99424136 1001 86380 86390 1
423837 99423837 1001 86380 86390 1
425063 99425063 1001 86380 86390 1
424790 99424790 1001 86380 86390 1
424663 99424663 1001 86380 86390 1
424245 99424245 1001 86380 86390 1
424528 99424528 1001 86380 86390 1
425796 99425796 1001 86380 86390 1
425735 99425735 1001 86380 86390 1
425579 99425579 1001 86380 86390 1
426717 99426717 1001 86380 86390 1
426767 99426767 1001 86380 86390 1
427111 99427111 1001 86380 86390 1
426415 99426415 1001 86380 86390 1
426442 99426442 1001 86380 86390 1
426263 99426263 1001 86380 86390 1
428670 99428670 1001 86380 86390 1
428572 99428572 1001 86380 86390 1
427802 99427802 1001 86380 86390 1
429154 99429154 1001 86380 86390 1
429058 99429058 1001 86380 86390 1
430341 99430341 1001 86380 86390 1
430235 99430235 1001 86380 86390 1
429804 99429804 1001 86380 86390 1
429780 99429780 1001 86380 86390 1
429740 99429740 1001 86380 86390 1
429344 99429344 1001 86380 86390 1
429368 99429368 1001 86380 86390 1
429218 99429218 1001 86380 86390 1
430782 99430782 1001 86380 86390 1
431828 99431828 1001 86380 86390 1
432041 99432041 1001 86380 86390 1
431529 99431529 1001 86380 86390 1
431560 99431560 1001 86380 86390 1
431520 99431520 1001 86380 86390 1
431394 99431394 1001 86380 86390 1
431005 99431005 1001 86380 86390 1
431015 99431015 1001 86380 86390 1
432370 99432370 1001 86380 86390 1
433420 99433420 1001 86380 86390 1
433101 99433101 1001 86380 86390 1
432959 99432959 1001 86380 86390 1
432650 99432650 1001 86380 86390 1
432723 99432723 1001 86380 86390 1
432842 99432842 1001 86380 86390 1
434128 99434128 1001 86380 86390 1
434837 99434837 1001 86380 86390 1
435525 99435525 1001 86380 86390 1
436863 99436863 1001 86380 86390 1
436843 99436843 1001 86380 86390 1
437125 99437125 1001 86380 86390 1
436430 99436430 1001 86380 86390 1
436580 99436580 1001 86380 86390 1
436264 99436264 1001 86380 86390 1
435945 99435945 1001 86380 86390 1
437290 99437290 1001 86380 86390 1
300044 99300044 1001 86380 86390 1
300096 99300096 1001 86380 86390 1
300324 99300324 1001 86380 86390 1
300241 99300241 1001 86380 86390 1
300842 99300842 1001 86380 86390 1
300735 99300735 1001 86380 86390 1
301440 99301440 1001 86380 86390 1
301513 99301513 1001 86380 86390 1
301269 99301269 1001 86380 86390 1
301711 99301711 1001 86380 86390 1
302239 99302239 1001 86380 86390 1
302047 99302047 1001 86380 86390 1
302019 99302019 1001 86380 86390 1
301763 99301763 1001 86380 86390 1
302549 99302549 1001 86380 86390 1
303196 99303196 1001 86380 86390 1
302860 99302860 1001 86380 86390 1
302952 99302952 1001 86380 86390 1
302879 99302879 1001 86380 86390 1
302662 99302662 1001 86380 86390 1
303400 99303400 1001 86380 86390 1
303956 99303956 1001 86380 86390 1
303848 99303848 1001 86380 86390 1
303478 99303478 1001 86380 86390 1
303485 99303485 1001 86380 86390 1
304177 99304177 1001 86380 86390 1
304037 99304037 1001 86380 86390 1
304052 99304052 1001 86380 86390 1
304041 99304041 1001 86380 86390 1
304797 99304797 1001 86380 86390 1
304606 99304606 1001 86380 86390 1
304573 99304573 1001 86380 86390 1
304397 99304397 1001 86380 86390 1
304346 99304346 1001 86380 86390 1
304246 99304246 1001 86380 86390 1
305500 99305500 1001 86380 86390 1
305489 99305489 1001 86380 86390 1
305502 99305502 1001 86380 86390 1
305437 99305437 1001 86380 86390 1
305387 99305387 1001 86380 86390 1
305258 99305258 1001 86380 86390 1
305174 99305174 1001 86380 86390 1
305150 99305150 1001 86380 86390 1
500772 99500772 1001 86380 86390 1
500710 99500710 1001 86380 86390 1
500550 99500550 1001 86380 86390 1
500247 99500247 1001 86380 86390 1
500312 99500312 1001 86380 86390 1
500347 99500347 1001 86380 86390 1
500961 99500961 1001 86380 86390 1
501300 99501300 1001 86380 86390 1
501828 99501828 1001 86380 86390 1
502103 99502103 1001 86380 86390 1
501865 99501865 1001 86380 86390 1
501934 99501934 1001 86380 86390 1
502661 99502661 1001 86380 86390 1
503278 99503278 1001 86380 86390 1
502908 99502908 1001 86380 86390 1
502834 99502834 1001 86380 86390 1
503770 99503770 1001 86380 86390 1
503905 99503905 1001 86380 86390 1
503515 99503515 1001 86380 86390 1
504181 99504181 1001 86380 86390 1
504241 99504241 1001 86380 86390 1
504320 99504320 1001 86380 86390 1
504435 99504435 1001 86380 86390 1
505132 99505132 1001 86380 86390 1
505752 99505752 1001 86380 86390 1
505292 99505292 1001 86380 86390 1
505203 99505203 1001 86380 86390 1
505296 99505296 1001 86380 86390 1
505353 99505353 1001 86380 86390 1
505773 99505773 1001 86380 86390 1
506242 99506242 1001 86380 86390 1
506349 99506349 1001 86380 86390 1
506010 99506010 1001 86380 86390 1
506662 99506662 1001 86380 86390 1
506657 99506657 1001 86380 86390 1
507097 99507097 1001 86380 86390 1
507046 99507046 1001 86380 86390 1
506936 99506936 1001 86380 86390 1
507580 99507580 1001 86380 86390 1
507987 99507987 1001 86380 86390 1
508001 99508001 1001 86380 86390 1
507693 99507693 1001 86380 86390 1
507683 99507683 1001 86380 86390 1
508324 99508324 1001 86380 86390 1
508982 99508982 1001 86380 86390 1
508719 99508719 1001 86380 86390 1
508758 99508758 1001 86380 86390 1
508839 99508839 1001 86380 86390 1
508683 99508683 1001 86380 86390 1
508710 99508710 1001 86380 86390 1
508816 99508816 1001 86380 86390 1
508542 99508542 1001 86380 86390 1
509086 99509086 1001 86380 86390 1
509122 99509122 1001 86380 86390 1
509798 99509798 1001 86380 86390 1
509712 99509712 1001 86380 86390 1
509714 99509714 1001 86380 86390 1
510032 99510032 1001 86380 86390 1
510366 99510366 1001 86380 86390 1
510405 99510405 1001 86380 86390 1
510384 99510384 1001 86380 86390 1
510348 99510348 1001 86380 86390 1
511185 99511185 1001 86380 86390 1
511251 99511251 1001 86380 86390 1
511175 99511175 1001 86380 86390 1
511293 99511293 1001 86380 86390 1
511216 99511216 1001 86380 86390 1
510941 99510941 1001 86380 86390 1
511085 99511085 1001 86380 86390 1
511586 99511586 1001 86380 86390 1
512295 99512295 1001 86380 86390 1
512366 99512366 1001 86380 86390 1
512167 99512167 1001 86380 86390 1
511852 99511852 1001 86380 86390 1
511895 99511895 1001 86380 86390 1
511844 99511844 1001 86380 86390 1
512525 99512525 1001 86380 86390 1
512423 99512423 1001 86380 86390 1
513129 99513129 1001 86380 86390 1
513054 99513054 1001 86380 86390 1
512991 99512991 1001 86380 86390 1
512995 99512995 1001 86380 86390 1
513397 99513397 1001 86380 86390 1
513346 99513346 1001 86380 86390 1
513270 99513270 1001 86380 86390 1
513272 99513272 1001 86380 86390 1
513261 99513261 1001 86380 86390 1
513290 99513290 1001 86380 86390 1
513916 99513916 1001 86380 86390 1
513879 99513879 1001 86380 86390 1
513963 99513963 1001 86380 86390 1
513761 99513761 1001 86380 86390 1
513606 99513606 1001 86380 86390 1
513440 99513440 1001 86380 86390 1
513600 99513600 1001 86380 86390 1
514039 99514039 1001 86380 86390 1
514144 99514144 1001 86380 86390 1
514658 99514658 1001 86380 86390 1
514626 99514626 1001 86380 86390 1
514588 99514588 1001 86380 86390 1
514463 99514463 1001 86380 86390 1
514649 99514649 1001 86380 86390 1
515001 99515001 1001 86380 86390 1
515029 99515029 1001 86380 86390 1
515511 99515511 1001 86380 86390 1
516482 99516482 1001 86380 86390 1
516113 99516113 1001 86380 86390 1
516290 99516290 1001 86380 86390 1
515996 99515996 1001 86380 86390 1
515936 99515936 1001 86380 86390 1
516068 99516068 1001 86380 86390 1
517310 99517310 1001 86380 86390 1
517080 99517080 1001 86380 86390 1
517069 99517069 1001 86380 86390 1
517072 99517072 1001 86380 86390 1
516922 99516922 1001 86380 86390 1
516789 99516789 1001 86380 86390 1
516778 99516778 1001 86380 86390 1
517504 99517504 1001 86380 86390 1
517362 99517362 1001 86380 86390 1
517493 99517493 1001 86380 86390 1
517485 99517485 1001 86380 86390 1
518020 99518020 1001 86380 86390 1
518034 99518034 1001 86380 86390 1
518105 99518105 1001 86380 86390 1
518147 99518147 1001 86380 86390 1
517790 99517790 1001 86380 86390 1
517837 99517837 1001 86380 86390 1
517955 99517955 1001 86380 86390 1
517620 99517620 1001 86380 86390 1
517543 99517543 1001 86380 86390 1
518177 99518177 1001 86380 86390 1
518809 99518809 1001 86380 86390 1
518888 99518888 1001 86380 86390 1
518942 99518942 1001 86380 86390 1
518867 99518867 1001 86380 86390 1
518923 99518923 1001 86380 86390 1
518783 99518783 1001 86380 86390 1
518467 99518467 1001 86380 86390 1
518405 99518405 1001 86380 86390 1
518547 99518547 1001 86380 86390 1
519096 99519096 1001 86380 86390 1
519743 99519743 1001 86380 86390 1
519744 99519744 1001 86380 86390 1
519460 99519460 1001 86380 86390 1
519422 99519422 1001 86380 86390 1
519317 99519317 1001 86380 86390 1
520476 99520476 1001 86380 86390 1
520492 99520492 1001 86380 86390 1
520531 99520531 1001 86380 86390 1
520519 99520519 1001 86380 86390 1
520287 99520287 1001 86380 86390 1
520767 99520767 1001 86380 86390 1
521348 99521348 1001 86380 86390 1
521211 99521211 1001 86380 86390 1
521135 99521135 1001 86380 86390 1
521182 99521182 1001 86380 86390 1
520911 99520911 1001 86380 86390 1
521053 99521053 1001 86380 86390 1
521020 99521020 1001 86380 86390 1
520867 99520867 1001 86380 86390 1
522165 99522165 1001 86380 86390 1
522208 99522208 1001 86380 86390 1
522160 99522160 1001 86380 86390 1
521971 99521971 1001 86380 86390 1
521993 99521993 1001 86380 86390 1
522021 99522021 1001 86380 86390 1
521755 99521755 1001 86380 86390 1
522488 99522488 1001 86380 86390 1
522362 99522362 1001 86380 86390 1
522326 99522326 1001 86380 86390 1
523025 99523025 1001 86380 86390 1
522949 99522949 1001 86380 86390 1
522563 99522563 1001 86380 86390 1
523246 99523246 1001 86380 86390 1
523855 99523855 1001 86380 86390 1
523773 99523773 1001 86380 86390 1
523841 99523841 1001 86380 86390 1
523559 99523559 1001 86380 86390 1
523678 99523678 1001 86380 86390 1
523659 99523659 1001 86380 86390 1
523326 99523326 1001 86380 86390 1
524009 99524009 1001 86380 86390 1
524024 99524024 1001 86380 86390 1
524519 99524519 1001 86380 86390 1
524369 99524369 1001 86380 86390 1
524322 99524322 1001 86380 86390 1
524312 99524312 1001 86380 86390 1
524224 99524224 1001 86380 86390 1
525422 99525422 1001 86380 86390 1
525170 99525170 1001 86380 86390 1
525070 99525070 1001 86380 86390 1
525762 99525762 1001 86380 86390 1
525768 99525768 1001 86380 86390 1
525717 99525717 1001 86380 86390 1
525643 99525643 1001 86380 86390 1
525708 99525708 1001 86380 86390 1
526315 99526315 1001 86380 86390 1
526045 99526045 1001 86380 86390 1
526098 99526098 1001 86380 86390 1
525927 99525927 1001 86380 86390 1
526539 99526539 1001 86380 86390 1
526477 99526477 1001 86380 86390 1
526518 99526518 1001 86380 86390 1
526623 99526623 1001 86380 86390 1
526431 99526431 1001 86380 86390 1
527049 99527049 1001 86380 86390 1
527193 99527193 1001 86380 86390 1
526842 99526842 1001 86380 86390 1
526912 99526912 1001 86380 86390 1
526645 99526645 1001 86380 86390 1
527401 99527401 1001 86380 86390 1
527318 99527318 1001 86380 86390 1
527384 99527384 1001 86380 86390 1
527439 99527439 1001 86380 86390 1
527499 99527499 1001 86380 86390 1
527607 99527607 1001 86380 86390 1
527556 99527556 1001 86380 86390 1
528226 99528226 1001 86380 86390 1
528763 99528763 1001 86380 86390 1
528726 99528726 1001 86380 86390 1
528899 99528899 1001 86380 86390 1
528606 99528606 1001 86380 86390 1
528505 99528505 1001 86380 86390 1
528682 99528682 1001 86380 86390 1
528361 99528361 1001 86380 86390 1
528310 99528310 1001 86380 86390 1
528388 99528388 1001 86380 86390 1
528353 99528353 1001 86380 86390 1
528964 99528964 1001 86380 86390 1
528992 99528992 1001 86380 86390 1
528929 99528929 1001 86380 86390 1
528930 99528930 1001 86380 86390 1
529091 99529091 1001 86380 86390 1
528962 99528962 1001 86380 86390 1
529652 99529652 1001 86380 86390 1
529580 99529580 1001 86380 86390 1
529512 99529512 1001 86380 86390 1
529240 99529240 1001 86380 86390 1
529266 99529266 1001 86380 86390 1
530545 99530545 1001 86380 86390 1
530210 99530210 1001 86380 86390 1
530278 99530278 1001 86380 86390 1
530745 99530745 1001 86380 86390 1
530701 99530701 1001 86380 86390 1
531291 99531291 1001 86380 86390 1
531308 99531308 1001 86380 86390 1
531368 99531368 1001 86380 86390 1
530904 99530904 1001 86380 86390 1
530832 99530832 1001 86380 86390 1
531493 99531493 1001 86380 86390 1
531499 99531499 1001 86380 86390 1
532092 99532092 1001 86380 86390 1
532163 99532163 1001 86380 86390 1
532021 99532021 1001 86380 86390 1
531708 99531708 1001 86380 86390 1
531594 99531594 1001 86380 86390 1
532239 99532239 1001 86380 86390 1
532305 99532305 1001 86380 86390 1
532905 99532905 1001 86380 86390 1
532991 99532991 1001 86380 86390 1
532769 99532769 1001 86380 86390 1
532654 99532654 1001 86380 86390 1
532824 99532824 1001 86380 86390 1
532610 99532610 1001 86380 86390 1
532431 99532431 1001 86380 86390 1
532419 99532419 1001 86380 86390 1
533098 99533098 1001 86380 86390 1
533126 99533126 1001 86380 86390 1
533231 99533231 1001 86380 86390 1
533535 99533535 1001 86380 86390 1
533366 99533366 1001 86380 86390 1
533392 99533392 1001 86380 86390 1
533358 99533358 1001 86380 86390 1
534007 99534007 1001 86380 86390 1
534634 99534634 1001 86380 86390 1
534664 99534664 1001 86380 86390 1
534591 99534591 1001 86380 86390 1
534277 99534277 1001 86380 86390 1
534356 99534356 1001 86380 86390 1
534155 99534155 1001 86380 86390 1
534166 99534166 1001 86380 86390 1
534798 99534798 1001 86380 86390 1
535255 99535255 1001 86380 86390 1
534926 99534926 1001 86380 86390 1
535546 99535546 1001 86380 86390 1
536028 99536028 1001 86380 86390 1
536051 99536051 1001 86380 86390 1
535751 99535751 1001 86380 86390 1
536530 99536530 1001 86380 86390 1
536473 99536473 1001 86380 86390 1
537060 99537060 1001 86380 86390 1
536911 99536911 1001 86380 86390 1
536787 99536787 1001 86380 86390 1
536725 99536725 1001 86380 86390 1
536654 99536654 1001 86380 86390 1
537316 99537316 1001 86380 86390 1
537869 99537869 1001 86380 86390 1
537615 99537615 1001 86380 86390 1
537654 99537654 1001 86380 86390 1
537420 99537420 1001 86380 86390 1
537552 99537552 1001 86380 86390 1
538080 99538080 1001 86380 86390 1
538016 99538016 1001 86380 86390 1
538171 99538171 1001 86380 86390 1
538727 99538727 1001 86380 86390 1
538796 99538796 1001 86380 86390 1
538442 99538442 1001 86380 86390 1
538603 99538603 1001 86380 86390 1
538477 99538477 1001 86380 86390 1
538389 99538389 1001 86380 86390 1
538217 99538217 1001 86380 86390 1
538902 99538902 1001 86380 86390 1
538848 99538848 1001 86380 86390 1
539454 99539454 1001 86380 86390 1
539308 99539308 1001 86380 86390 1
539324 99539324 1001 86380 86390 1
539300 99539300 1001 86380 86390 1
539046 99539046 1001 86380 86390 1
539215 99539215 1001 86380 86390 1
540439 99540439 1001 86380 86390 1
540224 99540224 1001 86380 86390 1
540652 99540652 1001 86380 86390 1
541102 99541102 1001 86380 86390 1
540955 99540955 1001 86380 86390 1
541331 99541331 1001 86380 86390 1
541367 99541367 1001 86380 86390 1
541496 99541496 1001 86380 86390 1
542017 99542017 1001 86380 86390 1
542049 99542049 1001 86380 86390 1
541803 99541803 1001 86380 86390 1
541780 99541780 1001 86380 86390 1
541834 99541834 1001 86380 86390 1
541539 99541539 1001 86380 86390 1
541669 99541669 1001 86380 86390 1
541566 99541566 1001 86380 86390 1
541632 99541632 1001 86380 86390 1
541648 99541648 1001 86380 86390 1
542860 99542860 1001 86380 86390 1
542824 99542824 1001 86380 86390 1
542480 99542480 1001 86380 86390 1
542962 99542962 1001 86380 86390 1
543017 99543017 1001 86380 86390 1
542993 99542993 1001 86380 86390 1
543606 99543606 1001 86380 86390 1
543477 99543477 1001 86380 86390 1
543430 99543430 1001 86380 86390 1
543257 99543257 1001 86380 86390 1
543905 99543905 1001 86380 86390 1
544387 99544387 1001 86380 86390 1
402247 831 1001 72780 76917 1
427593 220 1001 74640 76017 1
400234 99400234 1001 86380 86390 1
400626 99400626 1001 86380 86390 1
400530 99400530 1001 86380 86390 1
400888 99400888 1001 86380 86390 1
401348 99401348 1001 86380 86390 1
401377 99401377 1001 86380 86390 1
402195 99402195 1001 86380 86390 1
402418 99402418 1001 86380 86390 1
402845 99402845 1001 86380 86390 1
403324 99403324 1001 86380 86390 1
403361 99403361 1001 86380 86390 1
403678 99403678 1001 86380 86390 1
403689 99403689 1001 86380 86390 1
403737 99403737 1001 86380 86390 1
403841 99403841 1001 86380 86390 1
404231 99404231 1001 86380 86390 1
404287 99404287 1001 86380 86390 1
404797 99404797 1001 86380 86390 1
405002 99405002 1001 86380 86390 1
405204 99405204 1001 86380 86390 1
405371 99405371 1001 86380 86390 1
405508 99405508 1001 86380 86390 1
406099 99406099 1001 86380 86390 1
406197 99406197 1001 86380 86390 1
406313 99406313 1001 86380 86390 1
406966 99406966 1001 86380 86390 1
407185 99407185 1001 86380 86390 1
407146 99407146 1001 86380 86390 1
407497 99407497 1001 86380 86390 1
407806 99407806 1001 86380 86390 1
408164 99408164 1001 86380 86390 1
408224 99408224 1001 86380 86390 1
408593 99408593 1001 86380 86390 1
408883 99408883 1001 86380 86390 1
408951 99408951 1001 86380 86390 1
409092 99409092 1001 86380 86390 1
409333 99409333 1001 86380 86390 1
409635 99409635 1001 86380 86390 1
409863 99409863 1001 86380 86390 1
409967 99409967 1001 86380 86390 1
410360 99410360 1001 86380 86390 1
410646 99410646 1001 86380 86390 1
411079 99411079 1001 86380 86390 1
411064 99411064 1001 86380 86390 1
411148 99411148 1001 86380 86390 1
411431 99411431 1001 86380 86390 1
411426 99411426 1001 86380 86390 1
411611 99411611 1001 86380 86390 1
411842 99411842 1001 86380 86390 1
411865 99411865 1001 86380 86390 1
412090 99412090 1001 86380 86390 1
412327 99412327 1001 86380 86390 1
413612 99413612 1001 86380 86390 1
413684 99413684 1001 86380 86390 1
413222 99413222 1001 86380 86390 1
412852 99412852 1001 86380 86390 1
414038 99414038 1001 86380 86390 1
414043 99414043 1001 86380 86390 1
413876 99413876 1001 86380 86390 1
415241 99415241 1001 86380 86390 1
414919 99414919 1001 86380 86390 1
414464 99414464 1001 86380 86390 1
414132 99414132 1001 86380 86390 1
416905 99416905 1001 86380 86390 1
416609 99416609 1001 86380 86390 1
416874 99416874 1001 86380 86390 1
416559 99416559 1001 86380 86390 1
416203 99416203 1001 86380 86390 1
415981 99415981 1001 86380 86390 1
417181 99417181 1001 86380 86390 1
417062 99417062 1001 86380 86390 1
417444 99417444 1001 86380 86390 1
417431 99417431 1001 86380 86390 1
418703 99418703 1001 86380 86390 1
418767 99418767 1001 86380 86390 1
418497 99418497 1001 86380 86390 1
418116 99418116 1001 86380 86390 1
418145 99418145 1001 86380 86390 1
417683 99417683 1001 86380 86390 1
419158 99419158 1001 86380 86390 1
418826 99418826 1001 86380 86390 1
420439 99420439 1001 86380 86390 1
420216 99420216 1001 86380 86390 1
420228 99420228 1001 86380 86390 1
419822 99419822 1001 86380 86390 1
420009 99420009 1001 86380 86390 1
419717 99419717 1001 86380 86390 1
419540 99419540 1001 86380 86390 1
421965 99421965 1001 86380 86390 1
421818 99421818 1001 86380 86390 1
421270 99421270 1001 86380 86390 1
421011 99421011 1001 86380 86390 1
421258 99421258 1001 86380 86390 1
421243 99421243 1001 86380 86390 1
421057 99421057 1001 86380 86390 1
421037 99421037 1001 86380 86390 1
422360 99422360 1001 86380 86390 1
422282 99422282 1001 86380 86390 1
422150 99422150 1001 86380 86390 1
422509 99422509 1001 86380 86390 1
423660 99423660 1001 86380 86390 1
423289 99423289 1001 86380 86390 1
422735 99422735 1001 86380 86390 1
422789 99422789 1001 86380 86390 1
424015 99424015 1001 86380 86390 1
425160 99425160 1001 86380 86390 1
425361 99425361 1001 86380 86390 1
424736 99424736 1001 86380 86390 1
424769 99424769 1001 86380 86390 1
424798 99424798 1001 86380 86390 1
424314 99424314 1001 86380 86390 1
424159 99424159 1001 86380 86390 1
426702 99426702 1001 86380 86390 1
426738 99426738 1001 86380 86390 1
426429 99426429 1001 86380 86390 1
425995 99425995 1001 86380 86390 1
426268 99426268 1001 86380 86390 1
426697 99426697 1001 86380 86390 1
427427 99427427 1001 86380 86390 1
427449 99427449 1001 86380 86390 1
427340 99427340 1001 86380 86390 1
428530 99428530 1001 86380 86390 1
427932 99427932 1001 86380 86390 1
427605 99427605 1001 86380 86390 1
427791 99427791 1001 86380 86390 1
429483 99429483 1001 86380 86390 1
429358 99429358 1001 86380 86390 1
430594 99430594 1001 86380 86390 1
431984 99431984 1001 86380 86390 1
431894 99431894 1001 86380 86390 1
431841 99431841 1001 86380 86390 1
431702 99431702 1001 86380 86390 1
431643 99431643 1001 86380 86390 1
431090 99431090 1001 86380 86390 1
431208 99431208 1001 86380 86390 1
431074 99431074 1001 86380 86390 1
430842 99430842 1001 86380 86390 1
432136 99432136 1001 86380 86390 1
432280 99432280 1001 86380 86390 1
433469 99433469 1001 86380 86390 1
433642 99433642 1001 86380 86390 1
433538 99433538 1001 86380 86390 1
433648 99433648 1001 86380 86390 1
433165 99433165 1001 86380 86390 1
433092 99433092 1001 86380 86390 1
433046 99433046 1001 86380 86390 1
432640 99432640 1001 86380 86390 1
432811 99432811 1001 86380 86390 1
435338 99435338 1001 86380 86390 1
435366 99435366 1001 86380 86390 1
434767 99434767 1001 86380 86390 1
434613 99434613 1001 86380 86390 1
434516 99434516 1001 86380 86390 1
434345 99434345 1001 86380 86390 1
434495 99434495 1001 86380 86390 1
435779 99435779 1001 86380 86390 1
436536 99436536 1001 86380 86390 1
436093 99436093 1001 86380 86390 1
300002 99300002 1001 86380 86390 1
300728 99300728 1001 86380 86390 1
300702 99300702 1001 86380 86390 1
300635 99300635 1001 86380 86390 1
300359 99300359 1001 86380 86390 1
300214 99300214 1001 86380 86390 1
300293 99300293 1001 86380 86390 1
300780 99300780 1001 86380 86390 1
300771 99300771 1001 86380 86390 1
301473 99301473 1001 86380 86390 1
301258 99301258 1001 86380 86390 1
301214 99301214 1001 86380 86390 1
301153 99301153 1001 86380 86390 1
300982 99300982 1001 86380 86390 1
301590 99301590 1001 86380 86390 1
301723 99301723 1001 86380 86390 1
302228 99302228 1001 86380 86390 1
302178 99302178 1001 86380 86390 1
302203 99302203 1001 86380 86390 1
302350 99302350 1001 86380 86390 1
302234 99302234 1001 86380 86390 1
302046 99302046 1001 86380 86390 1
301959 99301959 1001 86380 86390 1
302406 99302406 1001 86380 86390 1
302568 99302568 1001 86380 86390 1
303179 99303179 1001 86380 86390 1
303109 99303109 1001 86380 86390 1
303163 99303163 1001 86380 86390 1
303201 99303201 1001 86380 86390 1
302803 99302803 1001 86380 86390 1
302694 99302694 1001 86380 86390 1
302635 99302635 1001 86380 86390 1
303386 99303386 1001 86380 86390 1
303397 99303397 1001 86380 86390 1
304003 99304003 1001 86380 86390 1
303900 99303900 1001 86380 86390 1
303660 99303660 1001 86380 86390 1
303491 99303491 1001 86380 86390 1
303556 99303556 1001 86380 86390 1
303559 99303559 1001 86380 86390 1
304095 99304095 1001 86380 86390 1
304160 99304160 1001 86380 86390 1
304810 99304810 1001 86380 86390 1
304645 99304645 1001 86380 86390 1
304280 99304280 1001 86380 86390 1
304242 99304242 1001 86380 86390 1
304413 99304413 1001 86380 86390 1
305060 99305060 1001 86380 86390 1
305506 99305506 1001 86380 86390 1
305485 99305485 1001 86380 86390 1
305617 99305617 1001 86380 86390 1
305592 99305592 1001 86380 86390 1
305567 99305567 1001 86380 86390 1
305405 99305405 1001 86380 86390 1
305081 99305081 1001 86380 86390 1
500637 99500637 1001 86380 86390 1
500389 99500389 1001 86380 86390 1
500286 99500286 1001 86380 86390 1
500865 99500865 1001 86380 86390 1
500817 99500817 1001 86380 86390 1
501491 99501491 1001 86380 86390 1
501631 99501631 1001 86380 86390 1
501362 99501362 1001 86380 86390 1
501131 99501131 1001 86380 86390 1
501751 99501751 1001 86380 86390 1
502112 99502112 1001 86380 86390 1
502246 99502246 1001 86380 86390 1
501871 99501871 1001 86380 86390 1
501952 99501952 1001 86380 86390 1
501931 99501931 1001 86380 86390 1
503258 99503258 1001 86380 86390 1
503239 99503239 1001 86380 86390 1
503025 99503025 1001 86380 86390 1
503083 99503083 1001 86380 86390 1
503475 99503475 1001 86380 86390 1
504008 99504008 1001 86380 86390 1
503513 99503513 1001 86380 86390 1
503531 99503531 1001 86380 86390 1
504645 99504645 1001 86380 86390 1
505747 99505747 1001 86380 86390 1
505728 99505728 1001 86380 86390 1
505474 99505474 1001 86380 86390 1
505375 99505375 1001 86380 86390 1
505454 99505454 1001 86380 86390 1
505403 99505403 1001 86380 86390 1
505257 99505257 1001 86380 86390 1
505233 99505233 1001 86380 86390 1
505299 99505299 1001 86380 86390 1
505855 99505855 1001 86380 86390 1
506482 99506482 1001 86380 86390 1
506568 99506568 1001 86380 86390 1
506461 99506461 1001 86380 86390 1
506425 99506425 1001 86380 86390 1
506275 99506275 1001 86380 86390 1
507408 99507408 1001 86380 86390 1
507342 99507342 1001 86380 86390 1
507178 99507178 1001 86380 86390 1
507199 99507199 1001 86380 86390 1
506817 99506817 1001 86380 86390 1
506980 99506980 1001 86380 86390 1
506878 99506878 1001 86380 86390 1
507565 99507565 1001 86380 86390 1
508100 99508100 1001 86380 86390 1
507847 99507847 1001 86380 86390 1
507912 99507912 1001 86380 86390 1
507642 99507642 1001 86380 86390 1
507812 99507812 1001 86380 86390 1
507826 99507826 1001 86380 86390 1
507700 99507700 1001 86380 86390 1
508352 99508352 1001 86380 86390 1
509273 99509273 1001 86380 86390 1
509210 99509210 1001 86380 86390 1
509133 99509133 1001 86380 86390 1
509832 99509832 1001 86380 86390 1
509529 99509529 1001 86380 86390 1
509616 99509616 1001 86380 86390 1
510322 99510322 1001 86380 86390 1
510889 99510889 1001 86380 86390 1
511466 99511466 1001 86380 86390 1
511514 99511514 1001 86380 86390 1
511270 99511270 1001 86380 86390 1
511157 99511157 1001 86380 86390 1
510942 99510942 1001 86380 86390 1
511753 99511753 1001 86380 86390 1
512332 99512332 1001 86380 86390 1
511764 99511764 1001 86380 86390 1
511883 99511883 1001 86380 86390 1
512487 99512487 1001 86380 86390 1
513019 99513019 1001 86380 86390 1
512794 99512794 1001 86380 86390 1
512864 99512864 1001 86380 86390 1
512932 99512932 1001 86380 86390 1
512636 99512636 1001 86380 86390 1
512791 99512791 1001 86380 86390 1
512680 99512680 1001 86380 86390 1
512661 99512661 1001 86380 86390 1
512700 99512700 1001 86380 86390 1
513841 99513841 1001 86380 86390 1
513697 99513697 1001 86380 86390 1
513636 99513636 1001 86380 86390 1
513702 99513702 1001 86380 86390 1
513819 99513819 1001 86380 86390 1
513718 99513718 1001 86380 86390 1
513746 99513746 1001 86380 86390 1
513630 99513630 1001 86380 86390 1
514200 99514200 1001 86380 86390 1
514735 99514735 1001 86380 86390 1
514736 99514736 1001 86380 86390 1
514788 99514788 1001 86380 86390 1
514842 99514842 1001 86380 86390 1
514841 99514841 1001 86380 86390 1
514804 99514804 1001 86380 86390 1
514534 99514534 1001 86380 86390 1
514318 99514318 1001 86380 86390 1
514417 99514417 1001 86380 86390 1
514908 99514908 1001 86380 86390 1
514976 99514976 1001 86380 86390 1
515600 99515600 1001 86380 86390 1
515489 99515489 1001 86380 86390 1
515319 99515319 1001 86380 86390 1
515261 99515261 1001 86380 86390 1
515171 99515171 1001 86380 86390 1
515710 99515710 1001 86380 86390 1
515872 99515872 1001 86380 86390 1
516396 99516396 1001 86380 86390 1
516348 99516348 1001 86380 86390 1
516213 99516213 1001 86380 86390 1
516234 99516234 1001 86380 86390 1
516953 99516953 1001 86380 86390 1
517097 99517097 1001 86380 86390 1
517025 99517025 1001 86380 86390 1
516810 99516810 1001 86380 86390 1
516889 99516889 1001 86380 86390 1
516905 99516905 1001 86380 86390 1
517417 99517417 1001 86380 86390 1
518032 99518032 1001 86380 86390 1
517755 99517755 1001 86380 86390 1
517722 99517722 1001 86380 86390 1
517712 99517712 1001 86380 86390 1
517730 99517730 1001 86380 86390 1
517706 99517706 1001 86380 86390 1
517746 99517746 1001 86380 86390 1
517553 99517553 1001 86380 86390 1
518186 99518186 1001 86380 86390 1
518801 99518801 1001 86380 86390 1
518984 99518984 1001 86380 86390 1
518659 99518659 1001 86380 86390 1
518725 99518725 1001 86380 86390 1
518538 99518538 1001 86380 86390 1
519162 99519162 1001 86380 86390 1
519137 99519137 1001 86380 86390 1
519674 99519674 1001 86380 86390 1
519415 99519415 1001 86380 86390 1
519224 99519224 1001 86380 86390 1
519329 99519329 1001 86380 86390 1
519990 99519990 1001 86380 86390 1
520448 99520448 1001 86380 86390 1
520458 99520458 1001 86380 86390 1
520268 99520268 1001 86380 86390 1
520048 99520048 1001 86380 86390 1
520834 99520834 1001 86380 86390 1
520697 99520697 1001 86380 86390 1
521429 99521429 1001 86380 86390 1
521340 99521340 1001 86380 86390 1
521196 99521196 1001 86380 86390 1
521106 99521106 1001 86380 86390 1
521083 99521083 1001 86380 86390 1
520965 99520965 1001 86380 86390 1
520882 99520882 1001 86380 86390 1
522267 99522267 1001 86380 86390 1
522149 99522149 1001 86380 86390 1
521977 99521977 1001 86380 86390 1
522006 99522006 1001 86380 86390 1
521675 99521675 1001 86380 86390 1
522328 99522328 1001 86380 86390 1
522384 99522384 1001 86380 86390 1
522589 99522589 1001 86380 86390 1
522526 99522526 1001 86380 86390 1
522605 99522605 1001 86380 86390 1
522650 99522650 1001 86380 86390 1
523761 99523761 1001 86380 86390 1
523866 99523866 1001 86380 86390 1
523558 99523558 1001 86380 86390 1
524677 99524677 1001 86380 86390 1
524398 99524398 1001 86380 86390 1
524389 99524389 1001 86380 86390 1
524976 99524976 1001 86380 86390 1
525269 99525269 1001 86380 86390 1
525347 99525347 1001 86380 86390 1
525362 99525362 1001 86380 86390 1
525074 99525074 1001 86380 86390 1
525735 99525735 1001 86380 86390 1
526408 99526408 1001 86380 86390 1
526143 99526143 1001 86380 86390 1
526107 99526107 1001 86380 86390 1
526057 99526057 1001 86380 86390 1
525932 99525932 1001 86380 86390 1
525947 99525947 1001 86380 86390 1
525938 99525938 1001 86380 86390 1
526583 99526583 1001 86380 86390 1
526507 99526507 1001 86380 86390 1
527130 99527130 1001 86380 86390 1
526749 99526749 1001 86380 86390 1
526765 99526765 1001 86380 86390 1
527287 99527287 1001 86380 86390 1
527385 99527385 1001 86380 86390 1
527386 99527386 1001 86380 86390 1
527296 99527296 1001 86380 86390 1
528061 99528061 1001 86380 86390 1
527865 99527865 1001 86380 86390 1
527584 99527584 1001 86380 86390 1
527628 99527628 1001 86380 86390 1
528255 99528255 1001 86380 86390 1
528740 99528740 1001 86380 86390 1
528779 99528779 1001 86380 86390 1
528585 99528585 1001 86380 86390 1
528372 99528372 1001 86380 86390 1
528398 99528398 1001 86380 86390 1
528413 99528413 1001 86380 86390 1
529082 99529082 1001 86380 86390 1
528945 99528945 1001 86380 86390 1
529062 99529062 1001 86380 86390 1
529076 99529076 1001 86380 86390 1
529718 99529718 1001 86380 86390 1
529479 99529479 1001 86380 86390 1
529506 99529506 1001 86380 86390 1
529211 99529211 1001 86380 86390 1
529108 99529108 1001 86380 86390 1
529245 99529245 1001 86380 86390 1
529855 99529855 1001 86380 86390 1
529885 99529885 1001 86380 86390 1
529748 99529748 1001 86380 86390 1
530088 99530088 1001 86380 86390 1
530011 99530011 1001 86380 86390 1
530747 99530747 1001 86380 86390 1
530730 99530730 1001 86380 86390 1
530731 99530731 1001 86380 86390 1
531021 99531021 1001 86380 86390 1
531113 99531113 1001 86380 86390 1
531139 99531139 1001 86380 86390 1
530766 99530766 1001 86380 86390 1
531382 99531382 1001 86380 86390 1
531448 99531448 1001 86380 86390 1
531527 99531527 1001 86380 86390 1
532036 99532036 1001 86380 86390 1
531851 99531851 1001 86380 86390 1
531805 99531805 1001 86380 86390 1
531784 99531784 1001 86380 86390 1
532390 99532390 1001 86380 86390 1
532832 99532832 1001 86380 86390 1
532952 99532952 1001 86380 86390 1
532979 99532979 1001 86380 86390 1
532680 99532680 1001 86380 86390 1
532490 99532490 1001 86380 86390 1
533047 99533047 1001 86380 86390 1
533143 99533143 1001 86380 86390 1
533144 99533144 1001 86380 86390 1
533655 99533655 1001 86380 86390 1
533464 99533464 1001 86380 86390 1
533303 99533303 1001 86380 86390 1
533961 99533961 1001 86380 86390 1
533884 99533884 1001 86380 86390 1
534574 99534574 1001 86380 86390 1
534498 99534498 1001 86380 86390 1
534489 99534489 1001 86380 86390 1
534514 99534514 1001 86380 86390 1
534448 99534448 1001 86380 86390 1
534105 99534105 1001 86380 86390 1
534067 99534067 1001 86380 86390 1
534095 99534095 1001 86380 86390 1
534266 99534266 1001 86380 86390 1
534215 99534215 1001 86380 86390 1
534747 99534747 1001 86380 86390 1
534768 99534768 1001 86380 86390 1
534822 99534822 1001 86380 86390 1
535464 99535464 1001 86380 86390 1
535310 99535310 1001 86380 86390 1
535325 99535325 1001 86380 86390 1
535256 99535256 1001 86380 86390 1
535246 99535246 1001 86380 86390 1
535061 99535061 1001 86380 86390 1
535090 99535090 1001 86380 86390 1
535067 99535067 1001 86380 86390 1
535653 99535653 1001 86380 86390 1
535576 99535576 1001 86380 86390 1
536250 99536250 1001 86380 86390 1
535834 99535834 1001 86380 86390 1
536518 99536518 1001 86380 86390 1
536369 99536369 1001 86380 86390 1
536972 99536972 1001 86380 86390 1
536986 99536986 1001 86380 86390 1
536977 99536977 1001 86380 86390 1
537070 99537070 1001 86380 86390 1
536945 99536945 1001 86380 86390 1
537345 99537345 1001 86380 86390 1
537190 99537190 1001 86380 86390 1
537164 99537164 1001 86380 86390 1
537234 99537234 1001 86380 86390 1
537876 99537876 1001 86380 86390 1
537815 99537815 1001 86380 86390 1
537646 99537646 1001 86380 86390 1
537659 99537659 1001 86380 86390 1
537702 99537702 1001 86380 86390 1
537437 99537437 1001 86380 86390 1
537516 99537516 1001 86380 86390 1
538041 99538041 1001 86380 86390 1
538662 99538662 1001 86380 86390 1
538572 99538572 1001 86380 86390 1
538575 99538575 1001 86380 86390 1
538252 99538252 1001 86380 86390 1
538920 99538920 1001 86380 86390 1
539639 99539639 1001 86380 86390 1
539372 99539372 1001 86380 86390 1
539311 99539311 1001 86380 86390 1
539057 99539057 1001 86380 86390 1
539045 99539045 1001 86380 86390 1
539656 99539656 1001 86380 86390 1
540319 99540319 1001 86380 86390 1
540161 99540161 1001 86380 86390 1
540258 99540258 1001 86380 86390 1
539976 99539976 1001 86380 86390 1
541068 99541068 1001 86380 86390 1
540930 99540930 1001 86380 86390 1
540695 99540695 1001 86380 86390 1
541447 99541447 1001 86380 86390 1
541453 99541453 1001 86380 86390 1
542059 99542059 1001 86380 86390 1
541701 99541701 1001 86380 86390 1
541702 99541702 1001 86380 86390 1
542221 99542221 1001 86380 86390 1
542170 99542170 1001 86380 86390 1
542154 99542154 1001 86380 86390 1
542366 99542366 1001 86380 86390 1
543764 99543764 1001 86380 86390 1
543848 99543848 1001 86380 86390 1
544562 99544562 1001 86380 86390 1
544481 99544481 1001 86380 86390 1
544198 99544198 1001 86380 86390 1
544329 99544329 1001 86380 86390 1
544244 99544244 1001 86380 86390 1
544274 99544274 1001 86380 86390 1
544013 99544013 1001 86380 86390 1
544663 99544663 1001 86380 86390 1
419591 219 1001 37620 37977 1
400001 99400001 1001 86380 86390 1
400366 99400366 1001 86380 86390 1
400452 99400452 1001 86380 86390 1
400323 99400323 1001 86380 86390 1
400638 99400638 1001 86380 86390 1
400721 99400721 1001 86380 86390 1
400818 99400818 1001 86380 86390 1
400778 99400778 1001 86380 86390 1
400863 99400863 1001 86380 86390 1
401170 99401170 1001 86380 86390 1
401824 99401824 1001 86380 86390 1
402002 99402002 1001 86380 86390 1
402030 99402030 1001 86380 86390 1
402585 99402585 1001 86380 86390 1
402915 99402915 1001 86380 86390 1
402992 99402992 1001 86380 86390 1
403329 99403329 1001 86380 86390 1
403228 99403228 1001 86380 86390 1
403357 99403357 1001 86380 86390 1
403338 99403338 1001 86380 86390 1
403616 99403616 1001 86380 86390 1
403805 99403805 1001 86380 86390 1
403888 99403888 1001 86380 86390 1
403869 99403869 1001 86380 86390 1
403940 99403940 1001 86380 86390 1
404402 99404402 1001 86380 86390 1
404752 99404752 1001 86380 86390 1
404711 99404711 1001 86380 86390 1
404831 99404831 1001 86380 86390 1
405272 99405272 1001 86380 86390 1
405400 99405400 1001 86380 86390 1
405593 99405593 1001 86380 86390 1
406353 99406353 1001 86380 86390 1
406402 99406402 1001 86380 86390 1
406735 99406735 1001 86380 86390 1
406801 99406801 1001 86380 86390 1
406902 99406902 1001 86380 86390 1
407014 99407014 1001 86380 86390 1
408085 99408085 1001 86380 86390 1
408013 99408013 1001 86380 86390 1
409365 99409365 1001 86380 86390 1
409628 99409628 1001 86380 86390 1
409796 99409796 1001 86380 86390 1
409829 99409829 1001 86380 86390 1
409952 99409952 1001 86380 86390 1
410138 99410138 1001 86380 86390 1
410493 99410493 1001 86380 86390 1
410575 99410575 1001 86380 86390 1
410744 99410744 1001 86380 86390 1
410728 99410728 1001 86380 86390 1
410889 99410889 1001 86380 86390 1
411009 99411009 1001 86380 86390 1
411084 99411084 1001 86380 86390 1
411986 99411986 1001 86380 86390 1
412230 99412230 1001 86380 86390 1
412332 99412332 1001 86380 86390 1
413338 99413338 1001 86380 86390 1
413614 99413614 1001 86380 86390 1
413921 99413921 1001 86380 86390 1
414037 99414037 1001 86380 86390 1
413793 99413793 1001 86380 86390 1
414052 99414052 1001 86380 86390 1
415176 99415176 1001 86380 86390 1
415131 99415131 1001 86380 86390 1
414601 99414601 1001 86380 86390 1
414175 99414175 1001 86380 86390 1
415532 99415532 1001 86380 86390 1
415692 99415692 1001 86380 86390 1
416551 99416551 1001 86380 86390 1
416480 99416480 1001 86380 86390 1
416174 99416174 1001 86380 86390 1
415724 99415724 1001 86380 86390 1
415733 99415733 1001 86380 86390 1
417226 99417226 1001 86380 86390 1
417345 99417345 1001 86380 86390 1
417158 99417158 1001 86380 86390 1
418700 99418700 1001 86380 86390 1
417725 99417725 1001 86380 86390 1
417651 99417651 1001 86380 86390 1
417887 99417887 1001 86380 86390 1
419057 99419057 1001 86380 86390 1
418828 99418828 1001 86380 86390 1
420401 99420401 1001 86380 86390 1
420179 99420179 1001 86380 86390 1
419749 99419749 1001 86380 86390 1
419900 99419900 1001 86380 86390 1
419215 99419215 1001 86380 86390 1
419442 99419442 1001 86380 86390 1
420653 99420653 1001 86380 86390 1
421892 99421892 1001 86380 86390 1
422011 99422011 1001 86380 86390 1
421950 99421950 1001 86380 86390 1
421907 99421907 1001 86380 86390 1
421446 99421446 1001 86380 86390 1
421097 99421097 1001 86380 86390 1
421110 99421110 1001 86380 86390 1
421249 99421249 1001 86380 86390 1
422405 99422405 1001 86380 86390 1
422468 99422468 1001 86380 86390 1
423433 99423433 1001 86380 86390 1
423521 99423521 1001 86380 86390 1
423623 99423623 1001 86380 86390 1
424043 99424043 1001 86380 86390 1
423893 99423893 1001 86380 86390 1
425066 99425066 1001 86380 86390 1
425123 99425123 1001 86380 86390 1
424668 99424668 1001 86380 86390 1
424874 99424874 1001 86380 86390 1
426394 99426394 1001 86380 86390 1
426686 99426686 1001 86380 86390 1
426319 99426319 1001 86380 86390 1
427231 99427231 1001 86380 86390 1
427466 99427466 1001 86380 86390 1
428500 99428500 1001 86380 86390 1
428597 99428597 1001 86380 86390 1
428718 99428718 1001 86380 86390 1
428217 99428217 1001 86380 86390 1
428207 99428207 1001 86380 86390 1
428785 99428785 1001 86380 86390 1
428838 99428838 1001 86380 86390 1
430146 99430146 1001 86380 86390 1
430225 99430225 1001 86380 86390 1
429875 99429875 1001 86380 86390 1
429378 99429378 1001 86380 86390 1
429314 99429314 1001 86380 86390 1
430464 99430464 1001 86380 86390 1
431915 99431915 1001 86380 86390 1
431999 99431999 1001 86380 86390 1
431922 99431922 1001 86380 86390 1
431897 99431897 1001 86380 86390 1
431763 99431763 1001 86380 86390 1
431328 99431328 1001 86380 86390 1
431589 99431589 1001 86380 86390 1
431617 99431617 1001 86380 86390 1
431098 99431098 1001 86380 86390 1
431057 99431057 1001 86380 86390 1
432228 99432228 1001 86380 86390 1
432389 99432389 1001 86380 86390 1
432449 99432449 1001 86380 86390 1
433676 99433676 1001 86380 86390 1
433298 99433298 1001 86380 86390 1
433151 99433151 1001 86380 86390 1
432875 99432875 1001 86380 86390 1
432894 99432894 1001 86380 86390 1
432686 99432686 1001 86380 86390 1
432889 99432889 1001 86380 86390 1
433968 99433968 1001 86380 86390 1
434920 99434920 1001 86380 86390 1
434521 99434521 1001 86380 86390 1
434335 99434335 1001 86380 86390 1
434449 99434449 1001 86380 86390 1
435826 99435826 1001 86380 86390 1
435483 99435483 1001 86380 86390 1
435882 99435882 1001 86380 86390 1
436731 99436731 1001 86380 86390 1
436465 99436465 1001 86380 86390 1
436328 99436328 1001 86380 86390 1
436002 99436002 1001 86380 86390 1
300645 99300645 1001 86380 86390 1
300595 99300595 1001 86380 86390 1
300859 99300859 1001 86380 86390 1
300810 99300810 1001 86380 86390 1
300888 99300888 1001 86380 86390 1
300928 99300928 1001 86380 86390 1
301527 99301527 1001 86380 86390 1
301191 99301191 1001 86380 86390 1
301309 99301309 1001 86380 86390 1
301057 99301057 1001 86380 86390 1
301112 99301112 1001 86380 86390 1
301605 99301605 1001 86380 86390 1
301698 99301698 1001 86380 86390 1
301597 99301597 1001 86380 86390 1
301665 99301665 1001 86380 86390 1
302349 99302349 1001 86380 86390 1
301993 99301993 1001 86380 86390 1
301793 99301793 1001 86380 86390 1
301938 99301938 1001 86380 86390 1
302451 99302451 1001 86380 86390 1
303131 99303131 1001 86380 86390 1
303122 99303122 1001 86380 86390 1
303071 99303071 1001 86380 86390 1
303051 99303051 1001 86380 86390 1
302907 99302907 1001 86380 86390 1
303310 99303310 1001 86380 86390 1
303405 99303405 1001 86380 86390 1
303834 99303834 1001 86380 86390 1
303776 99303776 1001 86380 86390 1
304071 99304071 1001 86380 86390 1
304686 99304686 1001 86380 86390 1
304653 99304653 1001 86380 86390 1
304529 99304529 1001 86380 86390 1
304611 99304611 1001 86380 86390 1
304306 99304306 1001 86380 86390 1
304295 99304295 1001 86380 86390 1
304869 99304869 1001 86380 86390 1
305064 99305064 1001 86380 86390 1
304870 99304870 1001 86380 86390 1
304898 99304898 1001 86380 86390 1
305620 99305620 1001 86380 86390 1
305346 99305346 1001 86380 86390 1
305284 99305284 1001 86380 86390 1
305095 99305095 1001 86380 86390 1
305148 99305148 1001 86380 86390 1
305124 99305124 1001 86380 86390 1
305243 99305243 1001 86380 86390 1
500134 99500134 1001 86380 86390 1
500125 99500125 1001 86380 86390 1
500748 99500748 1001 86380 86390 1
500218 99500218 1001 86380 86390 1
500245 99500245 1001 86380 86390 1
501621 99501621 1001 86380 86390 1
501152 99501152 1001 86380 86390 1
501079 99501079 1001 86380 86390 1
502294 99502294 1001 86380 86390 1
502041 99502041 1001 86380 86390 1
502510 99502510 1001 86380 86390 1
503194 99503194 1001 86380 86390 1
503269 99503269 1001 86380 86390 1
503210 99503210 1001 86380 86390 1
503080 99503080 1001 86380 86390 1
503030 99503030 1001 86380 86390 1
502724 99502724 1001 86380 86390 1
504089 99504089 1001 86380 86390 1
503959 99503959 1001 86380 86390 1
503849 99503849 1001 86380 86390 1
503563 99503563 1001 86380 86390 1
504211 99504211 1001 86380 86390 1
504315 99504315 1001 86380 86390 1
504282 99504282 1001 86380 86390 1
504792 99504792 1001 86380 86390 1
504757 99504757 1001 86380 86390 1
504599 99504599 1001 86380 86390 1
504588 99504588 1001 86380 86390 1
504619 99504619 1001 86380 86390 1
504324 99504324 1001 86380 86390 1
504507 99504507 1001 86380 86390 1
504396 99504396 1001 86380 86390 1
505648 99505648 1001 86380 86390 1
505718 99505718 1001 86380 86390 1
505426 99505426 1001 86380 86390 1
505778 99505778 1001 86380 86390 1
506561 99506561 1001 86380 86390 1
506454 99506454 1001 86380 86390 1
506232 99506232 1001 86380 86390 1
506066 99506066 1001 86380 86390 1
506006 99506006 1001 86380 86390 1
506023 99506023 1001 86380 86390 1
506654 99506654 1001 86380 86390 1
506824 99506824 1001 86380 86390 1
506994 99506994 1001 86380 86390 1
506891 99506891 1001 86380 86390 1
507607 99507607 1001 86380 86390 1
507544 99507544 1001 86380 86390 1
508211 99508211 1001 86380 86390 1
508173 99508173 1001 86380 86390 1
508199 99508199 1001 86380 86390 1
507864 99507864 1001 86380 86390 1
507758 99507758 1001 86380 86390 1
507825 99507825 1001 86380 86390 1
508327 99508327 1001 86380 86390 1
508444 99508444 1001 86380 86390 1
509018 99509018 1001 86380 86390 1
509068 99509068 1001 86380 86390 1
508632 99508632 1001 86380 86390 1
509717 99509717 1001 86380 86390 1
509822 99509822 1001 86380 86390 1
509758 99509758 1001 86380 86390 1
509591 99509591 1001 86380 86390 1
509635 99509635 1001 86380 86390 1
509662 99509662 1001 86380 86390 1
509612 99509612 1001 86380 86390 1
509435 99509435 1001 86380 86390 1
509308 99509308 1001 86380 86390 1
509377 99509377 1001 86380 86390 1
509403 99509403 1001 86380 86390 1
509949 99509949 1001 86380 86390 1
510041 99510041 1001 86380 86390 1
509984 99509984 1001 86380 86390 1
509999 99509999 1001 86380 86390 1
510076 99510076 1001 86380 86390 1
510664 99510664 1001 86380 86390 1
510446 99510446 1001 86380 86390 1
510439 99510439 1001 86380 86390 1
510162 99510162 1001 86380 86390 1
510230 99510230 1001 86380 86390 1
510909 99510909 1001 86380 86390 1
510835 99510835 1001 86380 86390 1
511363 99511363 1001 86380 86390 1
511577 99511577 1001 86380 86390 1
511596 99511596 1001 86380 86390 1
511624 99511624 1001 86380 86390 1
512253 99512253 1001 86380 86390 1
512041 99512041 1001 86380 86390 1
511761 99511761 1001 86380 86390 1
512567 99512567 1001 86380 86390 1
513173 99513173 1001 86380 86390 1
512810 99512810 1001 86380 86390 1
512610 99512610 1001 86380 86390 1
512656 99512656 1001 86380 86390 1
513286 99513286 1001 86380 86390 1
513680 99513680 1001 86380 86390 1
513681 99513681 1001 86380 86390 1
513411 99513411 1001 86380 86390 1
514110 99514110 1001 86380 86390 1
514098 99514098 1001 86380 86390 1
514153 99514153 1001 86380 86390 1
514154 99514154 1001 86380 86390 1
514743 99514743 1001 86380 86390 1
514536 99514536 1001 86380 86390 1
514609 99514609 1001 86380 86390 1
514284 99514284 1001 86380 86390 1
514324 99514324 1001 86380 86390 1
514872 99514872 1001 86380 86390 1
515504 99515504 1001 86380 86390 1
515621 99515621 1001 86380 86390 1
515492 99515492 1001 86380 86390 1
515562 99515562 1001 86380 86390 1
515641 99515641 1001 86380 86390 1
515333 99515333 1001 86380 86390 1
515127 99515127 1001 86380 86390 1
515181 99515181 1001 86380 86390 1
515884 99515884 1001 86380 86390 1
516458 99516458 1001 86380 86390 1
516189 99516189 1001 86380 86390 1
516190 99516190 1001 86380 86390 1
516152 99516152 1001 86380 86390 1
516060 99516060 1001 86380 86390 1
516549 99516549 1001 86380 86390 1
517299 99517299 1001 86380 86390 1
517173 99517173 1001 86380 86390 1
517074 99517074 1001 86380 86390 1
516985 99516985 1001 86380 86390 1
516718 99516718 1001 86380 86390 1
518056 99518056 1001 86380 86390 1
517926 99517926 1001 86380 86390 1
517810 99517810 1001 86380 86390 1
517889 99517889 1001 86380 86390 1
518220 99518220 1001 86380 86390 1
518221 99518221 1001 86380 86390 1
518798 99518798 1001 86380 86390 1
518643 99518643 1001 86380 86390 1
518647 99518647 1001 86380 86390 1
518511 99518511 1001 86380 86390 1
518517 99518517 1001 86380 86390 1
518492 99518492 1001 86380 86390 1
519050 99519050 1001 86380 86390 1
519035 99519035 1001 86380 86390 1
519023 99519023 1001 86380 86390 1
519724 99519724 1001 86380 86390 1
519456 99519456 1001 86380 86390 1
519206 99519206 1001 86380 86390 1
519223 99519223 1001 86380 86390 1
519197 99519197 1001 86380 86390 1
519212 99519212 1001 86380 86390 1
519967 99519967 1001 86380 86390 1
519912 99519912 1001 86380 86390 1
520502 99520502 1001 86380 86390 1
520572 99520572 1001 86380 86390 1
520195 99520195 1001 86380 86390 1
520070 99520070 1001 86380 86390 1
520807 99520807 1001 86380 86390 1
521092 99521092 1001 86380 86390 1
521160 99521160 1001 86380 86390 1
521216 99521216 1001 86380 86390 1
520894 99520894 1001 86380 86390 1
521023 99521023 1001 86380 86390 1
521037 99521037 1001 86380 86390 1
521531 99521531 1001 86380 86390 1
521590 99521590 1001 86380 86390 1
522204 99522204 1001 86380 86390 1
521938 99521938 1001 86380 86390 1
521901 99521901 1001 86380 86390 1
521789 99521789 1001 86380 86390 1
523071 99523071 1001 86380 86390 1
522919 99522919 1001 86380 86390 1
523133 99523133 1001 86380 86390 1
523822 99523822 1001 86380 86390 1
523850 99523850 1001 86380 86390 1
523705 99523705 1001 86380 86390 1
523389 99523389 1001 86380 86390 1
524033 99524033 1001 86380 86390 1
524628 99524628 1001 86380 86390 1
524571 99524571 1001 86380 86390 1
524636 99524636 1001 86380 86390 1
524327 99524327 1001 86380 86390 1
524902 99524902 1001 86380 86390 1
525564 99525564 1001 86380 86390 1
525434 99525434 1001 86380 86390 1
525303 99525303 1001 86380 86390 1
525304 99525304 1001 86380 86390 1
525261 99525261 1001 86380 86390 1
525125 99525125 1001 86380 86390 1
525027 99525027 1001 86380 86390 1
525775 99525775 1001 86380 86390 1
525776 99525776 1001 86380 86390 1
525751 99525751 1001 86380 86390 1
525772 99525772 1001 86380 86390 1
525952 99525952 1001 86380 86390 1
526551 99526551 1001 86380 86390 1
526440 99526440 1001 86380 86390 1
527147 99527147 1001 86380 86390 1
527050 99527050 1001 86380 86390 1
527066 99527066 1001 86380 86390 1
526715 99526715 1001 86380 86390 1
528065 99528065 1001 86380 86390 1
527730 99527730 1001 86380 86390 1
527477 99527477 1001 86380 86390 1
528848 99528848 1001 86380 86390 1
528862 99528862 1001 86380 86390 1
528582 99528582 1001 86380 86390 1
528571 99528571 1001 86380 86390 1
528651 99528651 1001 86380 86390 1
528331 99528331 1001 86380 86390 1
528908 99528908 1001 86380 86390 1
529542 99529542 1001 86380 86390 1
529685 99529685 1001 86380 86390 1
529661 99529661 1001 86380 86390 1
529176 99529176 1001 86380 86390 1
529267 99529267 1001 86380 86390 1
529880 99529880 1001 86380 86390 1
529764 99529764 1001 86380 86390 1
529910 99529910 1001 86380 86390 1
529775 99529775 1001 86380 86390 1
530212 99530212 1001 86380 86390 1
530295 99530295 1001 86380 86390 1
530688 99530688 1001 86380 86390 1
531048 99531048 1001 86380 86390 1
531050 99531050 1001 86380 86390 1
531000 99531000 1001 86380 86390 1
530806 99530806 1001 86380 86390 1
530871 99530871 1001 86380 86390 1
531437 99531437 1001 86380 86390 1
532055 99532055 1001 86380 86390 1
532018 99532018 1001 86380 86390 1
532160 99532160 1001 86380 86390 1
531974 99531974 1001 86380 86390 1
531886 99531886 1001 86380 86390 1
531966 99531966 1001 86380 86390 1
531941 99531941 1001 86380 86390 1
531802 99531802 1001 86380 86390 1
531704 99531704 1001 86380 86390 1
532359 99532359 1001 86380 86390 1
532315 99532315 1001 86380 86390 1
532266 99532266 1001 86380 86390 1
532985 99532985 1001 86380 86390 1
532949 99532949 1001 86380 86390 1
532736 99532736 1001 86380 86390 1
532639 99532639 1001 86380 86390 1
532812 99532812 1001 86380 86390 1
533716 99533716 1001 86380 86390 1
533750 99533750 1001 86380 86390 1
533459 99533459 1001 86380 86390 1
533526 99533526 1001 86380 86390 1
533623 99533623 1001 86380 86390 1
533282 99533282 1001 86380 86390 1
533322 99533322 1001 86380 86390 1
533310 99533310 1001 86380 86390 1
534684 99534684 1001 86380 86390 1
534573 99534573 1001 86380 86390 1
534424 99534424 1001 86380 86390 1
534133 99534133 1001 86380 86390 1
534188 99534188 1001 86380 86390 1
534113 99534113 1001 86380 86390 1
534785 99534785 1001 86380 86390 1
534861 99534861 1001 86380 86390 1
535445 99535445 1001 86380 86390 1
534993 99534993 1001 86380 86390 1
535648 99535648 1001 86380 86390 1
536103 99536103 1001 86380 86390 1
535860 99535860 1001 86380 86390 1
536500 99536500 1001 86380 86390 1
536384 99536384 1001 86380 86390 1
536999 99536999 1001 86380 86390 1
537052 99537052 1001 86380 86390 1
536946 99536946 1001 86380 86390 1
536942 99536942 1001 86380 86390 1
536708 99536708 1001 86380 86390 1
536735 99536735 1001 86380 86390 1
536748 99536748 1001 86380 86390 1
537291 99537291 1001 86380 86390 1
537255 99537255 1001 86380 86390 1
537577 99537577 1001 86380 86390 1
537490 99537490 1001 86380 86390 1
538025 99538025 1001 86380 86390 1
538071 99538071 1001 86380 86390 1
538771 99538771 1001 86380 86390 1
538583 99538583 1001 86380 86390 1
538600 99538600 1001 86380 86390 1
538488 99538488 1001 86380 86390 1
538310 99538310 1001 86380 86390 1
538388 99538388 1001 86380 86390 1
538235 99538235 1001 86380 86390 1
538301 99538301 1001 86380 86390 1
538322 99538322 1001 86380 86390 1
539019 99539019 1001 86380 86390 1
538830 99538830 1001 86380 86390 1
538952 99538952 1001 86380 86390 1
539563 99539563 1001 86380 86390 1
539265 99539265 1001 86380 86390 1
539071 99539071 1001 86380 86390 1
539100 99539100 1001 86380 86390 1
539179 99539179 1001 86380 86390 1
539702 99539702 1001 86380 86390 1
539728 99539728 1001 86380 86390 1
539696 99539696 1001 86380 86390 1
540313 99540313 1001 86380 86390 1
540266 99540266 1001 86380 86390 1
540346 99540346 1001 86380 86390 1
540385 99540385 1001 86380 86390 1
540425 99540425 1001 86380 86390 1
540427 99540427 1001 86380 86390 1
540197 99540197 1001 86380 86390 1
540239 99540239 1001 86380 86390 1
540254 99540254 1001 86380 86390 1
539981 99539981 1001 86380 86390 1
540026 99540026 1001 86380 86390 1
540559 99540559 1001 86380 86390 1
541231 99541231 1001 86380 86390 1
541095 99541095 1001 86380 86390 1
541021 99541021 1001 86380 86390 1
540801 99540801 1001 86380 86390 1
540841 99540841 1001 86380 86390 1
541487 99541487 1001 86380 86390 1
541374 99541374 1001 86380 86390 1
541480 99541480 1001 86380 86390 1
541430 99541430 1001 86380 86390 1
541934 99541934 1001 86380 86390 1
542001 99542001 1001 86380 86390 1
541900 99541900 1001 86380 86390 1
542247 99542247 1001 86380 86390 1
542294 99542294 1001 86380 86390 1
542282 99542282 1001 86380 86390 1
542729 99542729 1001 86380 86390 1
542655 99542655 1001 86380 86390 1
542382 99542382 1001 86380 86390 1
543586 99543586 1001 86380 86390 1
543766 99543766 1001 86380 86390 1
543236 99543236 1001 86380 86390 1
543914 99543914 1001 86380 86390 1
544493 99544493 1001 86380 86390 1
544558 99544558 1001 86380 86390 1
544595 99544595 1001 86380 86390 1
544382 99544382 1001 86380 86390 1
544267 99544267 1001 86380 86390 1
544138 99544138 1001 86380 86390 1
544100 99544100 1001 86380 86390 1
544648 99544648 1001 86380 86390 1
400028 99400028 1001 86380 86390 1
400037 99400037 1001 86380 86390 1
400173 99400173 1001 86380 86390 1
400267 99400267 1001 86380 86390 1
400232 99400232 1001 86380 86390 1
400519 99400519 1001 86380 86390 1
400538 99400538 1001 86380 86390 1
400543 99400543 1001 86380 86390 1
400665 99400665 1001 86380 86390 1
400723 99400723 1001 86380 86390 1
400845 99400845 1001 86380 86390 1
400909 99400909 1001 86380 86390 1
401307 99401307 1001 86380 86390 1
401360 99401360 1001 86380 86390 1
401575 99401575 1001 86380 86390 1
401790 99401790 1001 86380 86390 1
401777 99401777 1001 86380 86390 1
402039 99402039 1001 86380 86390 1
402567 99402567 1001 86380 86390 1
402772 99402772 1001 86380 86390 1
403240 99403240 1001 86380 86390 1
403613 99403613 1001 86380 86390 1
403908 99403908 1001 86380 86390 1
403943 99403943 1001 86380 86390 1
403946 99403946 1001 86380 86390 1
404305 99404305 1001 86380 86390 1
404487 99404487 1001 86380 86390 1
404735 99404735 1001 86380 86390 1
405031 99405031 1001 86380 86390 1
405461 99405461 1001 86380 86390 1
405607 99405607 1001 86380 86390 1
405755 99405755 1001 86380 86390 1
406104 99406104 1001 86380 86390 1
406296 99406296 1001 86380 86390 1
406803 99406803 1001 86380 86390 1
406878 99406878 1001 86380 86390 1
406891 99406891 1001 86380 86390 1
407962 99407962 1001 86380 86390 1
407989 99407989 1001 86380 86390 1
408441 99408441 1001 86380 86390 1
408945 99408945 1001 86380 86390 1
409069 99409069 1001 86380 86390 1
409386 99409386 1001 86380 86390 1
409375 99409375 1001 86380 86390 1
409752 99409752 1001 86380 86390 1
409927 99409927 1001 86380 86390 1
410388 99410388 1001 86380 86390 1
410364 99410364 1001 86380 86390 1
410459 99410459 1001 86380 86390 1
410851 99410851 1001 86380 86390 1
410992 99410992 1001 86380 86390 1
412083 99412083 1001 86380 86390 1
412198 99412198 1001 86380 86390 1
413646 99413646 1001 86380 86390 1
413489 99413489 1001 86380 86390 1
412511 99412511 1001 86380 86390 1
413871 99413871 1001 86380 86390 1
413877 99413877 1001 86380 86390 1
414048 99414048 1001 86380 86390 1
413878 99413878 1001 86380 86390 1
414997 99414997 1001 86380 86390 1
415084 99415084 1001 86380 86390 1
414201 99414201 1001 86380 86390 1
415573 99415573 1001 86380 86390 1
415557 99415557 1001 86380 86390 1
416550 99416550 1001 86380 86390 1
416034 99416034 1001 86380 86390 1
415792 99415792 1001 86380 86390 1
417222 99417222 1001 86380 86390 1
417567 99417567 1001 86380 86390 1
418483 99418483 1001 86380 86390 1
418758 99418758 1001 86380 86390 1
418307 99418307 1001 86380 86390 1
418085 99418085 1001 86380 86390 1
418332 99418332 1001 86380 86390 1
418912 99418912 1001 86380 86390 1
418813 99418813 1001 86380 86390 1
420330 99420330 1001 86380 86390 1
420334 99420334 1001 86380 86390 1
420126 99420126 1001 86380 86390 1
419847 99419847 1001 86380 86390 1
420039 99420039 1001 86380 86390 1
419819 99419819 1001 86380 86390 1
419575 99419575 1001 86380 86390 1
419477 99419477 1001 86380 86390 1
420510 99420510 1001 86380 86390 1
420688 99420688 1001 86380 86390 1
421503 99421503 1001 86380 86390 1
421275 99421275 1001 86380 86390 1
421331 99421331 1001 86380 86390 1
421558 99421558 1001 86380 86390 1
421529 99421529 1001 86380 86390 1
420991 99420991 1001 86380 86390 1
420933 99420933 1001 86380 86390 1
422208 99422208 1001 86380 86390 1
422299 99422299 1001 86380 86390 1
423601 99423601 1001 86380 86390 1
423054 99423054 1001 86380 86390 1
423121 99423121 1001 86380 86390 1
422595 99422595 1001 86380 86390 1
422618 99422618 1001 86380 86390 1
424112 99424112 1001 86380 86390 1
425061 99425061 1001 86380 86390 1
424932 99424932 1001 86380 86390 1
424605 99424605 1001 86380 86390 1
424292 99424292 1001 86380 86390 1
424413 99424413 1001 86380 86390 1
424409 99424409 1001 86380 86390 1
425804 99425804 1001 86380 86390 1
426840 99426840 1001 86380 86390 1
427033 99427033 1001 86380 86390 1
427060 99427060 1001 86380 86390 1
426427 99426427 1001 86380 86390 1
426461 99426461 1001 86380 86390 1
426292 99426292 1001 86380 86390 1
427465 99427465 1001 86380 86390 1
428378 99428378 1001 86380 86390 1
427757 99427757 1001 86380 86390 1
430142 99430142 1001 86380 86390 1
430241 99430241 1001 86380 86390 1
430337 99430337 1001 86380 86390 1
429824 99429824 1001 86380 86390 1
429308 99429308 1001 86380 86390 1
429515 99429515 1001 86380 86390 1
429543 99429543 1001 86380 86390 1
430609 99430609 1001 86380 86390 1
430596 99430596 1001 86380 86390 1
431784 99431784 1001 86380 86390 1
431306 99431306 1001 86380 86390 1
431336 99431336 1001 86380 86390 1
431550 99431550 1001 86380 86390 1
431121 99431121 1001 86380 86390 1
432128 99432128 1001 86380 86390 1
433535 99433535 1001 86380 86390 1
432908 99432908 1001 86380 86390 1
433262 99433262 1001 86380 86390 1
432687 99432687 1001 86380 86390 1
434023 99434023 1001 86380 86390 1
435179 99435179 1001 86380 86390 1
435281 99435281 1001 86380 86390 1
435203 99435203 1001 86380 86390 1
434766 99434766 1001 86380 86390 1
434138 99434138 1001 86380 86390 1
435002 99435002 1001 86380 86390 1
435806 99435806 1001 86380 86390 1
436895 99436895 1001 86380 86390 1
436903 99436903 1001 86380 86390 1
437018 99437018 1001 86380 86390 1
436556 99436556 1001 86380 86390 1
436621 99436621 1001 86380 86390 1
300683 99300683 1001 86380 86390 1
300607 99300607 1001 86380 86390 1
300624 99300624 1001 86380 86390 1
300404 99300404 1001 86380 86390 1
300289 99300289 1001 86380 86390 1
300188 99300188 1001 86380 86390 1
300311 99300311 1001 86380 86390 1
301515 99301515 1001 86380 86390 1
301182 99301182 1001 86380 86390 1
301312 99301312 1001 86380 86390 1
301204 99301204 1001 86380 86390 1
301054 99301054 1001 86380 86390 1
301124 99301124 1001 86380 86390 1
300997 99300997 1001 86380 86390 1
301591 99301591 1001 86380 86390 1
301632 99301632 1001 86380 86390 1
301739 99301739 1001 86380 86390 1
302270 99302270 1001 86380 86390 1
302220 99302220 1001 86380 86390 1
302233 99302233 1001 86380 86390 1
302374 99302374 1001 86380 86390 1
301998 99301998 1001 86380 86390 1
302092 99302092 1001 86380 86390 1
301852 99301852 1001 86380 86390 1
302395 99302395 1001 86380 86390 1
302412 99302412 1001 86380 86390 1
303274 99303274 1001 86380 86390 1
303626 99303626 1001 86380 86390 1
303823 99303823 1001 86380 86390 1
303733 99303733 1001 86380 86390 1
303482 99303482 1001 86380 86390 1
303592 99303592 1001 86380 86390 1
304745 99304745 1001 86380 86390 1
304697 99304697 1001 86380 86390 1
304641 99304641 1001 86380 86390 1
304532 99304532 1001 86380 86390 1
304358 99304358 1001 86380 86390 1
304416 99304416 1001 86380 86390 1
304352 99304352 1001 86380 86390 1
304353 99304353 1001 86380 86390 1
304379 99304379 1001 86380 86390 1
304883 99304883 1001 86380 86390 1
304991 99304991 1001 86380 86390 1
305324 99305324 1001 86380 86390 1
305381 99305381 1001 86380 86390 1
305439 99305439 1001 86380 86390 1
500154 99500154 1001 86380 86390 1
305273 99305273 1001 86380 86390 1
500184 99500184 1001 86380 86390 1
500094 99500094 1001 86380 86390 1
500133 99500133 1001 86380 86390 1
500058 99500058 1001 86380 86390 1
500916 99500916 1001 86380 86390 1
500872 99500872 1001 86380 86390 1
501551 99501551 1001 86380 86390 1
501470 99501470 1001 86380 86390 1
501371 99501371 1001 86380 86390 1
501171 99501171 1001 86380 86390 1
501727 99501727 1001 86380 86390 1
501837 99501837 1001 86380 86390 1
502345 99502345 1001 86380 86390 1
502336 99502336 1001 86380 86390 1
502221 99502221 1001 86380 86390 1
502255 99502255 1001 86380 86390 1
501864 99501864 1001 86380 86390 1
502529 99502529 1001 86380 86390 1
502466 99502466 1001 86380 86390 1
502597 99502597 1001 86380 86390 1
503247 99503247 1001 86380 86390 1
503132 99503132 1001 86380 86390 1
502990 99502990 1001 86380 86390 1
502980 99502980 1001 86380 86390 1
502780 99502780 1001 86380 86390 1
504040 99504040 1001 86380 86390 1
504053 99504053 1001 86380 86390 1
504322 99504322 1001 86380 86390 1
504260 99504260 1001 86380 86390 1
504171 99504171 1001 86380 86390 1
504314 99504314 1001 86380 86390 1
504159 99504159 1001 86380 86390 1
504225 99504225 1001 86380 86390 1
504174 99504174 1001 86380 86390 1
504226 99504226 1001 86380 86390 1
504867 99504867 1001 86380 86390 1
504941 99504941 1001 86380 86390 1
504912 99504912 1001 86380 86390 1
504933 99504933 1001 86380 86390 1
504611 99504611 1001 86380 86390 1
504722 99504722 1001 86380 86390 1
504414 99504414 1001 86380 86390 1
504482 99504482 1001 86380 86390 1
504369 99504369 1001 86380 86390 1
504425 99504425 1001 86380 86390 1
505117 99505117 1001 86380 86390 1
505605 99505605 1001 86380 86390 1
505464 99505464 1001 86380 86390 1
505521 99505521 1001 86380 86390 1
505150 99505150 1001 86380 86390 1
505873 99505873 1001 86380 86390 1
505779 99505779 1001 86380 86390 1
506287 99506287 1001 86380 86390 1
506341 99506341 1001 86380 86390 1
506346 99506346 1001 86380 86390 1
506260 99506260 1001 86380 86390 1
506121 99506121 1001 86380 86390 1
506749 99506749 1001 86380 86390 1
506633 99506633 1001 86380 86390 1
507384 99507384 1001 86380 86390 1
507258 99507258 1001 86380 86390 1
507303 99507303 1001 86380 86390 1
506830 99506830 1001 86380 86390 1
506807 99506807 1001 86380 86390 1
507902 99507902 1001 86380 86390 1
507970 99507970 1001 86380 86390 1
507919 99507919 1001 86380 86390 1
508003 99508003 1001 86380 86390 1
507630 99507630 1001 86380 86390 1
507645 99507645 1001 86380 86390 1
507740 99507740 1001 86380 86390 1
508268 99508268 1001 86380 86390 1
509046 99509046 1001 86380 86390 1
509063 99509063 1001 86380 86390 1
508617 99508617 1001 86380 86390 1
508555 99508555 1001 86380 86390 1
509255 99509255 1001 86380 86390 1
509789 99509789 1001 86380 86390 1
509889 99509889 1001 86380 86390 1
509745 99509745 1001 86380 86390 1
509676 99509676 1001 86380 86390 1
509587 99509587 1001 86380 86390 1
510043 99510043 1001 86380 86390 1
509981 99509981 1001 86380 86390 1
509946 99509946 1001 86380 86390 1
509972 99509972 1001 86380 86390 1
510012 99510012 1001 86380 86390 1
510025 99510025 1001 86380 86390 1
510684 99510684 1001 86380 86390 1
510496 99510496 1001 86380 86390 1
510801 99510801 1001 86380 86390 1
510884 99510884 1001 86380 86390 1
511401 99511401 1001 86380 86390 1
511423 99511423 1001 86380 86390 1
511501 99511501 1001 86380 86390 1
511142 99511142 1001 86380 86390 1
511159 99511159 1001 86380 86390 1
511039 99511039 1001 86380 86390 1
511656 99511656 1001 86380 86390 1
512310 99512310 1001 86380 86390 1
512096 99512096 1001 86380 86390 1
512074 99512074 1001 86380 86390 1
512063 99512063 1001 86380 86390 1
511887 99511887 1001 86380 86390 1
511845 99511845 1001 86380 86390 1
511768 99511768 1001 86380 86390 1
512441 99512441 1001 86380 86390 1
512458 99512458 1001 86380 86390 1
512478 99512478 1001 86380 86390 1
512900 99512900 1001 86380 86390 1
512978 99512978 1001 86380 86390 1
512690 99512690 1001 86380 86390 1
512643 99512643 1001 86380 86390 1
513340 99513340 1001 86380 86390 1
513976 99513976 1001 86380 86390 1
513758 99513758 1001 86380 86390 1
513517 99513517 1001 86380 86390 1
513533 99513533 1001 86380 86390 1
514164 99514164 1001 86380 86390 1
514169 99514169 1001 86380 86390 1
514807 99514807 1001 86380 86390 1
514496 99514496 1001 86380 86390 1
514446 99514446 1001 86380 86390 1
514493 99514493 1001 86380 86390 1
514560 99514560 1001 86380 86390 1
514387 99514387 1001 86380 86390 1
514427 99514427 1001 86380 86390 1
514904 99514904 1001 86380 86390 1
515612 99515612 1001 86380 86390 1
515538 99515538 1001 86380 86390 1
515350 99515350 1001 86380 86390 1
515279 99515279 1001 86380 86390 1
515163 99515163 1001 86380 86390 1
515804 99515804 1001 86380 86390 1
516032 99516032 1001 86380 86390 1
516542 99516542 1001 86380 86390 1
516555 99516555 1001 86380 86390 1
517135 99517135 1001 86380 86390 1
517166 99517166 1001 86380 86390 1
516951 99516951 1001 86380 86390 1
516968 99516968 1001 86380 86390 1
516784 99516784 1001 86380 86390 1
517968 99517968 1001 86380 86390 1
518886 99518886 1001 86380 86390 1
518748 99518748 1001 86380 86390 1
518691 99518691 1001 86380 86390 1
518461 99518461 1001 86380 86390 1
518557 99518557 1001 86380 86390 1
519145 99519145 1001 86380 86390 1
518990 99518990 1001 86380 86390 1
519108 99519108 1001 86380 86390 1
519776 99519776 1001 86380 86390 1
519713 99519713 1001 86380 86390 1
520466 99520466 1001 86380 86390 1
520412 99520412 1001 86380 86390 1
520038 99520038 1001 86380 86390 1
520819 99520819 1001 86380 86390 1
520833 99520833 1001 86380 86390 1
521151 99521151 1001 86380 86390 1
520890 99520890 1001 86380 86390 1
520933 99520933 1001 86380 86390 1
521570 99521570 1001 86380 86390 1
521605 99521605 1001 86380 86390 1
522156 99522156 1001 86380 86390 1
521913 99521913 1001 86380 86390 1
521991 99521991 1001 86380 86390 1
522031 99522031 1001 86380 86390 1
521699 99521699 1001 86380 86390 1
521844 99521844 1001 86380 86390 1
521796 99521796 1001 86380 86390 1
522915 99522915 1001 86380 86390 1
522947 99522947 1001 86380 86390 1
523107 99523107 1001 86380 86390 1
523114 99523114 1001 86380 86390 1
522538 99522538 1001 86380 86390 1
522583 99522583 1001 86380 86390 1
523220 99523220 1001 86380 86390 1
522498 99522498 1001 86380 86390 1
523764 99523764 1001 86380 86390 1
523856 99523856 1001 86380 86390 1
523928 99523928 1001 86380 86390 1
523729 99523729 1001 86380 86390 1
523553 99523553 1001 86380 86390 1
523420 99523420 1001 86380 86390 1
523489 99523489 1001 86380 86390 1
524297 99524297 1001 86380 86390 1
524901 99524901 1001 86380 86390 1
524941 99524941 1001 86380 86390 1
524800 99524800 1001 86380 86390 1
525312 99525312 1001 86380 86390 1
525090 99525090 1001 86380 86390 1
526405 99526405 1001 86380 86390 1
526417 99526417 1001 86380 86390 1
526062 99526062 1001 86380 86390 1
526106 99526106 1001 86380 86390 1
526174 99526174 1001 86380 86390 1
525924 99525924 1001 86380 86390 1
525954 99525954 1001 86380 86390 1
527075 99527075 1001 86380 86390 1
527157 99527157 1001 86380 86390 1
526973 99526973 1001 86380 86390 1
526844 99526844 1001 86380 86390 1
527263 99527263 1001 86380 86390 1
527983 99527983 1001 86380 86390 1
527508 99527508 1001 86380 86390 1
527620 99527620 1001 86380 86390 1
528158 99528158 1001 86380 86390 1
528174 99528174 1001 86380 86390 1
528881 99528881 1001 86380 86390 1
528686 99528686 1001 86380 86390 1
528546 99528546 1001 86380 86390 1
528655 99528655 1001 86380 86390 1
528423 99528423 1001 86380 86390 1
528911 99528911 1001 86380 86390 1
529093 99529093 1001 86380 86390 1
528965 99528965 1001 86380 86390 1
529601 99529601 1001 86380 86390 1
529359 99529359 1001 86380 86390 1
529437 99529437 1001 86380 86390 1
529450 99529450 1001 86380 86390 1
529465 99529465 1001 86380 86390 1
529224 99529224 1001 86380 86390 1
529201 99529201 1001 86380 86390 1
529869 99529869 1001 86380 86390 1
529796 99529796 1001 86380 86390 1
529799 99529799 1001 86380 86390 1
530399 99530399 1001 86380 86390 1
530362 99530362 1001 86380 86390 1
530283 99530283 1001 86380 86390 1
530194 99530194 1001 86380 86390 1
530272 99530272 1001 86380 86390 1
530304 99530304 1001 86380 86390 1
530632 99530632 1001 86380 86390 1
530561 99530561 1001 86380 86390 1
531266 99531266 1001 86380 86390 1
531049 99531049 1001 86380 86390 1
530863 99530863 1001 86380 86390 1
530816 99530816 1001 86380 86390 1
531381 99531381 1001 86380 86390 1
532102 99532102 1001 86380 86390 1
531924 99531924 1001 86380 86390 1
531887 99531887 1001 86380 86390 1
531627 99531627 1001 86380 86390 1
532244 99532244 1001 86380 86390 1
532955 99532955 1001 86380 86390 1
532999 99532999 1001 86380 86390 1
532910 99532910 1001 86380 86390 1
532756 99532756 1001 86380 86390 1
532629 99532629 1001 86380 86390 1
532546 99532546 1001 86380 86390 1
532614 99532614 1001 86380 86390 1
533704 99533704 1001 86380 86390 1
533785 99533785 1001 86380 86390 1
533708 99533708 1001 86380 86390 1
533661 99533661 1001 86380 86390 1
533622 99533622 1001 86380 86390 1
533573 99533573 1001 86380 86390 1
533343 99533343 1001 86380 86390 1
533401 99533401 1001 86380 86390 1
533285 99533285 1001 86380 86390 1
533873 99533873 1001 86380 86390 1
534031 99534031 1001 86380 86390 1
534045 99534045 1001 86380 86390 1
534653 99534653 1001 86380 86390 1
534658 99534658 1001 86380 86390 1
534671 99534671 1001 86380 86390 1
534278 99534278 1001 86380 86390 1
534348 99534348 1001 86380 86390 1
535330 99535330 1001 86380 86390 1
535418 99535418 1001 86380 86390 1
535259 99535259 1001 86380 86390 1
535174 99535174 1001 86380 86390 1
534950 99534950 1001 86380 86390 1
535634 99535634 1001 86380 86390 1
536183 99536183 1001 86380 86390 1
536255 99536255 1001 86380 86390 1
536053 99536053 1001 86380 86390 1
536041 99536041 1001 86380 86390 1
535937 99535937 1001 86380 86390 1
535858 99535858 1001 86380 86390 1
535866 99535866 1001 86380 86390 1
536344 99536344 1001 86380 86390 1
537352 99537352 1001 86380 86390 1
537954 99537954 1001 86380 86390 1
537838 99537838 1001 86380 86390 1
537870 99537870 1001 86380 86390 1
537762 99537762 1001 86380 86390 1
537775 99537775 1001 86380 86390 1
537755 99537755 1001 86380 86390 1
537448 99537448 1001 86380 86390 1
537503 99537503 1001 86380 86390 1
537482 99537482 1001 86380 86390 1
537989 99537989 1001 86380 86390 1
538131 99538131 1001 86380 86390 1
538482 99538482 1001 86380 86390 1
538496 99538496 1001 86380 86390 1
538554 99538554 1001 86380 86390 1
538607 99538607 1001 86380 86390 1
538277 99538277 1001 86380 86390 1
538866 99538866 1001 86380 86390 1
538995 99538995 1001 86380 86390 1
539568 99539568 1001 86380 86390 1
539344 99539344 1001 86380 86390 1
539278 99539278 1001 86380 86390 1
539072 99539072 1001 86380 86390 1
539076 99539076 1001 86380 86390 1
539090 99539090 1001 86380 86390 1
539837 99539837 1001 86380 86390 1
540322 99540322 1001 86380 86390 1
540249 99540249 1001 86380 86390 1
540015 99540015 1001 86380 86390 1
539934 99539934 1001 86380 86390 1
540506 99540506 1001 86380 86390 1
540700 99540700 1001 86380 86390 1
540834 99540834 1001 86380 86390 1
541990 99541990 1001 86380 86390 1
541923 99541923 1001 86380 86390 1
541666 99541666 1001 86380 86390 1
541512 99541512 1001 86380 86390 1
541685 99541685 1001 86380 86390 1
541612 99541612 1001 86380 86390 1
542198 99542198 1001 86380 86390 1
542203 99542203 1001 86380 86390 1
542575 99542575 1001 86380 86390 1
542384 99542384 1001 86380 86390 1
542346 99542346 1001 86380 86390 1
543103 99543103 1001 86380 86390 1
543739 99543739 1001 86380 86390 1
543375 99543375 1001 86380 86390 1
543376 99543376 1001 86380 86390 1
543419 99543419 1001 86380 86390 1
543550 99543550 1001 86380 86390 1
543171 99543171 1001 86380 86390 1
543865 99543865 1001 86380 86390 1
544405 99544405 1001 86380 86390 1
544458 99544458 1001 86380 86390 1
544341 99544341 1001 86380 86390 1
544368 99544368 1001 86380 86390 1
544158 99544158 1001 86380 86390 1
544068 99544068 1001 86380 86390 1
544056 99544056 1001 86380 86390 1
544176 99544176 1001 86380 86390 1
544742 99544742 1001 86380 86390 1
408322 213 1001 20100 20757 1
407186 722 1001 59580 63237 1
400132 99400132 1001 86380 86390 1
400272 99400272 1001 86380 86390 1
400676 99400676 1001 86380 86390 1
400663 99400663 1001 86380 86390 1
400689 99400689 1001 86380 86390 1
400923 99400923 1001 86380 86390 1
401114 99401114 1001 86380 86390 1
401313 99401313 1001 86380 86390 1
402098 99402098 1001 86380 86390 1
402220 99402220 1001 86380 86390 1
402809 99402809 1001 86380 86390 1
403104 99403104 1001 86380 86390 1
403211 99403211 1001 86380 86390 1
403311 99403311 1001 86380 86390 1
403335 99403335 1001 86380 86390 1
403565 99403565 1001 86380 86390 1
403710 99403710 1001 86380 86390 1
403962 99403962 1001 86380 86390 1
404120 99404120 1001 86380 86390 1
404212 99404212 1001 86380 86390 1
404444 99404444 1001 86380 86390 1
404457 99404457 1001 86380 86390 1
404506 99404506 1001 86380 86390 1
404483 99404483 1001 86380 86390 1
404750 99404750 1001 86380 86390 1
404702 99404702 1001 86380 86390 1
405032 99405032 1001 86380 86390 1
405110 99405110 1001 86380 86390 1
405194 99405194 1001 86380 86390 1
405242 99405242 1001 86380 86390 1
405428 99405428 1001 86380 86390 1
405960 99405960 1001 86380 86390 1
406051 99406051 1001 86380 86390 1
406147 99406147 1001 86380 86390 1
406155 99406155 1001 86380 86390 1
406416 99406416 1001 86380 86390 1
406837 99406837 1001 86380 86390 1
406938 99406938 1001 86380 86390 1
407640 99407640 1001 86380 86390 1
407670 99407670 1001 86380 86390 1
407721 99407721 1001 86380 86390 1
408285 99408285 1001 86380 86390 1
408351 99408351 1001 86380 86390 1
408896 99408896 1001 86380 86390 1
408921 99408921 1001 86380 86390 1
409129 99409129 1001 86380 86390 1
409304 99409304 1001 86380 86390 1
409753 99409753 1001 86380 86390 1
410076 99410076 1001 86380 86390 1
410684 99410684 1001 86380 86390 1
410698 99410698 1001 86380 86390 1
410676 99410676 1001 86380 86390 1
411217 99411217 1001 86380 86390 1
411443 99411443 1001 86380 86390 1
413460 99413460 1001 86380 86390 1
413105 99413105 1001 86380 86390 1
413175 99413175 1001 86380 86390 1
412865 99412865 1001 86380 86390 1
412585 99412585 1001 86380 86390 1
412519 99412519 1001 86380 86390 1
413808 99413808 1001 86380 86390 1
414649 99414649 1001 86380 86390 1
414294 99414294 1001 86380 86390 1
414345 99414345 1001 86380 86390 1
414137 99414137 1001 86380 86390 1
415390 99415390 1001 86380 86390 1
416732 99416732 1001 86380 86390 1
416844 99416844 1001 86380 86390 1
416626 99416626 1001 86380 86390 1
416355 99416355 1001 86380 86390 1
416180 99416180 1001 86380 86390 1
415726 99415726 1001 86380 86390 1
417163 99417163 1001 86380 86390 1
417562 99417562 1001 86380 86390 1
418731 99418731 1001 86380 86390 1
418435 99418435 1001 86380 86390 1
418599 99418599 1001 86380 86390 1
418790 99418790 1001 86380 86390 1
418082 99418082 1001 86380 86390 1
418138 99418138 1001 86380 86390 1
418188 99418188 1001 86380 86390 1
417783 99417783 1001 86380 86390 1
419191 99419191 1001 86380 86390 1
418991 99418991 1001 86380 86390 1
418817 99418817 1001 86380 86390 1
420399 99420399 1001 86380 86390 1
420143 99420143 1001 86380 86390 1
419625 99419625 1001 86380 86390 1
419273 99419273 1001 86380 86390 1
420506 99420506 1001 86380 86390 1
421778 99421778 1001 86380 86390 1
422018 99422018 1001 86380 86390 1
421366 99421366 1001 86380 86390 1
421317 99421317 1001 86380 86390 1
420850 99420850 1001 86380 86390 1
422207 99422207 1001 86380 86390 1
423413 99423413 1001 86380 86390 1
423504 99423504 1001 86380 86390 1
422981 99422981 1001 86380 86390 1
423143 99423143 1001 86380 86390 1
424035 99424035 1001 86380 86390 1
425065 99425065 1001 86380 86390 1
425359 99425359 1001 86380 86390 1
424812 99424812 1001 86380 86390 1
424315 99424315 1001 86380 86390 1
424156 99424156 1001 86380 86390 1
424331 99424331 1001 86380 86390 1
424584 99424584 1001 86380 86390 1
425775 99425775 1001 86380 86390 1
425665 99425665 1001 86380 86390 1
425695 99425695 1001 86380 86390 1
425577 99425577 1001 86380 86390 1
425466 99425466 1001 86380 86390 1
426815 99426815 1001 86380 86390 1
427047 99427047 1001 86380 86390 1
426966 99426966 1001 86380 86390 1
426566 99426566 1001 86380 86390 1
426079 99426079 1001 86380 86390 1
425954 99425954 1001 86380 86390 1
427329 99427329 1001 86380 86390 1
427428 99427428 1001 86380 86390 1
428547 99428547 1001 86380 86390 1
428292 99428292 1001 86380 86390 1
430075 99430075 1001 86380 86390 1
430029 99430029 1001 86380 86390 1
429571 99429571 1001 86380 86390 1
429603 99429603 1001 86380 86390 1
429180 99429180 1001 86380 86390 1
429509 99429509 1001 86380 86390 1
432033 99432033 1001 86380 86390 1
431669 99431669 1001 86380 86390 1
431620 99431620 1001 86380 86390 1
431233 99431233 1001 86380 86390 1
430866 99430866 1001 86380 86390 1
432151 99432151 1001 86380 86390 1
433392 99433392 1001 86380 86390 1
433465 99433465 1001 86380 86390 1
433133 99433133 1001 86380 86390 1
432772 99432772 1001 86380 86390 1
432609 99432609 1001 86380 86390 1
432511 99432511 1001 86380 86390 1
433828 99433828 1001 86380 86390 1
433912 99433912 1001 86380 86390 1
433936 99433936 1001 86380 86390 1
433980 99433980 1001 86380 86390 1
434873 99434873 1001 86380 86390 1
434997 99434997 1001 86380 86390 1
435735 99435735 1001 86380 86390 1
435506 99435506 1001 86380 86390 1
435675 99435675 1001 86380 86390 1
437106 99437106 1001 86380 86390 1
437009 99437009 1001 86380 86390 1
437105 99437105 1001 86380 86390 1
436865 99436865 1001 86380 86390 1
436506 99436506 1001 86380 86390 1
436069 99436069 1001 86380 86390 1
436265 99436265 1001 86380 86390 1
300056 99300056 1001 86380 86390 1
437224 99437224 1001 86380 86390 1
300093 99300093 1001 86380 86390 1
300551 99300551 1001 86380 86390 1
300578 99300578 1001 86380 86390 1
301413 99301413 1001 86380 86390 1
301362 99301362 1001 86380 86390 1
301323 99301323 1001 86380 86390 1
300998 99300998 1001 86380 86390 1
301019 99301019 1001 86380 86390 1
301035 99301035 1001 86380 86390 1
301629 99301629 1001 86380 86390 1
301700 99301700 1001 86380 86390 1
302230 99302230 1001 86380 86390 1
302282 99302282 1001 86380 86390 1
302271 99302271 1001 86380 86390 1
302250 99302250 1001 86380 86390 1
302084 99302084 1001 86380 86390 1
302042 99302042 1001 86380 86390 1
302043 99302043 1001 86380 86390 1
301875 99301875 1001 86380 86390 1
302520 99302520 1001 86380 86390 1
303014 99303014 1001 86380 86390 1
303147 99303147 1001 86380 86390 1
303002 99303002 1001 86380 86390 1
302880 99302880 1001 86380 86390 1
302786 99302786 1001 86380 86390 1
303321 99303321 1001 86380 86390 1
303379 99303379 1001 86380 86390 1
303936 99303936 1001 86380 86390 1
303684 99303684 1001 86380 86390 1
303428 99303428 1001 86380 86390 1
303579 99303579 1001 86380 86390 1
303437 99303437 1001 86380 86390 1
304069 99304069 1001 86380 86390 1
304775 99304775 1001 86380 86390 1
304355 99304355 1001 86380 86390 1
305038 99305038 1001 86380 86390 1
304981 99304981 1001 86380 86390 1
305662 99305662 1001 86380 86390 1
305517 99305517 1001 86380 86390 1
305556 99305556 1001 86380 86390 1
305445 99305445 1001 86380 86390 1
305185 99305185 1001 86380 86390 1
305125 99305125 1001 86380 86390 1
500116 99500116 1001 86380 86390 1
500161 99500161 1001 86380 86390 1
500059 99500059 1001 86380 86390 1
500636 99500636 1001 86380 86390 1
500426 99500426 1001 86380 86390 1
500536 99500536 1001 86380 86390 1
500410 99500410 1001 86380 86390 1
500258 99500258 1001 86380 86390 1
500274 99500274 1001 86380 86390 1
500288 99500288 1001 86380 86390 1
500889 99500889 1001 86380 86390 1
500951 99500951 1001 86380 86390 1
501602 99501602 1001 86380 86390 1
501367 99501367 1001 86380 86390 1
501163 99501163 1001 86380 86390 1
501818 99501818 1001 86380 86390 1
501728 99501728 1001 86380 86390 1
501833 99501833 1001 86380 86390 1
501735 99501735 1001 86380 86390 1
502389 99502389 1001 86380 86390 1
502419 99502419 1001 86380 86390 1
502304 99502304 1001 86380 86390 1
502111 99502111 1001 86380 86390 1
501996 99501996 1001 86380 86390 1
501958 99501958 1001 86380 86390 1
502501 99502501 1001 86380 86390 1
502506 99502506 1001 86380 86390 1
502624 99502624 1001 86380 86390 1
503093 99503093 1001 86380 86390 1
503198 99503198 1001 86380 86390 1
502893 99502893 1001 86380 86390 1
502890 99502890 1001 86380 86390 1
502930 99502930 1001 86380 86390 1
502727 99502727 1001 86380 86390 1
502850 99502850 1001 86380 86390 1
503402 99503402 1001 86380 86390 1
503957 99503957 1001 86380 86390 1
504013 99504013 1001 86380 86390 1
503874 99503874 1001 86380 86390 1
503794 99503794 1001 86380 86390 1
503500 99503500 1001 86380 86390 1
504301 99504301 1001 86380 86390 1
504810 99504810 1001 86380 86390 1
504824 99504824 1001 86380 86390 1
504788 99504788 1001 86380 86390 1
504624 99504624 1001 86380 86390 1
504448 99504448 1001 86380 86390 1
505022 99505022 1001 86380 86390 1
505140 99505140 1001 86380 86390 1
505040 99505040 1001 86380 86390 1
505577 99505577 1001 86380 86390 1
505671 99505671 1001 86380 86390 1
505684 99505684 1001 86380 86390 1
505753 99505753 1001 86380 86390 1
505688 99505688 1001 86380 86390 1
505422 99505422 1001 86380 86390 1
505539 99505539 1001 86380 86390 1
505279 99505279 1001 86380 86390 1
505301 99505301 1001 86380 86390 1
505898 99505898 1001 86380 86390 1
505830 99505830 1001 86380 86390 1
505818 99505818 1001 86380 86390 1
506469 99506469 1001 86380 86390 1
506540 99506540 1001 86380 86390 1
506211 99506211 1001 86380 86390 1
506362 99506362 1001 86380 86390 1
506145 99506145 1001 86380 86390 1
506149 99506149 1001 86380 86390 1
506022 99506022 1001 86380 86390 1
506774 99506774 1001 86380 86390 1
506672 99506672 1001 86380 86390 1
506779 99506779 1001 86380 86390 1
506707 99506707 1001 86380 86390 1
507406 99507406 1001 86380 86390 1
507414 99507414 1001 86380 86390 1
507111 99507111 1001 86380 86390 1
506853 99506853 1001 86380 86390 1
507002 99507002 1001 86380 86390 1
506862 99506862 1001 86380 86390 1
506810 99506810 1001 86380 86390 1
507433 99507433 1001 86380 86390 1
507491 99507491 1001 86380 86390 1
507556 99507556 1001 86380 86390 1
507439 99507439 1001 86380 86390 1
508185 99508185 1001 86380 86390 1
508226 99508226 1001 86380 86390 1
507849 99507849 1001 86380 86390 1
508038 99508038 1001 86380 86390 1
507678 99507678 1001 86380 86390 1
508302 99508302 1001 86380 86390 1
508277 99508277 1001 86380 86390 1
508436 99508436 1001 86380 86390 1
509002 99509002 1001 86380 86390 1
508700 99508700 1001 86380 86390 1
508550 99508550 1001 86380 86390 1
509129 99509129 1001 86380 86390 1
509195 99509195 1001 86380 86390 1
509224 99509224 1001 86380 86390 1
509756 99509756 1001 86380 86390 1
510686 99510686 1001 86380 86390 1
510842 99510842 1001 86380 86390 1
511424 99511424 1001 86380 86390 1
511315 99511315 1001 86380 86390 1
510959 99510959 1001 86380 86390 1
511680 99511680 1001 86380 86390 1
511716 99511716 1001 86380 86390 1
512211 99512211 1001 86380 86390 1
512288 99512288 1001 86380 86390 1
512301 99512301 1001 86380 86390 1
511774 99511774 1001 86380 86390 1
512961 99512961 1001 86380 86390 1
512997 99512997 1001 86380 86390 1
512688 99512688 1001 86380 86390 1
512677 99512677 1001 86380 86390 1
512596 99512596 1001 86380 86390 1
513829 99513829 1001 86380 86390 1
513618 99513618 1001 86380 86390 1
513546 99513546 1001 86380 86390 1
514198 99514198 1001 86380 86390 1
514121 99514121 1001 86380 86390 1
514113 99514113 1001 86380 86390 1
514231 99514231 1001 86380 86390 1
514709 99514709 1001 86380 86390 1
514537 99514537 1001 86380 86390 1
514460 99514460 1001 86380 86390 1
514478 99514478 1001 86380 86390 1
515052 99515052 1001 86380 86390 1
514861 99514861 1001 86380 86390 1
514957 99514957 1001 86380 86390 1
515536 99515536 1001 86380 86390 1
515550 99515550 1001 86380 86390 1
515375 99515375 1001 86380 86390 1
515396 99515396 1001 86380 86390 1
515219 99515219 1001 86380 86390 1
515081 99515081 1001 86380 86390 1
515851 99515851 1001 86380 86390 1
515869 99515869 1001 86380 86390 1
516434 99516434 1001 86380 86390 1
516411 99516411 1001 86380 86390 1
516298 99516298 1001 86380 86390 1
516263 99516263 1001 86380 86390 1
516057 99516057 1001 86380 86390 1
516552 99516552 1001 86380 86390 1
516990 99516990 1001 86380 86390 1
516993 99516993 1001 86380 86390 1
517127 99517127 1001 86380 86390 1
516775 99516775 1001 86380 86390 1
516892 99516892 1001 86380 86390 1
517529 99517529 1001 86380 86390 1
517956 99517956 1001 86380 86390 1
517752 99517752 1001 86380 86390 1
517608 99517608 1001 86380 86390 1
518961 99518961 1001 86380 86390 1
518756 99518756 1001 86380 86390 1
518519 99518519 1001 86380 86390 1
518494 99518494 1001 86380 86390 1
519001 99519001 1001 86380 86390 1
519144 99519144 1001 86380 86390 1
519165 99519165 1001 86380 86390 1
519636 99519636 1001 86380 86390 1
519703 99519703 1001 86380 86390 1
519719 99519719 1001 86380 86390 1
519435 99519435 1001 86380 86390 1
519328 99519328 1001 86380 86390 1
519252 99519252 1001 86380 86390 1
519305 99519305 1001 86380 86390 1
520513 99520513 1001 86380 86390 1
520229 99520229 1001 86380 86390 1
520060 99520060 1001 86380 86390 1
521460 99521460 1001 86380 86390 1
521132 99521132 1001 86380 86390 1
521261 99521261 1001 86380 86390 1
521109 99521109 1001 86380 86390 1
521057 99521057 1001 86380 86390 1
521254 99521254 1001 86380 86390 1
520858 99520858 1001 86380 86390 1
520973 99520973 1001 86380 86390 1
521492 99521492 1001 86380 86390 1
521906 99521906 1001 86380 86390 1
521794 99521794 1001 86380 86390 1
522447 99522447 1001 86380 86390 1
522449 99522449 1001 86380 86390 1
522300 99522300 1001 86380 86390 1
523092 99523092 1001 86380 86390 1
523074 99523074 1001 86380 86390 1
523039 99523039 1001 86380 86390 1
522925 99522925 1001 86380 86390 1
522746 99522746 1001 86380 86390 1
522826 99522826 1001 86380 86390 1
522909 99522909 1001 86380 86390 1
522897 99522897 1001 86380 86390 1
522580 99522580 1001 86380 86390 1
523260 99523260 1001 86380 86390 1
523222 99523222 1001 86380 86390 1
523267 99523267 1001 86380 86390 1
523778 99523778 1001 86380 86390 1
523895 99523895 1001 86380 86390 1
523837 99523837 1001 86380 86390 1
523736 99523736 1001 86380 86390 1
523634 99523634 1001 86380 86390 1
523479 99523479 1001 86380 86390 1
523518 99523518 1001 86380 86390 1
523340 99523340 1001 86380 86390 1
523373 99523373 1001 86380 86390 1
524080 99524080 1001 86380 86390 1
524107 99524107 1001 86380 86390 1
524743 99524743 1001 86380 86390 1
524699 99524699 1001 86380 86390 1
524714 99524714 1001 86380 86390 1
524244 99524244 1001 86380 86390 1
524900 99524900 1001 86380 86390 1
524849 99524849 1001 86380 86390 1
524942 99524942 1001 86380 86390 1
525420 99525420 1001 86380 86390 1
525289 99525289 1001 86380 86390 1
525240 99525240 1001 86380 86390 1
525253 99525253 1001 86380 86390 1
525083 99525083 1001 86380 86390 1
524984 99524984 1001 86380 86390 1
526376 99526376 1001 86380 86390 1
526384 99526384 1001 86380 86390 1
525905 99525905 1001 86380 86390 1
525990 99525990 1001 86380 86390 1
525825 99525825 1001 86380 86390 1
526563 99526563 1001 86380 86390 1
527225 99527225 1001 86380 86390 1
527034 99527034 1001 86380 86390 1
526720 99526720 1001 86380 86390 1
526685 99526685 1001 86380 86390 1
527310 99527310 1001 86380 86390 1
528001 99528001 1001 86380 86390 1
527894 99527894 1001 86380 86390 1
527781 99527781 1001 86380 86390 1
527817 99527817 1001 86380 86390 1
528180 99528180 1001 86380 86390 1
528262 99528262 1001 86380 86390 1
528626 99528626 1001 86380 86390 1
528578 99528578 1001 86380 86390 1
528932 99528932 1001 86380 86390 1
529626 99529626 1001 86380 86390 1
529541 99529541 1001 86380 86390 1
529457 99529457 1001 86380 86390 1
529470 99529470 1001 86380 86390 1
529319 99529319 1001 86380 86390 1
529244 99529244 1001 86380 86390 1
529751 99529751 1001 86380 86390 1
530356 99530356 1001 86380 86390 1
530394 99530394 1001 86380 86390 1
530243 99530243 1001 86380 86390 1
530065 99530065 1001 86380 86390 1
530096 99530096 1001 86380 86390 1
530753 99530753 1001 86380 86390 1
530982 99530982 1001 86380 86390 1
531068 99531068 1001 86380 86390 1
530826 99530826 1001 86380 86390 1
531454 99531454 1001 86380 86390 1
531477 99531477 1001 86380 86390 1
532091 99532091 1001 86380 86390 1
532014 99532014 1001 86380 86390 1
532041 99532041 1001 86380 86390 1
531926 99531926 1001 86380 86390 1
531995 99531995 1001 86380 86390 1
531999 99531999 1001 86380 86390 1
531726 99531726 1001 86380 86390 1
532319 99532319 1001 86380 86390 1
532227 99532227 1001 86380 86390 1
532871 99532871 1001 86380 86390 1
532679 99532679 1001 86380 86390 1
532640 99532640 1001 86380 86390 1
532447 99532447 1001 86380 86390 1
533123 99533123 1001 86380 86390 1
533202 99533202 1001 86380 86390 1
533190 99533190 1001 86380 86390 1
533775 99533775 1001 86380 86390 1
533819 99533819 1001 86380 86390 1
533507 99533507 1001 86380 86390 1
533428 99533428 1001 86380 86390 1
534502 99534502 1001 86380 86390 1
534414 99534414 1001 86380 86390 1
534431 99534431 1001 86380 86390 1
534342 99534342 1001 86380 86390 1
534396 99534396 1001 86380 86390 1
534461 99534461 1001 86380 86390 1
534687 99534687 1001 86380 86390 1
534871 99534871 1001 86380 86390 1
535367 99535367 1001 86380 86390 1
535131 99535131 1001 86380 86390 1
535109 99535109 1001 86380 86390 1
534917 99534917 1001 86380 86390 1
535011 99535011 1001 86380 86390 1
535093 99535093 1001 86380 86390 1
535029 99535029 1001 86380 86390 1
535644 99535644 1001 86380 86390 1
536292 99536292 1001 86380 86390 1
536120 99536120 1001 86380 86390 1
535992 99535992 1001 86380 86390 1
536122 99536122 1001 86380 86390 1
536117 99536117 1001 86380 86390 1
535871 99535871 1001 86380 86390 1
535807 99535807 1001 86380 86390 1
535782 99535782 1001 86380 86390 1
536424 99536424 1001 86380 86390 1
536538 99536538 1001 86380 86390 1
537113 99537113 1001 86380 86390 1
537143 99537143 1001 86380 86390 1
536857 99536857 1001 86380 86390 1
537789 99537789 1001 86380 86390 1
537410 99537410 1001 86380 86390 1
537371 99537371 1001 86380 86390 1
537439 99537439 1001 86380 86390 1
537570 99537570 1001 86380 86390 1
538010 99538010 1001 86380 86390 1
538089 99538089 1001 86380 86390 1
538014 99538014 1001 86380 86390 1
538018 99538018 1001 86380 86390 1
538135 99538135 1001 86380 86390 1
538683 99538683 1001 86380 86390 1
538439 99538439 1001 86380 86390 1
538283 99538283 1001 86380 86390 1
538840 99538840 1001 86380 86390 1
538881 99538881 1001 86380 86390 1
538899 99538899 1001 86380 86390 1
538835 99538835 1001 86380 86390 1
539616 99539616 1001 86380 86390 1
539630 99539630 1001 86380 86390 1
539376 99539376 1001 86380 86390 1
539312 99539312 1001 86380 86390 1
539390 99539390 1001 86380 86390 1
539248 99539248 1001 86380 86390 1
539252 99539252 1001 86380 86390 1
539133 99539133 1001 86380 86390 1
539743 99539743 1001 86380 86390 1
539686 99539686 1001 86380 86390 1
540284 99540284 1001 86380 86390 1
540223 99540223 1001 86380 86390 1
540240 99540240 1001 86380 86390 1
540152 99540152 1001 86380 86390 1
540243 99540243 1001 86380 86390 1
539856 99539856 1001 86380 86390 1
540642 99540642 1001 86380 86390 1
540527 99540527 1001 86380 86390 1
541115 99541115 1001 86380 86390 1
541275 99541275 1001 86380 86390 1
540989 99540989 1001 86380 86390 1
540892 99540892 1001 86380 86390 1
540819 99540819 1001 86380 86390 1
540734 99540734 1001 86380 86390 1
541462 99541462 1001 86380 86390 1
541378 99541378 1001 86380 86390 1
542077 99542077 1001 86380 86390 1
541643 99541643 1001 86380 86390 1
542134 99542134 1001 86380 86390 1
542124 99542124 1001 86380 86390 1
542870 99542870 1001 86380 86390 1
542945 99542945 1001 86380 86390 1
542915 99542915 1001 86380 86390 1
542730 99542730 1001 86380 86390 1
542336 99542336 1001 86380 86390 1
543063 99543063 1001 86380 86390 1
543680 99543680 1001 86380 86390 1
543491 99543491 1001 86380 86390 1
543544 99543544 1001 86380 86390 1
543469 99543469 1001 86380 86390 1
543513 99543513 1001 86380 86390 1
543210 99543210 1001 86380 86390 1
543910 99543910 1001 86380 86390 1
544197 99544197 1001 86380 86390 1
544380 99544380 1001 86380 86390 1
544264 99544264 1001 86380 86390 1
544332 99544332 1001 86380 86390 1
544311 99544311 1001 86380 86390 1
544085 99544085 1001 86380 86390 1
400309 99400309 1001 86380 86390 1
400378 99400378 1001 86380 86390 1
400368 99400368 1001 86380 86390 1
401049 99401049 1001 86380 86390 1
401579 99401579 1001 86380 86390 1
401788 99401788 1001 86380 86390 1
402995 99402995 1001 86380 86390 1
403612 99403612 1001 86380 86390 1
404718 99404718 1001 86380 86390 1
404914 99404914 1001 86380 86390 1
405265 99405265 1001 86380 86390 1
405646 99405646 1001 86380 86390 1
406030 99406030 1001 86380 86390 1
406126 99406126 1001 86380 86390 1
406552 99406552 1001 86380 86390 1
406907 99406907 1001 86380 86390 1
406996 99406996 1001 86380 86390 1
407186 99407186 1001 86380 86390 1
407401 99407401 1001 86380 86390 1
407504 99407504 1001 86380 86390 1
407883 99407883 1001 86380 86390 1
408131 99408131 1001 86380 86390 1
408380 99408380 1001 86380 86390 1
408642 99408642 1001 86380 86390 1
408780 99408780 1001 86380 86390 1
408783 99408783 1001 86380 86390 1
409261 99409261 1001 86380 86390 1
409219 99409219 1001 86380 86390 1
409599 99409599 1001 86380 86390 1
410203 99410203 1001 86380 86390 1
410374 99410374 1001 86380 86390 1
410577 99410577 1001 86380 86390 1
410636 99410636 1001 86380 86390 1
410874 99410874 1001 86380 86390 1
410835 99410835 1001 86380 86390 1
411026 99411026 1001 86380 86390 1
411433 99411433 1001 86380 86390 1
411465 99411465 1001 86380 86390 1
411738 99411738 1001 86380 86390 1
412243 99412243 1001 86380 86390 1
413546 99413546 1001 86380 86390 1
413503 99413503 1001 86380 86390 1
413279 99413279 1001 86380 86390 1
412929 99412929 1001 86380 86390 1
412758 99412758 1001 86380 86390 1
412761 99412761 1001 86380 86390 1
413756 99413756 1001 86380 86390 1
413971 99413971 1001 86380 86390 1
414961 99414961 1001 86380 86390 1
414610 99414610 1001 86380 86390 1
414673 99414673 1001 86380 86390 1
415341 99415341 1001 86380 86390 1
415614 99415614 1001 86380 86390 1
415442 99415442 1001 86380 86390 1
416659 99416659 1001 86380 86390 1
416898 99416898 1001 86380 86390 1
416986 99416986 1001 86380 86390 1
416524 99416524 1001 86380 86390 1
416507 99416507 1001 86380 86390 1
417279 99417279 1001 86380 86390 1
417511 99417511 1001 86380 86390 1
417593 99417593 1001 86380 86390 1
418734 99418734 1001 86380 86390 1
418477 99418477 1001 86380 86390 1
417646 99417646 1001 86380 86390 1
419021 99419021 1001 86380 86390 1
419034 99419034 1001 86380 86390 1
419042 99419042 1001 86380 86390 1
420222 99420222 1001 86380 86390 1
420342 99420342 1001 86380 86390 1
420267 99420267 1001 86380 86390 1
419848 99419848 1001 86380 86390 1
419667 99419667 1001 86380 86390 1
419986 99419986 1001 86380 86390 1
419678 99419678 1001 86380 86390 1
419596 99419596 1001 86380 86390 1
419455 99419455 1001 86380 86390 1
419582 99419582 1001 86380 86390 1
420537 99420537 1001 86380 86390 1
420678 99420678 1001 86380 86390 1
421360 99421360 1001 86380 86390 1
421245 99421245 1001 86380 86390 1
421096 99421096 1001 86380 86390 1
423427 99423427 1001 86380 86390 1
423096 99423096 1001 86380 86390 1
422952 99422952 1001 86380 86390 1
423264 99423264 1001 86380 86390 1
422572 99422572 1001 86380 86390 1
422612 99422612 1001 86380 86390 1
423767 99423767 1001 86380 86390 1
424623 99424623 1001 86380 86390 1
424808 99424808 1001 86380 86390 1
424998 99424998 1001 86380 86390 1
424691 99424691 1001 86380 86390 1
424343 99424343 1001 86380 86390 1
425405 99425405 1001 86380 86390 1
425540 99425540 1001 86380 86390 1
425672 99425672 1001 86380 86390 1
425629 99425629 1001 86380 86390 1
426748 99426748 1001 86380 86390 1
426705 99426705 1001 86380 86390 1
426892 99426892 1001 86380 86390 1
426326 99426326 1001 86380 86390 1
426291 99426291 1001 86380 86390 1
426221 99426221 1001 86380 86390 1
427389 99427389 1001 86380 86390 1
427483 99427483 1001 86380 86390 1
427171 99427171 1001 86380 86390 1
427379 99427379 1001 86380 86390 1
428612 99428612 1001 86380 86390 1
428509 99428509 1001 86380 86390 1
428222 99428222 1001 86380 86390 1
428026 99428026 1001 86380 86390 1
427654 99427654 1001 86380 86390 1
427683 99427683 1001 86380 86390 1
427561 99427561 1001 86380 86390 1
427672 99427672 1001 86380 86390 1
427769 99427769 1001 86380 86390 1
428887 99428887 1001 86380 86390 1
430195 99430195 1001 86380 86390 1
429641 99429641 1001 86380 86390 1
429653 99429653 1001 86380 86390 1
429248 99429248 1001 86380 86390 1
429527 99429527 1001 86380 86390 1
429195 99429195 1001 86380 86390 1
431970 99431970 1001 86380 86390 1
431282 99431282 1001 86380 86390 1
430926 99430926 1001 86380 86390 1
433352 99433352 1001 86380 86390 1
433253 99433253 1001 86380 86390 1
432552 99432552 1001 86380 86390 1
432762 99432762 1001 86380 86390 1
432737 99432737 1001 86380 86390 1
434007 99434007 1001 86380 86390 1
434035 99434035 1001 86380 86390 1
433748 99433748 1001 86380 86390 1
435273 99435273 1001 86380 86390 1
434469 99434469 1001 86380 86390 1
434333 99434333 1001 86380 86390 1
435724 99435724 1001 86380 86390 1
436990 99436990 1001 86380 86390 1
436642 99436642 1001 86380 86390 1
436024 99436024 1001 86380 86390 1
436157 99436157 1001 86380 86390 1
437240 99437240 1001 86380 86390 1
300574 99300574 1001 86380 86390 1
300717 99300717 1001 86380 86390 1
300345 99300345 1001 86380 86390 1
300500 99300500 1001 86380 86390 1
300123 99300123 1001 86380 86390 1
300288 99300288 1001 86380 86390 1
300894 99300894 1001 86380 86390 1
301232 99301232 1001 86380 86390 1
301143 99301143 1001 86380 86390 1
301251 99301251 1001 86380 86390 1
301231 99301231 1001 86380 86390 1
[truncated: 3,541,549 more chars]
