# Supplementary material for: Fast and near-optimal monitoring for healthcare acquired infection outbreaks
Source: PLoS Comput Biol. 2019 Sep 16;15(9):e1007284. doi: 10.1371/journal.pcbi.1007284 (PMC6762212; doi:10.1371/journal.pcbi.1007284)
Supplement: S1 Data — (ZIP) [file pcbi.1007284.s006.zip › MobilityLogs1/HAISE_Carilion_all_visits_day_10.txt]

#Person location Sublocation StartTime EndTime Type
418149 209 1001 11880 12537 1
500052 771 1001 63991 64291 1
522250 599 1002 41133 49290 1
530664 1044 1002 25508 33243 1
400140 99400140 1001 86380 86390 1
400585 99400585 1001 86380 86390 1
400817 99400817 1001 86380 86390 1
400873 99400873 1001 86380 86390 1
401858 99401858 1001 86380 86390 1
402760 99402760 1001 86380 86390 1
402718 99402718 1001 86380 86390 1
402850 99402850 1001 86380 86390 1
403091 99403091 1001 86380 86390 1
403569 99403569 1001 86380 86390 1
404049 99404049 1001 86380 86390 1
404767 99404767 1001 86380 86390 1
405423 99405423 1001 86380 86390 1
405542 99405542 1001 86380 86390 1
405960 99405960 1001 86380 86390 1
406166 99406166 1001 86380 86390 1
406130 99406130 1001 86380 86390 1
406227 99406227 1001 86380 86390 1
406544 99406544 1001 86380 86390 1
407296 99407296 1001 86380 86390 1
407718 99407718 1001 86380 86390 1
407858 99407858 1001 86380 86390 1
407835 99407835 1001 86380 86390 1
407941 99407941 1001 86380 86390 1
407947 99407947 1001 86380 86390 1
408254 99408254 1001 86380 86390 1
408258 99408258 1001 86380 86390 1
408472 99408472 1001 86380 86390 1
408543 99408543 1001 86380 86390 1
408858 99408858 1001 86380 86390 1
408849 99408849 1001 86380 86390 1
409401 99409401 1001 86380 86390 1
409963 99409963 1001 86380 86390 1
410094 99410094 1001 86380 86390 1
410310 99410310 1001 86380 86390 1
410975 99410975 1001 86380 86390 1
411057 99411057 1001 86380 86390 1
411824 99411824 1001 86380 86390 1
411899 99411899 1001 86380 86390 1
412018 99412018 1001 86380 86390 1
412202 99412202 1001 86380 86390 1
412355 99412355 1001 86380 86390 1
412334 99412334 1001 86380 86390 1
413312 99413312 1001 86380 86390 1
413058 99413058 1001 86380 86390 1
413130 99413130 1001 86380 86390 1
413781 99413781 1001 86380 86390 1
413972 99413972 1001 86380 86390 1
413815 99413815 1001 86380 86390 1
413919 99413919 1001 86380 86390 1
415311 99415311 1001 86380 86390 1
414705 99414705 1001 86380 86390 1
414807 99414807 1001 86380 86390 1
415694 99415694 1001 86380 86390 1
416832 99416832 1001 86380 86390 1
416819 99416819 1001 86380 86390 1
416370 99416370 1001 86380 86390 1
416498 99416498 1001 86380 86390 1
416325 99416325 1001 86380 86390 1
415747 99415747 1001 86380 86390 1
415766 99415766 1001 86380 86390 1
415874 99415874 1001 86380 86390 1
415924 99415924 1001 86380 86390 1
416050 99416050 1001 86380 86390 1
417343 99417343 1001 86380 86390 1
418442 99418442 1001 86380 86390 1
418765 99418765 1001 86380 86390 1
418468 99418468 1001 86380 86390 1
418206 99418206 1001 86380 86390 1
418397 99418397 1001 86380 86390 1
417667 99417667 1001 86380 86390 1
419091 99419091 1001 86380 86390 1
419939 99419939 1001 86380 86390 1
419963 99419963 1001 86380 86390 1
419980 99419980 1001 86380 86390 1
419292 99419292 1001 86380 86390 1
420559 99420559 1001 86380 86390 1
420468 99420468 1001 86380 86390 1
421346 99421346 1001 86380 86390 1
421673 99421673 1001 86380 86390 1
421171 99421171 1001 86380 86390 1
421084 99421084 1001 86380 86390 1
420937 99420937 1001 86380 86390 1
422168 99422168 1001 86380 86390 1
423573 99423573 1001 86380 86390 1
423584 99423584 1001 86380 86390 1
423471 99423471 1001 86380 86390 1
423570 99423570 1001 86380 86390 1
423624 99423624 1001 86380 86390 1
423128 99423128 1001 86380 86390 1
423048 99423048 1001 86380 86390 1
423186 99423186 1001 86380 86390 1
423122 99423122 1001 86380 86390 1
422736 99422736 1001 86380 86390 1
422850 99422850 1001 86380 86390 1
424022 99424022 1001 86380 86390 1
425313 99425313 1001 86380 86390 1
424978 99424978 1001 86380 86390 1
424970 99424970 1001 86380 86390 1
425679 99425679 1001 86380 86390 1
426582 99426582 1001 86380 86390 1
426681 99426681 1001 86380 86390 1
426568 99426568 1001 86380 86390 1
425980 99425980 1001 86380 86390 1
426005 99426005 1001 86380 86390 1
427277 99427277 1001 86380 86390 1
428595 99428595 1001 86380 86390 1
428623 99428623 1001 86380 86390 1
428195 99428195 1001 86380 86390 1
427853 99427853 1001 86380 86390 1
427568 99427568 1001 86380 86390 1
427799 99427799 1001 86380 86390 1
429070 99429070 1001 86380 86390 1
428791 99428791 1001 86380 86390 1
429159 99429159 1001 86380 86390 1
429775 99429775 1001 86380 86390 1
429628 99429628 1001 86380 86390 1
429292 99429292 1001 86380 86390 1
429278 99429278 1001 86380 86390 1
429218 99429218 1001 86380 86390 1
429176 99429176 1001 86380 86390 1
430490 99430490 1001 86380 86390 1
431686 99431686 1001 86380 86390 1
431853 99431853 1001 86380 86390 1
431155 99431155 1001 86380 86390 1
430905 99430905 1001 86380 86390 1
430991 99430991 1001 86380 86390 1
433712 99433712 1001 86380 86390 1
433160 99433160 1001 86380 86390 1
432912 99432912 1001 86380 86390 1
432581 99432581 1001 86380 86390 1
432736 99432736 1001 86380 86390 1
433897 99433897 1001 86380 86390 1
435695 99435695 1001 86380 86390 1
437003 99437003 1001 86380 86390 1
436963 99436963 1001 86380 86390 1
436086 99436086 1001 86380 86390 1
436210 99436210 1001 86380 86390 1
435967 99435967 1001 86380 86390 1
300035 99300035 1001 86380 86390 1
437198 99437198 1001 86380 86390 1
300551 99300551 1001 86380 86390 1
300699 99300699 1001 86380 86390 1
300624 99300624 1001 86380 86390 1
300467 99300467 1001 86380 86390 1
300867 99300867 1001 86380 86390 1
300887 99300887 1001 86380 86390 1
300851 99300851 1001 86380 86390 1
300774 99300774 1001 86380 86390 1
300763 99300763 1001 86380 86390 1
301358 99301358 1001 86380 86390 1
301732 99301732 1001 86380 86390 1
301714 99301714 1001 86380 86390 1
301650 99301650 1001 86380 86390 1
302303 99302303 1001 86380 86390 1
302275 99302275 1001 86380 86390 1
302079 99302079 1001 86380 86390 1
301977 99301977 1001 86380 86390 1
301967 99301967 1001 86380 86390 1
302430 99302430 1001 86380 86390 1
302484 99302484 1001 86380 86390 1
302576 99302576 1001 86380 86390 1
302487 99302487 1001 86380 86390 1
303117 99303117 1001 86380 86390 1
303183 99303183 1001 86380 86390 1
302980 99302980 1001 86380 86390 1
302828 99302828 1001 86380 86390 1
302592 99302592 1001 86380 86390 1
302658 99302658 1001 86380 86390 1
303271 99303271 1001 86380 86390 1
303226 99303226 1001 86380 86390 1
303985 99303985 1001 86380 86390 1
303861 99303861 1001 86380 86390 1
303739 99303739 1001 86380 86390 1
303636 99303636 1001 86380 86390 1
303459 99303459 1001 86380 86390 1
303526 99303526 1001 86380 86390 1
304149 99304149 1001 86380 86390 1
304102 99304102 1001 86380 86390 1
304662 99304662 1001 86380 86390 1
304729 99304729 1001 86380 86390 1
304592 99304592 1001 86380 86390 1
304580 99304580 1001 86380 86390 1
304451 99304451 1001 86380 86390 1
304292 99304292 1001 86380 86390 1
304992 99304992 1001 86380 86390 1
305519 99305519 1001 86380 86390 1
305584 99305584 1001 86380 86390 1
305610 99305610 1001 86380 86390 1
305662 99305662 1001 86380 86390 1
305674 99305674 1001 86380 86390 1
305620 99305620 1001 86380 86390 1
305301 99305301 1001 86380 86390 1
305195 99305195 1001 86380 86390 1
500180 99500180 1001 86380 86390 1
500056 99500056 1001 86380 86390 1
500626 99500626 1001 86380 86390 1
500769 99500769 1001 86380 86390 1
500707 99500707 1001 86380 86390 1
500297 99500297 1001 86380 86390 1
500220 99500220 1001 86380 86390 1
500932 99500932 1001 86380 86390 1
500990 99500990 1001 86380 86390 1
501525 99501525 1001 86380 86390 1
501535 99501535 1001 86380 86390 1
501323 99501323 1001 86380 86390 1
501062 99501062 1001 86380 86390 1
501208 99501208 1001 86380 86390 1
502421 99502421 1001 86380 86390 1
502282 99502282 1001 86380 86390 1
502221 99502221 1001 86380 86390 1
502179 99502179 1001 86380 86390 1
502049 99502049 1001 86380 86390 1
503248 99503248 1001 86380 86390 1
503160 99503160 1001 86380 86390 1
503286 99503286 1001 86380 86390 1
502983 99502983 1001 86380 86390 1
502855 99502855 1001 86380 86390 1
502872 99502872 1001 86380 86390 1
503303 99503303 1001 86380 86390 1
503383 99503383 1001 86380 86390 1
504056 99504056 1001 86380 86390 1
504044 99504044 1001 86380 86390 1
504048 99504048 1001 86380 86390 1
503798 99503798 1001 86380 86390 1
503764 99503764 1001 86380 86390 1
503693 99503693 1001 86380 86390 1
503592 99503592 1001 86380 86390 1
503698 99503698 1001 86380 86390 1
503505 99503505 1001 86380 86390 1
504624 99504624 1001 86380 86390 1
504538 99504538 1001 86380 86390 1
504709 99504709 1001 86380 86390 1
505641 99505641 1001 86380 86390 1
505728 99505728 1001 86380 86390 1
505664 99505664 1001 86380 86390 1
505513 99505513 1001 86380 86390 1
505455 99505455 1001 86380 86390 1
505550 99505550 1001 86380 86390 1
505256 99505256 1001 86380 86390 1
505780 99505780 1001 86380 86390 1
506358 99506358 1001 86380 86390 1
506143 99506143 1001 86380 86390 1
506093 99506093 1001 86380 86390 1
506641 99506641 1001 86380 86390 1
507101 99507101 1001 86380 86390 1
507169 99507169 1001 86380 86390 1
507157 99507157 1001 86380 86390 1
507031 99507031 1001 86380 86390 1
507085 99507085 1001 86380 86390 1
507189 99507189 1001 86380 86390 1
506808 99506808 1001 86380 86390 1
506925 99506925 1001 86380 86390 1
507615 99507615 1001 86380 86390 1
508166 99508166 1001 86380 86390 1
508167 99508167 1001 86380 86390 1
507874 99507874 1001 86380 86390 1
507667 99507667 1001 86380 86390 1
507698 99507698 1001 86380 86390 1
507830 99507830 1001 86380 86390 1
508376 99508376 1001 86380 86390 1
508379 99508379 1001 86380 86390 1
508399 99508399 1001 86380 86390 1
509037 99509037 1001 86380 86390 1
509069 99509069 1001 86380 86390 1
509068 99509068 1001 86380 86390 1
508844 99508844 1001 86380 86390 1
508471 99508471 1001 86380 86390 1
508539 99508539 1001 86380 86390 1
508644 99508644 1001 86380 86390 1
509200 99509200 1001 86380 86390 1
509254 99509254 1001 86380 86390 1
509698 99509698 1001 86380 86390 1
509450 99509450 1001 86380 86390 1
510007 99510007 1001 86380 86390 1
510612 99510612 1001 86380 86390 1
510561 99510561 1001 86380 86390 1
510696 99510696 1001 86380 86390 1
510642 99510642 1001 86380 86390 1
510527 99510527 1001 86380 86390 1
510593 99510593 1001 86380 86390 1
510543 99510543 1001 86380 86390 1
510347 99510347 1001 86380 86390 1
510172 99510172 1001 86380 86390 1
510856 99510856 1001 86380 86390 1
510887 99510887 1001 86380 86390 1
511473 99511473 1001 86380 86390 1
511152 99511152 1001 86380 86390 1
511312 99511312 1001 86380 86390 1
510946 99510946 1001 86380 86390 1
511064 99511064 1001 86380 86390 1
511084 99511084 1001 86380 86390 1
511673 99511673 1001 86380 86390 1
512096 99512096 1001 86380 86390 1
512138 99512138 1001 86380 86390 1
512102 99512102 1001 86380 86390 1
512170 99512170 1001 86380 86390 1
512093 99512093 1001 86380 86390 1
511956 99511956 1001 86380 86390 1
511775 99511775 1001 86380 86390 1
511789 99511789 1001 86380 86390 1
511945 99511945 1001 86380 86390 1
511946 99511946 1001 86380 86390 1
512174 99512174 1001 86380 86390 1
512582 99512582 1001 86380 86390 1
513064 99513064 1001 86380 86390 1
512850 99512850 1001 86380 86390 1
512864 99512864 1001 86380 86390 1
512762 99512762 1001 86380 86390 1
513903 99513903 1001 86380 86390 1
513869 99513869 1001 86380 86390 1
513883 99513883 1001 86380 86390 1
513901 99513901 1001 86380 86390 1
513645 99513645 1001 86380 86390 1
513750 99513750 1001 86380 86390 1
513660 99513660 1001 86380 86390 1
513776 99513776 1001 86380 86390 1
513621 99513621 1001 86380 86390 1
513462 99513462 1001 86380 86390 1
513438 99513438 1001 86380 86390 1
513458 99513458 1001 86380 86390 1
514118 99514118 1001 86380 86390 1
514036 99514036 1001 86380 86390 1
514586 99514586 1001 86380 86390 1
514563 99514563 1001 86380 86390 1
514591 99514591 1001 86380 86390 1
514567 99514567 1001 86380 86390 1
514463 99514463 1001 86380 86390 1
514314 99514314 1001 86380 86390 1
514381 99514381 1001 86380 86390 1
514414 99514414 1001 86380 86390 1
514919 99514919 1001 86380 86390 1
515037 99515037 1001 86380 86390 1
515670 99515670 1001 86380 86390 1
515688 99515688 1001 86380 86390 1
516472 99516472 1001 86380 86390 1
516132 99516132 1001 86380 86390 1
516031 99516031 1001 86380 86390 1
515989 99515989 1001 86380 86390 1
516638 99516638 1001 86380 86390 1
516627 99516627 1001 86380 86390 1
516680 99516680 1001 86380 86390 1
517219 99517219 1001 86380 86390 1
517303 99517303 1001 86380 86390 1
517287 99517287 1001 86380 86390 1
517254 99517254 1001 86380 86390 1
517281 99517281 1001 86380 86390 1
516954 99516954 1001 86380 86390 1
516883 99516883 1001 86380 86390 1
516790 99516790 1001 86380 86390 1
517845 99517845 1001 86380 86390 1
517926 99517926 1001 86380 86390 1
517942 99517942 1001 86380 86390 1
517636 99517636 1001 86380 86390 1
518269 99518269 1001 86380 86390 1
518205 99518205 1001 86380 86390 1
518362 99518362 1001 86380 86390 1
518259 99518259 1001 86380 86390 1
518785 99518785 1001 86380 86390 1
518965 99518965 1001 86380 86390 1
518746 99518746 1001 86380 86390 1
518522 99518522 1001 86380 86390 1
518382 99518382 1001 86380 86390 1
518518 99518518 1001 86380 86390 1
518545 99518545 1001 86380 86390 1
518572 99518572 1001 86380 86390 1
518404 99518404 1001 86380 86390 1
519054 99519054 1001 86380 86390 1
519680 99519680 1001 86380 86390 1
519415 99519415 1001 86380 86390 1
519526 99519526 1001 86380 86390 1
519200 99519200 1001 86380 86390 1
519282 99519282 1001 86380 86390 1
520388 99520388 1001 86380 86390 1
520219 99520219 1001 86380 86390 1
520744 99520744 1001 86380 86390 1
520760 99520760 1001 86380 86390 1
521390 99521390 1001 86380 86390 1
521408 99521408 1001 86380 86390 1
521348 99521348 1001 86380 86390 1
520961 99520961 1001 86380 86390 1
520887 99520887 1001 86380 86390 1
520861 99520861 1001 86380 86390 1
521639 99521639 1001 86380 86390 1
522268 99522268 1001 86380 86390 1
522046 99522046 1001 86380 86390 1
521890 99521890 1001 86380 86390 1
521764 99521764 1001 86380 86390 1
522992 99522992 1001 86380 86390 1
522503 99522503 1001 86380 86390 1
523159 99523159 1001 86380 86390 1
523587 99523587 1001 86380 86390 1
523378 99523378 1001 86380 86390 1
523348 99523348 1001 86380 86390 1
524096 99524096 1001 86380 86390 1
523949 99523949 1001 86380 86390 1
524004 99524004 1001 86380 86390 1
524688 99524688 1001 86380 86390 1
524806 99524806 1001 86380 86390 1
524953 99524953 1001 86380 86390 1
524813 99524813 1001 86380 86390 1
525256 99525256 1001 86380 86390 1
525074 99525074 1001 86380 86390 1
525038 99525038 1001 86380 86390 1
525758 99525758 1001 86380 86390 1
525759 99525759 1001 86380 86390 1
525800 99525800 1001 86380 86390 1
526414 99526414 1001 86380 86390 1
526415 99526415 1001 86380 86390 1
526176 99526176 1001 86380 86390 1
527109 99527109 1001 86380 86390 1
527122 99527122 1001 86380 86390 1
527225 99527225 1001 86380 86390 1
526927 99526927 1001 86380 86390 1
527022 99527022 1001 86380 86390 1
526869 99526869 1001 86380 86390 1
526680 99526680 1001 86380 86390 1
526746 99526746 1001 86380 86390 1
526764 99526764 1001 86380 86390 1
526781 99526781 1001 86380 86390 1
527443 99527443 1001 86380 86390 1
527309 99527309 1001 86380 86390 1
527884 99527884 1001 86380 86390 1
528015 99528015 1001 86380 86390 1
527888 99527888 1001 86380 86390 1
527797 99527797 1001 86380 86390 1
528787 99528787 1001 86380 86390 1
528699 99528699 1001 86380 86390 1
528716 99528716 1001 86380 86390 1
528593 99528593 1001 86380 86390 1
528404 99528404 1001 86380 86390 1
528407 99528407 1001 86380 86390 1
529047 99529047 1001 86380 86390 1
528999 99528999 1001 86380 86390 1
529411 99529411 1001 86380 86390 1
529192 99529192 1001 86380 86390 1
529814 99529814 1001 86380 86390 1
530472 99530472 1001 86380 86390 1
530119 99530119 1001 86380 86390 1
531251 99531251 1001 86380 86390 1
531354 99531354 1001 86380 86390 1
531101 99531101 1001 86380 86390 1
531173 99531173 1001 86380 86390 1
530765 99530765 1001 86380 86390 1
530780 99530780 1001 86380 86390 1
532173 99532173 1001 86380 86390 1
532041 99532041 1001 86380 86390 1
532045 99532045 1001 86380 86390 1
532188 99532188 1001 86380 86390 1
532386 99532386 1001 86380 86390 1
532262 99532262 1001 86380 86390 1
533007 99533007 1001 86380 86390 1
532803 99532803 1001 86380 86390 1
532680 99532680 1001 86380 86390 1
532492 99532492 1001 86380 86390 1
533146 99533146 1001 86380 86390 1
533032 99533032 1001 86380 86390 1
533852 99533852 1001 86380 86390 1
533509 99533509 1001 86380 86390 1
533550 99533550 1001 86380 86390 1
533426 99533426 1001 86380 86390 1
533924 99533924 1001 86380 86390 1
534620 99534620 1001 86380 86390 1
534560 99534560 1001 86380 86390 1
534476 99534476 1001 86380 86390 1
534746 99534746 1001 86380 86390 1
534774 99534774 1001 86380 86390 1
534710 99534710 1001 86380 86390 1
535372 99535372 1001 86380 86390 1
535432 99535432 1001 86380 86390 1
535104 99535104 1001 86380 86390 1
535702 99535702 1001 86380 86390 1
535592 99535592 1001 86380 86390 1
535569 99535569 1001 86380 86390 1
536213 99536213 1001 86380 86390 1
536325 99536325 1001 86380 86390 1
536099 99536099 1001 86380 86390 1
536013 99536013 1001 86380 86390 1
535912 99535912 1001 86380 86390 1
535887 99535887 1001 86380 86390 1
535856 99535856 1001 86380 86390 1
537138 99537138 1001 86380 86390 1
536779 99536779 1001 86380 86390 1
536806 99536806 1001 86380 86390 1
536839 99536839 1001 86380 86390 1
536680 99536680 1001 86380 86390 1
536618 99536618 1001 86380 86390 1
537279 99537279 1001 86380 86390 1
537284 99537284 1001 86380 86390 1
537311 99537311 1001 86380 86390 1
537951 99537951 1001 86380 86390 1
537958 99537958 1001 86380 86390 1
537705 99537705 1001 86380 86390 1
537590 99537590 1001 86380 86390 1
537748 99537748 1001 86380 86390 1
537471 99537471 1001 86380 86390 1
537501 99537501 1001 86380 86390 1
538071 99538071 1001 86380 86390 1
538168 99538168 1001 86380 86390 1
538647 99538647 1001 86380 86390 1
538697 99538697 1001 86380 86390 1
538576 99538576 1001 86380 86390 1
538602 99538602 1001 86380 86390 1
538213 99538213 1001 86380 86390 1
538946 99538946 1001 86380 86390 1
538998 99538998 1001 86380 86390 1
539294 99539294 1001 86380 86390 1
539242 99539242 1001 86380 86390 1
539262 99539262 1001 86380 86390 1
539167 99539167 1001 86380 86390 1
539689 99539689 1001 86380 86390 1
539755 99539755 1001 86380 86390 1
539737 99539737 1001 86380 86390 1
540293 99540293 1001 86380 86390 1
540272 99540272 1001 86380 86390 1
540108 99540108 1001 86380 86390 1
540127 99540127 1001 86380 86390 1
540008 99540008 1001 86380 86390 1
541277 99541277 1001 86380 86390 1
541159 99541159 1001 86380 86390 1
541250 99541250 1001 86380 86390 1
540819 99540819 1001 86380 86390 1
541351 99541351 1001 86380 86390 1
542060 99542060 1001 86380 86390 1
542113 99542113 1001 86380 86390 1
542015 99542015 1001 86380 86390 1
541783 99541783 1001 86380 86390 1
541864 99541864 1001 86380 86390 1
541792 99541792 1001 86380 86390 1
541694 99541694 1001 86380 86390 1
542207 99542207 1001 86380 86390 1
542216 99542216 1001 86380 86390 1
542768 99542768 1001 86380 86390 1
542605 99542605 1001 86380 86390 1
542986 99542986 1001 86380 86390 1
543591 99543591 1001 86380 86390 1
543371 99543371 1001 86380 86390 1
543475 99543475 1001 86380 86390 1
543529 99543529 1001 86380 86390 1
543179 99543179 1001 86380 86390 1
543880 99543880 1001 86380 86390 1
544406 99544406 1001 86380 86390 1
544200 99544200 1001 86380 86390 1
544307 99544307 1001 86380 86390 1
544271 99544271 1001 86380 86390 1
544111 99544111 1001 86380 86390 1
544152 99544152 1001 86380 86390 1
544076 99544076 1001 86380 86390 1
544706 99544706 1001 86380 86390 1
435011 210 1001 36540 37017 1
436461 383 1001 18900 19557 1
527877 986 1001 56622 56922 1
536360 886 1002 52316 62849 1
400001 99400001 1001 86380 86390 1
400182 99400182 1001 86380 86390 1
400216 99400216 1001 86380 86390 1
400293 99400293 1001 86380 86390 1
400232 99400232 1001 86380 86390 1
400424 99400424 1001 86380 86390 1
400530 99400530 1001 86380 86390 1
402089 99402089 1001 86380 86390 1
402678 99402678 1001 86380 86390 1
402853 99402853 1001 86380 86390 1
403082 99403082 1001 86380 86390 1
403011 99403011 1001 86380 86390 1
403703 99403703 1001 86380 86390 1
403793 99403793 1001 86380 86390 1
403886 99403886 1001 86380 86390 1
404361 99404361 1001 86380 86390 1
404918 99404918 1001 86380 86390 1
405310 99405310 1001 86380 86390 1
405412 99405412 1001 86380 86390 1
405504 99405504 1001 86380 86390 1
405623 99405623 1001 86380 86390 1
405861 99405861 1001 86380 86390 1
405942 99405942 1001 86380 86390 1
405983 99405983 1001 86380 86390 1
406193 99406193 1001 86380 86390 1
406226 99406226 1001 86380 86390 1
406348 99406348 1001 86380 86390 1
406353 99406353 1001 86380 86390 1
406333 99406333 1001 86380 86390 1
406411 99406411 1001 86380 86390 1
406826 99406826 1001 86380 86390 1
406836 99406836 1001 86380 86390 1
406888 99406888 1001 86380 86390 1
407229 99407229 1001 86380 86390 1
407146 99407146 1001 86380 86390 1
407345 99407345 1001 86380 86390 1
407609 99407609 1001 86380 86390 1
408280 99408280 1001 86380 86390 1
408756 99408756 1001 86380 86390 1
408916 99408916 1001 86380 86390 1
409140 99409140 1001 86380 86390 1
409439 99409439 1001 86380 86390 1
409983 99409983 1001 86380 86390 1
410322 99410322 1001 86380 86390 1
411082 99411082 1001 86380 86390 1
411142 99411142 1001 86380 86390 1
411334 99411334 1001 86380 86390 1
411385 99411385 1001 86380 86390 1
411412 99411412 1001 86380 86390 1
411596 99411596 1001 86380 86390 1
411972 99411972 1001 86380 86390 1
412121 99412121 1001 86380 86390 1
412178 99412178 1001 86380 86390 1
412433 99412433 1001 86380 86390 1
412386 99412386 1001 86380 86390 1
413320 99413320 1001 86380 86390 1
413649 99413649 1001 86380 86390 1
413586 99413586 1001 86380 86390 1
413113 99413113 1001 86380 86390 1
412865 99412865 1001 86380 86390 1
413806 99413806 1001 86380 86390 1
414508 99414508 1001 86380 86390 1
414298 99414298 1001 86380 86390 1
414188 99414188 1001 86380 86390 1
416796 99416796 1001 86380 86390 1
416870 99416870 1001 86380 86390 1
416619 99416619 1001 86380 86390 1
416484 99416484 1001 86380 86390 1
416491 99416491 1001 86380 86390 1
416135 99416135 1001 86380 86390 1
417231 99417231 1001 86380 86390 1
417318 99417318 1001 86380 86390 1
417112 99417112 1001 86380 86390 1
417468 99417468 1001 86380 86390 1
418594 99418594 1001 86380 86390 1
418128 99418128 1001 86380 86390 1
418334 99418334 1001 86380 86390 1
419008 99419008 1001 86380 86390 1
419061 99419061 1001 86380 86390 1
418991 99418991 1001 86380 86390 1
420226 99420226 1001 86380 86390 1
419425 99419425 1001 86380 86390 1
419545 99419545 1001 86380 86390 1
419354 99419354 1001 86380 86390 1
420475 99420475 1001 86380 86390 1
421812 99421812 1001 86380 86390 1
421965 99421965 1001 86380 86390 1
421944 99421944 1001 86380 86390 1
421847 99421847 1001 86380 86390 1
422383 99422383 1001 86380 86390 1
423459 99423459 1001 86380 86390 1
423665 99423665 1001 86380 86390 1
424091 99424091 1001 86380 86390 1
425150 99425150 1001 86380 86390 1
425340 99425340 1001 86380 86390 1
424427 99424427 1001 86380 86390 1
424432 99424432 1001 86380 86390 1
425641 99425641 1001 86380 86390 1
425760 99425760 1001 86380 86390 1
427030 99427030 1001 86380 86390 1
426868 99426868 1001 86380 86390 1
426928 99426928 1001 86380 86390 1
426854 99426854 1001 86380 86390 1
425873 99425873 1001 86380 86390 1
427401 99427401 1001 86380 86390 1
427335 99427335 1001 86380 86390 1
428468 99428468 1001 86380 86390 1
428434 99428434 1001 86380 86390 1
428536 99428536 1001 86380 86390 1
428155 99428155 1001 86380 86390 1
427809 99427809 1001 86380 86390 1
427746 99427746 1001 86380 86390 1
427619 99427619 1001 86380 86390 1
429116 99429116 1001 86380 86390 1
429090 99429090 1001 86380 86390 1
429818 99429818 1001 86380 86390 1
429527 99429527 1001 86380 86390 1
429509 99429509 1001 86380 86390 1
430795 99430795 1001 86380 86390 1
430531 99430531 1001 86380 86390 1
431472 99431472 1001 86380 86390 1
431430 99431430 1001 86380 86390 1
431172 99431172 1001 86380 86390 1
432355 99432355 1001 86380 86390 1
433399 99433399 1001 86380 86390 1
433471 99433471 1001 86380 86390 1
433609 99433609 1001 86380 86390 1
433050 99433050 1001 86380 86390 1
432675 99432675 1001 86380 86390 1
432657 99432657 1001 86380 86390 1
433995 99433995 1001 86380 86390 1
434096 99434096 1001 86380 86390 1
435037 99435037 1001 86380 86390 1
435419 99435419 1001 86380 86390 1
434870 99434870 1001 86380 86390 1
434788 99434788 1001 86380 86390 1
434640 99434640 1001 86380 86390 1
434717 99434717 1001 86380 86390 1
434668 99434668 1001 86380 86390 1
437006 99437006 1001 86380 86390 1
436791 99436791 1001 86380 86390 1
436366 99436366 1001 86380 86390 1
435938 99435938 1001 86380 86390 1
300010 99300010 1001 86380 86390 1
300692 99300692 1001 86380 86390 1
300641 99300641 1001 86380 86390 1
300566 99300566 1001 86380 86390 1
300606 99300606 1001 86380 86390 1
300559 99300559 1001 86380 86390 1
300435 99300435 1001 86380 86390 1
300361 99300361 1001 86380 86390 1
300444 99300444 1001 86380 86390 1
300913 99300913 1001 86380 86390 1
300732 99300732 1001 86380 86390 1
301513 99301513 1001 86380 86390 1
301195 99301195 1001 86380 86390 1
301150 99301150 1001 86380 86390 1
301029 99301029 1001 86380 86390 1
300967 99300967 1001 86380 86390 1
301556 99301556 1001 86380 86390 1
302323 99302323 1001 86380 86390 1
302086 99302086 1001 86380 86390 1
302166 99302166 1001 86380 86390 1
302065 99302065 1001 86380 86390 1
301915 99301915 1001 86380 86390 1
301946 99301946 1001 86380 86390 1
301832 99301832 1001 86380 86390 1
302475 99302475 1001 86380 86390 1
303030 99303030 1001 86380 86390 1
303021 99303021 1001 86380 86390 1
302874 99302874 1001 86380 86390 1
302683 99302683 1001 86380 86390 1
302735 99302735 1001 86380 86390 1
302788 99302788 1001 86380 86390 1
303750 99303750 1001 86380 86390 1
303673 99303673 1001 86380 86390 1
303794 99303794 1001 86380 86390 1
303734 99303734 1001 86380 86390 1
303549 99303549 1001 86380 86390 1
304147 99304147 1001 86380 86390 1
304212 99304212 1001 86380 86390 1
304086 99304086 1001 86380 86390 1
304076 99304076 1001 86380 86390 1
304556 99304556 1001 86380 86390 1
304265 99304265 1001 86380 86390 1
304441 99304441 1001 86380 86390 1
304922 99304922 1001 86380 86390 1
304968 99304968 1001 86380 86390 1
304996 99304996 1001 86380 86390 1
305326 99305326 1001 86380 86390 1
305370 99305370 1001 86380 86390 1
305359 99305359 1001 86380 86390 1
305142 99305142 1001 86380 86390 1
305187 99305187 1001 86380 86390 1
305140 99305140 1001 86380 86390 1
500570 99500570 1001 86380 86390 1
500838 99500838 1001 86380 86390 1
500890 99500890 1001 86380 86390 1
500882 99500882 1001 86380 86390 1
500857 99500857 1001 86380 86390 1
501458 99501458 1001 86380 86390 1
501578 99501578 1001 86380 86390 1
501475 99501475 1001 86380 86390 1
501569 99501569 1001 86380 86390 1
501397 99501397 1001 86380 86390 1
501418 99501418 1001 86380 86390 1
501110 99501110 1001 86380 86390 1
501807 99501807 1001 86380 86390 1
501813 99501813 1001 86380 86390 1
502414 99502414 1001 86380 86390 1
502389 99502389 1001 86380 86390 1
502390 99502390 1001 86380 86390 1
502397 99502397 1001 86380 86390 1
502189 99502189 1001 86380 86390 1
502166 99502166 1001 86380 86390 1
501948 99501948 1001 86380 86390 1
501923 99501923 1001 86380 86390 1
501902 99501902 1001 86380 86390 1
502023 99502023 1001 86380 86390 1
502515 99502515 1001 86380 86390 1
502638 99502638 1001 86380 86390 1
503285 99503285 1001 86380 86390 1
502946 99502946 1001 86380 86390 1
502950 99502950 1001 86380 86390 1
503314 99503314 1001 86380 86390 1
504114 99504114 1001 86380 86390 1
504059 99504059 1001 86380 86390 1
504065 99504065 1001 86380 86390 1
503894 99503894 1001 86380 86390 1
503832 99503832 1001 86380 86390 1
503911 99503911 1001 86380 86390 1
504833 99504833 1001 86380 86390 1
504822 99504822 1001 86380 86390 1
504690 99504690 1001 86380 86390 1
504536 99504536 1001 86380 86390 1
504553 99504553 1001 86380 86390 1
504568 99504568 1001 86380 86390 1
504509 99504509 1001 86380 86390 1
504963 99504963 1001 86380 86390 1
505056 99505056 1001 86380 86390 1
505207 99505207 1001 86380 86390 1
505310 99505310 1001 86380 86390 1
506407 99506407 1001 86380 86390 1
506527 99506527 1001 86380 86390 1
506425 99506425 1001 86380 86390 1
506282 99506282 1001 86380 86390 1
506088 99506088 1001 86380 86390 1
506602 99506602 1001 86380 86390 1
506615 99506615 1001 86380 86390 1
507357 99507357 1001 86380 86390 1
507383 99507383 1001 86380 86390 1
507128 99507128 1001 86380 86390 1
506944 99506944 1001 86380 86390 1
507001 99507001 1001 86380 86390 1
506806 99506806 1001 86380 86390 1
508125 99508125 1001 86380 86390 1
508115 99508115 1001 86380 86390 1
508236 99508236 1001 86380 86390 1
508181 99508181 1001 86380 86390 1
507924 99507924 1001 86380 86390 1
507824 99507824 1001 86380 86390 1
507748 99507748 1001 86380 86390 1
507753 99507753 1001 86380 86390 1
508447 99508447 1001 86380 86390 1
508307 99508307 1001 86380 86390 1
508398 99508398 1001 86380 86390 1
508347 99508347 1001 86380 86390 1
508360 99508360 1001 86380 86390 1
508961 99508961 1001 86380 86390 1
509070 99509070 1001 86380 86390 1
508819 99508819 1001 86380 86390 1
508493 99508493 1001 86380 86390 1
508624 99508624 1001 86380 86390 1
508509 99508509 1001 86380 86390 1
509099 99509099 1001 86380 86390 1
509087 99509087 1001 86380 86390 1
509273 99509273 1001 86380 86390 1
509854 99509854 1001 86380 86390 1
509809 99509809 1001 86380 86390 1
509424 99509424 1001 86380 86390 1
509464 99509464 1001 86380 86390 1
509323 99509323 1001 86380 86390 1
509426 99509426 1001 86380 86390 1
509339 99509339 1001 86380 86390 1
509484 99509484 1001 86380 86390 1
510014 99510014 1001 86380 86390 1
509908 99509908 1001 86380 86390 1
510637 99510637 1001 86380 86390 1
510635 99510635 1001 86380 86390 1
510336 99510336 1001 86380 86390 1
510107 99510107 1001 86380 86390 1
510880 99510880 1001 86380 86390 1
511297 99511297 1001 86380 86390 1
511291 99511291 1001 86380 86390 1
511063 99511063 1001 86380 86390 1
510986 99510986 1001 86380 86390 1
510942 99510942 1001 86380 86390 1
510982 99510982 1001 86380 86390 1
511700 99511700 1001 86380 86390 1
512135 99512135 1001 86380 86390 1
512001 99512001 1001 86380 86390 1
512131 99512131 1001 86380 86390 1
511818 99511818 1001 86380 86390 1
511819 99511819 1001 86380 86390 1
511898 99511898 1001 86380 86390 1
513158 99513158 1001 86380 86390 1
512981 99512981 1001 86380 86390 1
512647 99512647 1001 86380 86390 1
513254 99513254 1001 86380 86390 1
513999 99513999 1001 86380 86390 1
513762 99513762 1001 86380 86390 1
513685 99513685 1001 86380 86390 1
513766 99513766 1001 86380 86390 1
513625 99513625 1001 86380 86390 1
513489 99513489 1001 86380 86390 1
513573 99513573 1001 86380 86390 1
514711 99514711 1001 86380 86390 1
514661 99514661 1001 86380 86390 1
514542 99514542 1001 86380 86390 1
514507 99514507 1001 86380 86390 1
514340 99514340 1001 86380 86390 1
514397 99514397 1001 86380 86390 1
514980 99514980 1001 86380 86390 1
515656 99515656 1001 86380 86390 1
515482 99515482 1001 86380 86390 1
515638 99515638 1001 86380 86390 1
515362 99515362 1001 86380 86390 1
515428 99515428 1001 86380 86390 1
515396 99515396 1001 86380 86390 1
515065 99515065 1001 86380 86390 1
515267 99515267 1001 86380 86390 1
515707 99515707 1001 86380 86390 1
515767 99515767 1001 86380 86390 1
516420 99516420 1001 86380 86390 1
516436 99516436 1001 86380 86390 1
516136 99516136 1001 86380 86390 1
516285 99516285 1001 86380 86390 1
516144 99516144 1001 86380 86390 1
516288 99516288 1001 86380 86390 1
516046 99516046 1001 86380 86390 1
515957 99515957 1001 86380 86390 1
515986 99515986 1001 86380 86390 1
516068 99516068 1001 86380 86390 1
516593 99516593 1001 86380 86390 1
517193 99517193 1001 86380 86390 1
516992 99516992 1001 86380 86390 1
516998 99516998 1001 86380 86390 1
516840 99516840 1001 86380 86390 1
517474 99517474 1001 86380 86390 1
518129 99518129 1001 86380 86390 1
518153 99518153 1001 86380 86390 1
517826 99517826 1001 86380 86390 1
517761 99517761 1001 86380 86390 1
517777 99517777 1001 86380 86390 1
517843 99517843 1001 86380 86390 1
517653 99517653 1001 86380 86390 1
518891 99518891 1001 86380 86390 1
518982 99518982 1001 86380 86390 1
518578 99518578 1001 86380 86390 1
519102 99519102 1001 86380 86390 1
519467 99519467 1001 86380 86390 1
519593 99519593 1001 86380 86390 1
519246 99519246 1001 86380 86390 1
520638 99520638 1001 86380 86390 1
520632 99520632 1001 86380 86390 1
520266 99520266 1001 86380 86390 1
520250 99520250 1001 86380 86390 1
520666 99520666 1001 86380 86390 1
520800 99520800 1001 86380 86390 1
520765 99520765 1001 86380 86390 1
521382 99521382 1001 86380 86390 1
521260 99521260 1001 86380 86390 1
521081 99521081 1001 86380 86390 1
521000 99521000 1001 86380 86390 1
520859 99520859 1001 86380 86390 1
520894 99520894 1001 86380 86390 1
521566 99521566 1001 86380 86390 1
521484 99521484 1001 86380 86390 1
522166 99522166 1001 86380 86390 1
522129 99522129 1001 86380 86390 1
521913 99521913 1001 86380 86390 1
521703 99521703 1001 86380 86390 1
521678 99521678 1001 86380 86390 1
521863 99521863 1001 86380 86390 1
522426 99522426 1001 86380 86390 1
522376 99522376 1001 86380 86390 1
522968 99522968 1001 86380 86390 1
522946 99522946 1001 86380 86390 1
522913 99522913 1001 86380 86390 1
522658 99522658 1001 86380 86390 1
522608 99522608 1001 86380 86390 1
522637 99522637 1001 86380 86390 1
523353 99523353 1001 86380 86390 1
524071 99524071 1001 86380 86390 1
523994 99523994 1001 86380 86390 1
523956 99523956 1001 86380 86390 1
524500 99524500 1001 86380 86390 1
524370 99524370 1001 86380 86390 1
524910 99524910 1001 86380 86390 1
524852 99524852 1001 86380 86390 1
524790 99524790 1001 86380 86390 1
524972 99524972 1001 86380 86390 1
525581 99525581 1001 86380 86390 1
525354 99525354 1001 86380 86390 1
525037 99525037 1001 86380 86390 1
525737 99525737 1001 86380 86390 1
525729 99525729 1001 86380 86390 1
526314 99526314 1001 86380 86390 1
526302 99526302 1001 86380 86390 1
526459 99526459 1001 86380 86390 1
526505 99526505 1001 86380 86390 1
526610 99526610 1001 86380 86390 1
527198 99527198 1001 86380 86390 1
526902 99526902 1001 86380 86390 1
526642 99526642 1001 86380 86390 1
526722 99526722 1001 86380 86390 1
526790 99526790 1001 86380 86390 1
527260 99527260 1001 86380 86390 1
527346 99527346 1001 86380 86390 1
527930 99527930 1001 86380 86390 1
527997 99527997 1001 86380 86390 1
527757 99527757 1001 86380 86390 1
527710 99527710 1001 86380 86390 1
527684 99527684 1001 86380 86390 1
527478 99527478 1001 86380 86390 1
528158 99528158 1001 86380 86390 1
528265 99528265 1001 86380 86390 1
528733 99528733 1001 86380 86390 1
528857 99528857 1001 86380 86390 1
528689 99528689 1001 86380 86390 1
528508 99528508 1001 86380 86390 1
528372 99528372 1001 86380 86390 1
528464 99528464 1001 86380 86390 1
528317 99528317 1001 86380 86390 1
529003 99529003 1001 86380 86390 1
528998 99528998 1001 86380 86390 1
529585 99529585 1001 86380 86390 1
529580 99529580 1001 86380 86390 1
529302 99529302 1001 86380 86390 1
529175 99529175 1001 86380 86390 1
529130 99529130 1001 86380 86390 1
529828 99529828 1001 86380 86390 1
529897 99529897 1001 86380 86390 1
530505 99530505 1001 86380 86390 1
530497 99530497 1001 86380 86390 1
530460 99530460 1001 86380 86390 1
530334 99530334 1001 86380 86390 1
530068 99530068 1001 86380 86390 1
530574 99530574 1001 86380 86390 1
531318 99531318 1001 86380 86390 1
531057 99531057 1001 86380 86390 1
530870 99530870 1001 86380 86390 1
531395 99531395 1001 86380 86390 1
531412 99531412 1001 86380 86390 1
532084 99532084 1001 86380 86390 1
531951 99531951 1001 86380 86390 1
531874 99531874 1001 86380 86390 1
532281 99532281 1001 86380 86390 1
532944 99532944 1001 86380 86390 1
532846 99532846 1001 86380 86390 1
532915 99532915 1001 86380 86390 1
533027 99533027 1001 86380 86390 1
532729 99532729 1001 86380 86390 1
532460 99532460 1001 86380 86390 1
533106 99533106 1001 86380 86390 1
533158 99533158 1001 86380 86390 1
533672 99533672 1001 86380 86390 1
533738 99533738 1001 86380 86390 1
533490 99533490 1001 86380 86390 1
533504 99533504 1001 86380 86390 1
533521 99533521 1001 86380 86390 1
533293 99533293 1001 86380 86390 1
533986 99533986 1001 86380 86390 1
533870 99533870 1001 86380 86390 1
533951 99533951 1001 86380 86390 1
534417 99534417 1001 86380 86390 1
534359 99534359 1001 86380 86390 1
534463 99534463 1001 86380 86390 1
534086 99534086 1001 86380 86390 1
535327 99535327 1001 86380 86390 1
535152 99535152 1001 86380 86390 1
536279 99536279 1001 86380 86390 1
536153 99536153 1001 86380 86390 1
536091 99536091 1001 86380 86390 1
535969 99535969 1001 86380 86390 1
535722 99535722 1001 86380 86390 1
536424 99536424 1001 86380 86390 1
536364 99536364 1001 86380 86390 1
537012 99537012 1001 86380 86390 1
536808 99536808 1001 86380 86390 1
536926 99536926 1001 86380 86390 1
536682 99536682 1001 86380 86390 1
537305 99537305 1001 86380 86390 1
537347 99537347 1001 86380 86390 1
537370 99537370 1001 86380 86390 1
538145 99538145 1001 86380 86390 1
538719 99538719 1001 86380 86390 1
538506 99538506 1001 86380 86390 1
538209 99538209 1001 86380 86390 1
538997 99538997 1001 86380 86390 1
538990 99538990 1001 86380 86390 1
538991 99538991 1001 86380 86390 1
539605 99539605 1001 86380 86390 1
539365 99539365 1001 86380 86390 1
539115 99539115 1001 86380 86390 1
539025 99539025 1001 86380 86390 1
539120 99539120 1001 86380 86390 1
540438 99540438 1001 86380 86390 1
540334 99540334 1001 86380 86390 1
540414 99540414 1001 86380 86390 1
540111 99540111 1001 86380 86390 1
539945 99539945 1001 86380 86390 1
540489 99540489 1001 86380 86390 1
540562 99540562 1001 86380 86390 1
540657 99540657 1001 86380 86390 1
541233 99541233 1001 86380 86390 1
540922 99540922 1001 86380 86390 1
540885 99540885 1001 86380 86390 1
541044 99541044 1001 86380 86390 1
540943 99540943 1001 86380 86390 1
540674 99540674 1001 86380 86390 1
541329 99541329 1001 86380 86390 1
541373 99541373 1001 86380 86390 1
541324 99541324 1001 86380 86390 1
541430 99541430 1001 86380 86390 1
542023 99542023 1001 86380 86390 1
541764 99541764 1001 86380 86390 1
541740 99541740 1001 86380 86390 1
541673 99541673 1001 86380 86390 1
541600 99541600 1001 86380 86390 1
542870 99542870 1001 86380 86390 1
542757 99542757 1001 86380 86390 1
542621 99542621 1001 86380 86390 1
542377 99542377 1001 86380 86390 1
542521 99542521 1001 86380 86390 1
543087 99543087 1001 86380 86390 1
543011 99543011 1001 86380 86390 1
542990 99542990 1001 86380 86390 1
543696 99543696 1001 86380 86390 1
543659 99543659 1001 86380 86390 1
543674 99543674 1001 86380 86390 1
543589 99543589 1001 86380 86390 1
543514 99543514 1001 86380 86390 1
543227 99543227 1001 86380 86390 1
543853 99543853 1001 86380 86390 1
543971 99543971 1001 86380 86390 1
543816 99543816 1001 86380 86390 1
543972 99543972 1001 86380 86390 1
544521 99544521 1001 86380 86390 1
544510 99544510 1001 86380 86390 1
544491 99544491 1001 86380 86390 1
544195 99544195 1001 86380 86390 1
544025 99544025 1001 86380 86390 1
544709 99544709 1001 86380 86390 1
400376 99400376 1001 86380 86390 1
400562 99400562 1001 86380 86390 1
400743 99400743 1001 86380 86390 1
401445 99401445 1001 86380 86390 1
401537 99401537 1001 86380 86390 1
401908 99401908 1001 86380 86390 1
401888 99401888 1001 86380 86390 1
402003 99402003 1001 86380 86390 1
402110 99402110 1001 86380 86390 1
402196 99402196 1001 86380 86390 1
402208 99402208 1001 86380 86390 1
402413 99402413 1001 86380 86390 1
402559 99402559 1001 86380 86390 1
402795 99402795 1001 86380 86390 1
402906 99402906 1001 86380 86390 1
403072 99403072 1001 86380 86390 1
403486 99403486 1001 86380 86390 1
404196 99404196 1001 86380 86390 1
404512 99404512 1001 86380 86390 1
404798 99404798 1001 86380 86390 1
404856 99404856 1001 86380 86390 1
404861 99404861 1001 86380 86390 1
404926 99404926 1001 86380 86390 1
405399 99405399 1001 86380 86390 1
405534 99405534 1001 86380 86390 1
406266 99406266 1001 86380 86390 1
406344 99406344 1001 86380 86390 1
406986 99406986 1001 86380 86390 1
407238 99407238 1001 86380 86390 1
407281 99407281 1001 86380 86390 1
407344 99407344 1001 86380 86390 1
407406 99407406 1001 86380 86390 1
407549 99407549 1001 86380 86390 1
407469 99407469 1001 86380 86390 1
407570 99407570 1001 86380 86390 1
407647 99407647 1001 86380 86390 1
407568 99407568 1001 86380 86390 1
408013 99408013 1001 86380 86390 1
408277 99408277 1001 86380 86390 1
408494 99408494 1001 86380 86390 1
408564 99408564 1001 86380 86390 1
409233 99409233 1001 86380 86390 1
409285 99409285 1001 86380 86390 1
409473 99409473 1001 86380 86390 1
409781 99409781 1001 86380 86390 1
409941 99409941 1001 86380 86390 1
410731 99410731 1001 86380 86390 1
411020 99411020 1001 86380 86390 1
411436 99411436 1001 86380 86390 1
411650 99411650 1001 86380 86390 1
412155 99412155 1001 86380 86390 1
412314 99412314 1001 86380 86390 1
412278 99412278 1001 86380 86390 1
413456 99413456 1001 86380 86390 1
412977 99412977 1001 86380 86390 1
412946 99412946 1001 86380 86390 1
413080 99413080 1001 86380 86390 1
413028 99413028 1001 86380 86390 1
414943 99414943 1001 86380 86390 1
414643 99414643 1001 86380 86390 1
414550 99414550 1001 86380 86390 1
414855 99414855 1001 86380 86390 1
414362 99414362 1001 86380 86390 1
415652 99415652 1001 86380 86390 1
415383 99415383 1001 86380 86390 1
416980 99416980 1001 86380 86390 1
416192 99416192 1001 86380 86390 1
416415 99416415 1001 86380 86390 1
416326 99416326 1001 86380 86390 1
416005 99416005 1001 86380 86390 1
415985 99415985 1001 86380 86390 1
416096 99416096 1001 86380 86390 1
417143 99417143 1001 86380 86390 1
417185 99417185 1001 86380 86390 1
418500 99418500 1001 86380 86390 1
418572 99418572 1001 86380 86390 1
418391 99418391 1001 86380 86390 1
418310 99418310 1001 86380 86390 1
418229 99418229 1001 86380 86390 1
418068 99418068 1001 86380 86390 1
418000 99418000 1001 86380 86390 1
418907 99418907 1001 86380 86390 1
419112 99419112 1001 86380 86390 1
419143 99419143 1001 86380 86390 1
420279 99420279 1001 86380 86390 1
420081 99420081 1001 86380 86390 1
419888 99419888 1001 86380 86390 1
419811 99419811 1001 86380 86390 1
419565 99419565 1001 86380 86390 1
419284 99419284 1001 86380 86390 1
420795 99420795 1001 86380 86390 1
420762 99420762 1001 86380 86390 1
421840 99421840 1001 86380 86390 1
421609 99421609 1001 86380 86390 1
421658 99421658 1001 86380 86390 1
420838 99420838 1001 86380 86390 1
421055 99421055 1001 86380 86390 1
422460 99422460 1001 86380 86390 1
423034 99423034 1001 86380 86390 1
423281 99423281 1001 86380 86390 1
422993 99422993 1001 86380 86390 1
423162 99423162 1001 86380 86390 1
422663 99422663 1001 86380 86390 1
422569 99422569 1001 86380 86390 1
423767 99423767 1001 86380 86390 1
424099 99424099 1001 86380 86390 1
423306 99423306 1001 86380 86390 1
424107 99424107 1001 86380 86390 1
425060 99425060 1001 86380 86390 1
425101 99425101 1001 86380 86390 1
424212 99424212 1001 86380 86390 1
424459 99424459 1001 86380 86390 1
424186 99424186 1001 86380 86390 1
424439 99424439 1001 86380 86390 1
425473 99425473 1001 86380 86390 1
425810 99425810 1001 86380 86390 1
426789 99426789 1001 86380 86390 1
426705 99426705 1001 86380 86390 1
426856 99426856 1001 86380 86390 1
426713 99426713 1001 86380 86390 1
426312 99426312 1001 86380 86390 1
426415 99426415 1001 86380 86390 1
428130 99428130 1001 86380 86390 1
427596 99427596 1001 86380 86390 1
428797 99428797 1001 86380 86390 1
429119 99429119 1001 86380 86390 1
429714 99429714 1001 86380 86390 1
429744 99429744 1001 86380 86390 1
429545 99429545 1001 86380 86390 1
429368 99429368 1001 86380 86390 1
429537 99429537 1001 86380 86390 1
430455 99430455 1001 86380 86390 1
431943 99431943 1001 86380 86390 1
432008 99432008 1001 86380 86390 1
431625 99431625 1001 86380 86390 1
431403 99431403 1001 86380 86390 1
431576 99431576 1001 86380 86390 1
430832 99430832 1001 86380 86390 1
432149 99432149 1001 86380 86390 1
432136 99432136 1001 86380 86390 1
433465 99433465 1001 86380 86390 1
433047 99433047 1001 86380 86390 1
433843 99433843 1001 86380 86390 1
435277 99435277 1001 86380 86390 1
435004 99435004 1001 86380 86390 1
435253 99435253 1001 86380 86390 1
435385 99435385 1001 86380 86390 1
435642 99435642 1001 86380 86390 1
435515 99435515 1001 86380 86390 1
435763 99435763 1001 86380 86390 1
435439 99435439 1001 86380 86390 1
437111 99437111 1001 86380 86390 1
436866 99436866 1001 86380 86390 1
436544 99436544 1001 86380 86390 1
436287 99436287 1001 86380 86390 1
435973 99435973 1001 86380 86390 1
435930 99435930 1001 86380 86390 1
436144 99436144 1001 86380 86390 1
436188 99436188 1001 86380 86390 1
437267 99437267 1001 86380 86390 1
437270 99437270 1001 86380 86390 1
300075 99300075 1001 86380 86390 1
300667 99300667 1001 86380 86390 1
300328 99300328 1001 86380 86390 1
300250 99300250 1001 86380 86390 1
300244 99300244 1001 86380 86390 1
300219 99300219 1001 86380 86390 1
300846 99300846 1001 86380 86390 1
300904 99300904 1001 86380 86390 1
300788 99300788 1001 86380 86390 1
301354 99301354 1001 86380 86390 1
301226 99301226 1001 86380 86390 1
301104 99301104 1001 86380 86390 1
301113 99301113 1001 86380 86390 1
302258 99302258 1001 86380 86390 1
302324 99302324 1001 86380 86390 1
302018 99302018 1001 86380 86390 1
301876 99301876 1001 86380 86390 1
302483 99302483 1001 86380 86390 1
303092 99303092 1001 86380 86390 1
303137 99303137 1001 86380 86390 1
302906 99302906 1001 86380 86390 1
302789 99302789 1001 86380 86390 1
302687 99302687 1001 86380 86390 1
302727 99302727 1001 86380 86390 1
303334 99303334 1001 86380 86390 1
303865 99303865 1001 86380 86390 1
303946 99303946 1001 86380 86390 1
303895 99303895 1001 86380 86390 1
303961 99303961 1001 86380 86390 1
304020 99304020 1001 86380 86390 1
303792 99303792 1001 86380 86390 1
303718 99303718 1001 86380 86390 1
303619 99303619 1001 86380 86390 1
303505 99303505 1001 86380 86390 1
303521 99303521 1001 86380 86390 1
303472 99303472 1001 86380 86390 1
303420 99303420 1001 86380 86390 1
304830 99304830 1001 86380 86390 1
304724 99304724 1001 86380 86390 1
304610 99304610 1001 86380 86390 1
304322 99304322 1001 86380 86390 1
304403 99304403 1001 86380 86390 1
305007 99305007 1001 86380 86390 1
305530 99305530 1001 86380 86390 1
305556 99305556 1001 86380 86390 1
305569 99305569 1001 86380 86390 1
305683 99305683 1001 86380 86390 1
305652 99305652 1001 86380 86390 1
305614 99305614 1001 86380 86390 1
305486 99305486 1001 86380 86390 1
305553 99305553 1001 86380 86390 1
305490 99305490 1001 86380 86390 1
305385 99305385 1001 86380 86390 1
305194 99305194 1001 86380 86390 1
500635 99500635 1001 86380 86390 1
500527 99500527 1001 86380 86390 1
500389 99500389 1001 86380 86390 1
500365 99500365 1001 86380 86390 1
500318 99500318 1001 86380 86390 1
500844 99500844 1001 86380 86390 1
500860 99500860 1001 86380 86390 1
500873 99500873 1001 86380 86390 1
501231 99501231 1001 86380 86390 1
501175 99501175 1001 86380 86390 1
501081 99501081 1001 86380 86390 1
501701 99501701 1001 86380 86390 1
501716 99501716 1001 86380 86390 1
501784 99501784 1001 86380 86390 1
502269 99502269 1001 86380 86390 1
502242 99502242 1001 86380 86390 1
502230 99502230 1001 86380 86390 1
501996 99501996 1001 86380 86390 1
501845 99501845 1001 86380 86390 1
502629 99502629 1001 86380 86390 1
503279 99503279 1001 86380 86390 1
502951 99502951 1001 86380 86390 1
502752 99502752 1001 86380 86390 1
502677 99502677 1001 86380 86390 1
503299 99503299 1001 86380 86390 1
504040 99504040 1001 86380 86390 1
504095 99504095 1001 86380 86390 1
503596 99503596 1001 86380 86390 1
504807 99504807 1001 86380 86390 1
504756 99504756 1001 86380 86390 1
504670 99504670 1001 86380 86390 1
504555 99504555 1001 86380 86390 1
504403 99504403 1001 86380 86390 1
505073 99505073 1001 86380 86390 1
505762 99505762 1001 86380 86390 1
505209 99505209 1001 86380 86390 1
505896 99505896 1001 86380 86390 1
506445 99506445 1001 86380 86390 1
506464 99506464 1001 86380 86390 1
506531 99506531 1001 86380 86390 1
506228 99506228 1001 86380 86390 1
506725 99506725 1001 86380 86390 1
506661 99506661 1001 86380 86390 1
507412 99507412 1001 86380 86390 1
507017 99507017 1001 86380 86390 1
507121 99507121 1001 86380 86390 1
507174 99507174 1001 86380 86390 1
506989 99506989 1001 86380 86390 1
506826 99506826 1001 86380 86390 1
507497 99507497 1001 86380 86390 1
507506 99507506 1001 86380 86390 1
507494 99507494 1001 86380 86390 1
508216 99508216 1001 86380 86390 1
508117 99508117 1001 86380 86390 1
507772 99507772 1001 86380 86390 1
507686 99507686 1001 86380 86390 1
508267 99508267 1001 86380 86390 1
508817 99508817 1001 86380 86390 1
508690 99508690 1001 86380 86390 1
508611 99508611 1001 86380 86390 1
508563 99508563 1001 86380 86390 1
508576 99508576 1001 86380 86390 1
508565 99508565 1001 86380 86390 1
508462 99508462 1001 86380 86390 1
509113 99509113 1001 86380 86390 1
509207 99509207 1001 86380 86390 1
509247 99509247 1001 86380 86390 1
509199 99509199 1001 86380 86390 1
509823 99509823 1001 86380 86390 1
509736 99509736 1001 86380 86390 1
509711 99509711 1001 86380 86390 1
509706 99509706 1001 86380 86390 1
509745 99509745 1001 86380 86390 1
509666 99509666 1001 86380 86390 1
509299 99509299 1001 86380 86390 1
510709 99510709 1001 86380 86390 1
510714 99510714 1001 86380 86390 1
510542 99510542 1001 86380 86390 1
510452 99510452 1001 86380 86390 1
510520 99510520 1001 86380 86390 1
510276 99510276 1001 86380 86390 1
510201 99510201 1001 86380 86390 1
510164 99510164 1001 86380 86390 1
510285 99510285 1001 86380 86390 1
510742 99510742 1001 86380 86390 1
511503 99511503 1001 86380 86390 1
511497 99511497 1001 86380 86390 1
510962 99510962 1001 86380 86390 1
512167 99512167 1001 86380 86390 1
512404 99512404 1001 86380 86390 1
512412 99512412 1001 86380 86390 1
513141 99513141 1001 86380 86390 1
513056 99513056 1001 86380 86390 1
512824 99512824 1001 86380 86390 1
512916 99512916 1001 86380 86390 1
512745 99512745 1001 86380 86390 1
512696 99512696 1001 86380 86390 1
513292 99513292 1001 86380 86390 1
513268 99513268 1001 86380 86390 1
513205 99513205 1001 86380 86390 1
513289 99513289 1001 86380 86390 1
514030 99514030 1001 86380 86390 1
513881 99513881 1001 86380 86390 1
513658 99513658 1001 86380 86390 1
513624 99513624 1001 86380 86390 1
513822 99513822 1001 86380 86390 1
513546 99513546 1001 86380 86390 1
513562 99513562 1001 86380 86390 1
513614 99513614 1001 86380 86390 1
514061 99514061 1001 86380 86390 1
514676 99514676 1001 86380 86390 1
514460 99514460 1001 86380 86390 1
514334 99514334 1001 86380 86390 1
514256 99514256 1001 86380 86390 1
514387 99514387 1001 86380 86390 1
514989 99514989 1001 86380 86390 1
515532 99515532 1001 86380 86390 1
515626 99515626 1001 86380 86390 1
515643 99515643 1001 86380 86390 1
515400 99515400 1001 86380 86390 1
515217 99515217 1001 86380 86390 1
515733 99515733 1001 86380 86390 1
515798 99515798 1001 86380 86390 1
516125 99516125 1001 86380 86390 1
516220 99516220 1001 86380 86390 1
516198 99516198 1001 86380 86390 1
516250 99516250 1001 86380 86390 1
516042 99516042 1001 86380 86390 1
516520 99516520 1001 86380 86390 1
516628 99516628 1001 86380 86390 1
516565 99516565 1001 86380 86390 1
517207 99517207 1001 86380 86390 1
517334 99517334 1001 86380 86390 1
516963 99516963 1001 86380 86390 1
517097 99517097 1001 86380 86390 1
517036 99517036 1001 86380 86390 1
517025 99517025 1001 86380 86390 1
517349 99517349 1001 86380 86390 1
517510 99517510 1001 86380 86390 1
517652 99517652 1001 86380 86390 1
518340 99518340 1001 86380 86390 1
518951 99518951 1001 86380 86390 1
518591 99518591 1001 86380 86390 1
518556 99518556 1001 86380 86390 1
518415 99518415 1001 86380 86390 1
519189 99519189 1001 86380 86390 1
519112 99519112 1001 86380 86390 1
519439 99519439 1001 86380 86390 1
519427 99519427 1001 86380 86390 1
519583 99519583 1001 86380 86390 1
519587 99519587 1001 86380 86390 1
519484 99519484 1001 86380 86390 1
519419 99519419 1001 86380 86390 1
519979 99519979 1001 86380 86390 1
519884 99519884 1001 86380 86390 1
520282 99520282 1001 86380 86390 1
520226 99520226 1001 86380 86390 1
521333 99521333 1001 86380 86390 1
521321 99521321 1001 86380 86390 1
521112 99521112 1001 86380 86390 1
520925 99520925 1001 86380 86390 1
521623 99521623 1001 86380 86390 1
521637 99521637 1001 86380 86390 1
522219 99522219 1001 86380 86390 1
522105 99522105 1001 86380 86390 1
521789 99521789 1001 86380 86390 1
522336 99522336 1001 86380 86390 1
522441 99522441 1001 86380 86390 1
523029 99523029 1001 86380 86390 1
523012 99523012 1001 86380 86390 1
522740 99522740 1001 86380 86390 1
522807 99522807 1001 86380 86390 1
523406 99523406 1001 86380 86390 1
524110 99524110 1001 86380 86390 1
524720 99524720 1001 86380 86390 1
524617 99524617 1001 86380 86390 1
524607 99524607 1001 86380 86390 1
524582 99524582 1001 86380 86390 1
524898 99524898 1001 86380 86390 1
524812 99524812 1001 86380 86390 1
524934 99524934 1001 86380 86390 1
525526 99525526 1001 86380 86390 1
525314 99525314 1001 86380 86390 1
525088 99525088 1001 86380 86390 1
525606 99525606 1001 86380 86390 1
526387 99526387 1001 86380 86390 1
526282 99526282 1001 86380 86390 1
526285 99526285 1001 86380 86390 1
526326 99526326 1001 86380 86390 1
526290 99526290 1001 86380 86390 1
526114 99526114 1001 86380 86390 1
526183 99526183 1001 86380 86390 1
526133 99526133 1001 86380 86390 1
525897 99525897 1001 86380 86390 1
525835 99525835 1001 86380 86390 1
527241 99527241 1001 86380 86390 1
527171 99527171 1001 86380 86390 1
526839 99526839 1001 86380 86390 1
526861 99526861 1001 86380 86390 1
526657 99526657 1001 86380 86390 1
527273 99527273 1001 86380 86390 1
527325 99527325 1001 86380 86390 1
527403 99527403 1001 86380 86390 1
527450 99527450 1001 86380 86390 1
527871 99527871 1001 86380 86390 1
527666 99527666 1001 86380 86390 1
527839 99527839 1001 86380 86390 1
527525 99527525 1001 86380 86390 1
527603 99527603 1001 86380 86390 1
527463 99527463 1001 86380 86390 1
528087 99528087 1001 86380 86390 1
528270 99528270 1001 86380 86390 1
528884 99528884 1001 86380 86390 1
528514 99528514 1001 86380 86390 1
528570 99528570 1001 86380 86390 1
528462 99528462 1001 86380 86390 1
528281 99528281 1001 86380 86390 1
528364 99528364 1001 86380 86390 1
528482 99528482 1001 86380 86390 1
528343 99528343 1001 86380 86390 1
529079 99529079 1001 86380 86390 1
529033 99529033 1001 86380 86390 1
529074 99529074 1001 86380 86390 1
528945 99528945 1001 86380 86390 1
528997 99528997 1001 86380 86390 1
529653 99529653 1001 86380 86390 1
529417 99529417 1001 86380 86390 1
529146 99529146 1001 86380 86390 1
529172 99529172 1001 86380 86390 1
529125 99529125 1001 86380 86390 1
529243 99529243 1001 86380 86390 1
529768 99529768 1001 86380 86390 1
529756 99529756 1001 86380 86390 1
529797 99529797 1001 86380 86390 1
530550 99530550 1001 86380 86390 1
530386 99530386 1001 86380 86390 1
530389 99530389 1001 86380 86390 1
530429 99530429 1001 86380 86390 1
530540 99530540 1001 86380 86390 1
530357 99530357 1001 86380 86390 1
530343 99530343 1001 86380 86390 1
530680 99530680 1001 86380 86390 1
531430 99531430 1001 86380 86390 1
532130 99532130 1001 86380 86390 1
532183 99532183 1001 86380 86390 1
531809 99531809 1001 86380 86390 1
531863 99531863 1001 86380 86390 1
531878 99531878 1001 86380 86390 1
531827 99531827 1001 86380 86390 1
531814 99531814 1001 86380 86390 1
532925 99532925 1001 86380 86390 1
532700 99532700 1001 86380 86390 1
532780 99532780 1001 86380 86390 1
532516 99532516 1001 86380 86390 1
532576 99532576 1001 86380 86390 1
533064 99533064 1001 86380 86390 1
533657 99533657 1001 86380 86390 1
533788 99533788 1001 86380 86390 1
533575 99533575 1001 86380 86390 1
533529 99533529 1001 86380 86390 1
533649 99533649 1001 86380 86390 1
533990 99533990 1001 86380 86390 1
533995 99533995 1001 86380 86390 1
534509 99534509 1001 86380 86390 1
534498 99534498 1001 86380 86390 1
534362 99534362 1001 86380 86390 1
534305 99534305 1001 86380 86390 1
534175 99534175 1001 86380 86390 1
534770 99534770 1001 86380 86390 1
535477 99535477 1001 86380 86390 1
535456 99535456 1001 86380 86390 1
535281 99535281 1001 86380 86390 1
535086 99535086 1001 86380 86390 1
534959 99534959 1001 86380 86390 1
535601 99535601 1001 86380 86390 1
535551 99535551 1001 86380 86390 1
535568 99535568 1001 86380 86390 1
536175 99536175 1001 86380 86390 1
536180 99536180 1001 86380 86390 1
536016 99536016 1001 86380 86390 1
536033 99536033 1001 86380 86390 1
535872 99535872 1001 86380 86390 1
535875 99535875 1001 86380 86390 1
535799 99535799 1001 86380 86390 1
535903 99535903 1001 86380 86390 1
535765 99535765 1001 86380 86390 1
536497 99536497 1001 86380 86390 1
536345 99536345 1001 86380 86390 1
536622 99536622 1001 86380 86390 1
536725 99536725 1001 86380 86390 1
536750 99536750 1001 86380 86390 1
537219 99537219 1001 86380 86390 1
537874 99537874 1001 86380 86390 1
537643 99537643 1001 86380 86390 1
537454 99537454 1001 86380 86390 1
537494 99537494 1001 86380 86390 1
537546 99537546 1001 86380 86390 1
538625 99538625 1001 86380 86390 1
538388 99538388 1001 86380 86390 1
538393 99538393 1001 86380 86390 1
538381 99538381 1001 86380 86390 1
538216 99538216 1001 86380 86390 1
538891 99538891 1001 86380 86390 1
538818 99538818 1001 86380 86390 1
539358 99539358 1001 86380 86390 1
539362 99539362 1001 86380 86390 1
539165 99539165 1001 86380 86390 1
539217 99539217 1001 86380 86390 1
539079 99539079 1001 86380 86390 1
539761 99539761 1001 86380 86390 1
539659 99539659 1001 86380 86390 1
539991 99539991 1001 86380 86390 1
541179 99541179 1001 86380 86390 1
540898 99540898 1001 86380 86390 1
540926 99540926 1001 86380 86390 1
540991 99540991 1001 86380 86390 1
541020 99541020 1001 86380 86390 1
540677 99540677 1001 86380 86390 1
540864 99540864 1001 86380 86390 1
540852 99540852 1001 86380 86390 1
541879 99541879 1001 86380 86390 1
541536 99541536 1001 86380 86390 1
541582 99541582 1001 86380 86390 1
541636 99541636 1001 86380 86390 1
542942 99542942 1001 86380 86390 1
542573 99542573 1001 86380 86390 1
542535 99542535 1001 86380 86390 1
542641 99542641 1001 86380 86390 1
542693 99542693 1001 86380 86390 1
542590 99542590 1001 86380 86390 1
542565 99542565 1001 86380 86390 1
542557 99542557 1001 86380 86390 1
543023 99543023 1001 86380 86390 1
542975 99542975 1001 86380 86390 1
543147 99543147 1001 86380 86390 1
543668 99543668 1001 86380 86390 1
543903 99543903 1001 86380 86390 1
544337 99544337 1001 86380 86390 1
544074 99544074 1001 86380 86390 1
543985 99543985 1001 86380 86390 1
544051 99544051 1001 86380 86390 1
544718 99544718 1001 86380 86390 1
544641 99544641 1001 86380 86390 1
418291 372 1001 29640 30357 1
400070 99400070 1001 86380 86390 1
400392 99400392 1001 86380 86390 1
400766 99400766 1001 86380 86390 1
400811 99400811 1001 86380 86390 1
401143 99401143 1001 86380 86390 1
401072 99401072 1001 86380 86390 1
401073 99401073 1001 86380 86390 1
402040 99402040 1001 86380 86390 1
401978 99401978 1001 86380 86390 1
401984 99401984 1001 86380 86390 1
402274 99402274 1001 86380 86390 1
402595 99402595 1001 86380 86390 1
403023 99403023 1001 86380 86390 1
403285 99403285 1001 86380 86390 1
403305 99403305 1001 86380 86390 1
403242 99403242 1001 86380 86390 1
403432 99403432 1001 86380 86390 1
403812 99403812 1001 86380 86390 1
403820 99403820 1001 86380 86390 1
403906 99403906 1001 86380 86390 1
404244 99404244 1001 86380 86390 1
404748 99404748 1001 86380 86390 1
404908 99404908 1001 86380 86390 1
404964 99404964 1001 86380 86390 1
405089 99405089 1001 86380 86390 1
405674 99405674 1001 86380 86390 1
406681 99406681 1001 86380 86390 1
406891 99406891 1001 86380 86390 1
407070 99407070 1001 86380 86390 1
407515 99407515 1001 86380 86390 1
407467 99407467 1001 86380 86390 1
407501 99407501 1001 86380 86390 1
407506 99407506 1001 86380 86390 1
407616 99407616 1001 86380 86390 1
408428 99408428 1001 86380 86390 1
409150 99409150 1001 86380 86390 1
409271 99409271 1001 86380 86390 1
409689 99409689 1001 86380 86390 1
409708 99409708 1001 86380 86390 1
410107 99410107 1001 86380 86390 1
410205 99410205 1001 86380 86390 1
409990 99409990 1001 86380 86390 1
410293 99410293 1001 86380 86390 1
410557 99410557 1001 86380 86390 1
410592 99410592 1001 86380 86390 1
410652 99410652 1001 86380 86390 1
410997 99410997 1001 86380 86390 1
411470 99411470 1001 86380 86390 1
411790 99411790 1001 86380 86390 1
411753 99411753 1001 86380 86390 1
412084 99412084 1001 86380 86390 1
412219 99412219 1001 86380 86390 1
412285 99412285 1001 86380 86390 1
413564 99413564 1001 86380 86390 1
413461 99413461 1001 86380 86390 1
412616 99412616 1001 86380 86390 1
412623 99412623 1001 86380 86390 1
414945 99414945 1001 86380 86390 1
415263 99415263 1001 86380 86390 1
415062 99415062 1001 86380 86390 1
415284 99415284 1001 86380 86390 1
414476 99414476 1001 86380 86390 1
414241 99414241 1001 86380 86390 1
415623 99415623 1001 86380 86390 1
415484 99415484 1001 86380 86390 1
415590 99415590 1001 86380 86390 1
416612 99416612 1001 86380 86390 1
416771 99416771 1001 86380 86390 1
416986 99416986 1001 86380 86390 1
416390 99416390 1001 86380 86390 1
415725 99415725 1001 86380 86390 1
416047 99416047 1001 86380 86390 1
417017 99417017 1001 86380 86390 1
417573 99417573 1001 86380 86390 1
417408 99417408 1001 86380 86390 1
418382 99418382 1001 86380 86390 1
417623 99417623 1001 86380 86390 1
417866 99417866 1001 86380 86390 1
417912 99417912 1001 86380 86390 1
420378 99420378 1001 86380 86390 1
420345 99420345 1001 86380 86390 1
420009 99420009 1001 86380 86390 1
419950 99419950 1001 86380 86390 1
419519 99419519 1001 86380 86390 1
419522 99419522 1001 86380 86390 1
420568 99420568 1001 86380 86390 1
420749 99420749 1001 86380 86390 1
420687 99420687 1001 86380 86390 1
422032 99422032 1001 86380 86390 1
421885 99421885 1001 86380 86390 1
421319 99421319 1001 86380 86390 1
421443 99421443 1001 86380 86390 1
420977 99420977 1001 86380 86390 1
422489 99422489 1001 86380 86390 1
423610 99423610 1001 86380 86390 1
423252 99423252 1001 86380 86390 1
423938 99423938 1001 86380 86390 1
424053 99424053 1001 86380 86390 1
423837 99423837 1001 86380 86390 1
425028 99425028 1001 86380 86390 1
425078 99425078 1001 86380 86390 1
424780 99424780 1001 86380 86390 1
424454 99424454 1001 86380 86390 1
425711 99425711 1001 86380 86390 1
427083 99427083 1001 86380 86390 1
426329 99426329 1001 86380 86390 1
427528 99427528 1001 86380 86390 1
427394 99427394 1001 86380 86390 1
427337 99427337 1001 86380 86390 1
428550 99428550 1001 86380 86390 1
428380 99428380 1001 86380 86390 1
428156 99428156 1001 86380 86390 1
428252 99428252 1001 86380 86390 1
427653 99427653 1001 86380 86390 1
427712 99427712 1001 86380 86390 1
427541 99427541 1001 86380 86390 1
427670 99427670 1001 86380 86390 1
428872 99428872 1001 86380 86390 1
429030 99429030 1001 86380 86390 1
429595 99429595 1001 86380 86390 1
429671 99429671 1001 86380 86390 1
429653 99429653 1001 86380 86390 1
429871 99429871 1001 86380 86390 1
429192 99429192 1001 86380 86390 1
430564 99430564 1001 86380 86390 1
431712 99431712 1001 86380 86390 1
431716 99431716 1001 86380 86390 1
431700 99431700 1001 86380 86390 1
430985 99430985 1001 86380 86390 1
432142 99432142 1001 86380 86390 1
432397 99432397 1001 86380 86390 1
431259 99431259 1001 86380 86390 1
433653 99433653 1001 86380 86390 1
434105 99434105 1001 86380 86390 1
433906 99433906 1001 86380 86390 1
435154 99435154 1001 86380 86390 1
435375 99435375 1001 86380 86390 1
434171 99434171 1001 86380 86390 1
434173 99434173 1001 86380 86390 1
434459 99434459 1001 86380 86390 1
435546 99435546 1001 86380 86390 1
436913 99436913 1001 86380 86390 1
436964 99436964 1001 86380 86390 1
436752 99436752 1001 86380 86390 1
436643 99436643 1001 86380 86390 1
436024 99436024 1001 86380 86390 1
300097 99300097 1001 86380 86390 1
437359 99437359 1001 86380 86390 1
300291 99300291 1001 86380 86390 1
301446 99301446 1001 86380 86390 1
301411 99301411 1001 86380 86390 1
301271 99301271 1001 86380 86390 1
301215 99301215 1001 86380 86390 1
301754 99301754 1001 86380 86390 1
301560 99301560 1001 86380 86390 1
301614 99301614 1001 86380 86390 1
302265 99302265 1001 86380 86390 1
302301 99302301 1001 86380 86390 1
302327 99302327 1001 86380 86390 1
302186 99302186 1001 86380 86390 1
301855 99301855 1001 86380 86390 1
301965 99301965 1001 86380 86390 1
302407 99302407 1001 86380 86390 1
303062 99303062 1001 86380 86390 1
302900 99302900 1001 86380 86390 1
302823 99302823 1001 86380 86390 1
302862 99302862 1001 86380 86390 1
303343 99303343 1001 86380 86390 1
303646 99303646 1001 86380 86390 1
303621 99303621 1001 86380 86390 1
303812 99303812 1001 86380 86390 1
303451 99303451 1001 86380 86390 1
303464 99303464 1001 86380 86390 1
304125 99304125 1001 86380 86390 1
304800 99304800 1001 86380 86390 1
304511 99304511 1001 86380 86390 1
304644 99304644 1001 86380 86390 1
304343 99304343 1001 86380 86390 1
304875 99304875 1001 86380 86390 1
305044 99305044 1001 86380 86390 1
305048 99305048 1001 86380 86390 1
305644 99305644 1001 86380 86390 1
305220 99305220 1001 86380 86390 1
305121 99305121 1001 86380 86390 1
500165 99500165 1001 86380 86390 1
500054 99500054 1001 86380 86390 1
500715 99500715 1001 86380 86390 1
500744 99500744 1001 86380 86390 1
500484 99500484 1001 86380 86390 1
500865 99500865 1001 86380 86390 1
501415 99501415 1001 86380 86390 1
501029 99501029 1001 86380 86390 1
501828 99501828 1001 86380 86390 1
502457 99502457 1001 86380 86390 1
502361 99502361 1001 86380 86390 1
502213 99502213 1001 86380 86390 1
502257 99502257 1001 86380 86390 1
501904 99501904 1001 86380 86390 1
502476 99502476 1001 86380 86390 1
503150 99503150 1001 86380 86390 1
503215 99503215 1001 86380 86390 1
503166 99503166 1001 86380 86390 1
503180 99503180 1001 86380 86390 1
503246 99503246 1001 86380 86390 1
503134 99503134 1001 86380 86390 1
503485 99503485 1001 86380 86390 1
503976 99503976 1001 86380 86390 1
504007 99504007 1001 86380 86390 1
503775 99503775 1001 86380 86390 1
503857 99503857 1001 86380 86390 1
503572 99503572 1001 86380 86390 1
504842 99504842 1001 86380 86390 1
504874 99504874 1001 86380 86390 1
504749 99504749 1001 86380 86390 1
504629 99504629 1001 86380 86390 1
504478 99504478 1001 86380 86390 1
504494 99504494 1001 86380 86390 1
505114 99505114 1001 86380 86390 1
505050 99505050 1001 86380 86390 1
504976 99504976 1001 86380 86390 1
505004 99505004 1001 86380 86390 1
505647 99505647 1001 86380 86390 1
505597 99505597 1001 86380 86390 1
505212 99505212 1001 86380 86390 1
506564 99506564 1001 86380 86390 1
506457 99506457 1001 86380 86390 1
506321 99506321 1001 86380 86390 1
506285 99506285 1001 86380 86390 1
506058 99506058 1001 86380 86390 1
506102 99506102 1001 86380 86390 1
506611 99506611 1001 86380 86390 1
506744 99506744 1001 86380 86390 1
506783 99506783 1001 86380 86390 1
507241 99507241 1001 86380 86390 1
507325 99507325 1001 86380 86390 1
507191 99507191 1001 86380 86390 1
507116 99507116 1001 86380 86390 1
506842 99506842 1001 86380 86390 1
506976 99506976 1001 86380 86390 1
506810 99506810 1001 86380 86390 1
507504 99507504 1001 86380 86390 1
507608 99507608 1001 86380 86390 1
507457 99507457 1001 86380 86390 1
508110 99508110 1001 86380 86390 1
507876 99507876 1001 86380 86390 1
508037 99508037 1001 86380 86390 1
507856 99507856 1001 86380 86390 1
507630 99507630 1001 86380 86390 1
508259 99508259 1001 86380 86390 1
508359 99508359 1001 86380 86390 1
508998 99508998 1001 86380 86390 1
508899 99508899 1001 86380 86390 1
508926 99508926 1001 86380 86390 1
508831 99508831 1001 86380 86390 1
508820 99508820 1001 86380 86390 1
508770 99508770 1001 86380 86390 1
508750 99508750 1001 86380 86390 1
508685 99508685 1001 86380 86390 1
508561 99508561 1001 86380 86390 1
509164 99509164 1001 86380 86390 1
509089 99509089 1001 86380 86390 1
509814 99509814 1001 86380 86390 1
509545 99509545 1001 86380 86390 1
509616 99509616 1001 86380 86390 1
509396 99509396 1001 86380 86390 1
509474 99509474 1001 86380 86390 1
509449 99509449 1001 86380 86390 1
509385 99509385 1001 86380 86390 1
509395 99509395 1001 86380 86390 1
510501 99510501 1001 86380 86390 1
510399 99510399 1001 86380 86390 1
510503 99510503 1001 86380 86390 1
510478 99510478 1001 86380 86390 1
511426 99511426 1001 86380 86390 1
511351 99511351 1001 86380 86390 1
511156 99511156 1001 86380 86390 1
511304 99511304 1001 86380 86390 1
511151 99511151 1001 86380 86390 1
510948 99510948 1001 86380 86390 1
511081 99511081 1001 86380 86390 1
510967 99510967 1001 86380 86390 1
511689 99511689 1001 86380 86390 1
512250 99512250 1001 86380 86390 1
512304 99512304 1001 86380 86390 1
512366 99512366 1001 86380 86390 1
512236 99512236 1001 86380 86390 1
512021 99512021 1001 86380 86390 1
512065 99512065 1001 86380 86390 1
512106 99512106 1001 86380 86390 1
512497 99512497 1001 86380 86390 1
512435 99512435 1001 86380 86390 1
512462 99512462 1001 86380 86390 1
513167 99513167 1001 86380 86390 1
513079 99513079 1001 86380 86390 1
513093 99513093 1001 86380 86390 1
513106 99513106 1001 86380 86390 1
512834 99512834 1001 86380 86390 1
512826 99512826 1001 86380 86390 1
512756 99512756 1001 86380 86390 1
512722 99512722 1001 86380 86390 1
512723 99512723 1001 86380 86390 1
512685 99512685 1001 86380 86390 1
513244 99513244 1001 86380 86390 1
513324 99513324 1001 86380 86390 1
513944 99513944 1001 86380 86390 1
513939 99513939 1001 86380 86390 1
513804 99513804 1001 86380 86390 1
513714 99513714 1001 86380 86390 1
513543 99513543 1001 86380 86390 1
514138 99514138 1001 86380 86390 1
514151 99514151 1001 86380 86390 1
514707 99514707 1001 86380 86390 1
514486 99514486 1001 86380 86390 1
514475 99514475 1001 86380 86390 1
514465 99514465 1001 86380 86390 1
514531 99514531 1001 86380 86390 1
514571 99514571 1001 86380 86390 1
514454 99514454 1001 86380 86390 1
514598 99514598 1001 86380 86390 1
514372 99514372 1001 86380 86390 1
514258 99514258 1001 86380 86390 1
515013 99515013 1001 86380 86390 1
515002 99515002 1001 86380 86390 1
514872 99514872 1001 86380 86390 1
515004 99515004 1001 86380 86390 1
515034 99515034 1001 86380 86390 1
515504 99515504 1001 86380 86390 1
515533 99515533 1001 86380 86390 1
515336 99515336 1001 86380 86390 1
515295 99515295 1001 86380 86390 1
515175 99515175 1001 86380 86390 1
515849 99515849 1001 86380 86390 1
515858 99515858 1001 86380 86390 1
516340 99516340 1001 86380 86390 1
516203 99516203 1001 86380 86390 1
516268 99516268 1001 86380 86390 1
516007 99516007 1001 86380 86390 1
516603 99516603 1001 86380 86390 1
517259 99517259 1001 86380 86390 1
516941 99516941 1001 86380 86390 1
516760 99516760 1001 86380 86390 1
518061 99518061 1001 86380 86390 1
518148 99518148 1001 86380 86390 1
517918 99517918 1001 86380 86390 1
517907 99517907 1001 86380 86390 1
517939 99517939 1001 86380 86390 1
518185 99518185 1001 86380 86390 1
518314 99518314 1001 86380 86390 1
518163 99518163 1001 86380 86390 1
518869 99518869 1001 86380 86390 1
518870 99518870 1001 86380 86390 1
518690 99518690 1001 86380 86390 1
518478 99518478 1001 86380 86390 1
519170 99519170 1001 86380 86390 1
519564 99519564 1001 86380 86390 1
519261 99519261 1001 86380 86390 1
520597 99520597 1001 86380 86390 1
520190 99520190 1001 86380 86390 1
520092 99520092 1001 86380 86390 1
520790 99520790 1001 86380 86390 1
521335 99521335 1001 86380 86390 1
521104 99521104 1001 86380 86390 1
520860 99520860 1001 86380 86390 1
520940 99520940 1001 86380 86390 1
521618 99521618 1001 86380 86390 1
521636 99521636 1001 86380 86390 1
521468 99521468 1001 86380 86390 1
522202 99522202 1001 86380 86390 1
522258 99522258 1001 86380 86390 1
522175 99522175 1001 86380 86390 1
521986 99521986 1001 86380 86390 1
521805 99521805 1001 86380 86390 1
522420 99522420 1001 86380 86390 1
522319 99522319 1001 86380 86390 1
522945 99522945 1001 86380 86390 1
522891 99522891 1001 86380 86390 1
523175 99523175 1001 86380 86390 1
523126 99523126 1001 86380 86390 1
523778 99523778 1001 86380 86390 1
523885 99523885 1001 86380 86390 1
523866 99523866 1001 86380 86390 1
523599 99523599 1001 86380 86390 1
523707 99523707 1001 86380 86390 1
523998 99523998 1001 86380 86390 1
523974 99523974 1001 86380 86390 1
524053 99524053 1001 86380 86390 1
524568 99524568 1001 86380 86390 1
524435 99524435 1001 86380 86390 1
524361 99524361 1001 86380 86390 1
524418 99524418 1001 86380 86390 1
525447 99525447 1001 86380 86390 1
525503 99525503 1001 86380 86390 1
525254 99525254 1001 86380 86390 1
525204 99525204 1001 86380 86390 1
525260 99525260 1001 86380 86390 1
525083 99525083 1001 86380 86390 1
525110 99525110 1001 86380 86390 1
526300 99526300 1001 86380 86390 1
526238 99526238 1001 86380 86390 1
526330 99526330 1001 86380 86390 1
526069 99526069 1001 86380 86390 1
525960 99525960 1001 86380 86390 1
525883 99525883 1001 86380 86390 1
525848 99525848 1001 86380 86390 1
525915 99525915 1001 86380 86390 1
527081 99527081 1001 86380 86390 1
526759 99526759 1001 86380 86390 1
527311 99527311 1001 86380 86390 1
527278 99527278 1001 86380 86390 1
527381 99527381 1001 86380 86390 1
527361 99527361 1001 86380 86390 1
527624 99527624 1001 86380 86390 1
527628 99527628 1001 86380 86390 1
528165 99528165 1001 86380 86390 1
528747 99528747 1001 86380 86390 1
528846 99528846 1001 86380 86390 1
528769 99528769 1001 86380 86390 1
528581 99528581 1001 86380 86390 1
528613 99528613 1001 86380 86390 1
528487 99528487 1001 86380 86390 1
528294 99528294 1001 86380 86390 1
528301 99528301 1001 86380 86390 1
528939 99528939 1001 86380 86390 1
528994 99528994 1001 86380 86390 1
528932 99528932 1001 86380 86390 1
529037 99529037 1001 86380 86390 1
529587 99529587 1001 86380 86390 1
529413 99529413 1001 86380 86390 1
529137 99529137 1001 86380 86390 1
529113 99529113 1001 86380 86390 1
529129 99529129 1001 86380 86390 1
529909 99529909 1001 86380 86390 1
530499 99530499 1001 86380 86390 1
530372 99530372 1001 86380 86390 1
530153 99530153 1001 86380 86390 1
530180 99530180 1001 86380 86390 1
530311 99530311 1001 86380 86390 1
530139 99530139 1001 86380 86390 1
530623 99530623 1001 86380 86390 1
530662 99530662 1001 86380 86390 1
531290 99531290 1001 86380 86390 1
531268 99531268 1001 86380 86390 1
531192 99531192 1001 86380 86390 1
531144 99531144 1001 86380 86390 1
530941 99530941 1001 86380 86390 1
530776 99530776 1001 86380 86390 1
530873 99530873 1001 86380 86390 1
531582 99531582 1001 86380 86390 1
531387 99531387 1001 86380 86390 1
532013 99532013 1001 86380 86390 1
532004 99532004 1001 86380 86390 1
532109 99532109 1001 86380 86390 1
531884 99531884 1001 86380 86390 1
531643 99531643 1001 86380 86390 1
532299 99532299 1001 86380 86390 1
532628 99532628 1001 86380 86390 1
532414 99532414 1001 86380 86390 1
532446 99532446 1001 86380 86390 1
532511 99532511 1001 86380 86390 1
533198 99533198 1001 86380 86390 1
533050 99533050 1001 86380 86390 1
533838 99533838 1001 86380 86390 1
533805 99533805 1001 86380 86390 1
533515 99533515 1001 86380 86390 1
533637 99533637 1001 86380 86390 1
533638 99533638 1001 86380 86390 1
533418 99533418 1001 86380 86390 1
533433 99533433 1001 86380 86390 1
534670 99534670 1001 86380 86390 1
534467 99534467 1001 86380 86390 1
534129 99534129 1001 86380 86390 1
534170 99534170 1001 86380 86390 1
534241 99534241 1001 86380 86390 1
534713 99534713 1001 86380 86390 1
534689 99534689 1001 86380 86390 1
534859 99534859 1001 86380 86390 1
535478 99535478 1001 86380 86390 1
535480 99535480 1001 86380 86390 1
535113 99535113 1001 86380 86390 1
535210 99535210 1001 86380 86390 1
535225 99535225 1001 86380 86390 1
534985 99534985 1001 86380 86390 1
535666 99535666 1001 86380 86390 1
535618 99535618 1001 86380 86390 1
536290 99536290 1001 86380 86390 1
536323 99536323 1001 86380 86390 1
536329 99536329 1001 86380 86390 1
536042 99536042 1001 86380 86390 1
535774 99535774 1001 86380 86390 1
535726 99535726 1001 86380 86390 1
536342 99536342 1001 86380 86390 1
537060 99537060 1001 86380 86390 1
537064 99537064 1001 86380 86390 1
537151 99537151 1001 86380 86390 1
536827 99536827 1001 86380 86390 1
536957 99536957 1001 86380 86390 1
536771 99536771 1001 86380 86390 1
536888 99536888 1001 86380 86390 1
537846 99537846 1001 86380 86390 1
537540 99537540 1001 86380 86390 1
538035 99538035 1001 86380 86390 1
538564 99538564 1001 86380 86390 1
538539 99538539 1001 86380 86390 1
538477 99538477 1001 86380 86390 1
538342 99538342 1001 86380 86390 1
538916 99538916 1001 86380 86390 1
539518 99539518 1001 86380 86390 1
539496 99539496 1001 86380 86390 1
539295 99539295 1001 86380 86390 1
539290 99539290 1001 86380 86390 1
539149 99539149 1001 86380 86390 1
539134 99539134 1001 86380 86390 1
540348 99540348 1001 86380 86390 1
540197 99540197 1001 86380 86390 1
539884 99539884 1001 86380 86390 1
541231 99541231 1001 86380 86390 1
541077 99541077 1001 86380 86390 1
540901 99540901 1001 86380 86390 1
541408 99541408 1001 86380 86390 1
541492 99541492 1001 86380 86390 1
541993 99541993 1001 86380 86390 1
541922 99541922 1001 86380 86390 1
541836 99541836 1001 86380 86390 1
541816 99541816 1001 86380 86390 1
541820 99541820 1001 86380 86390 1
541670 99541670 1001 86380 86390 1
542235 99542235 1001 86380 86390 1
542227 99542227 1001 86380 86390 1
542762 99542762 1001 86380 86390 1
542879 99542879 1001 86380 86390 1
542687 99542687 1001 86380 86390 1
542457 99542457 1001 86380 86390 1
542426 99542426 1001 86380 86390 1
542960 99542960 1001 86380 86390 1
543689 99543689 1001 86380 86390 1
543666 99543666 1001 86380 86390 1
543423 99543423 1001 86380 86390 1
543411 99543411 1001 86380 86390 1
543312 99543312 1001 86380 86390 1
543252 99543252 1001 86380 86390 1
543783 99543783 1001 86380 86390 1
543917 99543917 1001 86380 86390 1
543780 99543780 1001 86380 86390 1
544551 99544551 1001 86380 86390 1
544398 99544398 1001 86380 86390 1
544399 99544399 1001 86380 86390 1
544591 99544591 1001 86380 86390 1
544415 99544415 1001 86380 86390 1
544270 99544270 1001 86380 86390 1
544170 99544170 1001 86380 86390 1
544068 99544068 1001 86380 86390 1
543977 99543977 1001 86380 86390 1
400037 99400037 1001 86380 86390 1
400333 99400333 1001 86380 86390 1
400852 99400852 1001 86380 86390 1
401093 99401093 1001 86380 86390 1
401567 99401567 1001 86380 86390 1
402131 99402131 1001 86380 86390 1
402772 99402772 1001 86380 86390 1
402989 99402989 1001 86380 86390 1
403640 99403640 1001 86380 86390 1
404285 99404285 1001 86380 86390 1
405558 99405558 1001 86380 86390 1
405512 99405512 1001 86380 86390 1
405644 99405644 1001 86380 86390 1
405753 99405753 1001 86380 86390 1
406135 99406135 1001 86380 86390 1
406252 99406252 1001 86380 86390 1
406261 99406261 1001 86380 86390 1
406240 99406240 1001 86380 86390 1
406465 99406465 1001 86380 86390 1
406513 99406513 1001 86380 86390 1
406847 99406847 1001 86380 86390 1
407608 99407608 1001 86380 86390 1
407991 99407991 1001 86380 86390 1
408126 99408126 1001 86380 86390 1
408716 99408716 1001 86380 86390 1
408772 99408772 1001 86380 86390 1
408980 99408980 1001 86380 86390 1
409235 99409235 1001 86380 86390 1
410247 99410247 1001 86380 86390 1
410638 99410638 1001 86380 86390 1
410845 99410845 1001 86380 86390 1
410935 99410935 1001 86380 86390 1
411068 99411068 1001 86380 86390 1
411290 99411290 1001 86380 86390 1
411900 99411900 1001 86380 86390 1
412276 99412276 1001 86380 86390 1
413546 99413546 1001 86380 86390 1
412910 99412910 1001 86380 86390 1
413269 99413269 1001 86380 86390 1
412895 99412895 1001 86380 86390 1
413132 99413132 1001 86380 86390 1
412496 99412496 1001 86380 86390 1
413785 99413785 1001 86380 86390 1
415187 99415187 1001 86380 86390 1
414119 99414119 1001 86380 86390 1
414468 99414468 1001 86380 86390 1
416622 99416622 1001 86380 86390 1
416514 99416514 1001 86380 86390 1
416221 99416221 1001 86380 86390 1
416387 99416387 1001 86380 86390 1
417604 99417604 1001 86380 86390 1
417465 99417465 1001 86380 86390 1
417492 99417492 1001 86380 86390 1
417515 99417515 1001 86380 86390 1
418801 99418801 1001 86380 86390 1
418593 99418593 1001 86380 86390 1
418004 99418004 1001 86380 86390 1
417872 99417872 1001 86380 86390 1
417907 99417907 1001 86380 86390 1
417697 99417697 1001 86380 86390 1
419166 99419166 1001 86380 86390 1
420087 99420087 1001 86380 86390 1
419813 99419813 1001 86380 86390 1
420806 99420806 1001 86380 86390 1
421781 99421781 1001 86380 86390 1
421955 99421955 1001 86380 86390 1
421621 99421621 1001 86380 86390 1
423432 99423432 1001 86380 86390 1
423448 99423448 1001 86380 86390 1
423711 99423711 1001 86380 86390 1
422980 99422980 1001 86380 86390 1
422963 99422963 1001 86380 86390 1
423227 99423227 1001 86380 86390 1
423009 99423009 1001 86380 86390 1
422550 99422550 1001 86380 86390 1
422885 99422885 1001 86380 86390 1
424118 99424118 1001 86380 86390 1
424098 99424098 1001 86380 86390 1
425372 99425372 1001 86380 86390 1
425109 99425109 1001 86380 86390 1
425317 99425317 1001 86380 86390 1
424863 99424863 1001 86380 86390 1
424500 99424500 1001 86380 86390 1
424187 99424187 1001 86380 86390 1
425774 99425774 1001 86380 86390 1
426865 99426865 1001 86380 86390 1
426974 99426974 1001 86380 86390 1
426801 99426801 1001 86380 86390 1
426535 99426535 1001 86380 86390 1
426273 99426273 1001 86380 86390 1
425991 99425991 1001 86380 86390 1
425906 99425906 1001 86380 86390 1
427513 99427513 1001 86380 86390 1
427241 99427241 1001 86380 86390 1
427303 99427303 1001 86380 86390 1
428483 99428483 1001 86380 86390 1
428282 99428282 1001 86380 86390 1
428064 99428064 1001 86380 86390 1
428242 99428242 1001 86380 86390 1
428269 99428269 1001 86380 86390 1
428246 99428246 1001 86380 86390 1
427851 99427851 1001 86380 86390 1
428907 99428907 1001 86380 86390 1
428947 99428947 1001 86380 86390 1
429991 99429991 1001 86380 86390 1
429650 99429650 1001 86380 86390 1
429345 99429345 1001 86380 86390 1
429204 99429204 1001 86380 86390 1
430624 99430624 1001 86380 86390 1
431679 99431679 1001 86380 86390 1
431732 99431732 1001 86380 86390 1
431383 99431383 1001 86380 86390 1
431465 99431465 1001 86380 86390 1
430952 99430952 1001 86380 86390 1
433645 99433645 1001 86380 86390 1
433860 99433860 1001 86380 86390 1
433840 99433840 1001 86380 86390 1
435252 99435252 1001 86380 86390 1
434765 99434765 1001 86380 86390 1
434648 99434648 1001 86380 86390 1
434978 99434978 1001 86380 86390 1
434963 99434963 1001 86380 86390 1
434587 99434587 1001 86380 86390 1
435526 99435526 1001 86380 86390 1
435610 99435610 1001 86380 86390 1
436914 99436914 1001 86380 86390 1
436550 99436550 1001 86380 86390 1
436743 99436743 1001 86380 86390 1
436034 99436034 1001 86380 86390 1
435926 99435926 1001 86380 86390 1
436208 99436208 1001 86380 86390 1
437184 99437184 1001 86380 86390 1
437227 99437227 1001 86380 86390 1
300706 99300706 1001 86380 86390 1
300595 99300595 1001 86380 86390 1
300634 99300634 1001 86380 86390 1
300332 99300332 1001 86380 86390 1
300466 99300466 1001 86380 86390 1
300114 99300114 1001 86380 86390 1
300764 99300764 1001 86380 86390 1
300915 99300915 1001 86380 86390 1
300813 99300813 1001 86380 86390 1
300748 99300748 1001 86380 86390 1
301292 99301292 1001 86380 86390 1
300959 99300959 1001 86380 86390 1
301059 99301059 1001 86380 86390 1
301711 99301711 1001 86380 86390 1
302329 99302329 1001 86380 86390 1
302176 99302176 1001 86380 86390 1
302463 99302463 1001 86380 86390 1
302503 99302503 1001 86380 86390 1
302388 99302388 1001 86380 86390 1
303109 99303109 1001 86380 86390 1
302873 99302873 1001 86380 86390 1
302817 99302817 1001 86380 86390 1
302664 99302664 1001 86380 86390 1
302686 99302686 1001 86380 86390 1
302595 99302595 1001 86380 86390 1
303338 99303338 1001 86380 86390 1
303319 99303319 1001 86380 86390 1
303867 99303867 1001 86380 86390 1
303885 99303885 1001 86380 86390 1
303965 99303965 1001 86380 86390 1
303807 99303807 1001 86380 86390 1
303564 99303564 1001 86380 86390 1
304656 99304656 1001 86380 86390 1
304715 99304715 1001 86380 86390 1
304449 99304449 1001 86380 86390 1
304386 99304386 1001 86380 86390 1
305518 99305518 1001 86380 86390 1
305651 99305651 1001 86380 86390 1
305600 99305600 1001 86380 86390 1
305229 99305229 1001 86380 86390 1
500130 99500130 1001 86380 86390 1
305693 99305693 1001 86380 86390 1
500569 99500569 1001 86380 86390 1
500415 99500415 1001 86380 86390 1
500477 99500477 1001 86380 86390 1
500350 99500350 1001 86380 86390 1
500363 99500363 1001 86380 86390 1
500226 99500226 1001 86380 86390 1
500987 99500987 1001 86380 86390 1
501484 99501484 1001 86380 86390 1
501567 99501567 1001 86380 86390 1
501631 99501631 1001 86380 86390 1
501547 99501547 1001 86380 86390 1
501305 99501305 1001 86380 86390 1
501308 99501308 1001 86380 86390 1
501123 99501123 1001 86380 86390 1
501032 99501032 1001 86380 86390 1
501808 99501808 1001 86380 86390 1
502336 99502336 1001 86380 86390 1
502156 99502156 1001 86380 86390 1
502135 99502135 1001 86380 86390 1
502064 99502064 1001 86380 86390 1
502012 99502012 1001 86380 86390 1
501987 99501987 1001 86380 86390 1
502035 99502035 1001 86380 86390 1
501920 99501920 1001 86380 86390 1
502505 99502505 1001 86380 86390 1
502518 99502518 1001 86380 86390 1
502626 99502626 1001 86380 86390 1
503101 99503101 1001 86380 86390 1
503221 99503221 1001 86380 86390 1
503273 99503273 1001 86380 86390 1
503186 99503186 1001 86380 86390 1
502985 99502985 1001 86380 86390 1
503072 99503072 1001 86380 86390 1
504082 99504082 1001 86380 86390 1
503951 99503951 1001 86380 86390 1
503983 99503983 1001 86380 86390 1
503714 99503714 1001 86380 86390 1
503807 99503807 1001 86380 86390 1
503614 99503614 1001 86380 86390 1
503532 99503532 1001 86380 86390 1
503675 99503675 1001 86380 86390 1
504912 99504912 1001 86380 86390 1
504926 99504926 1001 86380 86390 1
504637 99504637 1001 86380 86390 1
504484 99504484 1001 86380 86390 1
505692 99505692 1001 86380 86390 1
505482 99505482 1001 86380 86390 1
505522 99505522 1001 86380 86390 1
505225 99505225 1001 86380 86390 1
506500 99506500 1001 86380 86390 1
506591 99506591 1001 86380 86390 1
506198 99506198 1001 86380 86390 1
506202 99506202 1001 86380 86390 1
506029 99506029 1001 86380 86390 1
506101 99506101 1001 86380 86390 1
507376 99507376 1001 86380 86390 1
507366 99507366 1001 86380 86390 1
507012 99507012 1001 86380 86390 1
507083 99507083 1001 86380 86390 1
507429 99507429 1001 86380 86390 1
508121 99508121 1001 86380 86390 1
508183 99508183 1001 86380 86390 1
507868 99507868 1001 86380 86390 1
507717 99507717 1001 86380 86390 1
507795 99507795 1001 86380 86390 1
508424 99508424 1001 86380 86390 1
508973 99508973 1001 86380 86390 1
508968 99508968 1001 86380 86390 1
508836 99508836 1001 86380 86390 1
509086 99509086 1001 86380 86390 1
509232 99509232 1001 86380 86390 1
509872 99509872 1001 86380 86390 1
509757 99509757 1001 86380 86390 1
509574 99509574 1001 86380 86390 1
509523 99509523 1001 86380 86390 1
509466 99509466 1001 86380 86390 1
509416 99509416 1001 86380 86390 1
510094 99510094 1001 86380 86390 1
509935 99509935 1001 86380 86390 1
510598 99510598 1001 86380 86390 1
510678 99510678 1001 86380 86390 1
510521 99510521 1001 86380 86390 1
510484 99510484 1001 86380 86390 1
510466 99510466 1001 86380 86390 1
510389 99510389 1001 86380 86390 1
510148 99510148 1001 86380 86390 1
510244 99510244 1001 86380 86390 1
510314 99510314 1001 86380 86390 1
510739 99510739 1001 86380 86390 1
511490 99511490 1001 86380 86390 1
511335 99511335 1001 86380 86390 1
511210 99511210 1001 86380 86390 1
511343 99511343 1001 86380 86390 1
511061 99511061 1001 86380 86390 1
511030 99511030 1001 86380 86390 1
511720 99511720 1001 86380 86390 1
511625 99511625 1001 86380 86390 1
512328 99512328 1001 86380 86390 1
512017 99512017 1001 86380 86390 1
511969 99511969 1001 86380 86390 1
511778 99511778 1001 86380 86390 1
512577 99512577 1001 86380 86390 1
512452 99512452 1001 86380 86390 1
512976 99512976 1001 86380 86390 1
512954 99512954 1001 86380 86390 1
512827 99512827 1001 86380 86390 1
512625 99512625 1001 86380 86390 1
512703 99512703 1001 86380 86390 1
512771 99512771 1001 86380 86390 1
512761 99512761 1001 86380 86390 1
512672 99512672 1001 86380 86390 1
513403 99513403 1001 86380 86390 1
513904 99513904 1001 86380 86390 1
513908 99513908 1001 86380 86390 1
513778 99513778 1001 86380 86390 1
513791 99513791 1001 86380 86390 1
513598 99513598 1001 86380 86390 1
513435 99513435 1001 86380 86390 1
514756 99514756 1001 86380 86390 1
514812 99514812 1001 86380 86390 1
514839 99514839 1001 86380 86390 1
514457 99514457 1001 86380 86390 1
514382 99514382 1001 86380 86390 1
514384 99514384 1001 86380 86390 1
514926 99514926 1001 86380 86390 1
515031 99515031 1001 86380 86390 1
515608 99515608 1001 86380 86390 1
515578 99515578 1001 86380 86390 1
515378 99515378 1001 86380 86390 1
515077 99515077 1001 86380 86390 1
515766 99515766 1001 86380 86390 1
515744 99515744 1001 86380 86390 1
516494 99516494 1001 86380 86390 1
516498 99516498 1001 86380 86390 1
516168 99516168 1001 86380 86390 1
516159 99516159 1001 86380 86390 1
515933 99515933 1001 86380 86390 1
516573 99516573 1001 86380 86390 1
517133 99517133 1001 86380 86390 1
517318 99517318 1001 86380 86390 1
516989 99516989 1001 86380 86390 1
517076 99517076 1001 86380 86390 1
516848 99516848 1001 86380 86390 1
516912 99516912 1001 86380 86390 1
517487 99517487 1001 86380 86390 1
517975 99517975 1001 86380 86390 1
518041 99518041 1001 86380 86390 1
518058 99518058 1001 86380 86390 1
517916 99517916 1001 86380 86390 1
517566 99517566 1001 86380 86390 1
517543 99517543 1001 86380 86390 1
517635 99517635 1001 86380 86390 1
518295 99518295 1001 86380 86390 1
518989 99518989 1001 86380 86390 1
519558 99519558 1001 86380 86390 1
519458 99519458 1001 86380 86390 1
519549 99519549 1001 86380 86390 1
519224 99519224 1001 86380 86390 1
519883 99519883 1001 86380 86390 1
519963 99519963 1001 86380 86390 1
520640 99520640 1001 86380 86390 1
520240 99520240 1001 86380 86390 1
520272 99520272 1001 86380 86390 1
520415 99520415 1001 86380 86390 1
520329 99520329 1001 86380 86390 1
520655 99520655 1001 86380 86390 1
520683 99520683 1001 86380 86390 1
520697 99520697 1001 86380 86390 1
521466 99521466 1001 86380 86390 1
521393 99521393 1001 86380 86390 1
521448 99521448 1001 86380 86390 1
521223 99521223 1001 86380 86390 1
521228 99521228 1001 86380 86390 1
521128 99521128 1001 86380 86390 1
520933 99520933 1001 86380 86390 1
521492 99521492 1001 86380 86390 1
521634 99521634 1001 86380 86390 1
521596 99521596 1001 86380 86390 1
521584 99521584 1001 86380 86390 1
521497 99521497 1001 86380 86390 1
522183 99522183 1001 86380 86390 1
521692 99521692 1001 86380 86390 1
522980 99522980 1001 86380 86390 1
523020 99523020 1001 86380 86390 1
522713 99522713 1001 86380 86390 1
523141 99523141 1001 86380 86390 1
523616 99523616 1001 86380 86390 1
523538 99523538 1001 86380 86390 1
523471 99523471 1001 86380 86390 1
523420 99523420 1001 86380 86390 1
523447 99523447 1001 86380 86390 1
524633 99524633 1001 86380 86390 1
524572 99524572 1001 86380 86390 1
524362 99524362 1001 86380 86390 1
524495 99524495 1001 86380 86390 1
524291 99524291 1001 86380 86390 1
524942 99524942 1001 86380 86390 1
524787 99524787 1001 86380 86390 1
525532 99525532 1001 86380 86390 1
525533 99525533 1001 86380 86390 1
525404 99525404 1001 86380 86390 1
525539 99525539 1001 86380 86390 1
525328 99525328 1001 86380 86390 1
525701 99525701 1001 86380 86390 1
525715 99525715 1001 86380 86390 1
525728 99525728 1001 86380 86390 1
525612 99525612 1001 86380 86390 1
525631 99525631 1001 86380 86390 1
526261 99526261 1001 86380 86390 1
526287 99526287 1001 86380 86390 1
526237 99526237 1001 86380 86390 1
526265 99526265 1001 86380 86390 1
525939 99525939 1001 86380 86390 1
526008 99526008 1001 86380 86390 1
526526 99526526 1001 86380 86390 1
526451 99526451 1001 86380 86390 1
526888 99526888 1001 86380 86390 1
526938 99526938 1001 86380 86390 1
526677 99526677 1001 86380 86390 1
526755 99526755 1001 86380 86390 1
527362 99527362 1001 86380 86390 1
527420 99527420 1001 86380 86390 1
527438 99527438 1001 86380 86390 1
527791 99527791 1001 86380 86390 1
527804 99527804 1001 86380 86390 1
527689 99527689 1001 86380 86390 1
527706 99527706 1001 86380 86390 1
528137 99528137 1001 86380 86390 1
528244 99528244 1001 86380 86390 1
528773 99528773 1001 86380 86390 1
528870 99528870 1001 86380 86390 1
528635 99528635 1001 86380 86390 1
528559 99528559 1001 86380 86390 1
528955 99528955 1001 86380 86390 1
529090 99529090 1001 86380 86390 1
529678 99529678 1001 86380 86390 1
529698 99529698 1001 86380 86390 1
529556 99529556 1001 86380 86390 1
529482 99529482 1001 86380 86390 1
529459 99529459 1001 86380 86390 1
529316 99529316 1001 86380 86390 1
529275 99529275 1001 86380 86390 1
529185 99529185 1001 86380 86390 1
529116 99529116 1001 86380 86390 1
529860 99529860 1001 86380 86390 1
530528 99530528 1001 86380 86390 1
530470 99530470 1001 86380 86390 1
530545 99530545 1001 86380 86390 1
530290 99530290 1001 86380 86390 1
530070 99530070 1001 86380 86390 1
530590 99530590 1001 86380 86390 1
530595 99530595 1001 86380 86390 1
530727 99530727 1001 86380 86390 1
530678 99530678 1001 86380 86390 1
531289 99531289 1001 86380 86390 1
531278 99531278 1001 86380 86390 1
530989 99530989 1001 86380 86390 1
530978 99530978 1001 86380 86390 1
530768 99530768 1001 86380 86390 1
530898 99530898 1001 86380 86390 1
531554 99531554 1001 86380 86390 1
531947 99531947 1001 86380 86390 1
531645 99531645 1001 86380 86390 1
531621 99531621 1001 86380 86390 1
532255 99532255 1001 86380 86390 1
532323 99532323 1001 86380 86390 1
532382 99532382 1001 86380 86390 1
533028 99533028 1001 86380 86390 1
532889 99532889 1001 86380 86390 1
532696 99532696 1001 86380 86390 1
532620 99532620 1001 86380 86390 1
532566 99532566 1001 86380 86390 1
532606 99532606 1001 86380 86390 1
532425 99532425 1001 86380 86390 1
533856 99533856 1001 86380 86390 1
533836 99533836 1001 86380 86390 1
533553 99533553 1001 86380 86390 1
533582 99533582 1001 86380 86390 1
533384 99533384 1001 86380 86390 1
533333 99533333 1001 86380 86390 1
533308 99533308 1001 86380 86390 1
533914 99533914 1001 86380 86390 1
534557 99534557 1001 86380 86390 1
534571 99534571 1001 86380 86390 1
534587 99534587 1001 86380 86390 1
534605 99534605 1001 86380 86390 1
534343 99534343 1001 86380 86390 1
534093 99534093 1001 86380 86390 1
534858 99534858 1001 86380 86390 1
534768 99534768 1001 86380 86390 1
535421 99535421 1001 86380 86390 1
535415 99535415 1001 86380 86390 1
535206 99535206 1001 86380 86390 1
535117 99535117 1001 86380 86390 1
535197 99535197 1001 86380 86390 1
535290 99535290 1001 86380 86390 1
535006 99535006 1001 86380 86390 1
535039 99535039 1001 86380 86390 1
536320 99536320 1001 86380 86390 1
536284 99536284 1001 86380 86390 1
536003 99536003 1001 86380 86390 1
535966 99535966 1001 86380 86390 1
535934 99535934 1001 86380 86390 1
535736 99535736 1001 86380 86390 1
535814 99535814 1001 86380 86390 1
536461 99536461 1001 86380 86390 1
536786 99536786 1001 86380 86390 1
536739 99536739 1001 86380 86390 1
536731 99536731 1001 86380 86390 1
537366 99537366 1001 86380 86390 1
537172 99537172 1001 86380 86390 1
537252 99537252 1001 86380 86390 1
537235 99537235 1001 86380 86390 1
537671 99537671 1001 86380 86390 1
537594 99537594 1001 86380 86390 1
537702 99537702 1001 86380 86390 1
537419 99537419 1001 86380 86390 1
537390 99537390 1001 86380 86390 1
538192 99538192 1001 86380 86390 1
538175 99538175 1001 86380 86390 1
538706 99538706 1001 86380 86390 1
538545 99538545 1001 86380 86390 1
538589 99538589 1001 86380 86390 1
538590 99538590 1001 86380 86390 1
538553 99538553 1001 86380 86390 1
538556 99538556 1001 86380 86390 1
538201 99538201 1001 86380 86390 1
538993 99538993 1001 86380 86390 1
538903 99538903 1001 86380 86390 1
538988 99538988 1001 86380 86390 1
539651 99539651 1001 86380 86390 1
539798 99539798 1001 86380 86390 1
539760 99539760 1001 86380 86390 1
540040 99540040 1001 86380 86390 1
539900 99539900 1001 86380 86390 1
539854 99539854 1001 86380 86390 1
540580 99540580 1001 86380 86390 1
540594 99540594 1001 86380 86390 1
540550 99540550 1001 86380 86390 1
540644 99540644 1001 86380 86390 1
541095 99541095 1001 86380 86390 1
540941 99540941 1001 86380 86390 1
540942 99540942 1001 86380 86390 1
540770 99540770 1001 86380 86390 1
541356 99541356 1001 86380 86390 1
541823 99541823 1001 86380 86390 1
541815 99541815 1001 86380 86390 1
541586 99541586 1001 86380 86390 1
542143 99542143 1001 86380 86390 1
542300 99542300 1001 86380 86390 1
542767 99542767 1001 86380 86390 1
542834 99542834 1001 86380 86390 1
542546 99542546 1001 86380 86390 1
542586 99542586 1001 86380 86390 1
542627 99542627 1001 86380 86390 1
542568 99542568 1001 86380 86390 1
543055 99543055 1001 86380 86390 1
543738 99543738 1001 86380 86390 1
543645 99543645 1001 86380 86390 1
543410 99543410 1001 86380 86390 1
543530 99543530 1001 86380 86390 1
543174 99543174 1001 86380 86390 1
544532 99544532 1001 86380 86390 1
544378 99544378 1001 86380 86390 1
544186 99544186 1001 86380 86390 1
544370 99544370 1001 86380 86390 1
435011 875 1001 49320 51057 1
527875 1129 1002 57268 62774 1
400819 99400819 1001 86380 86390 1
401157 99401157 1001 86380 86390 1
401599 99401599 1001 86380 86390 1
402077 99402077 1001 86380 86390 1
402572 99402572 1001 86380 86390 1
403264 99403264 1001 86380 86390 1
403434 99403434 1001 86380 86390 1
403445 99403445 1001 86380 86390 1
403518 99403518 1001 86380 86390 1
403888 99403888 1001 86380 86390 1
404713 99404713 1001 86380 86390 1
404951 99404951 1001 86380 86390 1
405152 99405152 1001 86380 86390 1
405285 99405285 1001 86380 86390 1
405330 99405330 1001 86380 86390 1
405743 99405743 1001 86380 86390 1
405863 99405863 1001 86380 86390 1
405785 99405785 1001 86380 86390 1
406259 99406259 1001 86380 86390 1
406396 99406396 1001 86380 86390 1
406698 99406698 1001 86380 86390 1
406668 99406668 1001 86380 86390 1
408083 99408083 1001 86380 86390 1
408049 99408049 1001 86380 86390 1
408009 99408009 1001 86380 86390 1
408195 99408195 1001 86380 86390 1
408292 99408292 1001 86380 86390 1
408571 99408571 1001 86380 86390 1
408688 99408688 1001 86380 86390 1
408803 99408803 1001 86380 86390 1
409646 99409646 1001 86380 86390 1
410399 99410399 1001 86380 86390 1
410331 99410331 1001 86380 86390 1
410571 99410571 1001 86380 86390 1
411284 99411284 1001 86380 86390 1
412241 99412241 1001 86380 86390 1
413619 99413619 1001 86380 86390 1
413541 99413541 1001 86380 86390 1
412516 99412516 1001 86380 86390 1
413802 99413802 1001 86380 86390 1
413928 99413928 1001 86380 86390 1
414952 99414952 1001 86380 86390 1
415136 99415136 1001 86380 86390 1
414801 99414801 1001 86380 86390 1
415641 99415641 1001 86380 86390 1
416294 99416294 1001 86380 86390 1
415884 99415884 1001 86380 86390 1
417327 99417327 1001 86380 86390 1
417092 99417092 1001 86380 86390 1
417289 99417289 1001 86380 86390 1
417150 99417150 1001 86380 86390 1
417494 99417494 1001 86380 86390 1
418714 99418714 1001 86380 86390 1
418755 99418755 1001 86380 86390 1
418499 99418499 1001 86380 86390 1
417962 99417962 1001 86380 86390 1
417770 99417770 1001 86380 86390 1
418008 99418008 1001 86380 86390 1
417671 99417671 1001 86380 86390 1
418830 99418830 1001 86380 86390 1
419382 99419382 1001 86380 86390 1
419576 99419576 1001 86380 86390 1
420712 99420712 1001 86380 86390 1
420485 99420485 1001 86380 86390 1
422011 99422011 1001 86380 86390 1
421433 99421433 1001 86380 86390 1
421018 99421018 1001 86380 86390 1
422230 99422230 1001 86380 86390 1
422415 99422415 1001 86380 86390 1
422326 99422326 1001 86380 86390 1
423685 99423685 1001 86380 86390 1
423004 99423004 1001 86380 86390 1
422994 99422994 1001 86380 86390 1
422577 99422577 1001 86380 86390 1
423766 99423766 1001 86380 86390 1
425336 99425336 1001 86380 86390 1
425013 99425013 1001 86380 86390 1
425318 99425318 1001 86380 86390 1
424726 99424726 1001 86380 86390 1
424532 99424532 1001 86380 86390 1
424274 99424274 1001 86380 86390 1
424448 99424448 1001 86380 86390 1
425818 99425818 1001 86380 86390 1
425600 99425600 1001 86380 86390 1
426790 99426790 1001 86380 86390 1
426860 99426860 1001 86380 86390 1
426425 99426425 1001 86380 86390 1
426046 99426046 1001 86380 86390 1
427391 99427391 1001 86380 86390 1
427318 99427318 1001 86380 86390 1
427968 99427968 1001 86380 86390 1
428221 99428221 1001 86380 86390 1
427741 99427741 1001 86380 86390 1
430093 99430093 1001 86380 86390 1
430349 99430349 1001 86380 86390 1
429805 99429805 1001 86380 86390 1
429863 99429863 1001 86380 86390 1
429233 99429233 1001 86380 86390 1
429258 99429258 1001 86380 86390 1
430606 99430606 1001 86380 86390 1
431940 99431940 1001 86380 86390 1
431431 99431431 1001 86380 86390 1
431337 99431337 1001 86380 86390 1
432439 99432439 1001 86380 86390 1
433622 99433622 1001 86380 86390 1
433067 99433067 1001 86380 86390 1
432577 99432577 1001 86380 86390 1
432894 99432894 1001 86380 86390 1
433750 99433750 1001 86380 86390 1
433943 99433943 1001 86380 86390 1
434104 99434104 1001 86380 86390 1
435146 99435146 1001 86380 86390 1
434146 99434146 1001 86380 86390 1
436859 99436859 1001 86380 86390 1
436911 99436911 1001 86380 86390 1
436663 99436663 1001 86380 86390 1
436397 99436397 1001 86380 86390 1
436621 99436621 1001 86380 86390 1
435925 99435925 1001 86380 86390 1
435896 99435896 1001 86380 86390 1
436045 99436045 1001 86380 86390 1
435921 99435921 1001 86380 86390 1
437179 99437179 1001 86380 86390 1
300014 99300014 1001 86380 86390 1
300560 99300560 1001 86380 86390 1
300576 99300576 1001 86380 86390 1
300355 99300355 1001 86380 86390 1
300421 99300421 1001 86380 86390 1
300400 99300400 1001 86380 86390 1
300350 99300350 1001 86380 86390 1
300418 99300418 1001 86380 86390 1
300265 99300265 1001 86380 86390 1
300524 99300524 1001 86380 86390 1
301511 99301511 1001 86380 86390 1
301197 99301197 1001 86380 86390 1
301217 99301217 1001 86380 86390 1
301565 99301565 1001 86380 86390 1
301568 99301568 1001 86380 86390 1
301703 99301703 1001 86380 86390 1
302233 99302233 1001 86380 86390 1
302373 99302373 1001 86380 86390 1
302066 99302066 1001 86380 86390 1
302121 99302121 1001 86380 86390 1
302853 99302853 1001 86380 86390 1
302660 99302660 1001 86380 86390 1
303333 99303333 1001 86380 86390 1
303324 99303324 1001 86380 86390 1
303350 99303350 1001 86380 86390 1
303264 99303264 1001 86380 86390 1
304031 99304031 1001 86380 86390 1
303776 99303776 1001 86380 86390 1
303517 99303517 1001 86380 86390 1
303506 99303506 1001 86380 86390 1
304855 99304855 1001 86380 86390 1
304813 99304813 1001 86380 86390 1
304510 99304510 1001 86380 86390 1
304310 99304310 1001 86380 86390 1
304903 99304903 1001 86380 86390 1
305363 99305363 1001 86380 86390 1
305384 99305384 1001 86380 86390 1
500143 99500143 1001 86380 86390 1
500614 99500614 1001 86380 86390 1
500555 99500555 1001 86380 86390 1
500519 99500519 1001 86380 86390 1
500403 99500403 1001 86380 86390 1
500416 99500416 1001 86380 86390 1
500384 99500384 1001 86380 86390 1
501454 99501454 1001 86380 86390 1
501663 99501663 1001 86380 86390 1
501758 99501758 1001 86380 86390 1
502288 99502288 1001 86380 86390 1
502137 99502137 1001 86380 86390 1
502026 99502026 1001 86380 86390 1
501943 99501943 1001 86380 86390 1
502551 99502551 1001 86380 86390 1
503288 99503288 1001 86380 86390 1
503165 99503165 1001 86380 86390 1
503064 99503064 1001 86380 86390 1
502809 99502809 1001 86380 86390 1
503492 99503492 1001 86380 86390 1
504086 99504086 1001 86380 86390 1
503929 99503929 1001 86380 86390 1
504097 99504097 1001 86380 86390 1
503943 99503943 1001 86380 86390 1
504022 99504022 1001 86380 86390 1
504113 99504113 1001 86380 86390 1
503889 99503889 1001 86380 86390 1
503760 99503760 1001 86380 86390 1
503799 99503799 1001 86380 86390 1
503613 99503613 1001 86380 86390 1
503640 99503640 1001 86380 86390 1
503543 99503543 1001 86380 86390 1
504181 99504181 1001 86380 86390 1
504162 99504162 1001 86380 86390 1
504321 99504321 1001 86380 86390 1
504881 99504881 1001 86380 86390 1
504891 99504891 1001 86380 86390 1
504571 99504571 1001 86380 86390 1
504704 99504704 1001 86380 86390 1
504453 99504453 1001 86380 86390 1
504947 99504947 1001 86380 86390 1
505065 99505065 1001 86380 86390 1
505721 99505721 1001 86380 86390 1
505955 99505955 1001 86380 86390 1
505881 99505881 1001 86380 86390 1
506558 99506558 1001 86380 86390 1
506132 99506132 1001 86380 86390 1
506081 99506081 1001 86380 86390 1
506148 99506148 1001 86380 86390 1
506163 99506163 1001 86380 86390 1
506037 99506037 1001 86380 86390 1
506128 99506128 1001 86380 86390 1
506647 99506647 1001 86380 86390 1
507394 99507394 1001 86380 86390 1
507353 99507353 1001 86380 86390 1
507265 99507265 1001 86380 86390 1
507343 99507343 1001 86380 86390 1
507021 99507021 1001 86380 86390 1
506974 99506974 1001 86380 86390 1
507575 99507575 1001 86380 86390 1
507528 99507528 1001 86380 86390 1
507560 99507560 1001 86380 86390 1
508196 99508196 1001 86380 86390 1
507901 99507901 1001 86380 86390 1
507699 99507699 1001 86380 86390 1
507781 99507781 1001 86380 86390 1
508405 99508405 1001 86380 86390 1
508294 99508294 1001 86380 86390 1
508373 99508373 1001 86380 86390 1
508884 99508884 1001 86380 86390 1
508811 99508811 1001 86380 86390 1
508790 99508790 1001 86380 86390 1
508647 99508647 1001 86380 86390 1
508568 99508568 1001 86380 86390 1
509079 99509079 1001 86380 86390 1
509238 99509238 1001 86380 86390 1
509842 99509842 1001 86380 86390 1
509617 99509617 1001 86380 86390 1
509533 99509533 1001 86380 86390 1
509345 99509345 1001 86380 86390 1
509479 99509479 1001 86380 86390 1
509443 99509443 1001 86380 86390 1
510085 99510085 1001 86380 86390 1
510690 99510690 1001 86380 86390 1
510651 99510651 1001 86380 86390 1
510615 99510615 1001 86380 86390 1
510475 99510475 1001 86380 86390 1
510413 99510413 1001 86380 86390 1
510173 99510173 1001 86380 86390 1
510165 99510165 1001 86380 86390 1
510736 99510736 1001 86380 86390 1
510868 99510868 1001 86380 86390 1
511463 99511463 1001 86380 86390 1
511536 99511536 1001 86380 86390 1
511071 99511071 1001 86380 86390 1
511554 99511554 1001 86380 86390 1
512343 99512343 1001 86380 86390 1
512318 99512318 1001 86380 86390 1
512333 99512333 1001 86380 86390 1
511771 99511771 1001 86380 86390 1
511916 99511916 1001 86380 86390 1
511866 99511866 1001 86380 86390 1
511896 99511896 1001 86380 86390 1
512466 99512466 1001 86380 86390 1
513055 99513055 1001 86380 86390 1
512977 99512977 1001 86380 86390 1
513319 99513319 1001 86380 86390 1
513850 99513850 1001 86380 86390 1
513959 99513959 1001 86380 86390 1
513976 99513976 1001 86380 86390 1
513779 99513779 1001 86380 86390 1
513440 99513440 1001 86380 86390 1
513509 99513509 1001 86380 86390 1
513600 99513600 1001 86380 86390 1
514081 99514081 1001 86380 86390 1
514114 99514114 1001 86380 86390 1
514141 99514141 1001 86380 86390 1
514193 99514193 1001 86380 86390 1
514659 99514659 1001 86380 86390 1
514484 99514484 1001 86380 86390 1
514369 99514369 1001 86380 86390 1
514344 99514344 1001 86380 86390 1
514984 99514984 1001 86380 86390 1
515057 99515057 1001 86380 86390 1
515446 99515446 1001 86380 86390 1
515317 99515317 1001 86380 86390 1
515385 99515385 1001 86380 86390 1
515246 99515246 1001 86380 86390 1
515226 99515226 1001 86380 86390 1
515853 99515853 1001 86380 86390 1
515866 99515866 1001 86380 86390 1
515737 99515737 1001 86380 86390 1
516394 99516394 1001 86380 86390 1
516145 99516145 1001 86380 86390 1
515988 99515988 1001 86380 86390 1
515938 99515938 1001 86380 86390 1
516675 99516675 1001 86380 86390 1
516659 99516659 1001 86380 86390 1
517283 99517283 1001 86380 86390 1
516926 99516926 1001 86380 86390 1
516825 99516825 1001 86380 86390 1
516918 99516918 1001 86380 86390 1
517521 99517521 1001 86380 86390 1
517509 99517509 1001 86380 86390 1
517459 99517459 1001 86380 86390 1
517343 99517343 1001 86380 86390 1
517448 99517448 1001 86380 86390 1
517996 99517996 1001 86380 86390 1
518056 99518056 1001 86380 86390 1
517980 99517980 1001 86380 86390 1
517886 99517886 1001 86380 86390 1
517927 99517927 1001 86380 86390 1
518646 99518646 1001 86380 86390 1
518608 99518608 1001 86380 86390 1
518636 99518636 1001 86380 86390 1
519055 99519055 1001 86380 86390 1
519718 99519718 1001 86380 86390 1
519520 99519520 1001 86380 86390 1
519600 99519600 1001 86380 86390 1
519891 99519891 1001 86380 86390 1
519908 99519908 1001 86380 86390 1
519961 99519961 1001 86380 86390 1
519949 99519949 1001 86380 86390 1
520002 99520002 1001 86380 86390 1
520261 99520261 1001 86380 86390 1
520757 99520757 1001 86380 86390 1
520830 99520830 1001 86380 86390 1
521429 99521429 1001 86380 86390 1
521292 99521292 1001 86380 86390 1
521310 99521310 1001 86380 86390 1
521375 99521375 1001 86380 86390 1
521200 99521200 1001 86380 86390 1
521189 99521189 1001 86380 86390 1
521140 99521140 1001 86380 86390 1
521529 99521529 1001 86380 86390 1
522082 99522082 1001 86380 86390 1
521702 99521702 1001 86380 86390 1
522484 99522484 1001 86380 86390 1
522462 99522462 1001 86380 86390 1
522325 99522325 1001 86380 86390 1
522926 99522926 1001 86380 86390 1
523019 99523019 1001 86380 86390 1
522760 99522760 1001 86380 86390 1
522761 99522761 1001 86380 86390 1
522855 99522855 1001 86380 86390 1
522766 99522766 1001 86380 86390 1
522663 99522663 1001 86380 86390 1
523298 99523298 1001 86380 86390 1
523197 99523197 1001 86380 86390 1
523810 99523810 1001 86380 86390 1
523713 99523713 1001 86380 86390 1
523573 99523573 1001 86380 86390 1
523563 99523563 1001 86380 86390 1
524718 99524718 1001 86380 86390 1
524729 99524729 1001 86380 86390 1
524345 99524345 1001 86380 86390 1
524308 99524308 1001 86380 86390 1
524205 99524205 1001 86380 86390 1
524811 99524811 1001 86380 86390 1
524803 99524803 1001 86380 86390 1
524958 99524958 1001 86380 86390 1
524777 99524777 1001 86380 86390 1
525280 99525280 1001 86380 86390 1
525184 99525184 1001 86380 86390 1
526257 99526257 1001 86380 86390 1
526405 99526405 1001 86380 86390 1
526277 99526277 1001 86380 86390 1
526021 99526021 1001 86380 86390 1
525909 99525909 1001 86380 86390 1
525860 99525860 1001 86380 86390 1
525874 99525874 1001 86380 86390 1
525839 99525839 1001 86380 86390 1
526525 99526525 1001 86380 86390 1
526551 99526551 1001 86380 86390 1
526483 99526483 1001 86380 86390 1
527211 99527211 1001 86380 86390 1
526705 99526705 1001 86380 86390 1
527437 99527437 1001 86380 86390 1
527765 99527765 1001 86380 86390 1
527851 99527851 1001 86380 86390 1
527561 99527561 1001 86380 86390 1
528123 99528123 1001 86380 86390 1
528825 99528825 1001 86380 86390 1
528335 99528335 1001 86380 86390 1
528300 99528300 1001 86380 86390 1
528908 99528908 1001 86380 86390 1
528948 99528948 1001 86380 86390 1
529460 99529460 1001 86380 86390 1
529235 99529235 1001 86380 86390 1
529252 99529252 1001 86380 86390 1
529112 99529112 1001 86380 86390 1
529282 99529282 1001 86380 86390 1
529840 99529840 1001 86380 86390 1
530242 99530242 1001 86380 86390 1
530027 99530027 1001 86380 86390 1
530105 99530105 1001 86380 86390 1
529967 99529967 1001 86380 86390 1
530044 99530044 1001 86380 86390 1
530032 99530032 1001 86380 86390 1
530046 99530046 1001 86380 86390 1
530589 99530589 1001 86380 86390 1
530719 99530719 1001 86380 86390 1
530585 99530585 1001 86380 86390 1
531317 99531317 1001 86380 86390 1
531154 99531154 1001 86380 86390 1
530927 99530927 1001 86380 86390 1
530954 99530954 1001 86380 86390 1
530937 99530937 1001 86380 86390 1
531444 99531444 1001 86380 86390 1
531523 99531523 1001 86380 86390 1
531422 99531422 1001 86380 86390 1
531396 99531396 1001 86380 86390 1
531385 99531385 1001 86380 86390 1
532118 99532118 1001 86380 86390 1
532198 99532198 1001 86380 86390 1
531664 99531664 1001 86380 86390 1
531731 99531731 1001 86380 86390 1
531749 99531749 1001 86380 86390 1
532243 99532243 1001 86380 86390 1
532408 99532408 1001 86380 86390 1
532839 99532839 1001 86380 86390 1
532854 99532854 1001 86380 86390 1
532966 99532966 1001 86380 86390 1
532657 99532657 1001 86380 86390 1
532723 99532723 1001 86380 86390 1
532637 99532637 1001 86380 86390 1
532823 99532823 1001 86380 86390 1
532463 99532463 1001 86380 86390 1
532567 99532567 1001 86380 86390 1
533230 99533230 1001 86380 86390 1
533295 99533295 1001 86380 86390 1
533285 99533285 1001 86380 86390 1
534534 99534534 1001 86380 86390 1
534590 99534590 1001 86380 86390 1
534304 99534304 1001 86380 86390 1
534888 99534888 1001 86380 86390 1
534782 99534782 1001 86380 86390 1
535118 99535118 1001 86380 86390 1
535198 99535198 1001 86380 86390 1
534984 99534984 1001 86380 86390 1
534935 99534935 1001 86380 86390 1
535065 99535065 1001 86380 86390 1
535574 99535574 1001 86380 86390 1
535631 99535631 1001 86380 86390 1
536257 99536257 1001 86380 86390 1
536080 99536080 1001 86380 86390 1
535847 99535847 1001 86380 86390 1
535809 99535809 1001 86380 86390 1
535800 99535800 1001 86380 86390 1
536764 99536764 1001 86380 86390 1
536941 99536941 1001 86380 86390 1
536603 99536603 1001 86380 86390 1
537329 99537329 1001 86380 86390 1
537215 99537215 1001 86380 86390 1
537988 99537988 1001 86380 86390 1
537890 99537890 1001 86380 86390 1
537745 99537745 1001 86380 86390 1
537660 99537660 1001 86380 86390 1
537431 99537431 1001 86380 86390 1
538078 99538078 1001 86380 86390 1
538102 99538102 1001 86380 86390 1
538117 99538117 1001 86380 86390 1
538741 99538741 1001 86380 86390 1
538430 99538430 1001 86380 86390 1
538361 99538361 1001 86380 86390 1
538868 99538868 1001 86380 86390 1
538816 99538816 1001 86380 86390 1
539590 99539590 1001 86380 86390 1
539573 99539573 1001 86380 86390 1
539296 99539296 1001 86380 86390 1
539297 99539297 1001 86380 86390 1
539055 99539055 1001 86380 86390 1
539667 99539667 1001 86380 86390 1
539697 99539697 1001 86380 86390 1
540428 99540428 1001 86380 86390 1
540300 99540300 1001 86380 86390 1
540342 99540342 1001 86380 86390 1
540386 99540386 1001 86380 86390 1
540157 99540157 1001 86380 86390 1
540082 99540082 1001 86380 86390 1
540083 99540083 1001 86380 86390 1
540048 99540048 1001 86380 86390 1
540599 99540599 1001 86380 86390 1
541206 99541206 1001 86380 86390 1
541162 99541162 1001 86380 86390 1
541013 99541013 1001 86380 86390 1
540701 99540701 1001 86380 86390 1
540691 99540691 1001 86380 86390 1
541985 99541985 1001 86380 86390 1
541862 99541862 1001 86380 86390 1
541799 99541799 1001 86380 86390 1
541805 99541805 1001 86380 86390 1
541899 99541899 1001 86380 86390 1
542157 99542157 1001 86380 86390 1
542197 99542197 1001 86380 86390 1
542223 99542223 1001 86380 86390 1
542288 99542288 1001 86380 86390 1
542821 99542821 1001 86380 86390 1
542930 99542930 1001 86380 86390 1
542708 99542708 1001 86380 86390 1
542380 99542380 1001 86380 86390 1
542488 99542488 1001 86380 86390 1
543684 99543684 1001 86380 86390 1
543757 99543757 1001 86380 86390 1
543429 99543429 1001 86380 86390 1
543456 99543456 1001 86380 86390 1
543458 99543458 1001 86380 86390 1
543221 99543221 1001 86380 86390 1
543197 99543197 1001 86380 86390 1
543214 99543214 1001 86380 86390 1
543785 99543785 1001 86380 86390 1
543934 99543934 1001 86380 86390 1
544473 99544473 1001 86380 86390 1
544231 99544231 1001 86380 86390 1
544363 99544363 1001 86380 86390 1
544013 99544013 1001 86380 86390 1
522272 974 1001 64159 64458 1
400038 99400038 1001 86380 86390 1
400902 99400902 1001 86380 86390 1
401060 99401060 1001 86380 86390 1
401261 99401261 1001 86380 86390 1
401291 99401291 1001 86380 86390 1
401318 99401318 1001 86380 86390 1
401529 99401529 1001 86380 86390 1
401506 99401506 1001 86380 86390 1
402011 99402011 1001 86380 86390 1
402104 99402104 1001 86380 86390 1
402230 99402230 1001 86380 86390 1
402941 99402941 1001 86380 86390 1
403301 99403301 1001 86380 86390 1
403497 99403497 1001 86380 86390 1
403455 99403455 1001 86380 86390 1
403744 99403744 1001 86380 86390 1
403847 99403847 1001 86380 86390 1
404106 99404106 1001 86380 86390 1
404212 99404212 1001 86380 86390 1
404472 99404472 1001 86380 86390 1
404572 99404572 1001 86380 86390 1
404907 99404907 1001 86380 86390 1
405648 99405648 1001 86380 86390 1
405714 99405714 1001 86380 86390 1
405839 99405839 1001 86380 86390 1
406063 99406063 1001 86380 86390 1
406249 99406249 1001 86380 86390 1
407214 99407214 1001 86380 86390 1
408210 99408210 1001 86380 86390 1
409006 99409006 1001 86380 86390 1
409405 99409405 1001 86380 86390 1
409909 99409909 1001 86380 86390 1
410304 99410304 1001 86380 86390 1
410436 99410436 1001 86380 86390 1
410676 99410676 1001 86380 86390 1
410783 99410783 1001 86380 86390 1
411062 99411062 1001 86380 86390 1
411066 99411066 1001 86380 86390 1
411555 99411555 1001 86380 86390 1
411564 99411564 1001 86380 86390 1
411779 99411779 1001 86380 86390 1
412165 99412165 1001 86380 86390 1
412429 99412429 1001 86380 86390 1
413192 99413192 1001 86380 86390 1
413245 99413245 1001 86380 86390 1
412855 99412855 1001 86380 86390 1
413981 99413981 1001 86380 86390 1
415122 99415122 1001 86380 86390 1
414412 99414412 1001 86380 86390 1
414195 99414195 1001 86380 86390 1
414196 99414196 1001 86380 86390 1
415430 99415430 1001 86380 86390 1
415375 99415375 1001 86380 86390 1
415401 99415401 1001 86380 86390 1
415689 99415689 1001 86380 86390 1
415542 99415542 1001 86380 86390 1
416914 99416914 1001 86380 86390 1
416663 99416663 1001 86380 86390 1
416979 99416979 1001 86380 86390 1
416322 99416322 1001 86380 86390 1
416237 99416237 1001 86380 86390 1
416357 99416357 1001 86380 86390 1
417387 99417387 1001 86380 86390 1
417571 99417571 1001 86380 86390 1
418248 99418248 1001 86380 86390 1
417931 99417931 1001 86380 86390 1
418803 99418803 1001 86380 86390 1
418832 99418832 1001 86380 86390 1
420401 99420401 1001 86380 86390 1
420179 99420179 1001 86380 86390 1
420338 99420338 1001 86380 86390 1
420204 99420204 1001 86380 86390 1
419663 99419663 1001 86380 86390 1
419492 99419492 1001 86380 86390 1
419593 99419593 1001 86380 86390 1
420490 99420490 1001 86380 86390 1
421759 99421759 1001 86380 86390 1
421611 99421611 1001 86380 86390 1
421083 99421083 1001 86380 86390 1
422172 99422172 1001 86380 86390 1
422263 99422263 1001 86380 86390 1
423596 99423596 1001 86380 86390 1
422889 99422889 1001 86380 86390 1
422592 99422592 1001 86380 86390 1
425287 99425287 1001 86380 86390 1
424649 99424649 1001 86380 86390 1
424867 99424867 1001 86380 86390 1
424753 99424753 1001 86380 86390 1
424262 99424262 1001 86380 86390 1
424526 99424526 1001 86380 86390 1
425549 99425549 1001 86380 86390 1
426709 99426709 1001 86380 86390 1
426534 99426534 1001 86380 86390 1
426459 99426459 1001 86380 86390 1
426053 99426053 1001 86380 86390 1
426025 99426025 1001 86380 86390 1
425931 99425931 1001 86380 86390 1
427248 99427248 1001 86380 86390 1
428096 99428096 1001 86380 86390 1
428128 99428128 1001 86380 86390 1
427707 99427707 1001 86380 86390 1
429152 99429152 1001 86380 86390 1
429024 99429024 1001 86380 86390 1
429123 99429123 1001 86380 86390 1
430043 99430043 1001 86380 86390 1
430295 99430295 1001 86380 86390 1
430306 99430306 1001 86380 86390 1
430280 99430280 1001 86380 86390 1
430424 99430424 1001 86380 86390 1
431754 99431754 1001 86380 86390 1
431501 99431501 1001 86380 86390 1
431443 99431443 1001 86380 86390 1
431466 99431466 1001 86380 86390 1
430904 99430904 1001 86380 86390 1
431250 99431250 1001 86380 86390 1
431254 99431254 1001 86380 86390 1
433706 99433706 1001 86380 86390 1
433180 99433180 1001 86380 86390 1
432962 99432962 1001 86380 86390 1
432729 99432729 1001 86380 86390 1
432781 99432781 1001 86380 86390 1
433810 99433810 1001 86380 86390 1
435011 99435011 1001 86380 86390 1
435273 99435273 1001 86380 86390 1
435357 99435357 1001 86380 86390 1
434428 99434428 1001 86380 86390 1
434333 99434333 1001 86380 86390 1
436483 99436483 1001 86380 86390 1
300076 99300076 1001 86380 86390 1
300549 99300549 1001 86380 86390 1
300354 99300354 1001 86380 86390 1
300518 99300518 1001 86380 86390 1
300507 99300507 1001 86380 86390 1
300902 99300902 1001 86380 86390 1
300852 99300852 1001 86380 86390 1
300828 99300828 1001 86380 86390 1
301364 99301364 1001 86380 86390 1
301508 99301508 1001 86380 86390 1
301241 99301241 1001 86380 86390 1
300962 99300962 1001 86380 86390 1
301032 99301032 1001 86380 86390 1
301688 99301688 1001 86380 86390 1
301755 99301755 1001 86380 86390 1
301704 99301704 1001 86380 86390 1
302362 99302362 1001 86380 86390 1
302162 99302162 1001 86380 86390 1
303175 99303175 1001 86380 86390 1
302859 99302859 1001 86380 86390 1
303337 99303337 1001 86380 86390 1
303919 99303919 1001 86380 86390 1
304010 99304010 1001 86380 86390 1
303949 99303949 1001 86380 86390 1
303916 99303916 1001 86380 86390 1
303622 99303622 1001 86380 86390 1
303639 99303639 1001 86380 86390 1
303460 99303460 1001 86380 86390 1
304165 99304165 1001 86380 86390 1
304052 99304052 1001 86380 86390 1
304722 99304722 1001 86380 86390 1
304654 99304654 1001 86380 86390 1
304616 99304616 1001 86380 86390 1
304465 99304465 1001 86380 86390 1
304432 99304432 1001 86380 86390 1
304407 99304407 1001 86380 86390 1
305004 99305004 1001 86380 86390 1
304874 99304874 1001 86380 86390 1
304941 99304941 1001 86380 86390 1
304930 99304930 1001 86380 86390 1
305009 99305009 1001 86380 86390 1
305507 99305507 1001 86380 86390 1
305396 99305396 1001 86380 86390 1
305153 99305153 1001 86380 86390 1
500037 99500037 1001 86380 86390 1
305696 99305696 1001 86380 86390 1
500132 99500132 1001 86380 86390 1
500698 99500698 1001 86380 86390 1
500660 99500660 1001 86380 86390 1
500799 99500799 1001 86380 86390 1
500529 99500529 1001 86380 86390 1
500455 99500455 1001 86380 86390 1
500273 99500273 1001 86380 86390 1
500929 99500929 1001 86380 86390 1
500996 99500996 1001 86380 86390 1
501591 99501591 1001 86380 86390 1
501515 99501515 1001 86380 86390 1
501441 99501441 1001 86380 86390 1
501470 99501470 1001 86380 86390 1
501186 99501186 1001 86380 86390 1
501135 99501135 1001 86380 86390 1
501072 99501072 1001 86380 86390 1
501172 99501172 1001 86380 86390 1
501211 99501211 1001 86380 86390 1
502293 99502293 1001 86380 86390 1
502319 99502319 1001 86380 86390 1
501859 99501859 1001 86380 86390 1
501894 99501894 1001 86380 86390 1
502493 99502493 1001 86380 86390 1
502687 99502687 1001 86380 86390 1
502757 99502757 1001 86380 86390 1
503949 99503949 1001 86380 86390 1
503692 99503692 1001 86380 86390 1
504163 99504163 1001 86380 86390 1
504254 99504254 1001 86380 86390 1
504924 99504924 1001 86380 86390 1
504634 99504634 1001 86380 86390 1
504472 99504472 1001 86380 86390 1
505732 99505732 1001 86380 86390 1
505636 99505636 1001 86380 86390 1
505388 99505388 1001 86380 86390 1
505257 99505257 1001 86380 86390 1
505792 99505792 1001 86380 86390 1
505899 99505899 1001 86380 86390 1
506433 99506433 1001 86380 86390 1
506571 99506571 1001 86380 86390 1
506576 99506576 1001 86380 86390 1
505979 99505979 1001 86380 86390 1
506178 99506178 1001 86380 86390 1
506680 99506680 1001 86380 86390 1
507144 99507144 1001 86380 86390 1
507159 99507159 1001 86380 86390 1
507034 99507034 1001 86380 86390 1
506893 99506893 1001 86380 86390 1
506831 99506831 1001 86380 86390 1
507720 99507720 1001 86380 86390 1
509000 99509000 1001 86380 86390 1
509016 99509016 1001 86380 86390 1
509049 99509049 1001 86380 86390 1
508958 99508958 1001 86380 86390 1
508638 99508638 1001 86380 86390 1
508577 99508577 1001 86380 86390 1
508606 99508606 1001 86380 86390 1
509246 99509246 1001 86380 86390 1
509105 99509105 1001 86380 86390 1
509844 99509844 1001 86380 86390 1
509631 99509631 1001 86380 86390 1
509599 99509599 1001 86380 86390 1
509678 99509678 1001 86380 86390 1
509562 99509562 1001 86380 86390 1
509590 99509590 1001 86380 86390 1
509460 99509460 1001 86380 86390 1
510041 99510041 1001 86380 86390 1
510074 99510074 1001 86380 86390 1
510013 99510013 1001 86380 86390 1
510446 99510446 1001 86380 86390 1
510395 99510395 1001 86380 86390 1
510464 99510464 1001 86380 86390 1
510152 99510152 1001 86380 86390 1
510801 99510801 1001 86380 86390 1
510803 99510803 1001 86380 86390 1
510881 99510881 1001 86380 86390 1
511398 99511398 1001 86380 86390 1
511485 99511485 1001 86380 86390 1
511021 99511021 1001 86380 86390 1
512264 99512264 1001 86380 86390 1
511827 99511827 1001 86380 86390 1
512472 99512472 1001 86380 86390 1
512499 99512499 1001 86380 86390 1
513183 99513183 1001 86380 86390 1
513072 99513072 1001 86380 86390 1
512592 99512592 1001 86380 86390 1
513299 99513299 1001 86380 86390 1
513856 99513856 1001 86380 86390 1
513777 99513777 1001 86380 86390 1
513503 99513503 1001 86380 86390 1
513494 99513494 1001 86380 86390 1
513482 99513482 1001 86380 86390 1
513495 99513495 1001 86380 86390 1
513589 99513589 1001 86380 86390 1
514784 99514784 1001 86380 86390 1
514779 99514779 1001 86380 86390 1
514893 99514893 1001 86380 86390 1
515016 99515016 1001 86380 86390 1
514954 99514954 1001 86380 86390 1
515542 99515542 1001 86380 86390 1
515545 99515545 1001 86380 86390 1
515527 99515527 1001 86380 86390 1
515276 99515276 1001 86380 86390 1
515084 99515084 1001 86380 86390 1
516421 99516421 1001 86380 86390 1
516466 99516466 1001 86380 86390 1
516636 99516636 1001 86380 86390 1
516668 99516668 1001 86380 86390 1
516556 99516556 1001 86380 86390 1
517204 99517204 1001 86380 86390 1
516986 99516986 1001 86380 86390 1
516767 99516767 1001 86380 86390 1
516851 99516851 1001 86380 86390 1
516723 99516723 1001 86380 86390 1
517433 99517433 1001 86380 86390 1
518060 99518060 1001 86380 86390 1
518024 99518024 1001 86380 86390 1
518154 99518154 1001 86380 86390 1
517585 99517585 1001 86380 86390 1
517663 99517663 1001 86380 86390 1
517626 99517626 1001 86380 86390 1
518215 99518215 1001 86380 86390 1
518216 99518216 1001 86380 86390 1
518824 99518824 1001 86380 86390 1
518799 99518799 1001 86380 86390 1
518878 99518878 1001 86380 86390 1
518827 99518827 1001 86380 86390 1
518853 99518853 1001 86380 86390 1
518804 99518804 1001 86380 86390 1
518730 99518730 1001 86380 86390 1
518670 99518670 1001 86380 86390 1
518701 99518701 1001 86380 86390 1
518567 99518567 1001 86380 86390 1
518555 99518555 1001 86380 86390 1
518465 99518465 1001 86380 86390 1
519622 99519622 1001 86380 86390 1
519612 99519612 1001 86380 86390 1
519755 99519755 1001 86380 86390 1
519799 99519799 1001 86380 86390 1
519405 99519405 1001 86380 86390 1
519364 99519364 1001 86380 86390 1
519301 99519301 1001 86380 86390 1
519898 99519898 1001 86380 86390 1
520464 99520464 1001 86380 86390 1
520493 99520493 1001 86380 86390 1
520189 99520189 1001 86380 86390 1
520126 99520126 1001 86380 86390 1
520694 99520694 1001 86380 86390 1
521369 99521369 1001 86380 86390 1
521072 99521072 1001 86380 86390 1
521154 99521154 1001 86380 86390 1
520911 99520911 1001 86380 86390 1
520965 99520965 1001 86380 86390 1
521499 99521499 1001 86380 86390 1
521901 99521901 1001 86380 86390 1
521827 99521827 1001 86380 86390 1
522359 99522359 1001 86380 86390 1
522924 99522924 1001 86380 86390 1
522843 99522843 1001 86380 86390 1
522523 99522523 1001 86380 86390 1
522642 99522642 1001 86380 86390 1
522609 99522609 1001 86380 86390 1
522599 99522599 1001 86380 86390 1
523317 99523317 1001 86380 86390 1
523644 99523644 1001 86380 86390 1
523497 99523497 1001 86380 86390 1
523499 99523499 1001 86380 86390 1
523422 99523422 1001 86380 86390 1
523361 99523361 1001 86380 86390 1
524042 99524042 1001 86380 86390 1
524569 99524569 1001 86380 86390 1
524685 99524685 1001 86380 86390 1
524673 99524673 1001 86380 86390 1
524396 99524396 1001 86380 86390 1
524514 99524514 1001 86380 86390 1
524380 99524380 1001 86380 86390 1
524858 99524858 1001 86380 86390 1
525558 99525558 1001 86380 86390 1
525268 99525268 1001 86380 86390 1
525144 99525144 1001 86380 86390 1
525061 99525061 1001 86380 86390 1
526020 99526020 1001 86380 86390 1
526034 99526034 1001 86380 86390 1
525999 99525999 1001 86380 86390 1
525871 99525871 1001 86380 86390 1
525806 99525806 1001 86380 86390 1
526617 99526617 1001 86380 86390 1
526438 99526438 1001 86380 86390 1
526599 99526599 1001 86380 86390 1
527243 99527243 1001 86380 86390 1
526890 99526890 1001 86380 86390 1
526630 99526630 1001 86380 86390 1
527740 99527740 1001 86380 86390 1
527779 99527779 1001 86380 86390 1
527536 99527536 1001 86380 86390 1
527542 99527542 1001 86380 86390 1
528236 99528236 1001 86380 86390 1
528759 99528759 1001 86380 86390 1
528798 99528798 1001 86380 86390 1
528899 99528899 1001 86380 86390 1
528869 99528869 1001 86380 86390 1
528968 99528968 1001 86380 86390 1
528947 99528947 1001 86380 86390 1
529013 99529013 1001 86380 86390 1
529569 99529569 1001 86380 86390 1
529610 99529610 1001 86380 86390 1
529336 99529336 1001 86380 86390 1
529376 99529376 1001 86380 86390 1
529209 99529209 1001 86380 86390 1
529263 99529263 1001 86380 86390 1
529290 99529290 1001 86380 86390 1
529217 99529217 1001 86380 86390 1
529118 99529118 1001 86380 86390 1
529803 99529803 1001 86380 86390 1
529818 99529818 1001 86380 86390 1
530403 99530403 1001 86380 86390 1
530481 99530481 1001 86380 86390 1
530509 99530509 1001 86380 86390 1
530302 99530302 1001 86380 86390 1
529997 99529997 1001 86380 86390 1
530136 99530136 1001 86380 86390 1
529957 99529957 1001 86380 86390 1
530749 99530749 1001 86380 86390 1
530600 99530600 1001 86380 86390 1
531293 99531293 1001 86380 86390 1
531236 99531236 1001 86380 86390 1
531327 99531327 1001 86380 86390 1
531495 99531495 1001 86380 86390 1
531409 99531409 1001 86380 86390 1
531866 99531866 1001 86380 86390 1
531763 99531763 1001 86380 86390 1
531776 99531776 1001 86380 86390 1
532245 99532245 1001 86380 86390 1
532209 99532209 1001 86380 86390 1
532960 99532960 1001 86380 86390 1
532431 99532431 1001 86380 86390 1
533163 99533163 1001 86380 86390 1
533464 99533464 1001 86380 86390 1
533546 99533546 1001 86380 86390 1
533361 99533361 1001 86380 86390 1
533376 99533376 1001 86380 86390 1
533378 99533378 1001 86380 86390 1
533865 99533865 1001 86380 86390 1
534572 99534572 1001 86380 86390 1
534525 99534525 1001 86380 86390 1
534377 99534377 1001 86380 86390 1
534381 99534381 1001 86380 86390 1
534143 99534143 1001 86380 86390 1
534079 99534079 1001 86380 86390 1
534158 99534158 1001 86380 86390 1
534729 99534729 1001 86380 86390 1
535509 99535509 1001 86380 86390 1
535404 99535404 1001 86380 86390 1
535226 99535226 1001 86380 86390 1
535188 99535188 1001 86380 86390 1
535217 99535217 1001 86380 86390 1
535156 99535156 1001 86380 86390 1
535250 99535250 1001 86380 86390 1
535174 99535174 1001 86380 86390 1
535602 99535602 1001 86380 86390 1
535529 99535529 1001 86380 86390 1
535531 99535531 1001 86380 86390 1
536065 99536065 1001 86380 86390 1
535820 99535820 1001 86380 86390 1
535751 99535751 1001 86380 86390 1
536387 99536387 1001 86380 86390 1
536470 99536470 1001 86380 86390 1
536358 99536358 1001 86380 86390 1
536822 99536822 1001 86380 86390 1
536743 99536743 1001 86380 86390 1
537976 99537976 1001 86380 86390 1
537936 99537936 1001 86380 86390 1
538029 99538029 1001 86380 86390 1
538813 99538813 1001 86380 86390 1
538653 99538653 1001 86380 86390 1
538537 99538537 1001 86380 86390 1
538310 99538310 1001 86380 86390 1
538367 99538367 1001 86380 86390 1
538305 99538305 1001 86380 86390 1
538911 99538911 1001 86380 86390 1
538938 99538938 1001 86380 86390 1
539455 99539455 1001 86380 86390 1
539497 99539497 1001 86380 86390 1
539378 99539378 1001 86380 86390 1
539380 99539380 1001 86380 86390 1
539105 99539105 1001 86380 86390 1
539678 99539678 1001 86380 86390 1
539786 99539786 1001 86380 86390 1
539829 99539829 1001 86380 86390 1
539739 99539739 1001 86380 86390 1
540206 99540206 1001 86380 86390 1
539999 99539999 1001 86380 86390 1
540649 99540649 1001 86380 86390 1
540638 99540638 1001 86380 86390 1
541100 99541100 1001 86380 86390 1
541262 99541262 1001 86380 86390 1
541088 99541088 1001 86380 86390 1
540972 99540972 1001 86380 86390 1
541080 99541080 1001 86380 86390 1
541760 99541760 1001 86380 86390 1
541877 99541877 1001 86380 86390 1
541608 99541608 1001 86380 86390 1
542176 99542176 1001 86380 86390 1
542860 99542860 1001 86380 86390 1
542851 99542851 1001 86380 86390 1
542553 99542553 1001 86380 86390 1
542609 99542609 1001 86380 86390 1
542368 99542368 1001 86380 86390 1
542421 99542421 1001 86380 86390 1
542332 99542332 1001 86380 86390 1
543057 99543057 1001 86380 86390 1
543619 99543619 1001 86380 86390 1
543686 99543686 1001 86380 86390 1
543713 99543713 1001 86380 86390 1
543374 99543374 1001 86380 86390 1
543393 99543393 1001 86380 86390 1
543153 99543153 1001 86380 86390 1
543325 99543325 1001 86380 86390 1
543201 99543201 1001 86380 86390 1
543162 99543162 1001 86380 86390 1
543821 99543821 1001 86380 86390 1
544459 99544459 1001 86380 86390 1
544364 99544364 1001 86380 86390 1
543990 99543990 1001 86380 86390 1
544059 99544059 1001 86380 86390 1
500057 814 1002 45273 57181 1
519381 983 1001 38574 38874 1
400002 99400002 1001 86380 86390 1
400635 99400635 1001 86380 86390 1
400694 99400694 1001 86380 86390 1
400673 99400673 1001 86380 86390 1
401328 99401328 1001 86380 86390 1
402114 99402114 1001 86380 86390 1
402185 99402185 1001 86380 86390 1
402752 99402752 1001 86380 86390 1
402935 99402935 1001 86380 86390 1
403152 99403152 1001 86380 86390 1
404048 99404048 1001 86380 86390 1
404460 99404460 1001 86380 86390 1
404654 99404654 1001 86380 86390 1
404744 99404744 1001 86380 86390 1
404895 99404895 1001 86380 86390 1
405000 99405000 1001 86380 86390 1
405007 99405007 1001 86380 86390 1
405139 99405139 1001 86380 86390 1
405225 99405225 1001 86380 86390 1
405314 99405314 1001 86380 86390 1
406040 99406040 1001 86380 86390 1
406272 99406272 1001 86380 86390 1
406549 99406549 1001 86380 86390 1
406793 99406793 1001 86380 86390 1
406776 99406776 1001 86380 86390 1
406736 99406736 1001 86380 86390 1
406923 99406923 1001 86380 86390 1
407213 99407213 1001 86380 86390 1
407592 99407592 1001 86380 86390 1
408032 99408032 1001 86380 86390 1
408198 99408198 1001 86380 86390 1
408155 99408155 1001 86380 86390 1
408337 99408337 1001 86380 86390 1
408345 99408345 1001 86380 86390 1
408396 99408396 1001 86380 86390 1
408601 99408601 1001 86380 86390 1
408621 99408621 1001 86380 86390 1
408974 99408974 1001 86380 86390 1
408983 99408983 1001 86380 86390 1
409353 99409353 1001 86380 86390 1
409831 99409831 1001 86380 86390 1
409893 99409893 1001 86380 86390 1
410525 99410525 1001 86380 86390 1
410937 99410937 1001 86380 86390 1
411293 99411293 1001 86380 86390 1
411338 99411338 1001 86380 86390 1
411707 99411707 1001 86380 86390 1
411692 99411692 1001 86380 86390 1
411804 99411804 1001 86380 86390 1
411841 99411841 1001 86380 86390 1
412944 99412944 1001 86380 86390 1
412509 99412509 1001 86380 86390 1
412698 99412698 1001 86380 86390 1
412563 99412563 1001 86380 86390 1
414022 99414022 1001 86380 86390 1
414968 99414968 1001 86380 86390 1
415249 99415249 1001 86380 86390 1
415294 99415294 1001 86380 86390 1
414274 99414274 1001 86380 86390 1
415374 99415374 1001 86380 86390 1
416811 99416811 1001 86380 86390 1
416888 99416888 1001 86380 86390 1
416679 99416679 1001 86380 86390 1
416853 99416853 1001 86380 86390 1
416348 99416348 1001 86380 86390 1
415988 99415988 1001 86380 86390 1
416057 99416057 1001 86380 86390 1
416129 99416129 1001 86380 86390 1
415900 99415900 1001 86380 86390 1
417312 99417312 1001 86380 86390 1
417521 99417521 1001 86380 86390 1
418712 99418712 1001 86380 86390 1
418622 99418622 1001 86380 86390 1
418492 99418492 1001 86380 86390 1
418449 99418449 1001 86380 86390 1
417661 99417661 1001 86380 86390 1
417638 99417638 1001 86380 86390 1
419121 99419121 1001 86380 86390 1
420101 99420101 1001 86380 86390 1
420324 99420324 1001 86380 86390 1
419499 99419499 1001 86380 86390 1
420537 99420537 1001 86380 86390 1
421838 99421838 1001 86380 86390 1
421821 99421821 1001 86380 86390 1
422017 99422017 1001 86380 86390 1
421476 99421476 1001 86380 86390 1
421441 99421441 1001 86380 86390 1
421515 99421515 1001 86380 86390 1
421333 99421333 1001 86380 86390 1
421150 99421150 1001 86380 86390 1
421115 99421115 1001 86380 86390 1
422515 99422515 1001 86380 86390 1
423317 99423317 1001 86380 86390 1
423108 99423108 1001 86380 86390 1
423095 99423095 1001 86380 86390 1
423178 99423178 1001 86380 86390 1
423188 99423188 1001 86380 86390 1
424017 99424017 1001 86380 86390 1
423762 99423762 1001 86380 86390 1
425282 99425282 1001 86380 86390 1
425338 99425338 1001 86380 86390 1
425268 99425268 1001 86380 86390 1
424729 99424729 1001 86380 86390 1
424798 99424798 1001 86380 86390 1
424878 99424878 1001 86380 86390 1
424349 99424349 1001 86380 86390 1
424387 99424387 1001 86380 86390 1
425517 99425517 1001 86380 86390 1
425592 99425592 1001 86380 86390 1
426973 99426973 1001 86380 86390 1
426979 99426979 1001 86380 86390 1
426395 99426395 1001 86380 86390 1
426150 99426150 1001 86380 86390 1
426196 99426196 1001 86380 86390 1
425900 99425900 1001 86380 86390 1
427464 99427464 1001 86380 86390 1
427946 99427946 1001 86380 86390 1
428124 99428124 1001 86380 86390 1
428180 99428180 1001 86380 86390 1
430065 99430065 1001 86380 86390 1
430126 99430126 1001 86380 86390 1
430365 99430365 1001 86380 86390 1
429938 99429938 1001 86380 86390 1
429507 99429507 1001 86380 86390 1
429378 99429378 1001 86380 86390 1
429430 99429430 1001 86380 86390 1
431898 99431898 1001 86380 86390 1
431811 99431811 1001 86380 86390 1
432452 99432452 1001 86380 86390 1
432347 99432347 1001 86380 86390 1
433462 99433462 1001 86380 86390 1
433321 99433321 1001 86380 86390 1
433403 99433403 1001 86380 86390 1
433291 99433291 1001 86380 86390 1
433080 99433080 1001 86380 86390 1
433034 99433034 1001 86380 86390 1
433131 99433131 1001 86380 86390 1
433015 99433015 1001 86380 86390 1
432580 99432580 1001 86380 86390 1
432774 99432774 1001 86380 86390 1
433813 99433813 1001 86380 86390 1
434030 99434030 1001 86380 86390 1
435256 99435256 1001 86380 86390 1
434704 99434704 1001 86380 86390 1
434572 99434572 1001 86380 86390 1
434335 99434335 1001 86380 86390 1
435630 99435630 1001 86380 86390 1
435530 99435530 1001 86380 86390 1
436050 99436050 1001 86380 86390 1
300671 99300671 1001 86380 86390 1
300648 99300648 1001 86380 86390 1
300792 99300792 1001 86380 86390 1
300838 99300838 1001 86380 86390 1
301534 99301534 1001 86380 86390 1
301460 99301460 1001 86380 86390 1
300989 99300989 1001 86380 86390 1
301044 99301044 1001 86380 86390 1
301136 99301136 1001 86380 86390 1
301657 99301657 1001 86380 86390 1
301615 99301615 1001 86380 86390 1
302159 99302159 1001 86380 86390 1
301955 99301955 1001 86380 86390 1
302871 99302871 1001 86380 86390 1
302600 99302600 1001 86380 86390 1
304559 99304559 1001 86380 86390 1
304547 99304547 1001 86380 86390 1
304956 99304956 1001 86380 86390 1
305062 99305062 1001 86380 86390 1
305648 99305648 1001 86380 86390 1
305653 99305653 1001 86380 86390 1
305655 99305655 1001 86380 86390 1
305433 99305433 1001 86380 86390 1
305425 99305425 1001 86380 86390 1
500040 99500040 1001 86380 86390 1
500580 99500580 1001 86380 86390 1
501006 99501006 1001 86380 86390 1
500401 99500401 1001 86380 86390 1
500943 99500943 1001 86380 86390 1
501439 99501439 1001 86380 86390 1
501243 99501243 1001 86380 86390 1
501335 99501335 1001 86380 86390 1
501416 99501416 1001 86380 86390 1
501380 99501380 1001 86380 86390 1
501290 99501290 1001 86380 86390 1
501226 99501226 1001 86380 86390 1
501153 99501153 1001 86380 86390 1
501130 99501130 1001 86380 86390 1
502363 99502363 1001 86380 86390 1
502366 99502366 1001 86380 86390 1
502228 99502228 1001 86380 86390 1
502204 99502204 1001 86380 86390 1
501868 99501868 1001 86380 86390 1
502466 99502466 1001 86380 86390 1
502577 99502577 1001 86380 86390 1
503212 99503212 1001 86380 86390 1
502945 99502945 1001 86380 86390 1
503083 99503083 1001 86380 86390 1
502789 99502789 1001 86380 86390 1
502780 99502780 1001 86380 86390 1
504067 99504067 1001 86380 86390 1
503915 99503915 1001 86380 86390 1
503973 99503973 1001 86380 86390 1
504916 99504916 1001 86380 86390 1
504885 99504885 1001 86380 86390 1
504585 99504585 1001 86380 86390 1
504350 99504350 1001 86380 86390 1
504434 99504434 1001 86380 86390 1
504980 99504980 1001 86380 86390 1
504972 99504972 1001 86380 86390 1
505015 99505015 1001 86380 86390 1
505751 99505751 1001 86380 86390 1
505756 99505756 1001 86380 86390 1
505462 99505462 1001 86380 86390 1
505216 99505216 1001 86380 86390 1
505238 99505238 1001 86380 86390 1
506454 99506454 1001 86380 86390 1
506570 99506570 1001 86380 86390 1
506327 99506327 1001 86380 86390 1
506252 99506252 1001 86380 86390 1
506216 99506216 1001 86380 86390 1
506375 99506375 1001 86380 86390 1
506324 99506324 1001 86380 86390 1
506153 99506153 1001 86380 86390 1
506115 99506115 1001 86380 86390 1
506763 99506763 1001 86380 86390 1
507360 99507360 1001 86380 86390 1
506935 99506935 1001 86380 86390 1
507617 99507617 1001 86380 86390 1
508071 99508071 1001 86380 86390 1
508004 99508004 1001 86380 86390 1
507941 99507941 1001 86380 86390 1
507931 99507931 1001 86380 86390 1
507718 99507718 1001 86380 86390 1
507674 99507674 1001 86380 86390 1
507675 99507675 1001 86380 86390 1
508980 99508980 1001 86380 86390 1
508677 99508677 1001 86380 86390 1
508610 99508610 1001 86380 86390 1
508637 99508637 1001 86380 86390 1
509835 99509835 1001 86380 86390 1
509292 99509292 1001 86380 86390 1
509475 99509475 1001 86380 86390 1
509289 99509289 1001 86380 86390 1
510011 99510011 1001 86380 86390 1
510089 99510089 1001 86380 86390 1
510713 99510713 1001 86380 86390 1
510674 99510674 1001 86380 86390 1
510473 99510473 1001 86380 86390 1
510423 99510423 1001 86380 86390 1
510436 99510436 1001 86380 86390 1
510930 99510930 1001 86380 86390 1
510872 99510872 1001 86380 86390 1
510850 99510850 1001 86380 86390 1
510851 99510851 1001 86380 86390 1
511529 99511529 1001 86380 86390 1
511462 99511462 1001 86380 86390 1
511241 99511241 1001 86380 86390 1
510969 99510969 1001 86380 86390 1
511008 99511008 1001 86380 86390 1
511737 99511737 1001 86380 86390 1
512237 99512237 1001 86380 86390 1
512294 99512294 1001 86380 86390 1
512360 99512360 1001 86380 86390 1
511804 99511804 1001 86380 86390 1
511897 99511897 1001 86380 86390 1
512432 99512432 1001 86380 86390 1
512386 99512386 1001 86380 86390 1
512623 99512623 1001 86380 86390 1
512766 99512766 1001 86380 86390 1
513333 99513333 1001 86380 86390 1
513258 99513258 1001 86380 86390 1
513368 99513368 1001 86380 86390 1
513716 99513716 1001 86380 86390 1
513691 99513691 1001 86380 86390 1
513718 99513718 1001 86380 86390 1
513574 99513574 1001 86380 86390 1
514710 99514710 1001 86380 86390 1
514445 99514445 1001 86380 86390 1
514498 99514498 1001 86380 86390 1
514481 99514481 1001 86380 86390 1
514307 99514307 1001 86380 86390 1
514320 99514320 1001 86380 86390 1
514362 99514362 1001 86380 86390 1
515606 99515606 1001 86380 86390 1
515096 99515096 1001 86380 86390 1
515879 99515879 1001 86380 86390 1
515724 99515724 1001 86380 86390 1
516491 99516491 1001 86380 86390 1
516242 99516242 1001 86380 86390 1
516061 99516061 1001 86380 86390 1
516079 99516079 1001 86380 86390 1
516644 99516644 1001 86380 86390 1
517144 99517144 1001 86380 86390 1
517253 99517253 1001 86380 86390 1
517294 99517294 1001 86380 86390 1
517056 99517056 1001 86380 86390 1
517476 99517476 1001 86380 86390 1
518086 99518086 1001 86380 86390 1
518100 99518100 1001 86380 86390 1
518039 99518039 1001 86380 86390 1
518118 99518118 1001 86380 86390 1
518032 99518032 1001 86380 86390 1
517813 99517813 1001 86380 86390 1
517902 99517902 1001 86380 86390 1
517712 99517712 1001 86380 86390 1
518316 99518316 1001 86380 86390 1
518347 99518347 1001 86380 86390 1
518788 99518788 1001 86380 86390 1
518969 99518969 1001 86380 86390 1
518639 99518639 1001 86380 86390 1
518601 99518601 1001 86380 86390 1
518715 99518715 1001 86380 86390 1
518553 99518553 1001 86380 86390 1
518491 99518491 1001 86380 86390 1
519154 99519154 1001 86380 86390 1
519701 99519701 1001 86380 86390 1
519606 99519606 1001 86380 86390 1
519316 99519316 1001 86380 86390 1
520356 99520356 1001 86380 86390 1
520296 99520296 1001 86380 86390 1
520376 99520376 1001 86380 86390 1
520407 99520407 1001 86380 86390 1
520040 99520040 1001 86380 86390 1
520158 99520158 1001 86380 86390 1
520804 99520804 1001 86380 86390 1
521391 99521391 1001 86380 86390 1
521451 99521451 1001 86380 86390 1
521400 99521400 1001 86380 86390 1
521388 99521388 1001 86380 86390 1
521150 99521150 1001 86380 86390 1
521567 99521567 1001 86380 86390 1
521519 99521519 1001 86380 86390 1
522164 99522164 1001 86380 86390 1
522207 99522207 1001 86380 86390 1
522061 99522061 1001 86380 86390 1
521697 99521697 1001 86380 86390 1
521710 99521710 1001 86380 86390 1
522315 99522315 1001 86380 86390 1
522489 99522489 1001 86380 86390 1
523118 99523118 1001 86380 86390 1
522775 99522775 1001 86380 86390 1
522847 99522847 1001 86380 86390 1
523290 99523290 1001 86380 86390 1
523295 99523295 1001 86380 86390 1
523802 99523802 1001 86380 86390 1
523600 99523600 1001 86380 86390 1
523575 99523575 1001 86380 86390 1
523693 99523693 1001 86380 86390 1
523647 99523647 1001 86380 86390 1
523532 99523532 1001 86380 86390 1
524596 99524596 1001 86380 86390 1
524637 99524637 1001 86380 86390 1
524385 99524385 1001 86380 86390 1
524388 99524388 1001 86380 86390 1
524441 99524441 1001 86380 86390 1
524843 99524843 1001 86380 86390 1
525538 99525538 1001 86380 86390 1
525489 99525489 1001 86380 86390 1
525390 99525390 1001 86380 86390 1
525003 99525003 1001 86380 86390 1
525072 99525072 1001 86380 86390 1
525181 99525181 1001 86380 86390 1
525775 99525775 1001 86380 86390 1
526411 99526411 1001 86380 86390 1
526169 99526169 1001 86380 86390 1
526055 99526055 1001 86380 86390 1
525898 99525898 1001 86380 86390 1
525994 99525994 1001 86380 86390 1
526562 99526562 1001 86380 86390 1
527155 99527155 1001 86380 86390 1
527287 99527287 1001 86380 86390 1
527431 99527431 1001 86380 86390 1
527873 99527873 1001 86380 86390 1
528058 99528058 1001 86380 86390 1
527702 99527702 1001 86380 86390 1
527763 99527763 1001 86380 86390 1
528726 99528726 1001 86380 86390 1
528507 99528507 1001 86380 86390 1
528307 99528307 1001 86380 86390 1
528478 99528478 1001 86380 86390 1
528393 99528393 1001 86380 86390 1
528925 99528925 1001 86380 86390 1
529680 99529680 1001 86380 86390 1
529636 99529636 1001 86380 86390 1
529649 99529649 1001 86380 86390 1
529406 99529406 1001 86380 86390 1
529498 99529498 1001 86380 86390 1
529320 99529320 1001 86380 86390 1
529491 99529491 1001 86380 86390 1
529178 99529178 1001 86380 86390 1
529767 99529767 1001 86380 86390 1
529901 99529901 1001 86380 86390 1
529733 99529733 1001 86380 86390 1
529736 99529736 1001 86380 86390 1
530166 99530166 1001 86380 86390 1
530264 99530264 1001 86380 86390 1
529966 99529966 1001 86380 86390 1
530661 99530661 1001 86380 86390 1
531109 99531109 1001 86380 86390 1
530798 99530798 1001 86380 86390 1
530958 99530958 1001 86380 86390 1
530910 99530910 1001 86380 86390 1
530950 99530950 1001 86380 86390 1
531419 99531419 1001 86380 86390 1
532174 99532174 1001 86380 86390 1
532085 99532085 1001 86380 86390 1
531898 99531898 1001 86380 86390 1
531676 99531676 1001 86380 86390 1
531652 99531652 1001 86380 86390 1
531588 99531588 1001 86380 86390 1
531785 99531785 1001 86380 86390 1
532319 99532319 1001 86380 86390 1
532385 99532385 1001 86380 86390 1
532296 99532296 1001 86380 86390 1
532309 99532309 1001 86380 86390 1
532206 99532206 1001 86380 86390 1
533022 99533022 1001 86380 86390 1
532667 99532667 1001 86380 86390 1
532552 99532552 1001 86380 86390 1
533224 99533224 1001 86380 86390 1
533800 99533800 1001 86380 86390 1
533714 99533714 1001 86380 86390 1
533407 99533407 1001 86380 86390 1
533291 99533291 1001 86380 86390 1
533242 99533242 1001 86380 86390 1
534016 99534016 1001 86380 86390 1
533970 99533970 1001 86380 86390 1
534439 99534439 1001 86380 86390 1
535386 99535386 1001 86380 86390 1
534917 99534917 1001 86380 86390 1
534938 99534938 1001 86380 86390 1
535082 99535082 1001 86380 86390 1
535630 99535630 1001 86380 86390 1
536304 99536304 1001 86380 86390 1
536154 99536154 1001 86380 86390 1
535824 99535824 1001 86380 86390 1
535739 99535739 1001 86380 86390 1
537126 99537126 1001 86380 86390 1
537087 99537087 1001 86380 86390 1
537128 99537128 1001 86380 86390 1
537134 99537134 1001 86380 86390 1
536978 99536978 1001 86380 86390 1
536828 99536828 1001 86380 86390 1
536843 99536843 1001 86380 86390 1
536758 99536758 1001 86380 86390 1
536542 99536542 1001 86380 86390 1
536637 99536637 1001 86380 86390 1
537265 99537265 1001 86380 86390 1
537228 99537228 1001 86380 86390 1
537814 99537814 1001 86380 86390 1
537868 99537868 1001 86380 86390 1
537923 99537923 1001 86380 86390 1
537648 99537648 1001 86380 86390 1
537490 99537490 1001 86380 86390 1
537452 99537452 1001 86380 86390 1
537989 99537989 1001 86380 86390 1
538151 99538151 1001 86380 86390 1
538126 99538126 1001 86380 86390 1
538134 99538134 1001 86380 86390 1
538147 99538147 1001 86380 86390 1
538728 99538728 1001 86380 86390 1
538773 99538773 1001 86380 86390 1
538522 99538522 1001 86380 86390 1
538387 99538387 1001 86380 86390 1
538237 99538237 1001 86380 86390 1
539547 99539547 1001 86380 86390 1
539498 99539498 1001 86380 86390 1
539636 99539636 1001 86380 86390 1
539750 99539750 1001 86380 86390 1
540465 99540465 1001 86380 86390 1
540442 99540442 1001 86380 86390 1
540320 99540320 1001 86380 86390 1
540137 99540137 1001 86380 86390 1
539883 99539883 1001 86380 86390 1
539935 99539935 1001 86380 86390 1
540493 99540493 1001 86380 86390 1
540534 99540534 1001 86380 86390 1
540540 99540540 1001 86380 86390 1
541135 99541135 1001 86380 86390 1
541239 99541239 1001 86380 86390 1
540988 99540988 1001 86380 86390 1
540965 99540965 1001 86380 86390 1
540689 99540689 1001 86380 86390 1
542087 99542087 1001 86380 86390 1
541828 99541828 1001 86380 86390 1
541841 99541841 1001 86380 86390 1
541781 99541781 1001 86380 86390 1
541514 99541514 1001 86380 86390 1
542243 99542243 1001 86380 86390 1
542859 99542859 1001 86380 86390 1
542840 99542840 1001 86380 86390 1
542581 99542581 1001 86380 86390 1
542532 99542532 1001 86380 86390 1
542993 99542993 1001 86380 86390 1
543139 99543139 1001 86380 86390 1
543063 99543063 1001 86380 86390 1
543031 99543031 1001 86380 86390 1
543643 99543643 1001 86380 86390 1
543635 99543635 1001 86380 86390 1
543565 99543565 1001 86380 86390 1
543493 99543493 1001 86380 86390 1
543434 99543434 1001 86380 86390 1
543861 99543861 1001 86380 86390 1
543930 99543930 1001 86380 86390 1
544486 99544486 1001 86380 86390 1
544322 99544322 1001 86380 86390 1
544387 99544387 1001 86380 86390 1
544196 99544196 1001 86380 86390 1
544133 99544133 1001 86380 86390 1
544046 99544046 1001 86380 86390 1
544049 99544049 1001 86380 86390 1
544723 99544723 1001 86380 86390 1
419526 826 1001 59580 60717 1
400179 99400179 1001 86380 86390 1
400275 99400275 1001 86380 86390 1
400664 99400664 1001 86380 86390 1
400845 99400845 1001 86380 86390 1
401798 99401798 1001 86380 86390 1
402053 99402053 1001 86380 86390 1
402273 99402273 1001 86380 86390 1
403265 99403265 1001 86380 86390 1
403770 99403770 1001 86380 86390 1
404145 99404145 1001 86380 86390 1
404250 99404250 1001 86380 86390 1
405454 99405454 1001 86380 86390 1
405823 99405823 1001 86380 86390 1
406028 99406028 1001 86380 86390 1
406303 99406303 1001 86380 86390 1
406996 99406996 1001 86380 86390 1
407023 99407023 1001 86380 86390 1
407078 99407078 1001 86380 86390 1
407245 99407245 1001 86380 86390 1
407416 99407416 1001 86380 86390 1
407557 99407557 1001 86380 86390 1
407708 99407708 1001 86380 86390 1
408350 99408350 1001 86380 86390 1
409346 99409346 1001 86380 86390 1
409484 99409484 1001 86380 86390 1
409449 99409449 1001 86380 86390 1
409435 99409435 1001 86380 86390 1
409690 99409690 1001 86380 86390 1
410180 99410180 1001 86380 86390 1
410228 99410228 1001 86380 86390 1
410445 99410445 1001 86380 86390 1
410934 99410934 1001 86380 86390 1
411048 99411048 1001 86380 86390 1
411227 99411227 1001 86380 86390 1
411726 99411726 1001 86380 86390 1
412329 99412329 1001 86380 86390 1
413400 99413400 1001 86380 86390 1
413382 99413382 1001 86380 86390 1
413530 99413530 1001 86380 86390 1
413360 99413360 1001 86380 86390 1
413148 99413148 1001 86380 86390 1
412583 99412583 1001 86380 86390 1
413978 99413978 1001 86380 86390 1
414511 99414511 1001 86380 86390 1
414846 99414846 1001 86380 86390 1
414134 99414134 1001 86380 86390 1
415703 99415703 1001 86380 86390 1
415606 99415606 1001 86380 86390 1
416963 99416963 1001 86380 86390 1
416720 99416720 1001 86380 86390 1
416185 99416185 1001 86380 86390 1
416159 99416159 1001 86380 86390 1
416572 99416572 1001 86380 86390 1
418302 99418302 1001 86380 86390 1
417915 99417915 1001 86380 86390 1
417870 99417870 1001 86380 86390 1
417812 99417812 1001 86380 86390 1
417814 99417814 1001 86380 86390 1
418023 99418023 1001 86380 86390 1
417989 99417989 1001 86380 86390 1
419158 99419158 1001 86380 86390 1
418916 99418916 1001 86380 86390 1
418992 99418992 1001 86380 86390 1
420698 99420698 1001 86380 86390 1
421548 99421548 1001 86380 86390 1
422308 99422308 1001 86380 86390 1
422495 99422495 1001 86380 86390 1
423681 99423681 1001 86380 86390 1
423289 99423289 1001 86380 86390 1
423145 99423145 1001 86380 86390 1
422533 99422533 1001 86380 86390 1
422897 99422897 1001 86380 86390 1
423888 99423888 1001 86380 86390 1
425052 99425052 1001 86380 86390 1
425200 99425200 1001 86380 86390 1
425037 99425037 1001 86380 86390 1
425063 99425063 1001 86380 86390 1
425141 99425141 1001 86380 86390 1
424765 99424765 1001 86380 86390 1
424973 99424973 1001 86380 86390 1
424542 99424542 1001 86380 86390 1
424429 99424429 1001 86380 86390 1
425576 99425576 1001 86380 86390 1
425791 99425791 1001 86380 86390 1
426382 99426382 1001 86380 86390 1
426654 99426654 1001 86380 86390 1
426159 99426159 1001 86380 86390 1
427484 99427484 1001 86380 86390 1
427276 99427276 1001 86380 86390 1
427195 99427195 1001 86380 86390 1
428092 99428092 1001 86380 86390 1
428295 99428295 1001 86380 86390 1
427745 99427745 1001 86380 86390 1
427699 99427699 1001 86380 86390 1
428828 99428828 1001 86380 86390 1
429010 99429010 1001 86380 86390 1
430281 99430281 1001 86380 86390 1
429903 99429903 1001 86380 86390 1
429923 99429923 1001 86380 86390 1
429183 99429183 1001 86380 86390 1
429427 99429427 1001 86380 86390 1
431990 99431990 1001 86380 86390 1
431667 99431667 1001 86380 86390 1
431557 99431557 1001 86380 86390 1
431267 99431267 1001 86380 86390 1
431320 99431320 1001 86380 86390 1
431089 99431089 1001 86380 86390 1
432326 99432326 1001 86380 86390 1
432194 99432194 1001 86380 86390 1
433356 99433356 1001 86380 86390 1
432824 99432824 1001 86380 86390 1
432627 99432627 1001 86380 86390 1
432571 99432571 1001 86380 86390 1
434069 99434069 1001 86380 86390 1
435390 99435390 1001 86380 86390 1
435098 99435098 1001 86380 86390 1
434622 99434622 1001 86380 86390 1
434564 99434564 1001 86380 86390 1
435862 99435862 1001 86380 86390 1
435772 99435772 1001 86380 86390 1
437090 99437090 1001 86380 86390 1
436710 99436710 1001 86380 86390 1
436029 99436029 1001 86380 86390 1
300471 99300471 1001 86380 86390 1
300365 99300365 1001 86380 86390 1
300131 99300131 1001 86380 86390 1
300752 99300752 1001 86380 86390 1
300731 99300731 1001 86380 86390 1
301074 99301074 1001 86380 86390 1
302300 99302300 1001 86380 86390 1
302436 99302436 1001 86380 86390 1
302529 99302529 1001 86380 86390 1
303017 99303017 1001 86380 86390 1
302845 99302845 1001 86380 86390 1
302998 99302998 1001 86380 86390 1
302908 99302908 1001 86380 86390 1
302677 99302677 1001 86380 86390 1
302645 99302645 1001 86380 86390 1
303325 99303325 1001 86380 86390 1
303956 99303956 1001 86380 86390 1
304001 99304001 1001 86380 86390 1
303886 99303886 1001 86380 86390 1
303697 99303697 1001 86380 86390 1
303666 99303666 1001 86380 86390 1
303681 99303681 1001 86380 86390 1
303786 99303786 1001 86380 86390 1
303566 99303566 1001 86380 86390 1
304229 99304229 1001 86380 86390 1
304114 99304114 1001 86380 86390 1
304064 99304064 1001 86380 86390 1
304732 99304732 1001 86380 86390 1
304545 99304545 1001 86380 86390 1
304286 99304286 1001 86380 86390 1
305047 99305047 1001 86380 86390 1
305376 99305376 1001 86380 86390 1
305295 99305295 1001 86380 86390 1
305182 99305182 1001 86380 86390 1
305223 99305223 1001 86380 86390 1
500152 99500152 1001 86380 86390 1
500750 99500750 1001 86380 86390 1
500776 99500776 1001 86380 86390 1
500726 99500726 1001 86380 86390 1
500560 99500560 1001 86380 86390 1
500460 99500460 1001 86380 86390 1
500578 99500578 1001 86380 86390 1
500298 99500298 1001 86380 86390 1
500356 99500356 1001 86380 86390 1
500872 99500872 1001 86380 86390 1
501601 99501601 1001 86380 86390 1
501466 99501466 1001 86380 86390 1
501627 99501627 1001 86380 86390 1
501600 99501600 1001 86380 86390 1
501313 99501313 1001 86380 86390 1
501033 99501033 1001 86380 86390 1
501766 99501766 1001 86380 86390 1
501776 99501776 1001 86380 86390 1
502339 99502339 1001 86380 86390 1
502307 99502307 1001 86380 86390 1
502399 99502399 1001 86380 86390 1
502133 99502133 1001 86380 86390 1
502251 99502251 1001 86380 86390 1
501892 99501892 1001 86380 86390 1
502561 99502561 1001 86380 86390 1
503017 99503017 1001 86380 86390 1
502843 99502843 1001 86380 86390 1
503484 99503484 1001 86380 86390 1
503964 99503964 1001 86380 86390 1
503919 99503919 1001 86380 86390 1
503946 99503946 1001 86380 86390 1
503877 99503877 1001 86380 86390 1
503766 99503766 1001 86380 86390 1
503632 99503632 1001 86380 86390 1
504132 99504132 1001 86380 86390 1
504277 99504277 1001 86380 86390 1
504319 99504319 1001 86380 86390 1
504217 99504217 1001 86380 86390 1
504597 99504597 1001 86380 86390 1
504534 99504534 1001 86380 86390 1
504339 99504339 1001 86380 86390 1
504473 99504473 1001 86380 86390 1
504502 99504502 1001 86380 86390 1
504739 99504739 1001 86380 86390 1
504958 99504958 1001 86380 86390 1
505039 99505039 1001 86380 86390 1
505117 99505117 1001 86380 86390 1
505654 99505654 1001 86380 86390 1
505709 99505709 1001 86380 86390 1
505608 99505608 1001 86380 86390 1
505437 99505437 1001 86380 86390 1
505418 99505418 1001 86380 86390 1
505925 99505925 1001 86380 86390 1
505940 99505940 1001 86380 86390 1
505966 99505966 1001 86380 86390 1
505843 99505843 1001 86380 86390 1
506458 99506458 1001 86380 86390 1
506556 99506556 1001 86380 86390 1
506382 99506382 1001 86380 86390 1
506284 99506284 1001 86380 86390 1
506096 99506096 1001 86380 86390 1
506176 99506176 1001 86380 86390 1
506607 99506607 1001 86380 86390 1
506635 99506635 1001 86380 86390 1
506726 99506726 1001 86380 86390 1
506733 99506733 1001 86380 86390 1
507075 99507075 1001 86380 86390 1
506885 99506885 1001 86380 86390 1
506951 99506951 1001 86380 86390 1
506824 99506824 1001 86380 86390 1
507498 99507498 1001 86380 86390 1
508068 99508068 1001 86380 86390 1
508082 99508082 1001 86380 86390 1
508175 99508175 1001 86380 86390 1
508179 99508179 1001 86380 86390 1
508079 99508079 1001 86380 86390 1
507975 99507975 1001 86380 86390 1
507872 99507872 1001 86380 86390 1
507827 99507827 1001 86380 86390 1
507754 99507754 1001 86380 86390 1
507807 99507807 1001 86380 86390 1
508256 99508256 1001 86380 86390 1
509005 99509005 1001 86380 86390 1
508877 99508877 1001 86380 86390 1
508956 99508956 1001 86380 86390 1
508833 99508833 1001 86380 86390 1
508757 99508757 1001 86380 86390 1
508693 99508693 1001 86380 86390 1
508650 99508650 1001 86380 86390 1
508652 99508652 1001 86380 86390 1
508594 99508594 1001 86380 86390 1
509157 99509157 1001 86380 86390 1
509593 99509593 1001 86380 86390 1
509680 99509680 1001 86380 86390 1
509331 99509331 1001 86380 86390 1
509307 99509307 1001 86380 86390 1
509296 99509296 1001 86380 86390 1
509286 99509286 1001 86380 86390 1
509315 99509315 1001 86380 86390 1
509432 99509432 1001 86380 86390 1
510084 99510084 1001 86380 86390 1
510102 99510102 1001 86380 86390 1
510064 99510064 1001 86380 86390 1
510563 99510563 1001 86380 86390 1
510393 99510393 1001 86380 86390 1
510486 99510486 1001 86380 86390 1
510300 99510300 1001 86380 86390 1
510163 99510163 1001 86380 86390 1
510272 99510272 1001 86380 86390 1
510779 99510779 1001 86380 86390 1
510810 99510810 1001 86380 86390 1
510826 99510826 1001 86380 86390 1
511465 99511465 1001 86380 86390 1
511364 99511364 1001 86380 86390 1
511369 99511369 1001 86380 86390 1
511195 99511195 1001 86380 86390 1
511127 99511127 1001 86380 86390 1
511053 99511053 1001 86380 86390 1
511106 99511106 1001 86380 86390 1
511099 99511099 1001 86380 86390 1
511606 99511606 1001 86380 86390 1
512350 99512350 1001 86380 86390 1
512208 99512208 1001 86380 86390 1
511979 99511979 1001 86380 86390 1
512002 99512002 1001 86380 86390 1
512519 99512519 1001 86380 86390 1
512434 99512434 1001 86380 86390 1
513077 99513077 1001 86380 86390 1
512823 99512823 1001 86380 86390 1
512839 99512839 1001 86380 86390 1
512982 99512982 1001 86380 86390 1
512853 99512853 1001 86380 86390 1
512783 99512783 1001 86380 86390 1
512748 99512748 1001 86380 86390 1
513383 99513383 1001 86380 86390 1
513843 99513843 1001 86380 86390 1
514014 99514014 1001 86380 86390 1
513705 99513705 1001 86380 86390 1
513640 99513640 1001 86380 86390 1
513629 99513629 1001 86380 86390 1
514743 99514743 1001 86380 86390 1
514842 99514842 1001 86380 86390 1
514753 99514753 1001 86380 86390 1
514371 99514371 1001 86380 86390 1
514243 99514243 1001 86380 86390 1
515045 99515045 1001 86380 86390 1
514969 99514969 1001 86380 86390 1
515636 99515636 1001 86380 86390 1
516328 99516328 1001 86380 86390 1
516240 99516240 1001 86380 86390 1
516259 99516259 1001 86380 86390 1
516275 99516275 1001 86380 86390 1
516289 99516289 1001 86380 86390 1
515948 99515948 1001 86380 86390 1
515974 99515974 1001 86380 86390 1
516677 99516677 1001 86380 86390 1
516097 99516097 1001 86380 86390 1
516568 99516568 1001 86380 86390 1
517311 99517311 1001 86380 86390 1
516781 99516781 1001 86380 86390 1
516750 99516750 1001 86380 86390 1
516920 99516920 1001 86380 86390 1
516804 99516804 1001 86380 86390 1
517457 99517457 1001 86380 86390 1
518002 99518002 1001 86380 86390 1
517767 99517767 1001 86380 86390 1
517786 99517786 1001 86380 86390 1
517714 99517714 1001 86380 86390 1
517746 99517746 1001 86380 86390 1
518188 99518188 1001 86380 86390 1
518797 99518797 1001 86380 86390 1
518576 99518576 1001 86380 86390 1
518662 99518662 1001 86380 86390 1
518392 99518392 1001 86380 86390 1
518380 99518380 1001 86380 86390 1
518565 99518565 1001 86380 86390 1
518520 99518520 1001 86380 86390 1
519063 99519063 1001 86380 86390 1
519181 99519181 1001 86380 86390 1
519700 99519700 1001 86380 86390 1
519743 99519743 1001 86380 86390 1
519640 99519640 1001 86380 86390 1
519697 99519697 1001 86380 86390 1
519329 99519329 1001 86380 86390 1
519968 99519968 1001 86380 86390 1
519401 99519401 1001 86380 86390 1
519909 99519909 1001 86380 86390 1
520557 99520557 1001 86380 86390 1
520343 99520343 1001 86380 86390 1
520208 99520208 1001 86380 86390 1
520105 99520105 1001 86380 86390 1
520763 99520763 1001 86380 86390 1
521450 99521450 1001 86380 86390 1
521283 99521283 1001 86380 86390 1
521055 99521055 1001 86380 86390 1
520916 99520916 1001 86380 86390 1
521021 99521021 1001 86380 86390 1
521482 99521482 1001 86380 86390 1
522087 99522087 1001 86380 86390 1
521981 99521981 1001 86380 86390 1
521761 99521761 1001 86380 86390 1
521777 99521777 1001 86380 86390 1
521877 99521877 1001 86380 86390 1
522306 99522306 1001 86380 86390 1
522390 99522390 1001 86380 86390 1
522327 99522327 1001 86380 86390 1
522896 99522896 1001 86380 86390 1
523217 99523217 1001 86380 86390 1
523935 99523935 1001 86380 86390 1
523560 99523560 1001 86380 86390 1
523577 99523577 1001 86380 86390 1
524075 99524075 1001 86380 86390 1
524130 99524130 1001 86380 86390 1
524629 99524629 1001 86380 86390 1
524409 99524409 1001 86380 86390 1
524437 99524437 1001 86380 86390 1
524377 99524377 1001 86380 86390 1
524547 99524547 1001 86380 86390 1
524258 99524258 1001 86380 86390 1
524273 99524273 1001 86380 86390 1
524849 99524849 1001 86380 86390 1
524928 99524928 1001 86380 86390 1
524909 99524909 1001 86380 86390 1
525459 99525459 1001 86380 86390 1
525386 99525386 1001 86380 86390 1
525161 99525161 1001 86380 86390 1
525178 99525178 1001 86380 86390 1
525662 99525662 1001 86380 86390 1
526269 99526269 1001 86380 86390 1
526325 99526325 1001 86380 86390 1
526236 99526236 1001 86380 86390 1
526195 99526195 1001 86380 86390 1
526516 99526516 1001 86380 86390 1
527191 99527191 1001 86380 86390 1
527158 99527158 1001 86380 86390 1
526895 99526895 1001 86380 86390 1
526645 99526645 1001 86380 86390 1
526647 99526647 1001 86380 86390 1
526805 99526805 1001 86380 86390 1
527946 99527946 1001 86380 86390 1
528000 99528000 1001 86380 86390 1
527953 99527953 1001 86380 86390 1
528061 99528061 1001 86380 86390 1
527918 99527918 1001 86380 86390 1
527845 99527845 1001 86380 86390 1
527751 99527751 1001 86380 86390 1
527651 99527651 1001 86380 86390 1
527564 99527564 1001 86380 86390 1
527642 99527642 1001 86380 86390 1
528188 99528188 1001 86380 86390 1
528164 99528164 1001 86380 86390 1
528183 99528183 1001 86380 86390 1
528865 99528865 1001 86380 86390 1
528743 99528743 1001 86380 86390 1
528598 99528598 1001 86380 86390 1
528578 99528578 1001 86380 86390 1
528309 99528309 1001 86380 86390 1
529007 99529007 1001 86380 86390 1
529612 99529612 1001 86380 86390 1
529639 99529639 1001 86380 86390 1
529687 99529687 1001 86380 86390 1
529289 99529289 1001 86380 86390 1
529138 99529138 1001 86380 86390 1
529895 99529895 1001 86380 86390 1
529799 99529799 1001 86380 86390 1
530507 99530507 1001 86380 86390 1
530368 99530368 1001 86380 86390 1
530512 99530512 1001 86380 86390 1
530339 99530339 1001 86380 86390 1
530327 99530327 1001 86380 86390 1
530265 99530265 1001 86380 86390 1
530121 99530121 1001 86380 86390 1
530709 99530709 1001 86380 86390 1
530556 99530556 1001 86380 86390 1
530787 99530787 1001 86380 86390 1
530827 99530827 1001 86380 86390 1
530834 99530834 1001 86380 86390 1
530925 99530925 1001 86380 86390 1
532079 99532079 1001 86380 86390 1
531845 99531845 1001 86380 86390 1
531636 99531636 1001 86380 86390 1
531695 99531695 1001 86380 86390 1
532377 99532377 1001 86380 86390 1
532982 99532982 1001 86380 86390 1
532843 99532843 1001 86380 86390 1
532964 99532964 1001 86380 86390 1
532712 99532712 1001 86380 86390 1
532651 99532651 1001 86380 86390 1
532501 99532501 1001 86380 86390 1
532608 99532608 1001 86380 86390 1
533173 99533173 1001 86380 86390 1
533574 99533574 1001 86380 86390 1
533646 99533646 1001 86380 86390 1
533284 99533284 1001 86380 86390 1
534036 99534036 1001 86380 86390 1
534060 99534060 1001 86380 86390 1
534497 99534497 1001 86380 86390 1
534552 99534552 1001 86380 86390 1
534319 99534319 1001 86380 86390 1
534706 99534706 1001 86380 86390 1
534800 99534800 1001 86380 86390 1
535368 99535368 1001 86380 86390 1
535399 99535399 1001 86380 86390 1
534975 99534975 1001 86380 86390 1
535575 99535575 1001 86380 86390 1
536148 99536148 1001 86380 86390 1
536105 99536105 1001 86380 86390 1
535761 99535761 1001 86380 86390 1
536340 99536340 1001 86380 86390 1
536435 99536435 1001 86380 86390 1
537073 99537073 1001 86380 86390 1
537066 99537066 1001 86380 86390 1
537255 99537255 1001 86380 86390 1
537350 99537350 1001 86380 86390 1
537838 99537838 1001 86380 86390 1
537582 99537582 1001 86380 86390 1
537482 99537482 1001 86380 86390 1
538731 99538731 1001 86380 86390 1
538423 99538423 1001 86380 86390 1
538259 99538259 1001 86380 86390 1
538307 99538307 1001 86380 86390 1
538243 99538243 1001 86380 86390 1
538977 99538977 1001 86380 86390 1
539611 99539611 1001 86380 86390 1
539285 99539285 1001 86380 86390 1
539688 99539688 1001 86380 86390 1
539714 99539714 1001 86380 86390 1
540264 99540264 1001 86380 86390 1
540395 99540395 1001 86380 86390 1
540270 99540270 1001 86380 86390 1
540176 99540176 1001 86380 86390 1
540190 99540190 1001 86380 86390 1
539913 99539913 1001 86380 86390 1
540010 99540010 1001 86380 86390 1
540541 99540541 1001 86380 86390 1
540608 99540608 1001 86380 86390 1
540575 99540575 1001 86380 86390 1
540539 99540539 1001 86380 86390 1
541260 99541260 1001 86380 86390 1
541290 99541290 1001 86380 86390 1
540984 99540984 1001 86380 86390 1
541045 99541045 1001 86380 86390 1
541034 99541034 1001 86380 86390 1
540690 99540690 1001 86380 86390 1
541456 99541456 1001 86380 86390 1
541340 99541340 1001 86380 86390 1
541975 99541975 1001 86380 86390 1
541615 99541615 1001 86380 86390 1
541517 99541517 1001 86380 86390 1
541599 99541599 1001 86380 86390 1
542297 99542297 1001 86380 86390 1
542290 99542290 1001 86380 86390 1
542230 99542230 1001 86380 86390 1
542817 99542817 1001 86380 86390 1
542814 99542814 1001 86380 86390 1
542378 99542378 1001 86380 86390 1
542383 99542383 1001 86380 86390 1
542451 99542451 1001 86380 86390 1
542362 99542362 1001 86380 86390 1
542946 99542946 1001 86380 86390 1
543013 99543013 1001 86380 86390 1
543682 99543682 1001 86380 86390 1
543677 99543677 1001 86380 86390 1
543431 99543431 1001 86380 86390 1
543471 99543471 1001 86380 86390 1
543564 99543564 1001 86380 86390 1
543180 99543180 1001 86380 86390 1
543233 99543233 1001 86380 86390 1
543828 99543828 1001 86380 86390 1
544407 99544407 1001 86380 86390 1
544365 99544365 1001 86380 86390 1
544356 99544356 1001 86380 86390 1
544359 99544359 1001 86380 86390 1
543995 99543995 1001 86380 86390 1
544716 99544716 1001 86380 86390 1
401328 1143 1001 900 2037 1
435011 601 1001 51060 52857 1
522279 794 1002 33435 33956 1
400073 99400073 1001 86380 86390 1
400320 99400320 1001 86380 86390 1
400506 99400506 1001 86380 86390 1
400616 99400616 1001 86380 86390 1
400710 99400710 1001 86380 86390 1
400810 99400810 1001 86380 86390 1
401037 99401037 1001 86380 86390 1
401382 99401382 1001 86380 86390 1
402072 99402072 1001 86380 86390 1
402167 99402167 1001 86380 86390 1
402232 99402232 1001 86380 86390 1
402504 99402504 1001 86380 86390 1
402806 99402806 1001 86380 86390 1
403678 99403678 1001 86380 86390 1
403725 99403725 1001 86380 86390 1
403736 99403736 1001 86380 86390 1
403937 99403937 1001 86380 86390 1
404076 99404076 1001 86380 86390 1
404143 99404143 1001 86380 86390 1
404184 99404184 1001 86380 86390 1
404377 99404377 1001 86380 86390 1
404396 99404396 1001 86380 86390 1
404761 99404761 1001 86380 86390 1
404814 99404814 1001 86380 86390 1
405010 99405010 1001 86380 86390 1
405040 99405040 1001 86380 86390 1
405572 99405572 1001 86380 86390 1
405962 99405962 1001 86380 86390 1
406729 99406729 1001 86380 86390 1
407010 99407010 1001 86380 86390 1
407436 99407436 1001 86380 86390 1
407367 99407367 1001 86380 86390 1
407898 99407898 1001 86380 86390 1
407963 99407963 1001 86380 86390 1
408545 99408545 1001 86380 86390 1
409005 99409005 1001 86380 86390 1
409158 99409158 1001 86380 86390 1
409259 99409259 1001 86380 86390 1
409451 99409451 1001 86380 86390 1
409631 99409631 1001 86380 86390 1
409802 99409802 1001 86380 86390 1
409974 99409974 1001 86380 86390 1
410134 99410134 1001 86380 86390 1
410287 99410287 1001 86380 86390 1
410401 99410401 1001 86380 86390 1
410485 99410485 1001 86380 86390 1
410464 99410464 1001 86380 86390 1
410640 99410640 1001 86380 86390 1
410734 99410734 1001 86380 86390 1
410730 99410730 1001 86380 86390 1
410922 99410922 1001 86380 86390 1
411021 99411021 1001 86380 86390 1
411255 99411255 1001 86380 86390 1
411777 99411777 1001 86380 86390 1
411949 99411949 1001 86380 86390 1
413327 99413327 1001 86380 86390 1
413063 99413063 1001 86380 86390 1
413234 99413234 1001 86380 86390 1
412779 99412779 1001 86380 86390 1
413956 99413956 1001 86380 86390 1
413992 99413992 1001 86380 86390 1
414052 99414052 1001 86380 86390 1
415312 99415312 1001 86380 86390 1
415303 99415303 1001 86380 86390 1
414851 99414851 1001 86380 86390 1
415389 99415389 1001 86380 86390 1
417000 99417000 1001 86380 86390 1
416187 99416187 1001 86380 86390 1
416551 99416551 1001 86380 86390 1
415824 99415824 1001 86380 86390 1
415984 99415984 1001 86380 86390 1
416098 99416098 1001 86380 86390 1
415772 99415772 1001 86380 86390 1
417328 99417328 1001 86380 86390 1
417238 99417238 1001 86380 86390 1
418542 99418542 1001 86380 86390 1
418668 99418668 1001 86380 86390 1
418307 99418307 1001 86380 86390 1
418385 99418385 1001 86380 86390 1
417797 99417797 1001 86380 86390 1
418897 99418897 1001 86380 86390 1
419937 99419937 1001 86380 86390 1
419632 99419632 1001 86380 86390 1
419516 99419516 1001 86380 86390 1
419216 99419216 1001 86380 86390 1
419477 99419477 1001 86380 86390 1
420701 99420701 1001 86380 86390 1
420581 99420581 1001 86380 86390 1
420948 99420948 1001 86380 86390 1
420854 99420854 1001 86380 86390 1
423581 99423581 1001 86380 86390 1
423703 99423703 1001 86380 86390 1
422685 99422685 1001 86380 86390 1
423974 99423974 1001 86380 86390 1
425300 99425300 1001 86380 86390 1
424737 99424737 1001 86380 86390 1
425002 99425002 1001 86380 86390 1
424590 99424590 1001 86380 86390 1
425752 99425752 1001 86380 86390 1
425672 99425672 1001 86380 86390 1
426896 99426896 1001 86380 86390 1
426933 99426933 1001 86380 86390 1
426644 99426644 1001 86380 86390 1
426047 99426047 1001 86380 86390 1
426096 99426096 1001 86380 86390 1
427310 99427310 1001 86380 86390 1
428656 99428656 1001 86380 86390 1
428235 99428235 1001 86380 86390 1
428325 99428325 1001 86380 86390 1
428072 99428072 1001 86380 86390 1
428101 99428101 1001 86380 86390 1
428052 99428052 1001 86380 86390 1
427732 99427732 1001 86380 86390 1
427576 99427576 1001 86380 86390 1
427918 99427918 1001 86380 86390 1
429066 99429066 1001 86380 86390 1
427921 99427921 1001 86380 86390 1
429026 99429026 1001 86380 86390 1
430291 99430291 1001 86380 86390 1
429569 99429569 1001 86380 86390 1
429910 99429910 1001 86380 86390 1
429747 99429747 1001 86380 86390 1
429411 99429411 1001 86380 86390 1
429303 99429303 1001 86380 86390 1
429340 99429340 1001 86380 86390 1
429407 99429407 1001 86380 86390 1
430603 99430603 1001 86380 86390 1
431932 99431932 1001 86380 86390 1
431527 99431527 1001 86380 86390 1
431122 99431122 1001 86380 86390 1
432233 99432233 1001 86380 86390 1
433643 99433643 1001 86380 86390 1
433407 99433407 1001 86380 86390 1
433158 99433158 1001 86380 86390 1
432639 99432639 1001 86380 86390 1
432871 99432871 1001 86380 86390 1
434849 99434849 1001 86380 86390 1
434856 99434856 1001 86380 86390 1
434612 99434612 1001 86380 86390 1
436290 99436290 1001 86380 86390 1
435963 99435963 1001 86380 86390 1
300522 99300522 1001 86380 86390 1
300412 99300412 1001 86380 86390 1
300225 99300225 1001 86380 86390 1
301374 99301374 1001 86380 86390 1
301506 99301506 1001 86380 86390 1
301148 99301148 1001 86380 86390 1
301061 99301061 1001 86380 86390 1
301023 99301023 1001 86380 86390 1
301088 99301088 1001 86380 86390 1
302201 99302201 1001 86380 86390 1
302257 99302257 1001 86380 86390 1
302097 99302097 1001 86380 86390 1
302048 99302048 1001 86380 86390 1
302145 99302145 1001 86380 86390 1
302173 99302173 1001 86380 86390 1
302471 99302471 1001 86380 86390 1
302485 99302485 1001 86380 86390 1
303023 99303023 1001 86380 86390 1
303051 99303051 1001 86380 86390 1
303129 99303129 1001 86380 86390 1
302800 99302800 1001 86380 86390 1
302893 99302893 1001 86380 86390 1
302732 99302732 1001 86380 86390 1
302644 99302644 1001 86380 86390 1
303299 99303299 1001 86380 86390 1
303366 99303366 1001 86380 86390 1
303915 99303915 1001 86380 86390 1
303741 99303741 1001 86380 86390 1
303642 99303642 1001 86380 86390 1
303450 99303450 1001 86380 86390 1
303543 99303543 1001 86380 86390 1
303523 99303523 1001 86380 86390 1
303499 99303499 1001 86380 86390 1
304042 99304042 1001 86380 86390 1
304184 99304184 1001 86380 86390 1
304623 99304623 1001 86380 86390 1
304471 99304471 1001 86380 86390 1
304275 99304275 1001 86380 86390 1
304379 99304379 1001 86380 86390 1
305550 99305550 1001 86380 86390 1
305564 99305564 1001 86380 86390 1
305421 99305421 1001 86380 86390 1
305238 99305238 1001 86380 86390 1
500070 99500070 1001 86380 86390 1
500806 99500806 1001 86380 86390 1
500470 99500470 1001 86380 86390 1
500380 99500380 1001 86380 86390 1
501297 99501297 1001 86380 86390 1
501103 99501103 1001 86380 86390 1
501185 99501185 1001 86380 86390 1
502375 99502375 1001 86380 86390 1
502260 99502260 1001 86380 86390 1
502107 99502107 1001 86380 86390 1
502597 99502597 1001 86380 86390 1
503192 99503192 1001 86380 86390 1
502932 99502932 1001 86380 86390 1
503000 99503000 1001 86380 86390 1
502748 99502748 1001 86380 86390 1
502707 99502707 1001 86380 86390 1
503457 99503457 1001 86380 86390 1
503087 99503087 1001 86380 86390 1
503480 99503480 1001 86380 86390 1
503713 99503713 1001 86380 86390 1
503550 99503550 1001 86380 86390 1
503555 99503555 1001 86380 86390 1
504879 99504879 1001 86380 86390 1
504939 99504939 1001 86380 86390 1
504696 99504696 1001 86380 86390 1
504482 99504482 1001 86380 86390 1
504459 99504459 1001 86380 86390 1
505574 99505574 1001 86380 86390 1
505461 99505461 1001 86380 86390 1
505531 99505531 1001 86380 86390 1
505343 99505343 1001 86380 86390 1
505294 99505294 1001 86380 86390 1
505857 99505857 1001 86380 86390 1
505858 99505858 1001 86380 86390 1
505786 99505786 1001 86380 86390 1
505827 99505827 1001 86380 86390 1
505828 99505828 1001 86380 86390 1
506509 99506509 1001 86380 86390 1
506396 99506396 1001 86380 86390 1
506423 99506423 1001 86380 86390 1
506263 99506263 1001 86380 86390 1
506026 99506026 1001 86380 86390 1
506125 99506125 1001 86380 86390 1
505997 99505997 1001 86380 86390 1
507421 99507421 1001 86380 86390 1
507409 99507409 1001 86380 86390 1
506849 99506849 1001 86380 86390 1
508122 99508122 1001 86380 86390 1
508020 99508020 1001 86380 86390 1
507946 99507946 1001 86380 86390 1
508039 99508039 1001 86380 86390 1
507786 99507786 1001 86380 86390 1
507724 99507724 1001 86380 86390 1
508499 99508499 1001 86380 86390 1
509856 99509856 1001 86380 86390 1
509818 99509818 1001 86380 86390 1
509704 99509704 1001 86380 86390 1
509627 99509627 1001 86380 86390 1
510045 99510045 1001 86380 86390 1
510033 99510033 1001 86380 86390 1
509903 99509903 1001 86380 86390 1
509970 99509970 1001 86380 86390 1
510589 99510589 1001 86380 86390 1
510845 99510845 1001 86380 86390 1
510821 99510821 1001 86380 86390 1
510823 99510823 1001 86380 86390 1
510875 99510875 1001 86380 86390 1
511366 99511366 1001 86380 86390 1
511256 99511256 1001 86380 86390 1
511287 99511287 1001 86380 86390 1
511340 99511340 1001 86380 86390 1
511029 99511029 1001 86380 86390 1
512270 99512270 1001 86380 86390 1
512285 99512285 1001 86380 86390 1
511882 99511882 1001 86380 86390 1
511964 99511964 1001 86380 86390 1
512448 99512448 1001 86380 86390 1
512795 99512795 1001 86380 86390 1
513341 99513341 1001 86380 86390 1
513355 99513355 1001 86380 86390 1
513839 99513839 1001 86380 86390 1
513896 99513896 1001 86380 86390 1
513722 99513722 1001 86380 86390 1
513510 99513510 1001 86380 86390 1
513433 99513433 1001 86380 86390 1
514035 99514035 1001 86380 86390 1
514051 99514051 1001 86380 86390 1
514039 99514039 1001 86380 86390 1
514713 99514713 1001 86380 86390 1
514513 99514513 1001 86380 86390 1
514379 99514379 1001 86380 86390 1
514276 99514276 1001 86380 86390 1
514265 99514265 1001 86380 86390 1
514433 99514433 1001 86380 86390 1
514271 99514271 1001 86380 86390 1
514977 99514977 1001 86380 86390 1
514930 99514930 1001 86380 86390 1
515080 99515080 1001 86380 86390 1
515265 99515265 1001 86380 86390 1
515686 99515686 1001 86380 86390 1
515780 99515780 1001 86380 86390 1
516319 99516319 1001 86380 86390 1
516312 99516312 1001 86380 86390 1
516442 99516442 1001 86380 86390 1
516067 99516067 1001 86380 86390 1
516648 99516648 1001 86380 86390 1
516574 99516574 1001 86380 86390 1
517306 99517306 1001 86380 86390 1
516853 99516853 1001 86380 86390 1
517426 99517426 1001 86380 86390 1
518084 99518084 1001 86380 86390 1
518085 99518085 1001 86380 86390 1
517958 99517958 1001 86380 86390 1
518122 99518122 1001 86380 86390 1
517839 99517839 1001 86380 86390 1
517828 99517828 1001 86380 86390 1
517739 99517739 1001 86380 86390 1
518307 99518307 1001 86380 86390 1
518167 99518167 1001 86380 86390 1
518912 99518912 1001 86380 86390 1
518686 99518686 1001 86380 86390 1
518541 99518541 1001 86380 86390 1
519184 99519184 1001 86380 86390 1
519031 99519031 1001 86380 86390 1
519707 99519707 1001 86380 86390 1
519597 99519597 1001 86380 86390 1
519607 99519607 1001 86380 86390 1
519210 99519210 1001 86380 86390 1
519266 99519266 1001 86380 86390 1
519306 99519306 1001 86380 86390 1
519851 99519851 1001 86380 86390 1
520563 99520563 1001 86380 86390 1
520308 99520308 1001 86380 86390 1
520339 99520339 1001 86380 86390 1
520275 99520275 1001 86380 86390 1
520144 99520144 1001 86380 86390 1
520210 99520210 1001 86380 86390 1
520227 99520227 1001 86380 86390 1
520671 99520671 1001 86380 86390 1
521386 99521386 1001 86380 86390 1
520891 99520891 1001 86380 86390 1
521571 99521571 1001 86380 86390 1
521480 99521480 1001 86380 86390 1
521511 99521511 1001 86380 86390 1
521643 99521643 1001 86380 86390 1
522232 99522232 1001 86380 86390 1
522265 99522265 1001 86380 86390 1
522271 99522271 1001 86380 86390 1
522040 99522040 1001 86380 86390 1
521808 99521808 1001 86380 86390 1
522305 99522305 1001 86380 86390 1
522338 99522338 1001 86380 86390 1
522996 99522996 1001 86380 86390 1
522796 99522796 1001 86380 86390 1
523193 99523193 1001 86380 86390 1
523286 99523286 1001 86380 86390 1
523663 99523663 1001 86380 86390 1
523638 99523638 1001 86380 86390 1
523698 99523698 1001 86380 86390 1
523336 99523336 1001 86380 86390 1
523515 99523515 1001 86380 86390 1
523955 99523955 1001 86380 86390 1
524070 99524070 1001 86380 86390 1
524672 99524672 1001 86380 86390 1
524609 99524609 1001 86380 86390 1
524600 99524600 1001 86380 86390 1
524359 99524359 1001 86380 86390 1
524243 99524243 1001 86380 86390 1
524234 99524234 1001 86380 86390 1
524780 99524780 1001 86380 86390 1
524771 99524771 1001 86380 86390 1
524784 99524784 1001 86380 86390 1
525546 99525546 1001 86380 86390 1
525445 99525445 1001 86380 86390 1
525462 99525462 1001 86380 86390 1
525324 99525324 1001 86380 86390 1
524981 99524981 1001 86380 86390 1
524996 99524996 1001 86380 86390 1
525763 99525763 1001 86380 86390 1
525644 99525644 1001 86380 86390 1
526388 99526388 1001 86380 86390 1
526168 99526168 1001 86380 86390 1
526174 99526174 1001 86380 86390 1
526123 99526123 1001 86380 86390 1
525808 99525808 1001 86380 86390 1
526423 99526423 1001 86380 86390 1
526489 99526489 1001 86380 86390 1
526571 99526571 1001 86380 86390 1
527086 99527086 1001 86380 86390 1
527078 99527078 1001 86380 86390 1
526996 99526996 1001 86380 86390 1
526704 99526704 1001 86380 86390 1
527379 99527379 1001 86380 86390 1
527356 99527356 1001 86380 86390 1
527424 99527424 1001 86380 86390 1
527386 99527386 1001 86380 86390 1
527882 99527882 1001 86380 86390 1
527895 99527895 1001 86380 86390 1
528074 99528074 1001 86380 86390 1
527909 99527909 1001 86380 86390 1
527726 99527726 1001 86380 86390 1
528124 99528124 1001 86380 86390 1
528245 99528245 1001 86380 86390 1
528900 99528900 1001 86380 86390 1
528580 99528580 1001 86380 86390 1
528659 99528659 1001 86380 86390 1
528662 99528662 1001 86380 86390 1
528675 99528675 1001 86380 86390 1
528577 99528577 1001 86380 86390 1
528354 99528354 1001 86380 86390 1
529067 99529067 1001 86380 86390 1
528928 99528928 1001 86380 86390 1
528934 99528934 1001 86380 86390 1
529634 99529634 1001 86380 86390 1
529324 99529324 1001 86380 86390 1
529481 99529481 1001 86380 86390 1
529306 99529306 1001 86380 86390 1
529823 99529823 1001 86380 86390 1
530645 99530645 1001 86380 86390 1
531292 99531292 1001 86380 86390 1
531155 99531155 1001 86380 86390 1
531104 99531104 1001 86380 86390 1
531132 99531132 1001 86380 86390 1
530926 99530926 1001 86380 86390 1
530929 99530929 1001 86380 86390 1
531557 99531557 1001 86380 86390 1
531530 99531530 1001 86380 86390 1
531990 99531990 1001 86380 86390 1
531628 99531628 1001 86380 86390 1
532252 99532252 1001 86380 86390 1
532956 99532956 1001 86380 86390 1
533002 99533002 1001 86380 86390 1
532977 99532977 1001 86380 86390 1
532753 99532753 1001 86380 86390 1
532520 99532520 1001 86380 86390 1
532585 99532585 1001 86380 86390 1
532418 99532418 1001 86380 86390 1
532619 99532619 1001 86380 86390 1
533214 99533214 1001 86380 86390 1
533810 99533810 1001 86380 86390 1
533695 99533695 1001 86380 86390 1
533708 99533708 1001 86380 86390 1
533659 99533659 1001 86380 86390 1
533651 99533651 1001 86380 86390 1
533276 99533276 1001 86380 86390 1
533264 99533264 1001 86380 86390 1
533241 99533241 1001 86380 86390 1
533911 99533911 1001 86380 86390 1
534029 99534029 1001 86380 86390 1
534481 99534481 1001 86380 86390 1
534547 99534547 1001 86380 86390 1
534438 99534438 1001 86380 86390 1
534153 99534153 1001 86380 86390 1
534211 99534211 1001 86380 86390 1
534212 99534212 1001 86380 86390 1
534074 99534074 1001 86380 86390 1
534791 99534791 1001 86380 86390 1
534857 99534857 1001 86380 86390 1
535349 99535349 1001 86380 86390 1
535208 99535208 1001 86380 86390 1
535019 99535019 1001 86380 86390 1
534902 99534902 1001 86380 86390 1
534932 99534932 1001 86380 86390 1
534997 99534997 1001 86380 86390 1
534896 99534896 1001 86380 86390 1
535623 99535623 1001 86380 86390 1
536171 99536171 1001 86380 86390 1
536206 99536206 1001 86380 86390 1
535988 99535988 1001 86380 86390 1
536055 99536055 1001 86380 86390 1
536043 99536043 1001 86380 86390 1
535946 99535946 1001 86380 86390 1
535721 99535721 1001 86380 86390 1
535766 99535766 1001 86380 86390 1
535727 99535727 1001 86380 86390 1
536355 99536355 1001 86380 86390 1
537033 99537033 1001 86380 86390 1
537009 99537009 1001 86380 86390 1
537155 99537155 1001 86380 86390 1
536841 99536841 1001 86380 86390 1
536812 99536812 1001 86380 86390 1
536569 99536569 1001 86380 86390 1
536621 99536621 1001 86380 86390 1
537253 99537253 1001 86380 86390 1
537963 99537963 1001 86380 86390 1
537962 99537962 1001 86380 86390 1
537870 99537870 1001 86380 86390 1
537386 99537386 1001 86380 86390 1
537374 99537374 1001 86380 86390 1
538073 99538073 1001 86380 86390 1
538063 99538063 1001 86380 86390 1
538121 99538121 1001 86380 86390 1
538098 99538098 1001 86380 86390 1
538720 99538720 1001 86380 86390 1
538596 99538596 1001 86380 86390 1
538382 99538382 1001 86380 86390 1
538942 99538942 1001 86380 86390 1
538918 99538918 1001 86380 86390 1
538854 99538854 1001 86380 86390 1
538909 99538909 1001 86380 86390 1
538923 99538923 1001 86380 86390 1
539576 99539576 1001 86380 86390 1
539538 99539538 1001 86380 86390 1
539618 99539618 1001 86380 86390 1
539087 99539087 1001 86380 86390 1
539139 99539139 1001 86380 86390 1
539834 99539834 1001 86380 86390 1
539706 99539706 1001 86380 86390 1
539646 99539646 1001 86380 86390 1
540259 99540259 1001 86380 86390 1
540143 99540143 1001 86380 86390 1
539897 99539897 1001 86380 86390 1
539996 99539996 1001 86380 86390 1
539972 99539972 1001 86380 86390 1
539922 99539922 1001 86380 86390 1
540646 99540646 1001 86380 86390 1
540625 99540625 1001 86380 86390 1
540641 99540641 1001 86380 86390 1
540526 99540526 1001 86380 86390 1
541175 99541175 1001 86380 86390 1
541071 99541071 1001 86380 86390 1
540956 99540956 1001 86380 86390 1
540788 99540788 1001 86380 86390 1
540763 99540763 1001 86380 86390 1
540804 99540804 1001 86380 86390 1
540753 99540753 1001 86380 86390 1
540735 99540735 1001 86380 86390 1
541321 99541321 1001 86380 86390 1
542091 99542091 1001 86380 86390 1
541935 99541935 1001 86380 86390 1
542250 99542250 1001 86380 86390 1
542830 99542830 1001 86380 86390 1
542900 99542900 1001 86380 86390 1
542631 99542631 1001 86380 86390 1
542659 99542659 1001 86380 86390 1
542403 99542403 1001 86380 86390 1
542509 99542509 1001 86380 86390 1
542462 99542462 1001 86380 86390 1
542741 99542741 1001 86380 86390 1
543753 99543753 1001 86380 86390 1
543652 99543652 1001 86380 86390 1
543424 99543424 1001 86380 86390 1
543284 99543284 1001 86380 86390 1
543900 99543900 1001 86380 86390 1
543890 99543890 1001 86380 86390 1
543840 99543840 1001 86380 86390 1
544496 99544496 1001 86380 86390 1
544346 99544346 1001 86380 86390 1
544003 99544003 1001 86380 86390 1
543994 99543994 1001 86380 86390 1
544611 99544611 1001 86380 86390 1
544702 99544702 1001 86380 86390 1
544642 99544642 1001 86380 86390 1
544684 99544684 1001 86380 86390 1
400040 99400040 1001 86380 86390 1
400462 99400462 1001 86380 86390 1
400722 99400722 1001 86380 86390 1
401008 99401008 1001 86380 86390 1
401464 99401464 1001 86380 86390 1
401710 99401710 1001 86380 86390 1
402486 99402486 1001 86380 86390 1
402566 99402566 1001 86380 86390 1
402717 99402717 1001 86380 86390 1
402785 99402785 1001 86380 86390 1
403565 99403565 1001 86380 86390 1
403782 99403782 1001 86380 86390 1
404137 99404137 1001 86380 86390 1
404516 99404516 1001 86380 86390 1
404681 99404681 1001 86380 86390 1
404720 99404720 1001 86380 86390 1
404751 99404751 1001 86380 86390 1
405002 99405002 1001 86380 86390 1
405105 99405105 1001 86380 86390 1
405034 99405034 1001 86380 86390 1
405191 99405191 1001 86380 86390 1
405252 99405252 1001 86380 86390 1
405362 99405362 1001 86380 86390 1
405390 99405390 1001 86380 86390 1
405487 99405487 1001 86380 86390 1
405530 99405530 1001 86380 86390 1
405592 99405592 1001 86380 86390 1
405645 99405645 1001 86380 86390 1
405912 99405912 1001 86380 86390 1
406808 99406808 1001 86380 86390 1
406869 99406869 1001 86380 86390 1
407745 99407745 1001 86380 86390 1
407703 99407703 1001 86380 86390 1
409045 99409045 1001 86380 86390 1
409546 99409546 1001 86380 86390 1
409634 99409634 1001 86380 86390 1
410065 99410065 1001 86380 86390 1
410259 99410259 1001 86380 86390 1
410356 99410356 1001 86380 86390 1
410769 99410769 1001 86380 86390 1
410865 99410865 1001 86380 86390 1
411000 99411000 1001 86380 86390 1
411171 99411171 1001 86380 86390 1
411729 99411729 1001 86380 86390 1
411879 99411879 1001 86380 86390 1
412431 99412431 1001 86380 86390 1
413527 99413527 1001 86380 86390 1
413843 99413843 1001 86380 86390 1
413933 99413933 1001 86380 86390 1
415190 99415190 1001 86380 86390 1
414893 99414893 1001 86380 86390 1
415483 99415483 1001 86380 86390 1
416812 99416812 1001 86380 86390 1
416943 99416943 1001 86380 86390 1
416950 99416950 1001 86380 86390 1
416616 99416616 1001 86380 86390 1
416624 99416624 1001 86380 86390 1
416506 99416506 1001 86380 86390 1
416246 99416246 1001 86380 86390 1
416154 99416154 1001 86380 86390 1
416210 99416210 1001 86380 86390 1
415835 99415835 1001 86380 86390 1
415727 99415727 1001 86380 86390 1
418574 99418574 1001 86380 86390 1
418650 99418650 1001 86380 86390 1
418177 99418177 1001 86380 86390 1
417867 99417867 1001 86380 86390 1
419102 99419102 1001 86380 86390 1
420387 99420387 1001 86380 86390 1
420409 99420409 1001 86380 86390 1
420268 99420268 1001 86380 86390 1
419699 99419699 1001 86380 86390 1
419250 99419250 1001 86380 86390 1
420514 99420514 1001 86380 86390 1
420502 99420502 1001 86380 86390 1
421458 99421458 1001 86380 86390 1
421355 99421355 1001 86380 86390 1
421489 99421489 1001 86380 86390 1
420905 99420905 1001 86380 86390 1
422228 99422228 1001 86380 86390 1
423595 99423595 1001 86380 86390 1
422695 99422695 1001 86380 86390 1
422780 99422780 1001 86380 86390 1
423795 99423795 1001 86380 86390 1
423958 99423958 1001 86380 86390 1
425114 99425114 1001 86380 86390 1
424741 99424741 1001 86380 86390 1
424391 99424391 1001 86380 86390 1
424518 99424518 1001 86380 86390 1
425611 99425611 1001 86380 86390 1
426957 99426957 1001 86380 86390 1
426939 99426939 1001 86380 86390 1
426544 99426544 1001 86380 86390 1
426668 99426668 1001 86380 86390 1
425960 99425960 1001 86380 86390 1
425964 99425964 1001 86380 86390 1
426040 99426040 1001 86380 86390 1
428215 99428215 1001 86380 86390 1
428127 99428127 1001 86380 86390 1
428098 99428098 1001 86380 86390 1
428174 99428174 1001 86380 86390 1
427538 99427538 1001 86380 86390 1
427569 99427569 1001 86380 86390 1
428811 99428811 1001 86380 86390 1
428847 99428847 1001 86380 86390 1
428945 99428945 1001 86380 86390 1
429157 99429157 1001 86380 86390 1
428980 99428980 1001 86380 86390 1
429811 99429811 1001 86380 86390 1
429619 99429619 1001 86380 86390 1
429227 99429227 1001 86380 86390 1
429269 99429269 1001 86380 86390 1
430488 99430488 1001 86380 86390 1
430775 99430775 1001 86380 86390 1
431658 99431658 1001 86380 86390 1
431535 99431535 1001 86380 86390 1
431066 99431066 1001 86380 86390 1
431058 99431058 1001 86380 86390 1
432271 99432271 1001 86380 86390 1
432187 99432187 1001 86380 86390 1
432902 99432902 1001 86380 86390 1
432528 99432528 1001 86380 86390 1
433883 99433883 1001 86380 86390 1
435195 99435195 1001 86380 86390 1
434703 99434703 1001 86380 86390 1
434764 99434764 1001 86380 86390 1
434770 99434770 1001 86380 86390 1
434182 99434182 1001 86380 86390 1
436827 99436827 1001 86380 86390 1
437017 99437017 1001 86380 86390 1
436368 99436368 1001 86380 86390 1
436614 99436614 1001 86380 86390 1
435927 99435927 1001 86380 86390 1
435989 99435989 1001 86380 86390 1
436026 99436026 1001 86380 86390 1
436056 99436056 1001 86380 86390 1
300033 99300033 1001 86380 86390 1
300074 99300074 1001 86380 86390 1
300684 99300684 1001 86380 86390 1
300584 99300584 1001 86380 86390 1
300483 99300483 1001 86380 86390 1
300162 99300162 1001 86380 86390 1
300210 99300210 1001 86380 86390 1
300778 99300778 1001 86380 86390 1
300820 99300820 1001 86380 86390 1
301507 99301507 1001 86380 86390 1
301435 99301435 1001 86380 86390 1
301162 99301162 1001 86380 86390 1
301084 99301084 1001 86380 86390 1
301580 99301580 1001 86380 86390 1
302348 99302348 1001 86380 86390 1
302192 99302192 1001 86380 86390 1
302326 99302326 1001 86380 86390 1
302339 99302339 1001 86380 86390 1
302116 99302116 1001 86380 86390 1
302055 99302055 1001 86380 86390 1
301840 99301840 1001 86380 86390 1
301828 99301828 1001 86380 86390 1
302468 99302468 1001 86380 86390 1
302417 99302417 1001 86380 86390 1
302541 99302541 1001 86380 86390 1
302454 99302454 1001 86380 86390 1
303195 99303195 1001 86380 86390 1
303141 99303141 1001 86380 86390 1
302872 99302872 1001 86380 86390 1
302927 99302927 1001 86380 86390 1
302630 99302630 1001 86380 86390 1
303380 99303380 1001 86380 86390 1
303342 99303342 1001 86380 86390 1
304000 99304000 1001 86380 86390 1
303700 99303700 1001 86380 86390 1
303785 99303785 1001 86380 86390 1
303604 99303604 1001 86380 86390 1
304769 99304769 1001 86380 86390 1
304655 99304655 1001 86380 86390 1
304853 99304853 1001 86380 86390 1
304589 99304589 1001 86380 86390 1
304437 99304437 1001 86380 86390 1
304269 99304269 1001 86380 86390 1
304361 99304361 1001 86380 86390 1
304299 99304299 1001 86380 86390 1
304961 99304961 1001 86380 86390 1
304923 99304923 1001 86380 86390 1
305026 99305026 1001 86380 86390 1
305580 99305580 1001 86380 86390 1
305428 99305428 1001 86380 86390 1
305279 99305279 1001 86380 86390 1
305410 99305410 1001 86380 86390 1
305236 99305236 1001 86380 86390 1
305163 99305163 1001 86380 86390 1
305189 99305189 1001 86380 86390 1
305191 99305191 1001 86380 86390 1
500099 99500099 1001 86380 86390 1
500702 99500702 1001 86380 86390 1
500545 99500545 1001 86380 86390 1
500257 99500257 1001 86380 86390 1
500195 99500195 1001 86380 86390 1
500974 99500974 1001 86380 86390 1
501481 99501481 1001 86380 86390 1
501284 99501284 1001 86380 86390 1
501261 99501261 1001 86380 86390 1
501393 99501393 1001 86380 86390 1
501342 99501342 1001 86380 86390 1
501064 99501064 1001 86380 86390 1
501725 99501725 1001 86380 86390 1
502210 99502210 1001 86380 86390 1
502071 99502071 1001 86380 86390 1
502152 99502152 1001 86380 86390 1
501891 99501891 1001 86380 86390 1
501945 99501945 1001 86380 86390 1
502024 99502024 1001 86380 86390 1
501986 99501986 1001 86380 86390 1
503114 99503114 1001 86380 86390 1
503193 99503193 1001 86380 86390 1
503120 99503120 1001 86380 86390 1
503225 99503225 1001 86380 86390 1
502910 99502910 1001 86380 86390 1
502915 99502915 1001 86380 86390 1
502929 99502929 1001 86380 86390 1
502805 99502805 1001 86380 86390 1
502786 99502786 1001 86380 86390 1
503380 99503380 1001 86380 86390 1
503474 99503474 1001 86380 86390 1
503940 99503940 1001 86380 86390 1
504035 99504035 1001 86380 86390 1
504010 99504010 1001 86380 86390 1
503948 99503948 1001 86380 86390 1
503887 99503887 1001 86380 86390 1
503755 99503755 1001 86380 86390 1
504239 99504239 1001 86380 86390 1
504943 99504943 1001 86380 86390 1
504651 99504651 1001 86380 86390 1
504385 99504385 1001 86380 86390 1
504982 99504982 1001 86380 86390 1
505030 99505030 1001 86380 86390 1
505578 99505578 1001 86380 86390 1
505617 99505617 1001 86380 86390 1
505497 99505497 1001 86380 86390 1
505187 99505187 1001 86380 86390 1
505183 99505183 1001 86380 86390 1
505832 99505832 1001 86380 86390 1
506513 99506513 1001 86380 86390 1
506188 99506188 1001 86380 86390 1
506620 99506620 1001 86380 86390 1
506654 99506654 1001 86380 86390 1
507308 99507308 1001 86380 86390 1
507329 99507329 1001 86380 86390 1
507067 99507067 1001 86380 86390 1
507071 99507071 1001 86380 86390 1
507086 99507086 1001 86380 86390 1
506933 99506933 1001 86380 86390 1
507427 99507427 1001 86380 86390 1
508114 99508114 1001 86380 86390 1
508031 99508031 1001 86380 86390 1
507902 99507902 1001 86380 86390 1
507774 99507774 1001 86380 86390 1
507750 99507750 1001 86380 86390 1
508437 99508437 1001 86380 86390 1
508876 99508876 1001 86380 86390 1
508514 99508514 1001 86380 86390 1
509227 99509227 1001 86380 86390 1
509107 99509107 1001 86380 86390 1
509748 99509748 1001 86380 86390 1
509723 99509723 1001 86380 86390 1
509716 99509716 1001 86380 86390 1
509580 99509580 1001 86380 86390 1
509359 99509359 1001 86380 86390 1
509341 99509341 1001 86380 86390 1
509901 99509901 1001 86380 86390 1
510070 99510070 1001 86380 86390 1
509956 99509956 1001 86380 86390 1
509946 99509946 1001 86380 86390 1
510699 99510699 1001 86380 86390 1
510667 99510667 1001 86380 86390 1
510722 99510722 1001 86380 86390 1
510354 99510354 1001 86380 86390 1
510346 99510346 1001 86380 86390 1
510437 99510437 1001 86380 86390 1
510438 99510438 1001 86380 86390 1
510195 99510195 1001 86380 86390 1
510770 99510770 1001 86380 86390 1
511273 99511273 1001 86380 86390 1
511090 99511090 1001 86380 86390 1
511707 99511707 1001 86380 86390 1
511618 99511618 1001 86380 86390 1
511580 99511580 1001 86380 86390 1
511659 99511659 1001 86380 86390 1
512186 99512186 1001 86380 86390 1
512216 99512216 1001 86380 86390 1
512373 99512373 1001 86380 86390 1
511892 99511892 1001 86380 86390 1
511893 99511893 1001 86380 86390 1
512559 99512559 1001 86380 86390 1
512400 99512400 1001 86380 86390 1
513169 99513169 1001 86380 86390 1
513014 99513014 1001 86380 86390 1
513197 99513197 1001 86380 86390 1
512809 99512809 1001 86380 86390 1
512650 99512650 1001 86380 86390 1
513256 99513256 1001 86380 86390 1
513805 99513805 1001 86380 86390 1
514109 99514109 1001 86380 86390 1
514817 99514817 1001 86380 86390 1
514238 99514238 1001 86380 86390 1
514338 99514338 1001 86380 86390 1
514978 99514978 1001 86380 86390 1
514914 99514914 1001 86380 86390 1
515576 99515576 1001 86380 86390 1
515459 99515459 1001 86380 86390 1
515279 99515279 1001 86380 86390 1
515435 99515435 1001 86380 86390 1
515334 99515334 1001 86380 86390 1
515735 99515735 1001 86380 86390 1
516390 99516390 1001 86380 86390 1
516505 99516505 1001 86380 86390 1
515956 99515956 1001 86380 86390 1
516687 99516687 1001 86380 86390 1
516551 99516551 1001 86380 86390 1
516685 99516685 1001 86380 86390 1
517172 99517172 1001 86380 86390 1
517276 99517276 1001 86380 86390 1
517315 99517315 1001 86380 86390 1
517331 99517331 1001 86380 86390 1
517039 99517039 1001 86380 86390 1
516978 99516978 1001 86380 86390 1
517010 99517010 1001 86380 86390 1
517088 99517088 1001 86380 86390 1
516768 99516768 1001 86380 86390 1
516744 99516744 1001 86380 86390 1
516874 99516874 1001 86380 86390 1
517438 99517438 1001 86380 86390 1
518116 99518116 1001 86380 86390 1
518156 99518156 1001 86380 86390 1
518057 99518057 1001 86380 86390 1
517930 99517930 1001 86380 86390 1
517715 99517715 1001 86380 86390 1
517577 99517577 1001 86380 86390 1
518963 99518963 1001 86380 86390 1
518967 99518967 1001 86380 86390 1
518845 99518845 1001 86380 86390 1
518752 99518752 1001 86380 86390 1
518703 99518703 1001 86380 86390 1
518394 99518394 1001 86380 86390 1
518552 99518552 1001 86380 86390 1
518568 99518568 1001 86380 86390 1
519064 99519064 1001 86380 86390 1
519788 99519788 1001 86380 86390 1
519643 99519643 1001 86380 86390 1
519493 99519493 1001 86380 86390 1
519541 99519541 1001 86380 86390 1
519594 99519594 1001 86380 86390 1
519244 99519244 1001 86380 86390 1
519890 99519890 1001 86380 86390 1
520577 99520577 1001 86380 86390 1
520312 99520312 1001 86380 86390 1
520390 99520390 1001 86380 86390 1
520128 99520128 1001 86380 86390 1
520157 99520157 1001 86380 86390 1
520662 99520662 1001 86380 86390 1
521126 99521126 1001 86380 86390 1
520989 99520989 1001 86380 86390 1
520900 99520900 1001 86380 86390 1
520980 99520980 1001 86380 86390 1
521523 99521523 1001 86380 86390 1
521498 99521498 1001 86380 86390 1
521628 99521628 1001 86380 86390 1
521488 99521488 1001 86380 86390 1
522292 99522292 1001 86380 86390 1
522186 99522186 1001 86380 86390 1
522188 99522188 1001 86380 86390 1
521906 99521906 1001 86380 86390 1
521832 99521832 1001 86380 86390 1
523067 99523067 1001 86380 86390 1
522938 99522938 1001 86380 86390 1
522842 99522842 1001 86380 86390 1
522752 99522752 1001 86380 86390 1
522551 99522551 1001 86380 86390 1
523751 99523751 1001 86380 86390 1
523786 99523786 1001 86380 86390 1
523679 99523679 1001 86380 86390 1
523364 99523364 1001 86380 86390 1
524139 99524139 1001 86380 86390 1
524030 99524030 1001 86380 86390 1
524571 99524571 1001 86380 86390 1
524421 99524421 1001 86380 86390 1
524533 99524533 1001 86380 86390 1
524343 99524343 1001 86380 86390 1
524282 99524282 1001 86380 86390 1
524220 99524220 1001 86380 86390 1
524339 99524339 1001 86380 86390 1
524954 99524954 1001 86380 86390 1
524943 99524943 1001 86380 86390 1
524789 99524789 1001 86380 86390 1
524818 99524818 1001 86380 86390 1
525442 99525442 1001 86380 86390 1
525394 99525394 1001 86380 86390 1
525536 99525536 1001 86380 86390 1
525423 99525423 1001 86380 86390 1
525220 99525220 1001 86380 86390 1
525298 99525298 1001 86380 86390 1
524994 99524994 1001 86380 86390 1
525788 99525788 1001 86380 86390 1
525392 99525392 1001 86380 86390 1
526404 99526404 1001 86380 86390 1
526251 99526251 1001 86380 86390 1
526158 99526158 1001 86380 86390 1
526161 99526161 1001 86380 86390 1
527052 99527052 1001 86380 86390 1
527181 99527181 1001 86380 86390 1
527170 99527170 1001 86380 86390 1
527210 99527210 1001 86380 86390 1
526897 99526897 1001 86380 86390 1
526846 99526846 1001 86380 86390 1
526778 99526778 1001 86380 86390 1
526690 99526690 1001 86380 86390 1
527878 99527878 1001 86380 86390 1
528644 99528644 1001 86380 86390 1
528625 99528625 1001 86380 86390 1
528305 99528305 1001 86380 86390 1
529002 99529002 1001 86380 86390 1
528991 99528991 1001 86380 86390 1
528902 99528902 1001 86380 86390 1
529000 99529000 1001 86380 86390 1
529853 99529853 1001 86380 86390 1
529932 99529932 1001 86380 86390 1
530535 99530535 1001 86380 86390 1
530259 99530259 1001 86380 86390 1
530724 99530724 1001 86380 86390 1
531254 99531254 1001 86380 86390 1
531271 99531271 1001 86380 86390 1
531110 99531110 1001 86380 86390 1
531008 99531008 1001 86380 86390 1
531021 99531021 1001 86380 86390 1
530800 99530800 1001 86380 86390 1
530880 99530880 1001 86380 86390 1
530769 99530769 1001 86380 86390 1
531493 99531493 1001 86380 86390 1
531833 99531833 1001 86380 86390 1
531846 99531846 1001 86380 86390 1
532398 99532398 1001 86380 86390 1
532276 99532276 1001 86380 86390 1
532905 99532905 1001 86380 86390 1
532475 99532475 1001 86380 86390 1
532442 99532442 1001 86380 86390 1
533183 99533183 1001 86380 86390 1
533235 99533235 1001 86380 86390 1
533371 99533371 1001 86380 86390 1
534466 99534466 1001 86380 86390 1
534299 99534299 1001 86380 86390 1
534273 99534273 1001 86380 86390 1
534288 99534288 1001 86380 86390 1
534472 99534472 1001 86380 86390 1
534473 99534473 1001 86380 86390 1
534157 99534157 1001 86380 86390 1
534067 99534067 1001 86380 86390 1
534760 99534760 1001 86380 86390 1
534687 99534687 1001 86380 86390 1
535440 99535440 1001 86380 86390 1
535100 99535100 1001 86380 86390 1
535185 99535185 1001 86380 86390 1
535015 99535015 1001 86380 86390 1
535534 99535534 1001 86380 86390 1
536015 99536015 1001 86380 86390 1
535929 99535929 1001 86380 86390 1
535808 99535808 1001 86380 86390 1
536398 99536398 1001 86380 86390 1
537106 99537106 1001 86380 86390 1
537055 99537055 1001 86380 86390 1
536840 99536840 1001 86380 86390 1
536600 99536600 1001 86380 86390 1
537367 99537367 1001 86380 86390 1
537290 99537290 1001 86380 86390 1
537872 99537872 1001 86380 86390 1
537801 99537801 1001 86380 86390 1
537983 99537983 1001 86380 86390 1
537640 99537640 1001 86380 86390 1
537617 99537617 1001 86380 86390 1
537412 99537412 1001 86380 86390 1
538034 99538034 1001 86380 86390 1
537995 99537995 1001 86380 86390 1
538164 99538164 1001 86380 86390 1
538104 99538104 1001 86380 86390 1
538172 99538172 1001 86380 86390 1
538700 99538700 1001 86380 86390 1
538588 99538588 1001 86380 86390 1
538320 99538320 1001 86380 86390 1
539007 99539007 1001 86380 86390 1
538826 99538826 1001 86380 86390 1
538912 99538912 1001 86380 86390 1
539138 99539138 1001 86380 86390 1
539154 99539154 1001 86380 86390 1
539103 99539103 1001 86380 86390 1
539067 99539067 1001 86380 86390 1
539069 99539069 1001 86380 86390 1
539809 99539809 1001 86380 86390 1
539777 99539777 1001 86380 86390 1
540286 99540286 1001 86380 86390 1
540146 99540146 1001 86380 86390 1
540199 99540199 1001 86380 86390 1
539990 99539990 1001 86380 86390 1
540003 99540003 1001 86380 86390 1
539978 99539978 1001 86380 86390 1
539893 99539893 1001 86380 86390 1
539895 99539895 1001 86380 86390 1
540542 99540542 1001 86380 86390 1
540481 99540481 1001 86380 86390 1
540665 99540665 1001 86380 86390 1
541165 99541165 1001 86380 86390 1
541237 99541237 1001 86380 86390 1
540996 99540996 1001 86380 86390 1
540976 99540976 1001 86380 86390 1
541494 99541494 1001 86380 86390 1
542003 99542003 1001 86380 86390 1
541940 99541940 1001 86380 86390 1
541979 99541979 1001 86380 86390 1
542244 99542244 1001 86380 86390 1
542771 99542771 1001 86380 86390 1
542701 99542701 1001 86380 86390 1
542600 99542600 1001 86380 86390 1
543140 99543140 1001 86380 86390 1
543037 99543037 1001 86380 86390 1
542964 99542964 1001 86380 86390 1
543524 99543524 1001 86380 86390 1
543206 99543206 1001 86380 86390 1
543286 99543286 1001 86380 86390 1
543301 99543301 1001 86380 86390 1
543238 99543238 1001 86380 86390 1
543239 99543239 1001 86380 86390 1
543330 99543330 1001 86380 86390 1
543907 99543907 1001 86380 86390 1
544484 99544484 1001 86380 86390 1
544010 99544010 1001 86380 86390 1
400087 99400087 1001 86380 86390 1
400629 99400629 1001 86380 86390 1
400821 99400821 1001 86380 86390 1
400946 99400946 1001 86380 86390 1
401020 99401020 1001 86380 86390 1
401154 99401154 1001 86380 86390 1
401226 99401226 1001 86380 86390 1
401235 99401235 1001 86380 86390 1
401289 99401289 1001 86380 86390 1
401344 99401344 1001 86380 86390 1
401368 99401368 1001 86380 86390 1
401400 99401400 1001 86380 86390 1
401511 99401511 1001 86380 86390 1
402206 99402206 1001 86380 86390 1
402670 99402670 1001 86380 86390 1
402707 99402707 1001 86380 86390 1
402747 99402747 1001 86380 86390 1
402824 99402824 1001 86380 86390 1
403596 99403596 1001 86380 86390 1
403602 99403602 1001 86380 86390 1
403560 99403560 1001 86380 86390 1
403641 99403641 1001 86380 86390 1
404107 99404107 1001 86380 86390 1
404227 99404227 1001 86380 86390 1
404561 99404561 1001 86380 86390 1
404643 99404643 1001 86380 86390 1
404739 99404739 1001 86380 86390 1
404799 99404799 1001 86380 86390 1
405071 99405071 1001 86380 86390 1
405864 99405864 1001 86380 86390 1
405949 99405949 1001 86380 86390 1
406065 99406065 1001 86380 86390 1
406086 99406086 1001 86380 86390 1
406520 99406520 1001 86380 86390 1
406680 99406680 1001 86380 86390 1
407019 99407019 1001 86380 86390 1
406957 99406957 1001 86380 86390 1
408238 99408238 1001 86380 86390 1
409129 99409129 1001 86380 86390 1
409416 99409416 1001 86380 86390 1
409531 99409531 1001 86380 86390 1
409715 99409715 1001 86380 86390 1
409809 99409809 1001 86380 86390 1
409927 99409927 1001 86380 86390 1
410269 99410269 1001 86380 86390 1
410395 99410395 1001 86380 86390 1
410369 99410369 1001 86380 86390 1
410516 99410516 1001 86380 86390 1
410672 99410672 1001 86380 86390 1
410704 99410704 1001 86380 86390 1
411103 99411103 1001 86380 86390 1
411158 99411158 1001 86380 86390 1
411717 99411717 1001 86380 86390 1
411904 99411904 1001 86380 86390 1
412170 99412170 1001 86380 86390 1
413420 99413420 1001 86380 86390 1
413413 99413413 1001 86380 86390 1
413538 99413538 1001 86380 86390 1
413061 99413061 1001 86380 86390 1
413272 99413272 1001 86380 86390 1
413050 99413050 1001 86380 86390 1
415195 99415195 1001 86380 86390 1
415201 99415201 1001 86380 86390 1
415088 99415088 1001 86380 86390 1
414407 99414407 1001 86380 86390 1
415620 99415620 1001 86380 86390 1
415538 99415538 1001 86380 86390 1
415441 99415441 1001 86380 86390 1
416451 99416451 1001 86380 86390 1
417220 99417220 1001 86380 86390 1
417264 99417264 1001 86380 86390 1
418580 99418580 1001 86380 86390 1
418758 99418758 1001 86380 86390 1
418657 99418657 1001 86380 86390 1
418144 99418144 1001 86380 86390 1
417745 99417745 1001 86380 86390 1
418906 99418906 1001 86380 86390 1
420196 99420196 1001 86380 86390 1
420062 99420062 1001 86380 86390 1
420263 99420263 1001 86380 86390 1
420084 99420084 1001 86380 86390 1
419749 99419749 1001 86380 86390 1
419925 99419925 1001 86380 86390 1
421360 99421360 1001 86380 86390 1
421465 99421465 1001 86380 86390 1
420861 99420861 1001 86380 86390 1
420979 99420979 1001 86380 86390 1
422304 99422304 1001 86380 86390 1
423632 99423632 1001 86380 86390 1
423119 99423119 1001 86380 86390 1
423143 99423143 1001 86380 86390 1
424110 99424110 1001 86380 86390 1
425198 99425198 1001 86380 86390 1
425035 99425035 1001 86380 86390 1
424596 99424596 1001 86380 86390 1
424793 99424793 1001 86380 86390 1
424875 99424875 1001 86380 86390 1
424373 99424373 1001 86380 86390 1
424540 99424540 1001 86380 86390 1
425470 99425470 1001 86380 86390 1
425736 99425736 1001 86380 86390 1
426542 99426542 1001 86380 86390 1
426619 99426619 1001 86380 86390 1
426587 99426587 1001 86380 86390 1
425959 99425959 1001 86380 86390 1
426004 99426004 1001 86380 86390 1
428732 99428732 1001 86380 86390 1
428691 99428691 1001 86380 86390 1
427971 99427971 1001 86380 86390 1
427815 99427815 1001 86380 86390 1
430170 99430170 1001 86380 86390 1
430350 99430350 1001 86380 86390 1
429755 99429755 1001 86380 86390 1
429574 99429574 1001 86380 86390 1
429195 99429195 1001 86380 86390 1
429552 99429552 1001 86380 86390 1
429412 99429412 1001 86380 86390 1
430685 99430685 1001 86380 86390 1
430593 99430593 1001 86380 86390 1
430464 99430464 1001 86380 86390 1
430807 99430807 1001 86380 86390 1
430390 99430390 1001 86380 86390 1
431397 99431397 1001 86380 86390 1
430866 99430866 1001 86380 86390 1
431001 99431001 1001 86380 86390 1
430987 99430987 1001 86380 86390 1
432202 99432202 1001 86380 86390 1
433503 99433503 1001 86380 86390 1
433134 99433134 1001 86380 86390 1
432981 99432981 1001 86380 86390 1
432501 99432501 1001 86380 86390 1
433853 99433853 1001 86380 86390 1
434013 99434013 1001 86380 86390 1
434625 99434625 1001 86380 86390 1
434946 99434946 1001 86380 86390 1
434199 99434199 1001 86380 86390 1
434477 99434477 1001 86380 86390 1
434187 99434187 1001 86380 86390 1
435622 99435622 1001 86380 86390 1
435601 99435601 1001 86380 86390 1
435465 99435465 1001 86380 86390 1
436937 99436937 1001 86380 86390 1
436705 99436705 1001 86380 86390 1
436292 99436292 1001 86380 86390 1
436226 99436226 1001 86380 86390 1
436277 99436277 1001 86380 86390 1
300081 99300081 1001 86380 86390 1
300548 99300548 1001 86380 86390 1
300632 99300632 1001 86380 86390 1
300356 99300356 1001 86380 86390 1
300223 99300223 1001 86380 86390 1
300921 99300921 1001 86380 86390 1
300923 99300923 1001 86380 86390 1
300759 99300759 1001 86380 86390 1
300746 99300746 1001 86380 86390 1
301416 99301416 1001 86380 86390 1
301530 99301530 1001 86380 86390 1
301544 99301544 1001 86380 86390 1
301067 99301067 1001 86380 86390 1
301132 99301132 1001 86380 86390 1
300992 99300992 1001 86380 86390 1
301695 99301695 1001 86380 86390 1
301581 99301581 1001 86380 86390 1
302021 99302021 1001 86380 86390 1
302099 99302099 1001 86380 86390 1
301986 99301986 1001 86380 86390 1
301976 99301976 1001 86380 86390 1
301846 99301846 1001 86380 86390 1
302573 99302573 1001 86380 86390 1
302458 99302458 1001 86380 86390 1
302437 99302437 1001 86380 86390 1
302478 99302478 1001 86380 86390 1
303065 99303065 1001 86380 86390 1
302743 99302743 1001 86380 86390 1
302718 99302718 1001 86380 86390 1
302746 99302746 1001 86380 86390 1
302605 99302605 1001 86380 86390 1
303229 99303229 1001 86380 86390 1
303893 99303893 1001 86380 86390 1
303684 99303684 1001 86380 86390 1
303638 99303638 1001 86380 86390 1
303518 99303518 1001 86380 86390 1
304049 99304049 1001 86380 86390 1
304140 99304140 1001 86380 86390 1
304796 99304796 1001 86380 86390 1
304536 99304536 1001 86380 86390 1
304371 99304371 1001 86380 86390 1
304384 99304384 1001 86380 86390 1
304313 99304313 1001 86380 86390 1
304975 99304975 1001 86380 86390 1
305511 99305511 1001 86380 86390 1
305678 99305678 1001 86380 86390 1
305350 99305350 1001 86380 86390 1
305198 99305198 1001 86380 86390 1
305122 99305122 1001 86380 86390 1
305202 99305202 1001 86380 86390 1
305215 99305215 1001 86380 86390 1
305101 99305101 1001 86380 86390 1
500126 99500126 1001 86380 86390 1
500023 99500023 1001 86380 86390 1
500018 99500018 1001 86380 86390 1
500763 99500763 1001 86380 86390 1
500668 99500668 1001 86380 86390 1
500774 99500774 1001 86380 86390 1
500575 99500575 1001 86380 86390 1
500381 99500381 1001 86380 86390 1
500925 99500925 1001 86380 86390 1
501542 99501542 1001 86380 86390 1
501625 99501625 1001 86380 86390 1
501401 99501401 1001 86380 86390 1
501302 99501302 1001 86380 86390 1
501119 99501119 1001 86380 86390 1
502277 99502277 1001 86380 86390 1
502294 99502294 1001 86380 86390 1
502463 99502463 1001 86380 86390 1
502826 99502826 1001 86380 86390 1
503448 99503448 1001 86380 86390 1
503401 99503401 1001 86380 86390 1
503390 99503390 1001 86380 86390 1
503970 99503970 1001 86380 86390 1
503759 99503759 1001 86380 86390 1
503726 99503726 1001 86380 86390 1
503561 99503561 1001 86380 86390 1
503657 99503657 1001 86380 86390 1
504287 99504287 1001 86380 86390 1
504753 99504753 1001 86380 86390 1
504755 99504755 1001 86380 86390 1
504888 99504888 1001 86380 86390 1
504762 99504762 1001 86380 86390 1
504560 99504560 1001 86380 86390 1
504720 99504720 1001 86380 86390 1
504402 99504402 1001 86380 86390 1
504337 99504337 1001 86380 86390 1
504344 99504344 1001 86380 86390 1
505650 99505650 1001 86380 86390 1
505551 99505551 1001 86380 86390 1
505214 99505214 1001 86380 86390 1
505253 99505253 1001 86380 86390 1
505299 99505299 1001 86380 86390 1
505885 99505885 1001 86380 86390 1
505956 99505956 1001 86380 86390 1
506410 99506410 1001 86380 86390 1
506478 99506478 1001 86380 86390 1
506669 99506669 1001 86380 86390 1
507296 99507296 1001 86380 86390 1
507414 99507414 1001 86380 86390 1
507175 99507175 1001 86380 86390 1
507202 99507202 1001 86380 86390 1
506878 99506878 1001 86380 86390 1
506995 99506995 1001 86380 86390 1
506940 99506940 1001 86380 86390 1
507426 99507426 1001 86380 86390 1
508070 99508070 1001 86380 86390 1
508176 99508176 1001 86380 86390 1
508060 99508060 1001 86380 86390 1
508206 99508206 1001 86380 86390 1
507853 99507853 1001 86380 86390 1
507972 99507972 1001 86380 86390 1
507798 99507798 1001 86380 86390 1
507765 99507765 1001 86380 86390 1
508335 99508335 1001 86380 86390 1
508361 99508361 1001 86380 86390 1
508356 99508356 1001 86380 86390 1
508935 99508935 1001 86380 86390 1
509075 99509075 1001 86380 86390 1
509010 99509010 1001 86380 86390 1
508742 99508742 1001 86380 86390 1
508698 99508698 1001 86380 86390 1
508472 99508472 1001 86380 86390 1
508475 99508475 1001 86380 86390 1
508530 99508530 1001 86380 86390 1
509813 99509813 1001 86380 86390 1
509789 99509789 1001 86380 86390 1
509702 99509702 1001 86380 86390 1
509582 99509582 1001 86380 86390 1
509602 99509602 1001 86380 86390 1
509465 99509465 1001 86380 86390 1
510053 99510053 1001 86380 86390 1
510043 99510043 1001 86380 86390 1
510546 99510546 1001 86380 86390 1
510587 99510587 1001 86380 86390 1
510122 99510122 1001 86380 86390 1
511501 99511501 1001 86380 86390 1
511504 99511504 1001 86380 86390 1
511532 99511532 1001 86380 86390 1
511396 99511396 1001 86380 86390 1
511384 99511384 1001 86380 86390 1
511171 99511171 1001 86380 86390 1
510973 99510973 1001 86380 86390 1
511703 99511703 1001 86380 86390 1
512011 99512011 1001 86380 86390 1
511973 99511973 1001 86380 86390 1
512016 99512016 1001 86380 86390 1
511957 99511957 1001 86380 86390 1
512492 99512492 1001 86380 86390 1
512695 99512695 1001 86380 86390 1
512684 99512684 1001 86380 86390 1
513917 99513917 1001 86380 86390 1
513894 99513894 1001 86380 86390 1
514008 99514008 1001 86380 86390 1
513986 99513986 1001 86380 86390 1
513860 99513860 1001 86380 86390 1
513977 99513977 1001 86380 86390 1
514025 99514025 1001 86380 86390 1
513754 99513754 1001 86380 86390 1
513583 99513583 1001 86380 86390 1
514225 99514225 1001 86380 86390 1
514230 99514230 1001 86380 86390 1
514599 99514599 1001 86380 86390 1
514313 99514313 1001 86380 86390 1
514357 99514357 1001 86380 86390 1
514437 99514437 1001 86380 86390 1
514272 99514272 1001 86380 86390 1
515207 99515207 1001 86380 86390 1
515773 99515773 1001 86380 86390 1
515812 99515812 1001 86380 86390 1
515825 99515825 1001 86380 86390 1
515778 99515778 1001 86380 86390 1
516476 99516476 1001 86380 86390 1
516267 99516267 1001 86380 86390 1
516024 99516024 1001 86380 86390 1
515962 99515962 1001 86380 86390 1
516591 99516591 1001 86380 86390 1
516710 99516710 1001 86380 86390 1
516555 99516555 1001 86380 86390 1
517199 99517199 1001 86380 86390 1
517328 99517328 1001 86380 86390 1
517125 99517125 1001 86380 86390 1
516743 99516743 1001 86380 86390 1
516797 99516797 1001 86380 86390 1
517437 99517437 1001 86380 86390 1
517362 99517362 1001 86380 86390 1
518015 99518015 1001 86380 86390 1
517671 99517671 1001 86380 86390 1
517638 99517638 1001 86380 86390 1
517706 99517706 1001 86380 86390 1
518914 99518914 1001 86380 86390 1
519187 99519187 1001 86380 86390 1
519768 99519768 1001 86380 86390 1
519524 99519524 1001 86380 86390 1
519289 99519289 1001 86380 86390 1
519397 99519397 1001 86380 86390 1
519911 99519911 1001 86380 86390 1
519991 99519991 1001 86380 86390 1
520301 99520301 1001 86380 86390 1
520840 99520840 1001 86380 86390 1
520750 99520750 1001 86380 86390 1
521143 99521143 1001 86380 86390 1
521215 99521215 1001 86380 86390 1
520988 99520988 1001 86380 86390 1
521001 99521001 1001 86380 86390 1
521042 99521042 1001 86380 86390 1
520991 99520991 1001 86380 86390 1
520970 99520970 1001 86380 86390 1
521520 99521520 1001 86380 86390 1
521894 99521894 1001 86380 86390 1
521902 99521902 1001 86380 86390 1
522085 99522085 1001 86380 86390 1
521794 99521794 1001 86380 86390 1
522345 99522345 1001 86380 86390 1
522416 99522416 1001 86380 86390 1
522927 99522927 1001 86380 86390 1
522966 99522966 1001 86380 86390 1
522732 99522732 1001 86380 86390 1
522797 99522797 1001 86380 86390 1
522793 99522793 1001 86380 86390 1
522604 99522604 1001 86380 86390 1
522500 99522500 1001 86380 86390 1
522596 99522596 1001 86380 86390 1
523225 99523225 1001 86380 86390 1
523662 99523662 1001 86380 86390 1
523615 99523615 1001 86380 86390 1
524080 99524080 1001 86380 86390 1
524663 99524663 1001 86380 86390 1
524691 99524691 1001 86380 86390 1
524653 99524653 1001 86380 86390 1
524448 99524448 1001 86380 86390 1
524534 99524534 1001 86380 86390 1
524795 99524795 1001 86380 86390 1
524816 99524816 1001 86380 86390 1
525549 99525549 1001 86380 86390 1
525513 99525513 1001 86380 86390 1
525022 99525022 1001 86380 86390 1
525167 99525167 1001 86380 86390 1
525723 99525723 1001 86380 86390 1
526364 99526364 1001 86380 86390 1
526377 99526377 1001 86380 86390 1
526329 99526329 1001 86380 86390 1
526010 99526010 1001 86380 86390 1
527215 99527215 1001 86380 86390 1
527064 99527064 1001 86380 86390 1
527103 99527103 1001 86380 86390 1
527207 99527207 1001 86380 86390 1
526987 99526987 1001 86380 86390 1
526747 99526747 1001 86380 86390 1
527950 99527950 1001 86380 86390 1
527979 99527979 1001 86380 86390 1
527877 99527877 1001 86380 86390 1
527770 99527770 1001 86380 86390 1
527538 99527538 1001 86380 86390 1
528182 99528182 1001 86380 86390 1
528701 99528701 1001 86380 86390 1
528779 99528779 1001 86380 86390 1
528819 99528819 1001 86380 86390 1
528492 99528492 1001 86380 86390 1
528446 99528446 1001 86380 86390 1
528966 99528966 1001 86380 86390 1
528933 99528933 1001 86380 86390 1
529629 99529629 1001 86380 86390 1
529709 99529709 1001 86380 86390 1
529633 99529633 1001 86380 86390 1
529416 99529416 1001 86380 86390 1
529168 99529168 1001 86380 86390 1
529855 99529855 1001 86380 86390 1
529740 99529740 1001 86380 86390 1
530446 99530446 1001 86380 86390 1
530232 99530232 1001 86380 86390 1
530224 99530224 1001 86380 86390 1
530328 99530328 1001 86380 86390 1
530253 99530253 1001 86380 86390 1
529937 99529937 1001 86380 86390 1
529993 99529993 1001 86380 86390 1
530097 99530097 1001 86380 86390 1
530615 99530615 1001 86380 86390 1
531191 99531191 1001 86380 86390 1
531206 99531206 1001 86380 86390 1
530881 99530881 1001 86380 86390 1
531458 99531458 1001 86380 86390 1
531553 99531553 1001 86380 86390 1
531453 99531453 1001 86380 86390 1
532164 99532164 1001 86380 86390 1
532945 99532945 1001 86380 86390 1
532958 99532958 1001 86380 86390 1
532433 99532433 1001 86380 86390 1
533089 99533089 1001 86380 86390 1
533688 99533688 1001 86380 86390 1
533630 99533630 1001 86380 86390 1
533479 99533479 1001 86380 86390 1
533319 99533319 1001 86380 86390 1
533427 99533427 1001 86380 86390 1
534594 99534594 1001 86380 86390 1
534508 99534508 1001 86380 86390 1
534535 99534535 1001 86380 86390 1
534681 99534681 1001 86380 86390 1
534606 99534606 1001 86380 86390 1
534391 99534391 1001 86380 86390 1
534341 99534341 1001 86380 86390 1
534076 99534076 1001 86380 86390 1
534082 99534082 1001 86380 86390 1
534762 99534762 1001 86380 86390 1
534869 99534869 1001 86380 86390 1
534831 99534831 1001 86380 86390 1
534704 99534704 1001 86380 86390 1
534873 99534873 1001 86380 86390 1
534744 99534744 1001 86380 86390 1
535411 99535411 1001 86380 86390 1
534923 99534923 1001 86380 86390 1
534910 99534910 1001 86380 86390 1
535002 99535002 1001 86380 86390 1
535611 99535611 1001 86380 86390 1
535625 99535625 1001 86380 86390 1
535628 99535628 1001 86380 86390 1
535513 99535513 1001 86380 86390 1
535594 99535594 1001 86380 86390 1
536035 99536035 1001 86380 86390 1
536074 99536074 1001 86380 86390 1
536501 99536501 1001 86380 86390 1
537007 99537007 1001 86380 86390 1
537059 99537059 1001 86380 86390 1
536986 99536986 1001 86380 86390 1
537056 99537056 1001 86380 86390 1
536723 99536723 1001 86380 86390 1
536701 99536701 1001 86380 86390 1
536666 99536666 1001 86380 86390 1
536642 99536642 1001 86380 86390 1
537875 99537875 1001 86380 86390 1
537850 99537850 1001 86380 86390 1
537825 99537825 1001 86380 86390 1
537949 99537949 1001 86380 86390 1
537436 99537436 1001 86380 86390 1
537457 99537457 1001 86380 86390 1
537576 99537576 1001 86380 86390 1
538634 99538634 1001 86380 86390 1
538650 99538650 1001 86380 86390 1
538526 99538526 1001 86380 86390 1
538488 99538488 1001 86380 86390 1
538491 99538491 1001 86380 86390 1
538200 99538200 1001 86380 86390 1
538205 99538205 1001 86380 86390 1
538877 99538877 1001 86380 86390 1
539533 99539533 1001 86380 86390 1
539574 99539574 1001 86380 86390 1
539271 99539271 1001 86380 86390 1
539088 99539088 1001 86380 86390 1
539174 99539174 1001 86380 86390 1
539794 99539794 1001 86380 86390 1
539721 99539721 1001 86380 86390 1
539747 99539747 1001 86380 86390 1
540441 99540441 1001 86380 86390 1
540375 99540375 1001 86380 86390 1
540230 99540230 1001 86380 86390 1
540532 99540532 1001 86380 86390 1
540663 99540663 1001 86380 86390 1
541105 99541105 1001 86380 86390 1
541093 99541093 1001 86380 86390 1
541062 99541062 1001 86380 86390 1
541067 99541067 1001 86380 86390 1
540927 99540927 1001 86380 86390 1
540838 99540838 1001 86380 86390 1
541334 99541334 1001 86380 86390 1
541416 99541416 1001 86380 86390 1
542050 99542050 1001 86380 86390 1
541937 99541937 1001 86380 86390 1
541858 99541858 1001 86380 86390 1
541873 99541873 1001 86380 86390 1
541592 99541592 1001 86380 86390 1
541672 99541672 1001 86380 86390 1
542195 99542195 1001 86380 86390 1
542170 99542170 1001 86380 86390 1
542239 99542239 1001 86380 86390 1
542126 99542126 1001 86380 86390 1
542936 99542936 1001 86380 86390 1
542841 99542841 1001 86380 86390 1
542690 99542690 1001 86380 86390 1
542695 99542695 1001 86380 86390 1
542531 99542531 1001 86380 86390 1
542356 99542356 1001 86380 86390 1
543047 99543047 1001 86380 86390 1
543737 99543737 1001 86380 86390 1
543667 99543667 1001 86380 86390 1
543519 99543519 1001 86380 86390 1
543549 99543549 1001 86380 86390 1
543368 99543368 1001 86380 86390 1
543163 99543163 1001 86380 86390 1
543250 99543250 1001 86380 86390 1
543226 99543226 1001 86380 86390 1
544595 99544595 1001 86380 86390 1
544513 99544513 1001 86380 86390 1
544024 99544024 1001 86380 86390 1
544181 99544181 1001 86380 86390 1
544669 99544669 1001 86380 86390 1
539095 524 1002 40955 46330 1
400923 99400923 1001 86380 86390 1
400933 99400933 1001 86380 86390 1
401215 99401215 1001 86380 86390 1
401158 99401158 1001 86380 86390 1
401170 99401170 1001 86380 86390 1
401685 99401685 1001 86380 86390 1
402419 99402419 1001 86380 86390 1
403161 99403161 1001 86380 86390 1
403196 99403196 1001 86380 86390 1
403588 99403588 1001 86380 86390 1
404320 99404320 1001 86380 86390 1
404527 99404527 1001 86380 86390 1
404669 99404669 1001 86380 86390 1
404806 99404806 1001 86380 86390 1
405462 99405462 1001 86380 86390 1
405830 99405830 1001 86380 86390 1
406075 99406075 1001 86380 86390 1
406355 99406355 1001 86380 86390 1
406660 99406660 1001 86380 86390 1
406751 99406751 1001 86380 86390 1
406973 99406973 1001 86380 86390 1
407970 99407970 1001 86380 86390 1
408224 99408224 1001 86380 86390 1
408971 99408971 1001 86380 86390 1
409296 99409296 1001 86380 86390 1
409326 99409326 1001 86380 86390 1
409855 99409855 1001 86380 86390 1
410147 99410147 1001 86380 86390 1
410218 99410218 1001 86380 86390 1
410458 99410458 1001 86380 86390 1
410475 99410475 1001 86380 86390 1
410587 99410587 1001 86380 86390 1
410714 99410714 1001 86380 86390 1
410956 99410956 1001 86380 86390 1
411506 99411506 1001 86380 86390 1
411493 99411493 1001 86380 86390 1
411427 99411427 1001 86380 86390 1
411704 99411704 1001 86380 86390 1
411819 99411819 1001 86380 86390 1
411881 99411881 1001 86380 86390 1
413664 99413664 1001 86380 86390 1
413462 99413462 1001 86380 86390 1
413278 99413278 1001 86380 86390 1
412519 99412519 1001 86380 86390 1
415005 99415005 1001 86380 86390 1
415240 99415240 1001 86380 86390 1
414714 99414714 1001 86380 86390 1
414528 99414528 1001 86380 86390 1
414213 99414213 1001 86380 86390 1
416928 99416928 1001 86380 86390 1
416369 99416369 1001 86380 86390 1
416386 99416386 1001 86380 86390 1
416144 99416144 1001 86380 86390 1
415923 99415923 1001 86380 86390 1
417175 99417175 1001 86380 86390 1
417420 99417420 1001 86380 86390 1
418595 99418595 1001 86380 86390 1
418625 99418625 1001 86380 86390 1
418493 99418493 1001 86380 86390 1
418569 99418569 1001 86380 86390 1
417736 99417736 1001 86380 86390 1
417635 99417635 1001 86380 86390 1
417827 99417827 1001 86380 86390 1
417650 99417650 1001 86380 86390 1
417791 99417791 1001 86380 86390 1
418995 99418995 1001 86380 86390 1
420126 99420126 1001 86380 86390 1
420185 99420185 1001 86380 86390 1
420031 99420031 1001 86380 86390 1
419942 99419942 1001 86380 86390 1
419754 99419754 1001 86380 86390 1
419270 99419270 1001 86380 86390 1
419441 99419441 1001 86380 86390 1
419533 99419533 1001 86380 86390 1
420788 99420788 1001 86380 86390 1
420769 99420769 1001 86380 86390 1
420448 99420448 1001 86380 86390 1
420524 99420524 1001 86380 86390 1
421740 99421740 1001 86380 86390 1
421928 99421928 1001 86380 86390 1
421953 99421953 1001 86380 86390 1
421936 99421936 1001 86380 86390 1
421681 99421681 1001 86380 86390 1
421063 99421063 1001 86380 86390 1
421146 99421146 1001 86380 86390 1
421127 99421127 1001 86380 86390 1
420971 99420971 1001 86380 86390 1
421047 99421047 1001 86380 86390 1
420933 99420933 1001 86380 86390 1
421247 99421247 1001 86380 86390 1
422387 99422387 1001 86380 86390 1
422125 99422125 1001 86380 86390 1
422235 99422235 1001 86380 86390 1
423577 99423577 1001 86380 86390 1
423285 99423285 1001 86380 86390 1
422668 99422668 1001 86380 86390 1
422672 99422672 1001 86380 86390 1
423994 99423994 1001 86380 86390 1
424804 99424804 1001 86380 86390 1
424314 99424314 1001 86380 86390 1
424368 99424368 1001 86380 86390 1
424271 99424271 1001 86380 86390 1
424441 99424441 1001 86380 86390 1
425495 99425495 1001 86380 86390 1
425777 99425777 1001 86380 86390 1
425536 99425536 1001 86380 86390 1
425785 99425785 1001 86380 86390 1
427036 99427036 1001 86380 86390 1
427038 99427038 1001 86380 86390 1
426758 99426758 1001 86380 86390 1
426476 99426476 1001 86380 86390 1
425866 99425866 1001 86380 86390 1
426103 99426103 1001 86380 86390 1
426087 99426087 1001 86380 86390 1
427202 99427202 1001 86380 86390 1
427377 99427377 1001 86380 86390 1
428391 99428391 1001 86380 86390 1
428523 99428523 1001 86380 86390 1
428139 99428139 1001 86380 86390 1
428262 99428262 1001 86380 86390 1
427547 99427547 1001 86380 86390 1
427893 99427893 1001 86380 86390 1
428966 99428966 1001 86380 86390 1
430167 99430167 1001 86380 86390 1
429690 99429690 1001 86380 86390 1
429469 99429469 1001 86380 86390 1
430770 99430770 1001 86380 86390 1
430711 99430711 1001 86380 86390 1
430452 99430452 1001 86380 86390 1
431265 99431265 1001 86380 86390 1
431498 99431498 1001 86380 86390 1
431171 99431171 1001 86380 86390 1
430891 99430891 1001 86380 86390 1
430948 99430948 1001 86380 86390 1
431140 99431140 1001 86380 86390 1
432220 99432220 1001 86380 86390 1
433449 99433449 1001 86380 86390 1
433457 99433457 1001 86380 86390 1
433260 99433260 1001 86380 86390 1
432959 99432959 1001 86380 86390 1
432511 99432511 1001 86380 86390 1
433927 99433927 1001 86380 86390 1
435105 99435105 1001 86380 86390 1
435193 99435193 1001 86380 86390 1
434971 99434971 1001 86380 86390 1
434455 99434455 1001 86380 86390 1
434520 99434520 1001 86380 86390 1
435644 99435644 1001 86380 86390 1
435457 99435457 1001 86380 86390 1
435792 99435792 1001 86380 86390 1
435444 99435444 1001 86380 86390 1
435453 99435453 1001 86380 86390 1
437019 99437019 1001 86380 86390 1
437105 99437105 1001 86380 86390 1
436910 99436910 1001 86380 86390 1
436647 99436647 1001 86380 86390 1
436649 99436649 1001 86380 86390 1
436006 99436006 1001 86380 86390 1
300666 99300666 1001 86380 86390 1
300585 99300585 1001 86380 86390 1
300663 99300663 1001 86380 86390 1
300185 99300185 1001 86380 86390 1
300985 99300985 1001 86380 86390 1
301747 99301747 1001 86380 86390 1
301621 99301621 1001 86380 86390 1
302067 99302067 1001 86380 86390 1
302081 99302081 1001 86380 86390 1
301826 99301826 1001 86380 86390 1
301770 99301770 1001 86380 86390 1
302414 99302414 1001 86380 86390 1
303145 99303145 1001 86380 86390 1
303068 99303068 1001 86380 86390 1
303111 99303111 1001 86380 86390 1
303200 99303200 1001 86380 86390 1
302964 99302964 1001 86380 86390 1
302992 99302992 1001 86380 86390 1
302803 99302803 1001 86380 86390 1
302720 99302720 1001 86380 86390 1
302696 99302696 1001 86380 86390 1
302722 99302722 1001 86380 86390 1
302714 99302714 1001 86380 86390 1
303346 99303346 1001 86380 86390 1
303340 99303340 1001 86380 86390 1
303945 99303945 1001 86380 86390 1
303901 99303901 1001 86380 86390 1
303763 99303763 1001 86380 86390 1
303767 99303767 1001 86380 86390 1
303774 99303774 1001 86380 86390 1
303557 99303557 1001 86380 86390 1
303545 99303545 1001 86380 86390 1
304226 99304226 1001 86380 86390 1
304190 99304190 1001 86380 86390 1
304113 99304113 1001 86380 86390 1
304048 99304048 1001 86380 86390 1
304219 99304219 1001 86380 86390 1
304693 99304693 1001 86380 86390 1
304640 99304640 1001 86380 86390 1
304499 99304499 1001 86380 86390 1
304475 99304475 1001 86380 86390 1
304520 99304520 1001 86380 86390 1
305013 99305013 1001 86380 86390 1
304962 99304962 1001 86380 86390 1
305043 99305043 1001 86380 86390 1
305535 99305535 1001 86380 86390 1
305497 99305497 1001 86380 86390 1
305540 99305540 1001 86380 86390 1
305503 99305503 1001 86380 86390 1
305466 99305466 1001 86380 86390 1
305411 99305411 1001 86380 86390 1
305110 99305110 1001 86380 86390 1
500177 99500177 1001 86380 86390 1
500485 99500485 1001 86380 86390 1
500387 99500387 1001 86380 86390 1
500233 99500233 1001 86380 86390 1
500293 99500293 1001 86380 86390 1
501504 99501504 1001 86380 86390 1
501340 99501340 1001 86380 86390 1
501113 99501113 1001 86380 86390 1
502134 99502134 1001 86380 86390 1
502528 99502528 1001 86380 86390 1
502590 99502590 1001 86380 86390 1
503201 99503201 1001 86380 86390 1
503189 99503189 1001 86380 86390 1
502882 99502882 1001 86380 86390 1
502795 99502795 1001 86380 86390 1
503326 99503326 1001 86380 86390 1
503774 99503774 1001 86380 86390 1
504159 99504159 1001 86380 86390 1
504238 99504238 1001 86380 86390 1
504799 99504799 1001 86380 86390 1
504732 99504732 1001 86380 86390 1
504685 99504685 1001 86380 86390 1
504411 99504411 1001 86380 86390 1
504424 99504424 1001 86380 86390 1
504490 99504490 1001 86380 86390 1
504977 99504977 1001 86380 86390 1
505107 99505107 1001 86380 86390 1
505716 99505716 1001 86380 86390 1
505215 99505215 1001 86380 86390 1
505906 99505906 1001 86380 86390 1
506468 99506468 1001 86380 86390 1
506485 99506485 1001 86380 86390 1
506572 99506572 1001 86380 86390 1
506378 99506378 1001 86380 86390 1
506354 99506354 1001 86380 86390 1
506245 99506245 1001 86380 86390 1
506169 99506169 1001 86380 86390 1
506042 99506042 1001 86380 86390 1
507405 99507405 1001 86380 86390 1
507203 99507203 1001 86380 86390 1
506895 99506895 1001 86380 86390 1
506884 99506884 1001 86380 86390 1
506819 99506819 1001 86380 86390 1
507604 99507604 1001 86380 86390 1
507464 99507464 1001 86380 86390 1
508108 99508108 1001 86380 86390 1
507977 99507977 1001 86380 86390 1
507885 99507885 1001 86380 86390 1
507989 99507989 1001 86380 86390 1
507860 99507860 1001 86380 86390 1
507796 99507796 1001 86380 86390 1
507823 99507823 1001 86380 86390 1
507729 99507729 1001 86380 86390 1
508327 99508327 1001 86380 86390 1
508266 99508266 1001 86380 86390 1
509058 99509058 1001 86380 86390 1
508766 99508766 1001 86380 86390 1
508552 99508552 1001 86380 86390 1
508491 99508491 1001 86380 86390 1
509840 99509840 1001 86380 86390 1
509853 99509853 1001 86380 86390 1
509820 99509820 1001 86380 86390 1
509689 99509689 1001 86380 86390 1
510627 99510627 1001 86380 86390 1
510584 99510584 1001 86380 86390 1
510417 99510417 1001 86380 86390 1
510492 99510492 1001 86380 86390 1
510236 99510236 1001 86380 86390 1
510302 99510302 1001 86380 86390 1
510234 99510234 1001 86380 86390 1
510777 99510777 1001 86380 86390 1
510830 99510830 1001 86380 86390 1
511219 99511219 1001 86380 86390 1
511263 99511263 1001 86380 86390 1
511124 99511124 1001 86380 86390 1
511745 99511745 1001 86380 86390 1
512198 99512198 1001 86380 86390 1
512268 99512268 1001 86380 86390 1
512192 99512192 1001 86380 86390 1
512206 99512206 1001 86380 86390 1
511913 99511913 1001 86380 86390 1
511814 99511814 1001 86380 86390 1
511842 99511842 1001 86380 86390 1
512558 99512558 1001 86380 86390 1
512447 99512447 1001 86380 86390 1
512552 99512552 1001 86380 86390 1
513050 99513050 1001 86380 86390 1
513098 99513098 1001 86380 86390 1
512595 99512595 1001 86380 86390 1
513332 99513332 1001 86380 86390 1
513996 99513996 1001 86380 86390 1
513948 99513948 1001 86380 86390 1
514017 99514017 1001 86380 86390 1
513731 99513731 1001 86380 86390 1
513506 99513506 1001 86380 86390 1
513559 99513559 1001 86380 86390 1
513587 99513587 1001 86380 86390 1
514201 99514201 1001 86380 86390 1
514234 99514234 1001 86380 86390 1
514810 99514810 1001 86380 86390 1
514701 99514701 1001 86380 86390 1
514589 99514589 1001 86380 86390 1
514551 99514551 1001 86380 86390 1
514617 99514617 1001 86380 86390 1
514553 99514553 1001 86380 86390 1
514611 99514611 1001 86380 86390 1
515654 99515654 1001 86380 86390 1
515558 99515558 1001 86380 86390 1
515451 99515451 1001 86380 86390 1
515310 99515310 1001 86380 86390 1
515453 99515453 1001 86380 86390 1
515441 99515441 1001 86380 86390 1
515313 99515313 1001 86380 86390 1
515280 99515280 1001 86380 86390 1
515796 99515796 1001 86380 86390 1
515738 99515738 1001 86380 86390 1
516351 99516351 1001 86380 86390 1
516326 99516326 1001 86380 86390 1
516352 99516352 1001 86380 86390 1
516258 99516258 1001 86380 86390 1
516714 99516714 1001 86380 86390 1
516510 99516510 1001 86380 86390 1
516557 99516557 1001 86380 86390 1
517321 99517321 1001 86380 86390 1
516733 99516733 1001 86380 86390 1
517397 99517397 1001 86380 86390 1
517401 99517401 1001 86380 86390 1
517992 99517992 1001 86380 86390 1
517646 99517646 1001 86380 86390 1
517660 99517660 1001 86380 86390 1
517570 99517570 1001 86380 86390 1
518187 99518187 1001 86380 86390 1
518902 99518902 1001 86380 86390 1
518907 99518907 1001 86380 86390 1
518697 99518697 1001 86380 86390 1
518700 99518700 1001 86380 86390 1
519178 99519178 1001 86380 86390 1
519791 99519791 1001 86380 86390 1
519744 99519744 1001 86380 86390 1
519506 99519506 1001 86380 86390 1
519560 99519560 1001 86380 86390 1
519449 99519449 1001 86380 86390 1
519437 99519437 1001 86380 86390 1
519337 99519337 1001 86380 86390 1
519331 99519331 1001 86380 86390 1
519228 99519228 1001 86380 86390 1
519858 99519858 1001 86380 86390 1
520111 99520111 1001 86380 86390 1
520752 99520752 1001 86380 86390 1
521442 99521442 1001 86380 86390 1
521294 99521294 1001 86380 86390 1
521249 99521249 1001 86380 86390 1
521064 99521064 1001 86380 86390 1
520939 99520939 1001 86380 86390 1
521478 99521478 1001 86380 86390 1
522154 99522154 1001 86380 86390 1
521907 99521907 1001 86380 86390 1
522057 99522057 1001 86380 86390 1
521853 99521853 1001 86380 86390 1
521776 99521776 1001 86380 86390 1
521674 99521674 1001 86380 86390 1
521784 99521784 1001 86380 86390 1
521696 99521696 1001 86380 86390 1
522446 99522446 1001 86380 86390 1
522385 99522385 1001 86380 86390 1
522826 99522826 1001 86380 86390 1
522890 99522890 1001 86380 86390 1
522815 99522815 1001 86380 86390 1
522830 99522830 1001 86380 86390 1
522678 99522678 1001 86380 86390 1
522636 99522636 1001 86380 86390 1
523310 99523310 1001 86380 86390 1
523264 99523264 1001 86380 86390 1
523893 99523893 1001 86380 86390 1
523743 99523743 1001 86380 86390 1
523738 99523738 1001 86380 86390 1
523732 99523732 1001 86380 86390 1
523631 99523631 1001 86380 86390 1
523368 99523368 1001 86380 86390 1
523433 99523433 1001 86380 86390 1
524032 99524032 1001 86380 86390 1
524540 99524540 1001 86380 86390 1
524244 99524244 1001 86380 86390 1
524271 99524271 1001 86380 86390 1
524262 99524262 1001 86380 86390 1
525238 99525238 1001 86380 86390 1
525115 99525115 1001 86380 86390 1
525730 99525730 1001 86380 86390 1
526272 99526272 1001 86380 86390 1
526409 99526409 1001 86380 86390 1
525824 99525824 1001 86380 86390 1
525890 99525890 1001 86380 86390 1
525981 99525981 1001 86380 86390 1
526547 99526547 1001 86380 86390 1
527177 99527177 1001 86380 86390 1
526943 99526943 1001 86380 86390 1
526937 99526937 1001 86380 86390 1
526873 99526873 1001 86380 86390 1
526653 99526653 1001 86380 86390 1
526770 99526770 1001 86380 86390 1
526741 99526741 1001 86380 86390 1
526819 99526819 1001 86380 86390 1
527578 99527578 1001 86380 86390 1
528103 99528103 1001 86380 86390 1
528784 99528784 1001 86380 86390 1
528477 99528477 1001 86380 86390 1
528957 99528957 1001 86380 86390 1
529087 99529087 1001 86380 86390 1
528907 99528907 1001 86380 86390 1
529727 99529727 1001 86380 86390 1
529604 99529604 1001 86380 86390 1
529495 99529495 1001 86380 86390 1
529345 99529345 1001 86380 86390 1
529436 99529436 1001 86380 86390 1
529219 99529219 1001 86380 86390 1
529315 99529315 1001 86380 86390 1
529908 99529908 1001 86380 86390 1
529871 99529871 1001 86380 86390 1
529846 99529846 1001 86380 86390 1
529872 99529872 1001 86380 86390 1
529759 99529759 1001 86380 86390 1
530273 99530273 1001 86380 86390 1
530144 99530144 1001 86380 86390 1
529998 99529998 1001 86380 86390 1
530079 99530079 1001 86380 86390 1
529964 99529964 1001 86380 86390 1
530007 99530007 1001 86380 86390 1
531345 99531345 1001 86380 86390 1
531209 99531209 1001 86380 86390 1
530980 99530980 1001 86380 86390 1
531007 99531007 1001 86380 86390 1
531098 99531098 1001 86380 86390 1
531003 99531003 1001 86380 86390 1
530863 99530863 1001 86380 86390 1
530959 99530959 1001 86380 86390 1
530961 99530961 1001 86380 86390 1
531496 99531496 1001 86380 86390 1
531384 99531384 1001 86380 86390 1
531400 99531400 1001 86380 86390 1
532048 99532048 1001 86380 86390 1
532063 99532063 1001 86380 86390 1
531912 99531912 1001 86380 86390 1
531916 99531916 1001 86380 86390 1
531662 99531662 1001 86380 86390 1
531771 99531771 1001 86380 86390 1
531668 99531668 1001 86380 86390 1
532388 99532388 1001 86380 86390 1
533014 99533014 1001 86380 86390 1
532754 99532754 1001 86380 86390 1
532654 99532654 1001 86380 86390 1
533813 99533813 1001 86380 86390 1
533736 99533736 1001 86380 86390 1
533764 99533764 1001 86380 86390 1
533818 99533818 1001 86380 86390 1
533549 99533549 1001 86380 86390 1
533465 99533465 1001 86380 86390 1
533315 99533315 1001 86380 86390 1
533271 99533271 1001 86380 86390 1
534019 99534019 1001 86380 86390 1
534651 99534651 1001 86380 86390 1
534584 99534584 1001 86380 86390 1
534111 99534111 1001 86380 86390 1
534868 99534868 1001 86380 86390 1
534688 99534688 1001 86380 86390 1
534690 99534690 1001 86380 86390 1
535508 99535508 1001 86380 86390 1
535098 99535098 1001 86380 86390 1
535300 99535300 1001 86380 86390 1
534903 99534903 1001 86380 86390 1
535034 99535034 1001 86380 86390 1
534911 99534911 1001 86380 86390 1
536237 99536237 1001 86380 86390 1
536252 99536252 1001 86380 86390 1
536296 99536296 1001 86380 86390 1
535950 99535950 1001 86380 86390 1
536086 99536086 1001 86380 86390 1
536087 99536087 1001 86380 86390 1
535777 99535777 1001 86380 86390 1
537020 99537020 1001 86380 86390 1
537042 99537042 1001 86380 86390 1
536907 99536907 1001 86380 86390 1
536861 99536861 1001 86380 86390 1
536608 99536608 1001 86380 86390 1
536558 99536558 1001 86380 86390 1
536717 99536717 1001 86380 86390 1
536578 99536578 1001 86380 86390 1
537280 99537280 1001 86380 86390 1
537274 99537274 1001 86380 86390 1
537946 99537946 1001 86380 86390 1
537585 99537585 1001 86380 86390 1
537488 99537488 1001 86380 86390 1
538085 99538085 1001 86380 86390 1
538748 99538748 1001 86380 86390 1
538482 99538482 1001 86380 86390 1
538450 99538450 1001 86380 86390 1
538363 99538363 1001 86380 86390 1
538389 99538389 1001 86380 86390 1
538275 99538275 1001 86380 86390 1
538330 99538330 1001 86380 86390 1
538280 99538280 1001 86380 86390 1
538902 99538902 1001 86380 86390 1
538897 99538897 1001 86380 86390 1
538927 99538927 1001 86380 86390 1
539532 99539532 1001 86380 86390 1
539371 99539371 1001 86380 86390 1
539347 99539347 1001 86380 86390 1
539401 99539401 1001 86380 86390 1
539100 99539100 1001 86380 86390 1
539778 99539778 1001 86380 86390 1
540404 99540404 1001 86380 86390 1
540359 99540359 1001 86380 86390 1
540242 99540242 1001 86380 86390 1
540103 99540103 1001 86380 86390 1
540016 99540016 1001 86380 86390 1
540007 99540007 1001 86380 86390 1
540856 99540856 1001 86380 86390 1
540734 99540734 1001 86380 86390 1
540786 99540786 1001 86380 86390 1
541394 99541394 1001 86380 86390 1
541335 99541335 1001 86380 86390 1
542031 99542031 1001 86380 86390 1
541728 99541728 1001 86380 86390 1
541505 99541505 1001 86380 86390 1
542572 99542572 1001 86380 86390 1
542611 99542611 1001 86380 86390 1
542354 99542354 1001 86380 86390 1
542424 99542424 1001 86380 86390 1
543691 99543691 1001 86380 86390 1
543469 99543469 1001 86380 86390 1
543240 99543240 1001 86380 86390 1
543177 99543177 1001 86380 86390 1
543850 99543850 1001 86380 86390 1
544547 99544547 1001 86380 86390 1
544565 99544565 1001 86380 86390 1
544517 99544517 1001 86380 86390 1
544262 99544262 1001 86380 86390 1
544358 99544358 1001 86380 86390 1
544034 99544034 1001 86380 86390 1
544022 99544022 1001 86380 86390 1
543997 99543997 1001 86380 86390 1
544038 99544038 1001 86380 86390 1
544685 99544685 1001 86380 86390 1
544675 99544675 1001 86380 86390 1
539128 847 1002 61212 66606 1
400017 99400017 1001 86380 86390 1
400103 99400103 1001 86380 86390 1
400282 99400282 1001 86380 86390 1
400279 99400279 1001 86380 86390 1
400657 99400657 1001 86380 86390 1
401224 99401224 1001 86380 86390 1
401565 99401565 1001 86380 86390 1
402082 99402082 1001 86380 86390 1
402126 99402126 1001 86380 86390 1
402066 99402066 1001 86380 86390 1
402365 99402365 1001 86380 86390 1
402627 99402627 1001 86380 86390 1
402731 99402731 1001 86380 86390 1
403189 99403189 1001 86380 86390 1
403449 99403449 1001 86380 86390 1
403811 99403811 1001 86380 86390 1
403854 99403854 1001 86380 86390 1
403995 99403995 1001 86380 86390 1
404305 99404305 1001 86380 86390 1
404735 99404735 1001 86380 86390 1
404692 99404692 1001 86380 86390 1
405453 99405453 1001 86380 86390 1
406029 99406029 1001 86380 86390 1
406146 99406146 1001 86380 86390 1
406324 99406324 1001 86380 86390 1
406287 99406287 1001 86380 86390 1
406486 99406486 1001 86380 86390 1
406685 99406685 1001 86380 86390 1
407004 99407004 1001 86380 86390 1
406964 99406964 1001 86380 86390 1
407077 99407077 1001 86380 86390 1
407593 99407593 1001 86380 86390 1
408085 99408085 1001 86380 86390 1
408164 99408164 1001 86380 86390 1
408356 99408356 1001 86380 86390 1
408780 99408780 1001 86380 86390 1
408951 99408951 1001 86380 86390 1
409094 99409094 1001 86380 86390 1
409208 99409208 1001 86380 86390 1
409219 99409219 1001 86380 86390 1
409467 99409467 1001 86380 86390 1
409586 99409586 1001 86380 86390 1
409501 99409501 1001 86380 86390 1
409625 99409625 1001 86380 86390 1
409829 99409829 1001 86380 86390 1
409898 99409898 1001 86380 86390 1
410158 99410158 1001 86380 86390 1
410166 99410166 1001 86380 86390 1
410264 99410264 1001 86380 86390 1
410373 99410373 1001 86380 86390 1
410846 99410846 1001 86380 86390 1
410991 99410991 1001 86380 86390 1
411232 99411232 1001 86380 86390 1
412221 99412221 1001 86380 86390 1
412248 99412248 1001 86380 86390 1
412284 99412284 1001 86380 86390 1
413337 99413337 1001 86380 86390 1
413442 99413442 1001 86380 86390 1
415293 99415293 1001 86380 86390 1
414829 99414829 1001 86380 86390 1
414602 99414602 1001 86380 86390 1
415476 99415476 1001 86380 86390 1
414505 99414505 1001 86380 86390 1
416869 99416869 1001 86380 86390 1
416845 99416845 1001 86380 86390 1
416917 99416917 1001 86380 86390 1
416882 99416882 1001 86380 86390 1
416189 99416189 1001 86380 86390 1
415838 99415838 1001 86380 86390 1
417093 99417093 1001 86380 86390 1
417562 99417562 1001 86380 86390 1
418187 99418187 1001 86380 86390 1
417847 99417847 1001 86380 86390 1
420421 99420421 1001 86380 86390 1
420210 99420210 1001 86380 86390 1
419883 99419883 1001 86380 86390 1
419472 99419472 1001 86380 86390 1
419546 99419546 1001 86380 86390 1
420790 99420790 1001 86380 86390 1
422081 99422081 1001 86380 86390 1
422018 99422018 1001 86380 86390 1
420940 99420940 1001 86380 86390 1
422253 99422253 1001 86380 86390 1
423173 99423173 1001 86380 86390 1
423156 99423156 1001 86380 86390 1
423836 99423836 1001 86380 86390 1
425104 99425104 1001 86380 86390 1
425153 99425153 1001 86380 86390 1
425062 99425062 1001 86380 86390 1
425165 99425165 1001 86380 86390 1
425100 99425100 1001 86380 86390 1
427057 99427057 1001 86380 86390 1
426908 99426908 1001 86380 86390 1
426317 99426317 1001 86380 86390 1
426465 99426465 1001 86380 86390 1
425834 99425834 1001 86380 86390 1
428349 99428349 1001 86380 86390 1
428505 99428505 1001 86380 86390 1
428721 99428721 1001 86380 86390 1
428292 99428292 1001 86380 86390 1
428050 99428050 1001 86380 86390 1
428054 99428054 1001 86380 86390 1
427803 99427803 1001 86380 86390 1
427830 99427830 1001 86380 86390 1
430010 99430010 1001 86380 86390 1
429220 99429220 1001 86380 86390 1
429396 99429396 1001 86380 86390 1
429184 99429184 1001 86380 86390 1
431708 99431708 1001 86380 86390 1
430928 99430928 1001 86380 86390 1
432115 99432115 1001 86380 86390 1
432396 99432396 1001 86380 86390 1
432370 99432370 1001 86380 86390 1
433447 99433447 1001 86380 86390 1
433357 99433357 1001 86380 86390 1
432957 99432957 1001 86380 86390 1
433127 99433127 1001 86380 86390 1
432649 99432649 1001 86380 86390 1
432731 99432731 1001 86380 86390 1
432515 99432515 1001 86380 86390 1
432893 99432893 1001 86380 86390 1
434070 99434070 1001 86380 86390 1
433977 99433977 1001 86380 86390 1
435082 99435082 1001 86380 86390 1
435377 99435377 1001 86380 86390 1
434662 99434662 1001 86380 86390 1
434873 99434873 1001 86380 86390 1
434951 99434951 1001 86380 86390 1
434567 99434567 1001 86380 86390 1
434162 99434162 1001 86380 86390 1
435608 99435608 1001 86380 86390 1
436893 99436893 1001 86380 86390 1
436537 99436537 1001 86380 86390 1
437196 99437196 1001 86380 86390 1
300001 99300001 1001 86380 86390 1
300348 99300348 1001 86380 86390 1
300853 99300853 1001 86380 86390 1
301387 99301387 1001 86380 86390 1
301367 99301367 1001 86380 86390 1
300956 99300956 1001 86380 86390 1
301590 99301590 1001 86380 86390 1
302321 99302321 1001 86380 86390 1
302130 99302130 1001 86380 86390 1
302044 99302044 1001 86380 86390 1
301936 99301936 1001 86380 86390 1
302496 99302496 1001 86380 86390 1
303160 99303160 1001 86380 86390 1
302822 99302822 1001 86380 86390 1
302848 99302848 1001 86380 86390 1
302951 99302951 1001 86380 86390 1
302861 99302861 1001 86380 86390 1
302996 99302996 1001 86380 86390 1
302855 99302855 1001 86380 86390 1
302676 99302676 1001 86380 86390 1
302672 99302672 1001 86380 86390 1
303400 99303400 1001 86380 86390 1
303888 99303888 1001 86380 86390 1
303752 99303752 1001 86380 86390 1
303716 99303716 1001 86380 86390 1
303669 99303669 1001 86380 86390 1
304718 99304718 1001 86380 86390 1
304291 99304291 1001 86380 86390 1
304369 99304369 1001 86380 86390 1
304268 99304268 1001 86380 86390 1
304989 99304989 1001 86380 86390 1
304952 99304952 1001 86380 86390 1
305218 99305218 1001 86380 86390 1
500020 99500020 1001 86380 86390 1
500008 99500008 1001 86380 86390 1
500807 99500807 1001 86380 86390 1
500407 99500407 1001 86380 86390 1
500927 99500927 1001 86380 86390 1
500979 99500979 1001 86380 86390 1
500938 99500938 1001 86380 86390 1
501562 99501562 1001 86380 86390 1
501511 99501511 1001 86380 86390 1
501451 99501451 1001 86380 86390 1
501245 99501245 1001 86380 86390 1
501272 99501272 1001 86380 86390 1
501326 99501326 1001 86380 86390 1
501264 99501264 1001 86380 86390 1
502290 99502290 1001 86380 86390 1
502344 99502344 1001 86380 86390 1
502144 99502144 1001 86380 86390 1
501961 99501961 1001 86380 86390 1
501950 99501950 1001 86380 86390 1
502660 99502660 1001 86380 86390 1
503243 99503243 1001 86380 86390 1
502894 99502894 1001 86380 86390 1
502743 99502743 1001 86380 86390 1
503323 99503323 1001 86380 86390 1
504083 99504083 1001 86380 86390 1
504075 99504075 1001 86380 86390 1
503753 99503753 1001 86380 86390 1
503858 99503858 1001 86380 86390 1
503696 99503696 1001 86380 86390 1
503699 99503699 1001 86380 86390 1
504225 99504225 1001 86380 86390 1
504740 99504740 1001 86380 86390 1
504930 99504930 1001 86380 86390 1
504686 99504686 1001 86380 86390 1
504596 99504596 1001 86380 86390 1
504598 99504598 1001 86380 86390 1
504580 99504580 1001 86380 86390 1
504329 99504329 1001 86380 86390 1
504386 99504386 1001 86380 86390 1
505100 99505100 1001 86380 86390 1
505134 99505134 1001 86380 86390 1
505616 99505616 1001 86380 86390 1
505618 99505618 1001 86380 86390 1
505624 99505624 1001 86380 86390 1
505390 99505390 1001 86380 86390 1
505948 99505948 1001 86380 86390 1
505838 99505838 1001 86380 86390 1
506559 99506559 1001 86380 86390 1
506408 99506408 1001 86380 86390 1
506550 99506550 1001 86380 86390 1
506424 99506424 1001 86380 86390 1
506259 99506259 1001 86380 86390 1
506170 99506170 1001 86380 86390 1
506135 99506135 1001 86380 86390 1
506600 99506600 1001 86380 86390 1
507170 99507170 1001 86380 86390 1
506870 99506870 1001 86380 86390 1
507585 99507585 1001 86380 86390 1
508211 99508211 1001 86380 86390 1
507849 99507849 1001 86380 86390 1
507846 99507846 1001 86380 86390 1
507834 99507834 1001 86380 86390 1
507688 99507688 1001 86380 86390 1
507715 99507715 1001 86380 86390 1
508339 99508339 1001 86380 86390 1
508304 99508304 1001 86380 86390 1
508333 99508333 1001 86380 86390 1
508372 99508372 1001 86380 86390 1
508778 99508778 1001 86380 86390 1
508784 99508784 1001 86380 86390 1
508736 99508736 1001 86380 86390 1
508486 99508486 1001 86380 86390 1
508630 99508630 1001 86380 86390 1
509228 99509228 1001 86380 86390 1
509177 99509177 1001 86380 86390 1
509220 99509220 1001 86380 86390 1
509699 99509699 1001 86380 86390 1
509646 99509646 1001 86380 86390 1
509505 99509505 1001 86380 86390 1
509573 99509573 1001 86380 86390 1
509642 99509642 1001 86380 86390 1
509435 99509435 1001 86380 86390 1
509406 99509406 1001 86380 86390 1
510029 99510029 1001 86380 86390 1
510539 99510539 1001 86380 86390 1
510433 99510433 1001 86380 86390 1
510321 99510321 1001 86380 86390 1
510143 99510143 1001 86380 86390 1
510898 99510898 1001 86380 86390 1
511533 99511533 1001 86380 86390 1
511418 99511418 1001 86380 86390 1
511448 99511448 1001 86380 86390 1
511231 99511231 1001 86380 86390 1
511615 99511615 1001 86380 86390 1
511662 99511662 1001 86380 86390 1
512365 99512365 1001 86380 86390 1
512261 99512261 1001 86380 86390 1
512080 99512080 1001 86380 86390 1
512419 99512419 1001 86380 86390 1
513065 99513065 1001 86380 86390 1
513081 99513081 1001 86380 86390 1
512614 99512614 1001 86380 86390 1
513328 99513328 1001 86380 86390 1
513408 99513408 1001 86380 86390 1
513968 99513968 1001 86380 86390 1
513847 99513847 1001 86380 86390 1
513670 99513670 1001 86380 86390 1
513737 99513737 1001 86380 86390 1
513802 99513802 1001 86380 86390 1
513689 99513689 1001 86380 86390 1
513665 99513665 1001 86380 86390 1
513579 99513579 1001 86380 86390 1
513446 99513446 1001 86380 86390 1
513551 99513551 1001 86380 86390 1
514041 99514041 1001 86380 86390 1
514046 99514046 1001 86380 86390 1
514750 99514750 1001 86380 86390 1
514627 99514627 1001 86380 86390 1
514431 99514431 1001 86380 86390 1
514383 99514383 1001 86380 86390 1
514270 99514270 1001 86380 86390 1
514244 99514244 1001 86380 86390 1
514937 99514937 1001 86380 86390 1
514888 99514888 1001 86380 86390 1
515507 99515507 1001 86380 86390 1
515468 99515468 1001 86380 86390 1
515419 99515419 1001 86380 86390 1
515209 99515209 1001 86380 86390 1
515133 99515133 1001 86380 86390 1
515791 99515791 1001 86380 86390 1
515834 99515834 1001 86380 86390 1
516332 99516332 1001 86380 86390 1
516373 99516373 1001 86380 86390 1
516454 99516454 1001 86380 86390 1
516378 99516378 1001 86380 86390 1
516252 99516252 1001 86380 86390 1
516281 99516281 1001 86380 86390 1
515946 99515946 1001 86380 86390 1
516063 99516063 1001 86380 86390 1
515911 99515911 1001 86380 86390 1
516652 99516652 1001 86380 86390 1
516629 99516629 1001 86380 86390 1
517230 99517230 1001 86380 86390 1
517296 99517296 1001 86380 86390 1
517065 99517065 1001 86380 86390 1
517014 99517014 1001 86380 86390 1
516994 99516994 1001 86380 86390 1
516932 99516932 1001 86380 86390 1
517103 99517103 1001 86380 86390 1
517387 99517387 1001 86380 86390 1
517420 99517420 1001 86380 86390 1
517356 99517356 1001 86380 86390 1
518138 99518138 1001 86380 86390 1
517964 99517964 1001 86380 86390 1
517625 99517625 1001 86380 86390 1
517574 99517574 1001 86380 86390 1
518254 99518254 1001 86380 86390 1
518611 99518611 1001 86380 86390 1
518516 99518516 1001 86380 86390 1
518505 99518505 1001 86380 86390 1
519062 99519062 1001 86380 86390 1
519503 99519503 1001 86380 86390 1
519335 99519335 1001 86380 86390 1
519931 99519931 1001 86380 86390 1
519988 99519988 1001 86380 86390 1
519899 99519899 1001 86380 86390 1
520460 99520460 1001 86380 86390 1
520490 99520490 1001 86380 86390 1
520598 99520598 1001 86380 86390 1
520271 99520271 1001 86380 86390 1
520096 99520096 1001 86380 86390 1
520113 99520113 1001 86380 86390 1
520102 99520102 1001 86380 86390 1
520093 99520093 1001 86380 86390 1
521355 99521355 1001 86380 86390 1
521440 99521440 1001 86380 86390 1
521291 99521291 1001 86380 86390 1
521146 99521146 1001 86380 86390 1
521233 99521233 1001 86380 86390 1
520896 99520896 1001 86380 86390 1
520884 99520884 1001 86380 86390 1
520945 99520945 1001 86380 86390 1
521607 99521607 1001 86380 86390 1
522217 99522217 1001 86380 86390 1
521973 99521973 1001 86380 86390 1
521928 99521928 1001 86380 86390 1
521744 99521744 1001 86380 86390 1
522421 99522421 1001 86380 86390 1
522423 99522423 1001 86380 86390 1
522449 99522449 1001 86380 86390 1
522950 99522950 1001 86380 86390 1
523057 99523057 1001 86380 86390 1
522916 99522916 1001 86380 86390 1
522958 99522958 1001 86380 86390 1
522902 99522902 1001 86380 86390 1
522825 99522825 1001 86380 86390 1
522869 99522869 1001 86380 86390 1
522834 99522834 1001 86380 86390 1
522549 99522549 1001 86380 86390 1
522517 99522517 1001 86380 86390 1
523211 99523211 1001 86380 86390 1
523176 99523176 1001 86380 86390 1
523205 99523205 1001 86380 86390 1
523880 99523880 1001 86380 86390 1
523819 99523819 1001 86380 86390 1
523637 99523637 1001 86380 86390 1
523337 99523337 1001 86380 86390 1
523451 99523451 1001 86380 86390 1
524065 99524065 1001 86380 86390 1
524680 99524680 1001 86380 86390 1
524760 99524760 1001 86380 86390 1
524587 99524587 1001 86380 86390 1
524473 99524473 1001 86380 86390 1
524561 99524561 1001 86380 86390 1
524785 99524785 1001 86380 86390 1
525407 99525407 1001 86380 86390 1
525349 99525349 1001 86380 86390 1
524983 99524983 1001 86380 86390 1
525697 99525697 1001 86380 86390 1
526392 99526392 1001 86380 86390 1
526406 99526406 1001 86380 86390 1
526304 99526304 1001 86380 86390 1
526178 99526178 1001 86380 86390 1
526602 99526602 1001 86380 86390 1
526499 99526499 1001 86380 86390 1
526772 99526772 1001 86380 86390 1
526734 99526734 1001 86380 86390 1
526773 99526773 1001 86380 86390 1
527395 99527395 1001 86380 86390 1
527912 99527912 1001 86380 86390 1
527927 99527927 1001 86380 86390 1
528070 99528070 1001 86380 86390 1
527638 99527638 1001 86380 86390 1
527631 99527631 1001 86380 86390 1
527568 99527568 1001 86380 86390 1
528118 99528118 1001 86380 86390 1
528878 99528878 1001 86380 86390 1
528494 99528494 1001 86380 86390 1
528358 99528358 1001 86380 86390 1
528334 99528334 1001 86380 86390 1
529054 99529054 1001 86380 86390 1
528697 99528697 1001 86380 86390 1
529562 99529562 1001 86380 86390 1
529699 99529699 1001 86380 86390 1
529395 99529395 1001 86380 86390 1
529504 99529504 1001 86380 86390 1
529148 99529148 1001 86380 86390 1
529829 99529829 1001 86380 86390 1
529779 99529779 1001 86380 86390 1
529775 99529775 1001 86380 86390 1
530387 99530387 1001 86380 86390 1
530455 99530455 1001 86380 86390 1
530443 99530443 1001 86380 86390 1
530342 99530342 1001 86380 86390 1
530052 99530052 1001 86380 86390 1
530081 99530081 1001 86380 86390 1
530125 99530125 1001 86380 86390 1
530584 99530584 1001 86380 86390 1
530703 99530703 1001 86380 86390 1
530716 99530716 1001 86380 86390 1
531123 99531123 1001 86380 86390 1
530919 99530919 1001 86380 86390 1
530822 99530822 1001 86380 86390 1
531613 99531613 1001 86380 86390 1
532244 99532244 1001 86380 86390 1
532324 99532324 1001 86380 86390 1
533009 99533009 1001 86380 86390 1
532948 99532948 1001 86380 86390 1
532886 99532886 1001 86380 86390 1
532448 99532448 1001 86380 86390 1
533184 99533184 1001 86380 86390 1
533203 99533203 1001 86380 86390 1
533144 99533144 1001 86380 86390 1
533732 99533732 1001 86380 86390 1
533711 99533711 1001 86380 86390 1
533739 99533739 1001 86380 86390 1
533548 99533548 1001 86380 86390 1
533477 99533477 1001 86380 86390 1
533322 99533322 1001 86380 86390 1
534004 99534004 1001 86380 86390 1
534057 99534057 1001 86380 86390 1
534815 99534815 1001 86380 86390 1
535318 99535318 1001 86380 86390 1
535460 99535460 1001 86380 86390 1
535340 99535340 1001 86380 86390 1
535168 99535168 1001 86380 86390 1
535183 99535183 1001 86380 86390 1
535184 99535184 1001 86380 86390 1
535084 99535084 1001 86380 86390 1
535546 99535546 1001 86380 86390 1
535657 99535657 1001 86380 86390 1
536179 99536179 1001 86380 86390 1
536244 99536244 1001 86380 86390 1
535978 99535978 1001 86380 86390 1
535955 99535955 1001 86380 86390 1
535782 99535782 1001 86380 86390 1
535804 99535804 1001 86380 86390 1
536541 99536541 1001 86380 86390 1
536348 99536348 1001 86380 86390 1
536380 99536380 1001 86380 86390 1
537072 99537072 1001 86380 86390 1
537107 99537107 1001 86380 86390 1
536909 99536909 1001 86380 86390 1
536863 99536863 1001 86380 86390 1
537231 99537231 1001 86380 86390 1
537232 99537232 1001 86380 86390 1
537184 99537184 1001 86380 86390 1
537852 99537852 1001 86380 86390 1
537579 99537579 1001 86380 86390 1
537717 99537717 1001 86380 86390 1
538111 99538111 1001 86380 86390 1
538573 99538573 1001 86380 86390 1
538542 99538542 1001 86380 86390 1
538329 99538329 1001 86380 86390 1
538880 99538880 1001 86380 86390 1
538936 99538936 1001 86380 86390 1
539439 99539439 1001 86380 86390 1
539517 99539517 1001 86380 86390 1
539588 99539588 1001 86380 86390 1
539209 99539209 1001 86380 86390 1
539685 99539685 1001 86380 86390 1
540423 99540423 1001 86380 86390 1
540092 99540092 1001 86380 86390 1
540240 99540240 1001 86380 86390 1
540177 99540177 1001 86380 86390 1
539849 99539849 1001 86380 86390 1
539942 99539942 1001 86380 86390 1
540468 99540468 1001 86380 86390 1
541151 99541151 1001 86380 86390 1
541185 99541185 1001 86380 86390 1
541047 99541047 1001 86380 86390 1
541395 99541395 1001 86380 86390 1
541490 99541490 1001 86380 86390 1
541401 99541401 1001 86380 86390 1
542040 99542040 1001 86380 86390 1
541878 99541878 1001 86380 86390 1
541541 99541541 1001 86380 86390 1
542201 99542201 1001 86380 86390 1
542189 99542189 1001 86380 86390 1
542797 99542797 1001 86380 86390 1
542875 99542875 1001 86380 86390 1
542934 99542934 1001 86380 86390 1
542520 99542520 1001 86380 86390 1
542524 99542524 1001 86380 86390 1
542967 99542967 1001 86380 86390 1
543608 99543608 1001 86380 86390 1
543572 99543572 1001 86380 86390 1
543422 99543422 1001 86380 86390 1
543208 99543208 1001 86380 86390 1
543923 99543923 1001 86380 86390 1
543964 99543964 1001 86380 86390 1
543954 99543954 1001 86380 86390 1
543775 99543775 1001 86380 86390 1
543918 99543918 1001 86380 86390 1
544434 99544434 1001 86380 86390 1
544463 99544463 1001 86380 86390 1
544212 99544212 1001 86380 86390 1
544153 99544153 1001 86380 86390 1
544078 99544078 1001 86380 86390 1
544715 99544715 1001 86380 86390 1
544705 99544705 1001 86380 86390 1
412100 216 1001 31260 31797 1
400018 99400018 1001 86380 86390 1
400830 99400830 1001 86380 86390 1
401023 99401023 1001 86380 86390 1
401026 99401026 1001 86380 86390 1
401839 99401839 1001 86380 86390 1
402081 99402081 1001 86380 86390 1
402070 99402070 1001 86380 86390 1
402220 99402220 1001 86380 86390 1
402682 99402682 1001 86380 86390 1
402917 99402917 1001 86380 86390 1
402897 99402897 1001 86380 86390 1
403325 99403325 1001 86380 86390 1
403395 99403395 1001 86380 86390 1
403869 99403869 1001 86380 86390 1
404238 99404238 1001 86380 86390 1
404390 99404390 1001 86380 86390 1
404379 99404379 1001 86380 86390 1
404948 99404948 1001 86380 86390 1
405393 99405393 1001 86380 86390 1
405782 99405782 1001 86380 86390 1
406014 99406014 1001 86380 86390 1
406101 99406101 1001 86380 86390 1
406475 99406475 1001 86380 86390 1
406620 99406620 1001 86380 86390 1
406828 99406828 1001 86380 86390 1
407774 99407774 1001 86380 86390 1
407896 99407896 1001 86380 86390 1
407965 99407965 1001 86380 86390 1
407967 99407967 1001 86380 86390 1
408702 99408702 1001 86380 86390 1
408742 99408742 1001 86380 86390 1
408651 99408651 1001 86380 86390 1
408871 99408871 1001 86380 86390 1
409174 99409174 1001 86380 86390 1
409181 99409181 1001 86380 86390 1
409675 99409675 1001 86380 86390 1
409856 99409856 1001 86380 86390 1
409984 99409984 1001 86380 86390 1
409967 99409967 1001 86380 86390 1
410133 99410133 1001 86380 86390 1
410416 99410416 1001 86380 86390 1
410521 99410521 1001 86380 86390 1
410687 99410687 1001 86380 86390 1
410641 99410641 1001 86380 86390 1
410741 99410741 1001 86380 86390 1
410798 99410798 1001 86380 86390 1
411025 99411025 1001 86380 86390 1
411157 99411157 1001 86380 86390 1
411135 99411135 1001 86380 86390 1
411738 99411738 1001 86380 86390 1
412184 99412184 1001 86380 86390 1
412328 99412328 1001 86380 86390 1
413308 99413308 1001 86380 86390 1
413263 99413263 1001 86380 86390 1
413087 99413087 1001 86380 86390 1
412981 99412981 1001 86380 86390 1
412720 99412720 1001 86380 86390 1
412564 99412564 1001 86380 86390 1
413856 99413856 1001 86380 86390 1
415096 99415096 1001 86380 86390 1
415227 99415227 1001 86380 86390 1
414616 99414616 1001 86380 86390 1
414645 99414645 1001 86380 86390 1
414287 99414287 1001 86380 86390 1
415575 99415575 1001 86380 86390 1
415713 99415713 1001 86380 86390 1
416762 99416762 1001 86380 86390 1
416439 99416439 1001 86380 86390 1
416564 99416564 1001 86380 86390 1
417154 99417154 1001 86380 86390 1
417548 99417548 1001 86380 86390 1
418434 99418434 1001 86380 86390 1
417883 99417883 1001 86380 86390 1
418877 99418877 1001 86380 86390 1
419003 99419003 1001 86380 86390 1
418959 99418959 1001 86380 86390 1
419906 99419906 1001 86380 86390 1
419722 99419722 1001 86380 86390 1
419988 99419988 1001 86380 86390 1
419843 99419843 1001 86380 86390 1
419557 99419557 1001 86380 86390 1
419558 99419558 1001 86380 86390 1
421721 99421721 1001 86380 86390 1
421579 99421579 1001 86380 86390 1
421521 99421521 1001 86380 86390 1
421629 99421629 1001 86380 86390 1
420939 99420939 1001 86380 86390 1
422251 99422251 1001 86380 86390 1
422440 99422440 1001 86380 86390 1
422285 99422285 1001 86380 86390 1
423651 99423651 1001 86380 86390 1
423623 99423623 1001 86380 86390 1
423006 99423006 1001 86380 86390 1
423233 99423233 1001 86380 86390 1
423008 99423008 1001 86380 86390 1
423155 99423155 1001 86380 86390 1
423279 99423279 1001 86380 86390 1
425246 99425246 1001 86380 86390 1
425237 99425237 1001 86380 86390 1
425288 99425288 1001 86380 86390 1
424715 99424715 1001 86380 86390 1
424816 99424816 1001 86380 86390 1
424161 99424161 1001 86380 86390 1
424361 99424361 1001 86380 86390 1
426895 99426895 1001 86380 86390 1
426899 99426899 1001 86380 86390 1
426996 99426996 1001 86380 86390 1
426288 99426288 1001 86380 86390 1
426365 99426365 1001 86380 86390 1
428439 99428439 1001 86380 86390 1
428675 99428675 1001 86380 86390 1
428521 99428521 1001 86380 86390 1
428697 99428697 1001 86380 86390 1
428133 99428133 1001 86380 86390 1
428813 99428813 1001 86380 86390 1
428769 99428769 1001 86380 86390 1
428863 99428863 1001 86380 86390 1
430319 99430319 1001 86380 86390 1
429809 99429809 1001 86380 86390 1
429888 99429888 1001 86380 86390 1
429842 99429842 1001 86380 86390 1
429824 99429824 1001 86380 86390 1
429408 99429408 1001 86380 86390 1
430548 99430548 1001 86380 86390 1
430797 99430797 1001 86380 86390 1
430625 99430625 1001 86380 86390 1
431698 99431698 1001 86380 86390 1
431975 99431975 1001 86380 86390 1
431755 99431755 1001 86380 86390 1
431573 99431573 1001 86380 86390 1
430849 99430849 1001 86380 86390 1
430995 99430995 1001 86380 86390 1
432266 99432266 1001 86380 86390 1
433649 99433649 1001 86380 86390 1
433312 99433312 1001 86380 86390 1
432851 99432851 1001 86380 86390 1
433969 99433969 1001 86380 86390 1
433745 99433745 1001 86380 86390 1
435121 99435121 1001 86380 86390 1
435242 99435242 1001 86380 86390 1
435336 99435336 1001 86380 86390 1
434945 99434945 1001 86380 86390 1
434235 99434235 1001 86380 86390 1
435461 99435461 1001 86380 86390 1
435719 99435719 1001 86380 86390 1
437051 99437051 1001 86380 86390 1
437101 99437101 1001 86380 86390 1
436876 99436876 1001 86380 86390 1
437012 99437012 1001 86380 86390 1
437125 99437125 1001 86380 86390 1
436346 99436346 1001 86380 86390 1
436557 99436557 1001 86380 86390 1
436308 99436308 1001 86380 86390 1
436291 99436291 1001 86380 86390 1
435902 99435902 1001 86380 86390 1
436140 99436140 1001 86380 86390 1
436246 99436246 1001 86380 86390 1
300459 99300459 1001 86380 86390 1
300440 99300440 1001 86380 86390 1
300392 99300392 1001 86380 86390 1
300182 99300182 1001 86380 86390 1
300170 99300170 1001 86380 86390 1
300879 99300879 1001 86380 86390 1
300749 99300749 1001 86380 86390 1
301314 99301314 1001 86380 86390 1
301319 99301319 1001 86380 86390 1
301333 99301333 1001 86380 86390 1
300971 99300971 1001 86380 86390 1
301715 99301715 1001 86380 86390 1
301589 99301589 1001 86380 86390 1
301868 99301868 1001 86380 86390 1
301960 99301960 1001 86380 86390 1
301821 99301821 1001 86380 86390 1
302522 99302522 1001 86380 86390 1
302433 99302433 1001 86380 86390 1
303006 99303006 1001 86380 86390 1
303136 99303136 1001 86380 86390 1
303099 99303099 1001 86380 86390 1
303049 99303049 1001 86380 86390 1
302948 99302948 1001 86380 86390 1
302654 99302654 1001 86380 86390 1
302707 99302707 1001 86380 86390 1
302721 99302721 1001 86380 86390 1
303252 99303252 1001 86380 86390 1
303930 99303930 1001 86380 86390 1
304009 99304009 1001 86380 86390 1
303928 99303928 1001 86380 86390 1
303626 99303626 1001 86380 86390 1
304166 99304166 1001 86380 86390 1
304090 99304090 1001 86380 86390 1
304116 99304116 1001 86380 86390 1
304673 99304673 1001 86380 86390 1
304498 99304498 1001 86380 86390 1
304489 99304489 1001 86380 86390 1
304427 99304427 1001 86380 86390 1
304907 99304907 1001 86380 86390 1
305266 99305266 1001 86380 86390 1
305111 99305111 1001 86380 86390 1
305205 99305205 1001 86380 86390 1
500681 99500681 1001 86380 86390 1
500683 99500683 1001 86380 86390 1
500447 99500447 1001 86380 86390 1
500449 99500449 1001 86380 86390 1
500243 99500243 1001 86380 86390 1
501017 99501017 1001 86380 86390 1
500902 99500902 1001 86380 86390 1
500941 99500941 1001 86380 86390 1
501507 99501507 1001 86380 86390 1
501321 99501321 1001 86380 86390 1
501336 99501336 1001 86380 86390 1
501353 99501353 1001 86380 86390 1
501019 99501019 1001 86380 86390 1
501741 99501741 1001 86380 86390 1
501819 99501819 1001 86380 86390 1
501795 99501795 1001 86380 86390 1
501719 99501719 1001 86380 86390 1
502427 99502427 1001 86380 86390 1
502394 99502394 1001 86380 86390 1
502074 99502074 1001 86380 86390 1
502076 99502076 1001 86380 86390 1
501875 99501875 1001 86380 86390 1
501849 99501849 1001 86380 86390 1
501903 99501903 1001 86380 86390 1
502501 99502501 1001 86380 86390 1
502559 99502559 1001 86380 86390 1
503242 99503242 1001 86380 86390 1
503173 99503173 1001 86380 86390 1
502973 99502973 1001 86380 86390 1
503059 99503059 1001 86380 86390 1
502791 99502791 1001 86380 86390 1
503432 99503432 1001 86380 86390 1
503859 99503859 1001 86380 86390 1
504802 99504802 1001 86380 86390 1
504858 99504858 1001 86380 86390 1
504545 99504545 1001 86380 86390 1
504614 99504614 1001 86380 86390 1
504499 99504499 1001 86380 86390 1
504997 99504997 1001 86380 86390 1
505644 99505644 1001 86380 86390 1
505687 99505687 1001 86380 86390 1
505763 99505763 1001 86380 86390 1
505366 99505366 1001 86380 86390 1
505407 99505407 1001 86380 86390 1
505867 99505867 1001 86380 86390 1
506469 99506469 1001 86380 86390 1
506214 99506214 1001 86380 86390 1
506787 99506787 1001 86380 86390 1
506737 99506737 1001 86380 86390 1
507247 99507247 1001 86380 86390 1
507377 99507377 1001 86380 86390 1
506969 99506969 1001 86380 86390 1
507554 99507554 1001 86380 86390 1
507516 99507516 1001 86380 86390 1
507479 99507479 1001 86380 86390 1
508052 99508052 1001 86380 86390 1
507652 99507652 1001 86380 86390 1
508439 99508439 1001 86380 86390 1
508995 99508995 1001 86380 86390 1
508957 99508957 1001 86380 86390 1
508919 99508919 1001 86380 86390 1
508715 99508715 1001 86380 86390 1
508663 99508663 1001 86380 86390 1
508797 99508797 1001 86380 86390 1
508463 99508463 1001 86380 86390 1
508503 99508503 1001 86380 86390 1
508504 99508504 1001 86380 86390 1
508646 99508646 1001 86380 86390 1
509145 99509145 1001 86380 86390 1
509720 99509720 1001 86380 86390 1
509824 99509824 1001 86380 86390 1
509507 99509507 1001 86380 86390 1
509612 99509612 1001 86380 86390 1
509615 99509615 1001 86380 86390 1
509939 99509939 1001 86380 86390 1
509941 99509941 1001 86380 86390 1
509919 99509919 1001 86380 86390 1
510610 99510610 1001 86380 86390 1
510512 99510512 1001 86380 86390 1
510237 99510237 1001 86380 86390 1
510820 99510820 1001 86380 86390 1
511347 99511347 1001 86380 86390 1
511206 99511206 1001 86380 86390 1
511298 99511298 1001 86380 86390 1
511303 99511303 1001 86380 86390 1
511163 99511163 1001 86380 86390 1
511048 99511048 1001 86380 86390 1
511579 99511579 1001 86380 86390 1
511607 99511607 1001 86380 86390 1
512033 99512033 1001 86380 86390 1
512508 99512508 1001 86380 86390 1
512964 99512964 1001 86380 86390 1
512881 99512881 1001 86380 86390 1
512648 99512648 1001 86380 86390 1
513215 99513215 1001 86380 86390 1
513389 99513389 1001 86380 86390 1
513366 99513366 1001 86380 86390 1
514007 99514007 1001 86380 86390 1
513846 99513846 1001 86380 86390 1
513534 99513534 1001 86380 86390 1
513537 99513537 1001 86380 86390 1
514769 99514769 1001 86380 86390 1
514667 99514667 1001 86380 86390 1
514831 99514831 1001 86380 86390 1
514815 99514815 1001 86380 86390 1
514738 99514738 1001 86380 86390 1
514602 99514602 1001 86380 86390 1
515018 99515018 1001 86380 86390 1
515483 99515483 1001 86380 86390 1
515599 99515599 1001 86380 86390 1
515664 99515664 1001 86380 86390 1
515153 99515153 1001 86380 86390 1
515771 99515771 1001 86380 86390 1
515271 99515271 1001 86380 86390 1
516453 99516453 1001 86380 86390 1
515984 99515984 1001 86380 86390 1
516617 99516617 1001 86380 86390 1
517216 99517216 1001 86380 86390 1
517119 99517119 1001 86380 86390 1
516716 99516716 1001 86380 86390 1
516916 99516916 1001 86380 86390 1
517351 99517351 1001 86380 86390 1
517523 99517523 1001 86380 86390 1
517446 99517446 1001 86380 86390 1
517970 99517970 1001 86380 86390 1
517974 99517974 1001 86380 86390 1
518105 99518105 1001 86380 86390 1
517657 99517657 1001 86380 86390 1
517726 99517726 1001 86380 86390 1
517716 99517716 1001 86380 86390 1
518297 99518297 1001 86380 86390 1
518954 99518954 1001 86380 86390 1
518849 99518849 1001 86380 86390 1
518864 99518864 1001 86380 86390 1
518754 99518754 1001 86380 86390 1
518564 99518564 1001 86380 86390 1
518416 99518416 1001 86380 86390 1
519047 99519047 1001 86380 86390 1
519652 99519652 1001 86380 86390 1
519704 99519704 1001 86380 86390 1
519769 99519769 1001 86380 86390 1
519762 99519762 1001 86380 86390 1
519465 99519465 1001 86380 86390 1
519438 99519438 1001 86380 86390 1
519234 99519234 1001 86380 86390 1
519211 99519211 1001 86380 86390 1
519879 99519879 1001 86380 86390 1
520014 99520014 1001 86380 86390 1
519834 99519834 1001 86380 86390 1
520537 99520537 1001 86380 86390 1
520589 99520589 1001 86380 86390 1
520613 99520613 1001 86380 86390 1
520549 99520549 1001 86380 86390 1
520385 99520385 1001 86380 86390 1
520405 99520405 1001 86380 86390 1
520276 99520276 1001 86380 86390 1
520277 99520277 1001 86380 86390 1
520432 99520432 1001 86380 86390 1
520130 99520130 1001 86380 86390 1
520222 99520222 1001 86380 86390 1
520145 99520145 1001 86380 86390 1
520665 99520665 1001 86380 86390 1
520657 99520657 1001 86380 86390 1
520722 99520722 1001 86380 86390 1
521295 99521295 1001 86380 86390 1
521347 99521347 1001 86380 86390 1
521105 99521105 1001 86380 86390 1
521199 99521199 1001 86380 86390 1
521162 99521162 1001 86380 86390 1
520864 99520864 1001 86380 86390 1
521534 99521534 1001 86380 86390 1
521562 99521562 1001 86380 86390 1
521472 99521472 1001 86380 86390 1
521577 99521577 1001 86380 86390 1
522109 99522109 1001 86380 86390 1
522148 99522148 1001 86380 86390 1
521946 99521946 1001 86380 86390 1
521938 99521938 1001 86380 86390 1
522762 99522762 1001 86380 86390 1
523871 99523871 1001 86380 86390 1
523904 99523904 1001 86380 86390 1
523690 99523690 1001 86380 86390 1
523680 99523680 1001 86380 86390 1
524087 99524087 1001 86380 86390 1
524613 99524613 1001 86380 86390 1
524443 99524443 1001 86380 86390 1
524272 99524272 1001 86380 86390 1
524212 99524212 1001 86380 86390 1
525431 99525431 1001 86380 86390 1
525432 99525432 1001 86380 86390 1
525249 99525249 1001 86380 86390 1
525131 99525131 1001 86380 86390 1
525067 99525067 1001 86380 86390 1
525153 99525153 1001 86380 86390 1
525748 99525748 1001 86380 86390 1
526167 99526167 1001 86380 86390 1
525951 99525951 1001 86380 86390 1
525901 99525901 1001 86380 86390 1
526995 99526995 1001 86380 86390 1
527036 99527036 1001 86380 86390 1
526936 99526936 1001 86380 86390 1
526694 99526694 1001 86380 86390 1
527421 99527421 1001 86380 86390 1
527957 99527957 1001 86380 86390 1
527758 99527758 1001 86380 86390 1
527595 99527595 1001 86380 86390 1
528710 99528710 1001 86380 86390 1
528496 99528496 1001 86380 86390 1
528360 99528360 1001 86380 86390 1
529005 99529005 1001 86380 86390 1
529590 99529590 1001 86380 86390 1
529685 99529685 1001 86380 86390 1
529393 99529393 1001 86380 86390 1
529819 99529819 1001 86380 86390 1
529787 99529787 1001 86380 86390 1
530362 99530362 1001 86380 86390 1
530270 99530270 1001 86380 86390 1
530183 99530183 1001 86380 86390 1
530292 99530292 1001 86380 86390 1
530217 99530217 1001 86380 86390 1
529976 99529976 1001 86380 86390 1
530122 99530122 1001 86380 86390 1
530020 99530020 1001 86380 86390 1
530141 99530141 1001 86380 86390 1
530560 99530560 1001 86380 86390 1
531376 99531376 1001 86380 86390 1
531084 99531084 1001 86380 86390 1
530823 99530823 1001 86380 86390 1
530771 99530771 1001 86380 86390 1
530779 99530779 1001 86380 86390 1
531560 99531560 1001 86380 86390 1
532086 99532086 1001 86380 86390 1
531978 99531978 1001 86380 86390 1
531740 99531740 1001 86380 86390 1
532295 99532295 1001 86380 86390 1
532218 99532218 1001 86380 86390 1
532646 99532646 1001 86380 86390 1
532502 99532502 1001 86380 86390 1
532587 99532587 1001 86380 86390 1
533701 99533701 1001 86380 86390 1
533471 99533471 1001 86380 86390 1
533369 99533369 1001 86380 86390 1
533377 99533377 1001 86380 86390 1
533916 99533916 1001 86380 86390 1
534543 99534543 1001 86380 86390 1
534852 99534852 1001 86380 86390 1
535348 99535348 1001 86380 86390 1
535323 99535323 1001 86380 86390 1
535109 99535109 1001 86380 86390 1
535005 99535005 1001 86380 86390 1
534929 99534929 1001 86380 86390 1
535014 99535014 1001 86380 86390 1
535688 99535688 1001 86380 86390 1
535515 99535515 1001 86380 86390 1
536330 99536330 1001 86380 86390 1
535994 99535994 1001 86380 86390 1
536127 99536127 1001 86380 86390 1
536436 99536436 1001 86380 86390 1
536489 99536489 1001 86380 86390 1
536391 99536391 1001 86380 86390 1
536381 99536381 1001 86380 86390 1
536567 99536567 1001 86380 86390 1
537273 99537273 1001 86380 86390 1
537873 99537873 1001 86380 86390 1
537918 99537918 1001 86380 86390 1
537759 99537759 1001 86380 86390 1
537735 99537735 1001 86380 86390 1
537646 99537646 1001 86380 86390 1
537421 99537421 1001 86380 86390 1
537398 99537398 1001 86380 86390 1
537542 99537542 1001 86380 86390 1
537544 99537544 1001 86380 86390 1
537506 99537506 1001 86380 86390 1
538022 99538022 1001 86380 86390 1
538755 99538755 1001 86380 86390 1
538730 99538730 1001 86380 86390 1
538655 99538655 1001 86380 86390 1
538523 99538523 1001 86380 86390 1
538514 99538514 1001 86380 86390 1
538982 99538982 1001 86380 86390 1
539640 99539640 1001 86380 86390 1
539450 99539450 1001 86380 86390 1
539396 99539396 1001 86380 86390 1
539283 99539283 1001 86380 86390 1
539796 99539796 1001 86380 86390 1
539828 99539828 1001 86380 86390 1
539647 99539647 1001 86380 86390 1
540451 99540451 1001 86380 86390 1
540250 99540250 1001 86380 86390 1
540130 99540130 1001 86380 86390 1
540001 99540001 1001 86380 86390 1
539977 99539977 1001 86380 86390 1
539953 99539953 1001 86380 86390 1
539867 99539867 1001 86380 86390 1
540582 99540582 1001 86380 86390 1
541190 99541190 1001 86380 86390 1
541057 99541057 1001 86380 86390 1
540817 99540817 1001 86380 86390 1
540760 99540760 1001 86380 86390 1
540850 99540850 1001 86380 86390 1
541406 99541406 1001 86380 86390 1
541381 99541381 1001 86380 86390 1
541930 99541930 1001 86380 86390 1
542110 99542110 1001 86380 86390 1
541744 99541744 1001 86380 86390 1
541688 99541688 1001 86380 86390 1
542292 99542292 1001 86380 86390 1
542254 99542254 1001 86380 86390 1
542178 99542178 1001 86380 86390 1
542820 99542820 1001 86380 86390 1
542813 99542813 1001 86380 86390 1
542612 99542612 1001 86380 86390 1
542337 99542337 1001 86380 86390 1
542417 99542417 1001 86380 86390 1
542386 99542386 1001 86380 86390 1
542503 99542503 1001 86380 86390 1
542982 99542982 1001 86380 86390 1
542974 99542974 1001 86380 86390 1
542979 99542979 1001 86380 86390 1
543613 99543613 1001 86380 86390 1
543161 99543161 1001 86380 86390 1
543776 99543776 1001 86380 86390 1
543793 99543793 1001 86380 86390 1
544314 99544314 1001 86380 86390 1
544392 99544392 1001 86380 86390 1
544207 99544207 1001 86380 86390 1
544146 99544146 1001 86380 86390 1
544609 99544609 1001 86380 86390 1
513810 767 1001 48806 49106 1
400339 99400339 1001 86380 86390 1
400559 99400559 1001 86380 86390 1
400683 99400683 1001 86380 86390 1
401358 99401358 1001 86380 86390 1
401646 99401646 1001 86380 86390 1
402579 99402579 1001 86380 86390 1
402679 99402679 1001 86380 86390 1
402784 99402784 1001 86380 86390 1
403222 99403222 1001 86380 86390 1
403209 99403209 1001 86380 86390 1
403711 99403711 1001 86380 86390 1
404901 99404901 1001 86380 86390 1
405845 99405845 1001 86380 86390 1
406209 99406209 1001 86380 86390 1
406184 99406184 1001 86380 86390 1
406497 99406497 1001 86380 86390 1
406705 99406705 1001 86380 86390 1
406962 99406962 1001 86380 86390 1
407094 99407094 1001 86380 86390 1
407237 99407237 1001 86380 86390 1
407170 99407170 1001 86380 86390 1
407297 99407297 1001 86380 86390 1
407659 99407659 1001 86380 86390 1
407756 99407756 1001 86380 86390 1
407723 99407723 1001 86380 86390 1
408730 99408730 1001 86380 86390 1
408997 99408997 1001 86380 86390 1
409049 99409049 1001 86380 86390 1
409116 99409116 1001 86380 86390 1
409361 99409361 1001 86380 86390 1
409366 99409366 1001 86380 86390 1
409320 99409320 1001 86380 86390 1
409463 99409463 1001 86380 86390 1
409577 99409577 1001 86380 86390 1
409729 99409729 1001 86380 86390 1
410258 99410258 1001 86380 86390 1
410754 99410754 1001 86380 86390 1
411169 99411169 1001 86380 86390 1
411270 99411270 1001 86380 86390 1
411612 99411612 1001 86380 86390 1
411622 99411622 1001 86380 86390 1
411529 99411529 1001 86380 86390 1
411741 99411741 1001 86380 86390 1
411838 99411838 1001 86380 86390 1
412408 99412408 1001 86380 86390 1
412336 99412336 1001 86380 86390 1
413306 99413306 1001 86380 86390 1
413163 99413163 1001 86380 86390 1
413166 99413166 1001 86380 86390 1
413171 99413171 1001 86380 86390 1
413743 99413743 1001 86380 86390 1
413799 99413799 1001 86380 86390 1
414674 99414674 1001 86380 86390 1
414843 99414843 1001 86380 86390 1
414533 99414533 1001 86380 86390 1
414880 99414880 1001 86380 86390 1
414383 99414383 1001 86380 86390 1
415342 99415342 1001 86380 86390 1
415539 99415539 1001 86380 86390 1
416756 99416756 1001 86380 86390 1
416926 99416926 1001 86380 86390 1
416508 99416508 1001 86380 86390 1
415767 99415767 1001 86380 86390 1
416027 99416027 1001 86380 86390 1
418552 99418552 1001 86380 86390 1
418773 99418773 1001 86380 86390 1
418249 99418249 1001 86380 86390 1
417668 99417668 1001 86380 86390 1
419191 99419191 1001 86380 86390 1
420135 99420135 1001 86380 86390 1
419745 99419745 1001 86380 86390 1
419491 99419491 1001 86380 86390 1
419460 99419460 1001 86380 86390 1
422116 99422116 1001 86380 86390 1
421945 99421945 1001 86380 86390 1
421692 99421692 1001 86380 86390 1
421760 99421760 1001 86380 86390 1
421666 99421666 1001 86380 86390 1
422324 99422324 1001 86380 86390 1
423576 99423576 1001 86380 86390 1
423336 99423336 1001 86380 86390 1
423344 99423344 1001 86380 86390 1
423723 99423723 1001 86380 86390 1
422987 99422987 1001 86380 86390 1
423199 99423199 1001 86380 86390 1
423284 99423284 1001 86380 86390 1
422958 99422958 1001 86380 86390 1
422547 99422547 1001 86380 86390 1
424783 99424783 1001 86380 86390 1
424710 99424710 1001 86380 86390 1
424830 99424830 1001 86380 86390 1
424943 99424943 1001 86380 86390 1
425539 99425539 1001 86380 86390 1
426697 99426697 1001 86380 86390 1
427060 99427060 1001 86380 86390 1
426955 99426955 1001 86380 86390 1
426890 99426890 1001 86380 86390 1
426742 99426742 1001 86380 86390 1
426335 99426335 1001 86380 86390 1
425948 99425948 1001 86380 86390 1
426029 99426029 1001 86380 86390 1
427289 99427289 1001 86380 86390 1
428683 99428683 1001 86380 86390 1
428409 99428409 1001 86380 86390 1
428158 99428158 1001 86380 86390 1
428010 99428010 1001 86380 86390 1
428265 99428265 1001 86380 86390 1
428152 99428152 1001 86380 86390 1
427760 99427760 1001 86380 86390 1
429065 99429065 1001 86380 86390 1
428906 99428906 1001 86380 86390 1
428956 99428956 1001 86380 86390 1
428957 99428957 1001 86380 86390 1
429859 99429859 1001 86380 86390 1
429670 99429670 1001 86380 86390 1
429835 99429835 1001 86380 86390 1
432001 99432001 1001 86380 86390 1
431623 99431623 1001 86380 86390 1
432209 99432209 1001 86380 86390 1
432106 99432106 1001 86380 86390 1
432217 99432217 1001 86380 86390 1
432977 99432977 1001 86380 86390 1
433282 99433282 1001 86380 86390 1
432611 99432611 1001 86380 86390 1
432566 99432566 1001 86380 86390 1
433758 99433758 1001 86380 86390 1
435416 99435416 1001 86380 86390 1
434658 99434658 1001 86380 86390 1
434934 99434934 1001 86380 86390 1
434391 99434391 1001 86380 86390 1
435603 99435603 1001 86380 86390 1
435477 99435477 1001 86380 86390 1
437094 99437094 1001 86380 86390 1
300002 99300002 1001 86380 86390 1
300393 99300393 1001 86380 86390 1
300409 99300409 1001 86380 86390 1
300491 99300491 1001 86380 86390 1
300431 99300431 1001 86380 86390 1
300164 99300164 1001 86380 86390 1
300142 99300142 1001 86380 86390 1
300751 99300751 1001 86380 86390 1
300842 99300842 1001 86380 86390 1
300869 99300869 1001 86380 86390 1
301504 99301504 1001 86380 86390 1
301545 99301545 1001 86380 86390 1
301303 99301303 1001 86380 86390 1
301134 99301134 1001 86380 86390 1
300980 99300980 1001 86380 86390 1
300954 99300954 1001 86380 86390 1
300997 99300997 1001 86380 86390 1
301757 99301757 1001 86380 86390 1
302194 99302194 1001 86380 86390 1
302032 99302032 1001 86380 86390 1
302157 99302157 1001 86380 86390 1
301885 99301885 1001 86380 86390 1
303101 99303101 1001 86380 86390 1
303154 99303154 1001 86380 86390 1
302809 99302809 1001 86380 86390 1
303318 99303318 1001 86380 86390 1
304012 99304012 1001 86380 86390 1
303848 99303848 1001 86380 86390 1
303877 99303877 1001 86380 86390 1
303687 99303687 1001 86380 86390 1
303688 99303688 1001 86380 86390 1
303728 99303728 1001 86380 86390 1
303781 99303781 1001 86380 86390 1
303627 99303627 1001 86380 86390 1
303823 99303823 1001 86380 86390 1
303457 99303457 1001 86380 86390 1
303486 99303486 1001 86380 86390 1
304063 99304063 1001 86380 86390 1
304053 99304053 1001 86380 86390 1
304681 99304681 1001 86380 86390 1
304789 99304789 1001 86380 86390 1
304473 99304473 1001 86380 86390 1
304381 99304381 1001 86380 86390 1
304311 99304311 1001 86380 86390 1
304364 99304364 1001 86380 86390 1
304405 99304405 1001 86380 86390 1
304988 99304988 1001 86380 86390 1
305623 99305623 1001 86380 86390 1
305615 99305615 1001 86380 86390 1
305528 99305528 1001 86380 86390 1
305432 99305432 1001 86380 86390 1
305397 99305397 1001 86380 86390 1
305334 99305334 1001 86380 86390 1
305464 99305464 1001 86380 86390 1
305309 99305309 1001 86380 86390 1
305284 99305284 1001 86380 86390 1
500636 99500636 1001 86380 86390 1
500692 99500692 1001 86380 86390 1
500656 99500656 1001 86380 86390 1
500208 99500208 1001 86380 86390 1
500991 99500991 1001 86380 86390 1
500886 99500886 1001 86380 86390 1
501447 99501447 1001 86380 86390 1
501570 99501570 1001 86380 86390 1
501545 99501545 1001 86380 86390 1
501360 99501360 1001 86380 86390 1
501299 99501299 1001 86380 86390 1
501249 99501249 1001 86380 86390 1
501212 99501212 1001 86380 86390 1
501189 99501189 1001 86380 86390 1
501049 99501049 1001 86380 86390 1
501040 99501040 1001 86380 86390 1
501778 99501778 1001 86380 86390 1
501821 99501821 1001 86380 86390 1
501712 99501712 1001 86380 86390 1
502331 99502331 1001 86380 86390 1
502227 99502227 1001 86380 86390 1
502151 99502151 1001 86380 86390 1
501858 99501858 1001 86380 86390 1
501930 99501930 1001 86380 86390 1
502022 99502022 1001 86380 86390 1
502643 99502643 1001 86380 86390 1
503240 99503240 1001 86380 86390 1
503027 99503027 1001 86380 86390 1
502952 99502952 1001 86380 86390 1
503069 99503069 1001 86380 86390 1
502901 99502901 1001 86380 86390 1
502856 99502856 1001 86380 86390 1
502688 99502688 1001 86380 86390 1
502718 99502718 1001 86380 86390 1
502759 99502759 1001 86380 86390 1
502760 99502760 1001 86380 86390 1
503331 99503331 1001 86380 86390 1
503412 99503412 1001 86380 86390 1
504066 99504066 1001 86380 86390 1
503818 99503818 1001 86380 86390 1
503511 99503511 1001 86380 86390 1
503609 99503609 1001 86380 86390 1
504146 99504146 1001 86380 86390 1
504252 99504252 1001 86380 86390 1
504902 99504902 1001 86380 86390 1
504814 99504814 1001 86380 86390 1
504677 99504677 1001 86380 86390 1
504501 99504501 1001 86380 86390 1
504995 99504995 1001 86380 86390 1
504999 99504999 1001 86380 86390 1
505003 99505003 1001 86380 86390 1
505744 99505744 1001 86380 86390 1
505554 99505554 1001 86380 86390 1
505377 99505377 1001 86380 86390 1
505958 99505958 1001 86380 86390 1
506563 99506563 1001 86380 86390 1
506567 99506567 1001 86380 86390 1
506197 99506197 1001 86380 86390 1
506293 99506293 1001 86380 86390 1
506642 99506642 1001 86380 86390 1
507234 99507234 1001 86380 86390 1
507312 99507312 1001 86380 86390 1
507318 99507318 1001 86380 86390 1
507126 99507126 1001 86380 86390 1
507178 99507178 1001 86380 86390 1
507091 99507091 1001 86380 86390 1
506809 99506809 1001 86380 86390 1
506863 99506863 1001 86380 86390 1
506825 99506825 1001 86380 86390 1
507484 99507484 1001 86380 86390 1
507503 99507503 1001 86380 86390 1
507610 99507610 1001 86380 86390 1
508204 99508204 1001 86380 86390 1
507673 99507673 1001 86380 86390 1
507649 99507649 1001 86380 86390 1
508391 99508391 1001 86380 86390 1
508406 99508406 1001 86380 86390 1
508384 99508384 1001 86380 86390 1
509041 99509041 1001 86380 86390 1
508739 99508739 1001 86380 86390 1
508759 99508759 1001 86380 86390 1
508521 99508521 1001 86380 86390 1
509256 99509256 1001 86380 86390 1
509750 99509750 1001 86380 86390 1
509752 99509752 1001 86380 86390 1
509566 99509566 1001 86380 86390 1
509686 99509686 1001 86380 86390 1
509677 99509677 1001 86380 86390 1
509369 99509369 1001 86380 86390 1
510680 99510680 1001 86380 86390 1
510671 99510671 1001 86380 86390 1
510189 99510189 1001 86380 86390 1
511431 99511431 1001 86380 86390 1
511538 99511538 1001 86380 86390 1
511214 99511214 1001 86380 86390 1
511023 99511023 1001 86380 86390 1
511706 99511706 1001 86380 86390 1
512247 99512247 1001 86380 86390 1
511929 99511929 1001 86380 86390 1
511803 99511803 1001 86380 86390 1
511934 99511934 1001 86380 86390 1
513170 99513170 1001 86380 86390 1
513042 99513042 1001 86380 86390 1
513030 99513030 1001 86380 86390 1
513099 99513099 1001 86380 86390 1
512833 99512833 1001 86380 86390 1
512915 99512915 1001 86380 86390 1
512801 99512801 1001 86380 86390 1
512757 99512757 1001 86380 86390 1
512604 99512604 1001 86380 86390 1
512606 99512606 1001 86380 86390 1
513269 99513269 1001 86380 86390 1
513334 99513334 1001 86380 86390 1
513387 99513387 1001 86380 86390 1
513380 99513380 1001 86380 86390 1
514010 99514010 1001 86380 86390 1
513738 99513738 1001 86380 86390 1
513742 99513742 1001 86380 86390 1
513743 99513743 1001 86380 86390 1
513581 99513581 1001 86380 86390 1
513596 99513596 1001 86380 86390 1
514728 99514728 1001 86380 86390 1
514819 99514819 1001 86380 86390 1
514735 99514735 1001 86380 86390 1
514724 99514724 1001 86380 86390 1
514478 99514478 1001 86380 86390 1
514467 99514467 1001 86380 86390 1
514332 99514332 1001 86380 86390 1
514960 99514960 1001 86380 86390 1
515000 99515000 1001 86380 86390 1
515565 99515565 1001 86380 86390 1
515452 99515452 1001 86380 86390 1
515094 99515094 1001 86380 86390 1
515792 99515792 1001 86380 86390 1
515873 99515873 1001 86380 86390 1
516320 99516320 1001 86380 86390 1
516182 99516182 1001 86380 86390 1
515968 99515968 1001 86380 86390 1
515999 99515999 1001 86380 86390 1
515991 99515991 1001 86380 86390 1
516561 99516561 1001 86380 86390 1
517195 99517195 1001 86380 86390 1
517052 99517052 1001 86380 86390 1
516930 99516930 1001 86380 86390 1
516970 99516970 1001 86380 86390 1
516809 99516809 1001 86380 86390 1
517522 99517522 1001 86380 86390 1
517965 99517965 1001 86380 86390 1
517947 99517947 1001 86380 86390 1
517558 99517558 1001 86380 86390 1
517640 99517640 1001 86380 86390 1
517679 99517679 1001 86380 86390 1
518888 99518888 1001 86380 86390 1
518667 99518667 1001 86380 86390 1
518569 99518569 1001 86380 86390 1
518521 99518521 1001 86380 86390 1
519001 99519001 1001 86380 86390 1
519674 99519674 1001 86380 86390 1
519678 99519678 1001 86380 86390 1
519582 99519582 1001 86380 86390 1
519513 99519513 1001 86380 86390 1
519298 99519298 1001 86380 86390 1
519194 99519194 1001 86380 86390 1
520446 99520446 1001 86380 86390 1
520338 99520338 1001 86380 86390 1
520138 99520138 1001 86380 86390 1
520028 99520028 1001 86380 86390 1
520813 99520813 1001 86380 86390 1
521365 99521365 1001 86380 86390 1
521054 99521054 1001 86380 86390 1
520979 99520979 1001 86380 86390 1
521557 99521557 1001 86380 86390 1
521661 99521661 1001 86380 86390 1
522103 99522103 1001 86380 86390 1
522096 99522096 1001 86380 86390 1
522239 99522239 1001 86380 86390 1
521911 99521911 1001 86380 86390 1
522363 99522363 1001 86380 86390 1
523111 99523111 1001 86380 86390 1
522772 99522772 1001 86380 86390 1
522502 99522502 1001 86380 86390 1
523898 99523898 1001 86380 86390 1
523783 99523783 1001 86380 86390 1
523839 99523839 1001 86380 86390 1
523582 99523582 1001 86380 86390 1
523414 99523414 1001 86380 86390 1
523404 99523404 1001 86380 86390 1
523498 99523498 1001 86380 86390 1
523333 99523333 1001 86380 86390 1
523984 99523984 1001 86380 86390 1
524050 99524050 1001 86380 86390 1
524551 99524551 1001 86380 86390 1
524436 99524436 1001 86380 86390 1
524544 99524544 1001 86380 86390 1
524559 99524559 1001 86380 86390 1
524317 99524317 1001 86380 86390 1
524914 99524914 1001 86380 86390 1
524850 99524850 1001 86380 86390 1
525444 99525444 1001 86380 86390 1
525509 99525509 1001 86380 86390 1
525535 99525535 1001 86380 86390 1
525460 99525460 1001 86380 86390 1
525499 99525499 1001 86380 86390 1
525274 99525274 1001 86380 86390 1
525353 99525353 1001 86380 86390 1
525308 99525308 1001 86380 86390 1
525296 99525296 1001 86380 86390 1
525102 99525102 1001 86380 86390 1
525090 99525090 1001 86380 86390 1
525690 99525690 1001 86380 86390 1
526419 99526419 1001 86380 86390 1
526348 99526348 1001 86380 86390 1
526375 99526375 1001 86380 86390 1
526327 99526327 1001 86380 86390 1
526053 99526053 1001 86380 86390 1
526085 99526085 1001 86380 86390 1
525970 99525970 1001 86380 86390 1
525896 99525896 1001 86380 86390 1
525966 99525966 1001 86380 86390 1
526450 99526450 1001 86380 86390 1
526528 99526528 1001 86380 86390 1
527056 99527056 1001 86380 86390 1
527066 99527066 1001 86380 86390 1
526967 99526967 1001 86380 86390 1
526838 99526838 1001 86380 86390 1
526986 99526986 1001 86380 86390 1
527028 99527028 1001 86380 86390 1
526847 99526847 1001 86380 86390 1
526798 99526798 1001 86380 86390 1
527352 99527352 1001 86380 86390 1
527279 99527279 1001 86380 86390 1
527348 99527348 1001 86380 86390 1
527972 99527972 1001 86380 86390 1
527955 99527955 1001 86380 86390 1
527722 99527722 1001 86380 86390 1
527486 99527486 1001 86380 86390 1
527604 99527604 1001 86380 86390 1
527645 99527645 1001 86380 86390 1
527516 99527516 1001 86380 86390 1
528250 99528250 1001 86380 86390 1
528405 99528405 1001 86380 86390 1
529630 99529630 1001 86380 86390 1
529545 99529545 1001 86380 86390 1
529288 99529288 1001 86380 86390 1
529830 99529830 1001 86380 86390 1
529805 99529805 1001 86380 86390 1
530452 99530452 1001 86380 86390 1
530335 99530335 1001 86380 86390 1
530220 99530220 1001 86380 86390 1
530248 99530248 1001 86380 86390 1
530186 99530186 1001 86380 86390 1
530215 99530215 1001 86380 86390 1
529972 99529972 1001 86380 86390 1
530117 99530117 1001 86380 86390 1
530576 99530576 1001 86380 86390 1
530696 99530696 1001 86380 86390 1
530750 99530750 1001 86380 86390 1
531467 99531467 1001 86380 86390 1
531429 99531429 1001 86380 86390 1
531391 99531391 1001 86380 86390 1
531499 99531499 1001 86380 86390 1
532161 99532161 1001 86380 86390 1
532046 99532046 1001 86380 86390 1
532149 99532149 1001 86380 86390 1
532191 99532191 1001 86380 86390 1
531855 99531855 1001 86380 86390 1
531611 99531611 1001 86380 86390 1
532001 99532001 1001 86380 86390 1
532965 99532965 1001 86380 86390 1
532781 99532781 1001 86380 86390 1
533223 99533223 1001 86380 86390 1
533202 99533202 1001 86380 86390 1
533140 99533140 1001 86380 86390 1
533355 99533355 1001 86380 86390 1
533274 99533274 1001 86380 86390 1
533326 99533326 1001 86380 86390 1
534035 99534035 1001 86380 86390 1
534607 99534607 1001 86380 86390 1
534598 99534598 1001 86380 86390 1
534488 99534488 1001 86380 86390 1
534579 99534579 1001 86380 86390 1
534677 99534677 1001 86380 86390 1
534323 99534323 1001 86380 86390 1
534210 99534210 1001 86380 86390 1
534696 99534696 1001 86380 86390 1
535409 99535409 1001 86380 86390 1
535384 99535384 1001 86380 86390 1
535417 99535417 1001 86380 86390 1
535215 99535215 1001 86380 86390 1
534906 99534906 1001 86380 86390 1
534921 99534921 1001 86380 86390 1
535572 99535572 1001 86380 86390 1
535639 99535639 1001 86380 86390 1
535552 99535552 1001 86380 86390 1
536246 99536246 1001 86380 86390 1
536196 99536196 1001 86380 86390 1
536201 99536201 1001 86380 86390 1
535884 99535884 1001 86380 86390 1
535783 99535783 1001 86380 86390 1
535899 99535899 1001 86380 86390 1
535760 99535760 1001 86380 86390 1
535790 99535790 1001 86380 86390 1
537088 99537088 1001 86380 86390 1
536672 99536672 1001 86380 86390 1
536609 99536609 1001 86380 86390 1
537207 99537207 1001 86380 86390 1
537860 99537860 1001 86380 86390 1
537849 99537849 1001 86380 86390 1
537981 99537981 1001 86380 86390 1
537744 99537744 1001 86380 86390 1
537778 99537778 1001 86380 86390 1
538011 99538011 1001 86380 86390 1
538030 99538030 1001 86380 86390 1
538115 99538115 1001 86380 86390 1
538174 99538174 1001 86380 86390 1
538620 99538620 1001 86380 86390 1
538593 99538593 1001 86380 86390 1
538400 99538400 1001 86380 86390 1
538207 99538207 1001 86380 86390 1
538945 99538945 1001 86380 86390 1
540338 99540338 1001 86380 86390 1
540345 99540345 1001 86380 86390 1
540189 99540189 1001 86380 86390 1
540229 99540229 1001 86380 86390 1
540154 99540154 1001 86380 86390 1
540195 99540195 1001 86380 86390 1
539885 99539885 1001 86380 86390 1
540561 99540561 1001 86380 86390 1
540639 99540639 1001 86380 86390 1
540552 99540552 1001 86380 86390 1
541202 99541202 1001 86380 86390 1
541086 99541086 1001 86380 86390 1
540725 99540725 1001 86380 86390 1
540780 99540780 1001 86380 86390 1
540832 99540832 1001 86380 86390 1
540717 99540717 1001 86380 86390 1
541313 99541313 1001 86380 86390 1
542006 99542006 1001 86380 86390 1
542098 99542098 1001 86380 86390 1
541835 99541835 1001 86380 86390 1
541844 99541844 1001 86380 86390 1
541519 99541519 1001 86380 86390 1
542217 99542217 1001 86380 86390 1
542295 99542295 1001 86380 86390 1
542390 99542390 1001 86380 86390 1
542487 99542487 1001 86380 86390 1
542412 99542412 1001 86380 86390 1
543099 99543099 1001 86380 86390 1
543103 99543103 1001 86380 86390 1
543017 99543017 1001 86380 86390 1
543607 99543607 1001 86380 86390 1
543234 99543234 1001 86380 86390 1
543236 99543236 1001 86380 86390 1
543263 99543263 1001 86380 86390 1
543811 99543811 1001 86380 86390 1
543892 99543892 1001 86380 86390 1
544411 99544411 1001 86380 86390 1
544236 99544236 1001 86380 86390 1
544281 99544281 1001 86380 86390 1
544377 99544377 1001 86380 86390 1
544124 99544124 1001 86380 86390 1
544741 99544741 1001 86380 86390 1
544626 99544626 1001 86380 86390 1
530646 994 1001 35666 35965 1
530665 1044 1001 30161 30460 1
530680 802 1002 66060 67420 1
400119 99400119 1001 86380 86390 1
400454 99400454 1001 86380 86390 1
400514 99400514 1001 86380 86390 1
400508 99400508 1001 86380 86390 1
401146 99401146 1001 86380 86390 1
401132 99401132 1001 86380 86390 1
401522 99401522 1001 86380 86390 1
401795 99401795 1001 86380 86390 1
401846 99401846 1001 86380 86390 1
402135 99402135 1001 86380 86390 1
403266 99403266 1001 86380 86390 1
403991 99403991 1001 86380 86390 1
404239 99404239 1001 86380 86390 1
404217 99404217 1001 86380 86390 1
404296 99404296 1001 86380 86390 1
404456 99404456 1001 86380 86390 1
404489 99404489 1001 86380 86390 1
404663 99404663 1001 86380 86390 1
404942 99404942 1001 86380 86390 1
405032 99405032 1001 86380 86390 1
405406 99405406 1001 86380 86390 1
405431 99405431 1001 86380 86390 1
405493 99405493 1001 86380 86390 1
405511 99405511 1001 86380 86390 1
405586 99405586 1001 86380 86390 1
406053 99406053 1001 86380 86390 1
406067 99406067 1001 86380 86390 1
406139 99406139 1001 86380 86390 1
407228 99407228 1001 86380 86390 1
407246 99407246 1001 86380 86390 1
407383 99407383 1001 86380 86390 1
407360 99407360 1001 86380 86390 1
407913 99407913 1001 86380 86390 1
407928 99407928 1001 86380 86390 1
408578 99408578 1001 86380 86390 1
408801 99408801 1001 86380 86390 1
408985 99408985 1001 86380 86390 1
409348 99409348 1001 86380 86390 1
409583 99409583 1001 86380 86390 1
409994 99409994 1001 86380 86390 1
410113 99410113 1001 86380 86390 1
411406 99411406 1001 86380 86390 1
411566 99411566 1001 86380 86390 1
411551 99411551 1001 86380 86390 1
411715 99411715 1001 86380 86390 1
411797 99411797 1001 86380 86390 1
412371 99412371 1001 86380 86390 1
413491 99413491 1001 86380 86390 1
413326 99413326 1001 86380 86390 1
412705 99412705 1001 86380 86390 1
414041 99414041 1001 86380 86390 1
413974 99413974 1001 86380 86390 1
415004 99415004 1001 86380 86390 1
415047 99415047 1001 86380 86390 1
414962 99414962 1001 86380 86390 1
414804 99414804 1001 86380 86390 1
414549 99414549 1001 86380 86390 1
414198 99414198 1001 86380 86390 1
414404 99414404 1001 86380 86390 1
414184 99414184 1001 86380 86390 1
414442 99414442 1001 86380 86390 1
415367 99415367 1001 86380 86390 1
416724 99416724 1001 86380 86390 1
416471 99416471 1001 86380 86390 1
416557 99416557 1001 86380 86390 1
415862 99415862 1001 86380 86390 1
417060 99417060 1001 86380 86390 1
417307 99417307 1001 86380 86390 1
418477 99418477 1001 86380 86390 1
418509 99418509 1001 86380 86390 1
418624 99418624 1001 86380 86390 1
418216 99418216 1001 86380 86390 1
417714 99417714 1001 86380 86390 1
417926 99417926 1001 86380 86390 1
417861 99417861 1001 86380 86390 1
418910 99418910 1001 86380 86390 1
419110 99419110 1001 86380 86390 1
419197 99419197 1001 86380 86390 1
419952 99419952 1001 86380 86390 1
419297 99419297 1001 86380 86390 1
419328 99419328 1001 86380 86390 1
420690 99420690 1001 86380 86390 1
421866 99421866 1001 86380 86390 1
421930 99421930 1001 86380 86390 1
421589 99421589 1001 86380 86390 1
421372 99421372 1001 86380 86390 1
421422 99421422 1001 86380 86390 1
423236 99423236 1001 86380 86390 1
423259 99423259 1001 86380 86390 1
424000 99424000 1001 86380 86390 1
424953 99424953 1001 86380 86390 1
424750 99424750 1001 86380 86390 1
424320 99424320 1001 86380 86390 1
424383 99424383 1001 86380 86390 1
425708 99425708 1001 86380 86390 1
425446 99425446 1001 86380 86390 1
426898 99426898 1001 86380 86390 1
426740 99426740 1001 86380 86390 1
426473 99426473 1001 86380 86390 1
426332 99426332 1001 86380 86390 1
426660 99426660 1001 86380 86390 1
426067 99426067 1001 86380 86390 1
427419 99427419 1001 86380 86390 1
427974 99427974 1001 86380 86390 1
427735 99427735 1001 86380 86390 1
427643 99427643 1001 86380 86390 1
428844 99428844 1001 86380 86390 1
429100 99429100 1001 86380 86390 1
428944 99428944 1001 86380 86390 1
429188 99429188 1001 86380 86390 1
430546 99430546 1001 86380 86390 1
431508 99431508 1001 86380 86390 1
431316 99431316 1001 86380 86390 1
430949 99430949 1001 86380 86390 1
431185 99431185 1001 86380 86390 1
432407 99432407 1001 86380 86390 1
432087 99432087 1001 86380 86390 1
432412 99432412 1001 86380 86390 1
432127 99432127 1001 86380 86390 1
432237 99432237 1001 86380 86390 1
433466 99433466 1001 86380 86390 1
432543 99432543 1001 86380 86390 1
434038 99434038 1001 86380 86390 1
434117 99434117 1001 86380 86390 1
434026 99434026 1001 86380 86390 1
435423 99435423 1001 86380 86390 1
434829 99434829 1001 86380 86390 1
435779 99435779 1001 86380 86390 1
437133 99437133 1001 86380 86390 1
436426 99436426 1001 86380 86390 1
300073 99300073 1001 86380 86390 1
300368 99300368 1001 86380 86390 1
300512 99300512 1001 86380 86390 1
300165 99300165 1001 86380 86390 1
300861 99300861 1001 86380 86390 1
300926 99300926 1001 86380 86390 1
301466 99301466 1001 86380 86390 1
301445 99301445 1001 86380 86390 1
301265 99301265 1001 86380 86390 1
301267 99301267 1001 86380 86390 1
301204 99301204 1001 86380 86390 1
301002 99301002 1001 86380 86390 1
301617 99301617 1001 86380 86390 1
301667 99301667 1001 86380 86390 1
302299 99302299 1001 86380 86390 1
302095 99302095 1001 86380 86390 1
301768 99301768 1001 86380 86390 1
301810 99301810 1001 86380 86390 1
302550 99302550 1001 86380 86390 1
302412 99302412 1001 86380 86390 1
302400 99302400 1001 86380 86390 1
303205 99303205 1001 86380 86390 1
303067 99303067 1001 86380 86390 1
303184 99303184 1001 86380 86390 1
303032 99303032 1001 86380 86390 1
302656 99302656 1001 86380 86390 1
303986 99303986 1001 86380 86390 1
303660 99303660 1001 86380 86390 1
303816 99303816 1001 86380 86390 1
303705 99303705 1001 86380 86390 1
303787 99303787 1001 86380 86390 1
303497 99303497 1001 86380 86390 1
303511 99303511 1001 86380 86390 1
304067 99304067 1001 86380 86390 1
304784 99304784 1001 86380 86390 1
304761 99304761 1001 86380 86390 1
304846 99304846 1001 86380 86390 1
304629 99304629 1001 86380 86390 1
304942 99304942 1001 86380 86390 1
305675 99305675 1001 86380 86390 1
305442 99305442 1001 86380 86390 1
305181 99305181 1001 86380 86390 1
500231 99500231 1001 86380 86390 1
500246 99500246 1001 86380 86390 1
501298 99501298 1001 86380 86390 1
501724 99501724 1001 86380 86390 1
502416 99502416 1001 86380 86390 1
502437 99502437 1001 86380 86390 1
502068 99502068 1001 86380 86390 1
502161 99502161 1001 86380 86390 1
502124 99502124 1001 86380 86390 1
502206 99502206 1001 86380 86390 1
501898 99501898 1001 86380 86390 1
501964 99501964 1001 86380 86390 1
501862 99501862 1001 86380 86390 1
501927 99501927 1001 86380 86390 1
502606 99502606 1001 86380 86390 1
502532 99502532 1001 86380 86390 1
502905 99502905 1001 86380 86390 1
503074 99503074 1001 86380 86390 1
503040 99503040 1001 86380 86390 1
502942 99502942 1001 86380 86390 1
502815 99502815 1001 86380 86390 1
502685 99502685 1001 86380 86390 1
503433 99503433 1001 86380 86390 1
503921 99503921 1001 86380 86390 1
503898 99503898 1001 86380 86390 1
503666 99503666 1001 86380 86390 1
503585 99503585 1001 86380 86390 1
503598 99503598 1001 86380 86390 1
504236 99504236 1001 86380 86390 1
504148 99504148 1001 86380 86390 1
504795 99504795 1001 86380 86390 1
504760 99504760 1001 86380 86390 1
504800 99504800 1001 86380 86390 1
504557 99504557 1001 86380 86390 1
504575 99504575 1001 86380 86390 1
504666 99504666 1001 86380 86390 1
504539 99504539 1001 86380 86390 1
504605 99504605 1001 86380 86390 1
504519 99504519 1001 86380 86390 1
504510 99504510 1001 86380 86390 1
505143 99505143 1001 86380 86390 1
505069 99505069 1001 86380 86390 1
505622 99505622 1001 86380 86390 1
505542 99505542 1001 86380 86390 1
505150 99505150 1001 86380 86390 1
505808 99505808 1001 86380 86390 1
505799 99505799 1001 86380 86390 1
505791 99505791 1001 86380 86390 1
506405 99506405 1001 86380 86390 1
506208 99506208 1001 86380 86390 1
506129 99506129 1001 86380 86390 1
506691 99506691 1001 86380 86390 1
506799 99506799 1001 86380 86390 1
507372 99507372 1001 86380 86390 1
507171 99507171 1001 86380 86390 1
507057 99507057 1001 86380 86390 1
507162 99507162 1001 86380 86390 1
506985 99506985 1001 86380 86390 1
506838 99506838 1001 86380 86390 1
507993 99507993 1001 86380 86390 1
507879 99507879 1001 86380 86390 1
508014 99508014 1001 86380 86390 1
508276 99508276 1001 86380 86390 1
508924 99508924 1001 86380 86390 1
509056 99509056 1001 86380 86390 1
508689 99508689 1001 86380 86390 1
508798 99508798 1001 86380 86390 1
508816 99508816 1001 86380 86390 1
508673 99508673 1001 86380 86390 1
508515 99508515 1001 86380 86390 1
509851 99509851 1001 86380 86390 1
509727 99509727 1001 86380 86390 1
509894 99509894 1001 86380 86390 1
509621 99509621 1001 86380 86390 1
509305 99509305 1001 86380 86390 1
509412 99509412 1001 86380 86390 1
509430 99509430 1001 86380 86390 1
509431 99509431 1001 86380 86390 1
509483 99509483 1001 86380 86390 1
510603 99510603 1001 86380 86390 1
510607 99510607 1001 86380 86390 1
510340 99510340 1001 86380 86390 1
510497 99510497 1001 86380 86390 1
510488 99510488 1001 86380 86390 1
510425 99510425 1001 86380 86390 1
510442 99510442 1001 86380 86390 1
510293 99510293 1001 86380 86390 1
510749 99510749 1001 86380 86390 1
511492 99511492 1001 86380 86390 1
511405 99511405 1001 86380 86390 1
511394 99511394 1001 86380 86390 1
511410 99511410 1001 86380 86390 1
511336 99511336 1001 86380 86390 1
511208 99511208 1001 86380 86390 1
511035 99511035 1001 86380 86390 1
511073 99511073 1001 86380 86390 1
512331 99512331 1001 86380 86390 1
512257 99512257 1001 86380 86390 1
512296 99512296 1001 86380 86390 1
512364 99512364 1001 86380 86390 1
512009 99512009 1001 86380 86390 1
511788 99511788 1001 86380 86390 1
511802 99511802 1001 86380 86390 1
511816 99511816 1001 86380 86390 1
511911 99511911 1001 86380 86390 1
512546 99512546 1001 86380 86390 1
513047 99513047 1001 86380 86390 1
512618 99512618 1001 86380 86390 1
513371 99513371 1001 86380 86390 1
513335 99513335 1001 86380 86390 1
513300 99513300 1001 86380 86390 1
513224 99513224 1001 86380 86390 1
513985 99513985 1001 86380 86390 1
513788 99513788 1001 86380 86390 1
513728 99513728 1001 86380 86390 1
513651 99513651 1001 86380 86390 1
514209 99514209 1001 86380 86390 1
514067 99514067 1001 86380 86390 1
514217 99514217 1001 86380 86390 1
514101 99514101 1001 86380 86390 1
514195 99514195 1001 86380 86390 1
514787 99514787 1001 86380 86390 1
514512 99514512 1001 86380 86390 1
514312 99514312 1001 86380 86390 1
514891 99514891 1001 86380 86390 1
515666 99515666 1001 86380 86390 1
515346 99515346 1001 86380 86390 1
515687 99515687 1001 86380 86390 1
516471 99516471 1001 86380 86390 1
516433 99516433 1001 86380 86390 1
516462 99516462 1001 86380 86390 1
516292 99516292 1001 86380 86390 1
516205 99516205 1001 86380 86390 1
515966 99515966 1001 86380 86390 1
516088 99516088 1001 86380 86390 1
516562 99516562 1001 86380 86390 1
517279 99517279 1001 86380 86390 1
517081 99517081 1001 86380 86390 1
516984 99516984 1001 86380 86390 1
516828 99516828 1001 86380 86390 1
517365 99517365 1001 86380 86390 1
517816 99517816 1001 86380 86390 1
517914 99517914 1001 86380 86390 1
518210 99518210 1001 86380 86390 1
518943 99518943 1001 86380 86390 1
518923 99518923 1001 86380 86390 1
518691 99518691 1001 86380 86390 1
518615 99518615 1001 86380 86390 1
518988 99518988 1001 86380 86390 1
519120 99519120 1001 86380 86390 1
519784 99519784 1001 86380 86390 1
519796 99519796 1001 86380 86390 1
519627 99519627 1001 86380 86390 1
519706 99519706 1001 86380 86390 1
519630 99519630 1001 86380 86390 1
519603 99519603 1001 86380 86390 1
519881 99519881 1001 86380 86390 1
519976 99519976 1001 86380 86390 1
520580 99520580 1001 86380 86390 1
520518 99520518 1001 86380 86390 1
520070 99520070 1001 86380 86390 1
520025 99520025 1001 86380 86390 1
520082 99520082 1001 86380 86390 1
521437 99521437 1001 86380 86390 1
521124 99521124 1001 86380 86390 1
521103 99521103 1001 86380 86390 1
521168 99521168 1001 86380 86390 1
521040 99521040 1001 86380 86390 1
521036 99521036 1001 86380 86390 1
520972 99520972 1001 86380 86390 1
522120 99522120 1001 86380 86390 1
522162 99522162 1001 86380 86390 1
522050 99522050 1001 86380 86390 1
521922 99521922 1001 86380 86390 1
521899 99521899 1001 86380 86390 1
522031 99522031 1001 86380 86390 1
521717 99521717 1001 86380 86390 1
522388 99522388 1001 86380 86390 1
522997 99522997 1001 86380 86390 1
522848 99522848 1001 86380 86390 1
522849 99522849 1001 86380 86390 1
522576 99522576 1001 86380 86390 1
522694 99522694 1001 86380 86390 1
523790 99523790 1001 86380 86390 1
523822 99523822 1001 86380 86390 1
523678 99523678 1001 86380 86390 1
523717 99523717 1001 86380 86390 1
523386 99523386 1001 86380 86390 1
523413 99523413 1001 86380 86390 1
523971 99523971 1001 86380 86390 1
524090 99524090 1001 86380 86390 1
524768 99524768 1001 86380 86390 1
524656 99524656 1001 86380 86390 1
524701 99524701 1001 86380 86390 1
524730 99524730 1001 86380 86390 1
524556 99524556 1001 86380 86390 1
524275 99524275 1001 86380 86390 1
524878 99524878 1001 86380 86390 1
525515 99525515 1001 86380 86390 1
525543 99525543 1001 86380 86390 1
525403 99525403 1001 86380 86390 1
525224 99525224 1001 86380 86390 1
525331 99525331 1001 86380 86390 1
525334 99525334 1001 86380 86390 1
525123 99525123 1001 86380 86390 1
526087 99526087 1001 86380 86390 1
526194 99526194 1001 86380 86390 1
526170 99526170 1001 86380 86390 1
526188 99526188 1001 86380 86390 1
525920 99525920 1001 86380 86390 1
525903 99525903 1001 86380 86390 1
526530 99526530 1001 86380 86390 1
527248 99527248 1001 86380 86390 1
527174 99527174 1001 86380 86390 1
526683 99526683 1001 86380 86390 1
527447 99527447 1001 86380 86390 1
527412 99527412 1001 86380 86390 1
528045 99528045 1001 86380 86390 1
528068 99528068 1001 86380 86390 1
527688 99527688 1001 86380 86390 1
527834 99527834 1001 86380 86390 1
527622 99527622 1001 86380 86390 1
528126 99528126 1001 86380 86390 1
528774 99528774 1001 86380 86390 1
528820 99528820 1001 86380 86390 1
528413 99528413 1001 86380 86390 1
528929 99528929 1001 86380 86390 1
529008 99529008 1001 86380 86390 1
529658 99529658 1001 86380 86390 1
529483 99529483 1001 86380 86390 1
529450 99529450 1001 86380 86390 1
529425 99529425 1001 86380 86390 1
529414 99529414 1001 86380 86390 1
529389 99529389 1001 86380 86390 1
529378 99529378 1001 86380 86390 1
529156 99529156 1001 86380 86390 1
530401 99530401 1001 86380 86390 1
530415 99530415 1001 86380 86390 1
530488 99530488 1001 86380 86390 1
530221 99530221 1001 86380 86390 1
530209 99530209 1001 86380 86390 1
530222 99530222 1001 86380 86390 1
530140 99530140 1001 86380 86390 1
530063 99530063 1001 86380 86390 1
530647 99530647 1001 86380 86390 1
531291 99531291 1001 86380 86390 1
531195 99531195 1001 86380 86390 1
531286 99531286 1001 86380 86390 1
530837 99530837 1001 86380 86390 1
531389 99531389 1001 86380 86390 1
531558 99531558 1001 86380 86390 1
531533 99531533 1001 86380 86390 1
531417 99531417 1001 86380 86390 1
531547 99531547 1001 86380 86390 1
532078 99532078 1001 86380 86390 1
531821 99531821 1001 86380 86390 1
531991 99531991 1001 86380 86390 1
531907 99531907 1001 86380 86390 1
531685 99531685 1001 86380 86390 1
532861 99532861 1001 86380 86390 1
532676 99532676 1001 86380 86390 1
532518 99532518 1001 86380 86390 1
533143 99533143 1001 86380 86390 1
533796 99533796 1001 86380 86390 1
533713 99533713 1001 86380 86390 1
533617 99533617 1001 86380 86390 1
533585 99533585 1001 86380 86390 1
534568 99534568 1001 86380 86390 1
534518 99534518 1001 86380 86390 1
534662 99534662 1001 86380 86390 1
534353 99534353 1001 86380 86390 1
534357 99534357 1001 86380 86390 1
534073 99534073 1001 86380 86390 1
534866 99534866 1001 86380 86390 1
534742 99534742 1001 86380 86390 1
534860 99534860 1001 86380 86390 1
535457 99535457 1001 86380 86390 1
535279 99535279 1001 86380 86390 1
535120 99535120 1001 86380 86390 1
534987 99534987 1001 86380 86390 1
535597 99535597 1001 86380 86390 1
535636 99535636 1001 86380 86390 1
535526 99535526 1001 86380 86390 1
535669 99535669 1001 86380 86390 1
536138 99536138 1001 86380 86390 1
536078 99536078 1001 86380 86390 1
536106 99536106 1001 86380 86390 1
536085 99536085 1001 86380 86390 1
535932 99535932 1001 86380 86390 1
536076 99536076 1001 86380 86390 1
535947 99535947 1001 86380 86390 1
535844 99535844 1001 86380 86390 1
536410 99536410 1001 86380 86390 1
537104 99537104 1001 86380 86390 1
537005 99537005 1001 86380 86390 1
536646 99536646 1001 86380 86390 1
537163 99537163 1001 86380 86390 1
537939 99537939 1001 86380 86390 1
537969 99537969 1001 86380 86390 1
537802 99537802 1001 86380 86390 1
537843 99537843 1001 86380 86390 1
537751 99537751 1001 86380 86390 1
537727 99537727 1001 86380 86390 1
537554 99537554 1001 86380 86390 1
538090 99538090 1001 86380 86390 1
538779 99538779 1001 86380 86390 1
538740 99538740 1001 86380 86390 1
538802 99538802 1001 86380 86390 1
538583 99538583 1001 86380 86390 1
538284 99538284 1001 86380 86390 1
538303 99538303 1001 86380 86390 1
538960 99538960 1001 86380 86390 1
539551 99539551 1001 86380 86390 1
539552 99539552 1001 86380 86390 1
539584 99539584 1001 86380 86390 1
539416 99539416 1001 86380 86390 1
539033 99539033 1001 86380 86390 1
539745 99539745 1001 86380 86390 1
540231 99540231 1001 86380 86390 1
540128 99540128 1001 86380 86390 1
540156 99540156 1001 86380 86390 1
539981 99539981 1001 86380 86390 1
539931 99539931 1001 86380 86390 1
540543 99540543 1001 86380 86390 1
540558 99540558 1001 86380 86390 1
540653 99540653 1001 86380 86390 1
541025 99541025 1001 86380 86390 1
540785 99540785 1001 86380 86390 1
542083 99542083 1001 86380 86390 1
542020 99542020 1001 86380 86390 1
541797 99541797 1001 86380 86390 1
541908 99541908 1001 86380 86390 1
541641 99541641 1001 86380 86390 1
541658 99541658 1001 86380 86390 1
542129 99542129 1001 86380 86390 1
541706 99541706 1001 86380 86390 1
542315 99542315 1001 86380 86390 1
542896 99542896 1001 86380 86390 1
542713 99542713 1001 86380 86390 1
542731 99542731 1001 86380 86390 1
543008 99543008 1001 86380 86390 1
542987 99542987 1001 86380 86390 1
543039 99543039 1001 86380 86390 1
543734 99543734 1001 86380 86390 1
543413 99543413 1001 86380 86390 1
543381 99543381 1001 86380 86390 1
543350 99543350 1001 86380 86390 1
543196 99543196 1001 86380 86390 1
543817 99543817 1001 86380 86390 1
544594 99544594 1001 86380 86390 1
544575 99544575 1001 86380 86390 1
543993 99543993 1001 86380 86390 1
544612 99544612 1001 86380 86390 1
544613 99544613 1001 86380 86390 1
544658 99544658 1001 86380 86390 1
513837 601 1002 52188 52707 1
536356 1028 1001 41315 41615 1
539134 1007 1002 65066 67059 1
400213 99400213 1001 86380 86390 1
400221 99400221 1001 86380 86390 1
400260 99400260 1001 86380 86390 1
401363 99401363 1001 86380 86390 1
401564 99401564 1001 86380 86390 1
402296 99402296 1001 86380 86390 1
402856 99402856 1001 86380 86390 1
403093 99403093 1001 86380 86390 1
403400 99403400 1001 86380 86390 1
403599 99403599 1001 86380 86390 1
403728 99403728 1001 86380 86390 1
403843 99403843 1001 86380 86390 1
405100 99405100 1001 86380 86390 1
405134 99405134 1001 86380 86390 1
405446 99405446 1001 86380 86390 1
405605 99405605 1001 86380 86390 1
405843 99405843 1001 86380 86390 1
406197 99406197 1001 86380 86390 1
406667 99406667 1001 86380 86390 1
407022 99407022 1001 86380 86390 1
407498 99407498 1001 86380 86390 1
408010 99408010 1001 86380 86390 1
408533 99408533 1001 86380 86390 1
409021 99409021 1001 86380 86390 1
409797 99409797 1001 86380 86390 1
409813 99409813 1001 86380 86390 1
409801 99409801 1001 86380 86390 1
409919 99409919 1001 86380 86390 1
410241 99410241 1001 86380 86390 1
410594 99410594 1001 86380 86390 1
410764 99410764 1001 86380 86390 1
411023 99411023 1001 86380 86390 1
412070 99412070 1001 86380 86390 1
413610 99413610 1001 86380 86390 1
413531 99413531 1001 86380 86390 1
413553 99413553 1001 86380 86390 1
413115 99413115 1001 86380 86390 1
412892 99412892 1001 86380 86390 1
413285 99413285 1001 86380 86390 1
412710 99412710 1001 86380 86390 1
412717 99412717 1001 86380 86390 1
415256 99415256 1001 86380 86390 1
415299 99415299 1001 86380 86390 1
414512 99414512 1001 86380 86390 1
414669 99414669 1001 86380 86390 1
415646 99415646 1001 86380 86390 1
415501 99415501 1001 86380 86390 1
415390 99415390 1001 86380 86390 1
416283 99416283 1001 86380 86390 1
416509 99416509 1001 86380 86390 1
416247 99416247 1001 86380 86390 1
416511 99416511 1001 86380 86390 1
416004 99416004 1001 86380 86390 1
416099 99416099 1001 86380 86390 1
417605 99417605 1001 86380 86390 1
417734 99417734 1001 86380 86390 1
417795 99417795 1001 86380 86390 1
417893 99417893 1001 86380 86390 1
417777 99417777 1001 86380 86390 1
418011 99418011 1001 86380 86390 1
418911 99418911 1001 86380 86390 1
419137 99419137 1001 86380 86390 1
420220 99420220 1001 86380 86390 1
419815 99419815 1001 86380 86390 1
419476 99419476 1001 86380 86390 1
419308 99419308 1001 86380 86390 1
420719 99420719 1001 86380 86390 1
421720 99421720 1001 86380 86390 1
421704 99421704 1001 86380 86390 1
421735 99421735 1001 86380 86390 1
421328 99421328 1001 86380 86390 1
421021 99421021 1001 86380 86390 1
422526 99422526 1001 86380 86390 1
422527 99422527 1001 86380 86390 1
422406 99422406 1001 86380 86390 1
423699 99423699 1001 86380 86390 1
423586 99423586 1001 86380 86390 1
423618 99423618 1001 86380 86390 1
423097 99423097 1001 86380 86390 1
423890 99423890 1001 86380 86390 1
424135 99424135 1001 86380 86390 1
424739 99424739 1001 86380 86390 1
424889 99424889 1001 86380 86390 1
424182 99424182 1001 86380 86390 1
424541 99424541 1001 86380 86390 1
424258 99424258 1001 86380 86390 1
424409 99424409 1001 86380 86390 1
425816 99425816 1001 86380 86390 1
425597 99425597 1001 86380 86390 1
426423 99426423 1001 86380 86390 1
426358 99426358 1001 86380 86390 1
426285 99426285 1001 86380 86390 1
425888 99425888 1001 86380 86390 1
426241 99426241 1001 86380 86390 1
427355 99427355 1001 86380 86390 1
428210 99428210 1001 86380 86390 1
428022 99428022 1001 86380 86390 1
428207 99428207 1001 86380 86390 1
428253 99428253 1001 86380 86390 1
427532 99427532 1001 86380 86390 1
427906 99427906 1001 86380 86390 1
427571 99427571 1001 86380 86390 1
427914 99427914 1001 86380 86390 1
428770 99428770 1001 86380 86390 1
429169 99429169 1001 86380 86390 1
430032 99430032 1001 86380 86390 1
429632 99429632 1001 86380 86390 1
429849 99429849 1001 86380 86390 1
429314 99429314 1001 86380 86390 1
430749 99430749 1001 86380 86390 1
431844 99431844 1001 86380 86390 1
431664 99431664 1001 86380 86390 1
431423 99431423 1001 86380 86390 1
431233 99431233 1001 86380 86390 1
432113 99432113 1001 86380 86390 1
432446 99432446 1001 86380 86390 1
433352 99433352 1001 86380 86390 1
433428 99433428 1001 86380 86390 1
433028 99433028 1001 86380 86390 1
433232 99433232 1001 86380 86390 1
433065 99433065 1001 86380 86390 1
434019 99434019 1001 86380 86390 1
433825 99433825 1001 86380 86390 1
434014 99434014 1001 86380 86390 1
433748 99433748 1001 86380 86390 1
435364 99435364 1001 86380 86390 1
435227 99435227 1001 86380 86390 1
435063 99435063 1001 86380 86390 1
434681 99434681 1001 86380 86390 1
434900 99434900 1001 86380 86390 1
434905 99434905 1001 86380 86390 1
434408 99434408 1001 86380 86390 1
434497 99434497 1001 86380 86390 1
435729 99435729 1001 86380 86390 1
435840 99435840 1001 86380 86390 1
436919 99436919 1001 86380 86390 1
436931 99436931 1001 86380 86390 1
436865 99436865 1001 86380 86390 1
436367 99436367 1001 86380 86390 1
436686 99436686 1001 86380 86390 1
436587 99436587 1001 86380 86390 1
436311 99436311 1001 86380 86390 1
437307 99437307 1001 86380 86390 1
300552 99300552 1001 86380 86390 1
300686 99300686 1001 86380 86390 1
301371 99301371 1001 86380 86390 1
301334 99301334 1001 86380 86390 1
301179 99301179 1001 86380 86390 1
301166 99301166 1001 86380 86390 1
301038 99301038 1001 86380 86390 1
301099 99301099 1001 86380 86390 1
301138 99301138 1001 86380 86390 1
302359 99302359 1001 86380 86390 1
302224 99302224 1001 86380 86390 1
302378 99302378 1001 86380 86390 1
301974 99301974 1001 86380 86390 1
301863 99301863 1001 86380 86390 1
302521 99302521 1001 86380 86390 1
302910 99302910 1001 86380 86390 1
302821 99302821 1001 86380 86390 1
302886 99302886 1001 86380 86390 1
302842 99302842 1001 86380 86390 1
302612 99302612 1001 86380 86390 1
302793 99302793 1001 86380 86390 1
302768 99302768 1001 86380 86390 1
303347 99303347 1001 86380 86390 1
303386 99303386 1001 86380 86390 1
303270 99303270 1001 86380 86390 1
303262 99303262 1001 86380 86390 1
303736 99303736 1001 86380 86390 1
303698 99303698 1001 86380 86390 1
303512 99303512 1001 86380 86390 1
304205 99304205 1001 86380 86390 1
304235 99304235 1001 86380 86390 1
304727 99304727 1001 86380 86390 1
304741 99304741 1001 86380 86390 1
304578 99304578 1001 86380 86390 1
304596 99304596 1001 86380 86390 1
304522 99304522 1001 86380 86390 1
304390 99304390 1001 86380 86390 1
305622 99305622 1001 86380 86390 1
305484 99305484 1001 86380 86390 1
305304 99305304 1001 86380 86390 1
305147 99305147 1001 86380 86390 1
305227 99305227 1001 86380 86390 1
500114 99500114 1001 86380 86390 1
500133 99500133 1001 86380 86390 1
500187 99500187 1001 86380 86390 1
500697 99500697 1001 86380 86390 1
500693 99500693 1001 86380 86390 1
500596 99500596 1001 86380 86390 1
500418 99500418 1001 86380 86390 1
500193 99500193 1001 86380 86390 1
500839 99500839 1001 86380 86390 1
500840 99500840 1001 86380 86390 1
500908 99500908 1001 86380 86390 1
500885 99500885 1001 86380 86390 1
501558 99501558 1001 86380 86390 1
501266 99501266 1001 86380 86390 1
501091 99501091 1001 86380 86390 1
501092 99501092 1001 86380 86390 1
501831 99501831 1001 86380 86390 1
502080 99502080 1001 86380 86390 1
502663 99502663 1001 86380 86390 1
503035 99503035 1001 86380 86390 1
502719 99502719 1001 86380 86390 1
503399 99503399 1001 86380 86390 1
503336 99503336 1001 86380 86390 1
503977 99503977 1001 86380 86390 1
504032 99504032 1001 86380 86390 1
504011 99504011 1001 86380 86390 1
503587 99503587 1001 86380 86390 1
503656 99503656 1001 86380 86390 1
503684 99503684 1001 86380 86390 1
503571 99503571 1001 86380 86390 1
504273 99504273 1001 86380 86390 1
504201 99504201 1001 86380 86390 1
504763 99504763 1001 86380 86390 1
504839 99504839 1001 86380 86390 1
504632 99504632 1001 86380 86390 1
505096 99505096 1001 86380 86390 1
504944 99504944 1001 86380 86390 1
505036 99505036 1001 86380 86390 1
505615 99505615 1001 86380 86390 1
505708 99505708 1001 86380 86390 1
505701 99505701 1001 86380 86390 1
505767 99505767 1001 86380 86390 1
505487 99505487 1001 86380 86390 1
505480 99505480 1001 86380 86390 1
505406 99505406 1001 86380 86390 1
505331 99505331 1001 86380 86390 1
505267 99505267 1001 86380 86390 1
505285 99505285 1001 86380 86390 1
505276 99505276 1001 86380 86390 1
506427 99506427 1001 86380 86390 1
506368 99506368 1001 86380 86390 1
506027 99506027 1001 86380 86390 1
506087 99506087 1001 86380 86390 1
506772 99506772 1001 86380 86390 1
507253 99507253 1001 86380 86390 1
507013 99507013 1001 86380 86390 1
507054 99507054 1001 86380 86390 1
506947 99506947 1001 86380 86390 1
506986 99506986 1001 86380 86390 1
506928 99506928 1001 86380 86390 1
506839 99506839 1001 86380 86390 1
506929 99506929 1001 86380 86390 1
507994 99507994 1001 86380 86390 1
507884 99507884 1001 86380 86390 1
507923 99507923 1001 86380 86390 1
509063 99509063 1001 86380 86390 1
508971 99508971 1001 86380 86390 1
508674 99508674 1001 86380 86390 1
508856 99508856 1001 86380 86390 1
508729 99508729 1001 86380 86390 1
508562 99508562 1001 86380 86390 1
509152 99509152 1001 86380 86390 1
509665 99509665 1001 86380 86390 1
509288 99509288 1001 86380 86390 1
509316 99509316 1001 86380 86390 1
510023 99510023 1001 86380 86390 1
510427 99510427 1001 86380 86390 1
510150 99510150 1001 86380 86390 1
510908 99510908 1001 86380 86390 1
511285 99511285 1001 86380 86390 1
511018 99511018 1001 86380 86390 1
511602 99511602 1001 86380 86390 1
511752 99511752 1001 86380 86390 1
512253 99512253 1001 86380 86390 1
512319 99512319 1001 86380 86390 1
512157 99512157 1001 86380 86390 1
511812 99511812 1001 86380 86390 1
513049 99513049 1001 86380 86390 1
512965 99512965 1001 86380 86390 1
512765 99512765 1001 86380 86390 1
512788 99512788 1001 86380 86390 1
513309 99513309 1001 86380 86390 1
513284 99513284 1001 86380 86390 1
513392 99513392 1001 86380 86390 1
513928 99513928 1001 86380 86390 1
514006 99514006 1001 86380 86390 1
513859 99513859 1001 86380 86390 1
513702 99513702 1001 86380 86390 1
514821 99514821 1001 86380 86390 1
514672 99514672 1001 86380 86390 1
514422 99514422 1001 86380 86390 1
514345 99514345 1001 86380 86390 1
514994 99514994 1001 86380 86390 1
515624 99515624 1001 86380 86390 1
515426 99515426 1001 86380 86390 1
515368 99515368 1001 86380 86390 1
515104 99515104 1001 86380 86390 1
515250 99515250 1001 86380 86390 1
515134 99515134 1001 86380 86390 1
515751 99515751 1001 86380 86390 1
516450 99516450 1001 86380 86390 1
516451 99516451 1001 86380 86390 1
516387 99516387 1001 86380 86390 1
516441 99516441 1001 86380 86390 1
516443 99516443 1001 86380 86390 1
516392 99516392 1001 86380 86390 1
516241 99516241 1001 86380 86390 1
516225 99516225 1001 86380 86390 1
515971 99515971 1001 86380 86390 1
516577 99516577 1001 86380 86390 1
517243 99517243 1001 86380 86390 1
517231 99517231 1001 86380 86390 1
516977 99516977 1001 86380 86390 1
516850 99516850 1001 86380 86390 1
517410 99517410 1001 86380 86390 1
518008 99518008 1001 86380 86390 1
517833 99517833 1001 86380 86390 1
517782 99517782 1001 86380 86390 1
517702 99517702 1001 86380 86390 1
518832 99518832 1001 86380 86390 1
518745 99518745 1001 86380 86390 1
518618 99518618 1001 86380 86390 1
518623 99518623 1001 86380 86390 1
518753 99518753 1001 86380 86390 1
518376 99518376 1001 86380 86390 1
518390 99518390 1001 86380 86390 1
519142 99519142 1001 86380 86390 1
519152 99519152 1001 86380 86390 1
519720 99519720 1001 86380 86390 1
519495 99519495 1001 86380 86390 1
519197 99519197 1001 86380 86390 1
519290 99519290 1001 86380 86390 1
519318 99519318 1001 86380 86390 1
520568 99520568 1001 86380 86390 1
520152 99520152 1001 86380 86390 1
520185 99520185 1001 86380 86390 1
520808 99520808 1001 86380 86390 1
520745 99520745 1001 86380 86390 1
521312 99521312 1001 86380 86390 1
521338 99521338 1001 86380 86390 1
521434 99521434 1001 86380 86390 1
520953 99520953 1001 86380 86390 1
520997 99520997 1001 86380 86390 1
521050 99521050 1001 86380 86390 1
521514 99521514 1001 86380 86390 1
521595 99521595 1001 86380 86390 1
521518 99521518 1001 86380 86390 1
521599 99521599 1001 86380 86390 1
521654 99521654 1001 86380 86390 1
522203 99522203 1001 86380 86390 1
522158 99522158 1001 86380 86390 1
522282 99522282 1001 86380 86390 1
521970 99521970 1001 86380 86390 1
521700 99521700 1001 86380 86390 1
521719 99521719 1001 86380 86390 1
521810 99521810 1001 86380 86390 1
522308 99522308 1001 86380 86390 1
523075 99523075 1001 86380 86390 1
522712 99522712 1001 86380 86390 1
522819 99522819 1001 86380 86390 1
523655 99523655 1001 86380 86390 1
523632 99523632 1001 86380 86390 1
523443 99523443 1001 86380 86390 1
524081 99524081 1001 86380 86390 1
524456 99524456 1001 86380 86390 1
524190 99524190 1001 86380 86390 1
524895 99524895 1001 86380 86390 1
525200 99525200 1001 86380 86390 1
525621 99525621 1001 86380 86390 1
525675 99525675 1001 86380 86390 1
525755 99525755 1001 86380 86390 1
526232 99526232 1001 86380 86390 1
526250 99526250 1001 86380 86390 1
526357 99526357 1001 86380 86390 1
525814 99525814 1001 86380 86390 1
525959 99525959 1001 86380 86390 1
525872 99525872 1001 86380 86390 1
525911 99525911 1001 86380 86390 1
526613 99526613 1001 86380 86390 1
526941 99526941 1001 86380 86390 1
527010 99527010 1001 86380 86390 1
527023 99527023 1001 86380 86390 1
527040 99527040 1001 86380 86390 1
527329 99527329 1001 86380 86390 1
527717 99527717 1001 86380 86390 1
527744 99527744 1001 86380 86390 1
527865 99527865 1001 86380 86390 1
527711 99527711 1001 86380 86390 1
528266 99528266 1001 86380 86390 1
528139 99528139 1001 86380 86390 1
528153 99528153 1001 86380 86390 1
528863 99528863 1001 86380 86390 1
528890 99528890 1001 86380 86390 1
528474 99528474 1001 86380 86390 1
528451 99528451 1001 86380 86390 1
528311 99528311 1001 86380 86390 1
528454 99528454 1001 86380 86390 1
529572 99529572 1001 86380 86390 1
529531 99529531 1001 86380 86390 1
529201 99529201 1001 86380 86390 1
529167 99529167 1001 86380 86390 1
529182 99529182 1001 86380 86390 1
530439 99530439 1001 86380 86390 1
530388 99530388 1001 86380 86390 1
530358 99530358 1001 86380 86390 1
530145 99530145 1001 86380 86390 1
530100 99530100 1001 86380 86390 1
530043 99530043 1001 86380 86390 1
531330 99531330 1001 86380 86390 1
531258 99531258 1001 86380 86390 1
530981 99530981 1001 86380 86390 1
531114 99531114 1001 86380 86390 1
532083 99532083 1001 86380 86390 1
531949 99531949 1001 86380 86390 1
531834 99531834 1001 86380 86390 1
531709 99531709 1001 86380 86390 1
532241 99532241 1001 86380 86390 1
532362 99532362 1001 86380 86390 1
532920 99532920 1001 86380 86390 1
533023 99533023 1001 86380 86390 1
532838 99532838 1001 86380 86390 1
532802 99532802 1001 86380 86390 1
532662 99532662 1001 86380 86390 1
532760 99532760 1001 86380 86390 1
532529 99532529 1001 86380 86390 1
533036 99533036 1001 86380 86390 1
533301 99533301 1001 86380 86390 1
533338 99533338 1001 86380 86390 1
533989 99533989 1001 86380 86390 1
534520 99534520 1001 86380 86390 1
534574 99534574 1001 86380 86390 1
534781 99534781 1001 86380 86390 1
535438 99535438 1001 86380 86390 1
535470 99535470 1001 86380 86390 1
535280 99535280 1001 86380 86390 1
534958 99534958 1001 86380 86390 1
534939 99534939 1001 86380 86390 1
535042 99535042 1001 86380 86390 1
535530 99535530 1001 86380 86390 1
535985 99535985 1001 86380 86390 1
535716 99535716 1001 86380 86390 1
535901 99535901 1001 86380 86390 1
535854 99535854 1001 86380 86390 1
535867 99535867 1001 86380 86390 1
536475 99536475 1001 86380 86390 1
536981 99536981 1001 86380 86390 1
537146 99537146 1001 86380 86390 1
537017 99537017 1001 86380 86390 1
536896 99536896 1001 86380 86390 1
536951 99536951 1001 86380 86390 1
536710 99536710 1001 86380 86390 1
536714 99536714 1001 86380 86390 1
536746 99536746 1001 86380 86390 1
536721 99536721 1001 86380 86390 1
537225 99537225 1001 86380 86390 1
537230 99537230 1001 86380 86390 1
537869 99537869 1001 86380 86390 1
537922 99537922 1001 86380 86390 1
537699 99537699 1001 86380 86390 1
537753 99537753 1001 86380 86390 1
538052 99538052 1001 86380 86390 1
538146 99538146 1001 86380 86390 1
538726 99538726 1001 86380 86390 1
538365 99538365 1001 86380 86390 1
538198 99538198 1001 86380 86390 1
538356 99538356 1001 86380 86390 1
538925 99538925 1001 86380 86390 1
539045 99539045 1001 86380 86390 1
539665 99539665 1001 86380 86390 1
540372 99540372 1001 86380 86390 1
540424 99540424 1001 86380 86390 1
540087 99540087 1001 86380 86390 1
540595 99540595 1001 86380 86390 1
540485 99540485 1001 86380 86390 1
541091 99541091 1001 86380 86390 1
541143 99541143 1001 86380 86390 1
540907 99540907 1001 86380 86390 1
540935 99540935 1001 86380 86390 1
541002 99541002 1001 86380 86390 1
540992 99540992 1001 86380 86390 1
540732 99540732 1001 86380 86390 1
540774 99540774 1001 86380 86390 1
541419 99541419 1001 86380 86390 1
541720 99541720 1001 86380 86390 1
541752 99541752 1001 86380 86390 1
541575 99541575 1001 86380 86390 1
541671 99541671 1001 86380 86390 1
542132 99542132 1001 86380 86390 1
542188 99542188 1001 86380 86390 1
542827 99542827 1001 86380 86390 1
542589 99542589 1001 86380 86390 1
542376 99542376 1001 86380 86390 1
542394 99542394 1001 86380 86390 1
543745 99543745 1001 86380 86390 1
543518 99543518 1001 86380 86390 1
543164 99543164 1001 86380 86390 1
543232 99543232 1001 86380 86390 1
543258 99543258 1001 86380 86390 1
543156 99543156 1001 86380 86390 1
543927 99543927 1001 86380 86390 1
544472 99544472 1001 86380 86390 1
544480 99544480 1001 86380 86390 1
544191 99544191 1001 86380 86390 1
544144 99544144 1001 86380 86390 1
544115 99544115 1001 86380 86390 1
544633 99544633 1001 86380 86390 1
544700 99544700 1001 86380 86390 1
519391 659 1002 36714 50323 1
400471 99400471 1001 86380 86390 1
400612 99400612 1001 86380 86390 1
401781 99401781 1001 86380 86390 1
402166 99402166 1001 86380 86390 1
402115 99402115 1001 86380 86390 1
402210 99402210 1001 86380 86390 1
402511 99402511 1001 86380 86390 1
402590 99402590 1001 86380 86390 1
402599 99402599 1001 86380 86390 1
402936 99402936 1001 86380 86390 1
403121 99403121 1001 86380 86390 1
403327 99403327 1001 86380 86390 1
403346 99403346 1001 86380 86390 1
403513 99403513 1001 86380 86390 1
403589 99403589 1001 86380 86390 1
404052 99404052 1001 86380 86390 1
404625 99404625 1001 86380 86390 1
404909 99404909 1001 86380 86390 1
405195 99405195 1001 86380 86390 1
405278 99405278 1001 86380 86390 1
405428 99405428 1001 86380 86390 1
405584 99405584 1001 86380 86390 1
405510 99405510 1001 86380 86390 1
405568 99405568 1001 86380 86390 1
405599 99405599 1001 86380 86390 1
405697 99405697 1001 86380 86390 1
405772 99405772 1001 86380 86390 1
406243 99406243 1001 86380 86390 1
406418 99406418 1001 86380 86390 1
406506 99406506 1001 86380 86390 1
407363 99407363 1001 86380 86390 1
408183 99408183 1001 86380 86390 1
408321 99408321 1001 86380 86390 1
408769 99408769 1001 86380 86390 1
409489 99409489 1001 86380 86390 1
409985 99409985 1001 86380 86390 1
410367 99410367 1001 86380 86390 1
410576 99410576 1001 86380 86390 1
410615 99410615 1001 86380 86390 1
410584 99410584 1001 86380 86390 1
410825 99410825 1001 86380 86390 1
411285 99411285 1001 86380 86390 1
411485 99411485 1001 86380 86390 1
412233 99412233 1001 86380 86390 1
412185 99412185 1001 86380 86390 1
412851 99412851 1001 86380 86390 1
415168 99415168 1001 86380 86390 1
414624 99414624 1001 86380 86390 1
414625 99414625 1001 86380 86390 1
415388 99415388 1001 86380 86390 1
416148 99416148 1001 86380 86390 1
416429 99416429 1001 86380 86390 1
415991 99415991 1001 86380 86390 1
415980 99415980 1001 86380 86390 1
415926 99415926 1001 86380 86390 1
416078 99416078 1001 86380 86390 1
417339 99417339 1001 86380 86390 1
417127 99417127 1001 86380 86390 1
417572 99417572 1001 86380 86390 1
418636 99418636 1001 86380 86390 1
418927 99418927 1001 86380 86390 1
419198 99419198 1001 86380 86390 1
420400 99420400 1001 86380 86390 1
420368 99420368 1001 86380 86390 1
419306 99419306 1001 86380 86390 1
420547 99420547 1001 86380 86390 1
420725 99420725 1001 86380 86390 1
421886 99421886 1001 86380 86390 1
421802 99421802 1001 86380 86390 1
421693 99421693 1001 86380 86390 1
422013 99422013 1001 86380 86390 1
421769 99421769 1001 86380 86390 1
421615 99421615 1001 86380 86390 1
421296 99421296 1001 86380 86390 1
421534 99421534 1001 86380 86390 1
421117 99421117 1001 86380 86390 1
420952 99420952 1001 86380 86390 1
421005 99421005 1001 86380 86390 1
422330 99422330 1001 86380 86390 1
422459 99422459 1001 86380 86390 1
422407 99422407 1001 86380 86390 1
422443 99422443 1001 86380 86390 1
423601 99423601 1001 86380 86390 1
423690 99423690 1001 86380 86390 1
423441 99423441 1001 86380 86390 1
423113 99423113 1001 86380 86390 1
423300 99423300 1001 86380 86390 1
422906 99422906 1001 86380 86390 1
422554 99422554 1001 86380 86390 1
422816 99422816 1001 86380 86390 1
424090 99424090 1001 86380 86390 1
424038 99424038 1001 86380 86390 1
424027 99424027 1001 86380 86390 1
424651 99424651 1001 86380 86390 1
424847 99424847 1001 86380 86390 1
424446 99424446 1001 86380 86390 1
425664 99425664 1001 86380 86390 1
425566 99425566 1001 86380 86390 1
425727 99425727 1001 86380 86390 1
427004 99427004 1001 86380 86390 1
427039 99427039 1001 86380 86390 1
426593 99426593 1001 86380 86390 1
426111 99426111 1001 86380 86390 1
428671 99428671 1001 86380 86390 1
428238 99428238 1001 86380 86390 1
427751 99427751 1001 86380 86390 1
427905 99427905 1001 86380 86390 1
427690 99427690 1001 86380 86390 1
427665 99427665 1001 86380 86390 1
427868 99427868 1001 86380 86390 1
427647 99427647 1001 86380 86390 1
428873 99428873 1001 86380 86390 1
429082 99429082 1001 86380 86390 1
430228 99430228 1001 86380 86390 1
429614 99429614 1001 86380 86390 1
429622 99429622 1001 86380 86390 1
429826 99429826 1001 86380 86390 1
430436 99430436 1001 86380 86390 1
432002 99432002 1001 86380 86390 1
431434 99431434 1001 86380 86390 1
431370 99431370 1001 86380 86390 1
431157 99431157 1001 86380 86390 1
432321 99432321 1001 86380 86390 1
432229 99432229 1001 86380 86390 1
433412 99433412 1001 86380 86390 1
433647 99433647 1001 86380 86390 1
433607 99433607 1001 86380 86390 1
433996 99433996 1001 86380 86390 1
433974 99433974 1001 86380 86390 1
434128 99434128 1001 86380 86390 1
435248 99435248 1001 86380 86390 1
435379 99435379 1001 86380 86390 1
435044 99435044 1001 86380 86390 1
435094 99435094 1001 86380 86390 1
435304 99435304 1001 86380 86390 1
435120 99435120 1001 86380 86390 1
434940 99434940 1001 86380 86390 1
434843 99434843 1001 86380 86390 1
434526 99434526 1001 86380 86390 1
434390 99434390 1001 86380 86390 1
435771 99435771 1001 86380 86390 1
436799 99436799 1001 86380 86390 1
436959 99436959 1001 86380 86390 1
437146 99437146 1001 86380 86390 1
436709 99436709 1001 86380 86390 1
436363 99436363 1001 86380 86390 1
300095 99300095 1001 86380 86390 1
300070 99300070 1001 86380 86390 1
300665 99300665 1001 86380 86390 1
300691 99300691 1001 86380 86390 1
300683 99300683 1001 86380 86390 1
300685 99300685 1001 86380 86390 1
300307 99300307 1001 86380 86390 1
300856 99300856 1001 86380 86390 1
300896 99300896 1001 86380 86390 1
301394 99301394 1001 86380 86390 1
301331 99301331 1001 86380 86390 1
301203 99301203 1001 86380 86390 1
300963 99300963 1001 86380 86390 1
302252 99302252 1001 86380 86390 1
302188 99302188 1001 86380 86390 1
302180 99302180 1001 86380 86390 1
302245 99302245 1001 86380 86390 1
302092 99302092 1001 86380 86390 1
301990 99301990 1001 86380 86390 1
301902 99301902 1001 86380 86390 1
301893 99301893 1001 86380 86390 1
302494 99302494 1001 86380 86390 1
302543 99302543 1001 86380 86390 1
302888 99302888 1001 86380 86390 1
302940 99302940 1001 86380 86390 1
302915 99302915 1001 86380 86390 1
302941 99302941 1001 86380 86390 1
302648 99302648 1001 86380 86390 1
303401 99303401 1001 86380 86390 1
303959 99303959 1001 86380 86390 1
303936 99303936 1001 86380 86390 1
303814 99303814 1001 86380 86390 1
303703 99303703 1001 86380 86390 1
304054 99304054 1001 86380 86390 1
304790 99304790 1001 86380 86390 1
304792 99304792 1001 86380 86390 1
304818 99304818 1001 86380 86390 1
304487 99304487 1001 86380 86390 1
304573 99304573 1001 86380 86390 1
304899 99304899 1001 86380 86390 1
305021 99305021 1001 86380 86390 1
305342 99305342 1001 86380 86390 1
305135 99305135 1001 86380 86390 1
305267 99305267 1001 86380 86390 1
500013 99500013 1001 86380 86390 1
500629 99500629 1001 86380 86390 1
500875 99500875 1001 86380 86390 1
501010 99501010 1001 86380 86390 1
500881 99500881 1001 86380 86390 1
500921 99500921 1001 86380 86390 1
501488 99501488 1001 86380 86390 1
501477 99501477 1001 86380 86390 1
501479 99501479 1001 86380 86390 1
501508 99501508 1001 86380 86390 1
501399 99501399 1001 86380 86390 1
501366 99501366 1001 86380 86390 1
501036 99501036 1001 86380 86390 1
501120 99501120 1001 86380 86390 1
501043 99501043 1001 86380 86390 1
501728 99501728 1001 86380 86390 1
501658 99501658 1001 86380 86390 1
502431 99502431 1001 86380 86390 1
502410 99502410 1001 86380 86390 1
502196 99502196 1001 86380 86390 1
501909 99501909 1001 86380 86390 1
501860 99501860 1001 86380 86390 1
501848 99501848 1001 86380 86390 1
501965 99501965 1001 86380 86390 1
502618 99502618 1001 86380 86390 1
503138 99503138 1001 86380 86390 1
503209 99503209 1001 86380 86390 1
503095 99503095 1001 86380 86390 1
503021 99503021 1001 86380 86390 1
502709 99502709 1001 86380 86390 1
502711 99502711 1001 86380 86390 1
502737 99502737 1001 86380 86390 1
503955 99503955 1001 86380 86390 1
503892 99503892 1001 86380 86390 1
503498 99503498 1001 86380 86390 1
503667 99503667 1001 86380 86390 1
503519 99503519 1001 86380 86390 1
504211 99504211 1001 86380 86390 1
504263 99504263 1001 86380 86390 1
504804 99504804 1001 86380 86390 1
504744 99504744 1001 86380 86390 1
504691 99504691 1001 86380 86390 1
504352 99504352 1001 86380 86390 1
505110 99505110 1001 86380 86390 1
504955 99504955 1001 86380 86390 1
505125 99505125 1001 86380 86390 1
504989 99504989 1001 86380 86390 1
505628 99505628 1001 86380 86390 1
505540 99505540 1001 86380 86390 1
505365 99505365 1001 86380 86390 1
505831 99505831 1001 86380 86390 1
505870 99505870 1001 86380 86390 1
506565 99506565 1001 86380 86390 1
506536 99506536 1001 86380 86390 1
506364 99506364 1001 86380 86390 1
506391 99506391 1001 86380 86390 1
506244 99506244 1001 86380 86390 1
507220 99507220 1001 86380 86390 1
507135 99507135 1001 86380 86390 1
506977 99506977 1001 86380 86390 1
507613 99507613 1001 86380 86390 1
507462 99507462 1001 86380 86390 1
507423 99507423 1001 86380 86390 1
507517 99507517 1001 86380 86390 1
508223 99508223 1001 86380 86390 1
508151 99508151 1001 86380 86390 1
507858 99507858 1001 86380 86390 1
507694 99507694 1001 86380 86390 1
507696 99507696 1001 86380 86390 1
507665 99507665 1001 86380 86390 1
508954 99508954 1001 86380 86390 1
508846 99508846 1001 86380 86390 1
508747 99508747 1001 86380 86390 1
508773 99508773 1001 86380 86390 1
508670 99508670 1001 86380 86390 1
508587 99508587 1001 86380 86390 1
509270 99509270 1001 86380 86390 1
509763 99509763 1001 86380 86390 1
509374 99509374 1001 86380 86390 1
509342 99509342 1001 86380 86390 1
510002 99510002 1001 86380 86390 1
509906 99509906 1001 86380 86390 1
510705 99510705 1001 86380 86390 1
510580 99510580 1001 86380 86390 1
510485 99510485 1001 86380 86390 1
510468 99510468 1001 86380 86390 1
510247 99510247 1001 86380 86390 1
510812 99510812 1001 86380 86390 1
511223 99511223 1001 86380 86390 1
511251 99511251 1001 86380 86390 1
511255 99511255 1001 86380 86390 1
511009 99511009 1001 86380 86390 1
511022 99511022 1001 86380 86390 1
511037 99511037 1001 86380 86390 1
511697 99511697 1001 86380 86390 1
512244 99512244 1001 86380 86390 1
512086 99512086 1001 86380 86390 1
511772 99511772 1001 86380 86390 1
511832 99511832 1001 86380 86390 1
512531 99512531 1001 86380 86390 1
512528 99512528 1001 86380 86390 1
513059 99513059 1001 86380 86390 1
513163 99513163 1001 86380 86390 1
512908 99512908 1001 86380 86390 1
512832 99512832 1001 86380 86390 1
512988 99512988 1001 86380 86390 1
512670 99512670 1001 86380 86390 1
512620 99512620 1001 86380 86390 1
514027 99514027 1001 86380 86390 1
513736 99513736 1001 86380 86390 1
513699 99513699 1001 86380 86390 1
513703 99513703 1001 86380 86390 1
514157 99514157 1001 86380 86390 1
514132 99514132 1001 86380 86390 1
514142 99514142 1001 86380 86390 1
514692 99514692 1001 86380 86390 1
514744 99514744 1001 86380 86390 1
514655 99514655 1001 86380 86390 1
514797 99514797 1001 86380 86390 1
514722 99514722 1001 86380 86390 1
514778 99514778 1001 86380 86390 1
514527 99514527 1001 86380 86390 1
514620 99514620 1001 86380 86390 1
514296 99514296 1001 86380 86390 1
514875 99514875 1001 86380 86390 1
515420 99515420 1001 86380 86390 1
515117 99515117 1001 86380 86390 1
515236 99515236 1001 86380 86390 1
515706 99515706 1001 86380 86390 1
515785 99515785 1001 86380 86390 1
516330 99516330 1001 86380 86390 1
516098 99516098 1001 86380 86390 1
516212 99516212 1001 86380 86390 1
516009 99516009 1001 86380 86390 1
515987 99515987 1001 86380 86390 1
516968 99516968 1001 86380 86390 1
516806 99516806 1001 86380 86390 1
517530 99517530 1001 86380 86390 1
517417 99517417 1001 86380 86390 1
517432 99517432 1001 86380 86390 1
518108 99518108 1001 86380 86390 1
517857 99517857 1001 86380 86390 1
518366 99518366 1001 86380 86390 1
518900 99518900 1001 86380 86390 1
518934 99518934 1001 86380 86390 1
518734 99518734 1001 86380 86390 1
518648 99518648 1001 86380 86390 1
518674 99518674 1001 86380 86390 1
518778 99518778 1001 86380 86390 1
518393 99518393 1001 86380 86390 1
518458 99518458 1001 86380 86390 1
518437 99518437 1001 86380 86390 1
518373 99518373 1001 86380 86390 1
519103 99519103 1001 86380 86390 1
519778 99519778 1001 86380 86390 1
519686 99519686 1001 86380 86390 1
519722 99519722 1001 86380 86390 1
519581 99519581 1001 86380 86390 1
519388 99519388 1001 86380 86390 1
519288 99519288 1001 86380 86390 1
519360 99519360 1001 86380 86390 1
519971 99519971 1001 86380 86390 1
519868 99519868 1001 86380 86390 1
519896 99519896 1001 86380 86390 1
520553 99520553 1001 86380 86390 1
520455 99520455 1001 86380 86390 1
520424 99520424 1001 86380 86390 1
520316 99520316 1001 86380 86390 1
520120 99520120 1001 86380 86390 1
520727 99520727 1001 86380 86390 1
521457 99521457 1001 86380 86390 1
521156 99521156 1001 86380 86390 1
521246 99521246 1001 86380 86390 1
520929 99520929 1001 86380 86390 1
522179 99522179 1001 86380 86390 1
521941 99521941 1001 86380 86390 1
521685 99521685 1001 86380 86390 1
522382 99522382 1001 86380 86390 1
522323 99522323 1001 86380 86390 1
522987 99522987 1001 86380 86390 1
522799 99522799 1001 86380 86390 1
522526 99522526 1001 86380 86390 1
522539 99522539 1001 86380 86390 1
522565 99522565 1001 86380 86390 1
522702 99522702 1001 86380 86390 1
523284 99523284 1001 86380 86390 1
523380 99523380 1001 86380 86390 1
523438 99523438 1001 86380 86390 1
524098 99524098 1001 86380 86390 1
524014 99524014 1001 86380 86390 1
524628 99524628 1001 86380 86390 1
524242 99524242 1001 86380 86390 1
524179 99524179 1001 86380 86390 1
524283 99524283 1001 86380 86390 1
524167 99524167 1001 86380 86390 1
524798 99524798 1001 86380 86390 1
524774 99524774 1001 86380 86390 1
524776 99524776 1001 86380 86390 1
524829 99524829 1001 86380 86390 1
524856 99524856 1001 86380 86390 1
525430 99525430 1001 86380 86390 1
525524 99525524 1001 86380 86390 1
525448 99525448 1001 86380 86390 1
525516 99525516 1001 86380 86390 1
525263 99525263 1001 86380 86390 1
525029 99525029 1001 86380 86390 1
525121 99525121 1001 86380 86390 1
526401 99526401 1001 86380 86390 1
526279 99526279 1001 86380 86390 1
525906 99525906 1001 86380 86390 1
525833 99525833 1001 86380 86390 1
526601 99526601 1001 86380 86390 1
526524 99526524 1001 86380 86390 1
526447 99526447 1001 86380 86390 1
526579 99526579 1001 86380 86390 1
526509 99526509 1001 86380 86390 1
527070 99527070 1001 86380 86390 1
527135 99527135 1001 86380 86390 1
527105 99527105 1001 86380 86390 1
526879 99526879 1001 86380 86390 1
526984 99526984 1001 86380 86390 1
526733 99526733 1001 86380 86390 1
526812 99526812 1001 86380 86390 1
526659 99526659 1001 86380 86390 1
526713 99526713 1001 86380 86390 1
527266 99527266 1001 86380 86390 1
527959 99527959 1001 86380 86390 1
528011 99528011 1001 86380 86390 1
527974 99527974 1001 86380 86390 1
528035 99528035 1001 86380 86390 1
527932 99527932 1001 86380 86390 1
527663 99527663 1001 86380 86390 1
527665 99527665 1001 86380 86390 1
527696 99527696 1001 86380 86390 1
528219 99528219 1001 86380 86390 1
528661 99528661 1001 86380 86390 1
528558 99528558 1001 86380 86390 1
528345 99528345 1001 86380 86390 1
528431 99528431 1001 86380 86390 1
529102 99529102 1001 86380 86390 1
528910 99528910 1001 86380 86390 1
529396 99529396 1001 86380 86390 1
529479 99529479 1001 86380 86390 1
529239 99529239 1001 86380 86390 1
529745 99529745 1001 86380 86390 1
530520 99530520 1001 86380 86390 1
530371 99530371 1001 86380 86390 1
530257 99530257 1001 86380 86390 1
530132 99530132 1001 86380 86390 1
530752 99530752 1001 86380 86390 1
531306 99531306 1001 86380 86390 1
531261 99531261 1001 86380 86390 1
531052 99531052 1001 86380 86390 1
531108 99531108 1001 86380 86390 1
531433 99531433 1001 86380 86390 1
532182 99532182 1001 86380 86390 1
532009 99532009 1001 86380 86390 1
531934 99531934 1001 86380 86390 1
531615 99531615 1001 86380 86390 1
531593 99531593 1001 86380 86390 1
532229 99532229 1001 86380 86390 1
532291 99532291 1001 86380 86390 1
532745 99532745 1001 86380 86390 1
532593 99532593 1001 86380 86390 1
532517 99532517 1001 86380 86390 1
533056 99533056 1001 86380 86390 1
533799 99533799 1001 86380 86390 1
533318 99533318 1001 86380 86390 1
533244 99533244 1001 86380 86390 1
533860 99533860 1001 86380 86390 1
533967 99533967 1001 86380 86390 1
533877 99533877 1001 86380 86390 1
534541 99534541 1001 86380 86390 1
534352 99534352 1001 86380 86390 1
534811 99534811 1001 86380 86390 1
534773 99534773 1001 86380 86390 1
535499 99535499 1001 86380 86390 1
535191 99535191 1001 86380 86390 1
535257 99535257 1001 86380 86390 1
535212 99535212 1001 86380 86390 1
534965 99534965 1001 86380 86390 1
535621 99535621 1001 86380 86390 1
535964 99535964 1001 86380 86390 1
535922 99535922 1001 86380 86390 1
535822 99535822 1001 86380 86390 1
535866 99535866 1001 86380 86390 1
535921 99535921 1001 86380 86390 1
536496 99536496 1001 86380 86390 1
536539 99536539 1001 86380 86390 1
537010 99537010 1001 86380 86390 1
536780 99536780 1001 86380 86390 1
536697 99536697 1001 86380 86390 1
537266 99537266 1001 86380 86390 1
537308 99537308 1001 86380 86390 1
537271 99537271 1001 86380 86390 1
537966 99537966 1001 86380 86390 1
537894 99537894 1001 86380 86390 1
537588 99537588 1001 86380 86390 1
537722 99537722 1001 86380 86390 1
537634 99537634 1001 86380 86390 1
537730 99537730 1001 86380 86390 1
537743 99537743 1001 86380 86390 1
537493 99537493 1001 86380 86390 1
538017 99538017 1001 86380 86390 1
538637 99538637 1001 86380 86390 1
538754 99538754 1001 86380 86390 1
538561 99538561 1001 86380 86390 1
538592 99538592 1001 86380 86390 1
538297 99538297 1001 86380 86390 1
538379 99538379 1001 86380 86390 1
538869 99538869 1001 86380 86390 1
539504 99539504 1001 86380 86390 1
539466 99539466 1001 86380 86390 1
539387 99539387 1001 86380 86390 1
539247 99539247 1001 86380 86390 1
539152 99539152 1001 86380 86390 1
539821 99539821 1001 86380 86390 1
539738 99539738 1001 86380 86390 1
539790 99539790 1001 86380 86390 1
540434 99540434 1001 86380 86390 1
540393 99540393 1001 86380 86390 1
540063 99540063 1001 86380 86390 1
539928 99539928 1001 86380 86390 1
539967 99539967 1001 86380 86390 1
540019 99540019 1001 86380 86390 1
540590 99540590 1001 86380 86390 1
540527 99540527 1001 86380 86390 1
541265 99541265 1001 86380 86390 1
541198 99541198 1001 86380 86390 1
540990 99540990 1001 86380 86390 1
540928 99540928 1001 86380 86390 1
540916 99540916 1001 86380 86390 1
540969 99540969 1001 86380 86390 1
540829 99540829 1001 86380 86390 1
540870 99540870 1001 86380 86390 1
540858 99540858 1001 86380 86390 1
541939 99541939 1001 86380 86390 1
541860 99541860 1001 86380 86390 1
541640 99541640 1001 86380 86390 1
541499 99541499 1001 86380 86390 1
542626 99542626 1001 86380 86390 1
542633 99542633 1001 86380 86390 1
542328 99542328 1001 86380 86390 1
542409 99542409 1001 86380 86390 1
543000 99543000 1001 86380 86390 1
543043 99543043 1001 86380 86390 1
543746 99543746 1001 86380 86390 1
543574 99543574 1001 86380 86390 1
543640 99543640 1001 86380 86390 1
543425 99543425 1001 86380 86390 1
543470 99543470 1001 86380 86390 1
543336 99543336 1001 86380 86390 1
543265 99543265 1001 86380 86390 1
543871 99543871 1001 86380 86390 1
544439 99544439 1001 86380 86390 1
544348 99544348 1001 86380 86390 1
544261 99544261 1001 86380 86390 1
544096 99544096 1001 86380 86390 1
400308 1146 1001 62160 62997 1
403201 306 1001 40260 40917 1
511137 1056 1002 31978 42207 1
519372 888 1002 65225 68476 1
530680 802 1001 65750 66049 1
400104 99400104 1001 86380 86390 1
400364 99400364 1001 86380 86390 1
401050 99401050 1001 86380 86390 1
401455 99401455 1001 86380 86390 1
401571 99401571 1001 86380 86390 1
401581 99401581 1001 86380 86390 1
401853 99401853 1001 86380 86390 1
401854 99401854 1001 86380 86390 1
402061 99402061 1001 86380 86390 1
402177 99402177 1001 86380 86390 1
402179 99402179 1001 86380 86390 1
402471 99402471 1001 86380 86390 1
402571 99402571 1001 86380 86390 1
402764 99402764 1001 86380 86390 1
403084 99403084 1001 86380 86390 1
403356 99403356 1001 86380 86390 1
403827 99403827 1001 86380 86390 1
404056 99404056 1001 86380 86390 1
404562 99404562 1001 86380 86390 1
404848 99404848 1001 86380 86390 1
405106 99405106 1001 86380 86390 1
405289 99405289 1001 86380 86390 1
405682 99405682 1001 86380 86390 1
405831 99405831 1001 86380 86390 1
405999 99405999 1001 86380 86390 1
406068 99406068 1001 86380 86390 1
406373 99406373 1001 86380 86390 1
406625 99406625 1001 86380 86390 1
407120 99407120 1001 86380 86390 1
407385 99407385 1001 86380 86390 1
407458 99407458 1001 86380 86390 1
408001 99408001 1001 86380 86390 1
408374 99408374 1001 86380 86390 1
409424 99409424 1001 86380 86390 1
409476 99409476 1001 86380 86390 1
409712 99409712 1001 86380 86390 1
409964 99409964 1001 86380 86390 1
410382 99410382 1001 86380 86390 1
410878 99410878 1001 86380 86390 1
411468 99411468 1001 86380 86390 1
411746 99411746 1001 86380 86390 1
411709 99411709 1001 86380 86390 1
411840 99411840 1001 86380 86390 1
413656 99413656 1001 86380 86390 1
413288 99413288 1001 86380 86390 1
412952 99412952 1001 86380 86390 1
412932 99412932 1001 86380 86390 1
412978 99412978 1001 86380 86390 1
412886 99412886 1001 86380 86390 1
414067 99414067 1001 86380 86390 1
413706 99413706 1001 86380 86390 1
415147 99415147 1001 86380 86390 1
414753 99414753 1001 86380 86390 1
414221 99414221 1001 86380 86390 1
414423 99414423 1001 86380 86390 1
414189 99414189 1001 86380 86390 1
414390 99414390 1001 86380 86390 1
415570 99415570 1001 86380 86390 1
416859 99416859 1001 86380 86390 1
416752 99416752 1001 86380 86390 1
416885 99416885 1001 86380 86390 1
416863 99416863 1001 86380 86390 1
416434 99416434 1001 86380 86390 1
416398 99416398 1001 86380 86390 1
416499 99416499 1001 86380 86390 1
416166 99416166 1001 86380 86390 1
416267 99416267 1001 86380 86390 1
416151 99416151 1001 86380 86390 1
416062 99416062 1001 86380 86390 1
415823 99415823 1001 86380 86390 1
417202 99417202 1001 86380 86390 1
417094 99417094 1001 86380 86390 1
417130 99417130 1001 86380 86390 1
417545 99417545 1001 86380 86390 1
418648 99418648 1001 86380 86390 1
418305 99418305 1001 86380 86390 1
418252 99418252 1001 86380 86390 1
417646 99417646 1001 86380 86390 1
417695 99417695 1001 86380 86390 1
418873 99418873 1001 86380 86390 1
418981 99418981 1001 86380 86390 1
419151 99419151 1001 86380 86390 1
420308 99420308 1001 86380 86390 1
419678 99419678 1001 86380 86390 1
419976 99419976 1001 86380 86390 1
420024 99420024 1001 86380 86390 1
420029 99420029 1001 86380 86390 1
420753 99420753 1001 86380 86390 1
421726 99421726 1001 86380 86390 1
421729 99421729 1001 86380 86390 1
421448 99421448 1001 86380 86390 1
421119 99421119 1001 86380 86390 1
420936 99420936 1001 86380 86390 1
420855 99420855 1001 86380 86390 1
422141 99422141 1001 86380 86390 1
423744 99423744 1001 86380 86390 1
422758 99422758 1001 86380 86390 1
424130 99424130 1001 86380 86390 1
423873 99423873 1001 86380 86390 1
425225 99425225 1001 86380 86390 1
424807 99424807 1001 86380 86390 1
424977 99424977 1001 86380 86390 1
425788 99425788 1001 86380 86390 1
426699 99426699 1001 86380 86390 1
426622 99426622 1001 86380 86390 1
425950 99425950 1001 86380 86390 1
426138 99426138 1001 86380 86390 1
427145 99427145 1001 86380 86390 1
427161 99427161 1001 86380 86390 1
428140 99428140 1001 86380 86390 1
428266 99428266 1001 86380 86390 1
428333 99428333 1001 86380 86390 1
430174 99430174 1001 86380 86390 1
429397 99429397 1001 86380 86390 1
429398 99429398 1001 86380 86390 1
431874 99431874 1001 86380 86390 1
431386 99431386 1001 86380 86390 1
431318 99431318 1001 86380 86390 1
433552 99433552 1001 86380 86390 1
433058 99433058 1001 86380 86390 1
433185 99433185 1001 86380 86390 1
432919 99432919 1001 86380 86390 1
433265 99433265 1001 86380 86390 1
432845 99432845 1001 86380 86390 1
432574 99432574 1001 86380 86390 1
433913 99433913 1001 86380 86390 1
434039 99434039 1001 86380 86390 1
433793 99433793 1001 86380 86390 1
434126 99434126 1001 86380 86390 1
434683 99434683 1001 86380 86390 1
434938 99434938 1001 86380 86390 1
434219 99434219 1001 86380 86390 1
435544 99435544 1001 86380 86390 1
435762 99435762 1001 86380 86390 1
435765 99435765 1001 86380 86390 1
437144 99437144 1001 86380 86390 1
436496 99436496 1001 86380 86390 1
436265 99436265 1001 86380 86390 1
300080 99300080 1001 86380 86390 1
300094 99300094 1001 86380 86390 1
300621 99300621 1001 86380 86390 1
300384 99300384 1001 86380 86390 1
300135 99300135 1001 86380 86390 1
300308 99300308 1001 86380 86390 1
300805 99300805 1001 86380 86390 1
300859 99300859 1001 86380 86390 1
301328 99301328 1001 86380 86390 1
301225 99301225 1001 86380 86390 1
301227 99301227 1001 86380 86390 1
301321 99301321 1001 86380 86390 1
301681 99301681 1001 86380 86390 1
301669 99301669 1001 86380 86390 1
301585 99301585 1001 86380 86390 1
301718 99301718 1001 86380 86390 1
301799 99301799 1001 86380 86390 1
301882 99301882 1001 86380 86390 1
301884 99301884 1001 86380 86390 1
302402 99302402 1001 86380 86390 1
303059 99303059 1001 86380 86390 1
302831 99302831 1001 86380 86390 1
303326 99303326 1001 86380 86390 1
303314 99303314 1001 86380 86390 1
303866 99303866 1001 86380 86390 1
304018 99304018 1001 86380 86390 1
303900 99303900 1001 86380 86390 1
303725 99303725 1001 86380 86390 1
303821 99303821 1001 86380 86390 1
303733 99303733 1001 86380 86390 1
303480 99303480 1001 86380 86390 1
303537 99303537 1001 86380 86390 1
304055 99304055 1001 86380 86390 1
304141 99304141 1001 86380 86390 1
304104 99304104 1001 86380 86390 1
304550 99304550 1001 86380 86390 1
304395 99304395 1001 86380 86390 1
304959 99304959 1001 86380 86390 1
305018 99305018 1001 86380 86390 1
305509 99305509 1001 86380 86390 1
305680 99305680 1001 86380 86390 1
305446 99305446 1001 86380 86390 1
500119 99500119 1001 86380 86390 1
500185 99500185 1001 86380 86390 1
500767 99500767 1001 86380 86390 1
500309 99500309 1001 86380 86390 1
500232 99500232 1001 86380 86390 1
500864 99500864 1001 86380 86390 1
500825 99500825 1001 86380 86390 1
500981 99500981 1001 86380 86390 1
500960 99500960 1001 86380 86390 1
501306 99501306 1001 86380 86390 1
501791 99501791 1001 86380 86390 1
501665 99501665 1001 86380 86390 1
501825 99501825 1001 86380 86390 1
502440 99502440 1001 86380 86390 1
502067 99502067 1001 86380 86390 1
502016 99502016 1001 86380 86390 1
501941 99501941 1001 86380 86390 1
502489 99502489 1001 86380 86390 1
502552 99502552 1001 86380 86390 1
503253 99503253 1001 86380 86390 1
503130 99503130 1001 86380 86390 1
503093 99503093 1001 86380 86390 1
502924 99502924 1001 86380 86390 1
503041 99503041 1001 86380 86390 1
502928 99502928 1001 86380 86390 1
503045 99503045 1001 86380 86390 1
502679 99502679 1001 86380 86390 1
503850 99503850 1001 86380 86390 1
503869 99503869 1001 86380 86390 1
504253 99504253 1001 86380 86390 1
504750 99504750 1001 86380 86390 1
504866 99504866 1001 86380 86390 1
504582 99504582 1001 86380 86390 1
504661 99504661 1001 86380 86390 1
504378 99504378 1001 86380 86390 1
504391 99504391 1001 86380 86390 1
504417 99504417 1001 86380 86390 1
504470 99504470 1001 86380 86390 1
505682 99505682 1001 86380 86390 1
505386 99505386 1001 86380 86390 1
505382 99505382 1001 86380 86390 1
505217 99505217 1001 86380 86390 1
505909 99505909 1001 86380 86390 1
505846 99505846 1001 86380 86390 1
505950 99505950 1001 86380 86390 1
505809 99505809 1001 86380 86390 1
505862 99505862 1001 86380 86390 1
505839 99505839 1001 86380 86390 1
506514 99506514 1001 86380 86390 1
506581 99506581 1001 86380 86390 1
506338 99506338 1001 86380 86390 1
506091 99506091 1001 86380 86390 1
506168 99506168 1001 86380 86390 1
506722 99506722 1001 86380 86390 1
506606 99506606 1001 86380 86390 1
506679 99506679 1001 86380 86390 1
507327 99507327 1001 86380 86390 1
507250 99507250 1001 86380 86390 1
507416 99507416 1001 86380 86390 1
507127 99507127 1001 86380 86390 1
507131 99507131 1001 86380 86390 1
507185 99507185 1001 86380 86390 1
507099 99507099 1001 86380 86390 1
507176 99507176 1001 86380 86390 1
506814 99506814 1001 86380 86390 1
506859 99506859 1001 86380 86390 1
507561 99507561 1001 86380 86390 1
507478 99507478 1001 86380 86390 1
507455 99507455 1001 86380 86390 1
508247 99508247 1001 86380 86390 1
507954 99507954 1001 86380 86390 1
507995 99507995 1001 86380 86390 1
507998 99507998 1001 86380 86390 1
507759 99507759 1001 86380 86390 1
507735 99507735 1001 86380 86390 1
508448 99508448 1001 86380 86390 1
508411 99508411 1001 86380 86390 1
508922 99508922 1001 86380 86390 1
508976 99508976 1001 86380 86390 1
508941 99508941 1001 86380 86390 1
508916 99508916 1001 86380 86390 1
508683 99508683 1001 86380 86390 1
508649 99508649 1001 86380 86390 1
508602 99508602 1001 86380 86390 1
508654 99508654 1001 86380 86390 1
509114 99509114 1001 86380 86390 1
509194 99509194 1001 86380 86390 1
509172 99509172 1001 86380 86390 1
509817 99509817 1001 86380 86390 1
509779 99509779 1001 86380 86390 1
509658 99509658 1001 86380 86390 1
509575 99509575 1001 86380 86390 1
509910 99509910 1001 86380 86390 1
509965 99509965 1001 86380 86390 1
510072 99510072 1001 86380 86390 1
510038 99510038 1001 86380 86390 1
509948 99509948 1001 86380 86390 1
510590 99510590 1001 86380 86390 1
510592 99510592 1001 86380 86390 1
510622 99510622 1001 86380 86390 1
510327 99510327 1001 86380 86390 1
510496 99510496 1001 86380 86390 1
510324 99510324 1001 86380 86390 1
510159 99510159 1001 86380 86390 1
511544 99511544 1001 86380 86390 1
511166 99511166 1001 86380 86390 1
511112 99511112 1001 86380 86390 1
511645 99511645 1001 86380 86390 1
511648 99511648 1001 86380 86390 1
511726 99511726 1001 86380 86390 1
512267 99512267 1001 86380 86390 1
512044 99512044 1001 86380 86390 1
512124 99512124 1001 86380 86390 1
512115 99512115 1001 86380 86390 1
512449 99512449 1001 86380 86390 1
512450 99512450 1001 86380 86390 1
513025 99513025 1001 86380 86390 1
512895 99512895 1001 86380 86390 1
512970 99512970 1001 86380 86390 1
512959 99512959 1001 86380 86390 1
513680 99513680 1001 86380 86390 1
513541 99513541 1001 86380 86390 1
513544 99513544 1001 86380 86390 1
513538 99513538 1001 86380 86390 1
514047 99514047 1001 86380 86390 1
514286 99514286 1001 86380 86390 1
514959 99514959 1001 86380 86390 1
514896 99514896 1001 86380 86390 1
515363 99515363 1001 86380 86390 1
515273 99515273 1001 86380 86390 1
515308 99515308 1001 86380 86390 1
515258 99515258 1001 86380 86390 1
515093 99515093 1001 86380 86390 1
515824 99515824 1001 86380 86390 1
515877 99515877 1001 86380 86390 1
515723 99515723 1001 86380 86390 1
515777 99515777 1001 86380 86390 1
515741 99515741 1001 86380 86390 1
515702 99515702 1001 86380 86390 1
516253 99516253 1001 86380 86390 1
516107 99516107 1001 86380 86390 1
515953 99515953 1001 86380 86390 1
517082 99517082 1001 86380 86390 1
516872 99516872 1001 86380 86390 1
516869 99516869 1001 86380 86390 1
517414 99517414 1001 86380 86390 1
517469 99517469 1001 86380 86390 1
518112 99518112 1001 86380 86390 1
518014 99518014 1001 86380 86390 1
518120 99518120 1001 86380 86390 1
517878 99517878 1001 86380 86390 1
517842 99517842 1001 86380 86390 1
517837 99517837 1001 86380 86390 1
518981 99518981 1001 86380 86390 1
518717 99518717 1001 86380 86390 1
518548 99518548 1001 86380 86390 1
519138 99519138 1001 86380 86390 1
519803 99519803 1001 86380 86390 1
519557 99519557 1001 86380 86390 1
519414 99519414 1001 86380 86390 1
519955 99519955 1001 86380 86390 1
520620 99520620 1001 86380 86390 1
520434 99520434 1001 86380 86390 1
520391 99520391 1001 86380 86390 1
520394 99520394 1001 86380 86390 1
520679 99520679 1001 86380 86390 1
520672 99520672 1001 86380 86390 1
520777 99520777 1001 86380 86390 1
521282 99521282 1001 86380 86390 1
521360 99521360 1001 86380 86390 1
521456 99521456 1001 86380 86390 1
521120 99521120 1001 86380 86390 1
521174 99521174 1001 86380 86390 1
520879 99520879 1001 86380 86390 1
522182 99522182 1001 86380 86390 1
521918 99521918 1001 86380 86390 1
522073 99522073 1001 86380 86390 1
522062 99522062 1001 86380 86390 1
521706 99521706 1001 86380 86390 1
522477 99522477 1001 86380 86390 1
523044 99523044 1001 86380 86390 1
522640 99522640 1001 86380 86390 1
522564 99522564 1001 86380 86390 1
522606 99522606 1001 86380 86390 1
523245 99523245 1001 86380 86390 1
523674 99523674 1001 86380 86390 1
524031 99524031 1001 86380 86390 1
524712 99524712 1001 86380 86390 1
524425 99524425 1001 86380 86390 1
524454 99524454 1001 86380 86390 1
524227 99524227 1001 86380 86390 1
524228 99524228 1001 86380 86390 1
524325 99524325 1001 86380 86390 1
524809 99524809 1001 86380 86390 1
524985 99524985 1001 86380 86390 1
526295 99526295 1001 86380 86390 1
526247 99526247 1001 86380 86390 1
526358 99526358 1001 86380 86390 1
525949 99525949 1001 86380 86390 1
526436 99526436 1001 86380 86390 1
527139 99527139 1001 86380 86390 1
526720 99526720 1001 86380 86390 1
526740 99526740 1001 86380 86390 1
527401 99527401 1001 86380 86390 1
527253 99527253 1001 86380 86390 1
527452 99527452 1001 86380 86390 1
528034 99528034 1001 86380 86390 1
528067 99528067 1001 86380 86390 1
527727 99527727 1001 86380 86390 1
527756 99527756 1001 86380 86390 1
527733 99527733 1001 86380 86390 1
527556 99527556 1001 86380 86390 1
528161 99528161 1001 86380 86390 1
528763 99528763 1001 86380 86390 1
528885 99528885 1001 86380 86390 1
528847 99528847 1001 86380 86390 1
528809 99528809 1001 86380 86390 1
528501 99528501 1001 86380 86390 1
528588 99528588 1001 86380 86390 1
528295 99528295 1001 86380 86390 1
529705 99529705 1001 86380 86390 1
529558 99529558 1001 86380 86390 1
529512 99529512 1001 86380 86390 1
529385 99529385 1001 86380 86390 1
529429 99529429 1001 86380 86390 1
529136 99529136 1001 86380 86390 1
529269 99529269 1001 86380 86390 1
529299 99529299 1001 86380 86390 1
529735 99529735 1001 86380 86390 1
530281 99530281 1001 86380 86390 1
530103 99530103 1001 86380 86390 1
530109 99530109 1001 86380 86390 1
531135 99531135 1001 86380 86390 1
531012 99531012 1001 86380 86390 1
530922 99530922 1001 86380 86390 1
532195 99532195 1001 86380 86390 1
531704 99531704 1001 86380 86390 1
531653 99531653 1001 86380 86390 1
531681 99531681 1001 86380 86390 1
532306 99532306 1001 86380 86390 1
532349 99532349 1001 86380 86390 1
532993 99532993 1001 86380 86390 1
533011 99533011 1001 86380 86390 1
533745 99533745 1001 86380 86390 1
533811 99533811 1001 86380 86390 1
533641 99533641 1001 86380 86390 1
533583 99533583 1001 86380 86390 1
533622 99533622 1001 86380 86390 1
534570 99534570 1001 86380 86390 1
534667 99534667 1001 86380 86390 1
534553 99534553 1001 86380 86390 1
534440 99534440 1001 86380 86390 1
534279 99534279 1001 86380 86390 1
534397 99534397 1001 86380 86390 1
534283 99534283 1001 86380 86390 1
534259 99534259 1001 86380 86390 1
534065 99534065 1001 86380 86390 1
534156 99534156 1001 86380 86390 1
534197 99534197 1001 86380 86390 1
534125 99534125 1001 86380 86390 1
534836 99534836 1001 86380 86390 1
534733 99534733 1001 86380 86390 1
534777 99534777 1001 86380 86390 1
534769 99534769 1001 86380 86390 1
535434 99535434 1001 86380 86390 1
535313 99535313 1001 86380 86390 1
535325 99535325 1001 86380 86390 1
535500 99535500 1001 86380 86390 1
535099 99535099 1001 86380 86390 1
535097 99535097 1001 86380 86390 1
535092 99535092 1001 86380 86390 1
534989 99534989 1001 86380 86390 1
535535 99535535 1001 86380 86390 1
535674 99535674 1001 86380 86390 1
536306 99536306 1001 86380 86390 1
535829 99535829 1001 86380 86390 1
537039 99537039 1001 86380 86390 1
537053 99537053 1001 86380 86390 1
537105 99537105 1001 86380 86390 1
536802 99536802 1001 86380 86390 1
536876 99536876 1001 86380 86390 1
536589 99536589 1001 86380 86390 1
537304 99537304 1001 86380 86390 1
537202 99537202 1001 86380 86390 1
537363 99537363 1001 86380 86390 1
537183 99537183 1001 86380 86390 1
537895 99537895 1001 86380 86390 1
537641 99537641 1001 86380 86390 1
537535 99537535 1001 86380 86390 1
538047 99538047 1001 86380 86390 1
538016 99538016 1001 86380 86390 1
538642 99538642 1001 86380 86390 1
538866 99538866 1001 86380 86390 1
539001 99539001 1001 86380 86390 1
539540 99539540 1001 86380 86390 1
539485 99539485 1001 86380 86390 1
539189 99539189 1001 86380 86390 1
539070 99539070 1001 86380 86390 1
540420 99540420 1001 86380 86390 1
540311 99540311 1001 86380 86390 1
540085 99540085 1001 86380 86390 1
540591 99540591 1001 86380 86390 1
541230 99541230 1001 86380 86390 1
541268 99541268 1001 86380 86390 1
541188 99541188 1001 86380 86390 1
540891 99540891 1001 86380 86390 1
540714 99540714 1001 86380 86390 1
540784 99540784 1001 86380 86390 1
541474 99541474 1001 86380 86390 1
541347 99541347 1001 86380 86390 1
542019 99542019 1001 86380 86390 1
542051 99542051 1001 86380 86390 1
541826 99541826 1001 86380 86390 1
541782 99541782 1001 86380 86390 1
541821 99541821 1001 86380 86390 1
541504 99541504 1001 86380 86390 1
542155 99542155 1001 86380 86390 1
542212 99542212 1001 86380 86390 1
542164 99542164 1001 86380 86390 1
542871 99542871 1001 86380 86390 1
542825 99542825 1001 86380 86390 1
542937 99542937 1001 86380 86390 1
542634 99542634 1001 86380 86390 1
542422 99542422 1001 86380 86390 1
542489 99542489 1001 86380 86390 1
542998 99542998 1001 86380 86390 1
543646 99543646 1001 86380 86390 1
543430 99543430 1001 86380 86390 1
543243 99543243 1001 86380 86390 1
543223 99543223 1001 86380 86390 1
543788 99543788 1001 86380 86390 1
544524 99544524 1001 86380 86390 1
544577 99544577 1001 86380 86390 1
544467 99544467 1001 86380 86390 1
544647 99544647 1001 86380 86390 1
544624 99544624 1001 86380 86390 1
542054 871 1002 41259 52431 1
401339 99401339 1001 86380 86390 1
401638 99401638 1001 86380 86390 1
401898 99401898 1001 86380 86390 1
402740 99402740 1001 86380 86390 1
403350 99403350 1001 86380 86390 1
403551 99403551 1001 86380 86390 1
404442 99404442 1001 86380 86390 1
404385 99404385 1001 86380 86390 1
404558 99404558 1001 86380 86390 1
404821 99404821 1001 86380 86390 1
404969 99404969 1001 86380 86390 1
404991 99404991 1001 86380 86390 1
405257 99405257 1001 86380 86390 1
405308 99405308 1001 86380 86390 1
405460 99405460 1001 86380 86390 1
407220 99407220 1001 86380 86390 1
407739 99407739 1001 86380 86390 1
408208 99408208 1001 86380 86390 1
408294 99408294 1001 86380 86390 1
408389 99408389 1001 86380 86390 1
408589 99408589 1001 86380 86390 1
408815 99408815 1001 86380 86390 1
409051 99409051 1001 86380 86390 1
409092 99409092 1001 86380 86390 1
409144 99409144 1001 86380 86390 1
409671 99409671 1001 86380 86390 1
409799 99409799 1001 86380 86390 1
409942 99409942 1001 86380 86390 1
409948 99409948 1001 86380 86390 1
410295 99410295 1001 86380 86390 1
410465 99410465 1001 86380 86390 1
410692 99410692 1001 86380 86390 1
411236 99411236 1001 86380 86390 1
411395 99411395 1001 86380 86390 1
411538 99411538 1001 86380 86390 1
411893 99411893 1001 86380 86390 1
412189 99412189 1001 86380 86390 1
412280 99412280 1001 86380 86390 1
413316 99413316 1001 86380 86390 1
413579 99413579 1001 86380 86390 1
413505 99413505 1001 86380 86390 1
413186 99413186 1001 86380 86390 1
412960 99412960 1001 86380 86390 1
412852 99412852 1001 86380 86390 1
412560 99412560 1001 86380 86390 1
413951 99413951 1001 86380 86390 1
414037 99414037 1001 86380 86390 1
414099 99414099 1001 86380 86390 1
413876 99413876 1001 86380 86390 1
415141 99415141 1001 86380 86390 1
414930 99414930 1001 86380 86390 1
415153 99415153 1001 86380 86390 1
414615 99414615 1001 86380 86390 1
414664 99414664 1001 86380 86390 1
415598 99415598 1001 86380 86390 1
415557 99415557 1001 86380 86390 1
415399 99415399 1001 86380 86390 1
416311 99416311 1001 86380 86390 1
415871 99415871 1001 86380 86390 1
416126 99416126 1001 86380 86390 1
417116 99417116 1001 86380 86390 1
417593 99417593 1001 86380 86390 1
418526 99418526 1001 86380 86390 1
418652 99418652 1001 86380 86390 1
418751 99418751 1001 86380 86390 1
418274 99418274 1001 86380 86390 1
418264 99418264 1001 86380 86390 1
418837 99418837 1001 86380 86390 1
420278 99420278 1001 86380 86390 1
420079 99420079 1001 86380 86390 1
420156 99420156 1001 86380 86390 1
419787 99419787 1001 86380 86390 1
419864 99419864 1001 86380 86390 1
419741 99419741 1001 86380 86390 1
420780 99420780 1001 86380 86390 1
420481 99420481 1001 86380 86390 1
420639 99420639 1001 86380 86390 1
421820 99421820 1001 86380 86390 1
422077 99422077 1001 86380 86390 1
421913 99421913 1001 86380 86390 1
421487 99421487 1001 86380 86390 1
421466 99421466 1001 86380 86390 1
421632 99421632 1001 86380 86390 1
421217 99421217 1001 86380 86390 1
421135 99421135 1001 86380 86390 1
422277 99422277 1001 86380 86390 1
423684 99423684 1001 86380 86390 1
423389 99423389 1001 86380 86390 1
424070 99424070 1001 86380 86390 1
423878 99423878 1001 86380 86390 1
424981 99424981 1001 86380 86390 1
424669 99424669 1001 86380 86390 1
424292 99424292 1001 86380 86390 1
424486 99424486 1001 86380 86390 1
424177 99424177 1001 86380 86390 1
425580 99425580 1001 86380 86390 1
425709 99425709 1001 86380 86390 1
426892 99426892 1001 86380 86390 1
426848 99426848 1001 86380 86390 1
426580 99426580 1001 86380 86390 1
426641 99426641 1001 86380 86390 1
426069 99426069 1001 86380 86390 1
425968 99425968 1001 86380 86390 1
426239 99426239 1001 86380 86390 1
427998 99427998 1001 86380 86390 1
429017 99429017 1001 86380 86390 1
427531 99427531 1001 86380 86390 1
428789 99428789 1001 86380 86390 1
429102 99429102 1001 86380 86390 1
430012 99430012 1001 86380 86390 1
430373 99430373 1001 86380 86390 1
429655 99429655 1001 86380 86390 1
429685 99429685 1001 86380 86390 1
429633 99429633 1001 86380 86390 1
429641 99429641 1001 86380 86390 1
430494 99430494 1001 86380 86390 1
430629 99430629 1001 86380 86390 1
431794 99431794 1001 86380 86390 1
431976 99431976 1001 86380 86390 1
431473 99431473 1001 86380 86390 1
431415 99431415 1001 86380 86390 1
431070 99431070 1001 86380 86390 1
431098 99431098 1001 86380 86390 1
431048 99431048 1001 86380 86390 1
431075 99431075 1001 86380 86390 1
431234 99431234 1001 86380 86390 1
432483 99432483 1001 86380 86390 1
433641 99433641 1001 86380 86390 1
433323 99433323 1001 86380 86390 1
433694 99433694 1001 86380 86390 1
433381 99433381 1001 86380 86390 1
433285 99433285 1001 86380 86390 1
433235 99433235 1001 86380 86390 1
432792 99432792 1001 86380 86390 1
432702 99432702 1001 86380 86390 1
435339 99435339 1001 86380 86390 1
435133 99435133 1001 86380 86390 1
434877 99434877 1001 86380 86390 1
434802 99434802 1001 86380 86390 1
434553 99434553 1001 86380 86390 1
436782 99436782 1001 86380 86390 1
437093 99437093 1001 86380 86390 1
436642 99436642 1001 86380 86390 1
435960 99435960 1001 86380 86390 1
437316 99437316 1001 86380 86390 1
437332 99437332 1001 86380 86390 1
300079 99300079 1001 86380 86390 1
300535 99300535 1001 86380 86390 1
300545 99300545 1001 86380 86390 1
300572 99300572 1001 86380 86390 1
300346 99300346 1001 86380 86390 1
300198 99300198 1001 86380 86390 1
300885 99300885 1001 86380 86390 1
301414 99301414 1001 86380 86390 1
301429 99301429 1001 86380 86390 1
301357 99301357 1001 86380 86390 1
301015 99301015 1001 86380 86390 1
301636 99301636 1001 86380 86390 1
301706 99301706 1001 86380 86390 1
302271 99302271 1001 86380 86390 1
302106 99302106 1001 86380 86390 1
301891 99301891 1001 86380 86390 1
302459 99302459 1001 86380 86390 1
302513 99302513 1001 86380 86390 1
302568 99302568 1001 86380 86390 1
303019 99303019 1001 86380 86390 1
302988 99302988 1001 86380 86390 1
302973 99302973 1001 86380 86390 1
302974 99302974 1001 86380 86390 1
303308 99303308 1001 86380 86390 1
303225 99303225 1001 86380 86390 1
303370 99303370 1001 86380 86390 1
303982 99303982 1001 86380 86390 1
303897 99303897 1001 86380 86390 1
303658 99303658 1001 86380 86390 1
303827 99303827 1001 86380 86390 1
303631 99303631 1001 86380 86390 1
303580 99303580 1001 86380 86390 1
303481 99303481 1001 86380 86390 1
304044 99304044 1001 86380 86390 1
304214 99304214 1001 86380 86390 1
304111 99304111 1001 86380 86390 1
304129 99304129 1001 86380 86390 1
304763 99304763 1001 86380 86390 1
304538 99304538 1001 86380 86390 1
304584 99304584 1001 86380 86390 1
304482 99304482 1001 86380 86390 1
304263 99304263 1001 86380 86390 1
304398 99304398 1001 86380 86390 1
304301 99304301 1001 86380 86390 1
304238 99304238 1001 86380 86390 1
305032 99305032 1001 86380 86390 1
305548 99305548 1001 86380 86390 1
500102 99500102 1001 86380 86390 1
500648 99500648 1001 86380 86390 1
500734 99500734 1001 86380 86390 1
500386 99500386 1001 86380 86390 1
501008 99501008 1001 86380 86390 1
500869 99500869 1001 86380 86390 1
501577 99501577 1001 86380 86390 1
501420 99501420 1001 86380 86390 1
501373 99501373 1001 86380 86390 1
502356 99502356 1001 86380 86390 1
502201 99502201 1001 86380 86390 1
502087 99502087 1001 86380 86390 1
501883 99501883 1001 86380 86390 1
502605 99502605 1001 86380 86390 1
502610 99502610 1001 86380 86390 1
503254 99503254 1001 86380 86390 1
503122 99503122 1001 86380 86390 1
502893 99502893 1001 86380 86390 1
502828 99502828 1001 86380 86390 1
502739 99502739 1001 86380 86390 1
502690 99502690 1001 86380 86390 1
502851 99502851 1001 86380 86390 1
503445 99503445 1001 86380 86390 1
504069 99504069 1001 86380 86390 1
503954 99503954 1001 86380 86390 1
503743 99503743 1001 86380 86390 1
503717 99503717 1001 86380 86390 1
503810 99503810 1001 86380 86390 1
503739 99503739 1001 86380 86390 1
503581 99503581 1001 86380 86390 1
503650 99503650 1001 86380 86390 1
504222 99504222 1001 86380 86390 1
504308 99504308 1001 86380 86390 1
504793 99504793 1001 86380 86390 1
504613 99504613 1001 86380 86390 1
504442 99504442 1001 86380 86390 1
504471 99504471 1001 86380 86390 1
505072 99505072 1001 86380 86390 1
504987 99504987 1001 86380 86390 1
505575 99505575 1001 86380 86390 1
505614 99505614 1001 86380 86390 1
505449 99505449 1001 86380 86390 1
505476 99505476 1001 86380 86390 1
505360 99505360 1001 86380 86390 1
505429 99505429 1001 86380 86390 1
505523 99505523 1001 86380 86390 1
505485 99505485 1001 86380 86390 1
505219 99505219 1001 86380 86390 1
505260 99505260 1001 86380 86390 1
505340 99505340 1001 86380 86390 1
506429 99506429 1001 86380 86390 1
506486 99506486 1001 86380 86390 1
506462 99506462 1001 86380 86390 1
506303 99506303 1001 86380 86390 1
506227 99506227 1001 86380 86390 1
506191 99506191 1001 86380 86390 1
506183 99506183 1001 86380 86390 1
506121 99506121 1001 86380 86390 1
506020 99506020 1001 86380 86390 1
507306 99507306 1001 86380 86390 1
507391 99507391 1001 86380 86390 1
507236 99507236 1001 86380 86390 1
507227 99507227 1001 86380 86390 1
507216 99507216 1001 86380 86390 1
507114 99507114 1001 86380 86390 1
507158 99507158 1001 86380 86390 1
507211 99507211 1001 86380 86390 1
507045 99507045 1001 86380 86390 1
506934 99506934 1001 86380 86390 1
507562 99507562 1001 86380 86390 1
507573 99507573 1001 86380 86390 1
508150 99508150 1001 86380 86390 1
508129 99508129 1001 86380 86390 1
507773 99507773 1001 86380 86390 1
507813 99507813 1001 86380 86390 1
507691 99507691 1001 86380 86390 1
508401 99508401 1001 86380 86390 1
508934 99508934 1001 86380 86390 1
508897 99508897 1001 86380 86390 1
508911 99508911 1001 86380 86390 1
508982 99508982 1001 86380 86390 1
508738 99508738 1001 86380 86390 1
508492 99508492 1001 86380 86390 1
508634 99508634 1001 86380 86390 1
508623 99508623 1001 86380 86390 1
508592 99508592 1001 86380 86390 1
509149 99509149 1001 86380 86390 1
509847 99509847 1001 86380 86390 1
509643 99509643 1001 86380 86390 1
509628 99509628 1001 86380 86390 1
509991 99509991 1001 86380 86390 1
510086 99510086 1001 86380 86390 1
510062 99510062 1001 86380 86390 1
510342 99510342 1001 86380 86390 1
510277 99510277 1001 86380 86390 1
510901 99510901 1001 86380 86390 1
511425 99511425 1001 86380 86390 1
511232 99511232 1001 86380 86390 1
511133 99511133 1001 86380 86390 1
511742 99511742 1001 86380 86390 1
511976 99511976 1001 86380 86390 1
511902 99511902 1001 86380 86390 1
511944 99511944 1001 86380 86390 1
511871 99511871 1001 86380 86390 1
512479 99512479 1001 86380 86390 1
512518 99512518 1001 86380 86390 1
513204 99513204 1001 86380 86390 1
513026 99513026 1001 86380 86390 1
512821 99512821 1001 86380 86390 1
512919 99512919 1001 86380 86390 1
512700 99512700 1001 86380 86390 1
512729 99512729 1001 86380 86390 1
513902 99513902 1001 86380 86390 1
513829 99513829 1001 86380 86390 1
513984 99513984 1001 86380 86390 1
513452 99513452 1001 86380 86390 1
513441 99513441 1001 86380 86390 1
513520 99513520 1001 86380 86390 1
514094 99514094 1001 86380 86390 1
514162 99514162 1001 86380 86390 1
514078 99514078 1001 86380 86390 1
514168 99514168 1001 86380 86390 1
514194 99514194 1001 86380 86390 1
514496 99514496 1001 86380 86390 1
514614 99514614 1001 86380 86390 1
514468 99514468 1001 86380 86390 1
514456 99514456 1001 86380 86390 1
514380 99514380 1001 86380 86390 1
514439 99514439 1001 86380 86390 1
514997 99514997 1001 86380 86390 1
514962 99514962 1001 86380 86390 1
514992 99514992 1001 86380 86390 1
515582 99515582 1001 86380 86390 1
515464 99515464 1001 86380 86390 1
515415 99515415 1001 86380 86390 1
515301 99515301 1001 86380 86390 1
515166 99515166 1001 86380 86390 1
515231 99515231 1001 86380 86390 1
515090 99515090 1001 86380 86390 1
515864 99515864 1001 86380 86390 1
516346 99516346 1001 86380 86390 1
516226 99516226 1001 86380 86390 1
515972 99515972 1001 86380 86390 1
516078 99516078 1001 86380 86390 1
516708 99516708 1001 86380 86390 1
516516 99516516 1001 86380 86390 1
517242 99517242 1001 86380 86390 1
517191 99517191 1001 86380 86390 1
516897 99516897 1001 86380 86390 1
516816 99516816 1001 86380 86390 1
517428 99517428 1001 86380 86390 1
517470 99517470 1001 86380 86390 1
518128 99518128 1001 86380 86390 1
518049 99518049 1001 86380 86390 1
517783 99517783 1001 86380 86390 1
517864 99517864 1001 86380 86390 1
517694 99517694 1001 86380 86390 1
518195 99518195 1001 86380 86390 1
518843 99518843 1001 86380 86390 1
518661 99518661 1001 86380 86390 1
518676 99518676 1001 86380 86390 1
519134 99519134 1001 86380 86390 1
519595 99519595 1001 86380 86390 1
519238 99519238 1001 86380 86390 1
519355 99519355 1001 86380 86390 1
519394 99519394 1001 86380 86390 1
519255 99519255 1001 86380 86390 1
519835 99519835 1001 86380 86390 1
520413 99520413 1001 86380 86390 1
520418 99520418 1001 86380 86390 1
520177 99520177 1001 86380 86390 1
520193 99520193 1001 86380 86390 1
520797 99520797 1001 86380 86390 1
521319 99521319 1001 86380 86390 1
521218 99521218 1001 86380 86390 1
520862 99520862 1001 86380 86390 1
521925 99521925 1001 86380 86390 1
521969 99521969 1001 86380 86390 1
521862 99521862 1001 86380 86390 1
521850 99521850 1001 86380 86390 1
521734 99521734 1001 86380 86390 1
522487 99522487 1001 86380 86390 1
522468 99522468 1001 86380 86390 1
522481 99522481 1001 86380 86390 1
522456 99522456 1001 86380 86390 1
522921 99522921 1001 86380 86390 1
522988 99522988 1001 86380 86390 1
522901 99522901 1001 86380 86390 1
522853 99522853 1001 86380 86390 1
522804 99522804 1001 86380 86390 1
522898 99522898 1001 86380 86390 1
522631 99522631 1001 86380 86390 1
522672 99522672 1001 86380 86390 1
523147 99523147 1001 86380 86390 1
523805 99523805 1001 86380 86390 1
523920 99523920 1001 86380 86390 1
523787 99523787 1001 86380 86390 1
523612 99523612 1001 86380 86390 1
523535 99523535 1001 86380 86390 1
523685 99523685 1001 86380 86390 1
523982 99523982 1001 86380 86390 1
524750 99524750 1001 86380 86390 1
524627 99524627 1001 86380 86390 1
524463 99524463 1001 86380 86390 1
524530 99524530 1001 86380 86390 1
524506 99524506 1001 86380 86390 1
524348 99524348 1001 86380 86390 1
524819 99524819 1001 86380 86390 1
524916 99524916 1001 86380 86390 1
524842 99524842 1001 86380 86390 1
525492 99525492 1001 86380 86390 1
525363 99525363 1001 86380 86390 1
525044 99525044 1001 86380 86390 1
525099 99525099 1001 86380 86390 1
525681 99525681 1001 86380 86390 1
526307 99526307 1001 86380 86390 1
526361 99526361 1001 86380 86390 1
526402 99526402 1001 86380 86390 1
526266 99526266 1001 86380 86390 1
525818 99525818 1001 86380 86390 1
526490 99526490 1001 86380 86390 1
526607 99526607 1001 86380 86390 1
526546 99526546 1001 86380 86390 1
527189 99527189 1001 86380 86390 1
527112 99527112 1001 86380 86390 1
526706 99526706 1001 86380 86390 1
526715 99526715 1001 86380 86390 1
527323 99527323 1001 86380 86390 1
527272 99527272 1001 86380 86390 1
527416 99527416 1001 86380 86390 1
527366 99527366 1001 86380 86390 1
527435 99527435 1001 86380 86390 1
527731 99527731 1001 86380 86390 1
527513 99527513 1001 86380 86390 1
528217 99528217 1001 86380 86390 1
528260 99528260 1001 86380 86390 1
528821 99528821 1001 86380 86390 1
528319 99528319 1001 86380 86390 1
528320 99528320 1001 86380 86390 1
528481 99528481 1001 86380 86390 1
529080 99529080 1001 86380 86390 1
528926 99528926 1001 86380 86390 1
529665 99529665 1001 86380 86390 1
529399 99529399 1001 86380 86390 1
529264 99529264 1001 86380 86390 1
529827 99529827 1001 86380 86390 1
529730 99529730 1001 86380 86390 1
530391 99530391 1001 86380 86390 1
530544 99530544 1001 86380 86390 1
530107 99530107 1001 86380 86390 1
530605 99530605 1001 86380 86390 1
530598 99530598 1001 86380 86390 1
531189 99531189 1001 86380 86390 1
531349 99531349 1001 86380 86390 1
531218 99531218 1001 86380 86390 1
531102 99531102 1001 86380 86390 1
530861 99530861 1001 86380 86390 1
531490 99531490 1001 86380 86390 1
532203 99532203 1001 86380 86390 1
531849 99531849 1001 86380 86390 1
531876 99531876 1001 86380 86390 1
531830 99531830 1001 86380 86390 1
531650 99531650 1001 86380 86390 1
531641 99531641 1001 86380 86390 1
533030 99533030 1001 86380 86390 1
532923 99532923 1001 86380 86390 1
532901 99532901 1001 86380 86390 1
532941 99532941 1001 86380 86390 1
532643 99532643 1001 86380 86390 1
532553 99532553 1001 86380 86390 1
532507 99532507 1001 86380 86390 1
532533 99532533 1001 86380 86390 1
532602 99532602 1001 86380 86390 1
532512 99532512 1001 86380 86390 1
533821 99533821 1001 86380 86390 1
533798 99533798 1001 86380 86390 1
533621 99533621 1001 86380 86390 1
533858 99533858 1001 86380 86390 1
533968 99533968 1001 86380 86390 1
534646 99534646 1001 86380 86390 1
534482 99534482 1001 86380 86390 1
534659 99534659 1001 86380 86390 1
534592 99534592 1001 86380 86390 1
534393 99534393 1001 86380 86390 1
534308 99534308 1001 86380 86390 1
534296 99534296 1001 86380 86390 1
534224 99534224 1001 86380 86390 1
534806 99534806 1001 86380 86390 1
534794 99534794 1001 86380 86390 1
535320 99535320 1001 86380 86390 1
535149 99535149 1001 86380 86390 1
535214 99535214 1001 86380 86390 1
534993 99534993 1001 86380 86390 1
534889 99534889 1001 86380 86390 1
535605 99535605 1001 86380 86390 1
536313 99536313 1001 86380 86390 1
537043 99537043 1001 86380 86390 1
536830 99536830 1001 86380 86390 1
537186 99537186 1001 86380 86390 1
537864 99537864 1001 86380 86390 1
537770 99537770 1001 86380 86390 1
537537 99537537 1001 86380 86390 1
537496 99537496 1001 86380 86390 1
537996 99537996 1001 86380 86390 1
538065 99538065 1001 86380 86390 1
538014 99538014 1001 86380 86390 1
538153 99538153 1001 86380 86390 1
538688 99538688 1001 86380 86390 1
538682 99538682 1001 86380 86390 1
538734 99538734 1001 86380 86390 1
538709 99538709 1001 86380 86390 1
538509 99538509 1001 86380 86390 1
538562 99538562 1001 86380 86390 1
538581 99538581 1001 86380 86390 1
538290 99538290 1001 86380 86390 1
538239 99538239 1001 86380 86390 1
539606 99539606 1001 86380 86390 1
539615 99539615 1001 86380 86390 1
539051 99539051 1001 86380 86390 1
539666 99539666 1001 86380 86390 1
539672 99539672 1001 86380 86390 1
540316 99540316 1001 86380 86390 1
540248 99540248 1001 86380 86390 1
540134 99540134 1001 86380 86390 1
540099 99540099 1001 86380 86390 1
540076 99540076 1001 86380 86390 1
540633 99540633 1001 86380 86390 1
540479 99540479 1001 86380 86390 1
540585 99540585 1001 86380 86390 1
540470 99540470 1001 86380 86390 1
540574 99540574 1001 86380 86390 1
541245 99541245 1001 86380 86390 1
541214 99541214 1001 86380 86390 1
541050 99541050 1001 86380 86390 1
540981 99540981 1001 86380 86390 1
541446 99541446 1001 86380 86390 1
541422 99541422 1001 86380 86390 1
541493 99541493 1001 86380 86390 1
542094 99542094 1001 86380 86390 1
541771 99541771 1001 86380 86390 1
541556 99541556 1001 86380 86390 1
541624 99541624 1001 86380 86390 1
542304 99542304 1001 86380 86390 1
542255 99542255 1001 86380 86390 1
542140 99542140 1001 86380 86390 1
542769 99542769 1001 86380 86390 1
542375 99542375 1001 86380 86390 1
542325 99542325 1001 86380 86390 1
543129 99543129 1001 86380 86390 1
543027 99543027 1001 86380 86390 1
543040 99543040 1001 86380 86390 1
543620 99543620 1001 86380 86390 1
543418 99543418 1001 86380 86390 1
543875 99543875 1001 86380 86390 1
544562 99544562 1001 86380 86390 1
544498 99544498 1001 86380 86390 1
544588 99544588 1001 86380 86390 1
544545 99544545 1001 86380 86390 1
544313 99544313 1001 86380 86390 1
544055 99544055 1001 86380 86390 1
530656 1007 1001 26078 26378 1
527873 862 1001 54605 54905 1
400292 99400292 1001 86380 86390 1
400350 99400350 1001 86380 86390 1
400599 99400599 1001 86380 86390 1
401249 99401249 1001 86380 86390 1
401538 99401538 1001 86380 86390 1
402020 99402020 1001 86380 86390 1
402068 99402068 1001 86380 86390 1
402241 99402241 1001 86380 86390 1
402347 99402347 1001 86380 86390 1
402569 99402569 1001 86380 86390 1
402659 99402659 1001 86380 86390 1
402977 99402977 1001 86380 86390 1
403075 99403075 1001 86380 86390 1
403361 99403361 1001 86380 86390 1
403460 99403460 1001 86380 86390 1
404003 99404003 1001 86380 86390 1
405143 99405143 1001 86380 86390 1
405378 99405378 1001 86380 86390 1
406011 99406011 1001 86380 86390 1
406034 99406034 1001 86380 86390 1
406264 99406264 1001 86380 86390 1
406693 99406693 1001 86380 86390 1
407081 99407081 1001 86380 86390 1
408196 99408196 1001 86380 86390 1
408136 99408136 1001 86380 86390 1
409290 99409290 1001 86380 86390 1
409368 99409368 1001 86380 86390 1
409738 99409738 1001 86380 86390 1
410410 99410410 1001 86380 86390 1
411204 99411204 1001 86380 86390 1
411313 99411313 1001 86380 86390 1
411337 99411337 1001 86380 86390 1
411349 99411349 1001 86380 86390 1
411465 99411465 1001 86380 86390 1
412058 99412058 1001 86380 86390 1
413669 99413669 1001 86380 86390 1
413162 99413162 1001 86380 86390 1
412940 99412940 1001 86380 86390 1
413094 99413094 1001 86380 86390 1
412733 99412733 1001 86380 86390 1
412768 99412768 1001 86380 86390 1
413942 99413942 1001 86380 86390 1
413830 99413830 1001 86380 86390 1
415192 99415192 1001 86380 86390 1
415084 99415084 1001 86380 86390 1
414991 99414991 1001 86380 86390 1
414586 99414586 1001 86380 86390 1
414895 99414895 1001 86380 86390 1
414708 99414708 1001 86380 86390 1
414571 99414571 1001 86380 86390 1
414474 99414474 1001 86380 86390 1
414155 99414155 1001 86380 86390 1
415447 99415447 1001 86380 86390 1
415359 99415359 1001 86380 86390 1
416254 99416254 1001 86380 86390 1
416146 99416146 1001 86380 86390 1
416341 99416341 1001 86380 86390 1
415910 99415910 1001 86380 86390 1
415975 99415975 1001 86380 86390 1
417063 99417063 1001 86380 86390 1
417197 99417197 1001 86380 86390 1
417106 99417106 1001 86380 86390 1
418766 99418766 1001 86380 86390 1
418321 99418321 1001 86380 86390 1
418354 99418354 1001 86380 86390 1
417873 99417873 1001 86380 86390 1
417674 99417674 1001 86380 86390 1
419079 99419079 1001 86380 86390 1
419007 99419007 1001 86380 86390 1
420373 99420373 1001 86380 86390 1
419981 99419981 1001 86380 86390 1
419720 99419720 1001 86380 86390 1
419753 99419753 1001 86380 86390 1
419891 99419891 1001 86380 86390 1
419835 99419835 1001 86380 86390 1
419267 99419267 1001 86380 86390 1
419249 99419249 1001 86380 86390 1
420494 99420494 1001 86380 86390 1
420744 99420744 1001 86380 86390 1
420599 99420599 1001 86380 86390 1
421440 99421440 1001 86380 86390 1
421038 99421038 1001 86380 86390 1
420902 99420902 1001 86380 86390 1
422491 99422491 1001 86380 86390 1
423460 99423460 1001 86380 86390 1
423661 99423661 1001 86380 86390 1
423028 99423028 1001 86380 86390 1
422677 99422677 1001 86380 86390 1
422572 99422572 1001 86380 86390 1
422699 99422699 1001 86380 86390 1
422930 99422930 1001 86380 86390 1
422900 99422900 1001 86380 86390 1
423819 99423819 1001 86380 86390 1
423825 99423825 1001 86380 86390 1
423868 99423868 1001 86380 86390 1
423952 99423952 1001 86380 86390 1
424112 99424112 1001 86380 86390 1
423787 99423787 1001 86380 86390 1
425357 99425357 1001 86380 86390 1
425041 99425041 1001 86380 86390 1
424242 99424242 1001 86380 86390 1
424450 99424450 1001 86380 86390 1
427025 99427025 1001 86380 86390 1
426634 99426634 1001 86380 86390 1
426438 99426438 1001 86380 86390 1
426569 99426569 1001 86380 86390 1
426026 99426026 1001 86380 86390 1
427137 99427137 1001 86380 86390 1
427301 99427301 1001 86380 86390 1
427379 99427379 1001 86380 86390 1
427339 99427339 1001 86380 86390 1
427475 99427475 1001 86380 86390 1
428608 99428608 1001 86380 86390 1
428361 99428361 1001 86380 86390 1
428033 99428033 1001 86380 86390 1
428048 99428048 1001 86380 86390 1
427876 99427876 1001 86380 86390 1
427882 99427882 1001 86380 86390 1
428942 99428942 1001 86380 86390 1
428817 99428817 1001 86380 86390 1
430210 99430210 1001 86380 86390 1
430148 99430148 1001 86380 86390 1
429983 99429983 1001 86380 86390 1
429686 99429686 1001 86380 86390 1
429868 99429868 1001 86380 86390 1
429444 99429444 1001 86380 86390 1
429558 99429558 1001 86380 86390 1
430607 99430607 1001 86380 86390 1
430389 99430389 1001 86380 86390 1
432032 99432032 1001 86380 86390 1
431571 99431571 1001 86380 86390 1
431441 99431441 1001 86380 86390 1
431170 99431170 1001 86380 86390 1
431236 99431236 1001 86380 86390 1
432225 99432225 1001 86380 86390 1
433297 99433297 1001 86380 86390 1
433301 99433301 1001 86380 86390 1
432826 99432826 1001 86380 86390 1
432558 99432558 1001 86380 86390 1
433873 99433873 1001 86380 86390 1
435399 99435399 1001 86380 86390 1
435427 99435427 1001 86380 86390 1
434831 99434831 1001 86380 86390 1
434909 99434909 1001 86380 86390 1
434139 99434139 1001 86380 86390 1
434141 99434141 1001 86380 86390 1
434460 99434460 1001 86380 86390 1
437080 99437080 1001 86380 86390 1
436880 99436880 1001 86380 86390 1
436414 99436414 1001 86380 86390 1
436687 99436687 1001 86380 86390 1
436306 99436306 1001 86380 86390 1
436757 99436757 1001 86380 86390 1
300521 99300521 1001 86380 86390 1
300315 99300315 1001 86380 86390 1
300242 99300242 1001 86380 86390 1
300809 99300809 1001 86380 86390 1
301403 99301403 1001 86380 86390 1
301418 99301418 1001 86380 86390 1
301297 99301297 1001 86380 86390 1
301157 99301157 1001 86380 86390 1
301332 99301332 1001 86380 86390 1
300988 99300988 1001 86380 86390 1
301087 99301087 1001 86380 86390 1
[truncated: 4,045,244 more chars]
