# Supplementary material for: Fast and near-optimal monitoring for healthcare acquired infection outbreaks
Source: PLoS Comput Biol. 2019 Sep 16;15(9):e1007284. doi: 10.1371/journal.pcbi.1007284 (PMC6762212; doi:10.1371/journal.pcbi.1007284)
Supplement: S1 Data — (ZIP) [file pcbi.1007284.s006.zip › MobilityLogs1/HAISE_Carilion_all_visits_day_100.txt]

#Person location Sublocation StartTime EndTime Type
500849 1068 1002 37925 50967 1
519872 1068 1002 50774 59748 1
531287 968 1001 68696 68995 1
400098 99400098 1001 86380 86390 1
400044 99400044 1001 86380 86390 1
400078 99400078 1001 86380 86390 1
400284 99400284 1001 86380 86390 1
400264 99400264 1001 86380 86390 1
400250 99400250 1001 86380 86390 1
400279 99400279 1001 86380 86390 1
400496 99400496 1001 86380 86390 1
400506 99400506 1001 86380 86390 1
400582 99400582 1001 86380 86390 1
400848 99400848 1001 86380 86390 1
401151 99401151 1001 86380 86390 1
401084 99401084 1001 86380 86390 1
401466 99401466 1001 86380 86390 1
401506 99401506 1001 86380 86390 1
401627 99401627 1001 86380 86390 1
401676 99401676 1001 86380 86390 1
401947 99401947 1001 86380 86390 1
402439 99402439 1001 86380 86390 1
402643 99402643 1001 86380 86390 1
402888 99402888 1001 86380 86390 1
402830 99402830 1001 86380 86390 1
402905 99402905 1001 86380 86390 1
402906 99402906 1001 86380 86390 1
403519 99403519 1001 86380 86390 1
403555 99403555 1001 86380 86390 1
403696 99403696 1001 86380 86390 1
403710 99403710 1001 86380 86390 1
403742 99403742 1001 86380 86390 1
403848 99403848 1001 86380 86390 1
404107 99404107 1001 86380 86390 1
404186 99404186 1001 86380 86390 1
404344 99404344 1001 86380 86390 1
404526 99404526 1001 86380 86390 1
404483 99404483 1001 86380 86390 1
404670 99404670 1001 86380 86390 1
404731 99404731 1001 86380 86390 1
404760 99404760 1001 86380 86390 1
404856 99404856 1001 86380 86390 1
405393 99405393 1001 86380 86390 1
405469 99405469 1001 86380 86390 1
405504 99405504 1001 86380 86390 1
405682 99405682 1001 86380 86390 1
405738 99405738 1001 86380 86390 1
405714 99405714 1001 86380 86390 1
405739 99405739 1001 86380 86390 1
405837 99405837 1001 86380 86390 1
405876 99405876 1001 86380 86390 1
406146 99406146 1001 86380 86390 1
406172 99406172 1001 86380 86390 1
406086 99406086 1001 86380 86390 1
406181 99406181 1001 86380 86390 1
406326 99406326 1001 86380 86390 1
406342 99406342 1001 86380 86390 1
406398 99406398 1001 86380 86390 1
406787 99406787 1001 86380 86390 1
406867 99406867 1001 86380 86390 1
407231 99407231 1001 86380 86390 1
407162 99407162 1001 86380 86390 1
407146 99407146 1001 86380 86390 1
407493 99407493 1001 86380 86390 1
407470 99407470 1001 86380 86390 1
407604 99407604 1001 86380 86390 1
407845 99407845 1001 86380 86390 1
407814 99407814 1001 86380 86390 1
407854 99407854 1001 86380 86390 1
408061 99408061 1001 86380 86390 1
408004 99408004 1001 86380 86390 1
408157 99408157 1001 86380 86390 1
408295 99408295 1001 86380 86390 1
408211 99408211 1001 86380 86390 1
408446 99408446 1001 86380 86390 1
408460 99408460 1001 86380 86390 1
408471 99408471 1001 86380 86390 1
408709 99408709 1001 86380 86390 1
408699 99408699 1001 86380 86390 1
408775 99408775 1001 86380 86390 1
409069 99409069 1001 86380 86390 1
409251 99409251 1001 86380 86390 1
409423 99409423 1001 86380 86390 1
409542 99409542 1001 86380 86390 1
409730 99409730 1001 86380 86390 1
409904 99409904 1001 86380 86390 1
409967 99409967 1001 86380 86390 1
410034 99410034 1001 86380 86390 1
410187 99410187 1001 86380 86390 1
410190 99410190 1001 86380 86390 1
410198 99410198 1001 86380 86390 1
410230 99410230 1001 86380 86390 1
410297 99410297 1001 86380 86390 1
410388 99410388 1001 86380 86390 1
410411 99410411 1001 86380 86390 1
410474 99410474 1001 86380 86390 1
410524 99410524 1001 86380 86390 1
410795 99410795 1001 86380 86390 1
410867 99410867 1001 86380 86390 1
410883 99410883 1001 86380 86390 1
411009 99411009 1001 86380 86390 1
410991 99410991 1001 86380 86390 1
411064 99411064 1001 86380 86390 1
411153 99411153 1001 86380 86390 1
411133 99411133 1001 86380 86390 1
411267 99411267 1001 86380 86390 1
411227 99411227 1001 86380 86390 1
411394 99411394 1001 86380 86390 1
411506 99411506 1001 86380 86390 1
411485 99411485 1001 86380 86390 1
411689 99411689 1001 86380 86390 1
411835 99411835 1001 86380 86390 1
412387 99412387 1001 86380 86390 1
412326 99412326 1001 86380 86390 1
413356 99413356 1001 86380 86390 1
413533 99413533 1001 86380 86390 1
412796 99412796 1001 86380 86390 1
412615 99412615 1001 86380 86390 1
412777 99412777 1001 86380 86390 1
412782 99412782 1001 86380 86390 1
412515 99412515 1001 86380 86390 1
412855 99412855 1001 86380 86390 1
412522 99412522 1001 86380 86390 1
413756 99413756 1001 86380 86390 1
413871 99413871 1001 86380 86390 1
413769 99413769 1001 86380 86390 1
413846 99413846 1001 86380 86390 1
413778 99413778 1001 86380 86390 1
415196 99415196 1001 86380 86390 1
415228 99415228 1001 86380 86390 1
415101 99415101 1001 86380 86390 1
415201 99415201 1001 86380 86390 1
415179 99415179 1001 86380 86390 1
414962 99414962 1001 86380 86390 1
414634 99414634 1001 86380 86390 1
414519 99414519 1001 86380 86390 1
414197 99414197 1001 86380 86390 1
414255 99414255 1001 86380 86390 1
414437 99414437 1001 86380 86390 1
414414 99414414 1001 86380 86390 1
414195 99414195 1001 86380 86390 1
415651 99415651 1001 86380 86390 1
415322 99415322 1001 86380 86390 1
415536 99415536 1001 86380 86390 1
415636 99415636 1001 86380 86390 1
416909 99416909 1001 86380 86390 1
415725 99415725 1001 86380 86390 1
415978 99415978 1001 86380 86390 1
417095 99417095 1001 86380 86390 1
417291 99417291 1001 86380 86390 1
417324 99417324 1001 86380 86390 1
417445 99417445 1001 86380 86390 1
417523 99417523 1001 86380 86390 1
417408 99417408 1001 86380 86390 1
418655 99418655 1001 86380 86390 1
418721 99418721 1001 86380 86390 1
418109 99418109 1001 86380 86390 1
418202 99418202 1001 86380 86390 1
418377 99418377 1001 86380 86390 1
418169 99418169 1001 86380 86390 1
417816 99417816 1001 86380 86390 1
417848 99417848 1001 86380 86390 1
417964 99417964 1001 86380 86390 1
417850 99417850 1001 86380 86390 1
417954 99417954 1001 86380 86390 1
418936 99418936 1001 86380 86390 1
419105 99419105 1001 86380 86390 1
418967 99418967 1001 86380 86390 1
420152 99420152 1001 86380 86390 1
420429 99420429 1001 86380 86390 1
420167 99420167 1001 86380 86390 1
419237 99419237 1001 86380 86390 1
419389 99419389 1001 86380 86390 1
419310 99419310 1001 86380 86390 1
419312 99419312 1001 86380 86390 1
420448 99420448 1001 86380 86390 1
421838 99421838 1001 86380 86390 1
421928 99421928 1001 86380 86390 1
421907 99421907 1001 86380 86390 1
421953 99421953 1001 86380 86390 1
421828 99421828 1001 86380 86390 1
421593 99421593 1001 86380 86390 1
421355 99421355 1001 86380 86390 1
421598 99421598 1001 86380 86390 1
421416 99421416 1001 86380 86390 1
421062 99421062 1001 86380 86390 1
421231 99421231 1001 86380 86390 1
421258 99421258 1001 86380 86390 1
421039 99421039 1001 86380 86390 1
421100 99421100 1001 86380 86390 1
422504 99422504 1001 86380 86390 1
422308 99422308 1001 86380 86390 1
422283 99422283 1001 86380 86390 1
422228 99422228 1001 86380 86390 1
422130 99422130 1001 86380 86390 1
422265 99422265 1001 86380 86390 1
422136 99422136 1001 86380 86390 1
423499 99423499 1001 86380 86390 1
423624 99423624 1001 86380 86390 1
423108 99423108 1001 86380 86390 1
423295 99423295 1001 86380 86390 1
422723 99422723 1001 86380 86390 1
422567 99422567 1001 86380 86390 1
422648 99422648 1001 86380 86390 1
423796 99423796 1001 86380 86390 1
423754 99423754 1001 86380 86390 1
424084 99424084 1001 86380 86390 1
424663 99424663 1001 86380 86390 1
424934 99424934 1001 86380 86390 1
424460 99424460 1001 86380 86390 1
424258 99424258 1001 86380 86390 1
424259 99424259 1001 86380 86390 1
425644 99425644 1001 86380 86390 1
425459 99425459 1001 86380 86390 1
426765 99426765 1001 86380 86390 1
426920 99426920 1001 86380 86390 1
426758 99426758 1001 86380 86390 1
426836 99426836 1001 86380 86390 1
426446 99426446 1001 86380 86390 1
426629 99426629 1001 86380 86390 1
426222 99426222 1001 86380 86390 1
425848 99425848 1001 86380 86390 1
425995 99425995 1001 86380 86390 1
426002 99426002 1001 86380 86390 1
427289 99427289 1001 86380 86390 1
427469 99427469 1001 86380 86390 1
427495 99427495 1001 86380 86390 1
427448 99427448 1001 86380 86390 1
427337 99427337 1001 86380 86390 1
427281 99427281 1001 86380 86390 1
427195 99427195 1001 86380 86390 1
427341 99427341 1001 86380 86390 1
427135 99427135 1001 86380 86390 1
428390 99428390 1001 86380 86390 1
428450 99428450 1001 86380 86390 1
428434 99428434 1001 86380 86390 1
428317 99428317 1001 86380 86390 1
428285 99428285 1001 86380 86390 1
428098 99428098 1001 86380 86390 1
428131 99428131 1001 86380 86390 1
428219 99428219 1001 86380 86390 1
427940 99427940 1001 86380 86390 1
427652 99427652 1001 86380 86390 1
427740 99427740 1001 86380 86390 1
427727 99427727 1001 86380 86390 1
428759 99428759 1001 86380 86390 1
428960 99428960 1001 86380 86390 1
428872 99428872 1001 86380 86390 1
430074 99430074 1001 86380 86390 1
430029 99430029 1001 86380 86390 1
430340 99430340 1001 86380 86390 1
430206 99430206 1001 86380 86390 1
429614 99429614 1001 86380 86390 1
429650 99429650 1001 86380 86390 1
429747 99429747 1001 86380 86390 1
429893 99429893 1001 86380 86390 1
429608 99429608 1001 86380 86390 1
429227 99429227 1001 86380 86390 1
429307 99429307 1001 86380 86390 1
429217 99429217 1001 86380 86390 1
430573 99430573 1001 86380 86390 1
430658 99430658 1001 86380 86390 1
430681 99430681 1001 86380 86390 1
430624 99430624 1001 86380 86390 1
432054 99432054 1001 86380 86390 1
431963 99431963 1001 86380 86390 1
431751 99431751 1001 86380 86390 1
431282 99431282 1001 86380 86390 1
431628 99431628 1001 86380 86390 1
431363 99431363 1001 86380 86390 1
431415 99431415 1001 86380 86390 1
431498 99431498 1001 86380 86390 1
430970 99430970 1001 86380 86390 1
430844 99430844 1001 86380 86390 1
430907 99430907 1001 86380 86390 1
431088 99431088 1001 86380 86390 1
432169 99432169 1001 86380 86390 1
432412 99432412 1001 86380 86390 1
432295 99432295 1001 86380 86390 1
432274 99432274 1001 86380 86390 1
432389 99432389 1001 86380 86390 1
432141 99432141 1001 86380 86390 1
433410 99433410 1001 86380 86390 1
433447 99433447 1001 86380 86390 1
433632 99433632 1001 86380 86390 1
433717 99433717 1001 86380 86390 1
433214 99433214 1001 86380 86390 1
432912 99432912 1001 86380 86390 1
432938 99432938 1001 86380 86390 1
432919 99432919 1001 86380 86390 1
432580 99432580 1001 86380 86390 1
432532 99432532 1001 86380 86390 1
434016 99434016 1001 86380 86390 1
433813 99433813 1001 86380 86390 1
433864 99433864 1001 86380 86390 1
433754 99433754 1001 86380 86390 1
433741 99433741 1001 86380 86390 1
434132 99434132 1001 86380 86390 1
435105 99435105 1001 86380 86390 1
435153 99435153 1001 86380 86390 1
435253 99435253 1001 86380 86390 1
435397 99435397 1001 86380 86390 1
434646 99434646 1001 86380 86390 1
434729 99434729 1001 86380 86390 1
434449 99434449 1001 86380 86390 1
434512 99434512 1001 86380 86390 1
434274 99434274 1001 86380 86390 1
434300 99434300 1001 86380 86390 1
435594 99435594 1001 86380 86390 1
435672 99435672 1001 86380 86390 1
435509 99435509 1001 86380 86390 1
436851 99436851 1001 86380 86390 1
436871 99436871 1001 86380 86390 1
437153 99437153 1001 86380 86390 1
437095 99437095 1001 86380 86390 1
437146 99437146 1001 86380 86390 1
436591 99436591 1001 86380 86390 1
436428 99436428 1001 86380 86390 1
436194 99436194 1001 86380 86390 1
436215 99436215 1001 86380 86390 1
436077 99436077 1001 86380 86390 1
435917 99435917 1001 86380 86390 1
436306 99436306 1001 86380 86390 1
300073 99300073 1001 86380 86390 1
300103 99300103 1001 86380 86390 1
437311 99437311 1001 86380 86390 1
300641 99300641 1001 86380 86390 1
300669 99300669 1001 86380 86390 1
300596 99300596 1001 86380 86390 1
300610 99300610 1001 86380 86390 1
300397 99300397 1001 86380 86390 1
300320 99300320 1001 86380 86390 1
300392 99300392 1001 86380 86390 1
300202 99300202 1001 86380 86390 1
300205 99300205 1001 86380 86390 1
300218 99300218 1001 86380 86390 1
300259 99300259 1001 86380 86390 1
300145 99300145 1001 86380 86390 1
300805 99300805 1001 86380 86390 1
300862 99300862 1001 86380 86390 1
301471 99301471 1001 86380 86390 1
301536 99301536 1001 86380 86390 1
301357 99301357 1001 86380 86390 1
301384 99301384 1001 86380 86390 1
301148 99301148 1001 86380 86390 1
301226 99301226 1001 86380 86390 1
301331 99301331 1001 86380 86390 1
301347 99301347 1001 86380 86390 1
300946 99300946 1001 86380 86390 1
301115 99301115 1001 86380 86390 1
300953 99300953 1001 86380 86390 1
301709 99301709 1001 86380 86390 1
301588 99301588 1001 86380 86390 1
302284 99302284 1001 86380 86390 1
302221 99302221 1001 86380 86390 1
301994 99301994 1001 86380 86390 1
302021 99302021 1001 86380 86390 1
301969 99301969 1001 86380 86390 1
302048 99302048 1001 86380 86390 1
302049 99302049 1001 86380 86390 1
302173 99302173 1001 86380 86390 1
301903 99301903 1001 86380 86390 1
301831 99301831 1001 86380 86390 1
301900 99301900 1001 86380 86390 1
302430 99302430 1001 86380 86390 1
302391 99302391 1001 86380 86390 1
302421 99302421 1001 86380 86390 1
302462 99302462 1001 86380 86390 1
302450 99302450 1001 86380 86390 1
302493 99302493 1001 86380 86390 1
303144 99303144 1001 86380 86390 1
303177 99303177 1001 86380 86390 1
303100 99303100 1001 86380 86390 1
303167 99303167 1001 86380 86390 1
302876 99302876 1001 86380 86390 1
302967 99302967 1001 86380 86390 1
302840 99302840 1001 86380 86390 1
302931 99302931 1001 86380 86390 1
302984 99302984 1001 86380 86390 1
302676 99302676 1001 86380 86390 1
302718 99302718 1001 86380 86390 1
302785 99302785 1001 86380 86390 1
302735 99302735 1001 86380 86390 1
302789 99302789 1001 86380 86390 1
302649 99302649 1001 86380 86390 1
303375 99303375 1001 86380 86390 1
303279 99303279 1001 86380 86390 1
303835 99303835 1001 86380 86390 1
303888 99303888 1001 86380 86390 1
303940 99303940 1001 86380 86390 1
303736 99303736 1001 86380 86390 1
303673 99303673 1001 86380 86390 1
303739 99303739 1001 86380 86390 1
303792 99303792 1001 86380 86390 1
303702 99303702 1001 86380 86390 1
303785 99303785 1001 86380 86390 1
303721 99303721 1001 86380 86390 1
303424 99303424 1001 86380 86390 1
303451 99303451 1001 86380 86390 1
303523 99303523 1001 86380 86390 1
304121 99304121 1001 86380 86390 1
304166 99304166 1001 86380 86390 1
304658 99304658 1001 86380 86390 1
304517 99304517 1001 86380 86390 1
304281 99304281 1001 86380 86390 1
304323 99304323 1001 86380 86390 1
304430 99304430 1001 86380 86390 1
304327 99304327 1001 86380 86390 1
304991 99304991 1001 86380 86390 1
304941 99304941 1001 86380 86390 1
304878 99304878 1001 86380 86390 1
305540 99305540 1001 86380 86390 1
305453 99305453 1001 86380 86390 1
305271 99305271 1001 86380 86390 1
305236 99305236 1001 86380 86390 1
305185 99305185 1001 86380 86390 1
305225 99305225 1001 86380 86390 1
305088 99305088 1001 86380 86390 1
500075 99500075 1001 86380 86390 1
500066 99500066 1001 86380 86390 1
500072 99500072 1001 86380 86390 1
500637 99500637 1001 86380 86390 1
500755 99500755 1001 86380 86390 1
500670 99500670 1001 86380 86390 1
500596 99500596 1001 86380 86390 1
500403 99500403 1001 86380 86390 1
500587 99500587 1001 86380 86390 1
500551 99500551 1001 86380 86390 1
500565 99500565 1001 86380 86390 1
500489 99500489 1001 86380 86390 1
500270 99500270 1001 86380 86390 1
500202 99500202 1001 86380 86390 1
500256 99500256 1001 86380 86390 1
500836 99500836 1001 86380 86390 1
500883 99500883 1001 86380 86390 1
500910 99500910 1001 86380 86390 1
501523 99501523 1001 86380 86390 1
501504 99501504 1001 86380 86390 1
501075 99501075 1001 86380 86390 1
501091 99501091 1001 86380 86390 1
501027 99501027 1001 86380 86390 1
501133 99501133 1001 86380 86390 1
501676 99501676 1001 86380 86390 1
501651 99501651 1001 86380 86390 1
501773 99501773 1001 86380 86390 1
501710 99501710 1001 86380 86390 1
502434 99502434 1001 86380 86390 1
502418 99502418 1001 86380 86390 1
502290 99502290 1001 86380 86390 1
502423 99502423 1001 86380 86390 1
502451 99502451 1001 86380 86390 1
502457 99502457 1001 86380 86390 1
502211 99502211 1001 86380 86390 1
502151 99502151 1001 86380 86390 1
502062 99502062 1001 86380 86390 1
502180 99502180 1001 86380 86390 1
501873 99501873 1001 86380 86390 1
501875 99501875 1001 86380 86390 1
502023 99502023 1001 86380 86390 1
502635 99502635 1001 86380 86390 1
502559 99502559 1001 86380 86390 1
503164 99503164 1001 86380 86390 1
503234 99503234 1001 86380 86390 1
503119 99503119 1001 86380 86390 1
502972 99502972 1001 86380 86390 1
502937 99502937 1001 86380 86390 1
503043 99503043 1001 86380 86390 1
502673 99502673 1001 86380 86390 1
503440 99503440 1001 86380 86390 1
503996 99503996 1001 86380 86390 1
503922 99503922 1001 86380 86390 1
504111 99504111 1001 86380 86390 1
503754 99503754 1001 86380 86390 1
503729 99503729 1001 86380 86390 1
503807 99503807 1001 86380 86390 1
503594 99503594 1001 86380 86390 1
503688 99503688 1001 86380 86390 1
503598 99503598 1001 86380 86390 1
504130 99504130 1001 86380 86390 1
504147 99504147 1001 86380 86390 1
504790 99504790 1001 86380 86390 1
504924 99504924 1001 86380 86390 1
504796 99504796 1001 86380 86390 1
504939 99504939 1001 86380 86390 1
504600 99504600 1001 86380 86390 1
504706 99504706 1001 86380 86390 1
504719 99504719 1001 86380 86390 1
504620 99504620 1001 86380 86390 1
504376 99504376 1001 86380 86390 1
504446 99504446 1001 86380 86390 1
504526 99504526 1001 86380 86390 1
504527 99504527 1001 86380 86390 1
504969 99504969 1001 86380 86390 1
505616 99505616 1001 86380 86390 1
505698 99505698 1001 86380 86390 1
505635 99505635 1001 86380 86390 1
505382 99505382 1001 86380 86390 1
505220 99505220 1001 86380 86390 1
505350 99505350 1001 86380 86390 1
505182 99505182 1001 86380 86390 1
505222 99505222 1001 86380 86390 1
505274 99505274 1001 86380 86390 1
505820 99505820 1001 86380 86390 1
505781 99505781 1001 86380 86390 1
505924 99505924 1001 86380 86390 1
505823 99505823 1001 86380 86390 1
505788 99505788 1001 86380 86390 1
505971 99505971 1001 86380 86390 1
505973 99505973 1001 86380 86390 1
506442 99506442 1001 86380 86390 1
506417 99506417 1001 86380 86390 1
506563 99506563 1001 86380 86390 1
506458 99506458 1001 86380 86390 1
506381 99506381 1001 86380 86390 1
506343 99506343 1001 86380 86390 1
506369 99506369 1001 86380 86390 1
506203 99506203 1001 86380 86390 1
506072 99506072 1001 86380 86390 1
506103 99506103 1001 86380 86390 1
505987 99505987 1001 86380 86390 1
506657 99506657 1001 86380 86390 1
506736 99506736 1001 86380 86390 1
506717 99506717 1001 86380 86390 1
506786 99506786 1001 86380 86390 1
507321 99507321 1001 86380 86390 1
507347 99507347 1001 86380 86390 1
507338 99507338 1001 86380 86390 1
507402 99507402 1001 86380 86390 1
507089 99507089 1001 86380 86390 1
507039 99507039 1001 86380 86390 1
507082 99507082 1001 86380 86390 1
506999 99506999 1001 86380 86390 1
507540 99507540 1001 86380 86390 1
507515 99507515 1001 86380 86390 1
507555 99507555 1001 86380 86390 1
507442 99507442 1001 86380 86390 1
508109 99508109 1001 86380 86390 1
508214 99508214 1001 86380 86390 1
508087 99508087 1001 86380 86390 1
508113 99508113 1001 86380 86390 1
508116 99508116 1001 86380 86390 1
508208 99508208 1001 86380 86390 1
507877 99507877 1001 86380 86390 1
507904 99507904 1001 86380 86390 1
507704 99507704 1001 86380 86390 1
508362 99508362 1001 86380 86390 1
508377 99508377 1001 86380 86390 1
508252 99508252 1001 86380 86390 1
508434 99508434 1001 86380 86390 1
508991 99508991 1001 86380 86390 1
509004 99509004 1001 86380 86390 1
508954 99508954 1001 86380 86390 1
508714 99508714 1001 86380 86390 1
508843 99508843 1001 86380 86390 1
508848 99508848 1001 86380 86390 1
508722 99508722 1001 86380 86390 1
508710 99508710 1001 86380 86390 1
508724 99508724 1001 86380 86390 1
508737 99508737 1001 86380 86390 1
509108 99509108 1001 86380 86390 1
509868 99509868 1001 86380 86390 1
509704 99509704 1001 86380 86390 1
509796 99509796 1001 86380 86390 1
509540 99509540 1001 86380 86390 1
509494 99509494 1001 86380 86390 1
509573 99509573 1001 86380 86390 1
509436 99509436 1001 86380 86390 1
509362 99509362 1001 86380 86390 1
509289 99509289 1001 86380 86390 1
509341 99509341 1001 86380 86390 1
509433 99509433 1001 86380 86390 1
509936 99509936 1001 86380 86390 1
510636 99510636 1001 86380 86390 1
510702 99510702 1001 86380 86390 1
510540 99510540 1001 86380 86390 1
510659 99510659 1001 86380 86390 1
510355 99510355 1001 86380 86390 1
510144 99510144 1001 86380 86390 1
510158 99510158 1001 86380 86390 1
510251 99510251 1001 86380 86390 1
510883 99510883 1001 86380 86390 1
510846 99510846 1001 86380 86390 1
510902 99510902 1001 86380 86390 1
511460 99511460 1001 86380 86390 1
511264 99511264 1001 86380 86390 1
511265 99511265 1001 86380 86390 1
511332 99511332 1001 86380 86390 1
511022 99511022 1001 86380 86390 1
511041 99511041 1001 86380 86390 1
511725 99511725 1001 86380 86390 1
511611 99511611 1001 86380 86390 1
511637 99511637 1001 86380 86390 1
511690 99511690 1001 86380 86390 1
511729 99511729 1001 86380 86390 1
512352 99512352 1001 86380 86390 1
512319 99512319 1001 86380 86390 1
512231 99512231 1001 86380 86390 1
512369 99512369 1001 86380 86390 1
512261 99512261 1001 86380 86390 1
512236 99512236 1001 86380 86390 1
512134 99512134 1001 86380 86390 1
511983 99511983 1001 86380 86390 1
511987 99511987 1001 86380 86390 1
512002 99512002 1001 86380 86390 1
511989 99511989 1001 86380 86390 1
511845 99511845 1001 86380 86390 1
512570 99512570 1001 86380 86390 1
512515 99512515 1001 86380 86390 1
513125 99513125 1001 86380 86390 1
513139 99513139 1001 86380 86390 1
512885 99512885 1001 86380 86390 1
512610 99512610 1001 86380 86390 1
513287 99513287 1001 86380 86390 1
513352 99513352 1001 86380 86390 1
513225 99513225 1001 86380 86390 1
513408 99513408 1001 86380 86390 1
513904 99513904 1001 86380 86390 1
513908 99513908 1001 86380 86390 1
514026 99514026 1001 86380 86390 1
513713 99513713 1001 86380 86390 1
513798 99513798 1001 86380 86390 1
513630 99513630 1001 86380 86390 1
514150 99514150 1001 86380 86390 1
514825 99514825 1001 86380 86390 1
514783 99514783 1001 86380 86390 1
514660 99514660 1001 86380 86390 1
514805 99514805 1001 86380 86390 1
514538 99514538 1001 86380 86390 1
514475 99514475 1001 86380 86390 1
514569 99514569 1001 86380 86390 1
514466 99514466 1001 86380 86390 1
514283 99514283 1001 86380 86390 1
514996 99514996 1001 86380 86390 1
514923 99514923 1001 86380 86390 1
515003 99515003 1001 86380 86390 1
514995 99514995 1001 86380 86390 1
515680 99515680 1001 86380 86390 1
515647 99515647 1001 86380 86390 1
515520 99515520 1001 86380 86390 1
515660 99515660 1001 86380 86390 1
515667 99515667 1001 86380 86390 1
515590 99515590 1001 86380 86390 1
515404 99515404 1001 86380 86390 1
515444 99515444 1001 86380 86390 1
515393 99515393 1001 86380 86390 1
515122 99515122 1001 86380 86390 1
515152 99515152 1001 86380 86390 1
515803 99515803 1001 86380 86390 1
515791 99515791 1001 86380 86390 1
515805 99515805 1001 86380 86390 1
515846 99515846 1001 86380 86390 1
516471 99516471 1001 86380 86390 1
516397 99516397 1001 86380 86390 1
516405 99516405 1001 86380 86390 1
516138 99516138 1001 86380 86390 1
516190 99516190 1001 86380 86390 1
516255 99516255 1001 86380 86390 1
516283 99516283 1001 86380 86390 1
516258 99516258 1001 86380 86390 1
516147 99516147 1001 86380 86390 1
515969 99515969 1001 86380 86390 1
516036 99516036 1001 86380 86390 1
515998 99515998 1001 86380 86390 1
515896 99515896 1001 86380 86390 1
516648 99516648 1001 86380 86390 1
516663 99516663 1001 86380 86390 1
516587 99516587 1001 86380 86390 1
516653 99516653 1001 86380 86390 1
516628 99516628 1001 86380 86390 1
516531 99516531 1001 86380 86390 1
517272 99517272 1001 86380 86390 1
517195 99517195 1001 86380 86390 1
517293 99517293 1001 86380 86390 1
516973 99516973 1001 86380 86390 1
516886 99516886 1001 86380 86390 1
516761 99516761 1001 86380 86390 1
517386 99517386 1001 86380 86390 1
517464 99517464 1001 86380 86390 1
517518 99517518 1001 86380 86390 1
518084 99518084 1001 86380 86390 1
517965 99517965 1001 86380 86390 1
518070 99518070 1001 86380 86390 1
517847 99517847 1001 86380 86390 1
517864 99517864 1001 86380 86390 1
517890 99517890 1001 86380 86390 1
517748 99517748 1001 86380 86390 1
517621 99517621 1001 86380 86390 1
517635 99517635 1001 86380 86390 1
517654 99517654 1001 86380 86390 1
518250 99518250 1001 86380 86390 1
518280 99518280 1001 86380 86390 1
518177 99518177 1001 86380 86390 1
518205 99518205 1001 86380 86390 1
518364 99518364 1001 86380 86390 1
518900 99518900 1001 86380 86390 1
518837 99518837 1001 86380 86390 1
518931 99518931 1001 86380 86390 1
518972 99518972 1001 86380 86390 1
518828 99518828 1001 86380 86390 1
518769 99518769 1001 86380 86390 1
518641 99518641 1001 86380 86390 1
518758 99518758 1001 86380 86390 1
518644 99518644 1001 86380 86390 1
518592 99518592 1001 86380 86390 1
518699 99518699 1001 86380 86390 1
518701 99518701 1001 86380 86390 1
518551 99518551 1001 86380 86390 1
518553 99518553 1001 86380 86390 1
518372 99518372 1001 86380 86390 1
518388 99518388 1001 86380 86390 1
518997 99518997 1001 86380 86390 1
519156 99519156 1001 86380 86390 1
519126 99519126 1001 86380 86390 1
519644 99519644 1001 86380 86390 1
519709 99519709 1001 86380 86390 1
519439 99519439 1001 86380 86390 1
519521 99519521 1001 86380 86390 1
519431 99519431 1001 86380 86390 1
519601 99519601 1001 86380 86390 1
519236 99519236 1001 86380 86390 1
519198 99519198 1001 86380 86390 1
519304 99519304 1001 86380 86390 1
519267 99519267 1001 86380 86390 1
520007 99520007 1001 86380 86390 1
519869 99519869 1001 86380 86390 1
520011 99520011 1001 86380 86390 1
519819 99519819 1001 86380 86390 1
519833 99519833 1001 86380 86390 1
520436 99520436 1001 86380 86390 1
520612 99520612 1001 86380 86390 1
520541 99520541 1001 86380 86390 1
520594 99520594 1001 86380 86390 1
520547 99520547 1001 86380 86390 1
520458 99520458 1001 86380 86390 1
520268 99520268 1001 86380 86390 1
520036 99520036 1001 86380 86390 1
520063 99520063 1001 86380 86390 1
520025 99520025 1001 86380 86390 1
520183 99520183 1001 86380 86390 1
520703 99520703 1001 86380 86390 1
520673 99520673 1001 86380 86390 1
521351 99521351 1001 86380 86390 1
521420 99521420 1001 86380 86390 1
521414 99521414 1001 86380 86390 1
521078 99521078 1001 86380 86390 1
520923 99520923 1001 86380 86390 1
520932 99520932 1001 86380 86390 1
521532 99521532 1001 86380 86390 1
521468 99521468 1001 86380 86390 1
521547 99521547 1001 86380 86390 1
521601 99521601 1001 86380 86390 1
522289 99522289 1001 86380 86390 1
522122 99522122 1001 86380 86390 1
522188 99522188 1001 86380 86390 1
522253 99522253 1001 86380 86390 1
522064 99522064 1001 86380 86390 1
521896 99521896 1001 86380 86390 1
522053 99522053 1001 86380 86390 1
521914 99521914 1001 86380 86390 1
521710 99521710 1001 86380 86390 1
521776 99521776 1001 86380 86390 1
521803 99521803 1001 86380 86390 1
521714 99521714 1001 86380 86390 1
521845 99521845 1001 86380 86390 1
521756 99521756 1001 86380 86390 1
521809 99521809 1001 86380 86390 1
521861 99521861 1001 86380 86390 1
522453 99522453 1001 86380 86390 1
522492 99522492 1001 86380 86390 1
523015 99523015 1001 86380 86390 1
523069 99523069 1001 86380 86390 1
523005 99523005 1001 86380 86390 1
522959 99522959 1001 86380 86390 1
523026 99523026 1001 86380 86390 1
522785 99522785 1001 86380 86390 1
522773 99522773 1001 86380 86390 1
522815 99522815 1001 86380 86390 1
522640 99522640 1001 86380 86390 1
522615 99522615 1001 86380 86390 1
522504 99522504 1001 86380 86390 1
523246 99523246 1001 86380 86390 1
523256 99523256 1001 86380 86390 1
523192 99523192 1001 86380 86390 1
523760 99523760 1001 86380 86390 1
523801 99523801 1001 86380 86390 1
523672 99523672 1001 86380 86390 1
523569 99523569 1001 86380 86390 1
523983 99523983 1001 86380 86390 1
523999 99523999 1001 86380 86390 1
524116 99524116 1001 86380 86390 1
524117 99524117 1001 86380 86390 1
523962 99523962 1001 86380 86390 1
524119 99524119 1001 86380 86390 1
524132 99524132 1001 86380 86390 1
524701 99524701 1001 86380 86390 1
524753 99524753 1001 86380 86390 1
524663 99524663 1001 86380 86390 1
524401 99524401 1001 86380 86390 1
524378 99524378 1001 86380 86390 1
524269 99524269 1001 86380 86390 1
524309 99524309 1001 86380 86390 1
524340 99524340 1001 86380 86390 1
524225 99524225 1001 86380 86390 1
524898 99524898 1001 86380 86390 1
524815 99524815 1001 86380 86390 1
525539 99525539 1001 86380 86390 1
525262 99525262 1001 86380 86390 1
525226 99525226 1001 86380 86390 1
525254 99525254 1001 86380 86390 1
525319 99525319 1001 86380 86390 1
525190 99525190 1001 86380 86390 1
525195 99525195 1001 86380 86390 1
525325 99525325 1001 86380 86390 1
525170 99525170 1001 86380 86390 1
525158 99525158 1001 86380 86390 1
525004 99525004 1001 86380 86390 1
525136 99525136 1001 86380 86390 1
525163 99525163 1001 86380 86390 1
525008 99525008 1001 86380 86390 1
525088 99525088 1001 86380 86390 1
525639 99525639 1001 86380 86390 1
525704 99525704 1001 86380 86390 1
525718 99525718 1001 86380 86390 1
526279 99526279 1001 86380 86390 1
526305 99526305 1001 86380 86390 1
526184 99526184 1001 86380 86390 1
526202 99526202 1001 86380 86390 1
525935 99525935 1001 86380 86390 1
525962 99525962 1001 86380 86390 1
525990 99525990 1001 86380 86390 1
525839 99525839 1001 86380 86390 1
525878 99525878 1001 86380 86390 1
526489 99526489 1001 86380 86390 1
526558 99526558 1001 86380 86390 1
526587 99526587 1001 86380 86390 1
526444 99526444 1001 86380 86390 1
527221 99527221 1001 86380 86390 1
527050 99527050 1001 86380 86390 1
526863 99526863 1001 86380 86390 1
527033 99527033 1001 86380 86390 1
526867 99526867 1001 86380 86390 1
527010 99527010 1001 86380 86390 1
527042 99527042 1001 86380 86390 1
526641 99526641 1001 86380 86390 1
526749 99526749 1001 86380 86390 1
526777 99526777 1001 86380 86390 1
526794 99526794 1001 86380 86390 1
527311 99527311 1001 86380 86390 1
526836 99526836 1001 86380 86390 1
527365 99527365 1001 86380 86390 1
528055 99528055 1001 86380 86390 1
527928 99527928 1001 86380 86390 1
528061 99528061 1001 86380 86390 1
527856 99527856 1001 86380 86390 1
527754 99527754 1001 86380 86390 1
527691 99527691 1001 86380 86390 1
527797 99527797 1001 86380 86390 1
527760 99527760 1001 86380 86390 1
527800 99527800 1001 86380 86390 1
527698 99527698 1001 86380 86390 1
527589 99527589 1001 86380 86390 1
527459 99527459 1001 86380 86390 1
527580 99527580 1001 86380 86390 1
527491 99527491 1001 86380 86390 1
528190 99528190 1001 86380 86390 1
528206 99528206 1001 86380 86390 1
528090 99528090 1001 86380 86390 1
528738 99528738 1001 86380 86390 1
528730 99528730 1001 86380 86390 1
528490 99528490 1001 86380 86390 1
528563 99528563 1001 86380 86390 1
528320 99528320 1001 86380 86390 1
528478 99528478 1001 86380 86390 1
528315 99528315 1001 86380 86390 1
529095 99529095 1001 86380 86390 1
529098 99529098 1001 86380 86390 1
529025 99529025 1001 86380 86390 1
529690 99529690 1001 86380 86390 1
529653 99529653 1001 86380 86390 1
529642 99529642 1001 86380 86390 1
529711 99529711 1001 86380 86390 1
529659 99529659 1001 86380 86390 1
529672 99529672 1001 86380 86390 1
529411 99529411 1001 86380 86390 1
529348 99529348 1001 86380 86390 1
529224 99529224 1001 86380 86390 1
529109 99529109 1001 86380 86390 1
529116 99529116 1001 86380 86390 1
529804 99529804 1001 86380 86390 1
529875 99529875 1001 86380 86390 1
530438 99530438 1001 86380 86390 1
530441 99530441 1001 86380 86390 1
530417 99530417 1001 86380 86390 1
530405 99530405 1001 86380 86390 1
529985 99529985 1001 86380 86390 1
530013 99530013 1001 86380 86390 1
530097 99530097 1001 86380 86390 1
530591 99530591 1001 86380 86390 1
530750 99530750 1001 86380 86390 1
530674 99530674 1001 86380 86390 1
531358 99531358 1001 86380 86390 1
531141 99531141 1001 86380 86390 1
531001 99531001 1001 86380 86390 1
530952 99530952 1001 86380 86390 1
530879 99530879 1001 86380 86390 1
530907 99530907 1001 86380 86390 1
530856 99530856 1001 86380 86390 1
530870 99530870 1001 86380 86390 1
531482 99531482 1001 86380 86390 1
531521 99531521 1001 86380 86390 1
531568 99531568 1001 86380 86390 1
532094 99532094 1001 86380 86390 1
532035 99532035 1001 86380 86390 1
531933 99531933 1001 86380 86390 1
531769 99531769 1001 86380 86390 1
531725 99531725 1001 86380 86390 1
532228 99532228 1001 86380 86390 1
532333 99532333 1001 86380 86390 1
532403 99532403 1001 86380 86390 1
532834 99532834 1001 86380 86390 1
533019 99533019 1001 86380 86390 1
532658 99532658 1001 86380 86390 1
532822 99532822 1001 86380 86390 1
532706 99532706 1001 86380 86390 1
532607 99532607 1001 86380 86390 1
532520 99532520 1001 86380 86390 1
532576 99532576 1001 86380 86390 1
533069 99533069 1001 86380 86390 1
533202 99533202 1001 86380 86390 1
533152 99533152 1001 86380 86390 1
533231 99533231 1001 86380 86390 1
533706 99533706 1001 86380 86390 1
533813 99533813 1001 86380 86390 1
533852 99533852 1001 86380 86390 1
533535 99533535 1001 86380 86390 1
533628 99533628 1001 86380 86390 1
533605 99533605 1001 86380 86390 1
533532 99533532 1001 86380 86390 1
533355 99533355 1001 86380 86390 1
533318 99533318 1001 86380 86390 1
533283 99533283 1001 86380 86390 1
533894 99533894 1001 86380 86390 1
534007 99534007 1001 86380 86390 1
534542 99534542 1001 86380 86390 1
534485 99534485 1001 86380 86390 1
534348 99534348 1001 86380 86390 1
534418 99534418 1001 86380 86390 1
534355 99534355 1001 86380 86390 1
534277 99534277 1001 86380 86390 1
534372 99534372 1001 86380 86390 1
534186 99534186 1001 86380 86390 1
534149 99534149 1001 86380 86390 1
534111 99534111 1001 86380 86390 1
534112 99534112 1001 86380 86390 1
534774 99534774 1001 86380 86390 1
534856 99534856 1001 86380 86390 1
534766 99534766 1001 86380 86390 1
535365 99535365 1001 86380 86390 1
535195 99535195 1001 86380 86390 1
535183 99535183 1001 86380 86390 1
535250 99535250 1001 86380 86390 1
535706 99535706 1001 86380 86390 1
535642 99535642 1001 86380 86390 1
535595 99535595 1001 86380 86390 1
535583 99535583 1001 86380 86390 1
535674 99535674 1001 86380 86390 1
536053 99536053 1001 86380 86390 1
535989 99535989 1001 86380 86390 1
535938 99535938 1001 86380 86390 1
536007 99536007 1001 86380 86390 1
535718 99535718 1001 86380 86390 1
535863 99535863 1001 86380 86390 1
535920 99535920 1001 86380 86390 1
536491 99536491 1001 86380 86390 1
536378 99536378 1001 86380 86390 1
537091 99537091 1001 86380 86390 1
536834 99536834 1001 86380 86390 1
536800 99536800 1001 86380 86390 1
536646 99536646 1001 86380 86390 1
536726 99536726 1001 86380 86390 1
536613 99536613 1001 86380 86390 1
536743 99536743 1001 86380 86390 1
536604 99536604 1001 86380 86390 1
537341 99537341 1001 86380 86390 1
537367 99537367 1001 86380 86390 1
537200 99537200 1001 86380 86390 1
537260 99537260 1001 86380 86390 1
537915 99537915 1001 86380 86390 1
537826 99537826 1001 86380 86390 1
537604 99537604 1001 86380 86390 1
537592 99537592 1001 86380 86390 1
537776 99537776 1001 86380 86390 1
537599 99537599 1001 86380 86390 1
537678 99537678 1001 86380 86390 1
537445 99537445 1001 86380 86390 1
537569 99537569 1001 86380 86390 1
537402 99537402 1001 86380 86390 1
538065 99538065 1001 86380 86390 1
538057 99538057 1001 86380 86390 1
538072 99538072 1001 86380 86390 1
538164 99538164 1001 86380 86390 1
538148 99538148 1001 86380 86390 1
538738 99538738 1001 86380 86390 1
538611 99538611 1001 86380 86390 1
538638 99538638 1001 86380 86390 1
538775 99538775 1001 86380 86390 1
538440 99538440 1001 86380 86390 1
538548 99538548 1001 86380 86390 1
538587 99538587 1001 86380 86390 1
538550 99538550 1001 86380 86390 1
538551 99538551 1001 86380 86390 1
538514 99538514 1001 86380 86390 1
538605 99538605 1001 86380 86390 1
538236 99538236 1001 86380 86390 1
538237 99538237 1001 86380 86390 1
538954 99538954 1001 86380 86390 1
538946 99538946 1001 86380 86390 1
538817 99538817 1001 86380 86390 1
538986 99538986 1001 86380 86390 1
538857 99538857 1001 86380 86390 1
538845 99538845 1001 86380 86390 1
538951 99538951 1001 86380 86390 1
538888 99538888 1001 86380 86390 1
539639 99539639 1001 86380 86390 1
539610 99539610 1001 86380 86390 1
539476 99539476 1001 86380 86390 1
539478 99539478 1001 86380 86390 1
539492 99539492 1001 86380 86390 1
539349 99539349 1001 86380 86390 1
539326 99539326 1001 86380 86390 1
539391 99539391 1001 86380 86390 1
539192 99539192 1001 86380 86390 1
539054 99539054 1001 86380 86390 1
539081 99539081 1001 86380 86390 1
539211 99539211 1001 86380 86390 1
539109 99539109 1001 86380 86390 1
539713 99539713 1001 86380 86390 1
539688 99539688 1001 86380 86390 1
540310 99540310 1001 86380 86390 1
540362 99540362 1001 86380 86390 1
540067 99540067 1001 86380 86390 1
540213 99540213 1001 86380 86390 1
540231 99540231 1001 86380 86390 1
540208 99540208 1001 86380 86390 1
539898 99539898 1001 86380 86390 1
540606 99540606 1001 86380 86390 1
540531 99540531 1001 86380 86390 1
540626 99540626 1001 86380 86390 1
541216 99541216 1001 86380 86390 1
541195 99541195 1001 86380 86390 1
541250 99541250 1001 86380 86390 1
540948 99540948 1001 86380 86390 1
541016 99541016 1001 86380 86390 1
541019 99541019 1001 86380 86390 1
540685 99540685 1001 86380 86390 1
540778 99540778 1001 86380 86390 1
540861 99540861 1001 86380 86390 1
541333 99541333 1001 86380 86390 1
541439 99541439 1001 86380 86390 1
541982 99541982 1001 86380 86390 1
541721 99541721 1001 86380 86390 1
541776 99541776 1001 86380 86390 1
541829 99541829 1001 86380 86390 1
541714 99541714 1001 86380 86390 1
541590 99541590 1001 86380 86390 1
541542 99541542 1001 86380 86390 1
541555 99541555 1001 86380 86390 1
541607 99541607 1001 86380 86390 1
541531 99541531 1001 86380 86390 1
542126 99542126 1001 86380 86390 1
542625 99542625 1001 86380 86390 1
542615 99542615 1001 86380 86390 1
542655 99542655 1001 86380 86390 1
542671 99542671 1001 86380 86390 1
542329 99542329 1001 86380 86390 1
542476 99542476 1001 86380 86390 1
543059 99543059 1001 86380 86390 1
543095 99543095 1001 86380 86390 1
543569 99543569 1001 86380 86390 1
543701 99543701 1001 86380 86390 1
543756 99543756 1001 86380 86390 1
543462 99543462 1001 86380 86390 1
543368 99543368 1001 86380 86390 1
543337 99543337 1001 86380 86390 1
543235 99543235 1001 86380 86390 1
543330 99543330 1001 86380 86390 1
543884 99543884 1001 86380 86390 1
543846 99543846 1001 86380 86390 1
543850 99543850 1001 86380 86390 1
543788 99543788 1001 86380 86390 1
543842 99543842 1001 86380 86390 1
544526 99544526 1001 86380 86390 1
544214 99544214 1001 86380 86390 1
544188 99544188 1001 86380 86390 1
544201 99544201 1001 86380 86390 1
544346 99544346 1001 86380 86390 1
544373 99544373 1001 86380 86390 1
544192 99544192 1001 86380 86390 1
544106 99544106 1001 86380 86390 1
544081 99544081 1001 86380 86390 1
544122 99544122 1001 86380 86390 1
544123 99544123 1001 86380 86390 1
544151 99544151 1001 86380 86390 1
544685 99544685 1001 86380 86390 1
544712 99544712 1001 86380 86390 1
544600 99544600 1001 86380 86390 1
425072 386 1001 26880 27417 1
506365 561 1002 64517 68884 1
506069 790 1002 36191 38180 1
517423 947 1001 43520 43820 1
519872 1068 1001 50464 50763 1
400234 99400234 1001 86380 86390 1
400295 99400295 1001 86380 86390 1
400399 99400399 1001 86380 86390 1
400402 99400402 1001 86380 86390 1
400370 99400370 1001 86380 86390 1
400519 99400519 1001 86380 86390 1
400538 99400538 1001 86380 86390 1
400578 99400578 1001 86380 86390 1
400708 99400708 1001 86380 86390 1
400649 99400649 1001 86380 86390 1
400925 99400925 1001 86380 86390 1
401237 99401237 1001 86380 86390 1
401281 99401281 1001 86380 86390 1
401344 99401344 1001 86380 86390 1
401527 99401527 1001 86380 86390 1
401612 99401612 1001 86380 86390 1
401791 99401791 1001 86380 86390 1
401956 99401956 1001 86380 86390 1
402210 99402210 1001 86380 86390 1
402411 99402411 1001 86380 86390 1
402564 99402564 1001 86380 86390 1
403084 99403084 1001 86380 86390 1
403192 99403192 1001 86380 86390 1
403209 99403209 1001 86380 86390 1
403421 99403421 1001 86380 86390 1
403453 99403453 1001 86380 86390 1
403505 99403505 1001 86380 86390 1
403490 99403490 1001 86380 86390 1
403495 99403495 1001 86380 86390 1
403711 99403711 1001 86380 86390 1
404018 99404018 1001 86380 86390 1
404103 99404103 1001 86380 86390 1
404303 99404303 1001 86380 86390 1
404466 99404466 1001 86380 86390 1
404653 99404653 1001 86380 86390 1
404685 99404685 1001 86380 86390 1
404706 99404706 1001 86380 86390 1
404988 99404988 1001 86380 86390 1
404914 99404914 1001 86380 86390 1
405015 99405015 1001 86380 86390 1
405259 99405259 1001 86380 86390 1
405337 99405337 1001 86380 86390 1
405314 99405314 1001 86380 86390 1
405436 99405436 1001 86380 86390 1
405834 99405834 1001 86380 86390 1
405817 99405817 1001 86380 86390 1
405870 99405870 1001 86380 86390 1
405846 99405846 1001 86380 86390 1
406171 99406171 1001 86380 86390 1
406264 99406264 1001 86380 86390 1
406296 99406296 1001 86380 86390 1
406480 99406480 1001 86380 86390 1
406402 99406402 1001 86380 86390 1
406506 99406506 1001 86380 86390 1
406702 99406702 1001 86380 86390 1
406847 99406847 1001 86380 86390 1
406870 99406870 1001 86380 86390 1
406938 99406938 1001 86380 86390 1
407120 99407120 1001 86380 86390 1
407346 99407346 1001 86380 86390 1
407327 99407327 1001 86380 86390 1
407354 99407354 1001 86380 86390 1
407357 99407357 1001 86380 86390 1
407718 99407718 1001 86380 86390 1
407757 99407757 1001 86380 86390 1
407874 99407874 1001 86380 86390 1
407760 99407760 1001 86380 86390 1
407823 99407823 1001 86380 86390 1
408208 99408208 1001 86380 86390 1
408294 99408294 1001 86380 86390 1
408231 99408231 1001 86380 86390 1
408249 99408249 1001 86380 86390 1
408708 99408708 1001 86380 86390 1
408847 99408847 1001 86380 86390 1
408790 99408790 1001 86380 86390 1
408896 99408896 1001 86380 86390 1
409063 99409063 1001 86380 86390 1
409102 99409102 1001 86380 86390 1
409241 99409241 1001 86380 86390 1
409792 99409792 1001 86380 86390 1
409954 99409954 1001 86380 86390 1
410204 99410204 1001 86380 86390 1
410143 99410143 1001 86380 86390 1
410298 99410298 1001 86380 86390 1
410365 99410365 1001 86380 86390 1
410541 99410541 1001 86380 86390 1
410653 99410653 1001 86380 86390 1
410699 99410699 1001 86380 86390 1
410782 99410782 1001 86380 86390 1
410865 99410865 1001 86380 86390 1
410959 99410959 1001 86380 86390 1
411122 99411122 1001 86380 86390 1
411191 99411191 1001 86380 86390 1
411377 99411377 1001 86380 86390 1
411349 99411349 1001 86380 86390 1
411423 99411423 1001 86380 86390 1
411697 99411697 1001 86380 86390 1
411838 99411838 1001 86380 86390 1
411789 99411789 1001 86380 86390 1
411909 99411909 1001 86380 86390 1
411898 99411898 1001 86380 86390 1
412242 99412242 1001 86380 86390 1
413419 99413419 1001 86380 86390 1
413566 99413566 1001 86380 86390 1
413645 99413645 1001 86380 86390 1
413305 99413305 1001 86380 86390 1
413326 99413326 1001 86380 86390 1
413559 99413559 1001 86380 86390 1
413204 99413204 1001 86380 86390 1
413130 99413130 1001 86380 86390 1
412841 99412841 1001 86380 86390 1
412798 99412798 1001 86380 86390 1
412757 99412757 1001 86380 86390 1
412654 99412654 1001 86380 86390 1
412733 99412733 1001 86380 86390 1
412690 99412690 1001 86380 86390 1
414064 99414064 1001 86380 86390 1
413701 99413701 1001 86380 86390 1
413706 99413706 1001 86380 86390 1
415074 99415074 1001 86380 86390 1
415142 99415142 1001 86380 86390 1
415263 99415263 1001 86380 86390 1
415063 99415063 1001 86380 86390 1
415109 99415109 1001 86380 86390 1
414175 99414175 1001 86380 86390 1
414233 99414233 1001 86380 86390 1
414305 99414305 1001 86380 86390 1
414344 99414344 1001 86380 86390 1
414134 99414134 1001 86380 86390 1
415553 99415553 1001 86380 86390 1
415681 99415681 1001 86380 86390 1
415710 99415710 1001 86380 86390 1
416896 99416896 1001 86380 86390 1
416619 99416619 1001 86380 86390 1
416718 99416718 1001 86380 86390 1
416721 99416721 1001 86380 86390 1
416232 99416232 1001 86380 86390 1
416350 99416350 1001 86380 86390 1
416166 99416166 1001 86380 86390 1
416535 99416535 1001 86380 86390 1
416361 99416361 1001 86380 86390 1
416004 99416004 1001 86380 86390 1
417114 99417114 1001 86380 86390 1
417116 99417116 1001 86380 86390 1
417127 99417127 1001 86380 86390 1
417301 99417301 1001 86380 86390 1
417011 99417011 1001 86380 86390 1
417038 99417038 1001 86380 86390 1
417450 99417450 1001 86380 86390 1
417561 99417561 1001 86380 86390 1
418698 99418698 1001 86380 86390 1
418658 99418658 1001 86380 86390 1
418412 99418412 1001 86380 86390 1
418392 99418392 1001 86380 86390 1
418092 99418092 1001 86380 86390 1
417874 99417874 1001 86380 86390 1
417986 99417986 1001 86380 86390 1
418023 99418023 1001 86380 86390 1
418910 99418910 1001 86380 86390 1
420195 99420195 1001 86380 86390 1
420311 99420311 1001 86380 86390 1
420345 99420345 1001 86380 86390 1
419905 99419905 1001 86380 86390 1
419982 99419982 1001 86380 86390 1
419724 99419724 1001 86380 86390 1
419884 99419884 1001 86380 86390 1
419973 99419973 1001 86380 86390 1
419893 99419893 1001 86380 86390 1
419874 99419874 1001 86380 86390 1
419341 99419341 1001 86380 86390 1
419445 99419445 1001 86380 86390 1
419608 99419608 1001 86380 86390 1
420692 99420692 1001 86380 86390 1
420745 99420745 1001 86380 86390 1
420775 99420775 1001 86380 86390 1
421863 99421863 1001 86380 86390 1
421771 99421771 1001 86380 86390 1
421889 99421889 1001 86380 86390 1
421783 99421783 1001 86380 86390 1
421368 99421368 1001 86380 86390 1
421422 99421422 1001 86380 86390 1
420940 99420940 1001 86380 86390 1
420920 99420920 1001 86380 86390 1
422401 99422401 1001 86380 86390 1
422334 99422334 1001 86380 86390 1
422443 99422443 1001 86380 86390 1
423508 99423508 1001 86380 86390 1
423685 99423685 1001 86380 86390 1
423614 99423614 1001 86380 86390 1
423662 99423662 1001 86380 86390 1
423150 99423150 1001 86380 86390 1
423151 99423151 1001 86380 86390 1
423119 99423119 1001 86380 86390 1
422686 99422686 1001 86380 86390 1
422733 99422733 1001 86380 86390 1
422612 99422612 1001 86380 86390 1
422929 99422929 1001 86380 86390 1
422846 99422846 1001 86380 86390 1
424035 99424035 1001 86380 86390 1
424070 99424070 1001 86380 86390 1
423868 99423868 1001 86380 86390 1
423998 99423998 1001 86380 86390 1
423878 99423878 1001 86380 86390 1
423790 99423790 1001 86380 86390 1
425338 99425338 1001 86380 86390 1
425063 99425063 1001 86380 86390 1
425160 99425160 1001 86380 86390 1
425351 99425351 1001 86380 86390 1
425118 99425118 1001 86380 86390 1
425363 99425363 1001 86380 86390 1
424741 99424741 1001 86380 86390 1
424894 99424894 1001 86380 86390 1
424182 99424182 1001 86380 86390 1
424459 99424459 1001 86380 86390 1
424466 99424466 1001 86380 86390 1
425693 99425693 1001 86380 86390 1
425694 99425694 1001 86380 86390 1
425697 99425697 1001 86380 86390 1
425679 99425679 1001 86380 86390 1
427117 99427117 1001 86380 86390 1
426703 99426703 1001 86380 86390 1
426808 99426808 1001 86380 86390 1
426742 99426742 1001 86380 86390 1
426273 99426273 1001 86380 86390 1
426025 99426025 1001 86380 86390 1
427378 99427378 1001 86380 86390 1
428715 99428715 1001 86380 86390 1
428722 99428722 1001 86380 86390 1
428182 99428182 1001 86380 86390 1
427561 99427561 1001 86380 86390 1
427867 99427867 1001 86380 86390 1
427673 99427673 1001 86380 86390 1
429041 99429041 1001 86380 86390 1
430295 99430295 1001 86380 86390 1
430146 99430146 1001 86380 86390 1
430046 99430046 1001 86380 86390 1
430083 99430083 1001 86380 86390 1
429829 99429829 1001 86380 86390 1
429764 99429764 1001 86380 86390 1
429791 99429791 1001 86380 86390 1
429795 99429795 1001 86380 86390 1
429282 99429282 1001 86380 86390 1
429339 99429339 1001 86380 86390 1
430576 99430576 1001 86380 86390 1
429566 99429566 1001 86380 86390 1
430434 99430434 1001 86380 86390 1
430490 99430490 1001 86380 86390 1
430744 99430744 1001 86380 86390 1
431789 99431789 1001 86380 86390 1
431828 99431828 1001 86380 86390 1
431835 99431835 1001 86380 86390 1
431868 99431868 1001 86380 86390 1
431841 99431841 1001 86380 86390 1
431806 99431806 1001 86380 86390 1
431978 99431978 1001 86380 86390 1
431669 99431669 1001 86380 86390 1
431525 99431525 1001 86380 86390 1
431260 99431260 1001 86380 86390 1
431439 99431439 1001 86380 86390 1
431320 99431320 1001 86380 86390 1
431023 99431023 1001 86380 86390 1
431145 99431145 1001 86380 86390 1
430922 99430922 1001 86380 86390 1
431248 99431248 1001 86380 86390 1
430930 99430930 1001 86380 86390 1
431015 99431015 1001 86380 86390 1
432220 99432220 1001 86380 86390 1
433587 99433587 1001 86380 86390 1
433689 99433689 1001 86380 86390 1
433647 99433647 1001 86380 86390 1
433138 99433138 1001 86380 86390 1
432971 99432971 1001 86380 86390 1
433015 99433015 1001 86380 86390 1
432798 99432798 1001 86380 86390 1
432802 99432802 1001 86380 86390 1
432613 99432613 1001 86380 86390 1
433941 99433941 1001 86380 86390 1
434066 99434066 1001 86380 86390 1
434052 99434052 1001 86380 86390 1
434014 99434014 1001 86380 86390 1
434015 99434015 1001 86380 86390 1
435054 99435054 1001 86380 86390 1
435057 99435057 1001 86380 86390 1
435256 99435256 1001 86380 86390 1
435230 99435230 1001 86380 86390 1
434850 99434850 1001 86380 86390 1
434852 99434852 1001 86380 86390 1
434649 99434649 1001 86380 86390 1
434651 99434651 1001 86380 86390 1
434914 99434914 1001 86380 86390 1
434284 99434284 1001 86380 86390 1
434495 99434495 1001 86380 86390 1
434197 99434197 1001 86380 86390 1
435644 99435644 1001 86380 86390 1
435458 99435458 1001 86380 86390 1
435627 99435627 1001 86380 86390 1
435712 99435712 1001 86380 86390 1
435586 99435586 1001 86380 86390 1
436903 99436903 1001 86380 86390 1
436772 99436772 1001 86380 86390 1
436384 99436384 1001 86380 86390 1
436710 99436710 1001 86380 86390 1
436397 99436397 1001 86380 86390 1
436339 99436339 1001 86380 86390 1
436267 99436267 1001 86380 86390 1
300015 99300015 1001 86380 86390 1
437176 99437176 1001 86380 86390 1
437339 99437339 1001 86380 86390 1
300445 99300445 1001 86380 86390 1
300387 99300387 1001 86380 86390 1
300327 99300327 1001 86380 86390 1
300292 99300292 1001 86380 86390 1
300756 99300756 1001 86380 86390 1
300745 99300745 1001 86380 86390 1
301414 99301414 1001 86380 86390 1
301519 99301519 1001 86380 86390 1
301455 99301455 1001 86380 86390 1
301499 99301499 1001 86380 86390 1
301360 99301360 1001 86380 86390 1
301361 99301361 1001 86380 86390 1
301180 99301180 1001 86380 86390 1
301237 99301237 1001 86380 86390 1
301302 99301302 1001 86380 86390 1
301308 99301308 1001 86380 86390 1
301334 99301334 1001 86380 86390 1
301296 99301296 1001 86380 86390 1
300961 99300961 1001 86380 86390 1
301028 99301028 1001 86380 86390 1
301111 99301111 1001 86380 86390 1
301571 99301571 1001 86380 86390 1
301572 99301572 1001 86380 86390 1
301625 99301625 1001 86380 86390 1
301719 99301719 1001 86380 86390 1
302214 99302214 1001 86380 86390 1
302244 99302244 1001 86380 86390 1
302259 99302259 1001 86380 86390 1
302366 99302366 1001 86380 86390 1
302019 99302019 1001 86380 86390 1
302165 99302165 1001 86380 86390 1
302050 99302050 1001 86380 86390 1
301772 99301772 1001 86380 86390 1
301944 99301944 1001 86380 86390 1
301776 99301776 1001 86380 86390 1
301793 99301793 1001 86380 86390 1
301821 99301821 1001 86380 86390 1
302535 99302535 1001 86380 86390 1
302574 99302574 1001 86380 86390 1
302439 99302439 1001 86380 86390 1
303069 99303069 1001 86380 86390 1
303019 99303019 1001 86380 86390 1
303001 99303001 1001 86380 86390 1
302796 99302796 1001 86380 86390 1
302823 99302823 1001 86380 86390 1
302995 99302995 1001 86380 86390 1
302921 99302921 1001 86380 86390 1
302619 99302619 1001 86380 86390 1
303320 99303320 1001 86380 86390 1
303385 99303385 1001 86380 86390 1
303400 99303400 1001 86380 86390 1
303380 99303380 1001 86380 86390 1
303896 99303896 1001 86380 86390 1
303671 99303671 1001 86380 86390 1
303790 99303790 1001 86380 86390 1
303782 99303782 1001 86380 86390 1
303450 99303450 1001 86380 86390 1
303576 99303576 1001 86380 86390 1
304123 99304123 1001 86380 86390 1
304201 99304201 1001 86380 86390 1
304049 99304049 1001 86380 86390 1
304156 99304156 1001 86380 86390 1
304209 99304209 1001 86380 86390 1
304666 99304666 1001 86380 86390 1
304656 99304656 1001 86380 86390 1
304801 99304801 1001 86380 86390 1
304677 99304677 1001 86380 86390 1
304501 99304501 1001 86380 86390 1
304568 99304568 1001 86380 86390 1
304393 99304393 1001 86380 86390 1
304330 99304330 1001 86380 86390 1
304401 99304401 1001 86380 86390 1
304298 99304298 1001 86380 86390 1
305562 99305562 1001 86380 86390 1
305643 99305643 1001 86380 86390 1
305580 99305580 1001 86380 86390 1
305680 99305680 1001 86380 86390 1
305304 99305304 1001 86380 86390 1
305280 99305280 1001 86380 86390 1
305145 99305145 1001 86380 86390 1
305159 99305159 1001 86380 86390 1
305263 99305263 1001 86380 86390 1
305213 99305213 1001 86380 86390 1
305149 99305149 1001 86380 86390 1
305087 99305087 1001 86380 86390 1
500077 99500077 1001 86380 86390 1
305690 99305690 1001 86380 86390 1
500647 99500647 1001 86380 86390 1
500644 99500644 1001 86380 86390 1
500696 99500696 1001 86380 86390 1
500439 99500439 1001 86380 86390 1
500581 99500581 1001 86380 86390 1
500402 99500402 1001 86380 86390 1
500559 99500559 1001 86380 86390 1
500496 99500496 1001 86380 86390 1
500407 99500407 1001 86380 86390 1
500564 99500564 1001 86380 86390 1
500461 99500461 1001 86380 86390 1
500501 99500501 1001 86380 86390 1
500206 99500206 1001 86380 86390 1
500220 99500220 1001 86380 86390 1
500261 99500261 1001 86380 86390 1
500224 99500224 1001 86380 86390 1
500277 99500277 1001 86380 86390 1
500203 99500203 1001 86380 86390 1
501004 99501004 1001 86380 86390 1
500837 99500837 1001 86380 86390 1
500878 99500878 1001 86380 86390 1
500816 99500816 1001 86380 86390 1
500860 99500860 1001 86380 86390 1
501553 99501553 1001 86380 86390 1
501441 99501441 1001 86380 86390 1
501445 99501445 1001 86380 86390 1
501385 99501385 1001 86380 86390 1
501270 99501270 1001 86380 86390 1
501286 99501286 1001 86380 86390 1
501117 99501117 1001 86380 86390 1
501692 99501692 1001 86380 86390 1
501797 99501797 1001 86380 86390 1
501800 99501800 1001 86380 86390 1
502377 99502377 1001 86380 86390 1
502330 99502330 1001 86380 86390 1
502383 99502383 1001 86380 86390 1
502306 99502306 1001 86380 86390 1
502461 99502461 1001 86380 86390 1
502089 99502089 1001 86380 86390 1
502207 99502207 1001 86380 86390 1
501854 99501854 1001 86380 86390 1
501906 99501906 1001 86380 86390 1
501947 99501947 1001 86380 86390 1
501856 99501856 1001 86380 86390 1
502606 99502606 1001 86380 86390 1
502555 99502555 1001 86380 86390 1
503166 99503166 1001 86380 86390 1
503053 99503053 1001 86380 86390 1
502915 99502915 1001 86380 86390 1
502698 99502698 1001 86380 86390 1
502803 99502803 1001 86380 86390 1
502816 99502816 1001 86380 86390 1
502757 99502757 1001 86380 86390 1
503407 99503407 1001 86380 86390 1
503347 99503347 1001 86380 86390 1
503417 99503417 1001 86380 86390 1
504116 99504116 1001 86380 86390 1
504080 99504080 1001 86380 86390 1
503915 99503915 1001 86380 86390 1
503782 99503782 1001 86380 86390 1
503899 99503899 1001 86380 86390 1
503831 99503831 1001 86380 86390 1
504153 99504153 1001 86380 86390 1
504276 99504276 1001 86380 86390 1
504830 99504830 1001 86380 86390 1
504832 99504832 1001 86380 86390 1
504891 99504891 1001 86380 86390 1
504589 99504589 1001 86380 86390 1
504577 99504577 1001 86380 86390 1
504491 99504491 1001 86380 86390 1
504520 99504520 1001 86380 86390 1
504458 99504458 1001 86380 86390 1
504510 99504510 1001 86380 86390 1
504474 99504474 1001 86380 86390 1
504384 99504384 1001 86380 86390 1
505122 99505122 1001 86380 86390 1
505086 99505086 1001 86380 86390 1
505078 99505078 1001 86380 86390 1
505146 99505146 1001 86380 86390 1
505604 99505604 1001 86380 86390 1
505582 99505582 1001 86380 86390 1
505752 99505752 1001 86380 86390 1
505441 99505441 1001 86380 86390 1
505376 99505376 1001 86380 86390 1
505213 99505213 1001 86380 86390 1
505161 99505161 1001 86380 86390 1
505275 99505275 1001 86380 86390 1
505875 99505875 1001 86380 86390 1
505774 99505774 1001 86380 86390 1
506484 99506484 1001 86380 86390 1
506459 99506459 1001 86380 86390 1
506447 99506447 1001 86380 86390 1
506288 99506288 1001 86380 86390 1
506386 99506386 1001 86380 86390 1
506104 99506104 1001 86380 86390 1
506058 99506058 1001 86380 86390 1
506050 99506050 1001 86380 86390 1
506077 99506077 1001 86380 86390 1
506739 99506739 1001 86380 86390 1
506612 99506612 1001 86380 86390 1
506630 99506630 1001 86380 86390 1
507282 99507282 1001 86380 86390 1
507270 99507270 1001 86380 86390 1
507290 99507290 1001 86380 86390 1
507414 99507414 1001 86380 86390 1
507065 99507065 1001 86380 86390 1
507155 99507155 1001 86380 86390 1
507017 99507017 1001 86380 86390 1
506960 99506960 1001 86380 86390 1
506847 99506847 1001 86380 86390 1
506965 99506965 1001 86380 86390 1
506953 99506953 1001 86380 86390 1
506967 99506967 1001 86380 86390 1
506877 99506877 1001 86380 86390 1
507484 99507484 1001 86380 86390 1
507450 99507450 1001 86380 86390 1
508239 99508239 1001 86380 86390 1
507982 99507982 1001 86380 86390 1
507867 99507867 1001 86380 86390 1
507831 99507831 1001 86380 86390 1
508413 99508413 1001 86380 86390 1
508315 99508315 1001 86380 86390 1
508343 99508343 1001 86380 86390 1
508370 99508370 1001 86380 86390 1
508968 99508968 1001 86380 86390 1
509021 99509021 1001 86380 86390 1
508713 99508713 1001 86380 86390 1
508857 99508857 1001 86380 86390 1
508793 99508793 1001 86380 86390 1
508769 99508769 1001 86380 86390 1
508682 99508682 1001 86380 86390 1
508803 99508803 1001 86380 86390 1
508519 99508519 1001 86380 86390 1
508529 99508529 1001 86380 86390 1
508491 99508491 1001 86380 86390 1
509253 99509253 1001 86380 86390 1
509125 99509125 1001 86380 86390 1
509259 99509259 1001 86380 86390 1
509156 99509156 1001 86380 86390 1
509091 99509091 1001 86380 86390 1
509248 99509248 1001 86380 86390 1
509184 99509184 1001 86380 86390 1
509120 99509120 1001 86380 86390 1
509849 99509849 1001 86380 86390 1
509799 99509799 1001 86380 86390 1
509501 99509501 1001 86380 86390 1
509585 99509585 1001 86380 86390 1
509509 99509509 1001 86380 86390 1
509523 99509523 1001 86380 86390 1
509665 99509665 1001 86380 86390 1
509367 99509367 1001 86380 86390 1
509290 99509290 1001 86380 86390 1
510081 99510081 1001 86380 86390 1
509967 99509967 1001 86380 86390 1
510022 99510022 1001 86380 86390 1
509933 99509933 1001 86380 86390 1
510077 99510077 1001 86380 86390 1
510644 99510644 1001 86380 86390 1
510716 99510716 1001 86380 86390 1
510569 99510569 1001 86380 86390 1
510433 99510433 1001 86380 86390 1
510343 99510343 1001 86380 86390 1
510481 99510481 1001 86380 86390 1
510131 99510131 1001 86380 86390 1
510186 99510186 1001 86380 86390 1
510108 99510108 1001 86380 86390 1
510267 99510267 1001 86380 86390 1
510217 99510217 1001 86380 86390 1
510257 99510257 1001 86380 86390 1
510116 99510116 1001 86380 86390 1
510750 99510750 1001 86380 86390 1
510831 99510831 1001 86380 86390 1
510794 99510794 1001 86380 86390 1
510823 99510823 1001 86380 86390 1
511407 99511407 1001 86380 86390 1
511447 99511447 1001 86380 86390 1
511270 99511270 1001 86380 86390 1
511223 99511223 1001 86380 86390 1
511317 99511317 1001 86380 86390 1
511333 99511333 1001 86380 86390 1
511074 99511074 1001 86380 86390 1
511118 99511118 1001 86380 86390 1
510966 99510966 1001 86380 86390 1
511744 99511744 1001 86380 86390 1
511698 99511698 1001 86380 86390 1
512378 99512378 1001 86380 86390 1
512321 99512321 1001 86380 86390 1
512160 99512160 1001 86380 86390 1
511977 99511977 1001 86380 86390 1
511829 99511829 1001 86380 86390 1
512557 99512557 1001 86380 86390 1
512545 99512545 1001 86380 86390 1
512436 99512436 1001 86380 86390 1
512542 99512542 1001 86380 86390 1
513004 99513004 1001 86380 86390 1
513032 99513032 1001 86380 86390 1
513140 99513140 1001 86380 86390 1
512923 99512923 1001 86380 86390 1
512860 99512860 1001 86380 86390 1
512637 99512637 1001 86380 86390 1
512600 99512600 1001 86380 86390 1
512593 99512593 1001 86380 86390 1
512790 99512790 1001 86380 86390 1
513842 99513842 1001 86380 86390 1
513883 99513883 1001 86380 86390 1
513914 99513914 1001 86380 86390 1
513679 99513679 1001 86380 86390 1
513474 99513474 1001 86380 86390 1
513488 99513488 1001 86380 86390 1
513579 99513579 1001 86380 86390 1
514224 99514224 1001 86380 86390 1
514073 99514073 1001 86380 86390 1
514181 99514181 1001 86380 86390 1
514768 99514768 1001 86380 86390 1
514802 99514802 1001 86380 86390 1
514777 99514777 1001 86380 86390 1
514523 99514523 1001 86380 86390 1
514485 99514485 1001 86380 86390 1
514602 99514602 1001 86380 86390 1
514515 99514515 1001 86380 86390 1
514468 99514468 1001 86380 86390 1
514326 99514326 1001 86380 86390 1
514301 99514301 1001 86380 86390 1
514269 99514269 1001 86380 86390 1
514887 99514887 1001 86380 86390 1
515505 99515505 1001 86380 86390 1
515591 99515591 1001 86380 86390 1
515166 99515166 1001 86380 86390 1
515170 99515170 1001 86380 86390 1
515241 99515241 1001 86380 86390 1
515086 99515086 1001 86380 86390 1
515126 99515126 1001 86380 86390 1
515862 99515862 1001 86380 86390 1
515479 99515479 1001 86380 86390 1
515724 99515724 1001 86380 86390 1
515867 99515867 1001 86380 86390 1
515754 99515754 1001 86380 86390 1
516344 99516344 1001 86380 86390 1
516350 99516350 1001 86380 86390 1
516327 99516327 1001 86380 86390 1
516269 99516269 1001 86380 86390 1
516211 99516211 1001 86380 86390 1
516107 99516107 1001 86380 86390 1
516251 99516251 1001 86380 86390 1
515930 99515930 1001 86380 86390 1
515970 99515970 1001 86380 86390 1
515893 99515893 1001 86380 86390 1
516016 99516016 1001 86380 86390 1
516650 99516650 1001 86380 86390 1
516547 99516547 1001 86380 86390 1
516535 99516535 1001 86380 86390 1
516708 99516708 1001 86380 86390 1
516555 99516555 1001 86380 86390 1
516582 99516582 1001 86380 86390 1
517260 99517260 1001 86380 86390 1
517198 99517198 1001 86380 86390 1
517251 99517251 1001 86380 86390 1
517200 99517200 1001 86380 86390 1
517026 99517026 1001 86380 86390 1
517092 99517092 1001 86380 86390 1
516979 99516979 1001 86380 86390 1
517096 99517096 1001 86380 86390 1
517009 99517009 1001 86380 86390 1
516972 99516972 1001 86380 86390 1
516910 99516910 1001 86380 86390 1
516873 99516873 1001 86380 86390 1
516734 99516734 1001 86380 86390 1
516917 99516917 1001 86380 86390 1
516905 99516905 1001 86380 86390 1
517427 99517427 1001 86380 86390 1
517533 99517533 1001 86380 86390 1
517391 99517391 1001 86380 86390 1
517522 99517522 1001 86380 86390 1
517500 99517500 1001 86380 86390 1
518089 99518089 1001 86380 86390 1
518137 99518137 1001 86380 86390 1
518004 99518004 1001 86380 86390 1
518056 99518056 1001 86380 86390 1
517880 99517880 1001 86380 86390 1
517829 99517829 1001 86380 86390 1
517832 99517832 1001 86380 86390 1
517824 99517824 1001 86380 86390 1
517608 99517608 1001 86380 86390 1
517687 99517687 1001 86380 86390 1
517547 99517547 1001 86380 86390 1
517742 99517742 1001 86380 86390 1
517564 99517564 1001 86380 86390 1
517577 99517577 1001 86380 86390 1
518176 99518176 1001 86380 86390 1
518840 99518840 1001 86380 86390 1
518880 99518880 1001 86380 86390 1
518660 99518660 1001 86380 86390 1
518394 99518394 1001 86380 86390 1
518450 99518450 1001 86380 86390 1
518554 99518554 1001 86380 86390 1
519025 99519025 1001 86380 86390 1
519031 99519031 1001 86380 86390 1
518996 99518996 1001 86380 86390 1
519704 99519704 1001 86380 86390 1
519453 99519453 1001 86380 86390 1
519564 99519564 1001 86380 86390 1
519577 99519577 1001 86380 86390 1
519579 99519579 1001 86380 86390 1
519464 99519464 1001 86380 86390 1
519244 99519244 1001 86380 86390 1
519207 99519207 1001 86380 86390 1
519251 99519251 1001 86380 86390 1
519242 99519242 1001 86380 86390 1
519823 99519823 1001 86380 86390 1
519825 99519825 1001 86380 86390 1
519866 99519866 1001 86380 86390 1
520013 99520013 1001 86380 86390 1
519845 99519845 1001 86380 86390 1
519913 99519913 1001 86380 86390 1
520514 99520514 1001 86380 86390 1
520623 99520623 1001 86380 86390 1
520468 99520468 1001 86380 86390 1
520575 99520575 1001 86380 86390 1
520281 99520281 1001 86380 86390 1
520295 99520295 1001 86380 86390 1
520390 99520390 1001 86380 86390 1
520303 99520303 1001 86380 86390 1
520201 99520201 1001 86380 86390 1
520059 99520059 1001 86380 86390 1
520073 99520073 1001 86380 86390 1
520022 99520022 1001 86380 86390 1
520153 99520153 1001 86380 86390 1
520158 99520158 1001 86380 86390 1
520159 99520159 1001 86380 86390 1
520744 99520744 1001 86380 86390 1
520693 99520693 1001 86380 86390 1
521195 99521195 1001 86380 86390 1
521221 99521221 1001 86380 86390 1
521131 99521131 1001 86380 86390 1
521253 99521253 1001 86380 86390 1
521165 99521165 1001 86380 86390 1
521140 99521140 1001 86380 86390 1
520922 99520922 1001 86380 86390 1
521052 99521052 1001 86380 86390 1
520971 99520971 1001 86380 86390 1
521580 99521580 1001 86380 86390 1
521517 99521517 1001 86380 86390 1
521262 99521262 1001 86380 86390 1
521662 99521662 1001 86380 86390 1
521535 99521535 1001 86380 86390 1
521526 99521526 1001 86380 86390 1
522136 99522136 1001 86380 86390 1
521908 99521908 1001 86380 86390 1
521898 99521898 1001 86380 86390 1
522032 99522032 1001 86380 86390 1
522046 99522046 1001 86380 86390 1
521767 99521767 1001 86380 86390 1
521690 99521690 1001 86380 86390 1
521798 99521798 1001 86380 86390 1
522317 99522317 1001 86380 86390 1
522396 99522396 1001 86380 86390 1
522422 99522422 1001 86380 86390 1
522301 99522301 1001 86380 86390 1
523028 99523028 1001 86380 86390 1
523032 99523032 1001 86380 86390 1
523045 99523045 1001 86380 86390 1
523099 99523099 1001 86380 86390 1
523001 99523001 1001 86380 86390 1
522752 99522752 1001 86380 86390 1
522804 99522804 1001 86380 86390 1
522727 99522727 1001 86380 86390 1
522671 99522671 1001 86380 86390 1
523206 99523206 1001 86380 86390 1
523132 99523132 1001 86380 86390 1
523266 99523266 1001 86380 86390 1
523151 99523151 1001 86380 86390 1
523882 99523882 1001 86380 86390 1
523753 99523753 1001 86380 86390 1
523915 99523915 1001 86380 86390 1
523875 99523875 1001 86380 86390 1
523726 99523726 1001 86380 86390 1
523662 99523662 1001 86380 86390 1
523668 99523668 1001 86380 86390 1
523443 99523443 1001 86380 86390 1
523331 99523331 1001 86380 86390 1
523488 99523488 1001 86380 86390 1
523968 99523968 1001 86380 86390 1
524110 99524110 1001 86380 86390 1
524043 99524043 1001 86380 86390 1
524095 99524095 1001 86380 86390 1
524696 99524696 1001 86380 86390 1
524660 99524660 1001 86380 86390 1
524426 99524426 1001 86380 86390 1
524523 99524523 1001 86380 86390 1
524257 99524257 1001 86380 86390 1
524322 99524322 1001 86380 86390 1
524349 99524349 1001 86380 86390 1
524351 99524351 1001 86380 86390 1
524250 99524250 1001 86380 86390 1
524316 99524316 1001 86380 86390 1
524329 99524329 1001 86380 86390 1
524187 99524187 1001 86380 86390 1
524962 99524962 1001 86380 86390 1
524861 99524861 1001 86380 86390 1
524841 99524841 1001 86380 86390 1
524957 99524957 1001 86380 86390 1
524870 99524870 1001 86380 86390 1
525366 99525366 1001 86380 86390 1
525316 99525316 1001 86380 86390 1
525279 99525279 1001 86380 86390 1
525243 99525243 1001 86380 86390 1
525285 99525285 1001 86380 86390 1
525100 99525100 1001 86380 86390 1
525026 99525026 1001 86380 86390 1
525638 99525638 1001 86380 86390 1
526421 99526421 1001 86380 86390 1
526311 99526311 1001 86380 86390 1
526274 99526274 1001 86380 86390 1
526300 99526300 1001 86380 86390 1
526304 99526304 1001 86380 86390 1
526384 99526384 1001 86380 86390 1
526192 99526192 1001 86380 86390 1
526012 99526012 1001 86380 86390 1
526168 99526168 1001 86380 86390 1
526106 99526106 1001 86380 86390 1
526121 99526121 1001 86380 86390 1
526212 99526212 1001 86380 86390 1
526524 99526524 1001 86380 86390 1
526942 99526942 1001 86380 86390 1
526786 99526786 1001 86380 86390 1
526710 99526710 1001 86380 86390 1
527271 99527271 1001 86380 86390 1
527278 99527278 1001 86380 86390 1
527962 99527962 1001 86380 86390 1
527989 99527989 1001 86380 86390 1
528007 99528007 1001 86380 86390 1
527806 99527806 1001 86380 86390 1
527813 99527813 1001 86380 86390 1
527614 99527614 1001 86380 86390 1
527498 99527498 1001 86380 86390 1
527550 99527550 1001 86380 86390 1
527526 99527526 1001 86380 86390 1
527567 99527567 1001 86380 86390 1
528162 99528162 1001 86380 86390 1
528219 99528219 1001 86380 86390 1
528083 99528083 1001 86380 86390 1
528682 99528682 1001 86380 86390 1
528567 99528567 1001 86380 86390 1
528614 99528614 1001 86380 86390 1
528628 99528628 1001 86380 86390 1
528372 99528372 1001 86380 86390 1
528416 99528416 1001 86380 86390 1
528344 99528344 1001 86380 86390 1
529092 99529092 1001 86380 86390 1
528965 99528965 1001 86380 86390 1
528967 99528967 1001 86380 86390 1
528916 99528916 1001 86380 86390 1
529011 99529011 1001 86380 86390 1
529550 99529550 1001 86380 86390 1
529532 99529532 1001 86380 86390 1
529597 99529597 1001 86380 86390 1
529353 99529353 1001 86380 86390 1
529469 99529469 1001 86380 86390 1
529422 99529422 1001 86380 86390 1
529346 99529346 1001 86380 86390 1
529360 99529360 1001 86380 86390 1
529468 99529468 1001 86380 86390 1
529223 99529223 1001 86380 86390 1
529226 99529226 1001 86380 86390 1
529149 99529149 1001 86380 86390 1
529177 99529177 1001 86380 86390 1
529308 99529308 1001 86380 86390 1
529246 99529246 1001 86380 86390 1
529208 99529208 1001 86380 86390 1
529196 99529196 1001 86380 86390 1
529312 99529312 1001 86380 86390 1
529796 99529796 1001 86380 86390 1
529801 99529801 1001 86380 86390 1
530398 99530398 1001 86380 86390 1
530350 99530350 1001 86380 86390 1
530353 99530353 1001 86380 86390 1
530498 99530498 1001 86380 86390 1
530487 99530487 1001 86380 86390 1
530157 99530157 1001 86380 86390 1
530300 99530300 1001 86380 86390 1
530290 99530290 1001 86380 86390 1
529989 99529989 1001 86380 86390 1
530016 99530016 1001 86380 86390 1
530068 99530068 1001 86380 86390 1
530004 99530004 1001 86380 86390 1
530616 99530616 1001 86380 86390 1
530571 99530571 1001 86380 86390 1
531329 99531329 1001 86380 86390 1
530966 99530966 1001 86380 86390 1
530764 99530764 1001 86380 86390 1
530832 99530832 1001 86380 86390 1
530767 99530767 1001 86380 86390 1
531575 99531575 1001 86380 86390 1
531512 99531512 1001 86380 86390 1
531462 99531462 1001 86380 86390 1
531400 99531400 1001 86380 86390 1
532060 99532060 1001 86380 86390 1
532140 99532140 1001 86380 86390 1
531824 99531824 1001 86380 86390 1
531906 99531906 1001 86380 86390 1
531625 99531625 1001 86380 86390 1
531631 99531631 1001 86380 86390 1
532231 99532231 1001 86380 86390 1
532390 99532390 1001 86380 86390 1
532955 99532955 1001 86380 86390 1
532853 99532853 1001 86380 86390 1
533001 99533001 1001 86380 86390 1
533008 99533008 1001 86380 86390 1
533016 99533016 1001 86380 86390 1
532991 99532991 1001 86380 86390 1
532850 99532850 1001 86380 86390 1
532954 99532954 1001 86380 86390 1
532684 99532684 1001 86380 86390 1
532647 99532647 1001 86380 86390 1
532752 99532752 1001 86380 86390 1
532719 99532719 1001 86380 86390 1
532532 99532532 1001 86380 86390 1
533135 99533135 1001 86380 86390 1
533110 99533110 1001 86380 86390 1
533153 99533153 1001 86380 86390 1
533207 99533207 1001 86380 86390 1
533684 99533684 1001 86380 86390 1
533844 99533844 1001 86380 86390 1
533818 99533818 1001 86380 86390 1
533676 99533676 1001 86380 86390 1
533600 99533600 1001 86380 86390 1
533566 99533566 1001 86380 86390 1
533502 99533502 1001 86380 86390 1
533621 99533621 1001 86380 86390 1
533294 99533294 1001 86380 86390 1
533298 99533298 1001 86380 86390 1
533313 99533313 1001 86380 86390 1
533443 99533443 1001 86380 86390 1
534025 99534025 1001 86380 86390 1
534595 99534595 1001 86380 86390 1
534533 99534533 1001 86380 86390 1
534655 99534655 1001 86380 86390 1
534592 99534592 1001 86380 86390 1
534312 99534312 1001 86380 86390 1
534339 99534339 1001 86380 86390 1
534391 99534391 1001 86380 86390 1
534407 99534407 1001 86380 86390 1
534159 99534159 1001 86380 86390 1
534099 99534099 1001 86380 86390 1
534751 99534751 1001 86380 86390 1
534777 99534777 1001 86380 86390 1
534843 99534843 1001 86380 86390 1
535371 99535371 1001 86380 86390 1
535430 99535430 1001 86380 86390 1
535203 99535203 1001 86380 86390 1
535143 99535143 1001 86380 86390 1
534922 99534922 1001 86380 86390 1
535676 99535676 1001 86380 86390 1
535575 99535575 1001 86380 86390 1
535634 99535634 1001 86380 86390 1
535647 99535647 1001 86380 86390 1
535660 99535660 1001 86380 86390 1
536226 99536226 1001 86380 86390 1
536203 99536203 1001 86380 86390 1
536091 99536091 1001 86380 86390 1
536015 99536015 1001 86380 86390 1
535993 99535993 1001 86380 86390 1
535969 99535969 1001 86380 86390 1
536021 99536021 1001 86380 86390 1
535844 99535844 1001 86380 86390 1
535770 99535770 1001 86380 86390 1
535900 99535900 1001 86380 86390 1
535838 99535838 1001 86380 86390 1
537143 99537143 1001 86380 86390 1
537158 99537158 1001 86380 86390 1
536829 99536829 1001 86380 86390 1
536870 99536870 1001 86380 86390 1
536683 99536683 1001 86380 86390 1
536740 99536740 1001 86380 86390 1
537211 99537211 1001 86380 86390 1
537237 99537237 1001 86380 86390 1
537362 99537362 1001 86380 86390 1
537233 99537233 1001 86380 86390 1
537324 99537324 1001 86380 86390 1
537208 99537208 1001 86380 86390 1
537943 99537943 1001 86380 86390 1
537806 99537806 1001 86380 86390 1
537656 99537656 1001 86380 86390 1
537764 99537764 1001 86380 86390 1
537435 99537435 1001 86380 86390 1
537387 99537387 1001 86380 86390 1
538029 99538029 1001 86380 86390 1
538700 99538700 1001 86380 86390 1
538814 99538814 1001 86380 86390 1
538637 99538637 1001 86380 86390 1
538786 99538786 1001 86380 86390 1
538723 99538723 1001 86380 86390 1
538607 99538607 1001 86380 86390 1
538342 99538342 1001 86380 86390 1
538320 99538320 1001 86380 86390 1
538968 99538968 1001 86380 86390 1
538844 99538844 1001 86380 86390 1
538870 99538870 1001 86380 86390 1
539525 99539525 1001 86380 86390 1
539477 99539477 1001 86380 86390 1
539516 99539516 1001 86380 86390 1
539558 99539558 1001 86380 86390 1
539638 99539638 1001 86380 86390 1
539333 99539333 1001 86380 86390 1
539270 99539270 1001 86380 86390 1
539288 99539288 1001 86380 86390 1
539340 99539340 1001 86380 86390 1
539175 99539175 1001 86380 86390 1
539032 99539032 1001 86380 86390 1
539141 99539141 1001 86380 86390 1
539117 99539117 1001 86380 86390 1
539066 99539066 1001 86380 86390 1
539108 99539108 1001 86380 86390 1
539730 99539730 1001 86380 86390 1
539671 99539671 1001 86380 86390 1
539712 99539712 1001 86380 86390 1
540453 99540453 1001 86380 86390 1
540322 99540322 1001 86380 86390 1
540085 99540085 1001 86380 86390 1
540177 99540177 1001 86380 86390 1
540129 99540129 1001 86380 86390 1
540168 99540168 1001 86380 86390 1
539871 99539871 1001 86380 86390 1
539955 99539955 1001 86380 86390 1
540034 99540034 1001 86380 86390 1
540659 99540659 1001 86380 86390 1
541217 99541217 1001 86380 86390 1
541155 99541155 1001 86380 86390 1
541106 99541106 1001 86380 86390 1
541135 99541135 1001 86380 86390 1
541187 99541187 1001 86380 86390 1
541254 99541254 1001 86380 86390 1
541077 99541077 1001 86380 86390 1
540992 99540992 1001 86380 86390 1
540751 99540751 1001 86380 86390 1
540854 99540854 1001 86380 86390 1
540797 99540797 1001 86380 86390 1
540811 99540811 1001 86380 86390 1
540837 99540837 1001 86380 86390 1
540748 99540748 1001 86380 86390 1
541432 99541432 1001 86380 86390 1
541497 99541497 1001 86380 86390 1
541343 99541343 1001 86380 86390 1
541399 99541399 1001 86380 86390 1
541993 99541993 1001 86380 86390 1
542099 99542099 1001 86380 86390 1
542054 99542054 1001 86380 86390 1
541837 99541837 1001 86380 86390 1
541543 99541543 1001 86380 86390 1
542259 99542259 1001 86380 86390 1
542260 99542260 1001 86380 86390 1
542211 99542211 1001 86380 86390 1
542263 99542263 1001 86380 86390 1
542292 99542292 1001 86380 86390 1
542138 99542138 1001 86380 86390 1
542944 99542944 1001 86380 86390 1
542805 99542805 1001 86380 86390 1
542613 99542613 1001 86380 86390 1
542538 99542538 1001 86380 86390 1
542657 99542657 1001 86380 86390 1
542541 99542541 1001 86380 86390 1
542593 99542593 1001 86380 86390 1
542366 99542366 1001 86380 86390 1
542425 99542425 1001 86380 86390 1
543097 99543097 1001 86380 86390 1
543116 99543116 1001 86380 86390 1
542950 99542950 1001 86380 86390 1
543044 99543044 1001 86380 86390 1
543734 99543734 1001 86380 86390 1
543640 99543640 1001 86380 86390 1
543764 99543764 1001 86380 86390 1
543552 99543552 1001 86380 86390 1
543540 99543540 1001 86380 86390 1
543413 99543413 1001 86380 86390 1
543453 99543453 1001 86380 86390 1
543403 99543403 1001 86380 86390 1
543485 99543485 1001 86380 86390 1
543151 99543151 1001 86380 86390 1
543168 99543168 1001 86380 86390 1
543221 99543221 1001 86380 86390 1
543948 99543948 1001 86380 86390 1
544529 99544529 1001 86380 86390 1
544288 99544288 1001 86380 86390 1
544303 99544303 1001 86380 86390 1
544381 99544381 1001 86380 86390 1
544304 99544304 1001 86380 86390 1
544331 99544331 1001 86380 86390 1
544348 99544348 1001 86380 86390 1
544351 99544351 1001 86380 86390 1
544029 99544029 1001 86380 86390 1
544046 99544046 1001 86380 86390 1
544725 99544725 1001 86380 86390 1
544714 99544714 1001 86380 86390 1
429337 809 1001 60780 66957 1
511856 627 1001 26615 26914 1
514308 949 1002 39099 50350 1
525567 612 1001 39144 39443 1
525567 612 1001 48788 49087 1
400119 99400119 1001 86380 86390 1
400043 99400043 1001 86380 86390 1
400153 99400153 1001 86380 86390 1
400819 99400819 1001 86380 86390 1
400821 99400821 1001 86380 86390 1
400910 99400910 1001 86380 86390 1
400833 99400833 1001 86380 86390 1
401009 99401009 1001 86380 86390 1
401139 99401139 1001 86380 86390 1
401285 99401285 1001 86380 86390 1
401500 99401500 1001 86380 86390 1
401908 99401908 1001 86380 86390 1
401940 99401940 1001 86380 86390 1
402113 99402113 1001 86380 86390 1
402752 99402752 1001 86380 86390 1
403004 99403004 1001 86380 86390 1
403068 99403068 1001 86380 86390 1
403142 99403142 1001 86380 86390 1
403098 99403098 1001 86380 86390 1
403432 99403432 1001 86380 86390 1
403883 99403883 1001 86380 86390 1
404011 99404011 1001 86380 86390 1
403964 99403964 1001 86380 86390 1
404056 99404056 1001 86380 86390 1
404061 99404061 1001 86380 86390 1
404125 99404125 1001 86380 86390 1
404163 99404163 1001 86380 86390 1
404415 99404415 1001 86380 86390 1
404521 99404521 1001 86380 86390 1
404609 99404609 1001 86380 86390 1
404742 99404742 1001 86380 86390 1
404903 99404903 1001 86380 86390 1
404826 99404826 1001 86380 86390 1
405085 99405085 1001 86380 86390 1
405183 99405183 1001 86380 86390 1
405308 99405308 1001 86380 86390 1
405350 99405350 1001 86380 86390 1
405663 99405663 1001 86380 86390 1
405729 99405729 1001 86380 86390 1
405666 99405666 1001 86380 86390 1
405811 99405811 1001 86380 86390 1
405843 99405843 1001 86380 86390 1
405968 99405968 1001 86380 86390 1
405945 99405945 1001 86380 86390 1
406156 99406156 1001 86380 86390 1
406287 99406287 1001 86380 86390 1
406417 99406417 1001 86380 86390 1
406622 99406622 1001 86380 86390 1
406750 99406750 1001 86380 86390 1
406955 99406955 1001 86380 86390 1
407207 99407207 1001 86380 86390 1
407212 99407212 1001 86380 86390 1
407308 99407308 1001 86380 86390 1
407436 99407436 1001 86380 86390 1
407609 99407609 1001 86380 86390 1
407626 99407626 1001 86380 86390 1
407746 99407746 1001 86380 86390 1
408206 99408206 1001 86380 86390 1
408136 99408136 1001 86380 86390 1
408250 99408250 1001 86380 86390 1
408328 99408328 1001 86380 86390 1
408312 99408312 1001 86380 86390 1
408543 99408543 1001 86380 86390 1
408827 99408827 1001 86380 86390 1
408865 99408865 1001 86380 86390 1
409282 99409282 1001 86380 86390 1
409414 99409414 1001 86380 86390 1
409580 99409580 1001 86380 86390 1
409567 99409567 1001 86380 86390 1
409703 99409703 1001 86380 86390 1
409890 99409890 1001 86380 86390 1
409822 99409822 1001 86380 86390 1
410382 99410382 1001 86380 86390 1
410421 99410421 1001 86380 86390 1
410545 99410545 1001 86380 86390 1
410652 99410652 1001 86380 86390 1
410702 99410702 1001 86380 86390 1
411019 99411019 1001 86380 86390 1
411171 99411171 1001 86380 86390 1
411206 99411206 1001 86380 86390 1
411215 99411215 1001 86380 86390 1
411293 99411293 1001 86380 86390 1
411408 99411408 1001 86380 86390 1
411937 99411937 1001 86380 86390 1
411895 99411895 1001 86380 86390 1
412184 99412184 1001 86380 86390 1
412276 99412276 1001 86380 86390 1
412295 99412295 1001 86380 86390 1
412402 99412402 1001 86380 86390 1
413480 99413480 1001 86380 86390 1
413303 99413303 1001 86380 86390 1
413586 99413586 1001 86380 86390 1
413685 99413685 1001 86380 86390 1
412549 99412549 1001 86380 86390 1
412872 99412872 1001 86380 86390 1
412688 99412688 1001 86380 86390 1
412837 99412837 1001 86380 86390 1
413969 99413969 1001 86380 86390 1
414043 99414043 1001 86380 86390 1
413977 99413977 1001 86380 86390 1
414025 99414025 1001 86380 86390 1
414052 99414052 1001 86380 86390 1
415257 99415257 1001 86380 86390 1
415004 99415004 1001 86380 86390 1
415287 99415287 1001 86380 86390 1
415086 99415086 1001 86380 86390 1
415238 99415238 1001 86380 86390 1
414655 99414655 1001 86380 86390 1
414855 99414855 1001 86380 86390 1
414316 99414316 1001 86380 86390 1
414273 99414273 1001 86380 86390 1
414301 99414301 1001 86380 86390 1
414387 99414387 1001 86380 86390 1
414389 99414389 1001 86380 86390 1
414350 99414350 1001 86380 86390 1
415369 99415369 1001 86380 86390 1
415371 99415371 1001 86380 86390 1
415533 99415533 1001 86380 86390 1
415399 99415399 1001 86380 86390 1
415360 99415360 1001 86380 86390 1
416639 99416639 1001 86380 86390 1
416747 99416747 1001 86380 86390 1
416688 99416688 1001 86380 86390 1
416231 99416231 1001 86380 86390 1
416525 99416525 1001 86380 86390 1
416262 99416262 1001 86380 86390 1
416006 99416006 1001 86380 86390 1
416038 99416038 1001 86380 86390 1
415914 99415914 1001 86380 86390 1
416041 99416041 1001 86380 86390 1
415795 99415795 1001 86380 86390 1
417254 99417254 1001 86380 86390 1
417046 99417046 1001 86380 86390 1
417142 99417142 1001 86380 86390 1
417391 99417391 1001 86380 86390 1
417545 99417545 1001 86380 86390 1
417474 99417474 1001 86380 86390 1
417428 99417428 1001 86380 86390 1
417483 99417483 1001 86380 86390 1
417410 99417410 1001 86380 86390 1
418545 99418545 1001 86380 86390 1
418790 99418790 1001 86380 86390 1
418795 99418795 1001 86380 86390 1
417611 99417611 1001 86380 86390 1
417638 99417638 1001 86380 86390 1
417639 99417639 1001 86380 86390 1
417727 99417727 1001 86380 86390 1
417646 99417646 1001 86380 86390 1
418991 99418991 1001 86380 86390 1
419009 99419009 1001 86380 86390 1
420095 99420095 1001 86380 86390 1
420139 99420139 1001 86380 86390 1
420015 99420015 1001 86380 86390 1
419993 99419993 1001 86380 86390 1
419796 99419796 1001 86380 86390 1
419397 99419397 1001 86380 86390 1
419583 99419583 1001 86380 86390 1
420694 99420694 1001 86380 86390 1
420599 99420599 1001 86380 86390 1
420628 99420628 1001 86380 86390 1
420481 99420481 1001 86380 86390 1
420738 99420738 1001 86380 86390 1
421352 99421352 1001 86380 86390 1
420987 99420987 1001 86380 86390 1
421222 99421222 1001 86380 86390 1
422208 99422208 1001 86380 86390 1
422235 99422235 1001 86380 86390 1
422269 99422269 1001 86380 86390 1
422354 99422354 1001 86380 86390 1
423309 99423309 1001 86380 86390 1
423638 99423638 1001 86380 86390 1
423642 99423642 1001 86380 86390 1
423738 99423738 1001 86380 86390 1
423291 99423291 1001 86380 86390 1
422945 99422945 1001 86380 86390 1
423201 99423201 1001 86380 86390 1
422749 99422749 1001 86380 86390 1
422768 99422768 1001 86380 86390 1
423958 99423958 1001 86380 86390 1
425226 99425226 1001 86380 86390 1
425282 99425282 1001 86380 86390 1
425359 99425359 1001 86380 86390 1
425214 99425214 1001 86380 86390 1
424823 99424823 1001 86380 86390 1
424861 99424861 1001 86380 86390 1
424792 99424792 1001 86380 86390 1
424368 99424368 1001 86380 86390 1
424187 99424187 1001 86380 86390 1
424273 99424273 1001 86380 86390 1
424331 99424331 1001 86380 86390 1
424332 99424332 1001 86380 86390 1
424335 99424335 1001 86380 86390 1
424205 99424205 1001 86380 86390 1
425691 99425691 1001 86380 86390 1
425446 99425446 1001 86380 86390 1
425588 99425588 1001 86380 86390 1
425571 99425571 1001 86380 86390 1
425451 99425451 1001 86380 86390 1
426699 99426699 1001 86380 86390 1
426902 99426902 1001 86380 86390 1
426781 99426781 1001 86380 86390 1
427025 99427025 1001 86380 86390 1
426417 99426417 1001 86380 86390 1
426117 99426117 1001 86380 86390 1
426101 99426101 1001 86380 86390 1
425932 99425932 1001 86380 86390 1
425954 99425954 1001 86380 86390 1
427156 99427156 1001 86380 86390 1
428608 99428608 1001 86380 86390 1
428578 99428578 1001 86380 86390 1
428510 99428510 1001 86380 86390 1
428457 99428457 1001 86380 86390 1
428419 99428419 1001 86380 86390 1
428465 99428465 1001 86380 86390 1
428132 99428132 1001 86380 86390 1
427703 99427703 1001 86380 86390 1
427820 99427820 1001 86380 86390 1
427871 99427871 1001 86380 86390 1
427919 99427919 1001 86380 86390 1
429174 99429174 1001 86380 86390 1
429097 99429097 1001 86380 86390 1
428968 99428968 1001 86380 86390 1
429132 99429132 1001 86380 86390 1
428797 99428797 1001 86380 86390 1
428835 99428835 1001 86380 86390 1
430099 99430099 1001 86380 86390 1
430106 99430106 1001 86380 86390 1
429858 99429858 1001 86380 86390 1
429264 99429264 1001 86380 86390 1
429387 99429387 1001 86380 86390 1
429296 99429296 1001 86380 86390 1
429261 99429261 1001 86380 86390 1
429188 99429188 1001 86380 86390 1
431795 99431795 1001 86380 86390 1
431172 99431172 1001 86380 86390 1
432407 99432407 1001 86380 86390 1
432206 99432206 1001 86380 86390 1
432186 99432186 1001 86380 86390 1
432163 99432163 1001 86380 86390 1
433615 99433615 1001 86380 86390 1
433588 99433588 1001 86380 86390 1
433469 99433469 1001 86380 86390 1
433378 99433378 1001 86380 86390 1
433699 99433699 1001 86380 86390 1
433457 99433457 1001 86380 86390 1
433166 99433166 1001 86380 86390 1
433133 99433133 1001 86380 86390 1
432709 99432709 1001 86380 86390 1
432661 99432661 1001 86380 86390 1
433877 99433877 1001 86380 86390 1
434034 99434034 1001 86380 86390 1
435345 99435345 1001 86380 86390 1
434420 99434420 1001 86380 86390 1
435683 99435683 1001 86380 86390 1
435688 99435688 1001 86380 86390 1
435640 99435640 1001 86380 86390 1
437005 99437005 1001 86380 86390 1
436959 99436959 1001 86380 86390 1
437052 99437052 1001 86380 86390 1
436933 99436933 1001 86380 86390 1
436908 99436908 1001 86380 86390 1
436847 99436847 1001 86380 86390 1
436727 99436727 1001 86380 86390 1
436475 99436475 1001 86380 86390 1
436568 99436568 1001 86380 86390 1
436646 99436646 1001 86380 86390 1
436674 99436674 1001 86380 86390 1
436484 99436484 1001 86380 86390 1
436698 99436698 1001 86380 86390 1
436264 99436264 1001 86380 86390 1
436137 99436137 1001 86380 86390 1
436098 99436098 1001 86380 86390 1
436140 99436140 1001 86380 86390 1
436217 99436217 1001 86380 86390 1
436272 99436272 1001 86380 86390 1
436026 99436026 1001 86380 86390 1
437345 99437345 1001 86380 86390 1
437352 99437352 1001 86380 86390 1
437196 99437196 1001 86380 86390 1
300102 99300102 1001 86380 86390 1
437285 99437285 1001 86380 86390 1
300602 99300602 1001 86380 86390 1
300694 99300694 1001 86380 86390 1
300668 99300668 1001 86380 86390 1
300540 99300540 1001 86380 86390 1
300709 99300709 1001 86380 86390 1
300581 99300581 1001 86380 86390 1
300433 99300433 1001 86380 86390 1
300384 99300384 1001 86380 86390 1
300489 99300489 1001 86380 86390 1
300270 99300270 1001 86380 86390 1
300856 99300856 1001 86380 86390 1
300864 99300864 1001 86380 86390 1
300735 99300735 1001 86380 86390 1
300853 99300853 1001 86380 86390 1
301477 99301477 1001 86380 86390 1
301364 99301364 1001 86380 86390 1
301527 99301527 1001 86380 86390 1
301418 99301418 1001 86380 86390 1
301420 99301420 1001 86380 86390 1
301425 99301425 1001 86380 86390 1
301288 99301288 1001 86380 86390 1
301318 99301318 1001 86380 86390 1
301254 99301254 1001 86380 86390 1
301307 99301307 1001 86380 86390 1
301133 99301133 1001 86380 86390 1
301084 99301084 1001 86380 86390 1
301139 99301139 1001 86380 86390 1
301707 99301707 1001 86380 86390 1
301592 99301592 1001 86380 86390 1
301584 99301584 1001 86380 86390 1
301693 99301693 1001 86380 86390 1
302291 99302291 1001 86380 86390 1
302274 99302274 1001 86380 86390 1
302149 99302149 1001 86380 86390 1
302125 99302125 1001 86380 86390 1
302037 99302037 1001 86380 86390 1
301930 99301930 1001 86380 86390 1
301771 99301771 1001 86380 86390 1
302521 99302521 1001 86380 86390 1
302470 99302470 1001 86380 86390 1
302419 99302419 1001 86380 86390 1
302432 99302432 1001 86380 86390 1
302400 99302400 1001 86380 86390 1
302402 99302402 1001 86380 86390 1
303120 99303120 1001 86380 86390 1
303057 99303057 1001 86380 86390 1
303196 99303196 1001 86380 86390 1
302881 99302881 1001 86380 86390 1
302856 99302856 1001 86380 86390 1
302870 99302870 1001 86380 86390 1
302948 99302948 1001 86380 86390 1
302729 99302729 1001 86380 86390 1
302642 99302642 1001 86380 86390 1
302774 99302774 1001 86380 86390 1
303285 99303285 1001 86380 86390 1
303311 99303311 1001 86380 86390 1
303343 99303343 1001 86380 86390 1
303879 99303879 1001 86380 86390 1
303858 99303858 1001 86380 86390 1
303885 99303885 1001 86380 86390 1
303976 99303976 1001 86380 86390 1
303991 99303991 1001 86380 86390 1
303851 99303851 1001 86380 86390 1
303725 99303725 1001 86380 86390 1
303817 99303817 1001 86380 86390 1
303715 99303715 1001 86380 86390 1
303769 99303769 1001 86380 86390 1
303795 99303795 1001 86380 86390 1
303544 99303544 1001 86380 86390 1
303494 99303494 1001 86380 86390 1
303553 99303553 1001 86380 86390 1
304213 99304213 1001 86380 86390 1
304084 99304084 1001 86380 86390 1
304060 99304060 1001 86380 86390 1
304203 99304203 1001 86380 86390 1
304079 99304079 1001 86380 86390 1
304235 99304235 1001 86380 86390 1
304718 99304718 1001 86380 86390 1
304739 99304739 1001 86380 86390 1
304792 99304792 1001 86380 86390 1
304593 99304593 1001 86380 86390 1
304634 99304634 1001 86380 86390 1
304570 99304570 1001 86380 86390 1
304433 99304433 1001 86380 86390 1
304921 99304921 1001 86380 86390 1
304909 99304909 1001 86380 86390 1
304939 99304939 1001 86380 86390 1
305057 99305057 1001 86380 86390 1
304971 99304971 1001 86380 86390 1
305608 99305608 1001 86380 86390 1
305536 99305536 1001 86380 86390 1
305601 99305601 1001 86380 86390 1
305541 99305541 1001 86380 86390 1
305555 99305555 1001 86380 86390 1
305607 99305607 1001 86380 86390 1
305646 99305646 1001 86380 86390 1
305302 99305302 1001 86380 86390 1
305405 99305405 1001 86380 86390 1
305099 99305099 1001 86380 86390 1
500750 99500750 1001 86380 86390 1
500772 99500772 1001 86380 86390 1
500734 99500734 1001 86380 86390 1
500542 99500542 1001 86380 86390 1
500442 99500442 1001 86380 86390 1
500574 99500574 1001 86380 86390 1
500590 99500590 1001 86380 86390 1
500347 99500347 1001 86380 86390 1
500389 99500389 1001 86380 86390 1
500274 99500274 1001 86380 86390 1
500318 99500318 1001 86380 86390 1
500280 99500280 1001 86380 86390 1
500320 99500320 1001 86380 86390 1
500965 99500965 1001 86380 86390 1
500884 99500884 1001 86380 86390 1
501577 99501577 1001 86380 86390 1
501591 99501591 1001 86380 86390 1
501258 99501258 1001 86380 86390 1
501299 99501299 1001 86380 86390 1
501731 99501731 1001 86380 86390 1
502362 99502362 1001 86380 86390 1
502401 99502401 1001 86380 86390 1
502350 99502350 1001 86380 86390 1
502368 99502368 1001 86380 86390 1
502447 99502447 1001 86380 86390 1
502305 99502305 1001 86380 86390 1
502295 99502295 1001 86380 86390 1
502348 99502348 1001 86380 86390 1
502413 99502413 1001 86380 86390 1
502059 99502059 1001 86380 86390 1
502233 99502233 1001 86380 86390 1
501975 99501975 1001 86380 86390 1
501911 99501911 1001 86380 86390 1
501904 99501904 1001 86380 86390 1
501868 99501868 1001 86380 86390 1
502605 99502605 1001 86380 86390 1
502657 99502657 1001 86380 86390 1
502530 99502530 1001 86380 86390 1
502610 99502610 1001 86380 86390 1
502598 99502598 1001 86380 86390 1
503100 99503100 1001 86380 86390 1
503257 99503257 1001 86380 86390 1
503128 99503128 1001 86380 86390 1
503180 99503180 1001 86380 86390 1
503212 99503212 1001 86380 86390 1
503282 99503282 1001 86380 86390 1
503007 99503007 1001 86380 86390 1
502732 99502732 1001 86380 86390 1
503444 99503444 1001 86380 86390 1
503434 99503434 1001 86380 86390 1
503461 99503461 1001 86380 86390 1
503294 99503294 1001 86380 86390 1
504002 99504002 1001 86380 86390 1
503992 99503992 1001 86380 86390 1
503980 99503980 1001 86380 86390 1
504101 99504101 1001 86380 86390 1
504110 99504110 1001 86380 86390 1
503924 99503924 1001 86380 86390 1
503747 99503747 1001 86380 86390 1
503748 99503748 1001 86380 86390 1
503814 99503814 1001 86380 86390 1
503869 99503869 1001 86380 86390 1
503601 99503601 1001 86380 86390 1
503678 99503678 1001 86380 86390 1
504210 99504210 1001 86380 86390 1
504228 99504228 1001 86380 86390 1
504867 99504867 1001 86380 86390 1
504810 99504810 1001 86380 86390 1
504662 99504662 1001 86380 86390 1
504667 99504667 1001 86380 86390 1
504732 99504732 1001 86380 86390 1
504365 99504365 1001 86380 86390 1
504448 99504448 1001 86380 86390 1
504359 99504359 1001 86380 86390 1
504514 99504514 1001 86380 86390 1
505100 99505100 1001 86380 86390 1
505039 99505039 1001 86380 86390 1
505093 99505093 1001 86380 86390 1
505055 99505055 1001 86380 86390 1
505107 99505107 1001 86380 86390 1
505711 99505711 1001 86380 86390 1
505662 99505662 1001 86380 86390 1
505688 99505688 1001 86380 86390 1
505704 99505704 1001 86380 86390 1
505456 99505456 1001 86380 86390 1
505521 99505521 1001 86380 86390 1
505418 99505418 1001 86380 86390 1
505431 99505431 1001 86380 86390 1
505241 99505241 1001 86380 86390 1
505306 99505306 1001 86380 86390 1
505165 99505165 1001 86380 86390 1
505246 99505246 1001 86380 86390 1
505300 99505300 1001 86380 86390 1
505939 99505939 1001 86380 86390 1
505810 99505810 1001 86380 86390 1
505771 99505771 1001 86380 86390 1
505851 99505851 1001 86380 86390 1
505958 99505958 1001 86380 86390 1
505856 99505856 1001 86380 86390 1
506582 99506582 1001 86380 86390 1
506262 99506262 1001 86380 86390 1
506329 99506329 1001 86380 86390 1
506267 99506267 1001 86380 86390 1
506359 99506359 1001 86380 86390 1
506297 99506297 1001 86380 86390 1
506221 99506221 1001 86380 86390 1
506350 99506350 1001 86380 86390 1
506026 99506026 1001 86380 86390 1
506069 99506069 1001 86380 86390 1
506154 99506154 1001 86380 86390 1
505986 99505986 1001 86380 86390 1
506684 99506684 1001 86380 86390 1
506675 99506675 1001 86380 86390 1
507336 99507336 1001 86380 86390 1
507351 99507351 1001 86380 86390 1
507313 99507313 1001 86380 86390 1
507184 99507184 1001 86380 86390 1
507081 99507081 1001 86380 86390 1
507161 99507161 1001 86380 86390 1
507149 99507149 1001 86380 86390 1
507175 99507175 1001 86380 86390 1
507059 99507059 1001 86380 86390 1
506872 99506872 1001 86380 86390 1
507437 99507437 1001 86380 86390 1
507585 99507585 1001 86380 86390 1
507598 99507598 1001 86380 86390 1
507444 99507444 1001 86380 86390 1
508131 99508131 1001 86380 86390 1
507837 99507837 1001 86380 86390 1
508034 99508034 1001 86380 86390 1
507933 99507933 1001 86380 86390 1
507972 99507972 1001 86380 86390 1
507895 99507895 1001 86380 86390 1
507873 99507873 1001 86380 86390 1
508441 99508441 1001 86380 86390 1
508933 99508933 1001 86380 86390 1
508989 99508989 1001 86380 86390 1
508859 99508859 1001 86380 86390 1
508775 99508775 1001 86380 86390 1
508560 99508560 1001 86380 86390 1
508509 99508509 1001 86380 86390 1
508554 99508554 1001 86380 86390 1
508567 99508567 1001 86380 86390 1
508633 99508633 1001 86380 86390 1
509227 99509227 1001 86380 86390 1
509164 99509164 1001 86380 86390 1
509225 99509225 1001 86380 86390 1
509720 99509720 1001 86380 86390 1
509826 99509826 1001 86380 86390 1
509853 99509853 1001 86380 86390 1
509830 99509830 1001 86380 86390 1
509716 99509716 1001 86380 86390 1
509517 99509517 1001 86380 86390 1
509292 99509292 1001 86380 86390 1
509311 99509311 1001 86380 86390 1
509325 99509325 1001 86380 86390 1
509291 99509291 1001 86380 86390 1
510078 99510078 1001 86380 86390 1
510655 99510655 1001 86380 86390 1
510407 99510407 1001 86380 86390 1
510324 99510324 1001 86380 86390 1
510107 99510107 1001 86380 86390 1
510134 99510134 1001 86380 86390 1
510895 99510895 1001 86380 86390 1
510745 99510745 1001 86380 86390 1
511411 99511411 1001 86380 86390 1
511489 99511489 1001 86380 86390 1
511486 99511486 1001 86380 86390 1
511359 99511359 1001 86380 86390 1
511323 99511323 1001 86380 86390 1
511249 99511249 1001 86380 86390 1
511301 99511301 1001 86380 86390 1
511292 99511292 1001 86380 86390 1
511065 99511065 1001 86380 86390 1
511121 99511121 1001 86380 86390 1
511720 99511720 1001 86380 86390 1
511710 99511710 1001 86380 86390 1
511753 99511753 1001 86380 86390 1
512175 99512175 1001 86380 86390 1
512196 99512196 1001 86380 86390 1
512197 99512197 1001 86380 86390 1
512210 99512210 1001 86380 86390 1
512145 99512145 1001 86380 86390 1
511945 99511945 1001 86380 86390 1
511791 99511791 1001 86380 86390 1
511947 99511947 1001 86380 86390 1
511858 99511858 1001 86380 86390 1
512547 99512547 1001 86380 86390 1
512412 99512412 1001 86380 86390 1
512490 99512490 1001 86380 86390 1
513038 99513038 1001 86380 86390 1
513006 99513006 1001 86380 86390 1
512795 99512795 1001 86380 86390 1
512929 99512929 1001 86380 86390 1
512701 99512701 1001 86380 86390 1
512651 99512651 1001 86380 86390 1
512706 99512706 1001 86380 86390 1
513253 99513253 1001 86380 86390 1
513335 99513335 1001 86380 86390 1
513829 99513829 1001 86380 86390 1
513896 99513896 1001 86380 86390 1
514025 99514025 1001 86380 86390 1
513801 99513801 1001 86380 86390 1
513803 99513803 1001 86380 86390 1
513742 99513742 1001 86380 86390 1
513415 99513415 1001 86380 86390 1
514105 99514105 1001 86380 86390 1
514093 99514093 1001 86380 86390 1
514081 99514081 1001 86380 86390 1
514218 99514218 1001 86380 86390 1
514049 99514049 1001 86380 86390 1
514574 99514574 1001 86380 86390 1
514600 99514600 1001 86380 86390 1
514472 99514472 1001 86380 86390 1
514512 99514512 1001 86380 86390 1
514516 99514516 1001 86380 86390 1
514634 99514634 1001 86380 86390 1
514508 99514508 1001 86380 86390 1
514417 99514417 1001 86380 86390 1
514265 99514265 1001 86380 86390 1
514433 99514433 1001 86380 86390 1
514371 99514371 1001 86380 86390 1
514307 99514307 1001 86380 86390 1
514437 99514437 1001 86380 86390 1
514974 99514974 1001 86380 86390 1
514969 99514969 1001 86380 86390 1
515664 99515664 1001 86380 86390 1
515526 99515526 1001 86380 86390 1
515678 99515678 1001 86380 86390 1
515427 99515427 1001 86380 86390 1
515466 99515466 1001 86380 86390 1
515396 99515396 1001 86380 86390 1
515169 99515169 1001 86380 86390 1
515225 99515225 1001 86380 86390 1
515871 99515871 1001 86380 86390 1
516359 99516359 1001 86380 86390 1
516464 99516464 1001 86380 86390 1
516297 99516297 1001 86380 86390 1
516207 99516207 1001 86380 86390 1
515953 99515953 1001 86380 86390 1
516082 99516082 1001 86380 86390 1
515980 99515980 1001 86380 86390 1
515929 99515929 1001 86380 86390 1
515950 99515950 1001 86380 86390 1
515939 99515939 1001 86380 86390 1
515978 99515978 1001 86380 86390 1
516521 99516521 1001 86380 86390 1
516654 99516654 1001 86380 86390 1
516538 99516538 1001 86380 86390 1
516668 99516668 1001 86380 86390 1
517306 99517306 1001 86380 86390 1
517135 99517135 1001 86380 86390 1
517225 99517225 1001 86380 86390 1
517327 99517327 1001 86380 86390 1
517204 99517204 1001 86380 86390 1
517244 99517244 1001 86380 86390 1
516941 99516941 1001 86380 86390 1
517061 99517061 1001 86380 86390 1
516985 99516985 1001 86380 86390 1
516745 99516745 1001 86380 86390 1
516771 99516771 1001 86380 86390 1
516862 99516862 1001 86380 86390 1
516777 99516777 1001 86380 86390 1
516765 99516765 1001 86380 86390 1
517359 99517359 1001 86380 86390 1
517398 99517398 1001 86380 86390 1
517467 99517467 1001 86380 86390 1
517379 99517379 1001 86380 86390 1
517395 99517395 1001 86380 86390 1
518086 99518086 1001 86380 86390 1
518061 99518061 1001 86380 86390 1
517997 99517997 1001 86380 86390 1
517973 99517973 1001 86380 86390 1
517964 99517964 1001 86380 86390 1
517921 99517921 1001 86380 86390 1
517896 99517896 1001 86380 86390 1
517889 99517889 1001 86380 86390 1
517716 99517716 1001 86380 86390 1
518346 99518346 1001 86380 86390 1
518234 99518234 1001 86380 86390 1
518911 99518911 1001 86380 86390 1
518901 99518901 1001 86380 86390 1
518788 99518788 1001 86380 86390 1
518831 99518831 1001 86380 86390 1
518654 99518654 1001 86380 86390 1
518734 99518734 1001 86380 86390 1
518751 99518751 1001 86380 86390 1
518663 99518663 1001 86380 86390 1
518742 99518742 1001 86380 86390 1
518421 99518421 1001 86380 86390 1
518412 99518412 1001 86380 86390 1
518503 99518503 1001 86380 86390 1
518516 99518516 1001 86380 86390 1
518404 99518404 1001 86380 86390 1
519069 99519069 1001 86380 86390 1
519703 99519703 1001 86380 86390 1
519790 99519790 1001 86380 86390 1
519718 99519718 1001 86380 86390 1
519628 99519628 1001 86380 86390 1
519618 99519618 1001 86380 86390 1
519338 99519338 1001 86380 86390 1
519327 99519327 1001 86380 86390 1
519359 99519359 1001 86380 86390 1
520640 99520640 1001 86380 86390 1
520625 99520625 1001 86380 86390 1
520229 99520229 1001 86380 86390 1
520264 99520264 1001 86380 86390 1
520115 99520115 1001 86380 86390 1
520105 99520105 1001 86380 86390 1
520714 99520714 1001 86380 86390 1
520813 99520813 1001 86380 86390 1
520725 99520725 1001 86380 86390 1
520648 99520648 1001 86380 86390 1
521459 99521459 1001 86380 86390 1
521310 99521310 1001 86380 86390 1
521169 99521169 1001 86380 86390 1
521157 99521157 1001 86380 86390 1
521116 99521116 1001 86380 86390 1
520995 99520995 1001 86380 86390 1
521635 99521635 1001 86380 86390 1
521533 99521533 1001 86380 86390 1
521613 99521613 1001 86380 86390 1
521536 99521536 1001 86380 86390 1
521537 99521537 1001 86380 86390 1
522100 99522100 1001 86380 86390 1
522180 99522180 1001 86380 86390 1
522268 99522268 1001 86380 86390 1
522272 99522272 1001 86380 86390 1
522239 99522239 1001 86380 86390 1
521947 99521947 1001 86380 86390 1
521937 99521937 1001 86380 86390 1
521866 99521866 1001 86380 86390 1
521830 99521830 1001 86380 86390 1
521768 99521768 1001 86380 86390 1
521872 99521872 1001 86380 86390 1
521696 99521696 1001 86380 86390 1
522305 99522305 1001 86380 86390 1
522309 99522309 1001 86380 86390 1
522480 99522480 1001 86380 86390 1
522495 99522495 1001 86380 86390 1
523017 99523017 1001 86380 86390 1
522932 99522932 1001 86380 86390 1
522973 99522973 1001 86380 86390 1
522899 99522899 1001 86380 86390 1
522878 99522878 1001 86380 86390 1
522866 99522866 1001 86380 86390 1
522724 99522724 1001 86380 86390 1
522858 99522858 1001 86380 86390 1
522730 99522730 1001 86380 86390 1
522666 99522666 1001 86380 86390 1
522681 99522681 1001 86380 86390 1
522555 99522555 1001 86380 86390 1
523233 99523233 1001 86380 86390 1
523312 99523312 1001 86380 86390 1
523294 99523294 1001 86380 86390 1
523794 99523794 1001 86380 86390 1
523921 99523921 1001 86380 86390 1
523636 99523636 1001 86380 86390 1
523563 99523563 1001 86380 86390 1
523980 99523980 1001 86380 86390 1
524066 99524066 1001 86380 86390 1
524668 99524668 1001 86380 86390 1
524595 99524595 1001 86380 86390 1
524622 99524622 1001 86380 86390 1
524702 99524702 1001 86380 86390 1
524614 99524614 1001 86380 86390 1
524437 99524437 1001 86380 86390 1
524528 99524528 1001 86380 86390 1
524373 99524373 1001 86380 86390 1
524190 99524190 1001 86380 86390 1
524265 99524265 1001 86380 86390 1
524794 99524794 1001 86380 86390 1
524782 99524782 1001 86380 86390 1
524822 99524822 1001 86380 86390 1
524913 99524913 1001 86380 86390 1
524952 99524952 1001 86380 86390 1
524823 99524823 1001 86380 86390 1
525408 99525408 1001 86380 86390 1
525511 99525511 1001 86380 86390 1
525467 99525467 1001 86380 86390 1
525305 99525305 1001 86380 86390 1
525334 99525334 1001 86380 86390 1
525053 99525053 1001 86380 86390 1
525093 99525093 1001 86380 86390 1
525132 99525132 1001 86380 86390 1
525164 99525164 1001 86380 86390 1
525154 99525154 1001 86380 86390 1
525619 99525619 1001 86380 86390 1
525685 99525685 1001 86380 86390 1
525618 99525618 1001 86380 86390 1
526376 99526376 1001 86380 86390 1
526100 99526100 1001 86380 86390 1
525892 99525892 1001 86380 86390 1
525988 99525988 1001 86380 86390 1
526002 99526002 1001 86380 86390 1
525901 99525901 1001 86380 86390 1
526472 99526472 1001 86380 86390 1
526469 99526469 1001 86380 86390 1
527212 99527212 1001 86380 86390 1
527223 99527223 1001 86380 86390 1
527196 99527196 1001 86380 86390 1
526957 99526957 1001 86380 86390 1
526758 99526758 1001 86380 86390 1
526722 99526722 1001 86380 86390 1
526804 99526804 1001 86380 86390 1
526817 99526817 1001 86380 86390 1
526701 99526701 1001 86380 86390 1
528045 99528045 1001 86380 86390 1
528047 99528047 1001 86380 86390 1
527912 99527912 1001 86380 86390 1
527990 99527990 1001 86380 86390 1
527901 99527901 1001 86380 86390 1
527929 99527929 1001 86380 86390 1
528065 99528065 1001 86380 86390 1
527788 99527788 1001 86380 86390 1
527801 99527801 1001 86380 86390 1
527763 99527763 1001 86380 86390 1
527637 99527637 1001 86380 86390 1
527512 99527512 1001 86380 86390 1
527501 99527501 1001 86380 86390 1
528280 99528280 1001 86380 86390 1
528234 99528234 1001 86380 86390 1
528826 99528826 1001 86380 86390 1
528872 99528872 1001 86380 86390 1
528873 99528873 1001 86380 86390 1
528781 99528781 1001 86380 86390 1
528887 99528887 1001 86380 86390 1
528541 99528541 1001 86380 86390 1
528619 99528619 1001 86380 86390 1
528595 99528595 1001 86380 86390 1
528578 99528578 1001 86380 86390 1
528298 99528298 1001 86380 86390 1
528455 99528455 1001 86380 86390 1
528444 99528444 1001 86380 86390 1
528457 99528457 1001 86380 86390 1
528393 99528393 1001 86380 86390 1
529073 99529073 1001 86380 86390 1
529598 99529598 1001 86380 86390 1
529640 99529640 1001 86380 86390 1
529649 99529649 1001 86380 86390 1
529447 99529447 1001 86380 86390 1
529370 99529370 1001 86380 86390 1
529448 99529448 1001 86380 86390 1
529397 99529397 1001 86380 86390 1
529388 99529388 1001 86380 86390 1
529440 99529440 1001 86380 86390 1
529363 99529363 1001 86380 86390 1
529107 99529107 1001 86380 86390 1
529166 99529166 1001 86380 86390 1
529282 99529282 1001 86380 86390 1
529233 99529233 1001 86380 86390 1
529752 99529752 1001 86380 86390 1
529834 99529834 1001 86380 86390 1
529861 99529861 1001 86380 86390 1
529914 99529914 1001 86380 86390 1
529814 99529814 1001 86380 86390 1
530432 99530432 1001 86380 86390 1
530434 99530434 1001 86380 86390 1
530309 99530309 1001 86380 86390 1
530247 99530247 1001 86380 86390 1
530027 99530027 1001 86380 86390 1
530081 99530081 1001 86380 86390 1
529940 99529940 1001 86380 86390 1
529983 99529983 1001 86380 86390 1
530061 99530061 1001 86380 86390 1
530692 99530692 1001 86380 86390 1
530727 99530727 1001 86380 86390 1
530755 99530755 1001 86380 86390 1
530626 99530626 1001 86380 86390 1
531290 99531290 1001 86380 86390 1
531226 99531226 1001 86380 86390 1
531344 99531344 1001 86380 86390 1
531202 99531202 1001 86380 86390 1
531332 99531332 1001 86380 86390 1
531334 99531334 1001 86380 86390 1
531185 99531185 1001 86380 86390 1
531072 99531072 1001 86380 86390 1
531087 99531087 1001 86380 86390 1
531002 99531002 1001 86380 86390 1
530777 99530777 1001 86380 86390 1
530806 99530806 1001 86380 86390 1
531404 99531404 1001 86380 86390 1
531395 99531395 1001 86380 86390 1
531409 99531409 1001 86380 86390 1
532167 99532167 1001 86380 86390 1
532026 99532026 1001 86380 86390 1
532144 99532144 1001 86380 86390 1
532106 99532106 1001 86380 86390 1
532069 99532069 1001 86380 86390 1
532123 99532123 1001 86380 86390 1
531806 99531806 1001 86380 86390 1
531833 99531833 1001 86380 86390 1
531926 99531926 1001 86380 86390 1
531946 99531946 1001 86380 86390 1
531675 99531675 1001 86380 86390 1
531703 99531703 1001 86380 86390 1
531683 99531683 1001 86380 86390 1
531698 99531698 1001 86380 86390 1
532256 99532256 1001 86380 86390 1
532258 99532258 1001 86380 86390 1
532839 99532839 1001 86380 86390 1
532934 99532934 1001 86380 86390 1
532974 99532974 1001 86380 86390 1
532951 99532951 1001 86380 86390 1
532940 99532940 1001 86380 86390 1
532713 99532713 1001 86380 86390 1
532652 99532652 1001 86380 86390 1
532424 99532424 1001 86380 86390 1
532477 99532477 1001 86380 86390 1
532609 99532609 1001 86380 86390 1
532600 99532600 1001 86380 86390 1
532434 99532434 1001 86380 86390 1
532525 99532525 1001 86380 86390 1
533132 99533132 1001 86380 86390 1
533041 99533041 1001 86380 86390 1
533224 99533224 1001 86380 86390 1
533740 99533740 1001 86380 86390 1
533447 99533447 1001 86380 86390 1
533580 99533580 1001 86380 86390 1
533433 99533433 1001 86380 86390 1
533324 99533324 1001 86380 86390 1
533973 99533973 1001 86380 86390 1
533996 99533996 1001 86380 86390 1
534684 99534684 1001 86380 86390 1
534561 99534561 1001 86380 86390 1
534501 99534501 1001 86380 86390 1
534679 99534679 1001 86380 86390 1
534338 99534338 1001 86380 86390 1
534449 99534449 1001 86380 86390 1
534281 99534281 1001 86380 86390 1
534258 99534258 1001 86380 86390 1
534259 99534259 1001 86380 86390 1
534121 99534121 1001 86380 86390 1
534762 99534762 1001 86380 86390 1
534711 99534711 1001 86380 86390 1
534815 99534815 1001 86380 86390 1
535330 99535330 1001 86380 86390 1
535467 99535467 1001 86380 86390 1
535431 99535431 1001 86380 86390 1
535200 99535200 1001 86380 86390 1
535179 99535179 1001 86380 86390 1
535224 99535224 1001 86380 86390 1
534943 99534943 1001 86380 86390 1
534960 99534960 1001 86380 86390 1
534973 99534973 1001 86380 86390 1
534948 99534948 1001 86380 86390 1
535081 99535081 1001 86380 86390 1
534914 99534914 1001 86380 86390 1
535709 99535709 1001 86380 86390 1
535593 99535593 1001 86380 86390 1
535556 99535556 1001 86380 86390 1
536334 99536334 1001 86380 86390 1
536197 99536197 1001 86380 86390 1
536227 99536227 1001 86380 86390 1
536240 99536240 1001 86380 86390 1
536269 99536269 1001 86380 86390 1
536328 99536328 1001 86380 86390 1
535952 99535952 1001 86380 86390 1
535788 99535788 1001 86380 86390 1
535740 99535740 1001 86380 86390 1
536453 99536453 1001 86380 86390 1
536379 99536379 1001 86380 86390 1
536396 99536396 1001 86380 86390 1
536981 99536981 1001 86380 86390 1
536985 99536985 1001 86380 86390 1
536961 99536961 1001 86380 86390 1
537064 99537064 1001 86380 86390 1
537040 99537040 1001 86380 86390 1
537154 99537154 1001 86380 86390 1
537083 99537083 1001 86380 86390 1
536906 99536906 1001 86380 86390 1
536819 99536819 1001 86380 86390 1
536859 99536859 1001 86380 86390 1
536727 99536727 1001 86380 86390 1
536715 99536715 1001 86380 86390 1
536680 99536680 1001 86380 86390 1
537223 99537223 1001 86380 86390 1
537953 99537953 1001 86380 86390 1
537718 99537718 1001 86380 86390 1
537642 99537642 1001 86380 86390 1
537655 99537655 1001 86380 86390 1
537626 99537626 1001 86380 86390 1
537484 99537484 1001 86380 86390 1
537395 99537395 1001 86380 86390 1
537503 99537503 1001 86380 86390 1
537454 99537454 1001 86380 86390 1
537417 99537417 1001 86380 86390 1
538193 99538193 1001 86380 86390 1
538701 99538701 1001 86380 86390 1
538676 99538676 1001 86380 86390 1
538642 99538642 1001 86380 86390 1
538670 99538670 1001 86380 86390 1
538428 99538428 1001 86380 86390 1
538430 99538430 1001 86380 86390 1
538535 99538535 1001 86380 86390 1
538474 99538474 1001 86380 86390 1
538436 99538436 1001 86380 86390 1
538462 99538462 1001 86380 86390 1
538529 99538529 1001 86380 86390 1
538272 99538272 1001 86380 86390 1
538299 99538299 1001 86380 86390 1
538352 99538352 1001 86380 86390 1
538249 99538249 1001 86380 86390 1
538985 99538985 1001 86380 86390 1
539480 99539480 1001 86380 86390 1
539624 99539624 1001 86380 86390 1
539635 99539635 1001 86380 86390 1
539636 99539636 1001 86380 86390 1
539292 99539292 1001 86380 86390 1
539396 99539396 1001 86380 86390 1
539430 99539430 1001 86380 86390 1
539150 99539150 1001 86380 86390 1
539023 99539023 1001 86380 86390 1
539076 99539076 1001 86380 86390 1
539128 99539128 1001 86380 86390 1
539223 99539223 1001 86380 86390 1
539755 99539755 1001 86380 86390 1
539758 99539758 1001 86380 86390 1
540338 99540338 1001 86380 86390 1
540328 99540328 1001 86380 86390 1
540346 99540346 1001 86380 86390 1
540452 99540452 1001 86380 86390 1
540055 99540055 1001 86380 86390 1
540083 99540083 1001 86380 86390 1
540101 99540101 1001 86380 86390 1
540258 99540258 1001 86380 86390 1
539872 99539872 1001 86380 86390 1
540026 99540026 1001 86380 86390 1
540555 99540555 1001 86380 86390 1
540491 99540491 1001 86380 86390 1
540556 99540556 1001 86380 86390 1
541291 99541291 1001 86380 86390 1
541277 99541277 1001 86380 86390 1
541185 99541185 1001 86380 86390 1
540882 99540882 1001 86380 86390 1
540935 99540935 1001 86380 86390 1
541045 99541045 1001 86380 86390 1
541072 99541072 1001 86380 86390 1
541008 99541008 1001 86380 86390 1
540738 99540738 1001 86380 86390 1
540713 99540713 1001 86380 86390 1
540754 99540754 1001 86380 86390 1
541475 99541475 1001 86380 86390 1
541426 99541426 1001 86380 86390 1
541325 99541325 1001 86380 86390 1
541352 99541352 1001 86380 86390 1
541430 99541430 1001 86380 86390 1
541990 99541990 1001 86380 86390 1
542038 99542038 1001 86380 86390 1
541822 99541822 1001 86380 86390 1
541732 99541732 1001 86380 86390 1
541849 99541849 1001 86380 86390 1
541723 99541723 1001 86380 86390 1
541736 99541736 1001 86380 86390 1
541840 99541840 1001 86380 86390 1
541908 99541908 1001 86380 86390 1
541660 99541660 1001 86380 86390 1
541559 99541559 1001 86380 86390 1
542132 99542132 1001 86380 86390 1
542321 99542321 1001 86380 86390 1
542896 99542896 1001 86380 86390 1
542781 99542781 1001 86380 86390 1
542862 99542862 1001 86380 86390 1
542826 99542826 1001 86380 86390 1
542701 99542701 1001 86380 86390 1
542589 99542589 1001 86380 86390 1
542733 99542733 1001 86380 86390 1
542551 99542551 1001 86380 86390 1
542565 99542565 1001 86380 86390 1
542643 99542643 1001 86380 86390 1
542539 99542539 1001 86380 86390 1
542542 99542542 1001 86380 86390 1
542582 99542582 1001 86380 86390 1
542527 99542527 1001 86380 86390 1
542489 99542489 1001 86380 86390 1
543013 99543013 1001 86380 86390 1
543582 99543582 1001 86380 86390 1
543653 99543653 1001 86380 86390 1
543367 99543367 1001 86380 86390 1
543523 99543523 1001 86380 86390 1
543381 99543381 1001 86380 86390 1
543382 99543382 1001 86380 86390 1
543185 99543185 1001 86380 86390 1
543186 99543186 1001 86380 86390 1
543187 99543187 1001 86380 86390 1
543343 99543343 1001 86380 86390 1
543784 99543784 1001 86380 86390 1
543844 99543844 1001 86380 86390 1
544521 99544521 1001 86380 86390 1
544499 99544499 1001 86380 86390 1
544449 99544449 1001 86380 86390 1
544403 99544403 1001 86380 86390 1
544215 99544215 1001 86380 86390 1
544344 99544344 1001 86380 86390 1
544358 99544358 1001 86380 86390 1
544217 99544217 1001 86380 86390 1
544271 99544271 1001 86380 86390 1
544235 99544235 1001 86380 86390 1
544138 99544138 1001 86380 86390 1
544179 99544179 1001 86380 86390 1
544612 99544612 1001 86380 86390 1
544704 99544704 1001 86380 86390 1
506038 897 1002 34081 43183 1
528438 480 1002 30524 37639 1
400204 99400204 1001 86380 86390 1
400256 99400256 1001 86380 86390 1
400512 99400512 1001 86380 86390 1
400493 99400493 1001 86380 86390 1
400682 99400682 1001 86380 86390 1
400648 99400648 1001 86380 86390 1
400735 99400735 1001 86380 86390 1
400746 99400746 1001 86380 86390 1
400882 99400882 1001 86380 86390 1
400830 99400830 1001 86380 86390 1
400943 99400943 1001 86380 86390 1
401075 99401075 1001 86380 86390 1
401103 99401103 1001 86380 86390 1
401215 99401215 1001 86380 86390 1
401327 99401327 1001 86380 86390 1
401470 99401470 1001 86380 86390 1
401432 99401432 1001 86380 86390 1
401821 99401821 1001 86380 86390 1
402389 99402389 1001 86380 86390 1
402456 99402456 1001 86380 86390 1
402670 99402670 1001 86380 86390 1
403005 99403005 1001 86380 86390 1
403225 99403225 1001 86380 86390 1
403266 99403266 1001 86380 86390 1
403597 99403597 1001 86380 86390 1
403680 99403680 1001 86380 86390 1
403767 99403767 1001 86380 86390 1
403779 99403779 1001 86380 86390 1
404224 99404224 1001 86380 86390 1
404204 99404204 1001 86380 86390 1
404318 99404318 1001 86380 86390 1
404429 99404429 1001 86380 86390 1
404520 99404520 1001 86380 86390 1
404583 99404583 1001 86380 86390 1
404560 99404560 1001 86380 86390 1
404538 99404538 1001 86380 86390 1
404774 99404774 1001 86380 86390 1
404752 99404752 1001 86380 86390 1
404874 99404874 1001 86380 86390 1
404894 99404894 1001 86380 86390 1
404972 99404972 1001 86380 86390 1
405082 99405082 1001 86380 86390 1
405032 99405032 1001 86380 86390 1
405401 99405401 1001 86380 86390 1
405372 99405372 1001 86380 86390 1
405658 99405658 1001 86380 86390 1
406070 99406070 1001 86380 86390 1
406051 99406051 1001 86380 86390 1
406270 99406270 1001 86380 86390 1
406389 99406389 1001 86380 86390 1
406615 99406615 1001 86380 86390 1
406625 99406625 1001 86380 86390 1
406552 99406552 1001 86380 86390 1
406777 99406777 1001 86380 86390 1
406869 99406869 1001 86380 86390 1
407205 99407205 1001 86380 86390 1
407171 99407171 1001 86380 86390 1
407384 99407384 1001 86380 86390 1
407496 99407496 1001 86380 86390 1
407797 99407797 1001 86380 86390 1
407964 99407964 1001 86380 86390 1
408625 99408625 1001 86380 86390 1
408757 99408757 1001 86380 86390 1
408723 99408723 1001 86380 86390 1
408780 99408780 1001 86380 86390 1
408795 99408795 1001 86380 86390 1
408921 99408921 1001 86380 86390 1
409039 99409039 1001 86380 86390 1
409045 99409045 1001 86380 86390 1
409087 99409087 1001 86380 86390 1
409335 99409335 1001 86380 86390 1
409347 99409347 1001 86380 86390 1
409473 99409473 1001 86380 86390 1
409726 99409726 1001 86380 86390 1
409704 99409704 1001 86380 86390 1
409778 99409778 1001 86380 86390 1
409958 99409958 1001 86380 86390 1
410174 99410174 1001 86380 86390 1
410145 99410145 1001 86380 86390 1
410268 99410268 1001 86380 86390 1
410488 99410488 1001 86380 86390 1
410473 99410473 1001 86380 86390 1
410529 99410529 1001 86380 86390 1
410783 99410783 1001 86380 86390 1
410802 99410802 1001 86380 86390 1
410855 99410855 1001 86380 86390 1
410937 99410937 1001 86380 86390 1
410993 99410993 1001 86380 86390 1
411074 99411074 1001 86380 86390 1
411141 99411141 1001 86380 86390 1
411172 99411172 1001 86380 86390 1
411163 99411163 1001 86380 86390 1
411287 99411287 1001 86380 86390 1
411323 99411323 1001 86380 86390 1
411249 99411249 1001 86380 86390 1
411493 99411493 1001 86380 86390 1
411546 99411546 1001 86380 86390 1
411705 99411705 1001 86380 86390 1
411688 99411688 1001 86380 86390 1
411735 99411735 1001 86380 86390 1
411816 99411816 1001 86380 86390 1
411773 99411773 1001 86380 86390 1
411949 99411949 1001 86380 86390 1
412243 99412243 1001 86380 86390 1
412300 99412300 1001 86380 86390 1
413697 99413697 1001 86380 86390 1
413475 99413475 1001 86380 86390 1
413654 99413654 1001 86380 86390 1
413394 99413394 1001 86380 86390 1
413538 99413538 1001 86380 86390 1
413329 99413329 1001 86380 86390 1
413158 99413158 1001 86380 86390 1
412484 99412484 1001 86380 86390 1
412680 99412680 1001 86380 86390 1
412730 99412730 1001 86380 86390 1
413987 99413987 1001 86380 86390 1
414013 99414013 1001 86380 86390 1
413289 99413289 1001 86380 86390 1
413762 99413762 1001 86380 86390 1
413929 99413929 1001 86380 86390 1
414041 99414041 1001 86380 86390 1
414067 99414067 1001 86380 86390 1
415249 99415249 1001 86380 86390 1
415175 99415175 1001 86380 86390 1
414853 99414853 1001 86380 86390 1
414585 99414585 1001 86380 86390 1
414410 99414410 1001 86380 86390 1
414349 99414349 1001 86380 86390 1
415411 99415411 1001 86380 86390 1
415671 99415671 1001 86380 86390 1
415389 99415389 1001 86380 86390 1
415450 99415450 1001 86380 86390 1
415704 99415704 1001 86380 86390 1
416908 99416908 1001 86380 86390 1
416579 99416579 1001 86380 86390 1
416531 99416531 1001 86380 86390 1
416150 99416150 1001 86380 86390 1
416126 99416126 1001 86380 86390 1
415790 99415790 1001 86380 86390 1
416020 99416020 1001 86380 86390 1
417045 99417045 1001 86380 86390 1
417067 99417067 1001 86380 86390 1
417244 99417244 1001 86380 86390 1
417015 99417015 1001 86380 86390 1
418746 99418746 1001 86380 86390 1
418558 99418558 1001 86380 86390 1
418493 99418493 1001 86380 86390 1
418199 99418199 1001 86380 86390 1
418039 99418039 1001 86380 86390 1
417644 99417644 1001 86380 86390 1
419097 99419097 1001 86380 86390 1
418907 99418907 1001 86380 86390 1
420415 99420415 1001 86380 86390 1
420135 99420135 1001 86380 86390 1
420372 99420372 1001 86380 86390 1
420439 99420439 1001 86380 86390 1
419807 99419807 1001 86380 86390 1
419869 99419869 1001 86380 86390 1
419741 99419741 1001 86380 86390 1
420589 99420589 1001 86380 86390 1
420519 99420519 1001 86380 86390 1
420505 99420505 1001 86380 86390 1
420580 99420580 1001 86380 86390 1
420460 99420460 1001 86380 86390 1
422053 99422053 1001 86380 86390 1
421763 99421763 1001 86380 86390 1
421913 99421913 1001 86380 86390 1
421458 99421458 1001 86380 86390 1
421118 99421118 1001 86380 86390 1
421043 99421043 1001 86380 86390 1
421079 99421079 1001 86380 86390 1
421106 99421106 1001 86380 86390 1
421083 99421083 1001 86380 86390 1
423433 99423433 1001 86380 86390 1
423694 99423694 1001 86380 86390 1
423431 99423431 1001 86380 86390 1
422775 99422775 1001 86380 86390 1
424067 99424067 1001 86380 86390 1
423828 99423828 1001 86380 86390 1
423848 99423848 1001 86380 86390 1
423784 99423784 1001 86380 86390 1
425237 99425237 1001 86380 86390 1
425350 99425350 1001 86380 86390 1
425143 99425143 1001 86380 86390 1
424785 99424785 1001 86380 86390 1
424865 99424865 1001 86380 86390 1
424635 99424635 1001 86380 86390 1
424193 99424193 1001 86380 86390 1
425641 99425641 1001 86380 86390 1
426865 99426865 1001 86380 86390 1
426690 99426690 1001 86380 86390 1
426574 99426574 1001 86380 86390 1
426596 99426596 1001 86380 86390 1
426654 99426654 1001 86380 86390 1
426660 99426660 1001 86380 86390 1
425970 99425970 1001 86380 86390 1
426026 99426026 1001 86380 86390 1
427376 99427376 1001 86380 86390 1
427159 99427159 1001 86380 86390 1
427526 99427526 1001 86380 86390 1
427432 99427432 1001 86380 86390 1
428687 99428687 1001 86380 86390 1
428593 99428593 1001 86380 86390 1
428615 99428615 1001 86380 86390 1
428718 99428718 1001 86380 86390 1
428359 99428359 1001 86380 86390 1
428254 99428254 1001 86380 86390 1
428211 99428211 1001 86380 86390 1
428049 99428049 1001 86380 86390 1
428265 99428265 1001 86380 86390 1
427993 99427993 1001 86380 86390 1
427535 99427535 1001 86380 86390 1
427547 99427547 1001 86380 86390 1
427748 99427748 1001 86380 86390 1
428813 99428813 1001 86380 86390 1
428768 99428768 1001 86380 86390 1
428974 99428974 1001 86380 86390 1
429085 99429085 1001 86380 86390 1
428982 99428982 1001 86380 86390 1
429961 99429961 1001 86380 86390 1
430056 99430056 1001 86380 86390 1
430345 99430345 1001 86380 86390 1
429685 99429685 1001 86380 86390 1
429638 99429638 1001 86380 86390 1
429665 99429665 1001 86380 86390 1
429937 99429937 1001 86380 86390 1
429677 99429677 1001 86380 86390 1
429177 99429177 1001 86380 86390 1
429330 99429330 1001 86380 86390 1
429416 99429416 1001 86380 86390 1
430458 99430458 1001 86380 86390 1
430436 99430436 1001 86380 86390 1
430438 99430438 1001 86380 86390 1
430782 99430782 1001 86380 86390 1
430756 99430756 1001 86380 86390 1
431752 99431752 1001 86380 86390 1
431310 99431310 1001 86380 86390 1
431300 99431300 1001 86380 86390 1
431643 99431643 1001 86380 86390 1
430911 99430911 1001 86380 86390 1
430996 99430996 1001 86380 86390 1
431242 99431242 1001 86380 86390 1
430897 99430897 1001 86380 86390 1
431072 99431072 1001 86380 86390 1
431016 99431016 1001 86380 86390 1
432349 99432349 1001 86380 86390 1
432061 99432061 1001 86380 86390 1
432228 99432228 1001 86380 86390 1
432189 99432189 1001 86380 86390 1
433694 99433694 1001 86380 86390 1
433704 99433704 1001 86380 86390 1
433292 99433292 1001 86380 86390 1
433009 99433009 1001 86380 86390 1
433047 99433047 1001 86380 86390 1
432783 99432783 1001 86380 86390 1
432645 99432645 1001 86380 86390 1
434003 99434003 1001 86380 86390 1
434004 99434004 1001 86380 86390 1
433933 99433933 1001 86380 86390 1
435037 99435037 1001 86380 86390 1
435004 99435004 1001 86380 86390 1
434788 99434788 1001 86380 86390 1
434944 99434944 1001 86380 86390 1
434632 99434632 1001 86380 86390 1
434481 99434481 1001 86380 86390 1
434440 99434440 1001 86380 86390 1
435572 99435572 1001 86380 86390 1
435576 99435576 1001 86380 86390 1
435551 99435551 1001 86380 86390 1
435656 99435656 1001 86380 86390 1
436869 99436869 1001 86380 86390 1
437028 99437028 1001 86380 86390 1
436647 99436647 1001 86380 86390 1
436559 99436559 1001 86380 86390 1
436441 99436441 1001 86380 86390 1
436044 99436044 1001 86380 86390 1
300098 99300098 1001 86380 86390 1
300008 99300008 1001 86380 86390 1
437277 99437277 1001 86380 86390 1
437252 99437252 1001 86380 86390 1
300587 99300587 1001 86380 86390 1
300591 99300591 1001 86380 86390 1
300568 99300568 1001 86380 86390 1
300673 99300673 1001 86380 86390 1
300504 99300504 1001 86380 86390 1
300186 99300186 1001 86380 86390 1
300118 99300118 1001 86380 86390 1
300158 99300158 1001 86380 86390 1
300933 99300933 1001 86380 86390 1
300782 99300782 1001 86380 86390 1
300836 99300836 1001 86380 86390 1
300865 99300865 1001 86380 86390 1
300866 99300866 1001 86380 86390 1
300815 99300815 1001 86380 86390 1
301469 99301469 1001 86380 86390 1
301431 99301431 1001 86380 86390 1
301532 99301532 1001 86380 86390 1
301245 99301245 1001 86380 86390 1
301349 99301349 1001 86380 86390 1
301183 99301183 1001 86380 86390 1
301045 99301045 1001 86380 86390 1
301759 99301759 1001 86380 86390 1
301581 99301581 1001 86380 86390 1
301633 99301633 1001 86380 86390 1
301742 99301742 1001 86380 86390 1
301627 99301627 1001 86380 86390 1
302313 99302313 1001 86380 86390 1
302197 99302197 1001 86380 86390 1
302023 99302023 1001 86380 86390 1
302171 99302171 1001 86380 86390 1
301880 99301880 1001 86380 86390 1
301816 99301816 1001 86380 86390 1
301777 99301777 1001 86380 86390 1
301937 99301937 1001 86380 86390 1
301783 99301783 1001 86380 86390 1
301901 99301901 1001 86380 86390 1
302458 99302458 1001 86380 86390 1
302566 99302566 1001 86380 86390 1
303067 99303067 1001 86380 86390 1
303201 99303201 1001 86380 86390 1
302846 99302846 1001 86380 86390 1
302866 99302866 1001 86380 86390 1
302741 99302741 1001 86380 86390 1
302703 99302703 1001 86380 86390 1
302781 99302781 1001 86380 86390 1
302730 99302730 1001 86380 86390 1
302770 99302770 1001 86380 86390 1
302761 99302761 1001 86380 86390 1
302724 99302724 1001 86380 86390 1
302660 99302660 1001 86380 86390 1
302752 99302752 1001 86380 86390 1
303864 99303864 1001 86380 86390 1
303677 99303677 1001 86380 86390 1
303678 99303678 1001 86380 86390 1
303489 99303489 1001 86380 86390 1
303438 99303438 1001 86380 86390 1
303581 99303581 1001 86380 86390 1
303612 99303612 1001 86380 86390 1
304033 99304033 1001 86380 86390 1
304668 99304668 1001 86380 86390 1
304720 99304720 1001 86380 86390 1
304714 99304714 1001 86380 86390 1
304524 99304524 1001 86380 86390 1
304602 99304602 1001 86380 86390 1
304473 99304473 1001 86380 86390 1
304528 99304528 1001 86380 86390 1
304446 99304446 1001 86380 86390 1
304331 99304331 1001 86380 86390 1
304357 99304357 1001 86380 86390 1
304272 99304272 1001 86380 86390 1
305024 99305024 1001 86380 86390 1
304947 99304947 1001 86380 86390 1
304976 99304976 1001 86380 86390 1
305006 99305006 1001 86380 86390 1
305600 99305600 1001 86380 86390 1
305485 99305485 1001 86380 86390 1
305682 99305682 1001 86380 86390 1
305412 99305412 1001 86380 86390 1
305083 99305083 1001 86380 86390 1
305215 99305215 1001 86380 86390 1
305192 99305192 1001 86380 86390 1
305687 99305687 1001 86380 86390 1
500004 99500004 1001 86380 86390 1
500033 99500033 1001 86380 86390 1
305692 99305692 1001 86380 86390 1
500725 99500725 1001 86380 86390 1
500662 99500662 1001 86380 86390 1
500690 99500690 1001 86380 86390 1
500744 99500744 1001 86380 86390 1
500576 99500576 1001 86380 86390 1
500305 99500305 1001 86380 86390 1
500879 99500879 1001 86380 86390 1
500830 99500830 1001 86380 86390 1
501609 99501609 1001 86380 86390 1
501490 99501490 1001 86380 86390 1
501530 99501530 1001 86380 86390 1
501618 99501618 1001 86380 86390 1
501620 99501620 1001 86380 86390 1
501457 99501457 1001 86380 86390 1
501561 99501561 1001 86380 86390 1
501292 99501292 1001 86380 86390 1
501333 99501333 1001 86380 86390 1
501242 99501242 1001 86380 86390 1
501322 99501322 1001 86380 86390 1
501401 99501401 1001 86380 86390 1
501147 99501147 1001 86380 86390 1
501214 99501214 1001 86380 86390 1
501196 99501196 1001 86380 86390 1
501171 99501171 1001 86380 86390 1
501184 99501184 1001 86380 86390 1
501832 99501832 1001 86380 86390 1
501705 99501705 1001 86380 86390 1
501719 99501719 1001 86380 86390 1
501774 99501774 1001 86380 86390 1
502312 99502312 1001 86380 86390 1
502265 99502265 1001 86380 86390 1
502079 99502079 1001 86380 86390 1
502097 99502097 1001 86380 86390 1
502154 99502154 1001 86380 86390 1
501884 99501884 1001 86380 86390 1
501859 99501859 1001 86380 86390 1
501996 99501996 1001 86380 86390 1
502553 99502553 1001 86380 86390 1
502632 99502632 1001 86380 86390 1
502620 99502620 1001 86380 86390 1
502518 99502518 1001 86380 86390 1
502522 99502522 1001 86380 86390 1
503291 99503291 1001 86380 86390 1
503118 99503118 1001 86380 86390 1
503280 99503280 1001 86380 86390 1
503173 99503173 1001 86380 86390 1
503034 99503034 1001 86380 86390 1
503037 99503037 1001 86380 86390 1
502936 99502936 1001 86380 86390 1
502989 99502989 1001 86380 86390 1
502940 99502940 1001 86380 86390 1
502735 99502735 1001 86380 86390 1
502730 99502730 1001 86380 86390 1
502769 99502769 1001 86380 86390 1
502678 99502678 1001 86380 86390 1
502873 99502873 1001 86380 86390 1
502796 99502796 1001 86380 86390 1
503431 99503431 1001 86380 86390 1
503370 99503370 1001 86380 86390 1
503322 99503322 1001 86380 86390 1
503415 99503415 1001 86380 86390 1
503467 99503467 1001 86380 86390 1
503950 99503950 1001 86380 86390 1
503929 99503929 1001 86380 86390 1
504035 99504035 1001 86380 86390 1
504014 99504014 1001 86380 86390 1
503717 99503717 1001 86380 86390 1
503837 99503837 1001 86380 86390 1
503737 99503737 1001 86380 86390 1
503738 99503738 1001 86380 86390 1
503830 99503830 1001 86380 86390 1
503832 99503832 1001 86380 86390 1
503614 99503614 1001 86380 86390 1
503591 99503591 1001 86380 86390 1
504143 99504143 1001 86380 86390 1
504169 99504169 1001 86380 86390 1
504893 99504893 1001 86380 86390 1
504897 99504897 1001 86380 86390 1
504770 99504770 1001 86380 86390 1
504543 99504543 1001 86380 86390 1
504570 99504570 1001 86380 86390 1
504638 99504638 1001 86380 86390 1
504405 99504405 1001 86380 86390 1
504328 99504328 1001 86380 86390 1
504503 99504503 1001 86380 86390 1
505139 99505139 1001 86380 86390 1
505130 99505130 1001 86380 86390 1
505053 99505053 1001 86380 86390 1
505054 99505054 1001 86380 86390 1
505717 99505717 1001 86380 86390 1
505692 99505692 1001 86380 86390 1
505505 99505505 1001 86380 86390 1
505402 99505402 1001 86380 86390 1
505533 99505533 1001 86380 86390 1
505378 99505378 1001 86380 86390 1
505271 99505271 1001 86380 86390 1
505338 99505338 1001 86380 86390 1
505885 99505885 1001 86380 86390 1
505808 99505808 1001 86380 86390 1
505772 99505772 1001 86380 86390 1
506415 99506415 1001 86380 86390 1
506525 99506525 1001 86380 86390 1
506487 99506487 1001 86380 86390 1
506223 99506223 1001 86380 86390 1
506291 99506291 1001 86380 86390 1
506310 99506310 1001 86380 86390 1
506027 99506027 1001 86380 86390 1
506145 99506145 1001 86380 86390 1
506171 99506171 1001 86380 86390 1
505993 99505993 1001 86380 86390 1
506024 99506024 1001 86380 86390 1
506761 99506761 1001 86380 86390 1
506606 99506606 1001 86380 86390 1
506724 99506724 1001 86380 86390 1
506741 99506741 1001 86380 86390 1
506799 99506799 1001 86380 86390 1
507420 99507420 1001 86380 86390 1
507407 99507407 1001 86380 86390 1
507264 99507264 1001 86380 86390 1
507239 99507239 1001 86380 86390 1
507079 99507079 1001 86380 86390 1
507098 99507098 1001 86380 86390 1
506963 99506963 1001 86380 86390 1
507510 99507510 1001 86380 86390 1
508176 99508176 1001 86380 86390 1
508128 99508128 1001 86380 86390 1
508043 99508043 1001 86380 86390 1
507889 99507889 1001 86380 86390 1
507957 99507957 1001 86380 86390 1
507871 99507871 1001 86380 86390 1
507732 99507732 1001 86380 86390 1
507642 99507642 1001 86380 86390 1
507811 99507811 1001 86380 86390 1
507762 99507762 1001 86380 86390 1
507778 99507778 1001 86380 86390 1
507753 99507753 1001 86380 86390 1
507729 99507729 1001 86380 86390 1
508402 99508402 1001 86380 86390 1
508385 99508385 1001 86380 86390 1
508308 99508308 1001 86380 86390 1
509039 99509039 1001 86380 86390 1
509048 99509048 1001 86380 86390 1
508992 99508992 1001 86380 86390 1
509056 99509056 1001 86380 86390 1
509006 99509006 1001 86380 86390 1
508744 99508744 1001 86380 86390 1
508808 99508808 1001 86380 86390 1
508825 99508825 1001 86380 86390 1
508838 99508838 1001 86380 86390 1
508814 99508814 1001 86380 86390 1
508802 99508802 1001 86380 86390 1
508533 99508533 1001 86380 86390 1
508588 99508588 1001 86380 86390 1
508627 99508627 1001 86380 86390 1
508538 99508538 1001 86380 86390 1
508580 99508580 1001 86380 86390 1
508607 99508607 1001 86380 86390 1
509116 99509116 1001 86380 86390 1
509221 99509221 1001 86380 86390 1
509815 99509815 1001 86380 86390 1
509754 99509754 1001 86380 86390 1
509583 99509583 1001 86380 86390 1
509492 99509492 1001 86380 86390 1
509520 99509520 1001 86380 86390 1
509460 99509460 1001 86380 86390 1
509418 99509418 1001 86380 86390 1
509938 99509938 1001 86380 86390 1
509971 99509971 1001 86380 86390 1
510049 99510049 1001 86380 86390 1
509987 99509987 1001 86380 86390 1
510649 99510649 1001 86380 86390 1
510620 99510620 1001 86380 86390 1
510404 99510404 1001 86380 86390 1
510266 99510266 1001 86380 86390 1
510128 99510128 1001 86380 86390 1
510208 99510208 1001 86380 86390 1
510752 99510752 1001 86380 86390 1
510791 99510791 1001 86380 86390 1
510843 99510843 1001 86380 86390 1
510784 99510784 1001 86380 86390 1
510862 99510862 1001 86380 86390 1
511437 99511437 1001 86380 86390 1
511364 99511364 1001 86380 86390 1
511506 99511506 1001 86380 86390 1
511418 99511418 1001 86380 86390 1
511167 99511167 1001 86380 86390 1
511209 99511209 1001 86380 86390 1
511340 99511340 1001 86380 86390 1
511276 99511276 1001 86380 86390 1
511126 99511126 1001 86380 86390 1
511567 99511567 1001 86380 86390 1
511584 99511584 1001 86380 86390 1
511728 99511728 1001 86380 86390 1
512209 99512209 1001 86380 86390 1
512174 99512174 1001 86380 86390 1
512045 99512045 1001 86380 86390 1
512052 99512052 1001 86380 86390 1
511903 99511903 1001 86380 86390 1
511827 99511827 1001 86380 86390 1
511789 99511789 1001 86380 86390 1
511841 99511841 1001 86380 86390 1
511932 99511932 1001 86380 86390 1
512456 99512456 1001 86380 86390 1
512396 99512396 1001 86380 86390 1
512489 99512489 1001 86380 86390 1
513103 99513103 1001 86380 86390 1
513175 99513175 1001 86380 86390 1
513174 99513174 1001 86380 86390 1
513093 99513093 1001 86380 86390 1
512808 99512808 1001 86380 86390 1
512913 99512913 1001 86380 86390 1
512849 99512849 1001 86380 86390 1
512914 99512914 1001 86380 86390 1
512838 99512838 1001 86380 86390 1
512864 99512864 1001 86380 86390 1
512994 99512994 1001 86380 86390 1
512596 99512596 1001 86380 86390 1
512742 99512742 1001 86380 86390 1
512781 99512781 1001 86380 86390 1
512730 99512730 1001 86380 86390 1
512616 99512616 1001 86380 86390 1
512773 99512773 1001 86380 86390 1
512763 99512763 1001 86380 86390 1
513372 99513372 1001 86380 86390 1
513342 99513342 1001 86380 86390 1
513854 99513854 1001 86380 86390 1
514028 99514028 1001 86380 86390 1
513741 99513741 1001 86380 86390 1
513677 99513677 1001 86380 86390 1
513626 99513626 1001 86380 86390 1
513785 99513785 1001 86380 86390 1
513503 99513503 1001 86380 86390 1
513452 99513452 1001 86380 86390 1
513575 99513575 1001 86380 86390 1
514145 99514145 1001 86380 86390 1
514042 99514042 1001 86380 86390 1
514142 99514142 1001 86380 86390 1
514812 99514812 1001 86380 86390 1
514839 99514839 1001 86380 86390 1
514749 99514749 1001 86380 86390 1
514561 99514561 1001 86380 86390 1
514575 99514575 1001 86380 86390 1
514537 99514537 1001 86380 86390 1
514598 99514598 1001 86380 86390 1
514327 99514327 1001 86380 86390 1
514315 99514315 1001 86380 86390 1
514341 99514341 1001 86380 86390 1
514309 99514309 1001 86380 86390 1
514299 99514299 1001 86380 86390 1
514441 99514441 1001 86380 86390 1
514260 99514260 1001 86380 86390 1
514932 99514932 1001 86380 86390 1
514867 99514867 1001 86380 86390 1
514881 99514881 1001 86380 86390 1
514875 99514875 1001 86380 86390 1
515628 99515628 1001 86380 86390 1
515433 99515433 1001 86380 86390 1
515307 99515307 1001 86380 86390 1
515115 99515115 1001 86380 86390 1
515213 99515213 1001 86380 86390 1
515706 99515706 1001 86380 86390 1
515849 99515849 1001 86380 86390 1
515843 99515843 1001 86380 86390 1
515689 99515689 1001 86380 86390 1
515718 99515718 1001 86380 86390 1
516406 99516406 1001 86380 86390 1
516500 99516500 1001 86380 86390 1
516187 99516187 1001 86380 86390 1
516163 99516163 1001 86380 86390 1
516168 99516168 1001 86380 86390 1
516117 99516117 1001 86380 86390 1
516157 99516157 1001 86380 86390 1
516222 99516222 1001 86380 86390 1
516019 99516019 1001 86380 86390 1
515984 99515984 1001 86380 86390 1
515894 99515894 1001 86380 86390 1
516042 99516042 1001 86380 86390 1
516624 99516624 1001 86380 86390 1
516629 99516629 1001 86380 86390 1
516552 99516552 1001 86380 86390 1
516686 99516686 1001 86380 86390 1
517334 99517334 1001 86380 86390 1
517139 99517139 1001 86380 86390 1
517269 99517269 1001 86380 86390 1
516770 99516770 1001 86380 86390 1
516902 99516902 1001 86380 86390 1
516812 99516812 1001 86380 86390 1
516854 99516854 1001 86380 86390 1
516738 99516738 1001 86380 86390 1
517389 99517389 1001 86380 86390 1
517342 99517342 1001 86380 86390 1
517537 99517537 1001 86380 86390 1
517994 99517994 1001 86380 86390 1
517995 99517995 1001 86380 86390 1
518148 99518148 1001 86380 86390 1
517908 99517908 1001 86380 86390 1
517885 99517885 1001 86380 86390 1
517585 99517585 1001 86380 86390 1
517598 99517598 1001 86380 86390 1
517663 99517663 1001 86380 86390 1
517703 99517703 1001 86380 86390 1
517604 99517604 1001 86380 86390 1
518353 99518353 1001 86380 86390 1
518257 99518257 1001 86380 86390 1
518952 99518952 1001 86380 86390 1
518798 99518798 1001 86380 86390 1
518889 99518889 1001 86380 86390 1
518934 99518934 1001 86380 86390 1
518922 99518922 1001 86380 86390 1
518910 99518910 1001 86380 86390 1
518716 99518716 1001 86380 86390 1
518387 99518387 1001 86380 86390 1
518402 99518402 1001 86380 86390 1
519159 99519159 1001 86380 86390 1
519645 99519645 1001 86380 86390 1
519671 99519671 1001 86380 86390 1
519473 99519473 1001 86380 86390 1
519436 99519436 1001 86380 86390 1
519425 99519425 1001 86380 86390 1
519310 99519310 1001 86380 86390 1
519299 99519299 1001 86380 86390 1
519366 99519366 1001 86380 86390 1
519923 99519923 1001 86380 86390 1
519962 99519962 1001 86380 86390 1
520563 99520563 1001 86380 86390 1
520551 99520551 1001 86380 86390 1
520462 99520462 1001 86380 86390 1
520556 99520556 1001 86380 86390 1
520388 99520388 1001 86380 86390 1
520161 99520161 1001 86380 86390 1
520113 99520113 1001 86380 86390 1
521431 99521431 1001 86380 86390 1
521392 99521392 1001 86380 86390 1
521191 99521191 1001 86380 86390 1
521128 99521128 1001 86380 86390 1
520991 99520991 1001 86380 86390 1
520865 99520865 1001 86380 86390 1
521023 99521023 1001 86380 86390 1
521542 99521542 1001 86380 86390 1
521511 99521511 1001 86380 86390 1
521603 99521603 1001 86380 86390 1
522147 99522147 1001 86380 86390 1
522225 99522225 1001 86380 86390 1
522174 99522174 1001 86380 86390 1
521962 99521962 1001 86380 86390 1
522029 99522029 1001 86380 86390 1
521889 99521889 1001 86380 86390 1
521903 99521903 1001 86380 86390 1
521788 99521788 1001 86380 86390 1
521789 99521789 1001 86380 86390 1
521819 99521819 1001 86380 86390 1
521755 99521755 1001 86380 86390 1
521771 99521771 1001 86380 86390 1
521707 99521707 1001 86380 86390 1
522382 99522382 1001 86380 86390 1
522412 99522412 1001 86380 86390 1
522390 99522390 1001 86380 86390 1
522979 99522979 1001 86380 86390 1
522919 99522919 1001 86380 86390 1
523013 99523013 1001 86380 86390 1
522709 99522709 1001 86380 86390 1
522749 99522749 1001 86380 86390 1
522766 99522766 1001 86380 86390 1
522696 99522696 1001 86380 86390 1
522558 99522558 1001 86380 86390 1
522636 99522636 1001 86380 86390 1
522689 99522689 1001 86380 86390 1
522612 99522612 1001 86380 86390 1
523170 99523170 1001 86380 86390 1
523159 99523159 1001 86380 86390 1
523188 99523188 1001 86380 86390 1
523278 99523278 1001 86380 86390 1
523216 99523216 1001 86380 86390 1
523802 99523802 1001 86380 86390 1
523756 99523756 1001 86380 86390 1
523776 99523776 1001 86380 86390 1
523674 99523674 1001 86380 86390 1
523673 99523673 1001 86380 86390 1
523374 99523374 1001 86380 86390 1
523387 99523387 1001 86380 86390 1
523989 99523989 1001 86380 86390 1
524643 99524643 1001 86380 86390 1
524714 99524714 1001 86380 86390 1
524727 99524727 1001 86380 86390 1
524501 99524501 1001 86380 86390 1
524555 99524555 1001 86380 86390 1
524361 99524361 1001 86380 86390 1
524216 99524216 1001 86380 86390 1
524259 99524259 1001 86380 86390 1
524781 99524781 1001 86380 86390 1
524889 99524889 1001 86380 86390 1
524968 99524968 1001 86380 86390 1
525464 99525464 1001 86380 86390 1
525192 99525192 1001 86380 86390 1
525001 99525001 1001 86380 86390 1
525068 99525068 1001 86380 86390 1
524978 99524978 1001 86380 86390 1
524987 99524987 1001 86380 86390 1
525729 99525729 1001 86380 86390 1
525603 99525603 1001 86380 86390 1
526360 99526360 1001 86380 86390 1
526231 99526231 1001 86380 86390 1
526336 99526336 1001 86380 86390 1
526339 99526339 1001 86380 86390 1
526262 99526262 1001 86380 86390 1
526301 99526301 1001 86380 86390 1
526017 99526017 1001 86380 86390 1
526190 99526190 1001 86380 86390 1
525931 99525931 1001 86380 86390 1
525834 99525834 1001 86380 86390 1
525937 99525937 1001 86380 86390 1
525952 99525952 1001 86380 86390 1
526460 99526460 1001 86380 86390 1
526434 99526434 1001 86380 86390 1
526438 99526438 1001 86380 86390 1
526478 99526478 1001 86380 86390 1
526456 99526456 1001 86380 86390 1
526572 99526572 1001 86380 86390 1
526585 99526585 1001 86380 86390 1
526522 99526522 1001 86380 86390 1
527123 99527123 1001 86380 86390 1
527078 99527078 1001 86380 86390 1
527243 99527243 1001 86380 86390 1
526913 99526913 1001 86380 86390 1
526914 99526914 1001 86380 86390 1
526903 99526903 1001 86380 86390 1
526929 99526929 1001 86380 86390 1
526843 99526843 1001 86380 86390 1
526640 99526640 1001 86380 86390 1
526654 99526654 1001 86380 86390 1
526761 99526761 1001 86380 86390 1
526644 99526644 1001 86380 86390 1
526697 99526697 1001 86380 86390 1
526738 99526738 1001 86380 86390 1
527312 99527312 1001 86380 86390 1
527339 99527339 1001 86380 86390 1
527263 99527263 1001 86380 86390 1
527907 99527907 1001 86380 86390 1
527934 99527934 1001 86380 86390 1
527979 99527979 1001 86380 86390 1
527954 99527954 1001 86380 86390 1
528066 99528066 1001 86380 86390 1
527715 99527715 1001 86380 86390 1
527731 99527731 1001 86380 86390 1
527694 99527694 1001 86380 86390 1
527785 99527785 1001 86380 86390 1
527825 99527825 1001 86380 86390 1
527455 99527455 1001 86380 86390 1
527624 99527624 1001 86380 86390 1
527574 99527574 1001 86380 86390 1
527549 99527549 1001 86380 86390 1
527511 99527511 1001 86380 86390 1
527641 99527641 1001 86380 86390 1
527488 99527488 1001 86380 86390 1
528214 99528214 1001 86380 86390 1
528216 99528216 1001 86380 86390 1
528232 99528232 1001 86380 86390 1
528785 99528785 1001 86380 86390 1
528878 99528878 1001 86380 86390 1
528706 99528706 1001 86380 86390 1
528638 99528638 1001 86380 86390 1
528495 99528495 1001 86380 86390 1
528574 99528574 1001 86380 86390 1
528575 99528575 1001 86380 86390 1
528692 99528692 1001 86380 86390 1
528511 99528511 1001 86380 86390 1
528539 99528539 1001 86380 86390 1
528386 99528386 1001 86380 86390 1
528283 99528283 1001 86380 86390 1
528447 99528447 1001 86380 86390 1
529006 99529006 1001 86380 86390 1
528906 99528906 1001 86380 86390 1
528919 99528919 1001 86380 86390 1
529039 99529039 1001 86380 86390 1
529542 99529542 1001 86380 86390 1
529716 99529716 1001 86380 86390 1
529622 99529622 1001 86380 86390 1
529327 99529327 1001 86380 86390 1
529437 99529437 1001 86380 86390 1
529466 99529466 1001 86380 86390 1
529264 99529264 1001 86380 86390 1
529265 99529265 1001 86380 86390 1
529281 99529281 1001 86380 86390 1
529918 99529918 1001 86380 86390 1
529897 99529897 1001 86380 86390 1
529794 99529794 1001 86380 86390 1
529821 99529821 1001 86380 86390 1
529848 99529848 1001 86380 86390 1
529863 99529863 1001 86380 86390 1
530352 99530352 1001 86380 86390 1
530445 99530445 1001 86380 86390 1
530458 99530458 1001 86380 86390 1
530257 99530257 1001 86380 86390 1
530249 99530249 1001 86380 86390 1
530263 99530263 1001 86380 86390 1
530199 99530199 1001 86380 86390 1
530177 99530177 1001 86380 86390 1
530104 99530104 1001 86380 86390 1
530135 99530135 1001 86380 86390 1
530124 99530124 1001 86380 86390 1
530746 99530746 1001 86380 86390 1
530349 99530349 1001 86380 86390 1
530634 99530634 1001 86380 86390 1
531343 99531343 1001 86380 86390 1
530984 99530984 1001 86380 86390 1
531013 99531013 1001 86380 86390 1
531391 99531391 1001 86380 86390 1
531526 99531526 1001 86380 86390 1
532064 99532064 1001 86380 86390 1
532056 99532056 1001 86380 86390 1
532194 99532194 1001 86380 86390 1
531831 99531831 1001 86380 86390 1
531829 99531829 1001 86380 86390 1
531786 99531786 1001 86380 86390 1
531645 99531645 1001 86380 86390 1
532397 99532397 1001 86380 86390 1
532243 99532243 1001 86380 86390 1
532221 99532221 1001 86380 86390 1
532276 99532276 1001 86380 86390 1
532749 99532749 1001 86380 86390 1
532625 99532625 1001 86380 86390 1
532703 99532703 1001 86380 86390 1
532707 99532707 1001 86380 86390 1
532720 99532720 1001 86380 86390 1
532594 99532594 1001 86380 86390 1
532565 99532565 1001 86380 86390 1
533107 99533107 1001 86380 86390 1
533083 99533083 1001 86380 86390 1
533063 99533063 1001 86380 86390 1
533233 99533233 1001 86380 86390 1
533143 99533143 1001 86380 86390 1
533830 99533830 1001 86380 86390 1
533475 99533475 1001 86380 86390 1
533516 99533516 1001 86380 86390 1
533646 99533646 1001 86380 86390 1
533465 99533465 1001 86380 86390 1
533635 99533635 1001 86380 86390 1
533407 99533407 1001 86380 86390 1
533323 99533323 1001 86380 86390 1
533312 99533312 1001 86380 86390 1
534043 99534043 1001 86380 86390 1
534596 99534596 1001 86380 86390 1
534524 99534524 1001 86380 86390 1
534500 99534500 1001 86380 86390 1
534385 99534385 1001 86380 86390 1
534220 99534220 1001 86380 86390 1
534065 99534065 1001 86380 86390 1
534849 99534849 1001 86380 86390 1
534855 99534855 1001 86380 86390 1
534740 99534740 1001 86380 86390 1
534716 99534716 1001 86380 86390 1
534690 99534690 1001 86380 86390 1
534731 99534731 1001 86380 86390 1
535382 99535382 1001 86380 86390 1
535447 99535447 1001 86380 86390 1
535373 99535373 1001 86380 86390 1
535502 99535502 1001 86380 86390 1
535354 99535354 1001 86380 86390 1
535188 99535188 1001 86380 86390 1
535177 99535177 1001 86380 86390 1
535244 99535244 1001 86380 86390 1
535270 99535270 1001 86380 86390 1
535133 99535133 1001 86380 86390 1
534932 99534932 1001 86380 86390 1
534971 99534971 1001 86380 86390 1
535688 99535688 1001 86380 86390 1
535601 99535601 1001 86380 86390 1
535679 99535679 1001 86380 86390 1
535705 99535705 1001 86380 86390 1
535699 99535699 1001 86380 86390 1
536181 99536181 1001 86380 86390 1
536220 99536220 1001 86380 86390 1
536162 99536162 1001 86380 86390 1
536320 99536320 1001 86380 86390 1
536067 99536067 1001 86380 86390 1
536068 99536068 1001 86380 86390 1
535926 99535926 1001 86380 86390 1
535871 99535871 1001 86380 86390 1
535846 99535846 1001 86380 86390 1
535771 99535771 1001 86380 86390 1
535892 99535892 1001 86380 86390 1
536390 99536390 1001 86380 86390 1
537046 99537046 1001 86380 86390 1
537008 99537008 1001 86380 86390 1
537116 99537116 1001 86380 86390 1
536978 99536978 1001 86380 86390 1
537110 99537110 1001 86380 86390 1
536802 99536802 1001 86380 86390 1
536803 99536803 1001 86380 86390 1
536617 99536617 1001 86380 86390 1
536682 99536682 1001 86380 86390 1
537187 99537187 1001 86380 86390 1
537278 99537278 1001 86380 86390 1
537322 99537322 1001 86380 86390 1
537795 99537795 1001 86380 86390 1
537832 99537832 1001 86380 86390 1
537614 99537614 1001 86380 86390 1
537589 99537589 1001 86380 86390 1
537658 99537658 1001 86380 86390 1
537703 99537703 1001 86380 86390 1
537462 99537462 1001 86380 86390 1
537480 99537480 1001 86380 86390 1
537416 99537416 1001 86380 86390 1
538055 99538055 1001 86380 86390 1
538043 99538043 1001 86380 86390 1
538190 99538190 1001 86380 86390 1
538146 99538146 1001 86380 86390 1
538095 99538095 1001 86380 86390 1
538720 99538720 1001 86380 86390 1
538619 99538619 1001 86380 86390 1
538710 99538710 1001 86380 86390 1
538510 99538510 1001 86380 86390 1
538498 99538498 1001 86380 86390 1
538486 99538486 1001 86380 86390 1
538331 99538331 1001 86380 86390 1
538203 99538203 1001 86380 86390 1
538998 99538998 1001 86380 86390 1
539602 99539602 1001 86380 86390 1
539579 99539579 1001 86380 86390 1
539441 99539441 1001 86380 86390 1
539600 99539600 1001 86380 86390 1
539633 99539633 1001 86380 86390 1
539383 99539383 1001 86380 86390 1
539435 99539435 1001 86380 86390 1
539294 99539294 1001 86380 86390 1
539232 99539232 1001 86380 86390 1
539417 99539417 1001 86380 86390 1
539036 99539036 1001 86380 86390 1
539091 99539091 1001 86380 86390 1
539159 99539159 1001 86380 86390 1
539057 99539057 1001 86380 86390 1
539715 99539715 1001 86380 86390 1
539665 99539665 1001 86380 86390 1
539707 99539707 1001 86380 86390 1
539687 99539687 1001 86380 86390 1
540353 99540353 1001 86380 86390 1
540304 99540304 1001 86380 86390 1
540371 99540371 1001 86380 86390 1
540112 99540112 1001 86380 86390 1
540178 99540178 1001 86380 86390 1
540204 99540204 1001 86380 86390 1
540219 99540219 1001 86380 86390 1
540259 99540259 1001 86380 86390 1
539963 99539963 1001 86380 86390 1
539847 99539847 1001 86380 86390 1
539863 99539863 1001 86380 86390 1
540022 99540022 1001 86380 86390 1
539971 99539971 1001 86380 86390 1
539896 99539896 1001 86380 86390 1
540262 99540262 1001 86380 86390 1
540524 99540524 1001 86380 86390 1
540641 99540641 1001 86380 86390 1
541262 99541262 1001 86380 86390 1
541121 99541121 1001 86380 86390 1
541215 99541215 1001 86380 86390 1
540893 99540893 1001 86380 86390 1
541055 99541055 1001 86380 86390 1
540954 99540954 1001 86380 86390 1
540942 99540942 1001 86380 86390 1
540716 99540716 1001 86380 86390 1
540679 99540679 1001 86380 86390 1
540787 99540787 1001 86380 86390 1
541337 99541337 1001 86380 86390 1
541298 99541298 1001 86380 86390 1
541366 99541366 1001 86380 86390 1
541922 99541922 1001 86380 86390 1
541809 99541809 1001 86380 86390 1
541750 99541750 1001 86380 86390 1
541855 99541855 1001 86380 86390 1
541868 99541868 1001 86380 86390 1
541641 99541641 1001 86380 86390 1
541584 99541584 1001 86380 86390 1
542129 99542129 1001 86380 86390 1
542130 99542130 1001 86380 86390 1
542227 99542227 1001 86380 86390 1
542127 99542127 1001 86380 86390 1
542939 99542939 1001 86380 86390 1
542866 99542866 1001 86380 86390 1
542802 99542802 1001 86380 86390 1
542723 99542723 1001 86380 86390 1
542581 99542581 1001 86380 86390 1
542685 99542685 1001 86380 86390 1
542350 99542350 1001 86380 86390 1
542495 99542495 1001 86380 86390 1
542491 99542491 1001 86380 86390 1
542994 99542994 1001 86380 86390 1
543101 99543101 1001 86380 86390 1
543001 99543001 1001 86380 86390 1
543002 99543002 1001 86380 86390 1
543574 99543574 1001 86380 86390 1
543718 99543718 1001 86380 86390 1
543451 99543451 1001 86380 86390 1
543402 99543402 1001 86380 86390 1
543443 99543443 1001 86380 86390 1
543405 99543405 1001 86380 86390 1
543393 99543393 1001 86380 86390 1
543535 99543535 1001 86380 86390 1
543497 99543497 1001 86380 86390 1
543511 99543511 1001 86380 86390 1
543347 99543347 1001 86380 86390 1
543181 99543181 1001 86380 86390 1
543207 99543207 1001 86380 86390 1
543234 99543234 1001 86380 86390 1
543355 99543355 1001 86380 86390 1
543949 99543949 1001 86380 86390 1
543774 99543774 1001 86380 86390 1
543775 99543775 1001 86380 86390 1
543945 99543945 1001 86380 86390 1
543857 99543857 1001 86380 86390 1
544420 99544420 1001 86380 86390 1
544537 99544537 1001 86380 86390 1
544551 99544551 1001 86380 86390 1
544415 99544415 1001 86380 86390 1
544327 99544327 1001 86380 86390 1
544279 99544279 1001 86380 86390 1
544332 99544332 1001 86380 86390 1
544335 99544335 1001 86380 86390 1
402891 209 1001 76380 77697 1
400120 99400120 1001 86380 86390 1
400122 99400122 1001 86380 86390 1
400034 99400034 1001 86380 86390 1
400239 99400239 1001 86380 86390 1
400298 99400298 1001 86380 86390 1
400555 99400555 1001 86380 86390 1
400607 99400607 1001 86380 86390 1
400647 99400647 1001 86380 86390 1
400828 99400828 1001 86380 86390 1
400966 99400966 1001 86380 86390 1
400953 99400953 1001 86380 86390 1
401066 99401066 1001 86380 86390 1
401548 99401548 1001 86380 86390 1
401661 99401661 1001 86380 86390 1
401597 99401597 1001 86380 86390 1
401697 99401697 1001 86380 86390 1
401608 99401608 1001 86380 86390 1
402047 99402047 1001 86380 86390 1
402232 99402232 1001 86380 86390 1
402341 99402341 1001 86380 86390 1
402364 99402364 1001 86380 86390 1
402527 99402527 1001 86380 86390 1
402640 99402640 1001 86380 86390 1
402718 99402718 1001 86380 86390 1
402839 99402839 1001 86380 86390 1
402964 99402964 1001 86380 86390 1
403128 99403128 1001 86380 86390 1
403171 99403171 1001 86380 86390 1
403176 99403176 1001 86380 86390 1
403271 99403271 1001 86380 86390 1
403410 99403410 1001 86380 86390 1
403735 99403735 1001 86380 86390 1
404340 99404340 1001 86380 86390 1
404667 99404667 1001 86380 86390 1
404862 99404862 1001 86380 86390 1
405056 99405056 1001 86380 86390 1
405067 99405067 1001 86380 86390 1
405157 99405157 1001 86380 86390 1
405163 99405163 1001 86380 86390 1
405310 99405310 1001 86380 86390 1
405855 99405855 1001 86380 86390 1
405826 99405826 1001 86380 86390 1
406228 99406228 1001 86380 86390 1
406260 99406260 1001 86380 86390 1
406676 99406676 1001 86380 86390 1
406666 99406666 1001 86380 86390 1
406715 99406715 1001 86380 86390 1
406906 99406906 1001 86380 86390 1
406976 99406976 1001 86380 86390 1
407000 99407000 1001 86380 86390 1
407102 99407102 1001 86380 86390 1
407427 99407427 1001 86380 86390 1
407400 99407400 1001 86380 86390 1
407456 99407456 1001 86380 86390 1
407632 99407632 1001 86380 86390 1
407804 99407804 1001 86380 86390 1
407770 99407770 1001 86380 86390 1
407910 99407910 1001 86380 86390 1
408106 99408106 1001 86380 86390 1
408097 99408097 1001 86380 86390 1
408223 99408223 1001 86380 86390 1
408388 99408388 1001 86380 86390 1
408320 99408320 1001 86380 86390 1
408456 99408456 1001 86380 86390 1
408438 99408438 1001 86380 86390 1
408756 99408756 1001 86380 86390 1
409092 99409092 1001 86380 86390 1
409239 99409239 1001 86380 86390 1
409346 99409346 1001 86380 86390 1
409462 99409462 1001 86380 86390 1
409586 99409586 1001 86380 86390 1
409572 99409572 1001 86380 86390 1
410158 99410158 1001 86380 86390 1
410595 99410595 1001 86380 86390 1
410632 99410632 1001 86380 86390 1
410704 99410704 1001 86380 86390 1
410905 99410905 1001 86380 86390 1
410948 99410948 1001 86380 86390 1
411397 99411397 1001 86380 86390 1
411504 99411504 1001 86380 86390 1
411488 99411488 1001 86380 86390 1
411624 99411624 1001 86380 86390 1
411708 99411708 1001 86380 86390 1
411778 99411778 1001 86380 86390 1
411788 99411788 1001 86380 86390 1
412083 99412083 1001 86380 86390 1
412161 99412161 1001 86380 86390 1
412255 99412255 1001 86380 86390 1
413636 99413636 1001 86380 86390 1
413485 99413485 1001 86380 86390 1
413678 99413678 1001 86380 86390 1
413508 99413508 1001 86380 86390 1
412973 99412973 1001 86380 86390 1
413179 99413179 1001 86380 86390 1
413245 99413245 1001 86380 86390 1
413092 99413092 1001 86380 86390 1
412691 99412691 1001 86380 86390 1
412646 99412646 1001 86380 86390 1
412831 99412831 1001 86380 86390 1
412856 99412856 1001 86380 86390 1
413889 99413889 1001 86380 86390 1
413951 99413951 1001 86380 86390 1
415007 99415007 1001 86380 86390 1
415159 99415159 1001 86380 86390 1
414530 99414530 1001 86380 86390 1
414593 99414593 1001 86380 86390 1
414664 99414664 1001 86380 86390 1
414850 99414850 1001 86380 86390 1
414834 99414834 1001 86380 86390 1
414272 99414272 1001 86380 86390 1
414119 99414119 1001 86380 86390 1
414445 99414445 1001 86380 86390 1
414498 99414498 1001 86380 86390 1
414219 99414219 1001 86380 86390 1
415488 99415488 1001 86380 86390 1
415518 99415518 1001 86380 86390 1
415330 99415330 1001 86380 86390 1
416883 99416883 1001 86380 86390 1
416757 99416757 1001 86380 86390 1
416720 99416720 1001 86380 86390 1
416306 99416306 1001 86380 86390 1
416247 99416247 1001 86380 86390 1
416210 99416210 1001 86380 86390 1
416096 99416096 1001 86380 86390 1
415820 99415820 1001 86380 86390 1
416049 99416049 1001 86380 86390 1
416131 99416131 1001 86380 86390 1
417102 99417102 1001 86380 86390 1
417387 99417387 1001 86380 86390 1
417154 99417154 1001 86380 86390 1
418370 99418370 1001 86380 86390 1
418350 99418350 1001 86380 86390 1
418383 99418383 1001 86380 86390 1
417634 99417634 1001 86380 86390 1
417875 99417875 1001 86380 86390 1
417878 99417878 1001 86380 86390 1
418949 99418949 1001 86380 86390 1
419167 99419167 1001 86380 86390 1
418859 99418859 1001 86380 86390 1
419148 99419148 1001 86380 86390 1
420117 99420117 1001 86380 86390 1
420352 99420352 1001 86380 86390 1
420174 99420174 1001 86380 86390 1
420355 99420355 1001 86380 86390 1
420133 99420133 1001 86380 86390 1
420211 99420211 1001 86380 86390 1
419676 99419676 1001 86380 86390 1
419767 99419767 1001 86380 86390 1
419410 99419410 1001 86380 86390 1
419411 99419411 1001 86380 86390 1
419365 99419365 1001 86380 86390 1
419282 99419282 1001 86380 86390 1
419535 99419535 1001 86380 86390 1
420782 99420782 1001 86380 86390 1
422032 99422032 1001 86380 86390 1
422043 99422043 1001 86380 86390 1
421841 99421841 1001 86380 86390 1
421900 99421900 1001 86380 86390 1
422013 99422013 1001 86380 86390 1
422021 99422021 1001 86380 86390 1
421639 99421639 1001 86380 86390 1
421615 99421615 1001 86380 86390 1
421618 99421618 1001 86380 86390 1
421629 99421629 1001 86380 86390 1
421285 99421285 1001 86380 86390 1
421363 99421363 1001 86380 86390 1
421037 99421037 1001 86380 86390 1
421040 99421040 1001 86380 86390 1
420866 99420866 1001 86380 86390 1
421055 99421055 1001 86380 86390 1
421250 99421250 1001 86380 86390 1
422194 99422194 1001 86380 86390 1
422272 99422272 1001 86380 86390 1
422387 99422387 1001 86380 86390 1
422394 99422394 1001 86380 86390 1
422396 99422396 1001 86380 86390 1
423673 99423673 1001 86380 86390 1
423586 99423586 1001 86380 86390 1
423457 99423457 1001 86380 86390 1
422944 99422944 1001 86380 86390 1
423252 99423252 1001 86380 86390 1
423098 99423098 1001 86380 86390 1
423101 99423101 1001 86380 86390 1
423259 99423259 1001 86380 86390 1
423053 99423053 1001 86380 86390 1
422795 99422795 1001 86380 86390 1
422732 99422732 1001 86380 86390 1
422840 99422840 1001 86380 86390 1
422763 99422763 1001 86380 86390 1
422792 99422792 1001 86380 86390 1
424011 99424011 1001 86380 86390 1
423918 99423918 1001 86380 86390 1
423893 99423893 1001 86380 86390 1
425296 99425296 1001 86380 86390 1
425028 99425028 1001 86380 86390 1
425030 99425030 1001 86380 86390 1
425313 99425313 1001 86380 86390 1
425065 99425065 1001 86380 86390 1
425364 99425364 1001 86380 86390 1
424800 99424800 1001 86380 86390 1
424646 99424646 1001 86380 86390 1
424807 99424807 1001 86380 86390 1
424765 99424765 1001 86380 86390 1
424772 99424772 1001 86380 86390 1
424425 99424425 1001 86380 86390 1
425689 99425689 1001 86380 86390 1
425436 99425436 1001 86380 86390 1
425632 99425632 1001 86380 86390 1
425610 99425610 1001 86380 86390 1
425587 99425587 1001 86380 86390 1
427055 99427055 1001 86380 86390 1
426931 99426931 1001 86380 86390 1
426319 99426319 1001 86380 86390 1
426285 99426285 1001 86380 86390 1
426361 99426361 1001 86380 86390 1
426438 99426438 1001 86380 86390 1
426335 99426335 1001 86380 86390 1
426050 99426050 1001 86380 86390 1
425964 99425964 1001 86380 86390 1
425904 99425904 1001 86380 86390 1
426210 99426210 1001 86380 86390 1
427528 99427528 1001 86380 86390 1
428587 99428587 1001 86380 86390 1
428695 99428695 1001 86380 86390 1
428107 99428107 1001 86380 86390 1
427738 99427738 1001 86380 86390 1
427759 99427759 1001 86380 86390 1
427763 99427763 1001 86380 86390 1
429067 99429067 1001 86380 86390 1
428817 99428817 1001 86380 86390 1
429100 99429100 1001 86380 86390 1
429145 99429145 1001 86380 86390 1
429172 99429172 1001 86380 86390 1
430327 99430327 1001 86380 86390 1
430125 99430125 1001 86380 86390 1
430130 99430130 1001 86380 86390 1
430360 99430360 1001 86380 86390 1
429982 99429982 1001 86380 86390 1
429804 99429804 1001 86380 86390 1
429832 99429832 1001 86380 86390 1
429871 99429871 1001 86380 86390 1
429544 99429544 1001 86380 86390 1
429245 99429245 1001 86380 86390 1
429397 99429397 1001 86380 86390 1
429492 99429492 1001 86380 86390 1
430402 99430402 1001 86380 86390 1
431912 99431912 1001 86380 86390 1
432001 99432001 1001 86380 86390 1
431837 99431837 1001 86380 86390 1
431658 99431658 1001 86380 86390 1
431679 99431679 1001 86380 86390 1
431448 99431448 1001 86380 86390 1
431246 99431246 1001 86380 86390 1
430926 99430926 1001 86380 86390 1
431103 99431103 1001 86380 86390 1
432345 99432345 1001 86380 86390 1
433490 99433490 1001 86380 86390 1
433544 99433544 1001 86380 86390 1
432965 99432965 1001 86380 86390 1
433139 99433139 1001 86380 86390 1
433169 99433169 1001 86380 86390 1
433304 99433304 1001 86380 86390 1
433038 99433038 1001 86380 86390 1
433065 99433065 1001 86380 86390 1
433067 99433067 1001 86380 86390 1
433154 99433154 1001 86380 86390 1
432604 99432604 1001 86380 86390 1
432828 99432828 1001 86380 86390 1
432653 99432653 1001 86380 86390 1
432638 99432638 1001 86380 86390 1
432888 99432888 1001 86380 86390 1
433812 99433812 1001 86380 86390 1
434097 99434097 1001 86380 86390 1
435214 99435214 1001 86380 86390 1
435366 99435366 1001 86380 86390 1
435342 99435342 1001 86380 86390 1
435193 99435193 1001 86380 86390 1
435403 99435403 1001 86380 86390 1
434964 99434964 1001 86380 86390 1
434640 99434640 1001 86380 86390 1
434946 99434946 1001 86380 86390 1
434768 99434768 1001 86380 86390 1
434783 99434783 1001 86380 86390 1
434227 99434227 1001 86380 86390 1
434270 99434270 1001 86380 86390 1
434224 99434224 1001 86380 86390 1
435765 99435765 1001 86380 86390 1
435755 99435755 1001 86380 86390 1
437074 99437074 1001 86380 86390 1
436960 99436960 1001 86380 86390 1
436878 99436878 1001 86380 86390 1
437039 99437039 1001 86380 86390 1
436456 99436456 1001 86380 86390 1
436461 99436461 1001 86380 86390 1
436574 99436574 1001 86380 86390 1
436379 99436379 1001 86380 86390 1
436561 99436561 1001 86380 86390 1
436314 99436314 1001 86380 86390 1
437259 99437259 1001 86380 86390 1
437215 99437215 1001 86380 86390 1
437308 99437308 1001 86380 86390 1
300573 99300573 1001 86380 86390 1
300640 99300640 1001 86380 86390 1
300657 99300657 1001 86380 86390 1
300543 99300543 1001 86380 86390 1
300722 99300722 1001 86380 86390 1
300494 99300494 1001 86380 86390 1
300352 99300352 1001 86380 86390 1
300262 99300262 1001 86380 86390 1
300126 99300126 1001 86380 86390 1
300312 99300312 1001 86380 86390 1
300908 99300908 1001 86380 86390 1
300796 99300796 1001 86380 86390 1
300797 99300797 1001 86380 86390 1
300914 99300914 1001 86380 86390 1
300876 99300876 1001 86380 86390 1
301415 99301415 1001 86380 86390 1
301467 99301467 1001 86380 86390 1
301416 99301416 1001 86380 86390 1
301393 99301393 1001 86380 86390 1
301485 99301485 1001 86380 86390 1
301447 99301447 1001 86380 86390 1
301261 99301261 1001 86380 86390 1
301124 99301124 1001 86380 86390 1
301745 99301745 1001 86380 86390 1
301721 99301721 1001 86380 86390 1
302351 99302351 1001 86380 86390 1
302355 99302355 1001 86380 86390 1
302375 99302375 1001 86380 86390 1
301980 99301980 1001 86380 86390 1
302075 99302075 1001 86380 86390 1
302038 99302038 1001 86380 86390 1
302001 99302001 1001 86380 86390 1
302083 99302083 1001 86380 86390 1
301761 99301761 1001 86380 86390 1
301869 99301869 1001 86380 86390 1
301883 99301883 1001 86380 86390 1
302443 99302443 1001 86380 86390 1
302568 99302568 1001 86380 86390 1
303143 99303143 1001 86380 86390 1
303131 99303131 1001 86380 86390 1
303031 99303031 1001 86380 86390 1
302872 99302872 1001 86380 86390 1
302860 99302860 1001 86380 86390 1
302810 99302810 1001 86380 86390 1
302997 99302997 1001 86380 86390 1
302746 99302746 1001 86380 86390 1
303282 99303282 1001 86380 86390 1
303389 99303389 1001 86380 86390 1
303326 99303326 1001 86380 86390 1
303982 99303982 1001 86380 86390 1
303848 99303848 1001 86380 86390 1
303992 99303992 1001 86380 86390 1
303686 99303686 1001 86380 86390 1
303670 99303670 1001 86380 86390 1
303503 99303503 1001 86380 86390 1
303452 99303452 1001 86380 86390 1
303506 99303506 1001 86380 86390 1
304212 99304212 1001 86380 86390 1
304152 99304152 1001 86380 86390 1
304821 99304821 1001 86380 86390 1
304667 99304667 1001 86380 86390 1
304787 99304787 1001 86380 86390 1
304750 99304750 1001 86380 86390 1
304849 99304849 1001 86380 86390 1
304640 99304640 1001 86380 86390 1
304462 99304462 1001 86380 86390 1
304489 99304489 1001 86380 86390 1
304632 99304632 1001 86380 86390 1
304607 99304607 1001 86380 86390 1
304622 99304622 1001 86380 86390 1
304468 99304468 1001 86380 86390 1
304396 99304396 1001 86380 86390 1
304314 99304314 1001 86380 86390 1
304868 99304868 1001 86380 86390 1
305041 99305041 1001 86380 86390 1
304886 99304886 1001 86380 86390 1
304890 99304890 1001 86380 86390 1
304968 99304968 1001 86380 86390 1
304932 99304932 1001 86380 86390 1
305023 99305023 1001 86380 86390 1
305637 99305637 1001 86380 86390 1
305549 99305549 1001 86380 86390 1
305627 99305627 1001 86380 86390 1
305567 99305567 1001 86380 86390 1
305332 99305332 1001 86380 86390 1
305345 99305345 1001 86380 86390 1
305142 99305142 1001 86380 86390 1
305108 99305108 1001 86380 86390 1
305069 99305069 1001 86380 86390 1
305190 99305190 1001 86380 86390 1
500068 99500068 1001 86380 86390 1
500056 99500056 1001 86380 86390 1
500097 99500097 1001 86380 86390 1
500163 99500163 1001 86380 86390 1
500766 99500766 1001 86380 86390 1
500741 99500741 1001 86380 86390 1
500535 99500535 1001 86380 86390 1
500511 99500511 1001 86380 86390 1
500475 99500475 1001 86380 86390 1
500410 99500410 1001 86380 86390 1
500308 99500308 1001 86380 86390 1
500260 99500260 1001 86380 86390 1
500289 99500289 1001 86380 86390 1
500252 99500252 1001 86380 86390 1
500255 99500255 1001 86380 86390 1
500385 99500385 1001 86380 86390 1
500891 99500891 1001 86380 86390 1
500827 99500827 1001 86380 86390 1
500971 99500971 1001 86380 86390 1
500925 99500925 1001 86380 86390 1
500822 99500822 1001 86380 86390 1
501477 99501477 1001 86380 86390 1
501479 99501479 1001 86380 86390 1
501570 99501570 1001 86380 86390 1
501396 99501396 1001 86380 86390 1
501162 99501162 1001 86380 86390 1
501074 99501074 1001 86380 86390 1
501040 99501040 1001 86380 86390 1
501767 99501767 1001 86380 86390 1
501694 99501694 1001 86380 86390 1
501772 99501772 1001 86380 86390 1
501787 99501787 1001 86380 86390 1
502405 99502405 1001 86380 86390 1
502332 99502332 1001 86380 86390 1
502106 99502106 1001 86380 86390 1
502158 99502158 1001 86380 86390 1
502163 99502163 1001 86380 86390 1
502254 99502254 1001 86380 86390 1
502138 99502138 1001 86380 86390 1
502190 99502190 1001 86380 86390 1
502153 99502153 1001 86380 86390 1
501938 99501938 1001 86380 86390 1
501927 99501927 1001 86380 86390 1
501917 99501917 1001 86380 86390 1
502034 99502034 1001 86380 86390 1
501985 99501985 1001 86380 86390 1
502560 99502560 1001 86380 86390 1
502599 99502599 1001 86380 86390 1
502498 99502498 1001 86380 86390 1
503099 99503099 1001 86380 86390 1
503230 99503230 1001 86380 86390 1
503182 99503182 1001 86380 86390 1
503161 99503161 1001 86380 86390 1
502944 99502944 1001 86380 86390 1
503065 99503065 1001 86380 86390 1
502700 99502700 1001 86380 86390 1
502690 99502690 1001 86380 86390 1
502786 99502786 1001 86380 86390 1
503320 99503320 1001 86380 86390 1
503300 99503300 1001 86380 86390 1
504021 99504021 1001 86380 86390 1
503970 99503970 1001 86380 86390 1
504103 99504103 1001 86380 86390 1
503975 99503975 1001 86380 86390 1
503847 99503847 1001 86380 86390 1
503525 99503525 1001 86380 86390 1
503583 99503583 1001 86380 86390 1
503612 99503612 1001 86380 86390 1
503508 99503508 1001 86380 86390 1
504154 99504154 1001 86380 86390 1
504180 99504180 1001 86380 86390 1
504311 99504311 1001 86380 86390 1
504158 99504158 1001 86380 86390 1
504314 99504314 1001 86380 86390 1
504161 99504161 1001 86380 86390 1
504295 99504295 1001 86380 86390 1
504802 99504802 1001 86380 86390 1
504746 99504746 1001 86380 86390 1
504771 99504771 1001 86380 86390 1
504888 99504888 1001 86380 86390 1
504800 99504800 1001 86380 86390 1
504608 99504608 1001 86380 86390 1
504715 99504715 1001 86380 86390 1
504708 99504708 1001 86380 86390 1
504539 99504539 1001 86380 86390 1
504518 99504518 1001 86380 86390 1
504371 99504371 1001 86380 86390 1
504529 99504529 1001 86380 86390 1
505032 99505032 1001 86380 86390 1
505085 99505085 1001 86380 86390 1
504978 99504978 1001 86380 86390 1
505629 99505629 1001 86380 86390 1
505723 99505723 1001 86380 86390 1
505419 99505419 1001 86380 86390 1
505407 99505407 1001 86380 86390 1
505537 99505537 1001 86380 86390 1
505331 99505331 1001 86380 86390 1
505307 99505307 1001 86380 86390 1
505247 99505247 1001 86380 86390 1
505235 99505235 1001 86380 86390 1
505340 99505340 1001 86380 86390 1
505251 99505251 1001 86380 86390 1
505832 99505832 1001 86380 86390 1
505899 99505899 1001 86380 86390 1
505887 99505887 1001 86380 86390 1
505889 99505889 1001 86380 86390 1
505786 99505786 1001 86380 86390 1
505879 99505879 1001 86380 86390 1
505829 99505829 1001 86380 86390 1
506558 99506558 1001 86380 86390 1
506520 99506520 1001 86380 86390 1
506457 99506457 1001 86380 86390 1
506567 99506567 1001 86380 86390 1
506474 99506474 1001 86380 86390 1
506398 99506398 1001 86380 86390 1
506453 99506453 1001 86380 86390 1
506352 99506352 1001 86380 86390 1
506240 99506240 1001 86380 86390 1
506322 99506322 1001 86380 86390 1
506389 99506389 1001 86380 86390 1
505991 99505991 1001 86380 86390 1
506082 99506082 1001 86380 86390 1
506148 99506148 1001 86380 86390 1
506124 99506124 1001 86380 86390 1
505983 99505983 1001 86380 86390 1
506623 99506623 1001 86380 86390 1
506760 99506760 1001 86380 86390 1
507360 99507360 1001 86380 86390 1
507388 99507388 1001 86380 86390 1
507322 99507322 1001 86380 86390 1
507394 99507394 1001 86380 86390 1
507400 99507400 1001 86380 86390 1
507261 99507261 1001 86380 86390 1
507413 99507413 1001 86380 86390 1
507151 99507151 1001 86380 86390 1
507209 99507209 1001 86380 86390 1
507093 99507093 1001 86380 86390 1
507029 99507029 1001 86380 86390 1
507084 99507084 1001 86380 86390 1
506882 99506882 1001 86380 86390 1
506991 99506991 1001 86380 86390 1
507553 99507553 1001 86380 86390 1
507438 99507438 1001 86380 86390 1
507465 99507465 1001 86380 86390 1
508032 99508032 1001 86380 86390 1
507865 99507865 1001 86380 86390 1
507856 99507856 1001 86380 86390 1
507666 99507666 1001 86380 86390 1
508273 99508273 1001 86380 86390 1
508447 99508447 1001 86380 86390 1
508334 99508334 1001 86380 86390 1
508985 99508985 1001 86380 86390 1
509014 99509014 1001 86380 86390 1
509044 99509044 1001 86380 86390 1
508930 99508930 1001 86380 86390 1
509034 99509034 1001 86380 86390 1
508919 99508919 1001 86380 86390 1
508997 99508997 1001 86380 86390 1
508845 99508845 1001 86380 86390 1
508846 99508846 1001 86380 86390 1
508852 99508852 1001 86380 86390 1
508827 99508827 1001 86380 86390 1
508578 99508578 1001 86380 86390 1
508556 99508556 1001 86380 86390 1
509114 99509114 1001 86380 86390 1
509169 99509169 1001 86380 86390 1
509855 99509855 1001 86380 86390 1
509702 99509702 1001 86380 86390 1
509767 99509767 1001 86380 86390 1
509717 99509717 1001 86380 86390 1
509490 99509490 1001 86380 86390 1
509609 99509609 1001 86380 86390 1
509493 99509493 1001 86380 86390 1
509678 99509678 1001 86380 86390 1
509575 99509575 1001 86380 86390 1
509564 99509564 1001 86380 86390 1
509454 99509454 1001 86380 86390 1
509395 99509395 1001 86380 86390 1
509975 99509975 1001 86380 86390 1
509980 99509980 1001 86380 86390 1
510538 99510538 1001 86380 86390 1
510706 99510706 1001 86380 86390 1
510646 99510646 1001 86380 86390 1
510425 99510425 1001 86380 86390 1
510438 99510438 1001 86380 86390 1
510403 99510403 1001 86380 86390 1
510183 99510183 1001 86380 86390 1
510202 99510202 1001 86380 86390 1
510830 99510830 1001 86380 86390 1
510741 99510741 1001 86380 86390 1
510910 99510910 1001 86380 86390 1
510785 99510785 1001 86380 86390 1
510928 99510928 1001 86380 86390 1
510786 99510786 1001 86380 86390 1
511484 99511484 1001 86380 86390 1
511421 99511421 1001 86380 86390 1
511239 99511239 1001 86380 86390 1
511241 99511241 1001 86380 86390 1
510972 99510972 1001 86380 86390 1
511063 99511063 1001 86380 86390 1
511093 99511093 1001 86380 86390 1
510979 99510979 1001 86380 86390 1
511047 99511047 1001 86380 86390 1
511665 99511665 1001 86380 86390 1
512315 99512315 1001 86380 86390 1
512359 99512359 1001 86380 86390 1
512193 99512193 1001 86380 86390 1
512195 99512195 1001 86380 86390 1
512285 99512285 1001 86380 86390 1
512324 99512324 1001 86380 86390 1
512371 99512371 1001 86380 86390 1
512185 99512185 1001 86380 86390 1
512071 99512071 1001 86380 86390 1
512157 99512157 1001 86380 86390 1
511796 99511796 1001 86380 86390 1
511928 99511928 1001 86380 86390 1
511864 99511864 1001 86380 86390 1
511942 99511942 1001 86380 86390 1
511955 99511955 1001 86380 86390 1
511873 99511873 1001 86380 86390 1
511951 99511951 1001 86380 86390 1
513064 99513064 1001 86380 86390 1
513079 99513079 1001 86380 86390 1
513121 99513121 1001 86380 86390 1
513123 99513123 1001 86380 86390 1
512910 99512910 1001 86380 86390 1
512837 99512837 1001 86380 86390 1
512731 99512731 1001 86380 86390 1
512684 99512684 1001 86380 86390 1
512606 99512606 1001 86380 86390 1
513319 99513319 1001 86380 86390 1
513223 99513223 1001 86380 86390 1
513841 99513841 1001 86380 86390 1
513873 99513873 1001 86380 86390 1
513938 99513938 1001 86380 86390 1
513646 99513646 1001 86380 86390 1
513691 99513691 1001 86380 86390 1
513732 99513732 1001 86380 86390 1
513520 99513520 1001 86380 86390 1
513499 99513499 1001 86380 86390 1
514119 99514119 1001 86380 86390 1
514223 99514223 1001 86380 86390 1
514198 99514198 1001 86380 86390 1
514051 99514051 1001 86380 86390 1
514207 99514207 1001 86380 86390 1
514613 99514613 1001 86380 86390 1
514576 99514576 1001 86380 86390 1
514474 99514474 1001 86380 86390 1
514559 99514559 1001 86380 86390 1
514455 99514455 1001 86380 86390 1
514352 99514352 1001 86380 86390 1
514291 99514291 1001 86380 86390 1
514330 99514330 1001 86380 86390 1
514425 99514425 1001 86380 86390 1
514401 99514401 1001 86380 86390 1
514999 99514999 1001 86380 86390 1
514883 99514883 1001 86380 86390 1
514955 99514955 1001 86380 86390 1
515020 99515020 1001 86380 86390 1
515655 99515655 1001 86380 86390 1
515641 99515641 1001 86380 86390 1
515669 99515669 1001 86380 86390 1
515630 99515630 1001 86380 86390 1
515305 99515305 1001 86380 86390 1
515474 99515474 1001 86380 86390 1
515066 99515066 1001 86380 86390 1
515148 99515148 1001 86380 86390 1
515836 99515836 1001 86380 86390 1
515801 99515801 1001 86380 86390 1
516394 99516394 1001 86380 86390 1
516482 99516482 1001 86380 86390 1
516453 99516453 1001 86380 86390 1
516292 99516292 1001 86380 86390 1
516119 99516119 1001 86380 86390 1
515901 99515901 1001 86380 86390 1
516011 99516011 1001 86380 86390 1
516558 99516558 1001 86380 86390 1
516584 99516584 1001 86380 86390 1
516515 99516515 1001 86380 86390 1
516593 99516593 1001 86380 86390 1
516556 99516556 1001 86380 86390 1
517168 99517168 1001 86380 86390 1
517174 99517174 1001 86380 86390 1
517226 99517226 1001 86380 86390 1
517152 99517152 1001 86380 86390 1
517217 99517217 1001 86380 86390 1
517328 99517328 1001 86380 86390 1
517206 99517206 1001 86380 86390 1
517095 99517095 1001 86380 86390 1
517064 99517064 1001 86380 86390 1
516912 99516912 1001 86380 86390 1
516888 99516888 1001 86380 86390 1
516876 99516876 1001 86380 86390 1
516891 99516891 1001 86380 86390 1
518035 99518035 1001 86380 86390 1
518002 99518002 1001 86380 86390 1
518119 99518119 1001 86380 86390 1
517751 99517751 1001 86380 86390 1
517949 99517949 1001 86380 86390 1
517850 99517850 1001 86380 86390 1
517928 99517928 1001 86380 86390 1
517929 99517929 1001 86380 86390 1
517554 99517554 1001 86380 86390 1
517594 99517594 1001 86380 86390 1
517688 99517688 1001 86380 86390 1
517586 99517586 1001 86380 86390 1
517599 99517599 1001 86380 86390 1
518986 99518986 1001 86380 86390 1
518862 99518862 1001 86380 86390 1
518907 99518907 1001 86380 86390 1
518843 99518843 1001 86380 86390 1
518935 99518935 1001 86380 86390 1
518640 99518640 1001 86380 86390 1
518722 99518722 1001 86380 86390 1
518684 99518684 1001 86380 86390 1
518726 99518726 1001 86380 86390 1
518662 99518662 1001 86380 86390 1
518406 99518406 1001 86380 86390 1
518432 99518432 1001 86380 86390 1
518513 99518513 1001 86380 86390 1
518570 99518570 1001 86380 86390 1
518390 99518390 1001 86380 86390 1
518456 99518456 1001 86380 86390 1
519040 99519040 1001 86380 86390 1
519032 99519032 1001 86380 86390 1
518993 99518993 1001 86380 86390 1
519686 99519686 1001 86380 86390 1
519757 99519757 1001 86380 86390 1
519682 99519682 1001 86380 86390 1
519418 99519418 1001 86380 86390 1
519374 99519374 1001 86380 86390 1
519232 99519232 1001 86380 86390 1
519215 99519215 1001 86380 86390 1
519230 99519230 1001 86380 86390 1
519955 99519955 1001 86380 86390 1
519943 99519943 1001 86380 86390 1
519828 99519828 1001 86380 86390 1
520010 99520010 1001 86380 86390 1
519821 99519821 1001 86380 86390 1
520610 99520610 1001 86380 86390 1
520616 99520616 1001 86380 86390 1
520310 99520310 1001 86380 86390 1
520337 99520337 1001 86380 86390 1
520418 99520418 1001 86380 86390 1
520099 99520099 1001 86380 86390 1
520037 99520037 1001 86380 86390 1
520651 99520651 1001 86380 86390 1
520746 99520746 1001 86380 86390 1
520643 99520643 1001 86380 86390 1
520738 99520738 1001 86380 86390 1
521124 99521124 1001 86380 86390 1
520943 99520943 1001 86380 86390 1
520958 99520958 1001 86380 86390 1
520999 99520999 1001 86380 86390 1
521528 99521528 1001 86380 86390 1
521503 99521503 1001 86380 86390 1
521581 99521581 1001 86380 86390 1
521642 99521642 1001 86380 86390 1
521643 99521643 1001 86380 86390 1
522150 99522150 1001 86380 86390 1
522113 99522113 1001 86380 86390 1
522197 99522197 1001 86380 86390 1
522213 99522213 1001 86380 86390 1
522050 99522050 1001 86380 86390 1
522014 99522014 1001 86380 86390 1
521954 99521954 1001 86380 86390 1
521775 99521775 1001 86380 86390 1
521729 99521729 1001 86380 86390 1
521748 99521748 1001 86380 86390 1
522431 99522431 1001 86380 86390 1
522394 99522394 1001 86380 86390 1
522349 99522349 1001 86380 86390 1
522439 99522439 1001 86380 86390 1
523067 99523067 1001 86380 86390 1
522928 99522928 1001 86380 86390 1
523036 99523036 1001 86380 86390 1
522988 99522988 1001 86380 86390 1
522796 99522796 1001 86380 86390 1
522813 99522813 1001 86380 86390 1
522853 99522853 1001 86380 86390 1
522867 99522867 1001 86380 86390 1
522893 99522893 1001 86380 86390 1
522728 99522728 1001 86380 86390 1
523129 99523129 1001 86380 86390 1
523235 99523235 1001 86380 86390 1
523172 99523172 1001 86380 86390 1
523321 99523321 1001 86380 86390 1
523842 99523842 1001 86380 86390 1
523741 99523741 1001 86380 86390 1
523796 99523796 1001 86380 86390 1
523575 99523575 1001 86380 86390 1
523642 99523642 1001 86380 86390 1
523724 99523724 1001 86380 86390 1
523647 99523647 1001 86380 86390 1
523466 99523466 1001 86380 86390 1
523415 99523415 1001 86380 86390 1
523433 99523433 1001 86380 86390 1
523996 99523996 1001 86380 86390 1
523959 99523959 1001 86380 86390 1
524026 99524026 1001 86380 86390 1
523951 99523951 1001 86380 86390 1
524108 99524108 1001 86380 86390 1
524044 99524044 1001 86380 86390 1
524578 99524578 1001 86380 86390 1
524630 99524630 1001 86380 86390 1
524568 99524568 1001 86380 86390 1
524749 99524749 1001 86380 86390 1
524570 99524570 1001 86380 86390 1
524699 99524699 1001 86380 86390 1
524624 99524624 1001 86380 86390 1
524716 99524716 1001 86380 86390 1
524653 99524653 1001 86380 86390 1
524448 99524448 1001 86380 86390 1
524468 99524468 1001 86380 86390 1
524210 99524210 1001 86380 86390 1
524786 99524786 1001 86380 86390 1
524869 99524869 1001 86380 86390 1
525528 99525528 1001 86380 86390 1
525492 99525492 1001 86380 86390 1
525343 99525343 1001 86380 86390 1
525359 99525359 1001 86380 86390 1
525269 99525269 1001 86380 86390 1
525296 99525296 1001 86380 86390 1
525273 99525273 1001 86380 86390 1
525066 99525066 1001 86380 86390 1
525147 99525147 1001 86380 86390 1
524994 99524994 1001 86380 86390 1
525035 99525035 1001 86380 86390 1
525169 99525169 1001 86380 86390 1
525646 99525646 1001 86380 86390 1
525763 99525763 1001 86380 86390 1
525791 99525791 1001 86380 86390 1
525669 99525669 1001 86380 86390 1
525682 99525682 1001 86380 86390 1
525761 99525761 1001 86380 86390 1
525774 99525774 1001 86380 86390 1
526275 99526275 1001 86380 86390 1
526029 99526029 1001 86380 86390 1
526136 99526136 1001 86380 86390 1
526151 99526151 1001 86380 86390 1
525898 99525898 1001 86380 86390 1
526433 99526433 1001 86380 86390 1
526578 99526578 1001 86380 86390 1
526567 99526567 1001 86380 86390 1
526516 99526516 1001 86380 86390 1
527222 99527222 1001 86380 86390 1
526862 99526862 1001 86380 86390 1
527009 99527009 1001 86380 86390 1
527268 99527268 1001 86380 86390 1
527296 99527296 1001 86380 86390 1
527986 99527986 1001 86380 86390 1
527765 99527765 1001 86380 86390 1
527600 99527600 1001 86380 86390 1
527618 99527618 1001 86380 86390 1
528164 99528164 1001 86380 86390 1
528221 99528221 1001 86380 86390 1
528260 99528260 1001 86380 86390 1
528135 99528135 1001 86380 86390 1
528867 99528867 1001 86380 86390 1
528843 99528843 1001 86380 86390 1
528835 99528835 1001 86380 86390 1
528732 99528732 1001 86380 86390 1
528643 99528643 1001 86380 86390 1
528406 99528406 1001 86380 86390 1
529017 99529017 1001 86380 86390 1
528910 99528910 1001 86380 86390 1
529549 99529549 1001 86380 86390 1
529537 99529537 1001 86380 86390 1
529616 99529616 1001 86380 86390 1
529604 99529604 1001 86380 86390 1
529669 99529669 1001 86380 86390 1
529491 99529491 1001 86380 86390 1
529518 99529518 1001 86380 86390 1
529377 99529377 1001 86380 86390 1
529325 99529325 1001 86380 86390 1
529213 99529213 1001 86380 86390 1
529255 99529255 1001 86380 86390 1
529127 99529127 1001 86380 86390 1
529882 99529882 1001 86380 86390 1
529872 99529872 1001 86380 86390 1
529898 99529898 1001 86380 86390 1
529757 99529757 1001 86380 86390 1
529929 99529929 1001 86380 86390 1
530418 99530418 1001 86380 86390 1
530383 99530383 1001 86380 86390 1
530273 99530273 1001 86380 86390 1
530058 99530058 1001 86380 86390 1
530138 99530138 1001 86380 86390 1
530605 99530605 1001 86380 86390 1
530737 99530737 1001 86380 86390 1
530609 99530609 1001 86380 86390 1
530635 99530635 1001 86380 86390 1
530714 99530714 1001 86380 86390 1
530676 99530676 1001 86380 86390 1
530639 99530639 1001 86380 86390 1
530575 99530575 1001 86380 86390 1
531342 99531342 1001 86380 86390 1
531319 99531319 1001 86380 86390 1
531352 99531352 1001 86380 86390 1
531357 99531357 1001 86380 86390 1
531197 99531197 1001 86380 86390 1
531163 99531163 1001 86380 86390 1
530995 99530995 1001 86380 86390 1
530969 99530969 1001 86380 86390 1
531062 99531062 1001 86380 86390 1
531095 99531095 1001 86380 86390 1
530938 99530938 1001 86380 86390 1
531442 99531442 1001 86380 86390 1
531574 99531574 1001 86380 86390 1
531465 99531465 1001 86380 86390 1
532168 99532168 1001 86380 86390 1
531807 99531807 1001 86380 86390 1
531950 99531950 1001 86380 86390 1
531990 99531990 1001 86380 86390 1
531861 99531861 1001 86380 86390 1
531761 99531761 1001 86380 86390 1
532406 99532406 1001 86380 86390 1
532329 99532329 1001 86380 86390 1
532239 99532239 1001 86380 86390 1
532931 99532931 1001 86380 86390 1
532977 99532977 1001 86380 86390 1
533020 99533020 1001 86380 86390 1
532927 99532927 1001 86380 86390 1
532791 99532791 1001 86380 86390 1
532640 99532640 1001 86380 86390 1
532583 99532583 1001 86380 86390 1
532421 99532421 1001 86380 86390 1
533133 99533133 1001 86380 86390 1
533060 99533060 1001 86380 86390 1
533090 99533090 1001 86380 86390 1
533698 99533698 1001 86380 86390 1
533790 99533790 1001 86380 86390 1
533587 99533587 1001 86380 86390 1
533497 99533497 1001 86380 86390 1
533510 99533510 1001 86380 86390 1
533518 99533518 1001 86380 86390 1
533611 99533611 1001 86380 86390 1
533625 99533625 1001 86380 86390 1
533370 99533370 1001 86380 86390 1
533364 99533364 1001 86380 86390 1
533871 99533871 1001 86380 86390 1
533944 99533944 1001 86380 86390 1
534536 99534536 1001 86380 86390 1
534526 99534526 1001 86380 86390 1
534593 99534593 1001 86380 86390 1
534403 99534403 1001 86380 86390 1
534469 99534469 1001 86380 86390 1
534446 99534446 1001 86380 86390 1
534436 99534436 1001 86380 86390 1
534333 99534333 1001 86380 86390 1
534373 99534373 1001 86380 86390 1
534180 99534180 1001 86380 86390 1
534260 99534260 1001 86380 86390 1
534196 99534196 1001 86380 86390 1
534235 99534235 1001 86380 86390 1
534215 99534215 1001 86380 86390 1
534138 99534138 1001 86380 86390 1
534190 99534190 1001 86380 86390 1
534165 99534165 1001 86380 86390 1
534732 99534732 1001 86380 86390 1
534798 99534798 1001 86380 86390 1
534692 99534692 1001 86380 86390 1
535332 99535332 1001 86380 86390 1
535479 99535479 1001 86380 86390 1
535428 99535428 1001 86380 86390 1
535138 99535138 1001 86380 86390 1
535303 99535303 1001 86380 86390 1
534890 99534890 1001 86380 86390 1
535009 99535009 1001 86380 86390 1
534947 99534947 1001 86380 86390 1
535039 99535039 1001 86380 86390 1
535066 99535066 1001 86380 86390 1
535015 99535015 1001 86380 86390 1
535041 99535041 1001 86380 86390 1
534977 99534977 1001 86380 86390 1
535564 99535564 1001 86380 86390 1
535687 99535687 1001 86380 86390 1
536261 99536261 1001 86380 86390 1
536313 99536313 1001 86380 86390 1
536108 99536108 1001 86380 86390 1
535982 99535982 1001 86380 86390 1
535780 99535780 1001 86380 86390 1
535833 99535833 1001 86380 86390 1
535874 99535874 1001 86380 86390 1
535774 99535774 1001 86380 86390 1
535764 99535764 1001 86380 86390 1
535907 99535907 1001 86380 86390 1
536398 99536398 1001 86380 86390 1
536363 99536363 1001 86380 86390 1
536445 99536445 1001 86380 86390 1
536446 99536446 1001 86380 86390 1
536969 99536969 1001 86380 86390 1
537063 99537063 1001 86380 86390 1
537012 99537012 1001 86380 86390 1
536963 99536963 1001 86380 86390 1
536975 99536975 1001 86380 86390 1
537149 99537149 1001 86380 86390 1
537150 99537150 1001 86380 86390 1
537031 99537031 1001 86380 86390 1
537019 99537019 1001 86380 86390 1
536765 99536765 1001 86380 86390 1
536766 99536766 1001 86380 86390 1
536858 99536858 1001 86380 86390 1
536807 99536807 1001 86380 86390 1
536542 99536542 1001 86380 86390 1
536621 99536621 1001 86380 86390 1
536575 99536575 1001 86380 86390 1
537355 99537355 1001 86380 86390 1
537192 99537192 1001 86380 86390 1
537219 99537219 1001 86380 86390 1
537167 99537167 1001 86380 86390 1
537352 99537352 1001 86380 86390 1
537932 99537932 1001 86380 86390 1
537976 99537976 1001 86380 86390 1
537767 99537767 1001 86380 86390 1
537537 99537537 1001 86380 86390 1
537568 99537568 1001 86380 86390 1
538152 99538152 1001 86380 86390 1
538160 99538160 1001 86380 86390 1
538657 99538657 1001 86380 86390 1
538532 99538532 1001 86380 86390 1
538523 99538523 1001 86380 86390 1
538410 99538410 1001 86380 86390 1
538223 99538223 1001 86380 86390 1
538278 99538278 1001 86380 86390 1
538344 99538344 1001 86380 86390 1
538902 99538902 1001 86380 86390 1
539019 99539019 1001 86380 86390 1
538879 99538879 1001 86380 86390 1
538847 99538847 1001 86380 86390 1
539541 99539541 1001 86380 86390 1
539410 99539410 1001 86380 86390 1
539181 99539181 1001 86380 86390 1
539213 99539213 1001 86380 86390 1
539020 99539020 1001 86380 86390 1
539756 99539756 1001 86380 86390 1
539783 99539783 1001 86380 86390 1
539642 99539642 1001 86380 86390 1
539748 99539748 1001 86380 86390 1
539646 99539646 1001 86380 86390 1
539831 99539831 1001 86380 86390 1
540395 99540395 1001 86380 86390 1
540449 99540449 1001 86380 86390 1
540359 99540359 1001 86380 86390 1
540191 99540191 1001 86380 86390 1
540008 99540008 1001 86380 86390 1
540035 99540035 1001 86380 86390 1
539882 99539882 1001 86380 86390 1
540025 99540025 1001 86380 86390 1
539961 99539961 1001 86380 86390 1
540477 99540477 1001 86380 86390 1
540596 99540596 1001 86380 86390 1
540533 99540533 1001 86380 86390 1
540611 99540611 1001 86380 86390 1
540495 99540495 1001 86380 86390 1
540990 99540990 1001 86380 86390 1
540913 99540913 1001 86380 86390 1
540930 99540930 1001 86380 86390 1
540969 99540969 1001 86380 86390 1
541085 99541085 1001 86380 86390 1
540750 99540750 1001 86380 86390 1
540753 99540753 1001 86380 86390 1
540845 99540845 1001 86380 86390 1
540859 99540859 1001 86380 86390 1
541354 99541354 1001 86380 86390 1
541397 99541397 1001 86380 86390 1
541297 99541297 1001 86380 86390 1
541415 99541415 1001 86380 86390 1
541468 99541468 1001 86380 86390 1
541469 99541469 1001 86380 86390 1
541327 99541327 1001 86380 86390 1
541951 99541951 1001 86380 86390 1
541964 99541964 1001 86380 86390 1
542011 99542011 1001 86380 86390 1
542002 99542002 1001 86380 86390 1
541816 99541816 1001 86380 86390 1
541804 99541804 1001 86380 86390 1
541781 99541781 1001 86380 86390 1
541652 99541652 1001 86380 86390 1
542271 99542271 1001 86380 86390 1
542300 99542300 1001 86380 86390 1
542198 99542198 1001 86380 86390 1
542238 99542238 1001 86380 86390 1
542267 99542267 1001 86380 86390 1
542871 99542871 1001 86380 86390 1
542770 99542770 1001 86380 86390 1
542454 99542454 1001 86380 86390 1
542484 99542484 1001 86380 86390 1
542358 99542358 1001 86380 86390 1
542437 99542437 1001 86380 86390 1
542981 99542981 1001 86380 86390 1
542995 99542995 1001 86380 86390 1
542957 99542957 1001 86380 86390 1
543010 99543010 1001 86380 86390 1
542973 99542973 1001 86380 86390 1
543027 99543027 1001 86380 86390 1
543096 99543096 1001 86380 86390 1
543616 99543616 1001 86380 86390 1
543647 99543647 1001 86380 86390 1
543531 99543531 1001 86380 86390 1
543376 99543376 1001 86380 86390 1
543533 99543533 1001 86380 86390 1
543204 99543204 1001 86380 86390 1
543170 99543170 1001 86380 86390 1
543354 99543354 1001 86380 86390 1
543277 99543277 1001 86380 86390 1
543316 99543316 1001 86380 86390 1
543852 99543852 1001 86380 86390 1
543816 99543816 1001 86380 86390 1
543896 99543896 1001 86380 86390 1
544472 99544472 1001 86380 86390 1
544447 99544447 1001 86380 86390 1
544542 99544542 1001 86380 86390 1
544480 99544480 1001 86380 86390 1
544292 99544292 1001 86380 86390 1
544306 99544306 1001 86380 86390 1
544334 99544334 1001 86380 86390 1
544208 99544208 1001 86380 86390 1
544149 99544149 1001 86380 86390 1
544689 99544689 1001 86380 86390 1
544719 99544719 1001 86380 86390 1
509063 579 1001 41137 41436 1
514306 949 1001 46276 46575 1
520222 863 1001 63434 63733 1
400391 99400391 1001 86380 86390 1
400507 99400507 1001 86380 86390 1
400416 99400416 1001 86380 86390 1
400673 99400673 1001 86380 86390 1
400801 99400801 1001 86380 86390 1
400725 99400725 1001 86380 86390 1
400928 99400928 1001 86380 86390 1
400889 99400889 1001 86380 86390 1
400950 99400950 1001 86380 86390 1
400957 99400957 1001 86380 86390 1
401313 99401313 1001 86380 86390 1
401293 99401293 1001 86380 86390 1
401414 99401414 1001 86380 86390 1
401911 99401911 1001 86380 86390 1
401919 99401919 1001 86380 86390 1
402134 99402134 1001 86380 86390 1
402137 99402137 1001 86380 86390 1
402102 99402102 1001 86380 86390 1
402218 99402218 1001 86380 86390 1
402465 99402465 1001 86380 86390 1
402392 99402392 1001 86380 86390 1
402497 99402497 1001 86380 86390 1
402580 99402580 1001 86380 86390 1
402507 99402507 1001 86380 86390 1
402710 99402710 1001 86380 86390 1
402738 99402738 1001 86380 86390 1
403085 99403085 1001 86380 86390 1
403006 99403006 1001 86380 86390 1
403149 99403149 1001 86380 86390 1
403222 99403222 1001 86380 86390 1
403264 99403264 1001 86380 86390 1
403709 99403709 1001 86380 86390 1
403741 99403741 1001 86380 86390 1
404537 99404537 1001 86380 86390 1
404665 99404665 1001 86380 86390 1
404804 99404804 1001 86380 86390 1
404875 99404875 1001 86380 86390 1
404811 99404811 1001 86380 86390 1
405075 99405075 1001 86380 86390 1
405187 99405187 1001 86380 86390 1
405414 99405414 1001 86380 86390 1
405440 99405440 1001 86380 86390 1
405656 99405656 1001 86380 86390 1
405750 99405750 1001 86380 86390 1
405861 99405861 1001 86380 86390 1
406036 99406036 1001 86380 86390 1
406139 99406139 1001 86380 86390 1
406110 99406110 1001 86380 86390 1
406207 99406207 1001 86380 86390 1
406621 99406621 1001 86380 86390 1
406500 99406500 1001 86380 86390 1
406662 99406662 1001 86380 86390 1
406820 99406820 1001 86380 86390 1
406793 99406793 1001 86380 86390 1
406748 99406748 1001 86380 86390 1
406780 99406780 1001 86380 86390 1
406905 99406905 1001 86380 86390 1
406909 99406909 1001 86380 86390 1
407002 99407002 1001 86380 86390 1
406962 99406962 1001 86380 86390 1
407070 99407070 1001 86380 86390 1
407130 99407130 1001 86380 86390 1
407079 99407079 1001 86380 86390 1
407081 99407081 1001 86380 86390 1
407251 99407251 1001 86380 86390 1
407336 99407336 1001 86380 86390 1
407531 99407531 1001 86380 86390 1
407571 99407571 1001 86380 86390 1
407811 99407811 1001 86380 86390 1
408018 99408018 1001 86380 86390 1
408010 99408010 1001 86380 86390 1
408171 99408171 1001 86380 86390 1
408641 99408641 1001 86380 86390 1
408701 99408701 1001 86380 86390 1
408806 99408806 1001 86380 86390 1
408940 99408940 1001 86380 86390 1
409033 99409033 1001 86380 86390 1
409138 99409138 1001 86380 86390 1
409320 99409320 1001 86380 86390 1
409441 99409441 1001 86380 86390 1
409546 99409546 1001 86380 86390 1
409740 99409740 1001 86380 86390 1
409722 99409722 1001 86380 86390 1
410369 99410369 1001 86380 86390 1
410219 99410219 1001 86380 86390 1
410433 99410433 1001 86380 86390 1
410455 99410455 1001 86380 86390 1
410754 99410754 1001 86380 86390 1
410824 99410824 1001 86380 86390 1
410845 99410845 1001 86380 86390 1
411119 99411119 1001 86380 86390 1
411286 99411286 1001 86380 86390 1
411480 99411480 1001 86380 86390 1
411628 99411628 1001 86380 86390 1
411610 99411610 1001 86380 86390 1
411853 99411853 1001 86380 86390 1
411859 99411859 1001 86380 86390 1
412202 99412202 1001 86380 86390 1
412236 99412236 1001 86380 86390 1
413648 99413648 1001 86380 86390 1
413579 99413579 1001 86380 86390 1
413612 99413612 1001 86380 86390 1
412889 99412889 1001 86380 86390 1
413173 99413173 1001 86380 86390 1
412799 99412799 1001 86380 86390 1
413744 99413744 1001 86380 86390 1
414972 99414972 1001 86380 86390 1
415232 99415232 1001 86380 86390 1
415299 99415299 1001 86380 86390 1
414642 99414642 1001 86380 86390 1
414805 99414805 1001 86380 86390 1
414748 99414748 1001 86380 86390 1
414123 99414123 1001 86380 86390 1
414463 99414463 1001 86380 86390 1
414132 99414132 1001 86380 86390 1
414313 99414313 1001 86380 86390 1
415697 99415697 1001 86380 86390 1
415646 99415646 1001 86380 86390 1
415501 99415501 1001 86380 86390 1
415628 99415628 1001 86380 86390 1
416608 99416608 1001 86380 86390 1
416954 99416954 1001 86380 86390 1
416845 99416845 1001 86380 86390 1
416800 99416800 1001 86380 86390 1
416506 99416506 1001 86380 86390 1
416543 99416543 1001 86380 86390 1
415899 99415899 1001 86380 86390 1
417356 99417356 1001 86380 86390 1
417303 99417303 1001 86380 86390 1
417554 99417554 1001 86380 86390 1
418474 99418474 1001 86380 86390 1
418620 99418620 1001 86380 86390 1
418662 99418662 1001 86380 86390 1
418249 99418249 1001 86380 86390 1
418087 99418087 1001 86380 86390 1
417711 99417711 1001 86380 86390 1
417895 99417895 1001 86380 86390 1
417805 99417805 1001 86380 86390 1
418950 99418950 1001 86380 86390 1
418947 99418947 1001 86380 86390 1
420067 99420067 1001 86380 86390 1
420431 99420431 1001 86380 86390 1
419822 99419822 1001 86380 86390 1
420011 99420011 1001 86380 86390 1
419710 99419710 1001 86380 86390 1
419792 99419792 1001 86380 86390 1
419762 99419762 1001 86380 86390 1
419354 99419354 1001 86380 86390 1
419507 99419507 1001 86380 86390 1
420570 99420570 1001 86380 86390 1
420751 99420751 1001 86380 86390 1
420475 99420475 1001 86380 86390 1
420671 99420671 1001 86380 86390 1
421814 99421814 1001 86380 86390 1
421717 99421717 1001 86380 86390 1
421693 99421693 1001 86380 86390 1
421759 99421759 1001 86380 86390 1
421700 99421700 1001 86380 86390 1
421661 99421661 1001 86380 86390 1
421612 99421612 1001 86380 86390 1
421393 99421393 1001 86380 86390 1
421273 99421273 1001 86380 86390 1
421654 99421654 1001 86380 86390 1
421449 99421449 1001 86380 86390 1
421147 99421147 1001 86380 86390 1
421041 99421041 1001 86380 86390 1
421148 99421148 1001 86380 86390 1
420982 99420982 1001 86380 86390 1
422188 99422188 1001 86380 86390 1
422270 99422270 1001 86380 86390 1
422476 99422476 1001 86380 86390 1
423554 99423554 1001 86380 86390 1
423555 99423555 1001 86380 86390 1
423632 99423632 1001 86380 86390 1
423634 99423634 1001 86380 86390 1
423699 99423699 1001 86380 86390 1
423319 99423319 1001 86380 86390 1
423483 99423483 1001 86380 86390 1
422960 99422960 1001 86380 86390 1
423001 99423001 1001 86380 86390 1
423278 99423278 1001 86380 86390 1
423014 99423014 1001 86380 86390 1
423263 99423263 1001 86380 86390 1
423019 99423019 1001 86380 86390 1
424020 99424020 1001 86380 86390 1
423926 99423926 1001 86380 86390 1
423780 99423780 1001 86380 86390 1
424061 99424061 1001 86380 86390 1
425321 99425321 1001 86380 86390 1
425180 99425180 1001 86380 86390 1
425294 99425294 1001 86380 86390 1
424754 99424754 1001 86380 86390 1
424962 99424962 1001 86380 86390 1
424794 99424794 1001 86380 86390 1
425000 99425000 1001 86380 86390 1
424344 99424344 1001 86380 86390 1
424231 99424231 1001 86380 86390 1
424164 99424164 1001 86380 86390 1
425539 99425539 1001 86380 86390 1
425792 99425792 1001 86380 86390 1
426743 99426743 1001 86380 86390 1
426974 99426974 1001 86380 86390 1
427004 99427004 1001 86380 86390 1
426697 99426697 1001 86380 86390 1
427047 99427047 1001 86380 86390 1
427060 99427060 1001 86380 86390 1
426805 99426805 1001 86380 86390 1
427022 99427022 1001 86380 86390 1
427095 99427095 1001 86380 86390 1
426713 99426713 1001 86380 86390 1
426278 99426278 1001 86380 86390 1
426392 99426392 1001 86380 86390 1
426113 99426113 1001 86380 86390 1
427411 99427411 1001 86380 86390 1
427391 99427391 1001 86380 86390 1
427266 99427266 1001 86380 86390 1
427184 99427184 1001 86380 86390 1
427524 99427524 1001 86380 86390 1
428372 99428372 1001 86380 86390 1
428592 99428592 1001 86380 86390 1
428506 99428506 1001 86380 86390 1
428413 99428413 1001 86380 86390 1
428174 99428174 1001 86380 86390 1
428133 99428133 1001 86380 86390 1
428081 99428081 1001 86380 86390 1
427899 99427899 1001 86380 86390 1
427815 99427815 1001 86380 86390 1
428787 99428787 1001 86380 86390 1
428742 99428742 1001 86380 86390 1
430070 99430070 1001 86380 86390 1
429705 99429705 1001 86380 86390 1
429723 99429723 1001 86380 86390 1
429622 99429622 1001 86380 86390 1
429823 99429823 1001 86380 86390 1
429870 99429870 1001 86380 86390 1
429431 99429431 1001 86380 86390 1
429497 99429497 1001 86380 86390 1
429325 99429325 1001 86380 86390 1
429460 99429460 1001 86380 86390 1
429543 99429543 1001 86380 86390 1
430483 99430483 1001 86380 86390 1
430630 99430630 1001 86380 86390 1
431754 99431754 1001 86380 86390 1
432032 99432032 1001 86380 86390 1
431853 99431853 1001 86380 86390 1
431350 99431350 1001 86380 86390 1
431641 99431641 1001 86380 86390 1
431602 99431602 1001 86380 86390 1
430843 99430843 1001 86380 86390 1
431131 99431131 1001 86380 86390 1
430995 99430995 1001 86380 86390 1
432178 99432178 1001 86380 86390 1
432384 99432384 1001 86380 86390 1
432445 99432445 1001 86380 86390 1
432073 99432073 1001 86380 86390 1
432449 99432449 1001 86380 86390 1
433437 99433437 1001 86380 86390 1
433489 99433489 1001 86380 86390 1
433408 99433408 1001 86380 86390 1
433313 99433313 1001 86380 86390 1
432808 99432808 1001 86380 86390 1
433809 99433809 1001 86380 86390 1
434134 99434134 1001 86380 86390 1
433892 99433892 1001 86380 86390 1
433786 99433786 1001 86380 86390 1
434070 99434070 1001 86380 86390 1
434130 99434130 1001 86380 86390 1
435248 99435248 1001 86380 86390 1
435003 99435003 1001 86380 86390 1
435388 99435388 1001 86380 86390 1
435096 99435096 1001 86380 86390 1
434597 99434597 1001 86380 86390 1
434602 99434602 1001 86380 86390 1
434851 99434851 1001 86380 86390 1
434887 99434887 1001 86380 86390 1
434171 99434171 1001 86380 86390 1
434529 99434529 1001 86380 86390 1
435501 99435501 1001 86380 86390 1
437004 99437004 1001 86380 86390 1
437114 99437114 1001 86380 86390 1
437034 99437034 1001 86380 86390 1
436738 99436738 1001 86380 86390 1
436615 99436615 1001 86380 86390 1
436006 99436006 1001 86380 86390 1
436193 99436193 1001 86380 86390 1
436319 99436319 1001 86380 86390 1
436157 99436157 1001 86380 86390 1
436332 99436332 1001 86380 86390 1
435967 99435967 1001 86380 86390 1
300674 99300674 1001 86380 86390 1
300636 99300636 1001 86380 86390 1
300522 99300522 1001 86380 86390 1
300250 99300250 1001 86380 86390 1
300111 99300111 1001 86380 86390 1
300140 99300140 1001 86380 86390 1
300283 99300283 1001 86380 86390 1
300881 99300881 1001 86380 86390 1
300861 99300861 1001 86380 86390 1
301456 99301456 1001 86380 86390 1
301457 99301457 1001 86380 86390 1
301474 99301474 1001 86380 86390 1
301143 99301143 1001 86380 86390 1
301209 99301209 1001 86380 86390 1
301235 99301235 1001 86380 86390 1
301306 99301306 1001 86380 86390 1
301179 99301179 1001 86380 86390 1
300975 99300975 1001 86380 86390 1
301073 99301073 1001 86380 86390 1
300996 99300996 1001 86380 86390 1
301616 99301616 1001 86380 86390 1
301631 99301631 1001 86380 86390 1
301600 99301600 1001 86380 86390 1
302200 99302200 1001 86380 86390 1
302213 99302213 1001 86380 86390 1
302303 99302303 1001 86380 86390 1
302239 99302239 1001 86380 86390 1
302253 99302253 1001 86380 86390 1
302357 99302357 1001 86380 86390 1
302223 99302223 1001 86380 86390 1
302123 99302123 1001 86380 86390 1
302078 99302078 1001 86380 86390 1
301789 99301789 1001 86380 86390 1
301791 99301791 1001 86380 86390 1
301908 99301908 1001 86380 86390 1
301871 99301871 1001 86380 86390 1
301963 99301963 1001 86380 86390 1
301796 99301796 1001 86380 86390 1
302561 99302561 1001 86380 86390 1
302399 99302399 1001 86380 86390 1
302530 99302530 1001 86380 86390 1
303050 99303050 1001 86380 86390 1
303141 99303141 1001 86380 86390 1
302852 99302852 1001 86380 86390 1
302768 99302768 1001 86380 86390 1
302681 99302681 1001 86380 86390 1
302590 99302590 1001 86380 86390 1
302708 99302708 1001 86380 86390 1
302674 99302674 1001 86380 86390 1
302636 99302636 1001 86380 86390 1
303209 99303209 1001 86380 86390 1
303341 99303341 1001 86380 86390 1
303407 99303407 1001 86380 86390 1
303892 99303892 1001 86380 86390 1
303843 99303843 1001 86380 86390 1
303975 99303975 1001 86380 86390 1
304019 99304019 1001 86380 86390 1
303754 99303754 1001 86380 86390 1
303730 99303730 1001 86380 86390 1
303825 99303825 1001 86380 86390 1
303478 99303478 1001 86380 86390 1
303597 99303597 1001 86380 86390 1
303482 99303482 1001 86380 86390 1
303495 99303495 1001 86380 86390 1
304083 99304083 1001 86380 86390 1
304189 99304189 1001 86380 86390 1
304841 99304841 1001 86380 86390 1
304674 99304674 1001 86380 86390 1
304689 99304689 1001 86380 86390 1
304577 99304577 1001 86380 86390 1
304526 99304526 1001 86380 86390 1
304277 99304277 1001 86380 86390 1
304292 99304292 1001 86380 86390 1
304426 99304426 1001 86380 86390 1
304402 99304402 1001 86380 86390 1
304313 99304313 1001 86380 86390 1
304887 99304887 1001 86380 86390 1
305556 99305556 1001 86380 86390 1
305561 99305561 1001 86380 86390 1
305523 99305523 1001 86380 86390 1
305498 99305498 1001 86380 86390 1
305617 99305617 1001 86380 86390 1
305631 99305631 1001 86380 86390 1
305480 99305480 1001 86380 86390 1
305371 99305371 1001 86380 86390 1
305397 99305397 1001 86380 86390 1
305362 99305362 1001 86380 86390 1
305251 99305251 1001 86380 86390 1
305122 99305122 1001 86380 86390 1
305239 99305239 1001 86380 86390 1
305162 99305162 1001 86380 86390 1
305085 99305085 1001 86380 86390 1
305102 99305102 1001 86380 86390 1
500182 99500182 1001 86380 86390 1
500054 99500054 1001 86380 86390 1
500018 99500018 1001 86380 86390 1
500085 99500085 1001 86380 86390 1
500190 99500190 1001 86380 86390 1
500612 99500612 1001 86380 86390 1
500664 99500664 1001 86380 86390 1
500742 99500742 1001 86380 86390 1
500800 99500800 1001 86380 86390 1
500708 99500708 1001 86380 86390 1
500504 99500504 1001 86380 86390 1
500335 99500335 1001 86380 86390 1
500350 99500350 1001 86380 86390 1
500317 99500317 1001 86380 86390 1
500241 99500241 1001 86380 86390 1
500941 99500941 1001 86380 86390 1
500997 99500997 1001 86380 86390 1
500846 99500846 1001 86380 86390 1
500847 99500847 1001 86380 86390 1
500887 99500887 1001 86380 86390 1
501608 99501608 1001 86380 86390 1
501442 99501442 1001 86380 86390 1
501493 99501493 1001 86380 86390 1
501138 99501138 1001 86380 86390 1
501217 99501217 1001 86380 86390 1
501224 99501224 1001 86380 86390 1
501817 99501817 1001 86380 86390 1
502266 99502266 1001 86380 86390 1
502385 99502385 1001 86380 86390 1
502334 99502334 1001 86380 86390 1
502223 99502223 1001 86380 86390 1
502100 99502100 1001 86380 86390 1
502193 99502193 1001 86380 86390 1
502076 99502076 1001 86380 86390 1
502043 99502043 1001 86380 86390 1
501862 99501862 1001 86380 86390 1
501957 99501957 1001 86380 86390 1
501932 99501932 1001 86380 86390 1
502010 99502010 1001 86380 86390 1
501908 99501908 1001 86380 86390 1
502479 99502479 1001 86380 86390 1
502648 99502648 1001 86380 86390 1
502664 99502664 1001 86380 86390 1
503271 99503271 1001 86380 86390 1
503225 99503225 1001 86380 86390 1
502930 99502930 1001 86380 86390 1
503074 99503074 1001 86380 86390 1
503041 99503041 1001 86380 86390 1
502887 99502887 1001 86380 86390 1
503070 99503070 1001 86380 86390 1
502736 99502736 1001 86380 86390 1
502858 99502858 1001 86380 86390 1
502874 99502874 1001 86380 86390 1
503323 99503323 1001 86380 86390 1
504041 99504041 1001 86380 86390 1
504031 99504031 1001 86380 86390 1
503916 99503916 1001 86380 86390 1
503945 99503945 1001 86380 86390 1
504027 99504027 1001 86380 86390 1
503770 99503770 1001 86380 86390 1
503557 99503557 1001 86380 86390 1
503520 99503520 1001 86380 86390 1
503586 99503586 1001 86380 86390 1
504216 99504216 1001 86380 86390 1
504776 99504776 1001 86380 86390 1
504687 99504687 1001 86380 86390 1
504623 99504623 1001 86380 86390 1
504574 99504574 1001 86380 86390 1
504553 99504553 1001 86380 86390 1
504736 99504736 1001 86380 86390 1
504414 99504414 1001 86380 86390 1
504390 99504390 1001 86380 86390 1
504418 99504418 1001 86380 86390 1
505123 99505123 1001 86380 86390 1
504995 99504995 1001 86380 86390 1
505112 99505112 1001 86380 86390 1
505035 99505035 1001 86380 86390 1
505719 99505719 1001 86380 86390 1
505448 99505448 1001 86380 86390 1
505157 99505157 1001 86380 86390 1
505184 99505184 1001 86380 86390 1
505236 99505236 1001 86380 86390 1
505859 99505859 1001 86380 86390 1
505902 99505902 1001 86380 86390 1
505956 99505956 1001 86380 86390 1
506522 99506522 1001 86380 86390 1
506419 99506419 1001 86380 86390 1
506578 99506578 1001 86380 86390 1
506580 99506580 1001 86380 86390 1
506593 99506593 1001 86380 86390 1
506364 99506364 1001 86380 86390 1
506334 99506334 1001 86380 86390 1
506207 99506207 1001 86380 86390 1
506052 99506052 1001 86380 86390 1
506045 99506045 1001 86380 86390 1
506033 99506033 1001 86380 86390 1
506062 99506062 1001 86380 86390 1
506801 99506801 1001 86380 86390 1
506651 99506651 1001 86380 86390 1
507375 99507375 1001 86380 86390 1
507224 99507224 1001 86380 86390 1
507412 99507412 1001 86380 86390 1
507127 99507127 1001 86380 86390 1
507110 99507110 1001 86380 86390 1
506840 99506840 1001 86380 86390 1
506803 99506803 1001 86380 86390 1
506897 99506897 1001 86380 86390 1
506989 99506989 1001 86380 86390 1
506901 99506901 1001 86380 86390 1
506876 99506876 1001 86380 86390 1
506993 99506993 1001 86380 86390 1
507535 99507535 1001 86380 86390 1
507574 99507574 1001 86380 86390 1
507474 99507474 1001 86380 86390 1
507584 99507584 1001 86380 86390 1
508171 99508171 1001 86380 86390 1
508122 99508122 1001 86380 86390 1
508200 99508200 1001 86380 86390 1
508204 99508204 1001 86380 86390 1
508103 99508103 1001 86380 86390 1
508014 99508014 1001 86380 86390 1
507885 99507885 1001 86380 86390 1
507631 99507631 1001 86380 86390 1
507686 99507686 1001 86380 86390 1
507675 99507675 1001 86380 86390 1
508426 99508426 1001 86380 86390 1
508435 99508435 1001 86380 86390 1
508280 99508280 1001 86380 86390 1
508320 99508320 1001 86380 86390 1
508900 99508900 1001 86380 86390 1
509054 99509054 1001 86380 86390 1
508781 99508781 1001 86380 86390 1
508773 99508773 1001 86380 86390 1
508669 99508669 1001 86380 86390 1
508801 99508801 1001 86380 86390 1
508570 99508570 1001 86380 86390 1
508571 99508571 1001 86380 86390 1
508534 99508534 1001 86380 86390 1
509137 99509137 1001 86380 86390 1
509150 99509150 1001 86380 86390 1
509100 99509100 1001 86380 86390 1
509165 99509165 1001 86380 86390 1
509208 99509208 1001 86380 86390 1
509096 99509096 1001 86380 86390 1
509829 99509829 1001 86380 86390 1
509845 99509845 1001 86380 86390 1
509531 99509531 1001 86380 86390 1
509692 99509692 1001 86380 86390 1
509577 99509577 1001 86380 86390 1
509464 99509464 1001 86380 86390 1
509430 99509430 1001 86380 86390 1
510068 99510068 1001 86380 86390 1
509991 99509991 1001 86380 86390 1
509920 99509920 1001 86380 86390 1
509959 99509959 1001 86380 86390 1
509998 99509998 1001 86380 86390 1
509909 99509909 1001 86380 86390 1
510692 99510692 1001 86380 86390 1
510643 99510643 1001 86380 86390 1
510326 99510326 1001 86380 86390 1
510471 99510471 1001 86380 86390 1
510357 99510357 1001 86380 86390 1
510322 99510322 1001 86380 86390 1
510287 99510287 1001 86380 86390 1
510236 99510236 1001 86380 86390 1
510129 99510129 1001 86380 86390 1
510130 99510130 1001 86380 86390 1
511398 99511398 1001 86380 86390 1
511518 99511518 1001 86380 86390 1
511546 99511546 1001 86380 86390 1
511449 99511449 1001 86380 86390 1
511184 99511184 1001 86380 86390 1
511339 99511339 1001 86380 86390 1
511198 99511198 1001 86380 86390 1
511242 99511242 1001 86380 86390 1
511320 99511320 1001 86380 86390 1
510998 99510998 1001 86380 86390 1
510991 99510991 1001 86380 86390 1
510940 99510940 1001 86380 86390 1
511111 99511111 1001 86380 86390 1
511723 99511723 1001 86380 86390 1
511621 99511621 1001 86380 86390 1
511651 99511651 1001 86380 86390 1
512242 99512242 1001 86380 86390 1
512179 99512179 1001 86380 86390 1
512301 99512301 1001 86380 86390 1
511969 99511969 1001 86380 86390 1
512112 99512112 1001 86380 86390 1
512049 99512049 1001 86380 86390 1
511836 99511836 1001 86380 86390 1
511917 99511917 1001 86380 86390 1
511777 99511777 1001 86380 86390 1
511765 99511765 1001 86380 86390 1
511792 99511792 1001 86380 86390 1
512432 99512432 1001 86380 86390 1
512384 99512384 1001 86380 86390 1
512502 99512502 1001 86380 86390 1
512439 99512439 1001 86380 86390 1
513039 99513039 1001 86380 86390 1
513143 99513143 1001 86380 86390 1
513178 99513178 1001 86380 86390 1
512891 99512891 1001 86380 86390 1
512918 99512918 1001 86380 86390 1
512640 99512640 1001 86380 86390 1
513345 99513345 1001 86380 86390 1
513397 99513397 1001 86380 86390 1
513273 99513273 1001 86380 86390 1
513930 99513930 1001 86380 86390 1
513856 99513856 1001 86380 86390 1
514013 99514013 1001 86380 86390 1
513922 99513922 1001 86380 86390 1
513936 99513936 1001 86380 86390 1
513836 99513836 1001 86380 86390 1
513738 99513738 1001 86380 86390 1
513664 99513664 1001 86380 86390 1
513423 99513423 1001 86380 86390 1
513437 99513437 1001 86380 86390 1
513463 99513463 1001 86380 86390 1
514041 99514041 1001 86380 86390 1
514096 99514096 1001 86380 86390 1
514191 99514191 1001 86380 86390 1
514127 99514127 1001 86380 86390 1
514785 99514785 1001 86380 86390 1
514800 99514800 1001 86380 86390 1
514673 99514673 1001 86380 86390 1
514586 99514586 1001 86380 86390 1
514446 99514446 1001 86380 86390 1
514464 99514464 1001 86380 86390 1
514608 99514608 1001 86380 86390 1
514647 99514647 1001 86380 86390 1
514609 99514609 1001 86380 86390 1
514520 99514520 1001 86380 86390 1
514533 99514533 1001 86380 86390 1
514318 99514318 1001 86380 86390 1
514423 99514423 1001 86380 86390 1
514297 99514297 1001 86380 86390 1
514337 99514337 1001 86380 86390 1
514274 99514274 1001 86380 86390 1
514945 99514945 1001 86380 86390 1
514985 99514985 1001 86380 86390 1
515057 99515057 1001 86380 86390 1
514879 99514879 1001 86380 86390 1
515541 99515541 1001 86380 86390 1
515533 99515533 1001 86380 86390 1
515659 99515659 1001 86380 86390 1
515561 99515561 1001 86380 86390 1
515565 99515565 1001 86380 86390 1
515376 99515376 1001 86380 86390 1
515270 99515270 1001 86380 86390 1
515154 99515154 1001 86380 86390 1
515219 99515219 1001 86380 86390 1
515259 99515259 1001 86380 86390 1
515078 99515078 1001 86380 86390 1
515196 99515196 1001 86380 86390 1
515198 99515198 1001 86380 86390 1
515214 99515214 1001 86380 86390 1
515164 99515164 1001 86380 86390 1
515808 99515808 1001 86380 86390 1
516364 99516364 1001 86380 86390 1
516191 99516191 1001 86380 86390 1
516021 99516021 1001 86380 86390 1
516004 99516004 1001 86380 86390 1
516631 99516631 1001 86380 86390 1
516646 99516646 1001 86380 86390 1
516595 99516595 1001 86380 86390 1
517324 99517324 1001 86380 86390 1
517154 99517154 1001 86380 86390 1
517331 99517331 1001 86380 86390 1
516871 99516871 1001 86380 86390 1
516897 99516897 1001 86380 86390 1
516823 99516823 1001 86380 86390 1
516788 99516788 1001 86380 86390 1
517371 99517371 1001 86380 86390 1
517384 99517384 1001 86380 86390 1
517396 99517396 1001 86380 86390 1
518126 99518126 1001 86380 86390 1
518128 99518128 1001 86380 86390 1
517998 99517998 1001 86380 86390 1
518077 99518077 1001 86380 86390 1
518027 99518027 1001 86380 86390 1
518083 99518083 1001 86380 86390 1
518122 99518122 1001 86380 86390 1
517883 99517883 1001 86380 86390 1
517766 99517766 1001 86380 86390 1
517772 99517772 1001 86380 86390 1
517715 99517715 1001 86380 86390 1
518316 99518316 1001 86380 86390 1
518169 99518169 1001 86380 86390 1
518826 99518826 1001 86380 86390 1
518918 99518918 1001 86380 86390 1
518790 99518790 1001 86380 86390 1
518945 99518945 1001 86380 86390 1
518844 99518844 1001 86380 86390 1
518936 99518936 1001 86380 86390 1
518731 99518731 1001 86380 86390 1
518615 99518615 1001 86380 86390 1
518589 99518589 1001 86380 86390 1
518771 99518771 1001 86380 86390 1
518645 99518645 1001 86380 86390 1
518763 99518763 1001 86380 86390 1
518446 99518446 1001 86380 86390 1
518558 99518558 1001 86380 86390 1
519140 99519140 1001 86380 86390 1
518998 99518998 1001 86380 86390 1
519182 99519182 1001 86380 86390 1
518989 99518989 1001 86380 86390 1
519042 99519042 1001 86380 86390 1
518992 99518992 1001 86380 86390 1
519674 99519674 1001 86380 86390 1
519414 99519414 1001 86380 86390 1
519497 99519497 1001 86380 86390 1
519591 99519591 1001 86380 86390 1
519462 99519462 1001 86380 86390 1
519475 99519475 1001 86380 86390 1
519322 99519322 1001 86380 86390 1
519212 99519212 1001 86380 86390 1
519947 99519947 1001 86380 86390 1
520485 99520485 1001 86380 86390 1
520448 99520448 1001 86380 86390 1
520571 99520571 1001 86380 86390 1
520562 99520562 1001 86380 86390 1
520356 99520356 1001 86380 86390 1
520358 99520358 1001 86380 86390 1
520255 99520255 1001 86380 86390 1
520257 99520257 1001 86380 86390 1
520250 99520250 1001 86380 86390 1
520277 99520277 1001 86380 86390 1
520222 99520222 1001 86380 86390 1
520145 99520145 1001 86380 86390 1
520748 99520748 1001 86380 86390 1
520645 99520645 1001 86380 86390 1
520777 99520777 1001 86380 86390 1
521324 99521324 1001 86380 86390 1
521337 99521337 1001 86380 86390 1
521441 99521441 1001 86380 86390 1
521394 99521394 1001 86380 86390 1
521449 99521449 1001 86380 86390 1
521145 99521145 1001 86380 86390 1
521163 99521163 1001 86380 86390 1
521102 99521102 1001 86380 86390 1
521117 99521117 1001 86380 86390 1
521246 99521246 1001 86380 86390 1
520988 99520988 1001 86380 86390 1
521014 99521014 1001 86380 86390 1
520849 99520849 1001 86380 86390 1
520960 99520960 1001 86380 86390 1
521556 99521556 1001 86380 86390 1
521481 99521481 1001 86380 86390 1
521653 99521653 1001 86380 86390 1
521474 99521474 1001 86380 86390 1
521656 99521656 1001 86380 86390 1
522192 99522192 1001 86380 86390 1
522245 99522245 1001 86380 86390 1
522265 99522265 1001 86380 86390 1
522221 99522221 1001 86380 86390 1
522196 99522196 1001 86380 86390 1
522061 99522061 1001 86380 86390 1
521985 99521985 1001 86380 86390 1
521951 99521951 1001 86380 86390 1
521878 99521878 1001 86380 86390 1
521815 99521815 1001 86380 86390 1
521868 99521868 1001 86380 86390 1
521857 99521857 1001 86380 86390 1
521678 99521678 1001 86380 86390 1
521760 99521760 1001 86380 86390 1
521851 99521851 1001 86380 86390 1
522316 99522316 1001 86380 86390 1
522488 99522488 1001 86380 86390 1
522359 99522359 1001 86380 86390 1
522476 99522476 1001 86380 86390 1
522386 99522386 1001 86380 86390 1
522374 99522374 1001 86380 86390 1
522403 99522403 1001 86380 86390 1
522918 99522918 1001 86380 86390 1
523023 99523023 1001 86380 86390 1
523049 99523049 1001 86380 86390 1
522812 99522812 1001 86380 86390 1
522788 99522788 1001 86380 86390 1
522712 99522712 1001 86380 86390 1
522739 99522739 1001 86380 86390 1
522870 99522870 1001 86380 86390 1
522551 99522551 1001 86380 86390 1
522565 99522565 1001 86380 86390 1
522567 99522567 1001 86380 86390 1
522503 99522503 1001 86380 86390 1
523180 99523180 1001 86380 86390 1
523274 99523274 1001 86380 86390 1
523251 99523251 1001 86380 86390 1
523175 99523175 1001 86380 86390 1
523910 99523910 1001 86380 86390 1
523739 99523739 1001 86380 86390 1
523689 99523689 1001 86380 86390 1
523548 99523548 1001 86380 86390 1
523590 99523590 1001 86380 86390 1
523414 99523414 1001 86380 86390 1
523327 99523327 1001 86380 86390 1
523354 99523354 1001 86380 86390 1
523459 99523459 1001 86380 86390 1
523413 99523413 1001 86380 86390 1
524046 99524046 1001 86380 86390 1
523324 99523324 1001 86380 86390 1
524129 99524129 1001 86380 86390 1
524142 99524142 1001 86380 86390 1
524018 99524018 1001 86380 86390 1
524057 99524057 1001 86380 86390 1
524628 99524628 1001 86380 86390 1
524587 99524587 1001 86380 86390 1
524576 99524576 1001 86380 86390 1
524951 99524951 1001 86380 86390 1
524904 99524904 1001 86380 86390 1
524827 99524827 1001 86380 86390 1
524894 99524894 1001 86380 86390 1
525552 99525552 1001 86380 86390 1
525441 99525441 1001 86380 86390 1
525224 99525224 1001 86380 86390 1
525357 99525357 1001 86380 86390 1
525258 99525258 1001 86380 86390 1
525193 99525193 1001 86380 86390 1
525377 99525377 1001 86380 86390 1
525788 99525788 1001 86380 86390 1
525622 99525622 1001 86380 86390 1
525766 99525766 1001 86380 86390 1
525730 99525730 1001 86380 86390 1
525692 99525692 1001 86380 86390 1
525670 99525670 1001 86380 86390 1
526297 99526297 1001 86380 86390 1
526273 99526273 1001 86380 86390 1
526326 99526326 1001 86380 86390 1
526410 99526410 1001 86380 86390 1
526253 99526253 1001 86380 86390 1
526144 99526144 1001 86380 86390 1
526068 99526068 1001 86380 86390 1
525907 99525907 1001 86380 86390 1
525911 99525911 1001 86380 86390 1
525956 99525956 1001 86380 86390 1
526008 99526008 1001 86380 86390 1
526428 99526428 1001 86380 86390 1
526611 99526611 1001 86380 86390 1
527107 99527107 1001 86380 86390 1
527191 99527191 1001 86380 86390 1
527157 99527157 1001 86380 86390 1
526839 99526839 1001 86380 86390 1
526973 99526973 1001 86380 86390 1
526744 99526744 1001 86380 86390 1
526713 99526713 1001 86380 86390 1
526690 99526690 1001 86380 86390 1
527440 99527440 1001 86380 86390 1
527259 99527259 1001 86380 86390 1
527421 99527421 1001 86380 86390 1
528031 99528031 1001 86380 86390 1
527818 99527818 1001 86380 86390 1
527705 99527705 1001 86380 86390 1
527799 99527799 1001 86380 86390 1
527697 99527697 1001 86380 86390 1
527776 99527776 1001 86380 86390 1
527519 99527519 1001 86380 86390 1
527662 99527662 1001 86380 86390 1
527612 99527612 1001 86380 86390 1
527579 99527579 1001 86380 86390 1
527479 99527479 1001 86380 86390 1
528147 99528147 1001 86380 86390 1
528212 99528212 1001 86380 86390 1
528239 99528239 1001 86380 86390 1
528739 99528739 1001 86380 86390 1
528704 99528704 1001 86380 86390 1
528755 99528755 1001 86380 86390 1
528605 99528605 1001 86380 86390 1
528545 99528545 1001 86380 86390 1
528650 99528650 1001 86380 86390 1
528345 99528345 1001 86380 86390 1
528399 99528399 1001 86380 86390 1
528477 99528477 1001 86380 86390 1
528387 99528387 1001 86380 86390 1
528300 99528300 1001 86380 86390 1
528366 99528366 1001 86380 86390 1
528328 99528328 1001 86380 86390 1
528316 99528316 1001 86380 86390 1
528486 99528486 1001 86380 86390 1
528902 99528902 1001 86380 86390 1
529613 99529613 1001 86380 86390 1
529639 99529639 1001 86380 86390 1
529680 99529680 1001 86380 86390 1
529580 99529580 1001 86380 86390 1
529713 99529713 1001 86380 86390 1
529400 99529400 1001 86380 86390 1
529478 99529478 1001 86380 86390 1
529222 99529222 1001 86380 86390 1
529108 99529108 1001 86380 86390 1
529176 99529176 1001 86380 86390 1
529293 99529293 1001 86380 86390 1
529155 99529155 1001 86380 86390 1
529207 99529207 1001 86380 86390 1
529732 99529732 1001 86380 86390 1
530474 99530474 1001 86380 86390 1
530274 99530274 1001 86380 86390 1
530306 99530306 1001 86380 86390 1
530346 99530346 1001 86380 86390 1
530078 99530078 1001 86380 86390 1
530084 99530084 1001 86380 86390 1
529982 99529982 1001 86380 86390 1
529957 99529957 1001 86380 86390 1
530567 99530567 1001 86380 86390 1
530568 99530568 1001 86380 86390 1
530562 99530562 1001 86380 86390 1
531289 99531289 1001 86380 86390 1
531328 99531328 1001 86380 86390 1
531326 99531326 1001 86380 86390 1
531046 99531046 1001 86380 86390 1
530989 99530989 1001 86380 86390 1
530849 99530849 1001 86380 86390 1
530915 99530915 1001 86380 86390 1
530962 99530962 1001 86380 86390 1
530872 99530872 1001 86380 86390 1
530874 99530874 1001 86380 86390 1
531550 99531550 1001 86380 86390 1
531477 99531477 1001 86380 86390 1
532169 99532169 1001 86380 86390 1
532129 99532129 1001 86380 86390 1
532121 99532121 1001 86380 86390 1
532006 99532006 1001 86380 86390 1
532031 99532031 1001 86380 86390 1
532032 99532032 1001 86380 86390 1
532049 99532049 1001 86380 86390 1
531966 99531966 1001 86380 86390 1
531928 99531928 1001 86380 86390 1
531973 99531973 1001 86380 86390 1
531691 99531691 1001 86380 86390 1
531778 99531778 1001 86380 86390 1
532398 99532398 1001 86380 86390 1
532290 99532290 1001 86380 86390 1
532303 99532303 1001 86380 86390 1
532879 99532879 1001 86380 86390 1
532737 99532737 1001 86380 86390 1
532780 99532780 1001 86380 86390 1
532768 99532768 1001 86380 86390 1
532757 99532757 1001 86380 86390 1
532436 99532436 1001 86380 86390 1
532456 99532456 1001 86380 86390 1
532485 99532485 1001 86380 86390 1
532511 99532511 1001 86380 86390 1
532447 99532447 1001 86380 86390 1
532526 99532526 1001 86380 86390 1
533810 99533810 1001 86380 86390 1
533726 99533726 1001 86380 86390 1
533727 99533727 1001 86380 86390 1
533522 99533522 1001 86380 86390 1
533238 99533238 1001 86380 86390 1
533958 99533958 1001 86380 86390 1
534062 99534062 1001 86380 86390 1
534661 99534661 1001 86380 86390 1
534629 99534629 1001 86380 86390 1
534169 99534169 1001 86380 86390 1
534208 99534208 1001 86380 86390 1
534151 99534151 1001 86380 86390 1
534254 99534254 1001 86380 86390 1
534152 99534152 1001 86380 86390 1
534799 99534799 1001 86380 86390 1
534789 99534789 1001 86380 86390 1
534764 99534764 1001 86380 86390 1
534753 99534753 1001 86380 86390 1
535395 99535395 1001 86380 86390 1
535436 99535436 1001 86380 86390 1
535347 99535347 1001 86380 86390 1
535486 99535486 1001 86380 86390 1
535489 99535489 1001 86380 86390 1
535429 99535429 1001 86380 86390 1
535189 99535189 1001 86380 86390 1
535229 99535229 1001 86380 86390 1
534957 99534957 1001 86380 86390 1
535056 99535056 1001 86380 86390 1
535651 99535651 1001 86380 86390 1
535535 99535535 1001 86380 86390 1
535602 99535602 1001 86380 86390 1
535667 99535667 1001 86380 86390 1
536251 99536251 1001 86380 86390 1
535745 99535745 1001 86380 86390 1
536533 99536533 1001 86380 86390 1
536495 99536495 1001 86380 86390 1
537101 99537101 1001 86380 86390 1
537115 99537115 1001 86380 86390 1
537118 99537118 1001 86380 86390 1
537147 99537147 1001 86380 86390 1
536932 99536932 1001 86380 86390 1
536779 99536779 1001 86380 86390 1
536913 99536913 1001 86380 86390 1
536599 99536599 1001 86380 86390 1
536588 99536588 1001 86380 86390 1
537301 99537301 1001 86380 86390 1
537290 99537290 1001 86380 86390 1
537360 99537360 1001 86380 86390 1
537270 99537270 1001 86380 86390 1
537860 99537860 1001 86380 86390 1
537954 99537954 1001 86380 86390 1
537786 99537786 1001 86380 86390 1
537459 99537459 1001 86380 86390 1
537410 99537410 1001 86380 86390 1
537438 99537438 1001 86380 86390 1
537494 99537494 1001 86380 86390 1
537521 99537521 1001 86380 86390 1
537444 99537444 1001 86380 86390 1
538025 99538025 1001 86380 86390 1
538167 99538167 1001 86380 86390 1
538090 99538090 1001 86380 86390 1
538091 99538091 1001 86380 86390 1
538686 99538686 1001 86380 86390 1
538794 99538794 1001 86380 86390 1
538560 99538560 1001 86380 86390 1
538593 99538593 1001 86380 86390 1
538412 99538412 1001 86380 86390 1
538396 99538396 1001 86380 86390 1
538398 99538398 1001 86380 86390 1
538360 99538360 1001 86380 86390 1
538980 99538980 1001 86380 86390 1
538953 99538953 1001 86380 86390 1
539460 99539460 1001 86380 86390 1
539608 99539608 1001 86380 86390 1
539592 99539592 1001 86380 86390 1
539562 99539562 1001 86380 86390 1
539409 99539409 1001 86380 86390 1
539259 99539259 1001 86380 86390 1
539088 99539088 1001 86380 86390 1
539105 99539105 1001 86380 86390 1
539170 99539170 1001 86380 86390 1
539184 99539184 1001 86380 86390 1
539187 99539187 1001 86380 86390 1
539820 99539820 1001 86380 86390 1
539652 99539652 1001 86380 86390 1
539828 99539828 1001 86380 86390 1
539841 99539841 1001 86380 86390 1
540326 99540326 1001 86380 86390 1
540365 99540365 1001 86380 86390 1
540438 99540438 1001 86380 86390 1
540385 99540385 1001 86380 86390 1
540296 99540296 1001 86380 86390 1
540226 99540226 1001 86380 86390 1
540181 99540181 1001 86380 86390 1
540247 99540247 1001 86380 86390 1
539965 99539965 1001 86380 86390 1
539953 99539953 1001 86380 86390 1
539967 99539967 1001 86380 86390 1
539918 99539918 1001 86380 86390 1
539920 99539920 1001 86380 86390 1
540038 99540038 1001 86380 86390 1
540520 99540520 1001 86380 86390 1
541201 99541201 1001 86380 86390 1
541227 99541227 1001 86380 86390 1
540940 99540940 1001 86380 86390 1
541084 99541084 1001 86380 86390 1
540842 99540842 1001 86380 86390 1
541489 99541489 1001 86380 86390 1
541308 99541308 1001 86380 86390 1
541296 99541296 1001 86380 86390 1
541300 99541300 1001 86380 86390 1
542081 99542081 1001 86380 86390 1
541946 99541946 1001 86380 86390 1
541986 99541986 1001 86380 86390 1
541999 99541999 1001 86380 86390 1
542111 99542111 1001 86380 86390 1
541988 99541988 1001 86380 86390 1
541861 99541861 1001 86380 86390 1
541903 99541903 1001 86380 86390 1
541815 99541815 1001 86380 86390 1
541738 99541738 1001 86380 86390 1
541846 99541846 1001 86380 86390 1
541756 99541756 1001 86380 86390 1
541821 99541821 1001 86380 86390 1
541666 99541666 1001 86380 86390 1
541513 99541513 1001 86380 86390 1
541527 99541527 1001 86380 86390 1
541604 99541604 1001 86380 86390 1
541683 99541683 1001 86380 86390 1
541532 99541532 1001 86380 86390 1
541519 99541519 1001 86380 86390 1
541676 99541676 1001 86380 86390 1
542272 99542272 1001 86380 86390 1
542251 99542251 1001 86380 86390 1
542291 99542291 1001 86380 86390 1
542125 99542125 1001 86380 86390 1
542283 99542283 1001 86380 86390 1
542913 99542913 1001 86380 86390 1
542819 99542819 1001 86380 86390 1
542873 99542873 1001 86380 86390 1
542747 99542747 1001 86380 86390 1
542798 99542798 1001 86380 86390 1
542825 99542825 1001 86380 86390 1
542674 99542674 1001 86380 86390 1
542574 99542574 1001 86380 86390 1
542627 99542627 1001 86380 86390 1
542531 99542531 1001 86380 86390 1
542507 99542507 1001 86380 86390 1
542498 99542498 1001 86380 86390 1
542398 99542398 1001 86380 86390 1
542478 99542478 1001 86380 86390 1
543140 99543140 1001 86380 86390 1
542986 99542986 1001 86380 86390 1
543004 99543004 1001 86380 86390 1
543743 99543743 1001 86380 86390 1
543752 99543752 1001 86380 86390 1
543373 99543373 1001 86380 86390 1
543375 99543375 1001 86380 86390 1
543467 99543467 1001 86380 86390 1
543293 99543293 1001 86380 86390 1
543315 99543315 1001 86380 86390 1
543212 99543212 1001 86380 86390 1
543798 99543798 1001 86380 86390 1
543791 99543791 1001 86380 86390 1
544485 99544485 1001 86380 86390 1
544530 99544530 1001 86380 86390 1
544319 99544319 1001 86380 86390 1
544042 99544042 1001 86380 86390 1
544097 99544097 1001 86380 86390 1
432142 388 1001 19380 19737 1
514302 469 1001 45080 45379 1
514353 1212 1001 64141 64440 1
520222 863 1001 43705 44005 1
534025 944 1001 29300 29599 1
400021 99400021 1001 86380 86390 1
400003 99400003 1001 86380 86390 1
400038 99400038 1001 86380 86390 1
400333 99400333 1001 86380 86390 1
400617 99400617 1001 86380 86390 1
400710 99400710 1001 86380 86390 1
400675 99400675 1001 86380 86390 1
400862 99400862 1001 86380 86390 1
401049 99401049 1001 86380 86390 1
401512 99401512 1001 86380 86390 1
401364 99401364 1001 86380 86390 1
401763 99401763 1001 86380 86390 1
401764 99401764 1001 86380 86390 1
402038 99402038 1001 86380 86390 1
402155 99402155 1001 86380 86390 1
402141 99402141 1001 86380 86390 1
402070 99402070 1001 86380 86390 1
402191 99402191 1001 86380 86390 1
402314 99402314 1001 86380 86390 1
402285 99402285 1001 86380 86390 1
402414 99402414 1001 86380 86390 1
402550 99402550 1001 86380 86390 1
402686 99402686 1001 86380 86390 1
403350 99403350 1001 86380 86390 1
403385 99403385 1001 86380 86390 1
403445 99403445 1001 86380 86390 1
403622 99403622 1001 86380 86390 1
403920 99403920 1001 86380 86390 1
403869 99403869 1001 86380 86390 1
404151 99404151 1001 86380 86390 1
404122 99404122 1001 86380 86390 1
404097 99404097 1001 86380 86390 1
404102 99404102 1001 86380 86390 1
404193 99404193 1001 86380 86390 1
404475 99404475 1001 86380 86390 1
404423 99404423 1001 86380 86390 1
404427 99404427 1001 86380 86390 1
404489 99404489 1001 86380 86390 1
404527 99404527 1001 86380 86390 1
404776 99404776 1001 86380 86390 1
405411 99405411 1001 86380 86390 1
405354 99405354 1001 86380 86390 1
405467 99405467 1001 86380 86390 1
405755 99405755 1001 86380 86390 1
405848 99405848 1001 86380 86390 1
405767 99405767 1001 86380 86390 1
405943 99405943 1001 86380 86390 1
406173 99406173 1001 86380 86390 1
406575 99406575 1001 86380 86390 1
406513 99406513 1001 86380 86390 1
406700 99406700 1001 86380 86390 1
406776 99406776 1001 86380 86390 1
406895 99406895 1001 86380 86390 1
406851 99406851 1001 86380 86390 1
407092 99407092 1001 86380 86390 1
407114 99407114 1001 86380 86390 1
407199 99407199 1001 86380 86390 1
407325 99407325 1001 86380 86390 1
407416 99407416 1001 86380 86390 1
407557 99407557 1001 86380 86390 1
407635 99407635 1001 86380 86390 1
408094 99408094 1001 86380 86390 1
408090 99408090 1001 86380 86390 1
408716 99408716 1001 86380 86390 1
408866 99408866 1001 86380 86390 1
408815 99408815 1001 86380 86390 1
409025 99409025 1001 86380 86390 1
409055 99409055 1001 86380 86390 1
409208 99409208 1001 86380 86390 1
409240 99409240 1001 86380 86390 1
409433 99409433 1001 86380 86390 1
409635 99409635 1001 86380 86390 1
410072 99410072 1001 86380 86390 1
409990 99409990 1001 86380 86390 1
410269 99410269 1001 86380 86390 1
410460 99410460 1001 86380 86390 1
410527 99410527 1001 86380 86390 1
410587 99410587 1001 86380 86390 1
410682 99410682 1001 86380 86390 1
411208 99411208 1001 86380 86390 1
411236 99411236 1001 86380 86390 1
411580 99411580 1001 86380 86390 1
411650 99411650 1001 86380 86390 1
411819 99411819 1001 86380 86390 1
411896 99411896 1001 86380 86390 1
412149 99412149 1001 86380 86390 1
412105 99412105 1001 86380 86390 1
412217 99412217 1001 86380 86390 1
412330 99412330 1001 86380 86390 1
412386 99412386 1001 86380 86390 1
413421 99413421 1001 86380 86390 1
413459 99413459 1001 86380 86390 1
413308 99413308 1001 86380 86390 1
413561 99413561 1001 86380 86390 1
413541 99413541 1001 86380 86390 1
413163 99413163 1001 86380 86390 1
412988 99412988 1001 86380 86390 1
413148 99413148 1001 86380 86390 1
412992 99412992 1001 86380 86390 1
412607 99412607 1001 86380 86390 1
412719 99412719 1001 86380 86390 1
412509 99412509 1001 86380 86390 1
412851 99412851 1001 86380 86390 1
412786 99412786 1001 86380 86390 1
413835 99413835 1001 86380 86390 1
413786 99413786 1001 86380 86390 1
413734 99413734 1001 86380 86390 1
415069 99415069 1001 86380 86390 1
415183 99415183 1001 86380 86390 1
414557 99414557 1001 86380 86390 1
414248 99414248 1001 86380 86390 1
414436 99414436 1001 86380 86390 1
414171 99414171 1001 86380 86390 1
414442 99414442 1001 86380 86390 1
414218 99414218 1001 86380 86390 1
414154 99414154 1001 86380 86390 1
415410 99415410 1001 86380 86390 1
415385 99415385 1001 86380 86390 1
415391 99415391 1001 86380 86390 1
415464 99415464 1001 86380 86390 1
415561 99415561 1001 86380 86390 1
415497 99415497 1001 86380 86390 1
416752 99416752 1001 86380 86390 1
416812 99416812 1001 86380 86390 1
416784 99416784 1001 86380 86390 1
416837 99416837 1001 86380 86390 1
416965 99416965 1001 86380 86390 1
416966 99416966 1001 86380 86390 1
416975 99416975 1001 86380 86390 1
416201 99416201 1001 86380 86390 1
416269 99416269 1001 86380 86390 1
416152 99416152 1001 86380 86390 1
416462 99416462 1001 86380 86390 1
415882 99415882 1001 86380 86390 1
415958 99415958 1001 86380 86390 1
415787 99415787 1001 86380 86390 1
415871 99415871 1001 86380 86390 1
415727 99415727 1001 86380 86390 1
415998 99415998 1001 86380 86390 1
415924 99415924 1001 86380 86390 1
417372 99417372 1001 86380 86390 1
417073 99417073 1001 86380 86390 1
417083 99417083 1001 86380 86390 1
417364 99417364 1001 86380 86390 1
417454 99417454 1001 86380 86390 1
417563 99417563 1001 86380 86390 1
418593 99418593 1001 86380 86390 1
418615 99418615 1001 86380 86390 1
418159 99418159 1001 86380 86390 1
418193 99418193 1001 86380 86390 1
418065 99418065 1001 86380 86390 1
418068 99418068 1001 86380 86390 1
417664 99417664 1001 86380 86390 1
417853 99417853 1001 86380 86390 1
417781 99417781 1001 86380 86390 1
417844 99417844 1001 86380 86390 1
418844 99418844 1001 86380 86390 1
419017 99419017 1001 86380 86390 1
420303 99420303 1001 86380 86390 1
420220 99420220 1001 86380 86390 1
420198 99420198 1001 86380 86390 1
420230 99420230 1001 86380 86390 1
419832 99419832 1001 86380 86390 1
419990 99419990 1001 86380 86390 1
419833 99419833 1001 86380 86390 1
419894 99419894 1001 86380 86390 1
419977 99419977 1001 86380 86390 1
419513 99419513 1001 86380 86390 1
419517 99419517 1001 86380 86390 1
419362 99419362 1001 86380 86390 1
419229 99419229 1001 86380 86390 1
420744 99420744 1001 86380 86390 1
420468 99420468 1001 86380 86390 1
421799 99421799 1001 86380 86390 1
421929 99421929 1001 86380 86390 1
422077 99422077 1001 86380 86390 1
421912 99421912 1001 86380 86390 1
421634 99421634 1001 86380 86390 1
421467 99421467 1001 86380 86390 1
421529 99421529 1001 86380 86390 1
421178 99421178 1001 86380 86390 1
420918 99420918 1001 86380 86390 1
421188 99421188 1001 86380 86390 1
422370 99422370 1001 86380 86390 1
422497 99422497 1001 86380 86390 1
423402 99423402 1001 86380 86390 1
423488 99423488 1001 86380 86390 1
423448 99423448 1001 86380 86390 1
423471 99423471 1001 86380 86390 1
423540 99423540 1001 86380 86390 1
423304 99423304 1001 86380 86390 1
423030 99423030 1001 86380 86390 1
423255 99423255 1001 86380 86390 1
423282 99423282 1001 86380 86390 1
422903 99422903 1001 86380 86390 1
422841 99422841 1001 86380 86390 1
424091 99424091 1001 86380 86390 1
423949 99423949 1001 86380 86390 1
423798 99423798 1001 86380 86390 1
423838 99423838 1001 86380 86390 1
425300 99425300 1001 86380 86390 1
425271 99425271 1001 86380 86390 1
425122 99425122 1001 86380 86390 1
424665 99424665 1001 86380 86390 1
424763 99424763 1001 86380 86390 1
424608 99424608 1001 86380 86390 1
424226 99424226 1001 86380 86390 1
424228 99424228 1001 86380 86390 1
424254 99424254 1001 86380 86390 1
424380 99424380 1001 86380 86390 1
424361 99424361 1001 86380 86390 1
424485 99424485 1001 86380 86390 1
424487 99424487 1001 86380 86390 1
425474 99425474 1001 86380 86390 1
425780 99425780 1001 86380 86390 1
425765 99425765 1001 86380 86390 1
425647 99425647 1001 86380 86390 1
426715 99426715 1001 86380 86390 1
426912 99426912 1001 86380 86390 1
426898 99426898 1001 86380 86390 1
426936 99426936 1001 86380 86390 1
426382 99426382 1001 86380 86390 1
426560 99426560 1001 86380 86390 1
425902 99425902 1001 86380 86390 1
425903 99425903 1001 86380 86390 1
426268 99426268 1001 86380 86390 1
427418 99427418 1001 86380 86390 1
427252 99427252 1001 86380 86390 1
428423 99428423 1001 86380 86390 1
428401 99428401 1001 86380 86390 1
428252 99428252 1001 86380 86390 1
428253 99428253 1001 86380 86390 1
427805 99427805 1001 86380 86390 1
427739 99427739 1001 86380 86390 1
427566 99427566 1001 86380 86390 1
427806 99427806 1001 86380 86390 1
427784 99427784 1001 86380 86390 1
429020 99429020 1001 86380 86390 1
428918 99428918 1001 86380 86390 1
430142 99430142 1001 86380 86390 1
430320 99430320 1001 86380 86390 1
430025 99430025 1001 86380 86390 1
429752 99429752 1001 86380 86390 1
429954 99429954 1001 86380 86390 1
429840 99429840 1001 86380 86390 1
429890 99429890 1001 86380 86390 1
429844 99429844 1001 86380 86390 1
429222 99429222 1001 86380 86390 1
429337 99429337 1001 86380 86390 1
429340 99429340 1001 86380 86390 1
429289 99429289 1001 86380 86390 1
430750 99430750 1001 86380 86390 1
431888 99431888 1001 86380 86390 1
431926 99431926 1001 86380 86390 1
431702 99431702 1001 86380 86390 1
431762 99431762 1001 86380 86390 1
431332 99431332 1001 86380 86390 1
431493 99431493 1001 86380 86390 1
431171 99431171 1001 86380 86390 1
432219 99432219 1001 86380 86390 1
432319 99432319 1001 86380 86390 1
432355 99432355 1001 86380 86390 1
432210 99432210 1001 86380 86390 1
432212 99432212 1001 86380 86390 1
433147 99433147 1001 86380 86390 1
433153 99433153 1001 86380 86390 1
432584 99432584 1001 86380 86390 1
433968 99433968 1001 86380 86390 1
433999 99433999 1001 86380 86390 1
434108 99434108 1001 86380 86390 1
435042 99435042 1001 86380 86390 1
435061 99435061 1001 86380 86390 1
435162 99435162 1001 86380 86390 1
435415 99435415 1001 86380 86390 1
434817 99434817 1001 86380 86390 1
434627 99434627 1001 86380 86390 1
434877 99434877 1001 86380 86390 1
434260 99434260 1001 86380 86390 1
434283 99434283 1001 86380 86390 1
434264 99434264 1001 86380 86390 1
434353 99434353 1001 86380 86390 1
434269 99434269 1001 86380 86390 1
434330 99434330 1001 86380 86390 1
434553 99434553 1001 86380 86390 1
434366 99434366 1001 86380 86390 1
435567 99435567 1001 86380 86390 1
435574 99435574 1001 86380 86390 1
435600 99435600 1001 86380 86390 1
435779 99435779 1001 86380 86390 1
436867 99436867 1001 86380 86390 1
437017 99437017 1001 86380 86390 1
436445 99436445 1001 86380 86390 1
300005 99300005 1001 86380 86390 1
436342 99436342 1001 86380 86390 1
437179 99437179 1001 86380 86390 1
300639 99300639 1001 86380 86390 1
300691 99300691 1001 86380 86390 1
300631 99300631 1001 86380 86390 1
300670 99300670 1001 86380 86390 1
300383 99300383 1001 86380 86390 1
300449 99300449 1001 86380 86390 1
300464 99300464 1001 86380 86390 1
300325 99300325 1001 86380 86390 1
300190 99300190 1001 86380 86390 1
300272 99300272 1001 86380 86390 1
300285 99300285 1001 86380 86390 1
300260 99300260 1001 86380 86390 1
300790 99300790 1001 86380 86390 1
301483 99301483 1001 86380 86390 1
301537 99301537 1001 86380 86390 1
301475 99301475 1001 86380 86390 1
301373 99301373 1001 86380 86390 1
301196 99301196 1001 86380 86390 1
301229 99301229 1001 86380 86390 1
301335 99301335 1001 86380 86390 1
300991 99300991 1001 86380 86390 1
302377 99302377 1001 86380 86390 1
302216 99302216 1001 86380 86390 1
302369 99302369 1001 86380 86390 1
302328 99302328 1001 86380 86390 1
302100 99302100 1001 86380 86390 1
301971 99301971 1001 86380 86390 1
301889 99301889 1001 86380 86390 1
301892 99301892 1001 86380 86390 1
301804 99301804 1001 86380 86390 1
301894 99301894 1001 86380 86390 1
301870 99301870 1001 86380 86390 1
301835 99301835 1001 86380 86390 1
302393 99302393 1001 86380 86390 1
302498 99302498 1001 86380 86390 1
302465 99302465 1001 86380 86390 1
302569 99302569 1001 86380 86390 1
303030 99303030 1001 86380 86390 1
303114 99303114 1001 86380 86390 1
302884 99302884 1001 86380 86390 1
302902 99302902 1001 86380 86390 1
302915 99302915 1001 86380 86390 1
302929 99302929 1001 86380 86390 1
302971 99302971 1001 86380 86390 1
302611 99302611 1001 86380 86390 1
302767 99302767 1001 86380 86390 1
302615 99302615 1001 86380 86390 1
302685 99302685 1001 86380 86390 1
302740 99302740 1001 86380 86390 1
303350 99303350 1001 86380 86390 1
303221 99303221 1001 86380 86390 1
303394 99303394 1001 86380 86390 1
303882 99303882 1001 86380 86390 1
303947 99303947 1001 86380 86390 1
304013 99304013 1001 86380 86390 1
303978 99303978 1001 86380 86390 1
303640 99303640 1001 86380 86390 1
303732 99303732 1001 86380 86390 1
303758 99303758 1001 86380 86390 1
303784 99303784 1001 86380 86390 1
303735 99303735 1001 86380 86390 1
303490 99303490 1001 86380 86390 1
303569 99303569 1001 86380 86390 1
303587 99303587 1001 86380 86390 1
304699 99304699 1001 86380 86390 1
304777 99304777 1001 86380 86390 1
304854 99304854 1001 86380 86390 1
304603 99304603 1001 86380 86390 1
304488 99304488 1001 86380 86390 1
304554 99304554 1001 86380 86390 1
304343 99304343 1001 86380 86390 1
304382 99304382 1001 86380 86390 1
304286 99304286 1001 86380 86390 1
304260 99304260 1001 86380 86390 1
304339 99304339 1001 86380 86390 1
305012 99305012 1001 86380 86390 1
305051 99305051 1001 86380 86390 1
304961 99304961 1001 86380 86390 1
304926 99304926 1001 86380 86390 1
305484 99305484 1001 86380 86390 1
305404 99305404 1001 86380 86390 1
305392 99305392 1001 86380 86390 1
305471 99305471 1001 86380 86390 1
305361 99305361 1001 86380 86390 1
305283 99305283 1001 86380 86390 1
305130 99305130 1001 86380 86390 1
305072 99305072 1001 86380 86390 1
500048 99500048 1001 86380 86390 1
500090 99500090 1001 86380 86390 1
500170 99500170 1001 86380 86390 1
500016 99500016 1001 86380 86390 1
500133 99500133 1001 86380 86390 1
500185 99500185 1001 86380 86390 1
500108 99500108 1001 86380 86390 1
500649 99500649 1001 86380 86390 1
500803 99500803 1001 86380 86390 1
500573 99500573 1001 86380 86390 1
500483 99500483 1001 86380 86390 1
500462 99500462 1001 86380 86390 1
500231 99500231 1001 86380 86390 1
500196 99500196 1001 86380 86390 1
501474 99501474 1001 86380 86390 1
501501 99501501 1001 86380 86390 1
501624 99501624 1001 86380 86390 1
501584 99501584 1001 86380 86390 1
501625 99501625 1001 86380 86390 1
501455 99501455 1001 86380 86390 1
501586 99501586 1001 86380 86390 1
501279 99501279 1001 86380 86390 1
501383 99501383 1001 86380 86390 1
501402 99501402 1001 86380 86390 1
501233 99501233 1001 86380 86390 1
501274 99501274 1001 86380 86390 1
501249 99501249 1001 86380 86390 1
501137 99501137 1001 86380 86390 1
501090 99501090 1001 86380 86390 1
501181 99501181 1001 86380 86390 1
501093 99501093 1001 86380 86390 1
501805 99501805 1001 86380 86390 1
501742 99501742 1001 86380 86390 1
501770 99501770 1001 86380 86390 1
501810 99501810 1001 86380 86390 1
502285 99502285 1001 86380 86390 1
502439 99502439 1001 86380 86390 1
502424 99502424 1001 86380 86390 1
502108 99502108 1001 86380 86390 1
501923 99501923 1001 86380 86390 1
502001 99502001 1001 86380 86390 1
501850 99501850 1001 86380 86390 1
501943 99501943 1001 86380 86390 1
501918 99501918 1001 86380 86390 1
502011 99502011 1001 86380 86390 1
502520 99502520 1001 86380 86390 1
502587 99502587 1001 86380 86390 1
502639 99502639 1001 86380 86390 1
502484 99502484 1001 86380 86390 1
502552 99502552 1001 86380 86390 1
503240 99503240 1001 86380 86390 1
503254 99503254 1001 86380 86390 1
503179 99503179 1001 86380 86390 1
503235 99503235 1001 86380 86390 1
503148 99503148 1001 86380 86390 1
503076 99503076 1001 86380 86390 1
502960 99502960 1001 86380 86390 1
502852 99502852 1001 86380 86390 1
502738 99502738 1001 86380 86390 1
502727 99502727 1001 86380 86390 1
502832 99502832 1001 86380 86390 1
502677 99502677 1001 86380 86390 1
503351 99503351 1001 86380 86390 1
503481 99503481 1001 86380 86390 1
503391 99503391 1001 86380 86390 1
503928 99503928 1001 86380 86390 1
503912 99503912 1001 86380 86390 1
503731 99503731 1001 86380 86390 1
503733 99503733 1001 86380 86390 1
503753 99503753 1001 86380 86390 1
503563 99503563 1001 86380 86390 1
503592 99503592 1001 86380 86390 1
503568 99503568 1001 86380 86390 1
503674 99503674 1001 86380 86390 1
503701 99503701 1001 86380 86390 1
503651 99503651 1001 86380 86390 1
504296 99504296 1001 86380 86390 1
504128 99504128 1001 86380 86390 1
504264 99504264 1001 86380 86390 1
504856 99504856 1001 86380 86390 1
504831 99504831 1001 86380 86390 1
504917 99504917 1001 86380 86390 1
504595 99504595 1001 86380 86390 1
504707 99504707 1001 86380 86390 1
504441 99504441 1001 86380 86390 1
505586 99505586 1001 86380 86390 1
505408 99505408 1001 86380 86390 1
505427 99505427 1001 86380 86390 1
505390 99505390 1001 86380 86390 1
505356 99505356 1001 86380 86390 1
505253 99505253 1001 86380 86390 1
505255 99505255 1001 86380 86390 1
505264 99505264 1001 86380 86390 1
505805 99505805 1001 86380 86390 1
505935 99505935 1001 86380 86390 1
505910 99505910 1001 86380 86390 1
505950 99505950 1001 86380 86390 1
505946 99505946 1001 86380 86390 1
506444 99506444 1001 86380 86390 1
506313 99506313 1001 86380 86390 1
506379 99506379 1001 86380 86390 1
506205 99506205 1001 86380 86390 1
506086 99506086 1001 86380 86390 1
506692 99506692 1001 86380 86390 1
507352 99507352 1001 86380 86390 1
507275 99507275 1001 86380 86390 1
507367 99507367 1001 86380 86390 1
507138 99507138 1001 86380 86390 1
507090 99507090 1001 86380 86390 1
507171 99507171 1001 86380 86390 1
507095 99507095 1001 86380 86390 1
507123 99507123 1001 86380 86390 1
506871 99506871 1001 86380 86390 1
507433 99507433 1001 86380 86390 1
508132 99508132 1001 86380 86390 1
508222 99508222 1001 86380 86390 1
508086 99508086 1001 86380 86390 1
508152 99508152 1001 86380 86390 1
507773 99507773 1001 86380 86390 1
507738 99507738 1001 86380 86390 1
507791 99507791 1001 86380 86390 1
507766 99507766 1001 86380 86390 1
508368 99508368 1001 86380 86390 1
508924 99508924 1001 86380 86390 1
509018 99509018 1001 86380 86390 1
508918 99508918 1001 86380 86390 1
508675 99508675 1001 86380 86390 1
508455 99508455 1001 86380 86390 1
508456 99508456 1001 86380 86390 1
508461 99508461 1001 86380 86390 1
509155 99509155 1001 86380 86390 1
509134 99509134 1001 86380 86390 1
509759 99509759 1001 86380 86390 1
509850 99509850 1001 86380 86390 1
509709 99509709 1001 86380 86390 1
509872 99509872 1001 86380 86390 1
509705 99509705 1001 86380 86390 1
509834 99509834 1001 86380 86390 1
509685 99509685 1001 86380 86390 1
509690 99509690 1001 86380 86390 1
509615 99509615 1001 86380 86390 1
509693 99509693 1001 86380 86390 1
509449 99509449 1001 86380 86390 1
509336 99509336 1001 86380 86390 1
509301 99509301 1001 86380 86390 1
509280 99509280 1001 86380 86390 1
509915 99509915 1001 86380 86390 1
510626 99510626 1001 86380 86390 1
510161 99510161 1001 86380 86390 1
510151 99510151 1001 86380 86390 1
510229 99510229 1001 86380 86390 1
510258 99510258 1001 86380 86390 1
510844 99510844 1001 86380 86390 1
510873 99510873 1001 86380 86390 1
511491 99511491 1001 86380 86390 1
511492 99511492 1001 86380 86390 1
511397 99511397 1001 86380 86390 1
511236 99511236 1001 86380 86390 1
511113 99511113 1001 86380 86390 1
511629 99511629 1001 86380 86390 1
511630 99511630 1001 86380 86390 1
511750 99511750 1001 86380 86390 1
511560 99511560 1001 86380 86390 1
512343 99512343 1001 86380 86390 1
512191 99512191 1001 86380 86390 1
512309 99512309 1001 86380 86390 1
512313 99512313 1001 86380 86390 1
512136 99512136 1001 86380 86390 1
512138 99512138 1001 86380 86390 1
512035 99512035 1001 86380 86390 1
512113 99512113 1001 86380 86390 1
512078 99512078 1001 86380 86390 1
512015 99512015 1001 86380 86390 1
512158 99512158 1001 86380 86390 1
511874 99511874 1001 86380 86390 1
511904 99511904 1001 86380 86390 1
511854 99511854 1001 86380 86390 1
511856 99511856 1001 86380 86390 1
511781 99511781 1001 86380 86390 1
511808 99511808 1001 86380 86390 1
511899 99511899 1001 86380 86390 1
512531 99512531 1001 86380 86390 1
512443 99512443 1001 86380 86390 1
512486 99512486 1001 86380 86390 1
512553 99512553 1001 86380 86390 1
512555 99512555 1001 86380 86390 1
512582 99512582 1001 86380 86390 1
513185 99513185 1001 86380 86390 1
513113 99513113 1001 86380 86390 1
513166 99513166 1001 86380 86390 1
512999 99512999 1001 86380 86390 1
512898 99512898 1001 86380 86390 1
512780 99512780 1001 86380 86390 1
512594 99512594 1001 86380 86390 1
512699 99512699 1001 86380 86390 1
513889 99513889 1001 86380 86390 1
513894 99513894 1001 86380 86390 1
513734 99513734 1001 86380 86390 1
513765 99513765 1001 86380 86390 1
513652 99513652 1001 86380 86390 1
513758 99513758 1001 86380 86390 1
513643 99513643 1001 86380 86390 1
513497 99513497 1001 86380 86390 1
514068 99514068 1001 86380 86390 1
514186 99514186 1001 86380 86390 1
514098 99514098 1001 86380 86390 1
514718 99514718 1001 86380 86390 1
514797 99514797 1001 86380 86390 1
514511 99514511 1001 86380 86390 1
514500 99514500 1001 86380 86390 1
514648 99514648 1001 86380 86390 1
514289 99514289 1001 86380 86390 1
514267 99514267 1001 86380 86390 1
514241 99514241 1001 86380 86390 1
514360 99514360 1001 86380 86390 1
514257 99514257 1001 86380 86390 1
514284 99514284 1001 86380 86390 1
515550 99515550 1001 86380 86390 1
515426 99515426 1001 86380 86390 1
515453 99515453 1001 86380 86390 1
515378 99515378 1001 86380 86390 1
515475 99515475 1001 86380 86390 1
515360 99515360 1001 86380 86390 1
515143 99515143 1001 86380 86390 1
515236 99515236 1001 86380 86390 1
515262 99515262 1001 86380 86390 1
515107 99515107 1001 86380 86390 1
515239 99515239 1001 86380 86390 1
515177 99515177 1001 86380 86390 1
515709 99515709 1001 86380 86390 1
515857 99515857 1001 86380 86390 1
515756 99515756 1001 86380 86390 1
515834 99515834 1001 86380 86390 1
516447 99516447 1001 86380 86390 1
516499 99516499 1001 86380 86390 1
516366 99516366 1001 86380 86390 1
516431 99516431 1001 86380 86390 1
516228 99516228 1001 86380 86390 1
516103 99516103 1001 86380 86390 1
515961 99515961 1001 86380 86390 1
515909 99515909 1001 86380 86390 1
515936 99515936 1001 86380 86390 1
515925 99515925 1001 86380 86390 1
516557 99516557 1001 86380 86390 1
517332 99517332 1001 86380 86390 1
517299 99517299 1001 86380 86390 1
517181 99517181 1001 86380 86390 1
517242 99517242 1001 86380 86390 1
516936 99516936 1001 86380 86390 1
516952 99516952 1001 86380 86390 1
516939 99516939 1001 86380 86390 1
517006 99517006 1001 86380 86390 1
517110 99517110 1001 86380 86390 1
516968 99516968 1001 86380 86390 1
516723 99516723 1001 86380 86390 1
516868 99516868 1001 86380 86390 1
517463 99517463 1001 86380 86390 1
517361 99517361 1001 86380 86390 1
517508 99517508 1001 86380 86390 1
518048 99518048 1001 86380 86390 1
517971 99517971 1001 86380 86390 1
518155 99518155 1001 86380 86390 1
517713 99517713 1001 86380 86390 1
517676 99517676 1001 86380 86390 1
517589 99517589 1001 86380 86390 1
517602 99517602 1001 86380 86390 1
517590 99517590 1001 86380 86390 1
518271 99518271 1001 86380 86390 1
518272 99518272 1001 86380 86390 1
518912 99518912 1001 86380 86390 1
518902 99518902 1001 86380 86390 1
518773 99518773 1001 86380 86390 1
518735 99518735 1001 86380 86390 1
518607 99518607 1001 86380 86390 1
518738 99518738 1001 86380 86390 1
518625 99518625 1001 86380 86390 1
518767 99518767 1001 86380 86390 1
518458 99518458 1001 86380 86390 1
518486 99518486 1001 86380 86390 1
518531 99518531 1001 86380 86390 1
518377 99518377 1001 86380 86390 1
519019 99519019 1001 86380 86390 1
519047 99519047 1001 86380 86390 1
519138 99519138 1001 86380 86390 1
519178 99519178 1001 86380 86390 1
519781 99519781 1001 86380 86390 1
519648 99519648 1001 86380 86390 1
519611 99519611 1001 86380 86390 1
519714 99519714 1001 86380 86390 1
519663 99519663 1001 86380 86390 1
519641 99519641 1001 86380 86390 1
519629 99519629 1001 86380 86390 1
519809 99519809 1001 86380 86390 1
519697 99519697 1001 86380 86390 1
519506 99519506 1001 86380 86390 1
519430 99519430 1001 86380 86390 1
519562 99519562 1001 86380 86390 1
519422 99519422 1001 86380 86390 1
519449 99519449 1001 86380 86390 1
519410 99519410 1001 86380 86390 1
519503 99519503 1001 86380 86390 1
519247 99519247 1001 86380 86390 1
519376 99519376 1001 86380 86390 1
519389 99519389 1001 86380 86390 1
519199 99519199 1001 86380 86390 1
519305 99519305 1001 86380 86390 1
519255 99519255 1001 86380 86390 1
519876 99519876 1001 86380 86390 1
519969 99519969 1001 86380 86390 1
519924 99519924 1001 86380 86390 1
520597 99520597 1001 86380 86390 1
520443 99520443 1001 86380 86390 1
520455 99520455 1001 86380 86390 1
520559 99520559 1001 86380 86390 1
520273 99520273 1001 86380 86390 1
520086 99520086 1001 86380 86390 1
520216 99520216 1001 86380 86390 1
520024 99520024 1001 86380 86390 1
520196 99520196 1001 86380 86390 1
520132 99520132 1001 86380 86390 1
520667 99520667 1001 86380 86390 1
520708 99520708 1001 86380 86390 1
521379 99521379 1001 86380 86390 1
521306 99521306 1001 86380 86390 1
521319 99521319 1001 86380 86390 1
521332 99521332 1001 86380 86390 1
521461 99521461 1001 86380 86390 1
521223 99521223 1001 86380 86390 1
521055 99521055 1001 86380 86390 1
521215 99521215 1001 86380 86390 1
520863 99520863 1001 86380 86390 1
521524 99521524 1001 86380 86390 1
522292 99522292 1001 86380 86390 1
522127 99522127 1001 86380 86390 1
522117 99522117 1001 86380 86390 1
522200 99522200 1001 86380 86390 1
522078 99522078 1001 86380 86390 1
521952 99521952 1001 86380 86390 1
522044 99522044 1001 86380 86390 1
522071 99522071 1001 86380 86390 1
522008 99522008 1001 86380 86390 1
522088 99522088 1001 86380 86390 1
522319 99522319 1001 86380 86390 1
522398 99522398 1001 86380 86390 1
522490 99522490 1001 86380 86390 1
522417 99522417 1001 86380 86390 1
523055 99523055 1001 86380 86390 1
523022 99523022 1001 86380 86390 1
523075 99523075 1001 86380 86390 1
523104 99523104 1001 86380 86390 1
523079 99523079 1001 86380 86390 1
522770 99522770 1001 86380 86390 1
522889 99522889 1001 86380 86390 1
522819 99522819 1001 86380 86390 1
522657 99522657 1001 86380 86390 1
522672 99522672 1001 86380 86390 1
522613 99522613 1001 86380 86390 1
523944 99523944 1001 86380 86390 1
523926 99523926 1001 86380 86390 1
523937 99523937 1001 86380 86390 1
523684 99523684 1001 86380 86390 1
523457 99523457 1001 86380 86390 1
523471 99523471 1001 86380 86390 1
523484 99523484 1001 86380 86390 1
523497 99523497 1001 86380 86390 1
523424 99523424 1001 86380 86390 1
524073 99524073 1001 86380 86390 1
524093 99524093 1001 86380 86390 1
524005 99524005 1001 86380 86390 1
524600 99524600 1001 86380 86390 1
524613 99524613 1001 86380 86390 1
524525 99524525 1001 86380 86390 1
524398 99524398 1001 86380 86390 1
524450 99524450 1001 86380 86390 1
524466 99524466 1001 86380 86390 1
524505 99524505 1001 86380 86390 1
524467 99524467 1001 86380 86390 1
524191 99524191 1001 86380 86390 1
524205 99524205 1001 86380 86390 1
524286 99524286 1001 86380 86390 1
524299 99524299 1001 86380 86390 1
524291 99524291 1001 86380 86390 1
524826 99524826 1001 86380 86390 1
525488 99525488 1001 86380 86390 1
525582 99525582 1001 86380 86390 1
525275 99525275 1001 86380 86390 1
525231 99525231 1001 86380 86390 1
525335 99525335 1001 86380 86390 1
524995 99524995 1001 86380 86390 1
525697 99525697 1001 86380 86390 1
525620 99525620 1001 86380 86390 1
525698 99525698 1001 86380 86390 1
525650 99525650 1001 86380 86390 1
525795 99525795 1001 86380 86390 1
525707 99525707 1001 86380 86390 1
526312 99526312 1001 86380 86390 1
526226 99526226 1001 86380 86390 1
526035 99526035 1001 86380 86390 1
526075 99526075 1001 86380 86390 1
526108 99526108 1001 86380 86390 1
526031 99526031 1001 86380 86390 1
525888 99525888 1001 86380 86390 1
525810 99525810 1001 86380 86390 1
525980 99525980 1001 86380 86390 1
525968 99525968 1001 86380 86390 1
525982 99525982 1001 86380 86390 1
527120 99527120 1001 86380 86390 1
527167 99527167 1001 86380 86390 1
527207 99527207 1001 86380 86390 1
527209 99527209 1001 86380 86390 1
526974 99526974 1001 86380 86390 1
527039 99527039 1001 86380 86390 1
526977 99526977 1001 86380 86390 1
526681 99526681 1001 86380 86390 1
526682 99526682 1001 86380 86390 1
526684 99526684 1001 86380 86390 1
526725 99526725 1001 86380 86390 1
526688 99526688 1001 86380 86390 1
526754 99526754 1001 86380 86390 1
526832 99526832 1001 86380 86390 1
527417 99527417 1001 86380 86390 1
527385 99527385 1001 86380 86390 1
527424 99527424 1001 86380 86390 1
527269 99527269 1001 86380 86390 1
528048 99528048 1001 86380 86390 1
527956 99527956 1001 86380 86390 1
528072 99528072 1001 86380 86390 1
527805 99527805 1001 86380 86390 1
527831 99527831 1001 86380 86390 1
527841 99527841 1001 86380 86390 1
527622 99527622 1001 86380 86390 1
527481 99527481 1001 86380 86390 1
527456 99527456 1001 86380 86390 1
527539 99527539 1001 86380 86390 1
527565 99527565 1001 86380 86390 1
527566 99527566 1001 86380 86390 1
527464 99527464 1001 86380 86390 1
528140 99528140 1001 86380 86390 1
528262 99528262 1001 86380 86390 1
528850 99528850 1001 86380 86390 1
528771 99528771 1001 86380 86390 1
528617 99528617 1001 86380 86390 1
528624 99528624 1001 86380 86390 1
528665 99528665 1001 86380 86390 1
528384 99528384 1001 86380 86390 1
528294 99528294 1001 86380 86390 1
528312 99528312 1001 86380 86390 1
529005 99529005 1001 86380 86390 1
529065 99529065 1001 86380 86390 1
529656 99529656 1001 86380 86390 1
529717 99529717 1001 86380 86390 1
529544 99529544 1001 86380 86390 1
529332 99529332 1001 86380 86390 1
529503 99529503 1001 86380 86390 1
529739 99529739 1001 86380 86390 1
529908 99529908 1001 86380 86390 1
529772 99529772 1001 86380 86390 1
529902 99529902 1001 86380 86390 1
529787 99529787 1001 86380 86390 1
530437 99530437 1001 86380 86390 1
530502 99530502 1001 86380 86390 1
530412 99530412 1001 86380 86390 1
530478 99530478 1001 86380 86390 1
530389 99530389 1001 86380 86390 1
530531 99530531 1001 86380 86390 1
530251 99530251 1001 86380 86390 1
530176 99530176 1001 86380 86390 1
530063 99530063 1001 86380 86390 1
530030 99530030 1001 86380 86390 1
529996 99529996 1001 86380 86390 1
530602 99530602 1001 86380 86390 1
530744 99530744 1001 86380 86390 1
530604 99530604 1001 86380 86390 1
530699 99530699 1001 86380 86390 1
530648 99530648 1001 86380 86390 1
530584 99530584 1001 86380 86390 1
530559 99530559 1001 86380 86390 1
531308 99531308 1001 86380 86390 1
531312 99531312 1001 86380 86390 1
531274 99531274 1001 86380 86390 1
531047 99531047 1001 86380 86390 1
530953 99530953 1001 86380 86390 1
530804 99530804 1001 86380 86390 1
530783 99530783 1001 86380 86390 1
531461 99531461 1001 86380 86390 1
531527 99531527 1001 86380 86390 1
531492 99531492 1001 86380 86390 1
532086 99532086 1001 86380 86390 1
531794 99531794 1001 86380 86390 1
531826 99531826 1001 86380 86390 1
531996 99531996 1001 86380 86390 1
531919 99531919 1001 86380 86390 1
531868 99531868 1001 86380 86390 1
531999 99531999 1001 86380 86390 1
531655 99531655 1001 86380 86390 1
531709 99531709 1001 86380 86390 1
531659 99531659 1001 86380 86390 1
532241 99532241 1001 86380 86390 1
532229 99532229 1001 86380 86390 1
532386 99532386 1001 86380 86390 1
532296 99532296 1001 86380 86390 1
532944 99532944 1001 86380 86390 1
532906 99532906 1001 86380 86390 1
532830 99532830 1001 86380 86390 1
532842 99532842 1001 86380 86390 1
533027 99533027 1001 86380 86390 1
532712 99532712 1001 86380 86390 1
532766 99532766 1001 86380 86390 1
532629 99532629 1001 86380 86390 1
532630 99532630 1001 86380 86390 1
532734 99532734 1001 86380 86390 1
532439 99532439 1001 86380 86390 1
532533 99532533 1001 86380 86390 1
533080 99533080 1001 86380 86390 1
533189 99533189 1001 86380 86390 1
533228 99533228 1001 86380 86390 1
533112 99533112 1001 86380 86390 1
533822 99533822 1001 86380 86390 1
533575 99533575 1001 86380 86390 1
533614 99533614 1001 86380 86390 1
533300 99533300 1001 86380 86390 1
534026 99534026 1001 86380 86390 1
534054 99534054 1001 86380 86390 1
534648 99534648 1001 86380 86390 1
534505 99534505 1001 86380 86390 1
534654 99534654 1001 86380 86390 1
534600 99534600 1001 86380 86390 1
534488 99534488 1001 86380 86390 1
534307 99534307 1001 86380 86390 1
534424 99534424 1001 86380 86390 1
534308 99534308 1001 86380 86390 1
534224 99534224 1001 86380 86390 1
534124 99534124 1001 86380 86390 1
534243 99534243 1001 86380 86390 1
534840 99534840 1001 86380 86390 1
534724 99534724 1001 86380 86390 1
534817 99534817 1001 86380 86390 1
534794 99534794 1001 86380 86390 1
534743 99534743 1001 86380 86390 1
534859 99534859 1001 86380 86390 1
535460 99535460 1001 86380 86390 1
535388 99535388 1001 86380 86390 1
535099 99535099 1001 86380 86390 1
535101 99535101 1001 86380 86390 1
535085 99535085 1001 86380 86390 1
535092 99535092 1001 86380 86390 1
535631 99535631 1001 86380 86390 1
536214 99536214 1001 86380 86390 1
536017 99536017 1001 86380 86390 1
535953 99535953 1001 86380 86390 1
535997 99535997 1001 86380 86390 1
536128 99536128 1001 86380 86390 1
535884 99535884 1001 86380 86390 1
535875 99535875 1001 86380 86390 1
535905 99535905 1001 86380 86390 1
535816 99535816 1001 86380 86390 1
536369 99536369 1001 86380 86390 1
536993 99536993 1001 86380 86390 1
536894 99536894 1001 86380 86390 1
536921 99536921 1001 86380 86390 1
536808 99536808 1001 86380 86390 1
536700 99536700 1001 86380 86390 1
536704 99536704 1001 86380 86390 1
536745 99536745 1001 86380 86390 1
537279 99537279 1001 86380 86390 1
537189 99537189 1001 86380 86390 1
537307 99537307 1001 86380 86390 1
537959 99537959 1001 86380 86390 1
537667 99537667 1001 86380 86390 1
537595 99537595 1001 86380 86390 1
537611 99537611 1001 86380 86390 1
537585 99537585 1001 86380 86390 1
537522 99537522 1001 86380 86390 1
537525 99537525 1001 86380 86390 1
537369 99537369 1001 86380 86390 1
538089 99538089 1001 86380 86390 1
538156 99538156 1001 86380 86390 1
538781 99538781 1001 86380 86390 1
538760 99538760 1001 86380 86390 1
538480 99538480 1001 86380 86390 1
538506 99538506 1001 86380 86390 1
538501 99538501 1001 86380 86390 1
538567 99538567 1001 86380 86390 1
538313 99538313 1001 86380 86390 1
538227 99538227 1001 86380 86390 1
538983 99538983 1001 86380 86390 1
538895 99538895 1001 86380 86390 1
539474 99539474 1001 86380 86390 1
539575 99539575 1001 86380 86390 1
539295 99539295 1001 86380 86390 1
539352 99539352 1001 86380 86390 1
539419 99539419 1001 86380 86390 1
539134 99539134 1001 86380 86390 1
539678 99539678 1001 86380 86390 1
539731 99539731 1001 86380 86390 1
539761 99539761 1001 86380 86390 1
539788 99539788 1001 86380 86390 1
539685 99539685 1001 86380 86390 1
539751 99539751 1001 86380 86390 1
540437 99540437 1001 86380 86390 1
540451 99540451 1001 86380 86390 1
540285 99540285 1001 86380 86390 1
540210 99540210 1001 86380 86390 1
540252 99540252 1001 86380 86390 1
540098 99540098 1001 86380 86390 1
540156 99540156 1001 86380 86390 1
539937 99539937 1001 86380 86390 1
540028 99540028 1001 86380 86390 1
539874 99539874 1001 86380 86390 1
539973 99539973 1001 86380 86390 1
539948 99539948 1001 86380 86390 1
540489 99540489 1001 86380 86390 1
540568 99540568 1001 86380 86390 1
540581 99540581 1001 86380 86390 1
540563 99540563 1001 86380 86390 1
541218 99541218 1001 86380 86390 1
541222 99541222 1001 86380 86390 1
541235 99541235 1001 86380 86390 1
540997 99540997 1001 86380 86390 1
540973 99540973 1001 86380 86390 1
540924 99540924 1001 86380 86390 1
540764 99540764 1001 86380 86390 1
540831 99540831 1001 86380 86390 1
540865 99540865 1001 86380 86390 1
541383 99541383 1001 86380 86390 1
541476 99541476 1001 86380 86390 1
541405 99541405 1001 86380 86390 1
542005 99542005 1001 86380 86390 1
541981 99541981 1001 86380 86390 1
541971 99541971 1001 86380 86390 1
541976 99541976 1001 86380 86390 1
541562 99541562 1001 86380 86390 1
541603 99541603 1001 86380 86390 1
541499 99541499 1001 86380 86390 1
541643 99541643 1001 86380 86390 1
541669 99541669 1001 86380 86390 1
541632 99541632 1001 86380 86390 1
542184 99542184 1001 86380 86390 1
542173 99542173 1001 86380 86390 1
542178 99542178 1001 86380 86390 1
542898 99542898 1001 86380 86390 1
542848 99542848 1001 86380 86390 1
542760 99542760 1001 86380 86390 1
542646 99542646 1001 86380 86390 1
542724 99542724 1001 86380 86390 1
542475 99542475 1001 86380 86390 1
542411 99542411 1001 86380 86390 1
542361 99542361 1001 86380 86390 1
542969 99542969 1001 86380 86390 1
542958 99542958 1001 86380 86390 1
542946 99542946 1001 86380 86390 1
543042 99543042 1001 86380 86390 1
543620 99543620 1001 86380 86390 1
543702 99543702 1001 86380 86390 1
543575 99543575 1001 86380 86390 1
543730 99543730 1001 86380 86390 1
543654 99543654 1001 86380 86390 1
543424 99543424 1001 86380 86390 1
543542 99543542 1001 86380 86390 1
543454 99543454 1001 86380 86390 1
543336 99543336 1001 86380 86390 1
543349 99543349 1001 86380 86390 1
543200 99543200 1001 86380 86390 1
543776 99543776 1001 86380 86390 1
544596 99544596 1001 86380 86390 1
544555 99544555 1001 86380 86390 1
544317 99544317 1001 86380 86390 1
544285 99544285 1001 86380 86390 1
544041 99544041 1001 86380 86390 1
543981 99543981 1001 86380 86390 1
544137 99544137 1001 86380 86390 1
544125 99544125 1001 86380 86390 1
543985 99543985 1001 86380 86390 1
544014 99544014 1001 86380 86390 1
543988 99543988 1001 86380 86390 1
544624 99544624 1001 86380 86390 1
544630 99544630 1001 86380 86390 1
544669 99544669 1001 86380 86390 1
544721 99544721 1001 86380 86390 1
544657 99544657 1001 86380 86390 1
419814 826 1001 23760 25197 1
413274 600 1001 83400 85557 1
503638 654 1002 31514 44910 1
523068 744 1001 66615 66914 1
400067 99400067 1001 86380 86390 1
400104 99400104 1001 86380 86390 1
400060 99400060 1001 86380 86390 1
400210 99400210 1001 86380 86390 1
400310 99400310 1001 86380 86390 1
400287 99400287 1001 86380 86390 1
400414 99400414 1001 86380 86390 1
400689 99400689 1001 86380 86390 1
400757 99400757 1001 86380 86390 1
400808 99400808 1001 86380 86390 1
400970 99400970 1001 86380 86390 1
400981 99400981 1001 86380 86390 1
401015 99401015 1001 86380 86390 1
401216 99401216 1001 86380 86390 1
401557 99401557 1001 86380 86390 1
401670 99401670 1001 86380 86390 1
401721 99401721 1001 86380 86390 1
401723 99401723 1001 86380 86390 1
401902 99401902 1001 86380 86390 1
402063 99402063 1001 86380 86390 1
401966 99401966 1001 86380 86390 1
402396 99402396 1001 86380 86390 1
402524 99402524 1001 86380 86390 1
402505 99402505 1001 86380 86390 1
402689 99402689 1001 86380 86390 1
402717 99402717 1001 86380 86390 1
402818 99402818 1001 86380 86390 1
403014 99403014 1001 86380 86390 1
403212 99403212 1001 86380 86390 1
403301 99403301 1001 86380 86390 1
403584 99403584 1001 86380 86390 1
403685 99403685 1001 86380 86390 1
403811 99403811 1001 86380 86390 1
403815 99403815 1001 86380 86390 1
403792 99403792 1001 86380 86390 1
403806 99403806 1001 86380 86390 1
403889 99403889 1001 86380 86390 1
403832 99403832 1001 86380 86390 1
404250 99404250 1001 86380 86390 1
404308 99404308 1001 86380 86390 1
404575 99404575 1001 86380 86390 1
404848 99404848 1001 86380 86390 1
405007 99405007 1001 86380 86390 1
405232 99405232 1001 86380 86390 1
405422 99405422 1001 86380 86390 1
405428 99405428 1001 86380 86390 1
405474 99405474 1001 86380 86390 1
405419 99405419 1001 86380 86390 1
405616 99405616 1001 86380 86390 1
405617 99405617 1001 86380 86390 1
405618 99405618 1001 86380 86390 1
405725 99405725 1001 86380 86390 1
405709 99405709 1001 86380 86390 1
405776 99405776 1001 86380 86390 1
405839 99405839 1001 86380 86390 1
405875 99405875 1001 86380 86390 1
406071 99406071 1001 86380 86390 1
406085 99406085 1001 86380 86390 1
406544 99406544 1001 86380 86390 1
406553 99406553 1001 86380 86390 1
406530 99406530 1001 86380 86390 1
406539 99406539 1001 86380 86390 1
406660 99406660 1001 86380 86390 1
406937 99406937 1001 86380 86390 1
407151 99407151 1001 86380 86390 1
407502 99407502 1001 86380 86390 1
407707 99407707 1001 86380 86390 1
407698 99407698 1001 86380 86390 1
407970 99407970 1001 86380 86390 1
407919 99407919 1001 86380 86390 1
407989 99407989 1001 86380 86390 1
408299 99408299 1001 86380 86390 1
408389 99408389 1001 86380 86390 1
408622 99408622 1001 86380 86390 1
408763 99408763 1001 86380 86390 1
408796 99408796 1001 86380 86390 1
408912 99408912 1001 86380 86390 1
408907 99408907 1001 86380 86390 1
409028 99409028 1001 86380 86390 1
409123 99409123 1001 86380 86390 1
409447 99409447 1001 86380 86390 1
409468 99409468 1001 86380 86390 1
409601 99409601 1001 86380 86390 1
409647 99409647 1001 86380 86390 1
409757 99409757 1001 86380 86390 1
409817 99409817 1001 86380 86390 1
409935 99409935 1001 86380 86390 1
410014 99410014 1001 86380 86390 1
410247 99410247 1001 86380 86390 1
410757 99410757 1001 86380 86390 1
410806 99410806 1001 86380 86390 1
410852 99410852 1001 86380 86390 1
411016 99411016 1001 86380 86390 1
411235 99411235 1001 86380 86390 1
411347 99411347 1001 86380 86390 1
411692 99411692 1001 86380 86390 1
411753 99411753 1001 86380 86390 1
411921 99411921 1001 86380 86390 1
411879 99411879 1001 86380 86390 1
412043 99412043 1001 86380 86390 1
412355 99412355 1001 86380 86390 1
412389 99412389 1001 86380 86390 1
412428 99412428 1001 86380 86390 1
412409 99412409 1001 86380 86390 1
413309 99413309 1001 86380 86390 1
412940 99412940 1001 86380 86390 1
412981 99412981 1001 86380 86390 1
413171 99413171 1001 86380 86390 1
412579 99412579 1001 86380 86390 1
412697 99412697 1001 86380 86390 1
412530 99412530 1001 86380 86390 1
412852 99412852 1001 86380 86390 1
413726 99413726 1001 86380 86390 1
413902 99413902 1001 86380 86390 1
413957 99413957 1001 86380 86390 1
415164 99415164 1001 86380 86390 1
414795 99414795 1001 86380 86390 1
414638 99414638 1001 86380 86390 1
414675 99414675 1001 86380 86390 1
414741 99414741 1001 86380 86390 1
414782 99414782 1001 86380 86390 1
414404 99414404 1001 86380 86390 1
415337 99415337 1001 86380 86390 1
415608 99415608 1001 86380 86390 1
415325 99415325 1001 86380 86390 1
415492 99415492 1001 86380 86390 1
415566 99415566 1001 86380 86390 1
415590 99415590 1001 86380 86390 1
415667 99415667 1001 86380 86390 1
416703 99416703 1001 86380 86390 1
416641 99416641 1001 86380 86390 1
416313 99416313 1001 86380 86390 1
416438 99416438 1001 86380 86390 1
416534 99416534 1001 86380 86390 1
416310 99416310 1001 86380 86390 1
416155 99416155 1001 86380 86390 1
415984 99415984 1001 86380 86390 1
418598 99418598 1001 86380 86390 1
418486 99418486 1001 86380 86390 1
418643 99418643 1001 86380 86390 1
418668 99418668 1001 86380 86390 1
418248 99418248 1001 86380 86390 1
418091 99418091 1001 86380 86390 1
417767 99417767 1001 86380 86390 1
417887 99417887 1001 86380 86390 1
420440 99420440 1001 86380 86390 1
420178 99420178 1001 86380 86390 1
420363 99420363 1001 86380 86390 1
420080 99420080 1001 86380 86390 1
420366 99420366 1001 86380 86390 1
420265 99420265 1001 86380 86390 1
420190 99420190 1001 86380 86390 1
419667 99419667 1001 86380 86390 1
420010 99420010 1001 86380 86390 1
419548 99419548 1001 86380 86390 1
420449 99420449 1001 86380 86390 1
420607 99420607 1001 86380 86390 1
420783 99420783 1001 86380 86390 1
421916 99421916 1001 86380 86390 1
421764 99421764 1001 86380 86390 1
421595 99421595 1001 86380 86390 1
421365 99421365 1001 86380 86390 1
420944 99420944 1001 86380 86390 1
420919 99420919 1001 86380 86390 1
421228 99421228 1001 86380 86390 1
422307 99422307 1001 86380 86390 1
422222 99422222 1001 86380 86390 1
422412 99422412 1001 86380 86390 1
422515 99422515 1001 86380 86390 1
422322 99422322 1001 86380 86390 1
423653 99423653 1001 86380 86390 1
423583 99423583 1001 86380 86390 1
423266 99423266 1001 86380 86390 1
423047 99423047 1001 86380 86390 1
422680 99422680 1001 86380 86390 1
422760 99422760 1001 86380 86390 1
422818 99422818 1001 86380 86390 1
424038 99424038 1001 86380 86390 1
424132 99424132 1001 86380 86390 1
423895 99423895 1001 86380 86390 1
423959 99423959 1001 86380 86390 1
425327 99425327 1001 86380 86390 1
425095 99425095 1001 86380 86390 1
425352 99425352 1001 86380 86390 1
424904 99424904 1001 86380 86390 1
424753 99424753 1001 86380 86390 1
424317 99424317 1001 86380 86390 1
425695 99425695 1001 86380 86390 1
425524 99425524 1001 86380 86390 1
426979 99426979 1001 86380 86390 1
426761 99426761 1001 86380 86390 1
426892 99426892 1001 86380 86390 1
426662 99426662 1001 86380 86390 1
426520 99426520 1001 86380 86390 1
426644 99426644 1001 86380 86390 1
426490 99426490 1001 86380 86390 1
425869 99425869 1001 86380 86390 1
425974 99425974 1001 86380 86390 1
426174 99426174 1001 86380 86390 1
425879 99425879 1001 86380 86390 1
426044 99426044 1001 86380 86390 1
427489 99427489 1001 86380 86390 1
427274 99427274 1001 86380 86390 1
428468 99428468 1001 86380 86390 1
428665 99428665 1001 86380 86390 1
428575 99428575 1001 86380 86390 1
428625 99428625 1001 86380 86390 1
428057 99428057 1001 86380 86390 1
427690 99427690 1001 86380 86390 1
427830 99427830 1001 86380 86390 1
427809 99427809 1001 86380 86390 1
428886 99428886 1001 86380 86390 1
428859 99428859 1001 86380 86390 1
430246 99430246 1001 86380 86390 1
429967 99429967 1001 86380 86390 1
430249 99430249 1001 86380 86390 1
430228 99430228 1001 86380 86390 1
429981 99429981 1001 86380 86390 1
430158 99430158 1001 86380 86390 1
430141 99430141 1001 86380 86390 1
429781 99429781 1001 86380 86390 1
429761 99429761 1001 86380 86390 1
429598 99429598 1001 86380 86390 1
429365 99429365 1001 86380 86390 1
429336 99429336 1001 86380 86390 1
429383 99429383 1001 86380 86390 1
430686 99430686 1001 86380 86390 1
430802 99430802 1001 86380 86390 1
430449 99430449 1001 86380 86390 1
430785 99430785 1001 86380 86390 1
431802 99431802 1001 86380 86390 1
431472 99431472 1001 86380 86390 1
431644 99431644 1001 86380 86390 1
431508 99431508 1001 86380 86390 1
431413 99431413 1001 86380 86390 1
431323 99431323 1001 86380 86390 1
430849 99430849 1001 86380 86390 1
430956 99430956 1001 86380 86390 1
431188 99431188 1001 86380 86390 1
431112 99431112 1001 86380 86390 1
432347 99432347 1001 86380 86390 1
432283 99432283 1001 86380 86390 1
432166 99432166 1001 86380 86390 1
433720 99433720 1001 86380 86390 1
433466 99433466 1001 86380 86390 1
433384 99433384 1001 86380 86390 1
433336 99433336 1001 86380 86390 1
433650 99433650 1001 86380 86390 1
433241 99433241 1001 86380 86390 1
432946 99432946 1001 86380 86390 1
433299 99433299 1001 86380 86390 1
432956 99432956 1001 86380 86390 1
433034 99433034 1001 86380 86390 1
433086 99433086 1001 86380 86390 1
433124 99433124 1001 86380 86390 1
432928 99432928 1001 86380 86390 1
432776 99432776 1001 86380 86390 1
432586 99432586 1001 86380 86390 1
432787 99432787 1001 86380 86390 1
434065 99434065 1001 86380 86390 1
433837 99433837 1001 86380 86390 1
435178 99435178 1001 86380 86390 1
435282 99435282 1001 86380 86390 1
435005 99435005 1001 86380 86390 1
435140 99435140 1001 86380 86390 1
435242 99435242 1001 86380 86390 1
434639 99434639 1001 86380 86390 1
434683 99434683 1001 86380 86390 1
434604 99434604 1001 86380 86390 1
434671 99434671 1001 86380 86390 1
434467 99434467 1001 86380 86390 1
434169 99434169 1001 86380 86390 1
434456 99434456 1001 86380 86390 1
434299 99434299 1001 86380 86390 1
435795 99435795 1001 86380 86390 1
435693 99435693 1001 86380 86390 1
436779 99436779 1001 86380 86390 1
436993 99436993 1001 86380 86390 1
436793 99436793 1001 86380 86390 1
436426 99436426 1001 86380 86390 1
436361 99436361 1001 86380 86390 1
436066 99436066 1001 86380 86390 1
300021 99300021 1001 86380 86390 1
300010 99300010 1001 86380 86390 1
437332 99437332 1001 86380 86390 1
300105 99300105 1001 86380 86390 1
300700 99300700 1001 86380 86390 1
300671 99300671 1001 86380 86390 1
300478 99300478 1001 86380 86390 1
300404 99300404 1001 86380 86390 1
300172 99300172 1001 86380 86390 1
300127 99300127 1001 86380 86390 1
300181 99300181 1001 86380 86390 1
300207 99300207 1001 86380 86390 1
300803 99300803 1001 86380 86390 1
300922 99300922 1001 86380 86390 1
300776 99300776 1001 86380 86390 1
301454 99301454 1001 86380 86390 1
301476 99301476 1001 86380 86390 1
301489 99301489 1001 86380 86390 1
301258 99301258 1001 86380 86390 1
301230 99301230 1001 86380 86390 1
301024 99301024 1001 86380 86390 1
301750 99301750 1001 86380 86390 1
301622 99301622 1001 86380 86390 1
301598 99301598 1001 86380 86390 1
302279 99302279 1001 86380 86390 1
302318 99302318 1001 86380 86390 1
302332 99302332 1001 86380 86390 1
302308 99302308 1001 86380 86390 1
302220 99302220 1001 86380 86390 1
302340 99302340 1001 86380 86390 1
302026 99302026 1001 86380 86390 1
302082 99302082 1001 86380 86390 1
301851 99301851 1001 86380 86390 1
301920 99301920 1001 86380 86390 1
301948 99301948 1001 86380 86390 1
301806 99301806 1001 86380 86390 1
301965 99301965 1001 86380 86390 1
301888 99301888 1001 86380 86390 1
302551 99302551 1001 86380 86390 1
302502 99302502 1001 86380 86390 1
303172 99303172 1001 86380 86390 1
303095 99303095 1001 86380 86390 1
303009 99303009 1001 86380 86390 1
303022 99303022 1001 86380 86390 1
302897 99302897 1001 86380 86390 1
302980 99302980 1001 86380 86390 1
302723 99302723 1001 86380 86390 1
302738 99302738 1001 86380 86390 1
302662 99302662 1001 86380 86390 1
303399 99303399 1001 86380 86390 1
302794 99302794 1001 86380 86390 1
303246 99303246 1001 86380 86390 1
303272 99303272 1001 86380 86390 1
303337 99303337 1001 86380 86390 1
303957 99303957 1001 86380 86390 1
304004 99304004 1001 86380 86390 1
303788 99303788 1001 86380 86390 1
303741 99303741 1001 86380 86390 1
303679 99303679 1001 86380 86390 1
303595 99303595 1001 86380 86390 1
303571 99303571 1001 86380 86390 1
303428 99303428 1001 86380 86390 1
303509 99303509 1001 86380 86390 1
303446 99303446 1001 86380 86390 1
304137 99304137 1001 86380 86390 1
304680 99304680 1001 86380 86390 1
304798 99304798 1001 86380 86390 1
304578 99304578 1001 86380 86390 1
304518 99304518 1001 86380 86390 1
304253 99304253 1001 86380 86390 1
304906 99304906 1001 86380 86390 1
305638 99305638 1001 86380 86390 1
305603 99305603 1001 86380 86390 1
305364 99305364 1001 86380 86390 1
305399 99305399 1001 86380 86390 1
305284 99305284 1001 86380 86390 1
305123 99305123 1001 86380 86390 1
305226 99305226 1001 86380 86390 1
305175 99305175 1001 86380 86390 1
305111 99305111 1001 86380 86390 1
305176 99305176 1001 86380 86390 1
500152 99500152 1001 86380 86390 1
500115 99500115 1001 86380 86390 1
500812 99500812 1001 86380 86390 1
500726 99500726 1001 86380 86390 1
500715 99500715 1001 86380 86390 1
500681 99500681 1001 86380 86390 1
500618 99500618 1001 86380 86390 1
500630 99500630 1001 86380 86390 1
500543 99500543 1001 86380 86390 1
500480 99500480 1001 86380 86390 1
500408 99500408 1001 86380 86390 1
500502 99500502 1001 86380 86390 1
500367 99500367 1001 86380 86390 1
500306 99500306 1001 86380 86390 1
500936 99500936 1001 86380 86390 1
500975 99500975 1001 86380 86390 1
501513 99501513 1001 86380 86390 1
501529 99501529 1001 86380 86390 1
501386 99501386 1001 86380 86390 1
501355 99501355 1001 86380 86390 1
501103 99501103 1001 86380 86390 1
501168 99501168 1001 86380 86390 1
501068 99501068 1001 86380 86390 1
501759 99501759 1001 86380 86390 1
502428 99502428 1001 86380 86390 1
502315 99502315 1001 86380 86390 1
502393 99502393 1001 86380 86390 1
502452 99502452 1001 86380 86390 1
502308 99502308 1001 86380 86390 1
502373 99502373 1001 86380 86390 1
502219 99502219 1001 86380 86390 1
502634 99502634 1001 86380 86390 1
502641 99502641 1001 86380 86390 1
503002 99503002 1001 86380 86390 1
502886 99502886 1001 86380 86390 1
502761 99502761 1001 86380 86390 1
502806 99502806 1001 86380 86390 1
502848 99502848 1001 86380 86390 1
503381 99503381 1001 86380 86390 1
503331 99503331 1001 86380 86390 1
504117 99504117 1001 86380 86390 1
504091 99504091 1001 86380 86390 1
503944 99503944 1001 86380 86390 1
503933 99503933 1001 86380 86390 1
503987 99503987 1001 86380 86390 1
503836 99503836 1001 86380 86390 1
503843 99503843 1001 86380 86390 1
503727 99503727 1001 86380 86390 1
503857 99503857 1001 86380 86390 1
503665 99503665 1001 86380 86390 1
503510 99503510 1001 86380 86390 1
503578 99503578 1001 86380 86390 1
503571 99503571 1001 86380 86390 1
504233 99504233 1001 86380 86390 1
504312 99504312 1001 86380 86390 1
504171 99504171 1001 86380 86390 1
504252 99504252 1001 86380 86390 1
504782 99504782 1001 86380 86390 1
504536 99504536 1001 86380 86390 1
504641 99504641 1001 86380 86390 1
504493 99504493 1001 86380 86390 1
504366 99504366 1001 86380 86390 1
504511 99504511 1001 86380 86390 1
504411 99504411 1001 86380 86390 1
504945 99504945 1001 86380 86390 1
505657 99505657 1001 86380 86390 1
505670 99505670 1001 86380 86390 1
505580 99505580 1001 86380 86390 1
505743 99505743 1001 86380 86390 1
505685 99505685 1001 86380 86390 1
505673 99505673 1001 86380 86390 1
505648 99505648 1001 86380 86390 1
505700 99505700 1001 86380 86390 1
505573 99505573 1001 86380 86390 1
505690 99505690 1001 86380 86390 1
505502 99505502 1001 86380 86390 1
505520 99505520 1001 86380 86390 1
505559 99505559 1001 86380 86390 1
505174 99505174 1001 86380 86390 1
505282 99505282 1001 86380 86390 1
505179 99505179 1001 86380 86390 1
505297 99505297 1001 86380 86390 1
505233 99505233 1001 86380 86390 1
505948 99505948 1001 86380 86390 1
505953 99505953 1001 86380 86390 1
506532 99506532 1001 86380 86390 1
506565 99506565 1001 86380 86390 1
506497 99506497 1001 86380 86390 1
506461 99506461 1001 86380 86390 1
506527 99506527 1001 86380 86390 1
506289 99506289 1001 86380 86390 1
506367 99506367 1001 86380 86390 1
506360 99506360 1001 86380 86390 1
506272 99506272 1001 86380 86390 1
506298 99506298 1001 86380 86390 1
506337 99506337 1001 86380 86390 1
506169 99506169 1001 86380 86390 1
506007 99506007 1001 86380 86390 1
506128 99506128 1001 86380 86390 1
505999 99505999 1001 86380 86390 1
506644 99506644 1001 86380 86390 1
506633 99506633 1001 86380 86390 1
506734 99506734 1001 86380 86390 1
507320 99507320 1001 86380 86390 1
507421 99507421 1001 86380 86390 1
507391 99507391 1001 86380 86390 1
507272 99507272 1001 86380 86390 1
507253 99507253 1001 86380 86390 1
507203 99507203 1001 86380 86390 1
507205 99507205 1001 86380 86390 1
507142 99507142 1001 86380 86390 1
507044 99507044 1001 86380 86390 1
507071 99507071 1001 86380 86390 1
506909 99506909 1001 86380 86390 1
507551 99507551 1001 86380 86390 1
507567 99507567 1001 86380 86390 1
507491 99507491 1001 86380 86390 1
507556 99507556 1001 86380 86390 1
507558 99507558 1001 86380 86390 1
508184 99508184 1001 86380 86390 1
508071 99508071 1001 86380 86390 1
508136 99508136 1001 86380 86390 1
508154 99508154 1001 86380 86390 1
507978 99507978 1001 86380 86390 1
508022 99508022 1001 86380 86390 1
507730 99507730 1001 86380 86390 1
507743 99507743 1001 86380 86390 1
507822 99507822 1001 86380 86390 1
507818 99507818 1001 86380 86390 1
508416 99508416 1001 86380 86390 1
508382 99508382 1001 86380 86390 1
508999 99508999 1001 86380 86390 1
508964 99508964 1001 86380 86390 1
509051 99509051 1001 86380 86390 1
509017 99509017 1001 86380 86390 1
508892 99508892 1001 86380 86390 1
508780 99508780 1001 86380 86390 1
508787 99508787 1001 86380 86390 1
508788 99508788 1001 86380 86390 1
508750 99508750 1001 86380 86390 1
508520 99508520 1001 86380 86390 1
508551 99508551 1001 86380 86390 1
508594 99508594 1001 86380 86390 1
509784 99509784 1001 86380 86390 1
509810 99509810 1001 86380 86390 1
509851 99509851 1001 86380 86390 1
509764 99509764 1001 86380 86390 1
509860 99509860 1001 86380 86390 1
509669 99509669 1001 86380 86390 1
509636 99509636 1001 86380 86390 1
509969 99509969 1001 86380 86390 1
510653 99510653 1001 86380 86390 1
510682 99510682 1001 86380 86390 1
510684 99510684 1001 86380 86390 1
510354 99510354 1001 86380 86390 1
510132 99510132 1001 86380 86390 1
510210 99510210 1001 86380 86390 1
510213 99510213 1001 86380 86390 1
510138 99510138 1001 86380 86390 1
510282 99510282 1001 86380 86390 1
510244 99510244 1001 86380 86390 1
510245 99510245 1001 86380 86390 1
510271 99510271 1001 86380 86390 1
510841 99510841 1001 86380 86390 1
510778 99510778 1001 86380 86390 1
510921 99510921 1001 86380 86390 1
510805 99510805 1001 86380 86390 1
510870 99510870 1001 86380 86390 1
510812 99510812 1001 86380 86390 1
510877 99510877 1001 86380 86390 1
511381 99511381 1001 86380 86390 1
511168 99511168 1001 86380 86390 1
511187 99511187 1001 86380 86390 1
510996 99510996 1001 86380 86390 1
511027 99511027 1001 86380 86390 1
511017 99511017 1001 86380 86390 1
510932 99510932 1001 86380 86390 1
511682 99511682 1001 86380 86390 1
511721 99511721 1001 86380 86390 1
511648 99511648 1001 86380 86390 1
511701 99511701 1001 86380 86390 1
511689 99511689 1001 86380 86390 1
511703 99511703 1001 86380 86390 1
512267 99512267 1001 86380 86390 1
512336 99512336 1001 86380 86390 1
511985 99511985 1001 86380 86390 1
512171 99512171 1001 86380 86390 1
511840 99511840 1001 86380 86390 1
512470 99512470 1001 86380 86390 1
512509 99512509 1001 86380 86390 1
512471 99512471 1001 86380 86390 1
512511 99512511 1001 86380 86390 1
512395 99512395 1001 86380 86390 1
513128 99513128 1001 86380 86390 1
513187 99513187 1001 86380 86390 1
512821 99512821 1001 86380 86390 1
512836 99512836 1001 86380 86390 1
512919 99512919 1001 86380 86390 1
512711 99512711 1001 86380 86390 1
513399 99513399 1001 86380 86390 1
513272 99513272 1001 86380 86390 1
513224 99513224 1001 86380 86390 1
513330 99513330 1001 86380 86390 1
513877 99513877 1001 86380 86390 1
514001 99514001 1001 86380 86390 1
514000 99514000 1001 86380 86390 1
513897 99513897 1001 86380 86390 1
514023 99514023 1001 86380 86390 1
514027 99514027 1001 86380 86390 1
513651 99513651 1001 86380 86390 1
513822 99513822 1001 86380 86390 1
513580 99513580 1001 86380 86390 1
514232 99514232 1001 86380 86390 1
514854 99514854 1001 86380 86390 1
514690 99514690 1001 86380 86390 1
514822 99514822 1001 86380 86390 1
514709 99514709 1001 86380 86390 1
514790 99514790 1001 86380 86390 1
514625 99514625 1001 86380 86390 1
514505 99514505 1001 86380 86390 1
514583 99514583 1001 86380 86390 1
514444 99514444 1001 86380 86390 1
514277 99514277 1001 86380 86390 1
514323 99514323 1001 86380 86390 1
514300 99514300 1001 86380 86390 1
514313 99514313 1001 86380 86390 1
514919 99514919 1001 86380 86390 1
514896 99514896 1001 86380 86390 1
515635 99515635 1001 86380 86390 1
515499 99515499 1001 86380 86390 1
515564 99515564 1001 86380 86390 1
515459 99515459 1001 86380 86390 1
515369 99515369 1001 86380 86390 1
515292 99515292 1001 86380 86390 1
515345 99515345 1001 86380 86390 1
515218 99515218 1001 86380 86390 1
515116 99515116 1001 86380 86390 1
515168 99515168 1001 86380 86390 1
515091 99515091 1001 86380 86390 1
515094 99515094 1001 86380 86390 1
515121 99515121 1001 86380 86390 1
515083 99515083 1001 86380 86390 1
515824 99515824 1001 86380 86390 1
515821 99515821 1001 86380 86390 1
516506 99516506 1001 86380 86390 1
516426 99516426 1001 86380 86390 1
516174 99516174 1001 86380 86390 1
516281 99516281 1001 86380 86390 1
516194 99516194 1001 86380 86390 1
516130 99516130 1001 86380 86390 1
516235 99516235 1001 86380 86390 1
516300 99516300 1001 86380 86390 1
515931 99515931 1001 86380 86390 1
515971 99515971 1001 86380 86390 1
515999 99515999 1001 86380 86390 1
516081 99516081 1001 86380 86390 1
516532 99516532 1001 86380 86390 1
516625 99516625 1001 86380 86390 1
516574 99516574 1001 86380 86390 1
516600 99516600 1001 86380 86390 1
516577 99516577 1001 86380 86390 1
516604 99516604 1001 86380 86390 1
517279 99517279 1001 86380 86390 1
517326 99517326 1001 86380 86390 1
517329 99517329 1001 86380 86390 1
516950 99516950 1001 86380 86390 1
517080 99517080 1001 86380 86390 1
517089 99517089 1001 86380 86390 1
516740 99516740 1001 86380 86390 1
516832 99516832 1001 86380 86390 1
516716 99516716 1001 86380 86390 1
516807 99516807 1001 86380 86390 1
517480 99517480 1001 86380 86390 1
517417 99517417 1001 86380 86390 1
517368 99517368 1001 86380 86390 1
517969 99517969 1001 86380 86390 1
517999 99517999 1001 86380 86390 1
517978 99517978 1001 86380 86390 1
517979 99517979 1001 86380 86390 1
518045 99518045 1001 86380 86390 1
517855 99517855 1001 86380 86390 1
517807 99517807 1001 86380 86390 1
518199 99518199 1001 86380 86390 1
518201 99518201 1001 86380 86390 1
518259 99518259 1001 86380 86390 1
518339 99518339 1001 86380 86390 1
518932 99518932 1001 86380 86390 1
518933 99518933 1001 86380 86390 1
518627 99518627 1001 86380 86390 1
518757 99518757 1001 86380 86390 1
518668 99518668 1001 86380 86390 1
518578 99518578 1001 86380 86390 1
518657 99518657 1001 86380 86390 1
518580 99518580 1001 86380 86390 1
518633 99518633 1001 86380 86390 1
518661 99518661 1001 86380 86390 1
518703 99518703 1001 86380 86390 1
518396 99518396 1001 86380 86390 1
518384 99518384 1001 86380 86390 1
518439 99518439 1001 86380 86390 1
518572 99518572 1001 86380 86390 1
519169 99519169 1001 86380 86390 1
519659 99519659 1001 86380 86390 1
519660 99519660 1001 86380 86390 1
519713 99519713 1001 86380 86390 1
519689 99519689 1001 86380 86390 1
519693 99519693 1001 86380 86390 1
519454 99519454 1001 86380 86390 1
519469 99519469 1001 86380 86390 1
519560 99519560 1001 86380 86390 1
519447 99519447 1001 86380 86390 1
519231 99519231 1001 86380 86390 1
519335 99519335 1001 86380 86390 1
519375 99519375 1001 86380 86390 1
519353 99519353 1001 86380 86390 1
519250 99519250 1001 86380 86390 1
519263 99519263 1001 86380 86390 1
519344 99519344 1001 86380 86390 1
519280 99519280 1001 86380 86390 1
519855 99519855 1001 86380 86390 1
519963 99519963 1001 86380 86390 1
520490 99520490 1001 86380 86390 1
520470 99520470 1001 86380 86390 1
520243 99520243 1001 86380 86390 1
520420 99520420 1001 86380 86390 1
520047 99520047 1001 86380 86390 1
520189 99520189 1001 86380 86390 1
520177 99520177 1001 86380 86390 1
520051 99520051 1001 86380 86390 1
520120 99520120 1001 86380 86390 1
520792 99520792 1001 86380 86390 1
520704 99520704 1001 86380 86390 1
520783 99520783 1001 86380 86390 1
520761 99520761 1001 86380 86390 1
520817 99520817 1001 86380 86390 1
521290 99521290 1001 86380 86390 1
521357 99521357 1001 86380 86390 1
521455 99521455 1001 86380 86390 1
521361 99521361 1001 86380 86390 1
521093 99521093 1001 86380 86390 1
521200 99521200 1001 86380 86390 1
521150 99521150 1001 86380 86390 1
521178 99521178 1001 86380 86390 1
521217 99521217 1001 86380 86390 1
521028 99521028 1001 86380 86390 1
521042 99521042 1001 86380 86390 1
520926 99520926 1001 86380 86390 1
521646 99521646 1001 86380 86390 1
521571 99521571 1001 86380 86390 1
521614 99521614 1001 86380 86390 1
522269 99522269 1001 86380 86390 1
522093 99522093 1001 86380 86390 1
521884 99521884 1001 86380 86390 1
521924 99521924 1001 86380 86390 1
521854 99521854 1001 86380 86390 1
521712 99521712 1001 86380 86390 1
521700 99521700 1001 86380 86390 1
522436 99522436 1001 86380 86390 1
522482 99522482 1001 86380 86390 1
523087 99523087 1001 86380 86390 1
522772 99522772 1001 86380 86390 1
522890 99522890 1001 86380 86390 1
522781 99522781 1001 86380 86390 1
522833 99522833 1001 86380 86390 1
522685 99522685 1001 86380 86390 1
522621 99522621 1001 86380 86390 1
522599 99522599 1001 86380 86390 1
523196 99523196 1001 86380 86390 1
523122 99523122 1001 86380 86390 1
523318 99523318 1001 86380 86390 1
523320 99523320 1001 86380 86390 1
523125 99523125 1001 86380 86390 1
523764 99523764 1001 86380 86390 1
523745 99523745 1001 86380 86390 1
523813 99523813 1001 86380 86390 1
523904 99523904 1001 86380 86390 1
523559 99523559 1001 86380 86390 1
523585 99523585 1001 86380 86390 1
523691 99523691 1001 86380 86390 1
523658 99523658 1001 86380 86390 1
523594 99523594 1001 86380 86390 1
523403 99523403 1001 86380 86390 1
523456 99523456 1001 86380 86390 1
523508 99523508 1001 86380 86390 1
523487 99523487 1001 86380 86390 1
523475 99523475 1001 86380 86390 1
523412 99523412 1001 86380 86390 1
524733 99524733 1001 86380 86390 1
524592 99524592 1001 86380 86390 1
524760 99524760 1001 86380 86390 1
524763 99524763 1001 86380 86390 1
524477 99524477 1001 86380 86390 1
524508 99524508 1001 86380 86390 1
524522 99524522 1001 86380 86390 1
524561 99524561 1001 86380 86390 1
524175 99524175 1001 86380 86390 1
524318 99524318 1001 86380 86390 1
524235 99524235 1001 86380 86390 1
524315 99524315 1001 86380 86390 1
524873 99524873 1001 86380 86390 1
524876 99524876 1001 86380 86390 1
524818 99524818 1001 86380 86390 1
525538 99525538 1001 86380 86390 1
525423 99525423 1001 86380 86390 1
525581 99525581 1001 86380 86390 1
525307 99525307 1001 86380 86390 1
525172 99525172 1001 86380 86390 1
525608 99525608 1001 86380 86390 1
525647 99525647 1001 86380 86390 1
525751 99525751 1001 86380 86390 1
525753 99525753 1001 86380 86390 1
525611 99525611 1001 86380 86390 1
526139 99526139 1001 86380 86390 1
526088 99526088 1001 86380 86390 1
526169 99526169 1001 86380 86390 1
525866 99525866 1001 86380 86390 1
525828 99525828 1001 86380 86390 1
525893 99525893 1001 86380 86390 1
526000 99526000 1001 86380 86390 1
525965 99525965 1001 86380 86390 1
525979 99525979 1001 86380 86390 1
526436 99526436 1001 86380 86390 1
527198 99527198 1001 86380 86390 1
527183 99527183 1001 86380 86390 1
526951 99526951 1001 86380 86390 1
526670 99526670 1001 86380 86390 1
526659 99526659 1001 86380 86390 1
526741 99526741 1001 86380 86390 1
527376 99527376 1001 86380 86390 1
527403 99527403 1001 86380 86390 1
527416 99527416 1001 86380 86390 1
527381 99527381 1001 86380 86390 1
527423 99527423 1001 86380 86390 1
528040 99528040 1001 86380 86390 1
527919 99527919 1001 86380 86390 1
527743 99527743 1001 86380 86390 1
527723 99527723 1001 86380 86390 1
527563 99527563 1001 86380 86390 1
528098 99528098 1001 86380 86390 1
528204 99528204 1001 86380 86390 1
528180 99528180 1001 86380 86390 1
528183 99528183 1001 86380 86390 1
528780 99528780 1001 86380 86390 1
528630 99528630 1001 86380 86390 1
528583 99528583 1001 86380 86390 1
528584 99528584 1001 86380 86390 1
528616 99528616 1001 86380 86390 1
528513 99528513 1001 86380 86390 1
528291 99528291 1001 86380 86390 1
529048 99529048 1001 86380 86390 1
528908 99528908 1001 86380 86390 1
529602 99529602 1001 86380 86390 1
529703 99529703 1001 86380 86390 1
529710 99529710 1001 86380 86390 1
529582 99529582 1001 86380 86390 1
529686 99529686 1001 86380 86390 1
529426 99529426 1001 86380 86390 1
529364 99529364 1001 86380 86390 1
529184 99529184 1001 86380 86390 1
529304 99529304 1001 86380 86390 1
529113 99529113 1001 86380 86390 1
529299 99529299 1001 86380 86390 1
529131 99529131 1001 86380 86390 1
529791 99529791 1001 86380 86390 1
529883 99529883 1001 86380 86390 1
529797 99529797 1001 86380 86390 1
529851 99529851 1001 86380 86390 1
530439 99530439 1001 86380 86390 1
530376 99530376 1001 86380 86390 1
530485 99530485 1001 86380 86390 1
530126 99530126 1001 86380 86390 1
529998 99529998 1001 86380 86390 1
529987 99529987 1001 86380 86390 1
529950 99529950 1001 86380 86390 1
529993 99529993 1001 86380 86390 1
530035 99530035 1001 86380 86390 1
531307 99531307 1001 86380 86390 1
531036 99531036 1001 86380 86390 1
531064 99531064 1001 86380 86390 1
531156 99531156 1001 86380 86390 1
531041 99531041 1001 86380 86390 1
530932 99530932 1001 86380 86390 1
530778 99530778 1001 86380 86390 1
531389 99531389 1001 86380 86390 1
531547 99531547 1001 86380 86390 1
531423 99531423 1001 86380 86390 1
532038 99532038 1001 86380 86390 1
532204 99532204 1001 86380 86390 1
532103 99532103 1001 86380 86390 1
532093 99532093 1001 86380 86390 1
532158 99532158 1001 86380 86390 1
532124 99532124 1001 86380 86390 1
531910 99531910 1001 86380 86390 1
531811 99531811 1001 86380 86390 1
531851 99531851 1001 86380 86390 1
531853 99531853 1001 86380 86390 1
531754 99531754 1001 86380 86390 1
531629 99531629 1001 86380 86390 1
531669 99531669 1001 86380 86390 1
532372 99532372 1001 86380 86390 1
532259 99532259 1001 86380 86390 1
532300 99532300 1001 86380 86390 1
532968 99532968 1001 86380 86390 1
532892 99532892 1001 86380 86390 1
532854 99532854 1001 86380 86390 1
532685 99532685 1001 86380 86390 1
532701 99532701 1001 86380 86390 1
532821 99532821 1001 86380 86390 1
532705 99532705 1001 86380 86390 1
532680 99532680 1001 86380 86390 1
532443 99532443 1001 86380 86390 1
532507 99532507 1001 86380 86390 1
533120 99533120 1001 86380 86390 1
533236 99533236 1001 86380 86390 1
533034 99533034 1001 86380 86390 1
533220 99533220 1001 86380 86390 1
533704 99533704 1001 86380 86390 1
533827 99533827 1001 86380 86390 1
533686 99533686 1001 86380 86390 1
533604 99533604 1001 86380 86390 1
533494 99533494 1001 86380 86390 1
533301 99533301 1001 86380 86390 1
533368 99533368 1001 86380 86390 1
533239 99533239 1001 86380 86390 1
533348 99533348 1001 86380 86390 1
533402 99533402 1001 86380 86390 1
533897 99533897 1001 86380 86390 1
534060 99534060 1001 86380 86390 1
534635 99534635 1001 86380 86390 1
534650 99534650 1001 86380 86390 1
534547 99534547 1001 86380 86390 1
534509 99534509 1001 86380 86390 1
534639 99534639 1001 86380 86390 1
534632 99534632 1001 86380 86390 1
534440 99534440 1001 86380 86390 1
534274 99534274 1001 86380 86390 1
534419 99534419 1001 86380 86390 1
534289 99534289 1001 86380 86390 1
534320 99534320 1001 86380 86390 1
534451 99534451 1001 86380 86390 1
534140 99534140 1001 86380 86390 1
534105 99534105 1001 86380 86390 1
534263 99534263 1001 86380 86390 1
534838 99534838 1001 86380 86390 1
534828 99534828 1001 86380 86390 1
534713 99534713 1001 86380 86390 1
534805 99534805 1001 86380 86390 1
534780 99534780 1001 86380 86390 1
535480 99535480 1001 86380 86390 1
535378 99535378 1001 86380 86390 1
535207 99535207 1001 86380 86390 1
535300 99535300 1001 86380 86390 1
535288 99535288 1001 86380 86390 1
535072 99535072 1001 86380 86390 1
535073 99535073 1001 86380 86390 1
535035 99535035 1001 86380 86390 1
535052 99535052 1001 86380 86390 1
535067 99535067 1001 86380 86390 1
535055 99535055 1001 86380 86390 1
535545 99535545 1001 86380 86390 1
535689 99535689 1001 86380 86390 1
535551 99535551 1001 86380 86390 1
535577 99535577 1001 86380 86390 1
535696 99535696 1001 86380 86390 1
535648 99535648 1001 86380 86390 1
536150 99536150 1001 86380 86390 1
536218 99536218 1001 86380 86390 1
536074 99536074 1001 86380 86390 1
536050 99536050 1001 86380 86390 1
536076 99536076 1001 86380 86390 1
535854 99535854 1001 86380 86390 1
536351 99536351 1001 86380 86390 1
536523 99536523 1001 86380 86390 1
536421 99536421 1001 86380 86390 1
536397 99536397 1001 86380 86390 1
536487 99536487 1001 86380 86390 1
536970 99536970 1001 86380 86390 1
536962 99536962 1001 86380 86390 1
537104 99537104 1001 86380 86390 1
536966 99536966 1001 86380 86390 1
536754 99536754 1001 86380 86390 1
536886 99536886 1001 86380 86390 1
536799 99536799 1001 86380 86390 1
536669 99536669 1001 86380 86390 1
537251 99537251 1001 86380 86390 1
537252 99537252 1001 86380 86390 1
537306 99537306 1001 86380 86390 1
537294 99537294 1001 86380 86390 1
537942 99537942 1001 86380 86390 1
537878 99537878 1001 86380 86390 1
537571 99537571 1001 86380 86390 1
538138 99538138 1001 86380 86390 1
538168 99538168 1001 86380 86390 1
538159 99538159 1001 86380 86390 1
538660 99538660 1001 86380 86390 1
538790 99538790 1001 86380 86390 1
538733 99538733 1001 86380 86390 1
538620 99538620 1001 86380 86390 1
538762 99538762 1001 86380 86390 1
538584 99538584 1001 86380 86390 1
538494 99538494 1001 86380 86390 1
538542 99538542 1001 86380 86390 1
538439 99538439 1001 86380 86390 1
538258 99538258 1001 86380 86390 1
538275 99538275 1001 86380 86390 1
538354 99538354 1001 86380 86390 1
538266 99538266 1001 86380 86390 1
538936 99538936 1001 86380 86390 1
539473 99539473 1001 86380 86390 1
539557 99539557 1001 86380 86390 1
539598 99539598 1001 86380 86390 1
539495 99539495 1001 86380 86390 1
539332 99539332 1001 86380 86390 1
539399 99539399 1001 86380 86390 1
539379 99539379 1001 86380 86390 1
539114 99539114 1001 86380 86390 1
539780 99539780 1001 86380 86390 1
539647 99539647 1001 86380 86390 1
539662 99539662 1001 86380 86390 1
540433 99540433 1001 86380 86390 1
540398 99540398 1001 86380 86390 1
540108 99540108 1001 86380 86390 1
540201 99540201 1001 86380 86390 1
539886 99539886 1001 86380 86390 1
540017 99540017 1001 86380 86390 1
540000 99540000 1001 86380 86390 1
540502 99540502 1001 86380 86390 1
540554 99540554 1001 86380 86390 1
540529 99540529 1001 86380 86390 1
540621 99540621 1001 86380 86390 1
540557 99540557 1001 86380 86390 1
540532 99540532 1001 86380 86390 1
540640 99540640 1001 86380 86390 1
541220 99541220 1001 86380 86390 1
541238 99541238 1001 86380 86390 1
541188 99541188 1001 86380 86390 1
540975 99540975 1001 86380 86390 1
540897 99540897 1001 86380 86390 1
540926 99540926 1001 86380 86390 1
540900 99540900 1001 86380 86390 1
540980 99540980 1001 86380 86390 1
541059 99541059 1001 86380 86390 1
540982 99540982 1001 86380 86390 1
540674 99540674 1001 86380 86390 1
540678 99540678 1001 86380 86390 1
540732 99540732 1001 86380 86390 1
541467 99541467 1001 86380 86390 1
541482 99541482 1001 86380 86390 1
541952 99541952 1001 86380 86390 1
541940 99541940 1001 86380 86390 1
542091 99542091 1001 86380 86390 1
542024 99542024 1001 86380 86390 1
541937 99541937 1001 86380 86390 1
541813 99541813 1001 86380 86390 1
541881 99541881 1001 86380 86390 1
541766 99541766 1001 86380 86390 1
541860 99541860 1001 86380 86390 1
541687 99541687 1001 86380 86390 1
541521 99541521 1001 86380 86390 1
542193 99542193 1001 86380 86390 1
542148 99542148 1001 86380 86390 1
542777 99542777 1001 86380 86390 1
542897 99542897 1001 86380 86390 1
542925 99542925 1001 86380 86390 1
542932 99542932 1001 86380 86390 1
542814 99542814 1001 86380 86390 1
542550 99542550 1001 86380 86390 1
542595 99542595 1001 86380 86390 1
542673 99542673 1001 86380 86390 1
542441 99542441 1001 86380 86390 1
542393 99542393 1001 86380 86390 1
542432 99542432 1001 86380 86390 1
542529 99542529 1001 86380 86390 1
542530 99542530 1001 86380 86390 1
542336 99542336 1001 86380 86390 1
543048 99543048 1001 86380 86390 1
543145 99543145 1001 86380 86390 1
543147 99543147 1001 86380 86390 1
543694 99543694 1001 86380 86390 1
543735 99543735 1001 86380 86390 1
543728 99543728 1001 86380 86390 1
543372 99543372 1001 86380 86390 1
543477 99543477 1001 86380 86390 1
543492 99543492 1001 86380 86390 1
543416 99543416 1001 86380 86390 1
543418 99543418 1001 86380 86390 1
543357 99543357 1001 86380 86390 1
543259 99543259 1001 86380 86390 1
543247 99543247 1001 86380 86390 1
544453 99544453 1001 86380 86390 1
544315 99544315 1001 86380 86390 1
544354 99544354 1001 86380 86390 1
543989 99543989 1001 86380 86390 1
543978 99543978 1001 86380 86390 1
544033 99544033 1001 86380 86390 1
544182 99544182 1001 86380 86390 1
544700 99544700 1001 86380 86390 1
544677 99544677 1001 86380 86390 1
544731 99544731 1001 86380 86390 1
432708 1146 1001 44340 44817 1
503642 1055 1001 35167 35467 1
506038 897 1001 33771 34070 1
400075 99400075 1001 86380 86390 1
400106 99400106 1001 86380 86390 1
400282 99400282 1001 86380 86390 1
400247 99400247 1001 86380 86390 1
400323 99400323 1001 86380 86390 1
400734 99400734 1001 86380 86390 1
400782 99400782 1001 86380 86390 1
400860 99400860 1001 86380 86390 1
401410 99401410 1001 86380 86390 1
401725 99401725 1001 86380 86390 1
401944 99401944 1001 86380 86390 1
402053 99402053 1001 86380 86390 1
402062 99402062 1001 86380 86390 1
402167 99402167 1001 86380 86390 1
402336 99402336 1001 86380 86390 1
402372 99402372 1001 86380 86390 1
402498 99402498 1001 86380 86390 1
402575 99402575 1001 86380 86390 1
402705 99402705 1001 86380 86390 1
403513 99403513 1001 86380 86390 1
403545 99403545 1001 86380 86390 1
403610 99403610 1001 86380 86390 1
403714 99403714 1001 86380 86390 1
403860 99403860 1001 86380 86390 1
403925 99403925 1001 86380 86390 1
403951 99403951 1001 86380 86390 1
403961 99403961 1001 86380 86390 1
404214 99404214 1001 86380 86390 1
404389 99404389 1001 86380 86390 1
404453 99404453 1001 86380 86390 1
404551 99404551 1001 86380 86390 1
404592 99404592 1001 86380 86390 1
404702 99404702 1001 86380 86390 1
404878 99404878 1001 86380 86390 1
405154 99405154 1001 86380 86390 1
405143 99405143 1001 86380 86390 1
405403 99405403 1001 86380 86390 1
405418 99405418 1001 86380 86390 1
405558 99405558 1001 86380 86390 1
405511 99405511 1001 86380 86390 1
405938 99405938 1001 86380 86390 1
406061 99406061 1001 86380 86390 1
406092 99406092 1001 86380 86390 1
406380 99406380 1001 86380 86390 1
406474 99406474 1001 86380 86390 1
406859 99406859 1001 86380 86390 1
406977 99406977 1001 86380 86390 1
406958 99406958 1001 86380 86390 1
406963 99406963 1001 86380 86390 1
406987 99406987 1001 86380 86390 1
407118 99407118 1001 86380 86390 1
407158 99407158 1001 86380 86390 1
407194 99407194 1001 86380 86390 1
407257 99407257 1001 86380 86390 1
407319 99407319 1001 86380 86390 1
407366 99407366 1001 86380 86390 1
407527 99407527 1001 86380 86390 1
407450 99407450 1001 86380 86390 1
407693 99407693 1001 86380 86390 1
408754 99408754 1001 86380 86390 1
408852 99408852 1001 86380 86390 1
408977 99408977 1001 86380 86390 1
409071 99409071 1001 86380 86390 1
409027 99409027 1001 86380 86390 1
409056 99409056 1001 86380 86390 1
409185 99409185 1001 86380 86390 1
409140 99409140 1001 86380 86390 1
409256 99409256 1001 86380 86390 1
409285 99409285 1001 86380 86390 1
409242 99409242 1001 86380 86390 1
409394 99409394 1001 86380 86390 1
409491 99409491 1001 86380 86390 1
409718 99409718 1001 86380 86390 1
409699 99409699 1001 86380 86390 1
409842 99409842 1001 86380 86390 1
409969 99409969 1001 86380 86390 1
410208 99410208 1001 86380 86390 1
410192 99410192 1001 86380 86390 1
410279 99410279 1001 86380 86390 1
410335 99410335 1001 86380 86390 1
410515 99410515 1001 86380 86390 1
410598 99410598 1001 86380 86390 1
410733 99410733 1001 86380 86390 1
410996 99410996 1001 86380 86390 1
410997 99410997 1001 86380 86390 1
411024 99411024 1001 86380 86390 1
411086 99411086 1001 86380 86390 1
411340 99411340 1001 86380 86390 1
411325 99411325 1001 86380 86390 1
411379 99411379 1001 86380 86390 1
411573 99411573 1001 86380 86390 1
411591 99411591 1001 86380 86390 1
411723 99411723 1001 86380 86390 1
411840 99411840 1001 86380 86390 1
411997 99411997 1001 86380 86390 1
412133 99412133 1001 86380 86390 1
412196 99412196 1001 86380 86390 1
412329 99412329 1001 86380 86390 1
413542 99413542 1001 86380 86390 1
413618 99413618 1001 86380 86390 1
413457 99413457 1001 86380 86390 1
413551 99413551 1001 86380 86390 1
413581 99413581 1001 86380 86390 1
413144 99413144 1001 86380 86390 1
413077 99413077 1001 86380 86390 1
412613 99412613 1001 86380 86390 1
412775 99412775 1001 86380 86390 1
412677 99412677 1001 86380 86390 1
413971 99413971 1001 86380 86390 1
413842 99413842 1001 86380 86390 1
414922 99414922 1001 86380 86390 1
415259 99415259 1001 86380 86390 1
415098 99415098 1001 86380 86390 1
414932 99414932 1001 86380 86390 1
414755 99414755 1001 86380 86390 1
414536 99414536 1001 86380 86390 1
414826 99414826 1001 86380 86390 1
414793 99414793 1001 86380 86390 1
414400 99414400 1001 86380 86390 1
414345 99414345 1001 86380 86390 1
414446 99414446 1001 86380 86390 1
414117 99414117 1001 86380 86390 1
415611 99415611 1001 86380 86390 1
416254 99416254 1001 86380 86390 1
416187 99416187 1001 86380 86390 1
416219 99416219 1001 86380 86390 1
416339 99416339 1001 86380 86390 1
416395 99416395 1001 86380 86390 1
415848 99415848 1001 86380 86390 1
417236 99417236 1001 86380 86390 1
417289 99417289 1001 86380 86390 1
417298 99417298 1001 86380 86390 1
417343 99417343 1001 86380 86390 1
417010 99417010 1001 86380 86390 1
417500 99417500 1001 86380 86390 1
417455 99417455 1001 86380 86390 1
417485 99417485 1001 86380 86390 1
418528 99418528 1001 86380 86390 1
418534 99418534 1001 86380 86390 1
418648 99418648 1001 86380 86390 1
418077 99418077 1001 86380 86390 1
418155 99418155 1001 86380 86390 1
417678 99417678 1001 86380 86390 1
417666 99417666 1001 86380 86390 1
417873 99417873 1001 86380 86390 1
417835 99417835 1001 86380 86390 1
418016 99418016 1001 86380 86390 1
419031 99419031 1001 86380 86390 1
419040 99419040 1001 86380 86390 1
418831 99418831 1001 86380 86390 1
418918 99418918 1001 86380 86390 1
419121 99419121 1001 86380 86390 1
420276 99420276 1001 86380 86390 1
420124 99420124 1001 86380 86390 1
420096 99420096 1001 86380 86390 1
420130 99420130 1001 86380 86390 1
419777 99419777 1001 86380 86390 1
419968 99419968 1001 86380 86390 1
419963 99419963 1001 86380 86390 1
420053 99420053 1001 86380 86390 1
419466 99419466 1001 86380 86390 1
419311 99419311 1001 86380 86390 1
420537 99420537 1001 86380 86390 1
420663 99420663 1001 86380 86390 1
420687 99420687 1001 86380 86390 1
420732 99420732 1001 86380 86390 1
421909 99421909 1001 86380 86390 1
422017 99422017 1001 86380 86390 1
421792 99421792 1001 86380 86390 1
421369 99421369 1001 86380 86390 1
421546 99421546 1001 86380 86390 1
421648 99421648 1001 86380 86390 1
420910 99420910 1001 86380 86390 1
421047 99421047 1001 86380 86390 1
420900 99420900 1001 86380 86390 1
421161 99421161 1001 86380 86390 1
420884 99420884 1001 86380 86390 1
422303 99422303 1001 86380 86390 1
422348 99422348 1001 86380 86390 1
423744 99423744 1001 86380 86390 1
423374 99423374 1001 86380 86390 1
423693 99423693 1001 86380 86390 1
423450 99423450 1001 86380 86390 1
423091 99423091 1001 86380 86390 1
423142 99423142 1001 86380 86390 1
423186 99423186 1001 86380 86390 1
423261 99423261 1001 86380 86390 1
423145 99423145 1001 86380 86390 1
422838 99422838 1001 86380 86390 1
422644 99422644 1001 86380 86390 1
423864 99423864 1001 86380 86390 1
424042 99424042 1001 86380 86390 1
425093 99425093 1001 86380 86390 1
425117 99425117 1001 86380 86390 1
425123 99425123 1001 86380 86390 1
424783 99424783 1001 86380 86390 1
424184 99424184 1001 86380 86390 1
424341 99424341 1001 86380 86390 1
424389 99424389 1001 86380 86390 1
424294 99424294 1001 86380 86390 1
424495 99424495 1001 86380 86390 1
424515 99424515 1001 86380 86390 1
425505 99425505 1001 86380 86390 1
425665 99425665 1001 86380 86390 1
425482 99425482 1001 86380 86390 1
425597 99425597 1001 86380 86390 1
425684 99425684 1001 86380 86390 1
426759 99426759 1001 86380 86390 1
426740 99426740 1001 86380 86390 1
426809 99426809 1001 86380 86390 1
426908 99426908 1001 86380 86390 1
426409 99426409 1001 86380 86390 1
426498 99426498 1001 86380 86390 1
426587 99426587 1001 86380 86390 1
426541 99426541 1001 86380 86390 1
426095 99426095 1001 86380 86390 1
426157 99426157 1001 86380 86390 1
427257 99427257 1001 86380 86390 1
427484 99427484 1001 86380 86390 1
427401 99427401 1001 86380 86390 1
427361 99427361 1001 86380 86390 1
427340 99427340 1001 86380 86390 1
428441 99428441 1001 86380 86390 1
428649 99428649 1001 86380 86390 1
428210 99428210 1001 86380 86390 1
428337 99428337 1001 86380 86390 1
427947 99427947 1001 86380 86390 1
428039 99428039 1001 86380 86390 1
428164 99428164 1001 86380 86390 1
428135 99428135 1001 86380 86390 1
427683 99427683 1001 86380 86390 1
427713 99427713 1001 86380 86390 1
427643 99427643 1001 86380 86390 1
429963 99429963 1001 86380 86390 1
430222 99430222 1001 86380 86390 1
430280 99430280 1001 86380 86390 1
430283 99430283 1001 86380 86390 1
429619 99429619 1001 86380 86390 1
429839 99429839 1001 86380 86390 1
429862 99429862 1001 86380 86390 1
429247 99429247 1001 86380 86390 1
429228 99429228 1001 86380 86390 1
429205 99429205 1001 86380 86390 1
429210 99429210 1001 86380 86390 1
429401 99429401 1001 86380 86390 1
430805 99430805 1001 86380 86390 1
431750 99431750 1001 86380 86390 1
431557 99431557 1001 86380 86390 1
431430 99431430 1001 86380 86390 1
431534 99431534 1001 86380 86390 1
431635 99431635 1001 86380 86390 1
430891 99430891 1001 86380 86390 1
430875 99430875 1001 86380 86390 1
431135 99431135 1001 86380 86390 1
430932 99430932 1001 86380 86390 1
432452 99432452 1001 86380 86390 1
432129 99432129 1001 86380 86390 1
432195 99432195 1001 86380 86390 1
432335 99432335 1001 86380 86390 1
433427 99433427 1001 86380 86390 1
433504 99433504 1001 86380 86390 1
432947 99432947 1001 86380 86390 1
432940 99432940 1001 86380 86390 1
432789 99432789 1001 86380 86390 1
432707 99432707 1001 86380 86390 1
432890 99432890 1001 86380 86390 1
432843 99432843 1001 86380 86390 1
434035 99434035 1001 86380 86390 1
434096 99434096 1001 86380 86390 1
433838 99433838 1001 86380 86390 1
433846 99433846 1001 86380 86390 1
435201 99435201 1001 86380 86390 1
435121 99435121 1001 86380 86390 1
435147 99435147 1001 86380 86390 1
434692 99434692 1001 86380 86390 1
434377 99434377 1001 86380 86390 1
434571 99434571 1001 86380 86390 1
434242 99434242 1001 86380 86390 1
434459 99434459 1001 86380 86390 1
435821 99435821 1001 86380 86390 1
436815 99436815 1001 86380 86390 1
436515 99436515 1001 86380 86390 1
436547 99436547 1001 86380 86390 1
436511 99436511 1001 86380 86390 1
436699 99436699 1001 86380 86390 1
435992 99435992 1001 86380 86390 1
435940 99435940 1001 86380 86390 1
436211 99436211 1001 86380 86390 1
435921 99435921 1001 86380 86390 1
300045 99300045 1001 86380 86390 1
437350 99437350 1001 86380 86390 1
300074 99300074 1001 86380 86390 1
300579 99300579 1001 86380 86390 1
300541 99300541 1001 86380 86390 1
300717 99300717 1001 86380 86390 1
300410 99300410 1001 86380 86390 1
300335 99300335 1001 86380 86390 1
300336 99300336 1001 86380 86390 1
300483 99300483 1001 86380 86390 1
300267 99300267 1001 86380 86390 1
300243 99300243 1001 86380 86390 1
300233 99300233 1001 86380 86390 1
300751 99300751 1001 86380 86390 1
300880 99300880 1001 86380 86390 1
300739 99300739 1001 86380 86390 1
300915 99300915 1001 86380 86390 1
301354 99301354 1001 86380 86390 1
301312 99301312 1001 86380 86390 1
301160 99301160 1001 86380 86390 1
301215 99301215 1001 86380 86390 1
301218 99301218 1001 86380 86390 1
301054 99301054 1001 86380 86390 1
301067 99301067 1001 86380 86390 1
300954 99300954 1001 86380 86390 1
301556 99301556 1001 86380 86390 1
301636 99301636 1001 86380 86390 1
301740 99301740 1001 86380 86390 1
301558 99301558 1001 86380 86390 1
301626 99301626 1001 86380 86390 1
301665 99301665 1001 86380 86390 1
301640 99301640 1001 86380 86390 1
301666 99301666 1001 86380 86390 1
302229 99302229 1001 86380 86390 1
302191 99302191 1001 86380 86390 1
302260 99302260 1001 86380 86390 1
302301 99302301 1001 86380 86390 1
302237 99302237 1001 86380 86390 1
302014 99302014 1001 86380 86390 1
302145 99302145 1001 86380 86390 1
302160 99302160 1001 86380 86390 1
302070 99302070 1001 86380 86390 1
302174 99302174 1001 86380 86390 1
301762 99301762 1001 86380 86390 1
301795 99301795 1001 86380 86390 1
302560 99302560 1001 86380 86390 1
302460 99302460 1001 86380 86390 1
303175 99303175 1001 86380 86390 1
303159 99303159 1001 86380 86390 1
303161 99303161 1001 86380 86390 1
303183 99303183 1001 86380 86390 1
303150 99303150 1001 86380 86390 1
302968 99302968 1001 86380 86390 1
302969 99302969 1001 86380 86390 1
302855 99302855 1001 86380 86390 1
302896 99302896 1001 86380 86390 1
302664 99302664 1001 86380 86390 1
302652 99302652 1001 86380 86390 1
302586 99302586 1001 86380 86390 1
303310 99303310 1001 86380 86390 1
303248 99303248 1001 86380 86390 1
303316 99303316 1001 86380 86390 1
303867 99303867 1001 86380 86390 1
303856 99303856 1001 86380 86390 1
303934 99303934 1001 86380 86390 1
303857 99303857 1001 86380 86390 1
303981 99303981 1001 86380 86390 1
303827 99303827 1001 86380 86390 1
303763 99303763 1001 86380 86390 1
303803 99303803 1001 86380 86390 1
303753 99303753 1001 86380 86390 1
303596 99303596 1001 86380 86390 1
303493 99303493 1001 86380 86390 1
303485 99303485 1001 86380 86390 1
304159 99304159 1001 86380 86390 1
304173 99304173 1001 86380 86390 1
304161 99304161 1001 86380 86390 1
304812 99304812 1001 86380 86390 1
304738 99304738 1001 86380 86390 1
304614 99304614 1001 86380 86390 1
304487 99304487 1001 86380 86390 1
304633 99304633 1001 86380 86390 1
304456 99304456 1001 86380 86390 1
304254 99304254 1001 86380 86390 1
304352 99304352 1001 86380 86390 1
304870 99304870 1001 86380 86390 1
304988 99304988 1001 86380 86390 1
304977 99304977 1001 86380 86390 1
305055 99305055 1001 86380 86390 1
304903 99304903 1001 86380 86390 1
305507 99305507 1001 86380 86390 1
305589 99305589 1001 86380 86390 1
305564 99305564 1001 86380 86390 1
305501 99305501 1001 86380 86390 1
305327 99305327 1001 86380 86390 1
305317 99305317 1001 86380 86390 1
305395 99305395 1001 86380 86390 1
305452 99305452 1001 86380 86390 1
305240 99305240 1001 86380 86390 1
305151 99305151 1001 86380 86390 1
305204 99305204 1001 86380 86390 1
305076 99305076 1001 86380 86390 1
500126 99500126 1001 86380 86390 1
500118 99500118 1001 86380 86390 1
500184 99500184 1001 86380 86390 1
500005 99500005 1001 86380 86390 1
500638 99500638 1001 86380 86390 1
500695 99500695 1001 86380 86390 1
500595 99500595 1001 86380 86390 1
500572 99500572 1001 86380 86390 1
500547 99500547 1001 86380 86390 1
500560 99500560 1001 86380 86390 1
500422 99500422 1001 86380 86390 1
500310 99500310 1001 86380 86390 1
500379 99500379 1001 86380 86390 1
500356 99500356 1001 86380 86390 1
500917 99500917 1001 86380 86390 1
500920 99500920 1001 86380 86390 1
500870 99500870 1001 86380 86390 1
500874 99500874 1001 86380 86390 1
501555 99501555 1001 86380 86390 1
501230 99501230 1001 86380 86390 1
501389 99501389 1001 86380 86390 1
501406 99501406 1001 86380 86390 1
501419 99501419 1001 86380 86390 1
501119 99501119 1001 86380 86390 1
501704 99501704 1001 86380 86390 1
501652 99501652 1001 86380 86390 1
501698 99501698 1001 86380 86390 1
502275 99502275 1001 86380 86390 1
502442 99502442 1001 86380 86390 1
502183 99502183 1001 86380 86390 1
502122 99502122 1001 86380 86390 1
502084 99502084 1001 86380 86390 1
502175 99502175 1001 86380 86390 1
502202 99502202 1001 86380 86390 1
502205 99502205 1001 86380 86390 1
502168 99502168 1001 86380 86390 1
501949 99501949 1001 86380 86390 1
501988 99501988 1001 86380 86390 1
501872 99501872 1001 86380 86390 1
501899 99501899 1001 86380 86390 1
501855 99501855 1001 86380 86390 1
502592 99502592 1001 86380 86390 1
501845 99501845 1001 86380 86390 1
502595 99502595 1001 86380 86390 1
502561 99502561 1001 86380 86390 1
503256 99503256 1001 86380 86390 1
503168 99503168 1001 86380 86390 1
503274 99503274 1001 86380 86390 1
503186 99503186 1001 86380 86390 1
502947 99502947 1001 86380 86390 1
503032 99503032 1001 86380 86390 1
503059 99503059 1001 86380 86390 1
503072 99503072 1001 86380 86390 1
503309 99503309 1001 86380 86390 1
504044 99504044 1001 86380 86390 1
503941 99503941 1001 86380 86390 1
503967 99503967 1001 86380 86390 1
504037 99504037 1001 86380 86390 1
503736 99503736 1001 86380 86390 1
503657 99503657 1001 86380 86390 1
504167 99504167 1001 86380 86390 1
504287 99504287 1001 86380 86390 1
504211 99504211 1001 86380 86390 1
504177 99504177 1001 86380 86390 1
504229 99504229 1001 86380 86390 1
504883 99504883 1001 86380 86390 1
504927 99504927 1001 86380 86390 1
504786 99504786 1001 86380 86390 1
504585 99504585 1001 86380 86390 1
504704 99504704 1001 86380 86390 1
504579 99504579 1001 86380 86390 1
504605 99504605 1001 86380 86390 1
504377 99504377 1001 86380 86390 1
504424 99504424 1001 86380 86390 1
505044 99505044 1001 86380 86390 1
505051 99505051 1001 86380 86390 1
505142 99505142 1001 86380 86390 1
505693 99505693 1001 86380 86390 1
505696 99505696 1001 86380 86390 1
505674 99505674 1001 86380 86390 1
505718 99505718 1001 86380 86390 1
505437 99505437 1001 86380 86390 1
505412 99505412 1001 86380 86390 1
505466 99505466 1001 86380 86390 1
505415 99505415 1001 86380 86390 1
505470 99505470 1001 86380 86390 1
505393 99505393 1001 86380 86390 1
505188 99505188 1001 86380 86390 1
505150 99505150 1001 86380 86390 1
505326 99505326 1001 86380 86390 1
505212 99505212 1001 86380 86390 1
505835 99505835 1001 86380 86390 1
506545 99506545 1001 86380 86390 1
506494 99506494 1001 86380 86390 1
506571 99506571 1001 86380 86390 1
506421 99506421 1001 86380 86390 1
506550 99506550 1001 86380 86390 1
506516 99506516 1001 86380 86390 1
506197 99506197 1001 86380 86390 1
506383 99506383 1001 86380 86390 1
506293 99506293 1001 86380 86390 1
506269 99506269 1001 86380 86390 1
506218 99506218 1001 86380 86390 1
505981 99505981 1001 86380 86390 1
506008 99506008 1001 86380 86390 1
506125 99506125 1001 86380 86390 1
506051 99506051 1001 86380 86390 1
506631 99506631 1001 86380 86390 1
506685 99506685 1001 86380 86390 1
506661 99506661 1001 86380 86390 1
506792 99506792 1001 86380 86390 1
506772 99506772 1001 86380 86390 1
507390 99507390 1001 86380 86390 1
507271 99507271 1001 86380 86390 1
507339 99507339 1001 86380 86390 1
507292 99507292 1001 86380 86390 1
507318 99507318 1001 86380 86390 1
507067 99507067 1001 86380 86390 1
507016 99507016 1001 86380 86390 1
507121 99507121 1001 86380 86390 1
506973 99506973 1001 86380 86390 1
506974 99506974 1001 86380 86390 1
506886 99506886 1001 86380 86390 1
506926 99506926 1001 86380 86390 1
506928 99506928 1001 86380 86390 1
507565 99507565 1001 86380 86390 1
507604 99507604 1001 86380 86390 1
507595 99507595 1001 86380 86390 1
508211 99508211 1001 86380 86390 1
508095 99508095 1001 86380 86390 1
508110 99508110 1001 86380 86390 1
508114 99508114 1001 86380 86390 1
508157 99508157 1001 86380 86390 1
507874 99507874 1001 86380 86390 1
507979 99507979 1001 86380 86390 1
507850 99507850 1001 86380 86390 1
507866 99507866 1001 86380 86390 1
507681 99507681 1001 86380 86390 1
507709 99507709 1001 86380 86390 1
507671 99507671 1001 86380 86390 1
507660 99507660 1001 86380 86390 1
507699 99507699 1001 86380 86390 1
507678 99507678 1001 86380 86390 1
508313 99508313 1001 86380 86390 1
508911 99508911 1001 86380 86390 1
508993 99508993 1001 86380 86390 1
508767 99508767 1001 86380 86390 1
508717 99508717 1001 86380 86390 1
508782 99508782 1001 86380 86390 1
508731 99508731 1001 86380 86390 1
508760 99508760 1001 86380 86390 1
508539 99508539 1001 86380 86390 1
508475 99508475 1001 86380 86390 1
508582 99508582 1001 86380 86390 1
509278 99509278 1001 86380 86390 1
509189 99509189 1001 86380 86390 1
509234 99509234 1001 86380 86390 1
509263 99509263 1001 86380 86390 1
509251 99509251 1001 86380 86390 1
509109 99509109 1001 86380 86390 1
509787 99509787 1001 86380 86390 1
509842 99509842 1001 86380 86390 1
509898 99509898 1001 86380 86390 1
509732 99509732 1001 86380 86390 1
509634 99509634 1001 86380 86390 1
509558 99509558 1001 86380 86390 1
509627 99509627 1001 86380 86390 1
509399 99509399 1001 86380 86390 1
509453 99509453 1001 86380 86390 1
510045 99510045 1001 86380 86390 1
510409 99510409 1001 86380 86390 1
510201 99510201 1001 86380 86390 1
510113 99510113 1001 86380 86390 1
510182 99510182 1001 86380 86390 1
510762 99510762 1001 86380 86390 1
511476 99511476 1001 86380 86390 1
511349 99511349 1001 86380 86390 1
511480 99511480 1001 86380 86390 1
511410 99511410 1001 86380 86390 1
511423 99511423 1001 86380 86390 1
511091 99511091 1001 86380 86390 1
511067 99511067 1001 86380 86390 1
510981 99510981 1001 86380 86390 1
511020 99511020 1001 86380 86390 1
511059 99511059 1001 86380 86390 1
511606 99511606 1001 86380 86390 1
511684 99511684 1001 86380 86390 1
511623 99511623 1001 86380 86390 1
511571 99511571 1001 86380 86390 1
511585 99511585 1001 86380 86390 1
512255 99512255 1001 86380 86390 1
512362 99512362 1001 86380 86390 1
512325 99512325 1001 86380 86390 1
512153 99512153 1001 86380 86390 1
511866 99511866 1001 86380 86390 1
511857 99511857 1001 86380 86390 1
511962 99511962 1001 86380 86390 1
511898 99511898 1001 86380 86390 1
512397 99512397 1001 86380 86390 1
513054 99513054 1001 86380 86390 1
513095 99513095 1001 86380 86390 1
512934 99512934 1001 86380 86390 1
512845 99512845 1001 86380 86390 1
512858 99512858 1001 86380 86390 1
512886 99512886 1001 86380 86390 1
512889 99512889 1001 86380 86390 1
512802 99512802 1001 86380 86390 1
512842 99512842 1001 86380 86390 1
512708 99512708 1001 86380 86390 1
512775 99512775 1001 86380 86390 1
513390 99513390 1001 86380 86390 1
513890 99513890 1001 86380 86390 1
513969 99513969 1001 86380 86390 1
513709 99513709 1001 86380 86390 1
513634 99513634 1001 86380 86390 1
513804 99513804 1001 86380 86390 1
513676 99513676 1001 86380 86390 1
513552 99513552 1001 86380 86390 1
513450 99513450 1001 86380 86390 1
513489 99513489 1001 86380 86390 1
513464 99513464 1001 86380 86390 1
513458 99513458 1001 86380 86390 1
513460 99513460 1001 86380 86390 1
514061 99514061 1001 86380 86390 1
514203 99514203 1001 86380 86390 1
514670 99514670 1001 86380 86390 1
514686 99514686 1001 86380 86390 1
514847 99514847 1001 86380 86390 1
514804 99514804 1001 86380 86390 1
514553 99514553 1001 86380 86390 1
514592 99514592 1001 86380 86390 1
514378 99514378 1001 86380 86390 1
514398 99514398 1001 86380 86390 1
514273 99514273 1001 86380 86390 1
514911 99514911 1001 86380 86390 1
515004 99515004 1001 86380 86390 1
515481 99515481 1001 86380 86390 1
515636 99515636 1001 86380 86390 1
515488 99515488 1001 86380 86390 1
515552 99515552 1001 86380 86390 1
515674 99515674 1001 86380 86390 1
515297 99515297 1001 86380 86390 1
515310 99515310 1001 86380 86390 1
515385 99515385 1001 86380 86390 1
515145 99515145 1001 86380 86390 1
515158 99515158 1001 86380 86390 1
515197 99515197 1001 86380 86390 1
515123 99515123 1001 86380 86390 1
515228 99515228 1001 86380 86390 1
515139 99515139 1001 86380 86390 1
515695 99515695 1001 86380 86390 1
515856 99515856 1001 86380 86390 1
515767 99515767 1001 86380 86390 1
516318 99516318 1001 86380 86390 1
516310 99516310 1001 86380 86390 1
516494 99516494 1001 86380 86390 1
516390 99516390 1001 86380 86390 1
516502 99516502 1001 86380 86390 1
516315 99516315 1001 86380 86390 1
516139 99516139 1001 86380 86390 1
516299 99516299 1001 86380 86390 1
516012 99516012 1001 86380 86390 1
515895 99515895 1001 86380 86390 1
515923 99515923 1001 86380 86390 1
515924 99515924 1001 86380 86390 1
516519 99516519 1001 86380 86390 1
516097 99516097 1001 86380 86390 1
516640 99516640 1001 86380 86390 1
516539 99516539 1001 86380 86390 1
516578 99516578 1001 86380 86390 1
517258 99517258 1001 86380 86390 1
517220 99517220 1001 86380 86390 1
517157 99517157 1001 86380 86390 1
517209 99517209 1001 86380 86390 1
517149 99517149 1001 86380 86390 1
516938 99516938 1001 86380 86390 1
517072 99517072 1001 86380 86390 1
516768 99516768 1001 86380 86390 1
516872 99516872 1001 86380 86390 1
516744 99516744 1001 86380 86390 1
516826 99516826 1001 86380 86390 1
516894 99516894 1001 86380 86390 1
517528 99517528 1001 86380 86390 1
517479 99517479 1001 86380 86390 1
517523 99517523 1001 86380 86390 1
517536 99517536 1001 86380 86390 1
518097 99518097 1001 86380 86390 1
517970 99517970 1001 86380 86390 1
518127 99518127 1001 86380 86390 1
518063 99518063 1001 86380 86390 1
518026 99518026 1001 86380 86390 1
518150 99518150 1001 86380 86390 1
518031 99518031 1001 86380 86390 1
517801 99517801 1001 86380 86390 1
517892 99517892 1001 86380 86390 1
517779 99517779 1001 86380 86390 1
517911 99517911 1001 86380 86390 1
517782 99517782 1001 86380 86390 1
517899 99517899 1001 86380 86390 1
517812 99517812 1001 86380 86390 1
517566 99517566 1001 86380 86390 1
517657 99517657 1001 86380 86390 1
517736 99517736 1001 86380 86390 1
517646 99517646 1001 86380 86390 1
517711 99517711 1001 86380 86390 1
517543 99517543 1001 86380 86390 1
517611 99517611 1001 86380 86390 1
517705 99517705 1001 86380 86390 1
517694 99517694 1001 86380 86390 1
517721 99517721 1001 86380 86390 1
518197 99518197 1001 86380 86390 1
518345 99518345 1001 86380 86390 1
518193 99518193 1001 86380 86390 1
518168 99518168 1001 86380 86390 1
518850 99518850 1001 86380 86390 1
518838 99518838 1001 86380 86390 1
518975 99518975 1001 86380 86390 1
518614 99518614 1001 86380 86390 1
518764 99518764 1001 86380 86390 1
518687 99518687 1001 86380 86390 1
518596 99518596 1001 86380 86390 1
518517 99518517 1001 86380 86390 1
519062 99519062 1001 86380 86390 1
519070 99519070 1001 86380 86390 1
519161 99519161 1001 86380 86390 1
519163 99519163 1001 86380 86390 1
519720 99519720 1001 86380 86390 1
519773 99519773 1001 86380 86390 1
519595 99519595 1001 86380 86390 1
519407 99519407 1001 86380 86390 1
519550 99519550 1001 86380 86390 1
519528 99519528 1001 86380 86390 1
519411 99519411 1001 86380 86390 1
519387 99519387 1001 86380 86390 1
519272 99519272 1001 86380 86390 1
519379 99519379 1001 86380 86390 1
519238 99519238 1001 86380 86390 1
519877 99519877 1001 86380 86390 1
520318 99520318 1001 86380 86390 1
520363 99520363 1001 86380 86390 1
520402 99520402 1001 86380 86390 1
520203 99520203 1001 86380 86390 1
520091 99520091 1001 86380 86390 1
520143 99520143 1001 86380 86390 1
520198 99520198 1001 86380 86390 1
520819 99520819 1001 86380 86390 1
520830 99520830 1001 86380 86390 1
521364 99521364 1001 86380 86390 1
521417 99521417 1001 86380 86390 1
521435 99521435 1001 86380 86390 1
521380 99521380 1001 86380 86390 1
521267 99521267 1001 86380 86390 1
521451 99521451 1001 86380 86390 1
521107 99521107 1001 86380 86390 1
521237 99521237 1001 86380 86390 1
521218 99521218 1001 86380 86390 1
521130 99521130 1001 86380 86390 1
520936 99520936 1001 86380 86390 1
520905 99520905 1001 86380 86390 1
520933 99520933 1001 86380 86390 1
520857 99520857 1001 86380 86390 1
521598 99521598 1001 86380 86390 1
521668 99521668 1001 86380 86390 1
522182 99522182 1001 86380 86390 1
522270 99522270 1001 86380 86390 1
522012 99522012 1001 86380 86390 1
521981 99521981 1001 86380 86390 1
521839 99521839 1001 86380 86390 1
521763 99521763 1001 86380 86390 1
521699 99521699 1001 86380 86390 1
521753 99521753 1001 86380 86390 1
521717 99521717 1001 86380 86390 1
521747 99521747 1001 86380 86390 1
521864 99521864 1001 86380 86390 1
522407 99522407 1001 86380 86390 1
522365 99522365 1001 86380 86390 1
523043 99523043 1001 86380 86390 1
523033 99523033 1001 86380 86390 1
522900 99522900 1001 86380 86390 1
522837 99522837 1001 86380 86390 1
522776 99522776 1001 86380 86390 1
522713 99522713 1001 86380 86390 1
522873 99522873 1001 86380 86390 1
522510 99522510 1001 86380 86390 1
523171 99523171 1001 86380 86390 1
523315 99523315 1001 86380 86390 1
523280 99523280 1001 86380 86390 1
523179 99523179 1001 86380 86390 1
523934 99523934 1001 86380 86390 1
523935 99523935 1001 86380 86390 1
523667 99523667 1001 86380 86390 1
523686 99523686 1001 86380 86390 1
523394 99523394 1001 86380 86390 1
523347 99523347 1001 86380 86390 1
524102 99524102 1001 86380 86390 1
524694 99524694 1001 86380 86390 1
524447 99524447 1001 86380 86390 1
524409 99524409 1001 86380 86390 1
524513 99524513 1001 86380 86390 1
524411 99524411 1001 86380 86390 1
524438 99524438 1001 86380 86390 1
524482 99524482 1001 86380 86390 1
524418 99524418 1001 86380 86390 1
524565 99524565 1001 86380 86390 1
524862 99524862 1001 86380 86390 1
524953 99524953 1001 86380 86390 1
525482 99525482 1001 86380 86390 1
525406 99525406 1001 86380 86390 1
525513 99525513 1001 86380 86390 1
525493 99525493 1001 86380 86390 1
525092 99525092 1001 86380 86390 1
524979 99524979 1001 86380 86390 1
525090 99525090 1001 86380 86390 1
525607 99525607 1001 86380 86390 1
525615 99525615 1001 86380 86390 1
525709 99525709 1001 86380 86390 1
526222 99526222 1001 86380 86390 1
526371 99526371 1001 86380 86390 1
525936 99525936 1001 86380 86390 1
525835 99525835 1001 86380 86390 1
525862 99525862 1001 86380 86390 1
525914 99525914 1001 86380 86390 1
525889 99525889 1001 86380 86390 1
525865 99525865 1001 86380 86390 1
526566 99526566 1001 86380 86390 1
526609 99526609 1001 86380 86390 1
526598 99526598 1001 86380 86390 1
527160 99527160 1001 86380 86390 1
527186 99527186 1001 86380 86390 1
527214 99527214 1001 86380 86390 1
527100 99527100 1001 86380 86390 1
527155 99527155 1001 86380 86390 1
527240 99527240 1001 86380 86390 1
527242 99527242 1001 86380 86390 1
526901 99526901 1001 86380 86390 1
527021 99527021 1001 86380 86390 1
526905 99526905 1001 86380 86390 1
526907 99526907 1001 86380 86390 1
526745 99526745 1001 86380 86390 1
526721 99526721 1001 86380 86390 1
527350 99527350 1001 86380 86390 1
527430 99527430 1001 86380 86390 1
527380 99527380 1001 86380 86390 1
527435 99527435 1001 86380 86390 1
527335 99527335 1001 86380 86390 1
528050 99528050 1001 86380 86390 1
527887 99527887 1001 86380 86390 1
528069 99528069 1001 86380 86390 1
527837 99527837 1001 86380 86390 1
527636 99527636 1001 86380 86390 1
528106 99528106 1001 86380 86390 1
528224 99528224 1001 86380 86390 1
528795 99528795 1001 86380 86390 1
528657 99528657 1001 86380 86390 1
528509 99528509 1001 86380 86390 1
528562 99528562 1001 86380 86390 1
528589 99528589 1001 86380 86390 1
528914 99528914 1001 86380 86390 1
528903 99528903 1001 86380 86390 1
528943 99528943 1001 86380 86390 1
529000 99529000 1001 86380 86390 1
529664 99529664 1001 86380 86390 1
529561 99529561 1001 86380 86390 1
529614 99529614 1001 86380 86390 1
529668 99529668 1001 86380 86390 1
529708 99529708 1001 86380 86390 1
529405 99529405 1001 86380 86390 1
529461 99529461 1001 86380 86390 1
529488 99529488 1001 86380 86390 1
529132 99529132 1001 86380 86390 1
529300 99529300 1001 86380 86390 1
529893 99529893 1001 86380 86390 1
529919 99529919 1001 86380 86390 1
530400 99530400 1001 86380 86390 1
530368 99530368 1001 86380 86390 1
530551 99530551 1001 86380 86390 1
530301 99530301 1001 86380 86390 1
530320 99530320 1001 86380 86390 1
530074 99530074 1001 86380 86390 1
530006 99530006 1001 86380 86390 1
530625 99530625 1001 86380 86390 1
531212 99531212 1001 86380 86390 1
531180 99531180 1001 86380 86390 1
531148 99531148 1001 86380 86390 1
531099 99531099 1001 86380 86390 1
531129 99531129 1001 86380 86390 1
531117 99531117 1001 86380 86390 1
531043 99531043 1001 86380 86390 1
530810 99530810 1001 86380 86390 1
530829 99530829 1001 86380 86390 1
531416 99531416 1001 86380 86390 1
531431 99531431 1001 86380 86390 1
531384 99531384 1001 86380 86390 1
531540 99531540 1001 86380 86390 1
532097 99532097 1001 86380 86390 1
531874 99531874 1001 86380 86390 1
531905 99531905 1001 86380 86390 1
531624 99531624 1001 86380 86390 1
531767 99531767 1001 86380 86390 1
531671 99531671 1001 86380 86390 1
532382 99532382 1001 86380 86390 1
532898 99532898 1001 86380 86390 1
532967 99532967 1001 86380 86390 1
532555 99532555 1001 86380 86390 1
532472 99532472 1001 86380 86390 1
532487 99532487 1001 86380 86390 1
533061 99533061 1001 86380 86390 1
533131 99533131 1001 86380 86390 1
533677 99533677 1001 86380 86390 1
533831 99533831 1001 86380 86390 1
533685 99533685 1001 86380 86390 1
533645 99533645 1001 86380 86390 1
533249 99533249 1001 86380 86390 1
533394 99533394 1001 86380 86390 1
533989 99533989 1001 86380 86390 1
534015 99534015 1001 86380 86390 1
533951 99533951 1001 86380 86390 1
534059 99534059 1001 86380 86390 1
534647 99534647 1001 86380 86390 1
534495 99534495 1001 86380 86390 1
534671 99534671 1001 86380 86390 1
534351 99534351 1001 86380 86390 1
534416 99534416 1001 86380 86390 1
534076 99534076 1001 86380 86390 1
534122 99534122 1001 86380 86390 1
534252 99534252 1001 86380 86390 1
534265 99534265 1001 86380 86390 1
534113 99534113 1001 86380 86390 1
534721 99534721 1001 86380 86390 1
535355 99535355 1001 86380 86390 1
535433 99535433 1001 86380 86390 1
535359 99535359 1001 86380 86390 1
535325 99535325 1001 86380 86390 1
535304 99535304 1001 86380 86390 1
535139 99535139 1001 86380 86390 1
535047 99535047 1001 86380 86390 1
534906 99534906 1001 86380 86390 1
535064 99535064 1001 86380 86390 1
535028 99535028 1001 86380 86390 1
535069 99535069 1001 86380 86390 1
535082 99535082 1001 86380 86390 1
534901 99534901 1001 86380 86390 1
535574 99535574 1001 86380 86390 1
535682 99535682 1001 86380 86390 1
535517 99535517 1001 86380 86390 1
536248 99536248 1001 86380 86390 1
536275 99536275 1001 86380 86390 1
536255 99536255 1001 86380 86390 1
535909 99535909 1001 86380 86390 1
535723 99535723 1001 86380 86390 1
536370 99536370 1001 86380 86390 1
536383 99536383 1001 86380 86390 1
536474 99536474 1001 86380 86390 1
536814 99536814 1001 86380 86390 1
536920 99536920 1001 86380 86390 1
536833 99536833 1001 86380 86390 1
536848 99536848 1001 86380 86390 1
536837 99536837 1001 86380 86390 1
536786 99536786 1001 86380 86390 1
536711 99536711 1001 86380 86390 1
536574 99536574 1001 86380 86390 1
536565 99536565 1001 86380 86390 1
537222 99537222 1001 86380 86390 1
537912 99537912 1001 86380 86390 1
537965 99537965 1001 86380 86390 1
537731 99537731 1001 86380 86390 1
537773 99537773 1001 86380 86390 1
537769 99537769 1001 86380 86390 1
538049 99538049 1001 86380 86390 1
538012 99538012 1001 86380 86390 1
538059 99538059 1001 86380 86390 1
538133 99538133 1001 86380 86390 1
538780 99538780 1001 86380 86390 1
538650 99538650 1001 86380 86390 1
538742 99538742 1001 86380 86390 1
538756 99538756 1001 86380 86390 1
538518 99538518 1001 86380 86390 1
538469 99538469 1001 86380 86390 1
538496 99538496 1001 86380 86390 1
538536 99538536 1001 86380 86390 1
538488 99538488 1001 86380 86390 1
538464 99538464 1001 86380 86390 1
538260 99538260 1001 86380 86390 1
538196 99538196 1001 86380 86390 1
538301 99538301 1001 86380 86390 1
538357 99538357 1001 86380 86390 1
538194 99538194 1001 86380 86390 1
538874 99538874 1001 86380 86390 1
539578 99539578 1001 86380 86390 1
539520 99539520 1001 86380 86390 1
539459 99539459 1001 86380 86390 1
539296 99539296 1001 86380 86390 1
539275 99539275 1001 86380 86390 1
539214 99539214 1001 86380 86390 1
539078 99539078 1001 86380 86390 1
539171 99539171 1001 86380 86390 1
539836 99539836 1001 86380 86390 1
539735 99539735 1001 86380 86390 1
539710 99539710 1001 86380 86390 1
539802 99539802 1001 86380 86390 1
540405 99540405 1001 86380 86390 1
540354 99540354 1001 86380 86390 1
540265 99540265 1001 86380 86390 1
540382 99540382 1001 86380 86390 1
540383 99540383 1001 86380 86390 1
540423 99540423 1001 86380 86390 1
540333 99540333 1001 86380 86390 1
540350 99540350 1001 86380 86390 1
540124 99540124 1001 86380 86390 1
540074 99540074 1001 86380 86390 1
540044 99540044 1001 86380 86390 1
539928 99539928 1001 86380 86390 1
540032 99540032 1001 86380 86390 1
539931 99539931 1001 86380 86390 1
539869 99539869 1001 86380 86390 1
540481 99540481 1001 86380 86390 1
540650 99540650 1001 86380 86390 1
540643 99540643 1001 86380 86390 1
540631 99540631 1001 86380 86390 1
541264 99541264 1001 86380 86390 1
541144 99541144 1001 86380 86390 1
541273 99541273 1001 86380 86390 1
541274 99541274 1001 86380 86390 1
540996 99540996 1001 86380 86390 1
540906 99540906 1001 86380 86390 1
540987 99540987 1001 86380 86390 1
540966 99540966 1001 86380 86390 1
540737 99540737 1001 86380 86390 1
540763 99540763 1001 86380 86390 1
540733 99540733 1001 86380 86390 1
540708 99540708 1001 86380 86390 1
540876 99540876 1001 86380 86390 1
540878 99540878 1001 86380 86390 1
541473 99541473 1001 86380 86390 1
541463 99541463 1001 86380 86390 1
542043 99542043 1001 86380 86390 1
542086 99542086 1001 86380 86390 1
542033 99542033 1001 86380 86390 1
542040 99542040 1001 86380 86390 1
541737 99541737 1001 86380 86390 1
541828 99541828 1001 86380 86390 1
541819 99541819 1001 86380 86390 1
541729 99541729 1001 86380 86390 1
541911 99541911 1001 86380 86390 1
541576 99541576 1001 86380 86390 1
541628 99541628 1001 86380 86390 1
541612 99541612 1001 86380 86390 1
541690 99541690 1001 86380 86390 1
541509 99541509 1001 86380 86390 1
542194 99542194 1001 86380 86390 1
542281 99542281 1001 86380 86390 1
542834 99542834 1001 86380 86390 1
542694 99542694 1001 86380 86390 1
542578 99542578 1001 86380 86390 1
542467 99542467 1001 86380 86390 1
542364 99542364 1001 86380 86390 1
542494 99542494 1001 86380 86390 1
542504 99542504 1001 86380 86390 1
543736 99543736 1001 86380 86390 1
543739 99543739 1001 86380 86390 1
543658 99543658 1001 86380 86390 1
543633 99543633 1001 86380 86390 1
543649 99543649 1001 86380 86390 1
543717 99543717 1001 86380 86390 1
543555 99543555 1001 86380 86390 1
543496 99543496 1001 86380 86390 1
543163 99543163 1001 86380 86390 1
543255 99543255 1001 86380 86390 1
543268 99543268 1001 86380 86390 1
543333 99543333 1001 86380 86390 1
543286 99543286 1001 86380 86390 1
543171 99543171 1001 86380 86390 1
543211 99543211 1001 86380 86390 1
543871 99543871 1001 86380 86390 1
543872 99543872 1001 86380 86390 1
543860 99543860 1001 86380 86390 1
543814 99543814 1001 86380 86390 1
543933 99543933 1001 86380 86390 1
544440 99544440 1001 86380 86390 1
544262 99544262 1001 86380 86390 1
544378 99544378 1001 86380 86390 1
544241 99544241 1001 86380 86390 1
544284 99544284 1001 86380 86390 1
544364 99544364 1001 86380 86390 1
544002 99544002 1001 86380 86390 1
544119 99544119 1001 86380 86390 1
543996 99543996 1001 86380 86390 1
544013 99544013 1001 86380 86390 1
544638 99544638 1001 86380 86390 1
544602 99544602 1001 86380 86390 1
544722 99544722 1001 86380 86390 1
511856 627 1002 26925 32780 1
534252 1127 1001 43092 43191 1
400149 99400149 1001 86380 86390 1
400452 99400452 1001 86380 86390 1
400449 99400449 1001 86380 86390 1
400616 99400616 1001 86380 86390 1
400624 99400624 1001 86380 86390 1
400742 99400742 1001 86380 86390 1
401172 99401172 1001 86380 86390 1
401253 99401253 1001 86380 86390 1
401402 99401402 1001 86380 86390 1
401637 99401637 1001 86380 86390 1
401761 99401761 1001 86380 86390 1
401733 99401733 1001 86380 86390 1
401740 99401740 1001 86380 86390 1
401795 99401795 1001 86380 86390 1
402048 99402048 1001 86380 86390 1
402011 99402011 1001 86380 86390 1
402012 99402012 1001 86380 86390 1
402123 99402123 1001 86380 86390 1
402146 99402146 1001 86380 86390 1
402195 99402195 1001 86380 86390 1
402248 99402248 1001 86380 86390 1
402251 99402251 1001 86380 86390 1
402569 99402569 1001 86380 86390 1
402892 99402892 1001 86380 86390 1
403189 99403189 1001 86380 86390 1
403214 99403214 1001 86380 86390 1
403251 99403251 1001 86380 86390 1
403476 99403476 1001 86380 86390 1
403455 99403455 1001 86380 86390 1
403698 99403698 1001 86380 86390 1
403658 99403658 1001 86380 86390 1
403737 99403737 1001 86380 86390 1
403787 99403787 1001 86380 86390 1
403862 99403862 1001 86380 86390 1
404134 99404134 1001 86380 86390 1
404077 99404077 1001 86380 86390 1
404087 99404087 1001 86380 86390 1
404212 99404212 1001 86380 86390 1
404324 99404324 1001 86380 86390 1
404259 99404259 1001 86380 86390 1
404649 99404649 1001 86380 86390 1
404902 99404902 1001 86380 86390 1
405030 99405030 1001 86380 86390 1
405835 99405835 1001 86380 86390 1
406255 99406255 1001 86380 86390 1
406235 99406235 1001 86380 86390 1
406357 99406357 1001 86380 86390 1
406741 99406741 1001 86380 86390 1
406746 99406746 1001 86380 86390 1
406631 99406631 1001 86380 86390 1
406843 99406843 1001 86380 86390 1
407222 99407222 1001 86380 86390 1
407278 99407278 1001 86380 86390 1
407360 99407360 1001 86380 86390 1
407616 99407616 1001 86380 86390 1
407671 99407671 1001 86380 86390 1
407721 99407721 1001 86380 86390 1
407700 99407700 1001 86380 86390 1
408419 99408419 1001 86380 86390 1
408731 99408731 1001 86380 86390 1
408714 99408714 1001 86380 86390 1
408824 99408824 1001 86380 86390 1
408998 99408998 1001 86380 86390 1
409202 99409202 1001 86380 86390 1
409249 99409249 1001 86380 86390 1
409650 99409650 1001 86380 86390 1
409632 99409632 1001 86380 86390 1
409746 99409746 1001 86380 86390 1
409931 99409931 1001 86380 86390 1
410024 99410024 1001 86380 86390 1
410093 99410093 1001 86380 86390 1
410227 99410227 1001 86380 86390 1
410399 99410399 1001 86380 86390 1
410482 99410482 1001 86380 86390 1
410763 99410763 1001 86380 86390 1
410809 99410809 1001 86380 86390 1
410988 99410988 1001 86380 86390 1
410968 99410968 1001 86380 86390 1
411152 99411152 1001 86380 86390 1
411220 99411220 1001 86380 86390 1
411251 99411251 1001 86380 86390 1
411318 99411318 1001 86380 86390 1
411395 99411395 1001 86380 86390 1
411631 99411631 1001 86380 86390 1
411615 99411615 1001 86380 86390 1
411698 99411698 1001 86380 86390 1
411823 99411823 1001 86380 86390 1
411750 99411750 1001 86380 86390 1
411842 99411842 1001 86380 86390 1
412340 99412340 1001 86380 86390 1
412336 99412336 1001 86380 86390 1
413497 99413497 1001 86380 86390 1
413656 99413656 1001 86380 86390 1
413091 99413091 1001 86380 86390 1
413051 99413051 1001 86380 86390 1
412749 99412749 1001 86380 86390 1
412529 99412529 1001 86380 86390 1
412644 99412644 1001 86380 86390 1
412669 99412669 1001 86380 86390 1
412602 99412602 1001 86380 86390 1
412772 99412772 1001 86380 86390 1
413928 99413928 1001 86380 86390 1
413974 99413974 1001 86380 86390 1
414004 99414004 1001 86380 86390 1
414027 99414027 1001 86380 86390 1
414973 99414973 1001 86380 86390 1
415122 99415122 1001 86380 86390 1
414849 99414849 1001 86380 86390 1
414715 99414715 1001 86380 86390 1
414549 99414549 1001 86380 86390 1
414699 99414699 1001 86380 86390 1
414565 99414565 1001 86380 86390 1
414333 99414333 1001 86380 86390 1
415524 99415524 1001 86380 86390 1
416861 99416861 1001 86380 86390 1
416932 99416932 1001 86380 86390 1
416795 99416795 1001 86380 86390 1
416971 99416971 1001 86380 86390 1
416557 99416557 1001 86380 86390 1
416425 99416425 1001 86380 86390 1
415838 99415838 1001 86380 86390 1
415915 99415915 1001 86380 86390 1
416128 99416128 1001 86380 86390 1
417231 99417231 1001 86380 86390 1
417030 99417030 1001 86380 86390 1
417349 99417349 1001 86380 86390 1
417470 99417470 1001 86380 86390 1
418581 99418581 1001 86380 86390 1
418761 99418761 1001 86380 86390 1
418542 99418542 1001 86380 86390 1
418792 99418792 1001 86380 86390 1
418572 99418572 1001 86380 86390 1
418431 99418431 1001 86380 86390 1
418163 99418163 1001 86380 86390 1
418048 99418048 1001 86380 86390 1
418032 99418032 1001 86380 86390 1
417932 99417932 1001 86380 86390 1
419131 99419131 1001 86380 86390 1
419166 99419166 1001 86380 86390 1
420134 99420134 1001 86380 86390 1
420160 99420160 1001 86380 86390 1
420090 99420090 1001 86380 86390 1
419814 99419814 1001 86380 86390 1
419979 99419979 1001 86380 86390 1
419512 99419512 1001 86380 86390 1
419436 99419436 1001 86380 86390 1
419509 99419509 1001 86380 86390 1
420518 99420518 1001 86380 86390 1
420452 99420452 1001 86380 86390 1
420684 99420684 1001 86380 86390 1
420639 99420639 1001 86380 86390 1
421760 99421760 1001 86380 86390 1
421851 99421851 1001 86380 86390 1
421424 99421424 1001 86380 86390 1
421021 99421021 1001 86380 86390 1
421163 99421163 1001 86380 86390 1
420956 99420956 1001 86380 86390 1
422405 99422405 1001 86380 86390 1
422362 99422362 1001 86380 86390 1
422386 99422386 1001 86380 86390 1
422203 99422203 1001 86380 86390 1
423535 99423535 1001 86380 86390 1
423190 99423190 1001 86380 86390 1
423005 99423005 1001 86380 86390 1
423175 99423175 1001 86380 86390 1
423095 99423095 1001 86380 86390 1
422954 99422954 1001 86380 86390 1
423048 99423048 1001 86380 86390 1
423239 99423239 1001 86380 86390 1
422551 99422551 1001 86380 86390 1
422729 99422729 1001 86380 86390 1
422741 99422741 1001 86380 86390 1
423886 99423886 1001 86380 86390 1
423944 99423944 1001 86380 86390 1
423989 99423989 1001 86380 86390 1
423847 99423847 1001 86380 86390 1
424100 99424100 1001 86380 86390 1
423979 99423979 1001 86380 86390 1
425320 99425320 1001 86380 86390 1
425302 99425302 1001 86380 86390 1
425114 99425114 1001 86380 86390 1
424905 99424905 1001 86380 86390 1
424710 99424710 1001 86380 86390 1
424788 99424788 1001 86380 86390 1
424411 99424411 1001 86380 86390 1
424441 99424441 1001 86380 86390 1
424280 99424280 1001 86380 86390 1
425545 99425545 1001 86380 86390 1
427033 99427033 1001 86380 86390 1
426815 99426815 1001 86380 86390 1
427080 99427080 1001 86380 86390 1
426998 99426998 1001 86380 86390 1
426939 99426939 1001 86380 86390 1
426385 99426385 1001 86380 86390 1
426412 99426412 1001 86380 86390 1
426535 99426535 1001 86380 86390 1
426289 99426289 1001 86380 86390 1
426291 99426291 1001 86380 86390 1
426114 99426114 1001 86380 86390 1
425896 99425896 1001 86380 86390 1
426232 99426232 1001 86380 86390 1
425979 99425979 1001 86380 86390 1
427368 99427368 1001 86380 86390 1
427167 99427167 1001 86380 86390 1
428672 99428672 1001 86380 86390 1
428679 99428679 1001 86380 86390 1
428354 99428354 1001 86380 86390 1
428602 99428602 1001 86380 86390 1
428217 99428217 1001 86380 86390 1
427941 99427941 1001 86380 86390 1
427781 99427781 1001 86380 86390 1
427579 99427579 1001 86380 86390 1
427689 99427689 1001 86380 86390 1
429026 99429026 1001 86380 86390 1
429136 99429136 1001 86380 86390 1
429090 99429090 1001 86380 86390 1
430201 99430201 1001 86380 86390 1
430202 99430202 1001 86380 86390 1
430060 99430060 1001 86380 86390 1
429613 99429613 1001 86380 86390 1
429877 99429877 1001 86380 86390 1
429744 99429744 1001 86380 86390 1
429585 99429585 1001 86380 86390 1
429408 99429408 1001 86380 86390 1
429405 99429405 1001 86380 86390 1
430551 99430551 1001 86380 86390 1
430639 99430639 1001 86380 86390 1
430404 99430404 1001 86380 86390 1
430451 99430451 1001 86380 86390 1
430730 99430730 1001 86380 86390 1
431452 99431452 1001 86380 86390 1
431512 99431512 1001 86380 86390 1
431258 99431258 1001 86380 86390 1
431148 99431148 1001 86380 86390 1
431098 99431098 1001 86380 86390 1
430833 99430833 1001 86380 86390 1
431167 99431167 1001 86380 86390 1
431236 99431236 1001 86380 86390 1
432427 99432427 1001 86380 86390 1
432201 99432201 1001 86380 86390 1
432160 99432160 1001 86380 86390 1
432372 99432372 1001 86380 86390 1
433363 99433363 1001 86380 86390 1
433364 99433364 1001 86380 86390 1
433397 99433397 1001 86380 86390 1
433622 99433622 1001 86380 86390 1
433386 99433386 1001 86380 86390 1
433387 99433387 1001 86380 86390 1
433054 99433054 1001 86380 86390 1
433193 99433193 1001 86380 86390 1
433223 99433223 1001 86380 86390 1
432620 99432620 1001 86380 86390 1
433883 99433883 1001 86380 86390 1
435362 99435362 1001 86380 86390 1
434891 99434891 1001 86380 86390 1
434736 99434736 1001 86380 86390 1
434920 99434920 1001 86380 86390 1
434660 99434660 1001 86380 86390 1
434319 99434319 1001 86380 86390 1
434452 99434452 1001 86380 86390 1
434172 99434172 1001 86380 86390 1
434173 99434173 1001 86380 86390 1
435495 99435495 1001 86380 86390 1
435662 99435662 1001 86380 86390 1
435721 99435721 1001 86380 86390 1
436477 99436477 1001 86380 86390 1
436378 99436378 1001 86380 86390 1
436488 99436488 1001 86380 86390 1
435901 99435901 1001 86380 86390 1
436247 99436247 1001 86380 86390 1
437185 99437185 1001 86380 86390 1
437240 99437240 1001 86380 86390 1
300026 99300026 1001 86380 86390 1
437309 99437309 1001 86380 86390 1
300710 99300710 1001 86380 86390 1
300486 99300486 1001 86380 86390 1
300348 99300348 1001 86380 86390 1
300212 99300212 1001 86380 86390 1
300279 99300279 1001 86380 86390 1
300222 99300222 1001 86380 86390 1
300119 99300119 1001 86380 86390 1
300741 99300741 1001 86380 86390 1
300848 99300848 1001 86380 86390 1
300849 99300849 1001 86380 86390 1
300892 99300892 1001 86380 86390 1
301375 99301375 1001 86380 86390 1
301436 99301436 1001 86380 86390 1
301224 99301224 1001 86380 86390 1
301002 99301002 1001 86380 86390 1
301068 99301068 1001 86380 86390 1
300952 99300952 1001 86380 86390 1
301669 99301669 1001 86380 86390 1
301566 99301566 1001 86380 86390 1
301632 99301632 1001 86380 86390 1
301568 99301568 1001 86380 86390 1
301716 99301716 1001 86380 86390 1
301717 99301717 1001 86380 86390 1
302329 99302329 1001 86380 86390 1
302280 99302280 1001 86380 86390 1
302283 99302283 1001 86380 86390 1
302084 99302084 1001 86380 86390 1
302132 99302132 1001 86380 86390 1
302562 99302562 1001 86380 86390 1
302550 99302550 1001 86380 86390 1
302563 99302563 1001 86380 86390 1
302517 99302517 1001 86380 86390 1
303018 99303018 1001 86380 86390 1
303189 99303189 1001 86380 86390 1
303202 99303202 1001 86380 86390 1
302833 99302833 1001 86380 86390 1
302874 99302874 1001 86380 86390 1
302905 99302905 1001 86380 86390 1
302592 99302592 1001 86380 86390 1
302670 99302670 1001 86380 86390 1
302698 99302698 1001 86380 86390 1
302751 99302751 1001 86380 86390 1
302778 99302778 1001 86380 86390 1
303307 99303307 1001 86380 86390 1
303402 99303402 1001 86380 86390 1
303287 99303287 1001 86380 86390 1
303392 99303392 1001 86380 86390 1
303393 99303393 1001 86380 86390 1
303239 99303239 1001 86380 86390 1
303842 99303842 1001 86380 86390 1
303933 99303933 1001 86380 86390 1
303922 99303922 1001 86380 86390 1
303911 99303911 1001 86380 86390 1
303939 99303939 1001 86380 86390 1
304028 99304028 1001 86380 86390 1
303647 99303647 1001 86380 86390 1
303598 99303598 1001 86380 86390 1
303513 99303513 1001 86380 86390 1
304134 99304134 1001 86380 86390 1
304100 99304100 1001 86380 86390 1
304757 99304757 1001 86380 86390 1
304681 99304681 1001 86380 86390 1
304746 99304746 1001 86380 86390 1
304816 99304816 1001 86380 86390 1
304817 99304817 1001 86380 86390 1
304820 99304820 1001 86380 86390 1
304471 99304471 1001 86380 86390 1
304399 99304399 1001 86380 86390 1
305053 99305053 1001 86380 86390 1
305669 99305669 1001 86380 86390 1
305466 99305466 1001 86380 86390 1
305430 99305430 1001 86380 86390 1
305295 99305295 1001 86380 86390 1
305163 99305163 1001 86380 86390 1
305139 99305139 1001 86380 86390 1
500100 99500100 1001 86380 86390 1
500191 99500191 1001 86380 86390 1
500179 99500179 1001 86380 86390 1
500154 99500154 1001 86380 86390 1
500180 99500180 1001 86380 86390 1
500632 99500632 1001 86380 86390 1
500811 99500811 1001 86380 86390 1
500776 99500776 1001 86380 86390 1
500648 99500648 1001 86380 86390 1
500784 99500784 1001 86380 86390 1
500677 99500677 1001 86380 86390 1
500478 99500478 1001 86380 86390 1
500495 99500495 1001 86380 86390 1
500438 99500438 1001 86380 86390 1
500464 99500464 1001 86380 86390 1
500516 99500516 1001 86380 86390 1
501571 99501571 1001 86380 86390 1
501496 99501496 1001 86380 86390 1
501306 99501306 1001 86380 86390 1
501297 99501297 1001 86380 86390 1
501324 99501324 1001 86380 86390 1
501149 99501149 1001 86380 86390 1
501169 99501169 1001 86380 86390 1
501702 99501702 1001 86380 86390 1
501718 99501718 1001 86380 86390 1
501736 99501736 1001 86380 86390 1
501827 99501827 1001 86380 86390 1
501724 99501724 1001 86380 86390 1
501686 99501686 1001 86380 86390 1
502272 99502272 1001 86380 86390 1
502311 99502311 1001 86380 86390 1
502338 99502338 1001 86380 86390 1
502355 99502355 1001 86380 86390 1
502320 99502320 1001 86380 86390 1
502346 99502346 1001 86380 86390 1
502196 99502196 1001 86380 86390 1
502200 99502200 1001 86380 86390 1
502137 99502137 1001 86380 86390 1
502167 99502167 1001 86380 86390 1
501974 99501974 1001 86380 86390 1
501940 99501940 1001 86380 86390 1
502489 99502489 1001 86380 86390 1
502644 99502644 1001 86380 86390 1
502609 99502609 1001 86380 86390 1
502521 99502521 1001 86380 86390 1
502604 99502604 1001 86380 86390 1
503255 99503255 1001 86380 86390 1
503202 99503202 1001 86380 86390 1
503203 99503203 1001 86380 86390 1
503270 99503270 1001 86380 86390 1
503222 99503222 1001 86380 86390 1
503197 99503197 1001 86380 86390 1
503211 99503211 1001 86380 86390 1
502895 99502895 1001 86380 86390 1
502966 99502966 1001 86380 86390 1
502699 99502699 1001 86380 86390 1
502829 99502829 1001 86380 86390 1
502780 99502780 1001 86380 86390 1
502845 99502845 1001 86380 86390 1
502744 99502744 1001 86380 86390 1
502706 99502706 1001 86380 86390 1
502771 99502771 1001 86380 86390 1
502695 99502695 1001 86380 86390 1
503328 99503328 1001 86380 86390 1
503346 99503346 1001 86380 86390 1
503352 99503352 1001 86380 86390 1
504003 99504003 1001 86380 86390 1
504086 99504086 1001 86380 86390 1
504070 99504070 1001 86380 86390 1
503821 99503821 1001 86380 86390 1
503745 99503745 1001 86380 86390 1
503758 99503758 1001 86380 86390 1
503825 99503825 1001 86380 86390 1
503710 99503710 1001 86380 86390 1
503883 99503883 1001 86380 86390 1
503504 99503504 1001 86380 86390 1
503532 99503532 1001 86380 86390 1
503584 99503584 1001 86380 86390 1
503597 99503597 1001 86380 86390 1
503497 99503497 1001 86380 86390 1
504249 99504249 1001 86380 86390 1
504237 99504237 1001 86380 86390 1
504266 99504266 1001 86380 86390 1
504763 99504763 1001 86380 86390 1
504940 99504940 1001 86380 86390 1
504843 99504843 1001 86380 86390 1
504806 99504806 1001 86380 86390 1
504743 99504743 1001 86380 86390 1
504822 99504822 1001 86380 86390 1
504853 99504853 1001 86380 86390 1
504712 99504712 1001 86380 86390 1
504547 99504547 1001 86380 86390 1
504362 99504362 1001 86380 86390 1
504519 99504519 1001 86380 86390 1
504416 99504416 1001 86380 86390 1
504432 99504432 1001 86380 86390 1
504523 99504523 1001 86380 86390 1
505096 99505096 1001 86380 86390 1
505669 99505669 1001 86380 86390 1
505697 99505697 1001 86380 86390 1
505620 99505620 1001 86380 86390 1
505500 99505500 1001 86380 86390 1
505480 99505480 1001 86380 86390 1
505545 99505545 1001 86380 86390 1
505522 99505522 1001 86380 86390 1
505379 99505379 1001 86380 86390 1
505367 99505367 1001 86380 86390 1
505208 99505208 1001 86380 86390 1
505223 99505223 1001 86380 86390 1
505773 99505773 1001 86380 86390 1
506431 99506431 1001 86380 86390 1
506485 99506485 1001 86380 86390 1
506339 99506339 1001 86380 86390 1
506252 99506252 1001 86380 86390 1
506292 99506292 1001 86380 86390 1
506105 99506105 1001 86380 86390 1
505985 99505985 1001 86380 86390 1
506787 99506787 1001 86380 86390 1
506620 99506620 1001 86380 86390 1
506672 99506672 1001 86380 86390 1
506704 99506704 1001 86380 86390 1
506756 99506756 1001 86380 86390 1
507332 99507332 1001 86380 86390 1
507349 99507349 1001 86380 86390 1
507299 99507299 1001 86380 86390 1
507401 99507401 1001 86380 86390 1
507133 99507133 1001 86380 86390 1
507033 99507033 1001 86380 86390 1
507060 99507060 1001 86380 86390 1
506944 99506944 1001 86380 86390 1
506996 99506996 1001 86380 86390 1
507505 99507505 1001 86380 86390 1
507430 99507430 1001 86380 86390 1
508140 99508140 1001 86380 86390 1
508179 99508179 1001 86380 86390 1
508051 99508051 1001 86380 86390 1
508196 99508196 1001 86380 86390 1
507923 99507923 1001 86380 86390 1
507719 99507719 1001 86380 86390 1
507824 99507824 1001 86380 86390 1
507700 99507700 1001 86380 86390 1
507781 99507781 1001 86380 86390 1
508390 99508390 1001 86380 86390 1
508405 99508405 1001 86380 86390 1
508254 99508254 1001 86380 86390 1
508412 99508412 1001 86380 86390 1
509040 99509040 1001 86380 86390 1
508938 99508938 1001 86380 86390 1
508687 99508687 1001 86380 86390 1
508858 99508858 1001 86380 86390 1
508507 99508507 1001 86380 86390 1
508535 99508535 1001 86380 86390 1
508498 99508498 1001 86380 86390 1
508602 99508602 1001 86380 86390 1
508644 99508644 1001 86380 86390 1
509255 99509255 1001 86380 86390 1
509179 99509179 1001 86380 86390 1
509749 99509749 1001 86380 86390 1
509768 99509768 1001 86380 86390 1
509533 99509533 1001 86380 86390 1
509522 99509522 1001 86380 86390 1
509282 99509282 1001 86380 86390 1
509348 99509348 1001 86380 86390 1
509402 99509402 1001 86380 86390 1
509404 99509404 1001 86380 86390 1
509483 99509483 1001 86380 86390 1
509989 99509989 1001 86380 86390 1
509999 99509999 1001 86380 86390 1
510639 99510639 1001 86380 86390 1
510550 99510550 1001 86380 86390 1
510707 99510707 1001 86380 86390 1
510674 99510674 1001 86380 86390 1
510392 99510392 1001 86380 86390 1
510447 99510447 1001 86380 86390 1
510344 99510344 1001 86380 86390 1
510435 99510435 1001 86380 86390 1
510487 99510487 1001 86380 86390 1
510468 99510468 1001 86380 86390 1
510248 99510248 1001 86380 86390 1
510133 99510133 1001 86380 86390 1
510288 99510288 1001 86380 86390 1
510148 99510148 1001 86380 86390 1
510162 99510162 1001 86380 86390 1
510125 99510125 1001 86380 86390 1
510247 99510247 1001 86380 86390 1
510788 99510788 1001 86380 86390 1
510840 99510840 1001 86380 86390 1
510868 99510868 1001 86380 86390 1
511477 99511477 1001 86380 86390 1
511353 99511353 1001 86380 86390 1
511392 99511392 1001 86380 86390 1
511406 99511406 1001 86380 86390 1
511536 99511536 1001 86380 86390 1
511316 99511316 1001 86380 86390 1
511088 99511088 1001 86380 86390 1
511078 99511078 1001 86380 86390 1
511014 99511014 1001 86380 86390 1
511028 99511028 1001 86380 86390 1
511030 99511030 1001 86380 86390 1
510994 99510994 1001 86380 86390 1
511563 99511563 1001 86380 86390 1
511719 99511719 1001 86380 86390 1
511553 99511553 1001 86380 86390 1
511600 99511600 1001 86380 86390 1
512224 99512224 1001 86380 86390 1
512214 99512214 1001 86380 86390 1
512305 99512305 1001 86380 86390 1
512268 99512268 1001 86380 86390 1
512338 99512338 1001 86380 86390 1
511992 99511992 1001 86380 86390 1
511980 99511980 1001 86380 86390 1
512137 99512137 1001 86380 86390 1
512037 99512037 1001 86380 86390 1
512065 99512065 1001 86380 86390 1
511976 99511976 1001 86380 86390 1
511901 99511901 1001 86380 86390 1
511880 99511880 1001 86380 86390 1
511766 99511766 1001 86380 86390 1
511807 99511807 1001 86380 86390 1
511910 99511910 1001 86380 86390 1
512418 99512418 1001 86380 86390 1
512473 99512473 1001 86380 86390 1
512452 99512452 1001 86380 86390 1
513037 99513037 1001 86380 86390 1
513052 99513052 1001 86380 86390 1
513065 99513065 1001 86380 86390 1
513027 99513027 1001 86380 86390 1
513161 99513161 1001 86380 86390 1
513058 99513058 1001 86380 86390 1
513192 99513192 1001 86380 86390 1
512948 99512948 1001 86380 86390 1
512843 99512843 1001 86380 86390 1
512611 99512611 1001 86380 86390 1
512728 99512728 1001 86380 86390 1
512599 99512599 1001 86380 86390 1
512665 99512665 1001 86380 86390 1
512615 99512615 1001 86380 86390 1
512760 99512760 1001 86380 86390 1
513318 99513318 1001 86380 86390 1
513333 99513333 1001 86380 86390 1
513258 99513258 1001 86380 86390 1
513311 99513311 1001 86380 86390 1
513263 99513263 1001 86380 86390 1
513931 99513931 1001 86380 86390 1
513984 99513984 1001 86380 86390 1
513923 99513923 1001 86380 86390 1
513809 99513809 1001 86380 86390 1
513539 99513539 1001 86380 86390 1
514057 99514057 1001 86380 86390 1
514123 99514123 1001 86380 86390 1
514164 99514164 1001 86380 86390 1
514760 99514760 1001 86380 86390 1
514761 99514761 1001 86380 86390 1
514838 99514838 1001 86380 86390 1
514675 99514675 1001 86380 86390 1
514577 99514577 1001 86380 86390 1
514463 99514463 1001 86380 86390 1
514490 99514490 1001 86380 86390 1
514365 99514365 1001 86380 86390 1
514390 99514390 1001 86380 86390 1
514987 99514987 1001 86380 86390 1
514988 99514988 1001 86380 86390 1
514899 99514899 1001 86380 86390 1
514953 99514953 1001 86380 86390 1
514979 99514979 1001 86380 86390 1
514865 99514865 1001 86380 86390 1
515034 99515034 1001 86380 86390 1
515482 99515482 1001 86380 86390 1
515439 99515439 1001 86380 86390 1
515272 99515272 1001 86380 86390 1
515365 99515365 1001 86380 86390 1
515289 99515289 1001 86380 86390 1
515472 99515472 1001 86380 86390 1
515424 99515424 1001 86380 86390 1
515070 99515070 1001 86380 86390 1
515253 99515253 1001 86380 86390 1
515124 99515124 1001 86380 86390 1
515072 99515072 1001 86380 86390 1
515794 99515794 1001 86380 86390 1
516456 99516456 1001 86380 86390 1
516340 99516340 1001 86380 86390 1
516504 99516504 1001 86380 86390 1
516219 99516219 1001 86380 86390 1
516298 99516298 1001 86380 86390 1
515993 99515993 1001 86380 86390 1
516072 99516072 1001 86380 86390 1
515934 99515934 1001 86380 86390 1
515947 99515947 1001 86380 86390 1
516001 99516001 1001 86380 86390 1
516510 99516510 1001 86380 86390 1
516527 99516527 1001 86380 86390 1
516567 99516567 1001 86380 86390 1
516581 99516581 1001 86380 86390 1
516820 99516820 1001 86380 86390 1
516750 99516750 1001 86380 86390 1
517360 99517360 1001 86380 86390 1
517503 99517503 1001 86380 86390 1
517516 99517516 1001 86380 86390 1
517484 99517484 1001 86380 86390 1
517448 99517448 1001 86380 86390 1
517981 99517981 1001 86380 86390 1
518139 99518139 1001 86380 86390 1
518044 99518044 1001 86380 86390 1
518096 99518096 1001 86380 86390 1
517827 99517827 1001 86380 86390 1
517725 99517725 1001 86380 86390 1
517623 99517623 1001 86380 86390 1
518224 99518224 1001 86380 86390 1
518186 99518186 1001 86380 86390 1
518279 99518279 1001 86380 86390 1
518222 99518222 1001 86380 86390 1
518930 99518930 1001 86380 86390 1
518893 99518893 1001 86380 86390 1
518704 99518704 1001 86380 86390 1
518743 99518743 1001 86380 86390 1
518628 99518628 1001 86380 86390 1
518737 99518737 1001 86380 86390 1
518675 99518675 1001 86380 86390 1
518781 99518781 1001 86380 86390 1
518536 99518536 1001 86380 86390 1
518555 99518555 1001 86380 86390 1
519104 99519104 1001 86380 86390 1
519143 99519143 1001 86380 86390 1
519008 99519008 1001 86380 86390 1
519061 99519061 1001 86380 86390 1
519074 99519074 1001 86380 86390 1
519165 99519165 1001 86380 86390 1
519639 99519639 1001 86380 86390 1
519792 99519792 1001 86380 86390 1
519799 99519799 1001 86380 86390 1
519583 99519583 1001 86380 86390 1
519485 99519485 1001 86380 86390 1
519576 99519576 1001 86380 86390 1
519578 99519578 1001 86380 86390 1
519326 99519326 1001 86380 86390 1
519224 99519224 1001 86380 86390 1
519226 99519226 1001 86380 86390 1
519201 99519201 1001 86380 86390 1
519371 99519371 1001 86380 86390 1
519942 99519942 1001 86380 86390 1
519829 99519829 1001 86380 86390 1
519946 99519946 1001 86380 86390 1
519883 99519883 1001 86380 86390 1
520464 99520464 1001 86380 86390 1
520454 99520454 1001 86380 86390 1
520400 99520400 1001 86380 86390 1
520362 99520362 1001 86380 86390 1
520272 99520272 1001 86380 86390 1
520163 99520163 1001 86380 86390 1
520193 99520193 1001 86380 86390 1
520223 99520223 1001 86380 86390 1
520224 99520224 1001 86380 86390 1
520822 99520822 1001 86380 86390 1
520668 99520668 1001 86380 86390 1
520724 99520724 1001 86380 86390 1
521464 99521464 1001 86380 86390 1
521445 99521445 1001 86380 86390 1
521335 99521335 1001 86380 86390 1
521297 99521297 1001 86380 86390 1
521239 99521239 1001 86380 86390 1
521113 99521113 1001 86380 86390 1
521233 99521233 1001 86380 86390 1
520989 99520989 1001 86380 86390 1
520964 99520964 1001 86380 86390 1
520853 99520853 1001 86380 86390 1
521582 99521582 1001 86380 86390 1
521609 99521609 1001 86380 86390 1
521562 99521562 1001 86380 86390 1
522048 99522048 1001 86380 86390 1
521971 99521971 1001 86380 86390 1
522000 99522000 1001 86380 86390 1
522065 99522065 1001 86380 86390 1
521912 99521912 1001 86380 86390 1
521913 99521913 1001 86380 86390 1
521787 99521787 1001 86380 86390 1
521686 99521686 1001 86380 86390 1
521727 99521727 1001 86380 86390 1
521741 99521741 1001 86380 86390 1
521780 99521780 1001 86380 86390 1
521836 99521836 1001 86380 86390 1
521785 99521785 1001 86380 86390 1
521683 99521683 1001 86380 86390 1
522329 99522329 1001 86380 86390 1
523073 99523073 1001 86380 86390 1
523098 99523098 1001 86380 86390 1
522944 99522944 1001 86380 86390 1
522707 99522707 1001 86380 86390 1
522777 99522777 1001 86380 86390 1
522882 99522882 1001 86380 86390 1
522686 99522686 1001 86380 86390 1
522635 99522635 1001 86380 86390 1
522546 99522546 1001 86380 86390 1
523288 99523288 1001 86380 86390 1
523149 99523149 1001 86380 86390 1
523806 99523806 1001 86380 86390 1
523744 99523744 1001 86380 86390 1
523601 99523601 1001 86380 86390 1
523537 99523537 1001 86380 86390 1
523524 99523524 1001 86380 86390 1
523473 99523473 1001 86380 86390 1
523383 99523383 1001 86380 86390 1
523384 99523384 1001 86380 86390 1
524025 99524025 1001 86380 86390 1
524743 99524743 1001 86380 86390 1
524712 99524712 1001 86380 86390 1
524572 99524572 1001 86380 86390 1
524474 99524474 1001 86380 86390 1
524375 99524375 1001 86380 86390 1
524470 99524470 1001 86380 86390 1
524241 99524241 1001 86380 86390 1
524219 99524219 1001 86380 86390 1
524207 99524207 1001 86380 86390 1
524222 99524222 1001 86380 86390 1
524923 99524923 1001 86380 86390 1
524799 99524799 1001 86380 86390 1
524941 99524941 1001 86380 86390 1
524852 99524852 1001 86380 86390 1
524969 99524969 1001 86380 86390 1
525546 99525546 1001 86380 86390 1
525508 99525508 1001 86380 86390 1
525565 99525565 1001 86380 86390 1
525570 99525570 1001 86380 86390 1
525196 99525196 1001 86380 86390 1
525276 99525276 1001 86380 86390 1
525382 99525382 1001 86380 86390 1
525347 99525347 1001 86380 86390 1
525374 99525374 1001 86380 86390 1
525246 99525246 1001 86380 86390 1
525067 99525067 1001 86380 86390 1
525048 99525048 1001 86380 86390 1
525789 99525789 1001 86380 86390 1
525716 99525716 1001 86380 86390 1
526402 99526402 1001 86380 86390 1
526036 99526036 1001 86380 86390 1
526141 99526141 1001 86380 86390 1
526123 99526123 1001 86380 86390 1
526203 99526203 1001 86380 86390 1
525971 99525971 1001 86380 86390 1
526510 99526510 1001 86380 86390 1
526576 99526576 1001 86380 86390 1
526435 99526435 1001 86380 86390 1
526507 99526507 1001 86380 86390 1
527045 99527045 1001 86380 86390 1
527225 99527225 1001 86380 86390 1
527128 99527128 1001 86380 86390 1
527020 99527020 1001 86380 86390 1
526988 99526988 1001 86380 86390 1
526720 99526720 1001 86380 86390 1
526733 99526733 1001 86380 86390 1
526802 99526802 1001 86380 86390 1
527310 99527310 1001 86380 86390 1
527442 99527442 1001 86380 86390 1
527319 99527319 1001 86380 86390 1
527920 99527920 1001 86380 86390 1
527908 99527908 1001 86380 86390 1
527937 99527937 1001 86380 86390 1
528052 99528052 1001 86380 86390 1
527980 99527980 1001 86380 86390 1
527862 99527862 1001 86380 86390 1
527696 99527696 1001 86380 86390 1
527648 99527648 1001 86380 86390 1
527630 99527630 1001 86380 86390 1
527463 99527463 1001 86380 86390 1
527543 99527543 1001 86380 86390 1
527608 99527608 1001 86380 86390 1
528786 99528786 1001 86380 86390 1
528698 99528698 1001 86380 86390 1
528673 99528673 1001 86380 86390 1
528296 99528296 1001 86380 86390 1
528353 99528353 1001 86380 86390 1
528330 99528330 1001 86380 86390 1
529033 99529033 1001 86380 86390 1
529101 99529101 1001 86380 86390 1
529586 99529586 1001 86380 86390 1
529699 99529699 1001 86380 86390 1
529590 99529590 1001 86380 86390 1
529629 99529629 1001 86380 86390 1
529618 99529618 1001 86380 86390 1
529519 99529519 1001 86380 86390 1
529442 99529442 1001 86380 86390 1
529275 99529275 1001 86380 86390 1
529125 99529125 1001 86380 86390 1
529219 99529219 1001 86380 86390 1
529297 99529297 1001 86380 86390 1
529913 99529913 1001 86380 86390 1
529849 99529849 1001 86380 86390 1
529773 99529773 1001 86380 86390 1
530386 99530386 1001 86380 86390 1
530363 99530363 1001 86380 86390 1
530380 99530380 1001 86380 86390 1
530538 99530538 1001 86380 86390 1
530208 99530208 1001 86380 86390 1
530302 99530302 1001 86380 86390 1
530161 99530161 1001 86380 86390 1
530131 99530131 1001 86380 86390 1
530044 99530044 1001 86380 86390 1
530582 99530582 1001 86380 86390 1
531351 99531351 1001 86380 86390 1
531371 99531371 1001 86380 86390 1
531186 99531186 1001 86380 86390 1
531006 99531006 1001 86380 86390 1
530971 99530971 1001 86380 86390 1
531166 99531166 1001 86380 86390 1
531050 99531050 1001 86380 86390 1
531146 99531146 1001 86380 86390 1
530903 99530903 1001 86380 86390 1
530920 99530920 1001 86380 86390 1
530792 99530792 1001 86380 86390 1
530857 99530857 1001 86380 86390 1
531441 99531441 1001 86380 86390 1
531519 99531519 1001 86380 86390 1
531445 99531445 1001 86380 86390 1
531476 99531476 1001 86380 86390 1
532187 99532187 1001 86380 86390 1
532037 99532037 1001 86380 86390 1
531848 99531848 1001 86380 86390 1
531877 99531877 1001 86380 86390 1
531997 99531997 1001 86380 86390 1
531881 99531881 1001 86380 86390 1
531652 99531652 1001 86380 86390 1
531684 99531684 1001 86380 86390 1
531790 99531790 1001 86380 86390 1
532929 99532929 1001 86380 86390 1
532957 99532957 1001 86380 86390 1
532855 99532855 1001 86380 86390 1
532885 99532885 1001 86380 86390 1
532638 99532638 1001 86380 86390 1
532807 99532807 1001 86380 86390 1
532678 99532678 1001 86380 86390 1
532732 99532732 1001 86380 86390 1
532799 99532799 1001 86380 86390 1
532449 99532449 1001 86380 86390 1
532491 99532491 1001 86380 86390 1
532442 99532442 1001 86380 86390 1
533065 99533065 1001 86380 86390 1
533092 99533092 1001 86380 86390 1
533854 99533854 1001 86380 86390 1
533821 99533821 1001 86380 86390 1
533681 99533681 1001 86380 86390 1
533798 99533798 1001 86380 86390 1
533802 99533802 1001 86380 86390 1
533457 99533457 1001 86380 86390 1
533262 99533262 1001 86380 86390 1
533429 99533429 1001 86380 86390 1
534006 99534006 1001 86380 86390 1
534019 99534019 1001 86380 86390 1
534529 99534529 1001 86380 86390 1
534531 99534531 1001 86380 86390 1
534658 99534658 1001 86380 86390 1
534498 99534498 1001 86380 86390 1
534511 99534511 1001 86380 86390 1
534525 99534525 1001 86380 86390 1
534578 99534578 1001 86380 86390 1
534478 99534478 1001 86380 86390 1
534378 99534378 1001 86380 86390 1
534421 99534421 1001 86380 86390 1
534161 99534161 1001 86380 86390 1
534177 99534177 1001 86380 86390 1
534268 99534268 1001 86380 86390 1
535444 99535444 1001 86380 86390 1
535136 99535136 1001 86380 86390 1
535269 99535269 1001 86380 86390 1
535106 99535106 1001 86380 86390 1
534928 99534928 1001 86380 86390 1
534929 99534929 1001 86380 86390 1
534919 99534919 1001 86380 86390 1
535001 99535001 1001 86380 86390 1
534911 99534911 1001 86380 86390 1
535534 99535534 1001 86380 86390 1
535621 99535621 1001 86380 86390 1
535686 99535686 1001 86380 86390 1
536319 99536319 1001 86380 86390 1
536329 99536329 1001 86380 86390 1
535965 99535965 1001 86380 86390 1
536044 99536044 1001 86380 86390 1
536023 99536023 1001 86380 86390 1
536049 99536049 1001 86380 86390 1
535959 99535959 1001 86380 86390 1
535857 99535857 1001 86380 86390 1
535919 99535919 1001 86380 86390 1
535751 99535751 1001 86380 86390 1
536372 99536372 1001 86380 86390 1
536437 99536437 1001 86380 86390 1
536373 99536373 1001 86380 86390 1
536415 99536415 1001 86380 86390 1
536524 99536524 1001 86380 86390 1
536499 99536499 1001 86380 86390 1
536344 99536344 1001 86380 86390 1
537072 99537072 1001 86380 86390 1
537026 99537026 1001 86380 86390 1
537142 99537142 1001 86380 86390 1
537146 99537146 1001 86380 86390 1
537004 99537004 1001 86380 86390 1
536788 99536788 1001 86380 86390 1
536917 99536917 1001 86380 86390 1
536841 99536841 1001 86380 86390 1
536899 99536899 1001 86380 86390 1
536861 99536861 1001 86380 86390 1
536862 99536862 1001 86380 86390 1
536888 99536888 1001 86380 86390 1
536901 99536901 1001 86380 86390 1
536634 99536634 1001 86380 86390 1
536549 99536549 1001 86380 86390 1
536693 99536693 1001 86380 86390 1
537220 99537220 1001 86380 86390 1
537909 99537909 1001 86380 86390 1
537979 99537979 1001 86380 86390 1
537845 99537845 1001 86380 86390 1
537671 99537671 1001 86380 86390 1
537714 99537714 1001 86380 86390 1
537420 99537420 1001 86380 86390 1
537500 99537500 1001 86380 86390 1
537466 99537466 1001 86380 86390 1
537388 99537388 1001 86380 86390 1
538047 99538047 1001 86380 86390 1
538115 99538115 1001 86380 86390 1
538122 99538122 1001 86380 86390 1
538779 99538779 1001 86380 86390 1
538626 99538626 1001 86380 86390 1
538659 99538659 1001 86380 86390 1
538538 99538538 1001 86380 86390 1
538540 99538540 1001 86380 86390 1
538450 99538450 1001 86380 86390 1
538592 99538592 1001 86380 86390 1
538491 99538491 1001 86380 86390 1
538225 99538225 1001 86380 86390 1
538291 99538291 1001 86380 86390 1
538321 99538321 1001 86380 86390 1
538917 99538917 1001 86380 86390 1
538880 99538880 1001 86380 86390 1
539590 99539590 1001 86380 86390 1
539529 99539529 1001 86380 86390 1
539632 99539632 1001 86380 86390 1
539497 99539497 1001 86380 86390 1
539472 99539472 1001 86380 86390 1
539245 99539245 1001 86380 86390 1
539287 99539287 1001 86380 86390 1
539049 99539049 1001 86380 86390 1
539833 99539833 1001 86380 86390 1
539693 99539693 1001 86380 86390 1
539776 99539776 1001 86380 86390 1
539804 99539804 1001 86380 86390 1
540198 99540198 1001 86380 86390 1
540139 99540139 1001 86380 86390 1
540063 99540063 1001 86380 86390 1
540220 99540220 1001 86380 86390 1
539924 99539924 1001 86380 86390 1
540031 99540031 1001 86380 86390 1
539878 99539878 1001 86380 86390 1
539994 99539994 1001 86380 86390 1
540620 99540620 1001 86380 86390 1
540584 99540584 1001 86380 86390 1
540591 99540591 1001 86380 86390 1
540527 99540527 1001 86380 86390 1
540553 99540553 1001 86380 86390 1
541259 99541259 1001 86380 86390 1
541111 99541111 1001 86380 86390 1
540963 99540963 1001 86380 86390 1
541054 99541054 1001 86380 86390 1
540912 99540912 1001 86380 86390 1
540740 99540740 1001 86380 86390 1
540728 99540728 1001 86380 86390 1
540823 99540823 1001 86380 86390 1
541446 99541446 1001 86380 86390 1
541331 99541331 1001 86380 86390 1
541371 99541371 1001 86380 86390 1
541984 99541984 1001 86380 86390 1
541959 99541959 1001 86380 86390 1
541733 99541733 1001 86380 86390 1
541763 99541763 1001 86380 86390 1
541789 99541789 1001 86380 86390 1
541751 99541751 1001 86380 86390 1
541844 99541844 1001 86380 86390 1
541589 99541589 1001 86380 86390 1
541581 99541581 1001 86380 86390 1
541698 99541698 1001 86380 86390 1
542297 99542297 1001 86380 86390 1
542144 99542144 1001 86380 86390 1
542170 99542170 1001 86380 86390 1
542249 99542249 1001 86380 86390 1
542212 99542212 1001 86380 86390 1
542174 99542174 1001 86380 86390 1
542253 99542253 1001 86380 86390 1
542137 99542137 1001 86380 86390 1
542908 99542908 1001 86380 86390 1
542922 99542922 1001 86380 86390 1
542921 99542921 1001 86380 86390 1
542926 99542926 1001 86380 86390 1
542879 99542879 1001 86380 86390 1
542776 99542776 1001 86380 86390 1
542566 99542566 1001 86380 86390 1
542697 99542697 1001 86380 86390 1
542338 99542338 1001 86380 86390 1
542444 99542444 1001 86380 86390 1
542412 99542412 1001 86380 86390 1
542451 99542451 1001 86380 86390 1
543023 99543023 1001 86380 86390 1
542998 99542998 1001 86380 86390 1
543026 99543026 1001 86380 86390 1
543771 99543771 1001 86380 86390 1
543659 99543659 1001 86380 86390 1
543724 99543724 1001 86380 86390 1
543699 99543699 1001 86380 86390 1
543541 99543541 1001 86380 86390 1
543426 99543426 1001 86380 86390 1
543505 99543505 1001 86380 86390 1
543557 99543557 1001 86380 86390 1
543428 99543428 1001 86380 86390 1
543549 99543549 1001 86380 86390 1
543435 99543435 1001 86380 86390 1
543205 99543205 1001 86380 86390 1
543927 99543927 1001 86380 86390 1
543864 99543864 1001 86380 86390 1
543903 99543903 1001 86380 86390 1
543854 99543854 1001 86380 86390 1
543803 99543803 1001 86380 86390 1
543920 99543920 1001 86380 86390 1
544473 99544473 1001 86380 86390 1
544474 99544474 1001 86380 86390 1
544451 99544451 1001 86380 86390 1
544263 99544263 1001 86380 86390 1
544309 99544309 1001 86380 86390 1
544374 99544374 1001 86380 86390 1
544247 99544247 1001 86380 86390 1
544080 99544080 1001 86380 86390 1
544060 99544060 1001 86380 86390 1
544023 99544023 1001 86380 86390 1
544736 99544736 1001 86380 86390 1
544701 99544701 1001 86380 86390 1
544611 99544611 1001 86380 86390 1
544651 99544651 1001 86380 86390 1
544716 99544716 1001 86380 86390 1
544640 99544640 1001 86380 86390 1
433880 806 1001 61080 63177 1
413274 207 1001 82080 83397 1
517423 947 1001 65803 66102 1
400018 99400018 1001 86380 86390 1
400052 99400052 1001 86380 86390 1
400238 99400238 1001 86380 86390 1
400267 99400267 1001 86380 86390 1
400364 99400364 1001 86380 86390 1
400508 99400508 1001 86380 86390 1
400700 99400700 1001 86380 86390 1
400907 99400907 1001 86380 86390 1
401267 99401267 1001 86380 86390 1
401511 99401511 1001 86380 86390 1
401859 99401859 1001 86380 86390 1
402020 99402020 1001 86380 86390 1
402125 99402125 1001 86380 86390 1
402380 99402380 1001 86380 86390 1
402703 99402703 1001 86380 86390 1
402782 99402782 1001 86380 86390 1
402837 99402837 1001 86380 86390 1
403036 99403036 1001 86380 86390 1
403155 99403155 1001 86380 86390 1
403317 99403317 1001 86380 86390 1
403708 99403708 1001 86380 86390 1
403694 99403694 1001 86380 86390 1
403791 99403791 1001 86380 86390 1
403993 99403993 1001 86380 86390 1
403995 99403995 1001 86380 86390 1
404120 99404120 1001 86380 86390 1
404507 99404507 1001 86380 86390 1
404695 99404695 1001 86380 86390 1
404861 99404861 1001 86380 86390 1
404926 99404926 1001 86380 86390 1
405164 99405164 1001 86380 86390 1
405195 99405195 1001 86380 86390 1
405172 99405172 1001 86380 86390 1
405277 99405277 1001 86380 86390 1
405384 99405384 1001 86380 86390 1
405699 99405699 1001 86380 86390 1
405949 99405949 1001 86380 86390 1
405978 99405978 1001 86380 86390 1
405987 99405987 1001 86380 86390 1
406017 99406017 1001 86380 86390 1
406281 99406281 1001 86380 86390 1
406426 99406426 1001 86380 86390 1
406607 99406607 1001 86380 86390 1
406923 99406923 1001 86380 86390 1
406966 99406966 1001 86380 86390 1
407050 99407050 1001 86380 86390 1
407615 99407615 1001 86380 86390 1
407876 99407876 1001 86380 86390 1
407938 99407938 1001 86380 86390 1
408140 99408140 1001 86380 86390 1
408100 99408100 1001 86380 86390 1
408235 99408235 1001 86380 86390 1
408265 99408265 1001 86380 86390 1
408306 99408306 1001 86380 86390 1
408369 99408369 1001 86380 86390 1
408830 99408830 1001 86380 86390 1
409152 99409152 1001 86380 86390 1
409380 99409380 1001 86380 86390 1
409540 99409540 1001 86380 86390 1
409577 99409577 1001 86380 86390 1
409604 99409604 1001 86380 86390 1
409838 99409838 1001 86380 86390 1
409964 99409964 1001 86380 86390 1
409926 99409926 1001 86380 86390 1
410095 99410095 1001 86380 86390 1
410117 99410117 1001 86380 86390 1
410258 99410258 1001 86380 86390 1
410294 99410294 1001 86380 86390 1
410739 99410739 1001 86380 86390 1
410943 99410943 1001 86380 86390 1
411138 99411138 1001 86380 86390 1
411313 99411313 1001 86380 86390 1
411265 99411265 1001 86380 86390 1
411390 99411390 1001 86380 86390 1
411374 99411374 1001 86380 86390 1
411757 99411757 1001 86380 86390 1
412277 99412277 1001 86380 86390 1
412274 99412274 1001 86380 86390 1
412206 99412206 1001 86380 86390 1
413630 99413630 1001 86380 86390 1
413672 99413672 1001 86380 86390 1
413357 99413357 1001 86380 86390 1
413671 99413671 1001 86380 86390 1
413215 99413215 1001 86380 86390 1
413017 99413017 1001 86380 86390 1
412891 99412891 1001 86380 86390 1
413043 99413043 1001 86380 86390 1
413072 99413072 1001 86380 86390 1
413049 99413049 1001 86380 86390 1
413175 99413175 1001 86380 86390 1
413132 99413132 1001 86380 86390 1
412660 99412660 1001 86380 86390 1
413792 99413792 1001 86380 86390 1
413979 99413979 1001 86380 86390 1
415121 99415121 1001 86380 86390 1
414928 99414928 1001 86380 86390 1
414828 99414828 1001 86380 86390 1
414886 99414886 1001 86380 86390 1
414814 99414814 1001 86380 86390 1
414275 99414275 1001 86380 86390 1
415422 99415422 1001 86380 86390 1
415688 99415688 1001 86380 86390 1
415328 99415328 1001 86380 86390 1
416590 99416590 1001 86380 86390 1
416898 99416898 1001 86380 86390 1
416748 99416748 1001 86380 86390 1
416993 99416993 1001 86380 86390 1
416285 99416285 1001 86380 86390 1
416551 99416551 1001 86380 86390 1
416162 99416162 1001 86380 86390 1
416450 99416450 1001 86380 86390 1
415842 99415842 1001 86380 86390 1
415743 99415743 1001 86380 86390 1
417311 99417311 1001 86380 86390 1
417333 99417333 1001 86380 86390 1
417314 99417314 1001 86380 86390 1
417248 99417248 1001 86380 86390 1
417571 99417571 1001 86380 86390 1
417425 99417425 1001 86380 86390 1
417541 99417541 1001 86380 86390 1
418734 99418734 1001 86380 86390 1
418278 99418278 1001 86380 86390 1
418211 99418211 1001 86380 86390 1
418093 99418093 1001 86380 86390 1
417896 99417896 1001 86380 86390 1
417624 99417624 1001 86380 86390 1
417697 99417697 1001 86380 86390 1
417732 99417732 1001 86380 86390 1
419144 99419144 1001 86380 86390 1
419181 99419181 1001 86380 86390 1
419119 99419119 1001 86380 86390 1
418837 99418837 1001 86380 86390 1
418926 99418926 1001 86380 86390 1
420083 99420083 1001 86380 86390 1
420267 99420267 1001 86380 86390 1
419851 99419851 1001 86380 86390 1
419913 99419913 1001 86380 86390 1
419949 99419949 1001 86380 86390 1
419540 99419540 1001 86380 86390 1
419442 99419442 1001 86380 86390 1
421876 99421876 1001 86380 86390 1
421576 99421576 1001 86380 86390 1
421608 99421608 1001 86380 86390 1
421135 99421135 1001 86380 86390 1
420879 99420879 1001 86380 86390 1
422377 99422377 1001 86380 86390 1
423677 99423677 1001 86380 86390 1
423658 99423658 1001 86380 86390 1
422984 99422984 1001 86380 86390 1
422876 99422876 1001 86380 86390 1
422695 99422695 1001 86380 86390 1
422610 99422610 1001 86380 86390 1
424036 99424036 1001 86380 86390 1
423836 99423836 1001 86380 86390 1
425171 99425171 1001 86380 86390 1
425050 99425050 1001 86380 86390 1
425336 99425336 1001 86380 86390 1
425312 99425312 1001 86380 86390 1
425098 99425098 1001 86380 86390 1
424978 99424978 1001 86380 86390 1
424739 99424739 1001 86380 86390 1
424599 99424599 1001 86380 86390 1
424974 99424974 1001 86380 86390 1
424576 99424576 1001 86380 86390 1
424255 99424255 1001 86380 86390 1
424478 99424478 1001 86380 86390 1
424427 99424427 1001 86380 86390 1
425775 99425775 1001 86380 86390 1
425448 99425448 1001 86380 86390 1
425681 99425681 1001 86380 86390 1
426668 99426668 1001 86380 86390 1
426206 99426206 1001 86380 86390 1
426692 99426692 1001 86380 86390 1
427402 99427402 1001 86380 86390 1
428516 99428516 1001 86380 86390 1
428481 99428481 1001 86380 86390 1
428482 99428482 1001 86380 86390 1
428561 99428561 1001 86380 86390 1
428420 99428420 1001 86380 86390 1
428063 99428063 1001 86380 86390 1
428266 99428266 1001 86380 86390 1
427980 99427980 1001 86380 86390 1
428053 99428053 1001 86380 86390 1
428025 99428025 1001 86380 86390 1
427779 99427779 1001 86380 86390 1
427702 99427702 1001 86380 86390 1
428810 99428810 1001 86380 86390 1
428905 99428905 1001 86380 86390 1
428789 99428789 1001 86380 86390 1
428949 99428949 1001 86380 86390 1
428929 99428929 1001 86380 86390 1
429092 99429092 1001 86380 86390 1
430185 99430185 1001 86380 86390 1
429701 99429701 1001 86380 86390 1
429320 99429320 1001 86380 86390 1
429345 99429345 1001 86380 86390 1
430548 99430548 1001 86380 86390 1
431708 99431708 1001 86380 86390 1
432008 99432008 1001 86380 86390 1
431686 99431686 1001 86380 86390 1
431633 99431633 1001 86380 86390 1
430923 99430923 1001 86380 86390 1
431154 99431154 1001 86380 86390 1
432142 99432142 1001 86380 86390 1
432380 99432380 1001 86380 86390 1
432251 99432251 1001 86380 86390 1
432476 99432476 1001 86380 86390 1
432260 99432260 1001 86380 86390 1
433580 99433580 1001 86380 86390 1
433017 99433017 1001 86380 86390 1
433269 99433269 1001 86380 86390 1
432698 99432698 1001 86380 86390 1
432674 99432674 1001 86380 86390 1
433815 99433815 1001 86380 86390 1
433802 99433802 1001 86380 86390 1
434703 99434703 1001 86380 86390 1
434704 99434704 1001 86380 86390 1
434958 99434958 1001 86380 86390 1
434813 99434813 1001 86380 86390 1
434532 99434532 1001 86380 86390 1
434201 99434201 1001 86380 86390 1
434471 99434471 1001 86380 86390 1
434581 99434581 1001 86380 86390 1
435830 99435830 1001 86380 86390 1
435563 99435563 1001 86380 86390 1
436805 99436805 1001 86380 86390 1
437133 99437133 1001 86380 86390 1
436423 99436423 1001 86380 86390 1
436642 99436642 1001 86380 86390 1
436396 99436396 1001 86380 86390 1
436555 99436555 1001 86380 86390 1
436262 99436262 1001 86380 86390 1
436213 99436213 1001 86380 86390 1
436195 99436195 1001 86380 86390 1
436270 99436270 1001 86380 86390 1
436019 99436019 1001 86380 86390 1
436090 99436090 1001 86380 86390 1
300024 99300024 1001 86380 86390 1
437202 99437202 1001 86380 86390 1
437208 99437208 1001 86380 86390 1
300692 99300692 1001 86380 86390 1
300627 99300627 1001 86380 86390 1
300653 99300653 1001 86380 86390 1
300537 99300537 1001 86380 86390 1
300378 99300378 1001 86380 86390 1
300482 99300482 1001 86380 86390 1
300366 99300366 1001 86380 86390 1
300136 99300136 1001 86380 86390 1
300188 99300188 1001 86380 86390 1
300266 99300266 1001 86380 86390 1
300110 99300110 1001 86380 86390 1
300152 99300152 1001 86380 86390 1
300845 99300845 1001 86380 86390 1
300781 99300781 1001 86380 86390 1
300810 99300810 1001 86380 86390 1
300772 99300772 1001 86380 86390 1
300760 99300760 1001 86380 86390 1
300826 99300826 1001 86380 86390 1
301409 99301409 1001 86380 86390 1
301216 99301216 1001 86380 86390 1
301244 99301244 1001 86380 86390 1
300960 99300960 1001 86380 86390 1
301088 99301088 1001 86380 86390 1
301735 99301735 1001 86380 86390 1
301585 99301585 1001 86380 86390 1
301729 99301729 1001 86380 86390 1
301678 99301678 1001 86380 86390 1
302281 99302281 1001 86380 86390 1
302288 99302288 1001 86380 86390 1
302059 99302059 1001 86380 86390 1
301981 99301981 1001 86380 86390 1
302086 99302086 1001 86380 86390 1
302061 99302061 1001 86380 86390 1
302156 99302156 1001 86380 86390 1
302093 99302093 1001 86380 86390 1
301977 99301977 1001 86380 86390 1
302004 99302004 1001 86380 86390 1
301786 99301786 1001 86380 86390 1
301955 99301955 1001 86380 86390 1
302444 99302444 1001 86380 86390 1
302567 99302567 1001 86380 86390 1
302464 99302464 1001 86380 86390 1
303104 99303104 1001 86380 86390 1
302926 99302926 1001 86380 86390 1
302941 99302941 1001 86380 86390 1
302916 99302916 1001 86380 86390 1
302865 99302865 1001 86380 86390 1
302607 99302607 1001 86380 86390 1
302688 99302688 1001 86380 86390 1
303351 99303351 1001 86380 86390 1
303391 99303391 1001 86380 86390 1
303329 99303329 1001 86380 86390 1
303318 99303318 1001 86380 86390 1
303913 99303913 1001 86380 86390 1
303713 99303713 1001 86380 86390 1
303665 99303665 1001 86380 86390 1
303691 99303691 1001 86380 86390 1
303770 99303770 1001 86380 86390 1
303555 99303555 1001 86380 86390 1
303608 99303608 1001 86380 86390 1
303432 99303432 1001 86380 86390 1
303602 99303602 1001 86380 86390 1
304149 99304149 1001 86380 86390 1
304162 99304162 1001 86380 86390 1
304034 99304034 1001 86380 86390 1
304117 99304117 1001 86380 86390 1
304747 99304747 1001 86380 86390 1
304736 99304736 1001 86380 86390 1
304588 99304588 1001 86380 86390 1
304550 99304550 1001 86380 86390 1
304475 99304475 1001 86380 86390 1
304574 99304574 1001 86380 86390 1
304252 99304252 1001 86380 86390 1
304425 99304425 1001 86380 86390 1
304987 99304987 1001 86380 86390 1
304899 99304899 1001 86380 86390 1
304953 99304953 1001 86380 86390 1
305032 99305032 1001 86380 86390 1
304879 99304879 1001 86380 86390 1
305009 99305009 1001 86380 86390 1
305651 99305651 1001 86380 86390 1
305546 99305546 1001 86380 86390 1
305665 99305665 1001 86380 86390 1
305351 99305351 1001 86380 86390 1
305355 99305355 1001 86380 86390 1
305247 99305247 1001 86380 86390 1
305067 99305067 1001 86380 86390 1
500103 99500103 1001 86380 86390 1
500041 99500041 1001 86380 86390 1
500689 99500689 1001 86380 86390 1
500769 99500769 1001 86380 86390 1
500746 99500746 1001 86380 86390 1
500748 99500748 1001 86380 86390 1
500519 99500519 1001 86380 86390 1
500282 99500282 1001 86380 86390 1
500300 99500300 1001 86380 86390 1
500212 99500212 1001 86380 86390 1
500279 99500279 1001 86380 86390 1
500821 99500821 1001 86380 86390 1
501612 99501612 1001 86380 86390 1
501454 99501454 1001 86380 86390 1
501282 99501282 1001 86380 86390 1
501373 99501373 1001 86380 86390 1
501271 99501271 1001 86380 86390 1
501234 99501234 1001 86380 86390 1
501329 99501329 1001 86380 86390 1
501047 99501047 1001 86380 86390 1
501034 99501034 1001 86380 86390 1
501131 99501131 1001 86380 86390 1
501844 99501844 1001 86380 86390 1
501655 99501655 1001 86380 86390 1
501660 99501660 1001 86380 86390 1
502292 99502292 1001 86380 86390 1
502283 99502283 1001 86380 86390 1
502460 99502460 1001 86380 86390 1
502096 99502096 1001 86380 86390 1
502098 99502098 1001 86380 86390 1
502150 99502150 1001 86380 86390 1
501955 99501955 1001 86380 86390 1
501852 99501852 1001 86380 86390 1
502576 99502576 1001 86380 86390 1
503102 99503102 1001 86380 86390 1
503248 99503248 1001 86380 86390 1
503121 99503121 1001 86380 86390 1
503110 99503110 1001 86380 86390 1
502894 99502894 1001 86380 86390 1
502901 99502901 1001 86380 86390 1
503057 99503057 1001 86380 86390 1
502813 99502813 1001 86380 86390 1
502778 99502778 1001 86380 86390 1
502791 99502791 1001 86380 86390 1
502688 99502688 1001 86380 86390 1
502781 99502781 1001 86380 86390 1
502864 99502864 1001 86380 86390 1
503348 99503348 1001 86380 86390 1
504095 99504095 1001 86380 86390 1
503958 99503958 1001 86380 86390 1
504112 99504112 1001 86380 86390 1
503732 99503732 1001 86380 86390 1
503786 99503786 1001 86380 86390 1
503891 99503891 1001 86380 86390 1
503802 99503802 1001 86380 86390 1
503530 99503530 1001 86380 86390 1
503700 99503700 1001 86380 86390 1
504198 99504198 1001 86380 86390 1
504214 99504214 1001 86380 86390 1
504138 99504138 1001 86380 86390 1
504190 99504190 1001 86380 86390 1
504191 99504191 1001 86380 86390 1
504860 99504860 1001 86380 86390 1
504849 99504849 1001 86380 86390 1
504647 99504647 1001 86380 86390 1
504534 99504534 1001 86380 86390 1
504690 99504690 1001 86380 86390 1
504427 99504427 1001 86380 86390 1
504389 99504389 1001 86380 86390 1
504428 99504428 1001 86380 86390 1
504338 99504338 1001 86380 86390 1
504396 99504396 1001 86380 86390 1
504954 99504954 1001 86380 86390 1
505043 99505043 1001 86380 86390 1
505727 99505727 1001 86380 86390 1
505371 99505371 1001 86380 86390 1
505424 99505424 1001 86380 86390 1
505373 99505373 1001 86380 86390 1
505536 99505536 1001 86380 86390 1
505201 99505201 1001 86380 86390 1
505229 99505229 1001 86380 86390 1
505870 99505870 1001 86380 86390 1
505923 99505923 1001 86380 86390 1
505860 99505860 1001 86380 86390 1
506443 99506443 1001 86380 86390 1
506535 99506535 1001 86380 86390 1
506390 99506390 1001 86380 86390 1
506319 99506319 1001 86380 86390 1
506321 99506321 1001 86380 86390 1
506157 99506157 1001 86380 86390 1
506054 99506054 1001 86380 86390 1
506107 99506107 1001 86380 86390 1
506048 99506048 1001 86380 86390 1
506178 99506178 1001 86380 86390 1
506116 99506116 1001 86380 86390 1
506738 99506738 1001 86380 86390 1
506706 99506706 1001 86380 86390 1
506604 99506604 1001 86380 86390 1
507308 99507308 1001 86380 86390 1
507405 99507405 1001 86380 86390 1
507379 99507379 1001 86380 86390 1
507341 99507341 1001 86380 86390 1
507383 99507383 1001 86380 86390 1
507062 99507062 1001 86380 86390 1
507025 99507025 1001 86380 86390 1
507014 99507014 1001 86380 86390 1
507210 99507210 1001 86380 86390 1
506878 99506878 1001 86380 86390 1
506956 99506956 1001 86380 86390 1
506818 99506818 1001 86380 86390 1
506948 99506948 1001 86380 86390 1
506863 99506863 1001 86380 86390 1
507561 99507561 1001 86380 86390 1
507513 99507513 1001 86380 86390 1
507440 99507440 1001 86380 86390 1
508199 99508199 1001 86380 86390 1
508190 99508190 1001 86380 86390 1
508209 99508209 1001 86380 86390 1
507887 99507887 1001 86380 86390 1
507900 99507900 1001 86380 86390 1
507994 99507994 1001 86380 86390 1
508007 99508007 1001 86380 86390 1
507857 99507857 1001 86380 86390 1
507668 99507668 1001 86380 86390 1
507802 99507802 1001 86380 86390 1
507676 99507676 1001 86380 86390 1
508276 99508276 1001 86380 86390 1
508396 99508396 1001 86380 86390 1
508436 99508436 1001 86380 86390 1
508257 99508257 1001 86380 86390 1
508986 99508986 1001 86380 86390 1
508896 99508896 1001 86380 86390 1
509058 99509058 1001 86380 86390 1
508982 99508982 1001 86380 86390 1
508753 99508753 1001 86380 86390 1
508810 99508810 1001 86380 86390 1
508697 99508697 1001 86380 86390 1
508595 99508595 1001 86380 86390 1
508609 99508609 1001 86380 86390 1
508635 99508635 1001 86380 86390 1
508512 99508512 1001 86380 86390 1
508543 99508543 1001 86380 86390 1
509798 99509798 1001 86380 86390 1
509774 99509774 1001 86380 86390 1
509715 99509715 1001 86380 86390 1
509758 99509758 1001 86380 86390 1
509896 99509896 1001 86380 86390 1
509591 99509591 1001 86380 86390 1
509670 99509670 1001 86380 86390 1
509673 99509673 1001 86380 86390 1
509393 99509393 1001 86380 86390 1
509910 99509910 1001 86380 86390 1
510034 99510034 1001 86380 86390 1
510035 99510035 1001 86380 86390 1
510699 99510699 1001 86380 86390 1
510576 99510576 1001 86380 86390 1
510668 99510668 1001 86380 86390 1
510617 99510617 1001 86380 86390 1
510274 99510274 1001 86380 86390 1
510237 99510237 1001 86380 86390 1
510252 99510252 1001 86380 86390 1
510204 99510204 1001 86380 86390 1
510206 99510206 1001 86380 86390 1
510297 99510297 1001 86380 86390 1
510828 99510828 1001 86380 86390 1
510919 99510919 1001 86380 86390 1
510806 99510806 1001 86380 86390 1
510781 99510781 1001 86380 86390 1
511516 99511516 1001 86380 86390 1
511525 99511525 1001 86380 86390 1
511365 99511365 1001 86380 86390 1
511422 99511422 1001 86380 86390 1
511334 99511334 1001 86380 86390 1
511194 99511194 1001 86380 86390 1
511183 99511183 1001 86380 86390 1
511329 99511329 1001 86380 86390 1
510933 99510933 1001 86380 86390 1
510975 99510975 1001 86380 86390 1
511071 99511071 1001 86380 86390 1
511123 99511123 1001 86380 86390 1
511717 99511717 1001 86380 86390 1
512330 99512330 1001 86380 86390 1
512095 99512095 1001 86380 86390 1
512099 99512099 1001 86380 86390 1
511810 99511810 1001 86380 86390 1
511862 99511862 1001 86380 86390 1
511786 99511786 1001 86380 86390 1
511774 99511774 1001 86380 86390 1
511921 99511921 1001 86380 86390 1
512558 99512558 1001 86380 86390 1
512457 99512457 1001 86380 86390 1
512562 99512562 1001 86380 86390 1
512394 99512394 1001 86380 86390 1
513029 99513029 1001 86380 86390 1
513133 99513133 1001 86380 86390 1
513181 99513181 1001 86380 86390 1
513057 99513057 1001 86380 86390 1
513151 99513151 1001 86380 86390 1
513197 99513197 1001 86380 86390 1
512846 99512846 1001 86380 86390 1
512828 99512828 1001 86380 86390 1
512841 99512841 1001 86380 86390 1
512867 99512867 1001 86380 86390 1
512881 99512881 1001 86380 86390 1
512635 99512635 1001 86380 86390 1
512638 99512638 1001 86380 86390 1
512785 99512785 1001 86380 86390 1
512776 99512776 1001 86380 86390 1
513267 99513267 1001 86380 86390 1
513326 99513326 1001 86380 86390 1
513339 99513339 1001 86380 86390 1
513942 99513942 1001 86380 86390 1
513970 99513970 1001 86380 86390 1
513867 99513867 1001 86380 86390 1
513987 99513987 1001 86380 86390 1
513768 99513768 1001 86380 86390 1
513490 99513490 1001 86380 86390 1
513558 99513558 1001 86380 86390 1
513417 99513417 1001 86380 86390 1
513615 99513615 1001 86380 86390 1
514056 99514056 1001 86380 86390 1
[truncated: 4,069,733 more chars]
