# Supplementary material for: Fast and near-optimal monitoring for healthcare acquired infection outbreaks
Source: PLoS Comput Biol. 2019 Sep 16;15(9):e1007284. doi: 10.1371/journal.pcbi.1007284 (PMC6762212; doi:10.1371/journal.pcbi.1007284)
Supplement: S1 Data — (ZIP) [file pcbi.1007284.s006.zip › MobilityLogs1/HAISE_Carilion_all_visits_day_11.txt]

#Person location Sublocation StartTime EndTime Type
417620 372 1001 22260 22737 1
400094 99400094 1001 86380 86390 1
400052 99400052 1001 86380 86390 1
400111 99400111 1001 86380 86390 1
400181 99400181 1001 86380 86390 1
400317 99400317 1001 86380 86390 1
400366 99400366 1001 86380 86390 1
400452 99400452 1001 86380 86390 1
400666 99400666 1001 86380 86390 1
400821 99400821 1001 86380 86390 1
400802 99400802 1001 86380 86390 1
401102 99401102 1001 86380 86390 1
401185 99401185 1001 86380 86390 1
401377 99401377 1001 86380 86390 1
402228 99402228 1001 86380 86390 1
402475 99402475 1001 86380 86390 1
402678 99402678 1001 86380 86390 1
402785 99402785 1001 86380 86390 1
403239 99403239 1001 86380 86390 1
403344 99403344 1001 86380 86390 1
403410 99403410 1001 86380 86390 1
403593 99403593 1001 86380 86390 1
404575 99404575 1001 86380 86390 1
404899 99404899 1001 86380 86390 1
405279 99405279 1001 86380 86390 1
405272 99405272 1001 86380 86390 1
405452 99405452 1001 86380 86390 1
405693 99405693 1001 86380 86390 1
405694 99405694 1001 86380 86390 1
406296 99406296 1001 86380 86390 1
406469 99406469 1001 86380 86390 1
406705 99406705 1001 86380 86390 1
406861 99406861 1001 86380 86390 1
406889 99406889 1001 86380 86390 1
407255 99407255 1001 86380 86390 1
407708 99407708 1001 86380 86390 1
407805 99407805 1001 86380 86390 1
407768 99407768 1001 86380 86390 1
408173 99408173 1001 86380 86390 1
408155 99408155 1001 86380 86390 1
409041 99409041 1001 86380 86390 1
409006 99409006 1001 86380 86390 1
409109 99409109 1001 86380 86390 1
409554 99409554 1001 86380 86390 1
409949 99409949 1001 86380 86390 1
410115 99410115 1001 86380 86390 1
410303 99410303 1001 86380 86390 1
410357 99410357 1001 86380 86390 1
410782 99410782 1001 86380 86390 1
410874 99410874 1001 86380 86390 1
411471 99411471 1001 86380 86390 1
411900 99411900 1001 86380 86390 1
412092 99412092 1001 86380 86390 1
412203 99412203 1001 86380 86390 1
412652 99412652 1001 86380 86390 1
412516 99412516 1001 86380 86390 1
412606 99412606 1001 86380 86390 1
413951 99413951 1001 86380 86390 1
413745 99413745 1001 86380 86390 1
414577 99414577 1001 86380 86390 1
414905 99414905 1001 86380 86390 1
414177 99414177 1001 86380 86390 1
416411 99416411 1001 86380 86390 1
416248 99416248 1001 86380 86390 1
415864 99415864 1001 86380 86390 1
416086 99416086 1001 86380 86390 1
417010 99417010 1001 86380 86390 1
418552 99418552 1001 86380 86390 1
419119 99419119 1001 86380 86390 1
419045 99419045 1001 86380 86390 1
418814 99418814 1001 86380 86390 1
420081 99420081 1001 86380 86390 1
419990 99419990 1001 86380 86390 1
419796 99419796 1001 86380 86390 1
419243 99419243 1001 86380 86390 1
419596 99419596 1001 86380 86390 1
419356 99419356 1001 86380 86390 1
420732 99420732 1001 86380 86390 1
421950 99421950 1001 86380 86390 1
421934 99421934 1001 86380 86390 1
421316 99421316 1001 86380 86390 1
421299 99421299 1001 86380 86390 1
421355 99421355 1001 86380 86390 1
420925 99420925 1001 86380 86390 1
422309 99422309 1001 86380 86390 1
423680 99423680 1001 86380 86390 1
423312 99423312 1001 86380 86390 1
423025 99423025 1001 86380 86390 1
423296 99423296 1001 86380 86390 1
422623 99422623 1001 86380 86390 1
422696 99422696 1001 86380 86390 1
422668 99422668 1001 86380 86390 1
423961 99423961 1001 86380 86390 1
425328 99425328 1001 86380 86390 1
425233 99425233 1001 86380 86390 1
425264 99425264 1001 86380 86390 1
424375 99424375 1001 86380 86390 1
424261 99424261 1001 86380 86390 1
426939 99426939 1001 86380 86390 1
426891 99426891 1001 86380 86390 1
426972 99426972 1001 86380 86390 1
426361 99426361 1001 86380 86390 1
425948 99425948 1001 86380 86390 1
426073 99426073 1001 86380 86390 1
425975 99425975 1001 86380 86390 1
427250 99427250 1001 86380 86390 1
428627 99428627 1001 86380 86390 1
428663 99428663 1001 86380 86390 1
428120 99428120 1001 86380 86390 1
427744 99427744 1001 86380 86390 1
428871 99428871 1001 86380 86390 1
428943 99428943 1001 86380 86390 1
429104 99429104 1001 86380 86390 1
429160 99429160 1001 86380 86390 1
428839 99428839 1001 86380 86390 1
429823 99429823 1001 86380 86390 1
429629 99429629 1001 86380 86390 1
429431 99429431 1001 86380 86390 1
430572 99430572 1001 86380 86390 1
431996 99431996 1001 86380 86390 1
431633 99431633 1001 86380 86390 1
431573 99431573 1001 86380 86390 1
431614 99431614 1001 86380 86390 1
431423 99431423 1001 86380 86390 1
431130 99431130 1001 86380 86390 1
431153 99431153 1001 86380 86390 1
432462 99432462 1001 86380 86390 1
432959 99432959 1001 86380 86390 1
433812 99433812 1001 86380 86390 1
434079 99434079 1001 86380 86390 1
433771 99433771 1001 86380 86390 1
435157 99435157 1001 86380 86390 1
434172 99434172 1001 86380 86390 1
434217 99434217 1001 86380 86390 1
434270 99434270 1001 86380 86390 1
434186 99434186 1001 86380 86390 1
434558 99434558 1001 86380 86390 1
434561 99434561 1001 86380 86390 1
435457 99435457 1001 86380 86390 1
435709 99435709 1001 86380 86390 1
435720 99435720 1001 86380 86390 1
435543 99435543 1001 86380 86390 1
435755 99435755 1001 86380 86390 1
437005 99437005 1001 86380 86390 1
436774 99436774 1001 86380 86390 1
436368 99436368 1001 86380 86390 1
436586 99436586 1001 86380 86390 1
435961 99435961 1001 86380 86390 1
300004 99300004 1001 86380 86390 1
437320 99437320 1001 86380 86390 1
437184 99437184 1001 86380 86390 1
300554 99300554 1001 86380 86390 1
300580 99300580 1001 86380 86390 1
300236 99300236 1001 86380 86390 1
300903 99300903 1001 86380 86390 1
301484 99301484 1001 86380 86390 1
301183 99301183 1001 86380 86390 1
301310 99301310 1001 86380 86390 1
301038 99301038 1001 86380 86390 1
300985 99300985 1001 86380 86390 1
301753 99301753 1001 86380 86390 1
301678 99301678 1001 86380 86390 1
302117 99302117 1001 86380 86390 1
302119 99302119 1001 86380 86390 1
302120 99302120 1001 86380 86390 1
301991 99301991 1001 86380 86390 1
301800 99301800 1001 86380 86390 1
301904 99301904 1001 86380 86390 1
301827 99301827 1001 86380 86390 1
301768 99301768 1001 86380 86390 1
301821 99301821 1001 86380 86390 1
301953 99301953 1001 86380 86390 1
302391 99302391 1001 86380 86390 1
302773 99302773 1001 86380 86390 1
303352 99303352 1001 86380 86390 1
303997 99303997 1001 86380 86390 1
303932 99303932 1001 86380 86390 1
303974 99303974 1001 86380 86390 1
303699 99303699 1001 86380 86390 1
303700 99303700 1001 86380 86390 1
303773 99303773 1001 86380 86390 1
303645 99303645 1001 86380 86390 1
303561 99303561 1001 86380 86390 1
304047 99304047 1001 86380 86390 1
304103 99304103 1001 86380 86390 1
304196 99304196 1001 86380 86390 1
304822 99304822 1001 86380 86390 1
304547 99304547 1001 86380 86390 1
304549 99304549 1001 86380 86390 1
304387 99304387 1001 86380 86390 1
305064 99305064 1001 86380 86390 1
305654 99305654 1001 86380 86390 1
305612 99305612 1001 86380 86390 1
305380 99305380 1001 86380 86390 1
305450 99305450 1001 86380 86390 1
305079 99305079 1001 86380 86390 1
305202 99305202 1001 86380 86390 1
305177 99305177 1001 86380 86390 1
500063 99500063 1001 86380 86390 1
500041 99500041 1001 86380 86390 1
500621 99500621 1001 86380 86390 1
500762 99500762 1001 86380 86390 1
500572 99500572 1001 86380 86390 1
500221 99500221 1001 86380 86390 1
500196 99500196 1001 86380 86390 1
500894 99500894 1001 86380 86390 1
501492 99501492 1001 86380 86390 1
501443 99501443 1001 86380 86390 1
501305 99501305 1001 86380 86390 1
501329 99501329 1001 86380 86390 1
501355 99501355 1001 86380 86390 1
501041 99501041 1001 86380 86390 1
502340 99502340 1001 86380 86390 1
502330 99502330 1001 86380 86390 1
502268 99502268 1001 86380 86390 1
502124 99502124 1001 86380 86390 1
502152 99502152 1001 86380 86390 1
501893 99501893 1001 86380 86390 1
502553 99502553 1001 86380 86390 1
503216 99503216 1001 86380 86390 1
502896 99502896 1001 86380 86390 1
502733 99502733 1001 86380 86390 1
502785 99502785 1001 86380 86390 1
503494 99503494 1001 86380 86390 1
503495 99503495 1001 86380 86390 1
503946 99503946 1001 86380 86390 1
503913 99503913 1001 86380 86390 1
503792 99503792 1001 86380 86390 1
503806 99503806 1001 86380 86390 1
503699 99503699 1001 86380 86390 1
504207 99504207 1001 86380 86390 1
504317 99504317 1001 86380 86390 1
504782 99504782 1001 86380 86390 1
504796 99504796 1001 86380 86390 1
504810 99504810 1001 86380 86390 1
504838 99504838 1001 86380 86390 1
504428 99504428 1001 86380 86390 1
504495 99504495 1001 86380 86390 1
504407 99504407 1001 86380 86390 1
505032 99505032 1001 86380 86390 1
505037 99505037 1001 86380 86390 1
505119 99505119 1001 86380 86390 1
505908 99505908 1001 86380 86390 1
506445 99506445 1001 86380 86390 1
506303 99506303 1001 86380 86390 1
506079 99506079 1001 86380 86390 1
506116 99506116 1001 86380 86390 1
506638 99506638 1001 86380 86390 1
507348 99507348 1001 86380 86390 1
507285 99507285 1001 86380 86390 1
507415 99507415 1001 86380 86390 1
507156 99507156 1001 86380 86390 1
507048 99507048 1001 86380 86390 1
506941 99506941 1001 86380 86390 1
507598 99507598 1001 86380 86390 1
508215 99508215 1001 86380 86390 1
508228 99508228 1001 86380 86390 1
508170 99508170 1001 86380 86390 1
507955 99507955 1001 86380 86390 1
507843 99507843 1001 86380 86390 1
507733 99507733 1001 86380 86390 1
508900 99508900 1001 86380 86390 1
509060 99509060 1001 86380 86390 1
508719 99508719 1001 86380 86390 1
508682 99508682 1001 86380 86390 1
508868 99508868 1001 86380 86390 1
509218 99509218 1001 86380 86390 1
509109 99509109 1001 86380 86390 1
509504 99509504 1001 86380 86390 1
509603 99509603 1001 86380 86390 1
509287 99509287 1001 86380 86390 1
510674 99510674 1001 86380 86390 1
510496 99510496 1001 86380 86390 1
510513 99510513 1001 86380 86390 1
510225 99510225 1001 86380 86390 1
510902 99510902 1001 86380 86390 1
510892 99510892 1001 86380 86390 1
511508 99511508 1001 86380 86390 1
511384 99511384 1001 86380 86390 1
510945 99510945 1001 86380 86390 1
512324 99512324 1001 86380 86390 1
512312 99512312 1001 86380 86390 1
512020 99512020 1001 86380 86390 1
511800 99511800 1001 86380 86390 1
512572 99512572 1001 86380 86390 1
512426 99512426 1001 86380 86390 1
513038 99513038 1001 86380 86390 1
513151 99513151 1001 86380 86390 1
512836 99512836 1001 86380 86390 1
512932 99512932 1001 86380 86390 1
513385 99513385 1001 86380 86390 1
513231 99513231 1001 86380 86390 1
513344 99513344 1001 86380 86390 1
514031 99514031 1001 86380 86390 1
513918 99513918 1001 86380 86390 1
513962 99513962 1001 86380 86390 1
513954 99513954 1001 86380 86390 1
513647 99513647 1001 86380 86390 1
513639 99513639 1001 86380 86390 1
513573 99513573 1001 86380 86390 1
513552 99513552 1001 86380 86390 1
514055 99514055 1001 86380 86390 1
514148 99514148 1001 86380 86390 1
514161 99514161 1001 86380 86390 1
514092 99514092 1001 86380 86390 1
514749 99514749 1001 86380 86390 1
514814 99514814 1001 86380 86390 1
514842 99514842 1001 86380 86390 1
514530 99514530 1001 86380 86390 1
514584 99514584 1001 86380 86390 1
514294 99514294 1001 86380 86390 1
514416 99514416 1001 86380 86390 1
515643 99515643 1001 86380 86390 1
515400 99515400 1001 86380 86390 1
515192 99515192 1001 86380 86390 1
515091 99515091 1001 86380 86390 1
515241 99515241 1001 86380 86390 1
515099 99515099 1001 86380 86390 1
515764 99515764 1001 86380 86390 1
515730 99515730 1001 86380 86390 1
516190 99516190 1001 86380 86390 1
516142 99516142 1001 86380 86390 1
516155 99516155 1001 86380 86390 1
516239 99516239 1001 86380 86390 1
517147 99517147 1001 86380 86390 1
517265 99517265 1001 86380 86390 1
516829 99516829 1001 86380 86390 1
516791 99516791 1001 86380 86390 1
517489 99517489 1001 86380 86390 1
517531 99517531 1001 86380 86390 1
517976 99517976 1001 86380 86390 1
518069 99518069 1001 86380 86390 1
517776 99517776 1001 86380 86390 1
517753 99517753 1001 86380 86390 1
517861 99517861 1001 86380 86390 1
517940 99517940 1001 86380 86390 1
517736 99517736 1001 86380 86390 1
517624 99517624 1001 86380 86390 1
517612 99517612 1001 86380 86390 1
518225 99518225 1001 86380 86390 1
518842 99518842 1001 86380 86390 1
518442 99518442 1001 86380 86390 1
519011 99519011 1001 86380 86390 1
519156 99519156 1001 86380 86390 1
519183 99519183 1001 86380 86390 1
519678 99519678 1001 86380 86390 1
519480 99519480 1001 86380 86390 1
519568 99519568 1001 86380 86390 1
519889 99519889 1001 86380 86390 1
520008 99520008 1001 86380 86390 1
520442 99520442 1001 86380 86390 1
520520 99520520 1001 86380 86390 1
520084 99520084 1001 86380 86390 1
520138 99520138 1001 86380 86390 1
520769 99520769 1001 86380 86390 1
520758 99520758 1001 86380 86390 1
520784 99520784 1001 86380 86390 1
521317 99521317 1001 86380 86390 1
521106 99521106 1001 86380 86390 1
521055 99521055 1001 86380 86390 1
521109 99521109 1001 86380 86390 1
521008 99521008 1001 86380 86390 1
522261 99522261 1001 86380 86390 1
522180 99522180 1001 86380 86390 1
522108 99522108 1001 86380 86390 1
521720 99521720 1001 86380 86390 1
521825 99521825 1001 86380 86390 1
522950 99522950 1001 86380 86390 1
523114 99523114 1001 86380 86390 1
522745 99522745 1001 86380 86390 1
522749 99522749 1001 86380 86390 1
522841 99522841 1001 86380 86390 1
522844 99522844 1001 86380 86390 1
522857 99522857 1001 86380 86390 1
522501 99522501 1001 86380 86390 1
522517 99522517 1001 86380 86390 1
522675 99522675 1001 86380 86390 1
522588 99522588 1001 86380 86390 1
523246 99523246 1001 86380 86390 1
523235 99523235 1001 86380 86390 1
523283 99523283 1001 86380 86390 1
523869 99523869 1001 86380 86390 1
523742 99523742 1001 86380 86390 1
523781 99523781 1001 86380 86390 1
523676 99523676 1001 86380 86390 1
523534 99523534 1001 86380 86390 1
523577 99523577 1001 86380 86390 1
523457 99523457 1001 86380 86390 1
524135 99524135 1001 86380 86390 1
524570 99524570 1001 86380 86390 1
524602 99524602 1001 86380 86390 1
524437 99524437 1001 86380 86390 1
524335 99524335 1001 86380 86390 1
524208 99524208 1001 86380 86390 1
524329 99524329 1001 86380 86390 1
524879 99524879 1001 86380 86390 1
525409 99525409 1001 86380 86390 1
525552 99525552 1001 86380 86390 1
525514 99525514 1001 86380 86390 1
525452 99525452 1001 86380 86390 1
525235 99525235 1001 86380 86390 1
525148 99525148 1001 86380 86390 1
525012 99525012 1001 86380 86390 1
525130 99525130 1001 86380 86390 1
525648 99525648 1001 86380 86390 1
526057 99526057 1001 86380 86390 1
526175 99526175 1001 86380 86390 1
525829 99525829 1001 86380 86390 1
525912 99525912 1001 86380 86390 1
526004 99526004 1001 86380 86390 1
525970 99525970 1001 86380 86390 1
526427 99526427 1001 86380 86390 1
527138 99527138 1001 86380 86390 1
527157 99527157 1001 86380 86390 1
526750 99526750 1001 86380 86390 1
526650 99526650 1001 86380 86390 1
526716 99526716 1001 86380 86390 1
527365 99527365 1001 86380 86390 1
527308 99527308 1001 86380 86390 1
527877 99527877 1001 86380 86390 1
527931 99527931 1001 86380 86390 1
527553 99527553 1001 86380 86390 1
527631 99527631 1001 86380 86390 1
527607 99527607 1001 86380 86390 1
528225 99528225 1001 86380 86390 1
528629 99528629 1001 86380 86390 1
528350 99528350 1001 86380 86390 1
528376 99528376 1001 86380 86390 1
528289 99528289 1001 86380 86390 1
528918 99528918 1001 86380 86390 1
528971 99528971 1001 86380 86390 1
529337 99529337 1001 86380 86390 1
529146 99529146 1001 86380 86390 1
529280 99529280 1001 86380 86390 1
529781 99529781 1001 86380 86390 1
530390 99530390 1001 86380 86390 1
530446 99530446 1001 86380 86390 1
530086 99530086 1001 86380 86390 1
531226 99531226 1001 86380 86390 1
531204 99531204 1001 86380 86390 1
531375 99531375 1001 86380 86390 1
531119 99531119 1001 86380 86390 1
530855 99530855 1001 86380 86390 1
530898 99530898 1001 86380 86390 1
531545 99531545 1001 86380 86390 1
532178 99532178 1001 86380 86390 1
531919 99531919 1001 86380 86390 1
531986 99531986 1001 86380 86390 1
531624 99531624 1001 86380 86390 1
531683 99531683 1001 86380 86390 1
532260 99532260 1001 86380 86390 1
532958 99532958 1001 86380 86390 1
532789 99532789 1001 86380 86390 1
532569 99532569 1001 86380 86390 1
533120 99533120 1001 86380 86390 1
533112 99533112 1001 86380 86390 1
533140 99533140 1001 86380 86390 1
533089 99533089 1001 86380 86390 1
533766 99533766 1001 86380 86390 1
533434 99533434 1001 86380 86390 1
533870 99533870 1001 86380 86390 1
534364 99534364 1001 86380 86390 1
534315 99534315 1001 86380 86390 1
534358 99534358 1001 86380 86390 1
534373 99534373 1001 86380 86390 1
534185 99534185 1001 86380 86390 1
534813 99534813 1001 86380 86390 1
534272 99534272 1001 86380 86390 1
535466 99535466 1001 86380 86390 1
535256 99535256 1001 86380 86390 1
535187 99535187 1001 86380 86390 1
535290 99535290 1001 86380 86390 1
535085 99535085 1001 86380 86390 1
535098 99535098 1001 86380 86390 1
535060 99535060 1001 86380 86390 1
536174 99536174 1001 86380 86390 1
536232 99536232 1001 86380 86390 1
536440 99536440 1001 86380 86390 1
536443 99536443 1001 86380 86390 1
537009 99537009 1001 86380 86390 1
537065 99537065 1001 86380 86390 1
537109 99537109 1001 86380 86390 1
536699 99536699 1001 86380 86390 1
536640 99536640 1001 86380 86390 1
536605 99536605 1001 86380 86390 1
537912 99537912 1001 86380 86390 1
537852 99537852 1001 86380 86390 1
537621 99537621 1001 86380 86390 1
537564 99537564 1001 86380 86390 1
537567 99537567 1001 86380 86390 1
537518 99537518 1001 86380 86390 1
538012 99538012 1001 86380 86390 1
538046 99538046 1001 86380 86390 1
538122 99538122 1001 86380 86390 1
538623 99538623 1001 86380 86390 1
538664 99538664 1001 86380 86390 1
538742 99538742 1001 86380 86390 1
538798 99538798 1001 86380 86390 1
538720 99538720 1001 86380 86390 1
538483 99538483 1001 86380 86390 1
538841 99538841 1001 86380 86390 1
538920 99538920 1001 86380 86390 1
539615 99539615 1001 86380 86390 1
539602 99539602 1001 86380 86390 1
539396 99539396 1001 86380 86390 1
539211 99539211 1001 86380 86390 1
539058 99539058 1001 86380 86390 1
539201 99539201 1001 86380 86390 1
539725 99539725 1001 86380 86390 1
539701 99539701 1001 86380 86390 1
540405 99540405 1001 86380 86390 1
540394 99540394 1001 86380 86390 1
540400 99540400 1001 86380 86390 1
540112 99540112 1001 86380 86390 1
540130 99540130 1001 86380 86390 1
540003 99540003 1001 86380 86390 1
539848 99539848 1001 86380 86390 1
540038 99540038 1001 86380 86390 1
540000 99540000 1001 86380 86390 1
540503 99540503 1001 86380 86390 1
541113 99541113 1001 86380 86390 1
541140 99541140 1001 86380 86390 1
541266 99541266 1001 86380 86390 1
541172 99541172 1001 86380 86390 1
540920 99540920 1001 86380 86390 1
540973 99540973 1001 86380 86390 1
540765 99540765 1001 86380 86390 1
541433 99541433 1001 86380 86390 1
541459 99541459 1001 86380 86390 1
541314 99541314 1001 86380 86390 1
541953 99541953 1001 86380 86390 1
542069 99542069 1001 86380 86390 1
541981 99541981 1001 86380 86390 1
542022 99542022 1001 86380 86390 1
542181 99542181 1001 86380 86390 1
542158 99542158 1001 86380 86390 1
542262 99542262 1001 86380 86390 1
542314 99542314 1001 86380 86390 1
542293 99542293 1001 86380 86390 1
542628 99542628 1001 86380 86390 1
542671 99542671 1001 86380 86390 1
542389 99542389 1001 86380 86390 1
542422 99542422 1001 86380 86390 1
542372 99542372 1001 86380 86390 1
543132 99543132 1001 86380 86390 1
543593 99543593 1001 86380 86390 1
543731 99543731 1001 86380 86390 1
543375 99543375 1001 86380 86390 1
543800 99543800 1001 86380 86390 1
544585 99544585 1001 86380 86390 1
544556 99544556 1001 86380 86390 1
544257 99544257 1001 86380 86390 1
544631 99544631 1001 86380 86390 1
544670 99544670 1001 86380 86390 1
508287 859 1001 38536 38836 1
400345 99400345 1001 86380 86390 1
400441 99400441 1001 86380 86390 1
400719 99400719 1001 86380 86390 1
401830 99401830 1001 86380 86390 1
401883 99401883 1001 86380 86390 1
401866 99401866 1001 86380 86390 1
401978 99401978 1001 86380 86390 1
402550 99402550 1001 86380 86390 1
402613 99402613 1001 86380 86390 1
403322 99403322 1001 86380 86390 1
403607 99403607 1001 86380 86390 1
403735 99403735 1001 86380 86390 1
404214 99404214 1001 86380 86390 1
404344 99404344 1001 86380 86390 1
404804 99404804 1001 86380 86390 1
404877 99404877 1001 86380 86390 1
405065 99405065 1001 86380 86390 1
405391 99405391 1001 86380 86390 1
405471 99405471 1001 86380 86390 1
405897 99405897 1001 86380 86390 1
406207 99406207 1001 86380 86390 1
406326 99406326 1001 86380 86390 1
406517 99406517 1001 86380 86390 1
406638 99406638 1001 86380 86390 1
406679 99406679 1001 86380 86390 1
407236 99407236 1001 86380 86390 1
407437 99407437 1001 86380 86390 1
407962 99407962 1001 86380 86390 1
408272 99408272 1001 86380 86390 1
408915 99408915 1001 86380 86390 1
409094 99409094 1001 86380 86390 1
409469 99409469 1001 86380 86390 1
409505 99409505 1001 86380 86390 1
409727 99409727 1001 86380 86390 1
410219 99410219 1001 86380 86390 1
410141 99410141 1001 86380 86390 1
410147 99410147 1001 86380 86390 1
410414 99410414 1001 86380 86390 1
410493 99410493 1001 86380 86390 1
411018 99411018 1001 86380 86390 1
411360 99411360 1001 86380 86390 1
412220 99412220 1001 86380 86390 1
412257 99412257 1001 86380 86390 1
412892 99412892 1001 86380 86390 1
412918 99412918 1001 86380 86390 1
412855 99412855 1001 86380 86390 1
412688 99412688 1001 86380 86390 1
413942 99413942 1001 86380 86390 1
414781 99414781 1001 86380 86390 1
414313 99414313 1001 86380 86390 1
416639 99416639 1001 86380 86390 1
416963 99416963 1001 86380 86390 1
416293 99416293 1001 86380 86390 1
417402 99417402 1001 86380 86390 1
417311 99417311 1001 86380 86390 1
417047 99417047 1001 86380 86390 1
417244 99417244 1001 86380 86390 1
417643 99417643 1001 86380 86390 1
417866 99417866 1001 86380 86390 1
419136 99419136 1001 86380 86390 1
419137 99419137 1001 86380 86390 1
418949 99418949 1001 86380 86390 1
419680 99419680 1001 86380 86390 1
419681 99419681 1001 86380 86390 1
420001 99420001 1001 86380 86390 1
419352 99419352 1001 86380 86390 1
420674 99420674 1001 86380 86390 1
420642 99420642 1001 86380 86390 1
420859 99420859 1001 86380 86390 1
421227 99421227 1001 86380 86390 1
422194 99422194 1001 86380 86390 1
423544 99423544 1001 86380 86390 1
422775 99422775 1001 86380 86390 1
422887 99422887 1001 86380 86390 1
424022 99424022 1001 86380 86390 1
425192 99425192 1001 86380 86390 1
424981 99424981 1001 86380 86390 1
424598 99424598 1001 86380 86390 1
424636 99424636 1001 86380 86390 1
424846 99424846 1001 86380 86390 1
424533 99424533 1001 86380 86390 1
424255 99424255 1001 86380 86390 1
424385 99424385 1001 86380 86390 1
426816 99426816 1001 86380 86390 1
426729 99426729 1001 86380 86390 1
426881 99426881 1001 86380 86390 1
426966 99426966 1001 86380 86390 1
426472 99426472 1001 86380 86390 1
426132 99426132 1001 86380 86390 1
427252 99427252 1001 86380 86390 1
428569 99428569 1001 86380 86390 1
428519 99428519 1001 86380 86390 1
428575 99428575 1001 86380 86390 1
427979 99427979 1001 86380 86390 1
428309 99428309 1001 86380 86390 1
428337 99428337 1001 86380 86390 1
427665 99427665 1001 86380 86390 1
429059 99429059 1001 86380 86390 1
429520 99429520 1001 86380 86390 1
429564 99429564 1001 86380 86390 1
430607 99430607 1001 86380 86390 1
430774 99430774 1001 86380 86390 1
431372 99431372 1001 86380 86390 1
431602 99431602 1001 86380 86390 1
431643 99431643 1001 86380 86390 1
430829 99430829 1001 86380 86390 1
431100 99431100 1001 86380 86390 1
430906 99430906 1001 86380 86390 1
430934 99430934 1001 86380 86390 1
432434 99432434 1001 86380 86390 1
432287 99432287 1001 86380 86390 1
433472 99433472 1001 86380 86390 1
433282 99433282 1001 86380 86390 1
433312 99433312 1001 86380 86390 1
432649 99432649 1001 86380 86390 1
433995 99433995 1001 86380 86390 1
435374 99435374 1001 86380 86390 1
435385 99435385 1001 86380 86390 1
434850 99434850 1001 86380 86390 1
434832 99434832 1001 86380 86390 1
435730 99435730 1001 86380 86390 1
435870 99435870 1001 86380 86390 1
436913 99436913 1001 86380 86390 1
436657 99436657 1001 86380 86390 1
436102 99436102 1001 86380 86390 1
436277 99436277 1001 86380 86390 1
436228 99436228 1001 86380 86390 1
300541 99300541 1001 86380 86390 1
300658 99300658 1001 86380 86390 1
300530 99300530 1001 86380 86390 1
300546 99300546 1001 86380 86390 1
300200 99300200 1001 86380 86390 1
300189 99300189 1001 86380 86390 1
300165 99300165 1001 86380 86390 1
300296 99300296 1001 86380 86390 1
300817 99300817 1001 86380 86390 1
300913 99300913 1001 86380 86390 1
301316 99301316 1001 86380 86390 1
300992 99300992 1001 86380 86390 1
301006 99301006 1001 86380 86390 1
300969 99300969 1001 86380 86390 1
302228 99302228 1001 86380 86390 1
302113 99302113 1001 86380 86390 1
301967 99301967 1001 86380 86390 1
301872 99301872 1001 86380 86390 1
302527 99302527 1001 86380 86390 1
303198 99303198 1001 86380 86390 1
302638 99302638 1001 86380 86390 1
302703 99302703 1001 86380 86390 1
302757 99302757 1001 86380 86390 1
302594 99302594 1001 86380 86390 1
303925 99303925 1001 86380 86390 1
303782 99303782 1001 86380 86390 1
303732 99303732 1001 86380 86390 1
303483 99303483 1001 86380 86390 1
303553 99303553 1001 86380 86390 1
304228 99304228 1001 86380 86390 1
304217 99304217 1001 86380 86390 1
304140 99304140 1001 86380 86390 1
304669 99304669 1001 86380 86390 1
304698 99304698 1001 86380 86390 1
304686 99304686 1001 86380 86390 1
304617 99304617 1001 86380 86390 1
304520 99304520 1001 86380 86390 1
304328 99304328 1001 86380 86390 1
305652 99305652 1001 86380 86390 1
305565 99305565 1001 86380 86390 1
305403 99305403 1001 86380 86390 1
305362 99305362 1001 86380 86390 1
305130 99305130 1001 86380 86390 1
305211 99305211 1001 86380 86390 1
500164 99500164 1001 86380 86390 1
500639 99500639 1001 86380 86390 1
500804 99500804 1001 86380 86390 1
500808 99500808 1001 86380 86390 1
500457 99500457 1001 86380 86390 1
501485 99501485 1001 86380 86390 1
501460 99501460 1001 86380 86390 1
501488 99501488 1001 86380 86390 1
501501 99501501 1001 86380 86390 1
501568 99501568 1001 86380 86390 1
501291 99501291 1001 86380 86390 1
501356 99501356 1001 86380 86390 1
501046 99501046 1001 86380 86390 1
501036 99501036 1001 86380 86390 1
502150 99502150 1001 86380 86390 1
502077 99502077 1001 86380 86390 1
501925 99501925 1001 86380 86390 1
501877 99501877 1001 86380 86390 1
502638 99502638 1001 86380 86390 1
502948 99502948 1001 86380 86390 1
502949 99502949 1001 86380 86390 1
503027 99503027 1001 86380 86390 1
502928 99502928 1001 86380 86390 1
502764 99502764 1001 86380 86390 1
502755 99502755 1001 86380 86390 1
503326 99503326 1001 86380 86390 1
504033 99504033 1001 86380 86390 1
504012 99504012 1001 86380 86390 1
503811 99503811 1001 86380 86390 1
503896 99503896 1001 86380 86390 1
503695 99503695 1001 86380 86390 1
503914 99503914 1001 86380 86390 1
504319 99504319 1001 86380 86390 1
504888 99504888 1001 86380 86390 1
504709 99504709 1001 86380 86390 1
504990 99504990 1001 86380 86390 1
505591 99505591 1001 86380 86390 1
505713 99505713 1001 86380 86390 1
505751 99505751 1001 86380 86390 1
505653 99505653 1001 86380 86390 1
505407 99505407 1001 86380 86390 1
505421 99505421 1001 86380 86390 1
505283 99505283 1001 86380 86390 1
505897 99505897 1001 86380 86390 1
505820 99505820 1001 86380 86390 1
505899 99505899 1001 86380 86390 1
505850 99505850 1001 86380 86390 1
506397 99506397 1001 86380 86390 1
506475 99506475 1001 86380 86390 1
506531 99506531 1001 86380 86390 1
506337 99506337 1001 86380 86390 1
506002 99506002 1001 86380 86390 1
506167 99506167 1001 86380 86390 1
506702 99506702 1001 86380 86390 1
506600 99506600 1001 86380 86390 1
507271 99507271 1001 86380 86390 1
507341 99507341 1001 86380 86390 1
507306 99507306 1001 86380 86390 1
507087 99507087 1001 86380 86390 1
506817 99506817 1001 86380 86390 1
506987 99506987 1001 86380 86390 1
507490 99507490 1001 86380 86390 1
507503 99507503 1001 86380 86390 1
507953 99507953 1001 86380 86390 1
507974 99507974 1001 86380 86390 1
508418 99508418 1001 86380 86390 1
508343 99508343 1001 86380 86390 1
508436 99508436 1001 86380 86390 1
509021 99509021 1001 86380 86390 1
508793 99508793 1001 86380 86390 1
508819 99508819 1001 86380 86390 1
508511 99508511 1001 86380 86390 1
508473 99508473 1001 86380 86390 1
508647 99508647 1001 86380 86390 1
509203 99509203 1001 86380 86390 1
509143 99509143 1001 86380 86390 1
509080 99509080 1001 86380 86390 1
509093 99509093 1001 86380 86390 1
509709 99509709 1001 86380 86390 1
509777 99509777 1001 86380 86390 1
509360 99509360 1001 86380 86390 1
510095 99510095 1001 86380 86390 1
510086 99510086 1001 86380 86390 1
510502 99510502 1001 86380 86390 1
510300 99510300 1001 86380 86390 1
510213 99510213 1001 86380 86390 1
510164 99510164 1001 86380 86390 1
510791 99510791 1001 86380 86390 1
510820 99510820 1001 86380 86390 1
510874 99510874 1001 86380 86390 1
511390 99511390 1001 86380 86390 1
511407 99511407 1001 86380 86390 1
511385 99511385 1001 86380 86390 1
511326 99511326 1001 86380 86390 1
511276 99511276 1001 86380 86390 1
511251 99511251 1001 86380 86390 1
511118 99511118 1001 86380 86390 1
511071 99511071 1001 86380 86390 1
511124 99511124 1001 86380 86390 1
511061 99511061 1001 86380 86390 1
512217 99512217 1001 86380 86390 1
512009 99512009 1001 86380 86390 1
512010 99512010 1001 86380 86390 1
512049 99512049 1001 86380 86390 1
512064 99512064 1001 86380 86390 1
511787 99511787 1001 86380 86390 1
512404 99512404 1001 86380 86390 1
513109 99513109 1001 86380 86390 1
513192 99513192 1001 86380 86390 1
512870 99512870 1001 86380 86390 1
512802 99512802 1001 86380 86390 1
513271 99513271 1001 86380 86390 1
513259 99513259 1001 86380 86390 1
513237 99513237 1001 86380 86390 1
513238 99513238 1001 86380 86390 1
513864 99513864 1001 86380 86390 1
513917 99513917 1001 86380 86390 1
513703 99513703 1001 86380 86390 1
513694 99513694 1001 86380 86390 1
513798 99513798 1001 86380 86390 1
513436 99513436 1001 86380 86390 1
514099 99514099 1001 86380 86390 1
514167 99514167 1001 86380 86390 1
514051 99514051 1001 86380 86390 1
514460 99514460 1001 86380 86390 1
514501 99514501 1001 86380 86390 1
514579 99514579 1001 86380 86390 1
514490 99514490 1001 86380 86390 1
514954 99514954 1001 86380 86390 1
515565 99515565 1001 86380 86390 1
515395 99515395 1001 86380 86390 1
515226 99515226 1001 86380 86390 1
516421 99516421 1001 86380 86390 1
516188 99516188 1001 86380 86390 1
516637 99516637 1001 86380 86390 1
516592 99516592 1001 86380 86390 1
517284 99517284 1001 86380 86390 1
517113 99517113 1001 86380 86390 1
516885 99516885 1001 86380 86390 1
516769 99516769 1001 86380 86390 1
516901 99516901 1001 86380 86390 1
516751 99516751 1001 86380 86390 1
517388 99517388 1001 86380 86390 1
517453 99517453 1001 86380 86390 1
517457 99517457 1001 86380 86390 1
517536 99517536 1001 86380 86390 1
518036 99518036 1001 86380 86390 1
518120 99518120 1001 86380 86390 1
517925 99517925 1001 86380 86390 1
517661 99517661 1001 86380 86390 1
517654 99517654 1001 86380 86390 1
518196 99518196 1001 86380 86390 1
518863 99518863 1001 86380 86390 1
518611 99518611 1001 86380 86390 1
518487 99518487 1001 86380 86390 1
518452 99518452 1001 86380 86390 1
519054 99519054 1001 86380 86390 1
519760 99519760 1001 86380 86390 1
519460 99519460 1001 86380 86390 1
519563 99519563 1001 86380 86390 1
519933 99519933 1001 86380 86390 1
519861 99519861 1001 86380 86390 1
520565 99520565 1001 86380 86390 1
520620 99520620 1001 86380 86390 1
520319 99520319 1001 86380 86390 1
520101 99520101 1001 86380 86390 1
520192 99520192 1001 86380 86390 1
521302 99521302 1001 86380 86390 1
521408 99521408 1001 86380 86390 1
521372 99521372 1001 86380 86390 1
521335 99521335 1001 86380 86390 1
521594 99521594 1001 86380 86390 1
521650 99521650 1001 86380 86390 1
521484 99521484 1001 86380 86390 1
521563 99521563 1001 86380 86390 1
521603 99521603 1001 86380 86390 1
522100 99522100 1001 86380 86390 1
522185 99522185 1001 86380 86390 1
522226 99522226 1001 86380 86390 1
521798 99521798 1001 86380 86390 1
521812 99521812 1001 86380 86390 1
522371 99522371 1001 86380 86390 1
522982 99522982 1001 86380 86390 1
522876 99522876 1001 86380 86390 1
522679 99522679 1001 86380 86390 1
522655 99522655 1001 86380 86390 1
522646 99522646 1001 86380 86390 1
523281 99523281 1001 86380 86390 1
523256 99523256 1001 86380 86390 1
523920 99523920 1001 86380 86390 1
523919 99523919 1001 86380 86390 1
523758 99523758 1001 86380 86390 1
523585 99523585 1001 86380 86390 1
523672 99523672 1001 86380 86390 1
523520 99523520 1001 86380 86390 1
523414 99523414 1001 86380 86390 1
524088 99524088 1001 86380 86390 1
523999 99523999 1001 86380 86390 1
523954 99523954 1001 86380 86390 1
524629 99524629 1001 86380 86390 1
524650 99524650 1001 86380 86390 1
524464 99524464 1001 86380 86390 1
524557 99524557 1001 86380 86390 1
524243 99524243 1001 86380 86390 1
525254 99525254 1001 86380 86390 1
525362 99525362 1001 86380 86390 1
525000 99525000 1001 86380 86390 1
525791 99525791 1001 86380 86390 1
525749 99525749 1001 86380 86390 1
525775 99525775 1001 86380 86390 1
526304 99526304 1001 86380 86390 1
526332 99526332 1001 86380 86390 1
526384 99526384 1001 86380 86390 1
526207 99526207 1001 86380 86390 1
526006 99526006 1001 86380 86390 1
527249 99527249 1001 86380 86390 1
527110 99527110 1001 86380 86390 1
527232 99527232 1001 86380 86390 1
527129 99527129 1001 86380 86390 1
527068 99527068 1001 86380 86390 1
526813 99526813 1001 86380 86390 1
526663 99526663 1001 86380 86390 1
527370 99527370 1001 86380 86390 1
527256 99527256 1001 86380 86390 1
527375 99527375 1001 86380 86390 1
528026 99528026 1001 86380 86390 1
528030 99528030 1001 86380 86390 1
527958 99527958 1001 86380 86390 1
527701 99527701 1001 86380 86390 1
528253 99528253 1001 86380 86390 1
528810 99528810 1001 86380 86390 1
528464 99528464 1001 86380 86390 1
529643 99529643 1001 86380 86390 1
529541 99529541 1001 86380 86390 1
529635 99529635 1001 86380 86390 1
529688 99529688 1001 86380 86390 1
529355 99529355 1001 86380 86390 1
529461 99529461 1001 86380 86390 1
529854 99529854 1001 86380 86390 1
530441 99530441 1001 86380 86390 1
530268 99530268 1001 86380 86390 1
531307 99531307 1001 86380 86390 1
531245 99531245 1001 86380 86390 1
531246 99531246 1001 86380 86390 1
531285 99531285 1001 86380 86390 1
531032 99531032 1001 86380 86390 1
530916 99530916 1001 86380 86390 1
530897 99530897 1001 86380 86390 1
530862 99530862 1001 86380 86390 1
531499 99531499 1001 86380 86390 1
532175 99532175 1001 86380 86390 1
532058 99532058 1001 86380 86390 1
532035 99532035 1001 86380 86390 1
531872 99531872 1001 86380 86390 1
531848 99531848 1001 86380 86390 1
531671 99531671 1001 86380 86390 1
533032 99533032 1001 86380 86390 1
532910 99532910 1001 86380 86390 1
532649 99532649 1001 86380 86390 1
532542 99532542 1001 86380 86390 1
532441 99532441 1001 86380 86390 1
532610 99532610 1001 86380 86390 1
533138 99533138 1001 86380 86390 1
533178 99533178 1001 86380 86390 1
533856 99533856 1001 86380 86390 1
533615 99533615 1001 86380 86390 1
533291 99533291 1001 86380 86390 1
533424 99533424 1001 86380 86390 1
533896 99533896 1001 86380 86390 1
534638 99534638 1001 86380 86390 1
534416 99534416 1001 86380 86390 1
534385 99534385 1001 86380 86390 1
534800 99534800 1001 86380 86390 1
535167 99535167 1001 86380 86390 1
535155 99535155 1001 86380 86390 1
535020 99535020 1001 86380 86390 1
535676 99535676 1001 86380 86390 1
535561 99535561 1001 86380 86390 1
535629 99535629 1001 86380 86390 1
536309 99536309 1001 86380 86390 1
535901 99535901 1001 86380 86390 1
535734 99535734 1001 86380 86390 1
536450 99536450 1001 86380 86390 1
536404 99536404 1001 86380 86390 1
536510 99536510 1001 86380 86390 1
537066 99537066 1001 86380 86390 1
536977 99536977 1001 86380 86390 1
537068 99537068 1001 86380 86390 1
536891 99536891 1001 86380 86390 1
536550 99536550 1001 86380 86390 1
537329 99537329 1001 86380 86390 1
537215 99537215 1001 86380 86390 1
537860 99537860 1001 86380 86390 1
537819 99537819 1001 86380 86390 1
537716 99537716 1001 86380 86390 1
537541 99537541 1001 86380 86390 1
538146 99538146 1001 86380 86390 1
538585 99538585 1001 86380 86390 1
538510 99538510 1001 86380 86390 1
538466 99538466 1001 86380 86390 1
538254 99538254 1001 86380 86390 1
538359 99538359 1001 86380 86390 1
538360 99538360 1001 86380 86390 1
538878 99538878 1001 86380 86390 1
538997 99538997 1001 86380 86390 1
539163 99539163 1001 86380 86390 1
539030 99539030 1001 86380 86390 1
539705 99539705 1001 86380 86390 1
539751 99539751 1001 86380 86390 1
539844 99539844 1001 86380 86390 1
540367 99540367 1001 86380 86390 1
540266 99540266 1001 86380 86390 1
540461 99540461 1001 86380 86390 1
540125 99540125 1001 86380 86390 1
540031 99540031 1001 86380 86390 1
540052 99540052 1001 86380 86390 1
540599 99540599 1001 86380 86390 1
541293 99541293 1001 86380 86390 1
540792 99540792 1001 86380 86390 1
542014 99542014 1001 86380 86390 1
541606 99541606 1001 86380 86390 1
542804 99542804 1001 86380 86390 1
542798 99542798 1001 86380 86390 1
542829 99542829 1001 86380 86390 1
542581 99542581 1001 86380 86390 1
542532 99542532 1001 86380 86390 1
542494 99542494 1001 86380 86390 1
542484 99542484 1001 86380 86390 1
542357 99542357 1001 86380 86390 1
542332 99542332 1001 86380 86390 1
543666 99543666 1001 86380 86390 1
543764 99543764 1001 86380 86390 1
543389 99543389 1001 86380 86390 1
543558 99543558 1001 86380 86390 1
543508 99543508 1001 86380 86390 1
543483 99543483 1001 86380 86390 1
543458 99543458 1001 86380 86390 1
543422 99543422 1001 86380 86390 1
543308 99543308 1001 86380 86390 1
543245 99543245 1001 86380 86390 1
543225 99543225 1001 86380 86390 1
544562 99544562 1001 86380 86390 1
544337 99544337 1001 86380 86390 1
544074 99544074 1001 86380 86390 1
544100 99544100 1001 86380 86390 1
544647 99544647 1001 86380 86390 1
426194 239 1001 12600 13137 1
432580 213 1001 56160 56577 1
404583 1146 1001 60000 60357 1
400108 99400108 1001 86380 86390 1
400148 99400148 1001 86380 86390 1
400487 99400487 1001 86380 86390 1
400607 99400607 1001 86380 86390 1
400661 99400661 1001 86380 86390 1
401393 99401393 1001 86380 86390 1
401500 99401500 1001 86380 86390 1
402446 99402446 1001 86380 86390 1
402450 99402450 1001 86380 86390 1
402573 99402573 1001 86380 86390 1
402829 99402829 1001 86380 86390 1
403060 99403060 1001 86380 86390 1
403759 99403759 1001 86380 86390 1
403984 99403984 1001 86380 86390 1
404163 99404163 1001 86380 86390 1
404274 99404274 1001 86380 86390 1
404462 99404462 1001 86380 86390 1
404715 99404715 1001 86380 86390 1
404919 99404919 1001 86380 86390 1
405075 99405075 1001 86380 86390 1
405469 99405469 1001 86380 86390 1
405691 99405691 1001 86380 86390 1
406426 99406426 1001 86380 86390 1
406578 99406578 1001 86380 86390 1
406941 99406941 1001 86380 86390 1
407077 99407077 1001 86380 86390 1
407424 99407424 1001 86380 86390 1
407541 99407541 1001 86380 86390 1
407632 99407632 1001 86380 86390 1
408335 99408335 1001 86380 86390 1
408592 99408592 1001 86380 86390 1
409337 99409337 1001 86380 86390 1
409803 99409803 1001 86380 86390 1
411715 99411715 1001 86380 86390 1
411955 99411955 1001 86380 86390 1
412104 99412104 1001 86380 86390 1
412223 99412223 1001 86380 86390 1
413497 99413497 1001 86380 86390 1
413460 99413460 1001 86380 86390 1
413697 99413697 1001 86380 86390 1
413186 99413186 1001 86380 86390 1
412668 99412668 1001 86380 86390 1
413958 99413958 1001 86380 86390 1
415074 99415074 1001 86380 86390 1
414363 99414363 1001 86380 86390 1
415550 99415550 1001 86380 86390 1
415575 99415575 1001 86380 86390 1
415626 99415626 1001 86380 86390 1
415536 99415536 1001 86380 86390 1
415630 99415630 1001 86380 86390 1
415441 99415441 1001 86380 86390 1
416636 99416636 1001 86380 86390 1
416993 99416993 1001 86380 86390 1
416395 99416395 1001 86380 86390 1
416062 99416062 1001 86380 86390 1
417115 99417115 1001 86380 86390 1
417250 99417250 1001 86380 86390 1
418619 99418619 1001 86380 86390 1
418731 99418731 1001 86380 86390 1
418609 99418609 1001 86380 86390 1
418689 99418689 1001 86380 86390 1
418085 99418085 1001 86380 86390 1
418144 99418144 1001 86380 86390 1
418936 99418936 1001 86380 86390 1
419112 99419112 1001 86380 86390 1
418966 99418966 1001 86380 86390 1
418992 99418992 1001 86380 86390 1
420417 99420417 1001 86380 86390 1
420589 99420589 1001 86380 86390 1
420790 99420790 1001 86380 86390 1
420549 99420549 1001 86380 86390 1
420780 99420780 1001 86380 86390 1
420634 99420634 1001 86380 86390 1
421193 99421193 1001 86380 86390 1
423547 99423547 1001 86380 86390 1
423673 99423673 1001 86380 86390 1
423520 99423520 1001 86380 86390 1
423623 99423623 1001 86380 86390 1
423365 99423365 1001 86380 86390 1
423131 99423131 1001 86380 86390 1
422941 99422941 1001 86380 86390 1
422533 99422533 1001 86380 86390 1
423983 99423983 1001 86380 86390 1
424604 99424604 1001 86380 86390 1
426292 99426292 1001 86380 86390 1
426264 99426264 1001 86380 86390 1
427150 99427150 1001 86380 86390 1
428215 99428215 1001 86380 86390 1
428170 99428170 1001 86380 86390 1
428202 99428202 1001 86380 86390 1
428019 99428019 1001 86380 86390 1
428155 99428155 1001 86380 86390 1
427643 99427643 1001 86380 86390 1
429840 99429840 1001 86380 86390 1
429202 99429202 1001 86380 86390 1
429297 99429297 1001 86380 86390 1
430531 99430531 1001 86380 86390 1
430408 99430408 1001 86380 86390 1
430603 99430603 1001 86380 86390 1
431689 99431689 1001 86380 86390 1
432039 99432039 1001 86380 86390 1
430868 99430868 1001 86380 86390 1
430850 99430850 1001 86380 86390 1
432270 99432270 1001 86380 86390 1
432206 99432206 1001 86380 86390 1
432272 99432272 1001 86380 86390 1
432184 99432184 1001 86380 86390 1
433645 99433645 1001 86380 86390 1
433241 99433241 1001 86380 86390 1
433046 99433046 1001 86380 86390 1
433804 99433804 1001 86380 86390 1
435179 99435179 1001 86380 86390 1
435057 99435057 1001 86380 86390 1
434778 99434778 1001 86380 86390 1
434472 99434472 1001 86380 86390 1
435712 99435712 1001 86380 86390 1
435494 99435494 1001 86380 86390 1
435840 99435840 1001 86380 86390 1
435696 99435696 1001 86380 86390 1
437153 99437153 1001 86380 86390 1
436833 99436833 1001 86380 86390 1
436731 99436731 1001 86380 86390 1
436687 99436687 1001 86380 86390 1
436339 99436339 1001 86380 86390 1
300091 99300091 1001 86380 86390 1
300014 99300014 1001 86380 86390 1
437209 99437209 1001 86380 86390 1
300589 99300589 1001 86380 86390 1
300703 99300703 1001 86380 86390 1
300585 99300585 1001 86380 86390 1
300724 99300724 1001 86380 86390 1
300449 99300449 1001 86380 86390 1
300401 99300401 1001 86380 86390 1
300217 99300217 1001 86380 86390 1
300156 99300156 1001 86380 86390 1
300861 99300861 1001 86380 86390 1
301042 99301042 1001 86380 86390 1
301608 99301608 1001 86380 86390 1
301609 99301609 1001 86380 86390 1
301584 99301584 1001 86380 86390 1
302273 99302273 1001 86380 86390 1
302375 99302375 1001 86380 86390 1
302446 99302446 1001 86380 86390 1
302452 99302452 1001 86380 86390 1
302848 99302848 1001 86380 86390 1
302798 99302798 1001 86380 86390 1
302942 99302942 1001 86380 86390 1
302780 99302780 1001 86380 86390 1
303389 99303389 1001 86380 86390 1
303832 99303832 1001 86380 86390 1
303555 99303555 1001 86380 86390 1
303469 99303469 1001 86380 86390 1
303431 99303431 1001 86380 86390 1
303485 99303485 1001 86380 86390 1
303550 99303550 1001 86380 86390 1
303486 99303486 1001 86380 86390 1
304109 99304109 1001 86380 86390 1
304720 99304720 1001 86380 86390 1
304500 99304500 1001 86380 86390 1
304626 99304626 1001 86380 86390 1
304876 99304876 1001 86380 86390 1
305494 99305494 1001 86380 86390 1
305657 99305657 1001 86380 86390 1
305383 99305383 1001 86380 86390 1
305372 99305372 1001 86380 86390 1
305144 99305144 1001 86380 86390 1
305264 99305264 1001 86380 86390 1
305137 99305137 1001 86380 86390 1
500057 99500057 1001 86380 86390 1
500760 99500760 1001 86380 86390 1
500520 99500520 1001 86380 86390 1
500394 99500394 1001 86380 86390 1
500968 99500968 1001 86380 86390 1
501541 99501541 1001 86380 86390 1
501534 99501534 1001 86380 86390 1
501297 99501297 1001 86380 86390 1
501375 99501375 1001 86380 86390 1
501351 99501351 1001 86380 86390 1
501203 99501203 1001 86380 86390 1
501022 99501022 1001 86380 86390 1
501747 99501747 1001 86380 86390 1
501840 99501840 1001 86380 86390 1
502376 99502376 1001 86380 86390 1
502446 99502446 1001 86380 86390 1
502119 99502119 1001 86380 86390 1
502081 99502081 1001 86380 86390 1
502044 99502044 1001 86380 86390 1
501928 99501928 1001 86380 86390 1
502032 99502032 1001 86380 86390 1
502593 99502593 1001 86380 86390 1
503205 99503205 1001 86380 86390 1
503283 99503283 1001 86380 86390 1
502997 99502997 1001 86380 86390 1
502927 99502927 1001 86380 86390 1
502979 99502979 1001 86380 86390 1
502968 99502968 1001 86380 86390 1
502783 99502783 1001 86380 86390 1
503298 99503298 1001 86380 86390 1
504003 99504003 1001 86380 86390 1
503761 99503761 1001 86380 86390 1
503740 99503740 1001 86380 86390 1
504843 99504843 1001 86380 86390 1
504797 99504797 1001 86380 86390 1
504636 99504636 1001 86380 86390 1
504538 99504538 1001 86380 86390 1
504604 99504604 1001 86380 86390 1
504606 99504606 1001 86380 86390 1
504380 99504380 1001 86380 86390 1
504485 99504485 1001 86380 86390 1
504331 99504331 1001 86380 86390 1
505008 99505008 1001 86380 86390 1
505000 99505000 1001 86380 86390 1
505057 99505057 1001 86380 86390 1
505201 99505201 1001 86380 86390 1
505244 99505244 1001 86380 86390 1
505955 99505955 1001 86380 86390 1
506418 99506418 1001 86380 86390 1
506686 99506686 1001 86380 86390 1
506690 99506690 1001 86380 86390 1
507334 99507334 1001 86380 86390 1
507247 99507247 1001 86380 86390 1
507225 99507225 1001 86380 86390 1
507064 99507064 1001 86380 86390 1
506945 99506945 1001 86380 86390 1
506933 99506933 1001 86380 86390 1
506819 99506819 1001 86380 86390 1
506835 99506835 1001 86380 86390 1
508201 99508201 1001 86380 86390 1
508060 99508060 1001 86380 86390 1
508151 99508151 1001 86380 86390 1
508271 99508271 1001 86380 86390 1
509049 99509049 1001 86380 86390 1
508992 99508992 1001 86380 86390 1
508856 99508856 1001 86380 86390 1
508694 99508694 1001 86380 86390 1
508639 99508639 1001 86380 86390 1
509086 99509086 1001 86380 86390 1
509863 99509863 1001 86380 86390 1
509725 99509725 1001 86380 86390 1
509741 99509741 1001 86380 86390 1
509307 99509307 1001 86380 86390 1
509951 99509951 1001 86380 86390 1
510072 99510072 1001 86380 86390 1
510050 99510050 1001 86380 86390 1
510616 99510616 1001 86380 86390 1
510683 99510683 1001 86380 86390 1
510392 99510392 1001 86380 86390 1
510329 99510329 1001 86380 86390 1
510477 99510477 1001 86380 86390 1
510295 99510295 1001 86380 86390 1
510154 99510154 1001 86380 86390 1
510844 99510844 1001 86380 86390 1
510857 99510857 1001 86380 86390 1
510926 99510926 1001 86380 86390 1
510732 99510732 1001 86380 86390 1
510876 99510876 1001 86380 86390 1
511505 99511505 1001 86380 86390 1
511540 99511540 1001 86380 86390 1
511169 99511169 1001 86380 86390 1
511264 99511264 1001 86380 86390 1
511565 99511565 1001 86380 86390 1
511750 99511750 1001 86380 86390 1
511638 99511638 1001 86380 86390 1
511640 99511640 1001 86380 86390 1
511653 99511653 1001 86380 86390 1
512329 99512329 1001 86380 86390 1
511998 99511998 1001 86380 86390 1
512050 99512050 1001 86380 86390 1
512571 99512571 1001 86380 86390 1
512533 99512533 1001 86380 86390 1
512444 99512444 1001 86380 86390 1
512564 99512564 1001 86380 86390 1
512513 99512513 1001 86380 86390 1
513137 99513137 1001 86380 86390 1
513034 99513034 1001 86380 86390 1
513062 99513062 1001 86380 86390 1
512985 99512985 1001 86380 86390 1
513275 99513275 1001 86380 86390 1
513353 99513353 1001 86380 86390 1
513289 99513289 1001 86380 86390 1
513720 99513720 1001 86380 86390 1
513643 99513643 1001 86380 86390 1
513518 99513518 1001 86380 86390 1
514056 99514056 1001 86380 86390 1
514149 99514149 1001 86380 86390 1
514407 99514407 1001 86380 86390 1
514359 99514359 1001 86380 86390 1
514960 99514960 1001 86380 86390 1
515535 99515535 1001 86380 86390 1
515672 99515672 1001 86380 86390 1
515350 99515350 1001 86380 86390 1
515275 99515275 1001 86380 86390 1
515223 99515223 1001 86380 86390 1
515084 99515084 1001 86380 86390 1
515776 99515776 1001 86380 86390 1
516081 99516081 1001 86380 86390 1
516598 99516598 1001 86380 86390 1
516554 99516554 1001 86380 86390 1
516661 99516661 1001 86380 86390 1
517106 99517106 1001 86380 86390 1
516951 99516951 1001 86380 86390 1
518086 99518086 1001 86380 86390 1
517880 99517880 1001 86380 86390 1
517934 99517934 1001 86380 86390 1
517549 99517549 1001 86380 86390 1
517719 99517719 1001 86380 86390 1
518304 99518304 1001 86380 86390 1
518167 99518167 1001 86380 86390 1
518964 99518964 1001 86380 86390 1
518968 99518968 1001 86380 86390 1
518762 99518762 1001 86380 86390 1
518598 99518598 1001 86380 86390 1
518756 99518756 1001 86380 86390 1
518485 99518485 1001 86380 86390 1
519046 99519046 1001 86380 86390 1
519686 99519686 1001 86380 86390 1
519626 99519626 1001 86380 86390 1
519470 99519470 1001 86380 86390 1
519931 99519931 1001 86380 86390 1
519945 99519945 1001 86380 86390 1
520001 99520001 1001 86380 86390 1
520549 99520549 1001 86380 86390 1
520386 99520386 1001 86380 86390 1
520160 99520160 1001 86380 86390 1
520724 99520724 1001 86380 86390 1
520686 99520686 1001 86380 86390 1
521346 99521346 1001 86380 86390 1
521455 99521455 1001 86380 86390 1
521197 99521197 1001 86380 86390 1
521262 99521262 1001 86380 86390 1
521155 99521155 1001 86380 86390 1
520877 99520877 1001 86380 86390 1
521021 99521021 1001 86380 86390 1
520997 99520997 1001 86380 86390 1
521884 99521884 1001 86380 86390 1
521939 99521939 1001 86380 86390 1
521843 99521843 1001 86380 86390 1
522953 99522953 1001 86380 86390 1
522811 99522811 1001 86380 86390 1
522884 99522884 1001 86380 86390 1
522499 99522499 1001 86380 86390 1
523222 99523222 1001 86380 86390 1
522707 99522707 1001 86380 86390 1
523314 99523314 1001 86380 86390 1
523148 99523148 1001 86380 86390 1
523242 99523242 1001 86380 86390 1
523295 99523295 1001 86380 86390 1
523772 99523772 1001 86380 86390 1
523875 99523875 1001 86380 86390 1
523864 99523864 1001 86380 86390 1
524038 99524038 1001 86380 86390 1
524082 99524082 1001 86380 86390 1
524577 99524577 1001 86380 86390 1
524491 99524491 1001 86380 86390 1
524307 99524307 1001 86380 86390 1
524271 99524271 1001 86380 86390 1
524181 99524181 1001 86380 86390 1
524328 99524328 1001 86380 86390 1
525458 99525458 1001 86380 86390 1
525410 99525410 1001 86380 86390 1
525593 99525593 1001 86380 86390 1
526312 99526312 1001 86380 86390 1
525957 99525957 1001 86380 86390 1
527109 99527109 1001 86380 86390 1
527116 99527116 1001 86380 86390 1
527022 99527022 1001 86380 86390 1
526856 99526856 1001 86380 86390 1
526973 99526973 1001 86380 86390 1
526857 99526857 1001 86380 86390 1
526832 99526832 1001 86380 86390 1
526691 99526691 1001 86380 86390 1
526757 99526757 1001 86380 86390 1
527351 99527351 1001 86380 86390 1
527352 99527352 1001 86380 86390 1
527435 99527435 1001 86380 86390 1
527293 99527293 1001 86380 86390 1
527812 99527812 1001 86380 86390 1
527699 99527699 1001 86380 86390 1
527518 99527518 1001 86380 86390 1
528139 99528139 1001 86380 86390 1
528792 99528792 1001 86380 86390 1
528782 99528782 1001 86380 86390 1
528599 99528599 1001 86380 86390 1
528639 99528639 1001 86380 86390 1
528978 99528978 1001 86380 86390 1
529486 99529486 1001 86380 86390 1
529344 99529344 1001 86380 86390 1
529142 99529142 1001 86380 86390 1
529768 99529768 1001 86380 86390 1
529859 99529859 1001 86380 86390 1
529850 99529850 1001 86380 86390 1
530286 99530286 1001 86380 86390 1
530299 99530299 1001 86380 86390 1
530223 99530223 1001 86380 86390 1
530316 99530316 1001 86380 86390 1
530282 99530282 1001 86380 86390 1
530321 99530321 1001 86380 86390 1
530104 99530104 1001 86380 86390 1
530639 99530639 1001 86380 86390 1
531110 99531110 1001 86380 86390 1
530857 99530857 1001 86380 86390 1
531808 99531808 1001 86380 86390 1
531875 99531875 1001 86380 86390 1
531818 99531818 1001 86380 86390 1
531717 99531717 1001 86380 86390 1
531636 99531636 1001 86380 86390 1
532289 99532289 1001 86380 86390 1
532369 99532369 1001 86380 86390 1
532626 99532626 1001 86380 86390 1
532809 99532809 1001 86380 86390 1
532560 99532560 1001 86380 86390 1
532471 99532471 1001 86380 86390 1
532617 99532617 1001 86380 86390 1
532449 99532449 1001 86380 86390 1
533219 99533219 1001 86380 86390 1
533605 99533605 1001 86380 86390 1
533477 99533477 1001 86380 86390 1
533897 99533897 1001 86380 86390 1
534530 99534530 1001 86380 86390 1
534557 99534557 1001 86380 86390 1
534158 99534158 1001 86380 86390 1
534083 99534083 1001 86380 86390 1
534728 99534728 1001 86380 86390 1
534860 99534860 1001 86380 86390 1
534732 99534732 1001 86380 86390 1
535422 99535422 1001 86380 86390 1
535430 99535430 1001 86380 86390 1
535190 99535190 1001 86380 86390 1
535192 99535192 1001 86380 86390 1
535303 99535303 1001 86380 86390 1
535109 99535109 1001 86380 86390 1
535072 99535072 1001 86380 86390 1
534905 99534905 1001 86380 86390 1
535016 99535016 1001 86380 86390 1
535611 99535611 1001 86380 86390 1
535531 99535531 1001 86380 86390 1
535937 99535937 1001 86380 86390 1
536357 99536357 1001 86380 86390 1
537106 99537106 1001 86380 86390 1
536854 99536854 1001 86380 86390 1
536792 99536792 1001 86380 86390 1
536838 99536838 1001 86380 86390 1
537979 99537979 1001 86380 86390 1
537383 99537383 1001 86380 86390 1
537405 99537405 1001 86380 86390 1
538018 99538018 1001 86380 86390 1
538683 99538683 1001 86380 86390 1
538217 99538217 1001 86380 86390 1
538283 99538283 1001 86380 86390 1
538837 99538837 1001 86380 86390 1
539578 99539578 1001 86380 86390 1
539535 99539535 1001 86380 86390 1
539402 99539402 1001 86380 86390 1
539406 99539406 1001 86380 86390 1
539103 99539103 1001 86380 86390 1
539055 99539055 1001 86380 86390 1
539188 99539188 1001 86380 86390 1
539801 99539801 1001 86380 86390 1
539815 99539815 1001 86380 86390 1
540356 99540356 1001 86380 86390 1
540269 99540269 1001 86380 86390 1
540282 99540282 1001 86380 86390 1
540364 99540364 1001 86380 86390 1
540102 99540102 1001 86380 86390 1
540653 99540653 1001 86380 86390 1
541237 99541237 1001 86380 86390 1
541040 99541040 1001 86380 86390 1
540903 99540903 1001 86380 86390 1
541721 99541721 1001 86380 86390 1
541881 99541881 1001 86380 86390 1
541547 99541547 1001 86380 86390 1
541651 99541651 1001 86380 86390 1
541690 99541690 1001 86380 86390 1
541639 99541639 1001 86380 86390 1
542213 99542213 1001 86380 86390 1
542845 99542845 1001 86380 86390 1
542719 99542719 1001 86380 86390 1
542556 99542556 1001 86380 86390 1
542473 99542473 1001 86380 86390 1
542370 99542370 1001 86380 86390 1
543020 99543020 1001 86380 86390 1
543021 99543021 1001 86380 86390 1
543011 99543011 1001 86380 86390 1
543486 99543486 1001 86380 86390 1
543269 99543269 1001 86380 86390 1
544498 99544498 1001 86380 86390 1
544524 99544524 1001 86380 86390 1
544477 99544477 1001 86380 86390 1
544199 99544199 1001 86380 86390 1
544270 99544270 1001 86380 86390 1
544147 99544147 1001 86380 86390 1
544034 99544034 1001 86380 86390 1
502914 634 1002 68895 69937 1
527909 661 1002 54551 58862 1
400367 99400367 1001 86380 86390 1
400679 99400679 1001 86380 86390 1
401249 99401249 1001 86380 86390 1
401902 99401902 1001 86380 86390 1
402275 99402275 1001 86380 86390 1
402587 99402587 1001 86380 86390 1
402763 99402763 1001 86380 86390 1
402833 99402833 1001 86380 86390 1
403044 99403044 1001 86380 86390 1
403482 99403482 1001 86380 86390 1
403762 99403762 1001 86380 86390 1
404078 99404078 1001 86380 86390 1
404453 99404453 1001 86380 86390 1
404512 99404512 1001 86380 86390 1
404648 99404648 1001 86380 86390 1
404720 99404720 1001 86380 86390 1
404862 99404862 1001 86380 86390 1
404926 99404926 1001 86380 86390 1
404978 99404978 1001 86380 86390 1
405222 99405222 1001 86380 86390 1
405566 99405566 1001 86380 86390 1
405650 99405650 1001 86380 86390 1
405609 99405609 1001 86380 86390 1
405767 99405767 1001 86380 86390 1
406685 99406685 1001 86380 86390 1
406668 99406668 1001 86380 86390 1
407021 99407021 1001 86380 86390 1
407264 99407264 1001 86380 86390 1
407552 99407552 1001 86380 86390 1
407506 99407506 1001 86380 86390 1
407700 99407700 1001 86380 86390 1
407724 99407724 1001 86380 86390 1
408525 99408525 1001 86380 86390 1
409300 99409300 1001 86380 86390 1
409555 99409555 1001 86380 86390 1
409807 99409807 1001 86380 86390 1
410285 99410285 1001 86380 86390 1
410393 99410393 1001 86380 86390 1
410508 99410508 1001 86380 86390 1
410636 99410636 1001 86380 86390 1
410930 99410930 1001 86380 86390 1
411293 99411293 1001 86380 86390 1
411616 99411616 1001 86380 86390 1
411529 99411529 1001 86380 86390 1
412131 99412131 1001 86380 86390 1
412094 99412094 1001 86380 86390 1
412266 99412266 1001 86380 86390 1
412206 99412206 1001 86380 86390 1
412332 99412332 1001 86380 86390 1
412474 99412474 1001 86380 86390 1
413374 99413374 1001 86380 86390 1
413421 99413421 1001 86380 86390 1
413508 99413508 1001 86380 86390 1
413756 99413756 1001 86380 86390 1
414107 99414107 1001 86380 86390 1
413861 99413861 1001 86380 86390 1
414567 99414567 1001 86380 86390 1
414589 99414589 1001 86380 86390 1
414828 99414828 1001 86380 86390 1
414252 99414252 1001 86380 86390 1
414254 99414254 1001 86380 86390 1
414260 99414260 1001 86380 86390 1
416703 99416703 1001 86380 86390 1
416599 99416599 1001 86380 86390 1
416620 99416620 1001 86380 86390 1
416525 99416525 1001 86380 86390 1
416415 99416415 1001 86380 86390 1
416240 99416240 1001 86380 86390 1
416458 99416458 1001 86380 86390 1
415991 99415991 1001 86380 86390 1
416078 99416078 1001 86380 86390 1
417090 99417090 1001 86380 86390 1
417500 99417500 1001 86380 86390 1
417414 99417414 1001 86380 86390 1
418694 99418694 1001 86380 86390 1
418094 99418094 1001 86380 86390 1
417711 99417711 1001 86380 86390 1
418013 99418013 1001 86380 86390 1
418928 99418928 1001 86380 86390 1
419935 99419935 1001 86380 86390 1
419292 99419292 1001 86380 86390 1
419381 99419381 1001 86380 86390 1
419545 99419545 1001 86380 86390 1
420692 99420692 1001 86380 86390 1
420456 99420456 1001 86380 86390 1
420526 99420526 1001 86380 86390 1
420581 99420581 1001 86380 86390 1
421966 99421966 1001 86380 86390 1
421778 99421778 1001 86380 86390 1
421037 99421037 1001 86380 86390 1
422319 99422319 1001 86380 86390 1
422232 99422232 1001 86380 86390 1
423610 99423610 1001 86380 86390 1
423493 99423493 1001 86380 86390 1
422706 99422706 1001 86380 86390 1
423769 99423769 1001 86380 86390 1
423825 99423825 1001 86380 86390 1
423774 99423774 1001 86380 86390 1
423931 99423931 1001 86380 86390 1
425050 99425050 1001 86380 86390 1
425226 99425226 1001 86380 86390 1
425043 99425043 1001 86380 86390 1
424590 99424590 1001 86380 86390 1
424335 99424335 1001 86380 86390 1
424338 99424338 1001 86380 86390 1
425473 99425473 1001 86380 86390 1
425544 99425544 1001 86380 86390 1
425619 99425619 1001 86380 86390 1
426888 99426888 1001 86380 86390 1
426441 99426441 1001 86380 86390 1
425870 99425870 1001 86380 86390 1
427419 99427419 1001 86380 86390 1
428079 99428079 1001 86380 86390 1
427593 99427593 1001 86380 86390 1
428768 99428768 1001 86380 86390 1
428757 99428757 1001 86380 86390 1
430335 99430335 1001 86380 86390 1
430229 99430229 1001 86380 86390 1
429707 99429707 1001 86380 86390 1
429785 99429785 1001 86380 86390 1
429554 99429554 1001 86380 86390 1
429209 99429209 1001 86380 86390 1
429233 99429233 1001 86380 86390 1
429385 99429385 1001 86380 86390 1
431401 99431401 1001 86380 86390 1
431575 99431575 1001 86380 86390 1
431366 99431366 1001 86380 86390 1
431282 99431282 1001 86380 86390 1
432419 99432419 1001 86380 86390 1
432314 99432314 1001 86380 86390 1
432114 99432114 1001 86380 86390 1
433414 99433414 1001 86380 86390 1
432980 99432980 1001 86380 86390 1
432492 99432492 1001 86380 86390 1
434615 99434615 1001 86380 86390 1
434143 99434143 1001 86380 86390 1
434187 99434187 1001 86380 86390 1
434467 99434467 1001 86380 86390 1
435831 99435831 1001 86380 86390 1
435735 99435735 1001 86380 86390 1
435818 99435818 1001 86380 86390 1
436832 99436832 1001 86380 86390 1
437063 99437063 1001 86380 86390 1
300064 99300064 1001 86380 86390 1
300526 99300526 1001 86380 86390 1
300539 99300539 1001 86380 86390 1
300533 99300533 1001 86380 86390 1
300420 99300420 1001 86380 86390 1
300463 99300463 1001 86380 86390 1
300251 99300251 1001 86380 86390 1
300213 99300213 1001 86380 86390 1
300902 99300902 1001 86380 86390 1
300814 99300814 1001 86380 86390 1
301390 99301390 1001 86380 86390 1
301394 99301394 1001 86380 86390 1
301410 99301410 1001 86380 86390 1
301110 99301110 1001 86380 86390 1
301063 99301063 1001 86380 86390 1
301143 99301143 1001 86380 86390 1
301624 99301624 1001 86380 86390 1
302242 99302242 1001 86380 86390 1
302359 99302359 1001 86380 86390 1
302313 99302313 1001 86380 86390 1
302371 99302371 1001 86380 86390 1
302301 99302301 1001 86380 86390 1
302087 99302087 1001 86380 86390 1
302147 99302147 1001 86380 86390 1
302135 99302135 1001 86380 86390 1
301808 99301808 1001 86380 86390 1
301783 99301783 1001 86380 86390 1
302421 99302421 1001 86380 86390 1
302532 99302532 1001 86380 86390 1
303092 99303092 1001 86380 86390 1
302595 99302595 1001 86380 86390 1
303843 99303843 1001 86380 86390 1
303729 99303729 1001 86380 86390 1
303585 99303585 1001 86380 86390 1
303513 99303513 1001 86380 86390 1
303424 99303424 1001 86380 86390 1
304202 99304202 1001 86380 86390 1
304766 99304766 1001 86380 86390 1
304666 99304666 1001 86380 86390 1
304475 99304475 1001 86380 86390 1
304630 99304630 1001 86380 86390 1
304504 99304504 1001 86380 86390 1
304290 99304290 1001 86380 86390 1
305499 99305499 1001 86380 86390 1
305580 99305580 1001 86380 86390 1
305678 99305678 1001 86380 86390 1
305376 99305376 1001 86380 86390 1
305314 99305314 1001 86380 86390 1
305354 99305354 1001 86380 86390 1
305276 99305276 1001 86380 86390 1
305476 99305476 1001 86380 86390 1
500166 99500166 1001 86380 86390 1
500032 99500032 1001 86380 86390 1
500685 99500685 1001 86380 86390 1
500611 99500611 1001 86380 86390 1
500651 99500651 1001 86380 86390 1
500616 99500616 1001 86380 86390 1
500498 99500498 1001 86380 86390 1
500949 99500949 1001 86380 86390 1
501532 99501532 1001 86380 86390 1
501383 99501383 1001 86380 86390 1
501237 99501237 1001 86380 86390 1
501202 99501202 1001 86380 86390 1
501048 99501048 1001 86380 86390 1
501812 99501812 1001 86380 86390 1
502138 99502138 1001 86380 86390 1
502242 99502242 1001 86380 86390 1
501953 99501953 1001 86380 86390 1
501869 99501869 1001 86380 86390 1
502473 99502473 1001 86380 86390 1
502486 99502486 1001 86380 86390 1
503282 99503282 1001 86380 86390 1
502918 99502918 1001 86380 86390 1
502940 99502940 1001 86380 86390 1
502967 99502967 1001 86380 86390 1
502763 99502763 1001 86380 86390 1
503410 99503410 1001 86380 86390 1
503991 99503991 1001 86380 86390 1
503874 99503874 1001 86380 86390 1
503893 99503893 1001 86380 86390 1
504153 99504153 1001 86380 86390 1
504907 99504907 1001 86380 86390 1
504870 99504870 1001 86380 86390 1
504933 99504933 1001 86380 86390 1
504841 99504841 1001 86380 86390 1
504365 99504365 1001 86380 86390 1
504420 99504420 1001 86380 86390 1
505078 99505078 1001 86380 86390 1
505015 99505015 1001 86380 86390 1
505488 99505488 1001 86380 86390 1
505332 99505332 1001 86380 86390 1
505295 99505295 1001 86380 86390 1
505316 99505316 1001 86380 86390 1
505795 99505795 1001 86380 86390 1
505912 99505912 1001 86380 86390 1
505967 99505967 1001 86380 86390 1
505957 99505957 1001 86380 86390 1
506486 99506486 1001 86380 86390 1
506576 99506576 1001 86380 86390 1
506230 99506230 1001 86380 86390 1
506143 99506143 1001 86380 86390 1
507216 99507216 1001 86380 86390 1
506861 99506861 1001 86380 86390 1
507447 99507447 1001 86380 86390 1
507474 99507474 1001 86380 86390 1
507596 99507596 1001 86380 86390 1
507599 99507599 1001 86380 86390 1
508108 99508108 1001 86380 86390 1
508156 99508156 1001 86380 86390 1
507906 99507906 1001 86380 86390 1
507804 99507804 1001 86380 86390 1
507717 99507717 1001 86380 86390 1
508929 99508929 1001 86380 86390 1
508830 99508830 1001 86380 86390 1
508747 99508747 1001 86380 86390 1
508654 99508654 1001 86380 86390 1
508525 99508525 1001 86380 86390 1
508608 99508608 1001 86380 86390 1
509699 99509699 1001 86380 86390 1
509885 99509885 1001 86380 86390 1
509860 99509860 1001 86380 86390 1
509505 99509505 1001 86380 86390 1
509320 99509320 1001 86380 86390 1
509437 99509437 1001 86380 86390 1
509923 99509923 1001 86380 86390 1
510592 99510592 1001 86380 86390 1
510370 99510370 1001 86380 86390 1
510165 99510165 1001 86380 86390 1
510195 99510195 1001 86380 86390 1
510848 99510848 1001 86380 86390 1
511422 99511422 1001 86380 86390 1
511236 99511236 1001 86380 86390 1
511202 99511202 1001 86380 86390 1
511668 99511668 1001 86380 86390 1
511735 99511735 1001 86380 86390 1
511752 99511752 1001 86380 86390 1
512237 99512237 1001 86380 86390 1
512173 99512173 1001 86380 86390 1
512384 99512384 1001 86380 86390 1
512386 99512386 1001 86380 86390 1
513110 99513110 1001 86380 86390 1
512835 99512835 1001 86380 86390 1
512849 99512849 1001 86380 86390 1
512947 99512947 1001 86380 86390 1
512774 99512774 1001 86380 86390 1
513240 99513240 1001 86380 86390 1
513698 99513698 1001 86380 86390 1
513501 99513501 1001 86380 86390 1
514121 99514121 1001 86380 86390 1
514150 99514150 1001 86380 86390 1
514061 99514061 1001 86380 86390 1
514820 99514820 1001 86380 86390 1
514769 99514769 1001 86380 86390 1
514836 99514836 1001 86380 86390 1
514780 99514780 1001 86380 86390 1
514529 99514529 1001 86380 86390 1
514468 99514468 1001 86380 86390 1
514440 99514440 1001 86380 86390 1
514249 99514249 1001 86380 86390 1
515546 99515546 1001 86380 86390 1
515561 99515561 1001 86380 86390 1
515677 99515677 1001 86380 86390 1
515116 99515116 1001 86380 86390 1
515248 99515248 1001 86380 86390 1
515085 99515085 1001 86380 86390 1
515701 99515701 1001 86380 86390 1
516394 99516394 1001 86380 86390 1
516358 99516358 1001 86380 86390 1
516310 99516310 1001 86380 86390 1
516351 99516351 1001 86380 86390 1
516295 99516295 1001 86380 86390 1
516101 99516101 1001 86380 86390 1
516130 99516130 1001 86380 86390 1
516009 99516009 1001 86380 86390 1
516015 99516015 1001 86380 86390 1
516560 99516560 1001 86380 86390 1
516524 99516524 1001 86380 86390 1
517170 99517170 1001 86380 86390 1
517235 99517235 1001 86380 86390 1
517151 99517151 1001 86380 86390 1
517074 99517074 1001 86380 86390 1
516984 99516984 1001 86380 86390 1
516947 99516947 1001 86380 86390 1
516798 99516798 1001 86380 86390 1
516803 99516803 1001 86380 86390 1
516727 99516727 1001 86380 86390 1
517398 99517398 1001 86380 86390 1
517418 99517418 1001 86380 86390 1
517751 99517751 1001 86380 86390 1
517921 99517921 1001 86380 86390 1
517812 99517812 1001 86380 86390 1
517594 99517594 1001 86380 86390 1
517577 99517577 1001 86380 86390 1
518258 99518258 1001 86380 86390 1
518967 99518967 1001 86380 86390 1
519089 99519089 1001 86380 86390 1
519674 99519674 1001 86380 86390 1
519617 99519617 1001 86380 86390 1
519405 99519405 1001 86380 86390 1
519328 99519328 1001 86380 86390 1
519267 99519267 1001 86380 86390 1
519897 99519897 1001 86380 86390 1
519847 99519847 1001 86380 86390 1
520449 99520449 1001 86380 86390 1
520387 99520387 1001 86380 86390 1
520368 99520368 1001 86380 86390 1
520356 99520356 1001 86380 86390 1
520035 99520035 1001 86380 86390 1
520205 99520205 1001 86380 86390 1
520747 99520747 1001 86380 86390 1
520813 99520813 1001 86380 86390 1
520711 99520711 1001 86380 86390 1
521434 99521434 1001 86380 86390 1
521324 99521324 1001 86380 86390 1
521157 99521157 1001 86380 86390 1
521148 99521148 1001 86380 86390 1
521178 99521178 1001 86380 86390 1
521540 99521540 1001 86380 86390 1
521919 99521919 1001 86380 86390 1
522077 99522077 1001 86380 86390 1
521870 99521870 1001 86380 86390 1
521756 99521756 1001 86380 86390 1
521865 99521865 1001 86380 86390 1
522447 99522447 1001 86380 86390 1
522438 99522438 1001 86380 86390 1
522992 99522992 1001 86380 86390 1
523020 99523020 1001 86380 86390 1
522920 99522920 1001 86380 86390 1
523010 99523010 1001 86380 86390 1
523025 99523025 1001 86380 86390 1
522784 99522784 1001 86380 86390 1
522840 99522840 1001 86380 86390 1
522766 99522766 1001 86380 86390 1
522831 99522831 1001 86380 86390 1
522870 99522870 1001 86380 86390 1
522544 99522544 1001 86380 86390 1
522637 99522637 1001 86380 86390 1
523171 99523171 1001 86380 86390 1
523861 99523861 1001 86380 86390 1
523494 99523494 1001 86380 86390 1
523522 99523522 1001 86380 86390 1
523331 99523331 1001 86380 86390 1
524149 99524149 1001 86380 86390 1
523741 99523741 1001 86380 86390 1
524617 99524617 1001 86380 86390 1
524745 99524745 1001 86380 86390 1
524647 99524647 1001 86380 86390 1
524637 99524637 1001 86380 86390 1
524406 99524406 1001 86380 86390 1
524357 99524357 1001 86380 86390 1
524319 99524319 1001 86380 86390 1
524197 99524197 1001 86380 86390 1
524214 99524214 1001 86380 86390 1
524824 99524824 1001 86380 86390 1
524786 99524786 1001 86380 86390 1
524917 99524917 1001 86380 86390 1
524947 99524947 1001 86380 86390 1
524819 99524819 1001 86380 86390 1
525368 99525368 1001 86380 86390 1
524980 99524980 1001 86380 86390 1
525620 99525620 1001 86380 86390 1
525674 99525674 1001 86380 86390 1
525694 99525694 1001 86380 86390 1
526231 99526231 1001 86380 86390 1
525926 99525926 1001 86380 86390 1
525851 99525851 1001 86380 86390 1
525853 99525853 1001 86380 86390 1
526517 99526517 1001 86380 86390 1
527125 99527125 1001 86380 86390 1
527102 99527102 1001 86380 86390 1
527008 99527008 1001 86380 86390 1
526694 99526694 1001 86380 86390 1
527813 99527813 1001 86380 86390 1
528234 99528234 1001 86380 86390 1
528784 99528784 1001 86380 86390 1
528598 99528598 1001 86380 86390 1
528600 99528600 1001 86380 86390 1
528578 99528578 1001 86380 86390 1
528343 99528343 1001 86380 86390 1
528913 99528913 1001 86380 86390 1
529038 99529038 1001 86380 86390 1
529651 99529651 1001 86380 86390 1
529653 99529653 1001 86380 86390 1
529716 99529716 1001 86380 86390 1
529533 99529533 1001 86380 86390 1
529159 99529159 1001 86380 86390 1
529202 99529202 1001 86380 86390 1
529245 99529245 1001 86380 86390 1
529221 99529221 1001 86380 86390 1
529796 99529796 1001 86380 86390 1
529864 99529864 1001 86380 86390 1
530484 99530484 1001 86380 86390 1
530227 99530227 1001 86380 86390 1
530346 99530346 1001 86380 86390 1
530057 99530057 1001 86380 86390 1
530033 99530033 1001 86380 86390 1
530737 99530737 1001 86380 86390 1
530635 99530635 1001 86380 86390 1
531265 99531265 1001 86380 86390 1
531230 99531230 1001 86380 86390 1
531060 99531060 1001 86380 86390 1
531011 99531011 1001 86380 86390 1
531051 99531051 1001 86380 86390 1
530780 99530780 1001 86380 86390 1
531508 99531508 1001 86380 86390 1
531451 99531451 1001 86380 86390 1
531936 99531936 1001 86380 86390 1
531883 99531883 1001 86380 86390 1
532275 99532275 1001 86380 86390 1
532355 99532355 1001 86380 86390 1
532854 99532854 1001 86380 86390 1
532960 99532960 1001 86380 86390 1
532961 99532961 1001 86380 86390 1
532974 99532974 1001 86380 86390 1
532900 99532900 1001 86380 86390 1
532697 99532697 1001 86380 86390 1
532506 99532506 1001 86380 86390 1
532469 99532469 1001 86380 86390 1
532536 99532536 1001 86380 86390 1
533047 99533047 1001 86380 86390 1
533843 99533843 1001 86380 86390 1
533687 99533687 1001 86380 86390 1
533482 99533482 1001 86380 86390 1
533612 99533612 1001 86380 86390 1
533377 99533377 1001 86380 86390 1
534660 99534660 1001 86380 86390 1
534187 99534187 1001 86380 86390 1
534075 99534075 1001 86380 86390 1
534792 99534792 1001 86380 86390 1
535369 99535369 1001 86380 86390 1
535426 99535426 1001 86380 86390 1
535419 99535419 1001 86380 86390 1
535508 99535508 1001 86380 86390 1
535058 99535058 1001 86380 86390 1
534959 99534959 1001 86380 86390 1
535081 99535081 1001 86380 86390 1
535689 99535689 1001 86380 86390 1
535565 99535565 1001 86380 86390 1
535658 99535658 1001 86380 86390 1
535684 99535684 1001 86380 86390 1
536195 99536195 1001 86380 86390 1
535986 99535986 1001 86380 86390 1
535842 99535842 1001 86380 86390 1
536419 99536419 1001 86380 86390 1
537127 99537127 1001 86380 86390 1
537071 99537071 1001 86380 86390 1
536931 99536931 1001 86380 86390 1
536908 99536908 1001 86380 86390 1
536766 99536766 1001 86380 86390 1
536769 99536769 1001 86380 86390 1
536582 99536582 1001 86380 86390 1
536742 99536742 1001 86380 86390 1
537281 99537281 1001 86380 86390 1
537877 99537877 1001 86380 86390 1
537831 99537831 1001 86380 86390 1
537745 99537745 1001 86380 86390 1
537734 99537734 1001 86380 86390 1
537392 99537392 1001 86380 86390 1
538041 99538041 1001 86380 86390 1
538184 99538184 1001 86380 86390 1
538690 99538690 1001 86380 86390 1
538437 99538437 1001 86380 86390 1
538396 99538396 1001 86380 86390 1
538371 99538371 1001 86380 86390 1
538889 99538889 1001 86380 86390 1
539613 99539613 1001 86380 86390 1
539413 99539413 1001 86380 86390 1
539328 99539328 1001 86380 86390 1
539179 99539179 1001 86380 86390 1
539745 99539745 1001 86380 86390 1
539437 99539437 1001 86380 86390 1
539647 99539647 1001 86380 86390 1
540419 99540419 1001 86380 86390 1
540459 99540459 1001 86380 86390 1
539849 99539849 1001 86380 86390 1
539920 99539920 1001 86380 86390 1
540612 99540612 1001 86380 86390 1
540895 99540895 1001 86380 86390 1
541067 99541067 1001 86380 86390 1
541009 99541009 1001 86380 86390 1
540794 99540794 1001 86380 86390 1
541383 99541383 1001 86380 86390 1
541461 99541461 1001 86380 86390 1
541463 99541463 1001 86380 86390 1
541476 99541476 1001 86380 86390 1
541412 99541412 1001 86380 86390 1
541917 99541917 1001 86380 86390 1
542114 99542114 1001 86380 86390 1
542311 99542311 1001 86380 86390 1
542312 99542312 1001 86380 86390 1
541499 99541499 1001 86380 86390 1
542226 99542226 1001 86380 86390 1
542323 99542323 1001 86380 86390 1
542920 99542920 1001 86380 86390 1
542772 99542772 1001 86380 86390 1
542600 99542600 1001 86380 86390 1
542630 99542630 1001 86380 86390 1
542398 99542398 1001 86380 86390 1
542348 99542348 1001 86380 86390 1
542388 99542388 1001 86380 86390 1
543006 99543006 1001 86380 86390 1
543651 99543651 1001 86380 86390 1
543408 99543408 1001 86380 86390 1
543447 99543447 1001 86380 86390 1
543782 99543782 1001 86380 86390 1
543793 99543793 1001 86380 86390 1
544549 99544549 1001 86380 86390 1
544426 99544426 1001 86380 86390 1
544452 99544452 1001 86380 86390 1
544110 99544110 1001 86380 86390 1
544677 99544677 1001 86380 86390 1
536372 745 1001 70092 70391 1
400018 99400018 1001 86380 86390 1
400133 99400133 1001 86380 86390 1
400436 99400436 1001 86380 86390 1
400848 99400848 1001 86380 86390 1
401650 99401650 1001 86380 86390 1
401765 99401765 1001 86380 86390 1
401824 99401824 1001 86380 86390 1
402064 99402064 1001 86380 86390 1
401971 99401971 1001 86380 86390 1
402351 99402351 1001 86380 86390 1
402612 99402612 1001 86380 86390 1
402883 99402883 1001 86380 86390 1
402932 99402932 1001 86380 86390 1
403066 99403066 1001 86380 86390 1
403372 99403372 1001 86380 86390 1
403445 99403445 1001 86380 86390 1
404198 99404198 1001 86380 86390 1
404679 99404679 1001 86380 86390 1
404718 99404718 1001 86380 86390 1
405103 99405103 1001 86380 86390 1
405074 99405074 1001 86380 86390 1
405371 99405371 1001 86380 86390 1
405343 99405343 1001 86380 86390 1
405399 99405399 1001 86380 86390 1
405422 99405422 1001 86380 86390 1
405498 99405498 1001 86380 86390 1
405494 99405494 1001 86380 86390 1
405582 99405582 1001 86380 86390 1
405714 99405714 1001 86380 86390 1
405669 99405669 1001 86380 86390 1
406591 99406591 1001 86380 86390 1
406847 99406847 1001 86380 86390 1
406892 99406892 1001 86380 86390 1
407163 99407163 1001 86380 86390 1
407546 99407546 1001 86380 86390 1
407689 99407689 1001 86380 86390 1
407858 99407858 1001 86380 86390 1
408175 99408175 1001 86380 86390 1
408315 99408315 1001 86380 86390 1
408616 99408616 1001 86380 86390 1
408651 99408651 1001 86380 86390 1
409965 99409965 1001 86380 86390 1
410002 99410002 1001 86380 86390 1
410126 99410126 1001 86380 86390 1
410328 99410328 1001 86380 86390 1
410382 99410382 1001 86380 86390 1
410475 99410475 1001 86380 86390 1
411244 99411244 1001 86380 86390 1
411470 99411470 1001 86380 86390 1
411880 99411880 1001 86380 86390 1
411904 99411904 1001 86380 86390 1
412167 99412167 1001 86380 86390 1
412097 99412097 1001 86380 86390 1
412174 99412174 1001 86380 86390 1
412188 99412188 1001 86380 86390 1
413654 99413654 1001 86380 86390 1
412952 99412952 1001 86380 86390 1
413189 99413189 1001 86380 86390 1
412818 99412818 1001 86380 86390 1
413741 99413741 1001 86380 86390 1
414638 99414638 1001 86380 86390 1
414272 99414272 1001 86380 86390 1
414428 99414428 1001 86380 86390 1
414410 99414410 1001 86380 86390 1
415598 99415598 1001 86380 86390 1
416839 99416839 1001 86380 86390 1
416849 99416849 1001 86380 86390 1
416232 99416232 1001 86380 86390 1
416559 99416559 1001 86380 86390 1
417280 99417280 1001 86380 86390 1
417059 99417059 1001 86380 86390 1
417158 99417158 1001 86380 86390 1
417474 99417474 1001 86380 86390 1
417515 99417515 1001 86380 86390 1
418622 99418622 1001 86380 86390 1
417934 99417934 1001 86380 86390 1
419027 99419027 1001 86380 86390 1
418897 99418897 1001 86380 86390 1
420276 99420276 1001 86380 86390 1
419325 99419325 1001 86380 86390 1
419429 99419429 1001 86380 86390 1
419548 99419548 1001 86380 86390 1
419583 99419583 1001 86380 86390 1
420515 99420515 1001 86380 86390 1
422043 99422043 1001 86380 86390 1
421065 99421065 1001 86380 86390 1
420906 99420906 1001 86380 86390 1
422515 99422515 1001 86380 86390 1
422522 99422522 1001 86380 86390 1
423317 99423317 1001 86380 86390 1
423062 99423062 1001 86380 86390 1
422852 99422852 1001 86380 86390 1
422900 99422900 1001 86380 86390 1
423924 99423924 1001 86380 86390 1
425124 99425124 1001 86380 86390 1
425364 99425364 1001 86380 86390 1
424739 99424739 1001 86380 86390 1
424591 99424591 1001 86380 86390 1
425533 99425533 1001 86380 86390 1
426767 99426767 1001 86380 86390 1
426712 99426712 1001 86380 86390 1
426345 99426345 1001 86380 86390 1
426524 99426524 1001 86380 86390 1
426484 99426484 1001 86380 86390 1
426608 99426608 1001 86380 86390 1
426252 99426252 1001 86380 86390 1
425896 99425896 1001 86380 86390 1
427522 99427522 1001 86380 86390 1
427158 99427158 1001 86380 86390 1
427160 99427160 1001 86380 86390 1
428600 99428600 1001 86380 86390 1
428014 99428014 1001 86380 86390 1
428083 99428083 1001 86380 86390 1
427996 99427996 1001 86380 86390 1
428056 99428056 1001 86380 86390 1
428087 99428087 1001 86380 86390 1
428993 99428993 1001 86380 86390 1
430330 99430330 1001 86380 86390 1
429771 99429771 1001 86380 86390 1
429298 99429298 1001 86380 86390 1
430771 99430771 1001 86380 86390 1
430522 99430522 1001 86380 86390 1
431352 99431352 1001 86380 86390 1
431180 99431180 1001 86380 86390 1
430991 99430991 1001 86380 86390 1
432349 99432349 1001 86380 86390 1
432234 99432234 1001 86380 86390 1
433691 99433691 1001 86380 86390 1
433420 99433420 1001 86380 86390 1
433515 99433515 1001 86380 86390 1
432944 99432944 1001 86380 86390 1
432791 99432791 1001 86380 86390 1
432515 99432515 1001 86380 86390 1
434134 99434134 1001 86380 86390 1
435285 99435285 1001 86380 86390 1
435357 99435357 1001 86380 86390 1
434851 99434851 1001 86380 86390 1
434904 99434904 1001 86380 86390 1
434612 99434612 1001 86380 86390 1
434700 99434700 1001 86380 86390 1
434568 99434568 1001 86380 86390 1
434241 99434241 1001 86380 86390 1
434555 99434555 1001 86380 86390 1
436388 99436388 1001 86380 86390 1
436539 99436539 1001 86380 86390 1
436262 99436262 1001 86380 86390 1
300107 99300107 1001 86380 86390 1
300082 99300082 1001 86380 86390 1
300022 99300022 1001 86380 86390 1
300026 99300026 1001 86380 86390 1
300560 99300560 1001 86380 86390 1
300488 99300488 1001 86380 86390 1
300322 99300322 1001 86380 86390 1
300365 99300365 1001 86380 86390 1
300123 99300123 1001 86380 86390 1
300128 99300128 1001 86380 86390 1
300195 99300195 1001 86380 86390 1
300183 99300183 1001 86380 86390 1
300768 99300768 1001 86380 86390 1
300812 99300812 1001 86380 86390 1
301247 99301247 1001 86380 86390 1
301079 99301079 1001 86380 86390 1
300978 99300978 1001 86380 86390 1
301022 99301022 1001 86380 86390 1
301685 99301685 1001 86380 86390 1
302278 99302278 1001 86380 86390 1
302060 99302060 1001 86380 86390 1
302175 99302175 1001 86380 86390 1
301881 99301881 1001 86380 86390 1
302561 99302561 1001 86380 86390 1
302515 99302515 1001 86380 86390 1
302545 99302545 1001 86380 86390 1
303034 99303034 1001 86380 86390 1
303051 99303051 1001 86380 86390 1
302958 99302958 1001 86380 86390 1
302613 99302613 1001 86380 86390 1
302708 99302708 1001 86380 86390 1
302631 99302631 1001 86380 86390 1
302684 99302684 1001 86380 86390 1
302634 99302634 1001 86380 86390 1
303248 99303248 1001 86380 86390 1
303278 99303278 1001 86380 86390 1
303998 99303998 1001 86380 86390 1
303999 99303999 1001 86380 86390 1
303875 99303875 1001 86380 86390 1
303523 99303523 1001 86380 86390 1
303436 99303436 1001 86380 86390 1
304110 99304110 1001 86380 86390 1
304157 99304157 1001 86380 86390 1
304797 99304797 1001 86380 86390 1
304711 99304711 1001 86380 86390 1
304843 99304843 1001 86380 86390 1
304600 99304600 1001 86380 86390 1
304332 99304332 1001 86380 86390 1
304951 99304951 1001 86380 86390 1
304917 99304917 1001 86380 86390 1
304984 99304984 1001 86380 86390 1
305525 99305525 1001 86380 86390 1
305606 99305606 1001 86380 86390 1
305411 99305411 1001 86380 86390 1
305247 99305247 1001 86380 86390 1
305147 99305147 1001 86380 86390 1
305696 99305696 1001 86380 86390 1
500185 99500185 1001 86380 86390 1
500113 99500113 1001 86380 86390 1
500492 99500492 1001 86380 86390 1
500494 99500494 1001 86380 86390 1
500591 99500591 1001 86380 86390 1
500425 99500425 1001 86380 86390 1
500954 99500954 1001 86380 86390 1
501597 99501597 1001 86380 86390 1
501359 99501359 1001 86380 86390 1
501286 99501286 1001 86380 86390 1
501079 99501079 1001 86380 86390 1
501186 99501186 1001 86380 86390 1
501769 99501769 1001 86380 86390 1
502344 99502344 1001 86380 86390 1
502200 99502200 1001 86380 86390 1
502061 99502061 1001 86380 86390 1
502518 99502518 1001 86380 86390 1
502615 99502615 1001 86380 86390 1
503262 99503262 1001 86380 86390 1
503004 99503004 1001 86380 86390 1
503997 99503997 1001 86380 86390 1
503797 99503797 1001 86380 86390 1
503813 99503813 1001 86380 86390 1
503530 99503530 1001 86380 86390 1
504133 99504133 1001 86380 86390 1
504224 99504224 1001 86380 86390 1
504912 99504912 1001 86380 86390 1
504913 99504913 1001 86380 86390 1
504935 99504935 1001 86380 86390 1
504826 99504826 1001 86380 86390 1
504516 99504516 1001 86380 86390 1
504992 99504992 1001 86380 86390 1
505590 99505590 1001 86380 86390 1
505710 99505710 1001 86380 86390 1
505583 99505583 1001 86380 86390 1
505704 99505704 1001 86380 86390 1
505680 99505680 1001 86380 86390 1
505466 99505466 1001 86380 86390 1
505482 99505482 1001 86380 86390 1
505496 99505496 1001 86380 86390 1
505152 99505152 1001 86380 86390 1
505257 99505257 1001 86380 86390 1
505193 99505193 1001 86380 86390 1
505864 99505864 1001 86380 86390 1
506541 99506541 1001 86380 86390 1
506206 99506206 1001 86380 86390 1
506090 99506090 1001 86380 86390 1
506039 99506039 1001 86380 86390 1
506620 99506620 1001 86380 86390 1
507320 99507320 1001 86380 86390 1
507280 99507280 1001 86380 86390 1
507129 99507129 1001 86380 86390 1
506841 99506841 1001 86380 86390 1
506875 99506875 1001 86380 86390 1
506823 99506823 1001 86380 86390 1
507462 99507462 1001 86380 86390 1
508112 99508112 1001 86380 86390 1
507888 99507888 1001 86380 86390 1
507867 99507867 1001 86380 86390 1
508011 99508011 1001 86380 86390 1
507874 99507874 1001 86380 86390 1
507800 99507800 1001 86380 86390 1
508277 99508277 1001 86380 86390 1
508318 99508318 1001 86380 86390 1
508435 99508435 1001 86380 86390 1
508988 99508988 1001 86380 86390 1
508843 99508843 1001 86380 86390 1
508834 99508834 1001 86380 86390 1
508705 99508705 1001 86380 86390 1
508809 99508809 1001 86380 86390 1
509164 99509164 1001 86380 86390 1
509797 99509797 1001 86380 86390 1
509948 99509948 1001 86380 86390 1
510696 99510696 1001 86380 86390 1
510684 99510684 1001 86380 86390 1
510672 99510672 1001 86380 86390 1
510511 99510511 1001 86380 86390 1
510480 99510480 1001 86380 86390 1
511460 99511460 1001 86380 86390 1
511197 99511197 1001 86380 86390 1
511308 99511308 1001 86380 86390 1
510984 99510984 1001 86380 86390 1
511000 99511000 1001 86380 86390 1
511084 99511084 1001 86380 86390 1
511560 99511560 1001 86380 86390 1
512151 99512151 1001 86380 86390 1
512055 99512055 1001 86380 86390 1
511895 99511895 1001 86380 86390 1
511913 99511913 1001 86380 86390 1
512477 99512477 1001 86380 86390 1
512465 99512465 1001 86380 86390 1
513108 99513108 1001 86380 86390 1
512856 99512856 1001 86380 86390 1
512675 99512675 1001 86380 86390 1
512729 99512729 1001 86380 86390 1
512748 99512748 1001 86380 86390 1
513762 99513762 1001 86380 86390 1
513620 99513620 1001 86380 86390 1
513626 99513626 1001 86380 86390 1
513757 99513757 1001 86380 86390 1
513462 99513462 1001 86380 86390 1
513560 99513560 1001 86380 86390 1
514154 99514154 1001 86380 86390 1
514720 99514720 1001 86380 86390 1
514629 99514629 1001 86380 86390 1
514276 99514276 1001 86380 86390 1
514253 99514253 1001 86380 86390 1
514319 99514319 1001 86380 86390 1
514309 99514309 1001 86380 86390 1
515559 99515559 1001 86380 86390 1
515310 99515310 1001 86380 86390 1
515377 99515377 1001 86380 86390 1
515347 99515347 1001 86380 86390 1
516473 99516473 1001 86380 86390 1
516452 99516452 1001 86380 86390 1
516283 99516283 1001 86380 86390 1
516006 99516006 1001 86380 86390 1
516615 99516615 1001 86380 86390 1
516657 99516657 1001 86380 86390 1
516556 99516556 1001 86380 86390 1
517218 99517218 1001 86380 86390 1
516824 99516824 1001 86380 86390 1
517340 99517340 1001 86380 86390 1
517421 99517421 1001 86380 86390 1
517370 99517370 1001 86380 86390 1
518035 99518035 1001 86380 86390 1
518017 99518017 1001 86380 86390 1
517957 99517957 1001 86380 86390 1
517869 99517869 1001 86380 86390 1
517794 99517794 1001 86380 86390 1
518340 99518340 1001 86380 86390 1
518920 99518920 1001 86380 86390 1
518933 99518933 1001 86380 86390 1
518687 99518687 1001 86380 86390 1
518662 99518662 1001 86380 86390 1
518447 99518447 1001 86380 86390 1
518564 99518564 1001 86380 86390 1
519033 99519033 1001 86380 86390 1
519009 99519009 1001 86380 86390 1
519634 99519634 1001 86380 86390 1
519486 99519486 1001 86380 86390 1
519580 99519580 1001 86380 86390 1
519258 99519258 1001 86380 86390 1
519271 99519271 1001 86380 86390 1
519238 99519238 1001 86380 86390 1
519266 99519266 1001 86380 86390 1
519244 99519244 1001 86380 86390 1
519966 99519966 1001 86380 86390 1
520464 99520464 1001 86380 86390 1
520587 99520587 1001 86380 86390 1
520635 99520635 1001 86380 86390 1
520124 99520124 1001 86380 86390 1
520048 99520048 1001 86380 86390 1
520024 99520024 1001 86380 86390 1
520817 99520817 1001 86380 86390 1
521395 99521395 1001 86380 86390 1
520871 99520871 1001 86380 86390 1
521018 99521018 1001 86380 86390 1
520987 99520987 1001 86380 86390 1
522142 99522142 1001 86380 86390 1
522105 99522105 1001 86380 86390 1
522176 99522176 1001 86380 86390 1
522001 99522001 1001 86380 86390 1
521951 99521951 1001 86380 86390 1
521831 99521831 1001 86380 86390 1
521808 99521808 1001 86380 86390 1
521774 99521774 1001 86380 86390 1
522368 99522368 1001 86380 86390 1
522381 99522381 1001 86380 86390 1
522330 99522330 1001 86380 86390 1
523016 99523016 1001 86380 86390 1
522923 99522923 1001 86380 86390 1
522948 99522948 1001 86380 86390 1
523028 99523028 1001 86380 86390 1
522887 99522887 1001 86380 86390 1
522786 99522786 1001 86380 86390 1
522553 99522553 1001 86380 86390 1
523238 99523238 1001 86380 86390 1
523322 99523322 1001 86380 86390 1
523341 99523341 1001 86380 86390 1
524576 99524576 1001 86380 86390 1
524313 99524313 1001 86380 86390 1
524808 99524808 1001 86380 86390 1
525420 99525420 1001 86380 86390 1
525551 99525551 1001 86380 86390 1
525503 99525503 1001 86380 86390 1
525380 99525380 1001 86380 86390 1
525279 99525279 1001 86380 86390 1
525294 99525294 1001 86380 86390 1
525374 99525374 1001 86380 86390 1
526354 99526354 1001 86380 86390 1
526511 99526511 1001 86380 86390 1
526616 99526616 1001 86380 86390 1
526495 99526495 1001 86380 86390 1
527064 99527064 1001 86380 86390 1
527039 99527039 1001 86380 86390 1
528061 99528061 1001 86380 86390 1
527882 99527882 1001 86380 86390 1
527598 99527598 1001 86380 86390 1
527651 99527651 1001 86380 86390 1
527633 99527633 1001 86380 86390 1
528839 99528839 1001 86380 86390 1
528827 99528827 1001 86380 86390 1
528637 99528637 1001 86380 86390 1
528591 99528591 1001 86380 86390 1
528317 99528317 1001 86380 86390 1
528422 99528422 1001 86380 86390 1
528306 99528306 1001 86380 86390 1
528997 99528997 1001 86380 86390 1
529659 99529659 1001 86380 86390 1
529722 99529722 1001 86380 86390 1
529434 99529434 1001 86380 86390 1
529828 99529828 1001 86380 86390 1
529767 99529767 1001 86380 86390 1
529787 99529787 1001 86380 86390 1
529763 99529763 1001 86380 86390 1
530402 99530402 1001 86380 86390 1
530246 99530246 1001 86380 86390 1
530214 99530214 1001 86380 86390 1
530242 99530242 1001 86380 86390 1
530025 99530025 1001 86380 86390 1
530692 99530692 1001 86380 86390 1
531347 99531347 1001 86380 86390 1
531014 99531014 1001 86380 86390 1
531055 99531055 1001 86380 86390 1
530815 99530815 1001 86380 86390 1
530883 99530883 1001 86380 86390 1
530820 99530820 1001 86380 86390 1
532183 99532183 1001 86380 86390 1
531593 99531593 1001 86380 86390 1
531762 99531762 1001 86380 86390 1
533000 99533000 1001 86380 86390 1
532971 99532971 1001 86380 86390 1
532734 99532734 1001 86380 86390 1
532440 99532440 1001 86380 86390 1
533146 99533146 1001 86380 86390 1
533045 99533045 1001 86380 86390 1
533141 99533141 1001 86380 86390 1
533091 99533091 1001 86380 86390 1
533452 99533452 1001 86380 86390 1
533521 99533521 1001 86380 86390 1
533950 99533950 1001 86380 86390 1
534612 99534612 1001 86380 86390 1
534613 99534613 1001 86380 86390 1
534349 99534349 1001 86380 86390 1
534435 99534435 1001 86380 86390 1
534069 99534069 1001 86380 86390 1
534267 99534267 1001 86380 86390 1
534798 99534798 1001 86380 86390 1
534736 99534736 1001 86380 86390 1
534791 99534791 1001 86380 86390 1
534701 99534701 1001 86380 86390 1
535435 99535435 1001 86380 86390 1
535226 99535226 1001 86380 86390 1
535575 99535575 1001 86380 86390 1
536289 99536289 1001 86380 86390 1
536135 99536135 1001 86380 86390 1
536318 99536318 1001 86380 86390 1
536126 99536126 1001 86380 86390 1
536438 99536438 1001 86380 86390 1
536506 99536506 1001 86380 86390 1
536445 99536445 1001 86380 86390 1
536934 99536934 1001 86380 86390 1
536910 99536910 1001 86380 86390 1
537166 99537166 1001 86380 86390 1
537791 99537791 1001 86380 86390 1
537908 99537908 1001 86380 86390 1
537660 99537660 1001 86380 86390 1
537400 99537400 1001 86380 86390 1
537456 99537456 1001 86380 86390 1
538463 99538463 1001 86380 86390 1
538376 99538376 1001 86380 86390 1
538864 99538864 1001 86380 86390 1
538891 99538891 1001 86380 86390 1
538983 99538983 1001 86380 86390 1
538962 99538962 1001 86380 86390 1
538899 99538899 1001 86380 86390 1
538913 99538913 1001 86380 86390 1
539231 99539231 1001 86380 86390 1
539217 99539217 1001 86380 86390 1
539101 99539101 1001 86380 86390 1
539023 99539023 1001 86380 86390 1
539108 99539108 1001 86380 86390 1
539772 99539772 1001 86380 86390 1
539803 99539803 1001 86380 86390 1
540406 99540406 1001 86380 86390 1
540072 99540072 1001 86380 86390 1
540063 99540063 1001 86380 86390 1
540142 99540142 1001 86380 86390 1
539880 99539880 1001 86380 86390 1
540501 99540501 1001 86380 86390 1
541210 99541210 1001 86380 86390 1
541280 99541280 1001 86380 86390 1
541025 99541025 1001 86380 86390 1
541027 99541027 1001 86380 86390 1
540913 99540913 1001 86380 86390 1
540731 99540731 1001 86380 86390 1
540673 99540673 1001 86380 86390 1
541444 99541444 1001 86380 86390 1
542070 99542070 1001 86380 86390 1
541955 99541955 1001 86380 86390 1
541878 99541878 1001 86380 86390 1
541714 99541714 1001 86380 86390 1
541887 99541887 1001 86380 86390 1
541658 99541658 1001 86380 86390 1
542221 99542221 1001 86380 86390 1
542144 99542144 1001 86380 86390 1
542172 99542172 1001 86380 86390 1
542176 99542176 1001 86380 86390 1
542575 99542575 1001 86380 86390 1
542564 99542564 1001 86380 86390 1
542724 99542724 1001 86380 86390 1
542417 99542417 1001 86380 86390 1
542523 99542523 1001 86380 86390 1
542451 99542451 1001 86380 86390 1
542518 99542518 1001 86380 86390 1
543055 99543055 1001 86380 86390 1
542980 99542980 1001 86380 86390 1
543122 99543122 1001 86380 86390 1
543645 99543645 1001 86380 86390 1
543726 99543726 1001 86380 86390 1
543614 99543614 1001 86380 86390 1
543478 99543478 1001 86380 86390 1
543556 99543556 1001 86380 86390 1
543403 99543403 1001 86380 86390 1
543416 99543416 1001 86380 86390 1
543814 99543814 1001 86380 86390 1
543791 99543791 1001 86380 86390 1
544173 99544173 1001 86380 86390 1
543996 99543996 1001 86380 86390 1
544002 99544002 1001 86380 86390 1
544689 99544689 1001 86380 86390 1
432580 380 1001 56940 58017 1
508283 1021 1001 47074 47374 1
400392 99400392 1001 86380 86390 1
400425 99400425 1001 86380 86390 1
400586 99400586 1001 86380 86390 1
400531 99400531 1001 86380 86390 1
400944 99400944 1001 86380 86390 1
401876 99401876 1001 86380 86390 1
402110 99402110 1001 86380 86390 1
402232 99402232 1001 86380 86390 1
402764 99402764 1001 86380 86390 1
403338 99403338 1001 86380 86390 1
404369 99404369 1001 86380 86390 1
405289 99405289 1001 86380 86390 1
405363 99405363 1001 86380 86390 1
405610 99405610 1001 86380 86390 1
405843 99405843 1001 86380 86390 1
406050 99406050 1001 86380 86390 1
406228 99406228 1001 86380 86390 1
406324 99406324 1001 86380 86390 1
406555 99406555 1001 86380 86390 1
407200 99407200 1001 86380 86390 1
407188 99407188 1001 86380 86390 1
407470 99407470 1001 86380 86390 1
407588 99407588 1001 86380 86390 1
407783 99407783 1001 86380 86390 1
407941 99407941 1001 86380 86390 1
408420 99408420 1001 86380 86390 1
408960 99408960 1001 86380 86390 1
409021 99409021 1001 86380 86390 1
409046 99409046 1001 86380 86390 1
409435 99409435 1001 86380 86390 1
409641 99409641 1001 86380 86390 1
409713 99409713 1001 86380 86390 1
409942 99409942 1001 86380 86390 1
410323 99410323 1001 86380 86390 1
410524 99410524 1001 86380 86390 1
410655 99410655 1001 86380 86390 1
410960 99410960 1001 86380 86390 1
411079 99411079 1001 86380 86390 1
411172 99411172 1001 86380 86390 1
411407 99411407 1001 86380 86390 1
412241 99412241 1001 86380 86390 1
412272 99412272 1001 86380 86390 1
412208 99412208 1001 86380 86390 1
413618 99413618 1001 86380 86390 1
413646 99413646 1001 86380 86390 1
413668 99413668 1001 86380 86390 1
413113 99413113 1001 86380 86390 1
413098 99413098 1001 86380 86390 1
412786 99412786 1001 86380 86390 1
414034 99414034 1001 86380 86390 1
413785 99413785 1001 86380 86390 1
414099 99414099 1001 86380 86390 1
414101 99414101 1001 86380 86390 1
414082 99414082 1001 86380 86390 1
415005 99415005 1001 86380 86390 1
415070 99415070 1001 86380 86390 1
414673 99414673 1001 86380 86390 1
414251 99414251 1001 86380 86390 1
414253 99414253 1001 86380 86390 1
414171 99414171 1001 86380 86390 1
415373 99415373 1001 86380 86390 1
416743 99416743 1001 86380 86390 1
416503 99416503 1001 86380 86390 1
415741 99415741 1001 86380 86390 1
417376 99417376 1001 86380 86390 1
417009 99417009 1001 86380 86390 1
417057 99417057 1001 86380 86390 1
417418 99417418 1001 86380 86390 1
417494 99417494 1001 86380 86390 1
418436 99418436 1001 86380 86390 1
418226 99418226 1001 86380 86390 1
417652 99417652 1001 86380 86390 1
420240 99420240 1001 86380 86390 1
420308 99420308 1001 86380 86390 1
420233 99420233 1001 86380 86390 1
419748 99419748 1001 86380 86390 1
419973 99419973 1001 86380 86390 1
419731 99419731 1001 86380 86390 1
419905 99419905 1001 86380 86390 1
419546 99419546 1001 86380 86390 1
419252 99419252 1001 86380 86390 1
420509 99420509 1001 86380 86390 1
420601 99420601 1001 86380 86390 1
420661 99420661 1001 86380 86390 1
420507 99420507 1001 86380 86390 1
421771 99421771 1001 86380 86390 1
421743 99421743 1001 86380 86390 1
422090 99422090 1001 86380 86390 1
421546 99421546 1001 86380 86390 1
421550 99421550 1001 86380 86390 1
421598 99421598 1001 86380 86390 1
421422 99421422 1001 86380 86390 1
422172 99422172 1001 86380 86390 1
422338 99422338 1001 86380 86390 1
422152 99422152 1001 86380 86390 1
423475 99423475 1001 86380 86390 1
422998 99422998 1001 86380 86390 1
425061 99425061 1001 86380 86390 1
425291 99425291 1001 86380 86390 1
425100 99425100 1001 86380 86390 1
424885 99424885 1001 86380 86390 1
424764 99424764 1001 86380 86390 1
424920 99424920 1001 86380 86390 1
425778 99425778 1001 86380 86390 1
425792 99425792 1001 86380 86390 1
425580 99425580 1001 86380 86390 1
426817 99426817 1001 86380 86390 1
426593 99426593 1001 86380 86390 1
426549 99426549 1001 86380 86390 1
426568 99426568 1001 86380 86390 1
426189 99426189 1001 86380 86390 1
425853 99425853 1001 86380 86390 1
426081 99426081 1001 86380 86390 1
428665 99428665 1001 86380 86390 1
427950 99427950 1001 86380 86390 1
428136 99428136 1001 86380 86390 1
428276 99428276 1001 86380 86390 1
427550 99427550 1001 86380 86390 1
427818 99427818 1001 86380 86390 1
427573 99427573 1001 86380 86390 1
429084 99429084 1001 86380 86390 1
429693 99429693 1001 86380 86390 1
429721 99429721 1001 86380 86390 1
429726 99429726 1001 86380 86390 1
429612 99429612 1001 86380 86390 1
429527 99429527 1001 86380 86390 1
429217 99429217 1001 86380 86390 1
430743 99430743 1001 86380 86390 1
430446 99430446 1001 86380 86390 1
430604 99430604 1001 86380 86390 1
430658 99430658 1001 86380 86390 1
431477 99431477 1001 86380 86390 1
431587 99431587 1001 86380 86390 1
431508 99431508 1001 86380 86390 1
431385 99431385 1001 86380 86390 1
431536 99431536 1001 86380 86390 1
431364 99431364 1001 86380 86390 1
431468 99431468 1001 86380 86390 1
433671 99433671 1001 86380 86390 1
433098 99433098 1001 86380 86390 1
433086 99433086 1001 86380 86390 1
433015 99433015 1001 86380 86390 1
434880 99434880 1001 86380 86390 1
434652 99434652 1001 86380 86390 1
434423 99434423 1001 86380 86390 1
434544 99434544 1001 86380 86390 1
435658 99435658 1001 86380 86390 1
436685 99436685 1001 86380 86390 1
436714 99436714 1001 86380 86390 1
436509 99436509 1001 86380 86390 1
436515 99436515 1001 86380 86390 1
436264 99436264 1001 86380 86390 1
436210 99436210 1001 86380 86390 1
300007 99300007 1001 86380 86390 1
300100 99300100 1001 86380 86390 1
437285 99437285 1001 86380 86390 1
300693 99300693 1001 86380 86390 1
300383 99300383 1001 86380 86390 1
300276 99300276 1001 86380 86390 1
300184 99300184 1001 86380 86390 1
300806 99300806 1001 86380 86390 1
300810 99300810 1001 86380 86390 1
301494 99301494 1001 86380 86390 1
301443 99301443 1001 86380 86390 1
301158 99301158 1001 86380 86390 1
301117 99301117 1001 86380 86390 1
300938 99300938 1001 86380 86390 1
301710 99301710 1001 86380 86390 1
302254 99302254 1001 86380 86390 1
302229 99302229 1001 86380 86390 1
302325 99302325 1001 86380 86390 1
302010 99302010 1001 86380 86390 1
302095 99302095 1001 86380 86390 1
302057 99302057 1001 86380 86390 1
301916 99301916 1001 86380 86390 1
301824 99301824 1001 86380 86390 1
302994 99302994 1001 86380 86390 1
302800 99302800 1001 86380 86390 1
302711 99302711 1001 86380 86390 1
302686 99302686 1001 86380 86390 1
302793 99302793 1001 86380 86390 1
303208 99303208 1001 86380 86390 1
303287 99303287 1001 86380 86390 1
303382 99303382 1001 86380 86390 1
303973 99303973 1001 86380 86390 1
303966 99303966 1001 86380 86390 1
303763 99303763 1001 86380 86390 1
303682 99303682 1001 86380 86390 1
303543 99303543 1001 86380 86390 1
304177 99304177 1001 86380 86390 1
304181 99304181 1001 86380 86390 1
304236 99304236 1001 86380 86390 1
304706 99304706 1001 86380 86390 1
304784 99304784 1001 86380 86390 1
304687 99304687 1001 86380 86390 1
304603 99304603 1001 86380 86390 1
304476 99304476 1001 86380 86390 1
304296 99304296 1001 86380 86390 1
304336 99304336 1001 86380 86390 1
304364 99304364 1001 86380 86390 1
304302 99304302 1001 86380 86390 1
304989 99304989 1001 86380 86390 1
305002 99305002 1001 86380 86390 1
304993 99304993 1001 86380 86390 1
305492 99305492 1001 86380 86390 1
305336 99305336 1001 86380 86390 1
305168 99305168 1001 86380 86390 1
305091 99305091 1001 86380 86390 1
305176 99305176 1001 86380 86390 1
500115 99500115 1001 86380 86390 1
500085 99500085 1001 86380 86390 1
500626 99500626 1001 86380 86390 1
500731 99500731 1001 86380 86390 1
500810 99500810 1001 86380 86390 1
500430 99500430 1001 86380 86390 1
500508 99500508 1001 86380 86390 1
500537 99500537 1001 86380 86390 1
500375 99500375 1001 86380 86390 1
500826 99500826 1001 86380 86390 1
500880 99500880 1001 86380 86390 1
500817 99500817 1001 86380 86390 1
501015 99501015 1001 86380 86390 1
501481 99501481 1001 86380 86390 1
501397 99501397 1001 86380 86390 1
501062 99501062 1001 86380 86390 1
501088 99501088 1001 86380 86390 1
501156 99501156 1001 86380 86390 1
501641 99501641 1001 86380 86390 1
502380 99502380 1001 86380 86390 1
501998 99501998 1001 86380 86390 1
502660 99502660 1001 86380 86390 1
502054 99502054 1001 86380 86390 1
503234 99503234 1001 86380 86390 1
503096 99503096 1001 86380 86390 1
502834 99502834 1001 86380 86390 1
503371 99503371 1001 86380 86390 1
503804 99503804 1001 86380 86390 1
503532 99503532 1001 86380 86390 1
503677 99503677 1001 86380 86390 1
504747 99504747 1001 86380 86390 1
504814 99504814 1001 86380 86390 1
504539 99504539 1001 86380 86390 1
504492 99504492 1001 86380 86390 1
505723 99505723 1001 86380 86390 1
505662 99505662 1001 86380 86390 1
505758 99505758 1001 86380 86390 1
505706 99505706 1001 86380 86390 1
505294 99505294 1001 86380 86390 1
505213 99505213 1001 86380 86390 1
505876 99505876 1001 86380 86390 1
506770 99506770 1001 86380 86390 1
506732 99506732 1001 86380 86390 1
506629 99506629 1001 86380 86390 1
507260 99507260 1001 86380 86390 1
507406 99507406 1001 86380 86390 1
507120 99507120 1001 86380 86390 1
507035 99507035 1001 86380 86390 1
506961 99506961 1001 86380 86390 1
507602 99507602 1001 86380 86390 1
507535 99507535 1001 86380 86390 1
507991 99507991 1001 86380 86390 1
507774 99507774 1001 86380 86390 1
507729 99507729 1001 86380 86390 1
508408 99508408 1001 86380 86390 1
508947 99508947 1001 86380 86390 1
508939 99508939 1001 86380 86390 1
509063 99509063 1001 86380 86390 1
509068 99509068 1001 86380 86390 1
508665 99508665 1001 86380 86390 1
508681 99508681 1001 86380 86390 1
508838 99508838 1001 86380 86390 1
508864 99508864 1001 86380 86390 1
508481 99508481 1001 86380 86390 1
509568 99509568 1001 86380 86390 1
509440 99509440 1001 86380 86390 1
509453 99509453 1001 86380 86390 1
510033 99510033 1001 86380 86390 1
510634 99510634 1001 86380 86390 1
510484 99510484 1001 86380 86390 1
510503 99510503 1001 86380 86390 1
510304 99510304 1001 86380 86390 1
510229 99510229 1001 86380 86390 1
510155 99510155 1001 86380 86390 1
510247 99510247 1001 86380 86390 1
510927 99510927 1001 86380 86390 1
510733 99510733 1001 86380 86390 1
510939 99510939 1001 86380 86390 1
511135 99511135 1001 86380 86390 1
512193 99512193 1001 86380 86390 1
512314 99512314 1001 86380 86390 1
511992 99511992 1001 86380 86390 1
512084 99512084 1001 86380 86390 1
511836 99511836 1001 86380 86390 1
511785 99511785 1001 86380 86390 1
511816 99511816 1001 86380 86390 1
511819 99511819 1001 86380 86390 1
512559 99512559 1001 86380 86390 1
512482 99512482 1001 86380 86390 1
512578 99512578 1001 86380 86390 1
513054 99513054 1001 86380 86390 1
513145 99513145 1001 86380 86390 1
513072 99513072 1001 86380 86390 1
512701 99512701 1001 86380 86390 1
512587 99512587 1001 86380 86390 1
512733 99512733 1001 86380 86390 1
512750 99512750 1001 86380 86390 1
513207 99513207 1001 86380 86390 1
513392 99513392 1001 86380 86390 1
513959 99513959 1001 86380 86390 1
513976 99513976 1001 86380 86390 1
514026 99514026 1001 86380 86390 1
513761 99513761 1001 86380 86390 1
513790 99513790 1001 86380 86390 1
513799 99513799 1001 86380 86390 1
513477 99513477 1001 86380 86390 1
513454 99513454 1001 86380 86390 1
513537 99513537 1001 86380 86390 1
513435 99513435 1001 86380 86390 1
514067 99514067 1001 86380 86390 1
514187 99514187 1001 86380 86390 1
514716 99514716 1001 86380 86390 1
514761 99514761 1001 86380 86390 1
514512 99514512 1001 86380 86390 1
514597 99514597 1001 86380 86390 1
514507 99514507 1001 86380 86390 1
514509 99514509 1001 86380 86390 1
514266 99514266 1001 86380 86390 1
515054 99515054 1001 86380 86390 1
515545 99515545 1001 86380 86390 1
515623 99515623 1001 86380 86390 1
515562 99515562 1001 86380 86390 1
515641 99515641 1001 86380 86390 1
515439 99515439 1001 86380 86390 1
515812 99515812 1001 86380 86390 1
515865 99515865 1001 86380 86390 1
515997 99515997 1001 86380 86390 1
516098 99516098 1001 86380 86390 1
517325 99517325 1001 86380 86390 1
517081 99517081 1001 86380 86390 1
517058 99517058 1001 86380 86390 1
517035 99517035 1001 86380 86390 1
516934 99516934 1001 86380 86390 1
517504 99517504 1001 86380 86390 1
517454 99517454 1001 86380 86390 1
517390 99517390 1001 86380 86390 1
517456 99517456 1001 86380 86390 1
518122 99518122 1001 86380 86390 1
517931 99517931 1001 86380 86390 1
517859 99517859 1001 86380 86390 1
517924 99517924 1001 86380 86390 1
517876 99517876 1001 86380 86390 1
518262 99518262 1001 86380 86390 1
518914 99518914 1001 86380 86390 1
518814 99518814 1001 86380 86390 1
518895 99518895 1001 86380 86390 1
518984 99518984 1001 86380 86390 1
518720 99518720 1001 86380 86390 1
518476 99518476 1001 86380 86390 1
518502 99518502 1001 86380 86390 1
519079 99519079 1001 86380 86390 1
519082 99519082 1001 86380 86390 1
519095 99519095 1001 86380 86390 1
519125 99519125 1001 86380 86390 1
519726 99519726 1001 86380 86390 1
519786 99519786 1001 86380 86390 1
519799 99519799 1001 86380 86390 1
519721 99519721 1001 86380 86390 1
519632 99519632 1001 86380 86390 1
519749 99519749 1001 86380 86390 1
519521 99519521 1001 86380 86390 1
519458 99519458 1001 86380 86390 1
519511 99519511 1001 86380 86390 1
519465 99519465 1001 86380 86390 1
519211 99519211 1001 86380 86390 1
519400 99519400 1001 86380 86390 1
519936 99519936 1001 86380 86390 1
520513 99520513 1001 86380 86390 1
520568 99520568 1001 86380 86390 1
520390 99520390 1001 86380 86390 1
520313 99520313 1001 86380 86390 1
520195 99520195 1001 86380 86390 1
520705 99520705 1001 86380 86390 1
521441 99521441 1001 86380 86390 1
521384 99521384 1001 86380 86390 1
521311 99521311 1001 86380 86390 1
521260 99521260 1001 86380 86390 1
521005 99521005 1001 86380 86390 1
520917 99520917 1001 86380 86390 1
521728 99521728 1001 86380 86390 1
521773 99521773 1001 86380 86390 1
522380 99522380 1001 86380 86390 1
522429 99522429 1001 86380 86390 1
522816 99522816 1001 86380 86390 1
522868 99522868 1001 86380 86390 1
522591 99522591 1001 86380 86390 1
522613 99522613 1001 86380 86390 1
522678 99522678 1001 86380 86390 1
522523 99522523 1001 86380 86390 1
523276 99523276 1001 86380 86390 1
523659 99523659 1001 86380 86390 1
523456 99523456 1001 86380 86390 1
523380 99523380 1001 86380 86390 1
523970 99523970 1001 86380 86390 1
524129 99524129 1001 86380 86390 1
524539 99524539 1001 86380 86390 1
524791 99524791 1001 86380 86390 1
525483 99525483 1001 86380 86390 1
525475 99525475 1001 86380 86390 1
525578 99525578 1001 86380 86390 1
525317 99525317 1001 86380 86390 1
525382 99525382 1001 86380 86390 1
525701 99525701 1001 86380 86390 1
525722 99525722 1001 86380 86390 1
526303 99526303 1001 86380 86390 1
526383 99526383 1001 86380 86390 1
526333 99526333 1001 86380 86390 1
526106 99526106 1001 86380 86390 1
526086 99526086 1001 86380 86390 1
525961 99525961 1001 86380 86390 1
526486 99526486 1001 86380 86390 1
526564 99526564 1001 86380 86390 1
526488 99526488 1001 86380 86390 1
526451 99526451 1001 86380 86390 1
526588 99526588 1001 86380 86390 1
527176 99527176 1001 86380 86390 1
527242 99527242 1001 86380 86390 1
527106 99527106 1001 86380 86390 1
526903 99526903 1001 86380 86390 1
526930 99526930 1001 86380 86390 1
526848 99526848 1001 86380 86390 1
526675 99526675 1001 86380 86390 1
527405 99527405 1001 86380 86390 1
527401 99527401 1001 86380 86390 1
527895 99527895 1001 86380 86390 1
528013 99528013 1001 86380 86390 1
527794 99527794 1001 86380 86390 1
527730 99527730 1001 86380 86390 1
527801 99527801 1001 86380 86390 1
528126 99528126 1001 86380 86390 1
528101 99528101 1001 86380 86390 1
528106 99528106 1001 86380 86390 1
528803 99528803 1001 86380 86390 1
528767 99528767 1001 86380 86390 1
528730 99528730 1001 86380 86390 1
528575 99528575 1001 86380 86390 1
528640 99528640 1001 86380 86390 1
528324 99528324 1001 86380 86390 1
528406 99528406 1001 86380 86390 1
529044 99529044 1001 86380 86390 1
529525 99529525 1001 86380 86390 1
529682 99529682 1001 86380 86390 1
529419 99529419 1001 86380 86390 1
529271 99529271 1001 86380 86390 1
529910 99529910 1001 86380 86390 1
530272 99530272 1001 86380 86390 1
530292 99530292 1001 86380 86390 1
530067 99530067 1001 86380 86390 1
530132 99530132 1001 86380 86390 1
529965 99529965 1001 86380 86390 1
530723 99530723 1001 86380 86390 1
530612 99530612 1001 86380 86390 1
531085 99531085 1001 86380 86390 1
531021 99531021 1001 86380 86390 1
531022 99531022 1001 86380 86390 1
530811 99530811 1001 86380 86390 1
530967 99530967 1001 86380 86390 1
530763 99530763 1001 86380 86390 1
530764 99530764 1001 86380 86390 1
532069 99532069 1001 86380 86390 1
532098 99532098 1001 86380 86390 1
532283 99532283 1001 86380 86390 1
532212 99532212 1001 86380 86390 1
532846 99532846 1001 86380 86390 1
532885 99532885 1001 86380 86390 1
532622 99532622 1001 86380 86390 1
532726 99532726 1001 86380 86390 1
532702 99532702 1001 86380 86390 1
532754 99532754 1001 86380 86390 1
532704 99532704 1001 86380 86390 1
532454 99532454 1001 86380 86390 1
532573 99532573 1001 86380 86390 1
532524 99532524 1001 86380 86390 1
532447 99532447 1001 86380 86390 1
533123 99533123 1001 86380 86390 1
533657 99533657 1001 86380 86390 1
533830 99533830 1001 86380 86390 1
533642 99533642 1001 86380 86390 1
533425 99533425 1001 86380 86390 1
533366 99533366 1001 86380 86390 1
534039 99534039 1001 86380 86390 1
533966 99533966 1001 86380 86390 1
534031 99534031 1001 86380 86390 1
534592 99534592 1001 86380 86390 1
534443 99534443 1001 86380 86390 1
534260 99534260 1001 86380 86390 1
534839 99534839 1001 86380 86390 1
535492 99535492 1001 86380 86390 1
535325 99535325 1001 86380 86390 1
535259 99535259 1001 86380 86390 1
534985 99534985 1001 86380 86390 1
535641 99535641 1001 86380 86390 1
535619 99535619 1001 86380 86390 1
535981 99535981 1001 86380 86390 1
535957 99535957 1001 86380 86390 1
536101 99536101 1001 86380 86390 1
535844 99535844 1001 86380 86390 1
536355 99536355 1001 86380 86390 1
536359 99536359 1001 86380 86390 1
537060 99537060 1001 86380 86390 1
537053 99537053 1001 86380 86390 1
537149 99537149 1001 86380 86390 1
537018 99537018 1001 86380 86390 1
537020 99537020 1001 86380 86390 1
536869 99536869 1001 86380 86390 1
536664 99536664 1001 86380 86390 1
536706 99536706 1001 86380 86390 1
537198 99537198 1001 86380 86390 1
537868 99537868 1001 86380 86390 1
537592 99537592 1001 86380 86390 1
537672 99537672 1001 86380 86390 1
537662 99537662 1001 86380 86390 1
537754 99537754 1001 86380 86390 1
537516 99537516 1001 86380 86390 1
537529 99537529 1001 86380 86390 1
538081 99538081 1001 86380 86390 1
538070 99538070 1001 86380 86390 1
538689 99538689 1001 86380 86390 1
538257 99538257 1001 86380 86390 1
538904 99538904 1001 86380 86390 1
538881 99538881 1001 86380 86390 1
539462 99539462 1001 86380 86390 1
539454 99539454 1001 86380 86390 1
539625 99539625 1001 86380 86390 1
539308 99539308 1001 86380 86390 1
539302 99539302 1001 86380 86390 1
539076 99539076 1001 86380 86390 1
539144 99539144 1001 86380 86390 1
539888 99539888 1001 86380 86390 1
539919 99539919 1001 86380 86390 1
539869 99539869 1001 86380 86390 1
540510 99540510 1001 86380 86390 1
540604 99540604 1001 86380 86390 1
541265 99541265 1001 86380 86390 1
541242 99541242 1001 86380 86390 1
541013 99541013 1001 86380 86390 1
541078 99541078 1001 86380 86390 1
541053 99541053 1001 86380 86390 1
540944 99540944 1001 86380 86390 1
540726 99540726 1001 86380 86390 1
540683 99540683 1001 86380 86390 1
541489 99541489 1001 86380 86390 1
541469 99541469 1001 86380 86390 1
542044 99542044 1001 86380 86390 1
542024 99542024 1001 86380 86390 1
541789 99541789 1001 86380 86390 1
541804 99541804 1001 86380 86390 1
541896 99541896 1001 86380 86390 1
542233 99542233 1001 86380 86390 1
542236 99542236 1001 86380 86390 1
542872 99542872 1001 86380 86390 1
542744 99542744 1001 86380 86390 1
542893 99542893 1001 86380 86390 1
542627 99542627 1001 86380 86390 1
542538 99542538 1001 86380 86390 1
542533 99542533 1001 86380 86390 1
542951 99542951 1001 86380 86390 1
543760 99543760 1001 86380 86390 1
543589 99543589 1001 86380 86390 1
543415 99543415 1001 86380 86390 1
543280 99543280 1001 86380 86390 1
543292 99543292 1001 86380 86390 1
543886 99543886 1001 86380 86390 1
543909 99543909 1001 86380 86390 1
544535 99544535 1001 86380 86390 1
544668 99544668 1001 86380 86390 1
544644 99544644 1001 86380 86390 1
407874 1140 1001 41160 41757 1
516687 630 1002 55590 64149 1
530651 854 1002 53912 66567 1
400078 99400078 1001 86380 86390 1
400158 99400158 1001 86380 86390 1
400364 99400364 1001 86380 86390 1
400578 99400578 1001 86380 86390 1
401383 99401383 1001 86380 86390 1
401742 99401742 1001 86380 86390 1
401776 99401776 1001 86380 86390 1
401839 99401839 1001 86380 86390 1
402695 99402695 1001 86380 86390 1
402721 99402721 1001 86380 86390 1
402798 99402798 1001 86380 86390 1
402946 99402946 1001 86380 86390 1
402986 99402986 1001 86380 86390 1
403108 99403108 1001 86380 86390 1
403148 99403148 1001 86380 86390 1
403475 99403475 1001 86380 86390 1
403571 99403571 1001 86380 86390 1
403618 99403618 1001 86380 86390 1
403679 99403679 1001 86380 86390 1
403727 99403727 1001 86380 86390 1
404167 99404167 1001 86380 86390 1
404385 99404385 1001 86380 86390 1
404659 99404659 1001 86380 86390 1
404956 99404956 1001 86380 86390 1
405139 99405139 1001 86380 86390 1
405462 99405462 1001 86380 86390 1
405584 99405584 1001 86380 86390 1
405659 99405659 1001 86380 86390 1
405821 99405821 1001 86380 86390 1
406448 99406448 1001 86380 86390 1
406700 99406700 1001 86380 86390 1
407469 99407469 1001 86380 86390 1
407616 99407616 1001 86380 86390 1
407705 99407705 1001 86380 86390 1
408331 99408331 1001 86380 86390 1
408471 99408471 1001 86380 86390 1
408511 99408511 1001 86380 86390 1
408607 99408607 1001 86380 86390 1
408908 99408908 1001 86380 86390 1
408985 99408985 1001 86380 86390 1
409452 99409452 1001 86380 86390 1
409668 99409668 1001 86380 86390 1
410144 99410144 1001 86380 86390 1
410228 99410228 1001 86380 86390 1
410261 99410261 1001 86380 86390 1
410331 99410331 1001 86380 86390 1
410672 99410672 1001 86380 86390 1
410632 99410632 1001 86380 86390 1
410809 99410809 1001 86380 86390 1
410862 99410862 1001 86380 86390 1
410883 99410883 1001 86380 86390 1
411139 99411139 1001 86380 86390 1
411729 99411729 1001 86380 86390 1
411954 99411954 1001 86380 86390 1
412037 99412037 1001 86380 86390 1
412100 99412100 1001 86380 86390 1
412476 99412476 1001 86380 86390 1
412311 99412311 1001 86380 86390 1
413591 99413591 1001 86380 86390 1
413394 99413394 1001 86380 86390 1
412623 99412623 1001 86380 86390 1
413798 99413798 1001 86380 86390 1
414533 99414533 1001 86380 86390 1
414701 99414701 1001 86380 86390 1
414387 99414387 1001 86380 86390 1
415557 99415557 1001 86380 86390 1
415408 99415408 1001 86380 86390 1
415384 99415384 1001 86380 86390 1
416614 99416614 1001 86380 86390 1
416856 99416856 1001 86380 86390 1
416055 99416055 1001 86380 86390 1
415981 99415981 1001 86380 86390 1
415824 99415824 1001 86380 86390 1
417335 99417335 1001 86380 86390 1
416138 99416138 1001 86380 86390 1
418713 99418713 1001 86380 86390 1
418522 99418522 1001 86380 86390 1
418474 99418474 1001 86380 86390 1
417820 99417820 1001 86380 86390 1
417611 99417611 1001 86380 86390 1
418893 99418893 1001 86380 86390 1
419202 99419202 1001 86380 86390 1
418997 99418997 1001 86380 86390 1
420156 99420156 1001 86380 86390 1
420418 99420418 1001 86380 86390 1
419983 99419983 1001 86380 86390 1
419929 99419929 1001 86380 86390 1
420030 99420030 1001 86380 86390 1
419450 99419450 1001 86380 86390 1
419474 99419474 1001 86380 86390 1
419502 99419502 1001 86380 86390 1
420777 99420777 1001 86380 86390 1
420555 99420555 1001 86380 86390 1
421923 99421923 1001 86380 86390 1
421333 99421333 1001 86380 86390 1
420844 99420844 1001 86380 86390 1
420902 99420902 1001 86380 86390 1
421225 99421225 1001 86380 86390 1
422437 99422437 1001 86380 86390 1
422335 99422335 1001 86380 86390 1
422234 99422234 1001 86380 86390 1
423613 99423613 1001 86380 86390 1
423320 99423320 1001 86380 86390 1
423714 99423714 1001 86380 86390 1
423456 99423456 1001 86380 86390 1
422979 99422979 1001 86380 86390 1
422813 99422813 1001 86380 86390 1
425282 99425282 1001 86380 86390 1
425000 99425000 1001 86380 86390 1
424530 99424530 1001 86380 86390 1
424495 99424495 1001 86380 86390 1
424329 99424329 1001 86380 86390 1
424228 99424228 1001 86380 86390 1
425748 99425748 1001 86380 86390 1
426312 99426312 1001 86380 86390 1
426319 99426319 1001 86380 86390 1
425918 99425918 1001 86380 86390 1
426070 99426070 1001 86380 86390 1
426087 99426087 1001 86380 86390 1
426148 99426148 1001 86380 86390 1
427410 99427410 1001 86380 86390 1
428372 99428372 1001 86380 86390 1
428593 99428593 1001 86380 86390 1
428465 99428465 1001 86380 86390 1
428094 99428094 1001 86380 86390 1
428217 99428217 1001 86380 86390 1
427963 99427963 1001 86380 86390 1
427804 99427804 1001 86380 86390 1
427604 99427604 1001 86380 86390 1
427864 99427864 1001 86380 86390 1
427714 99427714 1001 86380 86390 1
430328 99430328 1001 86380 86390 1
429736 99429736 1001 86380 86390 1
429741 99429741 1001 86380 86390 1
429605 99429605 1001 86380 86390 1
430740 99430740 1001 86380 86390 1
430625 99430625 1001 86380 86390 1
430596 99430596 1001 86380 86390 1
431942 99431942 1001 86380 86390 1
431705 99431705 1001 86380 86390 1
431358 99431358 1001 86380 86390 1
431263 99431263 1001 86380 86390 1
431243 99431243 1001 86380 86390 1
431072 99431072 1001 86380 86390 1
431131 99431131 1001 86380 86390 1
431157 99431157 1001 86380 86390 1
432097 99432097 1001 86380 86390 1
432134 99432134 1001 86380 86390 1
433478 99433478 1001 86380 86390 1
432893 99432893 1001 86380 86390 1
433853 99433853 1001 86380 86390 1
435286 99435286 1001 86380 86390 1
435008 99435008 1001 86380 86390 1
435423 99435423 1001 86380 86390 1
434875 99434875 1001 86380 86390 1
434718 99434718 1001 86380 86390 1
434412 99434412 1001 86380 86390 1
435806 99435806 1001 86380 86390 1
436370 99436370 1001 86380 86390 1
436378 99436378 1001 86380 86390 1
436725 99436725 1001 86380 86390 1
436128 99436128 1001 86380 86390 1
436074 99436074 1001 86380 86390 1
436110 99436110 1001 86380 86390 1
300003 99300003 1001 86380 86390 1
437345 99437345 1001 86380 86390 1
300020 99300020 1001 86380 86390 1
300646 99300646 1001 86380 86390 1
300346 99300346 1001 86380 86390 1
300302 99300302 1001 86380 86390 1
300149 99300149 1001 86380 86390 1
300286 99300286 1001 86380 86390 1
300780 99300780 1001 86380 86390 1
300735 99300735 1001 86380 86390 1
301438 99301438 1001 86380 86390 1
301259 99301259 1001 86380 86390 1
301156 99301156 1001 86380 86390 1
301216 99301216 1001 86380 86390 1
301345 99301345 1001 86380 86390 1
300982 99300982 1001 86380 86390 1
301721 99301721 1001 86380 86390 1
301744 99301744 1001 86380 86390 1
301681 99301681 1001 86380 86390 1
302262 99302262 1001 86380 86390 1
302151 99302151 1001 86380 86390 1
301971 99301971 1001 86380 86390 1
301975 99301975 1001 86380 86390 1
301813 99301813 1001 86380 86390 1
301932 99301932 1001 86380 86390 1
301871 99301871 1001 86380 86390 1
301885 99301885 1001 86380 86390 1
301928 99301928 1001 86380 86390 1
302508 99302508 1001 86380 86390 1
302796 99302796 1001 86380 86390 1
302803 99302803 1001 86380 86390 1
302602 99302602 1001 86380 86390 1
303896 99303896 1001 86380 86390 1
303967 99303967 1001 86380 86390 1
303851 99303851 1001 86380 86390 1
303636 99303636 1001 86380 86390 1
303705 99303705 1001 86380 86390 1
303427 99303427 1001 86380 86390 1
304192 99304192 1001 86380 86390 1
304193 99304193 1001 86380 86390 1
304144 99304144 1001 86380 86390 1
304683 99304683 1001 86380 86390 1
304499 99304499 1001 86380 86390 1
304594 99304594 1001 86380 86390 1
304570 99304570 1001 86380 86390 1
304575 99304575 1001 86380 86390 1
304331 99304331 1001 86380 86390 1
305044 99305044 1001 86380 86390 1
304866 99304866 1001 86380 86390 1
305493 99305493 1001 86380 86390 1
305487 99305487 1001 86380 86390 1
305608 99305608 1001 86380 86390 1
305277 99305277 1001 86380 86390 1
305316 99305316 1001 86380 86390 1
305207 99305207 1001 86380 86390 1
305184 99305184 1001 86380 86390 1
305191 99305191 1001 86380 86390 1
500768 99500768 1001 86380 86390 1
500705 99500705 1001 86380 86390 1
500684 99500684 1001 86380 86390 1
500544 99500544 1001 86380 86390 1
500488 99500488 1001 86380 86390 1
500605 99500605 1001 86380 86390 1
500273 99500273 1001 86380 86390 1
500379 99500379 1001 86380 86390 1
500251 99500251 1001 86380 86390 1
500370 99500370 1001 86380 86390 1
500307 99500307 1001 86380 86390 1
500969 99500969 1001 86380 86390 1
500868 99500868 1001 86380 86390 1
501526 99501526 1001 86380 86390 1
501622 99501622 1001 86380 86390 1
501634 99501634 1001 86380 86390 1
501242 99501242 1001 86380 86390 1
501271 99501271 1001 86380 86390 1
501302 99501302 1001 86380 86390 1
501162 99501162 1001 86380 86390 1
501227 99501227 1001 86380 86390 1
501102 99501102 1001 86380 86390 1
502102 99502102 1001 86380 86390 1
502167 99502167 1001 86380 86390 1
501908 99501908 1001 86380 86390 1
502499 99502499 1001 86380 86390 1
502944 99502944 1001 86380 86390 1
502980 99502980 1001 86380 86390 1
502716 99502716 1001 86380 86390 1
502820 99502820 1001 86380 86390 1
502848 99502848 1001 86380 86390 1
502708 99502708 1001 86380 86390 1
503427 99503427 1001 86380 86390 1
503990 99503990 1001 86380 86390 1
503966 99503966 1001 86380 86390 1
503824 99503824 1001 86380 86390 1
503762 99503762 1001 86380 86390 1
503728 99503728 1001 86380 86390 1
503687 99503687 1001 86380 86390 1
503689 99503689 1001 86380 86390 1
504206 99504206 1001 86380 86390 1
504145 99504145 1001 86380 86390 1
504304 99504304 1001 86380 86390 1
504816 99504816 1001 86380 86390 1
504623 99504623 1001 86380 86390 1
504422 99504422 1001 86380 86390 1
504968 99504968 1001 86380 86390 1
504962 99504962 1001 86380 86390 1
504977 99504977 1001 86380 86390 1
505616 99505616 1001 86380 86390 1
505735 99505735 1001 86380 86390 1
505461 99505461 1001 86380 86390 1
505565 99505565 1001 86380 86390 1
505509 99505509 1001 86380 86390 1
505511 99505511 1001 86380 86390 1
505206 99505206 1001 86380 86390 1
505167 99505167 1001 86380 86390 1
505324 99505324 1001 86380 86390 1
505197 99505197 1001 86380 86390 1
505858 99505858 1001 86380 86390 1
506421 99506421 1001 86380 86390 1
506625 99506625 1001 86380 86390 1
507325 99507325 1001 86380 86390 1
507081 99507081 1001 86380 86390 1
506963 99506963 1001 86380 86390 1
506812 99506812 1001 86380 86390 1
507498 99507498 1001 86380 86390 1
507593 99507593 1001 86380 86390 1
508088 99508088 1001 86380 86390 1
508240 99508240 1001 86380 86390 1
507652 99507652 1001 86380 86390 1
508402 99508402 1001 86380 86390 1
509026 99509026 1001 86380 86390 1
508978 99508978 1001 86380 86390 1
508906 99508906 1001 86380 86390 1
508920 99508920 1001 86380 86390 1
508972 99508972 1001 86380 86390 1
508795 99508795 1001 86380 86390 1
508853 99508853 1001 86380 86390 1
508632 99508632 1001 86380 86390 1
509227 99509227 1001 86380 86390 1
509263 99509263 1001 86380 86390 1
509878 99509878 1001 86380 86390 1
509780 99509780 1001 86380 86390 1
509889 99509889 1001 86380 86390 1
509822 99509822 1001 86380 86390 1
509745 99509745 1001 86380 86390 1
509356 99509356 1001 86380 86390 1
509978 99509978 1001 86380 86390 1
510011 99510011 1001 86380 86390 1
510568 99510568 1001 86380 86390 1
510151 99510151 1001 86380 86390 1
510843 99510843 1001 86380 86390 1
511237 99511237 1001 86380 86390 1
511225 99511225 1001 86380 86390 1
511307 99511307 1001 86380 86390 1
511129 99511129 1001 86380 86390 1
511080 99511080 1001 86380 86390 1
511035 99511035 1001 86380 86390 1
511564 99511564 1001 86380 86390 1
511712 99511712 1001 86380 86390 1
512178 99512178 1001 86380 86390 1
512244 99512244 1001 86380 86390 1
512362 99512362 1001 86380 86390 1
511875 99511875 1001 86380 86390 1
511901 99511901 1001 86380 86390 1
511792 99511792 1001 86380 86390 1
511950 99511950 1001 86380 86390 1
512394 99512394 1001 86380 86390 1
512499 99512499 1001 86380 86390 1
513025 99513025 1001 86380 86390 1
512781 99512781 1001 86380 86390 1
512700 99512700 1001 86380 86390 1
513312 99513312 1001 86380 86390 1
513972 99513972 1001 86380 86390 1
513926 99513926 1001 86380 86390 1
513763 99513763 1001 86380 86390 1
513792 99513792 1001 86380 86390 1
513693 99513693 1001 86380 86390 1
513421 99513421 1001 86380 86390 1
514050 99514050 1001 86380 86390 1
514760 99514760 1001 86380 86390 1
514545 99514545 1001 86380 86390 1
514327 99514327 1001 86380 86390 1
514920 99514920 1001 86380 86390 1
515057 99515057 1001 86380 86390 1
515647 99515647 1001 86380 86390 1
515519 99515519 1001 86380 86390 1
515464 99515464 1001 86380 86390 1
515102 99515102 1001 86380 86390 1
515725 99515725 1001 86380 86390 1
516423 99516423 1001 86380 86390 1
516328 99516328 1001 86380 86390 1
516208 99516208 1001 86380 86390 1
516023 99516023 1001 86380 86390 1
516707 99516707 1001 86380 86390 1
516544 99516544 1001 86380 86390 1
517188 99517188 1001 86380 86390 1
516992 99516992 1001 86380 86390 1
516957 99516957 1001 86380 86390 1
516742 99516742 1001 86380 86390 1
516731 99516731 1001 86380 86390 1
517363 99517363 1001 86380 86390 1
518001 99518001 1001 86380 86390 1
517967 99517967 1001 86380 86390 1
517918 99517918 1001 86380 86390 1
517747 99517747 1001 86380 86390 1
518959 99518959 1001 86380 86390 1
518919 99518919 1001 86380 86390 1
518910 99518910 1001 86380 86390 1
518619 99518619 1001 86380 86390 1
518388 99518388 1001 86380 86390 1
518998 99518998 1001 86380 86390 1
519061 99519061 1001 86380 86390 1
519520 99519520 1001 86380 86390 1
519548 99519548 1001 86380 86390 1
519517 99519517 1001 86380 86390 1
519366 99519366 1001 86380 86390 1
519215 99519215 1001 86380 86390 1
519859 99519859 1001 86380 86390 1
520423 99520423 1001 86380 86390 1
520411 99520411 1001 86380 86390 1
520809 99520809 1001 86380 86390 1
520811 99520811 1001 86380 86390 1
521293 99521293 1001 86380 86390 1
521321 99521321 1001 86380 86390 1
521031 99521031 1001 86380 86390 1
521651 99521651 1001 86380 86390 1
522153 99522153 1001 86380 86390 1
522072 99522072 1001 86380 86390 1
521832 99521832 1001 86380 86390 1
521799 99521799 1001 86380 86390 1
521761 99521761 1001 86380 86390 1
522420 99522420 1001 86380 86390 1
522425 99522425 1001 86380 86390 1
523032 99523032 1001 86380 86390 1
523007 99523007 1001 86380 86390 1
523049 99523049 1001 86380 86390 1
522976 99522976 1001 86380 86390 1
522810 99522810 1001 86380 86390 1
522856 99522856 1001 86380 86390 1
522571 99522571 1001 86380 86390 1
522584 99522584 1001 86380 86390 1
523474 99523474 1001 86380 86390 1
523972 99523972 1001 86380 86390 1
524582 99524582 1001 86380 86390 1
524662 99524662 1001 86380 86390 1
524465 99524465 1001 86380 86390 1
524392 99524392 1001 86380 86390 1
524217 99524217 1001 86380 86390 1
524193 99524193 1001 86380 86390 1
524794 99524794 1001 86380 86390 1
524974 99524974 1001 86380 86390 1
525510 99525510 1001 86380 86390 1
525519 99525519 1001 86380 86390 1
525384 99525384 1001 86380 86390 1
524994 99524994 1001 86380 86390 1
525076 99525076 1001 86380 86390 1
525144 99525144 1001 86380 86390 1
526361 99526361 1001 86380 86390 1
526366 99526366 1001 86380 86390 1
526413 99526413 1001 86380 86390 1
526371 99526371 1001 86380 86390 1
526268 99526268 1001 86380 86390 1
525891 99525891 1001 86380 86390 1
525982 99525982 1001 86380 86390 1
526618 99526618 1001 86380 86390 1
526621 99526621 1001 86380 86390 1
526570 99526570 1001 86380 86390 1
527225 99527225 1001 86380 86390 1
527181 99527181 1001 86380 86390 1
527023 99527023 1001 86380 86390 1
526920 99526920 1001 86380 86390 1
527001 99527001 1001 86380 86390 1
526690 99526690 1001 86380 86390 1
527250 99527250 1001 86380 86390 1
527394 99527394 1001 86380 86390 1
527810 99527810 1001 86380 86390 1
527736 99527736 1001 86380 86390 1
527532 99527532 1001 86380 86390 1
527638 99527638 1001 86380 86390 1
527589 99527589 1001 86380 86390 1
527512 99527512 1001 86380 86390 1
527462 99527462 1001 86380 86390 1
528202 99528202 1001 86380 86390 1
528231 99528231 1001 86380 86390 1
528260 99528260 1001 86380 86390 1
528186 99528186 1001 86380 86390 1
528829 99528829 1001 86380 86390 1
528804 99528804 1001 86380 86390 1
528678 99528678 1001 86380 86390 1
528603 99528603 1001 86380 86390 1
528297 99528297 1001 86380 86390 1
528301 99528301 1001 86380 86390 1
529049 99529049 1001 86380 86390 1
529428 99529428 1001 86380 86390 1
529339 99529339 1001 86380 86390 1
529314 99529314 1001 86380 86390 1
529110 99529110 1001 86380 86390 1
530479 99530479 1001 86380 86390 1
530352 99530352 1001 86380 86390 1
530410 99530410 1001 86380 86390 1
530549 99530549 1001 86380 86390 1
530155 99530155 1001 86380 86390 1
530221 99530221 1001 86380 86390 1
530312 99530312 1001 86380 86390 1
530039 99530039 1001 86380 86390 1
530582 99530582 1001 86380 86390 1
530726 99530726 1001 86380 86390 1
530717 99530717 1001 86380 86390 1
531377 99531377 1001 86380 86390 1
531275 99531275 1001 86380 86390 1
530995 99530995 1001 86380 86390 1
530970 99530970 1001 86380 86390 1
531088 99531088 1001 86380 86390 1
530781 99530781 1001 86380 86390 1
531519 99531519 1001 86380 86390 1
530760 99530760 1001 86380 86390 1
531530 99531530 1001 86380 86390 1
532157 99532157 1001 86380 86390 1
532145 99532145 1001 86380 86390 1
532202 99532202 1001 86380 86390 1
531845 99531845 1001 86380 86390 1
531956 99531956 1001 86380 86390 1
531768 99531768 1001 86380 86390 1
531708 99531708 1001 86380 86390 1
531786 99531786 1001 86380 86390 1
532231 99532231 1001 86380 86390 1
532775 99532775 1001 86380 86390 1
532648 99532648 1001 86380 86390 1
532448 99532448 1001 86380 86390 1
533184 99533184 1001 86380 86390 1
533590 99533590 1001 86380 86390 1
533280 99533280 1001 86380 86390 1
533358 99533358 1001 86380 86390 1
533427 99533427 1001 86380 86390 1
533909 99533909 1001 86380 86390 1
533995 99533995 1001 86380 86390 1
534311 99534311 1001 86380 86390 1
534390 99534390 1001 86380 86390 1
534352 99534352 1001 86380 86390 1
534130 99534130 1001 86380 86390 1
534214 99534214 1001 86380 86390 1
534127 99534127 1001 86380 86390 1
535509 99535509 1001 86380 86390 1
535482 99535482 1001 86380 86390 1
535047 99535047 1001 86380 86390 1
535049 99535049 1001 86380 86390 1
535639 99535639 1001 86380 86390 1
535537 99535537 1001 86380 86390 1
535529 99535529 1001 86380 86390 1
535635 99535635 1001 86380 86390 1
536183 99536183 1001 86380 86390 1
536034 99536034 1001 86380 86390 1
536001 99536001 1001 86380 86390 1
535789 99535789 1001 86380 86390 1
535883 99535883 1001 86380 86390 1
535728 99535728 1001 86380 86390 1
536518 99536518 1001 86380 86390 1
536469 99536469 1001 86380 86390 1
536422 99536422 1001 86380 86390 1
537130 99537130 1001 86380 86390 1
536809 99536809 1001 86380 86390 1
536667 99536667 1001 86380 86390 1
536707 99536707 1001 86380 86390 1
537837 99537837 1001 86380 86390 1
537879 99537879 1001 86380 86390 1
537892 99537892 1001 86380 86390 1
537895 99537895 1001 86380 86390 1
537883 99537883 1001 86380 86390 1
537982 99537982 1001 86380 86390 1
537783 99537783 1001 86380 86390 1
537498 99537498 1001 86380 86390 1
537379 99537379 1001 86380 86390 1
538005 99538005 1001 86380 86390 1
538676 99538676 1001 86380 86390 1
538685 99538685 1001 86380 86390 1
538898 99538898 1001 86380 86390 1
538821 99538821 1001 86380 86390 1
538966 99538966 1001 86380 86390 1
538824 99538824 1001 86380 86390 1
539461 99539461 1001 86380 86390 1
539538 99539538 1001 86380 86390 1
539605 99539605 1001 86380 86390 1
539545 99539545 1001 86380 86390 1
539483 99539483 1001 86380 86390 1
539384 99539384 1001 86380 86390 1
539398 99539398 1001 86380 86390 1
539344 99539344 1001 86380 86390 1
539819 99539819 1001 86380 86390 1
540083 99540083 1001 86380 86390 1
540186 99540186 1001 86380 86390 1
540225 99540225 1001 86380 86390 1
540097 99540097 1001 86380 86390 1
540058 99540058 1001 86380 86390 1
539968 99539968 1001 86380 86390 1
540479 99540479 1001 86380 86390 1
540629 99540629 1001 86380 86390 1
541206 99541206 1001 86380 86390 1
541118 99541118 1001 86380 86390 1
541270 99541270 1001 86380 86390 1
541211 99541211 1001 86380 86390 1
541161 99541161 1001 86380 86390 1
540872 99540872 1001 86380 86390 1
541396 99541396 1001 86380 86390 1
541622 99541622 1001 86380 86390 1
541613 99541613 1001 86380 86390 1
542132 99542132 1001 86380 86390 1
542211 99542211 1001 86380 86390 1
542727 99542727 1001 86380 86390 1
542703 99542703 1001 86380 86390 1
542601 99542601 1001 86380 86390 1
542606 99542606 1001 86380 86390 1
542661 99542661 1001 86380 86390 1
542416 99542416 1001 86380 86390 1
543106 99543106 1001 86380 86390 1
543636 99543636 1001 86380 86390 1
543578 99543578 1001 86380 86390 1
543399 99543399 1001 86380 86390 1
543537 99543537 1001 86380 86390 1
543282 99543282 1001 86380 86390 1
543270 99543270 1001 86380 86390 1
543350 99543350 1001 86380 86390 1
543941 99543941 1001 86380 86390 1
543903 99543903 1001 86380 86390 1
543841 99543841 1001 86380 86390 1
543804 99543804 1001 86380 86390 1
544597 99544597 1001 86380 86390 1
544468 99544468 1001 86380 86390 1
544212 99544212 1001 86380 86390 1
544268 99544268 1001 86380 86390 1
543993 99543993 1001 86380 86390 1
543981 99543981 1001 86380 86390 1
544163 99544163 1001 86380 86390 1
402918 826 1001 51900 59157 1
511151 661 1002 27393 29246 1
508316 1116 1001 59905 60205 1
522257 773 1001 38350 38649 1
533524 626 1002 39846 46132 1
400230 99400230 1001 86380 86390 1
400616 99400616 1001 86380 86390 1
400638 99400638 1001 86380 86390 1
400933 99400933 1001 86380 86390 1
402279 99402279 1001 86380 86390 1
403016 99403016 1001 86380 86390 1
403030 99403030 1001 86380 86390 1
403610 99403610 1001 86380 86390 1
403728 99403728 1001 86380 86390 1
403962 99403962 1001 86380 86390 1
404300 99404300 1001 86380 86390 1
405344 99405344 1001 86380 86390 1
405420 99405420 1001 86380 86390 1
406280 99406280 1001 86380 86390 1
406693 99406693 1001 86380 86390 1
407000 99407000 1001 86380 86390 1
407171 99407171 1001 86380 86390 1
407912 99407912 1001 86380 86390 1
408094 99408094 1001 86380 86390 1
408345 99408345 1001 86380 86390 1
408460 99408460 1001 86380 86390 1
408597 99408597 1001 86380 86390 1
408849 99408849 1001 86380 86390 1
408796 99408796 1001 86380 86390 1
409340 99409340 1001 86380 86390 1
409649 99409649 1001 86380 86390 1
410452 99410452 1001 86380 86390 1
410633 99410633 1001 86380 86390 1
410665 99410665 1001 86380 86390 1
410770 99410770 1001 86380 86390 1
411349 99411349 1001 86380 86390 1
411542 99411542 1001 86380 86390 1
411819 99411819 1001 86380 86390 1
413520 99413520 1001 86380 86390 1
413402 99413402 1001 86380 86390 1
413084 99413084 1001 86380 86390 1
413085 99413085 1001 86380 86390 1
413020 99413020 1001 86380 86390 1
413049 99413049 1001 86380 86390 1
412850 99412850 1001 86380 86390 1
412644 99412644 1001 86380 86390 1
412625 99412625 1001 86380 86390 1
412638 99412638 1001 86380 86390 1
414038 99414038 1001 86380 86390 1
413909 99413909 1001 86380 86390 1
415080 99415080 1001 86380 86390 1
415296 99415296 1001 86380 86390 1
414893 99414893 1001 86380 86390 1
414545 99414545 1001 86380 86390 1
415619 99415619 1001 86380 86390 1
416159 99416159 1001 86380 86390 1
416196 99416196 1001 86380 86390 1
416106 99416106 1001 86380 86390 1
417067 99417067 1001 86380 86390 1
417393 99417393 1001 86380 86390 1
417534 99417534 1001 86380 86390 1
418307 99418307 1001 86380 86390 1
418409 99418409 1001 86380 86390 1
417725 99417725 1001 86380 86390 1
417929 99417929 1001 86380 86390 1
417646 99417646 1001 86380 86390 1
418843 99418843 1001 86380 86390 1
419143 99419143 1001 86380 86390 1
418926 99418926 1001 86380 86390 1
420445 99420445 1001 86380 86390 1
419827 99419827 1001 86380 86390 1
419932 99419932 1001 86380 86390 1
419593 99419593 1001 86380 86390 1
419322 99419322 1001 86380 86390 1
419231 99419231 1001 86380 86390 1
421928 99421928 1001 86380 86390 1
421758 99421758 1001 86380 86390 1
421909 99421909 1001 86380 86390 1
421958 99421958 1001 86380 86390 1
420920 99420920 1001 86380 86390 1
422333 99422333 1001 86380 86390 1
422291 99422291 1001 86380 86390 1
423525 99423525 1001 86380 86390 1
423650 99423650 1001 86380 86390 1
422681 99422681 1001 86380 86390 1
422730 99422730 1001 86380 86390 1
422711 99422711 1001 86380 86390 1
423846 99423846 1001 86380 86390 1
423753 99423753 1001 86380 86390 1
424112 99424112 1001 86380 86390 1
425363 99425363 1001 86380 86390 1
424308 99424308 1001 86380 86390 1
427049 99427049 1001 86380 86390 1
426715 99426715 1001 86380 86390 1
426210 99426210 1001 86380 86390 1
428733 99428733 1001 86380 86390 1
427946 99427946 1001 86380 86390 1
427740 99427740 1001 86380 86390 1
427896 99427896 1001 86380 86390 1
428737 99428737 1001 86380 86390 1
430020 99430020 1001 86380 86390 1
430190 99430190 1001 86380 86390 1
429792 99429792 1001 86380 86390 1
429410 99429410 1001 86380 86390 1
429227 99429227 1001 86380 86390 1
429203 99429203 1001 86380 86390 1
429453 99429453 1001 86380 86390 1
429336 99429336 1001 86380 86390 1
430777 99430777 1001 86380 86390 1
431999 99431999 1001 86380 86390 1
431389 99431389 1001 86380 86390 1
431550 99431550 1001 86380 86390 1
431215 99431215 1001 86380 86390 1
432332 99432332 1001 86380 86390 1
432068 99432068 1001 86380 86390 1
432285 99432285 1001 86380 86390 1
433397 99433397 1001 86380 86390 1
433390 99433390 1001 86380 86390 1
432991 99432991 1001 86380 86390 1
433100 99433100 1001 86380 86390 1
432798 99432798 1001 86380 86390 1
432737 99432737 1001 86380 86390 1
432577 99432577 1001 86380 86390 1
433947 99433947 1001 86380 86390 1
435193 99435193 1001 86380 86390 1
434653 99434653 1001 86380 86390 1
434427 99434427 1001 86380 86390 1
434311 99434311 1001 86380 86390 1
434169 99434169 1001 86380 86390 1
435595 99435595 1001 86380 86390 1
436792 99436792 1001 86380 86390 1
436614 99436614 1001 86380 86390 1
436488 99436488 1001 86380 86390 1
436314 99436314 1001 86380 86390 1
436100 99436100 1001 86380 86390 1
437352 99437352 1001 86380 86390 1
300050 99300050 1001 86380 86390 1
300473 99300473 1001 86380 86390 1
300506 99300506 1001 86380 86390 1
300121 99300121 1001 86380 86390 1
300751 99300751 1001 86380 86390 1
301298 99301298 1001 86380 86390 1
301205 99301205 1001 86380 86390 1
300975 99300975 1001 86380 86390 1
301067 99301067 1001 86380 86390 1
301010 99301010 1001 86380 86390 1
301760 99301760 1001 86380 86390 1
301581 99301581 1001 86380 86390 1
301698 99301698 1001 86380 86390 1
301725 99301725 1001 86380 86390 1
301703 99301703 1001 86380 86390 1
302320 99302320 1001 86380 86390 1
302074 99302074 1001 86380 86390 1
302103 99302103 1001 86380 86390 1
302105 99302105 1001 86380 86390 1
302017 99302017 1001 86380 86390 1
301894 99301894 1001 86380 86390 1
301817 99301817 1001 86380 86390 1
301830 99301830 1001 86380 86390 1
301769 99301769 1001 86380 86390 1
302476 99302476 1001 86380 86390 1
303159 99303159 1001 86380 86390 1
303121 99303121 1001 86380 86390 1
303076 99303076 1001 86380 86390 1
302639 99302639 1001 86380 86390 1
302687 99302687 1001 86380 86390 1
302766 99302766 1001 86380 86390 1
302702 99302702 1001 86380 86390 1
304007 99304007 1001 86380 86390 1
303964 99303964 1001 86380 86390 1
303965 99303965 1001 86380 86390 1
303689 99303689 1001 86380 86390 1
303772 99303772 1001 86380 86390 1
303480 99303480 1001 86380 86390 1
303612 99303612 1001 86380 86390 1
304097 99304097 1001 86380 86390 1
304200 99304200 1001 86380 86390 1
304100 99304100 1001 86380 86390 1
304169 99304169 1001 86380 86390 1
304804 99304804 1001 86380 86390 1
304512 99304512 1001 86380 86390 1
304627 99304627 1001 86380 86390 1
304330 99304330 1001 86380 86390 1
304282 99304282 1001 86380 86390 1
305033 99305033 1001 86380 86390 1
305405 99305405 1001 86380 86390 1
305098 99305098 1001 86380 86390 1
305125 99305125 1001 86380 86390 1
500024 99500024 1001 86380 86390 1
500137 99500137 1001 86380 86390 1
500694 99500694 1001 86380 86390 1
500524 99500524 1001 86380 86390 1
500290 99500290 1001 86380 86390 1
500345 99500345 1001 86380 86390 1
500927 99500927 1001 86380 86390 1
500931 99500931 1001 86380 86390 1
500971 99500971 1001 86380 86390 1
500828 99500828 1001 86380 86390 1
500820 99500820 1001 86380 86390 1
500847 99500847 1001 86380 86390 1
500952 99500952 1001 86380 86390 1
501533 99501533 1001 86380 86390 1
501395 99501395 1001 86380 86390 1
501374 99501374 1001 86380 86390 1
501339 99501339 1001 86380 86390 1
501381 99501381 1001 86380 86390 1
501239 99501239 1001 86380 86390 1
501115 99501115 1001 86380 86390 1
501210 99501210 1001 86380 86390 1
501172 99501172 1001 86380 86390 1
502358 99502358 1001 86380 86390 1
502223 99502223 1001 86380 86390 1
502055 99502055 1001 86380 86390 1
502240 99502240 1001 86380 86390 1
502101 99502101 1001 86380 86390 1
502041 99502041 1001 86380 86390 1
502554 99502554 1001 86380 86390 1
502653 99502653 1001 86380 86390 1
502934 99502934 1001 86380 86390 1
502693 99502693 1001 86380 86390 1
502880 99502880 1001 86380 86390 1
503313 99503313 1001 86380 86390 1
503974 99503974 1001 86380 86390 1
503810 99503810 1001 86380 86390 1
503776 99503776 1001 86380 86390 1
503892 99503892 1001 86380 86390 1
503726 99503726 1001 86380 86390 1
503517 99503517 1001 86380 86390 1
503650 99503650 1001 86380 86390 1
503498 99503498 1001 86380 86390 1
504273 99504273 1001 86380 86390 1
504157 99504157 1001 86380 86390 1
504217 99504217 1001 86380 86390 1
504801 99504801 1001 86380 86390 1
504474 99504474 1001 86380 86390 1
505006 99505006 1001 86380 86390 1
504956 99504956 1001 86380 86390 1
505074 99505074 1001 86380 86390 1
505106 99505106 1001 86380 86390 1
505707 99505707 1001 86380 86390 1
505595 99505595 1001 86380 86390 1
505692 99505692 1001 86380 86390 1
505667 99505667 1001 86380 86390 1
505503 99505503 1001 86380 86390 1
505504 99505504 1001 86380 86390 1
505519 99505519 1001 86380 86390 1
505178 99505178 1001 86380 86390 1
505260 99505260 1001 86380 86390 1
506408 99506408 1001 86380 86390 1
506516 99506516 1001 86380 86390 1
506193 99506193 1001 86380 86390 1
506127 99506127 1001 86380 86390 1
506063 99506063 1001 86380 86390 1
506115 99506115 1001 86380 86390 1
506648 99506648 1001 86380 86390 1
506663 99506663 1001 86380 86390 1
506785 99506785 1001 86380 86390 1
507376 99507376 1001 86380 86390 1
507288 99507288 1001 86380 86390 1
507139 99507139 1001 86380 86390 1
507092 99507092 1001 86380 86390 1
507086 99507086 1001 86380 86390 1
506808 99506808 1001 86380 86390 1
506952 99506952 1001 86380 86390 1
507444 99507444 1001 86380 86390 1
508100 99508100 1001 86380 86390 1
508241 99508241 1001 86380 86390 1
508093 99508093 1001 86380 86390 1
507918 99507918 1001 86380 86390 1
507664 99507664 1001 86380 86390 1
507742 99507742 1001 86380 86390 1
508881 99508881 1001 86380 86390 1
509024 99509024 1001 86380 86390 1
508597 99508597 1001 86380 86390 1
508604 99508604 1001 86380 86390 1
508490 99508490 1001 86380 86390 1
508479 99508479 1001 86380 86390 1
509788 99509788 1001 86380 86390 1
509720 99509720 1001 86380 86390 1
509549 99509549 1001 86380 86390 1
509424 99509424 1001 86380 86390 1
509416 99509416 1001 86380 86390 1
509326 99509326 1001 86380 86390 1
509383 99509383 1001 86380 86390 1
509941 99509941 1001 86380 86390 1
510645 99510645 1001 86380 86390 1
510405 99510405 1001 86380 86390 1
510516 99510516 1001 86380 86390 1
510148 99510148 1001 86380 86390 1
510885 99510885 1001 86380 86390 1
510834 99510834 1001 86380 86390 1
510772 99510772 1001 86380 86390 1
511526 99511526 1001 86380 86390 1
511231 99511231 1001 86380 86390 1
511127 99511127 1001 86380 86390 1
510952 99510952 1001 86380 86390 1
511555 99511555 1001 86380 86390 1
512341 99512341 1001 86380 86390 1
512109 99512109 1001 86380 86390 1
512113 99512113 1001 86380 86390 1
512156 99512156 1001 86380 86390 1
511905 99511905 1001 86380 86390 1
512528 99512528 1001 86380 86390 1
512453 99512453 1001 86380 86390 1
513181 99513181 1001 86380 86390 1
513096 99513096 1001 86380 86390 1
512890 99512890 1001 86380 86390 1
512674 99512674 1001 86380 86390 1
513295 99513295 1001 86380 86390 1
513318 99513318 1001 86380 86390 1
513996 99513996 1001 86380 86390 1
513946 99513946 1001 86380 86390 1
513690 99513690 1001 86380 86390 1
513784 99513784 1001 86380 86390 1
513473 99513473 1001 86380 86390 1
514072 99514072 1001 86380 86390 1
514155 99514155 1001 86380 86390 1
514208 99514208 1001 86380 86390 1
514711 99514711 1001 86380 86390 1
514588 99514588 1001 86380 86390 1
514459 99514459 1001 86380 86390 1
514581 99514581 1001 86380 86390 1
514384 99514384 1001 86380 86390 1
514986 99514986 1001 86380 86390 1
515026 99515026 1001 86380 86390 1
515032 99515032 1001 86380 86390 1
515008 99515008 1001 86380 86390 1
515366 99515366 1001 86380 86390 1
515207 99515207 1001 86380 86390 1
515069 99515069 1001 86380 86390 1
515125 99515125 1001 86380 86390 1
515888 99515888 1001 86380 86390 1
516399 99516399 1001 86380 86390 1
516114 99516114 1001 86380 86390 1
516117 99516117 1001 86380 86390 1
516183 99516183 1001 86380 86390 1
516198 99516198 1001 86380 86390 1
516121 99516121 1001 86380 86390 1
516013 99516013 1001 86380 86390 1
516014 99516014 1001 86380 86390 1
516583 99516583 1001 86380 86390 1
517183 99517183 1001 86380 86390 1
517201 99517201 1001 86380 86390 1
517245 99517245 1001 86380 86390 1
516896 99516896 1001 86380 86390 1
516826 99516826 1001 86380 86390 1
517347 99517347 1001 86380 86390 1
518145 99518145 1001 86380 86390 1
517965 99517965 1001 86380 86390 1
517813 99517813 1001 86380 86390 1
517687 99517687 1001 86380 86390 1
517700 99517700 1001 86380 86390 1
518260 99518260 1001 86380 86390 1
518273 99518273 1001 86380 86390 1
518939 99518939 1001 86380 86390 1
518614 99518614 1001 86380 86390 1
518630 99518630 1001 86380 86390 1
518683 99518683 1001 86380 86390 1
518748 99518748 1001 86380 86390 1
518621 99518621 1001 86380 86390 1
518689 99518689 1001 86380 86390 1
518612 99518612 1001 86380 86390 1
518716 99518716 1001 86380 86390 1
518394 99518394 1001 86380 86390 1
518376 99518376 1001 86380 86390 1
518559 99518559 1001 86380 86390 1
519121 99519121 1001 86380 86390 1
519635 99519635 1001 86380 86390 1
519703 99519703 1001 86380 86390 1
519453 99519453 1001 86380 86390 1
519507 99519507 1001 86380 86390 1
519559 99519559 1001 86380 86390 1
519246 99519246 1001 86380 86390 1
519292 99519292 1001 86380 86390 1
519610 99519610 1001 86380 86390 1
519947 99519947 1001 86380 86390 1
519913 99519913 1001 86380 86390 1
520567 99520567 1001 86380 86390 1
520144 99520144 1001 86380 86390 1
520120 99520120 1001 86380 86390 1
520666 99520666 1001 86380 86390 1
520643 99520643 1001 86380 86390 1
521351 99521351 1001 86380 86390 1
521353 99521353 1001 86380 86390 1
521329 99521329 1001 86380 86390 1
521438 99521438 1001 86380 86390 1
521330 99521330 1001 86380 86390 1
521268 99521268 1001 86380 86390 1
521453 99521453 1001 86380 86390 1
521375 99521375 1001 86380 86390 1
521576 99521576 1001 86380 86390 1
521668 99521668 1001 86380 86390 1
522129 99522129 1001 86380 86390 1
522235 99522235 1001 86380 86390 1
522227 99522227 1001 86380 86390 1
521956 99521956 1001 86380 86390 1
521868 99521868 1001 86380 86390 1
521771 99521771 1001 86380 86390 1
522465 99522465 1001 86380 86390 1
523044 99523044 1001 86380 86390 1
523045 99523045 1001 86380 86390 1
523050 99523050 1001 86380 86390 1
523038 99523038 1001 86380 86390 1
523109 99523109 1001 86380 86390 1
522891 99522891 1001 86380 86390 1
522894 99522894 1001 86380 86390 1
522603 99522603 1001 86380 86390 1
522506 99522506 1001 86380 86390 1
523877 99523877 1001 86380 86390 1
523716 99523716 1001 86380 86390 1
523628 99523628 1001 86380 86390 1
523461 99523461 1001 86380 86390 1
523401 99523401 1001 86380 86390 1
524761 99524761 1001 86380 86390 1
524628 99524628 1001 86380 86390 1
524384 99524384 1001 86380 86390 1
524373 99524373 1001 86380 86390 1
524564 99524564 1001 86380 86390 1
524228 99524228 1001 86380 86390 1
524273 99524273 1001 86380 86390 1
524211 99524211 1001 86380 86390 1
525582 99525582 1001 86380 86390 1
525247 99525247 1001 86380 86390 1
525141 99525141 1001 86380 86390 1
525039 99525039 1001 86380 86390 1
525616 99525616 1001 86380 86390 1
525733 99525733 1001 86380 86390 1
526208 99526208 1001 86380 86390 1
526133 99526133 1001 86380 86390 1
525900 99525900 1001 86380 86390 1
526529 99526529 1001 86380 86390 1
527124 99527124 1001 86380 86390 1
527130 99527130 1001 86380 86390 1
527019 99527019 1001 86380 86390 1
526667 99526667 1001 86380 86390 1
527321 99527321 1001 86380 86390 1
527935 99527935 1001 86380 86390 1
527956 99527956 1001 86380 86390 1
527824 99527824 1001 86380 86390 1
528098 99528098 1001 86380 86390 1
528241 99528241 1001 86380 86390 1
528085 99528085 1001 86380 86390 1
527663 99527663 1001 86380 86390 1
528885 99528885 1001 86380 86390 1
528783 99528783 1001 86380 86390 1
528863 99528863 1001 86380 86390 1
528596 99528596 1001 86380 86390 1
528653 99528653 1001 86380 86390 1
528692 99528692 1001 86380 86390 1
528693 99528693 1001 86380 86390 1
528694 99528694 1001 86380 86390 1
528423 99528423 1001 86380 86390 1
528472 99528472 1001 86380 86390 1
529224 99529224 1001 86380 86390 1
529279 99529279 1001 86380 86390 1
529884 99529884 1001 86380 86390 1
530516 99530516 1001 86380 86390 1
530551 99530551 1001 86380 86390 1
530427 99530427 1001 86380 86390 1
530466 99530466 1001 86380 86390 1
530376 99530376 1001 86380 86390 1
530528 99530528 1001 86380 86390 1
530384 99530384 1001 86380 86390 1
530217 99530217 1001 86380 86390 1
530089 99530089 1001 86380 86390 1
530649 99530649 1001 86380 86390 1
531282 99531282 1001 86380 86390 1
531297 99531297 1001 86380 86390 1
531311 99531311 1001 86380 86390 1
531183 99531183 1001 86380 86390 1
531263 99531263 1001 86380 86390 1
531340 99531340 1001 86380 86390 1
530929 99530929 1001 86380 86390 1
530766 99530766 1001 86380 86390 1
530949 99530949 1001 86380 86390 1
531404 99531404 1001 86380 86390 1
532105 99532105 1001 86380 86390 1
531696 99531696 1001 86380 86390 1
531658 99531658 1001 86380 86390 1
531791 99531791 1001 86380 86390 1
532751 99532751 1001 86380 86390 1
532508 99532508 1001 86380 86390 1
533110 99533110 1001 86380 86390 1
533092 99533092 1001 86380 86390 1
533661 99533661 1001 86380 86390 1
533728 99533728 1001 86380 86390 1
533290 99533290 1001 86380 86390 1
533407 99533407 1001 86380 86390 1
533323 99533323 1001 86380 86390 1
533864 99533864 1001 86380 86390 1
534608 99534608 1001 86380 86390 1
534565 99534565 1001 86380 86390 1
534375 99534375 1001 86380 86390 1
534343 99534343 1001 86380 86390 1
534193 99534193 1001 86380 86390 1
535241 99535241 1001 86380 86390 1
535245 99535245 1001 86380 86390 1
535143 99535143 1001 86380 86390 1
535037 99535037 1001 86380 86390 1
534975 99534975 1001 86380 86390 1
535541 99535541 1001 86380 86390 1
536299 99536299 1001 86380 86390 1
536160 99536160 1001 86380 86390 1
536136 99536136 1001 86380 86390 1
536215 99536215 1001 86380 86390 1
536254 99536254 1001 86380 86390 1
535751 99535751 1001 86380 86390 1
536457 99536457 1001 86380 86390 1
536522 99536522 1001 86380 86390 1
536409 99536409 1001 86380 86390 1
537075 99537075 1001 86380 86390 1
536848 99536848 1001 86380 86390 1
536890 99536890 1001 86380 86390 1
536648 99536648 1001 86380 86390 1
536654 99536654 1001 86380 86390 1
537186 99537186 1001 86380 86390 1
537347 99537347 1001 86380 86390 1
537270 99537270 1001 86380 86390 1
537235 99537235 1001 86380 86390 1
537670 99537670 1001 86380 86390 1
537763 99537763 1001 86380 86390 1
537767 99537767 1001 86380 86390 1
537692 99537692 1001 86380 86390 1
537407 99537407 1001 86380 86390 1
537438 99537438 1001 86380 86390 1
538125 99538125 1001 86380 86390 1
538610 99538610 1001 86380 86390 1
538487 99538487 1001 86380 86390 1
538553 99538553 1001 86380 86390 1
538278 99538278 1001 86380 86390 1
538917 99538917 1001 86380 86390 1
538918 99538918 1001 86380 86390 1
539012 99539012 1001 86380 86390 1
538859 99538859 1001 86380 86390 1
538847 99538847 1001 86380 86390 1
539476 99539476 1001 86380 86390 1
539060 99539060 1001 86380 86390 1
539117 99539117 1001 86380 86390 1
539045 99539045 1001 86380 86390 1
539665 99539665 1001 86380 86390 1
539669 99539669 1001 86380 86390 1
539747 99539747 1001 86380 86390 1
540340 99540340 1001 86380 86390 1
540140 99540140 1001 86380 86390 1
539918 99539918 1001 86380 86390 1
540632 99540632 1001 86380 86390 1
541234 99541234 1001 86380 86390 1
541106 99541106 1001 86380 86390 1
541121 99541121 1001 86380 86390 1
541254 99541254 1001 86380 86390 1
540998 99540998 1001 86380 86390 1
540685 99540685 1001 86380 86390 1
542083 99542083 1001 86380 86390 1
541842 99541842 1001 86380 86390 1
541712 99541712 1001 86380 86390 1
541500 99541500 1001 86380 86390 1
542168 99542168 1001 86380 86390 1
542210 99542210 1001 86380 86390 1
542134 99542134 1001 86380 86390 1
542807 99542807 1001 86380 86390 1
542846 99542846 1001 86380 86390 1
542842 99542842 1001 86380 86390 1
542741 99542741 1001 86380 86390 1
542593 99542593 1001 86380 86390 1
542329 99542329 1001 86380 86390 1
543062 99543062 1001 86380 86390 1
543739 99543739 1001 86380 86390 1
543570 99543570 1001 86380 86390 1
543492 99543492 1001 86380 86390 1
543564 99543564 1001 86380 86390 1
543337 99543337 1001 86380 86390 1
543351 99543351 1001 86380 86390 1
543274 99543274 1001 86380 86390 1
543200 99543200 1001 86380 86390 1
543252 99543252 1001 86380 86390 1
543877 99543877 1001 86380 86390 1
544435 99544435 1001 86380 86390 1
544319 99544319 1001 86380 86390 1
544244 99544244 1001 86380 86390 1
544297 99544297 1001 86380 86390 1
544179 99544179 1001 86380 86390 1
403535 942 1001 58740 64497 1
404583 1139 1001 60360 60957 1
400213 99400213 1001 86380 86390 1
400323 99400323 1001 86380 86390 1
400420 99400420 1001 86380 86390 1
400630 99400630 1001 86380 86390 1
400673 99400673 1001 86380 86390 1
400807 99400807 1001 86380 86390 1
400987 99400987 1001 86380 86390 1
401443 99401443 1001 86380 86390 1
401455 99401455 1001 86380 86390 1
402219 99402219 1001 86380 86390 1
402679 99402679 1001 86380 86390 1
402865 99402865 1001 86380 86390 1
402935 99402935 1001 86380 86390 1
403330 99403330 1001 86380 86390 1
403535 99403535 1001 86380 86390 1
404252 99404252 1001 86380 86390 1
404544 99404544 1001 86380 86390 1
404751 99404751 1001 86380 86390 1
404776 99404776 1001 86380 86390 1
404710 99404710 1001 86380 86390 1
405507 99405507 1001 86380 86390 1
405688 99405688 1001 86380 86390 1
406155 99406155 1001 86380 86390 1
406548 99406548 1001 86380 86390 1
406569 99406569 1001 86380 86390 1
406966 99406966 1001 86380 86390 1
407062 99407062 1001 86380 86390 1
407301 99407301 1001 86380 86390 1
407363 99407363 1001 86380 86390 1
407742 99407742 1001 86380 86390 1
407906 99407906 1001 86380 86390 1
408025 99408025 1001 86380 86390 1
408254 99408254 1001 86380 86390 1
408350 99408350 1001 86380 86390 1
408716 99408716 1001 86380 86390 1
409167 99409167 1001 86380 86390 1
409235 99409235 1001 86380 86390 1
409916 99409916 1001 86380 86390 1
410122 99410122 1001 86380 86390 1
410436 99410436 1001 86380 86390 1
410730 99410730 1001 86380 86390 1
410731 99410731 1001 86380 86390 1
410824 99410824 1001 86380 86390 1
411260 99411260 1001 86380 86390 1
411427 99411427 1001 86380 86390 1
411660 99411660 1001 86380 86390 1
411842 99411842 1001 86380 86390 1
412412 99412412 1001 86380 86390 1
412290 99412290 1001 86380 86390 1
413570 99413570 1001 86380 86390 1
413322 99413322 1001 86380 86390 1
413416 99413416 1001 86380 86390 1
413511 99413511 1001 86380 86390 1
413230 99413230 1001 86380 86390 1
412592 99412592 1001 86380 86390 1
415146 99415146 1001 86380 86390 1
415282 99415282 1001 86380 86390 1
415161 99415161 1001 86380 86390 1
414664 99414664 1001 86380 86390 1
416823 99416823 1001 86380 86390 1
416359 99416359 1001 86380 86390 1
415888 99415888 1001 86380 86390 1
417309 99417309 1001 86380 86390 1
417312 99417312 1001 86380 86390 1
417431 99417431 1001 86380 86390 1
417604 99417604 1001 86380 86390 1
418558 99418558 1001 86380 86390 1
418413 99418413 1001 86380 86390 1
418012 99418012 1001 86380 86390 1
419130 99419130 1001 86380 86390 1
419200 99419200 1001 86380 86390 1
420351 99420351 1001 86380 86390 1
419848 99419848 1001 86380 86390 1
419967 99419967 1001 86380 86390 1
419900 99419900 1001 86380 86390 1
419845 99419845 1001 86380 86390 1
420797 99420797 1001 86380 86390 1
420609 99420609 1001 86380 86390 1
421629 99421629 1001 86380 86390 1
422250 99422250 1001 86380 86390 1
422526 99422526 1001 86380 86390 1
422160 99422160 1001 86380 86390 1
423632 99423632 1001 86380 86390 1
423614 99423614 1001 86380 86390 1
423274 99423274 1001 86380 86390 1
422699 99422699 1001 86380 86390 1
422751 99422751 1001 86380 86390 1
423307 99423307 1001 86380 86390 1
424711 99424711 1001 86380 86390 1
424484 99424484 1001 86380 86390 1
424528 99424528 1001 86380 86390 1
425592 99425592 1001 86380 86390 1
426744 99426744 1001 86380 86390 1
426544 99426544 1001 86380 86390 1
426353 99426353 1001 86380 86390 1
426557 99426557 1001 86380 86390 1
427509 99427509 1001 86380 86390 1
427366 99427366 1001 86380 86390 1
428609 99428609 1001 86380 86390 1
428354 99428354 1001 86380 86390 1
428539 99428539 1001 86380 86390 1
428188 99428188 1001 86380 86390 1
427974 99427974 1001 86380 86390 1
427597 99427597 1001 86380 86390 1
427703 99427703 1001 86380 86390 1
428966 99428966 1001 86380 86390 1
429545 99429545 1001 86380 86390 1
429261 99429261 1001 86380 86390 1
433592 99433592 1001 86380 86390 1
433504 99433504 1001 86380 86390 1
433190 99433190 1001 86380 86390 1
432843 99432843 1001 86380 86390 1
433974 99433974 1001 86380 86390 1
433793 99433793 1001 86380 86390 1
435138 99435138 1001 86380 86390 1
435153 99435153 1001 86380 86390 1
434230 99434230 1001 86380 86390 1
434572 99434572 1001 86380 86390 1
437004 99437004 1001 86380 86390 1
436995 99436995 1001 86380 86390 1
436405 99436405 1001 86380 86390 1
300018 99300018 1001 86380 86390 1
437325 99437325 1001 86380 86390 1
300000 99300000 1001 86380 86390 1
300654 99300654 1001 86380 86390 1
300694 99300694 1001 86380 86390 1
300712 99300712 1001 86380 86390 1
300267 99300267 1001 86380 86390 1
301433 99301433 1001 86380 86390 1
301287 99301287 1001 86380 86390 1
301280 99301280 1001 86380 86390 1
301140 99301140 1001 86380 86390 1
301630 99301630 1001 86380 86390 1
301977 99301977 1001 86380 86390 1
301815 99301815 1001 86380 86390 1
302521 99302521 1001 86380 86390 1
302384 99302384 1001 86380 86390 1
303188 99303188 1001 86380 86390 1
302857 99302857 1001 86380 86390 1
302858 99302858 1001 86380 86390 1
302603 99302603 1001 86380 86390 1
302775 99302775 1001 86380 86390 1
302712 99302712 1001 86380 86390 1
303765 99303765 1001 86380 86390 1
303531 99303531 1001 86380 86390 1
303536 99303536 1001 86380 86390 1
304187 99304187 1001 86380 86390 1
304824 99304824 1001 86380 86390 1
304449 99304449 1001 86380 86390 1
304579 99304579 1001 86380 86390 1
304569 99304569 1001 86380 86390 1
304983 99304983 1001 86380 86390 1
305536 99305536 1001 86380 86390 1
305530 99305530 1001 86380 86390 1
305303 99305303 1001 86380 86390 1
305296 99305296 1001 86380 86390 1
305131 99305131 1001 86380 86390 1
500102 99500102 1001 86380 86390 1
500170 99500170 1001 86380 86390 1
500042 99500042 1001 86380 86390 1
500566 99500566 1001 86380 86390 1
501012 99501012 1001 86380 86390 1
501566 99501566 1001 86380 86390 1
501616 99501616 1001 86380 86390 1
501627 99501627 1001 86380 86390 1
501265 99501265 1001 86380 86390 1
501121 99501121 1001 86380 86390 1
502421 99502421 1001 86380 86390 1
502015 99502015 1001 86380 86390 1
501890 99501890 1001 86380 86390 1
503260 99503260 1001 86380 86390 1
503223 99503223 1001 86380 86390 1
502739 99502739 1001 86380 86390 1
502813 99502813 1001 86380 86390 1
504032 99504032 1001 86380 86390 1
504009 99504009 1001 86380 86390 1
503888 99503888 1001 86380 86390 1
504120 99504120 1001 86380 86390 1
504276 99504276 1001 86380 86390 1
504162 99504162 1001 86380 86390 1
504270 99504270 1001 86380 86390 1
504638 99504638 1001 86380 86390 1
504666 99504666 1001 86380 86390 1
504736 99504736 1001 86380 86390 1
504453 99504453 1001 86380 86390 1
504464 99504464 1001 86380 86390 1
505073 99505073 1001 86380 86390 1
505638 99505638 1001 86380 86390 1
505391 99505391 1001 86380 86390 1
505230 99505230 1001 86380 86390 1
505311 99505311 1001 86380 86390 1
505875 99505875 1001 86380 86390 1
506252 99506252 1001 86380 86390 1
506203 99506203 1001 86380 86390 1
506243 99506243 1001 86380 86390 1
506285 99506285 1001 86380 86390 1
506260 99506260 1001 86380 86390 1
506057 99506057 1001 86380 86390 1
506024 99506024 1001 86380 86390 1
507262 99507262 1001 86380 86390 1
507293 99507293 1001 86380 86390 1
507036 99507036 1001 86380 86390 1
507155 99507155 1001 86380 86390 1
507132 99507132 1001 86380 86390 1
507020 99507020 1001 86380 86390 1
506856 99506856 1001 86380 86390 1
506912 99506912 1001 86380 86390 1
507540 99507540 1001 86380 86390 1
507515 99507515 1001 86380 86390 1
507465 99507465 1001 86380 86390 1
507440 99507440 1001 86380 86390 1
508120 99508120 1001 86380 86390 1
507984 99507984 1001 86380 86390 1
507895 99507895 1001 86380 86390 1
507948 99507948 1001 86380 86390 1
507897 99507897 1001 86380 86390 1
507757 99507757 1001 86380 86390 1
507709 99507709 1001 86380 86390 1
507786 99507786 1001 86380 86390 1
508301 99508301 1001 86380 86390 1
508740 99508740 1001 86380 86390 1
508858 99508858 1001 86380 86390 1
508781 99508781 1001 86380 86390 1
509244 99509244 1001 86380 86390 1
509084 99509084 1001 86380 86390 1
509846 99509846 1001 86380 86390 1
509707 99509707 1001 86380 86390 1
509680 99509680 1001 86380 86390 1
509382 99509382 1001 86380 86390 1
509409 99509409 1001 86380 86390 1
509914 99509914 1001 86380 86390 1
510019 99510019 1001 86380 86390 1
510586 99510586 1001 86380 86390 1
510524 99510524 1001 86380 86390 1
510580 99510580 1001 86380 86390 1
510449 99510449 1001 86380 86390 1
510210 99510210 1001 86380 86390 1
510291 99510291 1001 86380 86390 1
510202 99510202 1001 86380 86390 1
511428 99511428 1001 86380 86390 1
511432 99511432 1001 86380 86390 1
511211 99511211 1001 86380 86390 1
511214 99511214 1001 86380 86390 1
511165 99511165 1001 86380 86390 1
511579 99511579 1001 86380 86390 1
511567 99511567 1001 86380 86390 1
511664 99511664 1001 86380 86390 1
512252 99512252 1001 86380 86390 1
512256 99512256 1001 86380 86390 1
512260 99512260 1001 86380 86390 1
511798 99511798 1001 86380 86390 1
511955 99511955 1001 86380 86390 1
511780 99511780 1001 86380 86390 1
512546 99512546 1001 86380 86390 1
512544 99512544 1001 86380 86390 1
513006 99513006 1001 86380 86390 1
512808 99512808 1001 86380 86390 1
512826 99512826 1001 86380 86390 1
512853 99512853 1001 86380 86390 1
512614 99512614 1001 86380 86390 1
512771 99512771 1001 86380 86390 1
512609 99512609 1001 86380 86390 1
513330 99513330 1001 86380 86390 1
513305 99513305 1001 86380 86390 1
513998 99513998 1001 86380 86390 1
514008 99514008 1001 86380 86390 1
513660 99513660 1001 86380 86390 1
513640 99513640 1001 86380 86390 1
513426 99513426 1001 86380 86390 1
513495 99513495 1001 86380 86390 1
514694 99514694 1001 86380 86390 1
514485 99514485 1001 86380 86390 1
514885 99514885 1001 86380 86390 1
514950 99514950 1001 86380 86390 1
515015 99515015 1001 86380 86390 1
515047 99515047 1001 86380 86390 1
515517 99515517 1001 86380 86390 1
515336 99515336 1001 86380 86390 1
515334 99515334 1001 86380 86390 1
515131 99515131 1001 86380 86390 1
515687 99515687 1001 86380 86390 1
516356 99516356 1001 86380 86390 1
516337 99516337 1001 86380 86390 1
516442 99516442 1001 86380 86390 1
516458 99516458 1001 86380 86390 1
516230 99516230 1001 86380 86390 1
516058 99516058 1001 86380 86390 1
515977 99515977 1001 86380 86390 1
516068 99516068 1001 86380 86390 1
515940 99515940 1001 86380 86390 1
516649 99516649 1001 86380 86390 1
516587 99516587 1001 86380 86390 1
516601 99516601 1001 86380 86390 1
517146 99517146 1001 86380 86390 1
517283 99517283 1001 86380 86390 1
516833 99516833 1001 86380 86390 1
516895 99516895 1001 86380 86390 1
517541 99517541 1001 86380 86390 1
517378 99517378 1001 86380 86390 1
517448 99517448 1001 86380 86390 1
517779 99517779 1001 86380 86390 1
517953 99517953 1001 86380 86390 1
517604 99517604 1001 86380 86390 1
517708 99517708 1001 86380 86390 1
518198 99518198 1001 86380 86390 1
518179 99518179 1001 86380 86390 1
518965 99518965 1001 86380 86390 1
518879 99518879 1001 86380 86390 1
518745 99518745 1001 86380 86390 1
518778 99518778 1001 86380 86390 1
518538 99518538 1001 86380 86390 1
518435 99518435 1001 86380 86390 1
518405 99518405 1001 86380 86390 1
519712 99519712 1001 86380 86390 1
519340 99519340 1001 86380 86390 1
519942 99519942 1001 86380 86390 1
520589 99520589 1001 86380 86390 1
520334 99520334 1001 86380 86390 1
520259 99520259 1001 86380 86390 1
520089 99520089 1001 86380 86390 1
521380 99521380 1001 86380 86390 1
521278 99521278 1001 86380 86390 1
521306 99521306 1001 86380 86390 1
521270 99521270 1001 86380 86390 1
521215 99521215 1001 86380 86390 1
521014 99521014 1001 86380 86390 1
520968 99520968 1001 86380 86390 1
520896 99520896 1001 86380 86390 1
520922 99520922 1001 86380 86390 1
521000 99521000 1001 86380 86390 1
521549 99521549 1001 86380 86390 1
521592 99521592 1001 86380 86390 1
522144 99522144 1001 86380 86390 1
522223 99522223 1001 86380 86390 1
522060 99522060 1001 86380 86390 1
521827 99521827 1001 86380 86390 1
521729 99521729 1001 86380 86390 1
521770 99521770 1001 86380 86390 1
522432 99522432 1001 86380 86390 1
522495 99522495 1001 86380 86390 1
523055 99523055 1001 86380 86390 1
523059 99523059 1001 86380 86390 1
522717 99522717 1001 86380 86390 1
522682 99522682 1001 86380 86390 1
523790 99523790 1001 86380 86390 1
523821 99523821 1001 86380 86390 1
523867 99523867 1001 86380 86390 1
523732 99523732 1001 86380 86390 1
523473 99523473 1001 86380 86390 1
523501 99523501 1001 86380 86390 1
524727 99524727 1001 86380 86390 1
524506 99524506 1001 86380 86390 1
524281 99524281 1001 86380 86390 1
524300 99524300 1001 86380 86390 1
524850 99524850 1001 86380 86390 1
524864 99524864 1001 86380 86390 1
524774 99524774 1001 86380 86390 1
524843 99524843 1001 86380 86390 1
525556 99525556 1001 86380 86390 1
525428 99525428 1001 86380 86390 1
525532 99525532 1001 86380 86390 1
525703 99525703 1001 86380 86390 1
526172 99526172 1001 86380 86390 1
526215 99526215 1001 86380 86390 1
525909 99525909 1001 86380 86390 1
525910 99525910 1001 86380 86390 1
526475 99526475 1001 86380 86390 1
526522 99526522 1001 86380 86390 1
526875 99526875 1001 86380 86390 1
527406 99527406 1001 86380 86390 1
527356 99527356 1001 86380 86390 1
527905 99527905 1001 86380 86390 1
527805 99527805 1001 86380 86390 1
527758 99527758 1001 86380 86390 1
527464 99527464 1001 86380 86390 1
527505 99527505 1001 86380 86390 1
527479 99527479 1001 86380 86390 1
528138 99528138 1001 86380 86390 1
528888 99528888 1001 86380 86390 1
528697 99528697 1001 86380 86390 1
528685 99528685 1001 86380 86390 1
528582 99528582 1001 86380 86390 1
528561 99528561 1001 86380 86390 1
528511 99528511 1001 86380 86390 1
528540 99528540 1001 86380 86390 1
528332 99528332 1001 86380 86390 1
528448 99528448 1001 86380 86390 1
529551 99529551 1001 86380 86390 1
529546 99529546 1001 86380 86390 1
529886 99529886 1001 86380 86390 1
529761 99529761 1001 86380 86390 1
530483 99530483 1001 86380 86390 1
530396 99530396 1001 86380 86390 1
530545 99530545 1001 86380 86390 1
530074 99530074 1001 86380 86390 1
530669 99530669 1001 86380 86390 1
531025 99531025 1001 86380 86390 1
530903 99530903 1001 86380 86390 1
530880 99530880 1001 86380 86390 1
531554 99531554 1001 86380 86390 1
531568 99531568 1001 86380 86390 1
532092 99532092 1001 86380 86390 1
532134 99532134 1001 86380 86390 1
531787 99531787 1001 86380 86390 1
531605 99531605 1001 86380 86390 1
532859 99532859 1001 86380 86390 1
532672 99532672 1001 86380 86390 1
532637 99532637 1001 86380 86390 1
532808 99532808 1001 86380 86390 1
532493 99532493 1001 86380 86390 1
532468 99532468 1001 86380 86390 1
532561 99532561 1001 86380 86390 1
533203 99533203 1001 86380 86390 1
533627 99533627 1001 86380 86390 1
533555 99533555 1001 86380 86390 1
533622 99533622 1001 86380 86390 1
533319 99533319 1001 86380 86390 1
533294 99533294 1001 86380 86390 1
533348 99533348 1001 86380 86390 1
533924 99533924 1001 86380 86390 1
533937 99533937 1001 86380 86390 1
534569 99534569 1001 86380 86390 1
534493 99534493 1001 86380 86390 1
534657 99534657 1001 86380 86390 1
534576 99534576 1001 86380 86390 1
534411 99534411 1001 86380 86390 1
534077 99534077 1001 86380 86390 1
534101 99534101 1001 86380 86390 1
534830 99534830 1001 86380 86390 1
535216 99535216 1001 86380 86390 1
535211 99535211 1001 86380 86390 1
534955 99534955 1001 86380 86390 1
534908 99534908 1001 86380 86390 1
536050 99536050 1001 86380 86390 1
536374 99536374 1001 86380 86390 1
537163 99537163 1001 86380 86390 1
536960 99536960 1001 86380 86390 1
536861 99536861 1001 86380 86390 1
536603 99536603 1001 86380 86390 1
536735 99536735 1001 86380 86390 1
537190 99537190 1001 86380 86390 1
537297 99537297 1001 86380 86390 1
537310 99537310 1001 86380 86390 1
537324 99537324 1001 86380 86390 1
537171 99537171 1001 86380 86390 1
537910 99537910 1001 86380 86390 1
537807 99537807 1001 86380 86390 1
537634 99537634 1001 86380 86390 1
537779 99537779 1001 86380 86390 1
537679 99537679 1001 86380 86390 1
537433 99537433 1001 86380 86390 1
537997 99537997 1001 86380 86390 1
538090 99538090 1001 86380 86390 1
538189 99538189 1001 86380 86390 1
538677 99538677 1001 86380 86390 1
538964 99538964 1001 86380 86390 1
538888 99538888 1001 86380 86390 1
539638 99539638 1001 86380 86390 1
539063 99539063 1001 86380 86390 1
539225 99539225 1001 86380 86390 1
539749 99539749 1001 86380 86390 1
539726 99539726 1001 86380 86390 1
540440 99540440 1001 86380 86390 1
540427 99540427 1001 86380 86390 1
540390 99540390 1001 86380 86390 1
540210 99540210 1001 86380 86390 1
539976 99539976 1001 86380 86390 1
540019 99540019 1001 86380 86390 1
539850 99539850 1001 86380 86390 1
539945 99539945 1001 86380 86390 1
539946 99539946 1001 86380 86390 1
539934 99539934 1001 86380 86390 1
540001 99540001 1001 86380 86390 1
540637 99540637 1001 86380 86390 1
540576 99540576 1001 86380 86390 1
540945 99540945 1001 86380 86390 1
540709 99540709 1001 86380 86390 1
542041 99542041 1001 86380 86390 1
541807 99541807 1001 86380 86390 1
541694 99541694 1001 86380 86390 1
541636 99541636 1001 86380 86390 1
541691 99541691 1001 86380 86390 1
542274 99542274 1001 86380 86390 1
542315 99542315 1001 86380 86390 1
542189 99542189 1001 86380 86390 1
542232 99542232 1001 86380 86390 1
542847 99542847 1001 86380 86390 1
542547 99542547 1001 86380 86390 1
542684 99542684 1001 86380 86390 1
542713 99542713 1001 86380 86390 1
542377 99542377 1001 86380 86390 1
543079 99543079 1001 86380 86390 1
543630 99543630 1001 86380 86390 1
543633 99543633 1001 86380 86390 1
543395 99543395 1001 86380 86390 1
543845 99543845 1001 86380 86390 1
544447 99544447 1001 86380 86390 1
544316 99544316 1001 86380 86390 1
544219 99544219 1001 86380 86390 1
544378 99544378 1001 86380 86390 1
544155 99544155 1001 86380 86390 1
544028 99544028 1001 86380 86390 1
400046 99400046 1001 86380 86390 1
400228 99400228 1001 86380 86390 1
400200 99400200 1001 86380 86390 1
400292 99400292 1001 86380 86390 1
400354 99400354 1001 86380 86390 1
400710 99400710 1001 86380 86390 1
401206 99401206 1001 86380 86390 1
401285 99401285 1001 86380 86390 1
402045 99402045 1001 86380 86390 1
401956 99401956 1001 86380 86390 1
402511 99402511 1001 86380 86390 1
402502 99402502 1001 86380 86390 1
402685 99402685 1001 86380 86390 1
403622 99403622 1001 86380 86390 1
403826 99403826 1001 86380 86390 1
404411 99404411 1001 86380 86390 1
404682 99404682 1001 86380 86390 1
404974 99404974 1001 86380 86390 1
405104 99405104 1001 86380 86390 1
405445 99405445 1001 86380 86390 1
405431 99405431 1001 86380 86390 1
405661 99405661 1001 86380 86390 1
405641 99405641 1001 86380 86390 1
405738 99405738 1001 86380 86390 1
406070 99406070 1001 86380 86390 1
406620 99406620 1001 86380 86390 1
406696 99406696 1001 86380 86390 1
406913 99406913 1001 86380 86390 1
406995 99406995 1001 86380 86390 1
408018 99408018 1001 86380 86390 1
408785 99408785 1001 86380 86390 1
408905 99408905 1001 86380 86390 1
409281 99409281 1001 86380 86390 1
409711 99409711 1001 86380 86390 1
409799 99409799 1001 86380 86390 1
410369 99410369 1001 86380 86390 1
410409 99410409 1001 86380 86390 1
410958 99410958 1001 86380 86390 1
411102 99411102 1001 86380 86390 1
411355 99411355 1001 86380 86390 1
411442 99411442 1001 86380 86390 1
411498 99411498 1001 86380 86390 1
411745 99411745 1001 86380 86390 1
411661 99411661 1001 86380 86390 1
412284 99412284 1001 86380 86390 1
412415 99412415 1001 86380 86390 1
413153 99413153 1001 86380 86390 1
412645 99412645 1001 86380 86390 1
412573 99412573 1001 86380 86390 1
412774 99412774 1001 86380 86390 1
413834 99413834 1001 86380 86390 1
413805 99413805 1001 86380 86390 1
413743 99413743 1001 86380 86390 1
414010 99414010 1001 86380 86390 1
414928 99414928 1001 86380 86390 1
415263 99415263 1001 86380 86390 1
415126 99415126 1001 86380 86390 1
415303 99415303 1001 86380 86390 1
414549 99414549 1001 86380 86390 1
416706 99416706 1001 86380 86390 1
416980 99416980 1001 86380 86390 1
416255 99416255 1001 86380 86390 1
416460 99416460 1001 86380 86390 1
416277 99416277 1001 86380 86390 1
417366 99417366 1001 86380 86390 1
417575 99417575 1001 86380 86390 1
418382 99418382 1001 86380 86390 1
418332 99418332 1001 86380 86390 1
417937 99417937 1001 86380 86390 1
417673 99417673 1001 86380 86390 1
419032 99419032 1001 86380 86390 1
419080 99419080 1001 86380 86390 1
419125 99419125 1001 86380 86390 1
420229 99420229 1001 86380 86390 1
420347 99420347 1001 86380 86390 1
419811 99419811 1001 86380 86390 1
419660 99419660 1001 86380 86390 1
419663 99419663 1001 86380 86390 1
419365 99419365 1001 86380 86390 1
419227 99419227 1001 86380 86390 1
420613 99420613 1001 86380 86390 1
420773 99420773 1001 86380 86390 1
421712 99421712 1001 86380 86390 1
421585 99421585 1001 86380 86390 1
421687 99421687 1001 86380 86390 1
421549 99421549 1001 86380 86390 1
421063 99421063 1001 86380 86390 1
421033 99421033 1001 86380 86390 1
422242 99422242 1001 86380 86390 1
422356 99422356 1001 86380 86390 1
423692 99423692 1001 86380 86390 1
423353 99423353 1001 86380 86390 1
423306 99423306 1001 86380 86390 1
423121 99423121 1001 86380 86390 1
423302 99423302 1001 86380 86390 1
422697 99422697 1001 86380 86390 1
422910 99422910 1001 86380 86390 1
422691 99422691 1001 86380 86390 1
422590 99422590 1001 86380 86390 1
422648 99422648 1001 86380 86390 1
422742 99422742 1001 86380 86390 1
422943 99422943 1001 86380 86390 1
424124 99424124 1001 86380 86390 1
423853 99423853 1001 86380 86390 1
424825 99424825 1001 86380 86390 1
424976 99424976 1001 86380 86390 1
424269 99424269 1001 86380 86390 1
424189 99424189 1001 86380 86390 1
425584 99425584 1001 86380 86390 1
425735 99425735 1001 86380 86390 1
426415 99426415 1001 86380 86390 1
426069 99426069 1001 86380 86390 1
427312 99427312 1001 86380 86390 1
428675 99428675 1001 86380 86390 1
428088 99428088 1001 86380 86390 1
428189 99428189 1001 86380 86390 1
428128 99428128 1001 86380 86390 1
427603 99427603 1001 86380 86390 1
427910 99427910 1001 86380 86390 1
430306 99430306 1001 86380 86390 1
429964 99429964 1001 86380 86390 1
429761 99429761 1001 86380 86390 1
429766 99429766 1001 86380 86390 1
429917 99429917 1001 86380 86390 1
429824 99429824 1001 86380 86390 1
429853 99429853 1001 86380 86390 1
429292 99429292 1001 86380 86390 1
429405 99429405 1001 86380 86390 1
429264 99429264 1001 86380 86390 1
430540 99430540 1001 86380 86390 1
432048 99432048 1001 86380 86390 1
431298 99431298 1001 86380 86390 1
431150 99431150 1001 86380 86390 1
431051 99431051 1001 86380 86390 1
430907 99430907 1001 86380 86390 1
430943 99430943 1001 86380 86390 1
431199 99431199 1001 86380 86390 1
433468 99433468 1001 86380 86390 1
433678 99433678 1001 86380 86390 1
432723 99432723 1001 86380 86390 1
432675 99432675 1001 86380 86390 1
433949 99433949 1001 86380 86390 1
435319 99435319 1001 86380 86390 1
435375 99435375 1001 86380 86390 1
435165 99435165 1001 86380 86390 1
435147 99435147 1001 86380 86390 1
434866 99434866 1001 86380 86390 1
434420 99434420 1001 86380 86390 1
435739 99435739 1001 86380 86390 1
436545 99436545 1001 86380 86390 1
436730 99436730 1001 86380 86390 1
436642 99436642 1001 86380 86390 1
436699 99436699 1001 86380 86390 1
436166 99436166 1001 86380 86390 1
300038 99300038 1001 86380 86390 1
300053 99300053 1001 86380 86390 1
300575 99300575 1001 86380 86390 1
300692 99300692 1001 86380 86390 1
300609 99300609 1001 86380 86390 1
300622 99300622 1001 86380 86390 1
300723 99300723 1001 86380 86390 1
300417 99300417 1001 86380 86390 1
300139 99300139 1001 86380 86390 1
300245 99300245 1001 86380 86390 1
301362 99301362 1001 86380 86390 1
301530 99301530 1001 86380 86390 1
301262 99301262 1001 86380 86390 1
301336 99301336 1001 86380 86390 1
301622 99301622 1001 86380 86390 1
301635 99301635 1001 86380 86390 1
301648 99301648 1001 86380 86390 1
301732 99301732 1001 86380 86390 1
302305 99302305 1001 86380 86390 1
302316 99302316 1001 86380 86390 1
302048 99302048 1001 86380 86390 1
301984 99301984 1001 86380 86390 1
301992 99301992 1001 86380 86390 1
301993 99301993 1001 86380 86390 1
301865 99301865 1001 86380 86390 1
301888 99301888 1001 86380 86390 1
302410 99302410 1001 86380 86390 1
303183 99303183 1001 86380 86390 1
303136 99303136 1001 86380 86390 1
303059 99303059 1001 86380 86390 1
303101 99303101 1001 86380 86390 1
303200 99303200 1001 86380 86390 1
302911 99302911 1001 86380 86390 1
302974 99302974 1001 86380 86390 1
302772 99302772 1001 86380 86390 1
302591 99302591 1001 86380 86390 1
303271 99303271 1001 86380 86390 1
303325 99303325 1001 86380 86390 1
303396 99303396 1001 86380 86390 1
303869 99303869 1001 86380 86390 1
303837 99303837 1001 86380 86390 1
304152 99304152 1001 86380 86390 1
304785 99304785 1001 86380 86390 1
304765 99304765 1001 86380 86390 1
304482 99304482 1001 86380 86390 1
304639 99304639 1001 86380 86390 1
305020 99305020 1001 86380 86390 1
305571 99305571 1001 86380 86390 1
305556 99305556 1001 86380 86390 1
305274 99305274 1001 86380 86390 1
305409 99305409 1001 86380 86390 1
500100 99500100 1001 86380 86390 1
500749 99500749 1001 86380 86390 1
500462 99500462 1001 86380 86390 1
500309 99500309 1001 86380 86390 1
500234 99500234 1001 86380 86390 1
500230 99500230 1001 86380 86390 1
500854 99500854 1001 86380 86390 1
500843 99500843 1001 86380 86390 1
501449 99501449 1001 86380 86390 1
501503 99501503 1001 86380 86390 1
501544 99501544 1001 86380 86390 1
501483 99501483 1001 86380 86390 1
501315 99501315 1001 86380 86390 1
501420 99501420 1001 86380 86390 1
501051 99501051 1001 86380 86390 1
501184 99501184 1001 86380 86390 1
501688 99501688 1001 86380 86390 1
502390 99502390 1001 86380 86390 1
502341 99502341 1001 86380 86390 1
502115 99502115 1001 86380 86390 1
502194 99502194 1001 86380 86390 1
501989 99501989 1001 86380 86390 1
501931 99501931 1001 86380 86390 1
501973 99501973 1001 86380 86390 1
503217 99503217 1001 86380 86390 1
503074 99503074 1001 86380 86390 1
502887 99502887 1001 86380 86390 1
503034 99503034 1001 86380 86390 1
502766 99502766 1001 86380 86390 1
503357 99503357 1001 86380 86390 1
503309 99503309 1001 86380 86390 1
504102 99504102 1001 86380 86390 1
503961 99503961 1001 86380 86390 1
503903 99503903 1001 86380 86390 1
503839 99503839 1001 86380 86390 1
503858 99503858 1001 86380 86390 1
503540 99503540 1001 86380 86390 1
503631 99503631 1001 86380 86390 1
504154 99504154 1001 86380 86390 1
504187 99504187 1001 86380 86390 1
504742 99504742 1001 86380 86390 1
504793 99504793 1001 86380 86390 1
504864 99504864 1001 86380 86390 1
504728 99504728 1001 86380 86390 1
504364 99504364 1001 86380 86390 1
504964 99504964 1001 86380 86390 1
505633 99505633 1001 86380 86390 1
505659 99505659 1001 86380 86390 1
505376 99505376 1001 86380 86390 1
505548 99505548 1001 86380 86390 1
505318 99505318 1001 86380 86390 1
505182 99505182 1001 86380 86390 1
505938 99505938 1001 86380 86390 1
505869 99505869 1001 86380 86390 1
506293 99506293 1001 86380 86390 1
506345 99506345 1001 86380 86390 1
506232 99506232 1001 86380 86390 1
506170 99506170 1001 86380 86390 1
506134 99506134 1001 86380 86390 1
506160 99506160 1001 86380 86390 1
506112 99506112 1001 86380 86390 1
507267 99507267 1001 86380 86390 1
507075 99507075 1001 86380 86390 1
507011 99507011 1001 86380 86390 1
506892 99506892 1001 86380 86390 1
506806 99506806 1001 86380 86390 1
506991 99506991 1001 86380 86390 1
506851 99506851 1001 86380 86390 1
508081 99508081 1001 86380 86390 1
507865 99507865 1001 86380 86390 1
507839 99507839 1001 86380 86390 1
508371 99508371 1001 86380 86390 1
508384 99508384 1001 86380 86390 1
508450 99508450 1001 86380 86390 1
509025 99509025 1001 86380 86390 1
509010 99509010 1001 86380 86390 1
508734 99508734 1001 86380 86390 1
508669 99508669 1001 86380 86390 1
508789 99508789 1001 86380 86390 1
508651 99508651 1001 86380 86390 1
509175 99509175 1001 86380 86390 1
509214 99509214 1001 86380 86390 1
509219 99509219 1001 86380 86390 1
509816 99509816 1001 86380 86390 1
509781 99509781 1001 86380 86390 1
509670 99509670 1001 86380 86390 1
509619 99509619 1001 86380 86390 1
509323 99509323 1001 86380 86390 1
509284 99509284 1001 86380 86390 1
509445 99509445 1001 86380 86390 1
510034 99510034 1001 86380 86390 1
509987 99509987 1001 86380 86390 1
510091 99510091 1001 86380 86390 1
510587 99510587 1001 86380 86390 1
510539 99510539 1001 86380 86390 1
510647 99510647 1001 86380 86390 1
510196 99510196 1001 86380 86390 1
510869 99510869 1001 86380 86390 1
510786 99510786 1001 86380 86390 1
511367 99511367 1001 86380 86390 1
511472 99511472 1001 86380 86390 1
511103 99511103 1001 86380 86390 1
511040 99511040 1001 86380 86390 1
511707 99511707 1001 86380 86390 1
512245 99512245 1001 86380 86390 1
512337 99512337 1001 86380 86390 1
512097 99512097 1001 86380 86390 1
512576 99512576 1001 86380 86390 1
513202 99513202 1001 86380 86390 1
513121 99513121 1001 86380 86390 1
512825 99512825 1001 86380 86390 1
512666 99512666 1001 86380 86390 1
512786 99512786 1001 86380 86390 1
512683 99512683 1001 86380 86390 1
513304 99513304 1001 86380 86390 1
513592 99513592 1001 86380 86390 1
513489 99513489 1001 86380 86390 1
514128 99514128 1001 86380 86390 1
514670 99514670 1001 86380 86390 1
514574 99514574 1001 86380 86390 1
514360 99514360 1001 86380 86390 1
515029 99515029 1001 86380 86390 1
515631 99515631 1001 86380 86390 1
515401 99515401 1001 86380 86390 1
515332 99515332 1001 86380 86390 1
515436 99515436 1001 86380 86390 1
515768 99515768 1001 86380 86390 1
516333 99516333 1001 86380 86390 1
516481 99516481 1001 86380 86390 1
516360 99516360 1001 86380 86390 1
516122 99516122 1001 86380 86390 1
515932 99515932 1001 86380 86390 1
515976 99515976 1001 86380 86390 1
516069 99516069 1001 86380 86390 1
517209 99517209 1001 86380 86390 1
517186 99517186 1001 86380 86390 1
516743 99516743 1001 86380 86390 1
516772 99516772 1001 86380 86390 1
517437 99517437 1001 86380 86390 1
517505 99517505 1001 86380 86390 1
518043 99518043 1001 86380 86390 1
518121 99518121 1001 86380 86390 1
517837 99517837 1001 86380 86390 1
517658 99517658 1001 86380 86390 1
518281 99518281 1001 86380 86390 1
518618 99518618 1001 86380 86390 1
518632 99518632 1001 86380 86390 1
518702 99518702 1001 86380 86390 1
518639 99518639 1001 86380 86390 1
518571 99518571 1001 86380 86390 1
519025 99519025 1001 86380 86390 1
518999 99518999 1001 86380 86390 1
519070 99519070 1001 86380 86390 1
519660 99519660 1001 86380 86390 1
519651 99519651 1001 86380 86390 1
519655 99519655 1001 86380 86390 1
519630 99519630 1001 86380 86390 1
519382 99519382 1001 86380 86390 1
519374 99519374 1001 86380 86390 1
519976 99519976 1001 86380 86390 1
520488 99520488 1001 86380 86390 1
520429 99520429 1001 86380 86390 1
520061 99520061 1001 86380 86390 1
520153 99520153 1001 86380 86390 1
520091 99520091 1001 86380 86390 1
520767 99520767 1001 86380 86390 1
520822 99520822 1001 86380 86390 1
521307 99521307 1001 86380 86390 1
521285 99521285 1001 86380 86390 1
521146 99521146 1001 86380 86390 1
521211 99521211 1001 86380 86390 1
521141 99521141 1001 86380 86390 1
520875 99520875 1001 86380 86390 1
521035 99521035 1001 86380 86390 1
521598 99521598 1001 86380 86390 1
521624 99521624 1001 86380 86390 1
522151 99522151 1001 86380 86390 1
521918 99521918 1001 86380 86390 1
521769 99521769 1001 86380 86390 1
522385 99522385 1001 86380 86390 1
522360 99522360 1001 86380 86390 1
522428 99522428 1001 86380 86390 1
522417 99522417 1001 86380 86390 1
523071 99523071 1001 86380 86390 1
522877 99522877 1001 86380 86390 1
522541 99522541 1001 86380 86390 1
522609 99522609 1001 86380 86390 1
522624 99522624 1001 86380 86390 1
522676 99522676 1001 86380 86390 1
523305 99523305 1001 86380 86390 1
523203 99523203 1001 86380 86390 1
523753 99523753 1001 86380 86390 1
523926 99523926 1001 86380 86390 1
523939 99523939 1001 86380 86390 1
523679 99523679 1001 86380 86390 1
523684 99523684 1001 86380 86390 1
523405 99523405 1001 86380 86390 1
524625 99524625 1001 86380 86390 1
524615 99524615 1001 86380 86390 1
524533 99524533 1001 86380 86390 1
524434 99524434 1001 86380 86390 1
524170 99524170 1001 86380 86390 1
524976 99524976 1001 86380 86390 1
524836 99524836 1001 86380 86390 1
524868 99524868 1001 86380 86390 1
525430 99525430 1001 86380 86390 1
525405 99525405 1001 86380 86390 1
525403 99525403 1001 86380 86390 1
525189 99525189 1001 86380 86390 1
525360 99525360 1001 86380 86390 1
525160 99525160 1001 86380 86390 1
525008 99525008 1001 86380 86390 1
525625 99525625 1001 86380 86390 1
525683 99525683 1001 86380 86390 1
526313 99526313 1001 86380 86390 1
526327 99526327 1001 86380 86390 1
526170 99526170 1001 86380 86390 1
526071 99526071 1001 86380 86390 1
526162 99526162 1001 86380 86390 1
525986 99525986 1001 86380 86390 1
525924 99525924 1001 86380 86390 1
525809 99525809 1001 86380 86390 1
526802 99526802 1001 86380 86390 1
526674 99526674 1001 86380 86390 1
527343 99527343 1001 86380 86390 1
527331 99527331 1001 86380 86390 1
527374 99527374 1001 86380 86390 1
527869 99527869 1001 86380 86390 1
527688 99527688 1001 86380 86390 1
527614 99527614 1001 86380 86390 1
528828 99528828 1001 86380 86390 1
528385 99528385 1001 86380 86390 1
528369 99528369 1001 86380 86390 1
528939 99528939 1001 86380 86390 1
529562 99529562 1001 86380 86390 1
529528 99529528 1001 86380 86390 1
529349 99529349 1001 86380 86390 1
529210 99529210 1001 86380 86390 1
529214 99529214 1001 86380 86390 1
529297 99529297 1001 86380 86390 1
529769 99529769 1001 86380 86390 1
529874 99529874 1001 86380 86390 1
529889 99529889 1001 86380 86390 1
530415 99530415 1001 86380 86390 1
530434 99530434 1001 86380 86390 1
530550 99530550 1001 86380 86390 1
530037 99530037 1001 86380 86390 1
530115 99530115 1001 86380 86390 1
529939 99529939 1001 86380 86390 1
530047 99530047 1001 86380 86390 1
530728 99530728 1001 86380 86390 1
531266 99531266 1001 86380 86390 1
531366 99531366 1001 86380 86390 1
531299 99531299 1001 86380 86390 1
531130 99531130 1001 86380 86390 1
531170 99531170 1001 86380 86390 1
530833 99530833 1001 86380 86390 1
530834 99530834 1001 86380 86390 1
531438 99531438 1001 86380 86390 1
531569 99531569 1001 86380 86390 1
532184 99532184 1001 86380 86390 1
532140 99532140 1001 86380 86390 1
531911 99531911 1001 86380 86390 1
531878 99531878 1001 86380 86390 1
531713 99531713 1001 86380 86390 1
532338 99532338 1001 86380 86390 1
532930 99532930 1001 86380 86390 1
532874 99532874 1001 86380 86390 1
532991 99532991 1001 86380 86390 1
532502 99532502 1001 86380 86390 1
532465 99532465 1001 86380 86390 1
532615 99532615 1001 86380 86390 1
533746 99533746 1001 86380 86390 1
533818 99533818 1001 86380 86390 1
533538 99533538 1001 86380 86390 1
533476 99533476 1001 86380 86390 1
533619 99533619 1001 86380 86390 1
533334 99533334 1001 86380 86390 1
533431 99533431 1001 86380 86390 1
533262 99533262 1001 86380 86390 1
534057 99534057 1001 86380 86390 1
534653 99534653 1001 86380 86390 1
534599 99534599 1001 86380 86390 1
534772 99534772 1001 86380 86390 1
535477 99535477 1001 86380 86390 1
535504 99535504 1001 86380 86390 1
535304 99535304 1001 86380 86390 1
535034 99535034 1001 86380 86390 1
536294 99536294 1001 86380 86390 1
536155 99536155 1001 86380 86390 1
536272 99536272 1001 86380 86390 1
535926 99535926 1001 86380 86390 1
536071 99536071 1001 86380 86390 1
535931 99535931 1001 86380 86390 1
535911 99535911 1001 86380 86390 1
535887 99535887 1001 86380 86390 1
536379 99536379 1001 86380 86390 1
536353 99536353 1001 86380 86390 1
537021 99537021 1001 86380 86390 1
536965 99536965 1001 86380 86390 1
537148 99537148 1001 86380 86390 1
536857 99536857 1001 86380 86390 1
536939 99536939 1001 86380 86390 1
537290 99537290 1001 86380 86390 1
537961 99537961 1001 86380 86390 1
537758 99537758 1001 86380 86390 1
537695 99537695 1001 86380 86390 1
537773 99537773 1001 86380 86390 1
537647 99537647 1001 86380 86390 1
537764 99537764 1001 86380 86390 1
537768 99537768 1001 86380 86390 1
537408 99537408 1001 86380 86390 1
537527 99537527 1001 86380 86390 1
537378 99537378 1001 86380 86390 1
538705 99538705 1001 86380 86390 1
538801 99538801 1001 86380 86390 1
538805 99538805 1001 86380 86390 1
538544 99538544 1001 86380 86390 1
538282 99538282 1001 86380 86390 1
538271 99538271 1001 86380 86390 1
538336 99538336 1001 86380 86390 1
539554 99539554 1001 86380 86390 1
539479 99539479 1001 86380 86390 1
539254 99539254 1001 86380 86390 1
539419 99539419 1001 86380 86390 1
539216 99539216 1001 86380 86390 1
539075 99539075 1001 86380 86390 1
539832 99539832 1001 86380 86390 1
540226 99540226 1001 86380 86390 1
540205 99540205 1001 86380 86390 1
540620 99540620 1001 86380 86390 1
540983 99540983 1001 86380 86390 1
541310 99541310 1001 86380 86390 1
541301 99541301 1001 86380 86390 1
542055 99542055 1001 86380 86390 1
542081 99542081 1001 86380 86390 1
541584 99541584 1001 86380 86390 1
542912 99542912 1001 86380 86390 1
542752 99542752 1001 86380 86390 1
542552 99542552 1001 86380 86390 1
542597 99542597 1001 86380 86390 1
542482 99542482 1001 86380 86390 1
542462 99542462 1001 86380 86390 1
542359 99542359 1001 86380 86390 1
542411 99542411 1001 86380 86390 1
542476 99542476 1001 86380 86390 1
542995 99542995 1001 86380 86390 1
543675 99543675 1001 86380 86390 1
543406 99543406 1001 86380 86390 1
543236 99543236 1001 86380 86390 1
543913 99543913 1001 86380 86390 1
543852 99543852 1001 86380 86390 1
543880 99543880 1001 86380 86390 1
543794 99543794 1001 86380 86390 1
544485 99544485 1001 86380 86390 1
544396 99544396 1001 86380 86390 1
544517 99544517 1001 86380 86390 1
544305 99544305 1001 86380 86390 1
544242 99544242 1001 86380 86390 1
544387 99544387 1001 86380 86390 1
544288 99544288 1001 86380 86390 1
544137 99544137 1001 86380 86390 1
544086 99544086 1001 86380 86390 1
544682 99544682 1001 86380 86390 1
437086 226 1001 6600 7437 1
519395 854 1001 44631 44930 1
530632 624 1001 65333 65632 1
539118 1065 1001 32262 32561 1
400160 99400160 1001 86380 86390 1
400318 99400318 1001 86380 86390 1
400402 99400402 1001 86380 86390 1
400340 99400340 1001 86380 86390 1
400663 99400663 1001 86380 86390 1
400648 99400648 1001 86380 86390 1
401156 99401156 1001 86380 86390 1
401219 99401219 1001 86380 86390 1
401884 99401884 1001 86380 86390 1
402162 99402162 1001 86380 86390 1
402141 99402141 1001 86380 86390 1
402128 99402128 1001 86380 86390 1
402251 99402251 1001 86380 86390 1
402214 99402214 1001 86380 86390 1
402319 99402319 1001 86380 86390 1
402462 99402462 1001 86380 86390 1
403367 99403367 1001 86380 86390 1
403794 99403794 1001 86380 86390 1
404482 99404482 1001 86380 86390 1
404436 99404436 1001 86380 86390 1
404797 99404797 1001 86380 86390 1
405204 99405204 1001 86380 86390 1
405170 99405170 1001 86380 86390 1
405475 99405475 1001 86380 86390 1
405417 99405417 1001 86380 86390 1
405940 99405940 1001 86380 86390 1
406287 99406287 1001 86380 86390 1
407421 99407421 1001 86380 86390 1
407450 99407450 1001 86380 86390 1
407728 99407728 1001 86380 86390 1
408119 99408119 1001 86380 86390 1
409561 99409561 1001 86380 86390 1
409575 99409575 1001 86380 86390 1
409695 99409695 1001 86380 86390 1
409906 99409906 1001 86380 86390 1
410319 99410319 1001 86380 86390 1
411195 99411195 1001 86380 86390 1
411291 99411291 1001 86380 86390 1
411484 99411484 1001 86380 86390 1
411608 99411608 1001 86380 86390 1
411790 99411790 1001 86380 86390 1
412023 99412023 1001 86380 86390 1
412238 99412238 1001 86380 86390 1
412330 99412330 1001 86380 86390 1
413638 99413638 1001 86380 86390 1
413490 99413490 1001 86380 86390 1
413136 99413136 1001 86380 86390 1
412980 99412980 1001 86380 86390 1
412960 99412960 1001 86380 86390 1
413080 99413080 1001 86380 86390 1
414072 99414072 1001 86380 86390 1
415204 99415204 1001 86380 86390 1
415132 99415132 1001 86380 86390 1
415185 99415185 1001 86380 86390 1
414561 99414561 1001 86380 86390 1
414755 99414755 1001 86380 86390 1
414273 99414273 1001 86380 86390 1
415603 99415603 1001 86380 86390 1
416390 99416390 1001 86380 86390 1
416309 99416309 1001 86380 86390 1
415882 99415882 1001 86380 86390 1
415810 99415810 1001 86380 86390 1
415723 99415723 1001 86380 86390 1
417095 99417095 1001 86380 86390 1
418471 99418471 1001 86380 86390 1
418062 99418062 1001 86380 86390 1
418324 99418324 1001 86380 86390 1
417666 99417666 1001 86380 86390 1
417979 99417979 1001 86380 86390 1
417868 99417868 1001 86380 86390 1
418989 99418989 1001 86380 86390 1
418869 99418869 1001 86380 86390 1
420399 99420399 1001 86380 86390 1
419654 99419654 1001 86380 86390 1
419800 99419800 1001 86380 86390 1
419478 99419478 1001 86380 86390 1
419258 99419258 1001 86380 86390 1
419444 99419444 1001 86380 86390 1
421999 99421999 1001 86380 86390 1
421801 99421801 1001 86380 86390 1
421803 99421803 1001 86380 86390 1
421951 99421951 1001 86380 86390 1
422082 99422082 1001 86380 86390 1
421352 99421352 1001 86380 86390 1
421110 99421110 1001 86380 86390 1
421140 99421140 1001 86380 86390 1
422131 99422131 1001 86380 86390 1
423626 99423626 1001 86380 86390 1
423662 99423662 1001 86380 86390 1
423668 99423668 1001 86380 86390 1
423154 99423154 1001 86380 86390 1
423261 99423261 1001 86380 86390 1
423243 99423243 1001 86380 86390 1
423054 99423054 1001 86380 86390 1
422905 99422905 1001 86380 86390 1
424102 99424102 1001 86380 86390 1
425346 99425346 1001 86380 86390 1
425218 99425218 1001 86380 86390 1
424207 99424207 1001 86380 86390 1
425634 99425634 1001 86380 86390 1
425591 99425591 1001 86380 86390 1
425701 99425701 1001 86380 86390 1
425774 99425774 1001 86380 86390 1
426952 99426952 1001 86380 86390 1
426605 99426605 1001 86380 86390 1
427146 99427146 1001 86380 86390 1
427220 99427220 1001 86380 86390 1
427135 99427135 1001 86380 86390 1
428724 99428724 1001 86380 86390 1
427947 99427947 1001 86380 86390 1
428284 99428284 1001 86380 86390 1
427789 99427789 1001 86380 86390 1
427619 99427619 1001 86380 86390 1
430276 99430276 1001 86380 86390 1
430012 99430012 1001 86380 86390 1
429601 99429601 1001 86380 86390 1
429472 99429472 1001 86380 86390 1
429556 99429556 1001 86380 86390 1
429340 99429340 1001 86380 86390 1
430456 99430456 1001 86380 86390 1
430791 99430791 1001 86380 86390 1
431870 99431870 1001 86380 86390 1
431667 99431667 1001 86380 86390 1
431583 99431583 1001 86380 86390 1
431450 99431450 1001 86380 86390 1
431068 99431068 1001 86380 86390 1
431009 99431009 1001 86380 86390 1
431138 99431138 1001 86380 86390 1
430992 99430992 1001 86380 86390 1
433349 99433349 1001 86380 86390 1
433689 99433689 1001 86380 86390 1
433405 99433405 1001 86380 86390 1
433577 99433577 1001 86380 86390 1
433580 99433580 1001 86380 86390 1
432908 99432908 1001 86380 86390 1
433277 99433277 1001 86380 86390 1
432606 99432606 1001 86380 86390 1
432658 99432658 1001 86380 86390 1
434115 99434115 1001 86380 86390 1
435169 99435169 1001 86380 86390 1
434736 99434736 1001 86380 86390 1
435446 99435446 1001 86380 86390 1
435887 99435887 1001 86380 86390 1
436777 99436777 1001 86380 86390 1
436555 99436555 1001 86380 86390 1
436024 99436024 1001 86380 86390 1
300046 99300046 1001 86380 86390 1
300538 99300538 1001 86380 86390 1
300136 99300136 1001 86380 86390 1
300220 99300220 1001 86380 86390 1
300170 99300170 1001 86380 86390 1
300765 99300765 1001 86380 86390 1
300808 99300808 1001 86380 86390 1
301478 99301478 1001 86380 86390 1
301379 99301379 1001 86380 86390 1
301360 99301360 1001 86380 86390 1
301338 99301338 1001 86380 86390 1
301327 99301327 1001 86380 86390 1
301104 99301104 1001 86380 86390 1
302324 99302324 1001 86380 86390 1
302367 99302367 1001 86380 86390 1
302236 99302236 1001 86380 86390 1
302373 99302373 1001 86380 86390 1
302130 99302130 1001 86380 86390 1
301962 99301962 1001 86380 86390 1
301902 99301902 1001 86380 86390 1
301915 99301915 1001 86380 86390 1
302393 99302393 1001 86380 86390 1
302388 99302388 1001 86380 86390 1
302440 99302440 1001 86380 86390 1
302533 99302533 1001 86380 86390 1
303100 99303100 1001 86380 86390 1
303103 99303103 1001 86380 86390 1
302954 99302954 1001 86380 86390 1
302853 99302853 1001 86380 86390 1
302752 99302752 1001 86380 86390 1
303714 99303714 1001 86380 86390 1
304203 99304203 1001 86380 86390 1
304113 99304113 1001 86380 86390 1
304235 99304235 1001 86380 86390 1
304563 99304563 1001 86380 86390 1
304425 99304425 1001 86380 86390 1
304900 99304900 1001 86380 86390 1
304981 99304981 1001 86380 86390 1
305519 99305519 1001 86380 86390 1
305281 99305281 1001 86380 86390 1
500039 99500039 1001 86380 86390 1
500091 99500091 1001 86380 86390 1
500094 99500094 1001 86380 86390 1
500798 99500798 1001 86380 86390 1
500392 99500392 1001 86380 86390 1
500277 99500277 1001 86380 86390 1
500256 99500256 1001 86380 86390 1
500942 99500942 1001 86380 86390 1
500865 99500865 1001 86380 86390 1
500984 99500984 1001 86380 86390 1
500860 99500860 1001 86380 86390 1
501543 99501543 1001 86380 86390 1
501401 99501401 1001 86380 86390 1
501076 99501076 1001 86380 86390 1
501154 99501154 1001 86380 86390 1
501118 99501118 1001 86380 86390 1
501120 99501120 1001 86380 86390 1
501831 99501831 1001 86380 86390 1
501679 99501679 1001 86380 86390 1
502382 99502382 1001 86380 86390 1
501884 99501884 1001 86380 86390 1
501968 99501968 1001 86380 86390 1
503117 99503117 1001 86380 86390 1
503238 99503238 1001 86380 86390 1
502714 99502714 1001 86380 86390 1
502688 99502688 1001 86380 86390 1
502847 99502847 1001 86380 86390 1
502800 99502800 1001 86380 86390 1
503347 99503347 1001 86380 86390 1
504044 99504044 1001 86380 86390 1
503785 99503785 1001 86380 86390 1
503536 99503536 1001 86380 86390 1
504179 99504179 1001 86380 86390 1
504855 99504855 1001 86380 86390 1
504792 99504792 1001 86380 86390 1
504600 99504600 1001 86380 86390 1
504471 99504471 1001 86380 86390 1
505085 99505085 1001 86380 86390 1
504997 99504997 1001 86380 86390 1
505051 99505051 1001 86380 86390 1
505055 99505055 1001 86380 86390 1
505745 99505745 1001 86380 86390 1
505598 99505598 1001 86380 86390 1
505373 99505373 1001 86380 86390 1
505494 99505494 1001 86380 86390 1
505183 99505183 1001 86380 86390 1
505222 99505222 1001 86380 86390 1
505252 99505252 1001 86380 86390 1
505910 99505910 1001 86380 86390 1
506457 99506457 1001 86380 86390 1
506432 99506432 1001 86380 86390 1
506248 99506248 1001 86380 86390 1
506238 99506238 1001 86380 86390 1
506319 99506319 1001 86380 86390 1
506270 99506270 1001 86380 86390 1
506087 99506087 1001 86380 86390 1
506792 99506792 1001 86380 86390 1
506760 99506760 1001 86380 86390 1
506773 99506773 1001 86380 86390 1
507250 99507250 1001 86380 86390 1
507413 99507413 1001 86380 86390 1
507166 99507166 1001 86380 86390 1
507066 99507066 1001 86380 86390 1
507018 99507018 1001 86380 86390 1
507148 99507148 1001 86380 86390 1
507522 99507522 1001 86380 86390 1
508082 99508082 1001 86380 86390 1
508204 99508204 1001 86380 86390 1
508005 99508005 1001 86380 86390 1
507946 99507946 1001 86380 86390 1
508013 99508013 1001 86380 86390 1
507648 99507648 1001 86380 86390 1
507791 99507791 1001 86380 86390 1
508376 99508376 1001 86380 86390 1
508276 99508276 1001 86380 86390 1
508447 99508447 1001 86380 86390 1
509042 99509042 1001 86380 86390 1
508950 99508950 1001 86380 86390 1
508954 99508954 1001 86380 86390 1
509071 99509071 1001 86380 86390 1
508753 99508753 1001 86380 86390 1
508732 99508732 1001 86380 86390 1
508573 99508573 1001 86380 86390 1
508499 99508499 1001 86380 86390 1
509085 99509085 1001 86380 86390 1
509259 99509259 1001 86380 86390 1
509262 99509262 1001 86380 86390 1
509853 99509853 1001 86380 86390 1
509752 99509752 1001 86380 86390 1
509683 99509683 1001 86380 86390 1
509625 99509625 1001 86380 86390 1
509465 99509465 1001 86380 86390 1
509355 99509355 1001 86380 86390 1
509370 99509370 1001 86380 86390 1
509422 99509422 1001 86380 86390 1
509966 99509966 1001 86380 86390 1
509993 99509993 1001 86380 86390 1
509972 99509972 1001 86380 86390 1
510013 99510013 1001 86380 86390 1
510039 99510039 1001 86380 86390 1
510678 99510678 1001 86380 86390 1
510601 99510601 1001 86380 86390 1
510344 99510344 1001 86380 86390 1
510423 99510423 1001 86380 86390 1
510347 99510347 1001 86380 86390 1
510426 99510426 1001 86380 86390 1
510173 99510173 1001 86380 86390 1
510310 99510310 1001 86380 86390 1
510737 99510737 1001 86380 86390 1
511441 99511441 1001 86380 86390 1
511383 99511383 1001 86380 86390 1
511551 99511551 1001 86380 86390 1
510999 99510999 1001 86380 86390 1
511748 99511748 1001 86380 86390 1
512207 99512207 1001 86380 86390 1
512162 99512162 1001 86380 86390 1
512112 99512112 1001 86380 86390 1
511862 99511862 1001 86380 86390 1
511802 99511802 1001 86380 86390 1
511848 99511848 1001 86380 86390 1
512448 99512448 1001 86380 86390 1
512931 99512931 1001 86380 86390 1
512996 99512996 1001 86380 86390 1
512841 99512841 1001 86380 86390 1
512731 99512731 1001 86380 86390 1
513779 99513779 1001 86380 86390 1
513651 99513651 1001 86380 86390 1
513524 99513524 1001 86380 86390 1
514097 99514097 1001 86380 86390 1
514060 99514060 1001 86380 86390 1
514138 99514138 1001 86380 86390 1
514726 99514726 1001 86380 86390 1
514426 99514426 1001 86380 86390 1
514927 99514927 1001 86380 86390 1
514943 99514943 1001 86380 86390 1
515428 99515428 1001 86380 86390 1
515435 99515435 1001 86380 86390 1
515756 99515756 1001 86380 86390 1
516070 99516070 1001 86380 86390 1
516083 99516083 1001 86380 86390 1
515999 99515999 1001 86380 86390 1
515990 99515990 1001 86380 86390 1
516537 99516537 1001 86380 86390 1
516603 99516603 1001 86380 86390 1
517259 99517259 1001 86380 86390 1
517285 99517285 1001 86380 86390 1
517308 99517308 1001 86380 86390 1
516965 99516965 1001 86380 86390 1
516980 99516980 1001 86380 86390 1
517103 99517103 1001 86380 86390 1
516836 99516836 1001 86380 86390 1
516814 99516814 1001 86380 86390 1
516866 99516866 1001 86380 86390 1
517338 99517338 1001 86380 86390 1
518048 99518048 1001 86380 86390 1
518000 99518000 1001 86380 86390 1
518057 99518057 1001 86380 86390 1
517946 99517946 1001 86380 86390 1
517952 99517952 1001 86380 86390 1
517758 99517758 1001 86380 86390 1
517760 99517760 1001 86380 86390 1
517712 99517712 1001 86380 86390 1
517570 99517570 1001 86380 86390 1
517650 99517650 1001 86380 86390 1
518228 99518228 1001 86380 86390 1
518257 99518257 1001 86380 86390 1
518848 99518848 1001 86380 86390 1
518929 99518929 1001 86380 86390 1
518923 99518923 1001 86380 86390 1
518615 99518615 1001 86380 86390 1
518647 99518647 1001 86380 86390 1
518600 99518600 1001 86380 86390 1
518398 99518398 1001 86380 86390 1
519811 99519811 1001 86380 86390 1
519773 99519773 1001 86380 86390 1
519697 99519697 1001 86380 86390 1
519762 99519762 1001 86380 86390 1
519310 99519310 1001 86380 86390 1
519391 99519391 1001 86380 86390 1
519353 99519353 1001 86380 86390 1
519250 99519250 1001 86380 86390 1
519394 99519394 1001 86380 86390 1
520009 99520009 1001 86380 86390 1
519815 99519815 1001 86380 86390 1
519830 99519830 1001 86380 86390 1
519986 99519986 1001 86380 86390 1
520512 99520512 1001 86380 86390 1
520559 99520559 1001 86380 86390 1
520278 99520278 1001 86380 86390 1
520653 99520653 1001 86380 86390 1
520745 99520745 1001 86380 86390 1
520760 99520760 1001 86380 86390 1
521502 99521502 1001 86380 86390 1
521533 99521533 1001 86380 86390 1
521572 99521572 1001 86380 86390 1
522241 99522241 1001 86380 86390 1
521818 99521818 1001 86380 86390 1
522379 99522379 1001 86380 86390 1
522483 99522483 1001 86380 86390 1
522964 99522964 1001 86380 86390 1
523073 99523073 1001 86380 86390 1
523079 99523079 1001 86380 86390 1
522774 99522774 1001 86380 86390 1
522554 99522554 1001 86380 86390 1
522620 99522620 1001 86380 86390 1
522700 99522700 1001 86380 86390 1
523122 99523122 1001 86380 86390 1
523915 99523915 1001 86380 86390 1
523587 99523587 1001 86380 86390 1
523725 99523725 1001 86380 86390 1
523609 99523609 1001 86380 86390 1
523521 99523521 1001 86380 86390 1
523370 99523370 1001 86380 86390 1
524659 99524659 1001 86380 86390 1
524426 99524426 1001 86380 86390 1
524543 99524543 1001 86380 86390 1
524275 99524275 1001 86380 86390 1
524291 99524291 1001 86380 86390 1
524847 99524847 1001 86380 86390 1
524815 99524815 1001 86380 86390 1
525331 99525331 1001 86380 86390 1
525337 99525337 1001 86380 86390 1
525134 99525134 1001 86380 86390 1
525654 99525654 1001 86380 86390 1
525656 99525656 1001 86380 86390 1
525735 99525735 1001 86380 86390 1
526397 99526397 1001 86380 86390 1
525882 99525882 1001 86380 86390 1
525826 99525826 1001 86380 86390 1
526545 99526545 1001 86380 86390 1
526497 99526497 1001 86380 86390 1
527007 99527007 1001 86380 86390 1
527012 99527012 1001 86380 86390 1
526630 99526630 1001 86380 86390 1
526756 99526756 1001 86380 86390 1
527347 99527347 1001 86380 86390 1
527296 99527296 1001 86380 86390 1
527258 99527258 1001 86380 86390 1
527689 99527689 1001 86380 86390 1
527669 99527669 1001 86380 86390 1
527600 99527600 1001 86380 86390 1
528268 99528268 1001 86380 86390 1
528134 99528134 1001 86380 86390 1
528723 99528723 1001 86380 86390 1
528754 99528754 1001 86380 86390 1
528617 99528617 1001 86380 86390 1
528471 99528471 1001 86380 86390 1
529509 99529509 1001 86380 86390 1
529485 99529485 1001 86380 86390 1
529376 99529376 1001 86380 86390 1
529188 99529188 1001 86380 86390 1
529170 99529170 1001 86380 86390 1
529881 99529881 1001 86380 86390 1
529911 99529911 1001 86380 86390 1
530426 99530426 1001 86380 86390 1
530359 99530359 1001 86380 86390 1
530310 99530310 1001 86380 86390 1
529956 99529956 1001 86380 86390 1
531280 99531280 1001 86380 86390 1
531194 99531194 1001 86380 86390 1
531370 99531370 1001 86380 86390 1
531046 99531046 1001 86380 86390 1
531160 99531160 1001 86380 86390 1
530762 99530762 1001 86380 86390 1
530856 99530856 1001 86380 86390 1
531559 99531559 1001 86380 86390 1
531526 99531526 1001 86380 86390 1
532055 99532055 1001 86380 86390 1
531888 99531888 1001 86380 86390 1
531994 99531994 1001 86380 86390 1
531852 99531852 1001 86380 86390 1
531663 99531663 1001 86380 86390 1
531617 99531617 1001 86380 86390 1
531722 99531722 1001 86380 86390 1
532986 99532986 1001 86380 86390 1
532987 99532987 1001 86380 86390 1
532762 99532762 1001 86380 86390 1
532724 99532724 1001 86380 86390 1
532816 99532816 1001 86380 86390 1
532730 99532730 1001 86380 86390 1
532679 99532679 1001 86380 86390 1
532627 99532627 1001 86380 86390 1
532597 99532597 1001 86380 86390 1
533201 99533201 1001 86380 86390 1
533190 99533190 1001 86380 86390 1
533236 99533236 1001 86380 86390 1
533821 99533821 1001 86380 86390 1
533758 99533758 1001 86380 86390 1
533668 99533668 1001 86380 86390 1
533806 99533806 1001 86380 86390 1
533484 99533484 1001 86380 86390 1
533511 99533511 1001 86380 86390 1
533384 99533384 1001 86380 86390 1
533861 99533861 1001 86380 86390 1
533917 99533917 1001 86380 86390 1
534062 99534062 1001 86380 86390 1
534427 99534427 1001 86380 86390 1
534253 99534253 1001 86380 86390 1
534724 99534724 1001 86380 86390 1
534869 99534869 1001 86380 86390 1
535396 99535396 1001 86380 86390 1
535247 99535247 1001 86380 86390 1
535200 99535200 1001 86380 86390 1
535007 99535007 1001 86380 86390 1
534898 99534898 1001 86380 86390 1
534899 99534899 1001 86380 86390 1
535573 99535573 1001 86380 86390 1
536214 99536214 1001 86380 86390 1
536207 99536207 1001 86380 86390 1
536053 99536053 1001 86380 86390 1
536006 99536006 1001 86380 86390 1
535793 99535793 1001 86380 86390 1
535864 99535864 1001 86380 86390 1
535791 99535791 1001 86380 86390 1
536486 99536486 1001 86380 86390 1
536945 99536945 1001 86380 86390 1
536901 99536901 1001 86380 86390 1
536689 99536689 1001 86380 86390 1
537276 99537276 1001 86380 86390 1
537309 99537309 1001 86380 86390 1
537168 99537168 1001 86380 86390 1
537185 99537185 1001 86380 86390 1
537900 99537900 1001 86380 86390 1
537903 99537903 1001 86380 86390 1
537843 99537843 1001 86380 86390 1
537377 99537377 1001 86380 86390 1
538016 99538016 1001 86380 86390 1
538157 99538157 1001 86380 86390 1
538112 99538112 1001 86380 86390 1
538815 99538815 1001 86380 86390 1
538471 99538471 1001 86380 86390 1
538377 99538377 1001 86380 86390 1
538349 99538349 1001 86380 86390 1
539467 99539467 1001 86380 86390 1
539281 99539281 1001 86380 86390 1
539428 99539428 1001 86380 86390 1
539266 99539266 1001 86380 86390 1
539370 99539370 1001 86380 86390 1
539194 99539194 1001 86380 86390 1
539820 99539820 1001 86380 86390 1
539826 99539826 1001 86380 86390 1
540330 99540330 1001 86380 86390 1
540133 99540133 1001 86380 86390 1
540091 99540091 1001 86380 86390 1
539977 99539977 1001 86380 86390 1
539855 99539855 1001 86380 86390 1
540478 99540478 1001 86380 86390 1
540580 99540580 1001 86380 86390 1
540962 99540962 1001 86380 86390 1
540745 99540745 1001 86380 86390 1
541373 99541373 1001 86380 86390 1
541481 99541481 1001 86380 86390 1
541891 99541891 1001 86380 86390 1
541769 99541769 1001 86380 86390 1
541719 99541719 1001 86380 86390 1
542175 99542175 1001 86380 86390 1
542743 99542743 1001 86380 86390 1
542338 99542338 1001 86380 86390 1
542382 99542382 1001 86380 86390 1
542448 99542448 1001 86380 86390 1
543139 99543139 1001 86380 86390 1
543456 99543456 1001 86380 86390 1
543418 99543418 1001 86380 86390 1
543394 99543394 1001 86380 86390 1
543474 99543474 1001 86380 86390 1
543309 99543309 1001 86380 86390 1
543822 99543822 1001 86380 86390 1
544003 99544003 1001 86380 86390 1
543978 99543978 1001 86380 86390 1
544007 99544007 1001 86380 86390 1
544143 99544143 1001 86380 86390 1
544660 99544660 1001 86380 86390 1
544673 99544673 1001 86380 86390 1
400655 99400655 1001 86380 86390 1
400755 99400755 1001 86380 86390 1
401075 99401075 1001 86380 86390 1
401274 99401274 1001 86380 86390 1
401510 99401510 1001 86380 86390 1
401878 99401878 1001 86380 86390 1
402000 99402000 1001 86380 86390 1
402226 99402226 1001 86380 86390 1
402276 99402276 1001 86380 86390 1
402830 99402830 1001 86380 86390 1
403004 99403004 1001 86380 86390 1
403116 99403116 1001 86380 86390 1
403149 99403149 1001 86380 86390 1
403620 99403620 1001 86380 86390 1
403538 99403538 1001 86380 86390 1
403664 99403664 1001 86380 86390 1
403817 99403817 1001 86380 86390 1
405194 99405194 1001 86380 86390 1
405183 99405183 1001 86380 86390 1
405415 99405415 1001 86380 86390 1
405421 99405421 1001 86380 86390 1
406402 99406402 1001 86380 86390 1
406411 99406411 1001 86380 86390 1
406643 99406643 1001 86380 86390 1
406756 99406756 1001 86380 86390 1
406820 99406820 1001 86380 86390 1
407411 99407411 1001 86380 86390 1
407679 99407679 1001 86380 86390 1
408136 99408136 1001 86380 86390 1
408294 99408294 1001 86380 86390 1
408211 99408211 1001 86380 86390 1
408578 99408578 1001 86380 86390 1
408687 99408687 1001 86380 86390 1
408712 99408712 1001 86380 86390 1
409064 99409064 1001 86380 86390 1
409100 99409100 1001 86380 86390 1
409198 99409198 1001 86380 86390 1
409463 99409463 1001 86380 86390 1
409529 99409529 1001 86380 86390 1
409600 99409600 1001 86380 86390 1
409773 99409773 1001 86380 86390 1
410272 99410272 1001 86380 86390 1
410442 99410442 1001 86380 86390 1
410444 99410444 1001 86380 86390 1
410768 99410768 1001 86380 86390 1
410798 99410798 1001 86380 86390 1
410945 99410945 1001 86380 86390 1
411466 99411466 1001 86380 86390 1
411572 99411572 1001 86380 86390 1
411649 99411649 1001 86380 86390 1
411707 99411707 1001 86380 86390 1
411857 99411857 1001 86380 86390 1
411937 99411937 1001 86380 86390 1
412058 99412058 1001 86380 86390 1
413334 99413334 1001 86380 86390 1
413292 99413292 1001 86380 86390 1
413599 99413599 1001 86380 86390 1
413661 99413661 1001 86380 86390 1
413208 99413208 1001 86380 86390 1
413081 99413081 1001 86380 86390 1
413133 99413133 1001 86380 86390 1
412749 99412749 1001 86380 86390 1
412687 99412687 1001 86380 86390 1
412633 99412633 1001 86380 86390 1
414894 99414894 1001 86380 86390 1
414677 99414677 1001 86380 86390 1
414536 99414536 1001 86380 86390 1
414622 99414622 1001 86380 86390 1
414196 99414196 1001 86380 86390 1
415470 99415470 1001 86380 86390 1
416646 99416646 1001 86380 86390 1
416882 99416882 1001 86380 86390 1
416484 99416484 1001 86380 86390 1
416202 99416202 1001 86380 86390 1
415940 99415940 1001 86380 86390 1
417046 99417046 1001 86380 86390 1
417296 99417296 1001 86380 86390 1
417043 99417043 1001 86380 86390 1
417410 99417410 1001 86380 86390 1
417438 99417438 1001 86380 86390 1
418116 99418116 1001 86380 86390 1
418174 99418174 1001 86380 86390 1
417982 99417982 1001 86380 86390 1
417933 99417933 1001 86380 86390 1
420230 99420230 1001 86380 86390 1
419986 99419986 1001 86380 86390 1
419949 99419949 1001 86380 86390 1
420021 99420021 1001 86380 86390 1
419741 99419741 1001 86380 86390 1
419409 99419409 1001 86380 86390 1
419477 99419477 1001 86380 86390 1
419310 99419310 1001 86380 86390 1
420800 99420800 1001 86380 86390 1
421945 99421945 1001 86380 86390 1
421764 99421764 1001 86380 86390 1
421064 99421064 1001 86380 86390 1
421048 99421048 1001 86380 86390 1
422304 99422304 1001 86380 86390 1
422502 99422502 1001 86380 86390 1
422527 99422527 1001 86380 86390 1
422466 99422466 1001 86380 86390 1
423689 99423689 1001 86380 86390 1
425321 99425321 1001 86380 86390 1
425133 99425133 1001 86380 86390 1
424741 99424741 1001 86380 86390 1
424915 99424915 1001 86380 86390 1
425460 99425460 1001 86380 86390 1
425651 99425651 1001 86380 86390 1
426993 99426993 1001 86380 86390 1
427346 99427346 1001 86380 86390 1
427303 99427303 1001 86380 86390 1
427450 99427450 1001 86380 86390 1
428695 99428695 1001 86380 86390 1
428717 99428717 1001 86380 86390 1
428435 99428435 1001 86380 86390 1
427985 99427985 1001 86380 86390 1
427547 99427547 1001 86380 86390 1
427751 99427751 1001 86380 86390 1
429172 99429172 1001 86380 86390 1
430350 99430350 1001 86380 86390 1
430092 99430092 1001 86380 86390 1
430117 99430117 1001 86380 86390 1
429685 99429685 1001 86380 86390 1
429839 99429839 1001 86380 86390 1
429630 99429630 1001 86380 86390 1
430624 99430624 1001 86380 86390 1
430749 99430749 1001 86380 86390 1
431673 99431673 1001 86380 86390 1
431898 99431898 1001 86380 86390 1
431975 99431975 1001 86380 86390 1
431317 99431317 1001 86380 86390 1
431413 99431413 1001 86380 86390 1
431394 99431394 1001 86380 86390 1
430876 99430876 1001 86380 86390 1
432629 99432629 1001 86380 86390 1
432623 99432623 1001 86380 86390 1
434006 99434006 1001 86380 86390 1
434625 99434625 1001 86380 86390 1
434831 99434831 1001 86380 86390 1
436761 99436761 1001 86380 86390 1
437062 99437062 1001 86380 86390 1
436568 99436568 1001 86380 86390 1
436144 99436144 1001 86380 86390 1
436204 99436204 1001 86380 86390 1
436191 99436191 1001 86380 86390 1
300726 99300726 1001 86380 86390 1
300728 99300728 1001 86380 86390 1
300535 99300535 1001 86380 86390 1
300443 99300443 1001 86380 86390 1
300202 99300202 1001 86380 86390 1
300140 99300140 1001 86380 86390 1
300193 99300193 1001 86380 86390 1
300117 99300117 1001 86380 86390 1
301418 99301418 1001 86380 86390 1
301144 99301144 1001 86380 86390 1
301340 99301340 1001 86380 86390 1
301264 99301264 1001 86380 86390 1
300951 99300951 1001 86380 86390 1
300968 99300968 1001 86380 86390 1
301020 99301020 1001 86380 86390 1
301050 99301050 1001 86380 86390 1
301634 99301634 1001 86380 86390 1
301717 99301717 1001 86380 86390 1
302203 99302203 1001 86380 86390 1
302209 99302209 1001 86380 86390 1
301983 99301983 1001 86380 86390 1
302115 99302115 1001 86380 86390 1
301889 99301889 1001 86380 86390 1
302509 99302509 1001 86380 86390 1
302398 99302398 1001 86380 86390 1
303079 99303079 1001 86380 86390 1
303058 99303058 1001 86380 86390 1
302905 99302905 1001 86380 86390 1
302996 99302996 1001 86380 86390 1
302636 99302636 1001 86380 86390 1
304008 99304008 1001 86380 86390 1
304179 99304179 1001 86380 86390 1
304093 99304093 1001 86380 86390 1
304787 99304787 1001 86380 86390 1
304792 99304792 1001 86380 86390 1
304538 99304538 1001 86380 86390 1
304580 99304580 1001 86380 86390 1
304610 99304610 1001 86380 86390 1
304638 99304638 1001 86380 86390 1
304390 99304390 1001 86380 86390 1
304378 99304378 1001 86380 86390 1
305658 99305658 1001 86380 86390 1
305460 99305460 1001 86380 86390 1
305346 99305346 1001 86380 86390 1
305183 99305183 1001 86380 86390 1
305209 99305209 1001 86380 86390 1
500614 99500614 1001 86380 86390 1
500735 99500735 1001 86380 86390 1
500428 99500428 1001 86380 86390 1
500532 99500532 1001 86380 86390 1
500423 99500423 1001 86380 86390 1
500411 99500411 1001 86380 86390 1
501601 99501601 1001 86380 86390 1
501422 99501422 1001 86380 86390 1
501372 99501372 1001 86380 86390 1
501321 99501321 1001 86380 86390 1
501322 99501322 1001 86380 86390 1
501038 99501038 1001 86380 86390 1
501105 99501105 1001 86380 86390 1
501083 99501083 1001 86380 86390 1
501844 99501844 1001 86380 86390 1
502313 99502313 1001 86380 86390 1
502107 99502107 1001 86380 86390 1
502084 99502084 1001 86380 86390 1
502013 99502013 1001 86380 86390 1
502639 99502639 1001 86380 86390 1
503251 99503251 1001 86380 86390 1
503026 99503026 1001 86380 86390 1
502898 99502898 1001 86380 86390 1
502990 99502990 1001 86380 86390 1
502821 99502821 1001 86380 86390 1
502758 99502758 1001 86380 86390 1
503364 99503364 1001 86380 86390 1
503938 99503938 1001 86380 86390 1
504059 99504059 1001 86380 86390 1
504096 99504096 1001 86380 86390 1
504026 99504026 1001 86380 86390 1
503772 99503772 1001 86380 86390 1
503902 99503902 1001 86380 86390 1
503750 99503750 1001 86380 86390 1
503518 99503518 1001 86380 86390 1
504181 99504181 1001 86380 86390 1
504212 99504212 1001 86380 86390 1
504827 99504827 1001 86380 86390 1
504840 99504840 1001 86380 86390 1
504700 99504700 1001 86380 86390 1
504531 99504531 1001 86380 86390 1
504435 99504435 1001 86380 86390 1
505099 99505099 1001 86380 86390 1
505103 99505103 1001 86380 86390 1
505052 99505052 1001 86380 86390 1
505668 99505668 1001 86380 86390 1
505753 99505753 1001 86380 86390 1
505612 99505612 1001 86380 86390 1
505566 99505566 1001 86380 86390 1
505785 99505785 1001 86380 86390 1
506481 99506481 1001 86380 86390 1
506577 99506577 1001 86380 86390 1
506391 99506391 1001 86380 86390 1
506224 99506224 1001 86380 86390 1
506272 99506272 1001 86380 86390 1
506707 99506707 1001 86380 86390 1
506695 99506695 1001 86380 86390 1
507192 99507192 1001 86380 86390 1
507151 99507151 1001 86380 86390 1
506866 99506866 1001 86380 86390 1
506905 99506905 1001 86380 86390 1
506887 99506887 1001 86380 86390 1
507618 99507618 1001 86380 86390 1
507568 99507568 1001 86380 86390 1
508199 99508199 1001 86380 86390 1
508119 99508119 1001 86380 86390 1
507859 99507859 1001 86380 86390 1
507746 99507746 1001 86380 86390 1
507724 99507724 1001 86380 86390 1
508262 99508262 1001 86380 86390 1
508961 99508961 1001 86380 86390 1
509075 99509075 1001 86380 86390 1
508977 99508977 1001 86380 86390 1
509004 99509004 1001 86380 86390 1
508812 99508812 1001 86380 86390 1
508606 99508606 1001 86380 86390 1
509146 99509146 1001 86380 86390 1
509082 99509082 1001 86380 86390 1
509894 99509894 1001 86380 86390 1
509394 99509394 1001 86380 86390 1
510078 99510078 1001 86380 86390 1
510611 99510611 1001 86380 86390 1
510692 99510692 1001 86380 86390 1
510342 99510342 1001 86380 86390 1
510488 99510488 1001 86380 86390 1
510386 99510386 1001 86380 86390 1
510739 99510739 1001 86380 86390 1
511355 99511355 1001 86380 86390 1
511313 99511313 1001 86380 86390 1
511158 99511158 1001 86380 86390 1
511263 99511263 1001 86380 86390 1
511328 99511328 1001 86380 86390 1
511015 99511015 1001 86380 86390 1
511081 99511081 1001 86380 86390 1
510996 99510996 1001 86380 86390 1
512335 99512335 1001 86380 86390 1
511993 99511993 1001 86380 86390 1
512023 99512023 1001 86380 86390 1
511944 99511944 1001 86380 86390 1
512814 99512814 1001 86380 86390 1
512638 99512638 1001 86380 86390 1
512717 99512717 1001 86380 86390 1
512695 99512695 1001 86380 86390 1
513360 99513360 1001 86380 86390 1
513909 99513909 1001 86380 86390 1
513871 99513871 1001 86380 86390 1
513846 99513846 1001 86380 86390 1
513748 99513748 1001 86380 86390 1
513826 99513826 1001 86380 86390 1
513655 99513655 1001 86380 86390 1
513575 99513575 1001 86380 86390 1
514770 99514770 1001 86380 86390 1
514656 99514656 1001 86380 86390 1
514683 99514683 1001 86380 86390 1
514852 99514852 1001 86380 86390 1
514540 99514540 1001 86380 86390 1
514314 99514314 1001 86380 86390 1
514392 99514392 1001 86380 86390 1
514433 99514433 1001 86380 86390 1
514297 99514297 1001 86380 86390 1
514324 99514324 1001 86380 86390 1
515659 99515659 1001 86380 86390 1
515526 99515526 1001 86380 86390 1
515421 99515421 1001 86380 86390 1
515386 99515386 1001 86380 86390 1
515182 99515182 1001 86380 86390 1
516486 99516486 1001 86380 86390 1
516349 99516349 1001 86380 86390 1
516245 99516245 1001 86380 86390 1
515996 99515996 1001 86380 86390 1
515961 99515961 1001 86380 86390 1
516660 99516660 1001 86380 86390 1
517133 99517133 1001 86380 86390 1
517275 99517275 1001 86380 86390 1
516913 99516913 1001 86380 86390 1
516778 99516778 1001 86380 86390 1
516830 99516830 1001 86380 86390 1
517493 99517493 1001 86380 86390 1
517419 99517419 1001 86380 86390 1
517369 99517369 1001 86380 86390 1
518116 99518116 1001 86380 86390 1
517922 99517922 1001 86380 86390 1
517916 99517916 1001 86380 86390 1
518838 99518838 1001 86380 86390 1
518666 99518666 1001 86380 86390 1
518681 99518681 1001 86380 86390 1
518656 99518656 1001 86380 86390 1
518735 99518735 1001 86380 86390 1
518994 99518994 1001 86380 86390 1
519814 99519814 1001 86380 86390 1
519658 99519658 1001 86380 86390 1
519560 99519560 1001 86380 86390 1
519356 99519356 1001 86380 86390 1
519194 99519194 1001 86380 86390 1
519943 99519943 1001 86380 86390 1
519892 99519892 1001 86380 86390 1
519905 99519905 1001 86380 86390 1
520321 99520321 1001 86380 86390 1
520207 99520207 1001 86380 86390 1
520020 99520020 1001 86380 86390 1
520659 99520659 1001 86380 86390 1
520766 99520766 1001 86380 86390 1
520779 99520779 1001 86380 86390 1
521334 99521334 1001 86380 86390 1
521210 99521210 1001 86380 86390 1
521167 99521167 1001 86380 86390 1
521182 99521182 1001 86380 86390 1
520936 99520936 1001 86380 86390 1
521614 99521614 1001 86380 86390 1
521511 99521511 1001 86380 86390 1
522206 99522206 1001 86380 86390 1
521950 99521950 1001 86380 86390 1
522045 99522045 1001 86380 86390 1
521905 99521905 1001 86380 86390 1
521830 99521830 1001 86380 86390 1
521754 99521754 1001 86380 86390 1
522412 99522412 1001 86380 86390 1
522416 99522416 1001 86380 86390 1
523063 99523063 1001 86380 86390 1
522748 99522748 1001 86380 86390 1
522871 99522871 1001 86380 86390 1
522821 99522821 1001 86380 86390 1
522681 99522681 1001 86380 86390 1
523277 99523277 1001 86380 86390 1
523776 99523776 1001 86380 86390 1
523558 99523558 1001 86380 86390 1
523649 99523649 1001 86380 86390 1
523574 99523574 1001 86380 86390 1
523433 99523433 1001 86380 86390 1
524075 99524075 1001 86380 86390 1
524032 99524032 1001 86380 86390 1
524741 99524741 1001 86380 86390 1
524466 99524466 1001 86380 86390 1
524525 99524525 1001 86380 86390 1
524322 99524322 1001 86380 86390 1
524206 99524206 1001 86380 86390 1
524937 99524937 1001 86380 86390 1
524862 99524862 1001 86380 86390 1
524902 99524902 1001 86380 86390 1
525511 99525511 1001 86380 86390 1
525574 99525574 1001 86380 86390 1
525490 99525490 1001 86380 86390 1
525272 99525272 1001 86380 86390 1
525389 99525389 1001 86380 86390 1
525093 99525093 1001 86380 86390 1
524984 99524984 1001 86380 86390 1
525712 99525712 1001 86380 86390 1
526269 99526269 1001 86380 86390 1
526276 99526276 1001 86380 86390 1
526254 99526254 1001 86380 86390 1
526242 99526242 1001 86380 86390 1
526126 99526126 1001 86380 86390 1
525913 99525913 1001 86380 86390 1
525914 99525914 1001 86380 86390 1
526009 99526009 1001 86380 86390 1
526472 99526472 1001 86380 86390 1
526569 99526569 1001 86380 86390 1
526585 99526585 1001 86380 86390 1
526627 99526627 1001 86380 86390 1
527095 99527095 1001 86380 86390 1
527048 99527048 1001 86380 86390 1
526939 99526939 1001 86380 86390 1
526784 99526784 1001 86380 86390 1
526746 99526746 1001 86380 86390 1
526805 99526805 1001 86380 86390 1
527342 99527342 1001 86380 86390 1
527918 99527918 1001 86380 86390 1
527675 99527675 1001 86380 86390 1
527628 99527628 1001 86380 86390 1
528233 99528233 1001 86380 86390 1
528173 99528173 1001 86380 86390 1
528825 99528825 1001 86380 86390 1
528713 99528713 1001 86380 86390 1
528537 99528537 1001 86380 86390 1
528615 99528615 1001 86380 86390 1
528431 99528431 1001 86380 86390 1
528965 99528965 1001 86380 86390 1
529420 99529420 1001 86380 86390 1
529433 99529433 1001 86380 86390 1
529392 99529392 1001 86380 86390 1
529919 99529919 1001 86380 86390 1
529895 99529895 1001 86380 86390 1
529925 99529925 1001 86380 86390 1
529837 99529837 1001 86380 86390 1
530475 99530475 1001 86380 86390 1
530160 99530160 1001 86380 86390 1
529976 99529976 1001 86380 86390 1
530598 99530598 1001 86380 86390 1
531277 99531277 1001 86380 86390 1
531124 99531124 1001 86380 86390 1
531144 99531144 1001 86380 86390 1
531109 99531109 1001 86380 86390 1
530785 99530785 1001 86380 86390 1
530964 99530964 1001 86380 86390 1
531403 99531403 1001 86380 86390 1
531488 99531488 1001 86380 86390 1
532109 99532109 1001 86380 86390 1
531672 99531672 1001 86380 86390 1
531607 99531607 1001 86380 86390 1
532346 99532346 1001 86380 86390 1
532002 99532002 1001 86380 86390 1
532207 99532207 1001 86380 86390 1
532288 99532288 1001 86380 86390 1
532926 99532926 1001 86380 86390 1
532814 99532814 1001 86380 86390 1
532786 99532786 1001 86380 86390 1
532547 99532547 1001 86380 86390 1
532613 99532613 1001 86380 86390 1
532538 99532538 1001 86380 86390 1
533142 99533142 1001 86380 86390 1
533710 99533710 1001 86380 86390 1
533848 99533848 1001 86380 86390 1
533502 99533502 1001 86380 86390 1
533343 99533343 1001 86380 86390 1
533370 99533370 1001 86380 86390 1
534001 99534001 1001 86380 86390 1
534583 99534583 1001 86380 86390 1
534483 99534483 1001 86380 86390 1
534578 99534578 1001 86380 86390 1
534515 99534515 1001 86380 86390 1
534593 99534593 1001 86380 86390 1
534360 99534360 1001 86380 86390 1
534774 99534774 1001 86380 86390 1
534743 99534743 1001 86380 86390 1
535358 99535358 1001 86380 86390 1
535104 99535104 1001 86380 86390 1
534944 99534944 1001 86380 86390 1
535024 99535024 1001 86380 86390 1
535563 99535563 1001 86380 86390 1
535660 99535660 1001 86380 86390 1
536233 99536233 1001 86380 86390 1
535969 99535969 1001 86380 86390 1
535930 99535930 1001 86380 86390 1
535742 99535742 1001 86380 86390 1
535835 99535835 1001 86380 86390 1
535811 99535811 1001 86380 86390 1
535827 99535827 1001 86380 86390 1
537055 99537055 1001 86380 86390 1
536794 99536794 1001 86380 86390 1
536607 99536607 1001 86380 86390 1
537283 99537283 1001 86380 86390 1
537325 99537325 1001 86380 86390 1
537210 99537210 1001 86380 86390 1
537947 99537947 1001 86380 86390 1
537770 99537770 1001 86380 86390 1
537613 99537613 1001 86380 86390 1
537588 99537588 1001 86380 86390 1
537397 99537397 1001 86380 86390 1
537475 99537475 1001 86380 86390 1
537413 99537413 1001 86380 86390 1
537491 99537491 1001 86380 86390 1
537369 99537369 1001 86380 86390 1
538791 99538791 1001 86380 86390 1
538797 99538797 1001 86380 86390 1
538746 99538746 1001 86380 86390 1
538723 99538723 1001 86380 86390 1
538598 99538598 1001 86380 86390 1
538539 99538539 1001 86380 86390 1
538529 99538529 1001 86380 86390 1
538366 99538366 1001 86380 86390 1
538372 99538372 1001 86380 86390 1
538323 99538323 1001 86380 86390 1
538981 99538981 1001 86380 86390 1
538922 99538922 1001 86380 86390 1
539014 99539014 1001 86380 86390 1
539487 99539487 1001 86380 86390 1
539608 99539608 1001 86380 86390 1
539579 99539579 1001 86380 86390 1
539345 99539345 1001 86380 86390 1
539297 99539297 1001 86380 86390 1
539391 99539391 1001 86380 86390 1
539041 99539041 1001 86380 86390 1
539755 99539755 1001 86380 86390 1
539673 99539673 1001 86380 86390 1
539686 99539686 1001 86380 86390 1
539778 99539778 1001 86380 86390 1
539805 99539805 1001 86380 86390 1
540409 99540409 1001 86380 86390 1
540384 99540384 1001 86380 86390 1
540297 99540297 1001 86380 86390 1
540134 99540134 1001 86380 86390 1
540239 99540239 1001 86380 86390 1
539893 99539893 1001 86380 86390 1
541107 99541107 1001 86380 86390 1
541160 99541160 1001 86380 86390 1
542075 99542075 1001 86380 86390 1
542051 99542051 1001 86380 86390 1
542079 99542079 1001 86380 86390 1
541926 99541926 1001 86380 86390 1
541875 99541875 1001 86380 86390 1
541821 99541821 1001 86380 86390 1
541525 99541525 1001 86380 86390 1
541555 99541555 1001 86380 86390 1
541621 99541621 1001 86380 86390 1
542251 99542251 1001 86380 86390 1
542565 99542565 1001 86380 86390 1
542580 99542580 1001 86380 86390 1
542441 99542441 1001 86380 86390 1
542521 99542521 1001 86380 86390 1
542982 99542982 1001 86380 86390 1
543088 99543088 1001 86380 86390 1
543114 99543114 1001 86380 86390 1
542973 99542973 1001 86380 86390 1
543608 99543608 1001 86380 86390 1
543641 99543641 1001 86380 86390 1
543767 99543767 1001 86380 86390 1
543518 99543518 1001 86380 86390 1
543562 99543562 1001 86380 86390 1
543190 99543190 1001 86380 86390 1
543167 99543167 1001 86380 86390 1
543194 99543194 1001 86380 86390 1
543313 99543313 1001 86380 86390 1
543291 99543291 1001 86380 86390 1
544519 99544519 1001 86380 86390 1
544303 99544303 1001 86380 86390 1
544203 99544203 1001 86380 86390 1
544193 99544193 1001 86380 86390 1
543983 99543983 1001 86380 86390 1
544684 99544684 1001 86380 86390 1
400322 99400322 1001 86380 86390 1
400332 99400332 1001 86380 86390 1
400727 99400727 1001 86380 86390 1
400922 99400922 1001 86380 86390 1
401414 99401414 1001 86380 86390 1
402325 99402325 1001 86380 86390 1
402296 99402296 1001 86380 86390 1
402897 99402897 1001 86380 86390 1
403010 99403010 1001 86380 86390 1
403503 99403503 1001 86380 86390 1
403584 99403584 1001 86380 86390 1
403710 99403710 1001 86380 86390 1
404376 99404376 1001 86380 86390 1
404520 99404520 1001 86380 86390 1
404584 99404584 1001 86380 86390 1
404654 99404654 1001 86380 86390 1
404750 99404750 1001 86380 86390 1
405643 99405643 1001 86380 86390 1
405656 99405656 1001 86380 86390 1
405834 99405834 1001 86380 86390 1
406104 99406104 1001 86380 86390 1
406085 99406085 1001 86380 86390 1
406281 99406281 1001 86380 86390 1
406539 99406539 1001 86380 86390 1
406807 99406807 1001 86380 86390 1
406868 99406868 1001 86380 86390 1
407618 99407618 1001 86380 86390 1
407740 99407740 1001 86380 86390 1
407721 99407721 1001 86380 86390 1
407807 99407807 1001 86380 86390 1
407905 99407905 1001 86380 86390 1
408429 99408429 1001 86380 86390 1
408601 99408601 1001 86380 86390 1
409242 99409242 1001 86380 86390 1
409460 99409460 1001 86380 86390 1
409734 99409734 1001 86380 86390 1
409911 99409911 1001 86380 86390 1
409958 99409958 1001 86380 86390 1
410114 99410114 1001 86380 86390 1
410474 99410474 1001 86380 86390 1
410668 99410668 1001 86380 86390 1
411303 99411303 1001 86380 86390 1
411398 99411398 1001 86380 86390 1
411612 99411612 1001 86380 86390 1
413672 99413672 1001 86380 86390 1
413362 99413362 1001 86380 86390 1
412909 99412909 1001 86380 86390 1
413096 99413096 1001 86380 86390 1
412613 99412613 1001 86380 86390 1
412538 99412538 1001 86380 86390 1
415168 99415168 1001 86380 86390 1
415019 99415019 1001 86380 86390 1
414692 99414692 1001 86380 86390 1
414809 99414809 1001 86380 86390 1
414394 99414394 1001 86380 86390 1
415476 99415476 1001 86380 86390 1
415342 99415342 1001 86380 86390 1
415658 99415658 1001 86380 86390 1
416911 99416911 1001 86380 86390 1
416715 99416715 1001 86380 86390 1
416266 99416266 1001 86380 86390 1
416158 99416158 1001 86380 86390 1
416127 99416127 1001 86380 86390 1
417510 99417510 1001 86380 86390 1
418461 99418461 1001 86380 86390 1
418782 99418782 1001 86380 86390 1
418219 99418219 1001 86380 86390 1
418057 99418057 1001 86380 86390 1
417715 99417715 1001 86380 86390 1
419167 99419167 1001 86380 86390 1
420363 99420363 1001 86380 86390 1
420471 99420471 1001 86380 86390 1
420638 99420638 1001 86380 86390 1
421673 99421673 1001 86380 86390 1
420895 99420895 1001 86380 86390 1
421043 99421043 1001 86380 86390 1
421104 99421104 1001 86380 86390 1
420999 99420999 1001 86380 86390 1
421201 99421201 1001 86380 86390 1
421255 99421255 1001 86380 86390 1
422394 99422394 1001 86380 86390 1
423491 99423491 1001 86380 86390 1
422993 99422993 1001 86380 86390 1
422577 99422577 1001 86380 86390 1
423803 99423803 1001 86380 86390 1
423880 99423880 1001 86380 86390 1
425331 99425331 1001 86380 86390 1
424638 99424638 1001 86380 86390 1
426717 99426717 1001 86380 86390 1
426399 99426399 1001 86380 86390 1
426625 99426625 1001 86380 86390 1
426015 99426015 1001 86380 86390 1
426167 99426167 1001 86380 86390 1
426058 99426058 1001 86380 86390 1
425931 99425931 1001 86380 86390 1
426029 99426029 1001 86380 86390 1
427528 99427528 1001 86380 86390 1
428732 99428732 1001 86380 86390 1
428138 99428138 1001 86380 86390 1
428092 99428092 1001 86380 86390 1
428791 99428791 1001 86380 86390 1
428849 99428849 1001 86380 86390 1
429108 99429108 1001 86380 86390 1
429141 99429141 1001 86380 86390 1
430074 99430074 1001 86380 86390 1
429665 99429665 1001 86380 86390 1
429949 99429949 1001 86380 86390 1
429265 99429265 1001 86380 86390 1
430458 99430458 1001 86380 86390 1
430497 99430497 1001 86380 86390 1
431839 99431839 1001 86380 86390 1
431286 99431286 1001 86380 86390 1
431249 99431249 1001 86380 86390 1
432326 99432326 1001 86380 86390 1
432164 99432164 1001 86380 86390 1
433334 99433334 1001 86380 86390 1
433361 99433361 1001 86380 86390 1
432943 99432943 1001 86380 86390 1
433868 99433868 1001 86380 86390 1
435132 99435132 1001 86380 86390 1
435039 99435039 1001 86380 86390 1
435114 99435114 1001 86380 86390 1
435204 99435204 1001 86380 86390 1
434784 99434784 1001 86380 86390 1
434770 99434770 1001 86380 86390 1
434314 99434314 1001 86380 86390 1
435632 99435632 1001 86380 86390 1
436894 99436894 1001 86380 86390 1
436937 99436937 1001 86380 86390 1
437144 99437144 1001 86380 86390 1
436557 99436557 1001 86380 86390 1
435908 99435908 1001 86380 86390 1
435921 99435921 1001 86380 86390 1
300094 99300094 1001 86380 86390 1
300423 99300423 1001 86380 86390 1
301240 99301240 1001 86380 86390 1
300976 99300976 1001 86380 86390 1
300964 99300964 1001 86380 86390 1
300955 99300955 1001 86380 86390 1
301722 99301722 1001 86380 86390 1
301567 99301567 1001 86380 86390 1
301590 99301590 1001 86380 86390 1
302304 99302304 1001 86380 86390 1
302332 99302332 1001 86380 86390 1
302231 99302231 1001 86380 86390 1
301851 99301851 1001 86380 86390 1
302413 99302413 1001 86380 86390 1
303172 99303172 1001 86380 86390 1
303135 99303135 1001 86380 86390 1
303127 99303127 1001 86380 86390 1
304000 99304000 1001 86380 86390 1
303946 99303946 1001 86380 86390 1
303963 99303963 1001 86380 86390 1
303418 99303418 1001 86380 86390 1
303420 99303420 1001 86380 86390 1
303434 99303434 1001 86380 86390 1
304125 99304125 1001 86380 86390 1
304139 99304139 1001 86380 86390 1
304611 99304611 1001 86380 86390 1
304252 99304252 1001 86380 86390 1
304375 99304375 1001 86380 86390 1
304885 99304885 1001 86380 86390 1
305031 99305031 1001 86380 86390 1
304932 99304932 1001 86380 86390 1
305035 99305035 1001 86380 86390 1
305639 99305639 1001 86380 86390 1
305382 99305382 1001 86380 86390 1
305082 99305082 1001 86380 86390 1
500116 99500116 1001 86380 86390 1
500112 99500112 1001 86380 86390 1
500688 99500688 1001 86380 86390 1
500559 99500559 1001 86380 86390 1
500270 99500270 1001 86380 86390 1
500195 99500195 1001 86380 86390 1
500972 99500972 1001 86380 86390 1
501610 99501610 1001 86380 86390 1
501621 99501621 1001 86380 86390 1
501519 99501519 1001 86380 86390 1
501456 99501456 1001 86380 86390 1
501535 99501535 1001 86380 86390 1
501326 99501326 1001 86380 86390 1
501152 99501152 1001 86380 86390 1
501181 99501181 1001 86380 86390 1
501223 99501223 1001 86380 86390 1
501767 99501767 1001 86380 86390 1
501718 99501718 1001 86380 86390 1
501696 99501696 1001 86380 86390 1
501841 99501841 1001 86380 86390 1
502325 99502325 1001 86380 86390 1
502460 99502460 1001 86380 86390 1
502182 99502182 1001 86380 86390 1
501929 99501929 1001 86380 86390 1
502661 99502661 1001 86380 86390 1
502558 99502558 1001 86380 86390 1
503011 99503011 1001 86380 86390 1
503046 99503046 1001 86380 86390 1
502863 99502863 1001 86380 86390 1
503448 99503448 1001 86380 86390 1
504047 99504047 1001 86380 86390 1
503948 99503948 1001 86380 86390 1
503834 99503834 1001 86380 86390 1
503673 99503673 1001 86380 86390 1
503597 99503597 1001 86380 86390 1
504168 99504168 1001 86380 86390 1
504310 99504310 1001 86380 86390 1
504184 99504184 1001 86380 86390 1
504288 99504288 1001 86380 86390 1
504264 99504264 1001 86380 86390 1
504137 99504137 1001 86380 86390 1
504152 99504152 1001 86380 86390 1
504778 99504778 1001 86380 86390 1
504910 99504910 1001 86380 86390 1
504776 99504776 1001 86380 86390 1
504521 99504521 1001 86380 86390 1
504386 99504386 1001 86380 86390 1
504951 99504951 1001 86380 86390 1
505148 99505148 1001 86380 86390 1
505592 99505592 1001 86380 86390 1
505602 99505602 1001 86380 86390 1
505505 99505505 1001 86380 86390 1
505292 99505292 1001 86380 86390 1
505180 99505180 1001 86380 86390 1
505261 99505261 1001 86380 86390 1
505236 99505236 1001 86380 86390 1
505863 99505863 1001 86380 86390 1
505902 99505902 1001 86380 86390 1
505802 99505802 1001 86380 86390 1
506399 99506399 1001 86380 86390 1
506646 99506646 1001 86380 86390 1
506598 99506598 1001 86380 86390 1
507298 99507298 1001 86380 86390 1
507149 99507149 1001 86380 86390 1
506940 99506940 1001 86380 86390 1
508249 99508249 1001 86380 86390 1
507910 99507910 1001 86380 86390 1
508389 99508389 1001 86380 86390 1
508411 99508411 1001 86380 86390 1
509065 99509065 1001 86380 86390 1
509762 99509762 1001 86380 86390 1
509530 99509530 1001 86380 86390 1
509525 99509525 1001 86380 86390 1
509500 99509500 1001 86380 86390 1
509366 99509366 1001 86380 86390 1
510082 99510082 1001 86380 86390 1
510706 99510706 1001 86380 86390 1
510476 99510476 1001 86380 86390 1
510451 99510451 1001 86380 86390 1
510391 99510391 1001 86380 86390 1
510218 99510218 1001 86380 86390 1
510115 99510115 1001 86380 86390 1
510297 99510297 1001 86380 86390 1
510790 99510790 1001 86380 86390 1
510897 99510897 1001 86380 86390 1
510769 99510769 1001 86380 86390 1
510866 99510866 1001 86380 86390 1
511369 99511369 1001 86380 86390 1
511435 99511435 1001 86380 86390 1
511298 99511298 1001 86380 86390 1
511199 99511199 1001 86380 86390 1
510942 99510942 1001 86380 86390 1
511659 99511659 1001 86380 86390 1
511601 99511601 1001 86380 86390 1
512209 99512209 1001 86380 86390 1
512139 99512139 1001 86380 86390 1
511972 99511972 1001 86380 86390 1
512133 99512133 1001 86380 86390 1
511865 99511865 1001 86380 86390 1
511834 99511834 1001 86380 86390 1
512486 99512486 1001 86380 86390 1
512439 99512439 1001 86380 86390 1
512816 99512816 1001 86380 86390 1
512618 99512618 1001 86380 86390 1
512686 99512686 1001 86380 86390 1
512622 99512622 1001 86380 86390 1
513236 99513236 1001 86380 86390 1
513738 99513738 1001 86380 86390 1
513820 99513820 1001 86380 86390 1
513464 99513464 1001 86380 86390 1
513467 99513467 1001 86380 86390 1
513417 99513417 1001 86380 86390 1
513587 99513587 1001 86380 86390 1
513471 99513471 1001 86380 86390 1
514106 99514106 1001 86380 86390 1
513619 99513619 1001 86380 86390 1
514857 99514857 1001 86380 86390 1
514451 99514451 1001 86380 86390 1
514648 99514648 1001 86380 86390 1
514444 99514444 1001 86380 86390 1
514306 99514306 1001 86380 86390 1
514256 99514256 1001 86380 86390 1
514881 99514881 1001 86380 86390 1
515018 99515018 1001 86380 86390 1
514889 99514889 1001 86380 86390 1
515683 99515683 1001 86380 86390 1
515650 99515650 1001 86380 86390 1
515610 99515610 1001 86380 86390 1
515324 99515324 1001 86380 86390 1
515320 99515320 1001 86380 86390 1
515200 99515200 1001 86380 86390 1
515794 99515794 1001 86380 86390 1
515807 99515807 1001 86380 86390 1
515910 99515910 1001 86380 86390 1
516028 99516028 1001 86380 86390 1
516654 99516654 1001 86380 86390 1
516659 99516659 1001 86380 86390 1
517333 99517333 1001 86380 86390 1
517195 99517195 1001 86380 86390 1
517307 99517307 1001 86380 86390 1
517461 99517461 1001 86380 86390 1
518075 99518075 1001 86380 86390 1
518065 99518065 1001 86380 86390 1
517764 99517764 1001 86380 86390 1
517903 99517903 1001 86380 86390 1
517852 99517852 1001 86380 86390 1
517605 99517605 1001 86380 86390 1
518801 99518801 1001 86380 86390 1
518554 99518554 1001 86380 86390 1
518378 99518378 1001 86380 86390 1
519091 99519091 1001 86380 86390 1
519175 99519175 1001 86380 86390 1
519048 99519048 1001 86380 86390 1
519772 99519772 1001 86380 86390 1
519489 99519489 1001 86380 86390 1
519554 99519554 1001 86380 86390 1
519581 99519581 1001 86380 86390 1
519334 99519334 1001 86380 86390 1
519902 99519902 1001 86380 86390 1
520013 99520013 1001 86380 86390 1
520475 99520475 1001 86380 86390 1
520506 99520506 1001 86380 86390 1
520507 99520507 1001 86380 86390 1
520629 99520629 1001 86380 86390 1
520436 99520436 1001 86380 86390 1
520281 99520281 1001 86380 86390 1
520337 99520337 1001 86380 86390 1
520184 99520184 1001 86380 86390 1
520793 99520793 1001 86380 86390 1
520825 99520825 1001 86380 86390 1
521290 99521290 1001 86380 86390 1
521332 99521332 1001 86380 86390 1
521185 99521185 1001 86380 86390 1
521129 99521129 1001 86380 86390 1
521156 99521156 1001 86380 86390 1
520929 99520929 1001 86380 86390 1
520866 99520866 1001 86380 86390 1
520986 99520986 1001 86380 86390 1
521610 99521610 1001 86380 86390 1
521473 99521473 1001 86380 86390 1
522139 99522139 1001 86380 86390 1
522257 99522257 1001 86380 86390 1
522121 99522121 1001 86380 86390 1
522147 99522147 1001 86380 86390 1
522024 99522024 1001 86380 86390 1
521882 99521882 1001 86380 86390 1
522005 99522005 1001 86380 86390 1
522089 99522089 1001 86380 86390 1
522997 99522997 1001 86380 86390 1
522907 99522907 1001 86380 86390 1
523681 99523681 1001 86380 86390 1
523660 99523660 1001 86380 86390 1
523510 99523510 1001 86380 86390 1
524102 99524102 1001 86380 86390 1
524105 99524105 1001 86380 86390 1
524593 99524593 1001 86380 86390 1
524383 99524383 1001 86380 86390 1
524469 99524469 1001 86380 86390 1
524259 99524259 1001 86380 86390 1
524932 99524932 1001 86380 86390 1
524804 99524804 1001 86380 86390 1
525037 99525037 1001 86380 86390 1
525599 99525599 1001 86380 86390 1
525799 99525799 1001 86380 86390 1
526274 99526274 1001 86380 86390 1
526114 99526114 1001 86380 86390 1
526015 99526015 1001 86380 86390 1
526005 99526005 1001 86380 86390 1
526498 99526498 1001 86380 86390 1
527057 99527057 1001 86380 86390 1
527199 99527199 1001 86380 86390 1
527037 99527037 1001 86380 86390 1
526961 99526961 1001 86380 86390 1
526949 99526949 1001 86380 86390 1
526745 99526745 1001 86380 86390 1
526632 99526632 1001 86380 86390 1
527376 99527376 1001 86380 86390 1
527922 99527922 1001 86380 86390 1
527495 99527495 1001 86380 86390 1
528245 99528245 1001 86380 86390 1
528838 99528838 1001 86380 86390 1
528788 99528788 1001 86380 86390 1
528776 99528776 1001 86380 86390 1
528823 99528823 1001 86380 86390 1
528523 99528523 1001 86380 86390 1
528482 99528482 1001 86380 86390 1
528486 99528486 1001 86380 86390 1
529607 99529607 1001 86380 86390 1
529748 99529748 1001 86380 86390 1
530448 99530448 1001 86380 86390 1
530340 99530340 1001 86380 86390 1
530117 99530117 1001 86380 86390 1
530716 99530716 1001 86380 86390 1
531242 99531242 1001 86380 86390 1
531284 99531284 1001 86380 86390 1
530922 99530922 1001 86380 86390 1
531393 99531393 1001 86380 86390 1
531854 99531854 1001 86380 86390 1
531724 99531724 1001 86380 86390 1
531725 99531725 1001 86380 86390 1
532298 99532298 1001 86380 86390 1
532354 99532354 1001 86380 86390 1
532988 99532988 1001 86380 86390 1
532661 99532661 1001 86380 86390 1
532463 99532463 1001 86380 86390 1
532490 99532490 1001 86380 86390 1
533200 99533200 1001 86380 86390 1
533729 99533729 1001 86380 86390 1
533504 99533504 1001 86380 86390 1
533637 99533637 1001 86380 86390 1
533325 99533325 1001 86380 86390 1
533914 99533914 1001 86380 86390 1
534663 99534663 1001 86380 86390 1
534678 99534678 1001 86380 86390 1
535413 99535413 1001 86380 86390 1
535496 99535496 1001 86380 86390 1
535183 99535183 1001 86380 86390 1
534986 99534986 1001 86380 86390 1
534937 99534937 1001 86380 86390 1
535602 99535602 1001 86380 86390 1
536082 99536082 1001 86380 86390 1
536425 99536425 1001 86380 86390 1
536342 99536342 1001 86380 86390 1
536932 99536932 1001 86380 86390 1
536887 99536887 1001 86380 86390 1
536686 99536686 1001 86380 86390 1
537182 99537182 1001 86380 86390 1
537798 99537798 1001 86380 86390 1
537931 99537931 1001 86380 86390 1
537974 99537974 1001 86380 86390 1
537502 99537502 1001 86380 86390 1
538064 99538064 1001 86380 86390 1
538650 99538650 1001 86380 86390 1
538696 99538696 1001 86380 86390 1
538442 99538442 1001 86380 86390 1
538600 99538600 1001 86380 86390 1
538459 99538459 1001 86380 86390 1
538301 99538301 1001 86380 86390 1
538226 99538226 1001 86380 86390 1
538309 99538309 1001 86380 86390 1
538865 99538865 1001 86380 86390 1
538817 99538817 1001 86380 86390 1
539334 99539334 1001 86380 86390 1
539031 99539031 1001 86380 86390 1
540353 99540353 1001 86380 86390 1
540411 99540411 1001 86380 86390 1
540387 99540387 1001 86380 86390 1
540285 99540285 1001 86380 86390 1
540254 99540254 1001 86380 86390 1
540192 99540192 1001 86380 86390 1
539859 99539859 1001 86380 86390 1
541045 99541045 1001 86380 86390 1
541320 99541320 1001 86380 86390 1
542115 99542115 1001 86380 86390 1
541591 99541591 1001 86380 86390 1
542941 99542941 1001 86380 86390 1
542652 99542652 1001 86380 86390 1
542325 99542325 1001 86380 86390 1
543026 99543026 1001 86380 86390 1
543027 99543027 1001 86380 86390 1
543477 99543477 1001 86380 86390 1
543441 99543441 1001 86380 86390 1
543550 99543550 1001 86380 86390 1
543384 99543384 1001 86380 86390 1
543177 99543177 1001 86380 86390 1
543885 99543885 1001 86380 86390 1
543867 99543867 1001 86380 86390 1
544187 99544187 1001 86380 86390 1
544214 99544214 1001 86380 86390 1
544190 99544190 1001 86380 86390 1
544322 99544322 1001 86380 86390 1
544171 99544171 1001 86380 86390 1
544079 99544079 1001 86380 86390 1
544675 99544675 1001 86380 86390 1
544672 99544672 1001 86380 86390 1
533550 609 1001 40112 40412 1
539118 1065 1002 32572 44380 1
400073 99400073 1001 86380 86390 1
400519 99400519 1001 86380 86390 1
400479 99400479 1001 86380 86390 1
400565 99400565 1001 86380 86390 1
401307 99401307 1001 86380 86390 1
401293 99401293 1001 86380 86390 1
401751 99401751 1001 86380 86390 1
402277 99402277 1001 86380 86390 1
402674 99402674 1001 86380 86390 1
402765 99402765 1001 86380 86390 1
403196 99403196 1001 86380 86390 1
403201 99403201 1001 86380 86390 1
403288 99403288 1001 86380 86390 1
403405 99403405 1001 86380 86390 1
403559 99403559 1001 86380 86390 1
404403 99404403 1001 86380 86390 1
404703 99404703 1001 86380 86390 1
405088 99405088 1001 86380 86390 1
405159 99405159 1001 86380 86390 1
405143 99405143 1001 86380 86390 1
405314 99405314 1001 86380 86390 1
405364 99405364 1001 86380 86390 1
405556 99405556 1001 86380 86390 1
405931 99405931 1001 86380 86390 1
406082 99406082 1001 86380 86390 1
406068 99406068 1001 86380 86390 1
406214 99406214 1001 86380 86390 1
406446 99406446 1001 86380 86390 1
406726 99406726 1001 86380 86390 1
406709 99406709 1001 86380 86390 1
406772 99406772 1001 86380 86390 1
406748 99406748 1001 86380 86390 1
406895 99406895 1001 86380 86390 1
407057 99407057 1001 86380 86390 1
407114 99407114 1001 86380 86390 1
407207 99407207 1001 86380 86390 1
407230 99407230 1001 86380 86390 1
407294 99407294 1001 86380 86390 1
407758 99407758 1001 86380 86390 1
407927 99407927 1001 86380 86390 1
408126 99408126 1001 86380 86390 1
408477 99408477 1001 86380 86390 1
408462 99408462 1001 86380 86390 1
408540 99408540 1001 86380 86390 1
408644 99408644 1001 86380 86390 1
408681 99408681 1001 86380 86390 1
408877 99408877 1001 86380 86390 1
409150 99409150 1001 86380 86390 1
409290 99409290 1001 86380 86390 1
409939 99409939 1001 86380 86390 1
409990 99409990 1001 86380 86390 1
410103 99410103 1001 86380 86390 1
410330 99410330 1001 86380 86390 1
411182 99411182 1001 86380 86390 1
411892 99411892 1001 86380 86390 1
411897 99411897 1001 86380 86390 1
411929 99411929 1001 86380 86390 1
411881 99411881 1001 86380 86390 1
412165 99412165 1001 86380 86390 1
412233 99412233 1001 86380 86390 1
412424 99412424 1001 86380 86390 1
413167 99413167 1001 86380 86390 1
413172 99413172 1001 86380 86390 1
412919 99412919 1001 86380 86390 1
412875 99412875 1001 86380 86390 1
415116 99415116 1001 86380 86390 1
415212 99415212 1001 86380 86390 1
414568 99414568 1001 86380 86390 1
414639 99414639 1001 86380 86390 1
414511 99414511 1001 86380 86390 1
414666 99414666 1001 86380 86390 1
414814 99414814 1001 86380 86390 1
414920 99414920 1001 86380 86390 1
414280 99414280 1001 86380 86390 1
415385 99415385 1001 86380 86390 1
415659 99415659 1001 86380 86390 1
415590 99415590 1001 86380 86390 1
417000 99417000 1001 86380 86390 1
416508 99416508 1001 86380 86390 1
416425 99416425 1001 86380 86390 1
415827 99415827 1001 86380 86390 1
415953 99415953 1001 86380 86390 1
418499 99418499 1001 86380 86390 1
418670 99418670 1001 86380 86390 1
418138 99418138 1001 86380 86390 1
417966 99417966 1001 86380 86390 1
417689 99417689 1001 86380 86390 1
417854 99417854 1001 86380 86390 1
418827 99418827 1001 86380 86390 1
418941 99418941 1001 86380 86390 1
419041 99419041 1001 86380 86390 1
419701 99419701 1001 86380 86390 1
419786 99419786 1001 86380 86390 1
422113 99422113 1001 86380 86390 1
422012 99422012 1001 86380 86390 1
421938 99421938 1001 86380 86390 1
421424 99421424 1001 86380 86390 1
421453 99421453 1001 86380 86390 1
420939 99420939 1001 86380 86390 1
422125 99422125 1001 86380 86390 1
423391 99423391 1001 86380 86390 1
423432 99423432 1001 86380 86390 1
423253 99423253 1001 86380 86390 1
422581 99422581 1001 86380 86390 1
422669 99422669 1001 86380 86390 1
423794 99423794 1001 86380 86390 1
423942 99423942 1001 86380 86390 1
424034 99424034 1001 86380 86390 1
425288 99425288 1001 86380 86390 1
425296 99425296 1001 86380 86390 1
425320 99425320 1001 86380 86390 1
424731 99424731 1001 86380 86390 1
424790 99424790 1001 86380 86390 1
424262 99424262 1001 86380 86390 1
425418 99425418 1001 86380 86390 1
425470 99425470 1001 86380 86390 1
427061 99427061 1001 86380 86390 1
426277 99426277 1001 86380 86390 1
426596 99426596 1001 86380 86390 1
425973 99425973 1001 86380 86390 1
427455 99427455 1001 86380 86390 1
427148 99427148 1001 86380 86390 1
427306 99427306 1001 86380 86390 1
428687 99428687 1001 86380 86390 1
427973 99427973 1001 86380 86390 1
428127 99428127 1001 86380 86390 1
428222 99428222 1001 86380 86390 1
427967 99427967 1001 86380 86390 1
427561 99427561 1001 86380 86390 1
429008 99429008 1001 86380 86390 1
428953 99428953 1001 86380 86390 1
430280 99430280 1001 86380 86390 1
430114 99430114 1001 86380 86390 1
429183 99429183 1001 86380 86390 1
430623 99430623 1001 86380 86390 1
431925 99431925 1001 86380 86390 1
431480 99431480 1001 86380 86390 1
431335 99431335 1001 86380 86390 1
431369 99431369 1001 86380 86390 1
431171 99431171 1001 86380 86390 1
431064 99431064 1001 86380 86390 1
431070 99431070 1001 86380 86390 1
432426 99432426 1001 86380 86390 1
433486 99433486 1001 86380 86390 1
433677 99433677 1001 86380 86390 1
433686 99433686 1001 86380 86390 1
433409 99433409 1001 86380 86390 1
433292 99433292 1001 86380 86390 1
432736 99432736 1001 86380 86390 1
435281 99435281 1001 86380 86390 1
434681 99434681 1001 86380 86390 1
434843 99434843 1001 86380 86390 1
434789 99434789 1001 86380 86390 1
434340 99434340 1001 86380 86390 1
434566 99434566 1001 86380 86390 1
434460 99434460 1001 86380 86390 1
435599 99435599 1001 86380 86390 1
436791 99436791 1001 86380 86390 1
436521 99436521 1001 86380 86390 1
436594 99436594 1001 86380 86390 1
436613 99436613 1001 86380 86390 1
437329 99437329 1001 86380 86390 1
300105 99300105 1001 86380 86390 1
300528 99300528 1001 86380 86390 1
300619 99300619 1001 86380 86390 1
300358 99300358 1001 86380 86390 1
300508 99300508 1001 86380 86390 1
300207 99300207 1001 86380 86390 1
300779 99300779 1001 86380 86390 1
301448 99301448 1001 86380 86390 1
301185 99301185 1001 86380 86390 1
301687 99301687 1001 86380 86390 1
302351 99302351 1001 86380 86390 1
302099 99302099 1001 86380 86390 1
301957 99301957 1001 86380 86390 1
301809 99301809 1001 86380 86390 1
302538 99302538 1001 86380 86390 1
302566 99302566 1001 86380 86390 1
303022 99303022 1001 86380 86390 1
302654 99302654 1001 86380 86390 1
303295 99303295 1001 86380 86390 1
303327 99303327 1001 86380 86390 1
304005 99304005 1001 86380 86390 1
304025 99304025 1001 86380 86390 1
303828 99303828 1001 86380 86390 1
303784 99303784 1001 86380 86390 1
303568 99303568 1001 86380 86390 1
303610 99303610 1001 86380 86390 1
303512 99303512 1001 86380 86390 1
303604 99303604 1001 86380 86390 1
304143 99304143 1001 86380 86390 1
304321 99304321 1001 86380 86390 1
304392 99304392 1001 86380 86390 1
305643 99305643 1001 86380 86390 1
305404 99305404 1001 86380 86390 1
305224 99305224 1001 86380 86390 1
305136 99305136 1001 86380 86390 1
500088 99500088 1001 86380 86390 1
500509 99500509 1001 86380 86390 1
500563 99500563 1001 86380 86390 1
500364 99500364 1001 86380 86390 1
500243 99500243 1001 86380 86390 1
501471 99501471 1001 86380 86390 1
501308 99501308 1001 86380 86390 1
501350 99501350 1001 86380 86390 1
501287 99501287 1001 86380 86390 1
501290 99501290 1001 86380 86390 1
501683 99501683 1001 86380 86390 1
501672 99501672 1001 86380 86390 1
502394 99502394 1001 86380 86390 1
502320 99502320 1001 86380 86390 1
502056 99502056 1001 86380 86390 1
502190 99502190 1001 86380 86390 1
501983 99501983 1001 86380 86390 1
502495 99502495 1001 86380 86390 1
502524 99502524 1001 86380 86390 1
503079 99503079 1001 86380 86390 1
502951 99502951 1001 86380 86390 1
502867 99502867 1001 86380 86390 1
502790 99502790 1001 86380 86390 1
502735 99502735 1001 86380 86390 1
503342 99503342 1001 86380 86390 1
503434 99503434 1001 86380 86390 1
503304 99503304 1001 86380 86390 1
503314 99503314 1001 86380 86390 1
503995 99503995 1001 86380 86390 1
503935 99503935 1001 86380 86390 1
503836 99503836 1001 86380 86390 1
503801 99503801 1001 86380 86390 1
504141 99504141 1001 86380 86390 1
504132 99504132 1001 86380 86390 1
504139 99504139 1001 86380 86390 1
504895 99504895 1001 86380 86390 1
504536 99504536 1001 86380 86390 1
504642 99504642 1001 86380 86390 1
504643 99504643 1001 86380 86390 1
504669 99504669 1001 86380 86390 1
504482 99504482 1001 86380 86390 1
505028 99505028 1001 86380 86390 1
505631 99505631 1001 86380 86390 1
505620 99505620 1001 86380 86390 1
505636 99505636 1001 86380 86390 1
505652 99505652 1001 86380 86390 1
505253 99505253 1001 86380 86390 1
505258 99505258 1001 86380 86390 1
506471 99506471 1001 86380 86390 1
506573 99506573 1001 86380 86390 1
506211 99506211 1001 86380 86390 1
506383 99506383 1001 86380 86390 1
506349 99506349 1001 86380 86390 1
505992 99505992 1001 86380 86390 1
507324 99507324 1001 86380 86390 1
507227 99507227 1001 86380 86390 1
507047 99507047 1001 86380 86390 1
506902 99506902 1001 86380 86390 1
507608 99507608 1001 86380 86390 1
507609 99507609 1001 86380 86390 1
507777 99507777 1001 86380 86390 1
508380 99508380 1001 86380 86390 1
508924 99508924 1001 86380 86390 1
508982 99508982 1001 86380 86390 1
508893 99508893 1001 86380 86390 1
508766 99508766 1001 86380 86390 1
509838 99509838 1001 86380 86390 1
509817 99509817 1001 86380 86390 1
509844 99509844 1001 86380 86390 1
509782 99509782 1001 86380 86390 1
509601 99509601 1001 86380 86390 1
509436 99509436 1001 86380 86390 1
509913 99509913 1001 86380 86390 1
509908 99509908 1001 86380 86390 1
510565 99510565 1001 86380 86390 1
510631 99510631 1001 86380 86390 1
510649 99510649 1001 86380 86390 1
510428 99510428 1001 86380 86390 1
510243 99510243 1001 86380 86390 1
510128 99510128 1001 86380 86390 1
510932 99510932 1001 86380 86390 1
510873 99510873 1001 86380 86390 1
510810 99510810 1001 86380 86390 1
511400 99511400 1001 86380 86390 1
511417 99511417 1001 86380 86390 1
511474 99511474 1001 86380 86390 1
511193 99511193 1001 86380 86390 1
511143 99511143 1001 86380 86390 1
511221 99511221 1001 86380 86390 1
511316 99511316 1001 86380 86390 1
511255 99511255 1001 86380 86390 1
511049 99511049 1001 86380 86390 1
511616 99511616 1001 86380 86390 1
511626 99511626 1001 86380 86390 1
512071 99512071 1001 86380 86390 1
511840 99511840 1001 86380 86390 1
511867 99511867 1001 86380 86390 1
511909 99511909 1001 86380 86390 1
512396 99512396 1001 86380 86390 1
513204 99513204 1001 86380 86390 1
513017 99513017 1001 86380 86390 1
513063 99513063 1001 86380 86390 1
513089 99513089 1001 86380 86390 1
512780 99512780 1001 86380 86390 1
512705 99512705 1001 86380 86390 1
512589 99512589 1001 86380 86390 1
513261 99513261 1001 86380 86390 1
513866 99513866 1001 86380 86390 1
513969 99513969 1001 86380 86390 1
513948 99513948 1001 86380 86390 1
513993 99513993 1001 86380 86390 1
513821 99513821 1001 86380 86390 1
513590 99513590 1001 86380 86390 1
514146 99514146 1001 86380 86390 1
514794 99514794 1001 86380 86390 1
514831 99514831 1001 86380 86390 1
515547 99515547 1001 86380 86390 1
515337 99515337 1001 86380 86390 1
515253 99515253 1001 86380 86390 1
515177 99515177 1001 86380 86390 1
516331 99516331 1001 86380 86390 1
516319 99516319 1001 86380 86390 1
516151 99516151 1001 86380 86390 1
516097 99516097 1001 86380 86390 1
516047 99516047 1001 86380 86390 1
515931 99515931 1001 86380 86390 1
515892 99515892 1001 86380 86390 1
515949 99515949 1001 86380 86390 1
516529 99516529 1001 86380 86390 1
517255 99517255 1001 86380 86390 1
516974 99516974 1001 86380 86390 1
517962 99517962 1001 86380 86390 1
518106 99518106 1001 86380 86390 1
517893 99517893 1001 86380 86390 1
517638 99517638 1001 86380 86390 1
518255 99518255 1001 86380 86390 1
518579 99518579 1001 86380 86390 1
518698 99518698 1001 86380 86390 1
518743 99518743 1001 86380 86390 1
518438 99518438 1001 86380 86390 1
518574 99518574 1001 86380 86390 1
519103 99519103 1001 86380 86390 1
519139 99519139 1001 86380 86390 1
519624 99519624 1001 86380 86390 1
519571 99519571 1001 86380 86390 1
519487 99519487 1001 86380 86390 1
519240 99519240 1001 86380 86390 1
519917 99519917 1001 86380 86390 1
519975 99519975 1001 86380 86390 1
519823 99519823 1001 86380 86390 1
520576 99520576 1001 86380 86390 1
520295 99520295 1001 86380 86390 1
520308 99520308 1001 86380 86390 1
520377 99520377 1001 86380 86390 1
520249 99520249 1001 86380 86390 1
520330 99520330 1001 86380 86390 1
520155 99520155 1001 86380 86390 1
520797 99520797 1001 86380 86390 1
520671 99520671 1001 86380 86390 1
520842 99520842 1001 86380 86390 1
521359 99521359 1001 86380 86390 1
521184 99521184 1001 86380 86390 1
521199 99521199 1001 86380 86390 1
520847 99520847 1001 86380 86390 1
520965 99520965 1001 86380 86390 1
520901 99520901 1001 86380 86390 1
522256 99522256 1001 86380 86390 1
522117 99522117 1001 86380 86390 1
522254 99522254 1001 86380 86390 1
521904 99521904 1001 86380 86390 1
521721 99521721 1001 86380 86390 1
523033 99523033 1001 86380 86390 1
522732 99522732 1001 86380 86390 1
522654 99522654 1001 86380 86390 1
522629 99522629 1001 86380 86390 1
522574 99522574 1001 86380 86390 1
523188 99523188 1001 86380 86390 1
523738 99523738 1001 86380 86390 1
523397 99523397 1001 86380 86390 1
523463 99523463 1001 86380 86390 1
524435 99524435 1001 86380 86390 1
524456 99524456 1001 86380 86390 1
524286 99524286 1001 86380 86390 1
524830 99524830 1001 86380 86390 1
524845 99524845 1001 86380 86390 1
525536 99525536 1001 86380 86390 1
525397 99525397 1001 86380 86390 1
525450 99525450 1001 86380 86390 1
525219 99525219 1001 86380 86390 1
525113 99525113 1001 86380 86390 1
526025 99526025 1001 86380 86390 1
526019 99526019 1001 86380 86390 1
525867 99525867 1001 86380 86390 1
525872 99525872 1001 86380 86390 1
527162 99527162 1001 86380 86390 1
527144 99527144 1001 86380 86390 1
527158 99527158 1001 86380 86390 1
526833 99526833 1001 86380 86390 1
527574 99527574 1001 86380 86390 1
527653 99527653 1001 86380 86390 1
528129 99528129 1001 86380 86390 1
528121 99528121 1001 86380 86390 1
528239 99528239 1001 86380 86390 1
528227 99528227 1001 86380 86390 1
528932 99528932 1001 86380 86390 1
529549 99529549 1001 86380 86390 1
529588 99529588 1001 86380 86390 1
529728 99529728 1001 86380 86390 1
529628 99529628 1001 86380 86390 1
529470 99529470 1001 86380 86390 1
529385 99529385 1001 86380 86390 1
529413 99529413 1001 86380 86390 1
529189 99529189 1001 86380 86390 1
529112 99529112 1001 86380 86390 1
529165 99529165 1001 86380 86390 1
530451 99530451 1001 86380 86390 1
530496 99530496 1001 86380 86390 1
530546 99530546 1001 86380 86390 1
530372 99530372 1001 86380 86390 1
530259 99530259 1001 86380 86390 1
530238 99530238 1001 86380 86390 1
530162 99530162 1001 86380 86390 1
530218 99530218 1001 86380 86390 1
531337 99531337 1001 86380 86390 1
530847 99530847 1001 86380 86390 1
531487 99531487 1001 86380 86390 1
531500 99531500 1001 86380 86390 1
532142 99532142 1001 86380 86390 1
532084 99532084 1001 86380 86390 1
532046 99532046 1001 86380 86390 1
531940 99531940 1001 86380 86390 1
531797 99531797 1001 86380 86390 1
531851 99531851 1001 86380 86390 1
532389 99532389 1001 86380 86390 1
532394 99532394 1001 86380 86390 1
532213 99532213 1001 86380 86390 1
532922 99532922 1001 86380 86390 1
532487 99532487 1001 86380 86390 1
533169 99533169 1001 86380 86390 1
533692 99533692 1001 86380 86390 1
533908 99533908 1001 86380 86390 1
534577 99534577 1001 86380 86390 1
534554 99534554 1001 86380 86390 1
534322 99534322 1001 86380 86390 1
534832 99534832 1001 86380 86390 1
535410 99535410 1001 86380 86390 1
535352 99535352 1001 86380 86390 1
535296 99535296 1001 86380 86390 1
534930 99534930 1001 86380 86390 1
535693 99535693 1001 86380 86390 1
536213 99536213 1001 86380 86390 1
536321 99536321 1001 86380 86390 1
536141 99536141 1001 86380 86390 1
536132 99536132 1001 86380 86390 1
536097 99536097 1001 86380 86390 1
535897 99535897 1001 86380 86390 1
535752 99535752 1001 86380 86390 1
536386 99536386 1001 86380 86390 1
537160 99537160 1001 86380 86390 1
536722 99536722 1001 86380 86390 1
537180 99537180 1001 86380 86390 1
537899 99537899 1001 86380 86390 1
537987 99537987 1001 86380 86390 1
537786 99537786 1001 86380 86390 1
537563 99537563 1001 86380 86390 1
538700 99538700 1001 86380 86390 1
538470 99538470 1001 86380 86390 1
538563 99538563 1001 86380 86390 1
538594 99538594 1001 86380 86390 1
538285 99538285 1001 86380 86390 1
538319 99538319 1001 86380 86390 1
538242 99538242 1001 86380 86390 1
538397 99538397 1001 86380 86390 1
539637 99539637 1001 86380 86390 1
539176 99539176 1001 86380 86390 1
540316 99540316 1001 86380 86390 1
540173 99540173 1001 86380 86390 1
540099 99540099 1001 86380 86390 1
540216 99540216 1001 86380 86390 1
539915 99539915 1001 86380 86390 1
540672 99540672 1001 86380 86390 1
540622 99540622 1001 86380 86390 1
540779 99540779 1001 86380 86390 1
540806 99540806 1001 86380 86390 1
540771 99540771 1001 86380 86390 1
540697 99540697 1001 86380 86390 1
542045 99542045 1001 86380 86390 1
542098 99542098 1001 86380 86390 1
541814 99541814 1001 86380 86390 1
541757 99541757 1001 86380 86390 1
541563 99541563 1001 86380 86390 1
541530 99541530 1001 86380 86390 1
542897 99542897 1001 86380 86390 1
542585 99542585 1001 86380 86390 1
542495 99542495 1001 86380 86390 1
542501 99542501 1001 86380 86390 1
542517 99542517 1001 86380 86390 1
542975 99542975 1001 86380 86390 1
543683 99543683 1001 86380 86390 1
543602 99543602 1001 86380 86390 1
543445 99543445 1001 86380 86390 1
543500 99543500 1001 86380 86390 1
543152 99543152 1001 86380 86390 1
543205 99543205 1001 86380 86390 1
543219 99543219 1001 86380 86390 1
543340 99543340 1001 86380 86390 1
543227 99543227 1001 86380 86390 1
543809 99543809 1001 86380 86390 1
543974 99543974 1001 86380 86390 1
544448 99544448 1001 86380 86390 1
544502 99544502 1001 86380 86390 1
544384 99544384 1001 86380 86390 1
544296 99544296 1001 86380 86390 1
544246 99544246 1001 86380 86390 1
544275 99544275 1001 86380 86390 1
544210 99544210 1001 86380 86390 1
544060 99544060 1001 86380 86390 1
400256 99400256 1001 86380 86390 1
400394 99400394 1001 86380 86390 1
400580 99400580 1001 86380 86390 1
400787 99400787 1001 86380 86390 1
400830 99400830 1001 86380 86390 1
400992 99400992 1001 86380 86390 1
401054 99401054 1001 86380 86390 1
401203 99401203 1001 86380 86390 1
401339 99401339 1001 86380 86390 1
401323 99401323 1001 86380 86390 1
401436 99401436 1001 86380 86390 1
401391 99401391 1001 86380 86390 1
401503 99401503 1001 86380 86390 1
401666 99401666 1001 86380 86390 1
402527 99402527 1001 86380 86390 1
402503 99402503 1001 86380 86390 1
402670 99402670 1001 86380 86390 1
402676 99402676 1001 86380 86390 1
402915 99402915 1001 86380 86390 1
403209 99403209 1001 86380 86390 1
403364 99403364 1001 86380 86390 1
403837 99403837 1001 86380 86390 1
403839 99403839 1001 86380 86390 1
403734 99403734 1001 86380 86390 1
404165 99404165 1001 86380 86390 1
404427 99404427 1001 86380 86390 1
405257 99405257 1001 86380 86390 1
405331 99405331 1001 86380 86390 1
405835 99405835 1001 86380 86390 1
405997 99405997 1001 86380 86390 1
406099 99406099 1001 86380 86390 1
406126 99406126 1001 86380 86390 1
406128 99406128 1001 86380 86390 1
406181 99406181 1001 86380 86390 1
406366 99406366 1001 86380 86390 1
407394 99407394 1001 86380 86390 1
407420 99407420 1001 86380 86390 1
407741 99407741 1001 86380 86390 1
407865 99407865 1001 86380 86390 1
407959 99407959 1001 86380 86390 1
407968 99407968 1001 86380 86390 1
408198 99408198 1001 86380 86390 1
408151 99408151 1001 86380 86390 1
408844 99408844 1001 86380 86390 1
409004 99409004 1001 86380 86390 1
409301 99409301 1001 86380 86390 1
409593 99409593 1001 86380 86390 1
409662 99409662 1001 86380 86390 1
409786 99409786 1001 86380 86390 1
409740 99409740 1001 86380 86390 1
410072 99410072 1001 86380 86390 1
410879 99410879 1001 86380 86390 1
412269 99412269 1001 86380 86390 1
413493 99413493 1001 86380 86390 1
413477 99413477 1001 86380 86390 1
413163 99413163 1001 86380 86390 1
413192 99413192 1001 86380 86390 1
414566 99414566 1001 86380 86390 1
414642 99414642 1001 86380 86390 1
414573 99414573 1001 86380 86390 1
414199 99414199 1001 86380 86390 1
416819 99416819 1001 86380 86390 1
416805 99416805 1001 86380 86390 1
416600 99416600 1001 86380 86390 1
416381 99416381 1001 86380 86390 1
416389 99416389 1001 86380 86390 1
416543 99416543 1001 86380 86390 1
416229 99416229 1001 86380 86390 1
415858 99415858 1001 86380 86390 1
417423 99417423 1001 86380 86390 1
418657 99418657 1001 86380 86390 1
418308 99418308 1001 86380 86390 1
418230 99418230 1001 86380 86390 1
417723 99417723 1001 86380 86390 1
417931 99417931 1001 86380 86390 1
420034 99420034 1001 86380 86390 1
419971 99419971 1001 86380 86390 1
419729 99419729 1001 86380 86390 1
419465 99419465 1001 86380 86390 1
420781 99420781 1001 86380 86390 1
420687 99420687 1001 86380 86390 1
421380 99421380 1001 86380 86390 1
421560 99421560 1001 86380 86390 1
420990 99420990 1001 86380 86390 1
421208 99421208 1001 86380 86390 1
422412 99422412 1001 86380 86390 1
422228 99422228 1001 86380 86390 1
422415 99422415 1001 86380 86390 1
422208 99422208 1001 86380 86390 1
422350 99422350 1001 86380 86390 1
423638 99423638 1001 86380 86390 1
423333 99423333 1001 86380 86390 1
423112 99423112 1001 86380 86390 1
423050 99423050 1001 86380 86390 1
422978 99422978 1001 86380 86390 1
423972 99423972 1001 86380 86390 1
425015 99425015 1001 86380 86390 1
425078 99425078 1001 86380 86390 1
424663 99424663 1001 86380 86390 1
424390 99424390 1001 86380 86390 1
424182 99424182 1001 86380 86390 1
425436 99425436 1001 86380 86390 1
425411 99425411 1001 86380 86390 1
426343 99426343 1001 86380 86390 1
426008 99426008 1001 86380 86390 1
425987 99425987 1001 86380 86390 1
426077 99426077 1001 86380 86390 1
428679 99428679 1001 86380 86390 1
428592 99428592 1001 86380 86390 1
428690 99428690 1001 86380 86390 1
428122 99428122 1001 86380 86390 1
428093 99428093 1001 86380 86390 1
427566 99427566 1001 86380 86390 1
427672 99427672 1001 86380 86390 1
427920 99427920 1001 86380 86390 1
429076 99429076 1001 86380 86390 1
428922 99428922 1001 86380 86390 1
428973 99428973 1001 86380 86390 1
430149 99430149 1001 86380 86390 1
429595 99429595 1001 86380 86390 1
429911 99429911 1001 86380 86390 1
429795 99429795 1001 86380 86390 1
429581 99429581 1001 86380 86390 1
429730 99429730 1001 86380 86390 1
430574 99430574 1001 86380 86390 1
430561 99430561 1001 86380 86390 1
430720 99430720 1001 86380 86390 1
430415 99430415 1001 86380 86390 1
431441 99431441 1001 86380 86390 1
431576 99431576 1001 86380 86390 1
432183 99432183 1001 86380 86390 1
432228 99432228 1001 86380 86390 1
433619 99433619 1001 86380 86390 1
433421 99433421 1001 86380 86390 1
433216 99433216 1001 86380 86390 1
433202 99433202 1001 86380 86390 1
432839 99432839 1001 86380 86390 1
432715 99432715 1001 86380 86390 1
432824 99432824 1001 86380 86390 1
433977 99433977 1001 86380 86390 1
435121 99435121 1001 86380 86390 1
434967 99434967 1001 86380 86390 1
434877 99434877 1001 86380 86390 1
434813 99434813 1001 86380 86390 1
434139 99434139 1001 86380 86390 1
434251 99434251 1001 86380 86390 1
435517 99435517 1001 86380 86390 1
437048 99437048 1001 86380 86390 1
436346 99436346 1001 86380 86390 1
436356 99436356 1001 86380 86390 1
436357 99436357 1001 86380 86390 1
436465 99436465 1001 86380 86390 1
300012 99300012 1001 86380 86390 1
300065 99300065 1001 86380 86390 1
300711 99300711 1001 86380 86390 1
300543 99300543 1001 86380 86390 1
300477 99300477 1001 86380 86390 1
300469 99300469 1001 86380 86390 1
300419 99300419 1001 86380 86390 1
300784 99300784 1001 86380 86390 1
301376 99301376 1001 86380 86390 1
301358 99301358 1001 86380 86390 1
301462 99301462 1001 86380 86390 1
301265 99301265 1001 86380 86390 1
301243 99301243 1001 86380 86390 1
301585 99301585 1001 86380 86390 1
301719 99301719 1001 86380 86390 1
302280 99302280 1001 86380 86390 1
302286 99302286 1001 86380 86390 1
302299 99302299 1001 86380 86390 1
302098 99302098 1001 86380 86390 1
301775 99301775 1001 86380 86390 1
301867 99301867 1001 86380 86390 1
301807 99301807 1001 86380 86390 1
301833 99301833 1001 86380 86390 1
303132 99303132 1001 86380 86390 1
303175 99303175 1001 86380 86390 1
302865 99302865 1001 86380 86390 1
302855 99302855 1001 86380 86390 1
302985 99302985 1001 86380 86390 1
302961 99302961 1001 86380 86390 1
302660 99302660 1001 86380 86390 1
303313 99303313 1001 86380 86390 1
303371 99303371 1001 86380 86390 1
304013 99304013 1001 86380 86390 1
303887 99303887 1001 86380 86390 1
303677 99303677 1001 86380 86390 1
303742 99303742 1001 86380 86390 1
303627 99303627 1001 86380 86390 1
303759 99303759 1001 86380 86390 1
303560 99303560 1001 86380 86390 1
303473 99303473 1001 86380 86390 1
304132 99304132 1001 86380 86390 1
304718 99304718 1001 86380 86390 1
304757 99304757 1001 86380 86390 1
304846 99304846 1001 86380 86390 1
304848 99304848 1001 86380 86390 1
304897 99304897 1001 86380 86390 1
305558 99305558 1001 86380 86390 1
305289 99305289 1001 86380 86390 1
305393 99305393 1001 86380 86390 1
305373 99305373 1001 86380 86390 1
305197 99305197 1001 86380 86390 1
500026 99500026 1001 86380 86390 1
500147 99500147 1001 86380 86390 1
500174 99500174 1001 86380 86390 1
500738 99500738 1001 86380 86390 1
500622 99500622 1001 86380 86390 1
500635 99500635 1001 86380 86390 1
500599 99500599 1001 86380 86390 1
500421 99500421 1001 86380 86390 1
500555 99500555 1001 86380 86390 1
500352 99500352 1001 86380 86390 1
500250 99500250 1001 86380 86390 1
500330 99500330 1001 86380 86390 1
500281 99500281 1001 86380 86390 1
501379 99501379 1001 86380 86390 1
501677 99501677 1001 86380 86390 1
501703 99501703 1001 86380 86390 1
501680 99501680 1001 86380 86390 1
501813 99501813 1001 86380 86390 1
501802 99501802 1001 86380 86390 1
501851 99501851 1001 86380 86390 1
501970 99501970 1001 86380 86390 1
501857 99501857 1001 86380 86390 1
502640 99502640 1001 86380 86390 1
502591 99502591 1001 86380 86390 1
503107 99503107 1001 86380 86390 1
502950 99502950 1001 86380 86390 1
503080 99503080 1001 86380 86390 1
503445 99503445 1001 86380 86390 1
503473 99503473 1001 86380 86390 1
503436 99503436 1001 86380 86390 1
504080 99504080 1001 86380 86390 1
504118 99504118 1001 86380 86390 1
504007 99504007 1001 86380 86390 1
503808 99503808 1001 86380 86390 1
504508 99504508 1001 86380 86390 1
504981 99504981 1001 86380 86390 1
505088 99505088 1001 86380 86390 1
505711 99505711 1001 86380 86390 1
505689 99505689 1001 86380 86390 1
505175 99505175 1001 86380 86390 1
505240 99505240 1001 86380 86390 1
505281 99505281 1001 86380 86390 1
506449 99506449 1001 86380 86390 1
506400 99506400 1001 86380 86390 1
506439 99506439 1001 86380 86390 1
506315 99506315 1001 86380 86390 1
506225 99506225 1001 86380 86390 1
506357 99506357 1001 86380 86390 1
506362 99506362 1001 86380 86390 1
506136 99506136 1001 86380 86390 1
506698 99506698 1001 86380 86390 1
506751 99506751 1001 86380 86390 1
506650 99506650 1001 86380 86390 1
506626 99506626 1001 86380 86390 1
506705 99506705 1001 86380 86390 1
506604 99506604 1001 86380 86390 1
506683 99506683 1001 86380 86390 1
507299 99507299 1001 86380 86390 1
507378 99507378 1001 86380 86390 1
507210 99507210 1001 86380 86390 1
507068 99507068 1001 86380 86390 1
507019 99507019 1001 86380 86390 1
507190 99507190 1001 86380 86390 1
506862 99506862 1001 86380 86390 1
507491 99507491 1001 86380 86390 1
507610 99507610 1001 86380 86390 1
508248 99508248 1001 86380 86390 1
508135 99508135 1001 86380 86390 1
508226 99508226 1001 86380 86390 1
507681 99507681 1001 86380 86390 1
508272 99508272 1001 86380 86390 1
508273 99508273 1001 86380 86390 1
508910 99508910 1001 86380 86390 1
508548 99508548 1001 86380 86390 1
508566 99508566 1001 86380 86390 1
509815 99509815 1001 86380 86390 1
509727 99509727 1001 86380 86390 1
509511 99509511 1001 86380 86390 1
509309 99509309 1001 86380 86390 1
509311 99509311 1001 86380 86390 1
509300 99509300 1001 86380 86390 1
510104 99510104 1001 86380 86390 1
510637 99510637 1001 86380 86390 1
510628 99510628 1001 86380 86390 1
510432 99510432 1001 86380 86390 1
510759 99510759 1001 86380 86390 1
511485 99511485 1001 86380 86390 1
511271 99511271 1001 86380 86390 1
511168 99511168 1001 86380 86390 1
511274 99511274 1001 86380 86390 1
511557 99511557 1001 86380 86390 1
512212 99512212 1001 86380 86390 1
512253 99512253 1001 86380 86390 1
511990 99511990 1001 86380 86390 1
512417 99512417 1001 86380 86390 1
512469 99512469 1001 86380 86390 1
513002 99513002 1001 86380 86390 1
513148 99513148 1001 86380 86390 1
513061 99513061 1001 86380 86390 1
512652 99512652 1001 86380 86390 1
513971 99513971 1001 86380 86390 1
513935 99513935 1001 86380 86390 1
513753 99513753 1001 86380 86390 1
513657 99513657 1001 86380 86390 1
513569 99513569 1001 86380 86390 1
514098 99514098 1001 86380 86390 1
514131 99514131 1001 86380 86390 1
514763 99514763 1001 86380 86390 1
514353 99514353 1001 86380 86390 1
515056 99515056 1001 86380 86390 1
515031 99515031 1001 86380 86390 1
515007 99515007 1001 86380 86390 1
515652 99515652 1001 86380 86390 1
515654 99515654 1001 86380 86390 1
515662 99515662 1001 86380 86390 1
515497 99515497 1001 86380 86390 1
515479 99515479 1001 86380 86390 1
515447 99515447 1001 86380 86390 1
515775 99515775 1001 86380 86390 1
515737 99515737 1001 86380 86390 1
515766 99515766 1001 86380 86390 1
515808 99515808 1001 86380 86390 1
516497 99516497 1001 86380 86390 1
516404 99516404 1001 86380 86390 1
516149 99516149 1001 86380 86390 1
516281 99516281 1001 86380 86390 1
516258 99516258 1001 86380 86390 1
516246 99516246 1001 86380 86390 1
516066 99516066 1001 86380 86390 1
516702 99516702 1001 86380 86390 1
516595 99516595 1001 86380 86390 1
517215 99517215 1001 86380 86390 1
517280 99517280 1001 86380 86390 1
517242 99517242 1001 86380 86390 1
516819 99516819 1001 86380 86390 1
516864 99516864 1001 86380 86390 1
516842 99516842 1001 86380 86390 1
517502 99517502 1001 86380 86390 1
517400 99517400 1001 86380 86390 1
517375 99517375 1001 86380 86390 1
517443 99517443 1001 86380 86390 1
518100 99518100 1001 86380 86390 1
518091 99518091 1001 86380 86390 1
517979 99517979 1001 86380 86390 1
517828 99517828 1001 86380 86390 1
517917 99517917 1001 86380 86390 1
518302 99518302 1001 86380 86390 1
518203 99518203 1001 86380 86390 1
518351 99518351 1001 86380 86390 1
518589 99518589 1001 86380 86390 1
518727 99518727 1001 86380 86390 1
518575 99518575 1001 86380 86390 1
519077 99519077 1001 86380 86390 1
519130 99519130 1001 86380 86390 1
519569 99519569 1001 86380 86390 1
519336 99519336 1001 86380 86390 1
519998 99519998 1001 86380 86390 1
520003 99520003 1001 86380 86390 1
520537 99520537 1001 86380 86390 1
520284 99520284 1001 86380 86390 1
520415 99520415 1001 86380 86390 1
520217 99520217 1001 86380 86390 1
520166 99520166 1001 86380 86390 1
520220 99520220 1001 86380 86390 1
520710 99520710 1001 86380 86390 1
521286 99521286 1001 86380 86390 1
521458 99521458 1001 86380 86390 1
521238 99521238 1001 86380 86390 1
521060 99521060 1001 86380 86390 1
521243 99521243 1001 86380 86390 1
521024 99521024 1001 86380 86390 1
521504 99521504 1001 86380 86390 1
521497 99521497 1001 86380 86390 1
522167 99522167 1001 86380 86390 1
522928 99522928 1001 86380 86390 1
522929 99522929 1001 86380 86390 1
523015 99523015 1001 86380 86390 1
522866 99522866 1001 86380 86390 1
522847 99522847 1001 86380 86390 1
522638 99522638 1001 86380 86390 1
523161 99523161 1001 86380 86390 1
523912 99523912 1001 86380 86390 1
523785 99523785 1001 86380 86390 1
523929 99523929 1001 86380 86390 1
523625 99523625 1001 86380 86390 1
523495 99523495 1001 86380 86390 1
523475 99523475 1001 86380 86390 1
524668 99524668 1001 86380 86390 1
524721 99524721 1001 86380 86390 1
524575 99524575 1001 86380 86390 1
524400 99524400 1001 86380 86390 1
524427 99524427 1001 86380 86390 1
524479 99524479 1001 86380 86390 1
524224 99524224 1001 86380 86390 1
524951 99524951 1001 86380 86390 1
524923 99524923 1001 86380 86390 1
525507 99525507 1001 86380 86390 1
525563 99525563 1001 86380 86390 1
525354 99525354 1001 86380 86390 1
525151 99525151 1001 86380 86390 1
525636 99525636 1001 86380 86390 1
525714 99525714 1001 86380 86390 1
525679 99525679 1001 86380 86390 1
526267 99526267 1001 86380 86390 1
526014 99526014 1001 86380 86390 1
526147 99526147 1001 86380 86390 1
526018 99526018 1001 86380 86390 1
525895 99525895 1001 86380 86390 1
527177 99527177 1001 86380 86390 1
527049 99527049 1001 86380 86390 1
527192 99527192 1001 86380 86390 1
527182 99527182 1001 86380 86390 1
526708 99526708 1001 86380 86390 1
526811 99526811 1001 86380 86390 1
526672 99526672 1001 86380 86390 1
526649 99526649 1001 86380 86390 1
526809 99526809 1001 86380 86390 1
526629 99526629 1001 86380 86390 1
527277 99527277 1001 86380 86390 1
527422 99527422 1001 86380 86390 1
527332 99527332 1001 86380 86390 1
527386 99527386 1001 86380 86390 1
528075 99528075 1001 86380 86390 1
528015 99528015 1001 86380 86390 1
527994 99527994 1001 86380 86390 1
527743 99527743 1001 86380 86390 1
527745 99527745 1001 86380 86390 1
527683 99527683 1001 86380 86390 1
527776 99527776 1001 86380 86390 1
527636 99527636 1001 86380 86390 1
527611 99527611 1001 86380 86390 1
527496 99527496 1001 86380 86390 1
528261 99528261 1001 86380 86390 1
528820 99528820 1001 86380 86390 1
528457 99528457 1001 86380 86390 1
529003 99529003 1001 86380 86390 1
529070 99529070 1001 86380 86390 1
528967 99528967 1001 86380 86390 1
529599 99529599 1001 86380 86390 1
529667 99529667 1001 86380 86390 1
529578 99529578 1001 86380 86390 1
529631 99529631 1001 86380 86390 1
529394 99529394 1001 86380 86390 1
529197 99529197 1001 86380 86390 1
529276 99529276 1001 86380 86390 1
529166 99529166 1001 86380 86390 1
530547 99530547 1001 86380 86390 1
530349 99530349 1001 86380 86390 1
530341 99530341 1001 86380 86390 1
530000 99530000 1001 86380 86390 1
530108 99530108 1001 86380 86390 1
530601 99530601 1001 86380 86390 1
531325 99531325 1001 86380 86390 1
531101 99531101 1001 86380 86390 1
531042 99531042 1001 86380 86390 1
530844 99530844 1001 86380 86390 1
530961 99530961 1001 86380 86390 1
531384 99531384 1001 86380 86390 1
531491 99531491 1001 86380 86390 1
532032 99532032 1001 86380 86390 1
533029 99533029 1001 86380 86390 1
532749 99532749 1001 86380 86390 1
532765 99532765 1001 86380 86390 1
532773 99532773 1001 86380 86390 1
532595 99532595 1001 86380 86390 1
533115 99533115 1001 86380 86390 1
533037 99533037 1001 86380 86390 1
533523 99533523 1001 86380 86390 1
533293 99533293 1001 86380 86390 1
533875 99533875 1001 86380 86390 1
534147 99534147 1001 86380 86390 1
534746 99534746 1001 86380 86390 1
534778 99534778 1001 86380 86390 1
535279 99535279 1001 86380 86390 1
535217 99535217 1001 86380 86390 1
534904 99534904 1001 86380 86390 1
535548 99535548 1001 86380 86390 1
535682 99535682 1001 86380 86390 1
536249 99536249 1001 86380 86390 1
536125 99536125 1001 86380 86390 1
535936 99535936 1001 86380 86390 1
535859 99535859 1001 86380 86390 1
535746 99535746 1001 86380 86390 1
537133 99537133 1001 86380 86390 1
537116 99537116 1001 86380 86390 1
537091 99537091 1001 86380 86390 1
537143 99537143 1001 86380 86390 1
537304 99537304 1001 86380 86390 1
537249 99537249 1001 86380 86390 1
537863 99537863 1001 86380 86390 1
537816 99537816 1001 86380 86390 1
537719 99537719 1001 86380 86390 1
537653 99537653 1001 86380 86390 1
537420 99537420 1001 86380 86390 1
537372 99537372 1001 86380 86390 1
537531 99537531 1001 86380 86390 1
537548 99537548 1001 86380 86390 1
538072 99538072 1001 86380 86390 1
538106 99538106 1001 86380 86390 1
538119 99538119 1001 86380 86390 1
538772 99538772 1001 86380 86390 1
538762 99538762 1001 86380 86390 1
538467 99538467 1001 86380 86390 1
538415 99538415 1001 86380 86390 1
538422 99538422 1001 86380 86390 1
538449 99538449 1001 86380 86390 1
538365 99538365 1001 86380 86390 1
539001 99539001 1001 86380 86390 1
539015 99539015 1001 86380 86390 1
538991 99538991 1001 86380 86390 1
539575 99539575 1001 86380 86390 1
539250 99539250 1001 86380 86390 1
539368 99539368 1001 86380 86390 1
539222 99539222 1001 86380 86390 1
539654 99539654 1001 86380 86390 1
540111 99540111 1001 86380 86390 1
540128 99540128 1001 86380 86390 1
539931 99539931 1001 86380 86390 1
540569 99540569 1001 86380 86390 1
541141 99541141 1001 86380 86390 1
541219 99541219 1001 86380 86390 1
541095 99541095 1001 86380 86390 1
540926 99540926 1001 86380 86390 1
540916 99540916 1001 86380 86390 1
541073 99541073 1001 86380 86390 1
540804 99540804 1001 86380 86390 1
540856 99540856 1001 86380 86390 1
540879 99540879 1001 86380 86390 1
541399 99541399 1001 86380 86390 1
541400 99541400 1001 86380 86390 1
541491 99541491 1001 86380 86390 1
541494 99541494 1001 86380 86390 1
541862 99541862 1001 86380 86390 1
541511 99541511 1001 86380 86390 1
541675 99541675 1001 86380 86390 1
541585 99541585 1001 86380 86390 1
542276 99542276 1001 86380 86390 1
542745 99542745 1001 86380 86390 1
542534 99542534 1001 86380 86390 1
542582 99542582 1001 86380 86390 1
542687 99542687 1001 86380 86390 1
542457 99542457 1001 86380 86390 1
542421 99542421 1001 86380 86390 1
542373 99542373 1001 86380 86390 1
543075 99543075 1001 86380 86390 1
543650 99543650 1001 86380 86390 1
543555 99543555 1001 86380 86390 1
543171 99543171 1001 86380 86390 1
543264 99543264 1001 86380 86390 1
543316 99543316 1001 86380 86390 1
543253 99543253 1001 86380 86390 1
543928 99543928 1001 86380 86390 1
543864 99543864 1001 86380 86390 1
543932 99543932 1001 86380 86390 1
544541 99544541 1001 86380 86390 1
544141 99544141 1001 86380 86390 1
544170 99544170 1001 86380 86390 1
544715 99544715 1001 86380 86390 1
400028 99400028 1001 86380 86390 1
400065 99400065 1001 86380 86390 1
400060 99400060 1001 86380 86390 1
400178 99400178 1001 86380 86390 1
400405 99400405 1001 86380 86390 1
400396 99400396 1001 86380 86390 1
400642 99400642 1001 86380 86390 1
401360 99401360 1001 86380 86390 1
401292 99401292 1001 86380 86390 1
401604 99401604 1001 86380 86390 1
401730 99401730 1001 86380 86390 1
401840 99401840 1001 86380 86390 1
401854 99401854 1001 86380 86390 1
402007 99402007 1001 86380 86390 1
402077 99402077 1001 86380 86390 1
402274 99402274 1001 86380 86390 1
402819 99402819 1001 86380 86390 1
402879 99402879 1001 86380 86390 1
402899 99402899 1001 86380 86390 1
402907 99402907 1001 86380 86390 1
403561 99403561 1001 86380 86390 1
403811 99403811 1001 86380 86390 1
404062 99404062 1001 86380 86390 1
403934 99403934 1001 86380 86390 1
404685 99404685 1001 86380 86390 1
404843 99404843 1001 86380 86390 1
404878 99404878 1001 86380 86390 1
404793 99404793 1001 86380 86390 1
405002 99405002 1001 86380 86390 1
404961 99404961 1001 86380 86390 1
405015 99405015 1001 86380 86390 1
405241 99405241 1001 86380 86390 1
405411 99405411 1001 86380 86390 1
405705 99405705 1001 86380 86390 1
406177 99406177 1001 86380 86390 1
406500 99406500 1001 86380 86390 1
406887 99406887 1001 86380 86390 1
407531 99407531 1001 86380 86390 1
407605 99407605 1001 86380 86390 1
407643 99407643 1001 86380 86390 1
408641 99408641 1001 86380 86390 1
408933 99408933 1001 86380 86390 1
408961 99408961 1001 86380 86390 1
409361 99409361 1001 86380 86390 1
409931 99409931 1001 86380 86390 1
410265 99410265 1001 86380 86390 1
410360 99410360 1001 86380 86390 1
410832 99410832 1001 86380 86390 1
410877 99410877 1001 86380 86390 1
411697 99411697 1001 86380 86390 1
412285 99412285 1001 86380 86390 1
413611 99413611 1001 86380 86390 1
413396 99413396 1001 86380 86390 1
412979 99412979 1001 86380 86390 1
412959 99412959 1001 86380 86390 1
413120 99413120 1001 86380 86390 1
412683 99412683 1001 86380 86390 1
412815 99412815 1001 86380 86390 1
413806 99413806 1001 86380 86390 1
413794 99413794 1001 86380 86390 1
413877 99413877 1001 86380 86390 1
415259 99415259 1001 86380 86390 1
415125 99415125 1001 86380 86390 1
415068 99415068 1001 86380 86390 1
415073 99415073 1001 86380 86390 1
414739 99414739 1001 86380 86390 1
414864 99414864 1001 86380 86390 1
414224 99414224 1001 86380 86390 1
414438 99414438 1001 86380 86390 1
414271 99414271 1001 86380 86390 1
415323 99415323 1001 86380 86390 1
415381 99415381 1001 86380 86390 1
416762 99416762 1001 86380 86390 1
416393 99416393 1001 86380 86390 1
416027 99416027 1001 86380 86390 1
417193 99417193 1001 86380 86390 1
417444 99417444 1001 86380 86390 1
418656 99418656 1001 86380 86390 1
418442 99418442 1001 86380 86390 1
418586 99418586 1001 86380 86390 1
418257 99418257 1001 86380 86390 1
418291 99418291 1001 86380 86390 1
418071 99418071 1001 86380 86390 1
418333 99418333 1001 86380 86390 1
417849 99417849 1001 86380 86390 1
417939 99417939 1001 86380 86390 1
417872 99417872 1001 86380 86390 1
417878 99417878 1001 86380 86390 1
417697 99417697 1001 86380 86390 1
419147 99419147 1001 86380 86390 1
419094 99419094 1001 86380 86390 1
419191 99419191 1001 86380 86390 1
420366 99420366 1001 86380 86390 1
419993 99419993 1001 86380 86390 1
419937 99419937 1001 86380 86390 1
419380 99419380 1001 86380 86390 1
419607 99419607 1001 86380 86390 1
420671 99420671 1001 86380 86390 1
422053 99422053 1001 86380 86390 1
421935 99421935 1001 86380 86390 1
421708 99421708 1001 86380 86390 1
421395 99421395 1001 86380 86390 1
421448 99421448 1001 86380 86390 1
421262 99421262 1001 86380 86390 1
421013 99421013 1001 86380 86390 1
421055 99421055 1001 86380 86390 1
422436 99422436 1001 86380 86390 1
422149 99422149 1001 86380 86390 1
422460 99422460 1001 86380 86390 1
422371 99422371 1001 86380 86390 1
423663 99423663 1001 86380 86390 1
423669 99423669 1001 86380 86390 1
423169 99423169 1001 86380 86390 1
422534 99422534 1001 86380 86390 1
422595 99422595 1001 86380 86390 1
423999 99423999 1001 86380 86390 1
425335 99425335 1001 86380 86390 1
425259 99425259 1001 86380 86390 1
425232 99425232 1001 86380 86390 1
425117 99425117 1001 86380 86390 1
425120 99425120 1001 86380 86390 1
424245 99424245 1001 86380 86390 1
425632 99425632 1001 86380 86390 1
426974 99426974 1001 86380 86390 1
426413 99426413 1001 86380 86390 1
426369 99426369 1001 86380 86390 1
427310 99427310 1001 86380 86390 1
428512 99428512 1001 86380 86390 1
428173 99428173 1001 86380 86390 1
428050 99428050 1001 86380 86390 1
429100 99429100 1001 86380 86390 1
430196 99430196 1001 86380 86390 1
430285 99430285 1001 86380 86390 1
430182 99430182 1001 86380 86390 1
429938 99429938 1001 86380 86390 1
430495 99430495 1001 86380 86390 1
432059 99432059 1001 86380 86390 1
431842 99431842 1001 86380 86390 1
430885 99430885 1001 86380 86390 1
432346 99432346 1001 86380 86390 1
432087 99432087 1001 86380 86390 1
432439 99432439 1001 86380 86390 1
432335 99432335 1001 86380 86390 1
433467 99433467 1001 86380 86390 1
433356 99433356 1001 86380 86390 1
433716 99433716 1001 86380 86390 1
433139 99433139 1001 86380 86390 1
433223 99433223 1001 86380 86390 1
432802 99432802 1001 86380 86390 1
432587 99432587 1001 86380 86390 1
433998 99433998 1001 86380 86390 1
433820 99433820 1001 86380 86390 1
435116 99435116 1001 86380 86390 1
435145 99435145 1001 86380 86390 1
434276 99434276 1001 86380 86390 1
437051 99437051 1001 86380 86390 1
437146 99437146 1001 86380 86390 1
436476 99436476 1001 86380 86390 1
436040 99436040 1001 86380 86390 1
436078 99436078 1001 86380 86390 1
435917 99435917 1001 86380 86390 1
300081 99300081 1001 86380 86390 1
300086 99300086 1001 86380 86390 1
437328 99437328 1001 86380 86390 1
300041 99300041 1001 86380 86390 1
300591 99300591 1001 86380 86390 1
300630 99300630 1001 86380 86390 1
300553 99300553 1001 86380 86390 1
300509 99300509 1001 86380 86390 1
300204 99300204 1001 86380 86390 1
300158 99300158 1001 86380 86390 1
300740 99300740 1001 86380 86390 1
300783 99300783 1001 86380 86390 1
300917 99300917 1001 86380 86390 1
301460 99301460 1001 86380 86390 1
301244 99301244 1001 86380 86390 1
301701 99301701 1001 86380 86390 1
302356 99302356 1001 86380 86390 1
301970 99301970 1001 86380 86390 1
301946 99301946 1001 86380 86390 1
301873 99301873 1001 86380 86390 1
302530 99302530 1001 86380 86390 1
303099 99303099 1001 86380 86390 1
302720 99302720 1001 86380 86390 1
303312 99303312 1001 86380 86390 1
303288 99303288 1001 86380 86390 1
303213 99303213 1001 86380 86390 1
303877 99303877 1001 86380 86390 1
303796 99303796 1001 86380 86390 1
303599 99303599 1001 86380 86390 1
304062 99304062 1001 86380 86390 1
304050 99304050 1001 86380 86390 1
304668 99304668 1001 86380 86390 1
304716 99304716 1001 86380 86390 1
304807 99304807 1001 86380 86390 1
304857 99304857 1001 86380 86390 1
304652 99304652 1001 86380 86390 1
304444 99304444 1001 86380 86390 1
304927 99304927 1001 86380 86390 1
305516 99305516 1001 86380 86390 1
305458 99305458 1001 86380 86390 1
305399 99305399 1001 86380 86390 1
305143 99305143 1001 86380 86390 1
500068 99500068 1001 86380 86390 1
500095 99500095 1001 86380 86390 1
500510 99500510 1001 86380 86390 1
500434 99500434 1001 86380 86390 1
500448 99500448 1001 86380 86390 1
500487 99500487 1001 86380 86390 1
500452 99500452 1001 86380 86390 1
500374 99500374 1001 86380 86390 1
500297 99500297 1001 86380 86390 1
500259 99500259 1001 86380 86390 1
500254 99500254 1001 86380 86390 1
500319 99500319 1001 86380 86390 1
501463 99501463 1001 86380 86390 1
501197 99501197 1001 86380 86390 1
501056 99501056 1001 86380 86390 1
502264 99502264 1001 86380 86390 1
502354 99502354 1001 86380 86390 1
502345 99502345 1001 86380 86390 1
502371 99502371 1001 86380 86390 1
502156 99502156 1001 86380 86390 1
503098 99503098 1001 86380 86390 1
502977 99502977 1001 86380 86390 1
502697 99502697 1001 86380 86390 1
503346 99503346 1001 86380 86390 1
503389 99503389 1001 86380 86390 1
503767 99503767 1001 86380 86390 1
503531 99503531 1001 86380 86390 1
503623 99503623 1001 86380 86390 1
504805 99504805 1001 86380 86390 1
504844 99504844 1001 86380 86390 1
504768 99504768 1001 86380 86390 1
504547 99504547 1001 86380 86390 1
504665 99504665 1001 86380 86390 1
504708 99504708 1001 86380 86390 1
504580 99504580 1001 86380 86390 1
504466 99504466 1001 86380 86390 1
504503 99504503 1001 86380 86390 1
505126 99505126 1001 86380 86390 1
505134 99505134 1001 86380 86390 1
505676 99505676 1001 86380 86390 1
505553 99505553 1001 86380 86390 1
505411 99505411 1001 86380 86390 1
505382 99505382 1001 86380 86390 1
505187 99505187 1001 86380 86390 1
505865 99505865 1001 86380 86390 1
506202 99506202 1001 86380 86390 1
506151 99506151 1001 86380 86390 1
506651 99506651 1001 86380 86390 1
507296 99507296 1001 86380 86390 1
507245 99507245 1001 86380 86390 1
507400 99507400 1001 86380 86390 1
507248 99507248 1001 86380 86390 1
507083 99507083 1001 86380 86390 1
506942 99506942 1001 86380 86390 1
508058 99508058 1001 86380 86390 1
508237 99508237 1001 86380 86390 1
507878 99507878 1001 86380 86390 1
507684 99507684 1001 86380 86390 1
507749 99507749 1001 86380 86390 1
507762 99507762 1001 86380 86390 1
507663 99507663 1001 86380 86390 1
508420 99508420 1001 86380 86390 1
508883 99508883 1001 86380 86390 1
508925 99508925 1001 86380 86390 1
509055 99509055 1001 86380 86390 1
509057 99509057 1001 86380 86390 1
508840 99508840 1001 86380 86390 1
508622 99508622 1001 86380 86390 1
509100 99509100 1001 86380 86390 1
509183 99509183 1001 86380 86390 1
509092 99509092 1001 86380 86390 1
509119 99509119 1001 86380 86390 1
509776 99509776 1001 86380 86390 1
509756 99509756 1001 86380 86390 1
509610 99509610 1001 86380 86390 1
509933 99509933 1001 86380 86390 1
509973 99509973 1001 86380 86390 1
510574 99510574 1001 86380 86390 1
510591 99510591 1001 86380 86390 1
510544 99510544 1001 86380 86390 1
510509 99510509 1001 86380 86390 1
510129 99510129 1001 86380 86390 1
510298 99510298 1001 86380 86390 1
510853 99510853 1001 86380 86390 1
511463 99511463 1001 86380 86390 1
511024 99511024 1001 86380 86390 1
511013 99511013 1001 86380 86390 1
511715 99511715 1001 86380 86390 1
512328 99512328 1001 86380 86390 1
512179 99512179 1001 86380 86390 1
512057 99512057 1001 86380 86390 1
512165 99512165 1001 86380 86390 1
511764 99511764 1001 86380 86390 1
511830 99511830 1001 86380 86390 1
512459 99512459 1001 86380 86390 1
513117 99513117 1001 86380 86390 1
512806 99512806 1001 86380 86390 1
512839 99512839 1001 86380 86390 1
512713 99512713 1001 86380 86390 1
513262 99513262 1001 86380 86390 1
513343 99513343 1001 86380 86390 1
513357 99513357 1001 86380 86390 1
514001 99514001 1001 86380 86390 1
514020 99514020 1001 86380 86390 1
513633 99513633 1001 86380 86390 1
513448 99513448 1001 86380 86390 1
514144 99514144 1001 86380 86390 1
514510 99514510 1001 86380 86390 1
514536 99514536 1001 86380 86390 1
514605 99514605 1001 86380 86390 1
514239 99514239 1001 86380 86390 1
514972 99514972 1001 86380 86390 1
514886 99514886 1001 86380 86390 1
514956 99514956 1001 86380 86390 1
515670 99515670 1001 86380 86390 1
515292 99515292 1001 86380 86390 1
515424 99515424 1001 86380 86390 1
515800 99515800 1001 86380 86390 1
515879 99515879 1001 86380 86390 1
516454 99516454 1001 86380 86390 1
516201 99516201 1001 86380 86390 1
516242 99516242 1001 86380 86390 1
516158 99516158 1001 86380 86390 1
515897 99515897 1001 86380 86390 1
516055 99516055 1001 86380 86390 1
517253 99517253 1001 86380 86390 1
517613 99517613 1001 86380 86390 1
517629 99517629 1001 86380 86390 1
518367 99518367 1001 86380 86390 1
518173 99518173 1001 86380 86390 1
518332 99518332 1001 86380 86390 1
518362 99518362 1001 86380 86390 1
518821 99518821 1001 86380 86390 1
518758 99518758 1001 86380 86390 1
518711 99518711 1001 86380 86390 1
518676 99518676 1001 86380 86390 1
518481 99518481 1001 86380 86390 1
519068 99519068 1001 86380 86390 1
519747 99519747 1001 86380 86390 1
519457 99519457 1001 86380 86390 1
519509 99519509 1001 86380 86390 1
519289 99519289 1001 86380 86390 1
519305 99519305 1001 86380 86390 1
520578 99520578 1001 86380 86390 1
520469 99520469 1001 86380 86390 1
520353 99520353 1001 86380 86390 1
520328 99520328 1001 86380 86390 1
520076 99520076 1001 86380 86390 1
520685 99520685 1001 86380 86390 1
521144 99521144 1001 86380 86390 1
521253 99521253 1001 86380 86390 1
521169 99521169 1001 86380 86390 1
520927 99520927 1001 86380 86390 1
520993 99520993 1001 86380 86390 1
521471 99521471 1001 86380 86390 1
522156 99522156 1001 86380 86390 1
522079 99522079 1001 86380 86390 1
521740 99521740 1001 86380 86390 1
521781 99521781 1001 86380 86390 1
522487 99522487 1001 86380 86390 1
522449 99522449 1001 86380 86390 1
522462 99522462 1001 86380 86390 1
522452 99522452 1001 86380 86390 1
522365 99522365 1001 86380 86390 1
523117 99523117 1001 86380 86390 1
522968 99522968 1001 86380 86390 1
522874 99522874 1001 86380 86390 1
522854 99522854 1001 86380 86390 1
522805 99522805 1001 86380 86390 1
522577 99522577 1001 86380 86390 1
522581 99522581 1001 86380 86390 1
522663 99522663 1001 86380 86390 1
522703 99522703 1001 86380 86390 1
523252 99523252 1001 86380 86390 1
523807 99523807 1001 86380 86390 1
523886 99523886 1001 86380 86390 1
523811 99523811 1001 86380 86390 1
523559 99523559 1001 86380 86390 1
523452 99523452 1001 86380 86390 1
523983 99523983 1001 86380 86390 1
524370 99524370 1001 86380 86390 1
524405 99524405 1001 86380 86390 1
524366 99524366 1001 86380 86390 1
524229 99524229 1001 86380 86390 1
524153 99524153 1001 86380 86390 1
524842 99524842 1001 86380 86390 1
524919 99524919 1001 86380 86390 1
525413 99525413 1001 86380 86390 1
525229 99525229 1001 86380 86390 1
525347 99525347 1001 86380 86390 1
525776 99525776 1001 86380 86390 1
525793 99525793 1001 86380 86390 1
525693 99525693 1001 86380 86390 1
526422 99526422 1001 86380 86390 1
526247 99526247 1001 86380 86390 1
526227 99526227 1001 86380 86390 1
526292 99526292 1001 86380 86390 1
526212 99526212 1001 86380 86390 1
526113 99526113 1001 86380 86390 1
526191 99526191 1001 86380 86390 1
525864 99525864 1001 86380 86390 1
525814 99525814 1001 86380 86390 1
526538 99526538 1001 86380 86390 1
526482 99526482 1001 86380 86390 1
526458 99526458 1001 86380 86390 1
527190 99527190 1001 86380 86390 1
526849 99526849 1001 86380 86390 1
526880 99526880 1001 86380 86390 1
526998 99526998 1001 86380 86390 1
526988 99526988 1001 86380 86390 1
526693 99526693 1001 86380 86390 1
527259 99527259 1001 86380 86390 1
527292 99527292 1001 86380 86390 1
527257 99527257 1001 86380 86390 1
528006 99528006 1001 86380 86390 1
527783 99527783 1001 86380 86390 1
527751 99527751 1001 86380 86390 1
528274 99528274 1001 86380 86390 1
528704 99528704 1001 86380 86390 1
528771 99528771 1001 86380 86390 1
528597 99528597 1001 86380 86390 1
528524 99528524 1001 86380 86390 1
528287 99528287 1001 86380 86390 1
528907 99528907 1001 86380 86390 1
529553 99529553 1001 86380 86390 1
529500 99529500 1001 86380 86390 1
529249 99529249 1001 86380 86390 1
529734 99529734 1001 86380 86390 1
530438 99530438 1001 86380 86390 1
530422 99530422 1001 86380 86390 1
530219 99530219 1001 86380 86390 1
530335 99530335 1001 86380 86390 1
530031 99530031 1001 86380 86390 1
530035 99530035 1001 86380 86390 1
531107 99531107 1001 86380 86390 1
530791 99530791 1001 86380 86390 1
531422 99531422 1001 86380 86390 1
531813 99531813 1001 86380 86390 1
531652 99531652 1001 86380 86390 1
531608 99531608 1001 86380 86390 1
533010 99533010 1001 86380 86390 1
532848 99532848 1001 86380 86390 1
532470 99532470 1001 86380 86390 1
533072 99533072 1001 86380 86390 1
533725 99533725 1001 86380 86390 1
533579 99533579 1001 86380 86390 1
533567 99533567 1001 86380 86390 1
533433 99533433 1001 86380 86390 1
533947 99533947 1001 86380 86390 1
533955 99533955 1001 86380 86390 1
533865 99533865 1001 86380 86390 1
534424 99534424 1001 86380 86390 1
534103 99534103 1001 86380 86390 1
534175 99534175 1001 86380 86390 1
534811 99534811 1001 86380 86390 1
534688 99534688 1001 86380 86390 1
534689 99534689 1001 86380 86390 1
534745 99534745 1001 86380 86390 1
535283 99535283 1001 86380 86390 1
534958 99534958 1001 86380 86390 1
535051 99535051 1001 86380 86390 1
534895 99534895 1001 86380 86390 1
535532 99535532 1001 86380 86390 1
536264 99536264 1001 86380 86390 1
536285 99536285 1001 86380 86390 1
536090 99536090 1001 86380 86390 1
536527 99536527 1001 86380 86390 1
536843 99536843 1001 86380 86390 1
536954 99536954 1001 86380 86390 1
536657 99536657 1001 86380 86390 1
537246 99537246 1001 86380 86390 1
537314 99537314 1001 86380 86390 1
537648 99537648 1001 86380 86390 1
537636 99537636 1001 86380 86390 1
537691 99537691 1001 86380 86390 1
537381 99537381 1001 86380 86390 1
537437 99537437 1001 86380 86390 1
538096 99538096 1001 86380 86390 1
538769 99538769 1001 86380 86390 1
538554 99538554 1001 86380 86390 1
538291 99538291 1001 86380 86390 1
538948 99538948 1001 86380 86390 1
538952 99538952 1001 86380 86390 1
538915 99538915 1001 86380 86390 1
539504 99539504 1001 86380 86390 1
539243 99539243 1001 86380 86390 1
539284 99539284 1001 86380 86390 1
539170 99539170 1001 86380 86390 1
539134 99539134 1001 86380 86390 1
539214 99539214 1001 86380 86390 1
540328 99540328 1001 86380 86390 1
540304 99540304 1001 86380 86390 1
540162 99540162 1001 86380 86390 1
540194 99540194 1001 86380 86390 1
540015 99540015 1001 86380 86390 1
539951 99539951 1001 86380 86390 1
540033 99540033 1001 86380 86390 1
540572 99540572 1001 86380 86390 1
540485 99540485 1001 86380 86390 1
540670 99540670 1001 86380 86390 1
540724 99540724 1001 86380 86390 1
540737 99540737 1001 86380 86390 1
540855 99540855 1001 86380 86390 1
540753 99540753 1001 86380 86390 1
541307 99541307 1001 86380 86390 1
541377 99541377 1001 86380 86390 1
541566 99541566 1001 86380 86390 1
541516 99541516 1001 86380 86390 1
541663 99541663 1001 86380 86390 1
542859 99542859 1001 86380 86390 1
542770 99542770 1001 86380 86390 1
542465 99542465 1001 86380 86390 1
542335 99542335 1001 86380 86390 1
543064 99543064 1001 86380 86390 1
543004 99543004 1001 86380 86390 1
543599 99543599 1001 86380 86390 1
543516 99543516 1001 86380 86390 1
543259 99543259 1001 86380 86390 1
543279 99543279 1001 86380 86390 1
543967 99543967 1001 86380 86390 1
543840 99543840 1001 86380 86390 1
543972 99543972 1001 86380 86390 1
544432 99544432 1001 86380 86390 1
544559 99544559 1001 86380 86390 1
544323 99544323 1001 86380 86390 1
544004 99544004 1001 86380 86390 1
544126 99544126 1001 86380 86390 1
544075 99544075 1001 86380 86390 1
511154 706 1002 49788 60551 1
400514 99400514 1001 86380 86390 1
401142 99401142 1001 86380 86390 1
401260 99401260 1001 86380 86390 1
401551 99401551 1001 86380 86390 1
401663 99401663 1001 86380 86390 1
401740 99401740 1001 86380 86390 1
402177 99402177 1001 86380 86390 1
402491 99402491 1001 86380 86390 1
402712 99402712 1001 86380 86390 1
402781 99402781 1001 86380 86390 1
403291 99403291 1001 86380 86390 1
403352 99403352 1001 86380 86390 1
403396 99403396 1001 86380 86390 1
403784 99403784 1001 86380 86390 1
404191 99404191 1001 86380 86390 1
405156 99405156 1001 86380 86390 1
405294 99405294 1001 86380 86390 1
405246 99405246 1001 86380 86390 1
405346 99405346 1001 86380 86390 1
405679 99405679 1001 86380 86390 1
406031 99406031 1001 86380 86390 1
406484 99406484 1001 86380 86390 1
406589 99406589 1001 86380 86390 1
406573 99406573 1001 86380 86390 1
406867 99406867 1001 86380 86390 1
407120 99407120 1001 86380 86390 1
407251 99407251 1001 86380 86390 1
408035 99408035 1001 86380 86390 1
408042 99408042 1001 86380 86390 1
408290 99408290 1001 86380 86390 1
408333 99408333 1001 86380 86390 1
408827 99408827 1001 86380 86390 1
409378 99409378 1001 86380 86390 1
409631 99409631 1001 86380 86390 1
409843 99409843 1001 86380 86390 1
410044 99410044 1001 86380 86390 1
410558 99410558 1001 86380 86390 1
411004 99411004 1001 86380 86390 1
411255 99411255 1001 86380 86390 1
411227 99411227 1001 86380 86390 1
412143 99412143 1001 86380 86390 1
412132 99412132 1001 86380 86390 1
413031 99413031 1001 86380 86390 1
413144 99413144 1001 86380 86390 1
412752 99412752 1001 86380 86390 1
413972 99413972 1001 86380 86390 1
413793 99413793 1001 86380 86390 1
414044 99414044 1001 86380 86390 1
415122 99415122 1001 86380 86390 1
415149 99415149 1001 86380 86390 1
415205 99415205 1001 86380 86390 1
414844 99414844 1001 86380 86390 1
414381 99414381 1001 86380 86390 1
415611 99415611 1001 86380 86390 1
416939 99416939 1001 86380 86390 1
416843 99416843 1001 86380 86390 1
416957 99416957 1001 86380 86390 1
416799 99416799 1001 86380 86390 1
416108 99416108 1001 86380 86390 1
417142 99417142 1001 86380 86390 1
417127 99417127 1001 86380 86390 1
418803 99418803 1001 86380 86390 1
417959 99417959 1001 86380 86390 1
419067 99419067 1001 86380 86390 1
420119 99420119 1001 86380 86390 1
420440 99420440 1001 86380 86390 1
419687 99419687 1001 86380 86390 1
419216 99419216 1001 86380 86390 1
419537 99419537 1001 86380 86390 1
420749 99420749 1001 86380 86390 1
420700 99420700 1001 86380 86390 1
421937 99421937 1001 86380 86390 1
421476 99421476 1001 86380 86390 1
421099 99421099 1001 86380 86390 1
421245 99421245 1001 86380 86390 1
420846 99420846 1001 86380 86390 1
420858 99420858 1001 86380 86390 1
422462 99422462 1001 86380 86390 1
422397 99422397 1001 86380 86390 1
423684 99423684 1001 86380 86390 1
423595 99423595 1001 86380 86390 1
423733 99423733 1001 86380 86390 1
423069 99423069 1001 86380 86390 1
423098 99423098 1001 86380 86390 1
423189 99423189 1001 86380 86390 1
422803 99422803 1001 86380 86390 1
422583 99422583 1001 86380 86390 1
422569 99422569 1001 86380 86390 1
422851 99422851 1001 86380 86390 1
425047 99425047 1001 86380 86390 1
425741 99425741 1001 86380 86390 1
425612 99425612 1001 86380 86390 1
426979 99426979 1001 86380 86390 1
426923 99426923 1001 86380 86390 1
426984 99426984 1001 86380 86390 1
426903 99426903 1001 86380 86390 1
426582 99426582 1001 86380 86390 1
426051 99426051 1001 86380 86390 1
427236 99427236 1001 86380 86390 1
428419 99428419 1001 86380 86390 1
428214 99428214 1001 86380 86390 1
428010 99428010 1001 86380 86390 1
427932 99427932 1001 86380 86390 1
428811 99428811 1001 86380 86390 1
428992 99428992 1001 86380 86390 1
428848 99428848 1001 86380 86390 1
430046 99430046 1001 86380 86390 1
430141 99430141 1001 86380 86390 1
429280 99429280 1001 86380 86390 1
429238 99429238 1001 86380 86390 1
430490 99430490 1001 86380 86390 1
430470 99430470 1001 86380 86390 1
431860 99431860 1001 86380 86390 1
431917 99431917 1001 86380 86390 1
432124 99432124 1001 86380 86390 1
432382 99432382 1001 86380 86390 1
433396 99433396 1001 86380 86390 1
433147 99433147 1001 86380 86390 1
432757 99432757 1001 86380 86390 1
432535 99432535 1001 86380 86390 1
432684 99432684 1001 86380 86390 1
433912 99433912 1001 86380 86390 1
433917 99433917 1001 86380 86390 1
433871 99433871 1001 86380 86390 1
435042 99435042 1001 86380 86390 1
435303 99435303 1001 86380 86390 1
435128 99435128 1001 86380 86390 1
435802 99435802 1001 86380 86390 1
435716 99435716 1001 86380 86390 1
435536 99435536 1001 86380 86390 1
436953 99436953 1001 86380 86390 1
436821 99436821 1001 86380 86390 1
437065 99437065 1001 86380 86390 1
436366 99436366 1001 86380 86390 1
436671 99436671 1001 86380 86390 1
300095 99300095 1001 86380 86390 1
300034 99300034 1001 86380 86390 1
300660 99300660 1001 86380 86390 1
300663 99300663 1001 86380 86390 1
300664 99300664 1001 86380 86390 1
300399 99300399 1001 86380 86390 1
300480 99300480 1001 86380 86390 1
300836 99300836 1001 86380 86390 1
300759 99300759 1001 86380 86390 1
301442 99301442 1001 86380 86390 1
301548 99301548 1001 86380 86390 1
301201 99301201 1001 86380 86390 1
301309 99301309 1001 86380 86390 1
301083 99301083 1001 86380 86390 1
301045 99301045 1001 86380 86390 1
301735 99301735 1001 86380 86390 1
301686 99301686 1001 86380 86390 1
301699 99301699 1001 86380 86390 1
301704 99301704 1001 86380 86390 1
302309 99302309 1001 86380 86390 1
302372 99302372 1001 86380 86390 1
302122 99302122 1001 86380 86390 1
303097 99303097 1001 86380 86390 1
303126 99303126 1001 86380 86390 1
302995 99302995 1001 86380 86390 1
302841 99302841 1001 86380 86390 1
302854 99302854 1001 86380 86390 1
302661 99302661 1001 86380 86390 1
303280 99303280 1001 86380 86390 1
303886 99303886 1001 86380 86390 1
303900 99303900 1001 86380 86390 1
303916 99303916 1001 86380 86390 1
303808 99303808 1001 86380 86390 1
304114 99304114 1001 86380 86390 1
304106 99304106 1001 86380 86390 1
304776 99304776 1001 86380 86390 1
304619 99304619 1001 86380 86390 1
304596 99304596 1001 86380 86390 1
304420 99304420 1001 86380 86390 1
304259 99304259 1001 86380 86390 1
304289 99304289 1001 86380 86390 1
304432 99304432 1001 86380 86390 1
305040 99305040 1001 86380 86390 1
304911 99304911 1001 86380 86390 1
305029 99305029 1001 86380 86390 1
304992 99304992 1001 86380 86390 1
305060 99305060 1001 86380 86390 1
305653 99305653 1001 86380 86390 1
305641 99305641 1001 86380 86390 1
305529 99305529 1001 86380 86390 1
305351 99305351 1001 86380 86390 1
305188 99305188 1001 86380 86390 1
305164 99305164 1001 86380 86390 1
500130 99500130 1001 86380 86390 1
500132 99500132 1001 86380 86390 1
500073 99500073 1001 86380 86390 1
500799 99500799 1001 86380 86390 1
500569 99500569 1001 86380 86390 1
500378 99500378 1001 86380 86390 1
500302 99500302 1001 86380 86390 1
500395 99500395 1001 86380 86390 1
500851 99500851 1001 86380 86390 1
501603 99501603 1001 86380 86390 1
501632 99501632 1001 86380 86390 1
501387 99501387 1001 86380 86390 1
501072 99501072 1001 86380 86390 1
501670 99501670 1001 86380 86390 1
501775 99501775 1001 86380 86390 1
502373 99502373 1001 86380 86390 1
502310 99502310 1001 86380 86390 1
502027 99502027 1001 86380 86390 1
501993 99501993 1001 86380 86390 1
502577 99502577 1001 86380 86390 1
502513 99502513 1001 86380 86390 1
503274 99503274 1001 86380 86390 1
502986 99502986 1001 86380 86390 1
502884 99502884 1001 86380 86390 1
502916 99502916 1001 86380 86390 1
502738 99502738 1001 86380 86390 1
502777 99502777 1001 86380 86390 1
502804 99502804 1001 86380 86390 1
503319 99503319 1001 86380 86390 1
503324 99503324 1001 86380 86390 1
503936 99503936 1001 86380 86390 1
503739 99503739 1001 86380 86390 1
503857 99503857 1001 86380 86390 1
503872 99503872 1001 86380 86390 1
503552 99503552 1001 86380 86390 1
503578 99503578 1001 86380 86390 1
503643 99503643 1001 86380 86390 1
503632 99503632 1001 86380 86390 1
503625 99503625 1001 86380 86390 1
504261 99504261 1001 86380 86390 1
504308 99504308 1001 86380 86390 1
504706 99504706 1001 86380 86390 1
504565 99504565 1001 86380 86390 1
504415 99504415 1001 86380 86390 1
504505 99504505 1001 86380 86390 1
504948 99504948 1001 86380 86390 1
505635 99505635 1001 86380 86390 1
505517 99505517 1001 86380 86390 1
505414 99505414 1001 86380 86390 1
505546 99505546 1001 86380 86390 1
505250 99505250 1001 86380 86390 1
506233 99506233 1001 86380 86390 1
506126 99506126 1001 86380 86390 1
506178 99506178 1001 86380 86390 1
506049 99506049 1001 86380 86390 1
506026 99506026 1001 86380 86390 1
506661 99506661 1001 86380 86390 1
506617 99506617 1001 86380 86390 1
506748 99506748 1001 86380 86390 1
507191 99507191 1001 86380 86390 1
507142 99507142 1001 86380 86390 1
507025 99507025 1001 86380 86390 1
507119 99507119 1001 86380 86390 1
507084 99507084 1001 86380 86390 1
507584 99507584 1001 86380 86390 1
508064 99508064 1001 86380 86390 1
508132 99508132 1001 86380 86390 1
507813 99507813 1001 86380 86390 1
507738 99507738 1001 86380 86390 1
508437 99508437 1001 86380 86390 1
508347 99508347 1001 86380 86390 1
508716 99508716 1001 86380 86390 1
508848 99508848 1001 86380 86390 1
508507 99508507 1001 86380 86390 1
508568 99508568 1001 86380 86390 1
509786 99509786 1001 86380 86390 1
509753 99509753 1001 86380 86390 1
509613 99509613 1001 86380 86390 1
509487 99509487 1001 86380 86390 1
509476 99509476 1001 86380 86390 1
509481 99509481 1001 86380 86390 1
510062 99510062 1001 86380 86390 1
510549 99510549 1001 86380 86390 1
510718 99510718 1001 86380 86390 1
510393 99510393 1001 86380 86390 1
510522 99510522 1001 86380 86390 1
510491 99510491 1001 86380 86390 1
510133 99510133 1001 86380 86390 1
510178 99510178 1001 86380 86390 1
510248 99510248 1001 86380 86390 1
510913 99510913 1001 86380 86390 1
510850 99510850 1001 86380 86390 1
511528 99511528 1001 86380 86390 1
511319 99511319 1001 86380 86390 1
511099 99511099 1001 86380 86390 1
511112 99511112 1001 86380 86390 1
511658 99511658 1001 86380 86390 1
511700 99511700 1001 86380 86390 1
511639 99511639 1001 86380 86390 1
512227 99512227 1001 86380 86390 1
512361 99512361 1001 86380 86390 1
512166 99512166 1001 86380 86390 1
512091 99512091 1001 86380 86390 1
512483 99512483 1001 86380 86390 1
512556 99512556 1001 86380 86390 1
512885 99512885 1001 86380 86390 1
512915 99512915 1001 86380 86390 1
512881 99512881 1001 86380 86390 1
512779 99512779 1001 86380 86390 1
512755 99512755 1001 86380 86390 1
513323 99513323 1001 86380 86390 1
513234 99513234 1001 86380 86390 1
514021 99514021 1001 86380 86390 1
513791 99513791 1001 86380 86390 1
513721 99513721 1001 86380 86390 1
513570 99513570 1001 86380 86390 1
513493 99513493 1001 86380 86390 1
514151 99514151 1001 86380 86390 1
514704 99514704 1001 86380 86390 1
514488 99514488 1001 86380 86390 1
514423 99514423 1001 86380 86390 1
514296 99514296 1001 86380 86390 1
515573 99515573 1001 86380 86390 1
515615 99515615 1001 86380 86390 1
515617 99515617 1001 86380 86390 1
515272 99515272 1001 86380 86390 1
515697 99515697 1001 86380 86390 1
515711 99515711 1001 86380 86390 1
516367 99516367 1001 86380 86390 1
516291 99516291 1001 86380 86390 1
516304 99516304 1001 86380 86390 1
516256 99516256 1001 86380 86390 1
516085 99516085 1001 86380 86390 1
515893 99515893 1001 86380 86390 1
516561 99516561 1001 86380 86390 1
516606 99516606 1001 86380 86390 1
516531 99516531 1001 86380 86390 1
517093 99517093 1001 86380 86390 1
516807 99516807 1001 86380 86390 1
517132 99517132 1001 86380 86390 1
517483 99517483 1001 86380 86390 1
517498 99517498 1001 86380 86390 1
517895 99517895 1001 86380 86390 1
517937 99517937 1001 86380 86390 1
517809 99517809 1001 86380 86390 1
518813 99518813 1001 86380 86390 1
518581 99518581 1001 86380 86390 1
518613 99518613 1001 86380 86390 1
518572 99518572 1001 86380 86390 1
518379 99518379 1001 86380 86390 1
519472 99519472 1001 86380 86390 1
519213 99519213 1001 86380 86390 1
519202 99519202 1001 86380 86390 1
519896 99519896 1001 86380 86390 1
519836 99519836 1001 86380 86390 1
520318 99520318 1001 86380 86390 1
520097 99520097 1001 86380 86390 1
520086 99520086 1001 86380 86390 1
520219 99520219 1001 86380 86390 1
520146 99520146 1001 86380 86390 1
520716 99520716 1001 86380 86390 1
521451 99521451 1001 86380 86390 1
521283 99521283 1001 86380 86390 1
521123 99521123 1001 86380 86390 1
521190 99521190 1001 86380 86390 1
521023 99521023 1001 86380 86390 1
521584 99521584 1001 86380 86390 1
521508 99521508 1001 86380 86390 1
521553 99521553 1001 86380 86390 1
521677 99521677 1001 86380 86390 1
521874 99521874 1001 86380 86390 1
522395 99522395 1001 86380 86390 1
523119 99523119 1001 86380 86390 1
522989 99522989 1001 86380 86390 1
523209 99523209 1001 86380 86390 1
523796 99523796 1001 86380 86390 1
523546 99523546 1001 86380 86390 1
523542 99523542 1001 86380 86390 1
523686 99523686 1001 86380 86390 1
523368 99523368 1001 86380 86390 1
524084 99524084 1001 86380 86390 1
524033 99524033 1001 86380 86390 1
523976 99523976 1001 86380 86390 1
524758 99524758 1001 86380 86390 1
524387 99524387 1001 86380 86390 1
524494 99524494 1001 86380 86390 1
524254 99524254 1001 86380 86390 1
524247 99524247 1001 86380 86390 1
524161 99524161 1001 86380 86390 1
525473 99525473 1001 86380 86390 1
525348 99525348 1001 86380 86390 1
525098 99525098 1001 86380 86390 1
524985 99524985 1001 86380 86390 1
526391 99526391 1001 86380 86390 1
526350 99526350 1001 86380 86390 1
526027 99526027 1001 86380 86390 1
526043 99526043 1001 86380 86390 1
526136 99526136 1001 86380 86390 1
526098 99526098 1001 86380 86390 1
526151 99526151 1001 86380 86390 1
525917 99525917 1001 86380 86390 1
525983 99525983 1001 86380 86390 1
526490 99526490 1001 86380 86390 1
526484 99526484 1001 86380 86390 1
527115 99527115 1001 86380 86390 1
527128 99527128 1001 86380 86390 1
527184 99527184 1001 86380 86390 1
526843 99526843 1001 86380 86390 1
526732 99526732 1001 86380 86390 1
527262 99527262 1001 86380 86390 1
527974 99527974 1001 86380 86390 1
528017 99528017 1001 86380 86390 1
527679 99527679 1001 86380 86390 1
527823 99527823 1001 86380 86390 1
527826 99527826 1001 86380 86390 1
527662 99527662 1001 86380 86390 1
527507 99527507 1001 86380 86390 1
528156 99528156 1001 86380 86390 1
528146 99528146 1001 86380 86390 1
528781 99528781 1001 86380 86390 1
528894 99528894 1001 86380 86390 1
528608 99528608 1001 86380 86390 1
528552 99528552 1001 86380 86390 1
528424 99528424 1001 86380 86390 1
528392 99528392 1001 86380 86390 1
528944 99528944 1001 86380 86390 1
528983 99528983 1001 86380 86390 1
528947 99528947 1001 86380 86390 1
528908 99528908 1001 86380 86390 1
528909 99528909 1001 86380 86390 1
529065 99529065 1001 86380 86390 1
529681 99529681 1001 86380 86390 1
529569 99529569 1001 86380 86390 1
529368 99529368 1001 86380 86390 1
529409 99529409 1001 86380 86390 1
529462 99529462 1001 86380 86390 1
529412 99529412 1001 86380 86390 1
529516 99529516 1001 86380 86390 1
529389 99529389 1001 86380 86390 1
529206 99529206 1001 86380 86390 1
529246 99529246 1001 86380 86390 1
529933 99529933 1001 86380 86390 1
529905 99529905 1001 86380 86390 1
530527 99530527 1001 86380 86390 1
530077 99530077 1001 86380 86390 1
529941 99529941 1001 86380 86390 1
530045 99530045 1001 86380 86390 1
530112 99530112 1001 86380 86390 1
530654 99530654 1001 86380 86390 1
530631 99530631 1001 86380 86390 1
530713 99530713 1001 86380 86390 1
531379 99531379 1001 86380 86390 1
531302 99531302 1001 86380 86390 1
530998 99530998 1001 86380 86390 1
530915 99530915 1001 86380 86390 1
530931 99530931 1001 86380 86390 1
530821 99530821 1001 86380 86390 1
531511 99531511 1001 86380 86390 1
532106 99532106 1001 86380 86390 1
532061 99532061 1001 86380 86390 1
531908 99531908 1001 86380 86390 1
531870 99531870 1001 86380 86390 1
531705 99531705 1001 86380 86390 1
531632 99531632 1001 86380 86390 1
532359 99532359 1001 86380 86390 1
532878 99532878 1001 86380 86390 1
532757 99532757 1001 86380 86390 1
532824 99532824 1001 86380 86390 1
532587 99532587 1001 86380 86390 1
532500 99532500 1001 86380 86390 1
533043 99533043 1001 86380 86390 1
533194 99533194 1001 86380 86390 1
533709 99533709 1001 86380 86390 1
533684 99533684 1001 86380 86390 1
533689 99533689 1001 86380 86390 1
533458 99533458 1001 86380 86390 1
533645 99533645 1001 86380 86390 1
533570 99533570 1001 86380 86390 1
533636 99533636 1001 86380 86390 1
533385 99533385 1001 86380 86390 1
533412 99533412 1001 86380 86390 1
534229 99534229 1001 86380 86390 1
534695 99534695 1001 86380 86390 1
535320 99535320 1001 86380 86390 1
535342 99535342 1001 86380 86390 1
534933 99534933 1001 86380 86390 1
534912 99534912 1001 86380 86390 1
535533 99535533 1001 86380 86390 1
535549 99535549 1001 86380 86390 1
535634 99535634 1001 86380 86390 1
536197 99536197 1001 86380 86390 1
536250 99536250 1001 86380 86390 1
536199 99536199 1001 86380 86390 1
536251 99536251 1001 86380 86390 1
536043 99536043 1001 86380 86390 1
536074 99536074 1001 86380 86390 1
535823 99535823 1001 86380 86390 1
536385 99536385 1001 86380 86390 1
536513 99536513 1001 86380 86390 1
537110 99537110 1001 86380 86390 1
536923 99536923 1001 86380 86390 1
536904 99536904 1001 86380 86390 1
536688 99536688 1001 86380 86390 1
536718 99536718 1001 86380 86390 1
537328 99537328 1001 86380 86390 1
537214 99537214 1001 86380 86390 1
537847 99537847 1001 86380 86390 1
537833 99537833 1001 86380 86390 1
537606 99537606 1001 86380 86390 1
537776 99537776 1001 86380 86390 1
537443 99537443 1001 86380 86390 1
537444 99537444 1001 86380 86390 1
537406 99537406 1001 86380 86390 1
538707 99538707 1001 86380 86390 1
538750 99538750 1001 86380 86390 1
538596 99538596 1001 86380 86390 1
538369 99538369 1001 86380 86390 1
538307 99538307 1001 86380 86390 1
538230 99538230 1001 86380 86390 1
538839 99538839 1001 86380 86390 1
539631 99539631 1001 86380 86390 1
539412 99539412 1001 86380 86390 1
539273 99539273 1001 86380 86390 1
539356 99539356 1001 86380 86390 1
539088 99539088 1001 86380 86390 1
539109 99539109 1001 86380 86390 1
539161 99539161 1001 86380 86390 1
539823 99539823 1001 86380 86390 1
539694 99539694 1001 86380 86390 1
539818 99539818 1001 86380 86390 1
540429 99540429 1001 86380 86390 1
540396 99540396 1001 86380 86390 1
540335 99540335 1001 86380 86390 1
540100 99540100 1001 86380 86390 1
539998 99539998 1001 86380 86390 1
541190 99541190 1001 86380 86390 1
540803 99540803 1001 86380 86390 1
540740 99540740 1001 86380 86390 1
541296 99541296 1001 86380 86390 1
541982 99541982 1001 86380 86390 1
541852 99541852 1001 86380 86390 1
541865 99541865 1001 86380 86390 1
541788 99541788 1001 86380 86390 1
541777 99541777 1001 86380 86390 1
541874 99541874 1001 86380 86390 1
542298 99542298 1001 86380 86390 1
542224 99542224 1001 86380 86390 1
542304 99542304 1001 86380 86390 1
542318 99542318 1001 86380 86390 1
542780 99542780 1001 86380 86390 1
542946 99542946 1001 86380 86390 1
542598 99542598 1001 86380 86390 1
542567 99542567 1001 86380 86390 1
542358 99542358 1001 86380 86390 1
543056 99543056 1001 86380 86390 1
542993 99542993 1001 86380 86390 1
543638 99543638 1001 86380 86390 1
543509 99543509 1001 86380 86390 1
543310 99543310 1001 86380 86390 1
543287 99543287 1001 86380 86390 1
543356 99543356 1001 86380 86390 1
543318 99543318 1001 86380 86390 1
543965 99543965 1001 86380 86390 1
544465 99544465 1001 86380 86390 1
544334 99544334 1001 86380 86390 1
544045 99544045 1001 86380 86390 1
544666 99544666 1001 86380 86390 1
401087 99401087 1001 86380 86390 1
401466 99401466 1001 86380 86390 1
401608 99401608 1001 86380 86390 1
401834 99401834 1001 86380 86390 1
402155 99402155 1001 86380 86390 1
402233 99402233 1001 86380 86390 1
402425 99402425 1001 86380 86390 1
402848 99402848 1001 86380 86390 1
402983 99402983 1001 86380 86390 1
403048 99403048 1001 86380 86390 1
403155 99403155 1001 86380 86390 1
403169 99403169 1001 86380 86390 1
403469 99403469 1001 86380 86390 1
403453 99403453 1001 86380 86390 1
403557 99403557 1001 86380 86390 1
403880 99403880 1001 86380 86390 1
403966 99403966 1001 86380 86390 1
404402 99404402 1001 86380 86390 1
404521 99404521 1001 86380 86390 1
404537 99404537 1001 86380 86390 1
404973 99404973 1001 86380 86390 1
405162 99405162 1001 86380 86390 1
405176 99405176 1001 86380 86390 1
405285 99405285 1001 86380 86390 1
405648 99405648 1001 86380 86390 1
405662 99405662 1001 86380 86390 1
405723 99405723 1001 86380 86390 1
406029 99406029 1001 86380 86390 1
406220 99406220 1001 86380 86390 1
406728 99406728 1001 86380 86390 1
407528 99407528 1001 86380 86390 1
407816 99407816 1001 86380 86390 1
407893 99407893 1001 86380 86390 1
407973 99407973 1001 86380 86390 1
408267 99408267 1001 86380 86390 1
409062 99409062 1001 86380 86390 1
409365 99409365 1001 86380 86390 1
409347 99409347 1001 86380 86390 1
409598 99409598 1001 86380 86390 1
409634 99409634 1001 86380 86390 1
409725 99409725 1001 86380 86390 1
409726 99409726 1001 86380 86390 1
410406 99410406 1001 86380 86390 1
410601 99410601 1001 86380 86390 1
410913 99410913 1001 86380 86390 1
410937 99410937 1001 86380 86390 1
411097 99411097 1001 86380 86390 1
411064 99411064 1001 86380 86390 1
411308 99411308 1001 86380 86390 1
411301 99411301 1001 86380 86390 1
411383 99411383 1001 86380 86390 1
411420 99411420 1001 86380 86390 1
411803 99411803 1001 86380 86390 1
411806 99411806 1001 86380 86390 1
413424 99413424 1001 86380 86390 1
413523 99413523 1001 86380 86390 1
413653 99413653 1001 86380 86390 1
413531 99413531 1001 86380 86390 1
413214 99413214 1001 86380 86390 1
413045 99413045 1001 86380 86390 1
413122 99413122 1001 86380 86390 1
412526 99412526 1001 86380 86390 1
412809 99412809 1001 86380 86390 1
413802 99413802 1001 86380 86390 1
413991 99413991 1001 86380 86390 1
415088 99415088 1001 86380 86390 1
414962 99414962 1001 86380 86390 1
415307 99415307 1001 86380 86390 1
414748 99414748 1001 86380 86390 1
414332 99414332 1001 86380 86390 1
414158 99414158 1001 86380 86390 1
415499 99415499 1001 86380 86390 1
415484 99415484 1001 86380 86390 1
415595 99415595 1001 86380 86390 1
415442 99415442 1001 86380 86390 1
416884 99416884 1001 86380 86390 1
416676 99416676 1001 86380 86390 1
416859 99416859 1001 86380 86390 1
416370 99416370 1001 86380 86390 1
415800 99415800 1001 86380 86390 1
417514 99417514 1001 86380 86390 1
418705 99418705 1001 86380 86390 1
418519 99418519 1001 86380 86390 1
418229 99418229 1001 86380 86390 1
417853 99417853 1001 86380 86390 1
417835 99417835 1001 86380 86390 1
419060 99419060 1001 86380 86390 1
418940 99418940 1001 86380 86390 1
419061 99419061 1001 86380 86390 1
420386 99420386 1001 86380 86390 1
420186 99420186 1001 86380 86390 1
419642 99419642 1001 86380 86390 1
419651 99419651 1001 86380 86390 1
419433 99419433 1001 86380 86390 1
421612 99421612 1001 86380 86390 1
421615 99421615 1001 86380 86390 1
421155 99421155 1001 86380 86390 1
422272 99422272 1001 86380 86390 1
423387 99423387 1001 86380 86390 1
423419 99423419 1001 86380 86390 1
423598 99423598 1001 86380 86390 1
422956 99422956 1001 86380 86390 1
422632 99422632 1001 86380 86390 1
422930 99422930 1001 86380 86390 1
425130 99425130 1001 86380 86390 1
425101 99425101 1001 86380 86390 1
425372 99425372 1001 86380 86390 1
424755 99424755 1001 86380 86390 1
424867 99424867 1001 86380 86390 1
424540 99424540 1001 86380 86390 1
424411 99424411 1001 86380 86390 1
427033 99427033 1001 86380 86390 1
426800 99426800 1001 86380 86390 1
427068 99427068 1001 86380 86390 1
426393 99426393 1001 86380 86390 1
425981 99425981 1001 86380 86390 1
425865 99425865 1001 86380 86390 1
427216 99427216 1001 86380 86390 1
428513 99428513 1001 86380 86390 1
428540 99428540 1001 86380 86390 1
428007 99428007 1001 86380 86390 1
428065 99428065 1001 86380 86390 1
428130 99428130 1001 86380 86390 1
427628 99427628 1001 86380 86390 1
429176 99429176 1001 86380 86390 1
430268 99430268 1001 86380 86390 1
430283 99430283 1001 86380 86390 1
429321 99429321 1001 86380 86390 1
429503 99429503 1001 86380 86390 1
429529 99429529 1001 86380 86390 1
431978 99431978 1001 86380 86390 1
432435 99432435 1001 86380 86390 1
432417 99432417 1001 86380 86390 1
433649 99433649 1001 86380 86390 1
433615 99433615 1001 86380 86390 1
433017 99433017 1001 86380 86390 1
433060 99433060 1001 86380 86390 1
433261 99433261 1001 86380 86390 1
433065 99433065 1001 86380 86390 1
432581 99432581 1001 86380 86390 1
432659 99432659 1001 86380 86390 1
433864 99433864 1001 86380 86390 1
433741 99433741 1001 86380 86390 1
434060 99434060 1001 86380 86390 1
435216 99435216 1001 86380 86390 1
435350 99435350 1001 86380 86390 1
434790 99434790 1001 86380 86390 1
434691 99434691 1001 86380 86390 1
434693 99434693 1001 86380 86390 1
435777 99435777 1001 86380 86390 1
435721 99435721 1001 86380 86390 1
435566 99435566 1001 86380 86390 1
437090 99437090 1001 86380 86390 1
436993 99436993 1001 86380 86390 1
436970 99436970 1001 86380 86390 1
436043 99436043 1001 86380 86390 1
435960 99435960 1001 86380 86390 1
435937 99435937 1001 86380 86390 1
436028 99436028 1001 86380 86390 1
300715 99300715 1001 86380 86390 1
300395 99300395 1001 86380 86390 1
300396 99300396 1001 86380 86390 1
300398 99300398 1001 86380 86390 1
300428 99300428 1001 86380 86390 1
300442 99300442 1001 86380 86390 1
300238 99300238 1001 86380 86390 1
300190 99300190 1001 86380 86390 1
300755 99300755 1001 86380 86390 1
300811 99300811 1001 86380 86390 1
301533 99301533 1001 86380 86390 1
301536 99301536 1001 86380 86390 1
301538 99301538 1001 86380 86390 1
301409 99301409 1001 86380 86390 1
301728 99301728 1001 86380 86390 1
302220 99302220 1001 86380 86390 1
302340 99302340 1001 86380 86390 1
302277 99302277 1001 86380 86390 1
301987 99301987 1001 86380 86390 1
301878 99301878 1001 86380 86390 1
301797 99301797 1001 86380 86390 1
301941 99301941 1001 86380 86390 1
302560 99302560 1001 86380 86390 1
302541 99302541 1001 86380 86390 1
302427 99302427 1001 86380 86390 1
303109 99303109 1001 86380 86390 1
303124 99303124 1001 86380 86390 1
303165 99303165 1001 86380 86390 1
302799 99302799 1001 86380 86390 1
302884 99302884 1001 86380 86390 1
303264 99303264 1001 86380 86390 1
303227 99303227 1001 86380 86390 1
303839 99303839 1001 86380 86390 1
303930 99303930 1001 86380 86390 1
303724 99303724 1001 86380 86390 1
303818 99303818 1001 86380 86390 1
303643 99303643 1001 86380 86390 1
303556 99303556 1001 86380 86390 1
304191 99304191 1001 86380 86390 1
304237 99304237 1001 86380 86390 1
304856 99304856 1001 86380 86390 1
304578 99304578 1001 86380 86390 1
304502 99304502 1001 86380 86390 1
304465 99304465 1001 86380 86390 1
304372 99304372 1001 86380 86390 1
304362 99304362 1001 86380 86390 1
305000 99305000 1001 86380 86390 1
304864 99304864 1001 86380 86390 1
305587 99305587 1001 86380 86390 1
305588 99305588 1001 86380 86390 1
305527 99305527 1001 86380 86390 1
305325 99305325 1001 86380 86390 1
305443 99305443 1001 86380 86390 1
305146 99305146 1001 86380 86390 1
305097 99305097 1001 86380 86390 1
500145 99500145 1001 86380 86390 1
500021 99500021 1001 86380 86390 1
500659 99500659 1001 86380 86390 1
500783 99500783 1001 86380 86390 1
500554 99500554 1001 86380 86390 1
500339 99500339 1001 86380 86390 1
500292 99500292 1001 86380 86390 1
500912 99500912 1001 86380 86390 1
500926 99500926 1001 86380 86390 1
501592 99501592 1001 86380 86390 1
501490 99501490 1001 86380 86390 1
501170 99501170 1001 86380 86390 1
501754 99501754 1001 86380 86390 1
501745 99501745 1001 86380 86390 1
501760 99501760 1001 86380 86390 1
501726 99501726 1001 86380 86390 1
502328 99502328 1001 86380 86390 1
502277 99502277 1001 86380 86390 1
502296 99502296 1001 86380 86390 1
502188 99502188 1001 86380 86390 1
502112 99502112 1001 86380 86390 1
502510 99502510 1001 86380 86390 1
502563 99502563 1001 86380 86390 1
503215 99503215 1001 86380 86390 1
503101 99503101 1001 86380 86390 1
503169 99503169 1001 86380 86390 1
502787 99502787 1001 86380 86390 1
503372 99503372 1001 86380 86390 1
503376 99503376 1001 86380 86390 1
503778 99503778 1001 86380 86390 1
503577 99503577 1001 86380 86390 1
503609 99503609 1001 86380 86390 1
504234 99504234 1001 86380 86390 1
504205 99504205 1001 86380 86390 1
504830 99504830 1001 86380 86390 1
504799 99504799 1001 86380 86390 1
504401 99504401 1001 86380 86390 1
504487 99504487 1001 86380 86390 1
504491 99504491 1001 86380 86390 1
505433 99505433 1001 86380 86390 1
505408 99505408 1001 86380 86390 1
505303 99505303 1001 86380 86390 1
505839 99505839 1001 86380 86390 1
505814 99505814 1001 86380 86390 1
506317 99506317 1001 86380 86390 1
506246 99506246 1001 86380 86390 1
506120 99506120 1001 86380 86390 1
506716 99506716 1001 86380 86390 1
506757 99506757 1001 86380 86390 1
506602 99506602 1001 86380 86390 1
507352 99507352 1001 86380 86390 1
507178 99507178 1001 86380 86390 1
507131 99507131 1001 86380 86390 1
507144 99507144 1001 86380 86390 1
506814 99506814 1001 86380 86390 1
508149 99508149 1001 86380 86390 1
508206 99508206 1001 86380 86390 1
507629 99507629 1001 86380 86390 1
507751 99507751 1001 86380 86390 1
507728 99507728 1001 86380 86390 1
508510 99508510 1001 86380 86390 1
509182 99509182 1001 86380 86390 1
509195 99509195 1001 86380 86390 1
509247 99509247 1001 86380 86390 1
509671 99509671 1001 86380 86390 1
509341 99509341 1001 86380 86390 1
510040 99510040 1001 86380 86390 1
510048 99510048 1001 86380 86390 1
510470 99510470 1001 86380 86390 1
510224 99510224 1001 86380 86390 1
510276 99510276 1001 86380 86390 1
510259 99510259 1001 86380 86390 1
510855 99510855 1001 86380 86390 1
510839 99510839 1001 86380 86390 1
511393 99511393 1001 86380 86390 1
511323 99511323 1001 86380 86390 1
511709 99511709 1001 86380 86390 1
512310 99512310 1001 86380 86390 1
512184 99512184 1001 86380 86390 1
512373 99512373 1001 86380 86390 1
512110 99512110 1001 86380 86390 1
511994 99511994 1001 86380 86390 1
511784 99511784 1001 86380 86390 1
512460 99512460 1001 86380 86390 1
513189 99513189 1001 86380 86390 1
513035 99513035 1001 86380 86390 1
513023 99513023 1001 86380 86390 1
512807 99512807 1001 86380 86390 1
512981 99512981 1001 86380 86390 1
512597 99512597 1001 86380 86390 1
512768 99512768 1001 86380 86390 1
512724 99512724 1001 86380 86390 1
513854 99513854 1001 86380 86390 1
513870 99513870 1001 86380 86390 1
513632 99513632 1001 86380 86390 1
513663 99513663 1001 86380 86390 1
513717 99513717 1001 86380 86390 1
513771 99513771 1001 86380 86390 1
513527 99513527 1001 86380 86390 1
514725 99514725 1001 86380 86390 1
514714 99514714 1001 86380 86390 1
514664 99514664 1001 86380 86390 1
514617 99514617 1001 86380 86390 1
514557 99514557 1001 86380 86390 1
514354 99514354 1001 86380 86390 1
514346 99514346 1001 86380 86390 1
515595 99515595 1001 86380 86390 1
515452 99515452 1001 86380 86390 1
515410 99515410 1001 86380 86390 1
515212 99515212 1001 86380 86390 1
515864 99515864 1001 86380 86390 1
515688 99515688 1001 86380 86390 1
515769 99515769 1001 86380 86390 1
516355 99516355 1001 86380 86390 1
516485 99516485 1001 86380 86390 1
516177 99516177 1001 86380 86390 1
516144 99516144 1001 86380 86390 1
515935 99515935 1001 86380 86390 1
516519 99516519 1001 86380 86390 1
517306 99517306 1001 86380 86390 1
517264 99517264 1001 86380 86390 1
517047 99517047 1001 86380 86390 1
516783 99516783 1001 86380 86390 1
516921 99516921 1001 86380 86390 1
517342 99517342 1001 86380 86390 1
518130 99518130 1001 86380 86390 1
517724 99517724 1001 86380 86390 1
518219 99518219 1001 86380 86390 1
518220 99518220 1001 86380 86390 1
518274 99518274 1001 86380 86390 1
518461 99518461 1001 86380 86390 1
519158 99519158 1001 86380 86390 1
519085 99519085 1001 86380 86390 1
519528 99519528 1001 86380 86390 1
519234 99519234 1001 86380 86390 1
519851 99519851 1001 86380 86390 1
519988 99519988 1001 86380 86390 1
520457 99520457 1001 86380 86390 1
520522 99520522 1001 86380 86390 1
520523 99520523 1001 86380 86390 1
520379 99520379 1001 86380 86390 1
520058 99520058 1001 86380 86390 1
521301 99521301 1001 86380 86390 1
521280 99521280 1001 86380 86390 1
521389 99521389 1001 86380 86390 1
520964 99520964 1001 86380 86390 1
521003 99521003 1001 86380 86390 1
520926 99520926 1001 86380 86390 1
521019 99521019 1001 86380 86390 1
522197 99522197 1001 86380 86390 1
521692 99521692 1001 86380 86390 1
521772 99521772 1001 86380 86390 1
521852 99521852 1001 86380 86390 1
522325 99522325 1001 86380 86390 1
522959 99522959 1001 86380 86390 1
522779 99522779 1001 86380 86390 1
522653 99522653 1001 86380 86390 1
522631 99522631 1001 86380 86390 1
522632 99522632 1001 86380 86390 1
523941 99523941 1001 86380 86390 1
523719 99523719 1001 86380 86390 1
523382 99523382 1001 86380 86390 1
524125 99524125 1001 86380 86390 1
524751 99524751 1001 86380 86390 1
524476 99524476 1001 86380 86390 1
524320 99524320 1001 86380 86390 1
525463 99525463 1001 86380 86390 1
525106 99525106 1001 86380 86390 1
525125 99525125 1001 86380 86390 1
525618 99525618 1001 86380 86390 1
525697 99525697 1001 86380 86390 1
526363 99526363 1001 86380 86390 1
526273 99526273 1001 86380 86390 1
526240 99526240 1001 86380 86390 1
526213 99526213 1001 86380 86390 1
526467 99526467 1001 86380 86390 1
526574 99526574 1001 86380 86390 1
527248 99527248 1001 86380 86390 1
526864 99526864 1001 86380 86390 1
526724 99526724 1001 86380 86390 1
528039 99528039 1001 86380 86390 1
528041 99528041 1001 86380 86390 1
527962 99527962 1001 86380 86390 1
527901 99527901 1001 86380 86390 1
527504 99527504 1001 86380 86390 1
527583 99527583 1001 86380 86390 1
528124 99528124 1001 86380 86390 1
528160 99528160 1001 86380 86390 1
528737 99528737 1001 86380 86390 1
528564 99528564 1001 86380 86390 1
528322 99528322 1001 86380 86390 1
528408 99528408 1001 86380 86390 1
528979 99528979 1001 86380 86390 1
529369 99529369 1001 86380 86390 1
529290 99529290 1001 86380 86390 1
529219 99529219 1001 86380 86390 1
529207 99529207 1001 86380 86390 1
529248 99529248 1001 86380 86390 1
529751 99529751 1001 86380 86390 1
529868 99529868 1001 86380 86390 1
529820 99529820 1001 86380 86390 1
529788 99529788 1001 86380 86390 1
530437 99530437 1001 86380 86390 1
530297 99530297 1001 86380 86390 1
530324 99530324 1001 86380 86390 1
530263 99530263 1001 86380 86390 1
530230 99530230 1001 86380 86390 1
530084 99530084 1001 86380 86390 1
530616 99530616 1001 86380 86390 1
530579 99530579 1001 86380 86390 1
530593 99530593 1001 86380 86390 1
531079 99531079 1001 86380 86390 1
530889 99530889 1001 86380 86390 1
532095 99532095 1001 86380 86390 1
532111 99532111 1001 86380 86390 1
532190 99532190 1001 86380 86390 1
531861 99531861 1001 86380 86390 1
531825 99531825 1001 86380 86390 1
531995 99531995 1001 86380 86390 1
532360 99532360 1001 86380 86390 1
532331 99532331 1001 86380 86390 1
532856 99532856 1001 86380 86390 1
533023 99533023 1001 86380 86390 1
533027 99533027 1001 86380 86390 1
532710 99532710 1001 86380 86390 1
532760 99532760 1001 86380 86390 1
532466 99532466 1001 86380 86390 1
532544 99532544 1001 86380 86390 1
533774 99533774 1001 86380 86390 1
533792 99533792 1001 86380 86390 1
533860 99533860 1001 86380 86390 1
534403 99534403 1001 86380 86390 1
534089 99534089 1001 86380 86390 1
534265 99534265 1001 86380 86390 1
534726 99534726 1001 86380 86390 1
534883 99534883 1001 86380 86390 1
534770 99534770 1001 86380 86390 1
535368 99535368 1001 86380 86390 1
535229 99535229 1001 86380 86390 1
535237 99535237 1001 86380 86390 1
535107 99535107 1001 86380 86390 1
535008 99535008 1001 86380 86390 1
535023 99535023 1001 86380 86390 1
535662 99535662 1001 86380 86390 1
536226 99536226 1001 86380 86390 1
536324 99536324 1001 86380 86390 1
536081 99536081 1001 86380 86390 1
535991 99535991 1001 86380 86390 1
536084 99536084 1001 86380 86390 1
535923 99535923 1001 86380 86390 1
535830 99535830 1001 86380 86390 1
535739 99535739 1001 86380 86390 1
536462 99536462 1001 86380 86390 1
537162 99537162 1001 86380 86390 1
537081 99537081 1001 86380 86390 1
536907 99536907 1001 86380 86390 1
536765 99536765 1001 86380 86390 1
536875 99536875 1001 86380 86390 1
536624 99536624 1001 86380 86390 1
537256 99537256 1001 86380 86390 1
537876 99537876 1001 86380 86390 1
537966 99537966 1001 86380 86390 1
537968 99537968 1001 86380 86390 1
537599 99537599 1001 86380 86390 1
537528 99537528 1001 86380 86390 1
538521 99538521 1001 86380 86390 1
538289 99538289 1001 86380 86390 1
538994 99538994 1001 86380 86390 1
539590 99539590 1001 86380 86390 1
539593 99539593 1001 86380 86390 1
539453 99539453 1001 86380 86390 1
539347 99539347 1001 86380 86390 1
539365 99539365 1001 86380 86390 1
539674 99539674 1001 86380 86390 1
540371 99540371 1001 86380 86390 1
540385 99540385 1001 86380 86390 1
540324 99540324 1001 86380 86390 1
540241 99540241 1001 86380 86390 1
539938 99539938 1001 86380 86390 1
541225 99541225 1001 86380 86390 1
540981 99540981 1001 86380 86390 1
540738 99540738 1001 86380 86390 1
540686 99540686 1001 86380 86390 1
540788 99540788 1001 86380 86390 1
541436 99541436 1001 86380 86390 1
541980 99541980 1001 86380 86390 1
542094 99542094 1001 86380 86390 1
541920 99541920 1001 86380 86390 1
541743 99541743 1001 86380 86390 1
541590 99541590 1001 86380 86390 1
541553 99541553 1001 86380 86390 1
542205 99542205 1001 86380 86390 1
542918 99542918 1001 86380 86390 1
542624 99542624 1001 86380 86390 1
542739 99542739 1001 86380 86390 1
542483 99542483 1001 86380 86390 1
542407 99542407 1001 86380 86390 1
542974 99542974 1001 86380 86390 1
543019 99543019 1001 86380 86390 1
543724 99543724 1001 86380 86390 1
543528 99543528 1001 86380 86390 1
543496 99543496 1001 86380 86390 1
543526 99543526 1001 86380 86390 1
543294 99543294 1001 86380 86390 1
543312 99543312 1001 86380 86390 1
543940 99543940 1001 86380 86390 1
543920 99543920 1001 86380 86390 1
544422 99544422 1001 86380 86390 1
544400 99544400 1001 86380 86390 1
544737 99544737 1001 86380 86390 1
544634 99544634 1001 86380 86390 1
544702 99544702 1001 86380 86390 1
544614 99544614 1001 86380 86390 1
544706 99544706 1001 86380 86390 1
413657 1187 1001 63480 64317 1
426063 383 1001 81300 81777 1
433320 237 1001 75660 76977 1
542049 757 1001 62432 62731 1
400182 99400182 1001 86380 86390 1
400704 99400704 1001 86380 86390 1
400868 99400868 1001 86380 86390 1
400840 99400840 1001 86380 86390 1
401145 99401145 1001 86380 86390 1
401667 99401667 1001 86380 86390 1
401669 99401669 1001 86380 86390 1
401795 99401795 1001 86380 86390 1
402013 99402013 1001 86380 86390 1
402145 99402145 1001 86380 86390 1
402359 99402359 1001 86380 86390 1
402538 99402538 1001 86380 86390 1
402591 99402591 1001 86380 86390 1
402815 99402815 1001 86380 86390 1
402944 99402944 1001 86380 86390 1
403491 99403491 1001 86380 86390 1
403879 99403879 1001 86380 86390 1
404075 99404075 1001 86380 86390 1
404106 99404106 1001 86380 86390 1
404390 99404390 1001 86380 86390 1
404527 99404527 1001 86380 86390 1
404702 99404702 1001 86380 86390 1
404951 99404951 1001 86380 86390 1
405067 99405067 1001 86380 86390 1
405770 99405770 1001 86380 86390 1
405927 99405927 1001 86380 86390 1
406037 99406037 1001 86380 86390 1
406243 99406243 1001 86380 86390 1
406342 99406342 1001 86380 86390 1
406433 99406433 1001 86380 86390 1
406549 99406549 1001 86380 86390 1
406714 99406714 1001 86380 86390 1
406881 99406881 1001 86380 86390 1
407402 99407402 1001 86380 86390 1
407964 99407964 1001 86380 86390 1
407994 99407994 1001 86380 86390 1
408396 99408396 1001 86380 86390 1
408611 99408611 1001 86380 86390 1
408755 99408755 1001 86380 86390 1
409322 99409322 1001 86380 86390 1
409950 99409950 1001 86380 86390 1
410164 99410164 1001 86380 86390 1
410197 99410197 1001 86380 86390 1
410455 99410455 1001 86380 86390 1
411191 99411191 1001 86380 86390 1
411217 99411217 1001 86380 86390 1
411522 99411522 1001 86380 86390 1
411898 99411898 1001 86380 86390 1
412007 99412007 1001 86380 86390 1
413376 99413376 1001 86380 86390 1
413550 99413550 1001 86380 86390 1
413434 99413434 1001 86380 86390 1
413617 99413617 1001 86380 86390 1
413176 99413176 1001 86380 86390 1
412826 99412826 1001 86380 86390 1
412787 99412787 1001 86380 86390 1
413726 99413726 1001 86380 86390 1
414715 99414715 1001 86380 86390 1
414412 99414412 1001 86380 86390 1
414193 99414193 1001 86380 86390 1
415321 99415321 1001 86380 86390 1
415375 99415375 1001 86380 86390 1
416931 99416931 1001 86380 86390 1
416612 99416612 1001 86380 86390 1
415865 99415865 1001 86380 86390 1
417354 99417354 1001 86380 86390 1
417435 99417435 1001 86380 86390 1
418475 99418475 1001 86380 86390 1
418538 99418538 1001 86380 86390 1
418565 99418565 1001 86380 86390 1
418422 99418422 1001 86380 86390 1
417781 99417781 1001 86380 86390 1
419050 99419050 1001 86380 86390 1
420307 99420307 1001 86380 86390 1
420334 99420334 1001 86380 86390 1
420387 99420387 1001 86380 86390 1
420288 99420288 1001 86380 86390 1
419880 99419880 1001 86380 86390 1
419918 99419918 1001 86380 86390 1
419558 99419558 1001 86380 86390 1
421814 99421814 1001 86380 86390 1
421889 99421889 1001 86380 86390 1
421998 99421998 1001 86380 86390 1
421174 99421174 1001 86380 86390 1
422247 99422247 1001 86380 86390 1
422507 99422507 1001 86380 86390 1
422298 99422298 1001 86380 86390 1
423494 99423494 1001 86380 86390 1
423166 99423166 1001 86380 86390 1
423167 99423167 1001 86380 86390 1
422747 99422747 1001 86380 86390 1
423918 99423918 1001 86380 86390 1
424140 99424140 1001 86380 86390 1
425180 99425180 1001 86380 86390 1
425111 99425111 1001 86380 86390 1
424826 99424826 1001 86380 86390 1
424625 99424625 1001 86380 86390 1
424564 99424564 1001 86380 86390 1
424302 99424302 1001 86380 86390 1
426854 99426854 1001 86380 86390 1
426906 99426906 1001 86380 86390 1
426808 99426808 1001 86380 86390 1
426663 99426663 1001 86380 86390 1
426569 99426569 1001 86380 86390 1
427378 99427378 1001 86380 86390 1
428608 99428608 1001 86380 86390 1
428413 99428413 1001 86380 86390 1
427806 99427806 1001 86380 86390 1
429097 99429097 1001 86380 86390 1
430025 99430025 1001 86380 86390 1
429903 99429903 1001 86380 86390 1
429759 99429759 1001 86380 86390 1
429935 99429935 1001 86380 86390 1
429566 99429566 1001 86380 86390 1
431651 99431651 1001 86380 86390 1
433553 99433553 1001 86380 86390 1
432946 99432946 1001 86380 86390 1
432686 99432686 1001 86380 86390 1
433858 99433858 1001 86380 86390 1
434023 99434023 1001 86380 86390 1
433900 99433900 1001 86380 86390 1
435379 99435379 1001 86380 86390 1
434787 99434787 1001 86380 86390 1
436990 99436990 1001 86380 86390 1
436794 99436794 1001 86380 86390 1
436666 99436666 1001 86380 86390 1
436637 99436637 1001 86380 86390 1
436345 99436345 1001 86380 86390 1
436461 99436461 1001 86380 86390 1
436133 99436133 1001 86380 86390 1
436194 99436194 1001 86380 86390 1
436234 99436234 1001 86380 86390 1
300483 99300483 1001 86380 86390 1
301388 99301388 1001 86380 86390 1
301200 99301200 1001 86380 86390 1
301668 99301668 1001 86380 86390 1
302365 99302365 1001 86380 86390 1
302315 99302315 1001 86380 86390 1
302054 99302054 1001 86380 86390 1
301811 99301811 1001 86380 86390 1
302495 99302495 1001 86380 86390 1
302559 99302559 1001 86380 86390 1
302408 99302408 1001 86380 86390 1
302429 99302429 1001 86380 86390 1
303204 99303204 1001 86380 86390 1
302835 99302835 1001 86380 86390 1
302992 99302992 1001 86380 86390 1
302663 99302663 1001 86380 86390 1
303254 99303254 1001 86380 86390 1
303922 99303922 1001 86380 86390 1
303506 99303506 1001 86380 86390 1
303472 99303472 1001 86380 86390 1
303433 99303433 1001 86380 86390 1
304197 99304197 1001 86380 86390 1
304812 99304812 1001 86380 86390 1
304674 99304674 1001 86380 86390 1
304688 99304688 1001 86380 86390 1
304546 99304546 1001 86380 86390 1
304422 99304422 1001 86380 86390 1
304879 99304879 1001 86380 86390 1
304907 99304907 1001 86380 86390 1
305584 99305584 1001 86380 86390 1
305669 99305669 1001 86380 86390 1
305488 99305488 1001 86380 86390 1
305340 99305340 1001 86380 86390 1
305288 99305288 1001 86380 86390 1
305479 99305479 1001 86380 86390 1
500140 99500140 1001 86380 86390 1
500129 99500129 1001 86380 86390 1
500638 99500638 1001 86380 86390 1
500246 99500246 1001 86380 86390 1
500350 99500350 1001 86380 86390 1
500882 99500882 1001 86380 86390 1
501003 99501003 1001 86380 86390 1
501473 99501473 1001 86380 86390 1
501611 99501611 1001 86380 86390 1
501455 99501455 1001 86380 86390 1
501470 99501470 1001 86380 86390 1
501417 99501417 1001 86380 86390 1
501193 99501193 1001 86380 86390 1
501147 99501147 1001 86380 86390 1
501692 99501692 1001 86380 86390 1
502327 99502327 1001 86380 86390 1
502392 99502392 1001 86380 86390 1
502346 99502346 1001 86380 86390 1
502082 99502082 1001 86380 86390 1
502251 99502251 1001 86380 86390 1
501860 99501860 1001 86380 86390 1
502515 99502515 1001 86380 86390 1
502484 99502484 1001 86380 86390 1
503245 99503245 1001 86380 86390 1
503222 99503222 1001 86380 86390 1
503224 99503224 1001 86380 86390 1
503121 99503121 1001 86380 86390 1
502839 99502839 1001 86380 86390 1
502700 99502700 1001 86380 86390 1
503365 99503365 1001 86380 86390 1
503418 99503418 1001 86380 86390 1
504008 99504008 1001 86380 86390 1
504079 99504079 1001 86380 86390 1
503788 99503788 1001 86380 86390 1
503741 99503741 1001 86380 86390 1
503743 99503743 1001 86380 86390 1
503514 99503514 1001 86380 86390 1
503545 99503545 1001 86380 86390 1
504260 99504260 1001 86380 86390 1
504758 99504758 1001 86380 86390 1
504564 99504564 1001 86380 86390 1
505135 99505135 1001 86380 86390 1
505693 99505693 1001 86380 86390 1
505539 99505539 1001 86380 86390 1
505388 99505388 1001 86380 86390 1
505537 99505537 1001 86380 86390 1
505232 99505232 1001 86380 86390 1
505340 99505340 1001 86380 86390 1
506455 99506455 1001 86380 86390 1
506505 99506505 1001 86380 86390 1
506392 99506392 1001 86380 86390 1
506616 99506616 1001 86380 86390 1
506722 99506722 1001 86380 86390 1
507100 99507100 1001 86380 86390 1
507102 99507102 1001 86380 86390 1
507160 99507160 1001 86380 86390 1
507009 99507009 1001 86380 86390 1
506894 99506894 1001 86380 86390 1
507597 99507597 1001 86380 86390 1
508230 99508230 1001 86380 86390 1
507943 99507943 1001 86380 86390 1
507926 99507926 1001 86380 86390 1
507835 99507835 1001 86380 86390 1
507680 99507680 1001 86380 86390 1
508314 99508314 1001 86380 86390 1
508358 99508358 1001 86380 86390 1
509014 99509014 1001 86380 86390 1
509056 99509056 1001 86380 86390 1
508907 99508907 1001 86380 86390 1
508587 99508587 1001 86380 86390 1
508618 99508618 1001 86380 86390 1
508659 99508659 1001 86380 86390 1
509178 99509178 1001 86380 86390 1
509887 99509887 1001 86380 86390 1
509662 99509662 1001 86380 86390 1
510100 99510100 1001 86380 86390 1
510614 99510614 1001 86380 86390 1
510326 99510326 1001 86380 86390 1
510171 99510171 1001 86380 86390 1
511357 99511357 1001 86380 86390 1
511423 99511423 1001 86380 86390 1
511514 99511514 1001 86380 86390 1
511325 99511325 1001 86380 86390 1
511018 99511018 1001 86380 86390 1
511141 99511141 1001 86380 86390 1
511755 99511755 1001 86380 86390 1
512236 99512236 1001 86380 86390 1
513123 99513123 1001 86380 86390 1
513190 99513190 1001 86380 86390 1
512844 99512844 1001 86380 86390 1
512822 99512822 1001 86380 86390 1
513347 99513347 1001 86380 86390 1
513246 99513246 1001 86380 86390 1
513311 99513311 1001 86380 86390 1
513239 99513239 1001 86380 86390 1
513997 99513997 1001 86380 86390 1
513987 99513987 1001 86380 86390 1
513990 99513990 1001 86380 86390 1
513800 99513800 1001 86380 86390 1
513729 99513729 1001 86380 86390 1
513656 99513656 1001 86380 86390 1
514132 99514132 1001 86380 86390 1
514044 99514044 1001 86380 86390 1
514086 99514086 1001 86380 86390 1
514674 99514674 1001 86380 86390 1
514919 99514919 1001 86380 86390 1
514976 99514976 1001 86380 86390 1
514981 99514981 1001 86380 86390 1
515596 99515596 1001 86380 86390 1
515671 99515671 1001 86380 86390 1
515578 99515578 1001 86380 86390 1
515411 99515411 1001 86380 86390 1
515157 99515157 1001 86380 86390 1
515761 99515761 1001 86380 86390 1
515774 99515774 1001 86380 86390 1
516388 99516388 1001 86380 86390 1
516455 99516455 1001 86380 86390 1
517336 99517336 1001 86380 86390 1
517173 99517173 1001 86380 86390 1
517138 99517138 1001 86380 86390 1
517268 99517268 1001 86380 86390 1
517326 99517326 1001 86380 86390 1
517028 99517028 1001 86380 86390 1
516960 99516960 1001 86380 86390 1
516781 99516781 1001 86380 86390 1
517775 99517775 1001 86380 86390 1
517858 99517858 1001 86380 86390 1
517697 99517697 1001 86380 86390 1
517551 99517551 1001 86380 86390 1
518264 99518264 1001 86380 86390 1
518978 99518978 1001 86380 86390 1
518657 99518657 1001 86380 86390 1
519051 99519051 1001 86380 86390 1
519116 99519116 1001 86380 86390 1
519075 99519075 1001 86380 86390 1
519010 99519010 1001 86380 86390 1
519639 99519639 1001 86380 86390 1
519797 99519797 1001 86380 86390 1
519479 99519479 1001 86380 86390 1
519393 99519393 1001 86380 86390 1
519357 99519357 1001 86380 86390 1
519914 99519914 1001 86380 86390 1
520592 99520592 1001 86380 86390 1
520557 99520557 1001 86380 86390 1
520242 99520242 1001 86380 86390 1
520309 99520309 1001 86380 86390 1
520099 99520099 1001 86380 86390 1
520022 99520022 1001 86380 86390 1
520041 99520041 1001 86380 86390 1
520732 99520732 1001 86380 86390 1
521440 99521440 1001 86380 86390 1
521072 99521072 1001 86380 86390 1
521102 99521102 1001 86380 86390 1
521092 99521092 1001 86380 86390 1
521079 99521079 1001 86380 86390 1
520888 99520888 1001 86380 86390 1
520902 99520902 1001 86380 86390 1
520982 99520982 1001 86380 86390 1
521488 99521488 1001 86380 86390 1
522232 99522232 1001 86380 86390 1
522271 99522271 1001 86380 86390 1
521842 99521842 1001 86380 86390 1
521810 99521810 1001 86380 86390 1
522454 99522454 1001 86380 86390 1
522340 99522340 1001 86380 86390 1
523088 99523088 1001 86380 86390 1
522797 99522797 1001 86380 86390 1
522863 99522863 1001 86380 86390 1
522787 99522787 1001 86380 86390 1
522814 99522814 1001 86380 86390 1
523272 99523272 1001 86380 86390 1
523165 99523165 1001 86380 86390 1
523942 99523942 1001 86380 86390 1
523883 99523883 1001 86380 86390 1
523819 99523819 1001 86380 86390 1
523860 99523860 1001 86380 86390 1
523677 99523677 1001 86380 86390 1
523706 99523706 1001 86380 86390 1
524029 99524029 1001 86380 86390 1
524031 99524031 1001 86380 86390 1
524571 99524571 1001 86380 86390 1
524551 99524551 1001 86380 86390 1
524332 99524332 1001 86380 86390 1
524894 99524894 1001 86380 86390 1
524946 99524946 1001 86380 86390 1
525572 99525572 1001 86380 86390 1
525581 99525581 1001 86380 86390 1
525588 99525588 1001 86380 86390 1
525029 99525029 1001 86380 86390 1
525750 99525750 1001 86380 86390 1
525635 99525635 1001 86380 86390 1
525661 99525661 1001 86380 86390 1
526256 99526256 1001 86380 86390 1
526345 99526345 1001 86380 86390 1
526075 99526075 1001 86380 86390 1
526034 99526034 1001 86380 86390 1
525906 99525906 1001 86380 86390 1
526501 99526501 1001 86380 86390 1
527123 99527123 1001 86380 86390 1
527220 99527220 1001 86380 86390 1
527054 99527054 1001 86380 86390 1
527209 99527209 1001 86380 86390 1
526942 99526942 1001 86380 86390 1
526917 99526917 1001 86380 86390 1
526854 99526854 1001 86380 86390 1
526963 99526963 1001 86380 86390 1
526721 99526721 1001 86380 86390 1
526794 99526794 1001 86380 86390 1
526795 99526795 1001 86380 86390 1
527316 99527316 1001 86380 86390 1
527874 99527874 1001 86380 86390 1
528181 99528181 1001 86380 86390 1
528091 99528091 1001 86380 86390 1
528265 99528265 1001 86380 86390 1
528821 99528821 1001 86380 86390 1
528669 99528669 1001 86380 86390 1
528302 99528302 1001 86380 86390 1
528329 99528329 1001 86380 86390 1
528420 99528420 1001 86380 86390 1
529537 99529537 1001 86380 86390 1
529539 99529539 1001 86380 86390 1
529493 99529493 1001 86380 86390 1
529160 99529160 1001 86380 86390 1
529254 99529254 1001 86380 86390 1
529217 99529217 1001 86380 86390 1
529244 99529244 1001 86380 86390 1
529817 99529817 1001 86380 86390 1
529843 99529843 1001 86380 86390 1
529838 99529838 1001 86380 86390 1
530375 99530375 1001 86380 86390 1
530505 99530505 1001 86380 86390 1
530531 99530531 1001 86380 86390 1
530405 99530405 1001 86380 86390 1
530357 99530357 1001 86380 86390 1
530660 99530660 1001 86380 86390 1
531349 99531349 1001 86380 86390 1
531301 99531301 1001 86380 86390 1
531327 99531327 1001 86380 86390 1
531089 99531089 1001 86380 86390 1
530801 99530801 1001 86380 86390 1
530918 99530918 1001 86380 86390 1
530832 99530832 1001 86380 86390 1
530861 99530861 1001 86380 86390 1
531469 99531469 1001 86380 86390 1
531462 99531462 1001 86380 86390 1
531541 99531541 1001 86380 86390 1
531583 99531583 1001 86380 86390 1
532085 99532085 1001 86380 86390 1
532036 99532036 1001 86380 86390 1
531626 99531626 1001 86380 86390 1
531674 99531674 1001 86380 86390 1
531753 99531753 1001 86380 86390 1
532217 99532217 1001 86380 86390 1
532401 99532401 1001 86380 86390 1
532380 99532380 1001 86380 86390 1
532839 99532839 1001 86380 86390 1
532655 99532655 1001 86380 86390 1
532451 99532451 1001 86380 86390 1
532481 99532481 1001 86380 86390 1
533085 99533085 1001 86380 86390 1
533114 99533114 1001 86380 86390 1
533065 99533065 1001 86380 86390 1
533132 99533132 1001 86380 86390 1
533822 99533822 1001 86380 86390 1
533685 99533685 1001 86380 86390 1
533802 99533802 1001 86380 86390 1
533536 99533536 1001 86380 86390 1
533499 99533499 1001 86380 86390 1
533552 99533552 1001 86380 86390 1
533503 99533503 1001 86380 86390 1
534025 99534025 1001 86380 86390 1
534623 99534623 1001 86380 86390 1
534720 99534720 1001 86380 86390 1
534766 99534766 1001 86380 86390 1
534872 99534872 1001 86380 86390 1
535367 99535367 1001 86380 86390 1
535156 99535156 1001 86380 86390 1
535121 99535121 1001 86380 86390 1
534931 99534931 1001 86380 86390 1
535062 99535062 1001 86380 86390 1
535523 99535523 1001 86380 86390 1
536102 99536102 1001 86380 86390 1
536065 99536065 1001 86380 86390 1
535801 99535801 1001 86380 86390 1
535828 99535828 1001 86380 86390 1
537113 99537113 1001 86380 86390 1
536978 99536978 1001 86380 86390 1
536803 99536803 1001 86380 86390 1
536646 99536646 1001 86380 86390 1
536683 99536683 1001 86380 86390 1
537878 99537878 1001 86380 86390 1
537711 99537711 1001 86380 86390 1
537583 99537583 1001 86380 86390 1
537472 99537472 1001 86380 86390 1
537447 99537447 1001 86380 86390 1
537542 99537542 1001 86380 86390 1
537495 99537495 1001 86380 86390 1
538129 99538129 1001 86380 86390 1
538502 99538502 1001 86380 86390 1
538294 99538294 1001 86380 86390 1
538820 99538820 1001 86380 86390 1
539511 99539511 1001 86380 86390 1
539246 99539246 1001 86380 86390 1
539392 99539392 1001 86380 86390 1
539264 99539264 1001 86380 86390 1
539318 99539318 1001 86380 86390 1
539664 99539664 1001 86380 86390 1
539807 99539807 1001 86380 86390 1
539796 99539796 1001 86380 86390 1
540357 99540357 1001 86380 86390 1
540171 99540171 1001 86380 86390 1
540174 99540174 1001 86380 86390 1
540043 99540043 1001 86380 86390 1
540018 99540018 1001 86380 86390 1
540595 99540595 1001 86380 86390 1
541115 99541115 1001 86380 86390 1
541184 99541184 1001 86380 86390 1
541199 99541199 1001 86380 86390 1
541111 99541111 1001 86380 86390 1
540896 99540896 1001 86380 86390 1
541070 99541070 1001 86380 86390 1
540796 99540796 1001 86380 86390 1
540865 99540865 1001 86380 86390 1
541319 99541319 1001 86380 86390 1
541334 99541334 1001 86380 86390 1
541402 99541402 1001 86380 86390 1
541457 99541457 1001 86380 86390 1
541471 99541471 1001 86380 86390 1
542073 99542073 1001 86380 86390 1
541888 99541888 1001 86380 86390 1
541723 99541723 1001 86380 86390 1
541779 99541779 1001 86380 86390 1
542273 99542273 1001 86380 86390 1
542140 99542140 1001 86380 86390 1
542819 99542819 1001 86380 86390 1
542884 99542884 1001 86380 86390 1
542764 99542764 1001 86380 86390 1
542623 99542623 1001 86380 86390 1
542689 99542689 1001 86380 86390 1
542691 99542691 1001 86380 86390 1
542467 99542467 1001 86380 86390 1
543584 99543584 1001 86380 86390 1
543748 99543748 1001 86380 86390 1
543319 99543319 1001 86380 86390 1
543257 99543257 1001 86380 86390 1
543328 99543328 1001 86380 86390 1
543964 99543964 1001 86380 86390 1
543773 99543773 1001 86380 86390 1
544471 99544471 1001 86380 86390 1
544551 99544551 1001 86380 86390 1
544393 99544393 1001 86380 86390 1
544238 99544238 1001 86380 86390 1
544346 99544346 1001 86380 86390 1
544121 99544121 1001 86380 86390 1
543994 99543994 1001 86380 86390 1
544053 99544053 1001 86380 86390 1
544731 99544731 1001 86380 86390 1
544606 99544606 1001 86380 86390 1
419012 210 1001 26460 27297 1
511154 706 1001 64874 65173 1
527871 795 1001 39691 39990 1
400003 99400003 1001 86380 86390 1
400102 99400102 1001 86380 86390 1
400121 99400121 1001 86380 86390 1
400123 99400123 1001 86380 86390 1
400153 99400153 1001 86380 86390 1
402254 99402254 1001 86380 86390 1
402500 99402500 1001 86380 86390 1
402722 99402722 1001 86380 86390 1
402854 99402854 1001 86380 86390 1
402917 99402917 1001 86380 86390 1
403395 99403395 1001 86380 86390 1
403815 99403815 1001 86380 86390 1
403849 99403849 1001 86380 86390 1
404413 99404413 1001 86380 86390 1
404647 99404647 1001 86380 86390 1
404747 99404747 1001 86380 86390 1
404933 99404933 1001 86380 86390 1
405433 99405433 1001 86380 86390 1
405743 99405743 1001 86380 86390 1
405779 99405779 1001 86380 86390 1
405891 99405891 1001 86380 86390 1
406055 99406055 1001 86380 86390 1
406078 99406078 1001 86380 86390 1
406410 99406410 1001 86380 86390 1
406762 99406762 1001 86380 86390 1
407276 99407276 1001 86380 86390 1
408071 99408071 1001 86380 86390 1
408135 99408135 1001 86380 86390 1
408303 99408303 1001 86380 86390 1
408372 99408372 1001 86380 86390 1
408411 99408411 1001 86380 86390 1
408559 99408559 1001 86380 86390 1
409209 99409209 1001 86380 86390 1
410278 99410278 1001 86380 86390 1
410245 99410245 1001 86380 86390 1
410395 99410395 1001 86380 86390 1
410791 99410791 1001 86380 86390 1
410996 99410996 1001 86380 86390 1
411137 99411137 1001 86380 86390 1
411730 99411730 1001 86380 86390 1
412095 99412095 1001 86380 86390 1
412402 99412402 1001 86380 86390 1
413326 99413326 1001 86380 86390 1
413539 99413539 1001 86380 86390 1
413311 99413311 1001 86380 86390 1
412891 99412891 1001 86380 86390 1
413274 99413274 1001 86380 86390 1
413024 99413024 1001 86380 86390 1
412528 99412528 1001 86380 86390 1
412733 99412733 1001 86380 86390 1
413864 99413864 1001 86380 86390 1
413928 99413928 1001 86380 86390 1
415061 99415061 1001 86380 86390 1
415085 99415085 1001 86380 86390 1
414846 99414846 1001 86380 86390 1
415374 99415374 1001 86380 86390 1
416732 99416732 1001 86380 86390 1
416320 99416320 1001 86380 86390 1
416168 99416168 1001 86380 86390 1
415889 99415889 1001 86380 86390 1
415766 99415766 1001 86380 86390 1
415975 99415975 1001 86380 86390 1
418773 99418773 1001 86380 86390 1
418284 99418284 1001 86380 86390 1
417704 99417704 1001 86380 86390 1
419158 99419158 1001 86380 86390 1
420269 99420269 1001 86380 86390 1
419793 99419793 1001 86380 86390 1
419399 99419399 1001 86380 86390 1
420654 99420654 1001 86380 86390 1
420683 99420683 1001 86380 86390 1
422013 99422013 1001 86380 86390 1
421040 99421040 1001 86380 86390 1
422446 99422446 1001 86380 86390 1
422470 99422470 1001 86380 86390 1
422498 99422498 1001 86380 86390 1
423014 99423014 1001 86380 86390 1
423123 99423123 1001 86380 86390 1
422810 99422810 1001 86380 86390 1
423873 99423873 1001 86380 86390 1
424865 99424865 1001 86380 86390 1
424866 99424866 1001 86380 86390 1
424838 99424838 1001 86380 86390 1
424794 99424794 1001 86380 86390 1
424336 99424336 1001 86380 86390 1
426983 99426983 1001 86380 86390 1
426707 99426707 1001 86380 86390 1
426904 99426904 1001 86380 86390 1
426806 99426806 1001 86380 86390 1
426366 99426366 1001 86380 86390 1
426318 99426318 1001 86380 86390 1
428521 99428521 1001 86380 86390 1
428131 99428131 1001 86380 86390 1
427680 99427680 1001 86380 86390 1
427648 99427648 1001 86380 86390 1
428918 99428918 1001 86380 86390 1
430146 99430146 1001 86380 86390 1
430088 99430088 1001 86380 86390 1
429348 99429348 1001 86380 86390 1
429379 99429379 1001 86380 86390 1
430401 99430401 1001 86380 86390 1
430511 99430511 1001 86380 86390 1
431701 99431701 1001 86380 86390 1
431876 99431876 1001 86380 86390 1
431725 99431725 1001 86380 86390 1
431327 99431327 1001 86380 86390 1
430947 99430947 1001 86380 86390 1
430874 99430874 1001 86380 86390 1
432186 99432186 1001 86380 86390 1
433457 99433457 1001 86380 86390 1
433099 99433099 1001 86380 86390 1
432811 99432811 1001 86380 86390 1
432712 99432712 1001 86380 86390 1
435174 99435174 1001 86380 86390 1
434950 99434950 1001 86380 86390 1
435664 99435664 1001 86380 86390 1
435565 99435565 1001 86380 86390 1
436911 99436911 1001 86380 86390 1
300567 99300567 1001 86380 86390 1
300452 99300452 1001 86380 86390 1
300457 99300457 1001 86380 86390 1
300929 99300929 1001 86380 86390 1
301403 99301403 1001 86380 86390 1
301528 99301528 1001 86380 86390 1
301458 99301458 1001 86380 86390 1
301450 99301450 1001 86380 86390 1
301191 99301191 1001 86380 86390 1
300990 99300990 1001 86380 86390 1
301070 99301070 1001 86380 86390 1
301569 99301569 1001 86380 86390 1
302004 99302004 1001 86380 86390 1
302043 99302043 1001 86380 86390 1
301848 99301848 1001 86380 86390 1
301900 99301900 1001 86380 86390 1
302573 99302573 1001 86380 86390 1
303157 99303157 1001 86380 86390 1
303106 99303106 1001 86380 86390 1
303155 99303155 1001 86380 86390 1
302947 99302947 1001 86380 86390 1
302709 99302709 1001 86380 86390 1
302726 99302726 1001 86380 86390 1
303324 99303324 1001 86380 86390 1
303242 99303242 1001 86380 86390 1
303836 99303836 1001 86380 86390 1
303904 99303904 1001 86380 86390 1
303659 99303659 1001 86380 86390 1
303812 99303812 1001 86380 86390 1
303419 99303419 1001 86380 86390 1
303524 99303524 1001 86380 86390 1
304453 99304453 1001 86380 86390 1
304356 99304356 1001 86380 86390 1
304335 99304335 1001 86380 86390 1
304310 99304310 1001 86380 86390 1
304429 99304429 1001 86380 86390 1
304442 99304442 1001 86380 86390 1
304870 99304870 1001 86380 86390 1
304937 99304937 1001 86380 86390 1
305686 99305686 1001 86380 86390 1
305661 99305661 1001 86380 86390 1
305670 99305670 1001 86380 86390 1
305278 99305278 1001 86380 86390 1
305106 99305106 1001 86380 86390 1
305252 99305252 1001 86380 86390 1
500633 99500633 1001 86380 86390 1
500693 99500693 1001 86380 86390 1
500736 99500736 1001 86380 86390 1
500433 99500433 1001 86380 86390 1
500326 99500326 1001 86380 86390 1
500372 99500372 1001 86380 86390 1
500992 99500992 1001 86380 86390 1
500908 99500908 1001 86380 86390 1
501438 99501438 1001 86380 86390 1
501493 99501493 1001 86380 86390 1
501656 99501656 1001 86380 86390 1
502407 99502407 1001 86380 86390 1
502087 99502087 1001 86380 86390 1
501977 99501977 1001 86380 86390 1
502036 99502036 1001 86380 86390 1
502012 99502012 1001 86380 86390 1
501948 99501948 1001 86380 86390 1
502530 99502530 1001 86380 86390 1
502546 99502546 1001 86380 86390 1
502630 99502630 1001 86380 86390 1
503290 99503290 1001 86380 86390 1
502931 99502931 1001 86380 86390 1
502984 99502984 1001 86380 86390 1
502862 99502862 1001 86380 86390 1
502825 99502825 1001 86380 86390 1
503361 99503361 1001 86380 86390 1
504069 99504069 1001 86380 86390 1
503967 99503967 1001 86380 86390 1
504049 99504049 1001 86380 86390 1
503912 99503912 1001 86380 86390 1
503630 99503630 1001 86380 86390 1
503516 99503516 1001 86380 86390 1
503661 99503661 1001 86380 86390 1
504919 99504919 1001 86380 86390 1
504849 99504849 1001 86380 86390 1
504927 99504927 1001 86380 86390 1
504661 99504661 1001 86380 86390 1
504649 99504649 1001 86380 86390 1
504659 99504659 1001 86380 86390 1
504470 99504470 1001 86380 86390 1
504327 99504327 1001 86380 86390 1
505749 99505749 1001 86380 86390 1
505426 99505426 1001 86380 86390 1
506589 99506589 1001 86380 86390 1
506330 99506330 1001 86380 86390 1
506146 99506146 1001 86380 86390 1
506729 99506729 1001 86380 86390 1
507362 99507362 1001 86380 86390 1
507286 99507286 1001 86380 86390 1
507317 99507317 1001 86380 86390 1
507040 99507040 1001 86380 86390 1
506925 99506925 1001 86380 86390 1
507588 99507588 1001 86380 86390 1
507485 99507485 1001 86380 86390 1
508073 99508073 1001 86380 86390 1
508223 99508223 1001 86380 86390 1
508028 99508028 1001 86380 86390 1
508042 99508042 1001 86380 86390 1
507801 99507801 1001 86380 86390 1
507714 99507714 1001 86380 86390 1
507753 99507753 1001 86380 86390 1
507637 99507637 1001 86380 86390 1
508994 99508994 1001 86380 86390 1
508823 99508823 1001 86380 86390 1
508776 99508776 1001 86380 86390 1
508522 99508522 1001 86380 86390 1
508605 99508605 1001 86380 86390 1
509559 99509559 1001 86380 86390 1
509651 99509651 1001 86380 86390 1
509669 99509669 1001 86380 86390 1
509454 99509454 1001 86380 86390 1
509417 99509417 1001 86380 86390 1
509420 99509420 1001 86380 86390 1
510030 99510030 1001 86380 86390 1
510590 99510590 1001 86380 86390 1
510721 99510721 1001 86380 86390 1
510340 99510340 1001 86380 86390 1
510479 99510479 1001 86380 86390 1
510299 99510299 1001 86380 86390 1
510117 99510117 1001 86380 86390 1
511531 99511531 1001 86380 86390 1
511405 99511405 1001 86380 86390 1
511223 99511223 1001 86380 86390 1
511278 99511278 1001 86380 86390 1
510965 99510965 1001 86380 86390 1
511019 99511019 1001 86380 86390 1
511961 99511961 1001 86380 86390 1
512534 99512534 1001 86380 86390 1
513128 99513128 1001 86380 86390 1
512843 99512843 1001 86380 86390 1
513832 99513832 1001 86380 86390 1
513724 99513724 1001 86380 86390 1
513740 99513740 1001 86380 86390 1
513439 99513439 1001 86380 86390 1
514171 99514171 1001 86380 86390 1
514183 99514183 1001 86380 86390 1
514822 99514822 1001 86380 86390 1
514811 99514811 1001 86380 86390 1
514279 99514279 1001 86380 86390 1
514283 99514283 1001 86380 86390 1
515024 99515024 1001 86380 86390 1
514977 99514977 1001 86380 86390 1
514915 99514915 1001 86380 86390 1
515619 99515619 1001 86380 86390 1
515441 99515441 1001 86380 86390 1
515080 99515080 1001 86380 86390 1
516189 99516189 1001 86380 86390 1
516112 99516112 1001 86380 86390 1
515915 99515915 1001 86380 86390 1
517185 99517185 1001 86380 86390 1
517279 99517279 1001 86380 86390 1
517071 99517071 1001 86380 86390 1
516847 99516847 1001 86380 86390 1
516877 99516877 1001 86380 86390 1
516765 99516765 1001 86380 86390 1
518030 99518030 1001 86380 86390 1
517763 99517763 1001 86380 86390 1
517860 99517860 1001 86380 86390 1
517889 99517889 1001 86380 86390 1
517610 99517610 1001 86380 86390 1
517598 99517598 1001 86380 86390 1
517588 99517588 1001 86380 86390 1
518827 99518827 1001 86380 86390 1
518527 99518527 1001 86380 86390 1
519730 99519730 1001 86380 86390 1
519565 99519565 1001 86380 86390 1
519363 99519363 1001 86380 86390 1
520474 99520474 1001 86380 86390 1
520480 99520480 1001 86380 86390 1
520545 99520545 1001 86380 86390 1
520349 99520349 1001 86380 86390 1
520434 99520434 1001 86380 86390 1
520165 99520165 1001 86380 86390 1
520668 99520668 1001 86380 86390 1
521404 99521404 1001 86380 86390 1
521439 99521439 1001 86380 86390 1
521261 99521261 1001 86380 86390 1
521075 99521075 1001 86380 86390 1
520984 99520984 1001 86380 86390 1
522275 99522275 1001 86380 86390 1
521960 99521960 1001 86380 86390 1
521732 99521732 1001 86380 86390 1
521826 99521826 1001 86380 86390 1
522318 99522318 1001 86380 86390 1
522475 99522475 1001 86380 86390 1
522315 99522315 1001 86380 86390 1
523034 99523034 1001 86380 86390 1
522828 99522828 1001 86380 86390 1
522753 99522753 1001 86380 86390 1
522728 99522728 1001 86380 86390 1
522910 99522910 1001 86380 86390 1
522560 99522560 1001 86380 86390 1
523210 99523210 1001 86380 86390 1
523263 99523263 1001 86380 86390 1
523228 99523228 1001 86380 86390 1
523204 99523204 1001 86380 86390 1
523836 99523836 1001 86380 86390 1
523692 99523692 1001 86380 86390 1
523523 99523523 1001 86380 86390 1
523963 99523963 1001 86380 86390 1
524694 99524694 1001 86380 86390 1
524699 99524699 1001 86380 86390 1
524757 99524757 1001 86380 86390 1
524665 99524665 1001 86380 86390 1
524549 99524549 1001 86380 86390 1
524215 99524215 1001 86380 86390 1
524190 99524190 1001 86380 86390 1
524270 99524270 1001 86380 86390 1
524912 99524912 1001 86380 86390 1
524784 99524784 1001 86380 86390 1
524941 99524941 1001 86380 86390 1
525517 99525517 1001 86380 86390 1
525241 99525241 1001 86380 86390 1
525069 99525069 1001 86380 86390 1
525053 99525053 1001 86380 86390 1
525623 99525623 1001 86380 86390 1
525637 99525637 1001 86380 86390 1
525771 99525771 1001 86380 86390 1
526181 99526181 1001 86380 86390 1
525866 99525866 1001 86380 86390 1
526541 99526541 1001 86380 86390 1
527186 99527186 1001 86380 86390 1
527148 99527148 1001 86380 86390 1
527052 99527052 1001 86380 86390 1
526919 99526919 1001 86380 86390 1
526695 99526695 1001 86380 86390 1
527429 99527429 1001 86380 86390 1
527267 99527267 1001 86380 86390 1
527832 99527832 1001 86380 86390 1
527808 99527808 1001 86380 86390 1
527843 99527843 1001 86380 86390 1
527579 99527579 1001 86380 86390 1
528130 99528130 1001 86380 86390 1
528187 99528187 1001 86380 86390 1
528882 99528882 1001 86380 86390 1
528859 99528859 1001 86380 86390 1
528583 99528583 1001 86380 86390 1
529023 99529023 1001 86380 86390 1
529079 99529079 1001 86380 86390 1
529472 99529472 1001 86380 86390 1
529460 99529460 1001 86380 86390 1
529250 99529250 1001 86380 86390 1
529293 99529293 1001 86380 86390 1
530489 99530489 1001 86380 86390 1
530287 99530287 1001 86380 86390 1
530327 99530327 1001 86380 86390 1
530278 99530278 1001 86380 86390 1
530140 99530140 1001 86380 86390 1
530141 99530141 1001 86380 86390 1
530066 99530066 1001 86380 86390 1
530120 99530120 1001 86380 86390 1
530083 99530083 1001 86380 86390 1
530686 99530686 1001 86380 86390 1
530600 99530600 1001 86380 86390 1
530589 99530589 1001 86380 86390 1
531316 99531316 1001 86380 86390 1
531239 99531239 1001 86380 86390 1
531380 99531380 1001 86380 86390 1
531180 99531180 1001 86380 86390 1
530924 99530924 1001 86380 86390 1
530899 99530899 1001 86380 86390 1
531475 99531475 1001 86380 86390 1
532082 99532082 1001 86380 86390 1
532045 99532045 1001 86380 86390 1
532137 99532137 1001 86380 86390 1
532022 99532022 1001 86380 86390 1
532012 99532012 1001 86380 86390 1
532077 99532077 1001 86380 86390 1
531811 99531811 1001 86380 86390 1
531893 99531893 1001 86380 86390 1
531999 99531999 1001 86380 86390 1
532339 99532339 1001 86380 86390 1
532994 99532994 1001 86380 86390 1
532830 99532830 1001 86380 86390 1
532978 99532978 1001 86380 86390 1
532805 99532805 1001 86380 86390 1
532507 99532507 1001 86380 86390 1
532418 99532418 1001 86380 86390 1
533068 99533068 1001 86380 86390 1
533152 99533152 1001 86380 86390 1
533798 99533798 1001 86380 86390 1
533847 99533847 1001 86380 86390 1
533664 99533664 1001 86380 86390 1
533498 99533498 1001 86380 86390 1
533596 99533596 1001 86380 86390 1
533317 99533317 1001 86380 86390 1
533375 99533375 1001 86380 86390 1
534037 99534037 1001 86380 86390 1
533898 99533898 1001 86380 86390 1
534021 99534021 1001 86380 86390 1
534662 99534662 1001 86380 86390 1
534553 99534553 1001 86380 86390 1
534428 99534428 1001 86380 86390 1
534380 99534380 1001 86380 86390 1
534290 99534290 1001 86380 86390 1
534211 99534211 1001 86380 86390 1
534164 99534164 1001 86380 86390 1
534711 99534711 1001 86380 86390 1
534887 99534887 1001 86380 86390 1
535439 99535439 1001 86380 86390 1
535163 99535163 1001 86380 86390 1
535022 99535022 1001 86380 86390 1
535708 99535708 1001 86380 86390 1
535683 99535683 1001 86380 86390 1
536239 99536239 1001 86380 86390 1
536202 99536202 1001 86380 86390 1
536116 99536116 1001 86380 86390 1
535808 99535808 1001 86380 86390 1
536402 99536402 1001 86380 86390 1
536420 99536420 1001 86380 86390 1
537082 99537082 1001 86380 86390 1
536880 99536880 1001 86380 86390 1
536780 99536780 1001 86380 86390 1
536635 99536635 1001 86380 86390 1
536692 99536692 1001 86380 86390 1
536680 99536680 1001 86380 86390 1
537205 99537205 1001 86380 86390 1
537336 99537336 1001 86380 86390 1
537286 99537286 1001 86380 86390 1
537902 99537902 1001 86380 86390 1
537813 99537813 1001 86380 86390 1
537857 99537857 1001 86380 86390 1
537499 99537499 1001 86380 86390 1
537539 99537539 1001 86380 86390 1
538179 99538179 1001 86380 86390 1
538597 99538597 1001 86380 86390 1
538445 99538445 1001 86380 86390 1
538259 99538259 1001 86380 86390 1
538312 99538312 1001 86380 86390 1
538339 99538339 1001 86380 86390 1
538870 99538870 1001 86380 86390 1
539259 99539259 1001 86380 86390 1
539033 99539033 1001 86380 86390 1
539138 99539138 1001 86380 86390 1
539180 99539180 1001 86380 86390 1
539224 99539224 1001 86380 86390 1
539704 99539704 1001 86380 86390 1
539679 99539679 1001 86380 86390 1
540381 99540381 1001 86380 86390 1
540382 99540382 1001 86380 86390 1
540147 99540147 1001 86380 86390 1
540242 99540242 1001 86380 86390 1
540180 99540180 1001 86380 86390 1
540557 99540557 1001 86380 86390 1
540626 99540626 1001 86380 86390 1
541147 99541147 1001 86380 86390 1
541050 99541050 1001 86380 86390 1
541064 99541064 1001 86380 86390 1
541058 99541058 1001 86380 86390 1
540943 99540943 1001 86380 86390 1
541420 99541420 1001 86380 86390 1
541397 99541397 1001 86380 86390 1
541348 99541348 1001 86380 86390 1
541375 99541375 1001 86380 86390 1
541480 99541480 1001 86380 86390 1
542004 99542004 1001 86380 86390 1
542063 99542063 1001 86380 86390 1
541877 99541877 1001 86380 86390 1
541801 99541801 1001 86380 86390 1
541750 99541750 1001 86380 86390 1
541776 99541776 1001 86380 86390 1
541727 99541727 1001 86380 86390 1
541845 99541845 1001 86380 86390 1
541623 99541623 1001 86380 86390 1
542225 99542225 1001 86380 86390 1
542922 99542922 1001 86380 86390 1
542777 99542777 1001 86380 86390 1
542574 99542574 1001 86380 86390 1
542429 99542429 1001 86380 86390 1
542367 99542367 1001 86380 86390 1
543093 99543093 1001 86380 86390 1
542954 99542954 1001 86380 86390 1
543713 99543713 1001 86380 86390 1
543926 99543926 1001 86380 86390 1
543774 99543774 1001 86380 86390 1
543897 99543897 1001 86380 86390 1
544358 99544358 1001 86380 86390 1
544082 99544082 1001 86380 86390 1
544083 99544083 1001 86380 86390 1
544176 99544176 1001 86380 86390 1
544139 99544139 1001 86380 86390 1
544026 99544026 1001 86380 86390 1
544054 99544054 1001 86380 86390 1
544658 99544658 1001 86380 86390 1
502905 651 1002 35502 39887 1
516642 810 1001 65441 65741 1
542049 757 1002 28534 41924 1
400365 99400365 1001 86380 86390 1
400373 99400373 1001 86380 86390 1
401202 99401202 1001 86380 86390 1
401248 99401248 1001 86380 86390 1
401310 99401310 1001 86380 86390 1
401445 99401445 1001 86380 86390 1
401496 99401496 1001 86380 86390 1
402055 99402055 1001 86380 86390 1
402002 99402002 1001 86380 86390 1
402345 99402345 1001 86380 86390 1
402548 99402548 1001 86380 86390 1
402569 99402569 1001 86380 86390 1
402741 99402741 1001 86380 86390 1
402989 99402989 1001 86380 86390 1
403035 99403035 1001 86380 86390 1
403514 99403514 1001 86380 86390 1
403574 99403574 1001 86380 86390 1
403588 99403588 1001 86380 86390 1
403709 99403709 1001 86380 86390 1
403738 99403738 1001 86380 86390 1
403943 99403943 1001 86380 86390 1
404154 99404154 1001 86380 86390 1
404476 99404476 1001 86380 86390 1
404742 99404742 1001 86380 86390 1
405012 99405012 1001 86380 86390 1
405261 99405261 1001 86380 86390 1
405418 99405418 1001 86380 86390 1
405943 99405943 1001 86380 86390 1
406091 99406091 1001 86380 86390 1
406174 99406174 1001 86380 86390 1
406110 99406110 1001 86380 86390 1
406357 99406357 1001 86380 86390 1
406891 99406891 1001 86380 86390 1
406993 99406993 1001 86380 86390 1
407350 99407350 1001 86380 86390 1
407296 99407296 1001 86380 86390 1
407967 99407967 1001 86380 86390 1
408083 99408083 1001 86380 86390 1
408141 99408141 1001 86380 86390 1
408307 99408307 1001 86380 86390 1
408353 99408353 1001 86380 86390 1
408598 99408598 1001 86380 86390 1
408688 99408688 1001 86380 86390 1
408788 99408788 1001 86380 86390 1
409257 99409257 1001 86380 86390 1
409348 99409348 1001 86380 86390 1
409709 99409709 1001 86380 86390 1
409792 99409792 1001 86380 86390 1
409898 99409898 1001 86380 86390 1
410034 99410034 1001 86380 86390 1
410297 99410297 1001 86380 86390 1
410904 99410904 1001 86380 86390 1
410922 99410922 1001 86380 86390 1
411061 99411061 1001 86380 86390 1
411108 99411108 1001 86380 86390 1
411259 99411259 1001 86380 86390 1
411672 99411672 1001 86380 86390 1
411676 99411676 1001 86380 86390 1
411853 99411853 1001 86380 86390 1
411899 99411899 1001 86380 86390 1
412178 99412178 1001 86380 86390 1
412295 99412295 1001 86380 86390 1
413356 99413356 1001 86380 86390 1
412665 99412665 1001 86380 86390 1
413815 99413815 1001 86380 86390 1
413708 99413708 1001 86380 86390 1
413744 99413744 1001 86380 86390 1
415141 99415141 1001 86380 86390 1
415121 99415121 1001 86380 86390 1
415087 99415087 1001 86380 86390 1
414531 99414531 1001 86380 86390 1
414571 99414571 1001 86380 86390 1
414159 99414159 1001 86380 86390 1
414172 99414172 1001 86380 86390 1
414345 99414345 1001 86380 86390 1
414447 99414447 1001 86380 86390 1
415430 99415430 1001 86380 86390 1
416538 99416538 1001 86380 86390 1
417362 99417362 1001 86380 86390 1
417154 99417154 1001 86380 86390 1
417569 99417569 1001 86380 86390 1
417748 99417748 1001 86380 86390 1
418881 99418881 1001 86380 86390 1
419165 99419165 1001 86380 86390 1
418806 99418806 1001 86380 86390 1
419114 99419114 1001 86380 86390 1
419201 99419201 1001 86380 86390 1
419012 99419012 1001 86380 86390 1
420077 99420077 1001 86380 86390 1
420150 99420150 1001 86380 86390 1
420382 99420382 1001 86380 86390 1
420126 99420126 1001 86380 86390 1
419746 99419746 1001 86380 86390 1
420036 99420036 1001 86380 86390 1
419866 99419866 1001 86380 86390 1
420051 99420051 1001 86380 86390 1
420639 99420639 1001 86380 86390 1
421489 99421489 1001 86380 86390 1
420991 99420991 1001 86380 86390 1
421092 99421092 1001 86380 86390 1
422488 99422488 1001 86380 86390 1
422377 99422377 1001 86380 86390 1
423586 99423586 1001 86380 86390 1
423279 99423279 1001 86380 86390 1
422761 99422761 1001 86380 86390 1
424005 99424005 1001 86380 86390 1
425357 99425357 1001 86380 86390 1
424645 99424645 1001 86380 86390 1
424789 99424789 1001 86380 86390 1
424651 99424651 1001 86380 86390 1
424999 99424999 1001 86380 86390 1
425777 99425777 1001 86380 86390 1
426702 99426702 1001 86380 86390 1
426422 99426422 1001 86380 86390 1
426482 99426482 1001 86380 86390 1
426598 99426598 1001 86380 86390 1
426290 99426290 1001 86380 86390 1
427289 99427289 1001 86380 86390 1
427120 99427120 1001 86380 86390 1
427402 99427402 1001 86380 86390 1
427367 99427367 1001 86380 86390 1
428488 99428488 1001 86380 86390 1
428602 99428602 1001 86380 86390 1
428335 99428335 1001 86380 86390 1
427921 99427921 1001 86380 86390 1
427800 99427800 1001 86380 86390 1
428829 99428829 1001 86380 86390 1
429052 99429052 1001 86380 86390 1
429158 99429158 1001 86380 86390 1
428866 99428866 1001 86380 86390 1
429957 99429957 1001 86380 86390 1
429797 99429797 1001 86380 86390 1
429253 99429253 1001 86380 86390 1
431699 99431699 1001 86380 86390 1
431640 99431640 1001 86380 86390 1
431419 99431419 1001 86380 86390 1
431642 99431642 1001 86380 86390 1
431176 99431176 1001 86380 86390 1
433220 99433220 1001 86380 86390 1
433133 99433133 1001 86380 86390 1
432591 99432591 1001 86380 86390 1
432550 99432550 1001 86380 86390 1
433757 99433757 1001 86380 86390 1
435136 99435136 1001 86380 86390 1
434593 99434593 1001 86380 86390 1
434496 99434496 1001 86380 86390 1
435830 99435830 1001 86380 86390 1
435680 99435680 1001 86380 86390 1
435616 99435616 1001 86380 86390 1
437028 99437028 1001 86380 86390 1
437099 99437099 1001 86380 86390 1
436967 99436967 1001 86380 86390 1
436587 99436587 1001 86380 86390 1
436235 99436235 1001 86380 86390 1
435928 99435928 1001 86380 86390 1
436297 99436297 1001 86380 86390 1
437272 99437272 1001 86380 86390 1
300534 99300534 1001 86380 86390 1
300329 99300329 1001 86380 86390 1
300427 99300427 1001 86380 86390 1
300325 99300325 1001 86380 86390 1
300294 99300294 1001 86380 86390 1
300159 99300159 1001 86380 86390 1
301461 99301461 1001 86380 86390 1
301372 99301372 1001 86380 86390 1
301303 99301303 1001 86380 86390 1
301123 99301123 1001 86380 86390 1
302349 99302349 1001 86380 86390 1
302027 99302027 1001 86380 86390 1
302071 99302071 1001 86380 86390 1
301960 99301960 1001 86380 86390 1
301779 99301779 1001 86380 86390 1
301818 99301818 1001 86380 86390 1
302403 99302403 1001 86380 86390 1
303084 99303084 1001 86380 86390 1
302811 99302811 1001 86380 86390 1
303286 99303286 1001 86380 86390 1
303216 99303216 1001 86380 86390 1
303229 99303229 1001 86380 86390 1
303841 99303841 1001 86380 86390 1
303915 99303915 1001 86380 86390 1
303852 99303852 1001 86380 86390 1
303633 99303633 1001 86380 86390 1
303726 99303726 1001 86380 86390 1
303717 99303717 1001 86380 86390 1
303706 99303706 1001 86380 86390 1
303694 99303694 1001 86380 86390 1
304859 99304859 1001 86380 86390 1
304704 99304704 1001 86380 86390 1
304655 99304655 1001 86380 86390 1
304631 99304631 1001 86380 86390 1
304528 99304528 1001 86380 86390 1
304483 99304483 1001 86380 86390 1
304316 99304316 1001 86380 86390 1
304248 99304248 1001 86380 86390 1
304922 99304922 1001 86380 86390 1
304996 99304996 1001 86380 86390 1
304985 99304985 1001 86380 86390 1
305353 99305353 1001 86380 86390 1
305280 99305280 1001 86380 86390 1
500156 99500156 1001 86380 86390 1
500184 99500184 1001 86380 86390 1
500031 99500031 1001 86380 86390 1
500701 99500701 1001 86380 86390 1
500754 99500754 1001 86380 86390 1
500627 99500627 1001 86380 86390 1
500354 99500354 1001 86380 86390 1
500317 99500317 1001 86380 86390 1
500266 99500266 1001 86380 86390 1
500901 99500901 1001 86380 86390 1
501591 99501591 1001 86380 86390 1
501491 99501491 1001 86380 86390 1
501409 99501409 1001 86380 86390 1
501175 99501175 1001 86380 86390 1
501112 99501112 1001 86380 86390 1
501042 99501042 1001 86380 86390 1
502357 99502357 1001 86380 86390 1
502445 99502445 1001 86380 86390 1
502334 99502334 1001 86380 86390 1
502197 99502197 1001 86380 86390 1
502096 99502096 1001 86380 86390 1
502109 99502109 1001 86380 86390 1
502176 99502176 1001 86380 86390 1
501963 99501963 1001 86380 86390 1
503139 99503139 1001 86380 86390 1
503267 99503267 1001 86380 86390 1
503093 99503093 1001 86380 86390 1
503273 99503273 1001 86380 86390 1
503280 99503280 1001 86380 86390 1
503173 99503173 1001 86380 86390 1
503284 99503284 1001 86380 86390 1
503201 99503201 1001 86380 86390 1
503022 99503022 1001 86380 86390 1
503014 99503014 1001 86380 86390 1
503082 99503082 1001 86380 86390 1
502878 99502878 1001 86380 86390 1
502757 99502757 1001 86380 86390 1
503432 99503432 1001 86380 86390 1
504015 99504015 1001 86380 86390 1
504117 99504117 1001 86380 86390 1
504072 99504072 1001 86380 86390 1
503868 99503868 1001 86380 86390 1
504881 99504881 1001 86380 86390 1
504759 99504759 1001 86380 86390 1
504938 99504938 1001 86380 86390 1
504637 99504637 1001 86380 86390 1
504595 99504595 1001 86380 86390 1
504340 99504340 1001 86380 86390 1
505632 99505632 1001 86380 86390 1
505363 99505363 1001 86380 86390 1
505168 99505168 1001 86380 86390 1
505224 99505224 1001 86380 86390 1
505879 99505879 1001 86380 86390 1
505803 99505803 1001 86380 86390 1
506560 99506560 1001 86380 86390 1
506473 99506473 1001 86380 86390 1
506544 99506544 1001 86380 86390 1
506480 99506480 1001 86380 86390 1
506064 99506064 1001 86380 86390 1
506103 99506103 1001 86380 86390 1
506678 99506678 1001 86380 86390 1
506655 99506655 1001 86380 86390 1
507113 99507113 1001 86380 86390 1
507161 99507161 1001 86380 86390 1
506943 99506943 1001 86380 86390 1
507433 99507433 1001 86380 86390 1
507489 99507489 1001 86380 86390 1
507424 99507424 1001 86380 86390 1
508071 99508071 1001 86380 86390 1
508086 99508086 1001 86380 86390 1
507941 99507941 1001 86380 86390 1
507942 99507942 1001 86380 86390 1
507958 99507958 1001 86380 86390 1
507975 99507975 1001 86380 86390 1
507963 99507963 1001 86380 86390 1
507704 99507704 1001 86380 86390 1
508363 99508363 1001 86380 86390 1
508250 99508250 1001 86380 86390 1
509076 99509076 1001 86380 86390 1
509059 99509059 1001 86380 86390 1
509022 99509022 1001 86380 86390 1
508685 99508685 1001 86380 86390 1
508591 99508591 1001 86380 86390 1
509241 99509241 1001 86380 86390 1
509231 99509231 1001 86380 86390 1
509278 99509278 1001 86380 86390 1
509714 99509714 1001 86380 86390 1
509705 99509705 1001 86380 86390 1
509644 99509644 1001 86380 86390 1
509506 99509506 1001 86380 86390 1
509629 99509629 1001 86380 86390 1
509431 99509431 1001 86380 86390 1
509989 99509989 1001 86380 86390 1
509954 99509954 1001 86380 86390 1
509998 99509998 1001 86380 86390 1
510566 99510566 1001 86380 86390 1
510572 99510572 1001 86380 86390 1
510371 99510371 1001 86380 86390 1
510170 99510170 1001 86380 86390 1
510745 99510745 1001 86380 86390 1
511373 99511373 1001 86380 86390 1
511181 99511181 1001 86380 86390 1
511104 99511104 1001 86380 86390 1
510951 99510951 1001 86380 86390 1
511033 99511033 1001 86380 86390 1
511609 99511609 1001 86380 86390 1
511741 99511741 1001 86380 86390 1
512283 99512283 1001 86380 86390 1
512287 99512287 1001 86380 86390 1
512142 99512142 1001 86380 86390 1
512093 99512093 1001 86380 86390 1
511823 99511823 1001 86380 86390 1
512441 99512441 1001 86380 86390 1
512539 99512539 1001 86380 86390 1
512864 99512864 1001 86380 86390 1
512983 99512983 1001 86380 86390 1
513338 99513338 1001 86380 86390 1
513274 99513274 1001 86380 86390 1
514028 99514028 1001 86380 86390 1
513716 99513716 1001 86380 86390 1
513503 99513503 1001 86380 86390 1
513544 99513544 1001 86380 86390 1
514211 99514211 1001 86380 86390 1
514722 99514722 1001 86380 86390 1
514723 99514723 1001 86380 86390 1
514600 99514600 1001 86380 86390 1
514478 99514478 1001 86380 86390 1
514585 99514585 1001 86380 86390 1
514257 99514257 1001 86380 86390 1
514339 99514339 1001 86380 86390 1
514937 99514937 1001 86380 86390 1
514904 99514904 1001 86380 86390 1
515609 99515609 1001 86380 86390 1
515655 99515655 1001 86380 86390 1
515658 99515658 1001 86380 86390 1
515490 99515490 1001 86380 86390 1
515445 99515445 1001 86380 86390 1
515082 99515082 1001 86380 86390 1
515251 99515251 1001 86380 86390 1
515228 99515228 1001 86380 86390 1
515126 99515126 1001 86380 86390 1
516136 99516136 1001 86380 86390 1
516134 99516134 1001 86380 86390 1
515902 99515902 1001 86380 86390 1
516590 99516590 1001 86380 86390 1
516708 99516708 1001 86380 86390 1
516597 99516597 1001 86380 86390 1
517278 99517278 1001 86380 86390 1
517087 99517087 1001 86380 86390 1
516763 99516763 1001 86380 86390 1
517488 99517488 1001 86380 86390 1
517412 99517412 1001 86380 86390 1
517422 99517422 1001 86380 86390 1
518042 99518042 1001 86380 86390 1
517846 99517846 1001 86380 86390 1
517942 99517942 1001 86380 86390 1
517664 99517664 1001 86380 86390 1
518246 99518246 1001 86380 86390 1
518899 99518899 1001 86380 86390 1
518836 99518836 1001 86380 86390 1
518642 99518642 1001 86380 86390 1
518531 99518531 1001 86380 86390 1
518454 99518454 1001 86380 86390 1
518418 99518418 1001 86380 86390 1
519809 99519809 1001 86380 86390 1
519600 99519600 1001 86380 86390 1
519968 99519968 1001 86380 86390 1
519819 99519819 1001 86380 86390 1
520473 99520473 1001 86380 86390 1
520235 99520235 1001 86380 86390 1
520078 99520078 1001 86380 86390 1
520213 99520213 1001 86380 86390 1
520759 99520759 1001 86380 86390 1
521432 99521432 1001 86380 86390 1
521405 99521405 1001 86380 86390 1
521413 99521413 1001 86380 86390 1
521139 99521139 1001 86380 86390 1
520851 99520851 1001 86380 86390 1
520932 99520932 1001 86380 86390 1
521625 99521625 1001 86380 86390 1
521883 99521883 1001 86380 86390 1
521969 99521969 1001 86380 86390 1
521855 99521855 1001 86380 86390 1
522472 99522472 1001 86380 86390 1
522384 99522384 1001 86380 86390 1
523026 99523026 1001 86380 86390 1
522988 99522988 1001 86380 86390 1
522913 99522913 1001 86380 86390 1
522850 99522850 1001 86380 86390 1
522741 99522741 1001 86380 86390 1
522601 99522601 1001 86380 86390 1
522667 99522667 1001 86380 86390 1
523248 99523248 1001 86380 86390 1
523186 99523186 1001 86380 86390 1
523291 99523291 1001 86380 86390 1
523767 99523767 1001 86380 86390 1
523755 99523755 1001 86380 86390 1
523904 99523904 1001 86380 86390 1
523763 99523763 1001 86380 86390 1
523713 99523713 1001 86380 86390 1
523355 99523355 1001 86380 86390 1
523502 99523502 1001 86380 86390 1
524111 99524111 1001 86380 86390 1
523980 99523980 1001 86380 86390 1
524688 99524688 1001 86380 86390 1
524573 99524573 1001 86380 86390 1
524689 99524689 1001 86380 86390 1
524438 99524438 1001 86380 86390 1
524883 99524883 1001 86380 86390 1
525262 99525262 1001 86380 86390 1
525366 99525366 1001 86380 86390 1
525293 99525293 1001 86380 86390 1
525338 99525338 1001 86380 86390 1
525715 99525715 1001 86380 86390 1
525759 99525759 1001 86380 86390 1
525669 99525669 1001 86380 86390 1
526250 99526250 1001 86380 86390 1
526408 99526408 1001 86380 86390 1
525841 99525841 1001 86380 86390 1
525985 99525985 1001 86380 86390 1
525937 99525937 1001 86380 86390 1
526525 99526525 1001 86380 86390 1
526428 99526428 1001 86380 86390 1
527083 99527083 1001 86380 86390 1
527219 99527219 1001 86380 86390 1
527245 99527245 1001 86380 86390 1
527041 99527041 1001 86380 86390 1
526775 99526775 1001 86380 86390 1
527417 99527417 1001 86380 86390 1
527903 99527903 1001 86380 86390 1
527957 99527957 1001 86380 86390 1
527728 99527728 1001 86380 86390 1
527865 99527865 1001 86380 86390 1
527535 99527535 1001 86380 86390 1
528267 99528267 1001 86380 86390 1
528235 99528235 1001 86380 86390 1
528262 99528262 1001 86380 86390 1
528148 99528148 1001 86380 86390 1
528304 99528304 1001 86380 86390 1
529067 99529067 1001 86380 86390 1
529625 99529625 1001 86380 86390 1
529727 99529727 1001 86380 86390 1
529710 99529710 1001 86380 86390 1
529717 99529717 1001 86380 86390 1
529345 99529345 1001 86380 86390 1
529192 99529192 1001 86380 86390 1
530432 99530432 1001 86380 86390 1
530511 99530511 1001 86380 86390 1
530395 99530395 1001 86380 86390 1
530450 99530450 1001 86380 86390 1
530235 99530235 1001 86380 86390 1
530630 99530630 1001 86380 86390 1
531151 99531151 1001 86380 86390 1
531147 99531147 1001 86380 86390 1
531537 99531537 1001 86380 86390 1
531464 99531464 1001 86380 86390 1
531388 99531388 1001 86380 86390 1
531939 99531939 1001 86380 86390 1
531613 99531613 1001 86380 86390 1
532322 99532322 1001 86380 86390 1
532267 99532267 1001 86380 86390 1
532332 99532332 1001 86380 86390 1
533011 99533011 1001 86380 86390 1
532659 99532659 1001 86380 86390 1
532714 99532714 1001 86380 86390 1
532792 99532792 1001 86380 86390 1
532767 99532767 1001 86380 86390 1
532503 99532503 1001 86380 86390 1
532415 99532415 1001 86380 86390 1
533086 99533086 1001 86380 86390 1
533064 99533064 1001 86380 86390 1
533207 99533207 1001 86380 86390 1
533145 99533145 1001 86380 86390 1
533257 99533257 1001 86380 86390 1
534014 99534014 1001 86380 86390 1
534003 99534003 1001 86380 86390 1
534036 99534036 1001 86380 86390 1
534504 99534504 1001 86380 86390 1
534559 99534559 1001 86380 86390 1
534551 99534551 1001 86380 86390 1
534540 99534540 1001 86380 86390 1
534579 99534579 1001 86380 86390 1
534250 99534250 1001 86380 86390 1
534121 99534121 1001 86380 86390 1
534878 99534878 1001 86380 86390 1
535463 99535463 1001 86380 86390 1
535494 99535494 1001 86380 86390 1
534917 99534917 1001 86380 86390 1
536142 99536142 1001 86380 86390 1
536490 99536490 1001 86380 86390 1
536895 99536895 1001 86380 86390 1
536878 99536878 1001 86380 86390 1
537959 99537959 1001 86380 86390 1
537918 99537918 1001 86380 86390 1
537431 99537431 1001 86380 86390 1
538166 99538166 1001 86380 86390 1
538185 99538185 1001 86380 86390 1
538328 99538328 1001 86380 86390 1
538367 99538367 1001 86380 86390 1
538206 99538206 1001 86380 86390 1
538826 99538826 1001 86380 86390 1
538984 99538984 1001 86380 86390 1
538818 99538818 1001 86380 86390 1
539482 99539482 1001 86380 86390 1
539275 99539275 1001 86380 86390 1
539354 99539354 1001 86380 86390 1
539119 99539119 1001 86380 86390 1
539069 99539069 1001 86380 86390 1
539756 99539756 1001 86380 86390 1
539790 99539790 1001 86380 86390 1
540369 99540369 1001 86380 86390 1
540157 99540157 1001 86380 86390 1
539989 99539989 1001 86380 86390 1
539875 99539875 1001 86380 86390 1
539909 99539909 1001 86380 86390 1
540497 99540497 1001 86380 86390 1
541232 99541232 1001 86380 86390 1
541012 99541012 1001 86380 86390 1
540712 99540712 1001 86380 86390 1
541474 99541474 1001 86380 86390 1
542088 99542088 1001 86380 86390 1
542253 99542253 1001 86380 86390 1
542295 99542295 1001 86380 86390 1
542866 99542866 1001 86380 86390 1
542706 99542706 1001 86380 86390 1
542733 99542733 1001 86380 86390 1
543725 99543725 1001 86380 86390 1
543719 99543719 1001 86380 86390 1
543379 99543379 1001 86380 86390 1
543511 99543511 1001 86380 86390 1
543927 99543927 1001 86380 86390 1
543929 99543929 1001 86380 86390 1
543946 99543946 1001 86380 86390 1
544475 99544475 1001 86380 86390 1
544576 99544576 1001 86380 86390 1
544237 99544237 1001 86380 86390 1
544359 99544359 1001 86380 86390 1
544098 99544098 1001 86380 86390 1
402918 559 1001 60180 62337 1
419600 385 1001 20100 20697 1
400026 99400026 1001 86380 86390 1
400033 99400033 1001 86380 86390 1
400327 99400327 1001 86380 86390 1
401207 99401207 1001 86380 86390 1
401287 99401287 1001 86380 86390 1
401312 99401312 1001 86380 86390 1
401685 99401685 1001 86380 86390 1
401812 99401812 1001 86380 86390 1
402418 99402418 1001 86380 86390 1
403082 99403082 1001 86380 86390 1
402995 99402995 1001 86380 86390 1
403146 99403146 1001 86380 86390 1
403527 99403527 1001 86380 86390 1
403476 99403476 1001 86380 86390 1
403742 99403742 1001 86380 86390 1
403833 99403833 1001 86380 86390 1
404015 99404015 1001 86380 86390 1
404530 99404530 1001 86380 86390 1
404735 99404735 1001 86380 86390 1
404765 99404765 1001 86380 86390 1
404972 99404972 1001 86380 86390 1
405071 99405071 1001 86380 86390 1
405419 99405419 1001 86380 86390 1
405887 99405887 1001 86380 86390 1
405895 99405895 1001 86380 86390 1
406270 99406270 1001 86380 86390 1
406803 99406803 1001 86380 86390 1
406778 99406778 1001 86380 86390 1
406851 99406851 1001 86380 86390 1
407107 99407107 1001 86380 86390 1
407790 99407790 1001 86380 86390 1
408242 99408242 1001 86380 86390 1
408726 99408726 1001 86380 86390 1
409330 99409330 1001 86380 86390 1
409364 99409364 1001 86380 86390 1
409722 99409722 1001 86380 86390 1
410095 99410095 1001 86380 86390 1
410984 99410984 1001 86380 86390 1
411637 99411637 1001 86380 86390 1
411688 99411688 1001 86380 86390 1
412022 99412022 1001 86380 86390 1
412070 99412070 1001 86380 86390 1
412258 99412258 1001 86380 86390 1
412486 99412486 1001 86380 86390 1
413893 99413893 1001 86380 86390 1
414007 99414007 1001 86380 86390 1
414733 99414733 1001 86380 86390 1
414405 99414405 1001 86380 86390 1
414139 99414139 1001 86380 86390 1
414186 99414186 1001 86380 86390 1
414237 99414237 1001 86380 86390 1
414195 99414195 1001 86380 86390 1
415386 99415386 1001 86380 86390 1
[truncated: 4,135,300 more chars]
