# Supplementary material for: Fast and near-optimal monitoring for healthcare acquired infection outbreaks
Source: PLoS Comput Biol. 2019 Sep 16;15(9):e1007284. doi: 10.1371/journal.pcbi.1007284 (PMC6762212; doi:10.1371/journal.pcbi.1007284)
Supplement: S1 Data — (ZIP) [file pcbi.1007284.s006.zip › MobilityLogs1/HAISE_Carilion_all_visits_day_12.txt]

#Person location Sublocation StartTime EndTime Type
431732 1146 1001 26400 26757 1
542055 1048 1001 44580 44879 1
400120 99400120 1001 86380 86390 1
400294 99400294 1001 86380 86390 1
400955 99400955 1001 86380 86390 1
401054 99401054 1001 86380 86390 1
402207 99402207 1001 86380 86390 1
402210 99402210 1001 86380 86390 1
402519 99402519 1001 86380 86390 1
402619 99402619 1001 86380 86390 1
402772 99402772 1001 86380 86390 1
402923 99402923 1001 86380 86390 1
403300 99403300 1001 86380 86390 1
403601 99403601 1001 86380 86390 1
403607 99403607 1001 86380 86390 1
403612 99403612 1001 86380 86390 1
403857 99403857 1001 86380 86390 1
404507 99404507 1001 86380 86390 1
405194 99405194 1001 86380 86390 1
405119 99405119 1001 86380 86390 1
405788 99405788 1001 86380 86390 1
406426 99406426 1001 86380 86390 1
406726 99406726 1001 86380 86390 1
406782 99406782 1001 86380 86390 1
406942 99406942 1001 86380 86390 1
406986 99406986 1001 86380 86390 1
407263 99407263 1001 86380 86390 1
407872 99407872 1001 86380 86390 1
407964 99407964 1001 86380 86390 1
408539 99408539 1001 86380 86390 1
408775 99408775 1001 86380 86390 1
408846 99408846 1001 86380 86390 1
409361 99409361 1001 86380 86390 1
409990 99409990 1001 86380 86390 1
410475 99410475 1001 86380 86390 1
410725 99410725 1001 86380 86390 1
410935 99410935 1001 86380 86390 1
411129 99411129 1001 86380 86390 1
411261 99411261 1001 86380 86390 1
411809 99411809 1001 86380 86390 1
412000 99412000 1001 86380 86390 1
412071 99412071 1001 86380 86390 1
412287 99412287 1001 86380 86390 1
413421 99413421 1001 86380 86390 1
413453 99413453 1001 86380 86390 1
413485 99413485 1001 86380 86390 1
413438 99413438 1001 86380 86390 1
412997 99412997 1001 86380 86390 1
412652 99412652 1001 86380 86390 1
412878 99412878 1001 86380 86390 1
412838 99412838 1001 86380 86390 1
414013 99414013 1001 86380 86390 1
414007 99414007 1001 86380 86390 1
415121 99415121 1001 86380 86390 1
414587 99414587 1001 86380 86390 1
414533 99414533 1001 86380 86390 1
414180 99414180 1001 86380 86390 1
414333 99414333 1001 86380 86390 1
414350 99414350 1001 86380 86390 1
415547 99415547 1001 86380 86390 1
415321 99415321 1001 86380 86390 1
415712 99415712 1001 86380 86390 1
416852 99416852 1001 86380 86390 1
416751 99416751 1001 86380 86390 1
416562 99416562 1001 86380 86390 1
415784 99415784 1001 86380 86390 1
417236 99417236 1001 86380 86390 1
417186 99417186 1001 86380 86390 1
418439 99418439 1001 86380 86390 1
418182 99418182 1001 86380 86390 1
419154 99419154 1001 86380 86390 1
420273 99420273 1001 86380 86390 1
420034 99420034 1001 86380 86390 1
419918 99419918 1001 86380 86390 1
419662 99419662 1001 86380 86390 1
419424 99419424 1001 86380 86390 1
419577 99419577 1001 86380 86390 1
419420 99419420 1001 86380 86390 1
420742 99420742 1001 86380 86390 1
420501 99420501 1001 86380 86390 1
420827 99420827 1001 86380 86390 1
420764 99420764 1001 86380 86390 1
421771 99421771 1001 86380 86390 1
422053 99422053 1001 86380 86390 1
421951 99421951 1001 86380 86390 1
421938 99421938 1001 86380 86390 1
421369 99421369 1001 86380 86390 1
421455 99421455 1001 86380 86390 1
421298 99421298 1001 86380 86390 1
421570 99421570 1001 86380 86390 1
421487 99421487 1001 86380 86390 1
421583 99421583 1001 86380 86390 1
421022 99421022 1001 86380 86390 1
422370 99422370 1001 86380 86390 1
423636 99423636 1001 86380 86390 1
423239 99423239 1001 86380 86390 1
422822 99422822 1001 86380 86390 1
422900 99422900 1001 86380 86390 1
423754 99423754 1001 86380 86390 1
423764 99423764 1001 86380 86390 1
425029 99425029 1001 86380 86390 1
425018 99425018 1001 86380 86390 1
425317 99425317 1001 86380 86390 1
425294 99425294 1001 86380 86390 1
426896 99426896 1001 86380 86390 1
427015 99427015 1001 86380 86390 1
426187 99426187 1001 86380 86390 1
425900 99425900 1001 86380 86390 1
426061 99426061 1001 86380 86390 1
427352 99427352 1001 86380 86390 1
428468 99428468 1001 86380 86390 1
428284 99428284 1001 86380 86390 1
428292 99428292 1001 86380 86390 1
427800 99427800 1001 86380 86390 1
428847 99428847 1001 86380 86390 1
428945 99428945 1001 86380 86390 1
430331 99430331 1001 86380 86390 1
429623 99429623 1001 86380 86390 1
429443 99429443 1001 86380 86390 1
429253 99429253 1001 86380 86390 1
429514 99429514 1001 86380 86390 1
430705 99430705 1001 86380 86390 1
432002 99432002 1001 86380 86390 1
431677 99431677 1001 86380 86390 1
431287 99431287 1001 86380 86390 1
431573 99431573 1001 86380 86390 1
431364 99431364 1001 86380 86390 1
431498 99431498 1001 86380 86390 1
431323 99431323 1001 86380 86390 1
431123 99431123 1001 86380 86390 1
431134 99431134 1001 86380 86390 1
432327 99432327 1001 86380 86390 1
433592 99433592 1001 86380 86390 1
433403 99433403 1001 86380 86390 1
433407 99433407 1001 86380 86390 1
433581 99433581 1001 86380 86390 1
433006 99433006 1001 86380 86390 1
433047 99433047 1001 86380 86390 1
435216 99435216 1001 86380 86390 1
435004 99435004 1001 86380 86390 1
435311 99435311 1001 86380 86390 1
434792 99434792 1001 86380 86390 1
434612 99434612 1001 86380 86390 1
435610 99435610 1001 86380 86390 1
436311 99436311 1001 86380 86390 1
436019 99436019 1001 86380 86390 1
436308 99436308 1001 86380 86390 1
300012 99300012 1001 86380 86390 1
300093 99300093 1001 86380 86390 1
300652 99300652 1001 86380 86390 1
300710 99300710 1001 86380 86390 1
300477 99300477 1001 86380 86390 1
300150 99300150 1001 86380 86390 1
300868 99300868 1001 86380 86390 1
300875 99300875 1001 86380 86390 1
301522 99301522 1001 86380 86390 1
301259 99301259 1001 86380 86390 1
301211 99301211 1001 86380 86390 1
301029 99301029 1001 86380 86390 1
301044 99301044 1001 86380 86390 1
302215 99302215 1001 86380 86390 1
302367 99302367 1001 86380 86390 1
302092 99302092 1001 86380 86390 1
301851 99301851 1001 86380 86390 1
301800 99301800 1001 86380 86390 1
301932 99301932 1001 86380 86390 1
301951 99301951 1001 86380 86390 1
302402 99302402 1001 86380 86390 1
303028 99303028 1001 86380 86390 1
303094 99303094 1001 86380 86390 1
302833 99302833 1001 86380 86390 1
302912 99302912 1001 86380 86390 1
302918 99302918 1001 86380 86390 1
302691 99302691 1001 86380 86390 1
302673 99302673 1001 86380 86390 1
303893 99303893 1001 86380 86390 1
303453 99303453 1001 86380 86390 1
304137 99304137 1001 86380 86390 1
304525 99304525 1001 86380 86390 1
304636 99304636 1001 86380 86390 1
304306 99304306 1001 86380 86390 1
304423 99304423 1001 86380 86390 1
304411 99304411 1001 86380 86390 1
304347 99304347 1001 86380 86390 1
304913 99304913 1001 86380 86390 1
305672 99305672 1001 86380 86390 1
305316 99305316 1001 86380 86390 1
305435 99305435 1001 86380 86390 1
305234 99305234 1001 86380 86390 1
305187 99305187 1001 86380 86390 1
305137 99305137 1001 86380 86390 1
305694 99305694 1001 86380 86390 1
500743 99500743 1001 86380 86390 1
500620 99500620 1001 86380 86390 1
500449 99500449 1001 86380 86390 1
500222 99500222 1001 86380 86390 1
500316 99500316 1001 86380 86390 1
500999 99500999 1001 86380 86390 1
500923 99500923 1001 86380 86390 1
501492 99501492 1001 86380 86390 1
501548 99501548 1001 86380 86390 1
501236 99501236 1001 86380 86390 1
501131 99501131 1001 86380 86390 1
501198 99501198 1001 86380 86390 1
502462 99502462 1001 86380 86390 1
502247 99502247 1001 86380 86390 1
502071 99502071 1001 86380 86390 1
502214 99502214 1001 86380 86390 1
502124 99502124 1001 86380 86390 1
502126 99502126 1001 86380 86390 1
501974 99501974 1001 86380 86390 1
502520 99502520 1001 86380 86390 1
502576 99502576 1001 86380 86390 1
503269 99503269 1001 86380 86390 1
503237 99503237 1001 86380 86390 1
502795 99502795 1001 86380 86390 1
502707 99502707 1001 86380 86390 1
502800 99502800 1001 86380 86390 1
504103 99504103 1001 86380 86390 1
503975 99503975 1001 86380 86390 1
503816 99503816 1001 86380 86390 1
503513 99503513 1001 86380 86390 1
503544 99503544 1001 86380 86390 1
503636 99503636 1001 86380 86390 1
504857 99504857 1001 86380 86390 1
504846 99504846 1001 86380 86390 1
504900 99504900 1001 86380 86390 1
504864 99504864 1001 86380 86390 1
504650 99504650 1001 86380 86390 1
504685 99504685 1001 86380 86390 1
504431 99504431 1001 86380 86390 1
504473 99504473 1001 86380 86390 1
504513 99504513 1001 86380 86390 1
505729 99505729 1001 86380 86390 1
505764 99505764 1001 86380 86390 1
505507 99505507 1001 86380 86390 1
505888 99505888 1001 86380 86390 1
505784 99505784 1001 86380 86390 1
505789 99505789 1001 86380 86390 1
506546 99506546 1001 86380 86390 1
506411 99506411 1001 86380 86390 1
506323 99506323 1001 86380 86390 1
506030 99506030 1001 86380 86390 1
506674 99506674 1001 86380 86390 1
506909 99506909 1001 86380 86390 1
506847 99506847 1001 86380 86390 1
506814 99506814 1001 86380 86390 1
507616 99507616 1001 86380 86390 1
507522 99507522 1001 86380 86390 1
507968 99507968 1001 86380 86390 1
507879 99507879 1001 86380 86390 1
507844 99507844 1001 86380 86390 1
507694 99507694 1001 86380 86390 1
508428 99508428 1001 86380 86390 1
508940 99508940 1001 86380 86390 1
508706 99508706 1001 86380 86390 1
508852 99508852 1001 86380 86390 1
508559 99508559 1001 86380 86390 1
508614 99508614 1001 86380 86390 1
509229 99509229 1001 86380 86390 1
509142 99509142 1001 86380 86390 1
509143 99509143 1001 86380 86390 1
509720 99509720 1001 86380 86390 1
509802 99509802 1001 86380 86390 1
509691 99509691 1001 86380 86390 1
509603 99509603 1001 86380 86390 1
510715 99510715 1001 86380 86390 1
510384 99510384 1001 86380 86390 1
510427 99510427 1001 86380 86390 1
510377 99510377 1001 86380 86390 1
510279 99510279 1001 86380 86390 1
510908 99510908 1001 86380 86390 1
511539 99511539 1001 86380 86390 1
511448 99511448 1001 86380 86390 1
510959 99510959 1001 86380 86390 1
511598 99511598 1001 86380 86390 1
511704 99511704 1001 86380 86390 1
512213 99512213 1001 86380 86390 1
512309 99512309 1001 86380 86390 1
512245 99512245 1001 86380 86390 1
512248 99512248 1001 86380 86390 1
512224 99512224 1001 86380 86390 1
512100 99512100 1001 86380 86390 1
512141 99512141 1001 86380 86390 1
512169 99512169 1001 86380 86390 1
512067 99512067 1001 86380 86390 1
512797 99512797 1001 86380 86390 1
512645 99512645 1001 86380 86390 1
513384 99513384 1001 86380 86390 1
513248 99513248 1001 86380 86390 1
513239 99513239 1001 86380 86390 1
513226 99513226 1001 86380 86390 1
513666 99513666 1001 86380 86390 1
513631 99513631 1001 86380 86390 1
513504 99513504 1001 86380 86390 1
514089 99514089 1001 86380 86390 1
514039 99514039 1001 86380 86390 1
514781 99514781 1001 86380 86390 1
514798 99514798 1001 86380 86390 1
514492 99514492 1001 86380 86390 1
514623 99514623 1001 86380 86390 1
514625 99514625 1001 86380 86390 1
514303 99514303 1001 86380 86390 1
514442 99514442 1001 86380 86390 1
514953 99514953 1001 86380 86390 1
515301 99515301 1001 86380 86390 1
515109 99515109 1001 86380 86390 1
515708 99515708 1001 86380 86390 1
515741 99515741 1001 86380 86390 1
516394 99516394 1001 86380 86390 1
516385 99516385 1001 86380 86390 1
516439 99516439 1001 86380 86390 1
516416 99516416 1001 86380 86390 1
516471 99516471 1001 86380 86390 1
516303 99516303 1001 86380 86390 1
515942 99515942 1001 86380 86390 1
517276 99517276 1001 86380 86390 1
516732 99516732 1001 86380 86390 1
516921 99516921 1001 86380 86390 1
517484 99517484 1001 86380 86390 1
518161 99518161 1001 86380 86390 1
517856 99517856 1001 86380 86390 1
517560 99517560 1001 86380 86390 1
517576 99517576 1001 86380 86390 1
518256 99518256 1001 86380 86390 1
518287 99518287 1001 86380 86390 1
518918 99518918 1001 86380 86390 1
518946 99518946 1001 86380 86390 1
518896 99518896 1001 86380 86390 1
518871 99518871 1001 86380 86390 1
518982 99518982 1001 86380 86390 1
518679 99518679 1001 86380 86390 1
518632 99518632 1001 86380 86390 1
518647 99518647 1001 86380 86390 1
518564 99518564 1001 86380 86390 1
518453 99518453 1001 86380 86390 1
518379 99518379 1001 86380 86390 1
519015 99519015 1001 86380 86390 1
519161 99519161 1001 86380 86390 1
519799 99519799 1001 86380 86390 1
519696 99519696 1001 86380 86390 1
519560 99519560 1001 86380 86390 1
519565 99519565 1001 86380 86390 1
519318 99519318 1001 86380 86390 1
519228 99519228 1001 86380 86390 1
519345 99519345 1001 86380 86390 1
519951 99519951 1001 86380 86390 1
520512 99520512 1001 86380 86390 1
520458 99520458 1001 86380 86390 1
520602 99520602 1001 86380 86390 1
520284 99520284 1001 86380 86390 1
520245 99520245 1001 86380 86390 1
520681 99520681 1001 86380 86390 1
520699 99520699 1001 86380 86390 1
520688 99520688 1001 86380 86390 1
521417 99521417 1001 86380 86390 1
521262 99521262 1001 86380 86390 1
521059 99521059 1001 86380 86390 1
521001 99521001 1001 86380 86390 1
520982 99520982 1001 86380 86390 1
521612 99521612 1001 86380 86390 1
522125 99522125 1001 86380 86390 1
522126 99522126 1001 86380 86390 1
522127 99522127 1001 86380 86390 1
522269 99522269 1001 86380 86390 1
521749 99521749 1001 86380 86390 1
522487 99522487 1001 86380 86390 1
522400 99522400 1001 86380 86390 1
522441 99522441 1001 86380 86390 1
523038 99523038 1001 86380 86390 1
522557 99522557 1001 86380 86390 1
522636 99522636 1001 86380 86390 1
522690 99522690 1001 86380 86390 1
523210 99523210 1001 86380 86390 1
523777 99523777 1001 86380 86390 1
523855 99523855 1001 86380 86390 1
523882 99523882 1001 86380 86390 1
523769 99523769 1001 86380 86390 1
523823 99523823 1001 86380 86390 1
523457 99523457 1001 86380 86390 1
524009 99524009 1001 86380 86390 1
524054 99524054 1001 86380 86390 1
524004 99524004 1001 86380 86390 1
524563 99524563 1001 86380 86390 1
524194 99524194 1001 86380 86390 1
524222 99524222 1001 86380 86390 1
524265 99524265 1001 86380 86390 1
525539 99525539 1001 86380 86390 1
525577 99525577 1001 86380 86390 1
525595 99525595 1001 86380 86390 1
525283 99525283 1001 86380 86390 1
526356 99526356 1001 86380 86390 1
525958 99525958 1001 86380 86390 1
525909 99525909 1001 86380 86390 1
525988 99525988 1001 86380 86390 1
525837 99525837 1001 86380 86390 1
526500 99526500 1001 86380 86390 1
526514 99526514 1001 86380 86390 1
527103 99527103 1001 86380 86390 1
527078 99527078 1001 86380 86390 1
526972 99526972 1001 86380 86390 1
526761 99526761 1001 86380 86390 1
526632 99526632 1001 86380 86390 1
526829 99526829 1001 86380 86390 1
526688 99526688 1001 86380 86390 1
527259 99527259 1001 86380 86390 1
527954 99527954 1001 86380 86390 1
527890 99527890 1001 86380 86390 1
528069 99528069 1001 86380 86390 1
527821 99527821 1001 86380 86390 1
527661 99527661 1001 86380 86390 1
528118 99528118 1001 86380 86390 1
528737 99528737 1001 86380 86390 1
528811 99528811 1001 86380 86390 1
528507 99528507 1001 86380 86390 1
528562 99528562 1001 86380 86390 1
528589 99528589 1001 86380 86390 1
528470 99528470 1001 86380 86390 1
528396 99528396 1001 86380 86390 1
529688 99529688 1001 86380 86390 1
529435 99529435 1001 86380 86390 1
529216 99529216 1001 86380 86390 1
529144 99529144 1001 86380 86390 1
530266 99530266 1001 86380 86390 1
529937 99529937 1001 86380 86390 1
529990 99529990 1001 86380 86390 1
530121 99530121 1001 86380 86390 1
530111 99530111 1001 86380 86390 1
530022 99530022 1001 86380 86390 1
530586 99530586 1001 86380 86390 1
531375 99531375 1001 86380 86390 1
531061 99531061 1001 86380 86390 1
530931 99530931 1001 86380 86390 1
530962 99530962 1001 86380 86390 1
530873 99530873 1001 86380 86390 1
532036 99532036 1001 86380 86390 1
531806 99531806 1001 86380 86390 1
531991 99531991 1001 86380 86390 1
531801 99531801 1001 86380 86390 1
531785 99531785 1001 86380 86390 1
531786 99531786 1001 86380 86390 1
531752 99531752 1001 86380 86390 1
532323 99532323 1001 86380 86390 1
532327 99532327 1001 86380 86390 1
533174 99533174 1001 86380 86390 1
533856 99533856 1001 86380 86390 1
533467 99533467 1001 86380 86390 1
533946 99533946 1001 86380 86390 1
533910 99533910 1001 86380 86390 1
534613 99534613 1001 86380 86390 1
534422 99534422 1001 86380 86390 1
534411 99534411 1001 86380 86390 1
534271 99534271 1001 86380 86390 1
534121 99534121 1001 86380 86390 1
534852 99534852 1001 86380 86390 1
534857 99534857 1001 86380 86390 1
535578 99535578 1001 86380 86390 1
536341 99536341 1001 86380 86390 1
536499 99536499 1001 86380 86390 1
537092 99537092 1001 86380 86390 1
537188 99537188 1001 86380 86390 1
537294 99537294 1001 86380 86390 1
537989 99537989 1001 86380 86390 1
537837 99537837 1001 86380 86390 1
537876 99537876 1001 86380 86390 1
537967 99537967 1001 86380 86390 1
537794 99537794 1001 86380 86390 1
537667 99537667 1001 86380 86390 1
537450 99537450 1001 86380 86390 1
537516 99537516 1001 86380 86390 1
538078 99538078 1001 86380 86390 1
538714 99538714 1001 86380 86390 1
538716 99538716 1001 86380 86390 1
538750 99538750 1001 86380 86390 1
538521 99538521 1001 86380 86390 1
538565 99538565 1001 86380 86390 1
538450 99538450 1001 86380 86390 1
538579 99538579 1001 86380 86390 1
538196 99538196 1001 86380 86390 1
538307 99538307 1001 86380 86390 1
538374 99538374 1001 86380 86390 1
539006 99539006 1001 86380 86390 1
539641 99539641 1001 86380 86390 1
539234 99539234 1001 86380 86390 1
539383 99539383 1001 86380 86390 1
540430 99540430 1001 86380 86390 1
540462 99540462 1001 86380 86390 1
540273 99540273 1001 86380 86390 1
540184 99540184 1001 86380 86390 1
540206 99540206 1001 86380 86390 1
541141 99541141 1001 86380 86390 1
540768 99540768 1001 86380 86390 1
540798 99540798 1001 86380 86390 1
540761 99540761 1001 86380 86390 1
541315 99541315 1001 86380 86390 1
541920 99541920 1001 86380 86390 1
541824 99541824 1001 86380 86390 1
541783 99541783 1001 86380 86390 1
541592 99541592 1001 86380 86390 1
542911 99542911 1001 86380 86390 1
542640 99542640 1001 86380 86390 1
542504 99542504 1001 86380 86390 1
543047 99543047 1001 86380 86390 1
543011 99543011 1001 86380 86390 1
543608 99543608 1001 86380 86390 1
543571 99543571 1001 86380 86390 1
543481 99543481 1001 86380 86390 1
543496 99543496 1001 86380 86390 1
543407 99543407 1001 86380 86390 1
543203 99543203 1001 86380 86390 1
543192 99543192 1001 86380 86390 1
543284 99543284 1001 86380 86390 1
543287 99543287 1001 86380 86390 1
543968 99543968 1001 86380 86390 1
543930 99543930 1001 86380 86390 1
543830 99543830 1001 86380 86390 1
544199 99544199 1001 86380 86390 1
544213 99544213 1001 86380 86390 1
544057 99544057 1001 86380 86390 1
544038 99544038 1001 86380 86390 1
543999 99543999 1001 86380 86390 1
544026 99544026 1001 86380 86390 1
544701 99544701 1001 86380 86390 1
544606 99544606 1001 86380 86390 1
536343 742 1002 64026 67723 1
536380 636 1002 59794 68800 1
400055 99400055 1001 86380 86390 1
400405 99400405 1001 86380 86390 1
400386 99400386 1001 86380 86390 1
400504 99400504 1001 86380 86390 1
400561 99400561 1001 86380 86390 1
400646 99400646 1001 86380 86390 1
400726 99400726 1001 86380 86390 1
401306 99401306 1001 86380 86390 1
401288 99401288 1001 86380 86390 1
401487 99401487 1001 86380 86390 1
401556 99401556 1001 86380 86390 1
401740 99401740 1001 86380 86390 1
402089 99402089 1001 86380 86390 1
402579 99402579 1001 86380 86390 1
402545 99402545 1001 86380 86390 1
403140 99403140 1001 86380 86390 1
403317 99403317 1001 86380 86390 1
403815 99403815 1001 86380 86390 1
404378 99404378 1001 86380 86390 1
404482 99404482 1001 86380 86390 1
404663 99404663 1001 86380 86390 1
405104 99405104 1001 86380 86390 1
405240 99405240 1001 86380 86390 1
405693 99405693 1001 86380 86390 1
406357 99406357 1001 86380 86390 1
406597 99406597 1001 86380 86390 1
406752 99406752 1001 86380 86390 1
407456 99407456 1001 86380 86390 1
407680 99407680 1001 86380 86390 1
408018 99408018 1001 86380 86390 1
408000 99408000 1001 86380 86390 1
409260 99409260 1001 86380 86390 1
409268 99409268 1001 86380 86390 1
409484 99409484 1001 86380 86390 1
409469 99409469 1001 86380 86390 1
409508 99409508 1001 86380 86390 1
409723 99409723 1001 86380 86390 1
409807 99409807 1001 86380 86390 1
410166 99410166 1001 86380 86390 1
411182 99411182 1001 86380 86390 1
411167 99411167 1001 86380 86390 1
411420 99411420 1001 86380 86390 1
411928 99411928 1001 86380 86390 1
412149 99412149 1001 86380 86390 1
412298 99412298 1001 86380 86390 1
412344 99412344 1001 86380 86390 1
413563 99413563 1001 86380 86390 1
413515 99413515 1001 86380 86390 1
413050 99413050 1001 86380 86390 1
412587 99412587 1001 86380 86390 1
414064 99414064 1001 86380 86390 1
414038 99414038 1001 86380 86390 1
414097 99414097 1001 86380 86390 1
414536 99414536 1001 86380 86390 1
415336 99415336 1001 86380 86390 1
415328 99415328 1001 86380 86390 1
416911 99416911 1001 86380 86390 1
416844 99416844 1001 86380 86390 1
416850 99416850 1001 86380 86390 1
416369 99416369 1001 86380 86390 1
416044 99416044 1001 86380 86390 1
418677 99418677 1001 86380 86390 1
418349 99418349 1001 86380 86390 1
417709 99417709 1001 86380 86390 1
417738 99417738 1001 86380 86390 1
418028 99418028 1001 86380 86390 1
419147 99419147 1001 86380 86390 1
419201 99419201 1001 86380 86390 1
420347 99420347 1001 86380 86390 1
419822 99419822 1001 86380 86390 1
419848 99419848 1001 86380 86390 1
419805 99419805 1001 86380 86390 1
419725 99419725 1001 86380 86390 1
419322 99419322 1001 86380 86390 1
419548 99419548 1001 86380 86390 1
420793 99420793 1001 86380 86390 1
420780 99420780 1001 86380 86390 1
422025 99422025 1001 86380 86390 1
421505 99421505 1001 86380 86390 1
420883 99420883 1001 86380 86390 1
421202 99421202 1001 86380 86390 1
423388 99423388 1001 86380 86390 1
423419 99423419 1001 86380 86390 1
423733 99423733 1001 86380 86390 1
423183 99423183 1001 86380 86390 1
422973 99422973 1001 86380 86390 1
423283 99423283 1001 86380 86390 1
423120 99423120 1001 86380 86390 1
422590 99422590 1001 86380 86390 1
424025 99424025 1001 86380 86390 1
423931 99423931 1001 86380 86390 1
425276 99425276 1001 86380 86390 1
425387 99425387 1001 86380 86390 1
424761 99424761 1001 86380 86390 1
424806 99424806 1001 86380 86390 1
424847 99424847 1001 86380 86390 1
424157 99424157 1001 86380 86390 1
424307 99424307 1001 86380 86390 1
425399 99425399 1001 86380 86390 1
427038 99427038 1001 86380 86390 1
427048 99427048 1001 86380 86390 1
426532 99426532 1001 86380 86390 1
426587 99426587 1001 86380 86390 1
425953 99425953 1001 86380 86390 1
428708 99428708 1001 86380 86390 1
428145 99428145 1001 86380 86390 1
429048 99429048 1001 86380 86390 1
429084 99429084 1001 86380 86390 1
428772 99428772 1001 86380 86390 1
429141 99429141 1001 86380 86390 1
430335 99430335 1001 86380 86390 1
429638 99429638 1001 86380 86390 1
429934 99429934 1001 86380 86390 1
429847 99429847 1001 86380 86390 1
429797 99429797 1001 86380 86390 1
429551 99429551 1001 86380 86390 1
430462 99430462 1001 86380 86390 1
430407 99430407 1001 86380 86390 1
430390 99430390 1001 86380 86390 1
431689 99431689 1001 86380 86390 1
431785 99431785 1001 86380 86390 1
431502 99431502 1001 86380 86390 1
431490 99431490 1001 86380 86390 1
432254 99432254 1001 86380 86390 1
432389 99432389 1001 86380 86390 1
432236 99432236 1001 86380 86390 1
433377 99433377 1001 86380 86390 1
432991 99432991 1001 86380 86390 1
433133 99433133 1001 86380 86390 1
432707 99432707 1001 86380 86390 1
432684 99432684 1001 86380 86390 1
432766 99432766 1001 86380 86390 1
432715 99432715 1001 86380 86390 1
434019 99434019 1001 86380 86390 1
434074 99434074 1001 86380 86390 1
433802 99433802 1001 86380 86390 1
433910 99433910 1001 86380 86390 1
433809 99433809 1001 86380 86390 1
435377 99435377 1001 86380 86390 1
434680 99434680 1001 86380 86390 1
434264 99434264 1001 86380 86390 1
435817 99435817 1001 86380 86390 1
437272 99437272 1001 86380 86390 1
300613 99300613 1001 86380 86390 1
300721 99300721 1001 86380 86390 1
300598 99300598 1001 86380 86390 1
300749 99300749 1001 86380 86390 1
300777 99300777 1001 86380 86390 1
301355 99301355 1001 86380 86390 1
301406 99301406 1001 86380 86390 1
301118 99301118 1001 86380 86390 1
301674 99301674 1001 86380 86390 1
302275 99302275 1001 86380 86390 1
301998 99301998 1001 86380 86390 1
301818 99301818 1001 86380 86390 1
301922 99301922 1001 86380 86390 1
302513 99302513 1001 86380 86390 1
302384 99302384 1001 86380 86390 1
302582 99302582 1001 86380 86390 1
303067 99303067 1001 86380 86390 1
303080 99303080 1001 86380 86390 1
303017 99303017 1001 86380 86390 1
302937 99302937 1001 86380 86390 1
302864 99302864 1001 86380 86390 1
302878 99302878 1001 86380 86390 1
302719 99302719 1001 86380 86390 1
302591 99302591 1001 86380 86390 1
303351 99303351 1001 86380 86390 1
303381 99303381 1001 86380 86390 1
303932 99303932 1001 86380 86390 1
303683 99303683 1001 86380 86390 1
303555 99303555 1001 86380 86390 1
303548 99303548 1001 86380 86390 1
303574 99303574 1001 86380 86390 1
303484 99303484 1001 86380 86390 1
303413 99303413 1001 86380 86390 1
304042 99304042 1001 86380 86390 1
304760 99304760 1001 86380 86390 1
304698 99304698 1001 86380 86390 1
304522 99304522 1001 86380 86390 1
304435 99304435 1001 86380 86390 1
304350 99304350 1001 86380 86390 1
304936 99304936 1001 86380 86390 1
304954 99304954 1001 86380 86390 1
304933 99304933 1001 86380 86390 1
305518 99305518 1001 86380 86390 1
305598 99305598 1001 86380 86390 1
305578 99305578 1001 86380 86390 1
305469 99305469 1001 86380 86390 1
305438 99305438 1001 86380 86390 1
500188 99500188 1001 86380 86390 1
500274 99500274 1001 86380 86390 1
500326 99500326 1001 86380 86390 1
500853 99500853 1001 86380 86390 1
500867 99500867 1001 86380 86390 1
501521 99501521 1001 86380 86390 1
501059 99501059 1001 86380 86390 1
501165 99501165 1001 86380 86390 1
501052 99501052 1001 86380 86390 1
501663 99501663 1001 86380 86390 1
501780 99501780 1001 86380 86390 1
501692 99501692 1001 86380 86390 1
501708 99501708 1001 86380 86390 1
501764 99501764 1001 86380 86390 1
502416 99502416 1001 86380 86390 1
502039 99502039 1001 86380 86390 1
501929 99501929 1001 86380 86390 1
502021 99502021 1001 86380 86390 1
501906 99501906 1001 86380 86390 1
503048 99503048 1001 86380 86390 1
503050 99503050 1001 86380 86390 1
502981 99502981 1001 86380 86390 1
503916 99503916 1001 86380 86390 1
503796 99503796 1001 86380 86390 1
503719 99503719 1001 86380 86390 1
503679 99503679 1001 86380 86390 1
503700 99503700 1001 86380 86390 1
504195 99504195 1001 86380 86390 1
504777 99504777 1001 86380 86390 1
504785 99504785 1001 86380 86390 1
504774 99504774 1001 86380 86390 1
504892 99504892 1001 86380 86390 1
504686 99504686 1001 86380 86390 1
504514 99504514 1001 86380 86390 1
504970 99504970 1001 86380 86390 1
504973 99504973 1001 86380 86390 1
505680 99505680 1001 86380 86390 1
505452 99505452 1001 86380 86390 1
505520 99505520 1001 86380 86390 1
505346 99505346 1001 86380 86390 1
505330 99505330 1001 86380 86390 1
505937 99505937 1001 86380 86390 1
505943 99505943 1001 86380 86390 1
505801 99505801 1001 86380 86390 1
506429 99506429 1001 86380 86390 1
506498 99506498 1001 86380 86390 1
506296 99506296 1001 86380 86390 1
505979 99505979 1001 86380 86390 1
507373 99507373 1001 86380 86390 1
507326 99507326 1001 86380 86390 1
507381 99507381 1001 86380 86390 1
507116 99507116 1001 86380 86390 1
506859 99506859 1001 86380 86390 1
506837 99506837 1001 86380 86390 1
508221 99508221 1001 86380 86390 1
508193 99508193 1001 86380 86390 1
507888 99507888 1001 86380 86390 1
507877 99507877 1001 86380 86390 1
507906 99507906 1001 86380 86390 1
507886 99507886 1001 86380 86390 1
507684 99507684 1001 86380 86390 1
507742 99507742 1001 86380 86390 1
509024 99509024 1001 86380 86390 1
508779 99508779 1001 86380 86390 1
508821 99508821 1001 86380 86390 1
508693 99508693 1001 86380 86390 1
508835 99508835 1001 86380 86390 1
508853 99508853 1001 86380 86390 1
508624 99508624 1001 86380 86390 1
508612 99508612 1001 86380 86390 1
509246 99509246 1001 86380 86390 1
509825 99509825 1001 86380 86390 1
509805 99509805 1001 86380 86390 1
509531 99509531 1001 86380 86390 1
509564 99509564 1001 86380 86390 1
509454 99509454 1001 86380 86390 1
509904 99509904 1001 86380 86390 1
510582 99510582 1001 86380 86390 1
510421 99510421 1001 86380 86390 1
510435 99510435 1001 86380 86390 1
510120 99510120 1001 86380 86390 1
510228 99510228 1001 86380 86390 1
510193 99510193 1001 86380 86390 1
510838 99510838 1001 86380 86390 1
510787 99510787 1001 86380 86390 1
511337 99511337 1001 86380 86390 1
511260 99511260 1001 86380 86390 1
510999 99510999 1001 86380 86390 1
511015 99511015 1001 86380 86390 1
511068 99511068 1001 86380 86390 1
510943 99510943 1001 86380 86390 1
511074 99511074 1001 86380 86390 1
511590 99511590 1001 86380 86390 1
512353 99512353 1001 86380 86390 1
512270 99512270 1001 86380 86390 1
511798 99511798 1001 86380 86390 1
512470 99512470 1001 86380 86390 1
512419 99512419 1001 86380 86390 1
512434 99512434 1001 86380 86390 1
512476 99512476 1001 86380 86390 1
512844 99512844 1001 86380 86390 1
512652 99512652 1001 86380 86390 1
512680 99512680 1001 86380 86390 1
512719 99512719 1001 86380 86390 1
512707 99512707 1001 86380 86390 1
512644 99512644 1001 86380 86390 1
512647 99512647 1001 86380 86390 1
513209 99513209 1001 86380 86390 1
513341 99513341 1001 86380 86390 1
513305 99513305 1001 86380 86390 1
513833 99513833 1001 86380 86390 1
513925 99513925 1001 86380 86390 1
513668 99513668 1001 86380 86390 1
513708 99513708 1001 86380 86390 1
513502 99513502 1001 86380 86390 1
514194 99514194 1001 86380 86390 1
514785 99514785 1001 86380 86390 1
514850 99514850 1001 86380 86390 1
514487 99514487 1001 86380 86390 1
514449 99514449 1001 86380 86390 1
514622 99514622 1001 86380 86390 1
514385 99514385 1001 86380 86390 1
514352 99514352 1001 86380 86390 1
515039 99515039 1001 86380 86390 1
515576 99515576 1001 86380 86390 1
515676 99515676 1001 86380 86390 1
515401 99515401 1001 86380 86390 1
515320 99515320 1001 86380 86390 1
515082 99515082 1001 86380 86390 1
516368 99516368 1001 86380 86390 1
516241 99516241 1001 86380 86390 1
515969 99515969 1001 86380 86390 1
516047 99516047 1001 86380 86390 1
515927 99515927 1001 86380 86390 1
516656 99516656 1001 86380 86390 1
516819 99516819 1001 86380 86390 1
516858 99516858 1001 86380 86390 1
517398 99517398 1001 86380 86390 1
517404 99517404 1001 86380 86390 1
517431 99517431 1001 86380 86390 1
518075 99518075 1001 86380 86390 1
517994 99517994 1001 86380 86390 1
517912 99517912 1001 86380 86390 1
517660 99517660 1001 86380 86390 1
517590 99517590 1001 86380 86390 1
518240 99518240 1001 86380 86390 1
518182 99518182 1001 86380 86390 1
518171 99518171 1001 86380 86390 1
518955 99518955 1001 86380 86390 1
518855 99518855 1001 86380 86390 1
518594 99518594 1001 86380 86390 1
518751 99518751 1001 86380 86390 1
518432 99518432 1001 86380 86390 1
518385 99518385 1001 86380 86390 1
518392 99518392 1001 86380 86390 1
519082 99519082 1001 86380 86390 1
519124 99519124 1001 86380 86390 1
519692 99519692 1001 86380 86390 1
519264 99519264 1001 86380 86390 1
519857 99519857 1001 86380 86390 1
520569 99520569 1001 86380 86390 1
520280 99520280 1001 86380 86390 1
520058 99520058 1001 86380 86390 1
520677 99520677 1001 86380 86390 1
520691 99520691 1001 86380 86390 1
520789 99520789 1001 86380 86390 1
520727 99520727 1001 86380 86390 1
521275 99521275 1001 86380 86390 1
521328 99521328 1001 86380 86390 1
521104 99521104 1001 86380 86390 1
521246 99521246 1001 86380 86390 1
520918 99520918 1001 86380 86390 1
521538 99521538 1001 86380 86390 1
522133 99522133 1001 86380 86390 1
521911 99521911 1001 86380 86390 1
521898 99521898 1001 86380 86390 1
522059 99522059 1001 86380 86390 1
521775 99521775 1001 86380 86390 1
521771 99521771 1001 86380 86390 1
521708 99521708 1001 86380 86390 1
521826 99521826 1001 86380 86390 1
522332 99522332 1001 86380 86390 1
522422 99522422 1001 86380 86390 1
522347 99522347 1001 86380 86390 1
522758 99522758 1001 86380 86390 1
522804 99522804 1001 86380 86390 1
522833 99522833 1001 86380 86390 1
522546 99522546 1001 86380 86390 1
523168 99523168 1001 86380 86390 1
523903 99523903 1001 86380 86390 1
523802 99523802 1001 86380 86390 1
523499 99523499 1001 86380 86390 1
523436 99523436 1001 86380 86390 1
523516 99523516 1001 86380 86390 1
523981 99523981 1001 86380 86390 1
524691 99524691 1001 86380 86390 1
524513 99524513 1001 86380 86390 1
524466 99524466 1001 86380 86390 1
524277 99524277 1001 86380 86390 1
524317 99524317 1001 86380 86390 1
524861 99524861 1001 86380 86390 1
524961 99524961 1001 86380 86390 1
525508 99525508 1001 86380 86390 1
525400 99525400 1001 86380 86390 1
525227 99525227 1001 86380 86390 1
525245 99525245 1001 86380 86390 1
525246 99525246 1001 86380 86390 1
525032 99525032 1001 86380 86390 1
525098 99525098 1001 86380 86390 1
526346 99526346 1001 86380 86390 1
526334 99526334 1001 86380 86390 1
526419 99526419 1001 86380 86390 1
526096 99526096 1001 86380 86390 1
525804 99525804 1001 86380 86390 1
525980 99525980 1001 86380 86390 1
526580 99526580 1001 86380 86390 1
526610 99526610 1001 86380 86390 1
527062 99527062 1001 86380 86390 1
527065 99527065 1001 86380 86390 1
526696 99526696 1001 86380 86390 1
527354 99527354 1001 86380 86390 1
527290 99527290 1001 86380 86390 1
527923 99527923 1001 86380 86390 1
527555 99527555 1001 86380 86390 1
528716 99528716 1001 86380 86390 1
528602 99528602 1001 86380 86390 1
528591 99528591 1001 86380 86390 1
528438 99528438 1001 86380 86390 1
529615 99529615 1001 86380 86390 1
529542 99529542 1001 86380 86390 1
529421 99529421 1001 86380 86390 1
529383 99529383 1001 86380 86390 1
529475 99529475 1001 86380 86390 1
529359 99529359 1001 86380 86390 1
529519 99529519 1001 86380 86390 1
529325 99529325 1001 86380 86390 1
529417 99529417 1001 86380 86390 1
529896 99529896 1001 86380 86390 1
529845 99529845 1001 86380 86390 1
529897 99529897 1001 86380 86390 1
529928 99529928 1001 86380 86390 1
529865 99529865 1001 86380 86390 1
530517 99530517 1001 86380 86390 1
530480 99530480 1001 86380 86390 1
530171 99530171 1001 86380 86390 1
530149 99530149 1001 86380 86390 1
530086 99530086 1001 86380 86390 1
530557 99530557 1001 86380 86390 1
530715 99530715 1001 86380 86390 1
530691 99530691 1001 86380 86390 1
530704 99530704 1001 86380 86390 1
531350 99531350 1001 86380 86390 1
531355 99531355 1001 86380 86390 1
531051 99531051 1001 86380 86390 1
531077 99531077 1001 86380 86390 1
531159 99531159 1001 86380 86390 1
530839 99530839 1001 86380 86390 1
532072 99532072 1001 86380 86390 1
531973 99531973 1001 86380 86390 1
531617 99531617 1001 86380 86390 1
531683 99531683 1001 86380 86390 1
532329 99532329 1001 86380 86390 1
532688 99532688 1001 86380 86390 1
532743 99532743 1001 86380 86390 1
532796 99532796 1001 86380 86390 1
532822 99532822 1001 86380 86390 1
532761 99532761 1001 86380 86390 1
533095 99533095 1001 86380 86390 1
533096 99533096 1001 86380 86390 1
533221 99533221 1001 86380 86390 1
533766 99533766 1001 86380 86390 1
533580 99533580 1001 86380 86390 1
533415 99533415 1001 86380 86390 1
533377 99533377 1001 86380 86390 1
533911 99533911 1001 86380 86390 1
533913 99533913 1001 86380 86390 1
533930 99533930 1001 86380 86390 1
534575 99534575 1001 86380 86390 1
534337 99534337 1001 86380 86390 1
534275 99534275 1001 86380 86390 1
534832 99534832 1001 86380 86390 1
535376 99535376 1001 86380 86390 1
535468 99535468 1001 86380 86390 1
535239 99535239 1001 86380 86390 1
534921 99534921 1001 86380 86390 1
534922 99534922 1001 86380 86390 1
535043 99535043 1001 86380 86390 1
535592 99535592 1001 86380 86390 1
535710 99535710 1001 86380 86390 1
535636 99535636 1001 86380 86390 1
536286 99536286 1001 86380 86390 1
536148 99536148 1001 86380 86390 1
535989 99535989 1001 86380 86390 1
535726 99535726 1001 86380 86390 1
535779 99535779 1001 86380 86390 1
536385 99536385 1001 86380 86390 1
536500 99536500 1001 86380 86390 1
537043 99537043 1001 86380 86390 1
536902 99536902 1001 86380 86390 1
536684 99536684 1001 86380 86390 1
536694 99536694 1001 86380 86390 1
537360 99537360 1001 86380 86390 1
537816 99537816 1001 86380 86390 1
537869 99537869 1001 86380 86390 1
537885 99537885 1001 86380 86390 1
537631 99537631 1001 86380 86390 1
537644 99537644 1001 86380 86390 1
537657 99537657 1001 86380 86390 1
537583 99537583 1001 86380 86390 1
538005 99538005 1001 86380 86390 1
538047 99538047 1001 86380 86390 1
538114 99538114 1001 86380 86390 1
538109 99538109 1001 86380 86390 1
538704 99538704 1001 86380 86390 1
538593 99538593 1001 86380 86390 1
538873 99538873 1001 86380 86390 1
538941 99538941 1001 86380 86390 1
539479 99539479 1001 86380 86390 1
539235 99539235 1001 86380 86390 1
539095 99539095 1001 86380 86390 1
539225 99539225 1001 86380 86390 1
539833 99539833 1001 86380 86390 1
539673 99539673 1001 86380 86390 1
539738 99539738 1001 86380 86390 1
540451 99540451 1001 86380 86390 1
540099 99540099 1001 86380 86390 1
540052 99540052 1001 86380 86390 1
540474 99540474 1001 86380 86390 1
541179 99541179 1001 86380 86390 1
541168 99541168 1001 86380 86390 1
540887 99540887 1001 86380 86390 1
540930 99540930 1001 86380 86390 1
540904 99540904 1001 86380 86390 1
540714 99540714 1001 86380 86390 1
541396 99541396 1001 86380 86390 1
541348 99541348 1001 86380 86390 1
541918 99541918 1001 86380 86390 1
542091 99542091 1001 86380 86390 1
541894 99541894 1001 86380 86390 1
541896 99541896 1001 86380 86390 1
541820 99541820 1001 86380 86390 1
541569 99541569 1001 86380 86390 1
541690 99541690 1001 86380 86390 1
542753 99542753 1001 86380 86390 1
542781 99542781 1001 86380 86390 1
542872 99542872 1001 86380 86390 1
542802 99542802 1001 86380 86390 1
542828 99542828 1001 86380 86390 1
542379 99542379 1001 86380 86390 1
542462 99542462 1001 86380 86390 1
542437 99542437 1001 86380 86390 1
543125 99543125 1001 86380 86390 1
543129 99543129 1001 86380 86390 1
543018 99543018 1001 86380 86390 1
543452 99543452 1001 86380 86390 1
543379 99543379 1001 86380 86390 1
543485 99543485 1001 86380 86390 1
543309 99543309 1001 86380 86390 1
543337 99543337 1001 86380 86390 1
543199 99543199 1001 86380 86390 1
544471 99544471 1001 86380 86390 1
544586 99544586 1001 86380 86390 1
544507 99544507 1001 86380 86390 1
544070 99544070 1001 86380 86390 1
544010 99544010 1001 86380 86390 1
544676 99544676 1001 86380 86390 1
544646 99544646 1001 86380 86390 1
421941 770 1001 79140 81657 1
400073 99400073 1001 86380 86390 1
400216 99400216 1001 86380 86390 1
400658 99400658 1001 86380 86390 1
400770 99400770 1001 86380 86390 1
400864 99400864 1001 86380 86390 1
400917 99400917 1001 86380 86390 1
401685 99401685 1001 86380 86390 1
401929 99401929 1001 86380 86390 1
402077 99402077 1001 86380 86390 1
402277 99402277 1001 86380 86390 1
402443 99402443 1001 86380 86390 1
402596 99402596 1001 86380 86390 1
402900 99402900 1001 86380 86390 1
403110 99403110 1001 86380 86390 1
403383 99403383 1001 86380 86390 1
403367 99403367 1001 86380 86390 1
403620 99403620 1001 86380 86390 1
403726 99403726 1001 86380 86390 1
403862 99403862 1001 86380 86390 1
404542 99404542 1001 86380 86390 1
404728 99404728 1001 86380 86390 1
404733 99404733 1001 86380 86390 1
404786 99404786 1001 86380 86390 1
404806 99404806 1001 86380 86390 1
404907 99404907 1001 86380 86390 1
404887 99404887 1001 86380 86390 1
405134 99405134 1001 86380 86390 1
405197 99405197 1001 86380 86390 1
405303 99405303 1001 86380 86390 1
405383 99405383 1001 86380 86390 1
405494 99405494 1001 86380 86390 1
405501 99405501 1001 86380 86390 1
405612 99405612 1001 86380 86390 1
407179 99407179 1001 86380 86390 1
407244 99407244 1001 86380 86390 1
407639 99407639 1001 86380 86390 1
407981 99407981 1001 86380 86390 1
408089 99408089 1001 86380 86390 1
408265 99408265 1001 86380 86390 1
408883 99408883 1001 86380 86390 1
409547 99409547 1001 86380 86390 1
409505 99409505 1001 86380 86390 1
409599 99409599 1001 86380 86390 1
409628 99409628 1001 86380 86390 1
409730 99409730 1001 86380 86390 1
409924 99409924 1001 86380 86390 1
410439 99410439 1001 86380 86390 1
410807 99410807 1001 86380 86390 1
411037 99411037 1001 86380 86390 1
411092 99411092 1001 86380 86390 1
411138 99411138 1001 86380 86390 1
411401 99411401 1001 86380 86390 1
411495 99411495 1001 86380 86390 1
411554 99411554 1001 86380 86390 1
411560 99411560 1001 86380 86390 1
411805 99411805 1001 86380 86390 1
412058 99412058 1001 86380 86390 1
412308 99412308 1001 86380 86390 1
412786 99412786 1001 86380 86390 1
412497 99412497 1001 86380 86390 1
413756 99413756 1001 86380 86390 1
413876 99413876 1001 86380 86390 1
413707 99413707 1001 86380 86390 1
414105 99414105 1001 86380 86390 1
415074 99415074 1001 86380 86390 1
415138 99415138 1001 86380 86390 1
414451 99414451 1001 86380 86390 1
414201 99414201 1001 86380 86390 1
414264 99414264 1001 86380 86390 1
415499 99415499 1001 86380 86390 1
415606 99415606 1001 86380 86390 1
415656 99415656 1001 86380 86390 1
415354 99415354 1001 86380 86390 1
415376 99415376 1001 86380 86390 1
416615 99416615 1001 86380 86390 1
416743 99416743 1001 86380 86390 1
416950 99416950 1001 86380 86390 1
416599 99416599 1001 86380 86390 1
416601 99416601 1001 86380 86390 1
416172 99416172 1001 86380 86390 1
415963 99415963 1001 86380 86390 1
415822 99415822 1001 86380 86390 1
417321 99417321 1001 86380 86390 1
417552 99417552 1001 86380 86390 1
418476 99418476 1001 86380 86390 1
418502 99418502 1001 86380 86390 1
417623 99417623 1001 86380 86390 1
417959 99417959 1001 86380 86390 1
420308 99420308 1001 86380 86390 1
419596 99419596 1001 86380 86390 1
420526 99420526 1001 86380 86390 1
420784 99420784 1001 86380 86390 1
421147 99421147 1001 86380 86390 1
421252 99421252 1001 86380 86390 1
421061 99421061 1001 86380 86390 1
420909 99420909 1001 86380 86390 1
422333 99422333 1001 86380 86390 1
422378 99422378 1001 86380 86390 1
422452 99422452 1001 86380 86390 1
422356 99422356 1001 86380 86390 1
423685 99423685 1001 86380 86390 1
423600 99423600 1001 86380 86390 1
423178 99423178 1001 86380 86390 1
423098 99423098 1001 86380 86390 1
423210 99423210 1001 86380 86390 1
422834 99422834 1001 86380 86390 1
423988 99423988 1001 86380 86390 1
424021 99424021 1001 86380 86390 1
424140 99424140 1001 86380 86390 1
425371 99425371 1001 86380 86390 1
424938 99424938 1001 86380 86390 1
424942 99424942 1001 86380 86390 1
424427 99424427 1001 86380 86390 1
425474 99425474 1001 86380 86390 1
425728 99425728 1001 86380 86390 1
426960 99426960 1001 86380 86390 1
426862 99426862 1001 86380 86390 1
426278 99426278 1001 86380 86390 1
426591 99426591 1001 86380 86390 1
425853 99425853 1001 86380 86390 1
425952 99425952 1001 86380 86390 1
426029 99426029 1001 86380 86390 1
427416 99427416 1001 86380 86390 1
427394 99427394 1001 86380 86390 1
427301 99427301 1001 86380 86390 1
427384 99427384 1001 86380 86390 1
427368 99427368 1001 86380 86390 1
428423 99428423 1001 86380 86390 1
428427 99428427 1001 86380 86390 1
428422 99428422 1001 86380 86390 1
427571 99427571 1001 86380 86390 1
427769 99427769 1001 86380 86390 1
430099 99430099 1001 86380 86390 1
429941 99429941 1001 86380 86390 1
429727 99429727 1001 86380 86390 1
429396 99429396 1001 86380 86390 1
429416 99429416 1001 86380 86390 1
430551 99430551 1001 86380 86390 1
430470 99430470 1001 86380 86390 1
432050 99432050 1001 86380 86390 1
431772 99431772 1001 86380 86390 1
431678 99431678 1001 86380 86390 1
432014 99432014 1001 86380 86390 1
431458 99431458 1001 86380 86390 1
431499 99431499 1001 86380 86390 1
430857 99430857 1001 86380 86390 1
431061 99431061 1001 86380 86390 1
433080 99433080 1001 86380 86390 1
432702 99432702 1001 86380 86390 1
432786 99432786 1001 86380 86390 1
432890 99432890 1001 86380 86390 1
432549 99432549 1001 86380 86390 1
435318 99435318 1001 86380 86390 1
434681 99434681 1001 86380 86390 1
434220 99434220 1001 86380 86390 1
434193 99434193 1001 86380 86390 1
437143 99437143 1001 86380 86390 1
436596 99436596 1001 86380 86390 1
436506 99436506 1001 86380 86390 1
436359 99436359 1001 86380 86390 1
436133 99436133 1001 86380 86390 1
436040 99436040 1001 86380 86390 1
436032 99436032 1001 86380 86390 1
300017 99300017 1001 86380 86390 1
437248 99437248 1001 86380 86390 1
300076 99300076 1001 86380 86390 1
300689 99300689 1001 86380 86390 1
300502 99300502 1001 86380 86390 1
300415 99300415 1001 86380 86390 1
300829 99300829 1001 86380 86390 1
300845 99300845 1001 86380 86390 1
300860 99300860 1001 86380 86390 1
300760 99300760 1001 86380 86390 1
301538 99301538 1001 86380 86390 1
301546 99301546 1001 86380 86390 1
301349 99301349 1001 86380 86390 1
301132 99301132 1001 86380 86390 1
302202 99302202 1001 86380 86390 1
302225 99302225 1001 86380 86390 1
302021 99302021 1001 86380 86390 1
302155 99302155 1001 86380 86390 1
302066 99302066 1001 86380 86390 1
302162 99302162 1001 86380 86390 1
302424 99302424 1001 86380 86390 1
303053 99303053 1001 86380 86390 1
303196 99303196 1001 86380 86390 1
302948 99302948 1001 86380 86390 1
302794 99302794 1001 86380 86390 1
302705 99302705 1001 86380 86390 1
303360 99303360 1001 86380 86390 1
303328 99303328 1001 86380 86390 1
303342 99303342 1001 86380 86390 1
303807 99303807 1001 86380 86390 1
303425 99303425 1001 86380 86390 1
303583 99303583 1001 86380 86390 1
303601 99303601 1001 86380 86390 1
304811 99304811 1001 86380 86390 1
304492 99304492 1001 86380 86390 1
304624 99304624 1001 86380 86390 1
305513 99305513 1001 86380 86390 1
305675 99305675 1001 86380 86390 1
305412 99305412 1001 86380 86390 1
305228 99305228 1001 86380 86390 1
500024 99500024 1001 86380 86390 1
500091 99500091 1001 86380 86390 1
500174 99500174 1001 86380 86390 1
500752 99500752 1001 86380 86390 1
500566 99500566 1001 86380 86390 1
500395 99500395 1001 86380 86390 1
500994 99500994 1001 86380 86390 1
500881 99500881 1001 86380 86390 1
500998 99500998 1001 86380 86390 1
501590 99501590 1001 86380 86390 1
501322 99501322 1001 86380 86390 1
501784 99501784 1001 86380 86390 1
502431 99502431 1001 86380 86390 1
502320 99502320 1001 86380 86390 1
502164 99502164 1001 86380 86390 1
502061 99502061 1001 86380 86390 1
501858 99501858 1001 86380 86390 1
501869 99501869 1001 86380 86390 1
502618 99502618 1001 86380 86390 1
502531 99502531 1001 86380 86390 1
502590 99502590 1001 86380 86390 1
503164 99503164 1001 86380 86390 1
503152 99503152 1001 86380 86390 1
502947 99502947 1001 86380 86390 1
503073 99503073 1001 86380 86390 1
503371 99503371 1001 86380 86390 1
503300 99503300 1001 86380 86390 1
504075 99504075 1001 86380 86390 1
503879 99503879 1001 86380 86390 1
503518 99503518 1001 86380 86390 1
504583 99504583 1001 86380 86390 1
504735 99504735 1001 86380 86390 1
504993 99504993 1001 86380 86390 1
505129 99505129 1001 86380 86390 1
505105 99505105 1001 86380 86390 1
504963 99504963 1001 86380 86390 1
505093 99505093 1001 86380 86390 1
505597 99505597 1001 86380 86390 1
505494 99505494 1001 86380 86390 1
505535 99505535 1001 86380 86390 1
505851 99505851 1001 86380 86390 1
506564 99506564 1001 86380 86390 1
506480 99506480 1001 86380 86390 1
506339 99506339 1001 86380 86390 1
506619 99506619 1001 86380 86390 1
506892 99506892 1001 86380 86390 1
507617 99507617 1001 86380 86390 1
507608 99507608 1001 86380 86390 1
507570 99507570 1001 86380 86390 1
507711 99507711 1001 86380 86390 1
507768 99507768 1001 86380 86390 1
508351 99508351 1001 86380 86390 1
508813 99508813 1001 86380 86390 1
508749 99508749 1001 86380 86390 1
508867 99508867 1001 86380 86390 1
508655 99508655 1001 86380 86390 1
509175 99509175 1001 86380 86390 1
509087 99509087 1001 86380 86390 1
509130 99509130 1001 86380 86390 1
509183 99509183 1001 86380 86390 1
509278 99509278 1001 86380 86390 1
509840 99509840 1001 86380 86390 1
509683 99509683 1001 86380 86390 1
509331 99509331 1001 86380 86390 1
510587 99510587 1001 86380 86390 1
510626 99510626 1001 86380 86390 1
510722 99510722 1001 86380 86390 1
510110 99510110 1001 86380 86390 1
510820 99510820 1001 86380 86390 1
510874 99510874 1001 86380 86390 1
511503 99511503 1001 86380 86390 1
511516 99511516 1001 86380 86390 1
511429 99511429 1001 86380 86390 1
511529 99511529 1001 86380 86390 1
511261 99511261 1001 86380 86390 1
511210 99511210 1001 86380 86390 1
511013 99511013 1001 86380 86390 1
511122 99511122 1001 86380 86390 1
511717 99511717 1001 86380 86390 1
512314 99512314 1001 86380 86390 1
512035 99512035 1001 86380 86390 1
512389 99512389 1001 86380 86390 1
512502 99512502 1001 86380 86390 1
513172 99513172 1001 86380 86390 1
513111 99513111 1001 86380 86390 1
513138 99513138 1001 86380 86390 1
513203 99513203 1001 86380 86390 1
512989 99512989 1001 86380 86390 1
513971 99513971 1001 86380 86390 1
513960 99513960 1001 86380 86390 1
513777 99513777 1001 86380 86390 1
513798 99513798 1001 86380 86390 1
513424 99513424 1001 86380 86390 1
513506 99513506 1001 86380 86390 1
513508 99513508 1001 86380 86390 1
514144 99514144 1001 86380 86390 1
514446 99514446 1001 86380 86390 1
514291 99514291 1001 86380 86390 1
514280 99514280 1001 86380 86390 1
514350 99514350 1001 86380 86390 1
514946 99514946 1001 86380 86390 1
514985 99514985 1001 86380 86390 1
514957 99514957 1001 86380 86390 1
515598 99515598 1001 86380 86390 1
515664 99515664 1001 86380 86390 1
515193 99515193 1001 86380 86390 1
515159 99515159 1001 86380 86390 1
515733 99515733 1001 86380 86390 1
515811 99515811 1001 86380 86390 1
516391 99516391 1001 86380 86390 1
516505 99516505 1001 86380 86390 1
515993 99515993 1001 86380 86390 1
516547 99516547 1001 86380 86390 1
516584 99516584 1001 86380 86390 1
516597 99516597 1001 86380 86390 1
516687 99516687 1001 86380 86390 1
517087 99517087 1001 86380 86390 1
517076 99517076 1001 86380 86390 1
517128 99517128 1001 86380 86390 1
516876 99516876 1001 86380 86390 1
516788 99516788 1001 86380 86390 1
516815 99516815 1001 86380 86390 1
517538 99517538 1001 86380 86390 1
517513 99517513 1001 86380 86390 1
518098 99518098 1001 86380 86390 1
518027 99518027 1001 86380 86390 1
517755 99517755 1001 86380 86390 1
517820 99517820 1001 86380 86390 1
517554 99517554 1001 86380 86390 1
517671 99517671 1001 86380 86390 1
517614 99517614 1001 86380 86390 1
518802 99518802 1001 86380 86390 1
518659 99518659 1001 86380 86390 1
518406 99518406 1001 86380 86390 1
518549 99518549 1001 86380 86390 1
519725 99519725 1001 86380 86390 1
519584 99519584 1001 86380 86390 1
519314 99519314 1001 86380 86390 1
519386 99519386 1001 86380 86390 1
519910 99519910 1001 86380 86390 1
519950 99519950 1001 86380 86390 1
520016 99520016 1001 86380 86390 1
520526 99520526 1001 86380 86390 1
520481 99520481 1001 86380 86390 1
520267 99520267 1001 86380 86390 1
520361 99520361 1001 86380 86390 1
520276 99520276 1001 86380 86390 1
520317 99520317 1001 86380 86390 1
520050 99520050 1001 86380 86390 1
520719 99520719 1001 86380 86390 1
520707 99520707 1001 86380 86390 1
520659 99520659 1001 86380 86390 1
521268 99521268 1001 86380 86390 1
521347 99521347 1001 86380 86390 1
521186 99521186 1001 86380 86390 1
521215 99521215 1001 86380 86390 1
520931 99520931 1001 86380 86390 1
521529 99521529 1001 86380 86390 1
521607 99521607 1001 86380 86390 1
521613 99521613 1001 86380 86390 1
522239 99522239 1001 86380 86390 1
521893 99521893 1001 86380 86390 1
521986 99521986 1001 86380 86390 1
521988 99521988 1001 86380 86390 1
521926 99521926 1001 86380 86390 1
521944 99521944 1001 86380 86390 1
521674 99521674 1001 86380 86390 1
522310 99522310 1001 86380 86390 1
523073 99523073 1001 86380 86390 1
522803 99522803 1001 86380 86390 1
522791 99522791 1001 86380 86390 1
522792 99522792 1001 86380 86390 1
522783 99522783 1001 86380 86390 1
522525 99522525 1001 86380 86390 1
522676 99522676 1001 86380 86390 1
523250 99523250 1001 86380 86390 1
523122 99523122 1001 86380 86390 1
523820 99523820 1001 86380 86390 1
523689 99523689 1001 86380 86390 1
523595 99523595 1001 86380 86390 1
523390 99523390 1001 86380 86390 1
523515 99523515 1001 86380 86390 1
524059 99524059 1001 86380 86390 1
524579 99524579 1001 86380 86390 1
524592 99524592 1001 86380 86390 1
524687 99524687 1001 86380 86390 1
524589 99524589 1001 86380 86390 1
524285 99524285 1001 86380 86390 1
525511 99525511 1001 86380 86390 1
525262 99525262 1001 86380 86390 1
525171 99525171 1001 86380 86390 1
525056 99525056 1001 86380 86390 1
525097 99525097 1001 86380 86390 1
525104 99525104 1001 86380 86390 1
525737 99525737 1001 86380 86390 1
525723 99525723 1001 86380 86390 1
526324 99526324 1001 86380 86390 1
526401 99526401 1001 86380 86390 1
526278 99526278 1001 86380 86390 1
525817 99525817 1001 86380 86390 1
525956 99525956 1001 86380 86390 1
526507 99526507 1001 86380 86390 1
527133 99527133 1001 86380 86390 1
526987 99526987 1001 86380 86390 1
526636 99526636 1001 86380 86390 1
528020 99528020 1001 86380 86390 1
527806 99527806 1001 86380 86390 1
527677 99527677 1001 86380 86390 1
527609 99527609 1001 86380 86390 1
528228 99528228 1001 86380 86390 1
528868 99528868 1001 86380 86390 1
528711 99528711 1001 86380 86390 1
528556 99528556 1001 86380 86390 1
528328 99528328 1001 86380 86390 1
529706 99529706 1001 86380 86390 1
529635 99529635 1001 86380 86390 1
529330 99529330 1001 86380 86390 1
529202 99529202 1001 86380 86390 1
529877 99529877 1001 86380 86390 1
530496 99530496 1001 86380 86390 1
530545 99530545 1001 86380 86390 1
530169 99530169 1001 86380 86390 1
530075 99530075 1001 86380 86390 1
530654 99530654 1001 86380 86390 1
530733 99530733 1001 86380 86390 1
530721 99530721 1001 86380 86390 1
530625 99530625 1001 86380 86390 1
531322 99531322 1001 86380 86390 1
531374 99531374 1001 86380 86390 1
531046 99531046 1001 86380 86390 1
531047 99531047 1001 86380 86390 1
531152 99531152 1001 86380 86390 1
531101 99531101 1001 86380 86390 1
531156 99531156 1001 86380 86390 1
531004 99531004 1001 86380 86390 1
531095 99531095 1001 86380 86390 1
530950 99530950 1001 86380 86390 1
531519 99531519 1001 86380 86390 1
532029 99532029 1001 86380 86390 1
532012 99532012 1001 86380 86390 1
531979 99531979 1001 86380 86390 1
531800 99531800 1001 86380 86390 1
531813 99531813 1001 86380 86390 1
532894 99532894 1001 86380 86390 1
532737 99532737 1001 86380 86390 1
532438 99532438 1001 86380 86390 1
532616 99532616 1001 86380 86390 1
533138 99533138 1001 86380 86390 1
533570 99533570 1001 86380 86390 1
533638 99533638 1001 86380 86390 1
533260 99533260 1001 86380 86390 1
533391 99533391 1001 86380 86390 1
533972 99533972 1001 86380 86390 1
533882 99533882 1001 86380 86390 1
533999 99533999 1001 86380 86390 1
533891 99533891 1001 86380 86390 1
534035 99534035 1001 86380 86390 1
534297 99534297 1001 86380 86390 1
534276 99534276 1001 86380 86390 1
534321 99534321 1001 86380 86390 1
534730 99534730 1001 86380 86390 1
535372 99535372 1001 86380 86390 1
535498 99535498 1001 86380 86390 1
535469 99535469 1001 86380 86390 1
535368 99535368 1001 86380 86390 1
535085 99535085 1001 86380 86390 1
534918 99534918 1001 86380 86390 1
536287 99536287 1001 86380 86390 1
536283 99536283 1001 86380 86390 1
535743 99535743 1001 86380 86390 1
535900 99535900 1001 86380 86390 1
535798 99535798 1001 86380 86390 1
535805 99535805 1001 86380 86390 1
536530 99536530 1001 86380 86390 1
536495 99536495 1001 86380 86390 1
537024 99537024 1001 86380 86390 1
536950 99536950 1001 86380 86390 1
536813 99536813 1001 86380 86390 1
536761 99536761 1001 86380 86390 1
536745 99536745 1001 86380 86390 1
537200 99537200 1001 86380 86390 1
537629 99537629 1001 86380 86390 1
537420 99537420 1001 86380 86390 1
537419 99537419 1001 86380 86390 1
537380 99537380 1001 86380 86390 1
538741 99538741 1001 86380 86390 1
538668 99538668 1001 86380 86390 1
538656 99538656 1001 86380 86390 1
538804 99538804 1001 86380 86390 1
538391 99538391 1001 86380 86390 1
538327 99538327 1001 86380 86390 1
538266 99538266 1001 86380 86390 1
538383 99538383 1001 86380 86390 1
539602 99539602 1001 86380 86390 1
539087 99539087 1001 86380 86390 1
539169 99539169 1001 86380 86390 1
539079 99539079 1001 86380 86390 1
539700 99539700 1001 86380 86390 1
540455 99540455 1001 86380 86390 1
540336 99540336 1001 86380 86390 1
540389 99540389 1001 86380 86390 1
540157 99540157 1001 86380 86390 1
539964 99539964 1001 86380 86390 1
539952 99539952 1001 86380 86390 1
540034 99540034 1001 86380 86390 1
540051 99540051 1001 86380 86390 1
540622 99540622 1001 86380 86390 1
541284 99541284 1001 86380 86390 1
541227 99541227 1001 86380 86390 1
541036 99541036 1001 86380 86390 1
540920 99540920 1001 86380 86390 1
541080 99541080 1001 86380 86390 1
540886 99540886 1001 86380 86390 1
540939 99540939 1001 86380 86390 1
540872 99540872 1001 86380 86390 1
540771 99540771 1001 86380 86390 1
541329 99541329 1001 86380 86390 1
541397 99541397 1001 86380 86390 1
542045 99542045 1001 86380 86390 1
541921 99541921 1001 86380 86390 1
542078 99542078 1001 86380 86390 1
541805 99541805 1001 86380 86390 1
541768 99541768 1001 86380 86390 1
542566 99542566 1001 86380 86390 1
542738 99542738 1001 86380 86390 1
542337 99542337 1001 86380 86390 1
542417 99542417 1001 86380 86390 1
542426 99542426 1001 86380 86390 1
543674 99543674 1001 86380 86390 1
543651 99543651 1001 86380 86390 1
543543 99543543 1001 86380 86390 1
543368 99543368 1001 86380 86390 1
543460 99543460 1001 86380 86390 1
543272 99543272 1001 86380 86390 1
543343 99543343 1001 86380 86390 1
543808 99543808 1001 86380 86390 1
543834 99543834 1001 86380 86390 1
543809 99543809 1001 86380 86390 1
543843 99543843 1001 86380 86390 1
544450 99544450 1001 86380 86390 1
544202 99544202 1001 86380 86390 1
544373 99544373 1001 86380 86390 1
544001 99544001 1001 86380 86390 1
544696 99544696 1001 86380 86390 1
400200 99400200 1001 86380 86390 1
400257 99400257 1001 86380 86390 1
400772 99400772 1001 86380 86390 1
400802 99400802 1001 86380 86390 1
400810 99400810 1001 86380 86390 1
400908 99400908 1001 86380 86390 1
401089 99401089 1001 86380 86390 1
401132 99401132 1001 86380 86390 1
401344 99401344 1001 86380 86390 1
401369 99401369 1001 86380 86390 1
401871 99401871 1001 86380 86390 1
401878 99401878 1001 86380 86390 1
402595 99402595 1001 86380 86390 1
402726 99402726 1001 86380 86390 1
403010 99403010 1001 86380 86390 1
403188 99403188 1001 86380 86390 1
403148 99403148 1001 86380 86390 1
403497 99403497 1001 86380 86390 1
404530 99404530 1001 86380 86390 1
404695 99404695 1001 86380 86390 1
405088 99405088 1001 86380 86390 1
405591 99405591 1001 86380 86390 1
406054 99406054 1001 86380 86390 1
406039 99406039 1001 86380 86390 1
406148 99406148 1001 86380 86390 1
406287 99406287 1001 86380 86390 1
407027 99407027 1001 86380 86390 1
407091 99407091 1001 86380 86390 1
407038 99407038 1001 86380 86390 1
407605 99407605 1001 86380 86390 1
407968 99407968 1001 86380 86390 1
408037 99408037 1001 86380 86390 1
408492 99408492 1001 86380 86390 1
408616 99408616 1001 86380 86390 1
408921 99408921 1001 86380 86390 1
409058 99409058 1001 86380 86390 1
409129 99409129 1001 86380 86390 1
409458 99409458 1001 86380 86390 1
409575 99409575 1001 86380 86390 1
409786 99409786 1001 86380 86390 1
410111 99410111 1001 86380 86390 1
410356 99410356 1001 86380 86390 1
410539 99410539 1001 86380 86390 1
410529 99410529 1001 86380 86390 1
410784 99410784 1001 86380 86390 1
411230 99411230 1001 86380 86390 1
411320 99411320 1001 86380 86390 1
411615 99411615 1001 86380 86390 1
411913 99411913 1001 86380 86390 1
412102 99412102 1001 86380 86390 1
412408 99412408 1001 86380 86390 1
412285 99412285 1001 86380 86390 1
413561 99413561 1001 86380 86390 1
412981 99412981 1001 86380 86390 1
412775 99412775 1001 86380 86390 1
412484 99412484 1001 86380 86390 1
412530 99412530 1001 86380 86390 1
412877 99412877 1001 86380 86390 1
412836 99412836 1001 86380 86390 1
413951 99413951 1001 86380 86390 1
413953 99413953 1001 86380 86390 1
415222 99415222 1001 86380 86390 1
414950 99414950 1001 86380 86390 1
415275 99415275 1001 86380 86390 1
415106 99415106 1001 86380 86390 1
414741 99414741 1001 86380 86390 1
414750 99414750 1001 86380 86390 1
414171 99414171 1001 86380 86390 1
415720 99415720 1001 86380 86390 1
415529 99415529 1001 86380 86390 1
415703 99415703 1001 86380 86390 1
416956 99416956 1001 86380 86390 1
416831 99416831 1001 86380 86390 1
416669 99416669 1001 86380 86390 1
416555 99416555 1001 86380 86390 1
416248 99416248 1001 86380 86390 1
416026 99416026 1001 86380 86390 1
417350 99417350 1001 86380 86390 1
418716 99418716 1001 86380 86390 1
418726 99418726 1001 86380 86390 1
418429 99418429 1001 86380 86390 1
417659 99417659 1001 86380 86390 1
417966 99417966 1001 86380 86390 1
417932 99417932 1001 86380 86390 1
419165 99419165 1001 86380 86390 1
418919 99418919 1001 86380 86390 1
419118 99419118 1001 86380 86390 1
420417 99420417 1001 86380 86390 1
419973 99419973 1001 86380 86390 1
420615 99420615 1001 86380 86390 1
420632 99420632 1001 86380 86390 1
420580 99420580 1001 86380 86390 1
421760 99421760 1001 86380 86390 1
421314 99421314 1001 86380 86390 1
421013 99421013 1001 86380 86390 1
421041 99421041 1001 86380 86390 1
420977 99420977 1001 86380 86390 1
420936 99420936 1001 86380 86390 1
422277 99422277 1001 86380 86390 1
422308 99422308 1001 86380 86390 1
422507 99422507 1001 86380 86390 1
423402 99423402 1001 86380 86390 1
423219 99423219 1001 86380 86390 1
423015 99423015 1001 86380 86390 1
423107 99423107 1001 86380 86390 1
422690 99422690 1001 86380 86390 1
423898 99423898 1001 86380 86390 1
425060 99425060 1001 86380 86390 1
425185 99425185 1001 86380 86390 1
425186 99425186 1001 86380 86390 1
425101 99425101 1001 86380 86390 1
424826 99424826 1001 86380 86390 1
424608 99424608 1001 86380 86390 1
424446 99424446 1001 86380 86390 1
426825 99426825 1001 86380 86390 1
427080 99427080 1001 86380 86390 1
426649 99426649 1001 86380 86390 1
426604 99426604 1001 86380 86390 1
426491 99426491 1001 86380 86390 1
426112 99426112 1001 86380 86390 1
428672 99428672 1001 86380 86390 1
428532 99428532 1001 86380 86390 1
428536 99428536 1001 86380 86390 1
428388 99428388 1001 86380 86390 1
429149 99429149 1001 86380 86390 1
428878 99428878 1001 86380 86390 1
429734 99429734 1001 86380 86390 1
429758 99429758 1001 86380 86390 1
429748 99429748 1001 86380 86390 1
430532 99430532 1001 86380 86390 1
431999 99431999 1001 86380 86390 1
431922 99431922 1001 86380 86390 1
431949 99431949 1001 86380 86390 1
431299 99431299 1001 86380 86390 1
431500 99431500 1001 86380 86390 1
431122 99431122 1001 86380 86390 1
432330 99432330 1001 86380 86390 1
433137 99433137 1001 86380 86390 1
432845 99432845 1001 86380 86390 1
435366 99435366 1001 86380 86390 1
435351 99435351 1001 86380 86390 1
435046 99435046 1001 86380 86390 1
434871 99434871 1001 86380 86390 1
434286 99434286 1001 86380 86390 1
434402 99434402 1001 86380 86390 1
434407 99434407 1001 86380 86390 1
434366 99434366 1001 86380 86390 1
436782 99436782 1001 86380 86390 1
436991 99436991 1001 86380 86390 1
437031 99437031 1001 86380 86390 1
437316 99437316 1001 86380 86390 1
437350 99437350 1001 86380 86390 1
300100 99300100 1001 86380 86390 1
300573 99300573 1001 86380 86390 1
300369 99300369 1001 86380 86390 1
300435 99300435 1001 86380 86390 1
300428 99300428 1001 86380 86390 1
300496 99300496 1001 86380 86390 1
300290 99300290 1001 86380 86390 1
300243 99300243 1001 86380 86390 1
300145 99300145 1001 86380 86390 1
301483 99301483 1001 86380 86390 1
301150 99301150 1001 86380 86390 1
301294 99301294 1001 86380 86390 1
301076 99301076 1001 86380 86390 1
301010 99301010 1001 86380 86390 1
301649 99301649 1001 86380 86390 1
301665 99301665 1001 86380 86390 1
302297 99302297 1001 86380 86390 1
302104 99302104 1001 86380 86390 1
302392 99302392 1001 86380 86390 1
302498 99302498 1001 86380 86390 1
302506 99302506 1001 86380 86390 1
303157 99303157 1001 86380 86390 1
303136 99303136 1001 86380 86390 1
303166 99303166 1001 86380 86390 1
302885 99302885 1001 86380 86390 1
302994 99302994 1001 86380 86390 1
302958 99302958 1001 86380 86390 1
302936 99302936 1001 86380 86390 1
302630 99302630 1001 86380 86390 1
302605 99302605 1001 86380 86390 1
303295 99303295 1001 86380 86390 1
304012 99304012 1001 86380 86390 1
304021 99304021 1001 86380 86390 1
303749 99303749 1001 86380 86390 1
303444 99303444 1001 86380 86390 1
303461 99303461 1001 86380 86390 1
304660 99304660 1001 86380 86390 1
304815 99304815 1001 86380 86390 1
304551 99304551 1001 86380 86390 1
305020 99305020 1001 86380 86390 1
305648 99305648 1001 86380 86390 1
305308 99305308 1001 86380 86390 1
305222 99305222 1001 86380 86390 1
305263 99305263 1001 86380 86390 1
500782 99500782 1001 86380 86390 1
500790 99500790 1001 86380 86390 1
500670 99500670 1001 86380 86390 1
500547 99500547 1001 86380 86390 1
500270 99500270 1001 86380 86390 1
500374 99500374 1001 86380 86390 1
500293 99500293 1001 86380 86390 1
500982 99500982 1001 86380 86390 1
501402 99501402 1001 86380 86390 1
501749 99501749 1001 86380 86390 1
502448 99502448 1001 86380 86390 1
502110 99502110 1001 86380 86390 1
502140 99502140 1001 86380 86390 1
501980 99501980 1001 86380 86390 1
501863 99501863 1001 86380 86390 1
501921 99501921 1001 86380 86390 1
502587 99502587 1001 86380 86390 1
502601 99502601 1001 86380 86390 1
502537 99502537 1001 86380 86390 1
502928 99502928 1001 86380 86390 1
502714 99502714 1001 86380 86390 1
502781 99502781 1001 86380 86390 1
502678 99502678 1001 86380 86390 1
502809 99502809 1001 86380 86390 1
503433 99503433 1001 86380 86390 1
503392 99503392 1001 86380 86390 1
503990 99503990 1001 86380 86390 1
503918 99503918 1001 86380 86390 1
503551 99503551 1001 86380 86390 1
503697 99503697 1001 86380 86390 1
504309 99504309 1001 86380 86390 1
504259 99504259 1001 86380 86390 1
504311 99504311 1001 86380 86390 1
504212 99504212 1001 86380 86390 1
504790 99504790 1001 86380 86390 1
504855 99504855 1001 86380 86390 1
504865 99504865 1001 86380 86390 1
504546 99504546 1001 86380 86390 1
504679 99504679 1001 86380 86390 1
504732 99504732 1001 86380 86390 1
504643 99504643 1001 86380 86390 1
504709 99504709 1001 86380 86390 1
505572 99505572 1001 86380 86390 1
505263 99505263 1001 86380 86390 1
505954 99505954 1001 86380 86390 1
505842 99505842 1001 86380 86390 1
506533 99506533 1001 86380 86390 1
506482 99506482 1001 86380 86390 1
506419 99506419 1001 86380 86390 1
506261 99506261 1001 86380 86390 1
506120 99506120 1001 86380 86390 1
506096 99506096 1001 86380 86390 1
506038 99506038 1001 86380 86390 1
506671 99506671 1001 86380 86390 1
506625 99506625 1001 86380 86390 1
506652 99506652 1001 86380 86390 1
507271 99507271 1001 86380 86390 1
507023 99507023 1001 86380 86390 1
507138 99507138 1001 86380 86390 1
507438 99507438 1001 86380 86390 1
507557 99507557 1001 86380 86390 1
508106 99508106 1001 86380 86390 1
507916 99507916 1001 86380 86390 1
507969 99507969 1001 86380 86390 1
507895 99507895 1001 86380 86390 1
507960 99507960 1001 86380 86390 1
507705 99507705 1001 86380 86390 1
507724 99507724 1001 86380 86390 1
508389 99508389 1001 86380 86390 1
508404 99508404 1001 86380 86390 1
508380 99508380 1001 86380 86390 1
508434 99508434 1001 86380 86390 1
508587 99508587 1001 86380 86390 1
508485 99508485 1001 86380 86390 1
508654 99508654 1001 86380 86390 1
508594 99508594 1001 86380 86390 1
509721 99509721 1001 86380 86390 1
509541 99509541 1001 86380 86390 1
509354 99509354 1001 86380 86390 1
510083 99510083 1001 86380 86390 1
509981 99509981 1001 86380 86390 1
510033 99510033 1001 86380 86390 1
510078 99510078 1001 86380 86390 1
510604 99510604 1001 86380 86390 1
510635 99510635 1001 86380 86390 1
510496 99510496 1001 86380 86390 1
510463 99510463 1001 86380 86390 1
510219 99510219 1001 86380 86390 1
510130 99510130 1001 86380 86390 1
510789 99510789 1001 86380 86390 1
510742 99510742 1001 86380 86390 1
510853 99510853 1001 86380 86390 1
511423 99511423 1001 86380 86390 1
511475 99511475 1001 86380 86390 1
511310 99511310 1001 86380 86390 1
511169 99511169 1001 86380 86390 1
511305 99511305 1001 86380 86390 1
511216 99511216 1001 86380 86390 1
511730 99511730 1001 86380 86390 1
512307 99512307 1001 86380 86390 1
512326 99512326 1001 86380 86390 1
512008 99512008 1001 86380 86390 1
512021 99512021 1001 86380 86390 1
512060 99512060 1001 86380 86390 1
512114 99512114 1001 86380 86390 1
512155 99512155 1001 86380 86390 1
511927 99511927 1001 86380 86390 1
511794 99511794 1001 86380 86390 1
511821 99511821 1001 86380 86390 1
512550 99512550 1001 86380 86390 1
512437 99512437 1001 86380 86390 1
512529 99512529 1001 86380 86390 1
513067 99513067 1001 86380 86390 1
513133 99513133 1001 86380 86390 1
512836 99512836 1001 86380 86390 1
512958 99512958 1001 86380 86390 1
512758 99512758 1001 86380 86390 1
512672 99512672 1001 86380 86390 1
512595 99512595 1001 86380 86390 1
513334 99513334 1001 86380 86390 1
513387 99513387 1001 86380 86390 1
513400 99513400 1001 86380 86390 1
513271 99513271 1001 86380 86390 1
513362 99513362 1001 86380 86390 1
513828 99513828 1001 86380 86390 1
513873 99513873 1001 86380 86390 1
513652 99513652 1001 86380 86390 1
513594 99513594 1001 86380 86390 1
514679 99514679 1001 86380 86390 1
514577 99514577 1001 86380 86390 1
514540 99514540 1001 86380 86390 1
514395 99514395 1001 86380 86390 1
514349 99514349 1001 86380 86390 1
514935 99514935 1001 86380 86390 1
515060 99515060 1001 86380 86390 1
514944 99514944 1001 86380 86390 1
515515 99515515 1001 86380 86390 1
515436 99515436 1001 86380 86390 1
515386 99515386 1001 86380 86390 1
515153 99515153 1001 86380 86390 1
515168 99515168 1001 86380 86390 1
515208 99515208 1001 86380 86390 1
515097 99515097 1001 86380 86390 1
515136 99515136 1001 86380 86390 1
515724 99515724 1001 86380 86390 1
515872 99515872 1001 86380 86390 1
516314 99516314 1001 86380 86390 1
516257 99516257 1001 86380 86390 1
516013 99516013 1001 86380 86390 1
516553 99516553 1001 86380 86390 1
516530 99516530 1001 86380 86390 1
517278 99517278 1001 86380 86390 1
517322 99517322 1001 86380 86390 1
517269 99517269 1001 86380 86390 1
517078 99517078 1001 86380 86390 1
516833 99516833 1001 86380 86390 1
516786 99516786 1001 86380 86390 1
516838 99516838 1001 86380 86390 1
517525 99517525 1001 86380 86390 1
517995 99517995 1001 86380 86390 1
518074 99518074 1001 86380 86390 1
518143 99518143 1001 86380 86390 1
517991 99517991 1001 86380 86390 1
517866 99517866 1001 86380 86390 1
517831 99517831 1001 86380 86390 1
517722 99517722 1001 86380 86390 1
517618 99517618 1001 86380 86390 1
518190 99518190 1001 86380 86390 1
518868 99518868 1001 86380 86390 1
518920 99518920 1001 86380 86390 1
519106 99519106 1001 86380 86390 1
519099 99519099 1001 86380 86390 1
519523 99519523 1001 86380 86390 1
519536 99519536 1001 86380 86390 1
519409 99519409 1001 86380 86390 1
519542 99519542 1001 86380 86390 1
519336 99519336 1001 86380 86390 1
519240 99519240 1001 86380 86390 1
519610 99519610 1001 86380 86390 1
520438 99520438 1001 86380 86390 1
520496 99520496 1001 86380 86390 1
520250 99520250 1001 86380 86390 1
521412 99521412 1001 86380 86390 1
521161 99521161 1001 86380 86390 1
521200 99521200 1001 86380 86390 1
521180 99521180 1001 86380 86390 1
521605 99521605 1001 86380 86390 1
522112 99522112 1001 86380 86390 1
522224 99522224 1001 86380 86390 1
522186 99522186 1001 86380 86390 1
521947 99521947 1001 86380 86390 1
522079 99522079 1001 86380 86390 1
521867 99521867 1001 86380 86390 1
521846 99521846 1001 86380 86390 1
521677 99521677 1001 86380 86390 1
521732 99521732 1001 86380 86390 1
521760 99521760 1001 86380 86390 1
521709 99521709 1001 86380 86390 1
522650 99522650 1001 86380 86390 1
522548 99522548 1001 86380 86390 1
523829 99523829 1001 86380 86390 1
523767 99523767 1001 86380 86390 1
523784 99523784 1001 86380 86390 1
523838 99523838 1001 86380 86390 1
523935 99523935 1001 86380 86390 1
523614 99523614 1001 86380 86390 1
523696 99523696 1001 86380 86390 1
523698 99523698 1001 86380 86390 1
523444 99523444 1001 86380 86390 1
524496 99524496 1001 86380 86390 1
524347 99524347 1001 86380 86390 1
524310 99524310 1001 86380 86390 1
524197 99524197 1001 86380 86390 1
524342 99524342 1001 86380 86390 1
524829 99524829 1001 86380 86390 1
525561 99525561 1001 86380 86390 1
525475 99525475 1001 86380 86390 1
525338 99525338 1001 86380 86390 1
525013 99525013 1001 86380 86390 1
525052 99525052 1001 86380 86390 1
525156 99525156 1001 86380 86390 1
525027 99525027 1001 86380 86390 1
525693 99525693 1001 86380 86390 1
525709 99525709 1001 86380 86390 1
526311 99526311 1001 86380 86390 1
526177 99526177 1001 86380 86390 1
526217 99526217 1001 86380 86390 1
525828 99525828 1001 86380 86390 1
526449 99526449 1001 86380 86390 1
526219 99526219 1001 86380 86390 1
526450 99526450 1001 86380 86390 1
526607 99526607 1001 86380 86390 1
526609 99526609 1001 86380 86390 1
526456 99526456 1001 86380 86390 1
526614 99526614 1001 86380 86390 1
527193 99527193 1001 86380 86390 1
526840 99526840 1001 86380 86390 1
526659 99526659 1001 86380 86390 1
527045 99527045 1001 86380 86390 1
527253 99527253 1001 86380 86390 1
527769 99527769 1001 86380 86390 1
527670 99527670 1001 86380 86390 1
527776 99527776 1001 86380 86390 1
527519 99527519 1001 86380 86390 1
527500 99527500 1001 86380 86390 1
527489 99527489 1001 86380 86390 1
527504 99527504 1001 86380 86390 1
527531 99527531 1001 86380 86390 1
528183 99528183 1001 86380 86390 1
528251 99528251 1001 86380 86390 1
528794 99528794 1001 86380 86390 1
528527 99528527 1001 86380 86390 1
528462 99528462 1001 86380 86390 1
528307 99528307 1001 86380 86390 1
528301 99528301 1001 86380 86390 1
528978 99528978 1001 86380 86390 1
528928 99528928 1001 86380 86390 1
528996 99528996 1001 86380 86390 1
529049 99529049 1001 86380 86390 1
529528 99529528 1001 86380 86390 1
529471 99529471 1001 86380 86390 1
529498 99529498 1001 86380 86390 1
529482 99529482 1001 86380 86390 1
529152 99529152 1001 86380 86390 1
529181 99529181 1001 86380 86390 1
530519 99530519 1001 86380 86390 1
530390 99530390 1001 86380 86390 1
530512 99530512 1001 86380 86390 1
530372 99530372 1001 86380 86390 1
530450 99530450 1001 86380 86390 1
530180 99530180 1001 86380 86390 1
530272 99530272 1001 86380 86390 1
530146 99530146 1001 86380 86390 1
530176 99530176 1001 86380 86390 1
530066 99530066 1001 86380 86390 1
530021 99530021 1001 86380 86390 1
529996 99529996 1001 86380 86390 1
531369 99531369 1001 86380 86390 1
531261 99531261 1001 86380 86390 1
531112 99531112 1001 86380 86390 1
530977 99530977 1001 86380 86390 1
531146 99531146 1001 86380 86390 1
530794 99530794 1001 86380 86390 1
530964 99530964 1001 86380 86390 1
531546 99531546 1001 86380 86390 1
531485 99531485 1001 86380 86390 1
531462 99531462 1001 86380 86390 1
531476 99531476 1001 86380 86390 1
532098 99532098 1001 86380 86390 1
531976 99531976 1001 86380 86390 1
531860 99531860 1001 86380 86390 1
531596 99531596 1001 86380 86390 1
532243 99532243 1001 86380 86390 1
532934 99532934 1001 86380 86390 1
532654 99532654 1001 86380 86390 1
532524 99532524 1001 86380 86390 1
532828 99532828 1001 86380 86390 1
533782 99533782 1001 86380 86390 1
533732 99533732 1001 86380 86390 1
533486 99533486 1001 86380 86390 1
533591 99533591 1001 86380 86390 1
533450 99533450 1001 86380 86390 1
533584 99533584 1001 86380 86390 1
533654 99533654 1001 86380 86390 1
534005 99534005 1001 86380 86390 1
533981 99533981 1001 86380 86390 1
534543 99534543 1001 86380 86390 1
534585 99534585 1001 86380 86390 1
534455 99534455 1001 86380 86390 1
534322 99534322 1001 86380 86390 1
534221 99534221 1001 86380 86390 1
534112 99534112 1001 86380 86390 1
534256 99534256 1001 86380 86390 1
535284 99535284 1001 86380 86390 1
534941 99534941 1001 86380 86390 1
535514 99535514 1001 86380 86390 1
535556 99535556 1001 86380 86390 1
536167 99536167 1001 86380 86390 1
535722 99535722 1001 86380 86390 1
536348 99536348 1001 86380 86390 1
536403 99536403 1001 86380 86390 1
536391 99536391 1001 86380 86390 1
536445 99536445 1001 86380 86390 1
537041 99537041 1001 86380 86390 1
537029 99537029 1001 86380 86390 1
537030 99537030 1001 86380 86390 1
536979 99536979 1001 86380 86390 1
536953 99536953 1001 86380 86390 1
536648 99536648 1001 86380 86390 1
536623 99536623 1001 86380 86390 1
536586 99536586 1001 86380 86390 1
537253 99537253 1001 86380 86390 1
537306 99537306 1001 86380 86390 1
537191 99537191 1001 86380 86390 1
537165 99537165 1001 86380 86390 1
537350 99537350 1001 86380 86390 1
537223 99537223 1001 86380 86390 1
537972 99537972 1001 86380 86390 1
537668 99537668 1001 86380 86390 1
537592 99537592 1001 86380 86390 1
537498 99537498 1001 86380 86390 1
537449 99537449 1001 86380 86390 1
537495 99537495 1001 86380 86390 1
538014 99538014 1001 86380 86390 1
538053 99538053 1001 86380 86390 1
538067 99538067 1001 86380 86390 1
538058 99538058 1001 86380 86390 1
538679 99538679 1001 86380 86390 1
538657 99538657 1001 86380 86390 1
538684 99538684 1001 86380 86390 1
538506 99538506 1001 86380 86390 1
538446 99538446 1001 86380 86390 1
538413 99538413 1001 86380 86390 1
538841 99538841 1001 86380 86390 1
538894 99538894 1001 86380 86390 1
539002 99539002 1001 86380 86390 1
539441 99539441 1001 86380 86390 1
539399 99539399 1001 86380 86390 1
539290 99539290 1001 86380 86390 1
539102 99539102 1001 86380 86390 1
539066 99539066 1001 86380 86390 1
539224 99539224 1001 86380 86390 1
539186 99539186 1001 86380 86390 1
539772 99539772 1001 86380 86390 1
539786 99539786 1001 86380 86390 1
540420 99540420 1001 86380 86390 1
540223 99540223 1001 86380 86390 1
539943 99539943 1001 86380 86390 1
540021 99540021 1001 86380 86390 1
539970 99539970 1001 86380 86390 1
540523 99540523 1001 86380 86390 1
540640 99540640 1001 86380 86390 1
541148 99541148 1001 86380 86390 1
541253 99541253 1001 86380 86390 1
541203 99541203 1001 86380 86390 1
541473 99541473 1001 86380 86390 1
541418 99541418 1001 86380 86390 1
542103 99542103 1001 86380 86390 1
541990 99541990 1001 86380 86390 1
541891 99541891 1001 86380 86390 1
541881 99541881 1001 86380 86390 1
541718 99541718 1001 86380 86390 1
541563 99541563 1001 86380 86390 1
541506 99541506 1001 86380 86390 1
542170 99542170 1001 86380 86390 1
542235 99542235 1001 86380 86390 1
542793 99542793 1001 86380 86390 1
542999 99542999 1001 86380 86390 1
542977 99542977 1001 86380 86390 1
543120 99543120 1001 86380 86390 1
543465 99543465 1001 86380 86390 1
543484 99543484 1001 86380 86390 1
544458 99544458 1001 86380 86390 1
544598 99544598 1001 86380 86390 1
544069 99544069 1001 86380 86390 1
544152 99544152 1001 86380 86390 1
544077 99544077 1001 86380 86390 1
544156 99544156 1001 86380 86390 1
508297 491 1001 49565 49864 1
519384 736 1002 43917 53135 1
400512 99400512 1001 86380 86390 1
400735 99400735 1001 86380 86390 1
401154 99401154 1001 86380 86390 1
401110 99401110 1001 86380 86390 1
401410 99401410 1001 86380 86390 1
401483 99401483 1001 86380 86390 1
401662 99401662 1001 86380 86390 1
401794 99401794 1001 86380 86390 1
401908 99401908 1001 86380 86390 1
402135 99402135 1001 86380 86390 1
402324 99402324 1001 86380 86390 1
403201 99403201 1001 86380 86390 1
403372 99403372 1001 86380 86390 1
403431 99403431 1001 86380 86390 1
403384 99403384 1001 86380 86390 1
403386 99403386 1001 86380 86390 1
403678 99403678 1001 86380 86390 1
403827 99403827 1001 86380 86390 1
403968 99403968 1001 86380 86390 1
404082 99404082 1001 86380 86390 1
404103 99404103 1001 86380 86390 1
404364 99404364 1001 86380 86390 1
404639 99404639 1001 86380 86390 1
404696 99404696 1001 86380 86390 1
405372 99405372 1001 86380 86390 1
405848 99405848 1001 86380 86390 1
405999 99405999 1001 86380 86390 1
406364 99406364 1001 86380 86390 1
406497 99406497 1001 86380 86390 1
406670 99406670 1001 86380 86390 1
407324 99407324 1001 86380 86390 1
407641 99407641 1001 86380 86390 1
407913 99407913 1001 86380 86390 1
408243 99408243 1001 86380 86390 1
408603 99408603 1001 86380 86390 1
409618 99409618 1001 86380 86390 1
409641 99409641 1001 86380 86390 1
409824 99409824 1001 86380 86390 1
410268 99410268 1001 86380 86390 1
410608 99410608 1001 86380 86390 1
410770 99410770 1001 86380 86390 1
410965 99410965 1001 86380 86390 1
411108 99411108 1001 86380 86390 1
411171 99411171 1001 86380 86390 1
411235 99411235 1001 86380 86390 1
411773 99411773 1001 86380 86390 1
411893 99411893 1001 86380 86390 1
411925 99411925 1001 86380 86390 1
411904 99411904 1001 86380 86390 1
413433 99413433 1001 86380 86390 1
413148 99413148 1001 86380 86390 1
412970 99412970 1001 86380 86390 1
412781 99412781 1001 86380 86390 1
412757 99412757 1001 86380 86390 1
413808 99413808 1001 86380 86390 1
413929 99413929 1001 86380 86390 1
413919 99413919 1001 86380 86390 1
415142 99415142 1001 86380 86390 1
415137 99415137 1001 86380 86390 1
414545 99414545 1001 86380 86390 1
414165 99414165 1001 86380 86390 1
415555 99415555 1001 86380 86390 1
415577 99415577 1001 86380 86390 1
416943 99416943 1001 86380 86390 1
416960 99416960 1001 86380 86390 1
416159 99416159 1001 86380 86390 1
416181 99416181 1001 86380 86390 1
415901 99415901 1001 86380 86390 1
417092 99417092 1001 86380 86390 1
417544 99417544 1001 86380 86390 1
417514 99417514 1001 86380 86390 1
418790 99418790 1001 86380 86390 1
418091 99418091 1001 86380 86390 1
418234 99418234 1001 86380 86390 1
420044 99420044 1001 86380 86390 1
419814 99419814 1001 86380 86390 1
419565 99419565 1001 86380 86390 1
420646 99420646 1001 86380 86390 1
420798 99420798 1001 86380 86390 1
421296 99421296 1001 86380 86390 1
421646 99421646 1001 86380 86390 1
421097 99421097 1001 86380 86390 1
420949 99420949 1001 86380 86390 1
421215 99421215 1001 86380 86390 1
422504 99422504 1001 86380 86390 1
422495 99422495 1001 86380 86390 1
423030 99423030 1001 86380 86390 1
423159 99423159 1001 86380 86390 1
422652 99422652 1001 86380 86390 1
423970 99423970 1001 86380 86390 1
424024 99424024 1001 86380 86390 1
423906 99423906 1001 86380 86390 1
424058 99424058 1001 86380 86390 1
425030 99425030 1001 86380 86390 1
424950 99424950 1001 86380 86390 1
424700 99424700 1001 86380 86390 1
426872 99426872 1001 86380 86390 1
426735 99426735 1001 86380 86390 1
426287 99426287 1001 86380 86390 1
427372 99427372 1001 86380 86390 1
428364 99428364 1001 86380 86390 1
428413 99428413 1001 86380 86390 1
429157 99429157 1001 86380 86390 1
429172 99429172 1001 86380 86390 1
430273 99430273 1001 86380 86390 1
429999 99429999 1001 86380 86390 1
430281 99430281 1001 86380 86390 1
429831 99429831 1001 86380 86390 1
429937 99429937 1001 86380 86390 1
429497 99429497 1001 86380 86390 1
430613 99430613 1001 86380 86390 1
430522 99430522 1001 86380 86390 1
432021 99432021 1001 86380 86390 1
431267 99431267 1001 86380 86390 1
431572 99431572 1001 86380 86390 1
431390 99431390 1001 86380 86390 1
430892 99430892 1001 86380 86390 1
433553 99433553 1001 86380 86390 1
433381 99433381 1001 86380 86390 1
432930 99432930 1001 86380 86390 1
432912 99432912 1001 86380 86390 1
432608 99432608 1001 86380 86390 1
432659 99432659 1001 86380 86390 1
433892 99433892 1001 86380 86390 1
435229 99435229 1001 86380 86390 1
435066 99435066 1001 86380 86390 1
435262 99435262 1001 86380 86390 1
434227 99434227 1001 86380 86390 1
434353 99434353 1001 86380 86390 1
435767 99435767 1001 86380 86390 1
435744 99435744 1001 86380 86390 1
435639 99435639 1001 86380 86390 1
435696 99435696 1001 86380 86390 1
436324 99436324 1001 86380 86390 1
436307 99436307 1001 86380 86390 1
300057 99300057 1001 86380 86390 1
300010 99300010 1001 86380 86390 1
300065 99300065 1001 86380 86390 1
300368 99300368 1001 86380 86390 1
300333 99300333 1001 86380 86390 1
300373 99300373 1001 86380 86390 1
300238 99300238 1001 86380 86390 1
300767 99300767 1001 86380 86390 1
300918 99300918 1001 86380 86390 1
301377 99301377 1001 86380 86390 1
301429 99301429 1001 86380 86390 1
301146 99301146 1001 86380 86390 1
301035 99301035 1001 86380 86390 1
301942 99301942 1001 86380 86390 1
303035 99303035 1001 86380 86390 1
303201 99303201 1001 86380 86390 1
302863 99302863 1001 86380 86390 1
302917 99302917 1001 86380 86390 1
303000 99303000 1001 86380 86390 1
302720 99302720 1001 86380 86390 1
303376 99303376 1001 86380 86390 1
303892 99303892 1001 86380 86390 1
303811 99303811 1001 86380 86390 1
303486 99303486 1001 86380 86390 1
304204 99304204 1001 86380 86390 1
304066 99304066 1001 86380 86390 1
304145 99304145 1001 86380 86390 1
304211 99304211 1001 86380 86390 1
304684 99304684 1001 86380 86390 1
304855 99304855 1001 86380 86390 1
304590 99304590 1001 86380 86390 1
304353 99304353 1001 86380 86390 1
305006 99305006 1001 86380 86390 1
304958 99304958 1001 86380 86390 1
304998 99304998 1001 86380 86390 1
305596 99305596 1001 86380 86390 1
305653 99305653 1001 86380 86390 1
305454 99305454 1001 86380 86390 1
305418 99305418 1001 86380 86390 1
305432 99305432 1001 86380 86390 1
305461 99305461 1001 86380 86390 1
305360 99305360 1001 86380 86390 1
305413 99305413 1001 86380 86390 1
305145 99305145 1001 86380 86390 1
500109 99500109 1001 86380 86390 1
500161 99500161 1001 86380 86390 1
500698 99500698 1001 86380 86390 1
500479 99500479 1001 86380 86390 1
500281 99500281 1001 86380 86390 1
500878 99500878 1001 86380 86390 1
500610 99500610 1001 86380 86390 1
500880 99500880 1001 86380 86390 1
500835 99500835 1001 86380 86390 1
501358 99501358 1001 86380 86390 1
501258 99501258 1001 86380 86390 1
501111 99501111 1001 86380 86390 1
501060 99501060 1001 86380 86390 1
501177 99501177 1001 86380 86390 1
501192 99501192 1001 86380 86390 1
501031 99501031 1001 86380 86390 1
501677 99501677 1001 86380 86390 1
501678 99501678 1001 86380 86390 1
501744 99501744 1001 86380 86390 1
502149 99502149 1001 86380 86390 1
502151 99502151 1001 86380 86390 1
502180 99502180 1001 86380 86390 1
501884 99501884 1001 86380 86390 1
501899 99501899 1001 86380 86390 1
502551 99502551 1001 86380 86390 1
502616 99502616 1001 86380 86390 1
503129 99503129 1001 86380 86390 1
502955 99502955 1001 86380 86390 1
503408 99503408 1001 86380 86390 1
503456 99503456 1001 86380 86390 1
504016 99504016 1001 86380 86390 1
503921 99503921 1001 86380 86390 1
503734 99503734 1001 86380 86390 1
503608 99503608 1001 86380 86390 1
503661 99503661 1001 86380 86390 1
503508 99503508 1001 86380 86390 1
504221 99504221 1001 86380 86390 1
504739 99504739 1001 86380 86390 1
504612 99504612 1001 86380 86390 1
504626 99504626 1001 86380 86390 1
504479 99504479 1001 86380 86390 1
504482 99504482 1001 86380 86390 1
505079 99505079 1001 86380 86390 1
505028 99505028 1001 86380 86390 1
505146 99505146 1001 86380 86390 1
505724 99505724 1001 86380 86390 1
505570 99505570 1001 86380 86390 1
505756 99505756 1001 86380 86390 1
505763 99505763 1001 86380 86390 1
505653 99505653 1001 86380 86390 1
505231 99505231 1001 86380 86390 1
505155 99505155 1001 86380 86390 1
506596 99506596 1001 86380 86390 1
506213 99506213 1001 86380 86390 1
506189 99506189 1001 86380 86390 1
506295 99506295 1001 86380 86390 1
506308 99506308 1001 86380 86390 1
507321 99507321 1001 86380 86390 1
507402 99507402 1001 86380 86390 1
507353 99507353 1001 86380 86390 1
507411 99507411 1001 86380 86390 1
507330 99507330 1001 86380 86390 1
507171 99507171 1001 86380 86390 1
507058 99507058 1001 86380 86390 1
506931 99506931 1001 86380 86390 1
507461 99507461 1001 86380 86390 1
507467 99507467 1001 86380 86390 1
508188 99508188 1001 86380 86390 1
507892 99507892 1001 86380 86390 1
508001 99508001 1001 86380 86390 1
507964 99507964 1001 86380 86390 1
507926 99507926 1001 86380 86390 1
507848 99507848 1001 86380 86390 1
507633 99507633 1001 86380 86390 1
507834 99507834 1001 86380 86390 1
508427 99508427 1001 86380 86390 1
508391 99508391 1001 86380 86390 1
508446 99508446 1001 86380 86390 1
508268 99508268 1001 86380 86390 1
508750 99508750 1001 86380 86390 1
508674 99508674 1001 86380 86390 1
508532 99508532 1001 86380 86390 1
509845 99509845 1001 86380 86390 1
509519 99509519 1001 86380 86390 1
509404 99509404 1001 86380 86390 1
509327 99509327 1001 86380 86390 1
510602 99510602 1001 86380 86390 1
510486 99510486 1001 86380 86390 1
510516 99510516 1001 86380 86390 1
510428 99510428 1001 86380 86390 1
510274 99510274 1001 86380 86390 1
510224 99510224 1001 86380 86390 1
510238 99510238 1001 86380 86390 1
510306 99510306 1001 86380 86390 1
510294 99510294 1001 86380 86390 1
510167 99510167 1001 86380 86390 1
511410 99511410 1001 86380 86390 1
512296 99512296 1001 86380 86390 1
512165 99512165 1001 86380 86390 1
512415 99512415 1001 86380 86390 1
512543 99512543 1001 86380 86390 1
512440 99512440 1001 86380 86390 1
513029 99513029 1001 86380 86390 1
512956 99512956 1001 86380 86390 1
512703 99512703 1001 86380 86390 1
512791 99512791 1001 86380 86390 1
513215 99513215 1001 86380 86390 1
513274 99513274 1001 86380 86390 1
513878 99513878 1001 86380 86390 1
513969 99513969 1001 86380 86390 1
513821 99513821 1001 86380 86390 1
513682 99513682 1001 86380 86390 1
513463 99513463 1001 86380 86390 1
513478 99513478 1001 86380 86390 1
513446 99513446 1001 86380 86390 1
514123 99514123 1001 86380 86390 1
514192 99514192 1001 86380 86390 1
514526 99514526 1001 86380 86390 1
514644 99514644 1001 86380 86390 1
514389 99514389 1001 86380 86390 1
514868 99514868 1001 86380 86390 1
514996 99514996 1001 86380 86390 1
515543 99515543 1001 86380 86390 1
515485 99515485 1001 86380 86390 1
515502 99515502 1001 86380 86390 1
515316 99515316 1001 86380 86390 1
515476 99515476 1001 86380 86390 1
515175 99515175 1001 86380 86390 1
515243 99515243 1001 86380 86390 1
515720 99515720 1001 86380 86390 1
516149 99516149 1001 86380 86390 1
516024 99516024 1001 86380 86390 1
515938 99515938 1001 86380 86390 1
516094 99516094 1001 86380 86390 1
515914 99515914 1001 86380 86390 1
517317 99517317 1001 86380 86390 1
517040 99517040 1001 86380 86390 1
516963 99516963 1001 86380 86390 1
517070 99517070 1001 86380 86390 1
517074 99517074 1001 86380 86390 1
516835 99516835 1001 86380 86390 1
516867 99516867 1001 86380 86390 1
517490 99517490 1001 86380 86390 1
518126 99518126 1001 86380 86390 1
518048 99518048 1001 86380 86390 1
518077 99518077 1001 86380 86390 1
518122 99518122 1001 86380 86390 1
517956 99517956 1001 86380 86390 1
517638 99517638 1001 86380 86390 1
517664 99517664 1001 86380 86390 1
518342 99518342 1001 86380 86390 1
518239 99518239 1001 86380 86390 1
518267 99518267 1001 86380 86390 1
518966 99518966 1001 86380 86390 1
518625 99518625 1001 86380 86390 1
518554 99518554 1001 86380 86390 1
518555 99518555 1001 86380 86390 1
519623 99519623 1001 86380 86390 1
519464 99519464 1001 86380 86390 1
519594 99519594 1001 86380 86390 1
519401 99519401 1001 86380 86390 1
519364 99519364 1001 86380 86390 1
519224 99519224 1001 86380 86390 1
519202 99519202 1001 86380 86390 1
519931 99519931 1001 86380 86390 1
519841 99519841 1001 86380 86390 1
519987 99519987 1001 86380 86390 1
519926 99519926 1001 86380 86390 1
520494 99520494 1001 86380 86390 1
520444 99520444 1001 86380 86390 1
520252 99520252 1001 86380 86390 1
520117 99520117 1001 86380 86390 1
520132 99520132 1001 86380 86390 1
520043 99520043 1001 86380 86390 1
520147 99520147 1001 86380 86390 1
520096 99520096 1001 86380 86390 1
520795 99520795 1001 86380 86390 1
521345 99521345 1001 86380 86390 1
521201 99521201 1001 86380 86390 1
521008 99521008 1001 86380 86390 1
521583 99521583 1001 86380 86390 1
522207 99522207 1001 86380 86390 1
522284 99522284 1001 86380 86390 1
522076 99522076 1001 86380 86390 1
521690 99521690 1001 86380 86390 1
522350 99522350 1001 86380 86390 1
522493 99522493 1001 86380 86390 1
522418 99522418 1001 86380 86390 1
522944 99522944 1001 86380 86390 1
523015 99523015 1001 86380 86390 1
522762 99522762 1001 86380 86390 1
522629 99522629 1001 86380 86390 1
522613 99522613 1001 86380 86390 1
523209 99523209 1001 86380 86390 1
523138 99523138 1001 86380 86390 1
523828 99523828 1001 86380 86390 1
523639 99523639 1001 86380 86390 1
523965 99523965 1001 86380 86390 1
524709 99524709 1001 86380 86390 1
524641 99524641 1001 86380 86390 1
524493 99524493 1001 86380 86390 1
524225 99524225 1001 86380 86390 1
524804 99524804 1001 86380 86390 1
525520 99525520 1001 86380 86390 1
525567 99525567 1001 86380 86390 1
525216 99525216 1001 86380 86390 1
525359 99525359 1001 86380 86390 1
525781 99525781 1001 86380 86390 1
526397 99526397 1001 86380 86390 1
526399 99526399 1001 86380 86390 1
526055 99526055 1001 86380 86390 1
526086 99526086 1001 86380 86390 1
526001 99526001 1001 86380 86390 1
525847 99525847 1001 86380 86390 1
525865 99525865 1001 86380 86390 1
527115 99527115 1001 86380 86390 1
527196 99527196 1001 86380 86390 1
526745 99526745 1001 86380 86390 1
526716 99526716 1001 86380 86390 1
528003 99528003 1001 86380 86390 1
528217 99528217 1001 86380 86390 1
528782 99528782 1001 86380 86390 1
528658 99528658 1001 86380 86390 1
530490 99530490 1001 86380 86390 1
530494 99530494 1001 86380 86390 1
530537 99530537 1001 86380 86390 1
530326 99530326 1001 86380 86390 1
530306 99530306 1001 86380 86390 1
529989 99529989 1001 86380 86390 1
530139 99530139 1001 86380 86390 1
530598 99530598 1001 86380 86390 1
531269 99531269 1001 86380 86390 1
531284 99531284 1001 86380 86390 1
531313 99531313 1001 86380 86390 1
531145 99531145 1001 86380 86390 1
530959 99530959 1001 86380 86390 1
530830 99530830 1001 86380 86390 1
531455 99531455 1001 86380 86390 1
531391 99531391 1001 86380 86390 1
531561 99531561 1001 86380 86390 1
531565 99531565 1001 86380 86390 1
532078 99532078 1001 86380 86390 1
532009 99532009 1001 86380 86390 1
531937 99531937 1001 86380 86390 1
531968 99531968 1001 86380 86390 1
531865 99531865 1001 86380 86390 1
531755 99531755 1001 86380 86390 1
531618 99531618 1001 86380 86390 1
531661 99531661 1001 86380 86390 1
532297 99532297 1001 86380 86390 1
532378 99532378 1001 86380 86390 1
532997 99532997 1001 86380 86390 1
532462 99532462 1001 86380 86390 1
533202 99533202 1001 86380 86390 1
533183 99533183 1001 86380 86390 1
533836 99533836 1001 86380 86390 1
533457 99533457 1001 86380 86390 1
533574 99533574 1001 86380 86390 1
533392 99533392 1001 86380 86390 1
533896 99533896 1001 86380 86390 1
534525 99534525 1001 86380 86390 1
534553 99534553 1001 86380 86390 1
534429 99534429 1001 86380 86390 1
534165 99534165 1001 86380 86390 1
534859 99534859 1001 86380 86390 1
535336 99535336 1001 86380 86390 1
535326 99535326 1001 86380 86390 1
535139 99535139 1001 86380 86390 1
535100 99535100 1001 86380 86390 1
535170 99535170 1001 86380 86390 1
535276 99535276 1001 86380 86390 1
535586 99535586 1001 86380 86390 1
536157 99536157 1001 86380 86390 1
536212 99536212 1001 86380 86390 1
536150 99536150 1001 86380 86390 1
536243 99536243 1001 86380 86390 1
536232 99536232 1001 86380 86390 1
535806 99535806 1001 86380 86390 1
536367 99536367 1001 86380 86390 1
536524 99536524 1001 86380 86390 1
537037 99537037 1001 86380 86390 1
537000 99537000 1001 86380 86390 1
536594 99536594 1001 86380 86390 1
537190 99537190 1001 86380 86390 1
537183 99537183 1001 86380 86390 1
537941 99537941 1001 86380 86390 1
537960 99537960 1001 86380 86390 1
537895 99537895 1001 86380 86390 1
537656 99537656 1001 86380 86390 1
537726 99537726 1001 86380 86390 1
537740 99537740 1001 86380 86390 1
537576 99537576 1001 86380 86390 1
537509 99537509 1001 86380 86390 1
537997 99537997 1001 86380 86390 1
538055 99538055 1001 86380 86390 1
538154 99538154 1001 86380 86390 1
538155 99538155 1001 86380 86390 1
538615 99538615 1001 86380 86390 1
538493 99538493 1001 86380 86390 1
538496 99538496 1001 86380 86390 1
538475 99538475 1001 86380 86390 1
538221 99538221 1001 86380 86390 1
538275 99538275 1001 86380 86390 1
538818 99538818 1001 86380 86390 1
538925 99538925 1001 86380 86390 1
539578 99539578 1001 86380 86390 1
539489 99539489 1001 86380 86390 1
539554 99539554 1001 86380 86390 1
539384 99539384 1001 86380 86390 1
539291 99539291 1001 86380 86390 1
539029 99539029 1001 86380 86390 1
539704 99539704 1001 86380 86390 1
539800 99539800 1001 86380 86390 1
539803 99539803 1001 86380 86390 1
540326 99540326 1001 86380 86390 1
540359 99540359 1001 86380 86390 1
540060 99540060 1001 86380 86390 1
540192 99540192 1001 86380 86390 1
540470 99540470 1001 86380 86390 1
541265 99541265 1001 86380 86390 1
541150 99541150 1001 86380 86390 1
541190 99541190 1001 86380 86390 1
540958 99540958 1001 86380 86390 1
541060 99541060 1001 86380 86390 1
540739 99540739 1001 86380 86390 1
540845 99540845 1001 86380 86390 1
540733 99540733 1001 86380 86390 1
540773 99540773 1001 86380 86390 1
540852 99540852 1001 86380 86390 1
542149 99542149 1001 86380 86390 1
542920 99542920 1001 86380 86390 1
542928 99542928 1001 86380 86390 1
543035 99543035 1001 86380 86390 1
543751 99543751 1001 86380 86390 1
543715 99543715 1001 86380 86390 1
543719 99543719 1001 86380 86390 1
543197 99543197 1001 86380 86390 1
543277 99543277 1001 86380 86390 1
543890 99543890 1001 86380 86390 1
543891 99543891 1001 86380 86390 1
543842 99543842 1001 86380 86390 1
543910 99543910 1001 86380 86390 1
544476 99544476 1001 86380 86390 1
544094 99544094 1001 86380 86390 1
544150 99544150 1001 86380 86390 1
543982 99543982 1001 86380 86390 1
401066 230 1001 83040 84117 1
400626 99400626 1001 86380 86390 1
400780 99400780 1001 86380 86390 1
401480 99401480 1001 86380 86390 1
401496 99401496 1001 86380 86390 1
402185 99402185 1001 86380 86390 1
402327 99402327 1001 86380 86390 1
403079 99403079 1001 86380 86390 1
403023 99403023 1001 86380 86390 1
403196 99403196 1001 86380 86390 1
403206 99403206 1001 86380 86390 1
403242 99403242 1001 86380 86390 1
403458 99403458 1001 86380 86390 1
404078 99404078 1001 86380 86390 1
404610 99404610 1001 86380 86390 1
404750 99404750 1001 86380 86390 1
404738 99404738 1001 86380 86390 1
405296 99405296 1001 86380 86390 1
405556 99405556 1001 86380 86390 1
405758 99405758 1001 86380 86390 1
405875 99405875 1001 86380 86390 1
405996 99405996 1001 86380 86390 1
406084 99406084 1001 86380 86390 1
406127 99406127 1001 86380 86390 1
406130 99406130 1001 86380 86390 1
406226 99406226 1001 86380 86390 1
406343 99406343 1001 86380 86390 1
406417 99406417 1001 86380 86390 1
406630 99406630 1001 86380 86390 1
406608 99406608 1001 86380 86390 1
406731 99406731 1001 86380 86390 1
406634 99406634 1001 86380 86390 1
407106 99407106 1001 86380 86390 1
407037 99407037 1001 86380 86390 1
407308 99407308 1001 86380 86390 1
407608 99407608 1001 86380 86390 1
407737 99407737 1001 86380 86390 1
408231 99408231 1001 86380 86390 1
408501 99408501 1001 86380 86390 1
408609 99408609 1001 86380 86390 1
409385 99409385 1001 86380 86390 1
409753 99409753 1001 86380 86390 1
409911 99409911 1001 86380 86390 1
409913 99409913 1001 86380 86390 1
410065 99410065 1001 86380 86390 1
410122 99410122 1001 86380 86390 1
410308 99410308 1001 86380 86390 1
410804 99410804 1001 86380 86390 1
410934 99410934 1001 86380 86390 1
411323 99411323 1001 86380 86390 1
411664 99411664 1001 86380 86390 1
411661 99411661 1001 86380 86390 1
412537 99412537 1001 86380 86390 1
413985 99413985 1001 86380 86390 1
413854 99413854 1001 86380 86390 1
413859 99413859 1001 86380 86390 1
414804 99414804 1001 86380 86390 1
414479 99414479 1001 86380 86390 1
414271 99414271 1001 86380 86390 1
417095 99417095 1001 86380 86390 1
417264 99417264 1001 86380 86390 1
417517 99417517 1001 86380 86390 1
418528 99418528 1001 86380 86390 1
418609 99418609 1001 86380 86390 1
418335 99418335 1001 86380 86390 1
417942 99417942 1001 86380 86390 1
420806 99420806 1001 86380 86390 1
420543 99420543 1001 86380 86390 1
420801 99420801 1001 86380 86390 1
421870 99421870 1001 86380 86390 1
422007 99422007 1001 86380 86390 1
422018 99422018 1001 86380 86390 1
421702 99421702 1001 86380 86390 1
421766 99421766 1001 86380 86390 1
421792 99421792 1001 86380 86390 1
421318 99421318 1001 86380 86390 1
421672 99421672 1001 86380 86390 1
420915 99420915 1001 86380 86390 1
422179 99422179 1001 86380 86390 1
423367 99423367 1001 86380 86390 1
423186 99423186 1001 86380 86390 1
423960 99423960 1001 86380 86390 1
425184 99425184 1001 86380 86390 1
425078 99425078 1001 86380 86390 1
424940 99424940 1001 86380 86390 1
424488 99424488 1001 86380 86390 1
424390 99424390 1001 86380 86390 1
425700 99425700 1001 86380 86390 1
425518 99425518 1001 86380 86390 1
425600 99425600 1001 86380 86390 1
425427 99425427 1001 86380 86390 1
425404 99425404 1001 86380 86390 1
427066 99427066 1001 86380 86390 1
426226 99426226 1001 86380 86390 1
426165 99426165 1001 86380 86390 1
427219 99427219 1001 86380 86390 1
427280 99427280 1001 86380 86390 1
427255 99427255 1001 86380 86390 1
428511 99428511 1001 86380 86390 1
428438 99428438 1001 86380 86390 1
428390 99428390 1001 86380 86390 1
428063 99428063 1001 86380 86390 1
428282 99428282 1001 86380 86390 1
428217 99428217 1001 86380 86390 1
428209 99428209 1001 86380 86390 1
428118 99428118 1001 86380 86390 1
430068 99430068 1001 86380 86390 1
430124 99430124 1001 86380 86390 1
429791 99429791 1001 86380 86390 1
429503 99429503 1001 86380 86390 1
429179 99429179 1001 86380 86390 1
429488 99429488 1001 86380 86390 1
430683 99430683 1001 86380 86390 1
430711 99430711 1001 86380 86390 1
431698 99431698 1001 86380 86390 1
431658 99431658 1001 86380 86390 1
431688 99431688 1001 86380 86390 1
431433 99431433 1001 86380 86390 1
431629 99431629 1001 86380 86390 1
431464 99431464 1001 86380 86390 1
431535 99431535 1001 86380 86390 1
431519 99431519 1001 86380 86390 1
430985 99430985 1001 86380 86390 1
432128 99432128 1001 86380 86390 1
432443 99432443 1001 86380 86390 1
432363 99432363 1001 86380 86390 1
433260 99433260 1001 86380 86390 1
432616 99432616 1001 86380 86390 1
432620 99432620 1001 86380 86390 1
435338 99435338 1001 86380 86390 1
435045 99435045 1001 86380 86390 1
434950 99434950 1001 86380 86390 1
434284 99434284 1001 86380 86390 1
434321 99434321 1001 86380 86390 1
434509 99434509 1001 86380 86390 1
435734 99435734 1001 86380 86390 1
436339 99436339 1001 86380 86390 1
436045 99436045 1001 86380 86390 1
436078 99436078 1001 86380 86390 1
300081 99300081 1001 86380 86390 1
437236 99437236 1001 86380 86390 1
300628 99300628 1001 86380 86390 1
300357 99300357 1001 86380 86390 1
300340 99300340 1001 86380 86390 1
300214 99300214 1001 86380 86390 1
300282 99300282 1001 86380 86390 1
300192 99300192 1001 86380 86390 1
301389 99301389 1001 86380 86390 1
301360 99301360 1001 86380 86390 1
301744 99301744 1001 86380 86390 1
302020 99302020 1001 86380 86390 1
302051 99302051 1001 86380 86390 1
302470 99302470 1001 86380 86390 1
303168 99303168 1001 86380 86390 1
302872 99302872 1001 86380 86390 1
302809 99302809 1001 86380 86390 1
302943 99302943 1001 86380 86390 1
302829 99302829 1001 86380 86390 1
302869 99302869 1001 86380 86390 1
302922 99302922 1001 86380 86390 1
303321 99303321 1001 86380 86390 1
303209 99303209 1001 86380 86390 1
303225 99303225 1001 86380 86390 1
303857 99303857 1001 86380 86390 1
303726 99303726 1001 86380 86390 1
303820 99303820 1001 86380 86390 1
303795 99303795 1001 86380 86390 1
303519 99303519 1001 86380 86390 1
304156 99304156 1001 86380 86390 1
304744 99304744 1001 86380 86390 1
304738 99304738 1001 86380 86390 1
304467 99304467 1001 86380 86390 1
305050 99305050 1001 86380 86390 1
305317 99305317 1001 86380 86390 1
305297 99305297 1001 86380 86390 1
305401 99305401 1001 86380 86390 1
305089 99305089 1001 86380 86390 1
305273 99305273 1001 86380 86390 1
500156 99500156 1001 86380 86390 1
500159 99500159 1001 86380 86390 1
500004 99500004 1001 86380 86390 1
305690 99305690 1001 86380 86390 1
500621 99500621 1001 86380 86390 1
500482 99500482 1001 86380 86390 1
500586 99500586 1001 86380 86390 1
500438 99500438 1001 86380 86390 1
500929 99500929 1001 86380 86390 1
500884 99500884 1001 86380 86390 1
501569 99501569 1001 86380 86390 1
501229 99501229 1001 86380 86390 1
501419 99501419 1001 86380 86390 1
501202 99501202 1001 86380 86390 1
501061 99501061 1001 86380 86390 1
501180 99501180 1001 86380 86390 1
501171 99501171 1001 86380 86390 1
502331 99502331 1001 86380 86390 1
502237 99502237 1001 86380 86390 1
502069 99502069 1001 86380 86390 1
501975 99501975 1001 86380 86390 1
501966 99501966 1001 86380 86390 1
502018 99502018 1001 86380 86390 1
502583 99502583 1001 86380 86390 1
502552 99502552 1001 86380 86390 1
503229 99503229 1001 86380 86390 1
503122 99503122 1001 86380 86390 1
502932 99502932 1001 86380 86390 1
502881 99502881 1001 86380 86390 1
502934 99502934 1001 86380 86390 1
502912 99502912 1001 86380 86390 1
503448 99503448 1001 86380 86390 1
503944 99503944 1001 86380 86390 1
503725 99503725 1001 86380 86390 1
503767 99503767 1001 86380 86390 1
503693 99503693 1001 86380 86390 1
504197 99504197 1001 86380 86390 1
504166 99504166 1001 86380 86390 1
504793 99504793 1001 86380 86390 1
504845 99504845 1001 86380 86390 1
504811 99504811 1001 86380 86390 1
504889 99504889 1001 86380 86390 1
504677 99504677 1001 86380 86390 1
504364 99504364 1001 86380 86390 1
504429 99504429 1001 86380 86390 1
504461 99504461 1001 86380 86390 1
504517 99504517 1001 86380 86390 1
505103 99505103 1001 86380 86390 1
504949 99504949 1001 86380 86390 1
505481 99505481 1001 86380 86390 1
505354 99505354 1001 86380 86390 1
505812 99505812 1001 86380 86390 1
505790 99505790 1001 86380 86390 1
506576 99506576 1001 86380 86390 1
506386 99506386 1001 86380 86390 1
506079 99506079 1001 86380 86390 1
506075 99506075 1001 86380 86390 1
506710 99506710 1001 86380 86390 1
506678 99506678 1001 86380 86390 1
506799 99506799 1001 86380 86390 1
507098 99507098 1001 86380 86390 1
506820 99506820 1001 86380 86390 1
507426 99507426 1001 86380 86390 1
507443 99507443 1001 86380 86390 1
508150 99508150 1001 86380 86390 1
508102 99508102 1001 86380 86390 1
507860 99507860 1001 86380 86390 1
507826 99507826 1001 86380 86390 1
507827 99507827 1001 86380 86390 1
507782 99507782 1001 86380 86390 1
508881 99508881 1001 86380 86390 1
508545 99508545 1001 86380 86390 1
508564 99508564 1001 86380 86390 1
509214 99509214 1001 86380 86390 1
509211 99509211 1001 86380 86390 1
509891 99509891 1001 86380 86390 1
509562 99509562 1001 86380 86390 1
509563 99509563 1001 86380 86390 1
509286 99509286 1001 86380 86390 1
510669 99510669 1001 86380 86390 1
510423 99510423 1001 86380 86390 1
510141 99510141 1001 86380 86390 1
510819 99510819 1001 86380 86390 1
510756 99510756 1001 86380 86390 1
510840 99510840 1001 86380 86390 1
511451 99511451 1001 86380 86390 1
511490 99511490 1001 86380 86390 1
511280 99511280 1001 86380 86390 1
511282 99511282 1001 86380 86390 1
510941 99510941 1001 86380 86390 1
512110 99512110 1001 86380 86390 1
512025 99512025 1001 86380 86390 1
512936 99512936 1001 86380 86390 1
512802 99512802 1001 86380 86390 1
512959 99512959 1001 86380 86390 1
512679 99512679 1001 86380 86390 1
512682 99512682 1001 86380 86390 1
513325 99513325 1001 86380 86390 1
514021 99514021 1001 86380 86390 1
513850 99513850 1001 86380 86390 1
513816 99513816 1001 86380 86390 1
513745 99513745 1001 86380 86390 1
513642 99513642 1001 86380 86390 1
514148 99514148 1001 86380 86390 1
514743 99514743 1001 86380 86390 1
514733 99514733 1001 86380 86390 1
514591 99514591 1001 86380 86390 1
514465 99514465 1001 86380 86390 1
514455 99514455 1001 86380 86390 1
514560 99514560 1001 86380 86390 1
514372 99514372 1001 86380 86390 1
514297 99514297 1001 86380 86390 1
515597 99515597 1001 86380 86390 1
515602 99515602 1001 86380 86390 1
515564 99515564 1001 86380 86390 1
515427 99515427 1001 86380 86390 1
515363 99515363 1001 86380 86390 1
515272 99515272 1001 86380 86390 1
515354 99515354 1001 86380 86390 1
515194 99515194 1001 86380 86390 1
515099 99515099 1001 86380 86390 1
515812 99515812 1001 86380 86390 1
515833 99515833 1001 86380 86390 1
516506 99516506 1001 86380 86390 1
516046 99516046 1001 86380 86390 1
516015 99516015 1001 86380 86390 1
516534 99516534 1001 86380 86390 1
516574 99516574 1001 86380 86390 1
516615 99516615 1001 86380 86390 1
516693 99516693 1001 86380 86390 1
516645 99516645 1001 86380 86390 1
516685 99516685 1001 86380 86390 1
517250 99517250 1001 86380 86390 1
516944 99516944 1001 86380 86390 1
516932 99516932 1001 86380 86390 1
516871 99516871 1001 86380 86390 1
516795 99516795 1001 86380 86390 1
518072 99518072 1001 86380 86390 1
518101 99518101 1001 86380 86390 1
517898 99517898 1001 86380 86390 1
517782 99517782 1001 86380 86390 1
517915 99517915 1001 86380 86390 1
518242 99518242 1001 86380 86390 1
518839 99518839 1001 86380 86390 1
518827 99518827 1001 86380 86390 1
518683 99518683 1001 86380 86390 1
518750 99518750 1001 86380 86390 1
519191 99519191 1001 86380 86390 1
519905 99519905 1001 86380 86390 1
519899 99519899 1001 86380 86390 1
520474 99520474 1001 86380 86390 1
520560 99520560 1001 86380 86390 1
520274 99520274 1001 86380 86390 1
520092 99520092 1001 86380 86390 1
521381 99521381 1001 86380 86390 1
521383 99521383 1001 86380 86390 1
521030 99521030 1001 86380 86390 1
520906 99520906 1001 86380 86390 1
520933 99520933 1001 86380 86390 1
521479 99521479 1001 86380 86390 1
521552 99521552 1001 86380 86390 1
522114 99522114 1001 86380 86390 1
522195 99522195 1001 86380 86390 1
522201 99522201 1001 86380 86390 1
521839 99521839 1001 86380 86390 1
522445 99522445 1001 86380 86390 1
522383 99522383 1001 86380 86390 1
522371 99522371 1001 86380 86390 1
522397 99522397 1001 86380 86390 1
522451 99522451 1001 86380 86390 1
522336 99522336 1001 86380 86390 1
522964 99522964 1001 86380 86390 1
523037 99523037 1001 86380 86390 1
522948 99522948 1001 86380 86390 1
522773 99522773 1001 86380 86390 1
522866 99522866 1001 86380 86390 1
522869 99522869 1001 86380 86390 1
522779 99522779 1001 86380 86390 1
522822 99522822 1001 86380 86390 1
522499 99522499 1001 86380 86390 1
522519 99522519 1001 86380 86390 1
523284 99523284 1001 86380 86390 1
523277 99523277 1001 86380 86390 1
523544 99523544 1001 86380 86390 1
523456 99523456 1001 86380 86390 1
523422 99523422 1001 86380 86390 1
523435 99523435 1001 86380 86390 1
523335 99523335 1001 86380 86390 1
524111 99524111 1001 86380 86390 1
524127 99524127 1001 86380 86390 1
524619 99524619 1001 86380 86390 1
524612 99524612 1001 86380 86390 1
524154 99524154 1001 86380 86390 1
524209 99524209 1001 86380 86390 1
524822 99524822 1001 86380 86390 1
524855 99524855 1001 86380 86390 1
524908 99524908 1001 86380 86390 1
525563 99525563 1001 86380 86390 1
525437 99525437 1001 86380 86390 1
525264 99525264 1001 86380 86390 1
525305 99525305 1001 86380 86390 1
525051 99525051 1001 86380 86390 1
526062 99526062 1001 86380 86390 1
526198 99526198 1001 86380 86390 1
525903 99525903 1001 86380 86390 1
526515 99526515 1001 86380 86390 1
526535 99526535 1001 86380 86390 1
526942 99526942 1001 86380 86390 1
526921 99526921 1001 86380 86390 1
526974 99526974 1001 86380 86390 1
526848 99526848 1001 86380 86390 1
527316 99527316 1001 86380 86390 1
527849 99527849 1001 86380 86390 1
527803 99527803 1001 86380 86390 1
527534 99527534 1001 86380 86390 1
527515 99527515 1001 86380 86390 1
528874 99528874 1001 86380 86390 1
528572 99528572 1001 86380 86390 1
528499 99528499 1001 86380 86390 1
528481 99528481 1001 86380 86390 1
529540 99529540 1001 86380 86390 1
529237 99529237 1001 86380 86390 1
529213 99529213 1001 86380 86390 1
529253 99529253 1001 86380 86390 1
530206 99530206 1001 86380 86390 1
530070 99530070 1001 86380 86390 1
530740 99530740 1001 86380 86390 1
531206 99531206 1001 86380 86390 1
531053 99531053 1001 86380 86390 1
532159 99532159 1001 86380 86390 1
531859 99531859 1001 86380 86390 1
531821 99531821 1001 86380 86390 1
531861 99531861 1001 86380 86390 1
531980 99531980 1001 86380 86390 1
531730 99531730 1001 86380 86390 1
532264 99532264 1001 86380 86390 1
532891 99532891 1001 86380 86390 1
533010 99533010 1001 86380 86390 1
532897 99532897 1001 86380 86390 1
533027 99533027 1001 86380 86390 1
533030 99533030 1001 86380 86390 1
532710 99532710 1001 86380 86390 1
532820 99532820 1001 86380 86390 1
532696 99532696 1001 86380 86390 1
532774 99532774 1001 86380 86390 1
532555 99532555 1001 86380 86390 1
533072 99533072 1001 86380 86390 1
533064 99533064 1001 86380 86390 1
533853 99533853 1001 86380 86390 1
533484 99533484 1001 86380 86390 1
533456 99533456 1001 86380 86390 1
533309 99533309 1001 86380 86390 1
534681 99534681 1001 86380 86390 1
534642 99534642 1001 86380 86390 1
534151 99534151 1001 86380 86390 1
534166 99534166 1001 86380 86390 1
534785 99534785 1001 86380 86390 1
534705 99534705 1001 86380 86390 1
534822 99534822 1001 86380 86390 1
535504 99535504 1001 86380 86390 1
535232 99535232 1001 86380 86390 1
535274 99535274 1001 86380 86390 1
535185 99535185 1001 86380 86390 1
534988 99534988 1001 86380 86390 1
535081 99535081 1001 86380 86390 1
535547 99535547 1001 86380 86390 1
535606 99535606 1001 86380 86390 1
536223 99536223 1001 86380 86390 1
536015 99536015 1001 86380 86390 1
535872 99535872 1001 86380 86390 1
535892 99535892 1001 86380 86390 1
536439 99536439 1001 86380 86390 1
536423 99536423 1001 86380 86390 1
536488 99536488 1001 86380 86390 1
537034 99537034 1001 86380 86390 1
536981 99536981 1001 86380 86390 1
537072 99537072 1001 86380 86390 1
536882 99536882 1001 86380 86390 1
537224 99537224 1001 86380 86390 1
537288 99537288 1001 86380 86390 1
537747 99537747 1001 86380 86390 1
537569 99537569 1001 86380 86390 1
537401 99537401 1001 86380 86390 1
537573 99537573 1001 86380 86390 1
538133 99538133 1001 86380 86390 1
538766 99538766 1001 86380 86390 1
538806 99538806 1001 86380 86390 1
538528 99538528 1001 86380 86390 1
538583 99538583 1001 86380 86390 1
538912 99538912 1001 86380 86390 1
539451 99539451 1001 86380 86390 1
539532 99539532 1001 86380 86390 1
539455 99539455 1001 86380 86390 1
539599 99539599 1001 86380 86390 1
539247 99539247 1001 86380 86390 1
539046 99539046 1001 86380 86390 1
540290 99540290 1001 86380 86390 1
540268 99540268 1001 86380 86390 1
540185 99540185 1001 86380 86390 1
540056 99540056 1001 86380 86390 1
540173 99540173 1001 86380 86390 1
540124 99540124 1001 86380 86390 1
540231 99540231 1001 86380 86390 1
540246 99540246 1001 86380 86390 1
539903 99539903 1001 86380 86390 1
540049 99540049 1001 86380 86390 1
540496 99540496 1001 86380 86390 1
541169 99541169 1001 86380 86390 1
541100 99541100 1001 86380 86390 1
540988 99540988 1001 86380 86390 1
541001 99541001 1001 86380 86390 1
540724 99540724 1001 86380 86390 1
540688 99540688 1001 86380 86390 1
540807 99540807 1001 86380 86390 1
540705 99540705 1001 86380 86390 1
540719 99540719 1001 86380 86390 1
540849 99540849 1001 86380 86390 1
540772 99540772 1001 86380 86390 1
541451 99541451 1001 86380 86390 1
541973 99541973 1001 86380 86390 1
542109 99542109 1001 86380 86390 1
541771 99541771 1001 86380 86390 1
541664 99541664 1001 86380 86390 1
542120 99542120 1001 86380 86390 1
542879 99542879 1001 86380 86390 1
542628 99542628 1001 86380 86390 1
542630 99542630 1001 86380 86390 1
542408 99542408 1001 86380 86390 1
542956 99542956 1001 86380 86390 1
543024 99543024 1001 86380 86390 1
543089 99543089 1001 86380 86390 1
542964 99542964 1001 86380 86390 1
543468 99543468 1001 86380 86390 1
543483 99543483 1001 86380 86390 1
543434 99543434 1001 86380 86390 1
543565 99543565 1001 86380 86390 1
543346 99543346 1001 86380 86390 1
543251 99543251 1001 86380 86390 1
543162 99543162 1001 86380 86390 1
543797 99543797 1001 86380 86390 1
543812 99543812 1001 86380 86390 1
543906 99543906 1001 86380 86390 1
544529 99544529 1001 86380 86390 1
544340 99544340 1001 86380 86390 1
544367 99544367 1001 86380 86390 1
544095 99544095 1001 86380 86390 1
544141 99544141 1001 86380 86390 1
409007 823 1001 78960 82677 1
430869 213 1001 45360 46617 1
409675 1145 1001 27120 27597 1
400283 99400283 1001 86380 86390 1
400411 99400411 1001 86380 86390 1
400433 99400433 1001 86380 86390 1
400900 99400900 1001 86380 86390 1
400902 99400902 1001 86380 86390 1
400960 99400960 1001 86380 86390 1
401268 99401268 1001 86380 86390 1
401374 99401374 1001 86380 86390 1
401650 99401650 1001 86380 86390 1
402121 99402121 1001 86380 86390 1
402296 99402296 1001 86380 86390 1
402674 99402674 1001 86380 86390 1
402897 99402897 1001 86380 86390 1
403149 99403149 1001 86380 86390 1
403472 99403472 1001 86380 86390 1
403565 99403565 1001 86380 86390 1
403569 99403569 1001 86380 86390 1
403622 99403622 1001 86380 86390 1
403561 99403561 1001 86380 86390 1
403943 99403943 1001 86380 86390 1
404442 99404442 1001 86380 86390 1
404555 99404555 1001 86380 86390 1
404514 99404514 1001 86380 86390 1
404670 99404670 1001 86380 86390 1
404933 99404933 1001 86380 86390 1
405172 99405172 1001 86380 86390 1
405277 99405277 1001 86380 86390 1
405242 99405242 1001 86380 86390 1
405485 99405485 1001 86380 86390 1
406769 99406769 1001 86380 86390 1
407406 99407406 1001 86380 86390 1
407470 99407470 1001 86380 86390 1
407574 99407574 1001 86380 86390 1
407612 99407612 1001 86380 86390 1
407994 99407994 1001 86380 86390 1
408569 99408569 1001 86380 86390 1
408949 99408949 1001 86380 86390 1
409156 99409156 1001 86380 86390 1
409087 99409087 1001 86380 86390 1
409202 99409202 1001 86380 86390 1
409811 99409811 1001 86380 86390 1
409957 99409957 1001 86380 86390 1
410012 99410012 1001 86380 86390 1
410192 99410192 1001 86380 86390 1
410197 99410197 1001 86380 86390 1
410145 99410145 1001 86380 86390 1
410305 99410305 1001 86380 86390 1
410455 99410455 1001 86380 86390 1
411634 99411634 1001 86380 86390 1
411810 99411810 1001 86380 86390 1
411883 99411883 1001 86380 86390 1
412098 99412098 1001 86380 86390 1
412480 99412480 1001 86380 86390 1
412513 99412513 1001 86380 86390 1
412521 99412521 1001 86380 86390 1
413979 99413979 1001 86380 86390 1
415146 99415146 1001 86380 86390 1
414894 99414894 1001 86380 86390 1
414822 99414822 1001 86380 86390 1
414549 99414549 1001 86380 86390 1
414404 99414404 1001 86380 86390 1
414296 99414296 1001 86380 86390 1
414214 99414214 1001 86380 86390 1
414240 99414240 1001 86380 86390 1
414285 99414285 1001 86380 86390 1
414316 99414316 1001 86380 86390 1
415468 99415468 1001 86380 86390 1
416697 99416697 1001 86380 86390 1
416217 99416217 1001 86380 86390 1
416168 99416168 1001 86380 86390 1
416393 99416393 1001 86380 86390 1
415724 99415724 1001 86380 86390 1
415847 99415847 1001 86380 86390 1
417333 99417333 1001 86380 86390 1
417147 99417147 1001 86380 86390 1
417132 99417132 1001 86380 86390 1
418434 99418434 1001 86380 86390 1
418535 99418535 1001 86380 86390 1
418588 99418588 1001 86380 86390 1
418774 99418774 1001 86380 86390 1
418252 99418252 1001 86380 86390 1
418226 99418226 1001 86380 86390 1
419130 99419130 1001 86380 86390 1
418916 99418916 1001 86380 86390 1
418831 99418831 1001 86380 86390 1
419203 99419203 1001 86380 86390 1
420337 99420337 1001 86380 86390 1
420051 99420051 1001 86380 86390 1
419289 99419289 1001 86380 86390 1
420628 99420628 1001 86380 86390 1
420760 99420760 1001 86380 86390 1
421300 99421300 1001 86380 86390 1
421600 99421600 1001 86380 86390 1
421363 99421363 1001 86380 86390 1
420859 99420859 1001 86380 86390 1
421243 99421243 1001 86380 86390 1
420971 99420971 1001 86380 86390 1
421115 99421115 1001 86380 86390 1
422415 99422415 1001 86380 86390 1
422242 99422242 1001 86380 86390 1
423190 99423190 1001 86380 86390 1
423242 99423242 1001 86380 86390 1
422702 99422702 1001 86380 86390 1
422841 99422841 1001 86380 86390 1
423878 99423878 1001 86380 86390 1
423788 99423788 1001 86380 86390 1
425080 99425080 1001 86380 86390 1
425376 99425376 1001 86380 86390 1
425302 99425302 1001 86380 86390 1
425263 99425263 1001 86380 86390 1
425023 99425023 1001 86380 86390 1
425451 99425451 1001 86380 86390 1
426296 99426296 1001 86380 86390 1
426157 99426157 1001 86380 86390 1
426077 99426077 1001 86380 86390 1
427315 99427315 1001 86380 86390 1
427180 99427180 1001 86380 86390 1
427425 99427425 1001 86380 86390 1
427387 99427387 1001 86380 86390 1
428138 99428138 1001 86380 86390 1
427988 99427988 1001 86380 86390 1
427779 99427779 1001 86380 86390 1
427867 99427867 1001 86380 86390 1
428968 99428968 1001 86380 86390 1
429062 99429062 1001 86380 86390 1
430157 99430157 1001 86380 86390 1
429893 99429893 1001 86380 86390 1
429751 99429751 1001 86380 86390 1
429366 99429366 1001 86380 86390 1
429392 99429392 1001 86380 86390 1
430632 99430632 1001 86380 86390 1
431860 99431860 1001 86380 86390 1
431927 99431927 1001 86380 86390 1
431247 99431247 1001 86380 86390 1
433402 99433402 1001 86380 86390 1
433740 99433740 1001 86380 86390 1
434897 99434897 1001 86380 86390 1
434668 99434668 1001 86380 86390 1
434261 99434261 1001 86380 86390 1
434570 99434570 1001 86380 86390 1
434197 99434197 1001 86380 86390 1
435862 99435862 1001 86380 86390 1
435833 99435833 1001 86380 86390 1
435805 99435805 1001 86380 86390 1
435632 99435632 1001 86380 86390 1
435939 99435939 1001 86380 86390 1
300016 99300016 1001 86380 86390 1
300025 99300025 1001 86380 86390 1
300051 99300051 1001 86380 86390 1
437337 99437337 1001 86380 86390 1
300548 99300548 1001 86380 86390 1
300382 99300382 1001 86380 86390 1
300505 99300505 1001 86380 86390 1
300519 99300519 1001 86380 86390 1
300403 99300403 1001 86380 86390 1
300151 99300151 1001 86380 86390 1
300230 99300230 1001 86380 86390 1
300247 99300247 1001 86380 86390 1
300802 99300802 1001 86380 86390 1
301168 99301168 1001 86380 86390 1
301285 99301285 1001 86380 86390 1
301255 99301255 1001 86380 86390 1
301104 99301104 1001 86380 86390 1
301615 99301615 1001 86380 86390 1
302192 99302192 1001 86380 86390 1
302239 99302239 1001 86380 86390 1
302101 99302101 1001 86380 86390 1
302166 99302166 1001 86380 86390 1
302089 99302089 1001 86380 86390 1
302065 99302065 1001 86380 86390 1
302040 99302040 1001 86380 86390 1
301975 99301975 1001 86380 86390 1
301948 99301948 1001 86380 86390 1
301808 99301808 1001 86380 86390 1
301966 99301966 1001 86380 86390 1
302463 99302463 1001 86380 86390 1
303016 99303016 1001 86380 86390 1
302808 99302808 1001 86380 86390 1
302683 99302683 1001 86380 86390 1
303217 99303217 1001 86380 86390 1
303234 99303234 1001 86380 86390 1
303934 99303934 1001 86380 86390 1
303844 99303844 1001 86380 86390 1
303930 99303930 1001 86380 86390 1
303768 99303768 1001 86380 86390 1
303680 99303680 1001 86380 86390 1
303734 99303734 1001 86380 86390 1
303812 99303812 1001 86380 86390 1
303788 99303788 1001 86380 86390 1
303618 99303618 1001 86380 86390 1
304176 99304176 1001 86380 86390 1
304151 99304151 1001 86380 86390 1
304836 99304836 1001 86380 86390 1
304478 99304478 1001 86380 86390 1
304583 99304583 1001 86380 86390 1
304611 99304611 1001 86380 86390 1
304254 99304254 1001 86380 86390 1
304384 99304384 1001 86380 86390 1
304862 99304862 1001 86380 86390 1
305570 99305570 1001 86380 86390 1
305368 99305368 1001 86380 86390 1
305086 99305086 1001 86380 86390 1
500029 99500029 1001 86380 86390 1
500057 99500057 1001 86380 86390 1
500178 99500178 1001 86380 86390 1
500777 99500777 1001 86380 86390 1
500738 99500738 1001 86380 86390 1
500748 99500748 1001 86380 86390 1
500249 99500249 1001 86380 86390 1
500869 99500869 1001 86380 86390 1
500951 99500951 1001 86380 86390 1
501512 99501512 1001 86380 86390 1
501257 99501257 1001 86380 86390 1
501428 99501428 1001 86380 86390 1
501064 99501064 1001 86380 86390 1
501794 99501794 1001 86380 86390 1
501666 99501666 1001 86380 86390 1
502393 99502393 1001 86380 86390 1
503139 99503139 1001 86380 86390 1
503275 99503275 1001 86380 86390 1
502949 99502949 1001 86380 86390 1
502951 99502951 1001 86380 86390 1
502941 99502941 1001 86380 86390 1
503735 99503735 1001 86380 86390 1
503814 99503814 1001 86380 86390 1
503806 99503806 1001 86380 86390 1
503614 99503614 1001 86380 86390 1
504173 99504173 1001 86380 86390 1
504924 99504924 1001 86380 86390 1
504851 99504851 1001 86380 86390 1
504547 99504547 1001 86380 86390 1
504519 99504519 1001 86380 86390 1
504512 99504512 1001 86380 86390 1
504448 99504448 1001 86380 86390 1
504361 99504361 1001 86380 86390 1
505137 99505137 1001 86380 86390 1
505081 99505081 1001 86380 86390 1
505682 99505682 1001 86380 86390 1
505644 99505644 1001 86380 86390 1
505612 99505612 1001 86380 86390 1
505364 99505364 1001 86380 86390 1
505546 99505546 1001 86380 86390 1
505524 99505524 1001 86380 86390 1
505903 99505903 1001 86380 86390 1
505942 99505942 1001 86380 86390 1
505893 99505893 1001 86380 86390 1
505919 99505919 1001 86380 86390 1
505971 99505971 1001 86380 86390 1
505818 99505818 1001 86380 86390 1
506515 99506515 1001 86380 86390 1
506264 99506264 1001 86380 86390 1
506016 99506016 1001 86380 86390 1
505992 99505992 1001 86380 86390 1
506074 99506074 1001 86380 86390 1
506795 99506795 1001 86380 86390 1
506771 99506771 1001 86380 86390 1
507320 99507320 1001 86380 86390 1
507155 99507155 1001 86380 86390 1
506819 99506819 1001 86380 86390 1
506989 99506989 1001 86380 86390 1
506938 99506938 1001 86380 86390 1
507539 99507539 1001 86380 86390 1
508046 99508046 1001 86380 86390 1
508047 99508047 1001 86380 86390 1
508163 99508163 1001 86380 86390 1
508165 99508165 1001 86380 86390 1
508089 99508089 1001 86380 86390 1
508180 99508180 1001 86380 86390 1
507852 99507852 1001 86380 86390 1
507859 99507859 1001 86380 86390 1
507631 99507631 1001 86380 86390 1
507637 99507637 1001 86380 86390 1
508690 99508690 1001 86380 86390 1
508477 99508477 1001 86380 86390 1
509247 99509247 1001 86380 86390 1
509772 99509772 1001 86380 86390 1
509889 99509889 1001 86380 86390 1
509705 99509705 1001 86380 86390 1
509306 99509306 1001 86380 86390 1
509448 99509448 1001 86380 86390 1
509352 99509352 1001 86380 86390 1
509383 99509383 1001 86380 86390 1
510035 99510035 1001 86380 86390 1
510692 99510692 1001 86380 86390 1
510618 99510618 1001 86380 86390 1
510426 99510426 1001 86380 86390 1
510349 99510349 1001 86380 86390 1
510440 99510440 1001 86380 86390 1
510247 99510247 1001 86380 86390 1
510117 99510117 1001 86380 86390 1
511214 99511214 1001 86380 86390 1
511622 99511622 1001 86380 86390 1
511638 99511638 1001 86380 86390 1
511690 99511690 1001 86380 86390 1
511993 99511993 1001 86380 86390 1
512140 99512140 1001 86380 86390 1
512038 99512038 1001 86380 86390 1
511863 99511863 1001 86380 86390 1
511827 99511827 1001 86380 86390 1
511858 99511858 1001 86380 86390 1
512409 99512409 1001 86380 86390 1
513039 99513039 1001 86380 86390 1
513156 99513156 1001 86380 86390 1
513024 99513024 1001 86380 86390 1
512891 99512891 1001 86380 86390 1
512617 99512617 1001 86380 86390 1
512748 99512748 1001 86380 86390 1
513375 99513375 1001 86380 86390 1
513931 99513931 1001 86380 86390 1
513762 99513762 1001 86380 86390 1
513629 99513629 1001 86380 86390 1
513440 99513440 1001 86380 86390 1
514068 99514068 1001 86380 86390 1
514125 99514125 1001 86380 86390 1
514049 99514049 1001 86380 86390 1
514772 99514772 1001 86380 86390 1
514803 99514803 1001 86380 86390 1
514354 99514354 1001 86380 86390 1
514290 99514290 1001 86380 86390 1
514880 99514880 1001 86380 86390 1
514974 99514974 1001 86380 86390 1
514863 99514863 1001 86380 86390 1
514916 99514916 1001 86380 86390 1
515581 99515581 1001 86380 86390 1
515495 99515495 1001 86380 86390 1
515521 99515521 1001 86380 86390 1
515587 99515587 1001 86380 86390 1
515645 99515645 1001 86380 86390 1
515092 99515092 1001 86380 86390 1
515148 99515148 1001 86380 86390 1
515161 99515161 1001 86380 86390 1
515188 99515188 1001 86380 86390 1
515697 99515697 1001 86380 86390 1
515795 99515795 1001 86380 86390 1
515931 99515931 1001 86380 86390 1
516571 99516571 1001 86380 86390 1
517172 99517172 1001 86380 86390 1
517238 99517238 1001 86380 86390 1
517324 99517324 1001 86380 86390 1
517297 99517297 1001 86380 86390 1
517048 99517048 1001 86380 86390 1
517341 99517341 1001 86380 86390 1
518033 99518033 1001 86380 86390 1
518115 99518115 1001 86380 86390 1
518069 99518069 1001 86380 86390 1
518160 99518160 1001 86380 86390 1
517883 99517883 1001 86380 86390 1
517826 99517826 1001 86380 86390 1
517684 99517684 1001 86380 86390 1
518319 99518319 1001 86380 86390 1
518768 99518768 1001 86380 86390 1
518717 99518717 1001 86380 86390 1
518419 99518419 1001 86380 86390 1
518446 99518446 1001 86380 86390 1
518424 99518424 1001 86380 86390 1
518556 99518556 1001 86380 86390 1
518387 99518387 1001 86380 86390 1
519148 99519148 1001 86380 86390 1
519649 99519649 1001 86380 86390 1
519371 99519371 1001 86380 86390 1
520612 99520612 1001 86380 86390 1
520508 99520508 1001 86380 86390 1
520598 99520598 1001 86380 86390 1
520324 99520324 1001 86380 86390 1
520379 99520379 1001 86380 86390 1
520654 99520654 1001 86380 86390 1
520751 99520751 1001 86380 86390 1
520817 99520817 1001 86380 86390 1
521315 99521315 1001 86380 86390 1
521647 99521647 1001 86380 86390 1
521558 99521558 1001 86380 86390 1
521575 99521575 1001 86380 86390 1
521498 99521498 1001 86380 86390 1
521501 99521501 1001 86380 86390 1
522167 99522167 1001 86380 86390 1
522250 99522250 1001 86380 86390 1
522058 99522058 1001 86380 86390 1
521854 99521854 1001 86380 86390 1
521860 99521860 1001 86380 86390 1
522395 99522395 1001 86380 86390 1
522969 99522969 1001 86380 86390 1
523051 99523051 1001 86380 86390 1
522771 99522771 1001 86380 86390 1
522754 99522754 1001 86380 86390 1
522596 99522596 1001 86380 86390 1
523273 99523273 1001 86380 86390 1
523158 99523158 1001 86380 86390 1
523355 99523355 1001 86380 86390 1
523420 99523420 1001 86380 86390 1
524087 99524087 1001 86380 86390 1
523953 99523953 1001 86380 86390 1
524606 99524606 1001 86380 86390 1
524674 99524674 1001 86380 86390 1
524543 99524543 1001 86380 86390 1
524545 99524545 1001 86380 86390 1
524562 99524562 1001 86380 86390 1
524254 99524254 1001 86380 86390 1
524271 99524271 1001 86380 86390 1
524195 99524195 1001 86380 86390 1
524813 99524813 1001 86380 86390 1
524865 99524865 1001 86380 86390 1
525461 99525461 1001 86380 86390 1
525022 99525022 1001 86380 86390 1
525672 99525672 1001 86380 86390 1
525714 99525714 1001 86380 86390 1
525626 99525626 1001 86380 86390 1
526251 99526251 1001 86380 86390 1
526154 99526154 1001 86380 86390 1
526030 99526030 1001 86380 86390 1
525872 99525872 1001 86380 86390 1
525981 99525981 1001 86380 86390 1
526524 99526524 1001 86380 86390 1
527215 99527215 1001 86380 86390 1
527220 99527220 1001 86380 86390 1
526879 99526879 1001 86380 86390 1
526970 99526970 1001 86380 86390 1
526726 99526726 1001 86380 86390 1
526754 99526754 1001 86380 86390 1
527446 99527446 1001 86380 86390 1
527421 99527421 1001 86380 86390 1
527885 99527885 1001 86380 86390 1
527692 99527692 1001 86380 86390 1
527707 99527707 1001 86380 86390 1
527572 99527572 1001 86380 86390 1
527548 99527548 1001 86380 86390 1
527463 99527463 1001 86380 86390 1
528235 99528235 1001 86380 86390 1
528227 99528227 1001 86380 86390 1
528807 99528807 1001 86380 86390 1
528371 99528371 1001 86380 86390 1
528446 99528446 1001 86380 86390 1
528914 99528914 1001 86380 86390 1
529675 99529675 1001 86380 86390 1
529499 99529499 1001 86380 86390 1
529517 99529517 1001 86380 86390 1
529215 99529215 1001 86380 86390 1
529867 99529867 1001 86380 86390 1
529908 99529908 1001 86380 86390 1
530351 99530351 1001 86380 86390 1
530249 99530249 1001 86380 86390 1
530123 99530123 1001 86380 86390 1
530684 99530684 1001 86380 86390 1
530607 99530607 1001 86380 86390 1
531324 99531324 1001 86380 86390 1
531064 99531064 1001 86380 86390 1
530774 99530774 1001 86380 86390 1
530934 99530934 1001 86380 86390 1
530845 99530845 1001 86380 86390 1
531402 99531402 1001 86380 86390 1
532035 99532035 1001 86380 86390 1
531797 99531797 1001 86380 86390 1
531815 99531815 1001 86380 86390 1
531830 99531830 1001 86380 86390 1
531684 99531684 1001 86380 86390 1
532282 99532282 1001 86380 86390 1
532394 99532394 1001 86380 86390 1
532987 99532987 1001 86380 86390 1
532647 99532647 1001 86380 86390 1
532813 99532813 1001 86380 86390 1
533089 99533089 1001 86380 86390 1
533541 99533541 1001 86380 86390 1
533314 99533314 1001 86380 86390 1
534020 99534020 1001 86380 86390 1
534576 99534576 1001 86380 86390 1
534377 99534377 1001 86380 86390 1
534471 99534471 1001 86380 86390 1
534386 99534386 1001 86380 86390 1
534095 99534095 1001 86380 86390 1
534096 99534096 1001 86380 86390 1
534071 99534071 1001 86380 86390 1
535510 99535510 1001 86380 86390 1
535419 99535419 1001 86380 86390 1
535184 99535184 1001 86380 86390 1
536182 99536182 1001 86380 86390 1
536113 99536113 1001 86380 86390 1
536075 99536075 1001 86380 86390 1
535960 99535960 1001 86380 86390 1
535754 99535754 1001 86380 86390 1
535794 99535794 1001 86380 86390 1
535729 99535729 1001 86380 86390 1
536411 99536411 1001 86380 86390 1
536373 99536373 1001 86380 86390 1
536477 99536477 1001 86380 86390 1
537016 99537016 1001 86380 86390 1
536751 99536751 1001 86380 86390 1
536846 99536846 1001 86380 86390 1
536925 99536925 1001 86380 86390 1
536824 99536824 1001 86380 86390 1
536678 99536678 1001 86380 86390 1
536670 99536670 1001 86380 86390 1
537218 99537218 1001 86380 86390 1
537272 99537272 1001 86380 86390 1
537314 99537314 1001 86380 86390 1
537963 99537963 1001 86380 86390 1
537540 99537540 1001 86380 86390 1
537554 99537554 1001 86380 86390 1
538090 99538090 1001 86380 86390 1
538815 99538815 1001 86380 86390 1
538637 99538637 1001 86380 86390 1
538724 99538724 1001 86380 86390 1
538499 99538499 1001 86380 86390 1
538591 99538591 1001 86380 86390 1
538318 99538318 1001 86380 86390 1
539478 99539478 1001 86380 86390 1
539546 99539546 1001 86380 86390 1
539626 99539626 1001 86380 86390 1
539285 99539285 1001 86380 86390 1
539324 99539324 1001 86380 86390 1
539419 99539419 1001 86380 86390 1
539238 99539238 1001 86380 86390 1
539253 99539253 1001 86380 86390 1
539140 99539140 1001 86380 86390 1
539759 99539759 1001 86380 86390 1
539776 99539776 1001 86380 86390 1
540339 99540339 1001 86380 86390 1
540282 99540282 1001 86380 86390 1
540362 99540362 1001 86380 86390 1
540461 99540461 1001 86380 86390 1
540338 99540338 1001 86380 86390 1
540094 99540094 1001 86380 86390 1
540212 99540212 1001 86380 86390 1
540153 99540153 1001 86380 86390 1
540194 99540194 1001 86380 86390 1
540092 99540092 1001 86380 86390 1
540016 99540016 1001 86380 86390 1
540607 99540607 1001 86380 86390 1
540582 99540582 1001 86380 86390 1
540652 99540652 1001 86380 86390 1
541165 99541165 1001 86380 86390 1
540831 99540831 1001 86380 86390 1
540721 99540721 1001 86380 86390 1
540799 99540799 1001 86380 86390 1
541345 99541345 1001 86380 86390 1
541454 99541454 1001 86380 86390 1
541338 99541338 1001 86380 86390 1
542082 99542082 1001 86380 86390 1
541931 99541931 1001 86380 86390 1
542040 99542040 1001 86380 86390 1
541829 99541829 1001 86380 86390 1
541712 99541712 1001 86380 86390 1
541654 99541654 1001 86380 86390 1
542286 99542286 1001 86380 86390 1
542147 99542147 1001 86380 86390 1
542201 99542201 1001 86380 86390 1
542906 99542906 1001 86380 86390 1
542730 99542730 1001 86380 86390 1
542627 99542627 1001 86380 86390 1
542680 99542680 1001 86380 86390 1
542669 99542669 1001 86380 86390 1
543116 99543116 1001 86380 86390 1
543026 99543026 1001 86380 86390 1
543374 99543374 1001 86380 86390 1
543358 99543358 1001 86380 86390 1
543317 99543317 1001 86380 86390 1
543189 99543189 1001 86380 86390 1
544446 99544446 1001 86380 86390 1
544503 99544503 1001 86380 86390 1
544327 99544327 1001 86380 86390 1
544207 99544207 1001 86380 86390 1
544126 99544126 1001 86380 86390 1
544049 99544049 1001 86380 86390 1
431732 1141 1001 25800 26397 1
400036 99400036 1001 86380 86390 1
400228 99400228 1001 86380 86390 1
400320 99400320 1001 86380 86390 1
400399 99400399 1001 86380 86390 1
400745 99400745 1001 86380 86390 1
401537 99401537 1001 86380 86390 1
401730 99401730 1001 86380 86390 1
401928 99401928 1001 86380 86390 1
401866 99401866 1001 86380 86390 1
402011 99402011 1001 86380 86390 1
402709 99402709 1001 86380 86390 1
402839 99402839 1001 86380 86390 1
403050 99403050 1001 86380 86390 1
403254 99403254 1001 86380 86390 1
403671 99403671 1001 86380 86390 1
404161 99404161 1001 86380 86390 1
404717 99404717 1001 86380 86390 1
404961 99404961 1001 86380 86390 1
405195 99405195 1001 86380 86390 1
405343 99405343 1001 86380 86390 1
405349 99405349 1001 86380 86390 1
405554 99405554 1001 86380 86390 1
405605 99405605 1001 86380 86390 1
405753 99405753 1001 86380 86390 1
405736 99405736 1001 86380 86390 1
406469 99406469 1001 86380 86390 1
406607 99406607 1001 86380 86390 1
407616 99407616 1001 86380 86390 1
408029 99408029 1001 86380 86390 1
408157 99408157 1001 86380 86390 1
408267 99408267 1001 86380 86390 1
408644 99408644 1001 86380 86390 1
409083 99409083 1001 86380 86390 1
409394 99409394 1001 86380 86390 1
409476 99409476 1001 86380 86390 1
409747 99409747 1001 86380 86390 1
409906 99409906 1001 86380 86390 1
410069 99410069 1001 86380 86390 1
410245 99410245 1001 86380 86390 1
410448 99410448 1001 86380 86390 1
410584 99410584 1001 86380 86390 1
411009 99411009 1001 86380 86390 1
410943 99410943 1001 86380 86390 1
411135 99411135 1001 86380 86390 1
411378 99411378 1001 86380 86390 1
411464 99411464 1001 86380 86390 1
411592 99411592 1001 86380 86390 1
411806 99411806 1001 86380 86390 1
412037 99412037 1001 86380 86390 1
412164 99412164 1001 86380 86390 1
412109 99412109 1001 86380 86390 1
412206 99412206 1001 86380 86390 1
412217 99412217 1001 86380 86390 1
413119 99413119 1001 86380 86390 1
412996 99412996 1001 86380 86390 1
414693 99414693 1001 86380 86390 1
414808 99414808 1001 86380 86390 1
414528 99414528 1001 86380 86390 1
414442 99414442 1001 86380 86390 1
414193 99414193 1001 86380 86390 1
414352 99414352 1001 86380 86390 1
415548 99415548 1001 86380 86390 1
415464 99415464 1001 86380 86390 1
415363 99415363 1001 86380 86390 1
416674 99416674 1001 86380 86390 1
416796 99416796 1001 86380 86390 1
416810 99416810 1001 86380 86390 1
415828 99415828 1001 86380 86390 1
416131 99416131 1001 86380 86390 1
417075 99417075 1001 86380 86390 1
417062 99417062 1001 86380 86390 1
417492 99417492 1001 86380 86390 1
418461 99418461 1001 86380 86390 1
418706 99418706 1001 86380 86390 1
418177 99418177 1001 86380 86390 1
418255 99418255 1001 86380 86390 1
418208 99418208 1001 86380 86390 1
417715 99417715 1001 86380 86390 1
417839 99417839 1001 86380 86390 1
417672 99417672 1001 86380 86390 1
419007 99419007 1001 86380 86390 1
418807 99418807 1001 86380 86390 1
419067 99419067 1001 86380 86390 1
420198 99420198 1001 86380 86390 1
420375 99420375 1001 86380 86390 1
419990 99419990 1001 86380 86390 1
419406 99419406 1001 86380 86390 1
419270 99419270 1001 86380 86390 1
419431 99419431 1001 86380 86390 1
420697 99420697 1001 86380 86390 1
421965 99421965 1001 86380 86390 1
421693 99421693 1001 86380 86390 1
421507 99421507 1001 86380 86390 1
421355 99421355 1001 86380 86390 1
421582 99421582 1001 86380 86390 1
421047 99421047 1001 86380 86390 1
420952 99420952 1001 86380 86390 1
421249 99421249 1001 86380 86390 1
422486 99422486 1001 86380 86390 1
422268 99422268 1001 86380 86390 1
423434 99423434 1001 86380 86390 1
423699 99423699 1001 86380 86390 1
423618 99423618 1001 86380 86390 1
423395 99423395 1001 86380 86390 1
423848 99423848 1001 86380 86390 1
425246 99425246 1001 86380 86390 1
425125 99425125 1001 86380 86390 1
425300 99425300 1001 86380 86390 1
425199 99425199 1001 86380 86390 1
425345 99425345 1001 86380 86390 1
424744 99424744 1001 86380 86390 1
424871 99424871 1001 86380 86390 1
424945 99424945 1001 86380 86390 1
424821 99424821 1001 86380 86390 1
424370 99424370 1001 86380 86390 1
425630 99425630 1001 86380 86390 1
425782 99425782 1001 86380 86390 1
425619 99425619 1001 86380 86390 1
426897 99426897 1001 86380 86390 1
426931 99426931 1001 86380 86390 1
426710 99426710 1001 86380 86390 1
426047 99426047 1001 86380 86390 1
425897 99425897 1001 86380 86390 1
426181 99426181 1001 86380 86390 1
427407 99427407 1001 86380 86390 1
428445 99428445 1001 86380 86390 1
428131 99428131 1001 86380 86390 1
427654 99427654 1001 86380 86390 1
427538 99427538 1001 86380 86390 1
430235 99430235 1001 86380 86390 1
429552 99429552 1001 86380 86390 1
429217 99429217 1001 86380 86390 1
430788 99430788 1001 86380 86390 1
431805 99431805 1001 86380 86390 1
431445 99431445 1001 86380 86390 1
431091 99431091 1001 86380 86390 1
432229 99432229 1001 86380 86390 1
432237 99432237 1001 86380 86390 1
433434 99433434 1001 86380 86390 1
433330 99433330 1001 86380 86390 1
433316 99433316 1001 86380 86390 1
433241 99433241 1001 86380 86390 1
433100 99433100 1001 86380 86390 1
433163 99433163 1001 86380 86390 1
433251 99433251 1001 86380 86390 1
433118 99433118 1001 86380 86390 1
433034 99433034 1001 86380 86390 1
433014 99433014 1001 86380 86390 1
432687 99432687 1001 86380 86390 1
433754 99433754 1001 86380 86390 1
434061 99434061 1001 86380 86390 1
435253 99435253 1001 86380 86390 1
434843 99434843 1001 86380 86390 1
434669 99434669 1001 86380 86390 1
434796 99434796 1001 86380 86390 1
434653 99434653 1001 86380 86390 1
434260 99434260 1001 86380 86390 1
434335 99434335 1001 86380 86390 1
436948 99436948 1001 86380 86390 1
436462 99436462 1001 86380 86390 1
436430 99436430 1001 86380 86390 1
436464 99436464 1001 86380 86390 1
436512 99436512 1001 86380 86390 1
300003 99300003 1001 86380 86390 1
437240 99437240 1001 86380 86390 1
300424 99300424 1001 86380 86390 1
300388 99300388 1001 86380 86390 1
300351 99300351 1001 86380 86390 1
301494 99301494 1001 86380 86390 1
301435 99301435 1001 86380 86390 1
301016 99301016 1001 86380 86390 1
300969 99300969 1001 86380 86390 1
301683 99301683 1001 86380 86390 1
301740 99301740 1001 86380 86390 1
301719 99301719 1001 86380 86390 1
302325 99302325 1001 86380 86390 1
302368 99302368 1001 86380 86390 1
302081 99302081 1001 86380 86390 1
302070 99302070 1001 86380 86390 1
301935 99301935 1001 86380 86390 1
302462 99302462 1001 86380 86390 1
303127 99303127 1001 86380 86390 1
302703 99302703 1001 86380 86390 1
302778 99302778 1001 86380 86390 1
302780 99302780 1001 86380 86390 1
303232 99303232 1001 86380 86390 1
303730 99303730 1001 86380 86390 1
304085 99304085 1001 86380 86390 1
304073 99304073 1001 86380 86390 1
304113 99304113 1001 86380 86390 1
304821 99304821 1001 86380 86390 1
304488 99304488 1001 86380 86390 1
304412 99304412 1001 86380 86390 1
304869 99304869 1001 86380 86390 1
304990 99304990 1001 86380 86390 1
305003 99305003 1001 86380 86390 1
305031 99305031 1001 86380 86390 1
304995 99304995 1001 86380 86390 1
304867 99304867 1001 86380 86390 1
305546 99305546 1001 86380 86390 1
305552 99305552 1001 86380 86390 1
500063 99500063 1001 86380 86390 1
500187 99500187 1001 86380 86390 1
500727 99500727 1001 86380 86390 1
500541 99500541 1001 86380 86390 1
500542 99500542 1001 86380 86390 1
500200 99500200 1001 86380 86390 1
501488 99501488 1001 86380 86390 1
501445 99501445 1001 86380 86390 1
501408 99501408 1001 86380 86390 1
501274 99501274 1001 86380 86390 1
501200 99501200 1001 86380 86390 1
501217 99501217 1001 86380 86390 1
501774 99501774 1001 86380 86390 1
501700 99501700 1001 86380 86390 1
502092 99502092 1001 86380 86390 1
502257 99502257 1001 86380 86390 1
502027 99502027 1001 86380 86390 1
502659 99502659 1001 86380 86390 1
502548 99502548 1001 86380 86390 1
502640 99502640 1001 86380 86390 1
502553 99502553 1001 86380 86390 1
503096 99503096 1001 86380 86390 1
503018 99503018 1001 86380 86390 1
502675 99502675 1001 86380 86390 1
502677 99502677 1001 86380 86390 1
503359 99503359 1001 86380 86390 1
504095 99504095 1001 86380 86390 1
504022 99504022 1001 86380 86390 1
503757 99503757 1001 86380 86390 1
503888 99503888 1001 86380 86390 1
503788 99503788 1001 86380 86390 1
503594 99503594 1001 86380 86390 1
503583 99503583 1001 86380 86390 1
503639 99503639 1001 86380 86390 1
504605 99504605 1001 86380 86390 1
504722 99504722 1001 86380 86390 1
504712 99504712 1001 86380 86390 1
504418 99504418 1001 86380 86390 1
505007 99505007 1001 86380 86390 1
505053 99505053 1001 86380 86390 1
505044 99505044 1001 86380 86390 1
505581 99505581 1001 86380 86390 1
505699 99505699 1001 86380 86390 1
505449 99505449 1001 86380 86390 1
505485 99505485 1001 86380 86390 1
505267 99505267 1001 86380 86390 1
505243 99505243 1001 86380 86390 1
505211 99505211 1001 86380 86390 1
505884 99505884 1001 86380 86390 1
506470 99506470 1001 86380 86390 1
506237 99506237 1001 86380 86390 1
506370 99506370 1001 86380 86390 1
506360 99506360 1001 86380 86390 1
506700 99506700 1001 86380 86390 1
507372 99507372 1001 86380 86390 1
507388 99507388 1001 86380 86390 1
507233 99507233 1001 86380 86390 1
507327 99507327 1001 86380 86390 1
507237 99507237 1001 86380 86390 1
507028 99507028 1001 86380 86390 1
507085 99507085 1001 86380 86390 1
506829 99506829 1001 86380 86390 1
507577 99507577 1001 86380 86390 1
507587 99507587 1001 86380 86390 1
508179 99508179 1001 86380 86390 1
508080 99508080 1001 86380 86390 1
507904 99507904 1001 86380 86390 1
507932 99507932 1001 86380 86390 1
507745 99507745 1001 86380 86390 1
507736 99507736 1001 86380 86390 1
507830 99507830 1001 86380 86390 1
508253 99508253 1001 86380 86390 1
508357 99508357 1001 86380 86390 1
508322 99508322 1001 86380 86390 1
509029 99509029 1001 86380 86390 1
509022 99509022 1001 86380 86390 1
508972 99508972 1001 86380 86390 1
508830 99508830 1001 86380 86390 1
508858 99508858 1001 86380 86390 1
508723 99508723 1001 86380 86390 1
508801 99508801 1001 86380 86390 1
508459 99508459 1001 86380 86390 1
508656 99508656 1001 86380 86390 1
508475 99508475 1001 86380 86390 1
509140 99509140 1001 86380 86390 1
509103 99509103 1001 86380 86390 1
509827 99509827 1001 86380 86390 1
509405 99509405 1001 86380 86390 1
509460 99509460 1001 86380 86390 1
509925 99509925 1001 86380 86390 1
509999 99509999 1001 86380 86390 1
510577 99510577 1001 86380 86390 1
510579 99510579 1001 86380 86390 1
510172 99510172 1001 86380 86390 1
510163 99510163 1001 86380 86390 1
511552 99511552 1001 86380 86390 1
511528 99511528 1001 86380 86390 1
511187 99511187 1001 86380 86390 1
511255 99511255 1001 86380 86390 1
511075 99511075 1001 86380 86390 1
511058 99511058 1001 86380 86390 1
511655 99511655 1001 86380 86390 1
511575 99511575 1001 86380 86390 1
512178 99512178 1001 86380 86390 1
512367 99512367 1001 86380 86390 1
512071 99512071 1001 86380 86390 1
512017 99512017 1001 86380 86390 1
511835 99511835 1001 86380 86390 1
512417 99512417 1001 86380 86390 1
512538 99512538 1001 86380 86390 1
512487 99512487 1001 86380 86390 1
513051 99513051 1001 86380 86390 1
512905 99512905 1001 86380 86390 1
512931 99512931 1001 86380 86390 1
512746 99512746 1001 86380 86390 1
512761 99512761 1001 86380 86390 1
512596 99512596 1001 86380 86390 1
513301 99513301 1001 86380 86390 1
513907 99513907 1001 86380 86390 1
513844 99513844 1001 86380 86390 1
513723 99513723 1001 86380 86390 1
513659 99513659 1001 86380 86390 1
513741 99513741 1001 86380 86390 1
513719 99513719 1001 86380 86390 1
513561 99513561 1001 86380 86390 1
513499 99513499 1001 86380 86390 1
513538 99513538 1001 86380 86390 1
514173 99514173 1001 86380 86390 1
514037 99514037 1001 86380 86390 1
514746 99514746 1001 86380 86390 1
514671 99514671 1001 86380 86390 1
514640 99514640 1001 86380 86390 1
514477 99514477 1001 86380 86390 1
514422 99514422 1001 86380 86390 1
514309 99514309 1001 86380 86390 1
515625 99515625 1001 86380 86390 1
515315 99515315 1001 86380 86390 1
515383 99515383 1001 86380 86390 1
515752 99515752 1001 86380 86390 1
516390 99516390 1001 86380 86390 1
516327 99516327 1001 86380 86390 1
516267 99516267 1001 86380 86390 1
515916 99515916 1001 86380 86390 1
515955 99515955 1001 86380 86390 1
516021 99516021 1001 86380 86390 1
515894 99515894 1001 86380 86390 1
515936 99515936 1001 86380 86390 1
516028 99516028 1001 86380 86390 1
516559 99516559 1001 86380 86390 1
516965 99516965 1001 86380 86390 1
517122 99517122 1001 86380 86390 1
516869 99516869 1001 86380 86390 1
517366 99517366 1001 86380 86390 1
517678 99517678 1001 86380 86390 1
517734 99517734 1001 86380 86390 1
518263 99518263 1001 86380 86390 1
518168 99518168 1001 86380 86390 1
518312 99518312 1001 86380 86390 1
518235 99518235 1001 86380 86390 1
518912 99518912 1001 86380 86390 1
518905 99518905 1001 86380 86390 1
518692 99518692 1001 86380 86390 1
518650 99518650 1001 86380 86390 1
518678 99518678 1001 86380 86390 1
518398 99518398 1001 86380 86390 1
518413 99518413 1001 86380 86390 1
519125 99519125 1001 86380 86390 1
519771 99519771 1001 86380 86390 1
519201 99519201 1001 86380 86390 1
519309 99519309 1001 86380 86390 1
519850 99519850 1001 86380 86390 1
519980 99519980 1001 86380 86390 1
519851 99519851 1001 86380 86390 1
519974 99519974 1001 86380 86390 1
519966 99519966 1001 86380 86390 1
521352 99521352 1001 86380 86390 1
521316 99521316 1001 86380 86390 1
521123 99521123 1001 86380 86390 1
520875 99520875 1001 86380 86390 1
521476 99521476 1001 86380 86390 1
521510 99521510 1001 86380 86390 1
521654 99521654 1001 86380 86390 1
521886 99521886 1001 86380 86390 1
521888 99521888 1001 86380 86390 1
521993 99521993 1001 86380 86390 1
521968 99521968 1001 86380 86390 1
522007 99522007 1001 86380 86390 1
522466 99522466 1001 86380 86390 1
522390 99522390 1001 86380 86390 1
523117 99523117 1001 86380 86390 1
522952 99522952 1001 86380 86390 1
523079 99523079 1001 86380 86390 1
522748 99522748 1001 86380 86390 1
522891 99522891 1001 86380 86390 1
522780 99522780 1001 86380 86390 1
522592 99522592 1001 86380 86390 1
522624 99522624 1001 86380 86390 1
523146 99523146 1001 86380 86390 1
523163 99523163 1001 86380 86390 1
523713 99523713 1001 86380 86390 1
523567 99523567 1001 86380 86390 1
524655 99524655 1001 86380 86390 1
524432 99524432 1001 86380 86390 1
524839 99524839 1001 86380 86390 1
525589 99525589 1001 86380 86390 1
525223 99525223 1001 86380 86390 1
525323 99525323 1001 86380 86390 1
525137 99525137 1001 86380 86390 1
525163 99525163 1001 86380 86390 1
525021 99525021 1001 86380 86390 1
525152 99525152 1001 86380 86390 1
525768 99525768 1001 86380 86390 1
526240 99526240 1001 86380 86390 1
526108 99526108 1001 86380 86390 1
526046 99526046 1001 86380 86390 1
526163 99526163 1001 86380 86390 1
525809 99525809 1001 86380 86390 1
527211 99527211 1001 86380 86390 1
527061 99527061 1001 86380 86390 1
527185 99527185 1001 86380 86390 1
526665 99526665 1001 86380 86390 1
527443 99527443 1001 86380 86390 1
527345 99527345 1001 86380 86390 1
527320 99527320 1001 86380 86390 1
527915 99527915 1001 86380 86390 1
527682 99527682 1001 86380 86390 1
527828 99527828 1001 86380 86390 1
527778 99527778 1001 86380 86390 1
527612 99527612 1001 86380 86390 1
527663 99527663 1001 86380 86390 1
528257 99528257 1001 86380 86390 1
528862 99528862 1001 86380 86390 1
529001 99529001 1001 86380 86390 1
529634 99529634 1001 86380 86390 1
529364 99529364 1001 86380 86390 1
529392 99529392 1001 86380 86390 1
529223 99529223 1001 86380 86390 1
530553 99530553 1001 86380 86390 1
530250 99530250 1001 86380 86390 1
530756 99530756 1001 86380 86390 1
531194 99531194 1001 86380 86390 1
531298 99531298 1001 86380 86390 1
531196 99531196 1001 86380 86390 1
530982 99530982 1001 86380 86390 1
531037 99531037 1001 86380 86390 1
531030 99531030 1001 86380 86390 1
531390 99531390 1001 86380 86390 1
532170 99532170 1001 86380 86390 1
531678 99531678 1001 86380 86390 1
531704 99531704 1001 86380 86390 1
531782 99531782 1001 86380 86390 1
531763 99531763 1001 86380 86390 1
532990 99532990 1001 86380 86390 1
533043 99533043 1001 86380 86390 1
533176 99533176 1001 86380 86390 1
533066 99533066 1001 86380 86390 1
533209 99533209 1001 86380 86390 1
533730 99533730 1001 86380 86390 1
533826 99533826 1001 86380 86390 1
533801 99533801 1001 86380 86390 1
533603 99533603 1001 86380 86390 1
533616 99533616 1001 86380 86390 1
533519 99533519 1001 86380 86390 1
533507 99533507 1001 86380 86390 1
533407 99533407 1001 86380 86390 1
533344 99533344 1001 86380 86390 1
533390 99533390 1001 86380 86390 1
534597 99534597 1001 86380 86390 1
534524 99534524 1001 86380 86390 1
534643 99534643 1001 86380 86390 1
534234 99534234 1001 86380 86390 1
534189 99534189 1001 86380 86390 1
534244 99534244 1001 86380 86390 1
534733 99534733 1001 86380 86390 1
534848 99534848 1001 86380 86390 1
535347 99535347 1001 86380 86390 1
535138 99535138 1001 86380 86390 1
534942 99534942 1001 86380 86390 1
534981 99534981 1001 86380 86390 1
534899 99534899 1001 86380 86390 1
535654 99535654 1001 86380 86390 1
536196 99536196 1001 86380 86390 1
535968 99535968 1001 86380 86390 1
535917 99535917 1001 86380 86390 1
535830 99535830 1001 86380 86390 1
536413 99536413 1001 86380 86390 1
536480 99536480 1001 86380 86390 1
537153 99537153 1001 86380 86390 1
537045 99537045 1001 86380 86390 1
536845 99536845 1001 86380 86390 1
536899 99536899 1001 86380 86390 1
536822 99536822 1001 86380 86390 1
536658 99536658 1001 86380 86390 1
536700 99536700 1001 86380 86390 1
537264 99537264 1001 86380 86390 1
537952 99537952 1001 86380 86390 1
537524 99537524 1001 86380 86390 1
537374 99537374 1001 86380 86390 1
537471 99537471 1001 86380 86390 1
538011 99538011 1001 86380 86390 1
538066 99538066 1001 86380 86390 1
537995 99537995 1001 86380 86390 1
538676 99538676 1001 86380 86390 1
538693 99538693 1001 86380 86390 1
538634 99538634 1001 86380 86390 1
538508 99538508 1001 86380 86390 1
538417 99538417 1001 86380 86390 1
538852 99538852 1001 86380 86390 1
538930 99538930 1001 86380 86390 1
538816 99538816 1001 86380 86390 1
539488 99539488 1001 86380 86390 1
539586 99539586 1001 86380 86390 1
539446 99539446 1001 86380 86390 1
539269 99539269 1001 86380 86390 1
539338 99539338 1001 86380 86390 1
539036 99539036 1001 86380 86390 1
539043 99539043 1001 86380 86390 1
539044 99539044 1001 86380 86390 1
540464 99540464 1001 86380 86390 1
540276 99540276 1001 86380 86390 1
540127 99540127 1001 86380 86390 1
540008 99540008 1001 86380 86390 1
539946 99539946 1001 86380 86390 1
540511 99540511 1001 86380 86390 1
540565 99540565 1001 86380 86390 1
541187 99541187 1001 86380 86390 1
541054 99541054 1001 86380 86390 1
540835 99540835 1001 86380 86390 1
541343 99541343 1001 86380 86390 1
542113 99542113 1001 86380 86390 1
541798 99541798 1001 86380 86390 1
541883 99541883 1001 86380 86390 1
541911 99541911 1001 86380 86390 1
542174 99542174 1001 86380 86390 1
542843 99542843 1001 86380 86390 1
542789 99542789 1001 86380 86390 1
542451 99542451 1001 86380 86390 1
543072 99543072 1001 86380 86390 1
543112 99543112 1001 86380 86390 1
542325 99542325 1001 86380 86390 1
543130 99543130 1001 86380 86390 1
543069 99543069 1001 86380 86390 1
543630 99543630 1001 86380 86390 1
543733 99543733 1001 86380 86390 1
543472 99543472 1001 86380 86390 1
543511 99543511 1001 86380 86390 1
543334 99543334 1001 86380 86390 1
543315 99543315 1001 86380 86390 1
543918 99543918 1001 86380 86390 1
544413 99544413 1001 86380 86390 1
544085 99544085 1001 86380 86390 1
544021 99544021 1001 86380 86390 1
544131 99544131 1001 86380 86390 1
400392 99400392 1001 86380 86390 1
400704 99400704 1001 86380 86390 1
401000 99401000 1001 86380 86390 1
401532 99401532 1001 86380 86390 1
401538 99401538 1001 86380 86390 1
401840 99401840 1001 86380 86390 1
402195 99402195 1001 86380 86390 1
402453 99402453 1001 86380 86390 1
402570 99402570 1001 86380 86390 1
403195 99403195 1001 86380 86390 1
403350 99403350 1001 86380 86390 1
404062 99404062 1001 86380 86390 1
404214 99404214 1001 86380 86390 1
404311 99404311 1001 86380 86390 1
404390 99404390 1001 86380 86390 1
404654 99404654 1001 86380 86390 1
405232 99405232 1001 86380 86390 1
405586 99405586 1001 86380 86390 1
405824 99405824 1001 86380 86390 1
406078 99406078 1001 86380 86390 1
406153 99406153 1001 86380 86390 1
406543 99406543 1001 86380 86390 1
407036 99407036 1001 86380 86390 1
407172 99407172 1001 86380 86390 1
407704 99407704 1001 86380 86390 1
407779 99407779 1001 86380 86390 1
408288 99408288 1001 86380 86390 1
408589 99408589 1001 86380 86390 1
409301 99409301 1001 86380 86390 1
409459 99409459 1001 86380 86390 1
409634 99409634 1001 86380 86390 1
409788 99409788 1001 86380 86390 1
409809 99409809 1001 86380 86390 1
409904 99409904 1001 86380 86390 1
410219 99410219 1001 86380 86390 1
410696 99410696 1001 86380 86390 1
410701 99410701 1001 86380 86390 1
410855 99410855 1001 86380 86390 1
411172 99411172 1001 86380 86390 1
411290 99411290 1001 86380 86390 1
411470 99411470 1001 86380 86390 1
411476 99411476 1001 86380 86390 1
411546 99411546 1001 86380 86390 1
411750 99411750 1001 86380 86390 1
411872 99411872 1001 86380 86390 1
413415 99413415 1001 86380 86390 1
413242 99413242 1001 86380 86390 1
413263 99413263 1001 86380 86390 1
412980 99412980 1001 86380 86390 1
413254 99413254 1001 86380 86390 1
413154 99413154 1001 86380 86390 1
413862 99413862 1001 86380 86390 1
414020 99414020 1001 86380 86390 1
414043 99414043 1001 86380 86390 1
413793 99413793 1001 86380 86390 1
414694 99414694 1001 86380 86390 1
414646 99414646 1001 86380 86390 1
414386 99414386 1001 86380 86390 1
415553 99415553 1001 86380 86390 1
416815 99416815 1001 86380 86390 1
416320 99416320 1001 86380 86390 1
416160 99416160 1001 86380 86390 1
416078 99416078 1001 86380 86390 1
417202 99417202 1001 86380 86390 1
417102 99417102 1001 86380 86390 1
417458 99417458 1001 86380 86390 1
418477 99418477 1001 86380 86390 1
418436 99418436 1001 86380 86390 1
418709 99418709 1001 86380 86390 1
418085 99418085 1001 86380 86390 1
418333 99418333 1001 86380 86390 1
418027 99418027 1001 86380 86390 1
417915 99417915 1001 86380 86390 1
420145 99420145 1001 86380 86390 1
419250 99419250 1001 86380 86390 1
419553 99419553 1001 86380 86390 1
420695 99420695 1001 86380 86390 1
420475 99420475 1001 86380 86390 1
420581 99420581 1001 86380 86390 1
422042 99422042 1001 86380 86390 1
421621 99421621 1001 86380 86390 1
420870 99420870 1001 86380 86390 1
422196 99422196 1001 86380 86390 1
422124 99422124 1001 86380 86390 1
422156 99422156 1001 86380 86390 1
423711 99423711 1001 86380 86390 1
423028 99423028 1001 86380 86390 1
423131 99423131 1001 86380 86390 1
422944 99422944 1001 86380 86390 1
423264 99423264 1001 86380 86390 1
423924 99423924 1001 86380 86390 1
423853 99423853 1001 86380 86390 1
424027 99424027 1001 86380 86390 1
425091 99425091 1001 86380 86390 1
424766 99424766 1001 86380 86390 1
424226 99424226 1001 86380 86390 1
425605 99425605 1001 86380 86390 1
425776 99425776 1001 86380 86390 1
425467 99425467 1001 86380 86390 1
426660 99426660 1001 86380 86390 1
426095 99426095 1001 86380 86390 1
427329 99427329 1001 86380 86390 1
427303 99427303 1001 86380 86390 1
427505 99427505 1001 86380 86390 1
428691 99428691 1001 86380 86390 1
428429 99428429 1001 86380 86390 1
427757 99427757 1001 86380 86390 1
427644 99427644 1001 86380 86390 1
427699 99427699 1001 86380 86390 1
427727 99427727 1001 86380 86390 1
429127 99429127 1001 86380 86390 1
430286 99430286 1001 86380 86390 1
429641 99429641 1001 86380 86390 1
429586 99429586 1001 86380 86390 1
429455 99429455 1001 86380 86390 1
430737 99430737 1001 86380 86390 1
430434 99430434 1001 86380 86390 1
430538 99430538 1001 86380 86390 1
431964 99431964 1001 86380 86390 1
431456 99431456 1001 86380 86390 1
431584 99431584 1001 86380 86390 1
431609 99431609 1001 86380 86390 1
431078 99431078 1001 86380 86390 1
432106 99432106 1001 86380 86390 1
432264 99432264 1001 86380 86390 1
433501 99433501 1001 86380 86390 1
432920 99432920 1001 86380 86390 1
433134 99433134 1001 86380 86390 1
435368 99435368 1001 86380 86390 1
435111 99435111 1001 86380 86390 1
435345 99435345 1001 86380 86390 1
435100 99435100 1001 86380 86390 1
434789 99434789 1001 86380 86390 1
434725 99434725 1001 86380 86390 1
434770 99434770 1001 86380 86390 1
434429 99434429 1001 86380 86390 1
435594 99435594 1001 86380 86390 1
435709 99435709 1001 86380 86390 1
435692 99435692 1001 86380 86390 1
435637 99435637 1001 86380 86390 1
436951 99436951 1001 86380 86390 1
436793 99436793 1001 86380 86390 1
436693 99436693 1001 86380 86390 1
436510 99436510 1001 86380 86390 1
436100 99436100 1001 86380 86390 1
435940 99435940 1001 86380 86390 1
437305 99437305 1001 86380 86390 1
300694 99300694 1001 86380 86390 1
300662 99300662 1001 86380 86390 1
300356 99300356 1001 86380 86390 1
300398 99300398 1001 86380 86390 1
300363 99300363 1001 86380 86390 1
300778 99300778 1001 86380 86390 1
300934 99300934 1001 86380 86390 1
300858 99300858 1001 86380 86390 1
300795 99300795 1001 86380 86390 1
300887 99300887 1001 86380 86390 1
300839 99300839 1001 86380 86390 1
300763 99300763 1001 86380 86390 1
301547 99301547 1001 86380 86390 1
301450 99301450 1001 86380 86390 1
301265 99301265 1001 86380 86390 1
301679 99301679 1001 86380 86390 1
302188 99302188 1001 86380 86390 1
302237 99302237 1001 86380 86390 1
301994 99301994 1001 86380 86390 1
302049 99302049 1001 86380 86390 1
302103 99302103 1001 86380 86390 1
301771 99301771 1001 86380 86390 1
302466 99302466 1001 86380 86390 1
303187 99303187 1001 86380 86390 1
302951 99302951 1001 86380 86390 1
302913 99302913 1001 86380 86390 1
302957 99302957 1001 86380 86390 1
303267 99303267 1001 86380 86390 1
303973 99303973 1001 86380 86390 1
304008 99304008 1001 86380 86390 1
303912 99303912 1001 86380 86390 1
303742 99303742 1001 86380 86390 1
304213 99304213 1001 86380 86390 1
304355 99304355 1001 86380 86390 1
304395 99304395 1001 86380 86390 1
304358 99304358 1001 86380 86390 1
305008 99305008 1001 86380 86390 1
304945 99304945 1001 86380 86390 1
305548 99305548 1001 86380 86390 1
305605 99305605 1001 86380 86390 1
305402 99305402 1001 86380 86390 1
305407 99305407 1001 86380 86390 1
305465 99305465 1001 86380 86390 1
500078 99500078 1001 86380 86390 1
500040 99500040 1001 86380 86390 1
500150 99500150 1001 86380 86390 1
500664 99500664 1001 86380 86390 1
500744 99500744 1001 86380 86390 1
500582 99500582 1001 86380 86390 1
500465 99500465 1001 86380 86390 1
500234 99500234 1001 86380 86390 1
500958 99500958 1001 86380 86390 1
501526 99501526 1001 86380 86390 1
501547 99501547 1001 86380 86390 1
501412 99501412 1001 86380 86390 1
501158 99501158 1001 86380 86390 1
502276 99502276 1001 86380 86390 1
502446 99502446 1001 86380 86390 1
502310 99502310 1001 86380 86390 1
502068 99502068 1001 86380 86390 1
502163 99502163 1001 86380 86390 1
502615 99502615 1001 86380 86390 1
503090 99503090 1001 86380 86390 1
503265 99503265 1001 86380 86390 1
503103 99503103 1001 86380 86390 1
502673 99502673 1001 86380 86390 1
502793 99502793 1001 86380 86390 1
503992 99503992 1001 86380 86390 1
504090 99504090 1001 86380 86390 1
504001 99504001 1001 86380 86390 1
503760 99503760 1001 86380 86390 1
503643 99503643 1001 86380 86390 1
503673 99503673 1001 86380 86390 1
504300 99504300 1001 86380 86390 1
504163 99504163 1001 86380 86390 1
504231 99504231 1001 86380 86390 1
504820 99504820 1001 86380 86390 1
504886 99504886 1001 86380 86390 1
504783 99504783 1001 86380 86390 1
504815 99504815 1001 86380 86390 1
504629 99504629 1001 86380 86390 1
504655 99504655 1001 86380 86390 1
504695 99504695 1001 86380 86390 1
504697 99504697 1001 86380 86390 1
504330 99504330 1001 86380 86390 1
504411 99504411 1001 86380 86390 1
505020 99505020 1001 86380 86390 1
504982 99504982 1001 86380 86390 1
505709 99505709 1001 86380 86390 1
505661 99505661 1001 86380 86390 1
505372 99505372 1001 86380 86390 1
505543 99505543 1001 86380 86390 1
505557 99505557 1001 86380 86390 1
505939 99505939 1001 86380 86390 1
505566 99505566 1001 86380 86390 1
506279 99506279 1001 86380 86390 1
506318 99506318 1001 86380 86390 1
506111 99506111 1001 86380 86390 1
506049 99506049 1001 86380 86390 1
506629 99506629 1001 86380 86390 1
506853 99506853 1001 86380 86390 1
506905 99506905 1001 86380 86390 1
506869 99506869 1001 86380 86390 1
506878 99506878 1001 86380 86390 1
508098 99508098 1001 86380 86390 1
508017 99508017 1001 86380 86390 1
507957 99507957 1001 86380 86390 1
507934 99507934 1001 86380 86390 1
507638 99507638 1001 86380 86390 1
507756 99507756 1001 86380 86390 1
508386 99508386 1001 86380 86390 1
508960 99508960 1001 86380 86390 1
508979 99508979 1001 86380 86390 1
508828 99508828 1001 86380 86390 1
508476 99508476 1001 86380 86390 1
508478 99508478 1001 86380 86390 1
508647 99508647 1001 86380 86390 1
509256 99509256 1001 86380 86390 1
509894 99509894 1001 86380 86390 1
509732 99509732 1001 86380 86390 1
509557 99509557 1001 86380 86390 1
509625 99509625 1001 86380 86390 1
509439 99509439 1001 86380 86390 1
509338 99509338 1001 86380 86390 1
509418 99509418 1001 86380 86390 1
509431 99509431 1001 86380 86390 1
509976 99509976 1001 86380 86390 1
509962 99509962 1001 86380 86390 1
510716 99510716 1001 86380 86390 1
510406 99510406 1001 86380 86390 1
510334 99510334 1001 86380 86390 1
510264 99510264 1001 86380 86390 1
510781 99510781 1001 86380 86390 1
510801 99510801 1001 86380 86390 1
511438 99511438 1001 86380 86390 1
511505 99511505 1001 86380 86390 1
511441 99511441 1001 86380 86390 1
511533 99511533 1001 86380 86390 1
511471 99511471 1001 86380 86390 1
511447 99511447 1001 86380 86390 1
510947 99510947 1001 86380 86390 1
510970 99510970 1001 86380 86390 1
511641 99511641 1001 86380 86390 1
511729 99511729 1001 86380 86390 1
512275 99512275 1001 86380 86390 1
511929 99511929 1001 86380 86390 1
513113 99513113 1001 86380 86390 1
512897 99512897 1001 86380 86390 1
512918 99512918 1001 86380 86390 1
512676 99512676 1001 86380 86390 1
512646 99512646 1001 86380 86390 1
512699 99512699 1001 86380 86390 1
513377 99513377 1001 86380 86390 1
513909 99513909 1001 86380 86390 1
513626 99513626 1001 86380 86390 1
513630 99513630 1001 86380 86390 1
513451 99513451 1001 86380 86390 1
513453 99513453 1001 86380 86390 1
513471 99513471 1001 86380 86390 1
513434 99513434 1001 86380 86390 1
514201 99514201 1001 86380 86390 1
514702 99514702 1001 86380 86390 1
514499 99514499 1001 86380 86390 1
514567 99514567 1001 86380 86390 1
514521 99514521 1001 86380 86390 1
514263 99514263 1001 86380 86390 1
514425 99514425 1001 86380 86390 1
514338 99514338 1001 86380 86390 1
515637 99515637 1001 86380 86390 1
515460 99515460 1001 86380 86390 1
515091 99515091 1001 86380 86390 1
515785 99515785 1001 86380 86390 1
516378 99516378 1001 86380 86390 1
516417 99516417 1001 86380 86390 1
516090 99516090 1001 86380 86390 1
516043 99516043 1001 86380 86390 1
516661 99516661 1001 86380 86390 1
516674 99516674 1001 86380 86390 1
517287 99517287 1001 86380 86390 1
517165 99517165 1001 86380 86390 1
517243 99517243 1001 86380 86390 1
517024 99517024 1001 86380 86390 1
516832 99516832 1001 86380 86390 1
516722 99516722 1001 86380 86390 1
516827 99516827 1001 86380 86390 1
517411 99517411 1001 86380 86390 1
517998 99517998 1001 86380 86390 1
517819 99517819 1001 86380 86390 1
517888 99517888 1001 86380 86390 1
517672 99517672 1001 86380 86390 1
517687 99517687 1001 86380 86390 1
517689 99517689 1001 86380 86390 1
518315 99518315 1001 86380 86390 1
518225 99518225 1001 86380 86390 1
518293 99518293 1001 86380 86390 1
518704 99518704 1001 86380 86390 1
518449 99518449 1001 86380 86390 1
518547 99518547 1001 86380 86390 1
519065 99519065 1001 86380 86390 1
519004 99519004 1001 86380 86390 1
519916 99519916 1001 86380 86390 1
519843 99519843 1001 86380 86390 1
519962 99519962 1001 86380 86390 1
519848 99519848 1001 86380 86390 1
520630 99520630 1001 86380 86390 1
520369 99520369 1001 86380 86390 1
520421 99520421 1001 86380 86390 1
520135 99520135 1001 86380 86390 1
520787 99520787 1001 86380 86390 1
521426 99521426 1001 86380 86390 1
521236 99521236 1001 86380 86390 1
521225 99521225 1001 86380 86390 1
521189 99521189 1001 86380 86390 1
521086 99521086 1001 86380 86390 1
521029 99521029 1001 86380 86390 1
521516 99521516 1001 86380 86390 1
522139 99522139 1001 86380 86390 1
521962 99521962 1001 86380 86390 1
521866 99521866 1001 86380 86390 1
522415 99522415 1001 86380 86390 1
522753 99522753 1001 86380 86390 1
523301 99523301 1001 86380 86390 1
523228 99523228 1001 86380 86390 1
523856 99523856 1001 86380 86390 1
523847 99523847 1001 86380 86390 1
523372 99523372 1001 86380 86390 1
524138 99524138 1001 86380 86390 1
524025 99524025 1001 86380 86390 1
524627 99524627 1001 86380 86390 1
524535 99524535 1001 86380 86390 1
524216 99524216 1001 86380 86390 1
524800 99524800 1001 86380 86390 1
524944 99524944 1001 86380 86390 1
524791 99524791 1001 86380 86390 1
525254 99525254 1001 86380 86390 1
525054 99525054 1001 86380 86390 1
525740 99525740 1001 86380 86390 1
525677 99525677 1001 86380 86390 1
526231 99526231 1001 86380 86390 1
526517 99526517 1001 86380 86390 1
527178 99527178 1001 86380 86390 1
527077 99527077 1001 86380 86390 1
526996 99526996 1001 86380 86390 1
526923 99526923 1001 86380 86390 1
526828 99526828 1001 86380 86390 1
528058 99528058 1001 86380 86390 1
527595 99527595 1001 86380 86390 1
528178 99528178 1001 86380 86390 1
528271 99528271 1001 86380 86390 1
528864 99528864 1001 86380 86390 1
528787 99528787 1001 86380 86390 1
528842 99528842 1001 86380 86390 1
528517 99528517 1001 86380 86390 1
528667 99528667 1001 86380 86390 1
528552 99528552 1001 86380 86390 1
528993 99528993 1001 86380 86390 1
529024 99529024 1001 86380 86390 1
529617 99529617 1001 86380 86390 1
529721 99529721 1001 86380 86390 1
529483 99529483 1001 86380 86390 1
529380 99529380 1001 86380 86390 1
529358 99529358 1001 86380 86390 1
529451 99529451 1001 86380 86390 1
529245 99529245 1001 86380 86390 1
529818 99529818 1001 86380 86390 1
530420 99530420 1001 86380 86390 1
530349 99530349 1001 86380 86390 1
530080 99530080 1001 86380 86390 1
530628 99530628 1001 86380 86390 1
530807 99530807 1001 86380 86390 1
530797 99530797 1001 86380 86390 1
531504 99531504 1001 86380 86390 1
532131 99532131 1001 86380 86390 1
531847 99531847 1001 86380 86390 1
531611 99531611 1001 86380 86390 1
531740 99531740 1001 86380 86390 1
532366 99532366 1001 86380 86390 1
532331 99532331 1001 86380 86390 1
532306 99532306 1001 86380 86390 1
532964 99532964 1001 86380 86390 1
532692 99532692 1001 86380 86390 1
532721 99532721 1001 86380 86390 1
532599 99532599 1001 86380 86390 1
532457 99532457 1001 86380 86390 1
532613 99532613 1001 86380 86390 1
532523 99532523 1001 86380 86390 1
533769 99533769 1001 86380 86390 1
533663 99533663 1001 86380 86390 1
533540 99533540 1001 86380 86390 1
533440 99533440 1001 86380 86390 1
534012 99534012 1001 86380 86390 1
534002 99534002 1001 86380 86390 1
533928 99533928 1001 86380 86390 1
533918 99533918 1001 86380 86390 1
534298 99534298 1001 86380 86390 1
534365 99534365 1001 86380 86390 1
534394 99534394 1001 86380 86390 1
534460 99534460 1001 86380 86390 1
534080 99534080 1001 86380 86390 1
534152 99534152 1001 86380 86390 1
534218 99534218 1001 86380 86390 1
534746 99534746 1001 86380 86390 1
535398 99535398 1001 86380 86390 1
535437 99535437 1001 86380 86390 1
535440 99535440 1001 86380 86390 1
535231 99535231 1001 86380 86390 1
534933 99534933 1001 86380 86390 1
536054 99536054 1001 86380 86390 1
536106 99536106 1001 86380 86390 1
535755 99535755 1001 86380 86390 1
537162 99537162 1001 86380 86390 1
537026 99537026 1001 86380 86390 1
536932 99536932 1001 86380 86390 1
536948 99536948 1001 86380 86390 1
536784 99536784 1001 86380 86390 1
536633 99536633 1001 86380 86390 1
536746 99536746 1001 86380 86390 1
536565 99536565 1001 86380 86390 1
537251 99537251 1001 86380 86390 1
537368 99537368 1001 86380 86390 1
537195 99537195 1001 86380 86390 1
537273 99537273 1001 86380 86390 1
537196 99537196 1001 86380 86390 1
537947 99537947 1001 86380 86390 1
537372 99537372 1001 86380 86390 1
537528 99537528 1001 86380 86390 1
538025 99538025 1001 86380 86390 1
538056 99538056 1001 86380 86390 1
538018 99538018 1001 86380 86390 1
538171 99538171 1001 86380 86390 1
538586 99538586 1001 86380 86390 1
538601 99538601 1001 86380 86390 1
538460 99538460 1001 86380 86390 1
538556 99538556 1001 86380 86390 1
538208 99538208 1001 86380 86390 1
538211 99538211 1001 86380 86390 1
538356 99538356 1001 86380 86390 1
538321 99538321 1001 86380 86390 1
539197 99539197 1001 86380 86390 1
539161 99539161 1001 86380 86390 1
539663 99539663 1001 86380 86390 1
540365 99540365 1001 86380 86390 1
540446 99540446 1001 86380 86390 1
539956 99539956 1001 86380 86390 1
540544 99540544 1001 86380 86390 1
540481 99540481 1001 86380 86390 1
541103 99541103 1001 86380 86390 1
541283 99541283 1001 86380 86390 1
540803 99540803 1001 86380 86390 1
540832 99540832 1001 86380 86390 1
540840 99540840 1001 86380 86390 1
541342 99541342 1001 86380 86390 1
542074 99542074 1001 86380 86390 1
542096 99542096 1001 86380 86390 1
541997 99541997 1001 86380 86390 1
541711 99541711 1001 86380 86390 1
541871 99541871 1001 86380 86390 1
541631 99541631 1001 86380 86390 1
542830 99542830 1001 86380 86390 1
542821 99542821 1001 86380 86390 1
542837 99542837 1001 86380 86390 1
542567 99542567 1001 86380 86390 1
542338 99542338 1001 86380 86390 1
542381 99542381 1001 86380 86390 1
542489 99542489 1001 86380 86390 1
543141 99543141 1001 86380 86390 1
542993 99542993 1001 86380 86390 1
543708 99543708 1001 86380 86390 1
543663 99543663 1001 86380 86390 1
543270 99543270 1001 86380 86390 1
543180 99543180 1001 86380 86390 1
543336 99543336 1001 86380 86390 1
543195 99543195 1001 86380 86390 1
543209 99543209 1001 86380 86390 1
543214 99543214 1001 86380 86390 1
544537 99544537 1001 86380 86390 1
544408 99544408 1001 86380 86390 1
544301 99544301 1001 86380 86390 1
544153 99544153 1001 86380 86390 1
431732 1141 1001 26760 27537 1
536380 636 1001 69993 70092 1
400039 99400039 1001 86380 86390 1
400033 99400033 1001 86380 86390 1
400218 99400218 1001 86380 86390 1
400282 99400282 1001 86380 86390 1
400396 99400396 1001 86380 86390 1
400371 99400371 1001 86380 86390 1
400490 99400490 1001 86380 86390 1
400460 99400460 1001 86380 86390 1
400655 99400655 1001 86380 86390 1
401628 99401628 1001 86380 86390 1
401676 99401676 1001 86380 86390 1
401805 99401805 1001 86380 86390 1
401881 99401881 1001 86380 86390 1
401974 99401974 1001 86380 86390 1
402113 99402113 1001 86380 86390 1
402685 99402685 1001 86380 86390 1
402583 99402583 1001 86380 86390 1
402713 99402713 1001 86380 86390 1
402824 99402824 1001 86380 86390 1
402932 99402932 1001 86380 86390 1
403768 99403768 1001 86380 86390 1
403805 99403805 1001 86380 86390 1
404241 99404241 1001 86380 86390 1
404474 99404474 1001 86380 86390 1
404596 99404596 1001 86380 86390 1
404969 99404969 1001 86380 86390 1
404992 99404992 1001 86380 86390 1
405205 99405205 1001 86380 86390 1
405504 99405504 1001 86380 86390 1
405772 99405772 1001 86380 86390 1
406224 99406224 1001 86380 86390 1
406261 99406261 1001 86380 86390 1
406360 99406360 1001 86380 86390 1
406573 99406573 1001 86380 86390 1
407319 99407319 1001 86380 86390 1
407444 99407444 1001 86380 86390 1
407630 99407630 1001 86380 86390 1
407865 99407865 1001 86380 86390 1
407792 99407792 1001 86380 86390 1
408206 99408206 1001 86380 86390 1
408242 99408242 1001 86380 86390 1
408368 99408368 1001 86380 86390 1
409025 99409025 1001 86380 86390 1
409128 99409128 1001 86380 86390 1
409270 99409270 1001 86380 86390 1
409651 99409651 1001 86380 86390 1
409611 99409611 1001 86380 86390 1
409660 99409660 1001 86380 86390 1
410188 99410188 1001 86380 86390 1
410254 99410254 1001 86380 86390 1
410450 99410450 1001 86380 86390 1
410454 99410454 1001 86380 86390 1
410802 99410802 1001 86380 86390 1
411213 99411213 1001 86380 86390 1
411236 99411236 1001 86380 86390 1
411536 99411536 1001 86380 86390 1
411672 99411672 1001 86380 86390 1
411757 99411757 1001 86380 86390 1
411910 99411910 1001 86380 86390 1
413387 99413387 1001 86380 86390 1
413077 99413077 1001 86380 86390 1
412950 99412950 1001 86380 86390 1
412973 99412973 1001 86380 86390 1
412548 99412548 1001 86380 86390 1
412528 99412528 1001 86380 86390 1
412756 99412756 1001 86380 86390 1
412683 99412683 1001 86380 86390 1
413970 99413970 1001 86380 86390 1
413709 99413709 1001 86380 86390 1
414031 99414031 1001 86380 86390 1
414633 99414633 1001 86380 86390 1
414390 99414390 1001 86380 86390 1
415661 99415661 1001 86380 86390 1
416820 99416820 1001 86380 86390 1
416897 99416897 1001 86380 86390 1
416549 99416549 1001 86380 86390 1
416244 99416244 1001 86380 86390 1
417280 99417280 1001 86380 86390 1
417478 99417478 1001 86380 86390 1
417569 99417569 1001 86380 86390 1
418739 99418739 1001 86380 86390 1
418611 99418611 1001 86380 86390 1
418822 99418822 1001 86380 86390 1
419006 99419006 1001 86380 86390 1
420330 99420330 1001 86380 86390 1
420216 99420216 1001 86380 86390 1
420197 99420197 1001 86380 86390 1
419800 99419800 1001 86380 86390 1
419519 99419519 1001 86380 86390 1
419576 99419576 1001 86380 86390 1
419417 99419417 1001 86380 86390 1
419509 99419509 1001 86380 86390 1
419229 99419229 1001 86380 86390 1
420468 99420468 1001 86380 86390 1
420480 99420480 1001 86380 86390 1
421718 99421718 1001 86380 86390 1
422100 99422100 1001 86380 86390 1
421592 99421592 1001 86380 86390 1
421573 99421573 1001 86380 86390 1
421331 99421331 1001 86380 86390 1
421387 99421387 1001 86380 86390 1
421609 99421609 1001 86380 86390 1
421016 99421016 1001 86380 86390 1
420839 99420839 1001 86380 86390 1
422186 99422186 1001 86380 86390 1
422433 99422433 1001 86380 86390 1
423723 99423723 1001 86380 86390 1
422623 99422623 1001 86380 86390 1
422925 99422925 1001 86380 86390 1
424153 99424153 1001 86380 86390 1
423966 99423966 1001 86380 86390 1
423777 99423777 1001 86380 86390 1
423927 99423927 1001 86380 86390 1
424109 99424109 1001 86380 86390 1
425009 99425009 1001 86380 86390 1
424732 99424732 1001 86380 86390 1
424930 99424930 1001 86380 86390 1
425584 99425584 1001 86380 86390 1
426717 99426717 1001 86380 86390 1
426822 99426822 1001 86380 86390 1
426851 99426851 1001 86380 86390 1
426709 99426709 1001 86380 86390 1
426280 99426280 1001 86380 86390 1
426637 99426637 1001 86380 86390 1
426079 99426079 1001 86380 86390 1
427130 99427130 1001 86380 86390 1
427366 99427366 1001 86380 86390 1
427411 99427411 1001 86380 86390 1
427136 99427136 1001 86380 86390 1
428607 99428607 1001 86380 86390 1
428400 99428400 1001 86380 86390 1
428682 99428682 1001 86380 86390 1
428605 99428605 1001 86380 86390 1
428333 99428333 1001 86380 86390 1
427741 99427741 1001 86380 86390 1
428886 99428886 1001 86380 86390 1
430097 99430097 1001 86380 86390 1
430049 99430049 1001 86380 86390 1
430195 99430195 1001 86380 86390 1
429973 99429973 1001 86380 86390 1
429660 99429660 1001 86380 86390 1
429699 99429699 1001 86380 86390 1
429765 99429765 1001 86380 86390 1
429650 99429650 1001 86380 86390 1
429919 99429919 1001 86380 86390 1
429342 99429342 1001 86380 86390 1
430658 99430658 1001 86380 86390 1
431707 99431707 1001 86380 86390 1
431854 99431854 1001 86380 86390 1
431478 99431478 1001 86380 86390 1
431300 99431300 1001 86380 86390 1
431617 99431617 1001 86380 86390 1
431623 99431623 1001 86380 86390 1
430828 99430828 1001 86380 86390 1
431180 99431180 1001 86380 86390 1
432345 99432345 1001 86380 86390 1
433606 99433606 1001 86380 86390 1
433297 99433297 1001 86380 86390 1
433255 99433255 1001 86380 86390 1
432851 99432851 1001 86380 86390 1
432729 99432729 1001 86380 86390 1
432789 99432789 1001 86380 86390 1
435081 99435081 1001 86380 86390 1
435005 99435005 1001 86380 86390 1
435267 99435267 1001 86380 86390 1
435101 99435101 1001 86380 86390 1
434909 99434909 1001 86380 86390 1
434151 99434151 1001 86380 86390 1
435595 99435595 1001 86380 86390 1
435626 99435626 1001 86380 86390 1
435603 99435603 1001 86380 86390 1
435588 99435588 1001 86380 86390 1
436937 99436937 1001 86380 86390 1
436477 99436477 1001 86380 86390 1
436080 99436080 1001 86380 86390 1
300048 99300048 1001 86380 86390 1
437336 99437336 1001 86380 86390 1
437289 99437289 1001 86380 86390 1
300054 99300054 1001 86380 86390 1
300718 99300718 1001 86380 86390 1
300329 99300329 1001 86380 86390 1
300420 99300420 1001 86380 86390 1
300279 99300279 1001 86380 86390 1
300204 99300204 1001 86380 86390 1
300296 99300296 1001 86380 86390 1
300317 99300317 1001 86380 86390 1
300900 99300900 1001 86380 86390 1
301236 99301236 1001 86380 86390 1
301252 99301252 1001 86380 86390 1
301293 99301293 1001 86380 86390 1
301167 99301167 1001 86380 86390 1
301073 99301073 1001 86380 86390 1
301643 99301643 1001 86380 86390 1
301610 99301610 1001 86380 86390 1
301564 99301564 1001 86380 86390 1
302165 99302165 1001 86380 86390 1
302029 99302029 1001 86380 86390 1
301881 99301881 1001 86380 86390 1
301869 99301869 1001 86380 86390 1
301836 99301836 1001 86380 86390 1
301888 99301888 1001 86380 86390 1
302469 99302469 1001 86380 86390 1
302499 99302499 1001 86380 86390 1
302388 99302388 1001 86380 86390 1
303070 99303070 1001 86380 86390 1
303034 99303034 1001 86380 86390 1
302838 99302838 1001 86380 86390 1
303401 99303401 1001 86380 86390 1
303238 99303238 1001 86380 86390 1
303918 99303918 1001 86380 86390 1
303777 99303777 1001 86380 86390 1
303589 99303589 1001 86380 86390 1
303473 99303473 1001 86380 86390 1
303449 99303449 1001 86380 86390 1
304200 99304200 1001 86380 86390 1
304202 99304202 1001 86380 86390 1
304796 99304796 1001 86380 86390 1
304822 99304822 1001 86380 86390 1
304839 99304839 1001 86380 86390 1
304768 99304768 1001 86380 86390 1
304576 99304576 1001 86380 86390 1
304295 99304295 1001 86380 86390 1
304920 99304920 1001 86380 86390 1
305361 99305361 1001 86380 86390 1
305427 99305427 1001 86380 86390 1
305090 99305090 1001 86380 86390 1
305077 99305077 1001 86380 86390 1
500181 99500181 1001 86380 86390 1
500147 99500147 1001 86380 86390 1
500680 99500680 1001 86380 86390 1
500546 99500546 1001 86380 86390 1
500522 99500522 1001 86380 86390 1
500253 99500253 1001 86380 86390 1
501517 99501517 1001 86380 86390 1
501395 99501395 1001 86380 86390 1
501308 99501308 1001 86380 86390 1
501313 99501313 1001 86380 86390 1
501804 99501804 1001 86380 86390 1
502435 99502435 1001 86380 86390 1
502328 99502328 1001 86380 86390 1
502290 99502290 1001 86380 86390 1
502183 99502183 1001 86380 86390 1
502108 99502108 1001 86380 86390 1
502083 99502083 1001 86380 86390 1
502111 99502111 1001 86380 86390 1
502031 99502031 1001 86380 86390 1
502047 99502047 1001 86380 86390 1
502701 99502701 1001 86380 86390 1
502690 99502690 1001 86380 86390 1
503321 99503321 1001 86380 86390 1
503441 99503441 1001 86380 86390 1
503404 99503404 1001 86380 86390 1
503313 99503313 1001 86380 86390 1
503826 99503826 1001 86380 86390 1
503740 99503740 1001 86380 86390 1
503621 99503621 1001 86380 86390 1
504227 99504227 1001 86380 86390 1
504905 99504905 1001 86380 86390 1
504603 99504603 1001 86380 86390 1
504509 99504509 1001 86380 86390 1
504515 99504515 1001 86380 86390 1
504532 99504532 1001 86380 86390 1
505580 99505580 1001 86380 86390 1
505684 99505684 1001 86380 86390 1
505706 99505706 1001 86380 86390 1
505279 99505279 1001 86380 86390 1
505152 99505152 1001 86380 86390 1
505156 99505156 1001 86380 86390 1
505912 99505912 1001 86380 86390 1
506557 99506557 1001 86380 86390 1
506354 99506354 1001 86380 86390 1
506382 99506382 1001 86380 86390 1
506047 99506047 1001 86380 86390 1
506609 99506609 1001 86380 86390 1
506675 99506675 1001 86380 86390 1
506676 99506676 1001 86380 86390 1
506741 99506741 1001 86380 86390 1
506694 99506694 1001 86380 86390 1
507363 99507363 1001 86380 86390 1
506906 99506906 1001 86380 86390 1
506882 99506882 1001 86380 86390 1
507536 99507536 1001 86380 86390 1
507487 99507487 1001 86380 86390 1
507509 99507509 1001 86380 86390 1
507970 99507970 1001 86380 86390 1
507868 99507868 1001 86380 86390 1
507873 99507873 1001 86380 86390 1
507823 99507823 1001 86380 86390 1
507642 99507642 1001 86380 86390 1
507635 99507635 1001 86380 86390 1
507791 99507791 1001 86380 86390 1
508324 99508324 1001 86380 86390 1
508416 99508416 1001 86380 86390 1
508838 99508838 1001 86380 86390 1
508791 99508791 1001 86380 86390 1
508596 99508596 1001 86380 86390 1
508526 99508526 1001 86380 86390 1
508644 99508644 1001 86380 86390 1
509701 99509701 1001 86380 86390 1
509791 99509791 1001 86380 86390 1
509881 99509881 1001 86380 86390 1
509534 99509534 1001 86380 86390 1
509332 99509332 1001 86380 86390 1
509409 99509409 1001 86380 86390 1
509294 99509294 1001 86380 86390 1
510071 99510071 1001 86380 86390 1
509947 99509947 1001 86380 86390 1
510090 99510090 1001 86380 86390 1
509948 99509948 1001 86380 86390 1
509909 99509909 1001 86380 86390 1
510535 99510535 1001 86380 86390 1
510149 99510149 1001 86380 86390 1
510310 99510310 1001 86380 86390 1
510897 99510897 1001 86380 86390 1
510786 99510786 1001 86380 86390 1
511112 99511112 1001 86380 86390 1
511621 99511621 1001 86380 86390 1
512150 99512150 1001 86380 86390 1
512076 99512076 1001 86380 86390 1
512028 99512028 1001 86380 86390 1
512081 99512081 1001 86380 86390 1
511797 99511797 1001 86380 86390 1
512537 99512537 1001 86380 86390 1
512583 99512583 1001 86380 86390 1
513117 99513117 1001 86380 86390 1
513166 99513166 1001 86380 86390 1
512805 99512805 1001 86380 86390 1
512950 99512950 1001 86380 86390 1
512812 99512812 1001 86380 86390 1
512839 99512839 1001 86380 86390 1
512624 99512624 1001 86380 86390 1
513866 99513866 1001 86380 86390 1
513836 99513836 1001 86380 86390 1
513584 99513584 1001 86380 86390 1
513495 99513495 1001 86380 86390 1
514193 99514193 1001 86380 86390 1
514677 99514677 1001 86380 86390 1
514302 99514302 1001 86380 86390 1
514268 99514268 1001 86380 86390 1
514347 99514347 1001 86380 86390 1
514443 99514443 1001 86380 86390 1
515519 99515519 1001 86380 86390 1
515525 99515525 1001 86380 86390 1
515579 99515579 1001 86380 86390 1
515326 99515326 1001 86380 86390 1
515125 99515125 1001 86380 86390 1
515856 99515856 1001 86380 86390 1
516351 99516351 1001 86380 86390 1
516192 99516192 1001 86380 86390 1
516236 99516236 1001 86380 86390 1
516576 99516576 1001 86380 86390 1
516514 99516514 1001 86380 86390 1
516671 99516671 1001 86380 86390 1
516556 99516556 1001 86380 86390 1
517261 99517261 1001 86380 86390 1
517263 99517263 1001 86380 86390 1
517214 99517214 1001 86380 86390 1
517228 99517228 1001 86380 86390 1
517242 99517242 1001 86380 86390 1
516974 99516974 1001 86380 86390 1
516784 99516784 1001 86380 86390 1
518246 99518246 1001 86380 86390 1
518797 99518797 1001 86380 86390 1
518983 99518983 1001 86380 86390 1
519258 99519258 1001 86380 86390 1
519997 99519997 1001 86380 86390 1
519965 99519965 1001 86380 86390 1
520286 99520286 1001 86380 86390 1
520431 99520431 1001 86380 86390 1
520204 99520204 1001 86380 86390 1
520102 99520102 1001 86380 86390 1
520134 99520134 1001 86380 86390 1
520843 99520843 1001 86380 86390 1
521404 99521404 1001 86380 86390 1
521349 99521349 1001 86380 86390 1
522175 99522175 1001 86380 86390 1
522055 99522055 1001 86380 86390 1
521851 99521851 1001 86380 86390 1
521710 99521710 1001 86380 86390 1
522408 99522408 1001 86380 86390 1
522323 99522323 1001 86380 86390 1
522402 99522402 1001 86380 86390 1
523030 99523030 1001 86380 86390 1
522979 99522979 1001 86380 86390 1
522766 99522766 1001 86380 86390 1
523669 99523669 1001 86380 86390 1
524706 99524706 1001 86380 86390 1
524700 99524700 1001 86380 86390 1
524689 99524689 1001 86380 86390 1
524389 99524389 1001 86380 86390 1
524267 99524267 1001 86380 86390 1
524307 99524307 1001 86380 86390 1
524312 99524312 1001 86380 86390 1
524151 99524151 1001 86380 86390 1
524799 99524799 1001 86380 86390 1
525343 99525343 1001 86380 86390 1
525258 99525258 1001 86380 86390 1
525129 99525129 1001 86380 86390 1
525065 99525065 1001 86380 86390 1
525729 99525729 1001 86380 86390 1
525619 99525619 1001 86380 86390 1
526292 99526292 1001 86380 86390 1
526063 99526063 1001 86380 86390 1
526025 99526025 1001 86380 86390 1
526098 99526098 1001 86380 86390 1
525885 99525885 1001 86380 86390 1
525898 99525898 1001 86380 86390 1
525918 99525918 1001 86380 86390 1
526424 99526424 1001 86380 86390 1
526451 99526451 1001 86380 86390 1
526597 99526597 1001 86380 86390 1
527110 99527110 1001 86380 86390 1
527137 99527137 1001 86380 86390 1
527080 99527080 1001 86380 86390 1
526657 99526657 1001 86380 86390 1
527415 99527415 1001 86380 86390 1
527575 99527575 1001 86380 86390 1
527472 99527472 1001 86380 86390 1
528219 99528219 1001 86380 86390 1
528175 99528175 1001 86380 86390 1
528753 99528753 1001 86380 86390 1
528769 99528769 1001 86380 86390 1
528810 99528810 1001 86380 86390 1
528505 99528505 1001 86380 86390 1
528976 99528976 1001 86380 86390 1
529625 99529625 1001 86380 86390 1
529630 99529630 1001 86380 86390 1
529533 99529533 1001 86380 86390 1
529597 99529597 1001 86380 86390 1
529446 99529446 1001 86380 86390 1
529409 99529409 1001 86380 86390 1
529314 99529314 1001 86380 86390 1
529186 99529186 1001 86380 86390 1
529293 99529293 1001 86380 86390 1
529842 99529842 1001 86380 86390 1
529923 99529923 1001 86380 86390 1
529731 99529731 1001 86380 86390 1
530311 99530311 1001 86380 86390 1
530339 99530339 1001 86380 86390 1
529978 99529978 1001 86380 86390 1
530570 99530570 1001 86380 86390 1
530662 99530662 1001 86380 86390 1
531302 99531302 1001 86380 86390 1
530974 99530974 1001 86380 86390 1
531092 99531092 1001 86380 86390 1
530978 99530978 1001 86380 86390 1
531575 99531575 1001 86380 86390 1
532015 99532015 1001 86380 86390 1
532061 99532061 1001 86380 86390 1
531862 99531862 1001 86380 86390 1
531608 99531608 1001 86380 86390 1
532402 99532402 1001 86380 86390 1
532405 99532405 1001 86380 86390 1
532865 99532865 1001 86380 86390 1
532843 99532843 1001 86380 86390 1
532949 99532949 1001 86380 86390 1
532888 99532888 1001 86380 86390 1
532941 99532941 1001 86380 86390 1
532527 99532527 1001 86380 86390 1
532579 99532579 1001 86380 86390 1
533212 99533212 1001 86380 86390 1
533128 99533128 1001 86380 86390 1
533745 99533745 1001 86380 86390 1
533780 99533780 1001 86380 86390 1
533653 99533653 1001 86380 86390 1
533515 99533515 1001 86380 86390 1
533359 99533359 1001 86380 86390 1
534014 99534014 1001 86380 86390 1
533990 99533990 1001 86380 86390 1
534055 99534055 1001 86380 86390 1
533978 99533978 1001 86380 86390 1
534406 99534406 1001 86380 86390 1
534445 99534445 1001 86380 86390 1
534343 99534343 1001 86380 86390 1
534723 99534723 1001 86380 86390 1
534866 99534866 1001 86380 86390 1
534845 99534845 1001 86380 86390 1
535458 99535458 1001 86380 86390 1
535126 99535126 1001 86380 86390 1
535702 99535702 1001 86380 86390 1
536178 99536178 1001 86380 86390 1
536122 99536122 1001 86380 86390 1
535821 99535821 1001 86380 86390 1
536453 99536453 1001 86380 86390 1
536417 99536417 1001 86380 86390 1
537059 99537059 1001 86380 86390 1
536828 99536828 1001 86380 86390 1
536862 99536862 1001 86380 86390 1
536954 99536954 1001 86380 86390 1
536704 99536704 1001 86380 86390 1
536743 99536743 1001 86380 86390 1
537357 99537357 1001 86380 86390 1
537171 99537171 1001 86380 86390 1
537353 99537353 1001 86380 86390 1
537796 99537796 1001 86380 86390 1
537814 99537814 1001 86380 86390 1
537392 99537392 1001 86380 86390 1
538191 99538191 1001 86380 86390 1
538168 99538168 1001 86380 86390 1
538159 99538159 1001 86380 86390 1
538096 99538096 1001 86380 86390 1
538725 99538725 1001 86380 86390 1
538744 99538744 1001 86380 86390 1
538423 99538423 1001 86380 86390 1
538505 99538505 1001 86380 86390 1
538392 99538392 1001 86380 86390 1
538382 99538382 1001 86380 86390 1
538855 99538855 1001 86380 86390 1
538907 99538907 1001 86380 86390 1
539448 99539448 1001 86380 86390 1
539801 99539801 1001 86380 86390 1
539674 99539674 1001 86380 86390 1
540444 99540444 1001 86380 86390 1
540460 99540460 1001 86380 86390 1
540236 99540236 1001 86380 86390 1
540135 99540135 1001 86380 86390 1
540045 99540045 1001 86380 86390 1
540001 99540001 1001 86380 86390 1
540648 99540648 1001 86380 86390 1
540547 99540547 1001 86380 86390 1
540573 99540573 1001 86380 86390 1
540641 99540641 1001 86380 86390 1
541257 99541257 1001 86380 86390 1
541193 99541193 1001 86380 86390 1
540981 99540981 1001 86380 86390 1
540869 99540869 1001 86380 86390 1
540797 99540797 1001 86380 86390 1
541512 99541512 1001 86380 86390 1
542259 99542259 1001 86380 86390 1
542157 99542157 1001 86380 86390 1
542822 99542822 1001 86380 86390 1
542775 99542775 1001 86380 86390 1
542601 99542601 1001 86380 86390 1
543620 99543620 1001 86380 86390 1
543653 99543653 1001 86380 86390 1
543553 99543553 1001 86380 86390 1
543429 99543429 1001 86380 86390 1
543205 99543205 1001 86380 86390 1
544589 99544589 1001 86380 86390 1
544304 99544304 1001 86380 86390 1
544230 99544230 1001 86380 86390 1
544295 99544295 1001 86380 86390 1
544244 99544244 1001 86380 86390 1
544031 99544031 1001 86380 86390 1
544139 99544139 1001 86380 86390 1
544611 99544611 1001 86380 86390 1
544704 99544704 1001 86380 86390 1
544736 99544736 1001 86380 86390 1
401575 632 1001 69120 70377 1
400493 99400493 1001 86380 86390 1
401053 99401053 1001 86380 86390 1
401249 99401249 1001 86380 86390 1
401445 99401445 1001 86380 86390 1
401562 99401562 1001 86380 86390 1
401751 99401751 1001 86380 86390 1
401986 99401986 1001 86380 86390 1
402146 99402146 1001 86380 86390 1
402470 99402470 1001 86380 86390 1
402763 99402763 1001 86380 86390 1
403128 99403128 1001 86380 86390 1
403319 99403319 1001 86380 86390 1
403696 99403696 1001 86380 86390 1
404191 99404191 1001 86380 86390 1
404222 99404222 1001 86380 86390 1
404227 99404227 1001 86380 86390 1
404298 99404298 1001 86380 86390 1
404603 99404603 1001 86380 86390 1
404595 99404595 1001 86380 86390 1
404710 99404710 1001 86380 86390 1
404948 99404948 1001 86380 86390 1
404952 99404952 1001 86380 86390 1
404991 99404991 1001 86380 86390 1
405592 99405592 1001 86380 86390 1
406266 99406266 1001 86380 86390 1
406544 99406544 1001 86380 86390 1
406506 99406506 1001 86380 86390 1
406549 99406549 1001 86380 86390 1
406702 99406702 1001 86380 86390 1
406896 99406896 1001 86380 86390 1
407257 99407257 1001 86380 86390 1
407439 99407439 1001 86380 86390 1
407513 99407513 1001 86380 86390 1
407745 99407745 1001 86380 86390 1
407772 99407772 1001 86380 86390 1
407919 99407919 1001 86380 86390 1
408280 99408280 1001 86380 86390 1
408238 99408238 1001 86380 86390 1
408097 99408097 1001 86380 86390 1
408681 99408681 1001 86380 86390 1
408847 99408847 1001 86380 86390 1
409105 99409105 1001 86380 86390 1
409451 99409451 1001 86380 86390 1
409588 99409588 1001 86380 86390 1
409558 99409558 1001 86380 86390 1
410322 99410322 1001 86380 86390 1
410507 99410507 1001 86380 86390 1
410728 99410728 1001 86380 86390 1
411608 99411608 1001 86380 86390 1
412233 99412233 1001 86380 86390 1
412351 99412351 1001 86380 86390 1
412336 99412336 1001 86380 86390 1
413502 99413502 1001 86380 86390 1
413798 99413798 1001 86380 86390 1
413981 99413981 1001 86380 86390 1
415180 99415180 1001 86380 86390 1
415312 99415312 1001 86380 86390 1
414805 99414805 1001 86380 86390 1
414515 99414515 1001 86380 86390 1
414669 99414669 1001 86380 86390 1
414526 99414526 1001 86380 86390 1
414221 99414221 1001 86380 86390 1
414377 99414377 1001 86380 86390 1
415585 99415585 1001 86380 86390 1
416721 99416721 1001 86380 86390 1
416981 99416981 1001 86380 86390 1
416626 99416626 1001 86380 86390 1
416390 99416390 1001 86380 86390 1
416564 99416564 1001 86380 86390 1
415824 99415824 1001 86380 86390 1
417392 99417392 1001 86380 86390 1
418109 99418109 1001 86380 86390 1
418342 99418342 1001 86380 86390 1
418055 99418055 1001 86380 86390 1
419009 99419009 1001 86380 86390 1
418834 99418834 1001 86380 86390 1
420446 99420446 1001 86380 86390 1
419966 99419966 1001 86380 86390 1
419979 99419979 1001 86380 86390 1
419720 99419720 1001 86380 86390 1
419411 99419411 1001 86380 86390 1
419581 99419581 1001 86380 86390 1
419590 99419590 1001 86380 86390 1
420516 99420516 1001 86380 86390 1
420687 99420687 1001 86380 86390 1
421853 99421853 1001 86380 86390 1
422097 99422097 1001 86380 86390 1
421011 99421011 1001 86380 86390 1
420967 99420967 1001 86380 86390 1
421164 99421164 1001 86380 86390 1
422468 99422468 1001 86380 86390 1
422159 99422159 1001 86380 86390 1
422783 99422783 1001 86380 86390 1
425008 99425008 1001 86380 86390 1
425257 99425257 1001 86380 86390 1
425024 99425024 1001 86380 86390 1
424755 99424755 1001 86380 86390 1
424799 99424799 1001 86380 86390 1
425633 99425633 1001 86380 86390 1
426703 99426703 1001 86380 86390 1
426763 99426763 1001 86380 86390 1
426583 99426583 1001 86380 86390 1
426060 99426060 1001 86380 86390 1
427391 99427391 1001 86380 86390 1
427361 99427361 1001 86380 86390 1
427229 99427229 1001 86380 86390 1
428566 99428566 1001 86380 86390 1
428416 99428416 1001 86380 86390 1
428510 99428510 1001 86380 86390 1
427947 99427947 1001 86380 86390 1
428316 99428316 1001 86380 86390 1
427626 99427626 1001 86380 86390 1
428947 99428947 1001 86380 86390 1
429140 99429140 1001 86380 86390 1
429092 99429092 1001 86380 86390 1
429957 99429957 1001 86380 86390 1
429527 99429527 1001 86380 86390 1
429487 99429487 1001 86380 86390 1
430596 99430596 1001 86380 86390 1
430546 99430546 1001 86380 86390 1
431937 99431937 1001 86380 86390 1
431928 99431928 1001 86380 86390 1
430854 99430854 1001 86380 86390 1
430876 99430876 1001 86380 86390 1
432113 99432113 1001 86380 86390 1
433470 99433470 1001 86380 86390 1
433159 99433159 1001 86380 86390 1
432908 99432908 1001 86380 86390 1
432744 99432744 1001 86380 86390 1
433968 99433968 1001 86380 86390 1
433819 99433819 1001 86380 86390 1
435256 99435256 1001 86380 86390 1
435169 99435169 1001 86380 86390 1
434625 99434625 1001 86380 86390 1
434765 99434765 1001 86380 86390 1
434437 99434437 1001 86380 86390 1
434485 99434485 1001 86380 86390 1
434196 99434196 1001 86380 86390 1
435802 99435802 1001 86380 86390 1
436456 99436456 1001 86380 86390 1
436637 99436637 1001 86380 86390 1
436149 99436149 1001 86380 86390 1
300541 99300541 1001 86380 86390 1
300781 99300781 1001 86380 86390 1
300902 99300902 1001 86380 86390 1
300762 99300762 1001 86380 86390 1
300841 99300841 1001 86380 86390 1
300932 99300932 1001 86380 86390 1
301370 99301370 1001 86380 86390 1
301449 99301449 1001 86380 86390 1
301129 99301129 1001 86380 86390 1
301046 99301046 1001 86380 86390 1
301086 99301086 1001 86380 86390 1
301127 99301127 1001 86380 86390 1
301633 99301633 1001 86380 86390 1
301557 99301557 1001 86380 86390 1
302059 99302059 1001 86380 86390 1
302053 99302053 1001 86380 86390 1
302069 99302069 1001 86380 86390 1
301943 99301943 1001 86380 86390 1
301958 99301958 1001 86380 86390 1
302652 99302652 1001 86380 86390 1
303327 99303327 1001 86380 86390 1
303988 99303988 1001 86380 86390 1
303991 99303991 1001 86380 86390 1
303979 99303979 1001 86380 86390 1
303863 99303863 1001 86380 86390 1
303852 99303852 1001 86380 86390 1
303674 99303674 1001 86380 86390 1
303796 99303796 1001 86380 86390 1
303745 99303745 1001 86380 86390 1
303554 99303554 1001 86380 86390 1
304043 99304043 1001 86380 86390 1
304047 99304047 1001 86380 86390 1
304048 99304048 1001 86380 86390 1
304480 99304480 1001 86380 86390 1
304993 99304993 1001 86380 86390 1
304994 99304994 1001 86380 86390 1
304944 99304944 1001 86380 86390 1
305495 99305495 1001 86380 86390 1
305150 99305150 1001 86380 86390 1
500180 99500180 1001 86380 86390 1
500431 99500431 1001 86380 86390 1
500509 99500509 1001 86380 86390 1
500448 99500448 1001 86380 86390 1
500500 99500500 1001 86380 86390 1
500356 99500356 1001 86380 86390 1
500202 99500202 1001 86380 86390 1
500294 99500294 1001 86380 86390 1
500889 99500889 1001 86380 86390 1
500984 99500984 1001 86380 86390 1
501500 99501500 1001 86380 86390 1
501613 99501613 1001 86380 86390 1
501335 99501335 1001 86380 86390 1
501375 99501375 1001 86380 86390 1
501378 99501378 1001 86380 86390 1
501740 99501740 1001 86380 86390 1
501658 99501658 1001 86380 86390 1
501801 99501801 1001 86380 86390 1
502296 99502296 1001 86380 86390 1
502284 99502284 1001 86380 86390 1
502479 99502479 1001 86380 86390 1
502525 99502525 1001 86380 86390 1
503141 99503141 1001 86380 86390 1
503267 99503267 1001 86380 86390 1
503274 99503274 1001 86380 86390 1
503045 99503045 1001 86380 86390 1
502674 99502674 1001 86380 86390 1
502808 99502808 1001 86380 86390 1
502745 99502745 1001 86380 86390 1
503464 99503464 1001 86380 86390 1
503322 99503322 1001 86380 86390 1
503388 99503388 1001 86380 86390 1
503493 99503493 1001 86380 86390 1
504073 99504073 1001 86380 86390 1
503705 99503705 1001 86380 86390 1
504214 99504214 1001 86380 86390 1
504877 99504877 1001 86380 86390 1
504552 99504552 1001 86380 86390 1
504521 99504521 1001 86380 86390 1
504379 99504379 1001 86380 86390 1
504478 99504478 1001 86380 86390 1
505034 99505034 1001 86380 86390 1
505104 99505104 1001 86380 86390 1
505133 99505133 1001 86380 86390 1
505670 99505670 1001 86380 86390 1
505658 99505658 1001 86380 86390 1
505620 99505620 1001 86380 86390 1
505759 99505759 1001 86380 86390 1
505400 99505400 1001 86380 86390 1
505455 99505455 1001 86380 86390 1
505923 99505923 1001 86380 86390 1
505780 99505780 1001 86380 86390 1
505865 99505865 1001 86380 86390 1
505814 99505814 1001 86380 86390 1
506521 99506521 1001 86380 86390 1
506528 99506528 1001 86380 86390 1
506341 99506341 1001 86380 86390 1
506329 99506329 1001 86380 86390 1
506124 99506124 1001 86380 86390 1
506166 99506166 1001 86380 86390 1
506621 99506621 1001 86380 86390 1
506763 99506763 1001 86380 86390 1
506717 99506717 1001 86380 86390 1
507359 99507359 1001 86380 86390 1
507418 99507418 1001 86380 86390 1
507027 99507027 1001 86380 86390 1
507135 99507135 1001 86380 86390 1
507099 99507099 1001 86380 86390 1
506899 99506899 1001 86380 86390 1
507533 99507533 1001 86380 86390 1
508110 99508110 1001 86380 86390 1
507662 99507662 1001 86380 86390 1
507678 99507678 1001 86380 86390 1
507730 99507730 1001 86380 86390 1
508347 99508347 1001 86380 86390 1
508756 99508756 1001 86380 86390 1
508625 99508625 1001 86380 86390 1
508484 99508484 1001 86380 86390 1
509241 99509241 1001 86380 86390 1
509184 99509184 1001 86380 86390 1
509226 99509226 1001 86380 86390 1
509815 99509815 1001 86380 86390 1
509719 99509719 1001 86380 86390 1
509610 99509610 1001 86380 86390 1
509639 99509639 1001 86380 86390 1
509322 99509322 1001 86380 86390 1
510682 99510682 1001 86380 86390 1
510657 99510657 1001 86380 86390 1
510688 99510688 1001 86380 86390 1
510353 99510353 1001 86380 86390 1
510459 99510459 1001 86380 86390 1
510410 99510410 1001 86380 86390 1
510190 99510190 1001 86380 86390 1
510851 99510851 1001 86380 86390 1
510916 99510916 1001 86380 86390 1
511440 99511440 1001 86380 86390 1
511403 99511403 1001 86380 86390 1
511411 99511411 1001 86380 86390 1
511250 99511250 1001 86380 86390 1
510979 99510979 1001 86380 86390 1
511671 99511671 1001 86380 86390 1
512252 99512252 1001 86380 86390 1
512189 99512189 1001 86380 86390 1
512323 99512323 1001 86380 86390 1
512336 99512336 1001 86380 86390 1
512137 99512137 1001 86380 86390 1
512133 99512133 1001 86380 86390 1
511914 99511914 1001 86380 86390 1
511894 99511894 1001 86380 86390 1
512493 99512493 1001 86380 86390 1
512422 99512422 1001 86380 86390 1
512488 99512488 1001 86380 86390 1
513108 99513108 1001 86380 86390 1
513072 99513072 1001 86380 86390 1
512990 99512990 1001 86380 86390 1
512838 99512838 1001 86380 86390 1
512701 99512701 1001 86380 86390 1
512638 99512638 1001 86380 86390 1
512666 99512666 1001 86380 86390 1
512656 99512656 1001 86380 86390 1
513391 99513391 1001 86380 86390 1
513263 99513263 1001 86380 86390 1
513898 99513898 1001 86380 86390 1
513900 99513900 1001 86380 86390 1
513625 99513625 1001 86380 86390 1
513706 99513706 1001 86380 86390 1
513492 99513492 1001 86380 86390 1
513429 99513429 1001 86380 86390 1
514227 99514227 1001 86380 86390 1
514129 99514129 1001 86380 86390 1
514731 99514731 1001 86380 86390 1
514316 99514316 1001 86380 86390 1
514319 99514319 1001 86380 86390 1
515008 99515008 1001 86380 86390 1
515546 99515546 1001 86380 86390 1
515667 99515667 1001 86380 86390 1
515371 99515371 1001 86380 86390 1
515399 99515399 1001 86380 86390 1
515257 99515257 1001 86380 86390 1
515069 99515069 1001 86380 86390 1
515252 99515252 1001 86380 86390 1
515721 99515721 1001 86380 86390 1
515704 99515704 1001 86380 86390 1
516504 99516504 1001 86380 86390 1
516251 99516251 1001 86380 86390 1
516035 99516035 1001 86380 86390 1
516011 99516011 1001 86380 86390 1
516558 99516558 1001 86380 86390 1
516730 99516730 1001 86380 86390 1
516837 99516837 1001 86380 86390 1
516748 99516748 1001 86380 86390 1
517401 99517401 1001 86380 86390 1
517353 99517353 1001 86380 86390 1
518138 99518138 1001 86380 86390 1
518091 99518091 1001 86380 86390 1
518068 99518068 1001 86380 86390 1
517711 99517711 1001 86380 86390 1
517709 99517709 1001 86380 86390 1
517542 99517542 1001 86380 86390 1
518288 99518288 1001 86380 86390 1
518440 99518440 1001 86380 86390 1
519137 99519137 1001 86380 86390 1
519699 99519699 1001 86380 86390 1
519715 99519715 1001 86380 86390 1
519718 99519718 1001 86380 86390 1
519680 99519680 1001 86380 86390 1
519480 99519480 1001 86380 86390 1
519561 99519561 1001 86380 86390 1
519552 99519552 1001 86380 86390 1
519277 99519277 1001 86380 86390 1
519932 99519932 1001 86380 86390 1
519940 99519940 1001 86380 86390 1
520344 99520344 1001 86380 86390 1
520119 99520119 1001 86380 86390 1
520224 99520224 1001 86380 86390 1
520670 99520670 1001 86380 86390 1
520786 99520786 1001 86380 86390 1
520762 99520762 1001 86380 86390 1
521463 99521463 1001 86380 86390 1
521340 99521340 1001 86380 86390 1
521337 99521337 1001 86380 86390 1
521635 99521635 1001 86380 86390 1
522203 99522203 1001 86380 86390 1
522152 99522152 1001 86380 86390 1
522265 99522265 1001 86380 86390 1
522213 99522213 1001 86380 86390 1
522027 99522027 1001 86380 86390 1
522016 99522016 1001 86380 86390 1
521770 99521770 1001 86380 86390 1
521835 99521835 1001 86380 86390 1
521850 99521850 1001 86380 86390 1
522345 99522345 1001 86380 86390 1
522414 99522414 1001 86380 86390 1
522302 99522302 1001 86380 86390 1
522767 99522767 1001 86380 86390 1
522602 99522602 1001 86380 86390 1
522513 99522513 1001 86380 86390 1
522566 99522566 1001 86380 86390 1
522611 99522611 1001 86380 86390 1
523897 99523897 1001 86380 86390 1
523880 99523880 1001 86380 86390 1
523366 99523366 1001 86380 86390 1
523331 99523331 1001 86380 86390 1
523529 99523529 1001 86380 86390 1
523995 99523995 1001 86380 86390 1
524086 99524086 1001 86380 86390 1
524112 99524112 1001 86380 86390 1
524091 99524091 1001 86380 86390 1
523976 99523976 1001 86380 86390 1
523950 99523950 1001 86380 86390 1
524682 99524682 1001 86380 86390 1
524728 99524728 1001 86380 86390 1
524759 99524759 1001 86380 86390 1
524542 99524542 1001 86380 86390 1
524434 99524434 1001 86380 86390 1
524334 99524334 1001 86380 86390 1
524811 99524811 1001 86380 86390 1
524877 99524877 1001 86380 86390 1
524779 99524779 1001 86380 86390 1
524884 99524884 1001 86380 86390 1
525407 99525407 1001 86380 86390 1
525288 99525288 1001 86380 86390 1
525315 99525315 1001 86380 86390 1
525186 99525186 1001 86380 86390 1
525387 99525387 1001 86380 86390 1
525863 99525863 1001 86380 86390 1
526550 99526550 1001 86380 86390 1
526534 99526534 1001 86380 86390 1
527108 99527108 1001 86380 86390 1
527219 99527219 1001 86380 86390 1
526660 99526660 1001 86380 86390 1
526768 99526768 1001 86380 86390 1
527402 99527402 1001 86380 86390 1
527325 99527325 1001 86380 86390 1
527305 99527305 1001 86380 86390 1
527270 99527270 1001 86380 86390 1
527948 99527948 1001 86380 86390 1
528021 99528021 1001 86380 86390 1
528011 99528011 1001 86380 86390 1
527788 99527788 1001 86380 86390 1
527726 99527726 1001 86380 86390 1
527843 99527843 1001 86380 86390 1
527503 99527503 1001 86380 86390 1
528221 99528221 1001 86380 86390 1
528184 99528184 1001 86380 86390 1
528768 99528768 1001 86380 86390 1
528770 99528770 1001 86380 86390 1
528835 99528835 1001 86380 86390 1
528593 99528593 1001 86380 86390 1
528538 99528538 1001 86380 86390 1
528604 99528604 1001 86380 86390 1
528295 99528295 1001 86380 86390 1
528309 99528309 1001 86380 86390 1
528375 99528375 1001 86380 86390 1
528363 99528363 1001 86380 86390 1
529728 99529728 1001 86380 86390 1
529450 99529450 1001 86380 86390 1
529224 99529224 1001 86380 86390 1
529306 99529306 1001 86380 86390 1
529193 99529193 1001 86380 86390 1
529901 99529901 1001 86380 86390 1
530416 99530416 1001 86380 86390 1
530536 99530536 1001 86380 86390 1
530407 99530407 1001 86380 86390 1
530539 99530539 1001 86380 86390 1
530422 99530422 1001 86380 86390 1
530296 99530296 1001 86380 86390 1
530675 99530675 1001 86380 86390 1
531026 99531026 1001 86380 86390 1
531052 99531052 1001 86380 86390 1
530958 99530958 1001 86380 86390 1
530764 99530764 1001 86380 86390 1
530859 99530859 1001 86380 86390 1
531549 99531549 1001 86380 86390 1
531819 99531819 1001 86380 86390 1
531780 99531780 1001 86380 86390 1
532356 99532356 1001 86380 86390 1
532551 99532551 1001 86380 86390 1
533121 99533121 1001 86380 86390 1
533039 99533039 1001 86380 86390 1
533117 99533117 1001 86380 86390 1
533796 99533796 1001 86380 86390 1
533842 99533842 1001 86380 86390 1
533754 99533754 1001 86380 86390 1
533505 99533505 1001 86380 86390 1
533609 99533609 1001 86380 86390 1
533399 99533399 1001 86380 86390 1
533312 99533312 1001 86380 86390 1
533933 99533933 1001 86380 86390 1
533998 99533998 1001 86380 86390 1
534045 99534045 1001 86380 86390 1
534582 99534582 1001 86380 86390 1
534589 99534589 1001 86380 86390 1
534427 99534427 1001 86380 86390 1
534316 99534316 1001 86380 86390 1
534396 99534396 1001 86380 86390 1
534178 99534178 1001 86380 86390 1
535310 99535310 1001 86380 86390 1
535502 99535502 1001 86380 86390 1
535156 99535156 1001 86380 86390 1
535301 99535301 1001 86380 86390 1
534971 99534971 1001 86380 86390 1
535093 99535093 1001 86380 86390 1
535536 99535536 1001 86380 86390 1
536306 99536306 1001 86380 86390 1
536238 99536238 1001 86380 86390 1
536241 99536241 1001 86380 86390 1
536002 99536002 1001 86380 86390 1
535966 99535966 1001 86380 86390 1
535955 99535955 1001 86380 86390 1
535902 99535902 1001 86380 86390 1
536484 99536484 1001 86380 86390 1
536966 99536966 1001 86380 86390 1
537083 99537083 1001 86380 86390 1
537096 99537096 1001 86380 86390 1
536861 99536861 1001 86380 86390 1
536651 99536651 1001 86380 86390 1
537192 99537192 1001 86380 86390 1
537286 99537286 1001 86380 86390 1
537879 99537879 1001 86380 86390 1
537776 99537776 1001 86380 86390 1
537660 99537660 1001 86380 86390 1
537473 99537473 1001 86380 86390 1
537452 99537452 1001 86380 86390 1
538170 99538170 1001 86380 86390 1
538174 99538174 1001 86380 86390 1
538690 99538690 1001 86380 86390 1
538737 99538737 1001 86380 86390 1
538497 99538497 1001 86380 86390 1
538603 99538603 1001 86380 86390 1
538425 99538425 1001 86380 86390 1
538363 99538363 1001 86380 86390 1
538929 99538929 1001 86380 86390 1
538839 99538839 1001 86380 86390 1
539598 99539598 1001 86380 86390 1
539361 99539361 1001 86380 86390 1
539265 99539265 1001 86380 86390 1
539028 99539028 1001 86380 86390 1
540289 99540289 1001 86380 86390 1
540442 99540442 1001 86380 86390 1
540465 99540465 1001 86380 86390 1
540042 99540042 1001 86380 86390 1
540620 99540620 1001 86380 86390 1
540623 99540623 1001 86380 86390 1
540473 99540473 1001 86380 86390 1
541216 99541216 1001 86380 86390 1
540911 99540911 1001 86380 86390 1
540686 99540686 1001 86380 86390 1
541484 99541484 1001 86380 86390 1
542010 99542010 1001 86380 86390 1
541925 99541925 1001 86380 86390 1
541849 99541849 1001 86380 86390 1
541524 99541524 1001 86380 86390 1
541693 99541693 1001 86380 86390 1
541538 99541538 1001 86380 86390 1
542129 99542129 1001 86380 86390 1
542184 99542184 1001 86380 86390 1
542804 99542804 1001 86380 86390 1
542833 99542833 1001 86380 86390 1
542415 99542415 1001 86380 86390 1
542357 99542357 1001 86380 86390 1
542477 99542477 1001 86380 86390 1
543206 99543206 1001 86380 86390 1
543349 99543349 1001 86380 86390 1
543780 99543780 1001 86380 86390 1
544431 99544431 1001 86380 86390 1
544527 99544527 1001 86380 86390 1
544592 99544592 1001 86380 86390 1
544212 99544212 1001 86380 86390 1
544158 99544158 1001 86380 86390 1
544742 99544742 1001 86380 86390 1
544679 99544679 1001 86380 86390 1
400402 99400402 1001 86380 86390 1
400429 99400429 1001 86380 86390 1
400625 99400625 1001 86380 86390 1
400755 99400755 1001 86380 86390 1
401335 99401335 1001 86380 86390 1
401579 99401579 1001 86380 86390 1
401525 99401525 1001 86380 86390 1
401701 99401701 1001 86380 86390 1
401884 99401884 1001 86380 86390 1
402115 99402115 1001 86380 86390 1
402456 99402456 1001 86380 86390 1
402703 99402703 1001 86380 86390 1
402880 99402880 1001 86380 86390 1
402946 99402946 1001 86380 86390 1
403526 99403526 1001 86380 86390 1
403812 99403812 1001 86380 86390 1
403759 99403759 1001 86380 86390 1
404743 99404743 1001 86380 86390 1
405645 99405645 1001 86380 86390 1
405917 99405917 1001 86380 86390 1
406450 99406450 1001 86380 86390 1
406803 99406803 1001 86380 86390 1
406996 99406996 1001 86380 86390 1
407661 99407661 1001 86380 86390 1
407752 99407752 1001 86380 86390 1
407739 99407739 1001 86380 86390 1
408250 99408250 1001 86380 86390 1
408252 99408252 1001 86380 86390 1
408369 99408369 1001 86380 86390 1
408580 99408580 1001 86380 86390 1
408747 99408747 1001 86380 86390 1
409046 99409046 1001 86380 86390 1
409296 99409296 1001 86380 86390 1
409816 99409816 1001 86380 86390 1
409930 99409930 1001 86380 86390 1
409954 99409954 1001 86380 86390 1
410085 99410085 1001 86380 86390 1
410179 99410179 1001 86380 86390 1
410270 99410270 1001 86380 86390 1
410261 99410261 1001 86380 86390 1
410239 99410239 1001 86380 86390 1
410404 99410404 1001 86380 86390 1
410636 99410636 1001 86380 86390 1
410846 99410846 1001 86380 86390 1
411346 99411346 1001 86380 86390 1
411443 99411443 1001 86380 86390 1
411722 99411722 1001 86380 86390 1
411999 99411999 1001 86380 86390 1
412363 99412363 1001 86380 86390 1
412403 99412403 1001 86380 86390 1
413374 99413374 1001 86380 86390 1
413559 99413559 1001 86380 86390 1
413069 99413069 1001 86380 86390 1
412588 99412588 1001 86380 86390 1
413743 99413743 1001 86380 86390 1
414739 99414739 1001 86380 86390 1
414623 99414623 1001 86380 86390 1
414186 99414186 1001 86380 86390 1
415382 99415382 1001 86380 86390 1
416717 99416717 1001 86380 86390 1
416254 99416254 1001 86380 86390 1
415858 99415858 1001 86380 86390 1
417090 99417090 1001 86380 86390 1
417605 99417605 1001 86380 86390 1
417523 99417523 1001 86380 86390 1
418765 99418765 1001 86380 86390 1
418587 99418587 1001 86380 86390 1
418102 99418102 1001 86380 86390 1
418082 99418082 1001 86380 86390 1
418187 99418187 1001 86380 86390 1
417819 99417819 1001 86380 86390 1
419084 99419084 1001 86380 86390 1
420391 99420391 1001 86380 86390 1
420268 99420268 1001 86380 86390 1
419975 99419975 1001 86380 86390 1
419963 99419963 1001 86380 86390 1
419502 99419502 1001 86380 86390 1
419464 99419464 1001 86380 86390 1
420500 99420500 1001 86380 86390 1
422033 99422033 1001 86380 86390 1
421440 99421440 1001 86380 86390 1
421486 99421486 1001 86380 86390 1
421604 99421604 1001 86380 86390 1
421345 99421345 1001 86380 86390 1
421071 99421071 1001 86380 86390 1
421102 99421102 1001 86380 86390 1
420900 99420900 1001 86380 86390 1
420925 99420925 1001 86380 86390 1
423752 99423752 1001 86380 86390 1
423463 99423463 1001 86380 86390 1
423492 99423492 1001 86380 86390 1
423638 99423638 1001 86380 86390 1
423151 99423151 1001 86380 86390 1
423006 99423006 1001 86380 86390 1
422987 99422987 1001 86380 86390 1
423080 99423080 1001 86380 86390 1
423104 99423104 1001 86380 86390 1
422999 99422999 1001 86380 86390 1
424069 99424069 1001 86380 86390 1
423825 99423825 1001 86380 86390 1
424993 99424993 1001 86380 86390 1
424846 99424846 1001 86380 86390 1
426213 99426213 1001 86380 86390 1
427419 99427419 1001 86380 86390 1
427206 99427206 1001 86380 86390 1
427358 99427358 1001 86380 86390 1
428483 99428483 1001 86380 86390 1
428579 99428579 1001 86380 86390 1
427972 99427972 1001 86380 86390 1
427605 99427605 1001 86380 86390 1
427895 99427895 1001 86380 86390 1
430055 99430055 1001 86380 86390 1
430284 99430284 1001 86380 86390 1
430064 99430064 1001 86380 86390 1
429741 99429741 1001 86380 86390 1
429844 99429844 1001 86380 86390 1
430526 99430526 1001 86380 86390 1
430458 99430458 1001 86380 86390 1
431742 99431742 1001 86380 86390 1
431717 99431717 1001 86380 86390 1
431274 99431274 1001 86380 86390 1
430974 99430974 1001 86380 86390 1
431164 99431164 1001 86380 86390 1
432166 99432166 1001 86380 86390 1
433618 99433618 1001 86380 86390 1
433650 99433650 1001 86380 86390 1
433053 99433053 1001 86380 86390 1
432552 99432552 1001 86380 86390 1
433897 99433897 1001 86380 86390 1
435075 99435075 1001 86380 86390 1
434755 99434755 1001 86380 86390 1
434631 99434631 1001 86380 86390 1
435466 99435466 1001 86380 86390 1
435694 99435694 1001 86380 86390 1
437106 99437106 1001 86380 86390 1
437114 99437114 1001 86380 86390 1
436509 99436509 1001 86380 86390 1
436102 99436102 1001 86380 86390 1
300046 99300046 1001 86380 86390 1
300072 99300072 1001 86380 86390 1
300708 99300708 1001 86380 86390 1
300385 99300385 1001 86380 86390 1
300416 99300416 1001 86380 86390 1
300458 99300458 1001 86380 86390 1
300798 99300798 1001 86380 86390 1
301468 99301468 1001 86380 86390 1
301312 99301312 1001 86380 86390 1
301164 99301164 1001 86380 86390 1
301131 99301131 1001 86380 86390 1
301041 99301041 1001 86380 86390 1
301750 99301750 1001 86380 86390 1
301687 99301687 1001 86380 86390 1
301597 99301597 1001 86380 86390 1
302191 99302191 1001 86380 86390 1
302097 99302097 1001 86380 86390 1
302136 99302136 1001 86380 86390 1
302521 99302521 1001 86380 86390 1
302535 99302535 1001 86380 86390 1
302549 99302549 1001 86380 86390 1
302448 99302448 1001 86380 86390 1
302541 99302541 1001 86380 86390 1
302441 99302441 1001 86380 86390 1
303114 99303114 1001 86380 86390 1
302599 99302599 1001 86380 86390 1
302746 99302746 1001 86380 86390 1
302766 99302766 1001 86380 86390 1
304069 99304069 1001 86380 86390 1
304160 99304160 1001 86380 86390 1
304128 99304128 1001 86380 86390 1
304154 99304154 1001 86380 86390 1
304694 99304694 1001 86380 86390 1
304498 99304498 1001 86380 86390 1
304554 99304554 1001 86380 86390 1
304635 99304635 1001 86380 86390 1
304409 99304409 1001 86380 86390 1
305015 99305015 1001 86380 86390 1
305042 99305042 1001 86380 86390 1
305524 99305524 1001 86380 86390 1
305537 99305537 1001 86380 86390 1
305629 99305629 1001 86380 86390 1
305098 99305098 1001 86380 86390 1
305177 99305177 1001 86380 86390 1
305102 99305102 1001 86380 86390 1
500158 99500158 1001 86380 86390 1
500006 99500006 1001 86380 86390 1
500074 99500074 1001 86380 86390 1
500461 99500461 1001 86380 86390 1
500302 99500302 1001 86380 86390 1
500953 99500953 1001 86380 86390 1
500919 99500919 1001 86380 86390 1
501605 99501605 1001 86380 86390 1
501234 99501234 1001 86380 86390 1
501188 99501188 1001 86380 86390 1
501153 99501153 1001 86380 86390 1
501168 99501168 1001 86380 86390 1
501027 99501027 1001 86380 86390 1
501733 99501733 1001 86380 86390 1
502166 99502166 1001 86380 86390 1
502029 99502029 1001 86380 86390 1
501850 99501850 1001 86380 86390 1
501981 99501981 1001 86380 86390 1
502034 99502034 1001 86380 86390 1
501973 99501973 1001 86380 86390 1
501922 99501922 1001 86380 86390 1
502668 99502668 1001 86380 86390 1
502669 99502669 1001 86380 86390 1
502823 99502823 1001 86380 86390 1
503461 99503461 1001 86380 86390 1
504043 99504043 1001 86380 86390 1
504056 99504056 1001 86380 86390 1
503968 99503968 1001 86380 86390 1
503943 99503943 1001 86380 86390 1
503998 99503998 1001 86380 86390 1
503789 99503789 1001 86380 86390 1
503882 99503882 1001 86380 86390 1
503500 99503500 1001 86380 86390 1
504314 99504314 1001 86380 86390 1
504888 99504888 1001 86380 86390 1
504637 99504637 1001 86380 86390 1
504414 99504414 1001 86380 86390 1
504336 99504336 1001 86380 86390 1
504402 99504402 1001 86380 86390 1
505762 99505762 1001 86380 86390 1
505422 99505422 1001 86380 86390 1
505466 99505466 1001 86380 86390 1
505457 99505457 1001 86380 86390 1
505366 99505366 1001 86380 86390 1
505292 99505292 1001 86380 86390 1
505212 99505212 1001 86380 86390 1
505200 99505200 1001 86380 86390 1
505873 99505873 1001 86380 86390 1
505935 99505935 1001 86380 86390 1
506326 99506326 1001 86380 86390 1
506199 99506199 1001 86380 86390 1
506239 99506239 1001 86380 86390 1
506270 99506270 1001 86380 86390 1
506019 99506019 1001 86380 86390 1
507423 99507423 1001 86380 86390 1
507290 99507290 1001 86380 86390 1
507198 99507198 1001 86380 86390 1
507136 99507136 1001 86380 86390 1
507175 99507175 1001 86380 86390 1
506940 99506940 1001 86380 86390 1
506928 99506928 1001 86380 86390 1
507613 99507613 1001 86380 86390 1
508134 99508134 1001 86380 86390 1
508213 99508213 1001 86380 86390 1
508141 99508141 1001 86380 86390 1
508157 99508157 1001 86380 86390 1
507928 99507928 1001 86380 86390 1
507943 99507943 1001 86380 86390 1
507983 99507983 1001 86380 86390 1
507938 99507938 1001 86380 86390 1
507951 99507951 1001 86380 86390 1
507766 99507766 1001 86380 86390 1
508299 99508299 1001 86380 86390 1
508307 99508307 1001 86380 86390 1
508348 99508348 1001 86380 86390 1
509040 99509040 1001 86380 86390 1
509017 99509017 1001 86380 86390 1
508677 99508677 1001 86380 86390 1
508497 99508497 1001 86380 86390 1
509240 99509240 1001 86380 86390 1
509443 99509443 1001 86380 86390 1
509304 99509304 1001 86380 86390 1
510707 99510707 1001 86380 86390 1
510619 99510619 1001 86380 86390 1
510634 99510634 1001 86380 86390 1
510324 99510324 1001 86380 86390 1
510132 99510132 1001 86380 86390 1
510292 99510292 1001 86380 86390 1
510255 99510255 1001 86380 86390 1
510206 99510206 1001 86380 86390 1
510758 99510758 1001 86380 86390 1
510772 99510772 1001 86380 86390 1
511426 99511426 1001 86380 86390 1
511377 99511377 1001 86380 86390 1
511484 99511484 1001 86380 86390 1
511357 99511357 1001 86380 86390 1
511421 99511421 1001 86380 86390 1
511307 99511307 1001 86380 86390 1
511576 99511576 1001 86380 86390 1
511695 99511695 1001 86380 86390 1
512184 99512184 1001 86380 86390 1
511992 99511992 1001 86380 86390 1
511979 99511979 1001 86380 86390 1
511991 99511991 1001 86380 86390 1
511943 99511943 1001 86380 86390 1
511932 99511932 1001 86380 86390 1
512546 99512546 1001 86380 86390 1
512496 99512496 1001 86380 86390 1
512445 99512445 1001 86380 86390 1
512446 99512446 1001 86380 86390 1
512435 99512435 1001 86380 86390 1
512552 99512552 1001 86380 86390 1
512929 99512929 1001 86380 86390 1
512717 99512717 1001 86380 86390 1
513373 99513373 1001 86380 86390 1
513297 99513297 1001 86380 86390 1
513338 99513338 1001 86380 86390 1
513275 99513275 1001 86380 86390 1
513981 99513981 1001 86380 86390 1
513874 99513874 1001 86380 86390 1
513591 99513591 1001 86380 86390 1
514094 99514094 1001 86380 86390 1
514137 99514137 1001 86380 86390 1
514061 99514061 1001 86380 86390 1
514721 99514721 1001 86380 86390 1
514750 99514750 1001 86380 86390 1
514486 99514486 1001 86380 86390 1
514637 99514637 1001 86380 86390 1
514307 99514307 1001 86380 86390 1
515035 99515035 1001 86380 86390 1
515248 99515248 1001 86380 86390 1
515255 99515255 1001 86380 86390 1
515798 99515798 1001 86380 86390 1
516388 99516388 1001 86380 86390 1
516442 99516442 1001 86380 86390 1
516353 99516353 1001 86380 86390 1
516247 99516247 1001 86380 86390 1
516210 99516210 1001 86380 86390 1
515904 99515904 1001 86380 86390 1
515952 99515952 1001 86380 86390 1
516697 99516697 1001 86380 86390 1
516710 99516710 1001 86380 86390 1
517120 99517120 1001 86380 86390 1
517059 99517059 1001 86380 86390 1
516777 99516777 1001 86380 86390 1
517417 99517417 1001 86380 86390 1
518061 99518061 1001 86380 86390 1
518142 99518142 1001 86380 86390 1
517874 99517874 1001 86380 86390 1
517837 99517837 1001 86380 86390 1
518303 99518303 1001 86380 86390 1
518335 99518335 1001 86380 86390 1
518756 99518756 1001 86380 86390 1
518489 99518489 1001 86380 86390 1
518532 99518532 1001 86380 86390 1
518457 99518457 1001 86380 86390 1
519755 99519755 1001 86380 86390 1
519773 99519773 1001 86380 86390 1
519462 99519462 1001 86380 86390 1
519353 99519353 1001 86380 86390 1
519332 99519332 1001 86380 86390 1
519269 99519269 1001 86380 86390 1
519865 99519865 1001 86380 86390 1
519868 99519868 1001 86380 86390 1
520422 99520422 1001 86380 86390 1
520296 99520296 1001 86380 86390 1
520348 99520348 1001 86380 86390 1
520022 99520022 1001 86380 86390 1
520657 99520657 1001 86380 86390 1
520723 99520723 1001 86380 86390 1
520753 99520753 1001 86380 86390 1
521368 99521368 1001 86380 86390 1
521133 99521133 1001 86380 86390 1
521203 99521203 1001 86380 86390 1
521139 99521139 1001 86380 86390 1
520870 99520870 1001 86380 86390 1
521519 99521519 1001 86380 86390 1
521664 99521664 1001 86380 86390 1
522054 99522054 1001 86380 86390 1
522005 99522005 1001 86380 86390 1
521673 99521673 1001 86380 86390 1
521808 99521808 1001 86380 86390 1
521761 99521761 1001 86380 86390 1
522319 99522319 1001 86380 86390 1
523094 99523094 1001 86380 86390 1
522877 99522877 1001 86380 86390 1
522831 99522831 1001 86380 86390 1
522846 99522846 1001 86380 86390 1
522658 99522658 1001 86380 86390 1
523220 99523220 1001 86380 86390 1
523289 99523289 1001 86380 86390 1
523178 99523178 1001 86380 86390 1
523831 99523831 1001 86380 86390 1
523423 99523423 1001 86380 86390 1
524071 99524071 1001 86380 86390 1
524666 99524666 1001 86380 86390 1
524453 99524453 1001 86380 86390 1
524418 99524418 1001 86380 86390 1
524224 99524224 1001 86380 86390 1
524807 99524807 1001 86380 86390 1
524965 99524965 1001 86380 86390 1
524788 99524788 1001 86380 86390 1
525238 99525238 1001 86380 86390 1
525201 99525201 1001 86380 86390 1
525043 99525043 1001 86380 86390 1
525134 99525134 1001 86380 86390 1
525047 99525047 1001 86380 86390 1
525115 99525115 1001 86380 86390 1
525757 99525757 1001 86380 86390 1
526297 99526297 1001 86380 86390 1
526393 99526393 1001 86380 86390 1
526408 99526408 1001 86380 86390 1
526144 99526144 1001 86380 86390 1
526204 99526204 1001 86380 86390 1
525908 99525908 1001 86380 86390 1
525839 99525839 1001 86380 86390 1
526527 99526527 1001 86380 86390 1
526497 99526497 1001 86380 86390 1
527173 99527173 1001 86380 86390 1
526914 99526914 1001 86380 86390 1
527339 99527339 1001 86380 86390 1
528066 99528066 1001 86380 86390 1
527717 99527717 1001 86380 86390 1
527587 99527587 1001 86380 86390 1
528140 99528140 1001 86380 86390 1
528803 99528803 1001 86380 86390 1
528822 99528822 1001 86380 86390 1
528897 99528897 1001 86380 86390 1
528634 99528634 1001 86380 86390 1
528546 99528546 1001 86380 86390 1
528653 99528653 1001 86380 86390 1
528285 99528285 1001 86380 86390 1
528429 99528429 1001 86380 86390 1
529035 99529035 1001 86380 86390 1
529589 99529589 1001 86380 86390 1
529654 99529654 1001 86380 86390 1
529411 99529411 1001 86380 86390 1
529401 99529401 1001 86380 86390 1
529521 99529521 1001 86380 86390 1
529283 99529283 1001 86380 86390 1
529815 99529815 1001 86380 86390 1
529756 99529756 1001 86380 86390 1
530491 99530491 1001 86380 86390 1
530050 99530050 1001 86380 86390 1
531185 99531185 1001 86380 86390 1
531166 99531166 1001 86380 86390 1
531103 99531103 1001 86380 86390 1
530783 99530783 1001 86380 86390 1
531563 99531563 1001 86380 86390 1
531461 99531461 1001 86380 86390 1
531401 99531401 1001 86380 86390 1
532030 99532030 1001 86380 86390 1
532382 99532382 1001 86380 86390 1
532859 99532859 1001 86380 86390 1
532686 99532686 1001 86380 86390 1
532415 99532415 1001 86380 86390 1
532588 99532588 1001 86380 86390 1
533160 99533160 1001 86380 86390 1
533203 99533203 1001 86380 86390 1
533192 99533192 1001 86380 86390 1
533235 99533235 1001 86380 86390 1
533820 99533820 1001 86380 86390 1
533454 99533454 1001 86380 86390 1
533343 99533343 1001 86380 86390 1
533431 99533431 1001 86380 86390 1
533881 99533881 1001 86380 86390 1
533914 99533914 1001 86380 86390 1
534682 99534682 1001 86380 86390 1
534414 99534414 1001 86380 86390 1
534376 99534376 1001 86380 86390 1
534424 99534424 1001 86380 86390 1
534348 99534348 1001 86380 86390 1
534099 99534099 1001 86380 86390 1
534864 99534864 1001 86380 86390 1
534885 99534885 1001 86380 86390 1
535357 99535357 1001 86380 86390 1
535383 99535383 1001 86380 86390 1
535115 99535115 1001 86380 86390 1
534930 99534930 1001 86380 86390 1
535082 99535082 1001 86380 86390 1
535626 99535626 1001 86380 86390 1
535601 99535601 1001 86380 86390 1
535627 99535627 1001 86380 86390 1
535541 99535541 1001 86380 86390 1
535595 99535595 1001 86380 86390 1
536274 99536274 1001 86380 86390 1
535837 99535837 1001 86380 86390 1
535815 99535815 1001 86380 86390 1
536415 99536415 1001 86380 86390 1
537161 99537161 1001 86380 86390 1
537126 99537126 1001 86380 86390 1
537010 99537010 1001 86380 86390 1
536907 99536907 1001 86380 86390 1
536820 99536820 1001 86380 86390 1
536687 99536687 1001 86380 86390 1
536641 99536641 1001 86380 86390 1
536592 99536592 1001 86380 86390 1
537258 99537258 1001 86380 86390 1
537945 99537945 1001 86380 86390 1
537935 99537935 1001 86380 86390 1
537485 99537485 1001 86380 86390 1
537375 99537375 1001 86380 86390 1
537429 99537429 1001 86380 86390 1
537520 99537520 1001 86380 86390 1
538113 99538113 1001 86380 86390 1
538185 99538185 1001 86380 86390 1
538780 99538780 1001 86380 86390 1
538797 99538797 1001 86380 86390 1
538610 99538610 1001 86380 86390 1
538420 99538420 1001 86380 86390 1
538478 99538478 1001 86380 86390 1
538222 99538222 1001 86380 86390 1
538987 99538987 1001 86380 86390 1
538858 99538858 1001 86380 86390 1
539499 99539499 1001 86380 86390 1
539372 99539372 1001 86380 86390 1
539299 99539299 1001 86380 86390 1
539355 99539355 1001 86380 86390 1
539318 99539318 1001 86380 86390 1
539227 99539227 1001 86380 86390 1
539211 99539211 1001 86380 86390 1
539651 99539651 1001 86380 86390 1
539736 99539736 1001 86380 86390 1
540080 99540080 1001 86380 86390 1
540171 99540171 1001 86380 86390 1
540029 99540029 1001 86380 86390 1
539991 99539991 1001 86380 86390 1
540634 99540634 1001 86380 86390 1
541210 99541210 1001 86380 86390 1
541286 99541286 1001 86380 86390 1
540751 99540751 1001 86380 86390 1
540755 99540755 1001 86380 86390 1
541344 99541344 1001 86380 86390 1
541857 99541857 1001 86380 86390 1
541567 99541567 1001 86380 86390 1
541580 99541580 1001 86380 86390 1
541660 99541660 1001 86380 86390 1
542252 99542252 1001 86380 86390 1
542166 99542166 1001 86380 86390 1
542687 99542687 1001 86380 86390 1
542468 99542468 1001 86380 86390 1
542520 99542520 1001 86380 86390 1
542370 99542370 1001 86380 86390 1
542513 99542513 1001 86380 86390 1
543698 99543698 1001 86380 86390 1
543801 99543801 1001 86380 86390 1
543949 99543949 1001 86380 86390 1
544515 99544515 1001 86380 86390 1
544588 99544588 1001 86380 86390 1
544201 99544201 1001 86380 86390 1
544649 99544649 1001 86380 86390 1
544669 99544669 1001 86380 86390 1
419919 374 1001 24000 24477 1
421798 247 1001 53760 54237 1
502909 665 1002 34468 35030 1
530689 959 1002 26903 40668 1
400110 99400110 1001 86380 86390 1
400948 99400948 1001 86380 86390 1
401184 99401184 1001 86380 86390 1
401491 99401491 1001 86380 86390 1
401620 99401620 1001 86380 86390 1
402143 99402143 1001 86380 86390 1
402452 99402452 1001 86380 86390 1
402440 99402440 1001 86380 86390 1
402597 99402597 1001 86380 86390 1
402782 99402782 1001 86380 86390 1
402764 99402764 1001 86380 86390 1
403014 99403014 1001 86380 86390 1
403209 99403209 1001 86380 86390 1
403490 99403490 1001 86380 86390 1
404638 99404638 1001 86380 86390 1
404823 99404823 1001 86380 86390 1
405288 99405288 1001 86380 86390 1
405371 99405371 1001 86380 86390 1
405656 99405656 1001 86380 86390 1
405885 99405885 1001 86380 86390 1
406355 99406355 1001 86380 86390 1
406625 99406625 1001 86380 86390 1
406632 99406632 1001 86380 86390 1
407545 99407545 1001 86380 86390 1
407997 99407997 1001 86380 86390 1
408196 99408196 1001 86380 86390 1
408696 99408696 1001 86380 86390 1
408856 99408856 1001 86380 86390 1
409018 99409018 1001 86380 86390 1
409881 99409881 1001 86380 86390 1
409974 99409974 1001 86380 86390 1
410274 99410274 1001 86380 86390 1
410371 99410371 1001 86380 86390 1
411021 99411021 1001 86380 86390 1
411260 99411260 1001 86380 86390 1
411404 99411404 1001 86380 86390 1
411655 99411655 1001 86380 86390 1
411958 99411958 1001 86380 86390 1
413593 99413593 1001 86380 86390 1
412705 99412705 1001 86380 86390 1
412788 99412788 1001 86380 86390 1
414022 99414022 1001 86380 86390 1
415102 99415102 1001 86380 86390 1
415647 99415647 1001 86380 86390 1
416351 99416351 1001 86380 86390 1
416264 99416264 1001 86380 86390 1
416057 99416057 1001 86380 86390 1
416070 99416070 1001 86380 86390 1
415921 99415921 1001 86380 86390 1
415880 99415880 1001 86380 86390 1
417532 99417532 1001 86380 86390 1
418532 99418532 1001 86380 86390 1
418657 99418657 1001 86380 86390 1
418759 99418759 1001 86380 86390 1
418499 99418499 1001 86380 86390 1
418206 99418206 1001 86380 86390 1
418332 99418332 1001 86380 86390 1
418997 99418997 1001 86380 86390 1
420276 99420276 1001 86380 86390 1
420104 99420104 1001 86380 86390 1
420267 99420267 1001 86380 86390 1
419770 99419770 1001 86380 86390 1
419807 99419807 1001 86380 86390 1
419630 99419630 1001 86380 86390 1
419249 99419249 1001 86380 86390 1
419442 99419442 1001 86380 86390 1
420777 99420777 1001 86380 86390 1
422090 99422090 1001 86380 86390 1
421959 99421959 1001 86380 86390 1
421281 99421281 1001 86380 86390 1
421520 99421520 1001 86380 86390 1
421681 99421681 1001 86380 86390 1
421341 99421341 1001 86380 86390 1
420846 99420846 1001 86380 86390 1
421228 99421228 1001 86380 86390 1
423505 99423505 1001 86380 86390 1
423422 99423422 1001 86380 86390 1
422976 99422976 1001 86380 86390 1
423214 99423214 1001 86380 86390 1
422883 99422883 1001 86380 86390 1
422605 99422605 1001 86380 86390 1
422887 99422887 1001 86380 86390 1
422616 99422616 1001 86380 86390 1
423847 99423847 1001 86380 86390 1
423307 99423307 1001 86380 86390 1
424973 99424973 1001 86380 86390 1
424438 99424438 1001 86380 86390 1
425581 99425581 1001 86380 86390 1
427068 99427068 1001 86380 86390 1
426113 99426113 1001 86380 86390 1
428363 99428363 1001 86380 86390 1
428088 99428088 1001 86380 86390 1
428135 99428135 1001 86380 86390 1
427753 99427753 1001 86380 86390 1
429983 99429983 1001 86380 86390 1
429334 99429334 1001 86380 86390 1
431735 99431735 1001 86380 86390 1
431961 99431961 1001 86380 86390 1
431352 99431352 1001 86380 86390 1
431398 99431398 1001 86380 86390 1
431508 99431508 1001 86380 86390 1
430881 99430881 1001 86380 86390 1
433235 99433235 1001 86380 86390 1
432581 99432581 1001 86380 86390 1
432564 99432564 1001 86380 86390 1
432524 99432524 1001 86380 86390 1
433784 99433784 1001 86380 86390 1
433929 99433929 1001 86380 86390 1
433746 99433746 1001 86380 86390 1
435393 99435393 1001 86380 86390 1
435070 99435070 1001 86380 86390 1
435333 99435333 1001 86380 86390 1
434866 99434866 1001 86380 86390 1
434328 99434328 1001 86380 86390 1
434364 99434364 1001 86380 86390 1
435852 99435852 1001 86380 86390 1
437054 99437054 1001 86380 86390 1
437099 99437099 1001 86380 86390 1
436675 99436675 1001 86380 86390 1
436557 99436557 1001 86380 86390 1
436018 99436018 1001 86380 86390 1
300678 99300678 1001 86380 86390 1
300544 99300544 1001 86380 86390 1
300500 99300500 1001 86380 86390 1
300400 99300400 1001 86380 86390 1
300365 99300365 1001 86380 86390 1
300419 99300419 1001 86380 86390 1
300267 99300267 1001 86380 86390 1
300288 99300288 1001 86380 86390 1
300866 99300866 1001 86380 86390 1
301455 99301455 1001 86380 86390 1
301240 99301240 1001 86380 86390 1
301093 99301093 1001 86380 86390 1
301107 99301107 1001 86380 86390 1
301712 99301712 1001 86380 86390 1
301625 99301625 1001 86380 86390 1
302196 99302196 1001 86380 86390 1
302213 99302213 1001 86380 86390 1
302062 99302062 1001 86380 86390 1
302173 99302173 1001 86380 86390 1
301877 99301877 1001 86380 86390 1
301921 99301921 1001 86380 86390 1
301950 99301950 1001 86380 86390 1
301940 99301940 1001 86380 86390 1
302585 99302585 1001 86380 86390 1
302524 99302524 1001 86380 86390 1
302567 99302567 1001 86380 86390 1
302518 99302518 1001 86380 86390 1
303160 99303160 1001 86380 86390 1
302952 99302952 1001 86380 86390 1
302954 99302954 1001 86380 86390 1
302792 99302792 1001 86380 86390 1
303365 99303365 1001 86380 86390 1
303982 99303982 1001 86380 86390 1
303976 99303976 1001 86380 86390 1
303689 99303689 1001 86380 86390 1
304050 99304050 1001 86380 86390 1
304081 99304081 1001 86380 86390 1
304687 99304687 1001 86380 86390 1
304819 99304819 1001 86380 86390 1
304666 99304666 1001 86380 86390 1
304769 99304769 1001 86380 86390 1
304474 99304474 1001 86380 86390 1
304579 99304579 1001 86380 86390 1
304546 99304546 1001 86380 86390 1
304588 99304588 1001 86380 86390 1
304271 99304271 1001 86380 86390 1
305626 99305626 1001 86380 86390 1
305475 99305475 1001 86380 86390 1
305182 99305182 1001 86380 86390 1
305099 99305099 1001 86380 86390 1
500008 99500008 1001 86380 86390 1
500803 99500803 1001 86380 86390 1
500643 99500643 1001 86380 86390 1
500645 99500645 1001 86380 86390 1
500591 99500591 1001 86380 86390 1
500289 99500289 1001 86380 86390 1
501525 99501525 1001 86380 86390 1
501627 99501627 1001 86380 86390 1
501254 99501254 1001 86380 86390 1
501057 99501057 1001 86380 86390 1
501820 99501820 1001 86380 86390 1
501653 99501653 1001 86380 86390 1
501762 99501762 1001 86380 86390 1
501661 99501661 1001 86380 86390 1
502314 99502314 1001 86380 86390 1
502223 99502223 1001 86380 86390 1
502155 99502155 1001 86380 86390 1
502620 99502620 1001 86380 86390 1
502654 99502654 1001 86380 86390 1
503228 99503228 1001 86380 86390 1
502957 99502957 1001 86380 86390 1
502990 99502990 1001 86380 86390 1
502968 99502968 1001 86380 86390 1
502826 99502826 1001 86380 86390 1
502835 99502835 1001 86380 86390 1
502747 99502747 1001 86380 86390 1
504086 99504086 1001 86380 86390 1
503993 99503993 1001 86380 86390 1
503970 99503970 1001 86380 86390 1
504039 99504039 1001 86380 86390 1
503748 99503748 1001 86380 86390 1
503712 99503712 1001 86380 86390 1
503730 99503730 1001 86380 86390 1
503516 99503516 1001 86380 86390 1
504233 99504233 1001 86380 86390 1
504274 99504274 1001 86380 86390 1
504211 99504211 1001 86380 86390 1
504880 99504880 1001 86380 86390 1
504806 99504806 1001 86380 86390 1
504796 99504796 1001 86380 86390 1
504824 99504824 1001 86380 86390 1
504902 99504902 1001 86380 86390 1
504719 99504719 1001 86380 86390 1
504659 99504659 1001 86380 86390 1
504326 99504326 1001 86380 86390 1
504945 99504945 1001 86380 86390 1
505106 99505106 1001 86380 86390 1
505750 99505750 1001 86380 86390 1
505650 99505650 1001 86380 86390 1
505323 99505323 1001 86380 86390 1
505819 99505819 1001 86380 86390 1
505877 99505877 1001 86380 86390 1
505787 99505787 1001 86380 86390 1
506447 99506447 1001 86380 86390 1
506284 99506284 1001 86380 86390 1
506247 99506247 1001 86380 86390 1
506363 99506363 1001 86380 86390 1
506065 99506065 1001 86380 86390 1
506781 99506781 1001 86380 86390 1
506796 99506796 1001 86380 86390 1
507300 99507300 1001 86380 86390 1
507292 99507292 1001 86380 86390 1
507094 99507094 1001 86380 86390 1
507189 99507189 1001 86380 86390 1
506805 99506805 1001 86380 86390 1
506884 99506884 1001 86380 86390 1
507446 99507446 1001 86380 86390 1
508199 99508199 1001 86380 86390 1
507979 99507979 1001 86380 86390 1
507835 99507835 1001 86380 86390 1
507681 99507681 1001 86380 86390 1
508298 99508298 1001 86380 86390 1
508376 99508376 1001 86380 86390 1
508378 99508378 1001 86380 86390 1
508875 99508875 1001 86380 86390 1
508797 99508797 1001 86380 86390 1
508825 99508825 1001 86380 86390 1
508699 99508699 1001 86380 86390 1
508483 99508483 1001 86380 86390 1
508602 99508602 1001 86380 86390 1
508595 99508595 1001 86380 86390 1
509166 99509166 1001 86380 86390 1
509134 99509134 1001 86380 86390 1
509743 99509743 1001 86380 86390 1
509523 99509523 1001 86380 86390 1
509360 99509360 1001 86380 86390 1
509400 99509400 1001 86380 86390 1
510648 99510648 1001 86380 86390 1
510636 99510636 1001 86380 86390 1
510390 99510390 1001 86380 86390 1
510855 99510855 1001 86380 86390 1
510817 99510817 1001 86380 86390 1
510844 99510844 1001 86380 86390 1
510911 99510911 1001 86380 86390 1
511198 99511198 1001 86380 86390 1
511321 99511321 1001 86380 86390 1
511677 99511677 1001 86380 86390 1
511971 99511971 1001 86380 86390 1
512108 99512108 1001 86380 86390 1
511965 99511965 1001 86380 86390 1
512384 99512384 1001 86380 86390 1
513066 99513066 1001 86380 86390 1
513084 99513084 1001 86380 86390 1
513192 99513192 1001 86380 86390 1
512796 99512796 1001 86380 86390 1
512602 99512602 1001 86380 86390 1
512739 99512739 1001 86380 86390 1
513352 99513352 1001 86380 86390 1
513279 99513279 1001 86380 86390 1
513872 99513872 1001 86380 86390 1
513645 99513645 1001 86380 86390 1
513714 99513714 1001 86380 86390 1
513779 99513779 1001 86380 86390 1
513784 99513784 1001 86380 86390 1
513498 99513498 1001 86380 86390 1
514734 99514734 1001 86380 86390 1
514815 99514815 1001 86380 86390 1
514563 99514563 1001 86380 86390 1
514598 99514598 1001 86380 86390 1
514275 99514275 1001 86380 86390 1
514243 99514243 1001 86380 86390 1
514310 99514310 1001 86380 86390 1
514339 99514339 1001 86380 86390 1
515491 99515491 1001 86380 86390 1
515622 99515622 1001 86380 86390 1
515662 99515662 1001 86380 86390 1
515284 99515284 1001 86380 86390 1
515440 99515440 1001 86380 86390 1
515356 99515356 1001 86380 86390 1
515369 99515369 1001 86380 86390 1
515221 99515221 1001 86380 86390 1
515198 99515198 1001 86380 86390 1
515838 99515838 1001 86380 86390 1
516335 99516335 1001 86380 86390 1
516256 99516256 1001 86380 86390 1
516298 99516298 1001 86380 86390 1
515987 99515987 1001 86380 86390 1
516708 99516708 1001 86380 86390 1
517195 99517195 1001 86380 86390 1
517335 99517335 1001 86380 86390 1
517275 99517275 1001 86380 86390 1
517211 99517211 1001 86380 86390 1
516986 99516986 1001 86380 86390 1
516808 99516808 1001 86380 86390 1
516891 99516891 1001 86380 86390 1
516775 99516775 1001 86380 86390 1
517373 99517373 1001 86380 86390 1
517516 99517516 1001 86380 86390 1
517339 99517339 1001 86380 86390 1
517340 99517340 1001 86380 86390 1
518112 99518112 1001 86380 86390 1
517964 99517964 1001 86380 86390 1
517926 99517926 1001 86380 86390 1
518213 99518213 1001 86380 86390 1
518295 99518295 1001 86380 86390 1
518363 99518363 1001 86380 86390 1
518236 99518236 1001 86380 86390 1
518602 99518602 1001 86380 86390 1
518680 99518680 1001 86380 86390 1
518619 99518619 1001 86380 86390 1
518634 99518634 1001 86380 86390 1
518510 99518510 1001 86380 86390 1
518540 99518540 1001 86380 86390 1
519018 99519018 1001 86380 86390 1
519624 99519624 1001 86380 86390 1
519628 99519628 1001 86380 86390 1
519658 99519658 1001 86380 86390 1
519496 99519496 1001 86380 86390 1
519587 99519587 1001 86380 86390 1
519555 99519555 1001 86380 86390 1
519301 99519301 1001 86380 86390 1
519304 99519304 1001 86380 86390 1
519824 99519824 1001 86380 86390 1
519877 99519877 1001 86380 86390 1
519831 99519831 1001 86380 86390 1
519900 99519900 1001 86380 86390 1
519939 99519939 1001 86380 86390 1
520603 99520603 1001 86380 86390 1
520632 99520632 1001 86380 86390 1
520359 99520359 1001 86380 86390 1
520424 99520424 1001 86380 86390 1
520771 99520771 1001 86380 86390 1
520709 99520709 1001 86380 86390 1
521385 99521385 1001 86380 86390 1
521248 99521248 1001 86380 86390 1
521168 99521168 1001 86380 86390 1
520873 99520873 1001 86380 86390 1
521665 99521665 1001 86380 86390 1
521511 99521511 1001 86380 86390 1
521539 99521539 1001 86380 86390 1
522192 99522192 1001 86380 86390 1
522290 99522290 1001 86380 86390 1
521912 99521912 1001 86380 86390 1
521783 99521783 1001 86380 86390 1
521733 99521733 1001 86380 86390 1
522427 99522427 1001 86380 86390 1
522327 99522327 1001 86380 86390 1
523042 99523042 1001 86380 86390 1
523005 99523005 1001 86380 86390 1
522962 99522962 1001 86380 86390 1
523002 99523002 1001 86380 86390 1
522778 99522778 1001 86380 86390 1
523807 99523807 1001 86380 86390 1
523934 99523934 1001 86380 86390 1
523616 99523616 1001 86380 86390 1
523389 99523389 1001 86380 86390 1
523514 99523514 1001 86380 86390 1
523360 99523360 1001 86380 86390 1
523971 99523971 1001 86380 86390 1
524010 99524010 1001 86380 86390 1
524139 99524139 1001 86380 86390 1
524570 99524570 1001 86380 86390 1
524749 99524749 1001 86380 86390 1
524443 99524443 1001 86380 86390 1
524232 99524232 1001 86380 86390 1
524186 99524186 1001 86380 86390 1
524291 99524291 1001 86380 86390 1
525523 99525523 1001 86380 86390 1
525490 99525490 1001 86380 86390 1
525198 99525198 1001 86380 86390 1
525362 99525362 1001 86380 86390 1
524990 99524990 1001 86380 86390 1
525147 99525147 1001 86380 86390 1
525127 99525127 1001 86380 86390 1
525011 99525011 1001 86380 86390 1
525704 99525704 1001 86380 86390 1
525745 99525745 1001 86380 86390 1
526377 99526377 1001 86380 86390 1
526411 99526411 1001 86380 86390 1
526306 99526306 1001 86380 86390 1
526208 99526208 1001 86380 86390 1
525986 99525986 1001 86380 86390 1
525861 99525861 1001 86380 86390 1
525874 99525874 1001 86380 86390 1
527186 99527186 1001 86380 86390 1
527145 99527145 1001 86380 86390 1
526968 99526968 1001 86380 86390 1
526885 99526885 1001 86380 86390 1
526938 99526938 1001 86380 86390 1
526847 99526847 1001 86380 86390 1
526778 99526778 1001 86380 86390 1
526638 99526638 1001 86380 86390 1
527783 99527783 1001 86380 86390 1
527680 99527680 1001 86380 86390 1
527681 99527681 1001 86380 86390 1
527550 99527550 1001 86380 86390 1
528129 99528129 1001 86380 86390 1
528728 99528728 1001 86380 86390 1
528894 99528894 1001 86380 86390 1
528659 99528659 1001 86380 86390 1
528330 99528330 1001 86380 86390 1
529628 99529628 1001 86380 86390 1
529406 99529406 1001 86380 86390 1
529242 99529242 1001 86380 86390 1
529287 99529287 1001 86380 86390 1
529852 99529852 1001 86380 86390 1
530209 99530209 1001 86380 86390 1
530278 99530278 1001 86380 86390 1
529936 99529936 1001 86380 86390 1
530055 99530055 1001 86380 86390 1
530048 99530048 1001 86380 86390 1
530682 99530682 1001 86380 86390 1
531202 99531202 1001 86380 86390 1
531282 99531282 1001 86380 86390 1
531186 99531186 1001 86380 86390 1
531237 99531237 1001 86380 86390 1
531163 99531163 1001 86380 86390 1
530765 99530765 1001 86380 86390 1
531539 99531539 1001 86380 86390 1
532106 99532106 1001 86380 86390 1
532200 99532200 1001 86380 86390 1
531863 99531863 1001 86380 86390 1
531616 99531616 1001 86380 86390 1
532242 99532242 1001 86380 86390 1
532362 99532362 1001 86380 86390 1
532238 99532238 1001 86380 86390 1
533015 99533015 1001 86380 86390 1
532901 99532901 1001 86380 86390 1
532819 99532819 1001 86380 86390 1
532655 99532655 1001 86380 86390 1
532480 99532480 1001 86380 86390 1
533706 99533706 1001 86380 86390 1
533813 99533813 1001 86380 86390 1
533420 99533420 1001 86380 86390 1
533936 99533936 1001 86380 86390 1
533997 99533997 1001 86380 86390 1
534645 99534645 1001 86380 86390 1
534356 99534356 1001 86380 86390 1
534826 99534826 1001 86380 86390 1
535474 99535474 1001 86380 86390 1
535396 99535396 1001 86380 86390 1
535324 99535324 1001 86380 86390 1
535315 99535315 1001 86380 86390 1
535472 99535472 1001 86380 86390 1
535217 99535217 1001 86380 86390 1
535114 99535114 1001 86380 86390 1
535145 99535145 1001 86380 86390 1
535064 99535064 1001 86380 86390 1
535711 99535711 1001 86380 86390 1
536337 99536337 1001 86380 86390 1
536237 99536237 1001 86380 86390 1
536031 99536031 1001 86380 86390 1
536088 99536088 1001 86380 86390 1
535795 99535795 1001 86380 86390 1
536455 99536455 1001 86380 86390 1
536510 99536510 1001 86380 86390 1
536918 99536918 1001 86380 86390 1
536782 99536782 1001 86380 86390 1
536875 99536875 1001 86380 86390 1
536942 99536942 1001 86380 86390 1
536677 99536677 1001 86380 86390 1
536617 99536617 1001 86380 86390 1
537166 99537166 1001 86380 86390 1
537873 99537873 1001 86380 86390 1
537801 99537801 1001 86380 86390 1
537845 99537845 1001 86380 86390 1
537643 99537643 1001 86380 86390 1
537475 99537475 1001 86380 86390 1
537405 99537405 1001 86380 86390 1
538008 99538008 1001 86380 86390 1
538792 99538792 1001 86380 86390 1
538507 99538507 1001 86380 86390 1
538422 99538422 1001 86380 86390 1
538278 99538278 1001 86380 86390 1
539011 99539011 1001 86380 86390 1
539463 99539463 1001 86380 86390 1
539486 99539486 1001 86380 86390 1
539309 99539309 1001 86380 86390 1
539262 99539262 1001 86380 86390 1
539194 99539194 1001 86380 86390 1
539826 99539826 1001 86380 86390 1
539645 99539645 1001 86380 86390 1
540395 99540395 1001 86380 86390 1
540349 99540349 1001 86380 86390 1
540093 99540093 1001 86380 86390 1
539911 99539911 1001 86380 86390 1
540028 99540028 1001 86380 86390 1
539869 99539869 1001 86380 86390 1
540025 99540025 1001 86380 86390 1
540631 99540631 1001 86380 86390 1
541260 99541260 1001 86380 86390 1
540896 99540896 1001 86380 86390 1
540791 99540791 1001 86380 86390 1
540690 99540690 1001 86380 86390 1
540848 99540848 1001 86380 86390 1
540876 99540876 1001 86380 86390 1
541436 99541436 1001 86380 86390 1
541464 99541464 1001 86380 86390 1
541453 99541453 1001 86380 86390 1
541366 99541366 1001 86380 86390 1
542080 99542080 1001 86380 86390 1
541667 99541667 1001 86380 86390 1
541659 99541659 1001 86380 86390 1
542321 99542321 1001 86380 86390 1
542930 99542930 1001 86380 86390 1
542751 99542751 1001 86380 86390 1
542625 99542625 1001 86380 86390 1
542673 99542673 1001 86380 86390 1
542460 99542460 1001 86380 86390 1
542949 99542949 1001 86380 86390 1
543068 99543068 1001 86380 86390 1
543148 99543148 1001 86380 86390 1
543743 99543743 1001 86380 86390 1
543475 99543475 1001 86380 86390 1
543409 99543409 1001 86380 86390 1
543164 99543164 1001 86380 86390 1
543233 99543233 1001 86380 86390 1
543239 99543239 1001 86380 86390 1
544495 99544495 1001 86380 86390 1
544438 99544438 1001 86380 86390 1
544519 99544519 1001 86380 86390 1
544380 99544380 1001 86380 86390 1
544252 99544252 1001 86380 86390 1
544628 99544628 1001 86380 86390 1
544719 99544719 1001 86380 86390 1
400196 99400196 1001 86380 86390 1
400271 99400271 1001 86380 86390 1
400232 99400232 1001 86380 86390 1
400345 99400345 1001 86380 86390 1
400454 99400454 1001 86380 86390 1
401060 99401060 1001 86380 86390 1
401181 99401181 1001 86380 86390 1
401478 99401478 1001 86380 86390 1
401544 99401544 1001 86380 86390 1
401511 99401511 1001 86380 86390 1
401594 99401594 1001 86380 86390 1
402241 99402241 1001 86380 86390 1
402626 99402626 1001 86380 86390 1
402600 99402600 1001 86380 86390 1
402678 99402678 1001 86380 86390 1
403583 99403583 1001 86380 86390 1
403714 99403714 1001 86380 86390 1
404338 99404338 1001 86380 86390 1
404685 99404685 1001 86380 86390 1
405144 99405144 1001 86380 86390 1
405250 99405250 1001 86380 86390 1
405428 99405428 1001 86380 86390 1
405459 99405459 1001 86380 86390 1
405534 99405534 1001 86380 86390 1
405837 99405837 1001 86380 86390 1
406718 99406718 1001 86380 86390 1
406829 99406829 1001 86380 86390 1
406751 99406751 1001 86380 86390 1
407004 99407004 1001 86380 86390 1
407174 99407174 1001 86380 86390 1
408136 99408136 1001 86380 86390 1
408974 99408974 1001 86380 86390 1
409094 99409094 1001 86380 86390 1
409190 99409190 1001 86380 86390 1
409447 99409447 1001 86380 86390 1
409452 99409452 1001 86380 86390 1
409627 99409627 1001 86380 86390 1
410799 99410799 1001 86380 86390 1
411042 99411042 1001 86380 86390 1
411019 99411019 1001 86380 86390 1
411628 99411628 1001 86380 86390 1
411573 99411573 1001 86380 86390 1
411899 99411899 1001 86380 86390 1
412168 99412168 1001 86380 86390 1
412213 99412213 1001 86380 86390 1
412291 99412291 1001 86380 86390 1
412333 99412333 1001 86380 86390 1
413533 99413533 1001 86380 86390 1
413058 99413058 1001 86380 86390 1
413049 99413049 1001 86380 86390 1
412720 99412720 1001 86380 86390 1
414577 99414577 1001 86380 86390 1
414701 99414701 1001 86380 86390 1
415335 99415335 1001 86380 86390 1
415388 99415388 1001 86380 86390 1
415496 99415496 1001 86380 86390 1
416276 99416276 1001 86380 86390 1
416112 99416112 1001 86380 86390 1
416041 99416041 1001 86380 86390 1
418697 99418697 1001 86380 86390 1
418538 99418538 1001 86380 86390 1
418113 99418113 1001 86380 86390 1
418282 99418282 1001 86380 86390 1
417796 99417796 1001 86380 86390 1
417635 99417635 1001 86380 86390 1
420101 99420101 1001 86380 86390 1
420004 99420004 1001 86380 86390 1
419752 99419752 1001 86380 86390 1
419813 99419813 1001 86380 86390 1
419740 99419740 1001 86380 86390 1
419568 99419568 1001 86380 86390 1
420555 99420555 1001 86380 86390 1
421294 99421294 1001 86380 86390 1
421297 99421297 1001 86380 86390 1
422369 99422369 1001 86380 86390 1
423459 99423459 1001 86380 86390 1
423334 99423334 1001 86380 86390 1
423544 99423544 1001 86380 86390 1
422978 99422978 1001 86380 86390 1
424108 99424108 1001 86380 86390 1
423910 99423910 1001 86380 86390 1
424772 99424772 1001 86380 86390 1
425513 99425513 1001 86380 86390 1
426323 99426323 1001 86380 86390 1
426050 99426050 1001 86380 86390 1
427519 99427519 1001 86380 86390 1
428656 99428656 1001 86380 86390 1
428600 99428600 1001 86380 86390 1
428629 99428629 1001 86380 86390 1
428052 99428052 1001 86380 86390 1
427905 99427905 1001 86380 86390 1
427919 99427919 1001 86380 86390 1
428829 99428829 1001 86380 86390 1
430360 99430360 1001 86380 86390 1
429779 99429779 1001 86380 86390 1
429596 99429596 1001 86380 86390 1
429671 99429671 1001 86380 86390 1
429872 99429872 1001 86380 86390 1
429260 99429260 1001 86380 86390 1
430454 99430454 1001 86380 86390 1
430492 99430492 1001 86380 86390 1
430594 99430594 1001 86380 86390 1
430412 99430412 1001 86380 86390 1
431660 99431660 1001 86380 86390 1
431932 99431932 1001 86380 86390 1
431576 99431576 1001 86380 86390 1
431245 99431245 1001 86380 86390 1
431141 99431141 1001 86380 86390 1
431238 99431238 1001 86380 86390 1
432181 99432181 1001 86380 86390 1
432097 99432097 1001 86380 86390 1
432388 99432388 1001 86380 86390 1
433436 99433436 1001 86380 86390 1
433347 99433347 1001 86380 86390 1
433391 99433391 1001 86380 86390 1
433075 99433075 1001 86380 86390 1
433083 99433083 1001 86380 86390 1
433132 99433132 1001 86380 86390 1
434038 99434038 1001 86380 86390 1
433831 99433831 1001 86380 86390 1
433753 99433753 1001 86380 86390 1
433922 99433922 1001 86380 86390 1
434649 99434649 1001 86380 86390 1
434314 99434314 1001 86380 86390 1
434281 99434281 1001 86380 86390 1
435645 99435645 1001 86380 86390 1
435837 99435837 1001 86380 86390 1
435620 99435620 1001 86380 86390 1
436949 99436949 1001 86380 86390 1
436666 99436666 1001 86380 86390 1
436674 99436674 1001 86380 86390 1
436404 99436404 1001 86380 86390 1
436649 99436649 1001 86380 86390 1
436470 99436470 1001 86380 86390 1
436128 99436128 1001 86380 86390 1
436236 99436236 1001 86380 86390 1
436265 99436265 1001 86380 86390 1
436291 99436291 1001 86380 86390 1
435928 99435928 1001 86380 86390 1
300712 99300712 1001 86380 86390 1
300597 99300597 1001 86380 86390 1
300472 99300472 1001 86380 86390 1
300438 99300438 1001 86380 86390 1
300305 99300305 1001 86380 86390 1
300791 99300791 1001 86380 86390 1
300810 99300810 1001 86380 86390 1
301336 99301336 1001 86380 86390 1
301176 99301176 1001 86380 86390 1
301242 99301242 1001 86380 86390 1
301561 99301561 1001 86380 86390 1
302025 99302025 1001 86380 86390 1
302041 99302041 1001 86380 86390 1
302006 99302006 1001 86380 86390 1
301830 99301830 1001 86380 86390 1
301960 99301960 1001 86380 86390 1
302406 99302406 1001 86380 86390 1
302450 99302450 1001 86380 86390 1
302568 99302568 1001 86380 86390 1
303144 99303144 1001 86380 86390 1
302810 99302810 1001 86380 86390 1
302862 99302862 1001 86380 86390 1
302690 99302690 1001 86380 86390 1
302655 99302655 1001 86380 86390 1
303391 99303391 1001 86380 86390 1
303879 99303879 1001 86380 86390 1
303842 99303842 1001 86380 86390 1
303786 99303786 1001 86380 86390 1
303568 99303568 1001 86380 86390 1
303508 99303508 1001 86380 86390 1
303509 99303509 1001 86380 86390 1
304189 99304189 1001 86380 86390 1
304233 99304233 1001 86380 86390 1
304856 99304856 1001 86380 86390 1
304740 99304740 1001 86380 86390 1
304581 99304581 1001 86380 86390 1
304598 99304598 1001 86380 86390 1
304651 99304651 1001 86380 86390 1
304549 99304549 1001 86380 86390 1
304316 99304316 1001 86380 86390 1
304255 99304255 1001 86380 86390 1
304969 99304969 1001 86380 86390 1
305650 99305650 1001 86380 86390 1
305160 99305160 1001 86380 86390 1
500068 99500068 1001 86380 86390 1
500044 99500044 1001 86380 86390 1
500760 99500760 1001 86380 86390 1
500351 99500351 1001 86380 86390 1
500898 99500898 1001 86380 86390 1
501575 99501575 1001 86380 86390 1
501332 99501332 1001 86380 86390 1
501323 99501323 1001 86380 86390 1
501389 99501389 1001 86380 86390 1
501118 99501118 1001 86380 86390 1
501196 99501196 1001 86380 86390 1
501824 99501824 1001 86380 86390 1
502317 99502317 1001 86380 86390 1
502359 99502359 1001 86380 86390 1
502295 99502295 1001 86380 86390 1
502205 99502205 1001 86380 86390 1
502493 99502493 1001 86380 86390 1
503036 99503036 1001 86380 86390 1
503049 99503049 1001 86380 86390 1
502882 99502882 1001 86380 86390 1
503080 99503080 1001 86380 86390 1
502967 99502967 1001 86380 86390 1
503059 99503059 1001 86380 86390 1
503442 99503442 1001 86380 86390 1
503823 99503823 1001 86380 86390 1
503863 99503863 1001 86380 86390 1
504285 99504285 1001 86380 86390 1
504209 99504209 1001 86380 86390 1
504804 99504804 1001 86380 86390 1
504809 99504809 1001 86380 86390 1
504810 99504810 1001 86380 86390 1
504926 99504926 1001 86380 86390 1
504850 99504850 1001 86380 86390 1
504678 99504678 1001 86380 86390 1
504706 99504706 1001 86380 86390 1
505149 99505149 1001 86380 86390 1
504950 99504950 1001 86380 86390 1
505707 99505707 1001 86380 86390 1
505624 99505624 1001 86380 86390 1
505615 99505615 1001 86380 86390 1
505325 99505325 1001 86380 86390 1
505264 99505264 1001 86380 86390 1
505343 99505343 1001 86380 86390 1
505358 99505358 1001 86380 86390 1
505874 99505874 1001 86380 86390 1
505815 99505815 1001 86380 86390 1
506539 99506539 1001 86380 86390 1
506451 99506451 1001 86380 86390 1
506466 99506466 1001 86380 86390 1
506246 99506246 1001 86380 86390 1
506102 99506102 1001 86380 86390 1
506727 99506727 1001 86380 86390 1
506664 99506664 1001 86380 86390 1
507354 99507354 1001 86380 86390 1
507113 99507113 1001 86380 86390 1
507107 99507107 1001 86380 86390 1
507120 99507120 1001 86380 86390 1
506857 99506857 1001 86380 86390 1
506845 99506845 1001 86380 86390 1
507463 99507463 1001 86380 86390 1
507545 99507545 1001 86380 86390 1
508200 99508200 1001 86380 86390 1
508144 99508144 1001 86380 86390 1
507674 99507674 1001 86380 86390 1
508285 99508285 1001 86380 86390 1
508363 99508363 1001 86380 86390 1
508413 99508413 1001 86380 86390 1
508947 99508947 1001 86380 86390 1
509045 99509045 1001 86380 86390 1
508671 99508671 1001 86380 86390 1
508547 99508547 1001 86380 86390 1
508628 99508628 1001 86380 86390 1
508605 99508605 1001 86380 86390 1
508528 99508528 1001 86380 86390 1
509215 99509215 1001 86380 86390 1
509182 99509182 1001 86380 86390 1
509213 99509213 1001 86380 86390 1
509543 99509543 1001 86380 86390 1
509628 99509628 1001 86380 86390 1
509287 99509287 1001 86380 86390 1
509317 99509317 1001 86380 86390 1
509945 99509945 1001 86380 86390 1
510039 99510039 1001 86380 86390 1
510547 99510547 1001 86380 86390 1
510671 99510671 1001 86380 86390 1
510362 99510362 1001 86380 86390 1
510197 99510197 1001 86380 86390 1
510267 99510267 1001 86380 86390 1
510231 99510231 1001 86380 86390 1
510904 99510904 1001 86380 86390 1
511364 99511364 1001 86380 86390 1
511446 99511446 1001 86380 86390 1
511422 99511422 1001 86380 86390 1
510948 99510948 1001 86380 86390 1
511105 99511105 1001 86380 86390 1
511019 99511019 1001 86380 86390 1
511616 99511616 1001 86380 86390 1
512121 99512121 1001 86380 86390 1
511849 99511849 1001 86380 86390 1
511862 99511862 1001 86380 86390 1
511812 99511812 1001 86380 86390 1
511842 99511842 1001 86380 86390 1
511830 99511830 1001 86380 86390 1
512574 99512574 1001 86380 86390 1
512485 99512485 1001 86380 86390 1
512478 99512478 1001 86380 86390 1
513006 99513006 1001 86380 86390 1
512928 99512928 1001 86380 86390 1
512815 99512815 1001 86380 86390 1
512630 99512630 1001 86380 86390 1
513793 99513793 1001 86380 86390 1
514120 99514120 1001 86380 86390 1
514199 99514199 1001 86380 86390 1
514228 99514228 1001 86380 86390 1
514103 99514103 1001 86380 86390 1
514717 99514717 1001 86380 86390 1
514824 99514824 1001 86380 86390 1
514831 99514831 1001 86380 86390 1
514386 99514386 1001 86380 86390 1
514244 99514244 1001 86380 86390 1
514400 99514400 1001 86380 86390 1
514258 99514258 1001 86380 86390 1
514890 99514890 1001 86380 86390 1
514877 99514877 1001 86380 86390 1
515609 99515609 1001 86380 86390 1
515387 99515387 1001 86380 86390 1
515338 99515338 1001 86380 86390 1
515304 99515304 1001 86380 86390 1
515128 99515128 1001 86380 86390 1
515171 99515171 1001 86380 86390 1
515779 99515779 1001 86380 86390 1
516424 99516424 1001 86380 86390 1
516427 99516427 1001 86380 86390 1
516191 99516191 1001 86380 86390 1
516116 99516116 1001 86380 86390 1
516289 99516289 1001 86380 86390 1
516121 99516121 1001 86380 86390 1
516048 99516048 1001 86380 86390 1
515907 99515907 1001 86380 86390 1
515973 99515973 1001 86380 86390 1
516606 99516606 1001 86380 86390 1
516698 99516698 1001 86380 86390 1
517136 99517136 1001 86380 86390 1
517028 99517028 1001 86380 86390 1
517029 99517029 1001 86380 86390 1
517023 99517023 1001 86380 86390 1
516811 99516811 1001 86380 86390 1
516902 99516902 1001 86380 86390 1
517425 99517425 1001 86380 86390 1
518053 99518053 1001 86380 86390 1
518149 99518149 1001 86380 86390 1
518043 99518043 1001 86380 86390 1
517877 99517877 1001 86380 86390 1
517702 99517702 1001 86380 86390 1
518958 99518958 1001 86380 86390 1
518766 99518766 1001 86380 86390 1
518599 99518599 1001 86380 86390 1
518638 99518638 1001 86380 86390 1
518459 99518459 1001 86380 86390 1
518998 99518998 1001 86380 86390 1
519160 99519160 1001 86380 86390 1
519162 99519162 1001 86380 86390 1
519048 99519048 1001 86380 86390 1
518997 99518997 1001 86380 86390 1
519693 99519693 1001 86380 86390 1
519365 99519365 1001 86380 86390 1
519278 99519278 1001 86380 86390 1
519227 99519227 1001 86380 86390 1
519294 99519294 1001 86380 86390 1
519820 99519820 1001 86380 86390 1
519834 99519834 1001 86380 86390 1
519901 99519901 1001 86380 86390 1
520475 99520475 1001 86380 86390 1
520517 99520517 1001 86380 86390 1
520584 99520584 1001 86380 86390 1
520524 99520524 1001 86380 86390 1
520282 99520282 1001 86380 86390 1
520099 99520099 1001 86380 86390 1
520748 99520748 1001 86380 86390 1
520765 99520765 1001 86380 86390 1
521433 99521433 1001 86380 86390 1
521056 99521056 1001 86380 86390 1
521179 99521179 1001 86380 86390 1
521017 99521017 1001 86380 86390 1
520942 99520942 1001 86380 86390 1
521522 99521522 1001 86380 86390 1
522237 99522237 1001 86380 86390 1
522057 99522057 1001 86380 86390 1
522421 99522421 1001 86380 86390 1
522416 99522416 1001 86380 86390 1
522378 99522378 1001 86380 86390 1
523029 99523029 1001 86380 86390 1
522932 99522932 1001 86380 86390 1
522883 99522883 1001 86380 86390 1
522744 99522744 1001 86380 86390 1
523297 99523297 1001 86380 86390 1
523871 99523871 1001 86380 86390 1
523661 99523661 1001 86380 86390 1
523509 99523509 1001 86380 86390 1
523956 99523956 1001 86380 86390 1
524006 99524006 1001 86380 86390 1
524617 99524617 1001 86380 86390 1
524364 99524364 1001 86380 86390 1
524430 99524430 1001 86380 86390 1
524295 99524295 1001 86380 86390 1
524350 99524350 1001 86380 86390 1
524954 99524954 1001 86380 86390 1
525650 99525650 1001 86380 86390 1
525630 99525630 1001 86380 86390 1
525617 99525617 1001 86380 86390 1
526347 99526347 1001 86380 86390 1
526374 99526374 1001 86380 86390 1
526065 99526065 1001 86380 86390 1
525811 99525811 1001 86380 86390 1
526554 99526554 1001 86380 86390 1
526518 99526518 1001 86380 86390 1
526959 99526959 1001 86380 86390 1
526869 99526869 1001 86380 86390 1
526732 99526732 1001 86380 86390 1
526643 99526643 1001 86380 86390 1
526749 99526749 1001 86380 86390 1
526649 99526649 1001 86380 86390 1
527384 99527384 1001 86380 86390 1
527374 99527374 1001 86380 86390 1
527921 99527921 1001 86380 86390 1
527968 99527968 1001 86380 86390 1
528070 99528070 1001 86380 86390 1
527691 99527691 1001 86380 86390 1
527813 99527813 1001 86380 86390 1
527640 99527640 1001 86380 86390 1
528211 99528211 1001 86380 86390 1
528252 99528252 1001 86380 86390 1
528771 99528771 1001 86380 86390 1
528759 99528759 1001 86380 86390 1
528289 99528289 1001 86380 86390 1
528343 99528343 1001 86380 86390 1
529083 99529083 1001 86380 86390 1
529036 99529036 1001 86380 86390 1
529541 99529541 1001 86380 86390 1
529595 99529595 1001 86380 86390 1
529716 99529716 1001 86380 86390 1
529723 99529723 1001 86380 86390 1
529447 99529447 1001 86380 86390 1
529175 99529175 1001 86380 86390 1
529307 99529307 1001 86380 86390 1
529921 99529921 1001 86380 86390 1
529870 99529870 1001 86380 86390 1
529822 99529822 1001 86380 86390 1
530293 99530293 1001 86380 86390 1
530034 99530034 1001 86380 86390 1
530701 99530701 1001 86380 86390 1
530651 99530651 1001 86380 86390 1
531217 99531217 1001 86380 86390 1
531180 99531180 1001 86380 86390 1
531336 99531336 1001 86380 86390 1
531373 99531373 1001 86380 86390 1
530929 99530929 1001 86380 86390 1
530871 99530871 1001 86380 86390 1
531459 99531459 1001 86380 86390 1
531439 99531439 1001 86380 86390 1
531467 99531467 1001 86380 86390 1
532139 99532139 1001 86380 86390 1
532089 99532089 1001 86380 86390 1
532038 99532038 1001 86380 86390 1
531878 99531878 1001 86380 86390 1
531970 99531970 1001 86380 86390 1
531841 99531841 1001 86380 86390 1
531628 99531628 1001 86380 86390 1
532350 99532350 1001 86380 86390 1
532248 99532248 1001 86380 86390 1
532876 99532876 1001 86380 86390 1
532928 99532928 1001 86380 86390 1
532585 99532585 1001 86380 86390 1
532448 99532448 1001 86380 86390 1
533236 99533236 1001 86380 86390 1
533162 99533162 1001 86380 86390 1
533827 99533827 1001 86380 86390 1
533828 99533828 1001 86380 86390 1
533761 99533761 1001 86380 86390 1
533814 99533814 1001 86380 86390 1
533361 99533361 1001 86380 86390 1
533313 99533313 1001 86380 86390 1
533863 99533863 1001 86380 86390 1
534059 99534059 1001 86380 86390 1
533971 99533971 1001 86380 86390 1
534550 99534550 1001 86380 86390 1
534456 99534456 1001 86380 86390 1
534473 99534473 1001 86380 86390 1
534097 99534097 1001 86380 86390 1
534803 99534803 1001 86380 86390 1
534783 99534783 1001 86380 86390 1
534719 99534719 1001 86380 86390 1
535144 99535144 1001 86380 86390 1
534910 99534910 1001 86380 86390 1
535707 99535707 1001 86380 86390 1
535688 99535688 1001 86380 86390 1
535714 99535714 1001 86380 86390 1
536310 99536310 1001 86380 86390 1
536027 99536027 1001 86380 86390 1
536043 99536043 1001 86380 86390 1
535846 99535846 1001 86380 86390 1
535756 99535756 1001 86380 86390 1
535869 99535869 1001 86380 86390 1
537065 99537065 1001 86380 86390 1
537144 99537144 1001 86380 86390 1
537157 99537157 1001 86380 86390 1
536781 99536781 1001 86380 86390 1
536825 99536825 1001 86380 86390 1
536572 99536572 1001 86380 86390 1
537310 99537310 1001 86380 86390 1
537338 99537338 1001 86380 86390 1
537864 99537864 1001 86380 86390 1
537721 99537721 1001 86380 86390 1
537781 99537781 1001 86380 86390 1
537653 99537653 1001 86380 86390 1
537412 99537412 1001 86380 86390 1
537470 99537470 1001 86380 86390 1
538764 99538764 1001 86380 86390 1
538664 99538664 1001 86380 86390 1
538705 99538705 1001 86380 86390 1
539605 99539605 1001 86380 86390 1
539639 99539639 1001 86380 86390 1
539345 99539345 1001 86380 86390 1
539389 99539389 1001 86380 86390 1
539178 99539178 1001 86380 86390 1
539145 99539145 1001 86380 86390 1
539703 99539703 1001 86380 86390 1
539720 99539720 1001 86380 86390 1
539708 99539708 1001 86380 86390 1
540450 99540450 1001 86380 86390 1
540454 99540454 1001 86380 86390 1
540097 99540097 1001 86380 86390 1
540196 99540196 1001 86380 86390 1
539861 99539861 1001 86380 86390 1
540026 99540026 1001 86380 86390 1
540559 99540559 1001 86380 86390 1
540537 99540537 1001 86380 86390 1
541318 99541318 1001 86380 86390 1
541388 99541388 1001 86380 86390 1
541875 99541875 1001 86380 86390 1
541736 99541736 1001 86380 86390 1
541595 99541595 1001 86380 86390 1
542248 99542248 1001 86380 86390 1
542268 99542268 1001 86380 86390 1
542770 99542770 1001 86380 86390 1
542887 99542887 1001 86380 86390 1
542815 99542815 1001 86380 86390 1
543557 99543557 1001 86380 86390 1
543296 99543296 1001 86380 86390 1
544430 99544430 1001 86380 86390 1
544558 99544558 1001 86380 86390 1
543995 99543995 1001 86380 86390 1
544689 99544689 1001 86380 86390 1
417613 258 1001 46920 47277 1
400028 99400028 1001 86380 86390 1
400149 99400149 1001 86380 86390 1
400939 99400939 1001 86380 86390 1
401254 99401254 1001 86380 86390 1
401723 99401723 1001 86380 86390 1
401824 99401824 1001 86380 86390 1
401834 99401834 1001 86380 86390 1
402235 99402235 1001 86380 86390 1
402247 99402247 1001 86380 86390 1
402227 99402227 1001 86380 86390 1
402347 99402347 1001 86380 86390 1
402642 99402642 1001 86380 86390 1
402833 99402833 1001 86380 86390 1
403593 99403593 1001 86380 86390 1
403606 99403606 1001 86380 86390 1
403894 99403894 1001 86380 86390 1
403871 99403871 1001 86380 86390 1
404735 99404735 1001 86380 86390 1
404929 99404929 1001 86380 86390 1
405471 99405471 1001 86380 86390 1
405763 99405763 1001 86380 86390 1
405709 99405709 1001 86380 86390 1
405717 99405717 1001 86380 86390 1
405859 99405859 1001 86380 86390 1
405861 99405861 1001 86380 86390 1
405831 99405831 1001 86380 86390 1
405832 99405832 1001 86380 86390 1
406171 99406171 1001 86380 86390 1
406330 99406330 1001 86380 86390 1
406423 99406423 1001 86380 86390 1
406621 99406621 1001 86380 86390 1
407015 99407015 1001 86380 86390 1
406966 99406966 1001 86380 86390 1
407048 99407048 1001 86380 86390 1
407175 99407175 1001 86380 86390 1
407147 99407147 1001 86380 86390 1
407556 99407556 1001 86380 86390 1
407912 99407912 1001 86380 86390 1
407889 99407889 1001 86380 86390 1
408085 99408085 1001 86380 86390 1
408102 99408102 1001 86380 86390 1
408276 99408276 1001 86380 86390 1
408438 99408438 1001 86380 86390 1
410051 99410051 1001 86380 86390 1
410189 99410189 1001 86380 86390 1
410218 99410218 1001 86380 86390 1
410815 99410815 1001 86380 86390 1
412251 99412251 1001 86380 86390 1
412379 99412379 1001 86380 86390 1
413402 99413402 1001 86380 86390 1
413668 99413668 1001 86380 86390 1
413142 99413142 1001 86380 86390 1
413146 99413146 1001 86380 86390 1
413197 99413197 1001 86380 86390 1
413108 99413108 1001 86380 86390 1
412573 99412573 1001 86380 86390 1
414961 99414961 1001 86380 86390 1
414233 99414233 1001 86380 86390 1
414417 99414417 1001 86380 86390 1
414241 99414241 1001 86380 86390 1
415684 99415684 1001 86380 86390 1
416614 99416614 1001 86380 86390 1
416582 99416582 1001 86380 86390 1
416423 99416423 1001 86380 86390 1
416432 99416432 1001 86380 86390 1
416154 99416154 1001 86380 86390 1
415989 99415989 1001 86380 86390 1
417028 99417028 1001 86380 86390 1
417060 99417060 1001 86380 86390 1
417516 99417516 1001 86380 86390 1
418743 99418743 1001 86380 86390 1
418718 99418718 1001 86380 86390 1
418199 99418199 1001 86380 86390 1
418323 99418323 1001 86380 86390 1
418173 99418173 1001 86380 86390 1
417733 99417733 1001 86380 86390 1
418895 99418895 1001 86380 86390 1
419044 99419044 1001 86380 86390 1
420196 99420196 1001 86380 86390 1
419522 99419522 1001 86380 86390 1
419253 99419253 1001 86380 86390 1
422026 99422026 1001 86380 86390 1
421856 99421856 1001 86380 86390 1
421598 99421598 1001 86380 86390 1
421492 99421492 1001 86380 86390 1
421309 99421309 1001 86380 86390 1
421145 99421145 1001 86380 86390 1
422232 99422232 1001 86380 86390 1
422427 99422427 1001 86380 86390 1
423496 99423496 1001 86380 86390 1
423274 99423274 1001 86380 86390 1
422960 99422960 1001 86380 86390 1
422695 99422695 1001 86380 86390 1
422806 99422806 1001 86380 86390 1
422632 99422632 1001 86380 86390 1
422686 99422686 1001 86380 86390 1
424053 99424053 1001 86380 86390 1
425047 99425047 1001 86380 86390 1
425219 99425219 1001 86380 86390 1
425283 99425283 1001 86380 86390 1
424917 99424917 1001 86380 86390 1
424254 99424254 1001 86380 86390 1
424583 99424583 1001 86380 86390 1
425007 99425007 1001 86380 86390 1
425736 99425736 1001 86380 86390 1
426776 99426776 1001 86380 86390 1
426759 99426759 1001 86380 86390 1
426941 99426941 1001 86380 86390 1
425914 99425914 1001 86380 86390 1
425864 99425864 1001 86380 86390 1
427364 99427364 1001 86380 86390 1
428242 99428242 1001 86380 86390 1
427966 99427966 1001 86380 86390 1
429079 99429079 1001 86380 86390 1
428833 99428833 1001 86380 86390 1
430118 99430118 1001 86380 86390 1
429707 99429707 1001 86380 86390 1
429575 99429575 1001 86380 86390 1
429425 99429425 1001 86380 86390 1
429214 99429214 1001 86380 86390 1
430455 99430455 1001 86380 86390 1
430452 99430452 1001 86380 86390 1
431975 99431975 1001 86380 86390 1
431702 99431702 1001 86380 86390 1
431784 99431784 1001 86380 86390 1
432041 99432041 1001 86380 86390 1
431146 99431146 1001 86380 86390 1
431220 99431220 1001 86380 86390 1
432983 99432983 1001 86380 86390 1
432792 99432792 1001 86380 86390 1
432496 99432496 1001 86380 86390 1
432657 99432657 1001 86380 86390 1
432781 99432781 1001 86380 86390 1
434051 99434051 1001 86380 86390 1
435224 99435224 1001 86380 86390 1
434704 99434704 1001 86380 86390 1
434717 99434717 1001 86380 86390 1
434828 99434828 1001 86380 86390 1
434656 99434656 1001 86380 86390 1
434423 99434423 1001 86380 86390 1
434537 99434537 1001 86380 86390 1
434327 99434327 1001 86380 86390 1
436785 99436785 1001 86380 86390 1
437122 99437122 1001 86380 86390 1
436460 99436460 1001 86380 86390 1
436193 99436193 1001 86380 86390 1
300008 99300008 1001 86380 86390 1
300644 99300644 1001 86380 86390 1
300677 99300677 1001 86380 86390 1
300486 99300486 1001 86380 86390 1
300487 99300487 1001 86380 86390 1
300466 99300466 1001 86380 86390 1
300119 99300119 1001 86380 86390 1
300765 99300765 1001 86380 86390 1
300871 99300871 1001 86380 86390 1
300850 99300850 1001 86380 86390 1
301230 99301230 1001 86380 86390 1
300975 99300975 1001 86380 86390 1
300993 99300993 1001 86380 86390 1
301126 99301126 1001 86380 86390 1
301752 99301752 1001 86380 86390 1
301743 99301743 1001 86380 86390 1
302234 99302234 1001 86380 86390 1
302288 99302288 1001 86380 86390 1
302125 99302125 1001 86380 86390 1
303010 99303010 1001 86380 86390 1
302799 99302799 1001 86380 86390 1
302827 99302827 1001 86380 86390 1
304001 99304001 1001 86380 86390 1
303819 99303819 1001 86380 86390 1
303628 99303628 1001 86380 86390 1
303490 99303490 1001 86380 86390 1
303543 99303543 1001 86380 86390 1
303572 99303572 1001 86380 86390 1
304793 99304793 1001 86380 86390 1
304640 99304640 1001 86380 86390 1
304302 99304302 1001 86380 86390 1
305013 99305013 1001 86380 86390 1
305508 99305508 1001 86380 86390 1
305659 99305659 1001 86380 86390 1
305374 99305374 1001 86380 86390 1
305310 99305310 1001 86380 86390 1
305223 99305223 1001 86380 86390 1
305198 99305198 1001 86380 86390 1
305111 99305111 1001 86380 86390 1
500674 99500674 1001 86380 86390 1
500654 99500654 1001 86380 86390 1
500749 99500749 1001 86380 86390 1
500517 99500517 1001 86380 86390 1
500458 99500458 1001 86380 86390 1
500539 99500539 1001 86380 86390 1
500411 99500411 1001 86380 86390 1
500331 99500331 1001 86380 86390 1
500849 99500849 1001 86380 86390 1
501638 99501638 1001 86380 86390 1
501609 99501609 1001 86380 86390 1
501531 99501531 1001 86380 86390 1
501600 99501600 1001 86380 86390 1
501382 99501382 1001 86380 86390 1
501396 99501396 1001 86380 86390 1
501235 99501235 1001 86380 86390 1
501213 99501213 1001 86380 86390 1
501197 99501197 1001 86380 86390 1
501727 99501727 1001 86380 86390 1
501667 99501667 1001 86380 86390 1
502271 99502271 1001 86380 86390 1
502131 99502131 1001 86380 86390 1
502176 99502176 1001 86380 86390 1
502204 99502204 1001 86380 86390 1
502219 99502219 1001 86380 86390 1
502004 99502004 1001 86380 86390 1
501984 99501984 1001 86380 86390 1
501908 99501908 1001 86380 86390 1
503057 99503057 1001 86380 86390 1
502744 99502744 1001 86380 86390 1
502694 99502694 1001 86380 86390 1
503345 99503345 1001 86380 86390 1
503374 99503374 1001 86380 86390 1
504068 99504068 1001 86380 86390 1
504072 99504072 1001 86380 86390 1
503602 99503602 1001 86380 86390 1
504262 99504262 1001 86380 86390 1
504745 99504745 1001 86380 86390 1
504642 99504642 1001 86380 86390 1
504721 99504721 1001 86380 86390 1
504369 99504369 1001 86380 86390 1
504971 99504971 1001 86380 86390 1
505092 99505092 1001 86380 86390 1
505728 99505728 1001 86380 86390 1
505502 99505502 1001 86380 86390 1
505490 99505490 1001 86380 86390 1
505367 99505367 1001 86380 86390 1
505525 99505525 1001 86380 86390 1
505538 99505538 1001 86380 86390 1
505337 99505337 1001 86380 86390 1
505876 99505876 1001 86380 86390 1
505827 99505827 1001 86380 86390 1
505881 99505881 1001 86380 86390 1
506483 99506483 1001 86380 86390 1
506463 99506463 1001 86380 86390 1
506607 99506607 1001 86380 86390 1
506731 99506731 1001 86380 86390 1
507103 99507103 1001 86380 86390 1
507162 99507162 1001 86380 86390 1
507188 99507188 1001 86380 86390 1
507032 99507032 1001 86380 86390 1
507009 99507009 1001 86380 86390 1
506972 99506972 1001 86380 86390 1
506943 99506943 1001 86380 86390 1
507488 99507488 1001 86380 86390 1
507618 99507618 1001 86380 86390 1
508133 99508133 1001 86380 86390 1
508126 99508126 1001 86380 86390 1
507695 99507695 1001 86380 86390 1
507805 99507805 1001 86380 86390 1
508390 99508390 1001 86380 86390 1
508757 99508757 1001 86380 86390 1
508707 99508707 1001 86380 86390 1
508747 99508747 1001 86380 86390 1
508724 99508724 1001 86380 86390 1
508537 99508537 1001 86380 86390 1
508540 99508540 1001 86380 86390 1
508554 99508554 1001 86380 86390 1
509794 99509794 1001 86380 86390 1
509849 99509849 1001 86380 86390 1
509556 99509556 1001 86380 86390 1
509598 99509598 1001 86380 86390 1
509650 99509650 1001 86380 86390 1
509417 99509417 1001 86380 86390 1
510080 99510080 1001 86380 86390 1
510061 99510061 1001 86380 86390 1
510063 99510063 1001 86380 86390 1
510690 99510690 1001 86380 86390 1
510526 99510526 1001 86380 86390 1
510631 99510631 1001 86380 86390 1
510555 99510555 1001 86380 86390 1
510581 99510581 1001 86380 86390 1
510545 99510545 1001 86380 86390 1
510357 99510357 1001 86380 86390 1
510480 99510480 1001 86380 86390 1
510127 99510127 1001 86380 86390 1
511341 99511341 1001 86380 86390 1
511077 99511077 1001 86380 86390 1
511084 99511084 1001 86380 86390 1
511723 99511723 1001 86380 86390 1
511718 99511718 1001 86380 86390 1
511731 99511731 1001 86380 86390 1
512176 99512176 1001 86380 86390 1
512268 99512268 1001 86380 86390 1
512222 99512222 1001 86380 86390 1
511891 99511891 1001 86380 86390 1
511872 99511872 1001 86380 86390 1
511769 99511769 1001 86380 86390 1
511899 99511899 1001 86380 86390 1
513148 99513148 1001 86380 86390 1
512938 99512938 1001 86380 86390 1
512769 99512769 1001 86380 86390 1
512618 99512618 1001 86380 86390 1
513855 99513855 1001 86380 86390 1
513986 99513986 1001 86380 86390 1
513922 99513922 1001 86380 86390 1
513975 99513975 1001 86380 86390 1
513901 99513901 1001 86380 86390 1
513740 99513740 1001 86380 86390 1
513455 99513455 1001 86380 86390 1
513550 99513550 1001 86380 86390 1
514074 99514074 1001 86380 86390 1
514166 99514166 1001 86380 86390 1
514811 99514811 1001 86380 86390 1
514818 99514818 1001 86380 86390 1
514854 99514854 1001 86380 86390 1
514374 99514374 1001 86380 86390 1
515010 99515010 1001 86380 86390 1
514862 99514862 1001 86380 86390 1
514995 99514995 1001 86380 86390 1
515061 99515061 1001 86380 86390 1
515570 99515570 1001 86380 86390 1
515493 99515493 1001 86380 86390 1
515535 99515535 1001 86380 86390 1
515217 99515217 1001 86380 86390 1
515877 99515877 1001 86380 86390 1
516291 99516291 1001 86380 86390 1
516112 99516112 1001 86380 86390 1
515965 99515965 1001 86380 86390 1
516680 99516680 1001 86380 86390 1
516542 99516542 1001 86380 86390 1
517185 99517185 1001 86380 86390 1
517262 99517262 1001 86380 86390 1
517051 99517051 1001 86380 86390 1
516733 99516733 1001 86380 86390 1
516737 99516737 1001 86380 86390 1
516778 99516778 1001 86380 86390 1
517504 99517504 1001 86380 86390 1
517518 99517518 1001 86380 86390 1
517369 99517369 1001 86380 86390 1
517512 99517512 1001 86380 86390 1
518099 99518099 1001 86380 86390 1
517609 99517609 1001 86380 86390 1
518821 99518821 1001 86380 86390 1
518926 99518926 1001 86380 86390 1
518842 99518842 1001 86380 86390 1
518817 99518817 1001 86380 86390 1
518897 99518897 1001 86380 86390 1
518436 99518436 1001 86380 86390 1
518534 99518534 1001 86380 86390 1
519154 99519154 1001 86380 86390 1
519691 99519691 1001 86380 86390 1
519756 99519756 1001 86380 86390 1
519509 99519509 1001 86380 86390 1
519580 99519580 1001 86380 86390 1
520614 99520614 1001 86380 86390 1
520573 99520573 1001 86380 86390 1
520417 99520417 1001 86380 86390 1
520353 99520353 1001 86380 86390 1
520356 99520356 1001 86380 86390 1
520072 99520072 1001 86380 86390 1
520180 99520180 1001 86380 86390 1
520763 99520763 1001 86380 86390 1
520712 99520712 1001 86380 86390 1
520844 99520844 1001 86380 86390 1
521406 99521406 1001 86380 86390 1
521489 99521489 1001 86380 86390 1
521470 99521470 1001 86380 86390 1
521565 99521565 1001 86380 86390 1
521668 99521668 1001 86380 86390 1
522206 99522206 1001 86380 86390 1
522097 99522097 1001 86380 86390 1
522150 99522150 1001 86380 86390 1
521920 99521920 1001 86380 86390 1
521868 99521868 1001 86380 86390 1
522458 99522458 1001 86380 86390 1
522392 99522392 1001 86380 86390 1
522741 99522741 1001 86380 86390 1
522577 99522577 1001 86380 86390 1
522500 99522500 1001 86380 86390 1
523162 99523162 1001 86380 86390 1
523560 99523560 1001 86380 86390 1
524085 99524085 1001 86380 86390 1
524650 99524650 1001 86380 86390 1
524375 99524375 1001 86380 86390 1
524255 99524255 1001 86380 86390 1
524919 99524919 1001 86380 86390 1
524895 99524895 1001 86380 86390 1
525402 99525402 1001 86380 86390 1
525392 99525392 1001 86380 86390 1
525381 99525381 1001 86380 86390 1
525020 99525020 1001 86380 86390 1
525116 99525116 1001 86380 86390 1
525092 99525092 1001 86380 86390 1
525621 99525621 1001 86380 86390 1
525727 99525727 1001 86380 86390 1
525760 99525760 1001 86380 86390 1
526359 99526359 1001 86380 86390 1
526326 99526326 1001 86380 86390 1
526015 99526015 1001 86380 86390 1
525820 99525820 1001 86380 86390 1
526006 99526006 1001 86380 86390 1
526837 99526837 1001 86380 86390 1
527420 99527420 1001 86380 86390 1
527926 99527926 1001 86380 86390 1
528067 99528067 1001 86380 86390 1
527695 99527695 1001 86380 86390 1
527854 99527854 1001 86380 86390 1
528191 99528191 1001 86380 86390 1
528193 99528193 1001 86380 86390 1
528626 99528626 1001 86380 86390 1
528615 99528615 1001 86380 86390 1
528551 99528551 1001 86380 86390 1
528402 99528402 1001 86380 86390 1
528299 99528299 1001 86380 86390 1
528487 99528487 1001 86380 86390 1
529603 99529603 1001 86380 86390 1
529715 99529715 1001 86380 86390 1
529407 99529407 1001 86380 86390 1
529360 99529360 1001 86380 86390 1
529413 99529413 1001 86380 86390 1
529351 99529351 1001 86380 86390 1
529240 99529240 1001 86380 86390 1
529730 99529730 1001 86380 86390 1
530376 99530376 1001 86380 86390 1
530284 99530284 1001 86380 86390 1
530024 99530024 1001 86380 86390 1
529962 99529962 1001 86380 86390 1
530104 99530104 1001 86380 86390 1
529995 99529995 1001 86380 86390 1
530710 99530710 1001 86380 86390 1
531241 99531241 1001 86380 86390 1
531359 99531359 1001 86380 86390 1
531314 99531314 1001 86380 86390 1
530996 99530996 1001 86380 86390 1
530761 99530761 1001 86380 86390 1
530932 99530932 1001 86380 86390 1
530810 99530810 1001 86380 86390 1
531412 99531412 1001 86380 86390 1
531386 99531386 1001 86380 86390 1
532122 99532122 1001 86380 86390 1
531966 99531966 1001 86380 86390 1
531766 99531766 1001 86380 86390 1
531619 99531619 1001 86380 86390 1
532251 99532251 1001 86380 86390 1
533002 99533002 1001 86380 86390 1
532702 99532702 1001 86380 86390 1
532652 99532652 1001 86380 86390 1
532417 99532417 1001 86380 86390 1
532592 99532592 1001 86380 86390 1
533060 99533060 1001 86380 86390 1
533741 99533741 1001 86380 86390 1
533459 99533459 1001 86380 86390 1
533531 99533531 1001 86380 86390 1
533305 99533305 1001 86380 86390 1
533253 99533253 1001 86380 86390 1
533299 99533299 1001 86380 86390 1
534623 99534623 1001 86380 86390 1
534674 99534674 1001 86380 86390 1
534605 99534605 1001 86380 86390 1
534680 99534680 1001 86380 86390 1
534470 99534470 1001 86380 86390 1
534308 99534308 1001 86380 86390 1
534091 99534091 1001 86380 86390 1
534238 99534238 1001 86380 86390 1
534070 99534070 1001 86380 86390 1
534161 99534161 1001 86380 86390 1
534841 99534841 1001 86380 86390 1
534739 99534739 1001 86380 86390 1
534740 99534740 1001 86380 86390 1
535467 99535467 1001 86380 86390 1
535404 99535404 1001 86380 86390 1
535539 99535539 1001 86380 86390 1
535713 99535713 1001 86380 86390 1
536143 99536143 1001 86380 86390 1
536168 99536168 1001 86380 86390 1
536080 99536080 1001 86380 86390 1
536130 99536130 1001 86380 86390 1
535813 99535813 1001 86380 86390 1
535865 99535865 1001 86380 86390 1
535891 99535891 1001 86380 86390 1
535803 99535803 1001 86380 86390 1
536424 99536424 1001 86380 86390 1
536502 99536502 1001 86380 86390 1
536956 99536956 1001 86380 86390 1
536647 99536647 1001 86380 86390 1
537204 99537204 1001 86380 86390 1
537211 99537211 1001 86380 86390 1
537954 99537954 1001 86380 86390 1
537865 99537865 1001 86380 86390 1
537841 99537841 1001 86380 86390 1
537934 99537934 1001 86380 86390 1
537654 99537654 1001 86380 86390 1
537500 99537500 1001 86380 86390 1
538086 99538086 1001 86380 86390 1
538677 99538677 1001 86380 86390 1
538598 99538598 1001 86380 86390 1
538542 99538542 1001 86380 86390 1
538273 99538273 1001 86380 86390 1
538351 99538351 1001 86380 86390 1
538283 99538283 1001 86380 86390 1
538973 99538973 1001 86380 86390 1
539426 99539426 1001 86380 86390 1
539362 99539362 1001 86380 86390 1
539033 99539033 1001 86380 86390 1
539035 99539035 1001 86380 86390 1
539053 99539053 1001 86380 86390 1
539188 99539188 1001 86380 86390 1
539719 99539719 1001 86380 86390 1
540286 99540286 1001 86380 86390 1
540086 99540086 1001 86380 86390 1
540126 99540126 1001 86380 86390 1
540104 99540104 1001 86380 86390 1
539978 99539978 1001 86380 86390 1
540683 99540683 1001 86380 86390 1
540839 99540839 1001 86380 86390 1
541383 99541383 1001 86380 86390 1
541339 99541339 1001 86380 86390 1
541378 99541378 1001 86380 86390 1
542009 99542009 1001 86380 86390 1
541698 99541698 1001 86380 86390 1
541663 99541663 1001 86380 86390 1
542306 99542306 1001 86380 86390 1
542405 99542405 1001 86380 86390 1
542343 99542343 1001 86380 86390 1
542439 99542439 1001 86380 86390 1
543700 99543700 1001 86380 86390 1
543746 99543746 1001 86380 86390 1
543769 99543769 1001 86380 86390 1
543365 99543365 1001 86380 86390 1
543282 99543282 1001 86380 86390 1
543330 99543330 1001 86380 86390 1
543775 99543775 1001 86380 86390 1
543788 99543788 1001 86380 86390 1
544404 99544404 1001 86380 86390 1
544305 99544305 1001 86380 86390 1
544241 99544241 1001 86380 86390 1
544231 99544231 1001 86380 86390 1
544119 99544119 1001 86380 86390 1
544184 99544184 1001 86380 86390 1
544666 99544666 1001 86380 86390 1
544607 99544607 1001 86380 86390 1
542064 820 1002 42417 54016 1
400017 99400017 1001 86380 86390 1
400133 99400133 1001 86380 86390 1
400426 99400426 1001 86380 86390 1
400519 99400519 1001 86380 86390 1
400589 99400589 1001 86380 86390 1
400629 99400629 1001 86380 86390 1
400661 99400661 1001 86380 86390 1
400722 99400722 1001 86380 86390 1
401097 99401097 1001 86380 86390 1
401686 99401686 1001 86380 86390 1
401938 99401938 1001 86380 86390 1
402088 99402088 1001 86380 86390 1
403053 99403053 1001 86380 86390 1
403137 99403137 1001 86380 86390 1
403325 99403325 1001 86380 86390 1
403811 99403811 1001 86380 86390 1
404107 99404107 1001 86380 86390 1
404155 99404155 1001 86380 86390 1
404536 99404536 1001 86380 86390 1
404669 99404669 1001 86380 86390 1
404693 99404693 1001 86380 86390 1
404956 99404956 1001 86380 86390 1
405063 99405063 1001 86380 86390 1
405425 99405425 1001 86380 86390 1
405649 99405649 1001 86380 86390 1
406030 99406030 1001 86380 86390 1
406157 99406157 1001 86380 86390 1
406633 99406633 1001 86380 86390 1
406878 99406878 1001 86380 86390 1
407251 99407251 1001 86380 86390 1
407298 99407298 1001 86380 86390 1
407443 99407443 1001 86380 86390 1
407404 99407404 1001 86380 86390 1
407991 99407991 1001 86380 86390 1
408419 99408419 1001 86380 86390 1
408729 99408729 1001 86380 86390 1
408756 99408756 1001 86380 86390 1
408943 99408943 1001 86380 86390 1
409474 99409474 1001 86380 86390 1
409460 99409460 1001 86380 86390 1
409583 99409583 1001 86380 86390 1
410304 99410304 1001 86380 86390 1
410385 99410385 1001 86380 86390 1
410530 99410530 1001 86380 86390 1
410724 99410724 1001 86380 86390 1
410876 99410876 1001 86380 86390 1
410958 99410958 1001 86380 86390 1
411147 99411147 1001 86380 86390 1
411879 99411879 1001 86380 86390 1
412107 99412107 1001 86380 86390 1
412332 99412332 1001 86380 86390 1
412305 99412305 1001 86380 86390 1
413390 99413390 1001 86380 86390 1
412938 99412938 1001 86380 86390 1
413043 99413043 1001 86380 86390 1
413120 99413120 1001 86380 86390 1
412703 99412703 1001 86380 86390 1
412837 99412837 1001 86380 86390 1
413974 99413974 1001 86380 86390 1
414058 99414058 1001 86380 86390 1
414973 99414973 1001 86380 86390 1
414788 99414788 1001 86380 86390 1
414452 99414452 1001 86380 86390 1
416898 99416898 1001 86380 86390 1
415915 99415915 1001 86380 86390 1
415817 99415817 1001 86380 86390 1
417339 99417339 1001 86380 86390 1
417109 99417109 1001 86380 86390 1
417372 99417372 1001 86380 86390 1
418658 99418658 1001 86380 86390 1
418722 99418722 1001 86380 86390 1
418670 99418670 1001 86380 86390 1
418432 99418432 1001 86380 86390 1
418414 99418414 1001 86380 86390 1
418126 99418126 1001 86380 86390 1
417849 99417849 1001 86380 86390 1
418813 99418813 1001 86380 86390 1
419923 99419923 1001 86380 86390 1
420704 99420704 1001 86380 86390 1
420459 99420459 1001 86380 86390 1
421784 99421784 1001 86380 86390 1
421635 99421635 1001 86380 86390 1
421643 99421643 1001 86380 86390 1
421550 99421550 1001 86380 86390 1
421291 99421291 1001 86380 86390 1
420937 99420937 1001 86380 86390 1
420956 99420956 1001 86380 86390 1
422350 99422350 1001 86380 86390 1
423494 99423494 1001 86380 86390 1
423535 99423535 1001 86380 86390 1
423596 99423596 1001 86380 86390 1
423272 99423272 1001 86380 86390 1
423259 99423259 1001 86380 86390 1
422996 99422996 1001 86380 86390 1
422773 99422773 1001 86380 86390 1
422606 99422606 1001 86380 86390 1
425016 99425016 1001 86380 86390 1
425122 99425122 1001 86380 86390 1
425372 99425372 1001 86380 86390 1
424953 99424953 1001 86380 86390 1
424710 99424710 1001 86380 86390 1
424690 99424690 1001 86380 86390 1
424459 99424459 1001 86380 86390 1
424478 99424478 1001 86380 86390 1
424523 99424523 1001 86380 86390 1
425570 99425570 1001 86380 86390 1
426929 99426929 1001 86380 86390 1
427069 99427069 1001 86380 86390 1
425837 99425837 1001 86380 86390 1
427429 99427429 1001 86380 86390 1
428523 99428523 1001 86380 86390 1
428120 99428120 1001 86380 86390 1
428269 99428269 1001 86380 86390 1
428177 99428177 1001 86380 86390 1
427689 99427689 1001 86380 86390 1
427637 99427637 1001 86380 86390 1
427569 99427569 1001 86380 86390 1
427874 99427874 1001 86380 86390 1
429098 99429098 1001 86380 86390 1
428845 99428845 1001 86380 86390 1
428922 99428922 1001 86380 86390 1
430324 99430324 1001 86380 86390 1
429577 99429577 1001 86380 86390 1
429515 99429515 1001 86380 86390 1
429220 99429220 1001 86380 86390 1
430681 99430681 1001 86380 86390 1
430813 99430813 1001 86380 86390 1
431917 99431917 1001 86380 86390 1
431842 99431842 1001 86380 86390 1
431295 99431295 1001 86380 86390 1
432116 99432116 1001 86380 86390 1
432127 99432127 1001 86380 86390 1
433571 99433571 1001 86380 86390 1
433696 99433696 1001 86380 86390 1
433285 99433285 1001 86380 86390 1
432664 99432664 1001 86380 86390 1
432607 99432607 1001 86380 86390 1
432866 99432866 1001 86380 86390 1
432872 99432872 1001 86380 86390 1
432696 99432696 1001 86380 86390 1
434043 99434043 1001 86380 86390 1
433923 99433923 1001 86380 86390 1
435434 99435434 1001 86380 86390 1
435252 99435252 1001 86380 86390 1
435162 99435162 1001 86380 86390 1
435356 99435356 1001 86380 86390 1
434902 99434902 1001 86380 86390 1
434974 99434974 1001 86380 86390 1
434143 99434143 1001 86380 86390 1
434455 99434455 1001 86380 86390 1
436802 99436802 1001 86380 86390 1
436695 99436695 1001 86380 86390 1
436381 99436381 1001 86380 86390 1
436226 99436226 1001 86380 86390 1
436234 99436234 1001 86380 86390 1
437328 99437328 1001 86380 86390 1
437252 99437252 1001 86380 86390 1
300594 99300594 1001 86380 86390 1
300381 99300381 1001 86380 86390 1
301479 99301479 1001 86380 86390 1
301383 99301383 1001 86380 86390 1
301372 99301372 1001 86380 86390 1
301302 99301302 1001 86380 86390 1
301331 99301331 1001 86380 86390 1
301190 99301190 1001 86380 86390 1
301055 99301055 1001 86380 86390 1
302265 99302265 1001 86380 86390 1
302362 99302362 1001 86380 86390 1
301767 99301767 1001 86380 86390 1
302527 99302527 1001 86380 86390 1
303105 99303105 1001 86380 86390 1
303141 99303141 1001 86380 86390 1
303142 99303142 1001 86380 86390 1
302667 99302667 1001 86380 86390 1
303971 99303971 1001 86380 86390 1
303981 99303981 1001 86380 86390 1
303733 99303733 1001 86380 86390 1
303735 99303735 1001 86380 86390 1
303428 99303428 1001 86380 86390 1
304810 99304810 1001 86380 86390 1
304711 99304711 1001 86380 86390 1
304700 99304700 1001 86380 86390 1
304631 99304631 1001 86380 86390 1
304625 99304625 1001 86380 86390 1
304536 99304536 1001 86380 86390 1
304249 99304249 1001 86380 86390 1
304865 99304865 1001 86380 86390 1
304997 99304997 1001 86380 86390 1
305599 99305599 1001 86380 86390 1
305618 99305618 1001 86380 86390 1
305376 99305376 1001 86380 86390 1
305481 99305481 1001 86380 86390 1
305437 99305437 1001 86380 86390 1
500166 99500166 1001 86380 86390 1
500163 99500163 1001 86380 86390 1
500451 99500451 1001 86380 86390 1
500195 99500195 1001 86380 86390 1
500381 99500381 1001 86380 86390 1
501527 99501527 1001 86380 86390 1
501416 99501416 1001 86380 86390 1
501219 99501219 1001 86380 86390 1
501759 99501759 1001 86380 86390 1
501684 99501684 1001 86380 86390 1
502240 99502240 1001 86380 86390 1
502074 99502074 1001 86380 86390 1
501904 99501904 1001 86380 86390 1
501945 99501945 1001 86380 86390 1
502529 99502529 1001 86380 86390 1
502611 99502611 1001 86380 86390 1
502483 99502483 1001 86380 86390 1
503181 99503181 1001 86380 86390 1
503285 99503285 1001 86380 86390 1
503066 99503066 1001 86380 86390 1
503030 99503030 1001 86380 86390 1
502757 99502757 1001 86380 86390 1
503929 99503929 1001 86380 86390 1
503836 99503836 1001 86380 86390 1
503891 99503891 1001 86380 86390 1
503764 99503764 1001 86380 86390 1
503570 99503570 1001 86380 86390 1
504319 99504319 1001 86380 86390 1
504898 99504898 1001 86380 86390 1
504590 99504590 1001 86380 86390 1
504529 99504529 1001 86380 86390 1
504426 99504426 1001 86380 86390 1
505659 99505659 1001 86380 86390 1
505435 99505435 1001 86380 86390 1
505530 99505530 1001 86380 86390 1
505522 99505522 1001 86380 86390 1
505925 99505925 1001 86380 86390 1
505853 99505853 1001 86380 86390 1
505880 99505880 1001 86380 86390 1
505870 99505870 1001 86380 86390 1
506435 99506435 1001 86380 86390 1
506423 99506423 1001 86380 86390 1
506161 99506161 1001 86380 86390 1
506008 99506008 1001 86380 86390 1
506130 99506130 1001 86380 86390 1
507403 99507403 1001 86380 86390 1
507340 99507340 1001 86380 86390 1
507358 99507358 1001 86380 86390 1
507119 99507119 1001 86380 86390 1
507190 99507190 1001 86380 86390 1
507472 99507472 1001 86380 86390 1
507430 99507430 1001 86380 86390 1
508236 99508236 1001 86380 86390 1
507709 99507709 1001 86380 86390 1
507764 99507764 1001 86380 86390 1
507793 99507793 1001 86380 86390 1
508318 99508318 1001 86380 86390 1
508271 99508271 1001 86380 86390 1
508909 99508909 1001 86380 86390 1
508926 99508926 1001 86380 86390 1
509023 99509023 1001 86380 86390 1
508754 99508754 1001 86380 86390 1
508708 99508708 1001 86380 86390 1
508802 99508802 1001 86380 86390 1
509208 99509208 1001 86380 86390 1
509252 99509252 1001 86380 86390 1
509799 99509799 1001 86380 86390 1
509592 99509592 1001 86380 86390 1
509502 99509502 1001 86380 86390 1
509435 99509435 1001 86380 86390 1
509913 99509913 1001 86380 86390 1
510044 99510044 1001 86380 86390 1
510531 99510531 1001 86380 86390 1
510488 99510488 1001 86380 86390 1
510112 99510112 1001 86380 86390 1
510131 99510131 1001 86380 86390 1
510750 99510750 1001 86380 86390 1
510875 99510875 1001 86380 86390 1
511350 99511350 1001 86380 86390 1
511389 99511389 1001 86380 86390 1
511437 99511437 1001 86380 86390 1
511147 99511147 1001 86380 86390 1
511070 99511070 1001 86380 86390 1
511125 99511125 1001 86380 86390 1
511035 99511035 1001 86380 86390 1
511674 99511674 1001 86380 86390 1
511702 99511702 1001 86380 86390 1
511691 99511691 1001 86380 86390 1
511562 99511562 1001 86380 86390 1
512250 99512250 1001 86380 86390 1
511981 99511981 1001 86380 86390 1
512128 99512128 1001 86380 86390 1
512066 99512066 1001 86380 86390 1
511779 99511779 1001 86380 86390 1
511964 99511964 1001 86380 86390 1
512433 99512433 1001 86380 86390 1
512554 99512554 1001 86380 86390 1
513092 99513092 1001 86380 86390 1
513076 99513076 1001 86380 86390 1
512992 99512992 1001 86380 86390 1
512941 99512941 1001 86380 86390 1
512798 99512798 1001 86380 86390 1
512999 99512999 1001 86380 86390 1
512757 99512757 1001 86380 86390 1
512747 99512747 1001 86380 86390 1
513243 99513243 1001 86380 86390 1
513340 99513340 1001 86380 86390 1
513883 99513883 1001 86380 86390 1
513965 99513965 1001 86380 86390 1
513441 99513441 1001 86380 86390 1
513576 99513576 1001 86380 86390 1
514058 99514058 1001 86380 86390 1
514113 99514113 1001 86380 86390 1
514219 99514219 1001 86380 86390 1
514691 99514691 1001 86380 86390 1
514289 99514289 1001 86380 86390 1
514294 99514294 1001 86380 86390 1
514976 99514976 1001 86380 86390 1
515004 99515004 1001 86380 86390 1
515247 99515247 1001 86380 86390 1
515127 99515127 1001 86380 86390 1
515875 99515875 1001 86380 86390 1
516381 99516381 1001 86380 86390 1
516423 99516423 1001 86380 86390 1
516205 99516205 1001 86380 86390 1
516552 99516552 1001 86380 86390 1
517144 99517144 1001 86380 86390 1
516925 99516925 1001 86380 86390 1
517052 99517052 1001 86380 86390 1
516812 99516812 1001 86380 86390 1
517377 99517377 1001 86380 86390 1
517985 99517985 1001 86380 86390 1
518026 99518026 1001 86380 86390 1
517963 99517963 1001 86380 86390 1
518145 99518145 1001 86380 86390 1
517909 99517909 1001 86380 86390 1
517563 99517563 1001 86380 86390 1
518294 99518294 1001 86380 86390 1
518234 99518234 1001 86380 86390 1
518985 99518985 1001 86380 86390 1
518916 99518916 1001 86380 86390 1
518893 99518893 1001 86380 86390 1
518702 99518702 1001 86380 86390 1
518652 99518652 1001 86380 86390 1
518567 99518567 1001 86380 86390 1
518569 99518569 1001 86380 86390 1
519038 99519038 1001 86380 86390 1
519738 99519738 1001 86380 86390 1
519611 99519611 1001 86380 86390 1
519664 99519664 1001 86380 86390 1
519802 99519802 1001 86380 86390 1
519413 99519413 1001 86380 86390 1
519375 99519375 1001 86380 86390 1
519368 99519368 1001 86380 86390 1
519218 99519218 1001 86380 86390 1
519918 99519918 1001 86380 86390 1
519907 99519907 1001 86380 86390 1
519923 99519923 1001 86380 86390 1
520278 99520278 1001 86380 86390 1
520060 99520060 1001 86380 86390 1
520203 99520203 1001 86380 86390 1
520818 99520818 1001 86380 86390 1
521372 99521372 1001 86380 86390 1
521027 99521027 1001 86380 86390 1
520864 99520864 1001 86380 86390 1
521037 99521037 1001 86380 86390 1
521564 99521564 1001 86380 86390 1
522230 99522230 1001 86380 86390 1
522156 99522156 1001 86380 86390 1
522247 99522247 1001 86380 86390 1
522109 99522109 1001 86380 86390 1
521909 99521909 1001 86380 86390 1
521801 99521801 1001 86380 86390 1
521776 99521776 1001 86380 86390 1
521747 99521747 1001 86380 86390 1
521864 99521864 1001 86380 86390 1
521877 99521877 1001 86380 86390 1
522459 99522459 1001 86380 86390 1
522435 99522435 1001 86380 86390 1
522360 99522360 1001 86380 86390 1
523060 99523060 1001 86380 86390 1
523036 99523036 1001 86380 86390 1
522960 99522960 1001 86380 86390 1
522737 99522737 1001 86380 86390 1
522640 99522640 1001 86380 86390 1
522598 99522598 1001 86380 86390 1
523147 99523147 1001 86380 86390 1
523293 99523293 1001 86380 86390 1
523296 99523296 1001 86380 86390 1
523870 99523870 1001 86380 86390 1
523901 99523901 1001 86380 86390 1
523612 99523612 1001 86380 86390 1
523643 99523643 1001 86380 86390 1
524035 99524035 1001 86380 86390 1
523974 99523974 1001 86380 86390 1
524017 99524017 1001 86380 86390 1
524656 99524656 1001 86380 86390 1
524705 99524705 1001 86380 86390 1
524305 99524305 1001 86380 86390 1
524333 99524333 1001 86380 86390 1
524337 99524337 1001 86380 86390 1
524260 99524260 1001 86380 86390 1
524941 99524941 1001 86380 86390 1
524907 99524907 1001 86380 86390 1
525482 99525482 1001 86380 86390 1
525428 99525428 1001 86380 86390 1
525404 99525404 1001 86380 86390 1
525327 99525327 1001 86380 86390 1
525159 99525159 1001 86380 86390 1
525010 99525010 1001 86380 86390 1
525659 99525659 1001 86380 86390 1
525716 99525716 1001 86380 86390 1
525656 99525656 1001 86380 86390 1
526376 99526376 1001 86380 86390 1
526287 99526287 1001 86380 86390 1
526381 99526381 1001 86380 86390 1
526417 99526417 1001 86380 86390 1
526153 99526153 1001 86380 86390 1
526064 99526064 1001 86380 86390 1
526207 99526207 1001 86380 86390 1
526185 99526185 1001 86380 86390 1
525978 99525978 1001 86380 86390 1
525812 99525812 1001 86380 86390 1
526581 99526581 1001 86380 86390 1
527141 99527141 1001 86380 86390 1
527020 99527020 1001 86380 86390 1
526883 99526883 1001 86380 86390 1
526937 99526937 1001 86380 86390 1
526719 99526719 1001 86380 86390 1
526686 99526686 1001 86380 86390 1
526728 99526728 1001 86380 86390 1
527373 99527373 1001 86380 86390 1
527348 99527348 1001 86380 86390 1
527932 99527932 1001 86380 86390 1
527835 99527835 1001 86380 86390 1
527758 99527758 1001 86380 86390 1
527613 99527613 1001 86380 86390 1
527653 99527653 1001 86380 86390 1
527473 99527473 1001 86380 86390 1
527646 99527646 1001 86380 86390 1
528726 99528726 1001 86380 86390 1
528744 99528744 1001 86380 86390 1
528685 99528685 1001 86380 86390 1
528596 99528596 1001 86380 86390 1
528565 99528565 1001 86380 86390 1
528475 99528475 1001 86380 86390 1
528304 99528304 1001 86380 86390 1
528370 99528370 1001 86380 86390 1
529003 99529003 1001 86380 86390 1
528943 99528943 1001 86380 86390 1
529008 99529008 1001 86380 86390 1
528922 99528922 1001 86380 86390 1
529424 99529424 1001 86380 86390 1
529479 99529479 1001 86380 86390 1
529390 99529390 1001 86380 86390 1
529262 99529262 1001 86380 86390 1
529198 99529198 1001 86380 86390 1
529907 99529907 1001 86380 86390 1
529805 99529805 1001 86380 86390 1
529762 99529762 1001 86380 86390 1
530280 99530280 1001 86380 86390 1
530016 99530016 1001 86380 86390 1
530124 99530124 1001 86380 86390 1
530568 99530568 1001 86380 86390 1
530685 99530685 1001 86380 86390 1
530702 99530702 1001 86380 86390 1
530588 99530588 1001 86380 86390 1
530615 99530615 1001 86380 86390 1
530705 99530705 1001 86380 86390 1
531240 99531240 1001 86380 86390 1
531243 99531243 1001 86380 86390 1
531285 99531285 1001 86380 86390 1
531174 99531174 1001 86380 86390 1
531087 99531087 1001 86380 86390 1
530780 99530780 1001 86380 86390 1
530913 99530913 1001 86380 86390 1
531400 99531400 1001 86380 86390 1
532057 99532057 1001 86380 86390 1
531888 99531888 1001 86380 86390 1
531917 99531917 1001 86380 86390 1
531930 99531930 1001 86380 86390 1
531893 99531893 1001 86380 86390 1
532981 99532981 1001 86380 86390 1
532714 99532714 1001 86380 86390 1
532489 99532489 1001 86380 86390 1
532528 99532528 1001 86380 86390 1
533055 99533055 1001 86380 86390 1
533143 99533143 1001 86380 86390 1
533680 99533680 1001 86380 86390 1
533499 99533499 1001 86380 86390 1
533308 99533308 1001 86380 86390 1
533889 99533889 1001 86380 86390 1
534654 99534654 1001 86380 86390 1
534447 99534447 1001 86380 86390 1
534397 99534397 1001 86380 86390 1
534258 99534258 1001 86380 86390 1
534701 99534701 1001 86380 86390 1
534849 99534849 1001 86380 86390 1
535447 99535447 1001 86380 86390 1
535431 99535431 1001 86380 86390 1
535129 99535129 1001 86380 86390 1
535135 99535135 1001 86380 86390 1
535010 99535010 1001 86380 86390 1
535090 99535090 1001 86380 86390 1
535519 99535519 1001 86380 86390 1
536275 99536275 1001 86380 86390 1
536239 99536239 1001 86380 86390 1
536090 99536090 1001 86380 86390 1
535797 99535797 1001 86380 86390 1
535888 99535888 1001 86380 86390 1
536531 99536531 1001 86380 86390 1
536461 99536461 1001 86380 86390 1
536346 99536346 1001 86380 86390 1
537019 99537019 1001 86380 86390 1
536765 99536765 1001 86380 86390 1
537257 99537257 1001 86380 86390 1
537880 99537880 1001 86380 86390 1
537831 99537831 1001 86380 86390 1
537704 99537704 1001 86380 86390 1
537443 99537443 1001 86380 86390 1
537456 99537456 1001 86380 86390 1
538622 99538622 1001 86380 86390 1
538687 99538687 1001 86380 86390 1
538636 99538636 1001 86380 86390 1
538740 99538740 1001 86380 86390 1
538667 99538667 1001 86380 86390 1
538454 99538454 1001 86380 86390 1
538480 99538480 1001 86380 86390 1
538969 99538969 1001 86380 86390 1
538952 99538952 1001 86380 86390 1
539517 99539517 1001 86380 86390 1
539358 99539358 1001 86380 86390 1
539305 99539305 1001 86380 86390 1
539675 99539675 1001 86380 86390 1
540525 99540525 1001 86380 86390 1
541120 99541120 1001 86380 86390 1
540750 99540750 1001 86380 86390 1
540766 99540766 1001 86380 86390 1
540792 99540792 1001 86380 86390 1
540838 99540838 1001 86380 86390 1
540851 99540851 1001 86380 86390 1
541373 99541373 1001 86380 86390 1
541335 99541335 1001 86380 86390 1
541978 99541978 1001 86380 86390 1
542094 99542094 1001 86380 86390 1
541922 99541922 1001 86380 86390 1
541914 99541914 1001 86380 86390 1
541764 99541764 1001 86380 86390 1
541739 99541739 1001 86380 86390 1
541872 99541872 1001 86380 86390 1
541527 99541527 1001 86380 86390 1
542178 99542178 1001 86380 86390 1
542629 99542629 1001 86380 86390 1
542596 99542596 1001 86380 86390 1
542444 99542444 1001 86380 86390 1
542420 99542420 1001 86380 86390 1
542362 99542362 1001 86380 86390 1
543040 99543040 1001 86380 86390 1
543081 99543081 1001 86380 86390 1
543612 99543612 1001 86380 86390 1
543392 99543392 1001 86380 86390 1
543445 99543445 1001 86380 86390 1
543269 99543269 1001 86380 86390 1
543166 99543166 1001 86380 86390 1
543867 99543867 1001 86380 86390 1
543972 99543972 1001 86380 86390 1
543897 99543897 1001 86380 86390 1
544565 99544565 1001 86380 86390 1
544566 99544566 1001 86380 86390 1
544267 99544267 1001 86380 86390 1
544337 99544337 1001 86380 86390 1
544262 99544262 1001 86380 86390 1
544130 99544130 1001 86380 86390 1
502901 799 1002 46917 50415 1
400180 99400180 1001 86380 86390 1
400378 99400378 1001 86380 86390 1
400778 99400778 1001 86380 86390 1
401143 99401143 1001 86380 86390 1
401657 99401657 1001 86380 86390 1
402392 99402392 1001 86380 86390 1
402690 99402690 1001 86380 86390 1
402671 99402671 1001 86380 86390 1
402847 99402847 1001 86380 86390 1
402990 99402990 1001 86380 86390 1
403221 99403221 1001 86380 86390 1
403597 99403597 1001 86380 86390 1
403823 99403823 1001 86380 86390 1
403928 99403928 1001 86380 86390 1
404320 99404320 1001 86380 86390 1
404537 99404537 1001 86380 86390 1
405107 99405107 1001 86380 86390 1
405032 99405032 1001 86380 86390 1
405100 99405100 1001 86380 86390 1
405210 99405210 1001 86380 86390 1
405623 99405623 1001 86380 86390 1
406249 99406249 1001 86380 86390 1
406193 99406193 1001 86380 86390 1
406480 99406480 1001 86380 86390 1
406756 99406756 1001 86380 86390 1
406922 99406922 1001 86380 86390 1
406955 99406955 1001 86380 86390 1
407262 99407262 1001 86380 86390 1
407344 99407344 1001 86380 86390 1
407425 99407425 1001 86380 86390 1
407538 99407538 1001 86380 86390 1
407637 99407637 1001 86380 86390 1
407651 99407651 1001 86380 86390 1
407797 99407797 1001 86380 86390 1
408357 99408357 1001 86380 86390 1
408738 99408738 1001 86380 86390 1
408871 99408871 1001 86380 86390 1
409143 99409143 1001 86380 86390 1
409271 99409271 1001 86380 86390 1
409518 99409518 1001 86380 86390 1
410014 99410014 1001 86380 86390 1
410017 99410017 1001 86380 86390 1
410515 99410515 1001 86380 86390 1
411011 99411011 1001 86380 86390 1
411056 99411056 1001 86380 86390 1
411112 99411112 1001 86380 86390 1
411173 99411173 1001 86380 86390 1
411405 99411405 1001 86380 86390 1
411845 99411845 1001 86380 86390 1
412013 99412013 1001 86380 86390 1
412202 99412202 1001 86380 86390 1
412281 99412281 1001 86380 86390 1
413410 99413410 1001 86380 86390 1
413083 99413083 1001 86380 86390 1
413206 99413206 1001 86380 86390 1
412806 99412806 1001 86380 86390 1
412815 99412815 1001 86380 86390 1
414074 99414074 1001 86380 86390 1
415268 99415268 1001 86380 86390 1
415049 99415049 1001 86380 86390 1
414657 99414657 1001 86380 86390 1
414225 99414225 1001 86380 86390 1
414463 99414463 1001 86380 86390 1
414313 99414313 1001 86380 86390 1
415532 99415532 1001 86380 86390 1
415658 99415658 1001 86380 86390 1
416580 99416580 1001 86380 86390 1
416415 99416415 1001 86380 86390 1
416137 99416137 1001 86380 86390 1
417343 99417343 1001 86380 86390 1
417111 99417111 1001 86380 86390 1
418581 99418581 1001 86380 86390 1
418466 99418466 1001 86380 86390 1
418710 99418710 1001 86380 86390 1
418005 99418005 1001 86380 86390 1
420424 99420424 1001 86380 86390 1
419297 99419297 1001 86380 86390 1
419226 99419226 1001 86380 86390 1
420671 99420671 1001 86380 86390 1
421865 99421865 1001 86380 86390 1
421912 99421912 1001 86380 86390 1
421769 99421769 1001 86380 86390 1
421347 99421347 1001 86380 86390 1
421667 99421667 1001 86380 86390 1
421558 99421558 1001 86380 86390 1
421258 99421258 1001 86380 86390 1
420933 99420933 1001 86380 86390 1
421200 99421200 1001 86380 86390 1
422304 99422304 1001 86380 86390 1
422162 99422162 1001 86380 86390 1
422459 99422459 1001 86380 86390 1
422388 99422388 1001 86380 86390 1
423694 99423694 1001 86380 86390 1
423327 99423327 1001 86380 86390 1
422643 99422643 1001 86380 86390 1
423943 99423943 1001 86380 86390 1
425335 99425335 1001 86380 86390 1
425264 99425264 1001 86380 86390 1
424731 99424731 1001 86380 86390 1
424932 99424932 1001 86380 86390 1
424646 99424646 1001 86380 86390 1
424888 99424888 1001 86380 86390 1
424413 99424413 1001 86380 86390 1
424159 99424159 1001 86380 86390 1
424182 99424182 1001 86380 86390 1
425471 99425471 1001 86380 86390 1
427021 99427021 1001 86380 86390 1
426970 99426970 1001 86380 86390 1
426623 99426623 1001 86380 86390 1
426312 99426312 1001 86380 86390 1
426518 99426518 1001 86380 86390 1
426126 99426126 1001 86380 86390 1
427456 99427456 1001 86380 86390 1
427487 99427487 1001 86380 86390 1
427208 99427208 1001 86380 86390 1
427403 99427403 1001 86380 86390 1
428541 99428541 1001 86380 86390 1
428426 99428426 1001 86380 86390 1
428377 99428377 1001 86380 86390 1
428144 99428144 1001 86380 86390 1
428117 99428117 1001 86380 86390 1
427561 99427561 1001 86380 86390 1
427723 99427723 1001 86380 86390 1
428943 99428943 1001 86380 86390 1
430332 99430332 1001 86380 86390 1
430285 99430285 1001 86380 86390 1
429860 99429860 1001 86380 86390 1
430805 99430805 1001 86380 86390 1
431994 99431994 1001 86380 86390 1
431803 99431803 1001 86380 86390 1
431266 99431266 1001 86380 86390 1
431385 99431385 1001 86380 86390 1
431100 99431100 1001 86380 86390 1
432209 99432209 1001 86380 86390 1
432187 99432187 1001 86380 86390 1
432068 99432068 1001 86380 86390 1
433656 99433656 1001 86380 86390 1
433151 99433151 1001 86380 86390 1
432606 99432606 1001 86380 86390 1
432831 99432831 1001 86380 86390 1
432777 99432777 1001 86380 86390 1
435354 99435354 1001 86380 86390 1
434691 99434691 1001 86380 86390 1
434833 99434833 1001 86380 86390 1
435795 99435795 1001 86380 86390 1
435453 99435453 1001 86380 86390 1
437059 99437059 1001 86380 86390 1
436792 99436792 1001 86380 86390 1
436911 99436911 1001 86380 86390 1
436890 99436890 1001 86380 86390 1
436547 99436547 1001 86380 86390 1
300107 99300107 1001 86380 86390 1
437259 99437259 1001 86380 86390 1
300461 99300461 1001 86380 86390 1
300277 99300277 1001 86380 86390 1
300189 99300189 1001 86380 86390 1
300272 99300272 1001 86380 86390 1
300172 99300172 1001 86380 86390 1
300823 99300823 1001 86380 86390 1
300851 99300851 1001 86380 86390 1
300840 99300840 1001 86380 86390 1
301195 99301195 1001 86380 86390 1
301324 99301324 1001 86380 86390 1
301148 99301148 1001 86380 86390 1
300979 99300979 1001 86380 86390 1
301682 99301682 1001 86380 86390 1
301351 99301351 1001 86380 86390 1
301635 99301635 1001 86380 86390 1
302206 99302206 1001 86380 86390 1
302164 99302164 1001 86380 86390 1
301814 99301814 1001 86380 86390 1
301769 99301769 1001 86380 86390 1
302472 99302472 1001 86380 86390 1
302400 99302400 1001 86380 86390 1
302416 99302416 1001 86380 86390 1
303169 99303169 1001 86380 86390 1
302899 99302899 1001 86380 86390 1
302625 99302625 1001 86380 86390 1
303853 99303853 1001 86380 86390 1
303920 99303920 1001 86380 86390 1
303968 99303968 1001 86380 86390 1
303766 99303766 1001 86380 86390 1
303823 99303823 1001 86380 86390 1
303438 99303438 1001 86380 86390 1
304680 99304680 1001 86380 86390 1
304765 99304765 1001 86380 86390 1
304676 99304676 1001 86380 86390 1
304466 99304466 1001 86380 86390 1
304482 99304482 1001 86380 86390 1
304600 99304600 1001 86380 86390 1
304261 99304261 1001 86380 86390 1
304963 99304963 1001 86380 86390 1
305054 99305054 1001 86380 86390 1
305503 99305503 1001 86380 86390 1
305199 99305199 1001 86380 86390 1
305097 99305097 1001 86380 86390 1
305149 99305149 1001 86380 86390 1
500066 99500066 1001 86380 86390 1
500134 99500134 1001 86380 86390 1
500124 99500124 1001 86380 86390 1
500583 99500583 1001 86380 86390 1
500447 99500447 1001 86380 86390 1
500488 99500488 1001 86380 86390 1
501243 99501243 1001 86380 86390 1
501324 99501324 1001 86380 86390 1
501671 99501671 1001 86380 86390 1
502339 99502339 1001 86380 86390 1
501993 99501993 1001 86380 86390 1
501892 99501892 1001 86380 86390 1
502504 99502504 1001 86380 86390 1
502571 99502571 1001 86380 86390 1
502663 99502663 1001 86380 86390 1
502514 99502514 1001 86380 86390 1
503230 99503230 1001 86380 86390 1
503262 99503262 1001 86380 86390 1
503134 99503134 1001 86380 86390 1
503424 99503424 1001 86380 86390 1
503491 99503491 1001 86380 86390 1
503453 99503453 1001 86380 86390 1
503917 99503917 1001 86380 86390 1
503897 99503897 1001 86380 86390 1
503768 99503768 1001 86380 86390 1
503846 99503846 1001 86380 86390 1
503626 99503626 1001 86380 86390 1
504266 99504266 1001 86380 86390 1
504792 99504792 1001 86380 86390 1
504930 99504930 1001 86380 86390 1
504541 99504541 1001 86380 86390 1
504428 99504428 1001 86380 86390 1
504416 99504416 1001 86380 86390 1
504526 99504526 1001 86380 86390 1
504984 99504984 1001 86380 86390 1
505114 99505114 1001 86380 86390 1
505722 99505722 1001 86380 86390 1
505638 99505638 1001 86380 86390 1
505614 99505614 1001 86380 86390 1
505370 99505370 1001 86380 86390 1
505544 99505544 1001 86380 86390 1
505253 99505253 1001 86380 86390 1
505249 99505249 1001 86380 86390 1
506581 99506581 1001 86380 86390 1
507589 99507589 1001 86380 86390 1
507499 99507499 1001 86380 86390 1
508240 99508240 1001 86380 86390 1
507915 99507915 1001 86380 86390 1
508034 99508034 1001 86380 86390 1
507912 99507912 1001 86380 86390 1
508338 99508338 1001 86380 86390 1
508355 99508355 1001 86380 86390 1
508448 99508448 1001 86380 86390 1
508372 99508372 1001 86380 86390 1
508980 99508980 1001 86380 86390 1
508832 99508832 1001 86380 86390 1
508718 99508718 1001 86380 86390 1
508851 99508851 1001 86380 86390 1
508673 99508673 1001 86380 86390 1
508649 99508649 1001 86380 86390 1
508650 99508650 1001 86380 86390 1
508604 99508604 1001 86380 86390 1
508621 99508621 1001 86380 86390 1
509581 99509581 1001 86380 86390 1
509494 99509494 1001 86380 86390 1
509572 99509572 1001 86380 86390 1
509535 99509535 1001 86380 86390 1
509950 99509950 1001 86380 86390 1
510046 99510046 1001 86380 86390 1
509918 99509918 1001 86380 86390 1
510663 99510663 1001 86380 86390 1
510573 99510573 1001 86380 86390 1
510335 99510335 1001 86380 86390 1
510287 99510287 1001 86380 86390 1
510835 99510835 1001 86380 86390 1
510798 99510798 1001 86380 86390 1
511477 99511477 1001 86380 86390 1
511416 99511416 1001 86380 86390 1
511139 99511139 1001 86380 86390 1
511129 99511129 1001 86380 86390 1
512206 99512206 1001 86380 86390 1
512289 99512289 1001 86380 86390 1
512023 99512023 1001 86380 86390 1
512040 99512040 1001 86380 86390 1
511867 99511867 1001 86380 86390 1
511952 99511952 1001 86380 86390 1
512461 99512461 1001 86380 86390 1
512424 99512424 1001 86380 86390 1
512492 99512492 1001 86380 86390 1
512505 99512505 1001 86380 86390 1
513105 99513105 1001 86380 86390 1
513184 99513184 1001 86380 86390 1
512834 99512834 1001 86380 86390 1
512848 99512848 1001 86380 86390 1
512731 99512731 1001 86380 86390 1
512744 99512744 1001 86380 86390 1
513281 99513281 1001 86380 86390 1
513320 99513320 1001 86380 86390 1
513360 99513360 1001 86380 86390 1
513366 99513366 1001 86380 86390 1
513355 99513355 1001 86380 86390 1
513947 99513947 1001 86380 86390 1
513775 99513775 1001 86380 86390 1
514150 99514150 1001 86380 86390 1
514060 99514060 1001 86380 86390 1
514379 99514379 1001 86380 86390 1
515040 99515040 1001 86380 86390 1
515557 99515557 1001 86380 86390 1
515337 99515337 1001 86380 86390 1
515325 99515325 1001 86380 86390 1
515380 99515380 1001 86380 86390 1
515258 99515258 1001 86380 86390 1
515111 99515111 1001 86380 86390 1
515202 99515202 1001 86380 86390 1
515229 99515229 1001 86380 86390 1
515685 99515685 1001 86380 86390 1
515881 99515881 1001 86380 86390 1
515686 99515686 1001 86380 86390 1
515767 99515767 1001 86380 86390 1
516441 99516441 1001 86380 86390 1
515946 99515946 1001 86380 86390 1
517277 99517277 1001 86380 86390 1
517176 99517176 1001 86380 86390 1
517020 99517020 1001 86380 86390 1
516958 99516958 1001 86380 86390 1
516718 99516718 1001 86380 86390 1
518022 99518022 1001 86380 86390 1
518148 99518148 1001 86380 86390 1
517857 99517857 1001 86380 86390 1
517861 99517861 1001 86380 86390 1
517748 99517748 1001 86380 86390 1
517667 99517667 1001 86380 86390 1
518164 99518164 1001 86380 86390 1
518347 99518347 1001 86380 86390 1
518590 99518590 1001 86380 86390 1
518668 99518668 1001 86380 86390 1
518734 99518734 1001 86380 86390 1
518612 99518612 1001 86380 86390 1
518393 99518393 1001 86380 86390 1
519077 99519077 1001 86380 86390 1
519095 99519095 1001 86380 86390 1
519083 99519083 1001 86380 86390 1
519679 99519679 1001 86380 86390 1
519796 99519796 1001 86380 86390 1
519481 99519481 1001 86380 86390 1
519578 99519578 1001 86380 86390 1
519282 99519282 1001 86380 86390 1
519231 99519231 1001 86380 86390 1
520205 99520205 1001 86380 86390 1
520037 99520037 1001 86380 86390 1
520183 99520183 1001 86380 86390 1
520716 99520716 1001 86380 86390 1
521015 99521015 1001 86380 86390 1
521638 99521638 1001 86380 86390 1
521592 99521592 1001 86380 86390 1
522221 99522221 1001 86380 86390 1
522184 99522184 1001 86380 86390 1
522041 99522041 1001 86380 86390 1
521739 99521739 1001 86380 86390 1
521824 99521824 1001 86380 86390 1
523021 99523021 1001 86380 86390 1
523050 99523050 1001 86380 86390 1
522769 99522769 1001 86380 86390 1
522860 99522860 1001 86380 86390 1
522688 99522688 1001 86380 86390 1
523310 99523310 1001 86380 86390 1
523932 99523932 1001 86380 86390 1
523762 99523762 1001 86380 86390 1
523599 99523599 1001 86380 86390 1
523602 99523602 1001 86380 86390 1
523667 99523667 1001 86380 86390 1
523579 99523579 1001 86380 86390 1
523500 99523500 1001 86380 86390 1
524761 99524761 1001 86380 86390 1
524653 99524653 1001 86380 86390 1
524411 99524411 1001 86380 86390 1
524469 99524469 1001 86380 86390 1
524176 99524176 1001 86380 86390 1
525431 99525431 1001 86380 86390 1
525651 99525651 1001 86380 86390 1
525785 99525785 1001 86380 86390 1
526402 99526402 1001 86380 86390 1
525974 99525974 1001 86380 86390 1
526000 99526000 1001 86380 86390 1
526009 99526009 1001 86380 86390 1
526496 99526496 1001 86380 86390 1
526854 99526854 1001 86380 86390 1
526737 99526737 1001 86380 86390 1
526674 99526674 1001 86380 86390 1
527271 99527271 1001 86380 86390 1
527896 99527896 1001 86380 86390 1
528031 99528031 1001 86380 86390 1
527823 99527823 1001 86380 86390 1
527838 99527838 1001 86380 86390 1
527687 99527687 1001 86380 86390 1
527526 99527526 1001 86380 86390 1
528103 99528103 1001 86380 86390 1
528222 99528222 1001 86380 86390 1
528730 99528730 1001 86380 86390 1
528743 99528743 1001 86380 86390 1
528580 99528580 1001 86380 86390 1
528493 99528493 1001 86380 86390 1
528362 99528362 1001 86380 86390 1
528934 99528934 1001 86380 86390 1
529104 99529104 1001 86380 86390 1
529548 99529548 1001 86380 86390 1
529639 99529639 1001 86380 86390 1
529575 99529575 1001 86380 86390 1
529550 99529550 1001 86380 86390 1
529455 99529455 1001 86380 86390 1
529185 99529185 1001 86380 86390 1
529108 99529108 1001 86380 86390 1
529228 99529228 1001 86380 86390 1
530363 99530363 1001 86380 86390 1
530336 99530336 1001 86380 86390 1
530221 99530221 1001 86380 86390 1
529969 99529969 1001 86380 86390 1
530579 99530579 1001 86380 86390 1
531319 99531319 1001 86380 86390 1
531353 99531353 1001 86380 86390 1
531116 99531116 1001 86380 86390 1
531057 99531057 1001 86380 86390 1
531427 99531427 1001 86380 86390 1
531914 99531914 1001 86380 86390 1
531918 99531918 1001 86380 86390 1
531669 99531669 1001 86380 86390 1
532374 99532374 1001 86380 86390 1
532236 99532236 1001 86380 86390 1
532437 99532437 1001 86380 86390 1
532503 99532503 1001 86380 86390 1
532496 99532496 1001 86380 86390 1
532587 99532587 1001 86380 86390 1
533038 99533038 1001 86380 86390 1
533844 99533844 1001 86380 86390 1
533289 99533289 1001 86380 86390 1
534539 99534539 1001 86380 86390 1
534469 99534469 1001 86380 86390 1
534171 99534171 1001 86380 86390 1
534763 99534763 1001 86380 86390 1
535348 99535348 1001 86380 86390 1
535202 99535202 1001 86380 86390 1
535146 99535146 1001 86380 86390 1
535186 99535186 1001 86380 86390 1
535226 99535226 1001 86380 86390 1
535697 99535697 1001 86380 86390 1
535558 99535558 1001 86380 86390 1
536153 99536153 1001 86380 86390 1
536330 99536330 1001 86380 86390 1
536034 99536034 1001 86380 86390 1
535901 99535901 1001 86380 86390 1
536390 99536390 1001 86380 86390 1
537107 99537107 1001 86380 86390 1
536879 99536879 1001 86380 86390 1
536881 99536881 1001 86380 86390 1
536599 99536599 1001 86380 86390 1
536625 99536625 1001 86380 86390 1
536600 99536600 1001 86380 86390 1
536549 99536549 1001 86380 86390 1
537186 99537186 1001 86380 86390 1
537290 99537290 1001 86380 86390 1
537206 99537206 1001 86380 86390 1
537245 99537245 1001 86380 86390 1
537208 99537208 1001 86380 86390 1
537914 99537914 1001 86380 86390 1
537771 99537771 1001 86380 86390 1
537684 99537684 1001 86380 86390 1
537710 99537710 1001 86380 86390 1
537432 99537432 1001 86380 86390 1
538068 99538068 1001 86380 86390 1
538160 99538160 1001 86380 86390 1
538759 99538759 1001 86380 86390 1
538775 99538775 1001 86380 86390 1
538441 99538441 1001 86380 86390 1
538584 99538584 1001 86380 86390 1
538445 99538445 1001 86380 86390 1
538575 99538575 1001 86380 86390 1
538328 99538328 1001 86380 86390 1
538205 99538205 1001 86380 86390 1
539009 99539009 1001 86380 86390 1
538974 99538974 1001 86380 86390 1
539402 99539402 1001 86380 86390 1
539301 99539301 1001 86380 86390 1
539117 99539117 1001 86380 86390 1
539706 99539706 1001 86380 86390 1
539723 99539723 1001 86380 86390 1
539711 99539711 1001 86380 86390 1
539831 99539831 1001 86380 86390 1
540457 99540457 1001 86380 86390 1
540210 99540210 1001 86380 86390 1
540110 99540110 1001 86380 86390 1
539940 99539940 1001 86380 86390 1
540661 99540661 1001 86380 86390 1
540055 99540055 1001 86380 86390 1
540263 99540263 1001 86380 86390 1
540539 99540539 1001 86380 86390 1
541188 99541188 1001 86380 86390 1
540910 99540910 1001 86380 86390 1
540936 99540936 1001 86380 86390 1
540802 99540802 1001 86380 86390 1
540749 99540749 1001 86380 86390 1
541433 99541433 1001 86380 86390 1
541428 99541428 1001 86380 86390 1
541481 99541481 1001 86380 86390 1
541314 99541314 1001 86380 86390 1
541392 99541392 1001 86380 86390 1
541328 99541328 1001 86380 86390 1
541982 99541982 1001 86380 86390 1
541884 99541884 1001 86380 86390 1
542301 99542301 1001 86380 86390 1
542314 99542314 1001 86380 86390 1
542297 99542297 1001 86380 86390 1
542481 99542481 1001 86380 86390 1
542372 99542372 1001 86380 86390 1
542973 99542973 1001 86380 86390 1
543671 99543671 1001 86380 86390 1
543623 99543623 1001 86380 86390 1
543702 99543702 1001 86380 86390 1
543527 99543527 1001 86380 86390 1
543342 99543342 1001 86380 86390 1
543278 99543278 1001 86380 86390 1
543176 99543176 1001 86380 86390 1
544409 99544409 1001 86380 86390 1
544299 99544299 1001 86380 86390 1
544183 99544183 1001 86380 86390 1
544616 99544616 1001 86380 86390 1
400052 99400052 1001 86380 86390 1
400523 99400523 1001 86380 86390 1
400518 99400518 1001 86380 86390 1
400818 99400818 1001 86380 86390 1
401007 99401007 1001 86380 86390 1
401363 99401363 1001 86380 86390 1
401393 99401393 1001 86380 86390 1
401396 99401396 1001 86380 86390 1
401790 99401790 1001 86380 86390 1
402271 99402271 1001 86380 86390 1
402346 99402346 1001 86380 86390 1
402461 99402461 1001 86380 86390 1
402411 99402411 1001 86380 86390 1
402805 99402805 1001 86380 86390 1
402989 99402989 1001 86380 86390 1
403077 99403077 1001 86380 86390 1
403407 99403407 1001 86380 86390 1
403806 99403806 1001 86380 86390 1
404774 99404774 1001 86380 86390 1
404731 99404731 1001 86380 86390 1
404988 99404988 1001 86380 86390 1
405042 99405042 1001 86380 86390 1
405334 99405334 1001 86380 86390 1
405660 99405660 1001 86380 86390 1
405725 99405725 1001 86380 86390 1
405700 99405700 1001 86380 86390 1
405694 99405694 1001 86380 86390 1
406020 99406020 1001 86380 86390 1
406282 99406282 1001 86380 86390 1
406604 99406604 1001 86380 86390 1
406940 99406940 1001 86380 86390 1
407102 99407102 1001 86380 86390 1
407440 99407440 1001 86380 86390 1
407450 99407450 1001 86380 86390 1
407631 99407631 1001 86380 86390 1
407670 99407670 1001 86380 86390 1
408249 99408249 1001 86380 86390 1
408359 99408359 1001 86380 86390 1
408361 99408361 1001 86380 86390 1
408568 99408568 1001 86380 86390 1
409522 99409522 1001 86380 86390 1
409773 99409773 1001 86380 86390 1
409763 99409763 1001 86380 86390 1
410382 99410382 1001 86380 86390 1
410788 99410788 1001 86380 86390 1
412428 99412428 1001 86380 86390 1
413020 99413020 1001 86380 86390 1
412865 99412865 1001 86380 86390 1
412801 99412801 1001 86380 86390 1
412606 99412606 1001 86380 86390 1
413964 99413964 1001 86380 86390 1
415699 99415699 1001 86380 86390 1
415505 99415505 1001 86380 86390 1
416752 99416752 1001 86380 86390 1
416622 99416622 1001 86380 86390 1
416899 99416899 1001 86380 86390 1
416608 99416608 1001 86380 86390 1
416928 99416928 1001 86380 86390 1
416579 99416579 1001 86380 86390 1
415888 99415888 1001 86380 86390 1
416024 99416024 1001 86380 86390 1
415982 99415982 1001 86380 86390 1
417025 99417025 1001 86380 86390 1
417185 99417185 1001 86380 86390 1
417424 99417424 1001 86380 86390 1
418735 99418735 1001 86380 86390 1
418504 99418504 1001 86380 86390 1
418744 99418744 1001 86380 86390 1
418591 99418591 1001 86380 86390 1
418691 99418691 1001 86380 86390 1
417916 99417916 1001 86380 86390 1
417619 99417619 1001 86380 86390 1
417933 99417933 1001 86380 86390 1
419148 99419148 1001 86380 86390 1
419012 99419012 1001 86380 86390 1
420094 99420094 1001 86380 86390 1
420319 99420319 1001 86380 86390 1
419942 99419942 1001 86380 86390 1
419592 99419592 1001 86380 86390 1
420821 99420821 1001 86380 86390 1
422011 99422011 1001 86380 86390 1
420890 99420890 1001 86380 86390 1
422192 99422192 1001 86380 86390 1
423374 99423374 1001 86380 86390 1
423693 99423693 1001 86380 86390 1
423714 99423714 1001 86380 86390 1
423471 99423471 1001 86380 86390 1
423650 99423650 1001 86380 86390 1
422545 99422545 1001 86380 86390 1
423796 99423796 1001 86380 86390 1
425109 99425109 1001 86380 86390 1
425351 99425351 1001 86380 86390 1
424689 99424689 1001 86380 86390 1
424722 99424722 1001 86380 86390 1
424837 99424837 1001 86380 86390 1
424633 99424633 1001 86380 86390 1
424271 99424271 1001 86380 86390 1
424304 99424304 1001 86380 86390 1
424336 99424336 1001 86380 86390 1
425791 99425791 1001 86380 86390 1
426337 99426337 1001 86380 86390 1
425988 99425988 1001 86380 86390 1
425949 99425949 1001 86380 86390 1
426263 99426263 1001 86380 86390 1
427346 99427346 1001 86380 86390 1
427122 99427122 1001 86380 86390 1
428525 99428525 1001 86380 86390 1
427875 99427875 1001 86380 86390 1
427577 99427577 1001 86380 86390 1
427738 99427738 1001 86380 86390 1
429009 99429009 1001 86380 86390 1
428838 99428838 1001 86380 86390 1
429776 99429776 1001 86380 86390 1
429883 99429883 1001 86380 86390 1
429393 99429393 1001 86380 86390 1
429356 99429356 1001 86380 86390 1
430467 99430467 1001 86380 86390 1
430694 99430694 1001 86380 86390 1
430731 99430731 1001 86380 86390 1
430500 99430500 1001 86380 86390 1
431066 99431066 1001 86380 86390 1
432271 99432271 1001 86380 86390 1
432210 99432210 1001 86380 86390 1
433404 99433404 1001 86380 86390 1
433449 99433449 1001 86380 86390 1
433629 99433629 1001 86380 86390 1
432771 99432771 1001 86380 86390 1
432574 99432574 1001 86380 86390 1
432547 99432547 1001 86380 86390 1
434117 99434117 1001 86380 86390 1
433849 99433849 1001 86380 86390 1
435102 99435102 1001 86380 86390 1
434639 99434639 1001 86380 86390 1
434750 99434750 1001 86380 86390 1
434679 99434679 1001 86380 86390 1
434211 99434211 1001 86380 86390 1
434358 99434358 1001 86380 86390 1
435830 99435830 1001 86380 86390 1
435473 99435473 1001 86380 86390 1
435665 99435665 1001 86380 86390 1
436524 99436524 1001 86380 86390 1
436715 99436715 1001 86380 86390 1
436024 99436024 1001 86380 86390 1
300646 99300646 1001 86380 86390 1
300634 99300634 1001 86380 86390 1
300510 99300510 1001 86380 86390 1
300370 99300370 1001 86380 86390 1
300265 99300265 1001 86380 86390 1
300162 99300162 1001 86380 86390 1
300133 99300133 1001 86380 86390 1
300925 99300925 1001 86380 86390 1
300915 99300915 1001 86380 86390 1
301391 99301391 1001 86380 86390 1
301419 99301419 1001 86380 86390 1
301032 99301032 1001 86380 86390 1
300943 99300943 1001 86380 86390 1
301617 99301617 1001 86380 86390 1
301653 99301653 1001 86380 86390 1
301693 99301693 1001 86380 86390 1
302280 99302280 1001 86380 86390 1
302044 99302044 1001 86380 86390 1
301820 99301820 1001 86380 86390 1
302516 99302516 1001 86380 86390 1
303046 99303046 1001 86380 86390 1
303009 99303009 1001 86380 86390 1
302853 99302853 1001 86380 86390 1
302974 99302974 1001 86380 86390 1
302743 99302743 1001 86380 86390 1
303297 99303297 1001 86380 86390 1
303407 99303407 1001 86380 86390 1
303874 99303874 1001 86380 86390 1
303712 99303712 1001 86380 86390 1
303779 99303779 1001 86380 86390 1
303784 99303784 1001 86380 86390 1
303505 99303505 1001 86380 86390 1
304105 99304105 1001 86380 86390 1
304224 99304224 1001 86380 86390 1
304791 99304791 1001 86380 86390 1
304741 99304741 1001 86380 86390 1
304620 99304620 1001 86380 86390 1
304519 99304519 1001 86380 86390 1
304340 99304340 1001 86380 86390 1
304911 99304911 1001 86380 86390 1
305636 99305636 1001 86380 86390 1
305678 99305678 1001 86380 86390 1
305646 99305646 1001 86380 86390 1
305219 99305219 1001 86380 86390 1
500053 99500053 1001 86380 86390 1
500146 99500146 1001 86380 86390 1
500084 99500084 1001 86380 86390 1
500661 99500661 1001 86380 86390 1
500728 99500728 1001 86380 86390 1
500791 99500791 1001 86380 86390 1
500692 99500692 1001 86380 86390 1
500798 99500798 1001 86380 86390 1
500671 99500671 1001 86380 86390 1
500468 99500468 1001 86380 86390 1
500594 99500594 1001 86380 86390 1
501624 99501624 1001 86380 86390 1
501585 99501585 1001 86380 86390 1
501423 99501423 1001 86380 86390 1
501246 99501246 1001 86380 86390 1
501222 99501222 1001 86380 86390 1
501823 99501823 1001 86380 86390 1
501813 99501813 1001 86380 86390 1
502079 99502079 1001 86380 86390 1
502106 99502106 1001 86380 86390 1
502026 99502026 1001 86380 86390 1
501915 99501915 1001 86380 86390 1
502515 99502515 1001 86380 86390 1
502597 99502597 1001 86380 86390 1
502664 99502664 1001 86380 86390 1
503158 99503158 1001 86380 86390 1
502911 99502911 1001 86380 86390 1
502904 99502904 1001 86380 86390 1
502804 99502804 1001 86380 86390 1
502687 99502687 1001 86380 86390 1
502798 99502798 1001 86380 86390 1
503316 99503316 1001 86380 86390 1
503494 99503494 1001 86380 86390 1
504105 99504105 1001 86380 86390 1
503962 99503962 1001 86380 86390 1
503556 99503556 1001 86380 86390 1
504263 99504263 1001 86380 86390 1
504153 99504153 1001 86380 86390 1
504812 99504812 1001 86380 86390 1
504691 99504691 1001 86380 86390 1
504672 99504672 1001 86380 86390 1
504458 99504458 1001 86380 86390 1
504396 99504396 1001 86380 86390 1
504436 99504436 1001 86380 86390 1
504386 99504386 1001 86380 86390 1
505059 99505059 1001 86380 86390 1
505054 99505054 1001 86380 86390 1
505068 99505068 1001 86380 86390 1
504991 99504991 1001 86380 86390 1
505175 99505175 1001 86380 86390 1
505216 99505216 1001 86380 86390 1
505242 99505242 1001 86380 86390 1
505891 99505891 1001 86380 86390 1
506593 99506593 1001 86380 86390 1
506404 99506404 1001 86380 86390 1
506459 99506459 1001 86380 86390 1
506568 99506568 1001 86380 86390 1
506391 99506391 1001 86380 86390 1
506320 99506320 1001 86380 86390 1
506029 99506029 1001 86380 86390 1
506121 99506121 1001 86380 86390 1
506112 99506112 1001 86380 86390 1
506116 99506116 1001 86380 86390 1
506672 99506672 1001 86380 86390 1
506627 99506627 1001 86380 86390 1
506721 99506721 1001 86380 86390 1
506983 99506983 1001 86380 86390 1
507527 99507527 1001 86380 86390 1
507611 99507611 1001 86380 86390 1
507624 99507624 1001 86380 86390 1
508069 99508069 1001 86380 86390 1
508148 99508148 1001 86380 86390 1
508241 99508241 1001 86380 86390 1
507927 99507927 1001 86380 86390 1
507986 99507986 1001 86380 86390 1
507659 99507659 1001 86380 86390 1
507832 99507832 1001 86380 86390 1
508377 99508377 1001 86380 86390 1
508277 99508277 1001 86380 86390 1
508949 99508949 1001 86380 86390 1
509016 99509016 1001 86380 86390 1
508916 99508916 1001 86380 86390 1
508768 99508768 1001 86380 86390 1
508840 99508840 1001 86380 86390 1
508589 99508589 1001 86380 86390 1
509814 99509814 1001 86380 86390 1
509704 99509704 1001 86380 86390 1
509637 99509637 1001 86380 86390 1
509319 99509319 1001 86380 86390 1
509462 99509462 1001 86380 86390 1
510095 99510095 1001 86380 86390 1
510098 99510098 1001 86380 86390 1
509934 99509934 1001 86380 86390 1
510548 99510548 1001 86380 86390 1
510418 99510418 1001 86380 86390 1
510500 99510500 1001 86380 86390 1
510373 99510373 1001 86380 86390 1
510133 99510133 1001 86380 86390 1
510289 99510289 1001 86380 86390 1
510199 99510199 1001 86380 86390 1
510148 99510148 1001 86380 86390 1
510809 99510809 1001 86380 86390 1
511545 99511545 1001 86380 86390 1
510972 99510972 1001 86380 86390 1
511072 99511072 1001 86380 86390 1
510957 99510957 1001 86380 86390 1
512240 99512240 1001 86380 86390 1
512305 99512305 1001 86380 86390 1
512360 99512360 1001 86380 86390 1
511761 99511761 1001 86380 86390 1
511948 99511948 1001 86380 86390 1
511845 99511845 1001 86380 86390 1
511859 99511859 1001 86380 86390 1
513197 99513197 1001 86380 86390 1
512908 99512908 1001 86380 86390 1
512792 99512792 1001 86380 86390 1
512640 99512640 1001 86380 86390 1
513311 99513311 1001 86380 86390 1
513527 99513527 1001 86380 86390 1
513412 99513412 1001 86380 86390 1
513531 99513531 1001 86380 86390 1
514047 99514047 1001 86380 86390 1
514634 99514634 1001 86380 86390 1
514311 99514311 1001 86380 86390 1
514933 99514933 1001 86380 86390 1
515053 99515053 1001 86380 86390 1
515545 99515545 1001 86380 86390 1
515638 99515638 1001 86380 86390 1
515661 99515661 1001 86380 86390 1
515419 99515419 1001 86380 86390 1
515122 99515122 1001 86380 86390 1
515100 99515100 1001 86380 86390 1
515819 99515819 1001 86380 86390 1
515859 99515859 1001 86380 86390 1
515796 99515796 1001 86380 86390 1
516489 99516489 1001 86380 86390 1
515902 99515902 1001 86380 86390 1
515905 99515905 1001 86380 86390 1
516582 99516582 1001 86380 86390 1
517251 99517251 1001 86380 86390 1
517280 99517280 1001 86380 86390 1
517203 99517203 1001 86380 86390 1
516967 99516967 1001 86380 86390 1
516803 99516803 1001 86380 86390 1
516727 99516727 1001 86380 86390 1
517462 99517462 1001 86380 86390 1
518046 99518046 1001 86380 86390 1
518042 99518042 1001 86380 86390 1
517981 99517981 1001 86380 86390 1
517788 99517788 1001 86380 86390 1
517792 99517792 1001 86380 86390 1
517834 99517834 1001 86380 86390 1
518260 99518260 1001 86380 86390 1
518629 99518629 1001 86380 86390 1
518720 99518720 1001 86380 86390 1
518546 99518546 1001 86380 86390 1
518418 99518418 1001 86380 86390 1
519090 99519090 1001 86380 86390 1
519168 99519168 1001 86380 86390 1
519057 99519057 1001 86380 86390 1
519138 99519138 1001 86380 86390 1
519782 99519782 1001 86380 86390 1
519665 99519665 1001 86380 86390 1
519657 99519657 1001 86380 86390 1
519807 99519807 1001 86380 86390 1
519659 99519659 1001 86380 86390 1
519520 99519520 1001 86380 86390 1
519196 99519196 1001 86380 86390 1
519275 99519275 1001 86380 86390 1
519968 99519968 1001 86380 86390 1
519985 99519985 1001 86380 86390 1
520582 99520582 1001 86380 86390 1
520634 99520634 1001 86380 86390 1
520020 99520020 1001 86380 86390 1
520674 99520674 1001 86380 86390 1
521288 99521288 1001 86380 86390 1
522145 99522145 1001 86380 86390 1
522202 99522202 1001 86380 86390 1
522048 99522048 1001 86380 86390 1
521714 99521714 1001 86380 86390 1
522362 99522362 1001 86380 86390 1
522352 99522352 1001 86380 86390 1
522903 99522903 1001 86380 86390 1
522881 99522881 1001 86380 86390 1
522714 99522714 1001 86380 86390 1
522563 99522563 1001 86380 86390 1
522633 99522633 1001 86380 86390 1
522586 99522586 1001 86380 86390 1
523233 99523233 1001 86380 86390 1
523234 99523234 1001 86380 86390 1
523881 99523881 1001 86380 86390 1
523618 99523618 1001 86380 86390 1
523659 99523659 1001 86380 86390 1
523364 99523364 1001 86380 86390 1
523404 99523404 1001 86380 86390 1
523495 99523495 1001 86380 86390 1
523405 99523405 1001 86380 86390 1
523517 99523517 1001 86380 86390 1
523969 99523969 1001 86380 86390 1
524003 99524003 1001 86380 86390 1
524361 99524361 1001 86380 86390 1
524346 99524346 1001 86380 86390 1
524178 99524178 1001 86380 86390 1
524869 99524869 1001 86380 86390 1
525396 99525396 1001 86380 86390 1
525414 99525414 1001 86380 86390 1
525243 99525243 1001 86380 86390 1
525232 99525232 1001 86380 86390 1
525044 99525044 1001 86380 86390 1
525771 99525771 1001 86380 86390 1
526362 99526362 1001 86380 86390 1
525834 99525834 1001 86380 86390 1
526628 99526628 1001 86380 86390 1
526505 99526505 1001 86380 86390 1
526588 99526588 1001 86380 86390 1
526760 99526760 1001 86380 86390 1
526711 99526711 1001 86380 86390 1
527383 99527383 1001 86380 86390 1
527359 99527359 1001 86380 86390 1
527675 99527675 1001 86380 86390 1
527660 99527660 1001 86380 86390 1
528138 99528138 1001 86380 86390 1
528900 99528900 1001 86380 86390 1
528792 99528792 1001 86380 86390 1
528491 99528491 1001 86380 86390 1
528668 99528668 1001 86380 86390 1
528469 99528469 1001 86380 86390 1
528355 99528355 1001 86380 86390 1
528939 99528939 1001 86380 86390 1
529009 99529009 1001 86380 86390 1
529554 99529554 1001 86380 86390 1
529556 99529556 1001 86380 86390 1
529458 99529458 1001 86380 86390 1
529507 99529507 1001 86380 86390 1
529214 99529214 1001 86380 86390 1
529913 99529913 1001 86380 86390 1
530433 99530433 1001 86380 86390 1
530238 99530238 1001 86380 86390 1
529935 99529935 1001 86380 86390 1
529980 99529980 1001 86380 86390 1
530620 99530620 1001 86380 86390 1
530611 99530611 1001 86380 86390 1
531305 99531305 1001 86380 86390 1
531311 99531311 1001 86380 86390 1
531315 99531315 1001 86380 86390 1
531039 99531039 1001 86380 86390 1
531428 99531428 1001 86380 86390 1
532157 99532157 1001 86380 86390 1
532046 99532046 1001 86380 86390 1
532113 99532113 1001 86380 86390 1
531916 99531916 1001 86380 86390 1
531946 99531946 1001 86380 86390 1
531974 99531974 1001 86380 86390 1
531742 99531742 1001 86380 86390 1
531657 99531657 1001 86380 86390 1
531750 99531750 1001 86380 86390 1
532837 99532837 1001 86380 86390 1
532646 99532646 1001 86380 86390 1
532689 99532689 1001 86380 86390 1
532694 99532694 1001 86380 86390 1
532566 99532566 1001 86380 86390 1
533230 99533230 1001 86380 86390 1
533182 99533182 1001 86380 86390 1
533589 99533589 1001 86380 86390 1
533336 99533336 1001 86380 86390 1
534028 99534028 1001 86380 86390 1
533996 99533996 1001 86380 86390 1
534684 99534684 1001 86380 86390 1
534200 99534200 1001 86380 86390 1
534164 99534164 1001 86380 86390 1
534752 99534752 1001 86380 86390 1
535445 99535445 1001 86380 86390 1
535210 99535210 1001 86380 86390 1
535676 99535676 1001 86380 86390 1
536217 99536217 1001 86380 86390 1
535953 99535953 1001 86380 86390 1
536071 99536071 1001 86380 86390 1
536062 99536062 1001 86380 86390 1
536052 99536052 1001 86380 86390 1
535773 99535773 1001 86380 86390 1
536487 99536487 1001 86380 86390 1
536970 99536970 1001 86380 86390 1
537147 99537147 1001 86380 86390 1
537004 99537004 1001 86380 86390 1
537056 99537056 1001 86380 86390 1
536895 99536895 1001 86380 86390 1
536610 99536610 1001 86380 86390 1
537278 99537278 1001 86380 86390 1
537642 99537642 1001 86380 86390 1
537708 99537708 1001 86380 86390 1
537578 99537578 1001 86380 86390 1
537754 99537754 1001 86380 86390 1
537691 99537691 1001 86380 86390 1
537387 99537387 1001 86380 86390 1
537388 99537388 1001 86380 86390 1
537415 99537415 1001 86380 86390 1
538745 99538745 1001 86380 86390 1
538720 99538720 1001 86380 86390 1
538576 99538576 1001 86380 86390 1
538202 99538202 1001 86380 86390 1
539019 99539019 1001 86380 86390 1
538889 99538889 1001 86380 86390 1
539525 99539525 1001 86380 86390 1
539614 99539614 1001 86380 86390 1
539594 99539594 1001 86380 86390 1
539636 99539636 1001 86380 86390 1
539387 99539387 1001 86380 86390 1
539350 99539350 1001 86380 86390 1
539163 99539163 1001 86380 86390 1
539100 99539100 1001 86380 86390 1
539794 99539794 1001 86380 86390 1
539770 99539770 1001 86380 86390 1
539725 99539725 1001 86380 86390 1
540445 99540445 1001 86380 86390 1
540388 99540388 1001 86380 86390 1
540147 99540147 1001 86380 86390 1
540162 99540162 1001 86380 86390 1
539858 99539858 1001 86380 86390 1
540504 99540504 1001 86380 86390 1
540548 99540548 1001 86380 86390 1
541096 99541096 1001 86380 86390 1
540946 99540946 1001 86380 86390 1
540938 99540938 1001 86380 86390 1
540776 99540776 1001 86380 86390 1
540801 99540801 1001 86380 86390 1
541402 99541402 1001 86380 86390 1
541958 99541958 1001 86380 86390 1
541517 99541517 1001 86380 86390 1
542137 99542137 1001 86380 86390 1
542126 99542126 1001 86380 86390 1
542139 99542139 1001 86380 86390 1
542270 99542270 1001 86380 86390 1
542882 99542882 1001 86380 86390 1
542848 99542848 1001 86380 86390 1
542638 99542638 1001 86380 86390 1
542682 99542682 1001 86380 86390 1
542672 99542672 1001 86380 86390 1
542556 99542556 1001 86380 86390 1
542438 99542438 1001 86380 86390 1
542453 99542453 1001 86380 86390 1
543083 99543083 1001 86380 86390 1
543745 99543745 1001 86380 86390 1
543665 99543665 1001 86380 86390 1
543418 99543418 1001 86380 86390 1
544417 99544417 1001 86380 86390 1
544561 99544561 1001 86380 86390 1
544420 99544420 1001 86380 86390 1
544500 99544500 1001 86380 86390 1
544403 99544403 1001 86380 86390 1
544441 99544441 1001 86380 86390 1
544358 99544358 1001 86380 86390 1
544296 99544296 1001 86380 86390 1
544209 99544209 1001 86380 86390 1
502891 1014 1001 65104 65404 1
522267 681 1001 38596 38895 1
519396 854 1002 39567 46694 1
530692 477 1002 49736 58659 1
400453 99400453 1001 86380 86390 1
401530 99401530 1001 86380 86390 1
401968 99401968 1001 86380 86390 1
401970 99401970 1001 86380 86390 1
402985 99402985 1001 86380 86390 1
402894 99402894 1001 86380 86390 1
403021 99403021 1001 86380 86390 1
403228 99403228 1001 86380 86390 1
404044 99404044 1001 86380 86390 1
404566 99404566 1001 86380 86390 1
405252 99405252 1001 86380 86390 1
405299 99405299 1001 86380 86390 1
405284 99405284 1001 86380 86390 1
405390 99405390 1001 86380 86390 1
405464 99405464 1001 86380 86390 1
405729 99405729 1001 86380 86390 1
405667 99405667 1001 86380 86390 1
406011 99406011 1001 86380 86390 1
406381 99406381 1001 86380 86390 1
407171 99407171 1001 86380 86390 1
407384 99407384 1001 86380 86390 1
407416 99407416 1001 86380 86390 1
407417 99407417 1001 86380 86390 1
407899 99407899 1001 86380 86390 1
408294 99408294 1001 86380 86390 1
408374 99408374 1001 86380 86390 1
408428 99408428 1001 86380 86390 1
409266 99409266 1001 86380 86390 1
409397 99409397 1001 86380 86390 1
409561 99409561 1001 86380 86390 1
409703 99409703 1001 86380 86390 1
409964 99409964 1001 86380 86390 1
410190 99410190 1001 86380 86390 1
410395 99410395 1001 86380 86390 1
410410 99410410 1001 86380 86390 1
410586 99410586 1001 86380 86390 1
410931 99410931 1001 86380 86390 1
411253 99411253 1001 86380 86390 1
411263 99411263 1001 86380 86390 1
411293 99411293 1001 86380 86390 1
411631 99411631 1001 86380 86390 1
411542 99411542 1001 86380 86390 1
411732 99411732 1001 86380 86390 1
411865 99411865 1001 86380 86390 1
412017 99412017 1001 86380 86390 1
412083 99412083 1001 86380 86390 1
412325 99412325 1001 86380 86390 1
412374 99412374 1001 86380 86390 1
413320 99413320 1001 86380 86390 1
413416 99413416 1001 86380 86390 1
412989 99412989 1001 86380 86390 1
413172 99413172 1001 86380 86390 1
413235 99413235 1001 86380 86390 1
412873 99412873 1001 86380 86390 1
412736 99412736 1001 86380 86390 1
413786 99413786 1001 86380 86390 1
413794 99413794 1001 86380 86390 1
414951 99414951 1001 86380 86390 1
414722 99414722 1001 86380 86390 1
414565 99414565 1001 86380 86390 1
414251 99414251 1001 86380 86390 1
414132 99414132 1001 86380 86390 1
415686 99415686 1001 86380 86390 1
416689 99416689 1001 86380 86390 1
416416 99416416 1001 86380 86390 1
416148 99416148 1001 86380 86390 1
416359 99416359 1001 86380 86390 1
415818 99415818 1001 86380 86390 1
415857 99415857 1001 86380 86390 1
417169 99417169 1001 86380 86390 1
417325 99417325 1001 86380 86390 1
418119 99418119 1001 86380 86390 1
418403 99418403 1001 86380 86390 1
418353 99418353 1001 86380 86390 1
419003 99419003 1001 86380 86390 1
420338 99420338 1001 86380 86390 1
419883 99419883 1001 86380 86390 1
419683 99419683 1001 86380 86390 1
419471 99419471 1001 86380 86390 1
420700 99420700 1001 86380 86390 1
420474 99420474 1001 86380 86390 1
420553 99420553 1001 86380 86390 1
420665 99420665 1001 86380 86390 1
420610 99420610 1001 86380 86390 1
421840 99421840 1001 86380 86390 1
421967 99421967 1001 86380 86390 1
422056 99422056 1001 86380 86390 1
421065 99421065 1001 86380 86390 1
421023 99421023 1001 86380 86390 1
421116 99421116 1001 86380 86390 1
422146 99422146 1001 86380 86390 1
422263 99422263 1001 86380 86390 1
423610 99423610 1001 86380 86390 1
423424 99423424 1001 86380 86390 1
423737 99423737 1001 86380 86390 1
423137 99423137 1001 86380 86390 1
424969 99424969 1001 86380 86390 1
426368 99426368 1001 86380 86390 1
426218 99426218 1001 86380 86390 1
427436 99427436 1001 86380 86390 1
428632 99428632 1001 86380 86390 1
428477 99428477 1001 86380 86390 1
428482 99428482 1001 86380 86390 1
428417 99428417 1001 86380 86390 1
428022 99428022 1001 86380 86390 1
430135 99430135 1001 86380 86390 1
430117 99430117 1001 86380 86390 1
429859 99429859 1001 86380 86390 1
429764 99429764 1001 86380 86390 1
429601 99429601 1001 86380 86390 1
429674 99429674 1001 86380 86390 1
429823 99429823 1001 86380 86390 1
429605 99429605 1001 86380 86390 1
430516 99430516 1001 86380 86390 1
430887 99430887 1001 86380 86390 1
432375 99432375 1001 86380 86390 1
432412 99432412 1001 86380 86390 1
432156 99432156 1001 86380 86390 1
432217 99432217 1001 86380 86390 1
433489 99433489 1001 86380 86390 1
433691 99433691 1001 86380 86390 1
433580 99433580 1001 86380 86390 1
432649 99432649 1001 86380 86390 1
432816 99432816 1001 86380 86390 1
433980 99433980 1001 86380 86390 1
433906 99433906 1001 86380 86390 1
434132 99434132 1001 86380 86390 1
434088 99434088 1001 86380 86390 1
435281 99435281 1001 86380 86390 1
434609 99434609 1001 86380 86390 1
435704 99435704 1001 86380 86390 1
435719 99435719 1001 86380 86390 1
435755 99435755 1001 86380 86390 1
436908 99436908 1001 86380 86390 1
437035 99437035 1001 86380 86390 1
436850 99436850 1001 86380 86390 1
436496 99436496 1001 86380 86390 1
436097 99436097 1001 86380 86390 1
436215 99436215 1001 86380 86390 1
300083 99300083 1001 86380 86390 1
300535 99300535 1001 86380 86390 1
300439 99300439 1001 86380 86390 1
300367 99300367 1001 86380 86390 1
300112 99300112 1001 86380 86390 1
300191 99300191 1001 86380 86390 1
300143 99300143 1001 86380 86390 1
300864 99300864 1001 86380 86390 1
301520 99301520 1001 86380 86390 1
301393 99301393 1001 86380 86390 1
301212 99301212 1001 86380 86390 1
300981 99300981 1001 86380 86390 1
301123 99301123 1001 86380 86390 1
301624 99301624 1001 86380 86390 1
302243 99302243 1001 86380 86390 1
302353 99302353 1001 86380 86390 1
302260 99302260 1001 86380 86390 1
302209 99302209 1001 86380 86390 1
302212 99302212 1001 86380 86390 1
302034 99302034 1001 86380 86390 1
302030 99302030 1001 86380 86390 1
302018 99302018 1001 86380 86390 1
301763 99301763 1001 86380 86390 1
301859 99301859 1001 86380 86390 1
302435 99302435 1001 86380 86390 1
302479 99302479 1001 86380 86390 1
303176 99303176 1001 86380 86390 1
302671 99302671 1001 86380 86390 1
303375 99303375 1001 86380 86390 1
303409 99303409 1001 86380 86390 1
303831 99303831 1001 86380 86390 1
303948 99303948 1001 86380 86390 1
303833 99303833 1001 86380 86390 1
303698 99303698 1001 86380 86390 1
303816 99303816 1001 86380 86390 1
304705 99304705 1001 86380 86390 1
304671 99304671 1001 86380 86390 1
304580 99304580 1001 86380 86390 1
304370 99304370 1001 86380 86390 1
304871 99304871 1001 86380 86390 1
305014 99305014 1001 86380 86390 1
305601 99305601 1001 86380 86390 1
305365 99305365 1001 86380 86390 1
305309 99305309 1001 86380 86390 1
305362 99305362 1001 86380 86390 1
305172 99305172 1001 86380 86390 1
305192 99305192 1001 86380 86390 1
305231 99305231 1001 86380 86390 1
500700 99500700 1001 86380 86390 1
500784 99500784 1001 86380 86390 1
500624 99500624 1001 86380 86390 1
500761 99500761 1001 86380 86390 1
500401 99500401 1001 86380 86390 1
500207 99500207 1001 86380 86390 1
500269 99500269 1001 86380 86390 1
500834 99500834 1001 86380 86390 1
501443 99501443 1001 86380 86390 1
501400 99501400 1001 86380 86390 1
501046 99501046 1001 86380 86390 1
501193 99501193 1001 86380 86390 1
501807 99501807 1001 86380 86390 1
501795 99501795 1001 86380 86390 1
501828 99501828 1001 86380 86390 1
502185 99502185 1001 86380 86390 1
501938 99501938 1001 86380 86390 1
501970 99501970 1001 86380 86390 1
501960 99501960 1001 86380 86390 1
502609 99502609 1001 86380 86390 1
503216 99503216 1001 86380 86390 1
503100 99503100 1001 86380 86390 1
502710 99502710 1001 86380 86390 1
502768 99502768 1001 86380 86390 1
503369 99503369 1001 86380 86390 1
503339 99503339 1001 86380 86390 1
503884 99503884 1001 86380 86390 1
504170 99504170 1001 86380 86390 1
504275 99504275 1001 86380 86390 1
504133 99504133 1001 86380 86390 1
504904 99504904 1001 86380 86390 1
504381 99504381 1001 86380 86390 1
505006 99505006 1001 86380 86390 1
505046 99505046 1001 86380 86390 1
505026 99505026 1001 86380 86390 1
505147 99505147 1001 86380 86390 1
505727 99505727 1001 86380 86390 1
505541 99505541 1001 86380 86390 1
505559 99505559 1001 86380 86390 1
505382 99505382 1001 86380 86390 1
505237 99505237 1001 86380 86390 1
505316 99505316 1001 86380 86390 1
505226 99505226 1001 86380 86390 1
505800 99505800 1001 86380 86390 1
505933 99505933 1001 86380 86390 1
506443 99506443 1001 86380 86390 1
506460 99506460 1001 86380 86390 1
506311 99506311 1001 86380 86390 1
506390 99506390 1001 86380 86390 1
506054 99506054 1001 86380 86390 1
506067 99506067 1001 86380 86390 1
506055 99506055 1001 86380 86390 1
507399 99507399 1001 86380 86390 1
506971 99506971 1001 86380 86390 1
506855 99506855 1001 86380 86390 1
506851 99506851 1001 86380 86390 1
506929 99506929 1001 86380 86390 1
507453 99507453 1001 86380 86390 1
508242 99508242 1001 86380 86390 1
507856 99507856 1001 86380 86390 1
507963 99507963 1001 86380 86390 1
507693 99507693 1001 86380 86390 1
508289 99508289 1001 86380 86390 1
508421 99508421 1001 86380 86390 1
508925 99508925 1001 86380 86390 1
508966 99508966 1001 86380 86390 1
508583 99508583 1001 86380 86390 1
508515 99508515 1001 86380 86390 1
508663 99508663 1001 86380 86390 1
509725 99509725 1001 86380 86390 1
509729 99509729 1001 86380 86390 1
510064 99510064 1001 86380 86390 1
510697 99510697 1001 86380 86390 1
510316 99510316 1001 86380 86390 1
510321 99510321 1001 86380 86390 1
510209 99510209 1001 86380 86390 1
510857 99510857 1001 86380 86390 1
511511 99511511 1001 86380 86390 1
511487 99511487 1001 86380 86390 1
511248 99511248 1001 86380 86390 1
511290 99511290 1001 86380 86390 1
511149 99511149 1001 86380 86390 1
511006 99511006 1001 86380 86390 1
511665 99511665 1001 86380 86390 1
512225 99512225 1001 86380 86390 1
512357 99512357 1001 86380 86390 1
512024 99512024 1001 86380 86390 1
512104 99512104 1001 86380 86390 1
512002 99512002 1001 86380 86390 1
511888 99511888 1001 86380 86390 1
511834 99511834 1001 86380 86390 1
512517 99512517 1001 86380 86390 1
513169 99513169 1001 86380 86390 1
513082 99513082 1001 86380 86390 1
513088 99513088 1001 86380 86390 1
512668 99512668 1001 86380 86390 1
513230 99513230 1001 86380 86390 1
513225 99513225 1001 86380 86390 1
513667 99513667 1001 86380 86390 1
513464 99513464 1001 86380 86390 1
514838 99514838 1001 86380 86390 1
514789 99514789 1001 86380 86390 1
514767 99514767 1001 86380 86390 1
514574 99514574 1001 86380 86390 1
514479 99514479 1001 86380 86390 1
514292 99514292 1001 86380 86390 1
514436 99514436 1001 86380 86390 1
514919 99514919 1001 86380 86390 1
514967 99514967 1001 86380 86390 1
514918 99514918 1001 86380 86390 1
515524 99515524 1001 86380 86390 1
515603 99515603 1001 86380 86390 1
515606 99515606 1001 86380 86390 1
515305 99515305 1001 86380 86390 1
515141 99515141 1001 86380 86390 1
515865 99515865 1001 86380 86390 1
515740 99515740 1001 86380 86390 1
516384 99516384 1001 86380 86390 1
516443 99516443 1001 86380 86390 1
516154 99516154 1001 86380 86390 1
515957 99515957 1001 86380 86390 1
515921 99515921 1001 86380 86390 1
516703 99516703 1001 86380 86390 1
516557 99516557 1001 86380 86390 1
517321 99517321 1001 86380 86390 1
517190 99517190 1001 86380 86390 1
517142 99517142 1001 86380 86390 1
516922 99516922 1001 86380 86390 1
516910 99516910 1001 86380 86390 1
516824 99516824 1001 86380 86390 1
516747 99516747 1001 86380 86390 1
517389 99517389 1001 86380 86390 1
517454 99517454 1001 86380 86390 1
518014 99518014 1001 86380 86390 1
517827 99517827 1001 86380 86390 1
517803 99517803 1001 86380 86390 1
517818 99517818 1001 86380 86390 1
517809 99517809 1001 86380 86390 1
517569 99517569 1001 86380 86390 1
517662 99517662 1001 86380 86390 1
517577 99517577 1001 86380 86390 1
517579 99517579 1001 86380 86390 1
518332 99518332 1001 86380 86390 1
518874 99518874 1001 86380 86390 1
518972 99518972 1001 86380 86390 1
518746 99518746 1001 86380 86390 1
518658 99518658 1001 86380 86390 1
518663 99518663 1001 86380 86390 1
518586 99518586 1001 86380 86390 1
518477 99518477 1001 86380 86390 1
518377 99518377 1001 86380 86390 1
519178 99519178 1001 86380 86390 1
519780 99519780 1001 86380 86390 1
519524 99519524 1001 86380 86390 1
520010 99520010 1001 86380 86390 1
520493 99520493 1001 86380 86390 1
520110 99520110 1001 86380 86390 1
520048 99520048 1001 86380 86390 1
520196 99520196 1001 86380 86390 1
520690 99520690 1001 86380 86390 1
521380 99521380 1001 86380 86390 1
521436 99521436 1001 86380 86390 1
521278 99521278 1001 86380 86390 1
521122 99521122 1001 86380 86390 1
521117 99521117 1001 86380 86390 1
520861 99520861 1001 86380 86390 1
520883 99520883 1001 86380 86390 1
520986 99520986 1001 86380 86390 1
522142 99522142 1001 86380 86390 1
522170 99522170 1001 86380 86390 1
522200 99522200 1001 86380 86390 1
521970 99521970 1001 86380 86390 1
522028 99522028 1001 86380 86390 1
522019 99522019 1001 86380 86390 1
521794 99521794 1001 86380 86390 1
522486 99522486 1001 86380 86390 1
522346 99522346 1001 86380 86390 1
522324 99522324 1001 86380 86390 1
522927 99522927 1001 86380 86390 1
522916 99522916 1001 86380 86390 1
522922 99522922 1001 86380 86390 1
523066 99523066 1001 86380 86390 1
522789 99522789 1001 86380 86390 1
522815 99522815 1001 86380 86390 1
522587 99522587 1001 86380 86390 1
523260 99523260 1001 86380 86390 1
523307 99523307 1001 86380 86390 1
523773 99523773 1001 86380 86390 1
523638 99523638 1001 86380 86390 1
523589 99523589 1001 86380 86390 1
523606 99523606 1001 86380 86390 1
523556 99523556 1001 86380 86390 1
523465 99523465 1001 86380 86390 1
524103 99524103 1001 86380 86390 1
523960 99523960 1001 86380 86390 1
524108 99524108 1001 86380 86390 1
524669 99524669 1001 86380 86390 1
524409 99524409 1001 86380 86390 1
524435 99524435 1001 86380 86390 1
524378 99524378 1001 86380 86390 1
524485 99524485 1001 86380 86390 1
524898 99524898 1001 86380 86390 1
524841 99524841 1001 86380 86390 1
525529 99525529 1001 86380 86390 1
525302 99525302 1001 86380 86390 1
525268 99525268 1001 86380 86390 1
525339 99525339 1001 86380 86390 1
525005 99525005 1001 86380 86390 1
525646 99525646 1001 86380 86390 1
525675 99525675 1001 86380 86390 1
525637 99525637 1001 86380 86390 1
526383 99526383 1001 86380 86390 1
526076 99526076 1001 86380 86390 1
526538 99526538 1001 86380 86390 1
526552 99526552 1001 86380 86390 1
526605 99526605 1001 86380 86390 1
526425 99526425 1001 86380 86390 1
526562 99526562 1001 86380 86390 1
527189 99527189 1001 86380 86390 1
527129 99527129 1001 86380 86390 1
527240 99527240 1001 86380 86390 1
527094 99527094 1001 86380 86390 1
526980 99526980 1001 86380 86390 1
526864 99526864 1001 86380 86390 1
526787 99526787 1001 86380 86390 1
526790 99526790 1001 86380 86390 1
526662 99526662 1001 86380 86390 1
526691 99526691 1001 86380 86390 1
526834 99526834 1001 86380 86390 1
526757 99526757 1001 86380 86390 1
527322 99527322 1001 86380 86390 1
528040 99528040 1001 86380 86390 1
527879 99527879 1001 86380 86390 1
527861 99527861 1001 86380 86390 1
527588 99527588 1001 86380 86390 1
527471 99527471 1001 86380 86390 1
528879 99528879 1001 86380 86390 1
528579 99528579 1001 86380 86390 1
529057 99529057 1001 86380 86390 1
528903 99528903 1001 86380 86390 1
528962 99528962 1001 86380 86390 1
529621 99529621 1001 86380 86390 1
529197 99529197 1001 86380 86390 1
529170 99529170 1001 86380 86390 1
530374 99530374 1001 86380 86390 1
530354 99530354 1001 86380 86390 1
530314 99530314 1001 86380 86390 1
530342 99530342 1001 86380 86390 1
530153 99530153 1001 86380 86390 1
529977 99529977 1001 86380 86390 1
529965 99529965 1001 86380 86390 1
530060 99530060 1001 86380 86390 1
529944 99529944 1001 86380 86390 1
530694 99530694 1001 86380 86390 1
531213 99531213 1001 86380 86390 1
531347 99531347 1001 86380 86390 1
531367 99531367 1001 86380 86390 1
531067 99531067 1001 86380 86390 1
530817 99530817 1001 86380 86390 1
531411 99531411 1001 86380 86390 1
532191 99532191 1001 86380 86390 1
531807 99531807 1001 86380 86390 1
531713 99531713 1001 86380 86390 1
532231 99532231 1001 86380 86390 1
532404 99532404 1001 86380 86390 1
532924 99532924 1001 86380 86390 1
532658 99532658 1001 86380 86390 1
532677 99532677 1001 86380 86390 1
532755 99532755 1001 86380 86390 1
532730 99532730 1001 86380 86390 1
532422 99532422 1001 86380 86390 1
533153 99533153 1001 86380 86390 1
533067 99533067 1001 86380 86390 1
533501 99533501 1001 86380 86390 1
533598 99533598 1001 86380 86390 1
533483 99533483 1001 86380 86390 1
534043 99534043 1001 86380 86390 1
534662 99534662 1001 86380 86390 1
534419 99534419 1001 86380 86390 1
534360 99534360 1001 86380 86390 1
534791 99534791 1001 86380 86390 1
535480 99535480 1001 86380 86390 1
535240 99535240 1001 86380 86390 1
535277 99535277 1001 86380 86390 1
535083 99535083 1001 86380 86390 1
536230 99536230 1001 86380 86390 1
535976 99535976 1001 86380 86390 1
535780 99535780 1001 86380 86390 1
536538 99536538 1001 86380 86390 1
537130 99537130 1001 86380 86390 1
537085 99537085 1001 86380 86390 1
536686 99536686 1001 86380 86390 1
537179 99537179 1001 86380 86390 1
537298 99537298 1001 86380 86390 1
537773 99537773 1001 86380 86390 1
537994 99537994 1001 86380 86390 1
538771 99538771 1001 86380 86390 1
538316 99538316 1001 86380 86390 1
538997 99538997 1001 86380 86390 1
538829 99538829 1001 86380 86390 1
539527 99539527 1001 86380 86390 1
539540 99539540 1001 86380 86390 1
539510 99539510 1001 86380 86390 1
539242 99539242 1001 86380 86390 1
539273 99539273 1001 86380 86390 1
539357 99539357 1001 86380 86390 1
540334 99540334 1001 86380 86390 1
540249 99540249 1001 86380 86390 1
539944 99539944 1001 86380 86390 1
540671 99540671 1001 86380 86390 1
540494 99540494 1001 86380 86390 1
540585 99540585 1001 86380 86390 1
541136 99541136 1001 86380 86390 1
541020 99541020 1001 86380 86390 1
540765 99540765 1001 86380 86390 1
541526 99541526 1001 86380 86390 1
541588 99541588 1001 86380 86390 1
541653 99541653 1001 86380 86390 1
542303 99542303 1001 86380 86390 1
542316 99542316 1001 86380 86390 1
542805 99542805 1001 86380 86390 1
542806 99542806 1001 86380 86390 1
542695 99542695 1001 86380 86390 1
542543 99542543 1001 86380 86390 1
543585 99543585 1001 86380 86390 1
543243 99543243 1001 86380 86390 1
543321 99543321 1001 86380 86390 1
543791 99543791 1001 86380 86390 1
544405 99544405 1001 86380 86390 1
544439 99544439 1001 86380 86390 1
544263 99544263 1001 86380 86390 1
543991 99543991 1001 86380 86390 1
544169 99544169 1001 86380 86390 1
410646 410 1001 20280 20757 1
536375 1053 1002 48647 60727 1
400112 99400112 1001 86380 86390 1
400154 99400154 1001 86380 86390 1
400287 99400287 1001 86380 86390 1
400293 99400293 1001 86380 86390 1
400595 99400595 1001 86380 86390 1
400659 99400659 1001 86380 86390 1
400710 99400710 1001 86380 86390 1
400682 99400682 1001 86380 86390 1
400746 99400746 1001 86380 86390 1
401157 99401157 1001 86380 86390 1
401076 99401076 1001 86380 86390 1
401400 99401400 1001 86380 86390 1
401534 99401534 1001 86380 86390 1
401618 99401618 1001 86380 86390 1
402961 99402961 1001 86380 86390 1
403161 99403161 1001 86380 86390 1
403527 99403527 1001 86380 86390 1
404017 99404017 1001 86380 86390 1
404154 99404154 1001 86380 86390 1
404316 99404316 1001 86380 86390 1
404681 99404681 1001 86380 86390 1
404848 99404848 1001 86380 86390 1
405132 99405132 1001 86380 86390 1
405373 99405373 1001 86380 86390 1
405401 99405401 1001 86380 86390 1
405446 99405446 1001 86380 86390 1
405552 99405552 1001 86380 86390 1
406041 99406041 1001 86380 86390 1
406123 99406123 1001 86380 86390 1
406413 99406413 1001 86380 86390 1
406912 99406912 1001 86380 86390 1
407497 99407497 1001 86380 86390 1
408329 99408329 1001 86380 86390 1
408400 99408400 1001 86380 86390 1
408746 99408746 1001 86380 86390 1
408975 99408975 1001 86380 86390 1
409239 99409239 1001 86380 86390 1
409479 99409479 1001 86380 86390 1
409430 99409430 1001 86380 86390 1
409765 99409765 1001 86380 86390 1
410420 99410420 1001 86380 86390 1
410464 99410464 1001 86380 86390 1
410583 99410583 1001 86380 86390 1
410684 99410684 1001 86380 86390 1
410776 99410776 1001 86380 86390 1
411206 99411206 1001 86380 86390 1
411208 99411208 1001 86380 86390 1
413353 99413353 1001 86380 86390 1
413486 99413486 1001 86380 86390 1
412952 99412952 1001 86380 86390 1
412590 99412590 1001 86380 86390 1
412761 99412761 1001 86380 86390 1
413791 99413791 1001 86380 86390 1
414622 99414622 1001 86380 86390 1
414311 99414311 1001 86380 86390 1
414133 99414133 1001 86380 86390 1
415622 99415622 1001 86380 86390 1
415704 99415704 1001 86380 86390 1
416506 99416506 1001 86380 86390 1
416305 99416305 1001 86380 86390 1
415874 99415874 1001 86380 86390 1
415891 99415891 1001 86380 86390 1
417360 99417360 1001 86380 86390 1
417298 99417298 1001 86380 86390 1
417303 99417303 1001 86380 86390 1
417484 99417484 1001 86380 86390 1
418555 99418555 1001 86380 86390 1
418548 99418548 1001 86380 86390 1
418413 99418413 1001 86380 86390 1
418249 99418249 1001 86380 86390 1
418423 99418423 1001 86380 86390 1
418048 99418048 1001 86380 86390 1
417872 99417872 1001 86380 86390 1
418011 99418011 1001 86380 86390 1
417728 99417728 1001 86380 86390 1
419031 99419031 1001 86380 86390 1
418938 99418938 1001 86380 86390 1
420194 99420194 1001 86380 86390 1
419265 99419265 1001 86380 86390 1
421398 99421398 1001 86380 86390 1
421467 99421467 1001 86380 86390 1
422470 99422470 1001 86380 86390 1
423751 99423751 1001 86380 86390 1
423484 99423484 1001 86380 86390 1
422949 99422949 1001 86380 86390 1
422798 99422798 1001 86380 86390 1
422688 99422688 1001 86380 86390 1
422763 99422763 1001 86380 86390 1
423885 99423885 1001 86380 86390 1
424145 99424145 1001 86380 86390 1
424116 99424116 1001 86380 86390 1
425259 99425259 1001 86380 86390 1
425046 99425046 1001 86380 86390 1
424909 99424909 1001 86380 86390 1
424748 99424748 1001 86380 86390 1
424212 99424212 1001 86380 86390 1
424561 99424561 1001 86380 86390 1
424429 99424429 1001 86380 86390 1
424487 99424487 1001 86380 86390 1
425411 99425411 1001 86380 86390 1
426899 99426899 1001 86380 86390 1
426392 99426392 1001 86380 86390 1
426257 99426257 1001 86380 86390 1
427509 99427509 1001 86380 86390 1
427510 99427510 1001 86380 86390 1
428332 99428332 1001 86380 86390 1
427601 99427601 1001 86380 86390 1
427782 99427782 1001 86380 86390 1
427751 99427751 1001 86380 86390 1
429040 99429040 1001 86380 86390 1
428907 99428907 1001 86380 86390 1
428835 99428835 1001 86380 86390 1
430120 99430120 1001 86380 86390 1
430007 99430007 1001 86380 86390 1
429685 99429685 1001 86380 86390 1
429616 99429616 1001 86380 86390 1
429644 99429644 1001 86380 86390 1
429946 99429946 1001 86380 86390 1
429370 99429370 1001 86380 86390 1
429312 99429312 1001 86380 86390 1
429384 99429384 1001 86380 86390 1
430629 99430629 1001 86380 86390 1
431945 99431945 1001 86380 86390 1
431329 99431329 1001 86380 86390 1
431510 99431510 1001 86380 86390 1
431268 99431268 1001 86380 86390 1
432065 99432065 1001 86380 86390 1
432372 99432372 1001 86380 86390 1
433504 99433504 1001 86380 86390 1
432612 99432612 1001 86380 86390 1
433815 99433815 1001 86380 86390 1
433917 99433917 1001 86380 86390 1
434026 99434026 1001 86380 86390 1
435592 99435592 1001 86380 86390 1
436471 99436471 1001 86380 86390 1
436077 99436077 1001 86380 86390 1
436107 99436107 1001 86380 86390 1
300103 99300103 1001 86380 86390 1
300698 99300698 1001 86380 86390 1
300663 99300663 1001 86380 86390 1
300348 99300348 1001 86380 86390 1
300418 99300418 1001 86380 86390 1
300190 99300190 1001 86380 86390 1
300752 99300752 1001 86380 86390 1
300821 99300821 1001 86380 86390 1
300913 99300913 1001 86380 86390 1
300826 99300826 1001 86380 86390 1
301422 99301422 1001 86380 86390 1
301228 99301228 1001 86380 86390 1
301103 99301103 1001 86380 86390 1
301027 99301027 1001 86380 86390 1
301034 99301034 1001 86380 86390 1
301571 99301571 1001 86380 86390 1
301655 99301655 1001 86380 86390 1
302304 99302304 1001 86380 86390 1
302236 99302236 1001 86380 86390 1
302249 99302249 1001 86380 86390 1
302091 99302091 1001 86380 86390 1
302067 99302067 1001 86380 86390 1
302132 99302132 1001 86380 86390 1
301928 99301928 1001 86380 86390 1
302407 99302407 1001 86380 86390 1
303023 99303023 1001 86380 86390 1
303271 99303271 1001 86380 86390 1
303403 99303403 1001 86380 86390 1
303277 99303277 1001 86380 86390 1
303947 99303947 1001 86380 86390 1
303884 99303884 1001 86380 86390 1
303647 99303647 1001 86380 86390 1
303616 99303616 1001 86380 86390 1
304691 99304691 1001 86380 86390 1
304563 99304563 1001 86380 86390 1
304599 99304599 1001 86380 86390 1
304548 99304548 1001 86380 86390 1
304244 99304244 1001 86380 86390 1
304988 99304988 1001 86380 86390 1
304930 99304930 1001 86380 86390 1
305529 99305529 1001 86380 86390 1
305423 99305423 1001 86380 86390 1
500076 99500076 1001 86380 86390 1
500052 99500052 1001 86380 86390 1
500636 99500636 1001 86380 86390 1
500708 99500708 1001 86380 86390 1
500734 99500734 1001 86380 86390 1
500601 99500601 1001 86380 86390 1
500512 99500512 1001 86380 86390 1
500515 99500515 1001 86380 86390 1
500237 99500237 1001 86380 86390 1
500238 99500238 1001 86380 86390 1
500399 99500399 1001 86380 86390 1
500840 99500840 1001 86380 86390 1
500866 99500866 1001 86380 86390 1
501618 99501618 1001 86380 86390 1
501596 99501596 1001 86380 86390 1
501586 99501586 1001 86380 86390 1
501435 99501435 1001 86380 86390 1
501351 99501351 1001 86380 86390 1
501036 99501036 1001 86380 86390 1
501133 99501133 1001 86380 86390 1
501838 99501838 1001 86380 86390 1
501647 99501647 1001 86380 86390 1
502330 99502330 1001 86380 86390 1
502267 99502267 1001 86380 86390 1
502455 99502455 1001 86380 86390 1
502322 99502322 1001 86380 86390 1
502250 99502250 1001 86380 86390 1
502510 99502510 1001 86380 86390 1
502665 99502665 1001 86380 86390 1
503231 99503231 1001 86380 86390 1
503119 99503119 1001 86380 86390 1
503225 99503225 1001 86380 86390 1
503135 99503135 1001 86380 86390 1
503042 99503042 1001 86380 86390 1
502900 99502900 1001 86380 86390 1
502770 99502770 1001 86380 86390 1
503451 99503451 1001 86380 86390 1
503481 99503481 1001 86380 86390 1
503964 99503964 1001 86380 86390 1
503867 99503867 1001 86380 86390 1
503555 99503555 1001 86380 86390 1
503520 99503520 1001 86380 86390 1
504150 99504150 1001 86380 86390 1
504675 99504675 1001 86380 86390 1
504561 99504561 1001 86380 86390 1
504684 99504684 1001 86380 86390 1
504543 99504543 1001 86380 86390 1
505036 99505036 1001 86380 86390 1
504977 99504977 1001 86380 86390 1
505767 99505767 1001 86380 86390 1
505665 99505665 1001 86380 86390 1
505666 99505666 1001 86380 86390 1
505456 99505456 1001 86380 86390 1
505498 99505498 1001 86380 86390 1
505281 99505281 1001 86380 86390 1
505914 99505914 1001 86380 86390 1
506462 99506462 1001 86380 86390 1
506276 99506276 1001 86380 86390 1
506227 99506227 1001 86380 86390 1
506215 99506215 1001 86380 86390 1
506389 99506389 1001 86380 86390 1
506018 99506018 1001 86380 86390 1
506764 99506764 1001 86380 86390 1
506719 99506719 1001 86380 86390 1
506642 99506642 1001 86380 86390 1
507133 99507133 1001 86380 86390 1
506966 99506966 1001 86380 86390 1
508175 99508175 1001 86380 86390 1
508202 99508202 1001 86380 86390 1
508065 99508065 1001 86380 86390 1
507978 99507978 1001 86380 86390 1
507863 99507863 1001 86380 86390 1
507894 99507894 1001 86380 86390 1
507778 99507778 1001 86380 86390 1
508405 99508405 1001 86380 86390 1
508255 99508255 1001 86380 86390 1
509033 99509033 1001 86380 86390 1
508892 99508892 1001 86380 86390 1
508799 99508799 1001 86380 86390 1
508790 99508790 1001 86380 86390 1
508538 99508538 1001 86380 86390 1
508607 99508607 1001 86380 86390 1
509828 99509828 1001 86380 86390 1
509606 99509606 1001 86380 86390 1
509642 99509642 1001 86380 86390 1
509376 99509376 1001 86380 86390 1
510022 99510022 1001 86380 86390 1
510419 99510419 1001 86380 86390 1
510449 99510449 1001 86380 86390 1
510491 99510491 1001 86380 86390 1
510308 99510308 1001 86380 86390 1
511351 99511351 1001 86380 86390 1
510934 99510934 1001 86380 86390 1
510960 99510960 1001 86380 86390 1
510938 99510938 1001 86380 86390 1
511603 99511603 1001 86380 86390 1
512362 99512362 1001 86380 86390 1
512286 99512286 1001 86380 86390 1
512276 99512276 1001 86380 86390 1
512045 99512045 1001 86380 86390 1
512033 99512033 1001 86380 86390 1
511996 99511996 1001 86380 86390 1
512139 99512139 1001 86380 86390 1
512049 99512049 1001 86380 86390 1
511875 99511875 1001 86380 86390 1
511949 99511949 1001 86380 86390 1
511861 99511861 1001 86380 86390 1
513143 99513143 1001 86380 86390 1
513045 99513045 1001 86380 86390 1
513050 99513050 1001 86380 86390 1
512854 99512854 1001 86380 86390 1
512737 99512737 1001 86380 86390 1
512738 99512738 1001 86380 86390 1
513841 99513841 1001 86380 86390 1
514006 99514006 1001 86380 86390 1
513977 99513977 1001 86380 86390 1
514025 99514025 1001 86380 86390 1
513863 99513863 1001 86380 86390 1
513915 99513915 1001 86380 86390 1
513818 99513818 1001 86380 86390 1
513529 99513529 1001 86380 86390 1
514057 99514057 1001 86380 86390 1
514099 99514099 1001 86380 86390 1
514155 99514155 1001 86380 86390 1
514856 99514856 1001 86380 86390 1
514836 99514836 1001 86380 86390 1
514619 99514619 1001 86380 86390 1
514503 99514503 1001 86380 86390 1
514264 99514264 1001 86380 86390 1
514306 99514306 1001 86380 86390 1
514246 99514246 1001 86380 86390 1
514287 99514287 1001 86380 86390 1
514365 99514365 1001 86380 86390 1
515037 99515037 1001 86380 86390 1
514973 99514973 1001 86380 86390 1
514989 99514989 1001 86380 86390 1
515492 99515492 1001 86380 86390 1
515649 99515649 1001 86380 86390 1
515468 99515468 1001 86380 86390 1
515192 99515192 1001 86380 86390 1
515187 99515187 1001 86380 86390 1
515165 99515165 1001 86380 86390 1
515759 99515759 1001 86380 86390 1
515734 99515734 1001 86380 86390 1
515813 99515813 1001 86380 86390 1
515480 99515480 1001 86380 86390 1
516326 99516326 1001 86380 86390 1
516062 99516062 1001 86380 86390 1
515974 99515974 1001 86380 86390 1
515900 99515900 1001 86380 86390 1
517299 99517299 1001 86380 86390 1
517291 99517291 1001 86380 86390 1
517541 99517541 1001 86380 86390 1
517517 99517517 1001 86380 86390 1
518129 99518129 1001 86380 86390 1
518005 99518005 1001 86380 86390 1
517776 99517776 1001 86380 86390 1
517845 99517845 1001 86380 86390 1
517613 99517613 1001 86380 86390 1
517601 99517601 1001 86380 86390 1
517655 99517655 1001 86380 86390 1
518357 99518357 1001 86380 86390 1
518281 99518281 1001 86380 86390 1
518195 99518195 1001 86380 86390 1
518930 99518930 1001 86380 86390 1
518646 99518646 1001 86380 86390 1
518417 99518417 1001 86380 86390 1
519129 99519129 1001 86380 86390 1
519118 99519118 1001 86380 86390 1
519233 99519233 1001 86380 86390 1
519344 99519344 1001 86380 86390 1
519982 99519982 1001 86380 86390 1
519976 99519976 1001 86380 86390 1
520626 99520626 1001 86380 86390 1
520638 99520638 1001 86380 86390 1
520318 99520318 1001 86380 86390 1
520272 99520272 1001 86380 86390 1
520227 99520227 1001 86380 86390 1
520145 99520145 1001 86380 86390 1
520161 99520161 1001 86380 86390 1
520715 99520715 1001 86380 86390 1
520799 99520799 1001 86380 86390 1
521465 99521465 1001 86380 86390 1
521366 99521366 1001 86380 86390 1
521128 99521128 1001 86380 86390 1
521232 99521232 1001 86380 86390 1
521045 99521045 1001 86380 86390 1
520995 99520995 1001 86380 86390 1
521556 99521556 1001 86380 86390 1
522113 99522113 1001 86380 86390 1
522122 99522122 1001 86380 86390 1
521991 99521991 1001 86380 86390 1
521916 99521916 1001 86380 86390 1
521982 99521982 1001 86380 86390 1
522933 99522933 1001 86380 86390 1
522900 99522900 1001 86380 86390 1
522734 99522734 1001 86380 86390 1
522896 99522896 1001 86380 86390 1
522606 99522606 1001 86380 86390 1
523821 99523821 1001 86380 86390 1
523774 99523774 1001 86380 86390 1
523891 99523891 1001 86380 86390 1
523682 99523682 1001 86380 86390 1
523708 99523708 1001 86380 86390 1
523347 99523347 1001 86380 86390 1
523530 99523530 1001 86380 86390 1
524058 99524058 1001 86380 86390 1
524102 99524102 1001 86380 86390 1
524618 99524618 1001 86380 86390 1
524575 99524575 1001 86380 86390 1
524478 99524478 1001 86380 86390 1
524374 99524374 1001 86380 86390 1
524241 99524241 1001 86380 86390 1
524332 99524332 1001 86380 86390 1
524169 99524169 1001 86380 86390 1
524174 99524174 1001 86380 86390 1
524778 99524778 1001 86380 86390 1
525495 99525495 1001 86380 86390 1
525320 99525320 1001 86380 86390 1
525085 99525085 1001 86380 86390 1
525167 99525167 1001 86380 86390 1
525117 99525117 1001 86380 86390 1
525633 99525633 1001 86380 86390 1
525618 99525618 1001 86380 86390 1
526382 99526382 1001 86380 86390 1
525973 99525973 1001 86380 86390 1
525999 99525999 1001 86380 86390 1
526008 99526008 1001 86380 86390 1
526574 99526574 1001 86380 86390 1
526961 99526961 1001 86380 86390 1
526777 99526777 1001 86380 86390 1
526629 99526629 1001 86380 86390 1
527444 99527444 1001 86380 86390 1
527321 99527321 1001 86380 86390 1
527962 99527962 1001 86380 86390 1
527881 99527881 1001 86380 86390 1
527603 99527603 1001 86380 86390 1
528197 99528197 1001 86380 86390 1
528253 99528253 1001 86380 86390 1
528348 99528348 1001 86380 86390 1
528354 99528354 1001 86380 86390 1
529098 99529098 1001 86380 86390 1
528907 99528907 1001 86380 86390 1
529053 99529053 1001 86380 86390 1
529698 99529698 1001 86380 86390 1
529569 99529569 1001 86380 86390 1
529457 99529457 1001 86380 86390 1
529836 99529836 1001 86380 86390 1
529889 99529889 1001 86380 86390 1
530472 99530472 1001 86380 86390 1
530382 99530382 1001 86380 86390 1
530411 99530411 1001 86380 86390 1
530226 99530226 1001 86380 86390 1
530242 99530242 1001 86380 86390 1
530631 99530631 1001 86380 86390 1
531271 99531271 1001 86380 86390 1
531029 99531029 1001 86380 86390 1
531056 99531056 1001 86380 86390 1
530864 99530864 1001 86380 86390 1
531471 99531471 1001 86380 86390 1
531542 99531542 1001 86380 86390 1
532013 99532013 1001 86380 86390 1
532160 99532160 1001 86380 86390 1
531910 99531910 1001 86380 86390 1
531984 99531984 1001 86380 86390 1
532343 99532343 1001 86380 86390 1
532854 99532854 1001 86380 86390 1
532936 99532936 1001 86380 86390 1
532749 99532749 1001 86380 86390 1
532672 99532672 1001 86380 86390 1
532638 99532638 1001 86380 86390 1
532693 99532693 1001 86380 86390 1
532586 99532586 1001 86380 86390 1
533557 99533557 1001 86380 86390 1
533342 99533342 1001 86380 86390 1
533860 99533860 1001 86380 86390 1
533931 99533931 1001 86380 86390 1
534521 99534521 1001 86380 86390 1
534523 99534523 1001 86380 86390 1
534404 99534404 1001 86380 86390 1
534104 99534104 1001 86380 86390 1
534236 99534236 1001 86380 86390 1
534242 99534242 1001 86380 86390 1
535449 99535449 1001 86380 86390 1
535455 99535455 1001 86380 86390 1
535405 99535405 1001 86380 86390 1
535161 99535161 1001 86380 86390 1
534906 99534906 1001 86380 86390 1
534987 99534987 1001 86380 86390 1
534991 99534991 1001 86380 86390 1
535663 99535663 1001 86380 86390 1
536221 99536221 1001 86380 86390 1
536335 99536335 1001 86380 86390 1
535932 99535932 1001 86380 86390 1
535717 99535717 1001 86380 86390 1
535916 99535916 1001 86380 86390 1
535854 99535854 1001 86380 86390 1
535737 99535737 1001 86380 86390 1
536352 99536352 1001 86380 86390 1
536356 99536356 1001 86380 86390 1
536952 99536952 1001 86380 86390 1
536849 99536849 1001 86380 86390 1
536650 99536650 1001 86380 86390 1
537317 99537317 1001 86380 86390 1
537201 99537201 1001 86380 86390 1
537929 99537929 1001 86380 86390 1
537981 99537981 1001 86380 86390 1
537579 99537579 1001 86380 86390 1
537501 99537501 1001 86380 86390 1
538561 99538561 1001 86380 86390 1
538489 99538489 1001 86380 86390 1
538252 99538252 1001 86380 86390 1
538967 99538967 1001 86380 86390 1
539461 99539461 1001 86380 86390 1
539539 99539539 1001 86380 86390 1
539616 99539616 1001 86380 86390 1
539492 99539492 1001 86380 86390 1
539623 99539623 1001 86380 86390 1
539559 99539559 1001 86380 86390 1
539410 99539410 1001 86380 86390 1
539232 99539232 1001 86380 86390 1
539330 99539330 1001 86380 86390 1
539124 99539124 1001 86380 86390 1
539209 99539209 1001 86380 86390 1
539846 99539846 1001 86380 86390 1
539773 99539773 1001 86380 86390 1
539805 99539805 1001 86380 86390 1
540434 99540434 1001 86380 86390 1
540269 99540269 1001 86380 86390 1
540311 99540311 1001 86380 86390 1
540325 99540325 1001 86380 86390 1
540145 99540145 1001 86380 86390 1
540672 99540672 1001 86380 86390 1
540655 99540655 1001 86380 86390 1
540617 99540617 1001 86380 86390 1
541048 99541048 1001 86380 86390 1
540716 99540716 1001 86380 86390 1
540717 99540717 1001 86380 86390 1
541303 99541303 1001 86380 86390 1
541305 99541305 1001 86380 86390 1
541424 99541424 1001 86380 86390 1
541955 99541955 1001 86380 86390 1
542093 99542093 1001 86380 86390 1
541938 99541938 1001 86380 86390 1
541904 99541904 1001 86380 86390 1
542898 99542898 1001 86380 86390 1
542886 99542886 1001 86380 86390 1
542938 99542938 1001 86380 86390 1
542565 99542565 1001 86380 86390 1
542656 99542656 1001 86380 86390 1
543723 99543723 1001 86380 86390 1
543582 99543582 1001 86380 86390 1
543621 99543621 1001 86380 86390 1
543689 99543689 1001 86380 86390 1
543602 99543602 1001 86380 86390 1
543692 99543692 1001 86380 86390 1
543361 99543361 1001 86380 86390 1
543441 99543441 1001 86380 86390 1
543522 99543522 1001 86380 86390 1
543308 99543308 1001 86380 86390 1
544523 99544523 1001 86380 86390 1
544452 99544452 1001 86380 86390 1
544414 99544414 1001 86380 86390 1
544363 99544363 1001 86380 86390 1
421798 235 1001 54240 55677 1
527884 1060 1002 39486 41900 1
400213 99400213 1001 86380 86390 1
400238 99400238 1001 86380 86390 1
400247 99400247 1001 86380 86390 1
400782 99400782 1001 86380 86390 1
400817 99400817 1001 86380 86390 1
401019 99401019 1001 86380 86390 1
401234 99401234 1001 86380 86390 1
401207 99401207 1001 86380 86390 1
401189 99401189 1001 86380 86390 1
402187 99402187 1001 86380 86390 1
402244 99402244 1001 86380 86390 1
402251 99402251 1001 86380 86390 1
402564 99402564 1001 86380 86390 1
402586 99402586 1001 86380 86390 1
402773 99402773 1001 86380 86390 1
402956 99402956 1001 86380 86390 1
402987 99402987 1001 86380 86390 1
403033 99403033 1001 86380 86390 1
403312 99403312 1001 86380 86390 1
403264 99403264 1001 86380 86390 1
403225 99403225 1001 86380 86390 1
403240 99403240 1001 86380 86390 1
403734 99403734 1001 86380 86390 1
404239 99404239 1001 86380 86390 1
404330 99404330 1001 86380 86390 1
404557 99404557 1001 86380 86390 1
404753 99404753 1001 86380 86390 1
404837 99404837 1001 86380 86390 1
405002 99405002 1001 86380 86390 1
405146 99405146 1001 86380 86390 1
405498 99405498 1001 86380 86390 1
405770 99405770 1001 86380 86390 1
405949 99405949 1001 86380 86390 1
405975 99405975 1001 86380 86390 1
406397 99406397 1001 86380 86390 1
406508 99406508 1001 86380 86390 1
406553 99406553 1001 86380 86390 1
406787 99406787 1001 86380 86390 1
406994 99406994 1001 86380 86390 1
407345 99407345 1001 86380 86390 1
407499 99407499 1001 86380 86390 1
407559 99407559 1001 86380 86390 1
407709 99407709 1001 86380 86390 1
407911 99407911 1001 86380 86390 1
409133 99409133 1001 86380 86390 1
409527 99409527 1001 86380 86390 1
409664 99409664 1001 86380 86390 1
409887 99409887 1001 86380 86390 1
409922 99409922 1001 86380 86390 1
410390 99410390 1001 86380 86390 1
410373 99410373 1001 86380 86390 1
410638 99410638 1001 86380 86390 1
410991 99410991 1001 86380 86390 1
411144 99411144 1001 86380 86390 1
411141 99411141 1001 86380 86390 1
411515 99411515 1001 86380 86390 1
411753 99411753 1001 86380 86390 1
411950 99411950 1001 86380 86390 1
412137 99412137 1001 86380 86390 1
412691 99412691 1001 86380 86390 1
414929 99414929 1001 86380 86390 1
415205 99415205 1001 86380 86390 1
414160 99414160 1001 86380 86390 1
414184 99414184 1001 86380 86390 1
415497 99415497 1001 86380 86390 1
416963 99416963 1001 86380 86390 1
416748 99416748 1001 86380 86390 1
415997 99415997 1001 86380 86390 1
415924 99415924 1001 86380 86390 1
416079 99416079 1001 86380 86390 1
417496 99417496 1001 86380 86390 1
418693 99418693 1001 86380 86390 1
418717 99418717 1001 86380 86390 1
418783 99418783 1001 86380 86390 1
418688 99418688 1001 86380 86390 1
418230 99418230 1001 86380 86390 1
417697 99417697 1001 86380 86390 1
418830 99418830 1001 86380 86390 1
419066 99419066 1001 86380 86390 1
420381 99420381 1001 86380 86390 1
420413 99420413 1001 86380 86390 1
420068 99420068 1001 86380 86390 1
419349 99419349 1001 86380 86390 1
419444 99419444 1001 86380 86390 1
419373 99419373 1001 86380 86390 1
420464 99420464 1001 86380 86390 1
420639 99420639 1001 86380 86390 1
421900 99421900 1001 86380 86390 1
421694 99421694 1001 86380 86390 1
421334 99421334 1001 86380 86390 1
421661 99421661 1001 86380 86390 1
420942 99420942 1001 86380 86390 1
422141 99422141 1001 86380 86390 1
423491 99423491 1001 86380 86390 1
423567 99423567 1001 86380 86390 1
423365 99423365 1001 86380 86390 1
422598 99422598 1001 86380 86390 1
422837 99422837 1001 86380 86390 1
422851 99422851 1001 86380 86390 1
423784 99423784 1001 86380 86390 1
423937 99423937 1001 86380 86390 1
425134 99425134 1001 86380 86390 1
425123 99425123 1001 86380 86390 1
425715 99425715 1001 86380 86390 1
425544 99425544 1001 86380 86390 1
425574 99425574 1001 86380 86390 1
425735 99425735 1001 86380 86390 1
426547 99426547 1001 86380 86390 1
426219 99426219 1001 86380 86390 1
426138 99426138 1001 86380 86390 1
427295 99427295 1001 86380 86390 1
427123 99427123 1001 86380 86390 1
427182 99427182 1001 86380 86390 1
427160 99427160 1001 86380 86390 1
428375 99428375 1001 86380 86390 1
428285 99428285 1001 86380 86390 1
428017 99428017 1001 86380 86390 1
427963 99427963 1001 86380 86390 1
427752 99427752 1001 86380 86390 1
428844 99428844 1001 86380 86390 1
430111 99430111 1001 86380 86390 1
429567 99429567 1001 86380 86390 1
430806 99430806 1001 86380 86390 1
430721 99430721 1001 86380 86390 1
430570 99430570 1001 86380 86390 1
430604 99430604 1001 86380 86390 1
430573 99430573 1001 86380 86390 1
431973 99431973 1001 86380 86390 1
431880 99431880 1001 86380 86390 1
431980 99431980 1001 86380 86390 1
431489 99431489 1001 86380 86390 1
431512 99431512 1001 86380 86390 1
431281 99431281 1001 86380 86390 1
431130 99431130 1001 86380 86390 1
431058 99431058 1001 86380 86390 1
430843 99430843 1001 86380 86390 1
430824 99430824 1001 86380 86390 1
432283 99432283 1001 86380 86390 1
433678 99433678 1001 86380 86390 1
433292 99433292 1001 86380 86390 1
432951 99432951 1001 86380 86390 1
432962 99432962 1001 86380 86390 1
432929 99432929 1001 86380 86390 1
432638 99432638 1001 86380 86390 1
434033 99434033 1001 86380 86390 1
435043 99435043 1001 86380 86390 1
435303 99435303 1001 86380 86390 1
435011 99435011 1001 86380 86390 1
434651 99434651 1001 86380 86390 1
434352 99434352 1001 86380 86390 1
434186 99434186 1001 86380 86390 1
434313 99434313 1001 86380 86390 1
435627 99435627 1001 86380 86390 1
436868 99436868 1001 86380 86390 1
436598 99436598 1001 86380 86390 1
436698 99436698 1001 86380 86390 1
435962 99435962 1001 86380 86390 1
437267 99437267 1001 86380 86390 1
300096 99300096 1001 86380 86390 1
437362 99437362 1001 86380 86390 1
300028 99300028 1001 86380 86390 1
300709 99300709 1001 86380 86390 1
300440 99300440 1001 86380 86390 1
300739 99300739 1001 86380 86390 1
300916 99300916 1001 86380 86390 1
301471 99301471 1001 86380 86390 1
301395 99301395 1001 86380 86390 1
301188 99301188 1001 86380 86390 1
301284 99301284 1001 86380 86390 1
301001 99301001 1001 86380 86390 1
301088 99301088 1001 86380 86390 1
301140 99301140 1001 86380 86390 1
301659 99301659 1001 86380 86390 1
301727 99301727 1001 86380 86390 1
301638 99301638 1001 86380 86390 1
301627 99301627 1001 86380 86390 1
302284 99302284 1001 86380 86390 1
302038 99302038 1001 86380 86390 1
302146 99302146 1001 86380 86390 1
301904 99301904 1001 86380 86390 1
302482 99302482 1001 86380 86390 1
302454 99302454 1001 86380 86390 1
303130 99303130 1001 86380 86390 1
303098 99303098 1001 86380 86390 1
303100 99303100 1001 86380 86390 1
303907 99303907 1001 86380 86390 1
303834 99303834 1001 86380 86390 1
303633 99303633 1001 86380 86390 1
303651 99303651 1001 86380 86390 1
303627 99303627 1001 86380 86390 1
303693 99303693 1001 86380 86390 1
303732 99303732 1001 86380 86390 1
303578 99303578 1001 86380 86390 1
303476 99303476 1001 86380 86390 1
304057 99304057 1001 86380 86390 1
304072 99304072 1001 86380 86390 1
304039 99304039 1001 86380 86390 1
304511 99304511 1001 86380 86390 1
305380 99305380 1001 86380 86390 1
305446 99305446 1001 86380 86390 1
305343 99305343 1001 86380 86390 1
305479 99305479 1001 86380 86390 1
305235 99305235 1001 86380 86390 1
305120 99305120 1001 86380 86390 1
500143 99500143 1001 86380 86390 1
500754 99500754 1001 86380 86390 1
500247 99500247 1001 86380 86390 1
500213 99500213 1001 86380 86390 1
500267 99500267 1001 86380 86390 1
500371 99500371 1001 86380 86390 1
501632 99501632 1001 86380 86390 1
501140 99501140 1001 86380 86390 1
501077 99501077 1001 86380 86390 1
501826 99501826 1001 86380 86390 1
502228 99502228 1001 86380 86390 1
503131 99503131 1001 86380 86390 1
502883 99502883 1001 86380 86390 1
502994 99502994 1001 86380 86390 1
503989 99503989 1001 86380 86390 1
503810 99503810 1001 86380 86390 1
503753 99503753 1001 86380 86390 1
503615 99503615 1001 86380 86390 1
503665 99503665 1001 86380 86390 1
504137 99504137 1001 86380 86390 1
504204 99504204 1001 86380 86390 1
504338 99504338 1001 86380 86390 1
504470 99504470 1001 86380 86390 1
504367 99504367 1001 86380 86390 1
504434 99504434 1001 86380 86390 1
505051 99505051 1001 86380 86390 1
505398 99505398 1001 86380 86390 1
505563 99505563 1001 86380 86390 1
505785 99505785 1001 86380 86390 1
505896 99505896 1001 86380 86390 1
506556 99506556 1001 86380 86390 1
506025 99506025 1001 86380 86390 1
506090 99506090 1001 86380 86390 1
507064 99507064 1001 86380 86390 1
507208 99507208 1001 86380 86390 1
507017 99507017 1001 86380 86390 1
507517 99507517 1001 86380 86390 1
507454 99507454 1001 86380 86390 1
507468 99507468 1001 86380 86390 1
507953 99507953 1001 86380 86390 1
507977 99507977 1001 86380 86390 1
508444 99508444 1001 86380 86390 1
508290 99508290 1001 86380 86390 1
508908 99508908 1001 86380 86390 1
509004 99509004 1001 86380 86390 1
508891 99508891 1001 86380 86390 1
508714 99508714 1001 86380 86390 1
508533 99508533 1001 86380 86390 1
508516 99508516 1001 86380 86390 1
509162 99509162 1001 86380 86390 1
509150 99509150 1001 86380 86390 1
509272 99509272 1001 86380 86390 1
509136 99509136 1001 86380 86390 1
509313 99509313 1001 86380 86390 1
509420 99509420 1001 86380 86390 1
510077 99510077 1001 86380 86390 1
510694 99510694 1001 86380 86390 1
510474 99510474 1001 86380 86390 1
510263 99510263 1001 86380 86390 1
510187 99510187 1001 86380 86390 1
511457 99511457 1001 86380 86390 1
511541 99511541 1001 86380 86390 1
511514 99511514 1001 86380 86390 1
511114 99511114 1001 86380 86390 1
511066 99511066 1001 86380 86390 1
511020 99511020 1001 86380 86390 1
511746 99511746 1001 86380 86390 1
511617 99511617 1001 86380 86390 1
511700 99511700 1001 86380 86390 1
512361 99512361 1001 86380 86390 1
512374 99512374 1001 86380 86390 1
511810 99511810 1001 86380 86390 1
511906 99511906 1001 86380 86390 1
511868 99511868 1001 86380 86390 1
512467 99512467 1001 86380 86390 1
512404 99512404 1001 86380 86390 1
512514 99512514 1001 86380 86390 1
512984 99512984 1001 86380 86390 1
512804 99512804 1001 86380 86390 1
512768 99512768 1001 86380 86390 1
512671 99512671 1001 86380 86390 1
512711 99512711 1001 86380 86390 1
513245 99513245 1001 86380 86390 1
513842 99513842 1001 86380 86390 1
513704 99513704 1001 86380 86390 1
513799 99513799 1001 86380 86390 1
513437 99513437 1001 86380 86390 1
514236 99514236 1001 86380 86390 1
514127 99514127 1001 86380 86390 1
514826 99514826 1001 86380 86390 1
514765 99514765 1001 86380 86390 1
514753 99514753 1001 86380 86390 1
514613 99514613 1001 86380 86390 1
514617 99514617 1001 86380 86390 1
514476 99514476 1001 86380 86390 1
515005 99515005 1001 86380 86390 1
515057 99515057 1001 86380 86390 1
515615 99515615 1001 86380 86390 1
515207 99515207 1001 86380 86390 1
515199 99515199 1001 86380 86390 1
515773 99515773 1001 86380 86390 1
515842 99515842 1001 86380 86390 1
516436 99516436 1001 86380 86390 1
516136 99516136 1001 86380 86390 1
516190 99516190 1001 86380 86390 1
516248 99516248 1001 86380 86390 1
516008 99516008 1001 86380 86390 1
515996 99515996 1001 86380 86390 1
515962 99515962 1001 86380 86390 1
515937 99515937 1001 86380 86390 1
515990 99515990 1001 86380 86390 1
516590 99516590 1001 86380 86390 1
516519 99516519 1001 86380 86390 1
517155 99517155 1001 86380 86390 1
517284 99517284 1001 86380 86390 1
517073 99517073 1001 86380 86390 1
517025 99517025 1001 86380 86390 1
516884 99516884 1001 86380 86390 1
517426 99517426 1001 86380 86390 1
517524 99517524 1001 86380 86390 1
517984 99517984 1001 86380 86390 1
518137 99518137 1001 86380 86390 1
518118 99518118 1001 86380 86390 1
517977 99517977 1001 86380 86390 1
517943 99517943 1001 86380 86390 1
517728 99517728 1001 86380 86390 1
517653 99517653 1001 86380 86390 1
518669 99518669 1001 86380 86390 1
518592 99518592 1001 86380 86390 1
518697 99518697 1001 86380 86390 1
518777 99518777 1001 86380 86390 1
518394 99518394 1001 86380 86390 1
518433 99518433 1001 86380 86390 1
518427 99518427 1001 86380 86390 1
519045 99519045 1001 86380 86390 1
519708 99519708 1001 86380 86390 1
519471 99519471 1001 86380 86390 1
519549 99519549 1001 86380 86390 1
519390 99519390 1001 86380 86390 1
519326 99519326 1001 86380 86390 1
519316 99519316 1001 86380 86390 1
519912 99519912 1001 86380 86390 1
520604 99520604 1001 86380 86390 1
520605 99520605 1001 86380 86390 1
520055 99520055 1001 86380 86390 1
520030 99520030 1001 86380 86390 1
520121 99520121 1001 86380 86390 1
520830 99520830 1001 86380 86390 1
521107 99521107 1001 86380 86390 1
521005 99521005 1001 86380 86390 1
522154 99522154 1001 86380 86390 1
522236 99522236 1001 86380 86390 1
522162 99522162 1001 86380 86390 1
522049 99522049 1001 86380 86390 1
521778 99521778 1001 86380 86390 1
521869 99521869 1001 86380 86390 1
521832 99521832 1001 86380 86390 1
521785 99521785 1001 86380 86390 1
523071 99523071 1001 86380 86390 1
523299 99523299 1001 86380 86390 1
523244 99523244 1001 86380 86390 1
523898 99523898 1001 86380 86390 1
523874 99523874 1001 86380 86390 1
523717 99523717 1001 86380 86390 1
523732 99523732 1001 86380 86390 1
523670 99523670 1001 86380 86390 1
523735 99523735 1001 86380 86390 1
523518 99523518 1001 86380 86390 1
523439 99523439 1001 86380 86390 1
523362 99523362 1001 86380 86390 1
523989 99523989 1001 86380 86390 1
524096 99524096 1001 86380 86390 1
524567 99524567 1001 86380 86390 1
524607 99524607 1001 86380 86390 1
524652 99524652 1001 86380 86390 1
524433 99524433 1001 86380 86390 1
524564 99524564 1001 86380 86390 1
524207 99524207 1001 86380 86390 1
524958 99524958 1001 86380 86390 1
525459 99525459 1001 86380 86390 1
525502 99525502 1001 86380 86390 1
525479 99525479 1001 86380 86390 1
525363 99525363 1001 86380 86390 1
525208 99525208 1001 86380 86390 1
525378 99525378 1001 86380 86390 1
525123 99525123 1001 86380 86390 1
525046 99525046 1001 86380 86390 1
525175 99525175 1001 86380 86390 1
525777 99525777 1001 86380 86390 1
525622 99525622 1001 86380 86390 1
525761 99525761 1001 86380 86390 1
526337 99526337 1001 86380 86390 1
526338 99526338 1001 86380 86390 1
526227 99526227 1001 86380 86390 1
526130 99526130 1001 86380 86390 1
525972 99525972 1001 86380 86390 1
525856 99525856 1001 86380 86390 1
525952 99525952 1001 86380 86390 1
526541 99526541 1001 86380 86390 1
526444 99526444 1001 86380 86390 1
526484 99526484 1001 86380 86390 1
527160 99527160 1001 86380 86390 1
527200 99527200 1001 86380 86390 1
527076 99527076 1001 86380 86390 1
527005 99527005 1001 86380 86390 1
526944 99526944 1001 86380 86390 1
526971 99526971 1001 86380 86390 1
526668 99526668 1001 86380 86390 1
526714 99526714 1001 86380 86390 1
527340 99527340 1001 86380 86390 1
527897 99527897 1001 86380 86390 1
528065 99528065 1001 86380 86390 1
527825 99527825 1001 86380 86390 1
527482 99527482 1001 86380 86390 1
527637 99527637 1001 86380 86390 1
527639 99527639 1001 86380 86390 1
527538 99527538 1001 86380 86390 1
528872 99528872 1001 86380 86390 1
528607 99528607 1001 86380 86390 1
528500 99528500 1001 86380 86390 1
529072 99529072 1001 86380 86390 1
529552 99529552 1001 86380 86390 1
529646 99529646 1001 86380 86390 1
529422 99529422 1001 86380 86390 1
529474 99529474 1001 86380 86390 1
529211 99529211 1001 86380 86390 1
529150 99529150 1001 86380 86390 1
529781 99529781 1001 86380 86390 1
529784 99529784 1001 86380 86390 1
530481 99530481 1001 86380 86390 1
530391 99530391 1001 86380 86390 1
530276 99530276 1001 86380 86390 1
529976 99529976 1001 86380 86390 1
530054 99530054 1001 86380 86390 1
530110 99530110 1001 86380 86390 1
530577 99530577 1001 86380 86390 1
530975 99530975 1001 86380 86390 1
531016 99531016 1001 86380 86390 1
530956 99530956 1001 86380 86390 1
531544 99531544 1001 86380 86390 1
531849 99531849 1001 86380 86390 1
531866 99531866 1001 86380 86390 1
532363 99532363 1001 86380 86390 1
532241 99532241 1001 86380 86390 1
532918 99532918 1001 86380 86390 1
532882 99532882 1001 86380 86390 1
532985 99532985 1001 86380 86390 1
532717 99532717 1001 86380 86390 1
532679 99532679 1001 86380 86390 1
532512 99532512 1001 86380 86390 1
533124 99533124 1001 86380 86390 1
533216 99533216 1001 86380 86390 1
533079 99533079 1001 86380 86390 1
533158 99533158 1001 86380 86390 1
533757 99533757 1001 86380 86390 1
533722 99533722 1001 86380 86390 1
533702 99533702 1001 86380 86390 1
533575 99533575 1001 86380 86390 1
533528 99533528 1001 86380 86390 1
533478 99533478 1001 86380 86390 1
533517 99533517 1001 86380 86390 1
533595 99533595 1001 86380 86390 1
533610 99533610 1001 86380 86390 1
534054 99534054 1001 86380 86390 1
534367 99534367 1001 86380 86390 1
534280 99534280 1001 86380 86390 1
534206 99534206 1001 86380 86390 1
534177 99534177 1001 86380 86390 1
534860 99534860 1001 86380 86390 1
535012 99535012 1001 86380 86390 1
535521 99535521 1001 86380 86390 1
535098 99535098 1001 86380 86390 1
535517 99535517 1001 86380 86390 1
535699 99535699 1001 86380 86390 1
536068 99536068 1001 86380 86390 1
536019 99536019 1001 86380 86390 1
536010 99536010 1001 86380 86390 1
535835 99535835 1001 86380 86390 1
535914 99535914 1001 86380 86390 1
535904 99535904 1001 86380 86390 1
537011 99537011 1001 86380 86390 1
537135 99537135 1001 86380 86390 1
537117 99537117 1001 86380 86390 1
536958 99536958 1001 86380 86390 1
536780 99536780 1001 86380 86390 1
536835 99536835 1001 86380 86390 1
536640 99536640 1001 86380 86390 1
536603 99536603 1001 86380 86390 1
537857 99537857 1001 86380 86390 1
537985 99537985 1001 86380 86390 1
537610 99537610 1001 86380 86390 1
537690 99537690 1001 86380 86390 1
537460 99537460 1001 86380 86390 1
537553 99537553 1001 86380 86390 1
537572 99537572 1001 86380 86390 1
538688 99538688 1001 86380 86390 1
538715 99538715 1001 86380 86390 1
538641 99538641 1001 86380 86390 1
538643 99538643 1001 86380 86390 1
538457 99538457 1001 86380 86390 1
538433 99538433 1001 86380 86390 1
538602 99538602 1001 86380 86390 1
538538 99538538 1001 86380 86390 1
538362 99538362 1001 86380 86390 1
538403 99538403 1001 86380 86390 1
538871 99538871 1001 86380 86390 1
538872 99538872 1001 86380 86390 1
538833 99538833 1001 86380 86390 1
539533 99539533 1001 86380 86390 1
539289 99539289 1001 86380 86390 1
539395 99539395 1001 86380 86390 1
539110 99539110 1001 86380 86390 1
539677 99539677 1001 86380 86390 1
539437 99539437 1001 86380 86390 1
540214 99540214 1001 86380 86390 1
540216 99540216 1001 86380 86390 1
540193 99540193 1001 86380 86390 1
539953 99539953 1001 86380 86390 1
539851 99539851 1001 86380 86390 1
539891 99539891 1001 86380 86390 1
540478 99540478 1001 86380 86390 1
540625 99540625 1001 86380 86390 1
540471 99540471 1001 86380 86390 1
541121 99541121 1001 86380 86390 1
541099 99541099 1001 86380 86390 1
541000 99541000 1001 86380 86390 1
541478 99541478 1001 86380 86390 1
541496 99541496 1001 86380 86390 1
542090 99542090 1001 86380 86390 1
542052 99542052 1001 86380 86390 1
541791 99541791 1001 86380 86390 1
541695 99541695 1001 86380 86390 1
541555 99541555 1001 86380 86390 1
541519 99541519 1001 86380 86390 1
541651 99541651 1001 86380 86390 1
542269 99542269 1001 86380 86390 1
542257 99542257 1001 86380 86390 1
542283 99542283 1001 86380 86390 1
542754 99542754 1001 86380 86390 1
542916 99542916 1001 86380 86390 1
542922 99542922 1001 86380 86390 1
[truncated: 4,018,644 more chars]
