# Supplementary material for: Fast and near-optimal monitoring for healthcare acquired infection outbreaks
Source: PLoS Comput Biol. 2019 Sep 16;15(9):e1007284. doi: 10.1371/journal.pcbi.1007284 (PMC6762212; doi:10.1371/journal.pcbi.1007284)
Supplement: S1 Data — (ZIP) [file pcbi.1007284.s006.zip › MobilityLogs1/HAISE_Carilion_all_visits_day_13.txt]

#Person location Sublocation StartTime EndTime Type
511172 1050 1002 57282 60227 1
400112 99400112 1001 86380 86390 1
400617 99400617 1001 86380 86390 1
400772 99400772 1001 86380 86390 1
400946 99400946 1001 86380 86390 1
401077 99401077 1001 86380 86390 1
401940 99401940 1001 86380 86390 1
401929 99401929 1001 86380 86390 1
402747 99402747 1001 86380 86390 1
403206 99403206 1001 86380 86390 1
403327 99403327 1001 86380 86390 1
403311 99403311 1001 86380 86390 1
403794 99403794 1001 86380 86390 1
403850 99403850 1001 86380 86390 1
403871 99403871 1001 86380 86390 1
404456 99404456 1001 86380 86390 1
404689 99404689 1001 86380 86390 1
404747 99404747 1001 86380 86390 1
404855 99404855 1001 86380 86390 1
404987 99404987 1001 86380 86390 1
405042 99405042 1001 86380 86390 1
405705 99405705 1001 86380 86390 1
405746 99405746 1001 86380 86390 1
406173 99406173 1001 86380 86390 1
406130 99406130 1001 86380 86390 1
406108 99406108 1001 86380 86390 1
406315 99406315 1001 86380 86390 1
406488 99406488 1001 86380 86390 1
406747 99406747 1001 86380 86390 1
407605 99407605 1001 86380 86390 1
407629 99407629 1001 86380 86390 1
408171 99408171 1001 86380 86390 1
408678 99408678 1001 86380 86390 1
408788 99408788 1001 86380 86390 1
408906 99408906 1001 86380 86390 1
408997 99408997 1001 86380 86390 1
409430 99409430 1001 86380 86390 1
409801 99409801 1001 86380 86390 1
409840 99409840 1001 86380 86390 1
410330 99410330 1001 86380 86390 1
410360 99410360 1001 86380 86390 1
410586 99410586 1001 86380 86390 1
410885 99410885 1001 86380 86390 1
411913 99411913 1001 86380 86390 1
412355 99412355 1001 86380 86390 1
413647 99413647 1001 86380 86390 1
413505 99413505 1001 86380 86390 1
413042 99413042 1001 86380 86390 1
412554 99412554 1001 86380 86390 1
412488 99412488 1001 86380 86390 1
414064 99414064 1001 86380 86390 1
415196 99415196 1001 86380 86390 1
414944 99414944 1001 86380 86390 1
414621 99414621 1001 86380 86390 1
414828 99414828 1001 86380 86390 1
414221 99414221 1001 86380 86390 1
414187 99414187 1001 86380 86390 1
415347 99415347 1001 86380 86390 1
416837 99416837 1001 86380 86390 1
416791 99416791 1001 86380 86390 1
415854 99415854 1001 86380 86390 1
418578 99418578 1001 86380 86390 1
418757 99418757 1001 86380 86390 1
418513 99418513 1001 86380 86390 1
418688 99418688 1001 86380 86390 1
418650 99418650 1001 86380 86390 1
418288 99418288 1001 86380 86390 1
417752 99417752 1001 86380 86390 1
417835 99417835 1001 86380 86390 1
418887 99418887 1001 86380 86390 1
419168 99419168 1001 86380 86390 1
420351 99420351 1001 86380 86390 1
419884 99419884 1001 86380 86390 1
420003 99420003 1001 86380 86390 1
419559 99419559 1001 86380 86390 1
420702 99420702 1001 86380 86390 1
420584 99420584 1001 86380 86390 1
421778 99421778 1001 86380 86390 1
421692 99421692 1001 86380 86390 1
421912 99421912 1001 86380 86390 1
421856 99421856 1001 86380 86390 1
422094 99422094 1001 86380 86390 1
421539 99421539 1001 86380 86390 1
421621 99421621 1001 86380 86390 1
421502 99421502 1001 86380 86390 1
421366 99421366 1001 86380 86390 1
422242 99422242 1001 86380 86390 1
422381 99422381 1001 86380 86390 1
423547 99423547 1001 86380 86390 1
423352 99423352 1001 86380 86390 1
423151 99423151 1001 86380 86390 1
423198 99423198 1001 86380 86390 1
422834 99422834 1001 86380 86390 1
424107 99424107 1001 86380 86390 1
425324 99425324 1001 86380 86390 1
425072 99425072 1001 86380 86390 1
424838 99424838 1001 86380 86390 1
424748 99424748 1001 86380 86390 1
424772 99424772 1001 86380 86390 1
424518 99424518 1001 86380 86390 1
424450 99424450 1001 86380 86390 1
424588 99424588 1001 86380 86390 1
424338 99424338 1001 86380 86390 1
425666 99425666 1001 86380 86390 1
427015 99427015 1001 86380 86390 1
426605 99426605 1001 86380 86390 1
426342 99426342 1001 86380 86390 1
427137 99427137 1001 86380 86390 1
427216 99427216 1001 86380 86390 1
428482 99428482 1001 86380 86390 1
428316 99428316 1001 86380 86390 1
427884 99427884 1001 86380 86390 1
427794 99427794 1001 86380 86390 1
428840 99428840 1001 86380 86390 1
428748 99428748 1001 86380 86390 1
428929 99428929 1001 86380 86390 1
429861 99429861 1001 86380 86390 1
429629 99429629 1001 86380 86390 1
429518 99429518 1001 86380 86390 1
430745 99430745 1001 86380 86390 1
430449 99430449 1001 86380 86390 1
430756 99430756 1001 86380 86390 1
430733 99430733 1001 86380 86390 1
431791 99431791 1001 86380 86390 1
431336 99431336 1001 86380 86390 1
431597 99431597 1001 86380 86390 1
430868 99430868 1001 86380 86390 1
430892 99430892 1001 86380 86390 1
430991 99430991 1001 86380 86390 1
431225 99431225 1001 86380 86390 1
430843 99430843 1001 86380 86390 1
432326 99432326 1001 86380 86390 1
433381 99433381 1001 86380 86390 1
433316 99433316 1001 86380 86390 1
433101 99433101 1001 86380 86390 1
432533 99432533 1001 86380 86390 1
432501 99432501 1001 86380 86390 1
432787 99432787 1001 86380 86390 1
433943 99433943 1001 86380 86390 1
433792 99433792 1001 86380 86390 1
434274 99434274 1001 86380 86390 1
435447 99435447 1001 86380 86390 1
436991 99436991 1001 86380 86390 1
436246 99436246 1001 86380 86390 1
436002 99436002 1001 86380 86390 1
436262 99436262 1001 86380 86390 1
437215 99437215 1001 86380 86390 1
437300 99437300 1001 86380 86390 1
437309 99437309 1001 86380 86390 1
300462 99300462 1001 86380 86390 1
300122 99300122 1001 86380 86390 1
300146 99300146 1001 86380 86390 1
300805 99300805 1001 86380 86390 1
300845 99300845 1001 86380 86390 1
301552 99301552 1001 86380 86390 1
301454 99301454 1001 86380 86390 1
301403 99301403 1001 86380 86390 1
301509 99301509 1001 86380 86390 1
301488 99301488 1001 86380 86390 1
301240 99301240 1001 86380 86390 1
301256 99301256 1001 86380 86390 1
301297 99301297 1001 86380 86390 1
301063 99301063 1001 86380 86390 1
301005 99301005 1001 86380 86390 1
301044 99301044 1001 86380 86390 1
300983 99300983 1001 86380 86390 1
301634 99301634 1001 86380 86390 1
301727 99301727 1001 86380 86390 1
301742 99301742 1001 86380 86390 1
301706 99301706 1001 86380 86390 1
302286 99302286 1001 86380 86390 1
302236 99302236 1001 86380 86390 1
301906 99301906 1001 86380 86390 1
301919 99301919 1001 86380 86390 1
301908 99301908 1001 86380 86390 1
301807 99301807 1001 86380 86390 1
302542 99302542 1001 86380 86390 1
303014 99303014 1001 86380 86390 1
302961 99302961 1001 86380 86390 1
302625 99302625 1001 86380 86390 1
302690 99302690 1001 86380 86390 1
302753 99302753 1001 86380 86390 1
302741 99302741 1001 86380 86390 1
303369 99303369 1001 86380 86390 1
303927 99303927 1001 86380 86390 1
303781 99303781 1001 86380 86390 1
303810 99303810 1001 86380 86390 1
303535 99303535 1001 86380 86390 1
303513 99303513 1001 86380 86390 1
303423 99303423 1001 86380 86390 1
303553 99303553 1001 86380 86390 1
304098 99304098 1001 86380 86390 1
304748 99304748 1001 86380 86390 1
304687 99304687 1001 86380 86390 1
304793 99304793 1001 86380 86390 1
304500 99304500 1001 86380 86390 1
304449 99304449 1001 86380 86390 1
304540 99304540 1001 86380 86390 1
304347 99304347 1001 86380 86390 1
305013 99305013 1001 86380 86390 1
304867 99304867 1001 86380 86390 1
305037 99305037 1001 86380 86390 1
305588 99305588 1001 86380 86390 1
305515 99305515 1001 86380 86390 1
305416 99305416 1001 86380 86390 1
500013 99500013 1001 86380 86390 1
500122 99500122 1001 86380 86390 1
500743 99500743 1001 86380 86390 1
500615 99500615 1001 86380 86390 1
500628 99500628 1001 86380 86390 1
500762 99500762 1001 86380 86390 1
500518 99500518 1001 86380 86390 1
500533 99500533 1001 86380 86390 1
500410 99500410 1001 86380 86390 1
500221 99500221 1001 86380 86390 1
500980 99500980 1001 86380 86390 1
501540 99501540 1001 86380 86390 1
501332 99501332 1001 86380 86390 1
501287 99501287 1001 86380 86390 1
502295 99502295 1001 86380 86390 1
502147 99502147 1001 86380 86390 1
502199 99502199 1001 86380 86390 1
502085 99502085 1001 86380 86390 1
502166 99502166 1001 86380 86390 1
501873 99501873 1001 86380 86390 1
501931 99501931 1001 86380 86390 1
502621 99502621 1001 86380 86390 1
502627 99502627 1001 86380 86390 1
502525 99502525 1001 86380 86390 1
503132 99503132 1001 86380 86390 1
503275 99503275 1001 86380 86390 1
503286 99503286 1001 86380 86390 1
502716 99502716 1001 86380 86390 1
502718 99502718 1001 86380 86390 1
502838 99502838 1001 86380 86390 1
503388 99503388 1001 86380 86390 1
503441 99503441 1001 86380 86390 1
503927 99503927 1001 86380 86390 1
503882 99503882 1001 86380 86390 1
503607 99503607 1001 86380 86390 1
503559 99503559 1001 86380 86390 1
504150 99504150 1001 86380 86390 1
504845 99504845 1001 86380 86390 1
504627 99504627 1001 86380 86390 1
504453 99504453 1001 86380 86390 1
504389 99504389 1001 86380 86390 1
504341 99504341 1001 86380 86390 1
504407 99504407 1001 86380 86390 1
504452 99504452 1001 86380 86390 1
505117 99505117 1001 86380 86390 1
505757 99505757 1001 86380 86390 1
505427 99505427 1001 86380 86390 1
505280 99505280 1001 86380 86390 1
505289 99505289 1001 86380 86390 1
505810 99505810 1001 86380 86390 1
505906 99505906 1001 86380 86390 1
506469 99506469 1001 86380 86390 1
506491 99506491 1001 86380 86390 1
506084 99506084 1001 86380 86390 1
506789 99506789 1001 86380 86390 1
506687 99506687 1001 86380 86390 1
506796 99506796 1001 86380 86390 1
507247 99507247 1001 86380 86390 1
507041 99507041 1001 86380 86390 1
507073 99507073 1001 86380 86390 1
506894 99506894 1001 86380 86390 1
506850 99506850 1001 86380 86390 1
507461 99507461 1001 86380 86390 1
507443 99507443 1001 86380 86390 1
508236 99508236 1001 86380 86390 1
508145 99508145 1001 86380 86390 1
507957 99507957 1001 86380 86390 1
507999 99507999 1001 86380 86390 1
507833 99507833 1001 86380 86390 1
508973 99508973 1001 86380 86390 1
508674 99508674 1001 86380 86390 1
508465 99508465 1001 86380 86390 1
509098 99509098 1001 86380 86390 1
509101 99509101 1001 86380 86390 1
509953 99509953 1001 86380 86390 1
510096 99510096 1001 86380 86390 1
509994 99509994 1001 86380 86390 1
509944 99509944 1001 86380 86390 1
510050 99510050 1001 86380 86390 1
510051 99510051 1001 86380 86390 1
510287 99510287 1001 86380 86390 1
510739 99510739 1001 86380 86390 1
511375 99511375 1001 86380 86390 1
511544 99511544 1001 86380 86390 1
511081 99511081 1001 86380 86390 1
511604 99511604 1001 86380 86390 1
511638 99511638 1001 86380 86390 1
512277 99512277 1001 86380 86390 1
512256 99512256 1001 86380 86390 1
512040 99512040 1001 86380 86390 1
513112 99513112 1001 86380 86390 1
512926 99512926 1001 86380 86390 1
512706 99512706 1001 86380 86390 1
512681 99512681 1001 86380 86390 1
513254 99513254 1001 86380 86390 1
513968 99513968 1001 86380 86390 1
514007 99514007 1001 86380 86390 1
513634 99513634 1001 86380 86390 1
513808 99513808 1001 86380 86390 1
513758 99513758 1001 86380 86390 1
513413 99513413 1001 86380 86390 1
514148 99514148 1001 86380 86390 1
514190 99514190 1001 86380 86390 1
514741 99514741 1001 86380 86390 1
514638 99514638 1001 86380 86390 1
514320 99514320 1001 86380 86390 1
514362 99514362 1001 86380 86390 1
514260 99514260 1001 86380 86390 1
514912 99514912 1001 86380 86390 1
514900 99514900 1001 86380 86390 1
515022 99515022 1001 86380 86390 1
515505 99515505 1001 86380 86390 1
515534 99515534 1001 86380 86390 1
515643 99515643 1001 86380 86390 1
515448 99515448 1001 86380 86390 1
515475 99515475 1001 86380 86390 1
515451 99515451 1001 86380 86390 1
515127 99515127 1001 86380 86390 1
515077 99515077 1001 86380 86390 1
515068 99515068 1001 86380 86390 1
515840 99515840 1001 86380 86390 1
516239 99516239 1001 86380 86390 1
516193 99516193 1001 86380 86390 1
515910 99515910 1001 86380 86390 1
516631 99516631 1001 86380 86390 1
517325 99517325 1001 86380 86390 1
517328 99517328 1001 86380 86390 1
517084 99517084 1001 86380 86390 1
516851 99516851 1001 86380 86390 1
516762 99516762 1001 86380 86390 1
516828 99516828 1001 86380 86390 1
516738 99516738 1001 86380 86390 1
517540 99517540 1001 86380 86390 1
518020 99518020 1001 86380 86390 1
518098 99518098 1001 86380 86390 1
518079 99518079 1001 86380 86390 1
517886 99517886 1001 86380 86390 1
517839 99517839 1001 86380 86390 1
517684 99517684 1001 86380 86390 1
518198 99518198 1001 86380 86390 1
518861 99518861 1001 86380 86390 1
518615 99518615 1001 86380 86390 1
518593 99518593 1001 86380 86390 1
518414 99518414 1001 86380 86390 1
518558 99518558 1001 86380 86390 1
519412 99519412 1001 86380 86390 1
519196 99519196 1001 86380 86390 1
519392 99519392 1001 86380 86390 1
519956 99519956 1001 86380 86390 1
519935 99519935 1001 86380 86390 1
520429 99520429 1001 86380 86390 1
520047 99520047 1001 86380 86390 1
520075 99520075 1001 86380 86390 1
520169 99520169 1001 86380 86390 1
520212 99520212 1001 86380 86390 1
520774 99520774 1001 86380 86390 1
521430 99521430 1001 86380 86390 1
521126 99521126 1001 86380 86390 1
521206 99521206 1001 86380 86390 1
520964 99520964 1001 86380 86390 1
520914 99520914 1001 86380 86390 1
520980 99520980 1001 86380 86390 1
521535 99521535 1001 86380 86390 1
522289 99522289 1001 86380 86390 1
521976 99521976 1001 86380 86390 1
522029 99522029 1001 86380 86390 1
522083 99522083 1001 86380 86390 1
521929 99521929 1001 86380 86390 1
522059 99522059 1001 86380 86390 1
523083 99523083 1001 86380 86390 1
523084 99523084 1001 86380 86390 1
522836 99522836 1001 86380 86390 1
522794 99522794 1001 86380 86390 1
522631 99522631 1001 86380 86390 1
522556 99522556 1001 86380 86390 1
523844 99523844 1001 86380 86390 1
523770 99523770 1001 86380 86390 1
523926 99523926 1001 86380 86390 1
523688 99523688 1001 86380 86390 1
523461 99523461 1001 86380 86390 1
523450 99523450 1001 86380 86390 1
523362 99523362 1001 86380 86390 1
523974 99523974 1001 86380 86390 1
524118 99524118 1001 86380 86390 1
524055 99524055 1001 86380 86390 1
524094 99524094 1001 86380 86390 1
524820 99524820 1001 86380 86390 1
524799 99524799 1001 86380 86390 1
524896 99524896 1001 86380 86390 1
525215 99525215 1001 86380 86390 1
525271 99525271 1001 86380 86390 1
525323 99525323 1001 86380 86390 1
525183 99525183 1001 86380 86390 1
525126 99525126 1001 86380 86390 1
525063 99525063 1001 86380 86390 1
525699 99525699 1001 86380 86390 1
525715 99525715 1001 86380 86390 1
525619 99525619 1001 86380 86390 1
526242 99526242 1001 86380 86390 1
526141 99526141 1001 86380 86390 1
526180 99526180 1001 86380 86390 1
525880 99525880 1001 86380 86390 1
525957 99525957 1001 86380 86390 1
526565 99526565 1001 86380 86390 1
526543 99526543 1001 86380 86390 1
527185 99527185 1001 86380 86390 1
527122 99527122 1001 86380 86390 1
527074 99527074 1001 86380 86390 1
527225 99527225 1001 86380 86390 1
527192 99527192 1001 86380 86390 1
526946 99526946 1001 86380 86390 1
526908 99526908 1001 86380 86390 1
526899 99526899 1001 86380 86390 1
527397 99527397 1001 86380 86390 1
528068 99528068 1001 86380 86390 1
527637 99527637 1001 86380 86390 1
527560 99527560 1001 86380 86390 1
527573 99527573 1001 86380 86390 1
527517 99527517 1001 86380 86390 1
528186 99528186 1001 86380 86390 1
528730 99528730 1001 86380 86390 1
528633 99528633 1001 86380 86390 1
528673 99528673 1001 86380 86390 1
528635 99528635 1001 86380 86390 1
528498 99528498 1001 86380 86390 1
529070 99529070 1001 86380 86390 1
528936 99528936 1001 86380 86390 1
529638 99529638 1001 86380 86390 1
529674 99529674 1001 86380 86390 1
529597 99529597 1001 86380 86390 1
529292 99529292 1001 86380 86390 1
529180 99529180 1001 86380 86390 1
529297 99529297 1001 86380 86390 1
529116 99529116 1001 86380 86390 1
529846 99529846 1001 86380 86390 1
530222 99530222 1001 86380 86390 1
530268 99530268 1001 86380 86390 1
529951 99529951 1001 86380 86390 1
530737 99530737 1001 86380 86390 1
530584 99530584 1001 86380 86390 1
531342 99531342 1001 86380 86390 1
531201 99531201 1001 86380 86390 1
531183 99531183 1001 86380 86390 1
531024 99531024 1001 86380 86390 1
530950 99530950 1001 86380 86390 1
531462 99531462 1001 86380 86390 1
531570 99531570 1001 86380 86390 1
532155 99532155 1001 86380 86390 1
532162 99532162 1001 86380 86390 1
531725 99531725 1001 86380 86390 1
532884 99532884 1001 86380 86390 1
532938 99532938 1001 86380 86390 1
532788 99532788 1001 86380 86390 1
532804 99532804 1001 86380 86390 1
532417 99532417 1001 86380 86390 1
532613 99532613 1001 86380 86390 1
533108 99533108 1001 86380 86390 1
533733 99533733 1001 86380 86390 1
533748 99533748 1001 86380 86390 1
533686 99533686 1001 86380 86390 1
533790 99533790 1001 86380 86390 1
533466 99533466 1001 86380 86390 1
534057 99534057 1001 86380 86390 1
534626 99534626 1001 86380 86390 1
534310 99534310 1001 86380 86390 1
534306 99534306 1001 86380 86390 1
534793 99534793 1001 86380 86390 1
535428 99535428 1001 86380 86390 1
535430 99535430 1001 86380 86390 1
535291 99535291 1001 86380 86390 1
534945 99534945 1001 86380 86390 1
535080 99535080 1001 86380 86390 1
535631 99535631 1001 86380 86390 1
536082 99536082 1001 86380 86390 1
536114 99536114 1001 86380 86390 1
535961 99535961 1001 86380 86390 1
536103 99536103 1001 86380 86390 1
535748 99535748 1001 86380 86390 1
536356 99536356 1001 86380 86390 1
537039 99537039 1001 86380 86390 1
537079 99537079 1001 86380 86390 1
536967 99536967 1001 86380 86390 1
536884 99536884 1001 86380 86390 1
536685 99536685 1001 86380 86390 1
536692 99536692 1001 86380 86390 1
537357 99537357 1001 86380 86390 1
537830 99537830 1001 86380 86390 1
537579 99537579 1001 86380 86390 1
537608 99537608 1001 86380 86390 1
537613 99537613 1001 86380 86390 1
538052 99538052 1001 86380 86390 1
538127 99538127 1001 86380 86390 1
538145 99538145 1001 86380 86390 1
538459 99538459 1001 86380 86390 1
538500 99538500 1001 86380 86390 1
538272 99538272 1001 86380 86390 1
538237 99538237 1001 86380 86390 1
538276 99538276 1001 86380 86390 1
538278 99538278 1001 86380 86390 1
539124 99539124 1001 86380 86390 1
539165 99539165 1001 86380 86390 1
539160 99539160 1001 86380 86390 1
539692 99539692 1001 86380 86390 1
539839 99539839 1001 86380 86390 1
539687 99539687 1001 86380 86390 1
540352 99540352 1001 86380 86390 1
540333 99540333 1001 86380 86390 1
539968 99539968 1001 86380 86390 1
539994 99539994 1001 86380 86390 1
540571 99540571 1001 86380 86390 1
540645 99540645 1001 86380 86390 1
541231 99541231 1001 86380 86390 1
541124 99541124 1001 86380 86390 1
540996 99540996 1001 86380 86390 1
540881 99540881 1001 86380 86390 1
541479 99541479 1001 86380 86390 1
541389 99541389 1001 86380 86390 1
541774 99541774 1001 86380 86390 1
541829 99541829 1001 86380 86390 1
541528 99541528 1001 86380 86390 1
541569 99541569 1001 86380 86390 1
543733 99543733 1001 86380 86390 1
543481 99543481 1001 86380 86390 1
543301 99543301 1001 86380 86390 1
543903 99543903 1001 86380 86390 1
544456 99544456 1001 86380 86390 1
544083 99544083 1001 86380 86390 1
544168 99544168 1001 86380 86390 1
544052 99544052 1001 86380 86390 1
544699 99544699 1001 86380 86390 1
544701 99544701 1001 86380 86390 1
544678 99544678 1001 86380 86390 1
544619 99544619 1001 86380 86390 1
544736 99544736 1001 86380 86390 1
400221 99400221 1001 86380 86390 1
400285 99400285 1001 86380 86390 1
400234 99400234 1001 86380 86390 1
401121 99401121 1001 86380 86390 1
401106 99401106 1001 86380 86390 1
401658 99401658 1001 86380 86390 1
401629 99401629 1001 86380 86390 1
401946 99401946 1001 86380 86390 1
402062 99402062 1001 86380 86390 1
402114 99402114 1001 86380 86390 1
402141 99402141 1001 86380 86390 1
402070 99402070 1001 86380 86390 1
402275 99402275 1001 86380 86390 1
402365 99402365 1001 86380 86390 1
402462 99402462 1001 86380 86390 1
403148 99403148 1001 86380 86390 1
403355 99403355 1001 86380 86390 1
403467 99403467 1001 86380 86390 1
403872 99403872 1001 86380 86390 1
404221 99404221 1001 86380 86390 1
404753 99404753 1001 86380 86390 1
404843 99404843 1001 86380 86390 1
405493 99405493 1001 86380 86390 1
405601 99405601 1001 86380 86390 1
406693 99406693 1001 86380 86390 1
406787 99406787 1001 86380 86390 1
407306 99407306 1001 86380 86390 1
407308 99407308 1001 86380 86390 1
407952 99407952 1001 86380 86390 1
408241 99408241 1001 86380 86390 1
409023 99409023 1001 86380 86390 1
409128 99409128 1001 86380 86390 1
409242 99409242 1001 86380 86390 1
409466 99409466 1001 86380 86390 1
409929 99409929 1001 86380 86390 1
409950 99409950 1001 86380 86390 1
409947 99409947 1001 86380 86390 1
410278 99410278 1001 86380 86390 1
410529 99410529 1001 86380 86390 1
410724 99410724 1001 86380 86390 1
410824 99410824 1001 86380 86390 1
411087 99411087 1001 86380 86390 1
411137 99411137 1001 86380 86390 1
411854 99411854 1001 86380 86390 1
413403 99413403 1001 86380 86390 1
413477 99413477 1001 86380 86390 1
413478 99413478 1001 86380 86390 1
412915 99412915 1001 86380 86390 1
412796 99412796 1001 86380 86390 1
415162 99415162 1001 86380 86390 1
414825 99414825 1001 86380 86390 1
414643 99414643 1001 86380 86390 1
414920 99414920 1001 86380 86390 1
415651 99415651 1001 86380 86390 1
415468 99415468 1001 86380 86390 1
416254 99416254 1001 86380 86390 1
416343 99416343 1001 86380 86390 1
415997 99415997 1001 86380 86390 1
417203 99417203 1001 86380 86390 1
418742 99418742 1001 86380 86390 1
418039 99418039 1001 86380 86390 1
418063 99418063 1001 86380 86390 1
418122 99418122 1001 86380 86390 1
417853 99417853 1001 86380 86390 1
417948 99417948 1001 86380 86390 1
418822 99418822 1001 86380 86390 1
419094 99419094 1001 86380 86390 1
420366 99420366 1001 86380 86390 1
419893 99419893 1001 86380 86390 1
419242 99419242 1001 86380 86390 1
419362 99419362 1001 86380 86390 1
419445 99419445 1001 86380 86390 1
420833 99420833 1001 86380 86390 1
420539 99420539 1001 86380 86390 1
420781 99420781 1001 86380 86390 1
420532 99420532 1001 86380 86390 1
421967 99421967 1001 86380 86390 1
422086 99422086 1001 86380 86390 1
421635 99421635 1001 86380 86390 1
421270 99421270 1001 86380 86390 1
420912 99420912 1001 86380 86390 1
421240 99421240 1001 86380 86390 1
421052 99421052 1001 86380 86390 1
422579 99422579 1001 86380 86390 1
423794 99423794 1001 86380 86390 1
423853 99423853 1001 86380 86390 1
423842 99423842 1001 86380 86390 1
425346 99425346 1001 86380 86390 1
425317 99425317 1001 86380 86390 1
424633 99424633 1001 86380 86390 1
424495 99424495 1001 86380 86390 1
424336 99424336 1001 86380 86390 1
426920 99426920 1001 86380 86390 1
426256 99426256 1001 86380 86390 1
426025 99426025 1001 86380 86390 1
427252 99427252 1001 86380 86390 1
428583 99428583 1001 86380 86390 1
428159 99428159 1001 86380 86390 1
428321 99428321 1001 86380 86390 1
428222 99428222 1001 86380 86390 1
428085 99428085 1001 86380 86390 1
427828 99427828 1001 86380 86390 1
427594 99427594 1001 86380 86390 1
427747 99427747 1001 86380 86390 1
427818 99427818 1001 86380 86390 1
429103 99429103 1001 86380 86390 1
428774 99428774 1001 86380 86390 1
428802 99428802 1001 86380 86390 1
430001 99430001 1001 86380 86390 1
429954 99429954 1001 86380 86390 1
429560 99429560 1001 86380 86390 1
430425 99430425 1001 86380 86390 1
430579 99430579 1001 86380 86390 1
430775 99430775 1001 86380 86390 1
430387 99430387 1001 86380 86390 1
431863 99431863 1001 86380 86390 1
431678 99431678 1001 86380 86390 1
432021 99432021 1001 86380 86390 1
431978 99431978 1001 86380 86390 1
431332 99431332 1001 86380 86390 1
431612 99431612 1001 86380 86390 1
431343 99431343 1001 86380 86390 1
431470 99431470 1001 86380 86390 1
431259 99431259 1001 86380 86390 1
432251 99432251 1001 86380 86390 1
432438 99432438 1001 86380 86390 1
432199 99432199 1001 86380 86390 1
433719 99433719 1001 86380 86390 1
433428 99433428 1001 86380 86390 1
433770 99433770 1001 86380 86390 1
435321 99435321 1001 86380 86390 1
434895 99434895 1001 86380 86390 1
434597 99434597 1001 86380 86390 1
434740 99434740 1001 86380 86390 1
434428 99434428 1001 86380 86390 1
434524 99434524 1001 86380 86390 1
434219 99434219 1001 86380 86390 1
435476 99435476 1001 86380 86390 1
436947 99436947 1001 86380 86390 1
436777 99436777 1001 86380 86390 1
436602 99436602 1001 86380 86390 1
436484 99436484 1001 86380 86390 1
436264 99436264 1001 86380 86390 1
436011 99436011 1001 86380 86390 1
437345 99437345 1001 86380 86390 1
300044 99300044 1001 86380 86390 1
437308 99437308 1001 86380 86390 1
300601 99300601 1001 86380 86390 1
300353 99300353 1001 86380 86390 1
300124 99300124 1001 86380 86390 1
300181 99300181 1001 86380 86390 1
300159 99300159 1001 86380 86390 1
300288 99300288 1001 86380 86390 1
301438 99301438 1001 86380 86390 1
301164 99301164 1001 86380 86390 1
301119 99301119 1001 86380 86390 1
300992 99300992 1001 86380 86390 1
301007 99301007 1001 86380 86390 1
301022 99301022 1001 86380 86390 1
301036 99301036 1001 86380 86390 1
301707 99301707 1001 86380 86390 1
302311 99302311 1001 86380 86390 1
302130 99302130 1001 86380 86390 1
302045 99302045 1001 86380 86390 1
301857 99301857 1001 86380 86390 1
302427 99302427 1001 86380 86390 1
302639 99302639 1001 86380 86390 1
303348 99303348 1001 86380 86390 1
303310 99303310 1001 86380 86390 1
303454 99303454 1001 86380 86390 1
304044 99304044 1001 86380 86390 1
304090 99304090 1001 86380 86390 1
304448 99304448 1001 86380 86390 1
304644 99304644 1001 86380 86390 1
304545 99304545 1001 86380 86390 1
304898 99304898 1001 86380 86390 1
305035 99305035 1001 86380 86390 1
305657 99305657 1001 86380 86390 1
305601 99305601 1001 86380 86390 1
305677 99305677 1001 86380 86390 1
305435 99305435 1001 86380 86390 1
305384 99305384 1001 86380 86390 1
305388 99305388 1001 86380 86390 1
305180 99305180 1001 86380 86390 1
500094 99500094 1001 86380 86390 1
500030 99500030 1001 86380 86390 1
500417 99500417 1001 86380 86390 1
500579 99500579 1001 86380 86390 1
500516 99500516 1001 86380 86390 1
500850 99500850 1001 86380 86390 1
501230 99501230 1001 86380 86390 1
501090 99501090 1001 86380 86390 1
501078 99501078 1001 86380 86390 1
502178 99502178 1001 86380 86390 1
502257 99502257 1001 86380 86390 1
502102 99502102 1001 86380 86390 1
502623 99502623 1001 86380 86390 1
503159 99503159 1001 86380 86390 1
502819 99502819 1001 86380 86390 1
502877 99502877 1001 86380 86390 1
503364 99503364 1001 86380 86390 1
504041 99504041 1001 86380 86390 1
504019 99504019 1001 86380 86390 1
503838 99503838 1001 86380 86390 1
503739 99503739 1001 86380 86390 1
503756 99503756 1001 86380 86390 1
503521 99503521 1001 86380 86390 1
504285 99504285 1001 86380 86390 1
504197 99504197 1001 86380 86390 1
504216 99504216 1001 86380 86390 1
504415 99504415 1001 86380 86390 1
504353 99504353 1001 86380 86390 1
504421 99504421 1001 86380 86390 1
505013 99505013 1001 86380 86390 1
505650 99505650 1001 86380 86390 1
505667 99505667 1001 86380 86390 1
505399 99505399 1001 86380 86390 1
505477 99505477 1001 86380 86390 1
505458 99505458 1001 86380 86390 1
505293 99505293 1001 86380 86390 1
505285 99505285 1001 86380 86390 1
505777 99505777 1001 86380 86390 1
506471 99506471 1001 86380 86390 1
506464 99506464 1001 86380 86390 1
506207 99506207 1001 86380 86390 1
506790 99506790 1001 86380 86390 1
507265 99507265 1001 86380 86390 1
507027 99507027 1001 86380 86390 1
507054 99507054 1001 86380 86390 1
507099 99507099 1001 86380 86390 1
506897 99506897 1001 86380 86390 1
506991 99506991 1001 86380 86390 1
506877 99506877 1001 86380 86390 1
507585 99507585 1001 86380 86390 1
507924 99507924 1001 86380 86390 1
507753 99507753 1001 86380 86390 1
508427 99508427 1001 86380 86390 1
508877 99508877 1001 86380 86390 1
508998 99508998 1001 86380 86390 1
508544 99508544 1001 86380 86390 1
508601 99508601 1001 86380 86390 1
508627 99508627 1001 86380 86390 1
509149 99509149 1001 86380 86390 1
509867 99509867 1001 86380 86390 1
509791 99509791 1001 86380 86390 1
509767 99509767 1001 86380 86390 1
509887 99509887 1001 86380 86390 1
509583 99509583 1001 86380 86390 1
509666 99509666 1001 86380 86390 1
509418 99509418 1001 86380 86390 1
509483 99509483 1001 86380 86390 1
509394 99509394 1001 86380 86390 1
509420 99509420 1001 86380 86390 1
510017 99510017 1001 86380 86390 1
510715 99510715 1001 86380 86390 1
510597 99510597 1001 86380 86390 1
510636 99510636 1001 86380 86390 1
510355 99510355 1001 86380 86390 1
510375 99510375 1001 86380 86390 1
510336 99510336 1001 86380 86390 1
510479 99510479 1001 86380 86390 1
510188 99510188 1001 86380 86390 1
510292 99510292 1001 86380 86390 1
510193 99510193 1001 86380 86390 1
510235 99510235 1001 86380 86390 1
510808 99510808 1001 86380 86390 1
511507 99511507 1001 86380 86390 1
511501 99511501 1001 86380 86390 1
511077 99511077 1001 86380 86390 1
511628 99511628 1001 86380 86390 1
511673 99511673 1001 86380 86390 1
511690 99511690 1001 86380 86390 1
511716 99511716 1001 86380 86390 1
512187 99512187 1001 86380 86390 1
512348 99512348 1001 86380 86390 1
512210 99512210 1001 86380 86390 1
511988 99511988 1001 86380 86390 1
511917 99511917 1001 86380 86390 1
511819 99511819 1001 86380 86390 1
512534 99512534 1001 86380 86390 1
512401 99512401 1001 86380 86390 1
513064 99513064 1001 86380 86390 1
513130 99513130 1001 86380 86390 1
513098 99513098 1001 86380 86390 1
513163 99513163 1001 86380 86390 1
513203 99513203 1001 86380 86390 1
512781 99512781 1001 86380 86390 1
512693 99512693 1001 86380 86390 1
512591 99512591 1001 86380 86390 1
512630 99512630 1001 86380 86390 1
512620 99512620 1001 86380 86390 1
513280 99513280 1001 86380 86390 1
513329 99513329 1001 86380 86390 1
514008 99514008 1001 86380 86390 1
513909 99513909 1001 86380 86390 1
513834 99513834 1001 86380 86390 1
513965 99513965 1001 86380 86390 1
513761 99513761 1001 86380 86390 1
513787 99513787 1001 86380 86390 1
513684 99513684 1001 86380 86390 1
513675 99513675 1001 86380 86390 1
514057 99514057 1001 86380 86390 1
514742 99514742 1001 86380 86390 1
514809 99514809 1001 86380 86390 1
514760 99514760 1001 86380 86390 1
514552 99514552 1001 86380 86390 1
514468 99514468 1001 86380 86390 1
514298 99514298 1001 86380 86390 1
515467 99515467 1001 86380 86390 1
515407 99515407 1001 86380 86390 1
515480 99515480 1001 86380 86390 1
516138 99516138 1001 86380 86390 1
516260 99516260 1001 86380 86390 1
516288 99516288 1001 86380 86390 1
516074 99516074 1001 86380 86390 1
516015 99516015 1001 86380 86390 1
516606 99516606 1001 86380 86390 1
517300 99517300 1001 86380 86390 1
516837 99516837 1001 86380 86390 1
516748 99516748 1001 86380 86390 1
517415 99517415 1001 86380 86390 1
517519 99517519 1001 86380 86390 1
518085 99518085 1001 86380 86390 1
518065 99518065 1001 86380 86390 1
518071 99518071 1001 86380 86390 1
517905 99517905 1001 86380 86390 1
517914 99517914 1001 86380 86390 1
517699 99517699 1001 86380 86390 1
517556 99517556 1001 86380 86390 1
517643 99517643 1001 86380 86390 1
518366 99518366 1001 86380 86390 1
518240 99518240 1001 86380 86390 1
518228 99518228 1001 86380 86390 1
518941 99518941 1001 86380 86390 1
518922 99518922 1001 86380 86390 1
518732 99518732 1001 86380 86390 1
518592 99518592 1001 86380 86390 1
518623 99518623 1001 86380 86390 1
518780 99518780 1001 86380 86390 1
518508 99518508 1001 86380 86390 1
519016 99519016 1001 86380 86390 1
519124 99519124 1001 86380 86390 1
519176 99519176 1001 86380 86390 1
519761 99519761 1001 86380 86390 1
519516 99519516 1001 86380 86390 1
520113 99520113 1001 86380 86390 1
520183 99520183 1001 86380 86390 1
520754 99520754 1001 86380 86390 1
521374 99521374 1001 86380 86390 1
521234 99521234 1001 86380 86390 1
520859 99520859 1001 86380 86390 1
521566 99521566 1001 86380 86390 1
522248 99522248 1001 86380 86390 1
522240 99522240 1001 86380 86390 1
522402 99522402 1001 86380 86390 1
522454 99522454 1001 86380 86390 1
522365 99522365 1001 86380 86390 1
522967 99522967 1001 86380 86390 1
522942 99522942 1001 86380 86390 1
522973 99522973 1001 86380 86390 1
522531 99522531 1001 86380 86390 1
522687 99522687 1001 86380 86390 1
523175 99523175 1001 86380 86390 1
523265 99523265 1001 86380 86390 1
523253 99523253 1001 86380 86390 1
523152 99523152 1001 86380 86390 1
523777 99523777 1001 86380 86390 1
523856 99523856 1001 86380 86390 1
523794 99523794 1001 86380 86390 1
523899 99523899 1001 86380 86390 1
523771 99523771 1001 86380 86390 1
523611 99523611 1001 86380 86390 1
523549 99523549 1001 86380 86390 1
523680 99523680 1001 86380 86390 1
523442 99523442 1001 86380 86390 1
523460 99523460 1001 86380 86390 1
524149 99524149 1001 86380 86390 1
524652 99524652 1001 86380 86390 1
524491 99524491 1001 86380 86390 1
524389 99524389 1001 86380 86390 1
524404 99524404 1001 86380 86390 1
524851 99524851 1001 86380 86390 1
524801 99524801 1001 86380 86390 1
524959 99524959 1001 86380 86390 1
524819 99524819 1001 86380 86390 1
525494 99525494 1001 86380 86390 1
525264 99525264 1001 86380 86390 1
525331 99525331 1001 86380 86390 1
525335 99525335 1001 86380 86390 1
525028 99525028 1001 86380 86390 1
526338 99526338 1001 86380 86390 1
526158 99526158 1001 86380 86390 1
526074 99526074 1001 86380 86390 1
525821 99525821 1001 86380 86390 1
525990 99525990 1001 86380 86390 1
525890 99525890 1001 86380 86390 1
525904 99525904 1001 86380 86390 1
525931 99525931 1001 86380 86390 1
526582 99526582 1001 86380 86390 1
527057 99527057 1001 86380 86390 1
527036 99527036 1001 86380 86390 1
526742 99526742 1001 86380 86390 1
527969 99527969 1001 86380 86390 1
528066 99528066 1001 86380 86390 1
527918 99527918 1001 86380 86390 1
527682 99527682 1001 86380 86390 1
527830 99527830 1001 86380 86390 1
527548 99527548 1001 86380 86390 1
528191 99528191 1001 86380 86390 1
528272 99528272 1001 86380 86390 1
528236 99528236 1001 86380 86390 1
528707 99528707 1001 86380 86390 1
528823 99528823 1001 86380 86390 1
528552 99528552 1001 86380 86390 1
528617 99528617 1001 86380 86390 1
529018 99529018 1001 86380 86390 1
529062 99529062 1001 86380 86390 1
528933 99528933 1001 86380 86390 1
529587 99529587 1001 86380 86390 1
529464 99529464 1001 86380 86390 1
529326 99529326 1001 86380 86390 1
529261 99529261 1001 86380 86390 1
529830 99529830 1001 86380 86390 1
529753 99529753 1001 86380 86390 1
529768 99529768 1001 86380 86390 1
529887 99529887 1001 86380 86390 1
530626 99530626 1001 86380 86390 1
531278 99531278 1001 86380 86390 1
531305 99531305 1001 86380 86390 1
531355 99531355 1001 86380 86390 1
531323 99531323 1001 86380 86390 1
530984 99530984 1001 86380 86390 1
531063 99531063 1001 86380 86390 1
530975 99530975 1001 86380 86390 1
531016 99531016 1001 86380 86390 1
530991 99530991 1001 86380 86390 1
530954 99530954 1001 86380 86390 1
530895 99530895 1001 86380 86390 1
531480 99531480 1001 86380 86390 1
531519 99531519 1001 86380 86390 1
531445 99531445 1001 86380 86390 1
531806 99531806 1001 86380 86390 1
531992 99531992 1001 86380 86390 1
531983 99531983 1001 86380 86390 1
531805 99531805 1001 86380 86390 1
532350 99532350 1001 86380 86390 1
532286 99532286 1001 86380 86390 1
532657 99532657 1001 86380 86390 1
533073 99533073 1001 86380 86390 1
533756 99533756 1001 86380 86390 1
533688 99533688 1001 86380 86390 1
533646 99533646 1001 86380 86390 1
534613 99534613 1001 86380 86390 1
534578 99534578 1001 86380 86390 1
534336 99534336 1001 86380 86390 1
535480 99535480 1001 86380 86390 1
535374 99535374 1001 86380 86390 1
535175 99535175 1001 86380 86390 1
534907 99534907 1001 86380 86390 1
534908 99534908 1001 86380 86390 1
535065 99535065 1001 86380 86390 1
535016 99535016 1001 86380 86390 1
534912 99534912 1001 86380 86390 1
535573 99535573 1001 86380 86390 1
535612 99535612 1001 86380 86390 1
535691 99535691 1001 86380 86390 1
536145 99536145 1001 86380 86390 1
536291 99536291 1001 86380 86390 1
535969 99535969 1001 86380 86390 1
535875 99535875 1001 86380 86390 1
536474 99536474 1001 86380 86390 1
537112 99537112 1001 86380 86390 1
537093 99537093 1001 86380 86390 1
536789 99536789 1001 86380 86390 1
536908 99536908 1001 86380 86390 1
536709 99536709 1001 86380 86390 1
537986 99537986 1001 86380 86390 1
537915 99537915 1001 86380 86390 1
537943 99537943 1001 86380 86390 1
537881 99537881 1001 86380 86390 1
537610 99537610 1001 86380 86390 1
537459 99537459 1001 86380 86390 1
537461 99537461 1001 86380 86390 1
537411 99537411 1001 86380 86390 1
537480 99537480 1001 86380 86390 1
538073 99538073 1001 86380 86390 1
538674 99538674 1001 86380 86390 1
538649 99538649 1001 86380 86390 1
538680 99538680 1001 86380 86390 1
538600 99538600 1001 86380 86390 1
538363 99538363 1001 86380 86390 1
538267 99538267 1001 86380 86390 1
538950 99538950 1001 86380 86390 1
538940 99538940 1001 86380 86390 1
539282 99539282 1001 86380 86390 1
539126 99539126 1001 86380 86390 1
539051 99539051 1001 86380 86390 1
539077 99539077 1001 86380 86390 1
540307 99540307 1001 86380 86390 1
540107 99540107 1001 86380 86390 1
540109 99540109 1001 86380 86390 1
540114 99540114 1001 86380 86390 1
540221 99540221 1001 86380 86390 1
539855 99539855 1001 86380 86390 1
540711 99540711 1001 86380 86390 1
541487 99541487 1001 86380 86390 1
541348 99541348 1001 86380 86390 1
542060 99542060 1001 86380 86390 1
541899 99541899 1001 86380 86390 1
541695 99541695 1001 86380 86390 1
541542 99541542 1001 86380 86390 1
541607 99541607 1001 86380 86390 1
541503 99541503 1001 86380 86390 1
542208 99542208 1001 86380 86390 1
542748 99542748 1001 86380 86390 1
542577 99542577 1001 86380 86390 1
542596 99542596 1001 86380 86390 1
542398 99542398 1001 86380 86390 1
543053 99543053 1001 86380 86390 1
543107 99543107 1001 86380 86390 1
543753 99543753 1001 86380 86390 1
543638 99543638 1001 86380 86390 1
543760 99543760 1001 86380 86390 1
543472 99543472 1001 86380 86390 1
543409 99543409 1001 86380 86390 1
543334 99543334 1001 86380 86390 1
543166 99543166 1001 86380 86390 1
543182 99543182 1001 86380 86390 1
543918 99543918 1001 86380 86390 1
543843 99543843 1001 86380 86390 1
544523 99544523 1001 86380 86390 1
544567 99544567 1001 86380 86390 1
544473 99544473 1001 86380 86390 1
544321 99544321 1001 86380 86390 1
544208 99544208 1001 86380 86390 1
544145 99544145 1001 86380 86390 1
544184 99544184 1001 86380 86390 1
544694 99544694 1001 86380 86390 1
500084 604 1002 52706 57280 1
400050 99400050 1001 86380 86390 1
400216 99400216 1001 86380 86390 1
400169 99400169 1001 86380 86390 1
400317 99400317 1001 86380 86390 1
400519 99400519 1001 86380 86390 1
400664 99400664 1001 86380 86390 1
400719 99400719 1001 86380 86390 1
401123 99401123 1001 86380 86390 1
401101 99401101 1001 86380 86390 1
401141 99401141 1001 86380 86390 1
401306 99401306 1001 86380 86390 1
401313 99401313 1001 86380 86390 1
401443 99401443 1001 86380 86390 1
401836 99401836 1001 86380 86390 1
403032 99403032 1001 86380 86390 1
403035 99403035 1001 86380 86390 1
403497 99403497 1001 86380 86390 1
403530 99403530 1001 86380 86390 1
403475 99403475 1001 86380 86390 1
403519 99403519 1001 86380 86390 1
404066 99404066 1001 86380 86390 1
404193 99404193 1001 86380 86390 1
404552 99404552 1001 86380 86390 1
404508 99404508 1001 86380 86390 1
404632 99404632 1001 86380 86390 1
404715 99404715 1001 86380 86390 1
404960 99404960 1001 86380 86390 1
405133 99405133 1001 86380 86390 1
405572 99405572 1001 86380 86390 1
405915 99405915 1001 86380 86390 1
406772 99406772 1001 86380 86390 1
407518 99407518 1001 86380 86390 1
407506 99407506 1001 86380 86390 1
407572 99407572 1001 86380 86390 1
407758 99407758 1001 86380 86390 1
407991 99407991 1001 86380 86390 1
408322 99408322 1001 86380 86390 1
408844 99408844 1001 86380 86390 1
408964 99408964 1001 86380 86390 1
408965 99408965 1001 86380 86390 1
408949 99408949 1001 86380 86390 1
409027 99409027 1001 86380 86390 1
409268 99409268 1001 86380 86390 1
409305 99409305 1001 86380 86390 1
409709 99409709 1001 86380 86390 1
409893 99409893 1001 86380 86390 1
410059 99410059 1001 86380 86390 1
410485 99410485 1001 86380 86390 1
410463 99410463 1001 86380 86390 1
410457 99410457 1001 86380 86390 1
410844 99410844 1001 86380 86390 1
411102 99411102 1001 86380 86390 1
411112 99411112 1001 86380 86390 1
411336 99411336 1001 86380 86390 1
412075 99412075 1001 86380 86390 1
412164 99412164 1001 86380 86390 1
413543 99413543 1001 86380 86390 1
413476 99413476 1001 86380 86390 1
413570 99413570 1001 86380 86390 1
413435 99413435 1001 86380 86390 1
413557 99413557 1001 86380 86390 1
413018 99413018 1001 86380 86390 1
412641 99412641 1001 86380 86390 1
412510 99412510 1001 86380 86390 1
414983 99414983 1001 86380 86390 1
414668 99414668 1001 86380 86390 1
415368 99415368 1001 86380 86390 1
416906 99416906 1001 86380 86390 1
416689 99416689 1001 86380 86390 1
416269 99416269 1001 86380 86390 1
415970 99415970 1001 86380 86390 1
415801 99415801 1001 86380 86390 1
416106 99416106 1001 86380 86390 1
415858 99415858 1001 86380 86390 1
417575 99417575 1001 86380 86390 1
417484 99417484 1001 86380 86390 1
417441 99417441 1001 86380 86390 1
418287 99418287 1001 86380 86390 1
418065 99418065 1001 86380 86390 1
418353 99418353 1001 86380 86390 1
417667 99417667 1001 86380 86390 1
418990 99418990 1001 86380 86390 1
419091 99419091 1001 86380 86390 1
420313 99420313 1001 86380 86390 1
420415 99420415 1001 86380 86390 1
419330 99419330 1001 86380 86390 1
421689 99421689 1001 86380 86390 1
422078 99422078 1001 86380 86390 1
421582 99421582 1001 86380 86390 1
420942 99420942 1001 86380 86390 1
420982 99420982 1001 86380 86390 1
420837 99420837 1001 86380 86390 1
423714 99423714 1001 86380 86390 1
423350 99423350 1001 86380 86390 1
423481 99423481 1001 86380 86390 1
423091 99423091 1001 86380 86390 1
422723 99422723 1001 86380 86390 1
422630 99422630 1001 86380 86390 1
423828 99423828 1001 86380 86390 1
423944 99423944 1001 86380 86390 1
423788 99423788 1001 86380 86390 1
425349 99425349 1001 86380 86390 1
424646 99424646 1001 86380 86390 1
424655 99424655 1001 86380 86390 1
424875 99424875 1001 86380 86390 1
424413 99424413 1001 86380 86390 1
424511 99424511 1001 86380 86390 1
425490 99425490 1001 86380 86390 1
426948 99426948 1001 86380 86390 1
426809 99426809 1001 86380 86390 1
426591 99426591 1001 86380 86390 1
425964 99425964 1001 86380 86390 1
425904 99425904 1001 86380 86390 1
427418 99427418 1001 86380 86390 1
427464 99427464 1001 86380 86390 1
428055 99428055 1001 86380 86390 1
427577 99427577 1001 86380 86390 1
428994 99428994 1001 86380 86390 1
429076 99429076 1001 86380 86390 1
430373 99430373 1001 86380 86390 1
430149 99430149 1001 86380 86390 1
429934 99429934 1001 86380 86390 1
429847 99429847 1001 86380 86390 1
429321 99429321 1001 86380 86390 1
430515 99430515 1001 86380 86390 1
431507 99431507 1001 86380 86390 1
431636 99431636 1001 86380 86390 1
431468 99431468 1001 86380 86390 1
430969 99430969 1001 86380 86390 1
432439 99432439 1001 86380 86390 1
432212 99432212 1001 86380 86390 1
432480 99432480 1001 86380 86390 1
433085 99433085 1001 86380 86390 1
433180 99433180 1001 86380 86390 1
432538 99432538 1001 86380 86390 1
434137 99434137 1001 86380 86390 1
434051 99434051 1001 86380 86390 1
434060 99434060 1001 86380 86390 1
435318 99435318 1001 86380 86390 1
434497 99434497 1001 86380 86390 1
435868 99435868 1001 86380 86390 1
436811 99436811 1001 86380 86390 1
436772 99436772 1001 86380 86390 1
436646 99436646 1001 86380 86390 1
437320 99437320 1001 86380 86390 1
437350 99437350 1001 86380 86390 1
300060 99300060 1001 86380 86390 1
300073 99300073 1001 86380 86390 1
300615 99300615 1001 86380 86390 1
300657 99300657 1001 86380 86390 1
300357 99300357 1001 86380 86390 1
300338 99300338 1001 86380 86390 1
300443 99300443 1001 86380 86390 1
300457 99300457 1001 86380 86390 1
300925 99300925 1001 86380 86390 1
300849 99300849 1001 86380 86390 1
300875 99300875 1001 86380 86390 1
301498 99301498 1001 86380 86390 1
301463 99301463 1001 86380 86390 1
301334 99301334 1001 86380 86390 1
301076 99301076 1001 86380 86390 1
301106 99301106 1001 86380 86390 1
300972 99300972 1001 86380 86390 1
301760 99301760 1001 86380 86390 1
301582 99301582 1001 86380 86390 1
301622 99301622 1001 86380 86390 1
301577 99301577 1001 86380 86390 1
302224 99302224 1001 86380 86390 1
302098 99302098 1001 86380 86390 1
301769 99301769 1001 86380 86390 1
302404 99302404 1001 86380 86390 1
302489 99302489 1001 86380 86390 1
303130 99303130 1001 86380 86390 1
302847 99302847 1001 86380 86390 1
303363 99303363 1001 86380 86390 1
303905 99303905 1001 86380 86390 1
303860 99303860 1001 86380 86390 1
303861 99303861 1001 86380 86390 1
303678 99303678 1001 86380 86390 1
303446 99303446 1001 86380 86390 1
303525 99303525 1001 86380 86390 1
304199 99304199 1001 86380 86390 1
304223 99304223 1001 86380 86390 1
304859 99304859 1001 86380 86390 1
304710 99304710 1001 86380 86390 1
304775 99304775 1001 86380 86390 1
304803 99304803 1001 86380 86390 1
304511 99304511 1001 86380 86390 1
304542 99304542 1001 86380 86390 1
304504 99304504 1001 86380 86390 1
304556 99304556 1001 86380 86390 1
304269 99304269 1001 86380 86390 1
304418 99304418 1001 86380 86390 1
304873 99304873 1001 86380 86390 1
305525 99305525 1001 86380 86390 1
305541 99305541 1001 86380 86390 1
305291 99305291 1001 86380 86390 1
500117 99500117 1001 86380 86390 1
500183 99500183 1001 86380 86390 1
500626 99500626 1001 86380 86390 1
500747 99500747 1001 86380 86390 1
500582 99500582 1001 86380 86390 1
501513 99501513 1001 86380 86390 1
501483 99501483 1001 86380 86390 1
501074 99501074 1001 86380 86390 1
501147 99501147 1001 86380 86390 1
501713 99501713 1001 86380 86390 1
502324 99502324 1001 86380 86390 1
502314 99502314 1001 86380 86390 1
502437 99502437 1001 86380 86390 1
502373 99502373 1001 86380 86390 1
502609 99502609 1001 86380 86390 1
503222 99503222 1001 86380 86390 1
502957 99502957 1001 86380 86390 1
502932 99502932 1001 86380 86390 1
502934 99502934 1001 86380 86390 1
502956 99502956 1001 86380 86390 1
502815 99502815 1001 86380 86390 1
502752 99502752 1001 86380 86390 1
503379 99503379 1001 86380 86390 1
503955 99503955 1001 86380 86390 1
504013 99504013 1001 86380 86390 1
504265 99504265 1001 86380 86390 1
504816 99504816 1001 86380 86390 1
504830 99504830 1001 86380 86390 1
504807 99504807 1001 86380 86390 1
504937 99504937 1001 86380 86390 1
504827 99504827 1001 86380 86390 1
504662 99504662 1001 86380 86390 1
504641 99504641 1001 86380 86390 1
504423 99504423 1001 86380 86390 1
505039 99505039 1001 86380 86390 1
505091 99505091 1001 86380 86390 1
505686 99505686 1001 86380 86390 1
505601 99505601 1001 86380 86390 1
505452 99505452 1001 86380 86390 1
505157 99505157 1001 86380 86390 1
506368 99506368 1001 86380 86390 1
506299 99506299 1001 86380 86390 1
506652 99506652 1001 86380 86390 1
507286 99507286 1001 86380 86390 1
506826 99506826 1001 86380 86390 1
507570 99507570 1001 86380 86390 1
508132 99508132 1001 86380 86390 1
507810 99507810 1001 86380 86390 1
507682 99507682 1001 86380 86390 1
508284 99508284 1001 86380 86390 1
508404 99508404 1001 86380 86390 1
508289 99508289 1001 86380 86390 1
508423 99508423 1001 86380 86390 1
508714 99508714 1001 86380 86390 1
508767 99508767 1001 86380 86390 1
508859 99508859 1001 86380 86390 1
508474 99508474 1001 86380 86390 1
509150 99509150 1001 86380 86390 1
509173 99509173 1001 86380 86390 1
509850 99509850 1001 86380 86390 1
509701 99509701 1001 86380 86390 1
509728 99509728 1001 86380 86390 1
509757 99509757 1001 86380 86390 1
509393 99509393 1001 86380 86390 1
510106 99510106 1001 86380 86390 1
510069 99510069 1001 86380 86390 1
510551 99510551 1001 86380 86390 1
510515 99510515 1001 86380 86390 1
510348 99510348 1001 86380 86390 1
510205 99510205 1001 86380 86390 1
510805 99510805 1001 86380 86390 1
510846 99510846 1001 86380 86390 1
511477 99511477 1001 86380 86390 1
511357 99511357 1001 86380 86390 1
510962 99510962 1001 86380 86390 1
511002 99511002 1001 86380 86390 1
512302 99512302 1001 86380 86390 1
512179 99512179 1001 86380 86390 1
511979 99511979 1001 86380 86390 1
512108 99512108 1001 86380 86390 1
511851 99511851 1001 86380 86390 1
511809 99511809 1001 86380 86390 1
513160 99513160 1001 86380 86390 1
513184 99513184 1001 86380 86390 1
513009 99513009 1001 86380 86390 1
512794 99512794 1001 86380 86390 1
512821 99512821 1001 86380 86390 1
512919 99512919 1001 86380 86390 1
513306 99513306 1001 86380 86390 1
513001 99513001 1001 86380 86390 1
513213 99513213 1001 86380 86390 1
513936 99513936 1001 86380 86390 1
513835 99513835 1001 86380 86390 1
513568 99513568 1001 86380 86390 1
513518 99513518 1001 86380 86390 1
513513 99513513 1001 86380 86390 1
514198 99514198 1001 86380 86390 1
514103 99514103 1001 86380 86390 1
514590 99514590 1001 86380 86390 1
514924 99514924 1001 86380 86390 1
514887 99514887 1001 86380 86390 1
515489 99515489 1001 86380 86390 1
515680 99515680 1001 86380 86390 1
515336 99515336 1001 86380 86390 1
515338 99515338 1001 86380 86390 1
515124 99515124 1001 86380 86390 1
515841 99515841 1001 86380 86390 1
516480 99516480 1001 86380 86390 1
516465 99516465 1001 86380 86390 1
516326 99516326 1001 86380 86390 1
516469 99516469 1001 86380 86390 1
516505 99516505 1001 86380 86390 1
516683 99516683 1001 86380 86390 1
517168 99517168 1001 86380 86390 1
517040 99517040 1001 86380 86390 1
516842 99516842 1001 86380 86390 1
516804 99516804 1001 86380 86390 1
517341 99517341 1001 86380 86390 1
517383 99517383 1001 86380 86390 1
518147 99518147 1001 86380 86390 1
517991 99517991 1001 86380 86390 1
518158 99518158 1001 86380 86390 1
517777 99517777 1001 86380 86390 1
517767 99517767 1001 86380 86390 1
517580 99517580 1001 86380 86390 1
517660 99517660 1001 86380 86390 1
518308 99518308 1001 86380 86390 1
518362 99518362 1001 86380 86390 1
518904 99518904 1001 86380 86390 1
518844 99518844 1001 86380 86390 1
518661 99518661 1001 86380 86390 1
518781 99518781 1001 86380 86390 1
518504 99518504 1001 86380 86390 1
519181 99519181 1001 86380 86390 1
519081 99519081 1001 86380 86390 1
519074 99519074 1001 86380 86390 1
519690 99519690 1001 86380 86390 1
519665 99519665 1001 86380 86390 1
519274 99519274 1001 86380 86390 1
520001 99520001 1001 86380 86390 1
520467 99520467 1001 86380 86390 1
520629 99520629 1001 86380 86390 1
520446 99520446 1001 86380 86390 1
520354 99520354 1001 86380 86390 1
520251 99520251 1001 86380 86390 1
520110 99520110 1001 86380 86390 1
520149 99520149 1001 86380 86390 1
520703 99520703 1001 86380 86390 1
521089 99521089 1001 86380 86390 1
521619 99521619 1001 86380 86390 1
521493 99521493 1001 86380 86390 1
521561 99521561 1001 86380 86390 1
522255 99522255 1001 86380 86390 1
522168 99522168 1001 86380 86390 1
522183 99522183 1001 86380 86390 1
521938 99521938 1001 86380 86390 1
521980 99521980 1001 86380 86390 1
521685 99521685 1001 86380 86390 1
521790 99521790 1001 86380 86390 1
521756 99521756 1001 86380 86390 1
521709 99521709 1001 86380 86390 1
522343 99522343 1001 86380 86390 1
523085 99523085 1001 86380 86390 1
522976 99522976 1001 86380 86390 1
522797 99522797 1001 86380 86390 1
522717 99522717 1001 86380 86390 1
522681 99522681 1001 86380 86390 1
523258 99523258 1001 86380 86390 1
523205 99523205 1001 86380 86390 1
523788 99523788 1001 86380 86390 1
523734 99523734 1001 86380 86390 1
523518 99523518 1001 86380 86390 1
523361 99523361 1001 86380 86390 1
524036 99524036 1001 86380 86390 1
524616 99524616 1001 86380 86390 1
524568 99524568 1001 86380 86390 1
524596 99524596 1001 86380 86390 1
524648 99524648 1001 86380 86390 1
524454 99524454 1001 86380 86390 1
524225 99524225 1001 86380 86390 1
525440 99525440 1001 86380 86390 1
525519 99525519 1001 86380 86390 1
525388 99525388 1001 86380 86390 1
525171 99525171 1001 86380 86390 1
525167 99525167 1001 86380 86390 1
525012 99525012 1001 86380 86390 1
525014 99525014 1001 86380 86390 1
525748 99525748 1001 86380 86390 1
526229 99526229 1001 86380 86390 1
526117 99526117 1001 86380 86390 1
526079 99526079 1001 86380 86390 1
525833 99525833 1001 86380 86390 1
526510 99526510 1001 86380 86390 1
526445 99526445 1001 86380 86390 1
526968 99526968 1001 86380 86390 1
527007 99527007 1001 86380 86390 1
526895 99526895 1001 86380 86390 1
527042 99527042 1001 86380 86390 1
526759 99526759 1001 86380 86390 1
528062 99528062 1001 86380 86390 1
527480 99527480 1001 86380 86390 1
528876 99528876 1001 86380 86390 1
528333 99528333 1001 86380 86390 1
528953 99528953 1001 86380 86390 1
529346 99529346 1001 86380 86390 1
529386 99529386 1001 86380 86390 1
529288 99529288 1001 86380 86390 1
529174 99529174 1001 86380 86390 1
529218 99529218 1001 86380 86390 1
530467 99530467 1001 86380 86390 1
530484 99530484 1001 86380 86390 1
530249 99530249 1001 86380 86390 1
530344 99530344 1001 86380 86390 1
529962 99529962 1001 86380 86390 1
530746 99530746 1001 86380 86390 1
531318 99531318 1001 86380 86390 1
531325 99531325 1001 86380 86390 1
531069 99531069 1001 86380 86390 1
530836 99530836 1001 86380 86390 1
531547 99531547 1001 86380 86390 1
531544 99531544 1001 86380 86390 1
532095 99532095 1001 86380 86390 1
532183 99532183 1001 86380 86390 1
531796 99531796 1001 86380 86390 1
531906 99531906 1001 86380 86390 1
531868 99531868 1001 86380 86390 1
531743 99531743 1001 86380 86390 1
531680 99531680 1001 86380 86390 1
531787 99531787 1001 86380 86390 1
533009 99533009 1001 86380 86390 1
532924 99532924 1001 86380 86390 1
532755 99532755 1001 86380 86390 1
532718 99532718 1001 86380 86390 1
532536 99532536 1001 86380 86390 1
533188 99533188 1001 86380 86390 1
533846 99533846 1001 86380 86390 1
533558 99533558 1001 86380 86390 1
533611 99533611 1001 86380 86390 1
533651 99533651 1001 86380 86390 1
533419 99533419 1001 86380 86390 1
533910 99533910 1001 86380 86390 1
533901 99533901 1001 86380 86390 1
533957 99533957 1001 86380 86390 1
534518 99534518 1001 86380 86390 1
534284 99534284 1001 86380 86390 1
534435 99534435 1001 86380 86390 1
534346 99534346 1001 86380 86390 1
534120 99534120 1001 86380 86390 1
534695 99534695 1001 86380 86390 1
534882 99534882 1001 86380 86390 1
534779 99534779 1001 86380 86390 1
534832 99534832 1001 86380 86390 1
535484 99535484 1001 86380 86390 1
535490 99535490 1001 86380 86390 1
535467 99535467 1001 86380 86390 1
534961 99534961 1001 86380 86390 1
534900 99534900 1001 86380 86390 1
535681 99535681 1001 86380 86390 1
536159 99536159 1001 86380 86390 1
535900 99535900 1001 86380 86390 1
536383 99536383 1001 86380 86390 1
537142 99537142 1001 86380 86390 1
537082 99537082 1001 86380 86390 1
536794 99536794 1001 86380 86390 1
536824 99536824 1001 86380 86390 1
536571 99536571 1001 86380 86390 1
536614 99536614 1001 86380 86390 1
537351 99537351 1001 86380 86390 1
537222 99537222 1001 86380 86390 1
537314 99537314 1001 86380 86390 1
537970 99537970 1001 86380 86390 1
537644 99537644 1001 86380 86390 1
537739 99537739 1001 86380 86390 1
537575 99537575 1001 86380 86390 1
537551 99537551 1001 86380 86390 1
537474 99537474 1001 86380 86390 1
538652 99538652 1001 86380 86390 1
538704 99538704 1001 86380 86390 1
538682 99538682 1001 86380 86390 1
538584 99538584 1001 86380 86390 1
538207 99538207 1001 86380 86390 1
539010 99539010 1001 86380 86390 1
539588 99539588 1001 86380 86390 1
539323 99539323 1001 86380 86390 1
539420 99539420 1001 86380 86390 1
539694 99539694 1001 86380 86390 1
539720 99539720 1001 86380 86390 1
539671 99539671 1001 86380 86390 1
540313 99540313 1001 86380 86390 1
540406 99540406 1001 86380 86390 1
540440 99540440 1001 86380 86390 1
540199 99540199 1001 86380 86390 1
539930 99539930 1001 86380 86390 1
541099 99541099 1001 86380 86390 1
540998 99540998 1001 86380 86390 1
540889 99540889 1001 86380 86390 1
540811 99540811 1001 86380 86390 1
541448 99541448 1001 86380 86390 1
541375 99541375 1001 86380 86390 1
541870 99541870 1001 86380 86390 1
541819 99541819 1001 86380 86390 1
541505 99541505 1001 86380 86390 1
541626 99541626 1001 86380 86390 1
542200 99542200 1001 86380 86390 1
542283 99542283 1001 86380 86390 1
542807 99542807 1001 86380 86390 1
542900 99542900 1001 86380 86390 1
542800 99542800 1001 86380 86390 1
542727 99542727 1001 86380 86390 1
542692 99542692 1001 86380 86390 1
542389 99542389 1001 86380 86390 1
542355 99542355 1001 86380 86390 1
542512 99542512 1001 86380 86390 1
543449 99543449 1001 86380 86390 1
543515 99543515 1001 86380 86390 1
543395 99543395 1001 86380 86390 1
543203 99543203 1001 86380 86390 1
543284 99543284 1001 86380 86390 1
543275 99543275 1001 86380 86390 1
544513 99544513 1001 86380 86390 1
544188 99544188 1001 86380 86390 1
544231 99544231 1001 86380 86390 1
544132 99544132 1001 86380 86390 1
544704 99544704 1001 86380 86390 1
432989 381 1001 73680 74277 1
525148 515 1002 42080 42501 1
400215 99400215 1001 86380 86390 1
400193 99400193 1001 86380 86390 1
400345 99400345 1001 86380 86390 1
400863 99400863 1001 86380 86390 1
401307 99401307 1001 86380 86390 1
401292 99401292 1001 86380 86390 1
401847 99401847 1001 86380 86390 1
402066 99402066 1001 86380 86390 1
402013 99402013 1001 86380 86390 1
402110 99402110 1001 86380 86390 1
402233 99402233 1001 86380 86390 1
402595 99402595 1001 86380 86390 1
403108 99403108 1001 86380 86390 1
403342 99403342 1001 86380 86390 1
403449 99403449 1001 86380 86390 1
403588 99403588 1001 86380 86390 1
403833 99403833 1001 86380 86390 1
404191 99404191 1001 86380 86390 1
404685 99404685 1001 86380 86390 1
404776 99404776 1001 86380 86390 1
405171 99405171 1001 86380 86390 1
405222 99405222 1001 86380 86390 1
405400 99405400 1001 86380 86390 1
405951 99405951 1001 86380 86390 1
406051 99406051 1001 86380 86390 1
406339 99406339 1001 86380 86390 1
406604 99406604 1001 86380 86390 1
406796 99406796 1001 86380 86390 1
407329 99407329 1001 86380 86390 1
407319 99407319 1001 86380 86390 1
407421 99407421 1001 86380 86390 1
407627 99407627 1001 86380 86390 1
408426 99408426 1001 86380 86390 1
408672 99408672 1001 86380 86390 1
408700 99408700 1001 86380 86390 1
408768 99408768 1001 86380 86390 1
409600 99409600 1001 86380 86390 1
409952 99409952 1001 86380 86390 1
409973 99409973 1001 86380 86390 1
410594 99410594 1001 86380 86390 1
411059 99411059 1001 86380 86390 1
411042 99411042 1001 86380 86390 1
411288 99411288 1001 86380 86390 1
411244 99411244 1001 86380 86390 1
411458 99411458 1001 86380 86390 1
411470 99411470 1001 86380 86390 1
411572 99411572 1001 86380 86390 1
411889 99411889 1001 86380 86390 1
412345 99412345 1001 86380 86390 1
412301 99412301 1001 86380 86390 1
413520 99413520 1001 86380 86390 1
413142 99413142 1001 86380 86390 1
412526 99412526 1001 86380 86390 1
412548 99412548 1001 86380 86390 1
412768 99412768 1001 86380 86390 1
412522 99412522 1001 86380 86390 1
412633 99412633 1001 86380 86390 1
414097 99414097 1001 86380 86390 1
413734 99413734 1001 86380 86390 1
413992 99413992 1001 86380 86390 1
414009 99414009 1001 86380 86390 1
415076 99415076 1001 86380 86390 1
414951 99414951 1001 86380 86390 1
415177 99415177 1001 86380 86390 1
414866 99414866 1001 86380 86390 1
414824 99414824 1001 86380 86390 1
414254 99414254 1001 86380 86390 1
414493 99414493 1001 86380 86390 1
414174 99414174 1001 86380 86390 1
415369 99415369 1001 86380 86390 1
416040 99416040 1001 86380 86390 1
417115 99417115 1001 86380 86390 1
417303 99417303 1001 86380 86390 1
418598 99418598 1001 86380 86390 1
418439 99418439 1001 86380 86390 1
418162 99418162 1001 86380 86390 1
418282 99418282 1001 86380 86390 1
417931 99417931 1001 86380 86390 1
418864 99418864 1001 86380 86390 1
420185 99420185 1001 86380 86390 1
420089 99420089 1001 86380 86390 1
419642 99419642 1001 86380 86390 1
419710 99419710 1001 86380 86390 1
419576 99419576 1001 86380 86390 1
419555 99419555 1001 86380 86390 1
421949 99421949 1001 86380 86390 1
422017 99422017 1001 86380 86390 1
421853 99421853 1001 86380 86390 1
421071 99421071 1001 86380 86390 1
421111 99421111 1001 86380 86390 1
422386 99422386 1001 86380 86390 1
422409 99422409 1001 86380 86390 1
422493 99422493 1001 86380 86390 1
422159 99422159 1001 86380 86390 1
423327 99423327 1001 86380 86390 1
423245 99423245 1001 86380 86390 1
422964 99422964 1001 86380 86390 1
422850 99422850 1001 86380 86390 1
424053 99424053 1001 86380 86390 1
423934 99423934 1001 86380 86390 1
425160 99425160 1001 86380 86390 1
424894 99424894 1001 86380 86390 1
425668 99425668 1001 86380 86390 1
425810 99425810 1001 86380 86390 1
425414 99425414 1001 86380 86390 1
426576 99426576 1001 86380 86390 1
426289 99426289 1001 86380 86390 1
427411 99427411 1001 86380 86390 1
427148 99427148 1001 86380 86390 1
427342 99427342 1001 86380 86390 1
428608 99428608 1001 86380 86390 1
428426 99428426 1001 86380 86390 1
428053 99428053 1001 86380 86390 1
427608 99427608 1001 86380 86390 1
427745 99427745 1001 86380 86390 1
427846 99427846 1001 86380 86390 1
430075 99430075 1001 86380 86390 1
430103 99430103 1001 86380 86390 1
429832 99429832 1001 86380 86390 1
429717 99429717 1001 86380 86390 1
429839 99429839 1001 86380 86390 1
429682 99429682 1001 86380 86390 1
429486 99429486 1001 86380 86390 1
430424 99430424 1001 86380 86390 1
430570 99430570 1001 86380 86390 1
431703 99431703 1001 86380 86390 1
431267 99431267 1001 86380 86390 1
431536 99431536 1001 86380 86390 1
431337 99431337 1001 86380 86390 1
431541 99431541 1001 86380 86390 1
431247 99431247 1001 86380 86390 1
431185 99431185 1001 86380 86390 1
433323 99433323 1001 86380 86390 1
434638 99434638 1001 86380 86390 1
434656 99434656 1001 86380 86390 1
435586 99435586 1001 86380 86390 1
436875 99436875 1001 86380 86390 1
436547 99436547 1001 86380 86390 1
436475 99436475 1001 86380 86390 1
436201 99436201 1001 86380 86390 1
436226 99436226 1001 86380 86390 1
300006 99300006 1001 86380 86390 1
437282 99437282 1001 86380 86390 1
300025 99300025 1001 86380 86390 1
300618 99300618 1001 86380 86390 1
300645 99300645 1001 86380 86390 1
300572 99300572 1001 86380 86390 1
300720 99300720 1001 86380 86390 1
300488 99300488 1001 86380 86390 1
300439 99300439 1001 86380 86390 1
300336 99300336 1001 86380 86390 1
300143 99300143 1001 86380 86390 1
300885 99300885 1001 86380 86390 1
300808 99300808 1001 86380 86390 1
300788 99300788 1001 86380 86390 1
301464 99301464 1001 86380 86390 1
301233 99301233 1001 86380 86390 1
301236 99301236 1001 86380 86390 1
301081 99301081 1001 86380 86390 1
301088 99301088 1001 86380 86390 1
301734 99301734 1001 86380 86390 1
301737 99301737 1001 86380 86390 1
302030 99302030 1001 86380 86390 1
302148 99302148 1001 86380 86390 1
301930 99301930 1001 86380 86390 1
301910 99301910 1001 86380 86390 1
302177 99302177 1001 86380 86390 1
302386 99302386 1001 86380 86390 1
302962 99302962 1001 86380 86390 1
302592 99302592 1001 86380 86390 1
303411 99303411 1001 86380 86390 1
303856 99303856 1001 86380 86390 1
303926 99303926 1001 86380 86390 1
303865 99303865 1001 86380 86390 1
303728 99303728 1001 86380 86390 1
303542 99303542 1001 86380 86390 1
303620 99303620 1001 86380 86390 1
303522 99303522 1001 86380 86390 1
303579 99303579 1001 86380 86390 1
303606 99303606 1001 86380 86390 1
304095 99304095 1001 86380 86390 1
304731 99304731 1001 86380 86390 1
304689 99304689 1001 86380 86390 1
304413 99304413 1001 86380 86390 1
304869 99304869 1001 86380 86390 1
304885 99304885 1001 86380 86390 1
304876 99304876 1001 86380 86390 1
305604 99305604 1001 86380 86390 1
305554 99305554 1001 86380 86390 1
305281 99305281 1001 86380 86390 1
305212 99305212 1001 86380 86390 1
305225 99305225 1001 86380 86390 1
500114 99500114 1001 86380 86390 1
500133 99500133 1001 86380 86390 1
500536 99500536 1001 86380 86390 1
500563 99500563 1001 86380 86390 1
500486 99500486 1001 86380 86390 1
500309 99500309 1001 86380 86390 1
500274 99500274 1001 86380 86390 1
500942 99500942 1001 86380 86390 1
500982 99500982 1001 86380 86390 1
500881 99500881 1001 86380 86390 1
501523 99501523 1001 86380 86390 1
501259 99501259 1001 86380 86390 1
501381 99501381 1001 86380 86390 1
501109 99501109 1001 86380 86390 1
501034 99501034 1001 86380 86390 1
501218 99501218 1001 86380 86390 1
501132 99501132 1001 86380 86390 1
501057 99501057 1001 86380 86390 1
501818 99501818 1001 86380 86390 1
501808 99501808 1001 86380 86390 1
501760 99501760 1001 86380 86390 1
501761 99501761 1001 86380 86390 1
501764 99501764 1001 86380 86390 1
502189 99502189 1001 86380 86390 1
502628 99502628 1001 86380 86390 1
502643 99502643 1001 86380 86390 1
503128 99503128 1001 86380 86390 1
502898 99502898 1001 86380 86390 1
502978 99502978 1001 86380 86390 1
502736 99502736 1001 86380 86390 1
502698 99502698 1001 86380 86390 1
502867 99502867 1001 86380 86390 1
503396 99503396 1001 86380 86390 1
504028 99504028 1001 86380 86390 1
504031 99504031 1001 86380 86390 1
503960 99503960 1001 86380 86390 1
503888 99503888 1001 86380 86390 1
504156 99504156 1001 86380 86390 1
504136 99504136 1001 86380 86390 1
504151 99504151 1001 86380 86390 1
504579 99504579 1001 86380 86390 1
504505 99504505 1001 86380 86390 1
504411 99504411 1001 86380 86390 1
504413 99504413 1001 86380 86390 1
505021 99505021 1001 86380 86390 1
505035 99505035 1001 86380 86390 1
505674 99505674 1001 86380 86390 1
505693 99505693 1001 86380 86390 1
505540 99505540 1001 86380 86390 1
505351 99505351 1001 86380 86390 1
505824 99505824 1001 86380 86390 1
506595 99506595 1001 86380 86390 1
506544 99506544 1001 86380 86390 1
506245 99506245 1001 86380 86390 1
506042 99506042 1001 86380 86390 1
506129 99506129 1001 86380 86390 1
506065 99506065 1001 86380 86390 1
507321 99507321 1001 86380 86390 1
507393 99507393 1001 86380 86390 1
507367 99507367 1001 86380 86390 1
506954 99506954 1001 86380 86390 1
506943 99506943 1001 86380 86390 1
507496 99507496 1001 86380 86390 1
508095 99508095 1001 86380 86390 1
507945 99507945 1001 86380 86390 1
507960 99507960 1001 86380 86390 1
508675 99508675 1001 86380 86390 1
508668 99508668 1001 86380 86390 1
508853 99508853 1001 86380 86390 1
508536 99508536 1001 86380 86390 1
508577 99508577 1001 86380 86390 1
508555 99508555 1001 86380 86390 1
508646 99508646 1001 86380 86390 1
509256 99509256 1001 86380 86390 1
509158 99509158 1001 86380 86390 1
509869 99509869 1001 86380 86390 1
509873 99509873 1001 86380 86390 1
509823 99509823 1001 86380 86390 1
509690 99509690 1001 86380 86390 1
509536 99509536 1001 86380 86390 1
509678 99509678 1001 86380 86390 1
509442 99509442 1001 86380 86390 1
509996 99509996 1001 86380 86390 1
510724 99510724 1001 86380 86390 1
510727 99510727 1001 86380 86390 1
510620 99510620 1001 86380 86390 1
510647 99510647 1001 86380 86390 1
510723 99510723 1001 86380 86390 1
510322 99510322 1001 86380 86390 1
510495 99510495 1001 86380 86390 1
510186 99510186 1001 86380 86390 1
510264 99510264 1001 86380 86390 1
510137 99510137 1001 86380 86390 1
510208 99510208 1001 86380 86390 1
511417 99511417 1001 86380 86390 1
511484 99511484 1001 86380 86390 1
511171 99511171 1001 86380 86390 1
511341 99511341 1001 86380 86390 1
511256 99511256 1001 86380 86390 1
510934 99510934 1001 86380 86390 1
511103 99511103 1001 86380 86390 1
510948 99510948 1001 86380 86390 1
511096 99511096 1001 86380 86390 1
511022 99511022 1001 86380 86390 1
511683 99511683 1001 86380 86390 1
511594 99511594 1001 86380 86390 1
511750 99511750 1001 86380 86390 1
511586 99511586 1001 86380 86390 1
512242 99512242 1001 86380 86390 1
512180 99512180 1001 86380 86390 1
512259 99512259 1001 86380 86390 1
512186 99512186 1001 86380 86390 1
512033 99512033 1001 86380 86390 1
511761 99511761 1001 86380 86390 1
512429 99512429 1001 86380 86390 1
512510 99512510 1001 86380 86390 1
512422 99512422 1001 86380 86390 1
513177 99513177 1001 86380 86390 1
513109 99513109 1001 86380 86390 1
512961 99512961 1001 86380 86390 1
512974 99512974 1001 86380 86390 1
512925 99512925 1001 86380 86390 1
512977 99512977 1001 86380 86390 1
512662 99512662 1001 86380 86390 1
512752 99512752 1001 86380 86390 1
513621 99513621 1001 86380 86390 1
513692 99513692 1001 86380 86390 1
513680 99513680 1001 86380 86390 1
514679 99514679 1001 86380 86390 1
514660 99514660 1001 86380 86390 1
514563 99514563 1001 86380 86390 1
514435 99514435 1001 86380 86390 1
514894 99514894 1001 86380 86390 1
514947 99514947 1001 86380 86390 1
514898 99514898 1001 86380 86390 1
515041 99515041 1001 86380 86390 1
515526 99515526 1001 86380 86390 1
515527 99515527 1001 86380 86390 1
515252 99515252 1001 86380 86390 1
515699 99515699 1001 86380 86390 1
515766 99515766 1001 86380 86390 1
516434 99516434 1001 86380 86390 1
516337 99516337 1001 86380 86390 1
516500 99516500 1001 86380 86390 1
516122 99516122 1001 86380 86390 1
515957 99515957 1001 86380 86390 1
516536 99516536 1001 86380 86390 1
517275 99517275 1001 86380 86390 1
516767 99516767 1001 86380 86390 1
517402 99517402 1001 86380 86390 1
517443 99517443 1001 86380 86390 1
517379 99517379 1001 86380 86390 1
518027 99518027 1001 86380 86390 1
517947 99517947 1001 86380 86390 1
517799 99517799 1001 86380 86390 1
518347 99518347 1001 86380 86390 1
518855 99518855 1001 86380 86390 1
518986 99518986 1001 86380 86390 1
518516 99518516 1001 86380 86390 1
518443 99518443 1001 86380 86390 1
519175 99519175 1001 86380 86390 1
519702 99519702 1001 86380 86390 1
519508 99519508 1001 86380 86390 1
519510 99519510 1001 86380 86390 1
520514 99520514 1001 86380 86390 1
520615 99520615 1001 86380 86390 1
520531 99520531 1001 86380 86390 1
520819 99520819 1001 86380 86390 1
520710 99520710 1001 86380 86390 1
520700 99520700 1001 86380 86390 1
521326 99521326 1001 86380 86390 1
521437 99521437 1001 86380 86390 1
521309 99521309 1001 86380 86390 1
521183 99521183 1001 86380 86390 1
521069 99521069 1001 86380 86390 1
521186 99521186 1001 86380 86390 1
521057 99521057 1001 86380 86390 1
521039 99521039 1001 86380 86390 1
521581 99521581 1001 86380 86390 1
521521 99521521 1001 86380 86390 1
521656 99521656 1001 86380 86390 1
522244 99522244 1001 86380 86390 1
522226 99522226 1001 86380 86390 1
521971 99521971 1001 86380 86390 1
521994 99521994 1001 86380 86390 1
521788 99521788 1001 86380 86390 1
521734 99521734 1001 86380 86390 1
522458 99522458 1001 86380 86390 1
523117 99523117 1001 86380 86390 1
522952 99522952 1001 86380 86390 1
523112 99523112 1001 86380 86390 1
522721 99522721 1001 86380 86390 1
522886 99522886 1001 86380 86390 1
522570 99522570 1001 86380 86390 1
523312 99523312 1001 86380 86390 1
523919 99523919 1001 86380 86390 1
523774 99523774 1001 86380 86390 1
523892 99523892 1001 86380 86390 1
523721 99523721 1001 86380 86390 1
523504 99523504 1001 86380 86390 1
524015 99524015 1001 86380 86390 1
524134 99524134 1001 86380 86390 1
524083 99524083 1001 86380 86390 1
524670 99524670 1001 86380 86390 1
524540 99524540 1001 86380 86390 1
524405 99524405 1001 86380 86390 1
524260 99524260 1001 86380 86390 1
524213 99524213 1001 86380 86390 1
524912 99524912 1001 86380 86390 1
524889 99524889 1001 86380 86390 1
524890 99524890 1001 86380 86390 1
524818 99524818 1001 86380 86390 1
525509 99525509 1001 86380 86390 1
525554 99525554 1001 86380 86390 1
525296 99525296 1001 86380 86390 1
525115 99525115 1001 86380 86390 1
525104 99525104 1001 86380 86390 1
525789 99525789 1001 86380 86390 1
525690 99525690 1001 86380 86390 1
525680 99525680 1001 86380 86390 1
525617 99525617 1001 86380 86390 1
526227 99526227 1001 86380 86390 1
526129 99526129 1001 86380 86390 1
526041 99526041 1001 86380 86390 1
526030 99526030 1001 86380 86390 1
526099 99526099 1001 86380 86390 1
525922 99525922 1001 86380 86390 1
525902 99525902 1001 86380 86390 1
526564 99526564 1001 86380 86390 1
526609 99526609 1001 86380 86390 1
526427 99526427 1001 86380 86390 1
527123 99527123 1001 86380 86390 1
526818 99526818 1001 86380 86390 1
527911 99527911 1001 86380 86390 1
527940 99527940 1001 86380 86390 1
528056 99528056 1001 86380 86390 1
527665 99527665 1001 86380 86390 1
527760 99527760 1001 86380 86390 1
527871 99527871 1001 86380 86390 1
528172 99528172 1001 86380 86390 1
528724 99528724 1001 86380 86390 1
528821 99528821 1001 86380 86390 1
528569 99528569 1001 86380 86390 1
528665 99528665 1001 86380 86390 1
528373 99528373 1001 86380 86390 1
528389 99528389 1001 86380 86390 1
528313 99528313 1001 86380 86390 1
528482 99528482 1001 86380 86390 1
529088 99529088 1001 86380 86390 1
529406 99529406 1001 86380 86390 1
529425 99529425 1001 86380 86390 1
529429 99529429 1001 86380 86390 1
529495 99529495 1001 86380 86390 1
529263 99529263 1001 86380 86390 1
529137 99529137 1001 86380 86390 1
529155 99529155 1001 86380 86390 1
530367 99530367 1001 86380 86390 1
530394 99530394 1001 86380 86390 1
530340 99530340 1001 86380 86390 1
530198 99530198 1001 86380 86390 1
529963 99529963 1001 86380 86390 1
530107 99530107 1001 86380 86390 1
530043 99530043 1001 86380 86390 1
529992 99529992 1001 86380 86390 1
529982 99529982 1001 86380 86390 1
530682 99530682 1001 86380 86390 1
530594 99530594 1001 86380 86390 1
530640 99530640 1001 86380 86390 1
531248 99531248 1001 86380 86390 1
531047 99531047 1001 86380 86390 1
531031 99531031 1001 86380 86390 1
530935 99530935 1001 86380 86390 1
530926 99530926 1001 86380 86390 1
531458 99531458 1001 86380 86390 1
531477 99531477 1001 86380 86390 1
532127 99532127 1001 86380 86390 1
531770 99531770 1001 86380 86390 1
531700 99531700 1001 86380 86390 1
532362 99532362 1001 86380 86390 1
532923 99532923 1001 86380 86390 1
532680 99532680 1001 86380 86390 1
532641 99532641 1001 86380 86390 1
532608 99532608 1001 86380 86390 1
532521 99532521 1001 86380 86390 1
532435 99532435 1001 86380 86390 1
533459 99533459 1001 86380 86390 1
533622 99533622 1001 86380 86390 1
533571 99533571 1001 86380 86390 1
533281 99533281 1001 86380 86390 1
533379 99533379 1001 86380 86390 1
533999 99533999 1001 86380 86390 1
534008 99534008 1001 86380 86390 1
534541 99534541 1001 86380 86390 1
534491 99534491 1001 86380 86390 1
534416 99534416 1001 86380 86390 1
534406 99534406 1001 86380 86390 1
534280 99534280 1001 86380 86390 1
534216 99534216 1001 86380 86390 1
535377 99535377 1001 86380 86390 1
535230 99535230 1001 86380 86390 1
535131 99535131 1001 86380 86390 1
535009 99535009 1001 86380 86390 1
535039 99535039 1001 86380 86390 1
536174 99536174 1001 86380 86390 1
536201 99536201 1001 86380 86390 1
536398 99536398 1001 86380 86390 1
536380 99536380 1001 86380 86390 1
536846 99536846 1001 86380 86390 1
536774 99536774 1001 86380 86390 1
536578 99536578 1001 86380 86390 1
537188 99537188 1001 86380 86390 1
537210 99537210 1001 86380 86390 1
537684 99537684 1001 86380 86390 1
538018 99538018 1001 86380 86390 1
538102 99538102 1001 86380 86390 1
538138 99538138 1001 86380 86390 1
538758 99538758 1001 86380 86390 1
538630 99538630 1001 86380 86390 1
538513 99538513 1001 86380 86390 1
538313 99538313 1001 86380 86390 1
538343 99538343 1001 86380 86390 1
538318 99538318 1001 86380 86390 1
538973 99538973 1001 86380 86390 1
538844 99538844 1001 86380 86390 1
539503 99539503 1001 86380 86390 1
539625 99539625 1001 86380 86390 1
539471 99539471 1001 86380 86390 1
539294 99539294 1001 86380 86390 1
539338 99539338 1001 86380 86390 1
539379 99539379 1001 86380 86390 1
539421 99539421 1001 86380 86390 1
539279 99539279 1001 86380 86390 1
539163 99539163 1001 86380 86390 1
539113 99539113 1001 86380 86390 1
539140 99539140 1001 86380 86390 1
539209 99539209 1001 86380 86390 1
539082 99539082 1001 86380 86390 1
539784 99539784 1001 86380 86390 1
540316 99540316 1001 86380 86390 1
540465 99540465 1001 86380 86390 1
540164 99540164 1001 86380 86390 1
540129 99540129 1001 86380 86390 1
540046 99540046 1001 86380 86390 1
539893 99539893 1001 86380 86390 1
540469 99540469 1001 86380 86390 1
541106 99541106 1001 86380 86390 1
541278 99541278 1001 86380 86390 1
541161 99541161 1001 86380 86390 1
541187 99541187 1001 86380 86390 1
540892 99540892 1001 86380 86390 1
540753 99540753 1001 86380 86390 1
540858 99540858 1001 86380 86390 1
540822 99540822 1001 86380 86390 1
541343 99541343 1001 86380 86390 1
542045 99542045 1001 86380 86390 1
541893 99541893 1001 86380 86390 1
541730 99541730 1001 86380 86390 1
541575 99541575 1001 86380 86390 1
542233 99542233 1001 86380 86390 1
542189 99542189 1001 86380 86390 1
542293 99542293 1001 86380 86390 1
542745 99542745 1001 86380 86390 1
543032 99543032 1001 86380 86390 1
543516 99543516 1001 86380 86390 1
543859 99543859 1001 86380 86390 1
543920 99543920 1001 86380 86390 1
543921 99543921 1001 86380 86390 1
544584 99544584 1001 86380 86390 1
544364 99544364 1001 86380 86390 1
544047 99544047 1001 86380 86390 1
544660 99544660 1001 86380 86390 1
412943 353 1001 22620 23157 1
533579 737 1002 33598 36614 1
400027 99400027 1001 86380 86390 1
400376 99400376 1001 86380 86390 1
400817 99400817 1001 86380 86390 1
400936 99400936 1001 86380 86390 1
401146 99401146 1001 86380 86390 1
401075 99401075 1001 86380 86390 1
401215 99401215 1001 86380 86390 1
402002 99402002 1001 86380 86390 1
402472 99402472 1001 86380 86390 1
403298 99403298 1001 86380 86390 1
403798 99403798 1001 86380 86390 1
403735 99403735 1001 86380 86390 1
403736 99403736 1001 86380 86390 1
403784 99403784 1001 86380 86390 1
403969 99403969 1001 86380 86390 1
404087 99404087 1001 86380 86390 1
404448 99404448 1001 86380 86390 1
404634 99404634 1001 86380 86390 1
404935 99404935 1001 86380 86390 1
405415 99405415 1001 86380 86390 1
405729 99405729 1001 86380 86390 1
405912 99405912 1001 86380 86390 1
406033 99406033 1001 86380 86390 1
406769 99406769 1001 86380 86390 1
406842 99406842 1001 86380 86390 1
407027 99407027 1001 86380 86390 1
407012 99407012 1001 86380 86390 1
407246 99407246 1001 86380 86390 1
407371 99407371 1001 86380 86390 1
407456 99407456 1001 86380 86390 1
407713 99407713 1001 86380 86390 1
407723 99407723 1001 86380 86390 1
408037 99408037 1001 86380 86390 1
408134 99408134 1001 86380 86390 1
409007 99409007 1001 86380 86390 1
409774 99409774 1001 86380 86390 1
410154 99410154 1001 86380 86390 1
410289 99410289 1001 86380 86390 1
410227 99410227 1001 86380 86390 1
410309 99410309 1001 86380 86390 1
410417 99410417 1001 86380 86390 1
410640 99410640 1001 86380 86390 1
410968 99410968 1001 86380 86390 1
411036 99411036 1001 86380 86390 1
411306 99411306 1001 86380 86390 1
411304 99411304 1001 86380 86390 1
411468 99411468 1001 86380 86390 1
412126 99412126 1001 86380 86390 1
412276 99412276 1001 86380 86390 1
412371 99412371 1001 86380 86390 1
413327 99413327 1001 86380 86390 1
413244 99413244 1001 86380 86390 1
413079 99413079 1001 86380 86390 1
413770 99413770 1001 86380 86390 1
415056 99415056 1001 86380 86390 1
414566 99414566 1001 86380 86390 1
414832 99414832 1001 86380 86390 1
414293 99414293 1001 86380 86390 1
416938 99416938 1001 86380 86390 1
416599 99416599 1001 86380 86390 1
416491 99416491 1001 86380 86390 1
415838 99415838 1001 86380 86390 1
418698 99418698 1001 86380 86390 1
418456 99418456 1001 86380 86390 1
418278 99418278 1001 86380 86390 1
419114 99419114 1001 86380 86390 1
420445 99420445 1001 86380 86390 1
420071 99420071 1001 86380 86390 1
419687 99419687 1001 86380 86390 1
421875 99421875 1001 86380 86390 1
421766 99421766 1001 86380 86390 1
421609 99421609 1001 86380 86390 1
420902 99420902 1001 86380 86390 1
421137 99421137 1001 86380 86390 1
423570 99423570 1001 86380 86390 1
423159 99423159 1001 86380 86390 1
422798 99422798 1001 86380 86390 1
423852 99423852 1001 86380 86390 1
423930 99423930 1001 86380 86390 1
425092 99425092 1001 86380 86390 1
424652 99424652 1001 86380 86390 1
424813 99424813 1001 86380 86390 1
424341 99424341 1001 86380 86390 1
424345 99424345 1001 86380 86390 1
424348 99424348 1001 86380 86390 1
426358 99426358 1001 86380 86390 1
426258 99426258 1001 86380 86390 1
427427 99427427 1001 86380 86390 1
427158 99427158 1001 86380 86390 1
428473 99428473 1001 86380 86390 1
428366 99428366 1001 86380 86390 1
428478 99428478 1001 86380 86390 1
428144 99428144 1001 86380 86390 1
428026 99428026 1001 86380 86390 1
427744 99427744 1001 86380 86390 1
428797 99428797 1001 86380 86390 1
429578 99429578 1001 86380 86390 1
429320 99429320 1001 86380 86390 1
429503 99429503 1001 86380 86390 1
429307 99429307 1001 86380 86390 1
429237 99429237 1001 86380 86390 1
431623 99431623 1001 86380 86390 1
431088 99431088 1001 86380 86390 1
433411 99433411 1001 86380 86390 1
433621 99433621 1001 86380 86390 1
433576 99433576 1001 86380 86390 1
433003 99433003 1001 86380 86390 1
432541 99432541 1001 86380 86390 1
433999 99433999 1001 86380 86390 1
433949 99433949 1001 86380 86390 1
434127 99434127 1001 86380 86390 1
435165 99435165 1001 86380 86390 1
435145 99435145 1001 86380 86390 1
435105 99435105 1001 86380 86390 1
434753 99434753 1001 86380 86390 1
434201 99434201 1001 86380 86390 1
434419 99434419 1001 86380 86390 1
436868 99436868 1001 86380 86390 1
436228 99436228 1001 86380 86390 1
435965 99435965 1001 86380 86390 1
300692 99300692 1001 86380 86390 1
300629 99300629 1001 86380 86390 1
300658 99300658 1001 86380 86390 1
300675 99300675 1001 86380 86390 1
300505 99300505 1001 86380 86390 1
300134 99300134 1001 86380 86390 1
300281 99300281 1001 86380 86390 1
300182 99300182 1001 86380 86390 1
300855 99300855 1001 86380 86390 1
300889 99300889 1001 86380 86390 1
300775 99300775 1001 86380 86390 1
301325 99301325 1001 86380 86390 1
301276 99301276 1001 86380 86390 1
302341 99302341 1001 86380 86390 1
302200 99302200 1001 86380 86390 1
302036 99302036 1001 86380 86390 1
301828 99301828 1001 86380 86390 1
301763 99301763 1001 86380 86390 1
301797 99301797 1001 86380 86390 1
302421 99302421 1001 86380 86390 1
302438 99302438 1001 86380 86390 1
303123 99303123 1001 86380 86390 1
303089 99303089 1001 86380 86390 1
303202 99303202 1001 86380 86390 1
302977 99302977 1001 86380 86390 1
302681 99302681 1001 86380 86390 1
302663 99302663 1001 86380 86390 1
303532 99303532 1001 86380 86390 1
303496 99303496 1001 86380 86390 1
303445 99303445 1001 86380 86390 1
304801 99304801 1001 86380 86390 1
304615 99304615 1001 86380 86390 1
304355 99304355 1001 86380 86390 1
304361 99304361 1001 86380 86390 1
305046 99305046 1001 86380 86390 1
304905 99304905 1001 86380 86390 1
305663 99305663 1001 86380 86390 1
305513 99305513 1001 86380 86390 1
305552 99305552 1001 86380 86390 1
305428 99305428 1001 86380 86390 1
305394 99305394 1001 86380 86390 1
305460 99305460 1001 86380 86390 1
305194 99305194 1001 86380 86390 1
305216 99305216 1001 86380 86390 1
305218 99305218 1001 86380 86390 1
305232 99305232 1001 86380 86390 1
500700 99500700 1001 86380 86390 1
500730 99500730 1001 86380 86390 1
500455 99500455 1001 86380 86390 1
500477 99500477 1001 86380 86390 1
500542 99500542 1001 86380 86390 1
500198 99500198 1001 86380 86390 1
500329 99500329 1001 86380 86390 1
500395 99500395 1001 86380 86390 1
500871 99500871 1001 86380 86390 1
501550 99501550 1001 86380 86390 1
501200 99501200 1001 86380 86390 1
501099 99501099 1001 86380 86390 1
501053 99501053 1001 86380 86390 1
501667 99501667 1001 86380 86390 1
502194 99502194 1001 86380 86390 1
501965 99501965 1001 86380 86390 1
502579 99502579 1001 86380 86390 1
503272 99503272 1001 86380 86390 1
502755 99502755 1001 86380 86390 1
503329 99503329 1001 86380 86390 1
503395 99503395 1001 86380 86390 1
503304 99503304 1001 86380 86390 1
503422 99503422 1001 86380 86390 1
503390 99503390 1001 86380 86390 1
504089 99504089 1001 86380 86390 1
503987 99503987 1001 86380 86390 1
503900 99503900 1001 86380 86390 1
503759 99503759 1001 86380 86390 1
503761 99503761 1001 86380 86390 1
503668 99503668 1001 86380 86390 1
504196 99504196 1001 86380 86390 1
504800 99504800 1001 86380 86390 1
505059 99505059 1001 86380 86390 1
505129 99505129 1001 86380 86390 1
505595 99505595 1001 86380 86390 1
505699 99505699 1001 86380 86390 1
505652 99505652 1001 86380 86390 1
505461 99505461 1001 86380 86390 1
505560 99505560 1001 86380 86390 1
505405 99505405 1001 86380 86390 1
505350 99505350 1001 86380 86390 1
506593 99506593 1001 86380 86390 1
506518 99506518 1001 86380 86390 1
506277 99506277 1001 86380 86390 1
506355 99506355 1001 86380 86390 1
506361 99506361 1001 86380 86390 1
506157 99506157 1001 86380 86390 1
506050 99506050 1001 86380 86390 1
506639 99506639 1001 86380 86390 1
507283 99507283 1001 86380 86390 1
507285 99507285 1001 86380 86390 1
507350 99507350 1001 86380 86390 1
507274 99507274 1001 86380 86390 1
507024 99507024 1001 86380 86390 1
506949 99506949 1001 86380 86390 1
506927 99506927 1001 86380 86390 1
507542 99507542 1001 86380 86390 1
508102 99508102 1001 86380 86390 1
507722 99507722 1001 86380 86390 1
507774 99507774 1001 86380 86390 1
507788 99507788 1001 86380 86390 1
507661 99507661 1001 86380 86390 1
507781 99507781 1001 86380 86390 1
508351 99508351 1001 86380 86390 1
508366 99508366 1001 86380 86390 1
508846 99508846 1001 86380 86390 1
508514 99508514 1001 86380 86390 1
509178 99509178 1001 86380 86390 1
509835 99509835 1001 86380 86390 1
509493 99509493 1001 86380 86390 1
509436 99509436 1001 86380 86390 1
510079 99510079 1001 86380 86390 1
509926 99509926 1001 86380 86390 1
510599 99510599 1001 86380 86390 1
510574 99510574 1001 86380 86390 1
510674 99510674 1001 86380 86390 1
510180 99510180 1001 86380 86390 1
510922 99510922 1001 86380 86390 1
510787 99510787 1001 86380 86390 1
511283 99511283 1001 86380 86390 1
511168 99511168 1001 86380 86390 1
511325 99511325 1001 86380 86390 1
511017 99511017 1001 86380 86390 1
511056 99511056 1001 86380 86390 1
511018 99511018 1001 86380 86390 1
510994 99510994 1001 86380 86390 1
512240 99512240 1001 86380 86390 1
512258 99512258 1001 86380 86390 1
512162 99512162 1001 86380 86390 1
511766 99511766 1001 86380 86390 1
513044 99513044 1001 86380 86390 1
512907 99512907 1001 86380 86390 1
512637 99512637 1001 86380 86390 1
512773 99512773 1001 86380 86390 1
512775 99512775 1001 86380 86390 1
512647 99512647 1001 86380 86390 1
513300 99513300 1001 86380 86390 1
513369 99513369 1001 86380 86390 1
513331 99513331 1001 86380 86390 1
513904 99513904 1001 86380 86390 1
513856 99513856 1001 86380 86390 1
513899 99513899 1001 86380 86390 1
513724 99513724 1001 86380 86390 1
513463 99513463 1001 86380 86390 1
513469 99513469 1001 86380 86390 1
514166 99514166 1001 86380 86390 1
514794 99514794 1001 86380 86390 1
514852 99514852 1001 86380 86390 1
514819 99514819 1001 86380 86390 1
514512 99514512 1001 86380 86390 1
514416 99514416 1001 86380 86390 1
514971 99514971 1001 86380 86390 1
515516 99515516 1001 86380 86390 1
515557 99515557 1001 86380 86390 1
515332 99515332 1001 86380 86390 1
515294 99515294 1001 86380 86390 1
515425 99515425 1001 86380 86390 1
515775 99515775 1001 86380 86390 1
516444 99516444 1001 86380 86390 1
516445 99516445 1001 86380 86390 1
516107 99516107 1001 86380 86390 1
516120 99516120 1001 86380 86390 1
515893 99515893 1001 86380 86390 1
516055 99516055 1001 86380 86390 1
516714 99516714 1001 86380 86390 1
516561 99516561 1001 86380 86390 1
517265 99517265 1001 86380 86390 1
517217 99517217 1001 86380 86390 1
516946 99516946 1001 86380 86390 1
516780 99516780 1001 86380 86390 1
516897 99516897 1001 86380 86390 1
516776 99516776 1001 86380 86390 1
517482 99517482 1001 86380 86390 1
517419 99517419 1001 86380 86390 1
518076 99518076 1001 86380 86390 1
518139 99518139 1001 86380 86390 1
517831 99517831 1001 86380 86390 1
517926 99517926 1001 86380 86390 1
517825 99517825 1001 86380 86390 1
517726 99517726 1001 86380 86390 1
517655 99517655 1001 86380 86390 1
518182 99518182 1001 86380 86390 1
518899 99518899 1001 86380 86390 1
518858 99518858 1001 86380 86390 1
518603 99518603 1001 86380 86390 1
518477 99518477 1001 86380 86390 1
518503 99518503 1001 86380 86390 1
518531 99518531 1001 86380 86390 1
518507 99518507 1001 86380 86390 1
519129 99519129 1001 86380 86390 1
519042 99519042 1001 86380 86390 1
519135 99519135 1001 86380 86390 1
519769 99519769 1001 86380 86390 1
519774 99519774 1001 86380 86390 1
519547 99519547 1001 86380 86390 1
519407 99519407 1001 86380 86390 1
519602 99519602 1001 86380 86390 1
519377 99519377 1001 86380 86390 1
519209 99519209 1001 86380 86390 1
519225 99519225 1001 86380 86390 1
519819 99519819 1001 86380 86390 1
519823 99519823 1001 86380 86390 1
520477 99520477 1001 86380 86390 1
520396 99520396 1001 86380 86390 1
520046 99520046 1001 86380 86390 1
520656 99520656 1001 86380 86390 1
520801 99520801 1001 86380 86390 1
521288 99521288 1001 86380 86390 1
521329 99521329 1001 86380 86390 1
521387 99521387 1001 86380 86390 1
521225 99521225 1001 86380 86390 1
521257 99521257 1001 86380 86390 1
520897 99520897 1001 86380 86390 1
520870 99520870 1001 86380 86390 1
522048 99522048 1001 86380 86390 1
521768 99521768 1001 86380 86390 1
522421 99522421 1001 86380 86390 1
522970 99522970 1001 86380 86390 1
522798 99522798 1001 86380 86390 1
522723 99522723 1001 86380 86390 1
522828 99522828 1001 86380 86390 1
522906 99522906 1001 86380 86390 1
522873 99522873 1001 86380 86390 1
522590 99522590 1001 86380 86390 1
522635 99522635 1001 86380 86390 1
522704 99522704 1001 86380 86390 1
523221 99523221 1001 86380 86390 1
523276 99523276 1001 86380 86390 1
523201 99523201 1001 86380 86390 1
523869 99523869 1001 86380 86390 1
523567 99523567 1001 86380 86390 1
523696 99523696 1001 86380 86390 1
523609 99523609 1001 86380 86390 1
523988 99523988 1001 86380 86390 1
524057 99524057 1001 86380 86390 1
524706 99524706 1001 86380 86390 1
524642 99524642 1001 86380 86390 1
524701 99524701 1001 86380 86390 1
524267 99524267 1001 86380 86390 1
524206 99524206 1001 86380 86390 1
524330 99524330 1001 86380 86390 1
525458 99525458 1001 86380 86390 1
525057 99525057 1001 86380 86390 1
524993 99524993 1001 86380 86390 1
525162 99525162 1001 86380 86390 1
525022 99525022 1001 86380 86390 1
525140 99525140 1001 86380 86390 1
525612 99525612 1001 86380 86390 1
526290 99526290 1001 86380 86390 1
526268 99526268 1001 86380 86390 1
526208 99526208 1001 86380 86390 1
526157 99526157 1001 86380 86390 1
526148 99526148 1001 86380 86390 1
525958 99525958 1001 86380 86390 1
525995 99525995 1001 86380 86390 1
525918 99525918 1001 86380 86390 1
526614 99526614 1001 86380 86390 1
527099 99527099 1001 86380 86390 1
527092 99527092 1001 86380 86390 1
526905 99526905 1001 86380 86390 1
527028 99527028 1001 86380 86390 1
526655 99526655 1001 86380 86390 1
526772 99526772 1001 86380 86390 1
527327 99527327 1001 86380 86390 1
527924 99527924 1001 86380 86390 1
528046 99528046 1001 86380 86390 1
528073 99528073 1001 86380 86390 1
527787 99527787 1001 86380 86390 1
527827 99527827 1001 86380 86390 1
527606 99527606 1001 86380 86390 1
528675 99528675 1001 86380 86390 1
529007 99529007 1001 86380 86390 1
528996 99528996 1001 86380 86390 1
529133 99529133 1001 86380 86390 1
529780 99529780 1001 86380 86390 1
529898 99529898 1001 86380 86390 1
529847 99529847 1001 86380 86390 1
529735 99529735 1001 86380 86390 1
530235 99530235 1001 86380 86390 1
530188 99530188 1001 86380 86390 1
530308 99530308 1001 86380 86390 1
530563 99530563 1001 86380 86390 1
531200 99531200 1001 86380 86390 1
531344 99531344 1001 86380 86390 1
531337 99531337 1001 86380 86390 1
531072 99531072 1001 86380 86390 1
531028 99531028 1001 86380 86390 1
531546 99531546 1001 86380 86390 1
532016 99532016 1001 86380 86390 1
532335 99532335 1001 86380 86390 1
532233 99532233 1001 86380 86390 1
532675 99532675 1001 86380 86390 1
533234 99533234 1001 86380 86390 1
533196 99533196 1001 86380 86390 1
533633 99533633 1001 86380 86390 1
533587 99533587 1001 86380 86390 1
533409 99533409 1001 86380 86390 1
533320 99533320 1001 86380 86390 1
533883 99533883 1001 86380 86390 1
534049 99534049 1001 86380 86390 1
534483 99534483 1001 86380 86390 1
534420 99534420 1001 86380 86390 1
534150 99534150 1001 86380 86390 1
534850 99534850 1001 86380 86390 1
534813 99534813 1001 86380 86390 1
534480 99534480 1001 86380 86390 1
534842 99534842 1001 86380 86390 1
534855 99534855 1001 86380 86390 1
534883 99534883 1001 86380 86390 1
534784 99534784 1001 86380 86390 1
535422 99535422 1001 86380 86390 1
535498 99535498 1001 86380 86390 1
535341 99535341 1001 86380 86390 1
535227 99535227 1001 86380 86390 1
535529 99535529 1001 86380 86390 1
536334 99536334 1001 86380 86390 1
536062 99536062 1001 86380 86390 1
535755 99535755 1001 86380 86390 1
535826 99535826 1001 86380 86390 1
536399 99536399 1001 86380 86390 1
536391 99536391 1001 86380 86390 1
536985 99536985 1001 86380 86390 1
537031 99537031 1001 86380 86390 1
536958 99536958 1001 86380 86390 1
536862 99536862 1001 86380 86390 1
536626 99536626 1001 86380 86390 1
536678 99536678 1001 86380 86390 1
536567 99536567 1001 86380 86390 1
537917 99537917 1001 86380 86390 1
537397 99537397 1001 86380 86390 1
537568 99537568 1001 86380 86390 1
537391 99537391 1001 86380 86390 1
537393 99537393 1001 86380 86390 1
538023 99538023 1001 86380 86390 1
538002 99538002 1001 86380 86390 1
538177 99538177 1001 86380 86390 1
538642 99538642 1001 86380 86390 1
538670 99538670 1001 86380 86390 1
538697 99538697 1001 86380 86390 1
538401 99538401 1001 86380 86390 1
538321 99538321 1001 86380 86390 1
538219 99538219 1001 86380 86390 1
539474 99539474 1001 86380 86390 1
539567 99539567 1001 86380 86390 1
539613 99539613 1001 86380 86390 1
539614 99539614 1001 86380 86390 1
539534 99539534 1001 86380 86390 1
539384 99539384 1001 86380 86390 1
539102 99539102 1001 86380 86390 1
539713 99539713 1001 86380 86390 1
540234 99540234 1001 86380 86390 1
540248 99540248 1001 86380 86390 1
540478 99540478 1001 86380 86390 1
540668 99540668 1001 86380 86390 1
540554 99540554 1001 86380 86390 1
541134 99541134 1001 86380 86390 1
540974 99540974 1001 86380 86390 1
540809 99540809 1001 86380 86390 1
540692 99540692 1001 86380 86390 1
540798 99540798 1001 86380 86390 1
541305 99541305 1001 86380 86390 1
541361 99541361 1001 86380 86390 1
541416 99541416 1001 86380 86390 1
541493 99541493 1001 86380 86390 1
541367 99541367 1001 86380 86390 1
542094 99542094 1001 86380 86390 1
542010 99542010 1001 86380 86390 1
541934 99541934 1001 86380 86390 1
541990 99541990 1001 86380 86390 1
542068 99542068 1001 86380 86390 1
541559 99541559 1001 86380 86390 1
542231 99542231 1001 86380 86390 1
542836 99542836 1001 86380 86390 1
542862 99542862 1001 86380 86390 1
542902 99542902 1001 86380 86390 1
542467 99542467 1001 86380 86390 1
542356 99542356 1001 86380 86390 1
542956 99542956 1001 86380 86390 1
543028 99543028 1001 86380 86390 1
543479 99543479 1001 86380 86390 1
543545 99543545 1001 86380 86390 1
544093 99544093 1001 86380 86390 1
544134 99544134 1001 86380 86390 1
544636 99544636 1001 86380 86390 1
544599 99544599 1001 86380 86390 1
402340 347 1001 25740 26097 1
413654 240 1001 63960 64317 1
400028 99400028 1001 86380 86390 1
400283 99400283 1001 86380 86390 1
400713 99400713 1001 86380 86390 1
400907 99400907 1001 86380 86390 1
401157 99401157 1001 86380 86390 1
401080 99401080 1001 86380 86390 1
401626 99401626 1001 86380 86390 1
401905 99401905 1001 86380 86390 1
402659 99402659 1001 86380 86390 1
402728 99402728 1001 86380 86390 1
402933 99402933 1001 86380 86390 1
403121 99403121 1001 86380 86390 1
403879 99403879 1001 86380 86390 1
404169 99404169 1001 86380 86390 1
404265 99404265 1001 86380 86390 1
404649 99404649 1001 86380 86390 1
405063 99405063 1001 86380 86390 1
405075 99405075 1001 86380 86390 1
405129 99405129 1001 86380 86390 1
405308 99405308 1001 86380 86390 1
405399 99405399 1001 86380 86390 1
405433 99405433 1001 86380 86390 1
406039 99406039 1001 86380 86390 1
406092 99406092 1001 86380 86390 1
406859 99406859 1001 86380 86390 1
406996 99406996 1001 86380 86390 1
406978 99406978 1001 86380 86390 1
407350 99407350 1001 86380 86390 1
407250 99407250 1001 86380 86390 1
407394 99407394 1001 86380 86390 1
407693 99407693 1001 86380 86390 1
407742 99407742 1001 86380 86390 1
408125 99408125 1001 86380 86390 1
408183 99408183 1001 86380 86390 1
408243 99408243 1001 86380 86390 1
408421 99408421 1001 86380 86390 1
408886 99408886 1001 86380 86390 1
409170 99409170 1001 86380 86390 1
409316 99409316 1001 86380 86390 1
409703 99409703 1001 86380 86390 1
409796 99409796 1001 86380 86390 1
409945 99409945 1001 86380 86390 1
410006 99410006 1001 86380 86390 1
410143 99410143 1001 86380 86390 1
410233 99410233 1001 86380 86390 1
410441 99410441 1001 86380 86390 1
411392 99411392 1001 86380 86390 1
411713 99411713 1001 86380 86390 1
411937 99411937 1001 86380 86390 1
412178 99412178 1001 86380 86390 1
412198 99412198 1001 86380 86390 1
412393 99412393 1001 86380 86390 1
412426 99412426 1001 86380 86390 1
413308 99413308 1001 86380 86390 1
412616 99412616 1001 86380 86390 1
412536 99412536 1001 86380 86390 1
412515 99412515 1001 86380 86390 1
413736 99413736 1001 86380 86390 1
415190 99415190 1001 86380 86390 1
415191 99415191 1001 86380 86390 1
415004 99415004 1001 86380 86390 1
415149 99415149 1001 86380 86390 1
415129 99415129 1001 86380 86390 1
415234 99415234 1001 86380 86390 1
414740 99414740 1001 86380 86390 1
414850 99414850 1001 86380 86390 1
414721 99414721 1001 86380 86390 1
414602 99414602 1001 86380 86390 1
414371 99414371 1001 86380 86390 1
416884 99416884 1001 86380 86390 1
416926 99416926 1001 86380 86390 1
416212 99416212 1001 86380 86390 1
416471 99416471 1001 86380 86390 1
415883 99415883 1001 86380 86390 1
415963 99415963 1001 86380 86390 1
416055 99416055 1001 86380 86390 1
415991 99415991 1001 86380 86390 1
417235 99417235 1001 86380 86390 1
417478 99417478 1001 86380 86390 1
418476 99418476 1001 86380 86390 1
418716 99418716 1001 86380 86390 1
418091 99418091 1001 86380 86390 1
417875 99417875 1001 86380 86390 1
418926 99418926 1001 86380 86390 1
420319 99420319 1001 86380 86390 1
419864 99419864 1001 86380 86390 1
420053 99420053 1001 86380 86390 1
419322 99419322 1001 86380 86390 1
419389 99419389 1001 86380 86390 1
419581 99419581 1001 86380 86390 1
421589 99421589 1001 86380 86390 1
421568 99421568 1001 86380 86390 1
421127 99421127 1001 86380 86390 1
420980 99420980 1001 86380 86390 1
422341 99422341 1001 86380 86390 1
422452 99422452 1001 86380 86390 1
423001 99423001 1001 86380 86390 1
423189 99423189 1001 86380 86390 1
423777 99423777 1001 86380 86390 1
425061 99425061 1001 86380 86390 1
424609 99424609 1001 86380 86390 1
424195 99424195 1001 86380 86390 1
424314 99424314 1001 86380 86390 1
425689 99425689 1001 86380 86390 1
425571 99425571 1001 86380 86390 1
425818 99425818 1001 86380 86390 1
427004 99427004 1001 86380 86390 1
426767 99426767 1001 86380 86390 1
426747 99426747 1001 86380 86390 1
427022 99427022 1001 86380 86390 1
426623 99426623 1001 86380 86390 1
426668 99426668 1001 86380 86390 1
427164 99427164 1001 86380 86390 1
428683 99428683 1001 86380 86390 1
427876 99427876 1001 86380 86390 1
429160 99429160 1001 86380 86390 1
429714 99429714 1001 86380 86390 1
429218 99429218 1001 86380 86390 1
430401 99430401 1001 86380 86390 1
430561 99430561 1001 86380 86390 1
431572 99431572 1001 86380 86390 1
431350 99431350 1001 86380 86390 1
431255 99431255 1001 86380 86390 1
432340 99432340 1001 86380 86390 1
433437 99433437 1001 86380 86390 1
433321 99433321 1001 86380 86390 1
433176 99433176 1001 86380 86390 1
432664 99432664 1001 86380 86390 1
432629 99432629 1001 86380 86390 1
432888 99432888 1001 86380 86390 1
433812 99433812 1001 86380 86390 1
433748 99433748 1001 86380 86390 1
435273 99435273 1001 86380 86390 1
435075 99435075 1001 86380 86390 1
435000 99435000 1001 86380 86390 1
434664 99434664 1001 86380 86390 1
434748 99434748 1001 86380 86390 1
434230 99434230 1001 86380 86390 1
434174 99434174 1001 86380 86390 1
434485 99434485 1001 86380 86390 1
434276 99434276 1001 86380 86390 1
434224 99434224 1001 86380 86390 1
435515 99435515 1001 86380 86390 1
435839 99435839 1001 86380 86390 1
435777 99435777 1001 86380 86390 1
437019 99437019 1001 86380 86390 1
436592 99436592 1001 86380 86390 1
436503 99436503 1001 86380 86390 1
436557 99436557 1001 86380 86390 1
436069 99436069 1001 86380 86390 1
436141 99436141 1001 86380 86390 1
300096 99300096 1001 86380 86390 1
300371 99300371 1001 86380 86390 1
300254 99300254 1001 86380 86390 1
300193 99300193 1001 86380 86390 1
301362 99301362 1001 86380 86390 1
301301 99301301 1001 86380 86390 1
301342 99301342 1001 86380 86390 1
301204 99301204 1001 86380 86390 1
301322 99301322 1001 86380 86390 1
301138 99301138 1001 86380 86390 1
301683 99301683 1001 86380 86390 1
301676 99301676 1001 86380 86390 1
302322 99302322 1001 86380 86390 1
302335 99302335 1001 86380 86390 1
302207 99302207 1001 86380 86390 1
302316 99302316 1001 86380 86390 1
302014 99302014 1001 86380 86390 1
301841 99301841 1001 86380 86390 1
301963 99301963 1001 86380 86390 1
301809 99301809 1001 86380 86390 1
302470 99302470 1001 86380 86390 1
302476 99302476 1001 86380 86390 1
302492 99302492 1001 86380 86390 1
303017 99303017 1001 86380 86390 1
303198 99303198 1001 86380 86390 1
302900 99302900 1001 86380 86390 1
302710 99302710 1001 86380 86390 1
302660 99302660 1001 86380 86390 1
303404 99303404 1001 86380 86390 1
303383 99303383 1001 86380 86390 1
303293 99303293 1001 86380 86390 1
303889 99303889 1001 86380 86390 1
303462 99303462 1001 86380 86390 1
303515 99303515 1001 86380 86390 1
304113 99304113 1001 86380 86390 1
304048 99304048 1001 86380 86390 1
304751 99304751 1001 86380 86390 1
304714 99304714 1001 86380 86390 1
304806 99304806 1001 86380 86390 1
304654 99304654 1001 86380 86390 1
304597 99304597 1001 86380 86390 1
304560 99304560 1001 86380 86390 1
304383 99304383 1001 86380 86390 1
304425 99304425 1001 86380 86390 1
304923 99304923 1001 86380 86390 1
304933 99304933 1001 86380 86390 1
305672 99305672 1001 86380 86390 1
305605 99305605 1001 86380 86390 1
305608 99305608 1001 86380 86390 1
305455 99305455 1001 86380 86390 1
305398 99305398 1001 86380 86390 1
305438 99305438 1001 86380 86390 1
305185 99305185 1001 86380 86390 1
305122 99305122 1001 86380 86390 1
305075 99305075 1001 86380 86390 1
305102 99305102 1001 86380 86390 1
500092 99500092 1001 86380 86390 1
500804 99500804 1001 86380 86390 1
500595 99500595 1001 86380 86390 1
500357 99500357 1001 86380 86390 1
500215 99500215 1001 86380 86390 1
500958 99500958 1001 86380 86390 1
500828 99500828 1001 86380 86390 1
500848 99500848 1001 86380 86390 1
501602 99501602 1001 86380 86390 1
501440 99501440 1001 86380 86390 1
501635 99501635 1001 86380 86390 1
501375 99501375 1001 86380 86390 1
501378 99501378 1001 86380 86390 1
501430 99501430 1001 86380 86390 1
501119 99501119 1001 86380 86390 1
501692 99501692 1001 86380 86390 1
501645 99501645 1001 86380 86390 1
501672 99501672 1001 86380 86390 1
501750 99501750 1001 86380 86390 1
502274 99502274 1001 86380 86390 1
502447 99502447 1001 86380 86390 1
502398 99502398 1001 86380 86390 1
501914 99501914 1001 86380 86390 1
502032 99502032 1001 86380 86390 1
502504 99502504 1001 86380 86390 1
502545 99502545 1001 86380 86390 1
502972 99502972 1001 86380 86390 1
502888 99502888 1001 86380 86390 1
503473 99503473 1001 86380 86390 1
503415 99503415 1001 86380 86390 1
503736 99503736 1001 86380 86390 1
503834 99503834 1001 86380 86390 1
503645 99503645 1001 86380 86390 1
503635 99503635 1001 86380 86390 1
503519 99503519 1001 86380 86390 1
503701 99503701 1001 86380 86390 1
504266 99504266 1001 86380 86390 1
504930 99504930 1001 86380 86390 1
504496 99504496 1001 86380 86390 1
504975 99504975 1001 86380 86390 1
505371 99505371 1001 86380 86390 1
505845 99505845 1001 86380 86390 1
505797 99505797 1001 86380 86390 1
505851 99505851 1001 86380 86390 1
505919 99505919 1001 86380 86390 1
506301 99506301 1001 86380 86390 1
506257 99506257 1001 86380 86390 1
506260 99506260 1001 86380 86390 1
506171 99506171 1001 86380 86390 1
505985 99505985 1001 86380 86390 1
506629 99506629 1001 86380 86390 1
506670 99506670 1001 86380 86390 1
507101 99507101 1001 86380 86390 1
507166 99507166 1001 86380 86390 1
507192 99507192 1001 86380 86390 1
507193 99507193 1001 86380 86390 1
507066 99507066 1001 86380 86390 1
507095 99507095 1001 86380 86390 1
507070 99507070 1001 86380 86390 1
507021 99507021 1001 86380 86390 1
506867 99506867 1001 86380 86390 1
507004 99507004 1001 86380 86390 1
506878 99506878 1001 86380 86390 1
507608 99507608 1001 86380 86390 1
507546 99507546 1001 86380 86390 1
507654 99507654 1001 86380 86390 1
507696 99507696 1001 86380 86390 1
508389 99508389 1001 86380 86390 1
508331 99508331 1001 86380 86390 1
508370 99508370 1001 86380 86390 1
508985 99508985 1001 86380 86390 1
508806 99508806 1001 86380 86390 1
508661 99508661 1001 86380 86390 1
508509 99508509 1001 86380 86390 1
509229 99509229 1001 86380 86390 1
509165 99509165 1001 86380 86390 1
509210 99509210 1001 86380 86390 1
509618 99509618 1001 86380 86390 1
509599 99509599 1001 86380 86390 1
509463 99509463 1001 86380 86390 1
509313 99509313 1001 86380 86390 1
510074 99510074 1001 86380 86390 1
510711 99510711 1001 86380 86390 1
510433 99510433 1001 86380 86390 1
510473 99510473 1001 86380 86390 1
510518 99510518 1001 86380 86390 1
510795 99510795 1001 86380 86390 1
510863 99510863 1001 86380 86390 1
510838 99510838 1001 86380 86390 1
511463 99511463 1001 86380 86390 1
511476 99511476 1001 86380 86390 1
511392 99511392 1001 86380 86390 1
511395 99511395 1001 86380 86390 1
511513 99511513 1001 86380 86390 1
511328 99511328 1001 86380 86390 1
511213 99511213 1001 86380 86390 1
510999 99510999 1001 86380 86390 1
510979 99510979 1001 86380 86390 1
511141 99511141 1001 86380 86390 1
512225 99512225 1001 86380 86390 1
512362 99512362 1001 86380 86390 1
512156 99512156 1001 86380 86390 1
511866 99511866 1001 86380 86390 1
511765 99511765 1001 86380 86390 1
511794 99511794 1001 86380 86390 1
512560 99512560 1001 86380 86390 1
512527 99512527 1001 86380 86390 1
513026 99513026 1001 86380 86390 1
513027 99513027 1001 86380 86390 1
513131 99513131 1001 86380 86390 1
513192 99513192 1001 86380 86390 1
513074 99513074 1001 86380 86390 1
513201 99513201 1001 86380 86390 1
512842 99512842 1001 86380 86390 1
513206 99513206 1001 86380 86390 1
513918 99513918 1001 86380 86390 1
514020 99514020 1001 86380 86390 1
513722 99513722 1001 86380 86390 1
513741 99513741 1001 86380 86390 1
513694 99513694 1001 86380 86390 1
513423 99513423 1001 86380 86390 1
513502 99513502 1001 86380 86390 1
513555 99513555 1001 86380 86390 1
513573 99513573 1001 86380 86390 1
513617 99513617 1001 86380 86390 1
514137 99514137 1001 86380 86390 1
514073 99514073 1001 86380 86390 1
514154 99514154 1001 86380 86390 1
514548 99514548 1001 86380 86390 1
514600 99514600 1001 86380 86390 1
514456 99514456 1001 86380 86390 1
514431 99514431 1001 86380 86390 1
514909 99514909 1001 86380 86390 1
514974 99514974 1001 86380 86390 1
515668 99515668 1001 86380 86390 1
515209 99515209 1001 86380 86390 1
515716 99515716 1001 86380 86390 1
516123 99516123 1001 86380 86390 1
515959 99515959 1001 86380 86390 1
515999 99515999 1001 86380 86390 1
516641 99516641 1001 86380 86390 1
516680 99516680 1001 86380 86390 1
516646 99516646 1001 86380 86390 1
516544 99516544 1001 86380 86390 1
517228 99517228 1001 86380 86390 1
517153 99517153 1001 86380 86390 1
517103 99517103 1001 86380 86390 1
516845 99516845 1001 86380 86390 1
516747 99516747 1001 86380 86390 1
516867 99516867 1001 86380 86390 1
516855 99516855 1001 86380 86390 1
516716 99516716 1001 86380 86390 1
517859 99517859 1001 86380 86390 1
517712 99517712 1001 86380 86390 1
517713 99517713 1001 86380 86390 1
517665 99517665 1001 86380 86390 1
517708 99517708 1001 86380 86390 1
518355 99518355 1001 86380 86390 1
518305 99518305 1001 86380 86390 1
518345 99518345 1001 86380 86390 1
518294 99518294 1001 86380 86390 1
518166 99518166 1001 86380 86390 1
518364 99518364 1001 86380 86390 1
518946 99518946 1001 86380 86390 1
518819 99518819 1001 86380 86390 1
518573 99518573 1001 86380 86390 1
519115 99519115 1001 86380 86390 1
519767 99519767 1001 86380 86390 1
519746 99519746 1001 86380 86390 1
519773 99519773 1001 86380 86390 1
519565 99519565 1001 86380 86390 1
519344 99519344 1001 86380 86390 1
519856 99519856 1001 86380 86390 1
520630 99520630 1001 86380 86390 1
520296 99520296 1001 86380 86390 1
520134 99520134 1001 86380 86390 1
520809 99520809 1001 86380 86390 1
520721 99520721 1001 86380 86390 1
521285 99521285 1001 86380 86390 1
520871 99520871 1001 86380 86390 1
521567 99521567 1001 86380 86390 1
522114 99522114 1001 86380 86390 1
522269 99522269 1001 86380 86390 1
522120 99522120 1001 86380 86390 1
522186 99522186 1001 86380 86390 1
522148 99522148 1001 86380 86390 1
521907 99521907 1001 86380 86390 1
521961 99521961 1001 86380 86390 1
521853 99521853 1001 86380 86390 1
521871 99521871 1001 86380 86390 1
521704 99521704 1001 86380 86390 1
521823 99521823 1001 86380 86390 1
523031 99523031 1001 86380 86390 1
522870 99522870 1001 86380 86390 1
522598 99522598 1001 86380 86390 1
523537 99523537 1001 86380 86390 1
523707 99523707 1001 86380 86390 1
523418 99523418 1001 86380 86390 1
523394 99523394 1001 86380 86390 1
523451 99523451 1001 86380 86390 1
524148 99524148 1001 86380 86390 1
524680 99524680 1001 86380 86390 1
524545 99524545 1001 86380 86390 1
524254 99524254 1001 86380 86390 1
524245 99524245 1001 86380 86390 1
524259 99524259 1001 86380 86390 1
524287 99524287 1001 86380 86390 1
524197 99524197 1001 86380 86390 1
524874 99524874 1001 86380 86390 1
525521 99525521 1001 86380 86390 1
525545 99525545 1001 86380 86390 1
525358 99525358 1001 86380 86390 1
525054 99525054 1001 86380 86390 1
525095 99525095 1001 86380 86390 1
525047 99525047 1001 86380 86390 1
525642 99525642 1001 86380 86390 1
525759 99525759 1001 86380 86390 1
526392 99526392 1001 86380 86390 1
526294 99526294 1001 86380 86390 1
526112 99526112 1001 86380 86390 1
526004 99526004 1001 86380 86390 1
526219 99526219 1001 86380 86390 1
526536 99526536 1001 86380 86390 1
527195 99527195 1001 86380 86390 1
526706 99526706 1001 86380 86390 1
526823 99526823 1001 86380 86390 1
527418 99527418 1001 86380 86390 1
527343 99527343 1001 86380 86390 1
527902 99527902 1001 86380 86390 1
528069 99528069 1001 86380 86390 1
527792 99527792 1001 86380 86390 1
527680 99527680 1001 86380 86390 1
527493 99527493 1001 86380 86390 1
527572 99527572 1001 86380 86390 1
527640 99527640 1001 86380 86390 1
528095 99528095 1001 86380 86390 1
528661 99528661 1001 86380 86390 1
528484 99528484 1001 86380 86390 1
528395 99528395 1001 86380 86390 1
529027 99529027 1001 86380 86390 1
529599 99529599 1001 86380 86390 1
529541 99529541 1001 86380 86390 1
529593 99529593 1001 86380 86390 1
529585 99529585 1001 86380 86390 1
529360 99529360 1001 86380 86390 1
529441 99529441 1001 86380 86390 1
529213 99529213 1001 86380 86390 1
529242 99529242 1001 86380 86390 1
529205 99529205 1001 86380 86390 1
529835 99529835 1001 86380 86390 1
530417 99530417 1001 86380 86390 1
530147 99530147 1001 86380 86390 1
530230 99530230 1001 86380 86390 1
530009 99530009 1001 86380 86390 1
529984 99529984 1001 86380 86390 1
530711 99530711 1001 86380 86390 1
530649 99530649 1001 86380 86390 1
531247 99531247 1001 86380 86390 1
531001 99531001 1001 86380 86390 1
530800 99530800 1001 86380 86390 1
530861 99530861 1001 86380 86390 1
532132 99532132 1001 86380 86390 1
532154 99532154 1001 86380 86390 1
531986 99531986 1001 86380 86390 1
531651 99531651 1001 86380 86390 1
531597 99531597 1001 86380 86390 1
532216 99532216 1001 86380 86390 1
532669 99532669 1001 86380 86390 1
532530 99532530 1001 86380 86390 1
532454 99532454 1001 86380 86390 1
532468 99532468 1001 86380 86390 1
533840 99533840 1001 86380 86390 1
533382 99533382 1001 86380 86390 1
533371 99533371 1001 86380 86390 1
533348 99533348 1001 86380 86390 1
533374 99533374 1001 86380 86390 1
533249 99533249 1001 86380 86390 1
533908 99533908 1001 86380 86390 1
533983 99533983 1001 86380 86390 1
533867 99533867 1001 86380 86390 1
534665 99534665 1001 86380 86390 1
534673 99534673 1001 86380 86390 1
534443 99534443 1001 86380 86390 1
534434 99534434 1001 86380 86390 1
534168 99534168 1001 86380 86390 1
534124 99534124 1001 86380 86390 1
535488 99535488 1001 86380 86390 1
535156 99535156 1001 86380 86390 1
535224 99535224 1001 86380 86390 1
536097 99536097 1001 86380 86390 1
535903 99535903 1001 86380 86390 1
537084 99537084 1001 86380 86390 1
536938 99536938 1001 86380 86390 1
537238 99537238 1001 86380 86390 1
537957 99537957 1001 86380 86390 1
537816 99537816 1001 86380 86390 1
537736 99537736 1001 86380 86390 1
537686 99537686 1001 86380 86390 1
537472 99537472 1001 86380 86390 1
537487 99537487 1001 86380 86390 1
537494 99537494 1001 86380 86390 1
538065 99538065 1001 86380 86390 1
538085 99538085 1001 86380 86390 1
538093 99538093 1001 86380 86390 1
538780 99538780 1001 86380 86390 1
538491 99538491 1001 86380 86390 1
538595 99538595 1001 86380 86390 1
538916 99538916 1001 86380 86390 1
539519 99539519 1001 86380 86390 1
539532 99539532 1001 86380 86390 1
539325 99539325 1001 86380 86390 1
539408 99539408 1001 86380 86390 1
540340 99540340 1001 86380 86390 1
540456 99540456 1001 86380 86390 1
539866 99539866 1001 86380 86390 1
540477 99540477 1001 86380 86390 1
540601 99540601 1001 86380 86390 1
540511 99540511 1001 86380 86390 1
540580 99540580 1001 86380 86390 1
541121 99541121 1001 86380 86390 1
541044 99541044 1001 86380 86390 1
540686 99540686 1001 86380 86390 1
541381 99541381 1001 86380 86390 1
541338 99541338 1001 86380 86390 1
541918 99541918 1001 86380 86390 1
541959 99541959 1001 86380 86390 1
541785 99541785 1001 86380 86390 1
541642 99541642 1001 86380 86390 1
541527 99541527 1001 86380 86390 1
541685 99541685 1001 86380 86390 1
541625 99541625 1001 86380 86390 1
542123 99542123 1001 86380 86390 1
542271 99542271 1001 86380 86390 1
542911 99542911 1001 86380 86390 1
542452 99542452 1001 86380 86390 1
542961 99542961 1001 86380 86390 1
543016 99543016 1001 86380 86390 1
543606 99543606 1001 86380 86390 1
543297 99543297 1001 86380 86390 1
543285 99543285 1001 86380 86390 1
543159 99543159 1001 86380 86390 1
543890 99543890 1001 86380 86390 1
543946 99543946 1001 86380 86390 1
544458 99544458 1001 86380 86390 1
544408 99544408 1001 86380 86390 1
544304 99544304 1001 86380 86390 1
544216 99544216 1001 86380 86390 1
544073 99544073 1001 86380 86390 1
544002 99544002 1001 86380 86390 1
544672 99544672 1001 86380 86390 1
433650 1144 1001 25980 26697 1
516684 577 1001 31987 32286 1
400107 99400107 1001 86380 86390 1
400062 99400062 1001 86380 86390 1
400318 99400318 1001 86380 86390 1
400359 99400359 1001 86380 86390 1
400495 99400495 1001 86380 86390 1
400508 99400508 1001 86380 86390 1
400819 99400819 1001 86380 86390 1
400810 99400810 1001 86380 86390 1
400953 99400953 1001 86380 86390 1
401145 99401145 1001 86380 86390 1
401261 99401261 1001 86380 86390 1
401263 99401263 1001 86380 86390 1
401425 99401425 1001 86380 86390 1
401579 99401579 1001 86380 86390 1
401637 99401637 1001 86380 86390 1
402247 99402247 1001 86380 86390 1
402328 99402328 1001 86380 86390 1
402456 99402456 1001 86380 86390 1
402839 99402839 1001 86380 86390 1
403033 99403033 1001 86380 86390 1
403170 99403170 1001 86380 86390 1
403503 99403503 1001 86380 86390 1
403727 99403727 1001 86380 86390 1
403710 99403710 1001 86380 86390 1
404034 99404034 1001 86380 86390 1
404137 99404137 1001 86380 86390 1
404217 99404217 1001 86380 86390 1
404383 99404383 1001 86380 86390 1
404644 99404644 1001 86380 86390 1
405512 99405512 1001 86380 86390 1
405573 99405573 1001 86380 86390 1
405693 99405693 1001 86380 86390 1
405940 99405940 1001 86380 86390 1
406307 99406307 1001 86380 86390 1
406360 99406360 1001 86380 86390 1
406634 99406634 1001 86380 86390 1
407383 99407383 1001 86380 86390 1
407559 99407559 1001 86380 86390 1
407612 99407612 1001 86380 86390 1
407759 99407759 1001 86380 86390 1
407680 99407680 1001 86380 86390 1
408985 99408985 1001 86380 86390 1
409547 99409547 1001 86380 86390 1
410264 99410264 1001 86380 86390 1
410623 99410623 1001 86380 86390 1
410889 99410889 1001 86380 86390 1
410956 99410956 1001 86380 86390 1
411054 99411054 1001 86380 86390 1
411819 99411819 1001 86380 86390 1
412013 99412013 1001 86380 86390 1
412114 99412114 1001 86380 86390 1
412193 99412193 1001 86380 86390 1
412263 99412263 1001 86380 86390 1
413376 99413376 1001 86380 86390 1
413419 99413419 1001 86380 86390 1
413060 99413060 1001 86380 86390 1
412798 99412798 1001 86380 86390 1
412886 99412886 1001 86380 86390 1
412852 99412852 1001 86380 86390 1
412654 99412654 1001 86380 86390 1
413768 99413768 1001 86380 86390 1
413751 99413751 1001 86380 86390 1
415110 99415110 1001 86380 86390 1
414674 99414674 1001 86380 86390 1
414808 99414808 1001 86380 86390 1
414332 99414332 1001 86380 86390 1
415409 99415409 1001 86380 86390 1
416986 99416986 1001 86380 86390 1
416184 99416184 1001 86380 86390 1
416554 99416554 1001 86380 86390 1
416050 99416050 1001 86380 86390 1
417230 99417230 1001 86380 86390 1
417545 99417545 1001 86380 86390 1
417447 99417447 1001 86380 86390 1
417515 99417515 1001 86380 86390 1
417420 99417420 1001 86380 86390 1
418595 99418595 1001 86380 86390 1
417716 99417716 1001 86380 86390 1
419071 99419071 1001 86380 86390 1
420183 99420183 1001 86380 86390 1
420104 99420104 1001 86380 86390 1
420167 99420167 1001 86380 86390 1
419730 99419730 1001 86380 86390 1
419838 99419838 1001 86380 86390 1
419273 99419273 1001 86380 86390 1
419524 99419524 1001 86380 86390 1
420468 99420468 1001 86380 86390 1
420516 99420516 1001 86380 86390 1
420753 99420753 1001 86380 86390 1
420801 99420801 1001 86380 86390 1
421923 99421923 1001 86380 86390 1
422057 99422057 1001 86380 86390 1
421043 99421043 1001 86380 86390 1
422524 99422524 1001 86380 86390 1
423680 99423680 1001 86380 86390 1
423465 99423465 1001 86380 86390 1
423219 99423219 1001 86380 86390 1
423101 99423101 1001 86380 86390 1
423255 99423255 1001 86380 86390 1
423242 99423242 1001 86380 86390 1
422760 99422760 1001 86380 86390 1
422897 99422897 1001 86380 86390 1
423845 99423845 1001 86380 86390 1
423756 99423756 1001 86380 86390 1
424083 99424083 1001 86380 86390 1
425102 99425102 1001 86380 86390 1
425081 99425081 1001 86380 86390 1
424942 99424942 1001 86380 86390 1
425615 99425615 1001 86380 86390 1
425625 99425625 1001 86380 86390 1
426984 99426984 1001 86380 86390 1
427074 99427074 1001 86380 86390 1
426187 99426187 1001 86380 86390 1
425950 99425950 1001 86380 86390 1
427202 99427202 1001 86380 86390 1
428627 99428627 1001 86380 86390 1
428420 99428420 1001 86380 86390 1
428114 99428114 1001 86380 86390 1
427943 99427943 1001 86380 86390 1
428906 99428906 1001 86380 86390 1
429071 99429071 1001 86380 86390 1
429895 99429895 1001 86380 86390 1
431883 99431883 1001 86380 86390 1
431965 99431965 1001 86380 86390 1
432039 99432039 1001 86380 86390 1
431579 99431579 1001 86380 86390 1
431027 99431027 1001 86380 86390 1
431146 99431146 1001 86380 86390 1
431215 99431215 1001 86380 86390 1
430829 99430829 1001 86380 86390 1
430851 99430851 1001 86380 86390 1
431188 99431188 1001 86380 86390 1
431057 99431057 1001 86380 86390 1
432271 99432271 1001 86380 86390 1
432277 99432277 1001 86380 86390 1
432142 99432142 1001 86380 86390 1
433364 99433364 1001 86380 86390 1
432543 99432543 1001 86380 86390 1
432577 99432577 1001 86380 86390 1
435128 99435128 1001 86380 86390 1
434659 99434659 1001 86380 86390 1
434624 99434624 1001 86380 86390 1
434767 99434767 1001 86380 86390 1
434750 99434750 1001 86380 86390 1
434165 99434165 1001 86380 86390 1
436826 99436826 1001 86380 86390 1
436371 99436371 1001 86380 86390 1
300037 99300037 1001 86380 86390 1
300435 99300435 1001 86380 86390 1
300322 99300322 1001 86380 86390 1
300520 99300520 1001 86380 86390 1
300326 99300326 1001 86380 86390 1
300257 99300257 1001 86380 86390 1
300119 99300119 1001 86380 86390 1
300824 99300824 1001 86380 86390 1
301554 99301554 1001 86380 86390 1
301306 99301306 1001 86380 86390 1
301166 99301166 1001 86380 86390 1
301351 99301351 1001 86380 86390 1
301647 99301647 1001 86380 86390 1
302258 99302258 1001 86380 86390 1
302195 99302195 1001 86380 86390 1
302026 99302026 1001 86380 86390 1
302094 99302094 1001 86380 86390 1
302122 99302122 1001 86380 86390 1
302559 99302559 1001 86380 86390 1
302423 99302423 1001 86380 86390 1
302414 99302414 1001 86380 86390 1
303005 99303005 1001 86380 86390 1
303155 99303155 1001 86380 86390 1
302905 99302905 1001 86380 86390 1
302651 99302651 1001 86380 86390 1
303264 99303264 1001 86380 86390 1
303962 99303962 1001 86380 86390 1
303963 99303963 1001 86380 86390 1
303989 99303989 1001 86380 86390 1
303887 99303887 1001 86380 86390 1
303737 99303737 1001 86380 86390 1
303455 99303455 1001 86380 86390 1
303512 99303512 1001 86380 86390 1
303449 99303449 1001 86380 86390 1
304135 99304135 1001 86380 86390 1
304227 99304227 1001 86380 86390 1
304034 99304034 1001 86380 86390 1
304663 99304663 1001 86380 86390 1
304781 99304781 1001 86380 86390 1
304794 99304794 1001 86380 86390 1
304622 99304622 1001 86380 86390 1
304310 99304310 1001 86380 86390 1
304401 99304401 1001 86380 86390 1
304964 99304964 1001 86380 86390 1
304894 99304894 1001 86380 86390 1
305521 99305521 1001 86380 86390 1
305354 99305354 1001 86380 86390 1
305385 99305385 1001 86380 86390 1
305347 99305347 1001 86380 86390 1
305284 99305284 1001 86380 86390 1
305266 99305266 1001 86380 86390 1
305138 99305138 1001 86380 86390 1
500093 99500093 1001 86380 86390 1
500619 99500619 1001 86380 86390 1
500573 99500573 1001 86380 86390 1
500300 99500300 1001 86380 86390 1
500392 99500392 1001 86380 86390 1
500265 99500265 1001 86380 86390 1
500927 99500927 1001 86380 86390 1
500945 99500945 1001 86380 86390 1
501610 99501610 1001 86380 86390 1
501374 99501374 1001 86380 86390 1
501211 99501211 1001 86380 86390 1
501652 99501652 1001 86380 86390 1
501682 99501682 1001 86380 86390 1
501773 99501773 1001 86380 86390 1
502393 99502393 1001 86380 86390 1
502266 99502266 1001 86380 86390 1
502134 99502134 1001 86380 86390 1
502228 99502228 1001 86380 86390 1
502018 99502018 1001 86380 86390 1
503266 99503266 1001 86380 86390 1
503279 99503279 1001 86380 86390 1
502793 99502793 1001 86380 86390 1
503293 99503293 1001 86380 86390 1
503755 99503755 1001 86380 86390 1
504171 99504171 1001 86380 86390 1
504199 99504199 1001 86380 86390 1
504307 99504307 1001 86380 86390 1
504920 99504920 1001 86380 86390 1
504853 99504853 1001 86380 86390 1
504481 99504481 1001 86380 86390 1
504981 99504981 1001 86380 86390 1
505708 99505708 1001 86380 86390 1
505605 99505605 1001 86380 86390 1
505713 99505713 1001 86380 86390 1
505542 99505542 1001 86380 86390 1
505538 99505538 1001 86380 86390 1
505226 99505226 1001 86380 86390 1
505822 99505822 1001 86380 86390 1
505879 99505879 1001 86380 86390 1
506406 99506406 1001 86380 86390 1
506523 99506523 1001 86380 86390 1
506450 99506450 1001 86380 86390 1
506519 99506519 1001 86380 86390 1
506599 99506599 1001 86380 86390 1
506729 99506729 1001 86380 86390 1
506757 99506757 1001 86380 86390 1
506734 99506734 1001 86380 86390 1
506799 99506799 1001 86380 86390 1
507232 99507232 1001 86380 86390 1
507349 99507349 1001 86380 86390 1
507324 99507324 1001 86380 86390 1
507103 99507103 1001 86380 86390 1
507067 99507067 1001 86380 86390 1
507184 99507184 1001 86380 86390 1
507056 99507056 1001 86380 86390 1
507136 99507136 1001 86380 86390 1
507445 99507445 1001 86380 86390 1
507523 99507523 1001 86380 86390 1
507596 99507596 1001 86380 86390 1
508241 99508241 1001 86380 86390 1
507946 99507946 1001 86380 86390 1
507731 99507731 1001 86380 86390 1
507646 99507646 1001 86380 86390 1
507803 99507803 1001 86380 86390 1
507806 99507806 1001 86380 86390 1
508372 99508372 1001 86380 86390 1
508677 99508677 1001 86380 86390 1
508730 99508730 1001 86380 86390 1
508854 99508854 1001 86380 86390 1
508867 99508867 1001 86380 86390 1
509136 99509136 1001 86380 86390 1
509192 99509192 1001 86380 86390 1
509244 99509244 1001 86380 86390 1
509747 99509747 1001 86380 86390 1
509827 99509827 1001 86380 86390 1
509779 99509779 1001 86380 86390 1
509691 99509691 1001 86380 86390 1
509956 99509956 1001 86380 86390 1
510681 99510681 1001 86380 86390 1
510396 99510396 1001 86380 86390 1
510400 99510400 1001 86380 86390 1
510204 99510204 1001 86380 86390 1
510804 99510804 1001 86380 86390 1
510756 99510756 1001 86380 86390 1
511172 99511172 1001 86380 86390 1
511164 99511164 1001 86380 86390 1
512061 99512061 1001 86380 86390 1
512152 99512152 1001 86380 86390 1
511914 99511914 1001 86380 86390 1
512455 99512455 1001 86380 86390 1
512563 99512563 1001 86380 86390 1
512499 99512499 1001 86380 86390 1
513081 99513081 1001 86380 86390 1
513005 99513005 1001 86380 86390 1
513196 99513196 1001 86380 86390 1
512949 99512949 1001 86380 86390 1
512847 99512847 1001 86380 86390 1
512891 99512891 1001 86380 86390 1
513241 99513241 1001 86380 86390 1
513218 99513218 1001 86380 86390 1
513352 99513352 1001 86380 86390 1
513983 99513983 1001 86380 86390 1
513911 99513911 1001 86380 86390 1
513941 99513941 1001 86380 86390 1
513710 99513710 1001 86380 86390 1
513546 99513546 1001 86380 86390 1
513614 99513614 1001 86380 86390 1
514705 99514705 1001 86380 86390 1
514774 99514774 1001 86380 86390 1
514476 99514476 1001 86380 86390 1
514521 99514521 1001 86380 86390 1
514253 99514253 1001 86380 86390 1
514363 99514363 1001 86380 86390 1
514929 99514929 1001 86380 86390 1
515347 99515347 1001 86380 86390 1
516497 99516497 1001 86380 86390 1
516403 99516403 1001 86380 86390 1
516214 99516214 1001 86380 86390 1
515918 99515918 1001 86380 86390 1
515965 99515965 1001 86380 86390 1
516654 99516654 1001 86380 86390 1
517248 99517248 1001 86380 86390 1
517280 99517280 1001 86380 86390 1
517095 99517095 1001 86380 86390 1
517096 99517096 1001 86380 86390 1
517124 99517124 1001 86380 86390 1
517038 99517038 1001 86380 86390 1
516888 99516888 1001 86380 86390 1
517506 99517506 1001 86380 86390 1
517355 99517355 1001 86380 86390 1
517525 99517525 1001 86380 86390 1
518012 99518012 1001 86380 86390 1
518015 99518015 1001 86380 86390 1
518157 99518157 1001 86380 86390 1
517678 99517678 1001 86380 86390 1
517744 99517744 1001 86380 86390 1
518873 99518873 1001 86380 86390 1
518919 99518919 1001 86380 86390 1
518723 99518723 1001 86380 86390 1
518575 99518575 1001 86380 86390 1
518524 99518524 1001 86380 86390 1
519427 99519427 1001 86380 86390 1
519340 99519340 1001 86380 86390 1
519216 99519216 1001 86380 86390 1
519309 99519309 1001 86380 86390 1
519845 99519845 1001 86380 86390 1
520509 99520509 1001 86380 86390 1
520345 99520345 1001 86380 86390 1
520321 99520321 1001 86380 86390 1
520072 99520072 1001 86380 86390 1
520033 99520033 1001 86380 86390 1
520142 99520142 1001 86380 86390 1
520763 99520763 1001 86380 86390 1
521320 99521320 1001 86380 86390 1
521372 99521372 1001 86380 86390 1
521188 99521188 1001 86380 86390 1
521128 99521128 1001 86380 86390 1
520884 99520884 1001 86380 86390 1
520992 99520992 1001 86380 86390 1
520916 99520916 1001 86380 86390 1
522124 99522124 1001 86380 86390 1
522393 99522393 1001 86380 86390 1
523033 99523033 1001 86380 86390 1
522896 99522896 1001 86380 86390 1
523234 99523234 1001 86380 86390 1
523655 99523655 1001 86380 86390 1
523553 99523553 1001 86380 86390 1
523337 99523337 1001 86380 86390 1
523355 99523355 1001 86380 86390 1
523459 99523459 1001 86380 86390 1
523384 99523384 1001 86380 86390 1
523476 99523476 1001 86380 86390 1
524767 99524767 1001 86380 86390 1
524647 99524647 1001 86380 86390 1
524504 99524504 1001 86380 86390 1
524521 99524521 1001 86380 86390 1
524228 99524228 1001 86380 86390 1
524937 99524937 1001 86380 86390 1
524847 99524847 1001 86380 86390 1
524967 99524967 1001 86380 86390 1
525534 99525534 1001 86380 86390 1
525537 99525537 1001 86380 86390 1
525210 99525210 1001 86380 86390 1
525186 99525186 1001 86380 86390 1
525297 99525297 1001 86380 86390 1
525670 99525670 1001 86380 86390 1
526347 99526347 1001 86380 86390 1
526368 99526368 1001 86380 86390 1
526064 99526064 1001 86380 86390 1
525845 99525845 1001 86380 86390 1
525823 99525823 1001 86380 86390 1
525903 99525903 1001 86380 86390 1
525994 99525994 1001 86380 86390 1
526449 99526449 1001 86380 86390 1
526514 99526514 1001 86380 86390 1
527103 99527103 1001 86380 86390 1
526996 99526996 1001 86380 86390 1
527011 99527011 1001 86380 86390 1
526886 99526886 1001 86380 86390 1
526810 99526810 1001 86380 86390 1
526788 99526788 1001 86380 86390 1
526714 99526714 1001 86380 86390 1
527253 99527253 1001 86380 86390 1
527896 99527896 1001 86380 86390 1
527983 99527983 1001 86380 86390 1
528035 99528035 1001 86380 86390 1
527907 99527907 1001 86380 86390 1
527755 99527755 1001 86380 86390 1
527679 99527679 1001 86380 86390 1
527705 99527705 1001 86380 86390 1
527706 99527706 1001 86380 86390 1
527669 99527669 1001 86380 86390 1
527853 99527853 1001 86380 86390 1
527596 99527596 1001 86380 86390 1
528879 99528879 1001 86380 86390 1
528536 99528536 1001 86380 86390 1
528641 99528641 1001 86380 86390 1
528938 99528938 1001 86380 86390 1
529528 99529528 1001 86380 86390 1
529394 99529394 1001 86380 86390 1
529397 99529397 1001 86380 86390 1
529363 99529363 1001 86380 86390 1
529745 99529745 1001 86380 86390 1
529853 99529853 1001 86380 86390 1
530477 99530477 1001 86380 86390 1
530413 99530413 1001 86380 86390 1
530168 99530168 1001 86380 86390 1
529988 99529988 1001 86380 86390 1
530636 99530636 1001 86380 86390 1
530587 99530587 1001 86380 86390 1
530691 99530691 1001 86380 86390 1
531372 99531372 1001 86380 86390 1
531374 99531374 1001 86380 86390 1
531099 99531099 1001 86380 86390 1
531171 99531171 1001 86380 86390 1
530967 99530967 1001 86380 86390 1
531410 99531410 1001 86380 86390 1
531890 99531890 1001 86380 86390 1
531985 99531985 1001 86380 86390 1
531628 99531628 1001 86380 86390 1
532364 99532364 1001 86380 86390 1
532969 99532969 1001 86380 86390 1
532568 99532568 1001 86380 86390 1
532441 99532441 1001 86380 86390 1
533164 99533164 1001 86380 86390 1
533719 99533719 1001 86380 86390 1
533656 99533656 1001 86380 86390 1
533841 99533841 1001 86380 86390 1
533602 99533602 1001 86380 86390 1
533447 99533447 1001 86380 86390 1
533474 99533474 1001 86380 86390 1
533554 99533554 1001 86380 86390 1
533493 99533493 1001 86380 86390 1
533598 99533598 1001 86380 86390 1
533339 99533339 1001 86380 86390 1
533915 99533915 1001 86380 86390 1
534391 99534391 1001 86380 86390 1
534473 99534473 1001 86380 86390 1
534220 99534220 1001 86380 86390 1
534199 99534199 1001 86380 86390 1
534174 99534174 1001 86380 86390 1
534266 99534266 1001 86380 86390 1
534697 99534697 1001 86380 86390 1
534750 99534750 1001 86380 86390 1
535424 99535424 1001 86380 86390 1
535362 99535362 1001 86380 86390 1
535228 99535228 1001 86380 86390 1
534944 99534944 1001 86380 86390 1
535613 99535613 1001 86380 86390 1
535566 99535566 1001 86380 86390 1
536266 99536266 1001 86380 86390 1
536063 99536063 1001 86380 86390 1
535915 99535915 1001 86380 86390 1
535777 99535777 1001 86380 86390 1
537063 99537063 1001 86380 86390 1
536625 99536625 1001 86380 86390 1
537798 99537798 1001 86380 86390 1
537817 99537817 1001 86380 86390 1
537624 99537624 1001 86380 86390 1
538048 99538048 1001 86380 86390 1
537999 99537999 1001 86380 86390 1
538745 99538745 1001 86380 86390 1
538773 99538773 1001 86380 86390 1
538443 99538443 1001 86380 86390 1
538252 99538252 1001 86380 86390 1
538280 99538280 1001 86380 86390 1
538242 99538242 1001 86380 86390 1
538995 99538995 1001 86380 86390 1
538992 99538992 1001 86380 86390 1
539622 99539622 1001 86380 86390 1
539624 99539624 1001 86380 86390 1
539290 99539290 1001 86380 86390 1
539317 99539317 1001 86380 86390 1
539706 99539706 1001 86380 86390 1
539830 99539830 1001 86380 86390 1
540459 99540459 1001 86380 86390 1
539890 99539890 1001 86380 86390 1
539880 99539880 1001 86380 86390 1
540555 99540555 1001 86380 86390 1
541220 99541220 1001 86380 86390 1
541159 99541159 1001 86380 86390 1
540977 99540977 1001 86380 86390 1
540721 99540721 1001 86380 86390 1
541390 99541390 1001 86380 86390 1
542108 99542108 1001 86380 86390 1
541869 99541869 1001 86380 86390 1
541885 99541885 1001 86380 86390 1
541693 99541693 1001 86380 86390 1
541658 99541658 1001 86380 86390 1
541516 99541516 1001 86380 86390 1
542222 99542222 1001 86380 86390 1
542239 99542239 1001 86380 86390 1
542940 99542940 1001 86380 86390 1
542736 99542736 1001 86380 86390 1
542350 99542350 1001 86380 86390 1
542377 99542377 1001 86380 86390 1
542432 99542432 1001 86380 86390 1
543573 99543573 1001 86380 86390 1
543554 99543554 1001 86380 86390 1
543387 99543387 1001 86380 86390 1
543363 99543363 1001 86380 86390 1
543320 99543320 1001 86380 86390 1
543304 99543304 1001 86380 86390 1
543176 99543176 1001 86380 86390 1
543931 99543931 1001 86380 86390 1
544506 99544506 1001 86380 86390 1
544381 99544381 1001 86380 86390 1
544053 99544053 1001 86380 86390 1
544664 99544664 1001 86380 86390 1
413654 613 1001 64440 66717 1
500073 1038 1002 29995 35170 1
505578 707 1001 58884 59183 1
400046 99400046 1001 86380 86390 1
400259 99400259 1001 86380 86390 1
400290 99400290 1001 86380 86390 1
400944 99400944 1001 86380 86390 1
401136 99401136 1001 86380 86390 1
401257 99401257 1001 86380 86390 1
402651 99402651 1001 86380 86390 1
402907 99402907 1001 86380 86390 1
403441 99403441 1001 86380 86390 1
403903 99403903 1001 86380 86390 1
404724 99404724 1001 86380 86390 1
404988 99404988 1001 86380 86390 1
405368 99405368 1001 86380 86390 1
405484 99405484 1001 86380 86390 1
406302 99406302 1001 86380 86390 1
406410 99406410 1001 86380 86390 1
406670 99406670 1001 86380 86390 1
406745 99406745 1001 86380 86390 1
407355 99407355 1001 86380 86390 1
407538 99407538 1001 86380 86390 1
407640 99407640 1001 86380 86390 1
407445 99407445 1001 86380 86390 1
408525 99408525 1001 86380 86390 1
408818 99408818 1001 86380 86390 1
408916 99408916 1001 86380 86390 1
409169 99409169 1001 86380 86390 1
409644 99409644 1001 86380 86390 1
409939 99409939 1001 86380 86390 1
410401 99410401 1001 86380 86390 1
410709 99410709 1001 86380 86390 1
410886 99410886 1001 86380 86390 1
411012 99411012 1001 86380 86390 1
410996 99410996 1001 86380 86390 1
410948 99410948 1001 86380 86390 1
411019 99411019 1001 86380 86390 1
411581 99411581 1001 86380 86390 1
411825 99411825 1001 86380 86390 1
412106 99412106 1001 86380 86390 1
413495 99413495 1001 86380 86390 1
413329 99413329 1001 86380 86390 1
412955 99412955 1001 86380 86390 1
413173 99413173 1001 86380 86390 1
412600 99412600 1001 86380 86390 1
413817 99413817 1001 86380 86390 1
414961 99414961 1001 86380 86390 1
415240 99415240 1001 86380 86390 1
414531 99414531 1001 86380 86390 1
414412 99414412 1001 86380 86390 1
416492 99416492 1001 86380 86390 1
415788 99415788 1001 86380 86390 1
416002 99416002 1001 86380 86390 1
417095 99417095 1001 86380 86390 1
417350 99417350 1001 86380 86390 1
417063 99417063 1001 86380 86390 1
417254 99417254 1001 86380 86390 1
418322 99418322 1001 86380 86390 1
420093 99420093 1001 86380 86390 1
420075 99420075 1001 86380 86390 1
419962 99419962 1001 86380 86390 1
419231 99419231 1001 86380 86390 1
419411 99419411 1001 86380 86390 1
419623 99419623 1001 86380 86390 1
420826 99420826 1001 86380 86390 1
421799 99421799 1001 86380 86390 1
421534 99421534 1001 86380 86390 1
420859 99420859 1001 86380 86390 1
420976 99420976 1001 86380 86390 1
423630 99423630 1001 86380 86390 1
423014 99423014 1001 86380 86390 1
422628 99422628 1001 86380 86390 1
422554 99422554 1001 86380 86390 1
422578 99422578 1001 86380 86390 1
422757 99422757 1001 86380 86390 1
422652 99422652 1001 86380 86390 1
423923 99423923 1001 86380 86390 1
424006 99424006 1001 86380 86390 1
424254 99424254 1001 86380 86390 1
424586 99424586 1001 86380 86390 1
424258 99424258 1001 86380 86390 1
424205 99424205 1001 86380 86390 1
425705 99425705 1001 86380 86390 1
426739 99426739 1001 86380 86390 1
426662 99426662 1001 86380 86390 1
426278 99426278 1001 86380 86390 1
426250 99426250 1001 86380 86390 1
427462 99427462 1001 86380 86390 1
427266 99427266 1001 86380 86390 1
428441 99428441 1001 86380 86390 1
427980 99427980 1001 86380 86390 1
427921 99427921 1001 86380 86390 1
427781 99427781 1001 86380 86390 1
427829 99427829 1001 86380 86390 1
427741 99427741 1001 86380 86390 1
429010 99429010 1001 86380 86390 1
428810 99428810 1001 86380 86390 1
430014 99430014 1001 86380 86390 1
430199 99430199 1001 86380 86390 1
429828 99429828 1001 86380 86390 1
429402 99429402 1001 86380 86390 1
429314 99429314 1001 86380 86390 1
430456 99430456 1001 86380 86390 1
431766 99431766 1001 86380 86390 1
432045 99432045 1001 86380 86390 1
431302 99431302 1001 86380 86390 1
430998 99430998 1001 86380 86390 1
431211 99431211 1001 86380 86390 1
433377 99433377 1001 86380 86390 1
433420 99433420 1001 86380 86390 1
432616 99432616 1001 86380 86390 1
432763 99432763 1001 86380 86390 1
433767 99433767 1001 86380 86390 1
433771 99433771 1001 86380 86390 1
435281 99435281 1001 86380 86390 1
434783 99434783 1001 86380 86390 1
434261 99434261 1001 86380 86390 1
434311 99434311 1001 86380 86390 1
434197 99434197 1001 86380 86390 1
435756 99435756 1001 86380 86390 1
436761 99436761 1001 86380 86390 1
436673 99436673 1001 86380 86390 1
437254 99437254 1001 86380 86390 1
300562 99300562 1001 86380 86390 1
300576 99300576 1001 86380 86390 1
300619 99300619 1001 86380 86390 1
300545 99300545 1001 86380 86390 1
300586 99300586 1001 86380 86390 1
300487 99300487 1001 86380 86390 1
300278 99300278 1001 86380 86390 1
300206 99300206 1001 86380 86390 1
301388 99301388 1001 86380 86390 1
301405 99301405 1001 86380 86390 1
301384 99301384 1001 86380 86390 1
301261 99301261 1001 86380 86390 1
300943 99300943 1001 86380 86390 1
301606 99301606 1001 86380 86390 1
301750 99301750 1001 86380 86390 1
301691 99301691 1001 86380 86390 1
302302 99302302 1001 86380 86390 1
302113 99302113 1001 86380 86390 1
302029 99302029 1001 86380 86390 1
301831 99301831 1001 86380 86390 1
301911 99301911 1001 86380 86390 1
302452 99302452 1001 86380 86390 1
303099 99303099 1001 86380 86390 1
302805 99302805 1001 86380 86390 1
302635 99302635 1001 86380 86390 1
303283 99303283 1001 86380 86390 1
303907 99303907 1001 86380 86390 1
303686 99303686 1001 86380 86390 1
303663 99303663 1001 86380 86390 1
303682 99303682 1001 86380 86390 1
304499 99304499 1001 86380 86390 1
304302 99304302 1001 86380 86390 1
305064 99305064 1001 86380 86390 1
304982 99304982 1001 86380 86390 1
305022 99305022 1001 86380 86390 1
305650 99305650 1001 86380 86390 1
305309 99305309 1001 86380 86390 1
305401 99305401 1001 86380 86390 1
305249 99305249 1001 86380 86390 1
305237 99305237 1001 86380 86390 1
500077 99500077 1001 86380 86390 1
500095 99500095 1001 86380 86390 1
500018 99500018 1001 86380 86390 1
500763 99500763 1001 86380 86390 1
500650 99500650 1001 86380 86390 1
500561 99500561 1001 86380 86390 1
500208 99500208 1001 86380 86390 1
500816 99500816 1001 86380 86390 1
500937 99500937 1001 86380 86390 1
501016 99501016 1001 86380 86390 1
501154 99501154 1001 86380 86390 1
501082 99501082 1001 86380 86390 1
501748 99501748 1001 86380 86390 1
501813 99501813 1001 86380 86390 1
502219 99502219 1001 86380 86390 1
502019 99502019 1001 86380 86390 1
501970 99501970 1001 86380 86390 1
502605 99502605 1001 86380 86390 1
502515 99502515 1001 86380 86390 1
503246 99503246 1001 86380 86390 1
503270 99503270 1001 86380 86390 1
503039 99503039 1001 86380 86390 1
502977 99502977 1001 86380 86390 1
502887 99502887 1001 86380 86390 1
502784 99502784 1001 86380 86390 1
502787 99502787 1001 86380 86390 1
503966 99503966 1001 86380 86390 1
504060 99504060 1001 86380 86390 1
503757 99503757 1001 86380 86390 1
503874 99503874 1001 86380 86390 1
503849 99503849 1001 86380 86390 1
503863 99503863 1001 86380 86390 1
503709 99503709 1001 86380 86390 1
504226 99504226 1001 86380 86390 1
504862 99504862 1001 86380 86390 1
504826 99504826 1001 86380 86390 1
504814 99504814 1001 86380 86390 1
504561 99504561 1001 86380 86390 1
504630 99504630 1001 86380 86390 1
504445 99504445 1001 86380 86390 1
504947 99504947 1001 86380 86390 1
505733 99505733 1001 86380 86390 1
505742 99505742 1001 86380 86390 1
505751 99505751 1001 86380 86390 1
505665 99505665 1001 86380 86390 1
505411 99505411 1001 86380 86390 1
505515 99505515 1001 86380 86390 1
505416 99505416 1001 86380 86390 1
505352 99505352 1001 86380 86390 1
505251 99505251 1001 86380 86390 1
506553 99506553 1001 86380 86390 1
506250 99506250 1001 86380 86390 1
506244 99506244 1001 86380 86390 1
505982 99505982 1001 86380 86390 1
506115 99506115 1001 86380 86390 1
506778 99506778 1001 86380 86390 1
507257 99507257 1001 86380 86390 1
507368 99507368 1001 86380 86390 1
507214 99507214 1001 86380 86390 1
506905 99506905 1001 86380 86390 1
507500 99507500 1001 86380 86390 1
508083 99508083 1001 86380 86390 1
508215 99508215 1001 86380 86390 1
508004 99508004 1001 86380 86390 1
507936 99507936 1001 86380 86390 1
507697 99507697 1001 86380 86390 1
508353 99508353 1001 86380 86390 1
508250 99508250 1001 86380 86390 1
509074 99509074 1001 86380 86390 1
508869 99508869 1001 86380 86390 1
508862 99508862 1001 86380 86390 1
508584 99508584 1001 86380 86390 1
508567 99508567 1001 86380 86390 1
509119 99509119 1001 86380 86390 1
509171 99509171 1001 86380 86390 1
509801 99509801 1001 86380 86390 1
509552 99509552 1001 86380 86390 1
509438 99509438 1001 86380 86390 1
509336 99509336 1001 86380 86390 1
509426 99509426 1001 86380 86390 1
509481 99509481 1001 86380 86390 1
509342 99509342 1001 86380 86390 1
509421 99509421 1001 86380 86390 1
509999 99509999 1001 86380 86390 1
510720 99510720 1001 86380 86390 1
510500 99510500 1001 86380 86390 1
510767 99510767 1001 86380 86390 1
511464 99511464 1001 86380 86390 1
511446 99511446 1001 86380 86390 1
511306 99511306 1001 86380 86390 1
511633 99511633 1001 86380 86390 1
511839 99511839 1001 86380 86390 1
511933 99511933 1001 86380 86390 1
512573 99512573 1001 86380 86390 1
512478 99512478 1001 86380 86390 1
513175 99513175 1001 86380 86390 1
513050 99513050 1001 86380 86390 1
512964 99512964 1001 86380 86390 1
512804 99512804 1001 86380 86390 1
512702 99512702 1001 86380 86390 1
512626 99512626 1001 86380 86390 1
513238 99513238 1001 86380 86390 1
513886 99513886 1001 86380 86390 1
513849 99513849 1001 86380 86390 1
513729 99513729 1001 86380 86390 1
513734 99513734 1001 86380 86390 1
514050 99514050 1001 86380 86390 1
514699 99514699 1001 86380 86390 1
514352 99514352 1001 86380 86390 1
515037 99515037 1001 86380 86390 1
515324 99515324 1001 86380 86390 1
515428 99515428 1001 86380 86390 1
515429 99515429 1001 86380 86390 1
515334 99515334 1001 86380 86390 1
515206 99515206 1001 86380 86390 1
515253 99515253 1001 86380 86390 1
515758 99515758 1001 86380 86390 1
515737 99515737 1001 86380 86390 1
515743 99515743 1001 86380 86390 1
516509 99516509 1001 86380 86390 1
516484 99516484 1001 86380 86390 1
516457 99516457 1001 86380 86390 1
516419 99516419 1001 86380 86390 1
516265 99516265 1001 86380 86390 1
516203 99516203 1001 86380 86390 1
516230 99516230 1001 86380 86390 1
516051 99516051 1001 86380 86390 1
517204 99517204 1001 86380 86390 1
517032 99517032 1001 86380 86390 1
517023 99517023 1001 86380 86390 1
516730 99516730 1001 86380 86390 1
517420 99517420 1001 86380 86390 1
517357 99517357 1001 86380 86390 1
518009 99518009 1001 86380 86390 1
517871 99517871 1001 86380 86390 1
517739 99517739 1001 86380 86390 1
517675 99517675 1001 86380 86390 1
517651 99517651 1001 86380 86390 1
518203 99518203 1001 86380 86390 1
518957 99518957 1001 86380 86390 1
518602 99518602 1001 86380 86390 1
518597 99518597 1001 86380 86390 1
518462 99518462 1001 86380 86390 1
518415 99518415 1001 86380 86390 1
518469 99518469 1001 86380 86390 1
518405 99518405 1001 86380 86390 1
519763 99519763 1001 86380 86390 1
519657 99519657 1001 86380 86390 1
519480 99519480 1001 86380 86390 1
519573 99519573 1001 86380 86390 1
519459 99519459 1001 86380 86390 1
519197 99519197 1001 86380 86390 1
519934 99519934 1001 86380 86390 1
520611 99520611 1001 86380 86390 1
520410 99520410 1001 86380 86390 1
520252 99520252 1001 86380 86390 1
520173 99520173 1001 86380 86390 1
520806 99520806 1001 86380 86390 1
520785 99520785 1001 86380 86390 1
521431 99521431 1001 86380 86390 1
521393 99521393 1001 86380 86390 1
521235 99521235 1001 86380 86390 1
521262 99521262 1001 86380 86390 1
521055 99521055 1001 86380 86390 1
520957 99520957 1001 86380 86390 1
521538 99521538 1001 86380 86390 1
522263 99522263 1001 86380 86390 1
522316 99522316 1001 86380 86390 1
523047 99523047 1001 86380 86390 1
522919 99522919 1001 86380 86390 1
523107 99523107 1001 86380 86390 1
522876 99522876 1001 86380 86390 1
522773 99522773 1001 86380 86390 1
523252 99523252 1001 86380 86390 1
523778 99523778 1001 86380 86390 1
523832 99523832 1001 86380 86390 1
523585 99523585 1001 86380 86390 1
523684 99523684 1001 86380 86390 1
523947 99523947 1001 86380 86390 1
524144 99524144 1001 86380 86390 1
523952 99523952 1001 86380 86390 1
524755 99524755 1001 86380 86390 1
524897 99524897 1001 86380 86390 1
524835 99524835 1001 86380 86390 1
524771 99524771 1001 86380 86390 1
524789 99524789 1001 86380 86390 1
524829 99524829 1001 86380 86390 1
525263 99525263 1001 86380 86390 1
525303 99525303 1001 86380 86390 1
525035 99525035 1001 86380 86390 1
525036 99525036 1001 86380 86390 1
525013 99525013 1001 86380 86390 1
525676 99525676 1001 86380 86390 1
526323 99526323 1001 86380 86390 1
526223 99526223 1001 86380 86390 1
526261 99526261 1001 86380 86390 1
526241 99526241 1001 86380 86390 1
526077 99526077 1001 86380 86390 1
525817 99525817 1001 86380 86390 1
526435 99526435 1001 86380 86390 1
526451 99526451 1001 86380 86390 1
526469 99526469 1001 86380 86390 1
527213 99527213 1001 86380 86390 1
527134 99527134 1001 86380 86390 1
527219 99527219 1001 86380 86390 1
527179 99527179 1001 86380 86390 1
526916 99526916 1001 86380 86390 1
526918 99526918 1001 86380 86390 1
526948 99526948 1001 86380 86390 1
526913 99526913 1001 86380 86390 1
526707 99526707 1001 86380 86390 1
526713 99526713 1001 86380 86390 1
527288 99527288 1001 86380 86390 1
527987 99527987 1001 86380 86390 1
528009 99528009 1001 86380 86390 1
527602 99527602 1001 86380 86390 1
528141 99528141 1001 86380 86390 1
528700 99528700 1001 86380 86390 1
528846 99528846 1001 86380 86390 1
528891 99528891 1001 86380 86390 1
528503 99528503 1001 86380 86390 1
528638 99528638 1001 86380 86390 1
528651 99528651 1001 86380 86390 1
528600 99528600 1001 86380 86390 1
528640 99528640 1001 86380 86390 1
528387 99528387 1001 86380 86390 1
528342 99528342 1001 86380 86390 1
529422 99529422 1001 86380 86390 1
529349 99529349 1001 86380 86390 1
529307 99529307 1001 86380 86390 1
529295 99529295 1001 86380 86390 1
529826 99529826 1001 86380 86390 1
529866 99529866 1001 86380 86390 1
530399 99530399 1001 86380 86390 1
530361 99530361 1001 86380 86390 1
530506 99530506 1001 86380 86390 1
530234 99530234 1001 86380 86390 1
529973 99529973 1001 86380 86390 1
530130 99530130 1001 86380 86390 1
529980 99529980 1001 86380 86390 1
530729 99530729 1001 86380 86390 1
530666 99530666 1001 86380 86390 1
531132 99531132 1001 86380 86390 1
532116 99532116 1001 86380 86390 1
532070 99532070 1001 86380 86390 1
531587 99531587 1001 86380 86390 1
531718 99531718 1001 86380 86390 1
531668 99531668 1001 86380 86390 1
531734 99531734 1001 86380 86390 1
531593 99531593 1001 86380 86390 1
531688 99531688 1001 86380 86390 1
532407 99532407 1001 86380 86390 1
532240 99532240 1001 86380 86390 1
532996 99532996 1001 86380 86390 1
532936 99532936 1001 86380 86390 1
532885 99532885 1001 86380 86390 1
532825 99532825 1001 86380 86390 1
533109 99533109 1001 86380 86390 1
533136 99533136 1001 86380 86390 1
533037 99533037 1001 86380 86390 1
533664 99533664 1001 86380 86390 1
533702 99533702 1001 86380 86390 1
533567 99533567 1001 86380 86390 1
533483 99533483 1001 86380 86390 1
533263 99533263 1001 86380 86390 1
533366 99533366 1001 86380 86390 1
533882 99533882 1001 86380 86390 1
534053 99534053 1001 86380 86390 1
534495 99534495 1001 86380 86390 1
534298 99534298 1001 86380 86390 1
534454 99534454 1001 86380 86390 1
534277 99534277 1001 86380 86390 1
534181 99534181 1001 86380 86390 1
534727 99534727 1001 86380 86390 1
535319 99535319 1001 86380 86390 1
535491 99535491 1001 86380 86390 1
535316 99535316 1001 86380 86390 1
535329 99535329 1001 86380 86390 1
535262 99535262 1001 86380 86390 1
534949 99534949 1001 86380 86390 1
536169 99536169 1001 86380 86390 1
536208 99536208 1001 86380 86390 1
536221 99536221 1001 86380 86390 1
536337 99536337 1001 86380 86390 1
536192 99536192 1001 86380 86390 1
536051 99536051 1001 86380 86390 1
535873 99535873 1001 86380 86390 1
535920 99535920 1001 86380 86390 1
536438 99536438 1001 86380 86390 1
537035 99537035 1001 86380 86390 1
537094 99537094 1001 86380 86390 1
536814 99536814 1001 86380 86390 1
536694 99536694 1001 86380 86390 1
536551 99536551 1001 86380 86390 1
536630 99536630 1001 86380 86390 1
537176 99537176 1001 86380 86390 1
537637 99537637 1001 86380 86390 1
537469 99537469 1001 86380 86390 1
538050 99538050 1001 86380 86390 1
538155 99538155 1001 86380 86390 1
538148 99538148 1001 86380 86390 1
538161 99538161 1001 86380 86390 1
538112 99538112 1001 86380 86390 1
538558 99538558 1001 86380 86390 1
538508 99538508 1001 86380 86390 1
538529 99538529 1001 86380 86390 1
538352 99538352 1001 86380 86390 1
538279 99538279 1001 86380 86390 1
538918 99538918 1001 86380 86390 1
539564 99539564 1001 86380 86390 1
539528 99539528 1001 86380 86390 1
539184 99539184 1001 86380 86390 1
539084 99539084 1001 86380 86390 1
539716 99539716 1001 86380 86390 1
539704 99539704 1001 86380 86390 1
539731 99539731 1001 86380 86390 1
539667 99539667 1001 86380 86390 1
540345 99540345 1001 86380 86390 1
540388 99540388 1001 86380 86390 1
540174 99540174 1001 86380 86390 1
540179 99540179 1001 86380 86390 1
540245 99540245 1001 86380 86390 1
540015 99540015 1001 86380 86390 1
539901 99539901 1001 86380 86390 1
540588 99540588 1001 86380 86390 1
540567 99540567 1001 86380 86390 1
541264 99541264 1001 86380 86390 1
540987 99540987 1001 86380 86390 1
540963 99540963 1001 86380 86390 1
540926 99540926 1001 86380 86390 1
541006 99541006 1001 86380 86390 1
540770 99540770 1001 86380 86390 1
541404 99541404 1001 86380 86390 1
542023 99542023 1001 86380 86390 1
542107 99542107 1001 86380 86390 1
541843 99541843 1001 86380 86390 1
541844 99541844 1001 86380 86390 1
541621 99541621 1001 86380 86390 1
542161 99542161 1001 86380 86390 1
542310 99542310 1001 86380 86390 1
542811 99542811 1001 86380 86390 1
542481 99542481 1001 86380 86390 1
542404 99542404 1001 86380 86390 1
542342 99542342 1001 86380 86390 1
543112 99543112 1001 86380 86390 1
543140 99543140 1001 86380 86390 1
543529 99543529 1001 86380 86390 1
543427 99543427 1001 86380 86390 1
543364 99543364 1001 86380 86390 1
543523 99543523 1001 86380 86390 1
543381 99543381 1001 86380 86390 1
543268 99543268 1001 86380 86390 1
543165 99543165 1001 86380 86390 1
543292 99543292 1001 86380 86390 1
543950 99543950 1001 86380 86390 1
543923 99543923 1001 86380 86390 1
544480 99544480 1001 86380 86390 1
544291 99544291 1001 86380 86390 1
544223 99544223 1001 86380 86390 1
544262 99544262 1001 86380 86390 1
544021 99544021 1001 86380 86390 1
544060 99544060 1001 86380 86390 1
544739 99544739 1001 86380 86390 1
400232 99400232 1001 86380 86390 1
400390 99400390 1001 86380 86390 1
401286 99401286 1001 86380 86390 1
401431 99401431 1001 86380 86390 1
401962 99401962 1001 86380 86390 1
402284 99402284 1001 86380 86390 1
402394 99402394 1001 86380 86390 1
402961 99402961 1001 86380 86390 1
403072 99403072 1001 86380 86390 1
403624 99403624 1001 86380 86390 1
403689 99403689 1001 86380 86390 1
403925 99403925 1001 86380 86390 1
404028 99404028 1001 86380 86390 1
404648 99404648 1001 86380 86390 1
404692 99404692 1001 86380 86390 1
404718 99404718 1001 86380 86390 1
405767 99405767 1001 86380 86390 1
405831 99405831 1001 86380 86390 1
406029 99406029 1001 86380 86390 1
406007 99406007 1001 86380 86390 1
406486 99406486 1001 86380 86390 1
406499 99406499 1001 86380 86390 1
406793 99406793 1001 86380 86390 1
406841 99406841 1001 86380 86390 1
407102 99407102 1001 86380 86390 1
407392 99407392 1001 86380 86390 1
407540 99407540 1001 86380 86390 1
407988 99407988 1001 86380 86390 1
408229 99408229 1001 86380 86390 1
408289 99408289 1001 86380 86390 1
408445 99408445 1001 86380 86390 1
408447 99408447 1001 86380 86390 1
408599 99408599 1001 86380 86390 1
409094 99409094 1001 86380 86390 1
409129 99409129 1001 86380 86390 1
409931 99409931 1001 86380 86390 1
409935 99409935 1001 86380 86390 1
410145 99410145 1001 86380 86390 1
410643 99410643 1001 86380 86390 1
410670 99410670 1001 86380 86390 1
410732 99410732 1001 86380 86390 1
410786 99410786 1001 86380 86390 1
410875 99410875 1001 86380 86390 1
410868 99410868 1001 86380 86390 1
411651 99411651 1001 86380 86390 1
411555 99411555 1001 86380 86390 1
411664 99411664 1001 86380 86390 1
411845 99411845 1001 86380 86390 1
411950 99411950 1001 86380 86390 1
412037 99412037 1001 86380 86390 1
412288 99412288 1001 86380 86390 1
413591 99413591 1001 86380 86390 1
413297 99413297 1001 86380 86390 1
413434 99413434 1001 86380 86390 1
413136 99413136 1001 86380 86390 1
412755 99412755 1001 86380 86390 1
412838 99412838 1001 86380 86390 1
413871 99413871 1001 86380 86390 1
413959 99413959 1001 86380 86390 1
415038 99415038 1001 86380 86390 1
414512 99414512 1001 86380 86390 1
414369 99414369 1001 86380 86390 1
416817 99416817 1001 86380 86390 1
416903 99416903 1001 86380 86390 1
416369 99416369 1001 86380 86390 1
416256 99416256 1001 86380 86390 1
416480 99416480 1001 86380 86390 1
416355 99416355 1001 86380 86390 1
416170 99416170 1001 86380 86390 1
416432 99416432 1001 86380 86390 1
415787 99415787 1001 86380 86390 1
416044 99416044 1001 86380 86390 1
415848 99415848 1001 86380 86390 1
417608 99417608 1001 86380 86390 1
418147 99418147 1001 86380 86390 1
417639 99417639 1001 86380 86390 1
418912 99418912 1001 86380 86390 1
420400 99420400 1001 86380 86390 1
419329 99419329 1001 86380 86390 1
420775 99420775 1001 86380 86390 1
420700 99420700 1001 86380 86390 1
420503 99420503 1001 86380 86390 1
421965 99421965 1001 86380 86390 1
421872 99421872 1001 86380 86390 1
421982 99421982 1001 86380 86390 1
422104 99422104 1001 86380 86390 1
421188 99421188 1001 86380 86390 1
423336 99423336 1001 86380 86390 1
423710 99423710 1001 86380 86390 1
423207 99423207 1001 86380 86390 1
423297 99423297 1001 86380 86390 1
423161 99423161 1001 86380 86390 1
422711 99422711 1001 86380 86390 1
423868 99423868 1001 86380 86390 1
425283 99425283 1001 86380 86390 1
424715 99424715 1001 86380 86390 1
424606 99424606 1001 86380 86390 1
424307 99424307 1001 86380 86390 1
425630 99425630 1001 86380 86390 1
425459 99425459 1001 86380 86390 1
426715 99426715 1001 86380 86390 1
426955 99426955 1001 86380 86390 1
426881 99426881 1001 86380 86390 1
426675 99426675 1001 86380 86390 1
426106 99426106 1001 86380 86390 1
428348 99428348 1001 86380 86390 1
428487 99428487 1001 86380 86390 1
428143 99428143 1001 86380 86390 1
428292 99428292 1001 86380 86390 1
428107 99428107 1001 86380 86390 1
427961 99427961 1001 86380 86390 1
427732 99427732 1001 86380 86390 1
429052 99429052 1001 86380 86390 1
428934 99428934 1001 86380 86390 1
428779 99428779 1001 86380 86390 1
430119 99430119 1001 86380 86390 1
430193 99430193 1001 86380 86390 1
430225 99430225 1001 86380 86390 1
430142 99430142 1001 86380 86390 1
429344 99429344 1001 86380 86390 1
429496 99429496 1001 86380 86390 1
430770 99430770 1001 86380 86390 1
431972 99431972 1001 86380 86390 1
432015 99432015 1001 86380 86390 1
431457 99431457 1001 86380 86390 1
431318 99431318 1001 86380 86390 1
430930 99430930 1001 86380 86390 1
430887 99430887 1001 86380 86390 1
432486 99432486 1001 86380 86390 1
432106 99432106 1001 86380 86390 1
432286 99432286 1001 86380 86390 1
432564 99432564 1001 86380 86390 1
434092 99434092 1001 86380 86390 1
434117 99434117 1001 86380 86390 1
435383 99435383 1001 86380 86390 1
434896 99434896 1001 86380 86390 1
434905 99434905 1001 86380 86390 1
434700 99434700 1001 86380 86390 1
434264 99434264 1001 86380 86390 1
434186 99434186 1001 86380 86390 1
435734 99435734 1001 86380 86390 1
435603 99435603 1001 86380 86390 1
435563 99435563 1001 86380 86390 1
435891 99435891 1001 86380 86390 1
436805 99436805 1001 86380 86390 1
436674 99436674 1001 86380 86390 1
436725 99436725 1001 86380 86390 1
436236 99436236 1001 86380 86390 1
435961 99435961 1001 86380 86390 1
300095 99300095 1001 86380 86390 1
437328 99437328 1001 86380 86390 1
300677 99300677 1001 86380 86390 1
300512 99300512 1001 86380 86390 1
300430 99300430 1001 86380 86390 1
300207 99300207 1001 86380 86390 1
300786 99300786 1001 86380 86390 1
300764 99300764 1001 86380 86390 1
301544 99301544 1001 86380 86390 1
301450 99301450 1001 86380 86390 1
301066 99301066 1001 86380 86390 1
301713 99301713 1001 86380 86390 1
301998 99301998 1001 86380 86390 1
303147 99303147 1001 86380 86390 1
303166 99303166 1001 86380 86390 1
303201 99303201 1001 86380 86390 1
302676 99302676 1001 86380 86390 1
303237 99303237 1001 86380 86390 1
303292 99303292 1001 86380 86390 1
304017 99304017 1001 86380 86390 1
303583 99303583 1001 86380 86390 1
304657 99304657 1001 86380 86390 1
304773 99304773 1001 86380 86390 1
304749 99304749 1001 86380 86390 1
304846 99304846 1001 86380 86390 1
304436 99304436 1001 86380 86390 1
304243 99304243 1001 86380 86390 1
305660 99305660 1001 86380 86390 1
305333 99305333 1001 86380 86390 1
305223 99305223 1001 86380 86390 1
500638 99500638 1001 86380 86390 1
500608 99500608 1001 86380 86390 1
500225 99500225 1001 86380 86390 1
500967 99500967 1001 86380 86390 1
500948 99500948 1001 86380 86390 1
500845 99500845 1001 86380 86390 1
500939 99500939 1001 86380 86390 1
501528 99501528 1001 86380 86390 1
501478 99501478 1001 86380 86390 1
501601 99501601 1001 86380 86390 1
501219 99501219 1001 86380 86390 1
502402 99502402 1001 86380 86390 1
502403 99502403 1001 86380 86390 1
502361 99502361 1001 86380 86390 1
501858 99501858 1001 86380 86390 1
501995 99501995 1001 86380 86390 1
502632 99502632 1001 86380 86390 1
502599 99502599 1001 86380 86390 1
502603 99502603 1001 86380 86390 1
503076 99503076 1001 86380 86390 1
502991 99502991 1001 86380 86390 1
502822 99502822 1001 86380 86390 1
503434 99503434 1001 86380 86390 1
503344 99503344 1001 86380 86390 1
504029 99504029 1001 86380 86390 1
504001 99504001 1001 86380 86390 1
503652 99503652 1001 86380 86390 1
504809 99504809 1001 86380 86390 1
504799 99504799 1001 86380 86390 1
504369 99504369 1001 86380 86390 1
504500 99504500 1001 86380 86390 1
504361 99504361 1001 86380 86390 1
505113 99505113 1001 86380 86390 1
505001 99505001 1001 86380 86390 1
505753 99505753 1001 86380 86390 1
505422 99505422 1001 86380 86390 1
505476 99505476 1001 86380 86390 1
505502 99505502 1001 86380 86390 1
505344 99505344 1001 86380 86390 1
505357 99505357 1001 86380 86390 1
505309 99505309 1001 86380 86390 1
505322 99505322 1001 86380 86390 1
505325 99505325 1001 86380 86390 1
505790 99505790 1001 86380 86390 1
506579 99506579 1001 86380 86390 1
506440 99506440 1001 86380 86390 1
506055 99506055 1001 86380 86390 1
507416 99507416 1001 86380 86390 1
506803 99506803 1001 86380 86390 1
506810 99506810 1001 86380 86390 1
507551 99507551 1001 86380 86390 1
507565 99507565 1001 86380 86390 1
507527 99507527 1001 86380 86390 1
507548 99507548 1001 86380 86390 1
508239 99508239 1001 86380 86390 1
508144 99508144 1001 86380 86390 1
507955 99507955 1001 86380 86390 1
507884 99507884 1001 86380 86390 1
507662 99507662 1001 86380 86390 1
508409 99508409 1001 86380 86390 1
508908 99508908 1001 86380 86390 1
508808 99508808 1001 86380 86390 1
508498 99508498 1001 86380 86390 1
508566 99508566 1001 86380 86390 1
508659 99508659 1001 86380 86390 1
508466 99508466 1001 86380 86390 1
509221 99509221 1001 86380 86390 1
509788 99509788 1001 86380 86390 1
509818 99509818 1001 86380 86390 1
509744 99509744 1001 86380 86390 1
509632 99509632 1001 86380 86390 1
509529 99509529 1001 86380 86390 1
509518 99509518 1001 86380 86390 1
509547 99509547 1001 86380 86390 1
509346 99509346 1001 86380 86390 1
509282 99509282 1001 86380 86390 1
509468 99509468 1001 86380 86390 1
509936 99509936 1001 86380 86390 1
509949 99509949 1001 86380 86390 1
510705 99510705 1001 86380 86390 1
510544 99510544 1001 86380 86390 1
510394 99510394 1001 86380 86390 1
510447 99510447 1001 86380 86390 1
510362 99510362 1001 86380 86390 1
510254 99510254 1001 86380 86390 1
510190 99510190 1001 86380 86390 1
510753 99510753 1001 86380 86390 1
510923 99510923 1001 86380 86390 1
511399 99511399 1001 86380 86390 1
511532 99511532 1001 86380 86390 1
511074 99511074 1001 86380 86390 1
511590 99511590 1001 86380 86390 1
511622 99511622 1001 86380 86390 1
512329 99512329 1001 86380 86390 1
512223 99512223 1001 86380 86390 1
512039 99512039 1001 86380 86390 1
512016 99512016 1001 86380 86390 1
512017 99512017 1001 86380 86390 1
511864 99511864 1001 86380 86390 1
512472 99512472 1001 86380 86390 1
512439 99512439 1001 86380 86390 1
513025 99513025 1001 86380 86390 1
513056 99513056 1001 86380 86390 1
512840 99512840 1001 86380 86390 1
512731 99512731 1001 86380 86390 1
513284 99513284 1001 86380 86390 1
513260 99513260 1001 86380 86390 1
513279 99513279 1001 86380 86390 1
513763 99513763 1001 86380 86390 1
513824 99513824 1001 86380 86390 1
513496 99513496 1001 86380 86390 1
513471 99513471 1001 86380 86390 1
513435 99513435 1001 86380 86390 1
514661 99514661 1001 86380 86390 1
514603 99514603 1001 86380 86390 1
514633 99514633 1001 86380 86390 1
514481 99514481 1001 86380 86390 1
514405 99514405 1001 86380 86390 1
514398 99514398 1001 86380 86390 1
514986 99514986 1001 86380 86390 1
515021 99515021 1001 86380 86390 1
515598 99515598 1001 86380 86390 1
515508 99515508 1001 86380 86390 1
515642 99515642 1001 86380 86390 1
515382 99515382 1001 86380 86390 1
515101 99515101 1001 86380 86390 1
515787 99515787 1001 86380 86390 1
515779 99515779 1001 86380 86390 1
515821 99515821 1001 86380 86390 1
515861 99515861 1001 86380 86390 1
516396 99516396 1001 86380 86390 1
516453 99516453 1001 86380 86390 1
516468 99516468 1001 86380 86390 1
516218 99516218 1001 86380 86390 1
515940 99515940 1001 86380 86390 1
516713 99516713 1001 86380 86390 1
516949 99516949 1001 86380 86390 1
516782 99516782 1001 86380 86390 1
516863 99516863 1001 86380 86390 1
517455 99517455 1001 86380 86390 1
517487 99517487 1001 86380 86390 1
518074 99518074 1001 86380 86390 1
518003 99518003 1001 86380 86390 1
518255 99518255 1001 86380 86390 1
518866 99518866 1001 86380 86390 1
518803 99518803 1001 86380 86390 1
518774 99518774 1001 86380 86390 1
518496 99518496 1001 86380 86390 1
518392 99518392 1001 86380 86390 1
519047 99519047 1001 86380 86390 1
519675 99519675 1001 86380 86390 1
519567 99519567 1001 86380 86390 1
519529 99519529 1001 86380 86390 1
519245 99519245 1001 86380 86390 1
519353 99519353 1001 86380 86390 1
519329 99519329 1001 86380 86390 1
519859 99519859 1001 86380 86390 1
519888 99519888 1001 86380 86390 1
520271 99520271 1001 86380 86390 1
520219 99520219 1001 86380 86390 1
520161 99520161 1001 86380 86390 1
521303 99521303 1001 86380 86390 1
521438 99521438 1001 86380 86390 1
521370 99521370 1001 86380 86390 1
521396 99521396 1001 86380 86390 1
521272 99521272 1001 86380 86390 1
521388 99521388 1001 86380 86390 1
520936 99520936 1001 86380 86390 1
520863 99520863 1001 86380 86390 1
521033 99521033 1001 86380 86390 1
521036 99521036 1001 86380 86390 1
521583 99521583 1001 86380 86390 1
521496 99521496 1001 86380 86390 1
522173 99522173 1001 86380 86390 1
521909 99521909 1001 86380 86390 1
521930 99521930 1001 86380 86390 1
522356 99522356 1001 86380 86390 1
522461 99522461 1001 86380 86390 1
522468 99522468 1001 86380 86390 1
522842 99522842 1001 86380 86390 1
522910 99522910 1001 86380 86390 1
522542 99522542 1001 86380 86390 1
522621 99522621 1001 86380 86390 1
523236 99523236 1001 86380 86390 1
523639 99523639 1001 86380 86390 1
523578 99523578 1001 86380 86390 1
523440 99523440 1001 86380 86390 1
523414 99523414 1001 86380 86390 1
524008 99524008 1001 86380 86390 1
523950 99523950 1001 86380 86390 1
524095 99524095 1001 86380 86390 1
524707 99524707 1001 86380 86390 1
524492 99524492 1001 86380 86390 1
524336 99524336 1001 86380 86390 1
524864 99524864 1001 86380 86390 1
524790 99524790 1001 86380 86390 1
524845 99524845 1001 86380 86390 1
525417 99525417 1001 86380 86390 1
525551 99525551 1001 86380 86390 1
525480 99525480 1001 86380 86390 1
525382 99525382 1001 86380 86390 1
525372 99525372 1001 86380 86390 1
525144 99525144 1001 86380 86390 1
525624 99525624 1001 86380 86390 1
525779 99525779 1001 86380 86390 1
526382 99526382 1001 86380 86390 1
525897 99525897 1001 86380 86390 1
525850 99525850 1001 86380 86390 1
526556 99526556 1001 86380 86390 1
526588 99526588 1001 86380 86390 1
527069 99527069 1001 86380 86390 1
526887 99526887 1001 86380 86390 1
526774 99526774 1001 86380 86390 1
526741 99526741 1001 86380 86390 1
527266 99527266 1001 86380 86390 1
527452 99527452 1001 86380 86390 1
527701 99527701 1001 86380 86390 1
527466 99527466 1001 86380 86390 1
527661 99527661 1001 86380 86390 1
528802 99528802 1001 86380 86390 1
528752 99528752 1001 86380 86390 1
528848 99528848 1001 86380 86390 1
528899 99528899 1001 86380 86390 1
528670 99528670 1001 86380 86390 1
528667 99528667 1001 86380 86390 1
528449 99528449 1001 86380 86390 1
528997 99528997 1001 86380 86390 1
529039 99529039 1001 86380 86390 1
529525 99529525 1001 86380 86390 1
529578 99529578 1001 86380 86390 1
529676 99529676 1001 86380 86390 1
529460 99529460 1001 86380 86390 1
529383 99529383 1001 86380 86390 1
529828 99529828 1001 86380 86390 1
529805 99529805 1001 86380 86390 1
530529 99530529 1001 86380 86390 1
530435 99530435 1001 86380 86390 1
530247 99530247 1001 86380 86390 1
530185 99530185 1001 86380 86390 1
530305 99530305 1001 86380 86390 1
530228 99530228 1001 86380 86390 1
530030 99530030 1001 86380 86390 1
530581 99530581 1001 86380 86390 1
531212 99531212 1001 86380 86390 1
531077 99531077 1001 86380 86390 1
531551 99531551 1001 86380 86390 1
531887 99531887 1001 86380 86390 1
531869 99531869 1001 86380 86390 1
531649 99531649 1001 86380 86390 1
532246 99532246 1001 86380 86390 1
532944 99532944 1001 86380 86390 1
532933 99532933 1001 86380 86390 1
533012 99533012 1001 86380 86390 1
532927 99532927 1001 86380 86390 1
532637 99532637 1001 86380 86390 1
532787 99532787 1001 86380 86390 1
532503 99532503 1001 86380 86390 1
532510 99532510 1001 86380 86390 1
532475 99532475 1001 86380 86390 1
533045 99533045 1001 86380 86390 1
533202 99533202 1001 86380 86390 1
533166 99533166 1001 86380 86390 1
533749 99533749 1001 86380 86390 1
533839 99533839 1001 86380 86390 1
533779 99533779 1001 86380 86390 1
533285 99533285 1001 86380 86390 1
533975 99533975 1001 86380 86390 1
534573 99534573 1001 86380 86390 1
534299 99534299 1001 86380 86390 1
534407 99534407 1001 86380 86390 1
534421 99534421 1001 86380 86390 1
534426 99534426 1001 86380 86390 1
534091 99534091 1001 86380 86390 1
534818 99534818 1001 86380 86390 1
534860 99534860 1001 86380 86390 1
535485 99535485 1001 86380 86390 1
535132 99535132 1001 86380 86390 1
535084 99535084 1001 86380 86390 1
534930 99534930 1001 86380 86390 1
534924 99534924 1001 86380 86390 1
535057 99535057 1001 86380 86390 1
536323 99536323 1001 86380 86390 1
536219 99536219 1001 86380 86390 1
536155 99536155 1001 86380 86390 1
536034 99536034 1001 86380 86390 1
536489 99536489 1001 86380 86390 1
536481 99536481 1001 86380 86390 1
536408 99536408 1001 86380 86390 1
536540 99536540 1001 86380 86390 1
537055 99537055 1001 86380 86390 1
536966 99536966 1001 86380 86390 1
537155 99537155 1001 86380 86390 1
536795 99536795 1001 86380 86390 1
536822 99536822 1001 86380 86390 1
536825 99536825 1001 86380 86390 1
536558 99536558 1001 86380 86390 1
536636 99536636 1001 86380 86390 1
536740 99536740 1001 86380 86390 1
536598 99536598 1001 86380 86390 1
536638 99536638 1001 86380 86390 1
536564 99536564 1001 86380 86390 1
537278 99537278 1001 86380 86390 1
537802 99537802 1001 86380 86390 1
537622 99537622 1001 86380 86390 1
537600 99537600 1001 86380 86390 1
537549 99537549 1001 86380 86390 1
537518 99537518 1001 86380 86390 1
538159 99538159 1001 86380 86390 1
538803 99538803 1001 86380 86390 1
538511 99538511 1001 86380 86390 1
538390 99538390 1001 86380 86390 1
538262 99538262 1001 86380 86390 1
538398 99538398 1001 86380 86390 1
538924 99538924 1001 86380 86390 1
539454 99539454 1001 86380 86390 1
539459 99539459 1001 86380 86390 1
539065 99539065 1001 86380 86390 1
539078 99539078 1001 86380 86390 1
540432 99540432 1001 86380 86390 1
540184 99540184 1001 86380 86390 1
540229 99540229 1001 86380 86390 1
540075 99540075 1001 86380 86390 1
539954 99539954 1001 86380 86390 1
539931 99539931 1001 86380 86390 1
540512 99540512 1001 86380 86390 1
541038 99541038 1001 86380 86390 1
540703 99540703 1001 86380 86390 1
540851 99540851 1001 86380 86390 1
541441 99541441 1001 86380 86390 1
541403 99541403 1001 86380 86390 1
542004 99542004 1001 86380 86390 1
542067 99542067 1001 86380 86390 1
541790 99541790 1001 86380 86390 1
541781 99541781 1001 86380 86390 1
541898 99541898 1001 86380 86390 1
542181 99542181 1001 86380 86390 1
542317 99542317 1001 86380 86390 1
542760 99542760 1001 86380 86390 1
542703 99542703 1001 86380 86390 1
542735 99542735 1001 86380 86390 1
542554 99542554 1001 86380 86390 1
543131 99543131 1001 86380 86390 1
543452 99543452 1001 86380 86390 1
543204 99543204 1001 86380 86390 1
544596 99544596 1001 86380 86390 1
544581 99544581 1001 86380 86390 1
544274 99544274 1001 86380 86390 1
544705 99544705 1001 86380 86390 1
544709 99544709 1001 86380 86390 1
402738 491 1001 10440 17637 1
513857 752 1002 63096 68440 1
400122 99400122 1001 86380 86390 1
400078 99400078 1001 86380 86390 1
400200 99400200 1001 86380 86390 1
400550 99400550 1001 86380 86390 1
400633 99400633 1001 86380 86390 1
400923 99400923 1001 86380 86390 1
400947 99400947 1001 86380 86390 1
401177 99401177 1001 86380 86390 1
402047 99402047 1001 86380 86390 1
402228 99402228 1001 86380 86390 1
402701 99402701 1001 86380 86390 1
402740 99402740 1001 86380 86390 1
402848 99402848 1001 86380 86390 1
402982 99402982 1001 86380 86390 1
403057 99403057 1001 86380 86390 1
403596 99403596 1001 86380 86390 1
403854 99403854 1001 86380 86390 1
404001 99404001 1001 86380 86390 1
404681 99404681 1001 86380 86390 1
404618 99404618 1001 86380 86390 1
405148 99405148 1001 86380 86390 1
405383 99405383 1001 86380 86390 1
405508 99405508 1001 86380 86390 1
406472 99406472 1001 86380 86390 1
406938 99406938 1001 86380 86390 1
407062 99407062 1001 86380 86390 1
407130 99407130 1001 86380 86390 1
407036 99407036 1001 86380 86390 1
407179 99407179 1001 86380 86390 1
407470 99407470 1001 86380 86390 1
407772 99407772 1001 86380 86390 1
407921 99407921 1001 86380 86390 1
408285 99408285 1001 86380 86390 1
408265 99408265 1001 86380 86390 1
408603 99408603 1001 86380 86390 1
408564 99408564 1001 86380 86390 1
408730 99408730 1001 86380 86390 1
409194 99409194 1001 86380 86390 1
409474 99409474 1001 86380 86390 1
409587 99409587 1001 86380 86390 1
410065 99410065 1001 86380 86390 1
410344 99410344 1001 86380 86390 1
410464 99410464 1001 86380 86390 1
410490 99410490 1001 86380 86390 1
410556 99410556 1001 86380 86390 1
410898 99410898 1001 86380 86390 1
410848 99410848 1001 86380 86390 1
410871 99410871 1001 86380 86390 1
411222 99411222 1001 86380 86390 1
411217 99411217 1001 86380 86390 1
411740 99411740 1001 86380 86390 1
411683 99411683 1001 86380 86390 1
412108 99412108 1001 86380 86390 1
412302 99412302 1001 86380 86390 1
413620 99413620 1001 86380 86390 1
413428 99413428 1001 86380 86390 1
412989 99412989 1001 86380 86390 1
412900 99412900 1001 86380 86390 1
412665 99412665 1001 86380 86390 1
413804 99413804 1001 86380 86390 1
415026 99415026 1001 86380 86390 1
415005 99415005 1001 86380 86390 1
415305 99415305 1001 86380 86390 1
414128 99414128 1001 86380 86390 1
415671 99415671 1001 86380 86390 1
415516 99415516 1001 86380 86390 1
415667 99415667 1001 86380 86390 1
416845 99416845 1001 86380 86390 1
416397 99416397 1001 86380 86390 1
416210 99416210 1001 86380 86390 1
415981 99415981 1001 86380 86390 1
417318 99417318 1001 86380 86390 1
417455 99417455 1001 86380 86390 1
418609 99418609 1001 86380 86390 1
418780 99418780 1001 86380 86390 1
418432 99418432 1001 86380 86390 1
418187 99418187 1001 86380 86390 1
417635 99417635 1001 86380 86390 1
417647 99417647 1001 86380 86390 1
419003 99419003 1001 86380 86390 1
418914 99418914 1001 86380 86390 1
420079 99420079 1001 86380 86390 1
420135 99420135 1001 86380 86390 1
419987 99419987 1001 86380 86390 1
419720 99419720 1001 86380 86390 1
419293 99419293 1001 86380 86390 1
419324 99419324 1001 86380 86390 1
419476 99419476 1001 86380 86390 1
421944 99421944 1001 86380 86390 1
421006 99421006 1001 86380 86390 1
420979 99420979 1001 86380 86390 1
422459 99422459 1001 86380 86390 1
422121 99422121 1001 86380 86390 1
422401 99422401 1001 86380 86390 1
423334 99423334 1001 86380 86390 1
423590 99423590 1001 86380 86390 1
423282 99423282 1001 86380 86390 1
422941 99422941 1001 86380 86390 1
422559 99422559 1001 86380 86390 1
424135 99424135 1001 86380 86390 1
425316 99425316 1001 86380 86390 1
424798 99424798 1001 86380 86390 1
424540 99424540 1001 86380 86390 1
424256 99424256 1001 86380 86390 1
425797 99425797 1001 86380 86390 1
425778 99425778 1001 86380 86390 1
425703 99425703 1001 86380 86390 1
427080 99427080 1001 86380 86390 1
427085 99427085 1001 86380 86390 1
426206 99426206 1001 86380 86390 1
425954 99425954 1001 86380 86390 1
427420 99427420 1001 86380 86390 1
428509 99428509 1001 86380 86390 1
428223 99428223 1001 86380 86390 1
428872 99428872 1001 86380 86390 1
428944 99428944 1001 86380 86390 1
430241 99430241 1001 86380 86390 1
430330 99430330 1001 86380 86390 1
430172 99430172 1001 86380 86390 1
429910 99429910 1001 86380 86390 1
429585 99429585 1001 86380 86390 1
429902 99429902 1001 86380 86390 1
429328 99429328 1001 86380 86390 1
429453 99429453 1001 86380 86390 1
429461 99429461 1001 86380 86390 1
430576 99430576 1001 86380 86390 1
431778 99431778 1001 86380 86390 1
431358 99431358 1001 86380 86390 1
431263 99431263 1001 86380 86390 1
431496 99431496 1001 86380 86390 1
431469 99431469 1001 86380 86390 1
431091 99431091 1001 86380 86390 1
432356 99432356 1001 86380 86390 1
432332 99432332 1001 86380 86390 1
433410 99433410 1001 86380 86390 1
433292 99433292 1001 86380 86390 1
433054 99433054 1001 86380 86390 1
433207 99433207 1001 86380 86390 1
433134 99433134 1001 86380 86390 1
432828 99432828 1001 86380 86390 1
432757 99432757 1001 86380 86390 1
432575 99432575 1001 86380 86390 1
433972 99433972 1001 86380 86390 1
435212 99435212 1001 86380 86390 1
434793 99434793 1001 86380 86390 1
434328 99434328 1001 86380 86390 1
434555 99434555 1001 86380 86390 1
435576 99435576 1001 86380 86390 1
437054 99437054 1001 86380 86390 1
436545 99436545 1001 86380 86390 1
436319 99436319 1001 86380 86390 1
435912 99435912 1001 86380 86390 1
437252 99437252 1001 86380 86390 1
437289 99437289 1001 86380 86390 1
300705 99300705 1001 86380 86390 1
300557 99300557 1001 86380 86390 1
300597 99300597 1001 86380 86390 1
300329 99300329 1001 86380 86390 1
300255 99300255 1001 86380 86390 1
300144 99300144 1001 86380 86390 1
300300 99300300 1001 86380 86390 1
300792 99300792 1001 86380 86390 1
301330 99301330 1001 86380 86390 1
301294 99301294 1001 86380 86390 1
301335 99301335 1001 86380 86390 1
301284 99301284 1001 86380 86390 1
300987 99300987 1001 86380 86390 1
301637 99301637 1001 86380 86390 1
302364 99302364 1001 86380 86390 1
302081 99302081 1001 86380 86390 1
302121 99302121 1001 86380 86390 1
301772 99301772 1001 86380 86390 1
302433 99302433 1001 86380 86390 1
303035 99303035 1001 86380 86390 1
303755 99303755 1001 86380 86390 1
303638 99303638 1001 86380 86390 1
303417 99303417 1001 86380 86390 1
303536 99303536 1001 86380 86390 1
303615 99303615 1001 86380 86390 1
304744 99304744 1001 86380 86390 1
304588 99304588 1001 86380 86390 1
304433 99304433 1001 86380 86390 1
304325 99304325 1001 86380 86390 1
304352 99304352 1001 86380 86390 1
304340 99304340 1001 86380 86390 1
304405 99304405 1001 86380 86390 1
304906 99304906 1001 86380 86390 1
305637 99305637 1001 86380 86390 1
305600 99305600 1001 86380 86390 1
305246 99305246 1001 86380 86390 1
305208 99305208 1001 86380 86390 1
305170 99305170 1001 86380 86390 1
305114 99305114 1001 86380 86390 1
500107 99500107 1001 86380 86390 1
500741 99500741 1001 86380 86390 1
500719 99500719 1001 86380 86390 1
500498 99500498 1001 86380 86390 1
500487 99500487 1001 86380 86390 1
500438 99500438 1001 86380 86390 1
500451 99500451 1001 86380 86390 1
500375 99500375 1001 86380 86390 1
500382 99500382 1001 86380 86390 1
500256 99500256 1001 86380 86390 1
500830 99500830 1001 86380 86390 1
501566 99501566 1001 86380 86390 1
501069 99501069 1001 86380 86390 1
501763 99501763 1001 86380 86390 1
502249 99502249 1001 86380 86390 1
502547 99502547 1001 86380 86390 1
503103 99503103 1001 86380 86390 1
503143 99503143 1001 86380 86390 1
503195 99503195 1001 86380 86390 1
503096 99503096 1001 86380 86390 1
502936 99502936 1001 86380 86390 1
502697 99502697 1001 86380 86390 1
502872 99502872 1001 86380 86390 1
503323 99503323 1001 86380 86390 1
503366 99503366 1001 86380 86390 1
504084 99504084 1001 86380 86390 1
503678 99503678 1001 86380 86390 1
503603 99503603 1001 86380 86390 1
503591 99503591 1001 86380 86390 1
503541 99503541 1001 86380 86390 1
503556 99503556 1001 86380 86390 1
503686 99503686 1001 86380 86390 1
504182 99504182 1001 86380 86390 1
504134 99504134 1001 86380 86390 1
504203 99504203 1001 86380 86390 1
504777 99504777 1001 86380 86390 1
504859 99504859 1001 86380 86390 1
504758 99504758 1001 86380 86390 1
504903 99504903 1001 86380 86390 1
504636 99504636 1001 86380 86390 1
504559 99504559 1001 86380 86390 1
504546 99504546 1001 86380 86390 1
504534 99504534 1001 86380 86390 1
504737 99504737 1001 86380 86390 1
504454 99504454 1001 86380 86390 1
505372 99505372 1001 86380 86390 1
505490 99505490 1001 86380 86390 1
505420 99505420 1001 86380 86390 1
505962 99505962 1001 86380 86390 1
505798 99505798 1001 86380 86390 1
506590 99506590 1001 86380 86390 1
506309 99506309 1001 86380 86390 1
506624 99506624 1001 86380 86390 1
506780 99506780 1001 86380 86390 1
506615 99506615 1001 86380 86390 1
507271 99507271 1001 86380 86390 1
507313 99507313 1001 86380 86390 1
507236 99507236 1001 86380 86390 1
507071 99507071 1001 86380 86390 1
506948 99506948 1001 86380 86390 1
506886 99506886 1001 86380 86390 1
506963 99506963 1001 86380 86390 1
507007 99507007 1001 86380 86390 1
507529 99507529 1001 86380 86390 1
508251 99508251 1001 86380 86390 1
509012 99509012 1001 86380 86390 1
508898 99508898 1001 86380 86390 1
508626 99508626 1001 86380 86390 1
509202 99509202 1001 86380 86390 1
509139 99509139 1001 86380 86390 1
509259 99509259 1001 86380 86390 1
509145 99509145 1001 86380 86390 1
509262 99509262 1001 86380 86390 1
509721 99509721 1001 86380 86390 1
509852 99509852 1001 86380 86390 1
509872 99509872 1001 86380 86390 1
509555 99509555 1001 86380 86390 1
509503 99509503 1001 86380 86390 1
509478 99509478 1001 86380 86390 1
510041 99510041 1001 86380 86390 1
510586 99510586 1001 86380 86390 1
510692 99510692 1001 86380 86390 1
510329 99510329 1001 86380 86390 1
510391 99510391 1001 86380 86390 1
510326 99510326 1001 86380 86390 1
510178 99510178 1001 86380 86390 1
510295 99510295 1001 86380 86390 1
510194 99510194 1001 86380 86390 1
510299 99510299 1001 86380 86390 1
510925 99510925 1001 86380 86390 1
511543 99511543 1001 86380 86390 1
511218 99511218 1001 86380 86390 1
510998 99510998 1001 86380 86390 1
511027 99511027 1001 86380 86390 1
511133 99511133 1001 86380 86390 1
512238 99512238 1001 86380 86390 1
512346 99512346 1001 86380 86390 1
512373 99512373 1001 86380 86390 1
511853 99511853 1001 86380 86390 1
511843 99511843 1001 86380 86390 1
512453 99512453 1001 86380 86390 1
512987 99512987 1001 86380 86390 1
512888 99512888 1001 86380 86390 1
512797 99512797 1001 86380 86390 1
512778 99512778 1001 86380 86390 1
513316 99513316 1001 86380 86390 1
513394 99513394 1001 86380 86390 1
513946 99513946 1001 86380 86390 1
513882 99513882 1001 86380 86390 1
513453 99513453 1001 86380 86390 1
513590 99513590 1001 86380 86390 1
514049 99514049 1001 86380 86390 1
514768 99514768 1001 86380 86390 1
514811 99514811 1001 86380 86390 1
514831 99514831 1001 86380 86390 1
514450 99514450 1001 86380 86390 1
514238 99514238 1001 86380 86390 1
514879 99514879 1001 86380 86390 1
515563 99515563 1001 86380 86390 1
515479 99515479 1001 86380 86390 1
515258 99515258 1001 86380 86390 1
515213 99515213 1001 86380 86390 1
515110 99515110 1001 86380 86390 1
515256 99515256 1001 86380 86390 1
515836 99515836 1001 86380 86390 1
516318 99516318 1001 86380 86390 1
516487 99516487 1001 86380 86390 1
516291 99516291 1001 86380 86390 1
516124 99516124 1001 86380 86390 1
516126 99516126 1001 86380 86390 1
516220 99516220 1001 86380 86390 1
516144 99516144 1001 86380 86390 1
516170 99516170 1001 86380 86390 1
515998 99515998 1001 86380 86390 1
516037 99516037 1001 86380 86390 1
515991 99515991 1001 86380 86390 1
516600 99516600 1001 86380 86390 1
516708 99516708 1001 86380 86390 1
517298 99517298 1001 86380 86390 1
517335 99517335 1001 86380 86390 1
516957 99516957 1001 86380 86390 1
517077 99517077 1001 86380 86390 1
516864 99516864 1001 86380 86390 1
518035 99518035 1001 86380 86390 1
518005 99518005 1001 86380 86390 1
517815 99517815 1001 86380 86390 1
517793 99517793 1001 86380 86390 1
517851 99517851 1001 86380 86390 1
517813 99517813 1001 86380 86390 1
518222 99518222 1001 86380 86390 1
518792 99518792 1001 86380 86390 1
518640 99518640 1001 86380 86390 1
518695 99518695 1001 86380 86390 1
518544 99518544 1001 86380 86390 1
519797 99519797 1001 86380 86390 1
519433 99519433 1001 86380 86390 1
519512 99519512 1001 86380 86390 1
519371 99519371 1001 86380 86390 1
519943 99519943 1001 86380 86390 1
519982 99519982 1001 86380 86390 1
519958 99519958 1001 86380 86390 1
519868 99519868 1001 86380 86390 1
519926 99519926 1001 86380 86390 1
520623 99520623 1001 86380 86390 1
520717 99520717 1001 86380 86390 1
520696 99520696 1001 86380 86390 1
521222 99521222 1001 86380 86390 1
521197 99521197 1001 86380 86390 1
521253 99521253 1001 86380 86390 1
520891 99520891 1001 86380 86390 1
521641 99521641 1001 86380 86390 1
522285 99522285 1001 86380 86390 1
522024 99522024 1001 86380 86390 1
522064 99522064 1001 86380 86390 1
522332 99522332 1001 86380 86390 1
522755 99522755 1001 86380 86390 1
522592 99522592 1001 86380 86390 1
523158 99523158 1001 86380 86390 1
523241 99523241 1001 86380 86390 1
523618 99523618 1001 86380 86390 1
523529 99523529 1001 86380 86390 1
524000 99524000 1001 86380 86390 1
523949 99523949 1001 86380 86390 1
524513 99524513 1001 86380 86390 1
524482 99524482 1001 86380 86390 1
524218 99524218 1001 86380 86390 1
524785 99524785 1001 86380 86390 1
524892 99524892 1001 86380 86390 1
524894 99524894 1001 86380 86390 1
524871 99524871 1001 86380 86390 1
525461 99525461 1001 86380 86390 1
525552 99525552 1001 86380 86390 1
525577 99525577 1001 86380 86390 1
525109 99525109 1001 86380 86390 1
525714 99525714 1001 86380 86390 1
526330 99526330 1001 86380 86390 1
525865 99525865 1001 86380 86390 1
526470 99526470 1001 86380 86390 1
526431 99526431 1001 86380 86390 1
527211 99527211 1001 86380 86390 1
527061 99527061 1001 86380 86390 1
527207 99527207 1001 86380 86390 1
526812 99526812 1001 86380 86390 1
526770 99526770 1001 86380 86390 1
527350 99527350 1001 86380 86390 1
527409 99527409 1001 86380 86390 1
527375 99527375 1001 86380 86390 1
528055 99528055 1001 86380 86390 1
527876 99527876 1001 86380 86390 1
527942 99527942 1001 86380 86390 1
527508 99527508 1001 86380 86390 1
527534 99527534 1001 86380 86390 1
527524 99527524 1001 86380 86390 1
527592 99527592 1001 86380 86390 1
528734 99528734 1001 86380 86390 1
528632 99528632 1001 86380 86390 1
528577 99528577 1001 86380 86390 1
528669 99528669 1001 86380 86390 1
528440 99528440 1001 86380 86390 1
528285 99528285 1001 86380 86390 1
528379 99528379 1001 86380 86390 1
529069 99529069 1001 86380 86390 1
528921 99528921 1001 86380 86390 1
529566 99529566 1001 86380 86390 1
529709 99529709 1001 86380 86390 1
529689 99529689 1001 86380 86390 1
529419 99529419 1001 86380 86390 1
529321 99529321 1001 86380 86390 1
529427 99529427 1001 86380 86390 1
529227 99529227 1001 86380 86390 1
529113 99529113 1001 86380 86390 1
529194 99529194 1001 86380 86390 1
530375 99530375 1001 86380 86390 1
530171 99530171 1001 86380 86390 1
530236 99530236 1001 86380 86390 1
530186 99530186 1001 86380 86390 1
530011 99530011 1001 86380 86390 1
530079 99530079 1001 86380 86390 1
530643 99530643 1001 86380 86390 1
530583 99530583 1001 86380 86390 1
531329 99531329 1001 86380 86390 1
531035 99531035 1001 86380 86390 1
530827 99530827 1001 86380 86390 1
532055 99532055 1001 86380 86390 1
532149 99532149 1001 86380 86390 1
531872 99531872 1001 86380 86390 1
531708 99531708 1001 86380 86390 1
532930 99532930 1001 86380 86390 1
533011 99533011 1001 86380 86390 1
532976 99532976 1001 86380 86390 1
532819 99532819 1001 86380 86390 1
532742 99532742 1001 86380 86390 1
532681 99532681 1001 86380 86390 1
532619 99532619 1001 86380 86390 1
532477 99532477 1001 86380 86390 1
532557 99532557 1001 86380 86390 1
533047 99533047 1001 86380 86390 1
533806 99533806 1001 86380 86390 1
533471 99533471 1001 86380 86390 1
533329 99533329 1001 86380 86390 1
533396 99533396 1001 86380 86390 1
533398 99533398 1001 86380 86390 1
533920 99533920 1001 86380 86390 1
534614 99534614 1001 86380 86390 1
534663 99534663 1001 86380 86390 1
534418 99534418 1001 86380 86390 1
534413 99534413 1001 86380 86390 1
534129 99534129 1001 86380 86390 1
534264 99534264 1001 86380 86390 1
534166 99534166 1001 86380 86390 1
534700 99534700 1001 86380 86390 1
534874 99534874 1001 86380 86390 1
535102 99535102 1001 86380 86390 1
535251 99535251 1001 86380 86390 1
534975 99534975 1001 86380 86390 1
535067 99535067 1001 86380 86390 1
534939 99534939 1001 86380 86390 1
535070 99535070 1001 86380 86390 1
535936 99535936 1001 86380 86390 1
535848 99535848 1001 86380 86390 1
536372 99536372 1001 86380 86390 1
536418 99536418 1001 86380 86390 1
536381 99536381 1001 86380 86390 1
536395 99536395 1001 86380 86390 1
537136 99537136 1001 86380 86390 1
537097 99537097 1001 86380 86390 1
536622 99536622 1001 86380 86390 1
536639 99536639 1001 86380 86390 1
536627 99536627 1001 86380 86390 1
536631 99536631 1001 86380 86390 1
537227 99537227 1001 86380 86390 1
537360 99537360 1001 86380 86390 1
537909 99537909 1001 86380 86390 1
538764 99538764 1001 86380 86390 1
538702 99538702 1001 86380 86390 1
538519 99538519 1001 86380 86390 1
538587 99538587 1001 86380 86390 1
538479 99538479 1001 86380 86390 1
538312 99538312 1001 86380 86390 1
538308 99538308 1001 86380 86390 1
538851 99538851 1001 86380 86390 1
538826 99538826 1001 86380 86390 1
538914 99538914 1001 86380 86390 1
538876 99538876 1001 86380 86390 1
539449 99539449 1001 86380 86390 1
539475 99539475 1001 86380 86390 1
539504 99539504 1001 86380 86390 1
539548 99539548 1001 86380 86390 1
539233 99539233 1001 86380 86390 1
539682 99539682 1001 86380 86390 1
540365 99540365 1001 86380 86390 1
540320 99540320 1001 86380 86390 1
540373 99540373 1001 86380 86390 1
540376 99540376 1001 86380 86390 1
540325 99540325 1001 86380 86390 1
540225 99540225 1001 86380 86390 1
539975 99539975 1001 86380 86390 1
540001 99540001 1001 86380 86390 1
540493 99540493 1001 86380 86390 1
540599 99540599 1001 86380 86390 1
541282 99541282 1001 86380 86390 1
540936 99540936 1001 86380 86390 1
540765 99540765 1001 86380 86390 1
540760 99540760 1001 86380 86390 1
540825 99540825 1001 86380 86390 1
540762 99540762 1001 86380 86390 1
541366 99541366 1001 86380 86390 1
542088 99542088 1001 86380 86390 1
541958 99541958 1001 86380 86390 1
542615 99542615 1001 86380 86390 1
542376 99542376 1001 86380 86390 1
542425 99542425 1001 86380 86390 1
543101 99543101 1001 86380 86390 1
543093 99543093 1001 86380 86390 1
543585 99543585 1001 86380 86390 1
543637 99543637 1001 86380 86390 1
543689 99543689 1001 86380 86390 1
543392 99543392 1001 86380 86390 1
543823 99543823 1001 86380 86390 1
543849 99543849 1001 86380 86390 1
544536 99544536 1001 86380 86390 1
544573 99544573 1001 86380 86390 1
543984 99543984 1001 86380 86390 1
435224 789 1001 58800 60237 1
513879 984 1002 64240 67026 1
400264 99400264 1001 86380 86390 1
400230 99400230 1001 86380 86390 1
400630 99400630 1001 86380 86390 1
400750 99400750 1001 86380 86390 1
401222 99401222 1001 86380 86390 1
401342 99401342 1001 86380 86390 1
401519 99401519 1001 86380 86390 1
401995 99401995 1001 86380 86390 1
401963 99401963 1001 86380 86390 1
402781 99402781 1001 86380 86390 1
402752 99402752 1001 86380 86390 1
403068 99403068 1001 86380 86390 1
403115 99403115 1001 86380 86390 1
403469 99403469 1001 86380 86390 1
403796 99403796 1001 86380 86390 1
403880 99403880 1001 86380 86390 1
403937 99403937 1001 86380 86390 1
404111 99404111 1001 86380 86390 1
404213 99404213 1001 86380 86390 1
404207 99404207 1001 86380 86390 1
404750 99404750 1001 86380 86390 1
404752 99404752 1001 86380 86390 1
405242 99405242 1001 86380 86390 1
405700 99405700 1001 86380 86390 1
406156 99406156 1001 86380 86390 1
406235 99406235 1001 86380 86390 1
406417 99406417 1001 86380 86390 1
406863 99406863 1001 86380 86390 1
406944 99406944 1001 86380 86390 1
407014 99407014 1001 86380 86390 1
407118 99407118 1001 86380 86390 1
407853 99407853 1001 86380 86390 1
408081 99408081 1001 86380 86390 1
409385 99409385 1001 86380 86390 1
409728 99409728 1001 86380 86390 1
410099 99410099 1001 86380 86390 1
410155 99410155 1001 86380 86390 1
410156 99410156 1001 86380 86390 1
410335 99410335 1001 86380 86390 1
410341 99410341 1001 86380 86390 1
410319 99410319 1001 86380 86390 1
410384 99410384 1001 86380 86390 1
411261 99411261 1001 86380 86390 1
411934 99411934 1001 86380 86390 1
412074 99412074 1001 86380 86390 1
412217 99412217 1001 86380 86390 1
412325 99412325 1001 86380 86390 1
412474 99412474 1001 86380 86390 1
413521 99413521 1001 86380 86390 1
413645 99413645 1001 86380 86390 1
413525 99413525 1001 86380 86390 1
413661 99413661 1001 86380 86390 1
412688 99412688 1001 86380 86390 1
413802 99413802 1001 86380 86390 1
414099 99414099 1001 86380 86390 1
414964 99414964 1001 86380 86390 1
414693 99414693 1001 86380 86390 1
414891 99414891 1001 86380 86390 1
414344 99414344 1001 86380 86390 1
414285 99414285 1001 86380 86390 1
415626 99415626 1001 86380 86390 1
416701 99416701 1001 86380 86390 1
416820 99416820 1001 86380 86390 1
416960 99416960 1001 86380 86390 1
416850 99416850 1001 86380 86390 1
416140 99416140 1001 86380 86390 1
416509 99416509 1001 86380 86390 1
416158 99416158 1001 86380 86390 1
415900 99415900 1001 86380 86390 1
417015 99417015 1001 86380 86390 1
417415 99417415 1001 86380 86390 1
418651 99418651 1001 86380 86390 1
418013 99418013 1001 86380 86390 1
419131 99419131 1001 86380 86390 1
419137 99419137 1001 86380 86390 1
420134 99420134 1001 86380 86390 1
419820 99419820 1001 86380 86390 1
419265 99419265 1001 86380 86390 1
419296 99419296 1001 86380 86390 1
419600 99419600 1001 86380 86390 1
420768 99420768 1001 86380 86390 1
420817 99420817 1001 86380 86390 1
420655 99420655 1001 86380 86390 1
420688 99420688 1001 86380 86390 1
421907 99421907 1001 86380 86390 1
421667 99421667 1001 86380 86390 1
422383 99422383 1001 86380 86390 1
423111 99423111 1001 86380 86390 1
422989 99422989 1001 86380 86390 1
423009 99423009 1001 86380 86390 1
423302 99423302 1001 86380 86390 1
422672 99422672 1001 86380 86390 1
425126 99425126 1001 86380 86390 1
424641 99424641 1001 86380 86390 1
424788 99424788 1001 86380 86390 1
424627 99424627 1001 86380 86390 1
424213 99424213 1001 86380 86390 1
425561 99425561 1001 86380 86390 1
425719 99425719 1001 86380 86390 1
425596 99425596 1001 86380 86390 1
425523 99425523 1001 86380 86390 1
426954 99426954 1001 86380 86390 1
426763 99426763 1001 86380 86390 1
426593 99426593 1001 86380 86390 1
426580 99426580 1001 86380 86390 1
426318 99426318 1001 86380 86390 1
425948 99425948 1001 86380 86390 1
426111 99426111 1001 86380 86390 1
427241 99427241 1001 86380 86390 1
428591 99428591 1001 86380 86390 1
428483 99428483 1001 86380 86390 1
427575 99427575 1001 86380 86390 1
427607 99427607 1001 86380 86390 1
428968 99428968 1001 86380 86390 1
428937 99428937 1001 86380 86390 1
430025 99430025 1001 86380 86390 1
430005 99430005 1001 86380 86390 1
429707 99429707 1001 86380 86390 1
429805 99429805 1001 86380 86390 1
429674 99429674 1001 86380 86390 1
429869 99429869 1001 86380 86390 1
429325 99429325 1001 86380 86390 1
429216 99429216 1001 86380 86390 1
430805 99430805 1001 86380 86390 1
431360 99431360 1001 86380 86390 1
430920 99430920 1001 86380 86390 1
430985 99430985 1001 86380 86390 1
432183 99432183 1001 86380 86390 1
432226 99432226 1001 86380 86390 1
432386 99432386 1001 86380 86390 1
432479 99432479 1001 86380 86390 1
433585 99433585 1001 86380 86390 1
433240 99433240 1001 86380 86390 1
433107 99433107 1001 86380 86390 1
433056 99433056 1001 86380 86390 1
432898 99432898 1001 86380 86390 1
432744 99432744 1001 86380 86390 1
434039 99434039 1001 86380 86390 1
435061 99435061 1001 86380 86390 1
435260 99435260 1001 86380 86390 1
435362 99435362 1001 86380 86390 1
434976 99434976 1001 86380 86390 1
434352 99434352 1001 86380 86390 1
434354 99434354 1001 86380 86390 1
435831 99435831 1001 86380 86390 1
436790 99436790 1001 86380 86390 1
436778 99436778 1001 86380 86390 1
436477 99436477 1001 86380 86390 1
436438 99436438 1001 86380 86390 1
436678 99436678 1001 86380 86390 1
436010 99436010 1001 86380 86390 1
436276 99436276 1001 86380 86390 1
300538 99300538 1001 86380 86390 1
300667 99300667 1001 86380 86390 1
300718 99300718 1001 86380 86390 1
300437 99300437 1001 86380 86390 1
300483 99300483 1001 86380 86390 1
300305 99300305 1001 86380 86390 1
301457 99301457 1001 86380 86390 1
301124 99301124 1001 86380 86390 1
301756 99301756 1001 86380 86390 1
302358 99302358 1001 86380 86390 1
302103 99302103 1001 86380 86390 1
301890 99301890 1001 86380 86390 1
301822 99301822 1001 86380 86390 1
302572 99302572 1001 86380 86390 1
303175 99303175 1001 86380 86390 1
302991 99302991 1001 86380 86390 1
302657 99302657 1001 86380 86390 1
302622 99302622 1001 86380 86390 1
302712 99302712 1001 86380 86390 1
303403 99303403 1001 86380 86390 1
303250 99303250 1001 86380 86390 1
303226 99303226 1001 86380 86390 1
304004 99304004 1001 86380 86390 1
304009 99304009 1001 86380 86390 1
303819 99303819 1001 86380 86390 1
303822 99303822 1001 86380 86390 1
303596 99303596 1001 86380 86390 1
304215 99304215 1001 86380 86390 1
304151 99304151 1001 86380 86390 1
304834 99304834 1001 86380 86390 1
304855 99304855 1001 86380 86390 1
304534 99304534 1001 86380 86390 1
304912 99304912 1001 86380 86390 1
305613 99305613 1001 86380 86390 1
305510 99305510 1001 86380 86390 1
305303 99305303 1001 86380 86390 1
305356 99305356 1001 86380 86390 1
305448 99305448 1001 86380 86390 1
305090 99305090 1001 86380 86390 1
305233 99305233 1001 86380 86390 1
305209 99305209 1001 86380 86390 1
500409 99500409 1001 86380 86390 1
500264 99500264 1001 86380 86390 1
500398 99500398 1001 86380 86390 1
500835 99500835 1001 86380 86390 1
501470 99501470 1001 86380 86390 1
501253 99501253 1001 86380 86390 1
501357 99501357 1001 86380 86390 1
501358 99501358 1001 86380 86390 1
501300 99501300 1001 86380 86390 1
502055 99502055 1001 86380 86390 1
501911 99501911 1001 86380 86390 1
503192 99503192 1001 86380 86390 1
503205 99503205 1001 86380 86390 1
503234 99503234 1001 86380 86390 1
503014 99503014 1001 86380 86390 1
502926 99502926 1001 86380 86390 1
502777 99502777 1001 86380 86390 1
502673 99502673 1001 86380 86390 1
503439 99503439 1001 86380 86390 1
504071 99504071 1001 86380 86390 1
504094 99504094 1001 86380 86390 1
503896 99503896 1001 86380 86390 1
503536 99503536 1001 86380 86390 1
503552 99503552 1001 86380 86390 1
504130 99504130 1001 86380 86390 1
504889 99504889 1001 86380 86390 1
504839 99504839 1001 86380 86390 1
504589 99504589 1001 86380 86390 1
504554 99504554 1001 86380 86390 1
504499 99504499 1001 86380 86390 1
504438 99504438 1001 86380 86390 1
505103 99505103 1001 86380 86390 1
504987 99504987 1001 86380 86390 1
505041 99505041 1001 86380 86390 1
504966 99504966 1001 86380 86390 1
505630 99505630 1001 86380 86390 1
505624 99505624 1001 86380 86390 1
505430 99505430 1001 86380 86390 1
505335 99505335 1001 86380 86390 1
505208 99505208 1001 86380 86390 1
505330 99505330 1001 86380 86390 1
505843 99505843 1001 86380 86390 1
506494 99506494 1001 86380 86390 1
506568 99506568 1001 86380 86390 1
506473 99506473 1001 86380 86390 1
506226 99506226 1001 86380 86390 1
506194 99506194 1001 86380 86390 1
506068 99506068 1001 86380 86390 1
505980 99505980 1001 86380 86390 1
506751 99506751 1001 86380 86390 1
506663 99506663 1001 86380 86390 1
506666 99506666 1001 86380 86390 1
507308 99507308 1001 86380 86390 1
507326 99507326 1001 86380 86390 1
506931 99506931 1001 86380 86390 1
506974 99506974 1001 86380 86390 1
506862 99506862 1001 86380 86390 1
506929 99506929 1001 86380 86390 1
507566 99507566 1001 86380 86390 1
507933 99507933 1001 86380 86390 1
507985 99507985 1001 86380 86390 1
507652 99507652 1001 86380 86390 1
508390 99508390 1001 86380 86390 1
508322 99508322 1001 86380 86390 1
508974 99508974 1001 86380 86390 1
508933 99508933 1001 86380 86390 1
508820 99508820 1001 86380 86390 1
508834 99508834 1001 86380 86390 1
508736 99508736 1001 86380 86390 1
508548 99508548 1001 86380 86390 1
508527 99508527 1001 86380 86390 1
509099 99509099 1001 86380 86390 1
509242 99509242 1001 86380 86390 1
509152 99509152 1001 86380 86390 1
509133 99509133 1001 86380 86390 1
509135 99509135 1001 86380 86390 1
509643 99509643 1001 86380 86390 1
509658 99509658 1001 86380 86390 1
509641 99509641 1001 86380 86390 1
510089 99510089 1001 86380 86390 1
510639 99510639 1001 86380 86390 1
510687 99510687 1001 86380 86390 1
510489 99510489 1001 86380 86390 1
510477 99510477 1001 86380 86390 1
510179 99510179 1001 86380 86390 1
510802 99510802 1001 86380 86390 1
510830 99510830 1001 86380 86390 1
510770 99510770 1001 86380 86390 1
511499 99511499 1001 86380 86390 1
511235 99511235 1001 86380 86390 1
511301 99511301 1001 86380 86390 1
511303 99511303 1001 86380 86390 1
511215 99511215 1001 86380 86390 1
512304 99512304 1001 86380 86390 1
512337 99512337 1001 86380 86390 1
512261 99512261 1001 86380 86390 1
511994 99511994 1001 86380 86390 1
511981 99511981 1001 86380 86390 1
511916 99511916 1001 86380 86390 1
513013 99513013 1001 86380 86390 1
513166 99513166 1001 86380 86390 1
512649 99512649 1001 86380 86390 1
512716 99512716 1001 86380 86390 1
512615 99512615 1001 86380 86390 1
513232 99513232 1001 86380 86390 1
513353 99513353 1001 86380 86390 1
513381 99513381 1001 86380 86390 1
513944 99513944 1001 86380 86390 1
513964 99513964 1001 86380 86390 1
513598 99513598 1001 86380 86390 1
513483 99513483 1001 86380 86390 1
514041 99514041 1001 86380 86390 1
514458 99514458 1001 86380 86390 1
514463 99514463 1001 86380 86390 1
514519 99514519 1001 86380 86390 1
514612 99514612 1001 86380 86390 1
514991 99514991 1001 86380 86390 1
515030 99515030 1001 86380 86390 1
515648 99515648 1001 86380 86390 1
515559 99515559 1001 86380 86390 1
515617 99515617 1001 86380 86390 1
515396 99515396 1001 86380 86390 1
515306 99515306 1001 86380 86390 1
515360 99515360 1001 86380 86390 1
515117 99515117 1001 86380 86390 1
515095 99515095 1001 86380 86390 1
515165 99515165 1001 86380 86390 1
515229 99515229 1001 86380 86390 1
515732 99515732 1001 86380 86390 1
515736 99515736 1001 86380 86390 1
515878 99515878 1001 86380 86390 1
515688 99515688 1001 86380 86390 1
516359 99516359 1001 86380 86390 1
516387 99516387 1001 86380 86390 1
516111 99516111 1001 86380 86390 1
516145 99516145 1001 86380 86390 1
516290 99516290 1001 86380 86390 1
515924 99515924 1001 86380 86390 1
517145 99517145 1001 86380 86390 1
517249 99517249 1001 86380 86390 1
517308 99517308 1001 86380 86390 1
516788 99516788 1001 86380 86390 1
517847 99517847 1001 86380 86390 1
517887 99517887 1001 86380 86390 1
517671 99517671 1001 86380 86390 1
517628 99517628 1001 86380 86390 1
518962 99518962 1001 86380 86390 1
519182 99519182 1001 86380 86390 1
519058 99519058 1001 86380 86390 1
519492 99519492 1001 86380 86390 1
519604 99519604 1001 86380 86390 1
519224 99519224 1001 86380 86390 1
519211 99519211 1001 86380 86390 1
519282 99519282 1001 86380 86390 1
519387 99519387 1001 86380 86390 1
519839 99519839 1001 86380 86390 1
520333 99520333 1001 86380 86390 1
520036 99520036 1001 86380 86390 1
520054 99520054 1001 86380 86390 1
520122 99520122 1001 86380 86390 1
520838 99520838 1001 86380 86390 1
521447 99521447 1001 86380 86390 1
521358 99521358 1001 86380 86390 1
521154 99521154 1001 86380 86390 1
521246 99521246 1001 86380 86390 1
520924 99520924 1001 86380 86390 1
520846 99520846 1001 86380 86390 1
521643 99521643 1001 86380 86390 1
521488 99521488 1001 86380 86390 1
522155 99522155 1001 86380 86390 1
521925 99521925 1001 86380 86390 1
522395 99522395 1001 86380 86390 1
522462 99522462 1001 86380 86390 1
522351 99522351 1001 86380 86390 1
523004 99523004 1001 86380 86390 1
522944 99522944 1001 86380 86390 1
523753 99523753 1001 86380 86390 1
523800 99523800 1001 86380 86390 1
523670 99523670 1001 86380 86390 1
523723 99523723 1001 86380 86390 1
524137 99524137 1001 86380 86390 1
524452 99524452 1001 86380 86390 1
524402 99524402 1001 86380 86390 1
524282 99524282 1001 86380 86390 1
524250 99524250 1001 86380 86390 1
524807 99524807 1001 86380 86390 1
524963 99524963 1001 86380 86390 1
525527 99525527 1001 86380 86390 1
525411 99525411 1001 86380 86390 1
525530 99525530 1001 86380 86390 1
525003 99525003 1001 86380 86390 1
525008 99525008 1001 86380 86390 1
526414 99526414 1001 86380 86390 1
526419 99526419 1001 86380 86390 1
526043 99526043 1001 86380 86390 1
526086 99526086 1001 86380 86390 1
526177 99526177 1001 86380 86390 1
525951 99525951 1001 86380 86390 1
526596 99526596 1001 86380 86390 1
527126 99527126 1001 86380 86390 1
527012 99527012 1001 86380 86390 1
526654 99526654 1001 86380 86390 1
526680 99526680 1001 86380 86390 1
526815 99526815 1001 86380 86390 1
526822 99526822 1001 86380 86390 1
526640 99526640 1001 86380 86390 1
527372 99527372 1001 86380 86390 1
527700 99527700 1001 86380 86390 1
528154 99528154 1001 86380 86390 1
528828 99528828 1001 86380 86390 1
528871 99528871 1001 86380 86390 1
528618 99528618 1001 86380 86390 1
528657 99528657 1001 86380 86390 1
528306 99528306 1001 86380 86390 1
528398 99528398 1001 86380 86390 1
528318 99528318 1001 86380 86390 1
528915 99528915 1001 86380 86390 1
529691 99529691 1001 86380 86390 1
529166 99529166 1001 86380 86390 1
529784 99529784 1001 86380 86390 1
530376 99530376 1001 86380 86390 1
530431 99530431 1001 86380 86390 1
530547 99530547 1001 86380 86390 1
530064 99530064 1001 86380 86390 1
530125 99530125 1001 86380 86390 1
530697 99530697 1001 86380 86390 1
530751 99530751 1001 86380 86390 1
530614 99530614 1001 86380 86390 1
531065 99531065 1001 86380 86390 1
531119 99531119 1001 86380 86390 1
530826 99530826 1001 86380 86390 1
530846 99530846 1001 86380 86390 1
530835 99530835 1001 86380 86390 1
531461 99531461 1001 86380 86390 1
531892 99531892 1001 86380 86390 1
531719 99531719 1001 86380 86390 1
532939 99532939 1001 86380 86390 1
533028 99533028 1001 86380 86390 1
532814 99532814 1001 86380 86390 1
532777 99532777 1001 86380 86390 1
532794 99532794 1001 86380 86390 1
533039 99533039 1001 86380 86390 1
533731 99533731 1001 86380 86390 1
533548 99533548 1001 86380 86390 1
533271 99533271 1001 86380 86390 1
533440 99533440 1001 86380 86390 1
533262 99533262 1001 86380 86390 1
534005 99534005 1001 86380 86390 1
534640 99534640 1001 86380 86390 1
534466 99534466 1001 86380 86390 1
534383 99534383 1001 86380 86390 1
534409 99534409 1001 86380 86390 1
534116 99534116 1001 86380 86390 1
534172 99534172 1001 86380 86390 1
534123 99534123 1001 86380 86390 1
534809 99534809 1001 86380 86390 1
535489 99535489 1001 86380 86390 1
535191 99535191 1001 86380 86390 1
535193 99535193 1001 86380 86390 1
535261 99535261 1001 86380 86390 1
535198 99535198 1001 86380 86390 1
534986 99534986 1001 86380 86390 1
535587 99535587 1001 86380 86390 1
536235 99536235 1001 86380 86390 1
536282 99536282 1001 86380 86390 1
536105 99536105 1001 86380 86390 1
535957 99535957 1001 86380 86390 1
535893 99535893 1001 86380 86390 1
536402 99536402 1001 86380 86390 1
536428 99536428 1001 86380 86390 1
536420 99536420 1001 86380 86390 1
537024 99537024 1001 86380 86390 1
537043 99537043 1001 86380 86390 1
536645 99536645 1001 86380 86390 1
536723 99536723 1001 86380 86390 1
536624 99536624 1001 86380 86390 1
536601 99536601 1001 86380 86390 1
537251 99537251 1001 86380 86390 1
537757 99537757 1001 86380 86390 1
537733 99537733 1001 86380 86390 1
538022 99538022 1001 86380 86390 1
538141 99538141 1001 86380 86390 1
538535 99538535 1001 86380 86390 1
538472 99538472 1001 86380 86390 1
538528 99538528 1001 86380 86390 1
538557 99538557 1001 86380 86390 1
538215 99538215 1001 86380 86390 1
539426 99539426 1001 86380 86390 1
539111 99539111 1001 86380 86390 1
539104 99539104 1001 86380 86390 1
539096 99539096 1001 86380 86390 1
539723 99539723 1001 86380 86390 1
540379 99540379 1001 86380 86390 1
540387 99540387 1001 86380 86390 1
540262 99540262 1001 86380 86390 1
540216 99540216 1001 86380 86390 1
540218 99540218 1001 86380 86390 1
540054 99540054 1001 86380 86390 1
539967 99539967 1001 86380 86390 1
540006 99540006 1001 86380 86390 1
540012 99540012 1001 86380 86390 1
540013 99540013 1001 86380 86390 1
541283 99541283 1001 86380 86390 1
541148 99541148 1001 86380 86390 1
540914 99540914 1001 86380 86390 1
540993 99540993 1001 86380 86390 1
541498 99541498 1001 86380 86390 1
541422 99541422 1001 86380 86390 1
541334 99541334 1001 86380 86390 1
541327 99541327 1001 86380 86390 1
541991 99541991 1001 86380 86390 1
542043 99542043 1001 86380 86390 1
541936 99541936 1001 86380 86390 1
542041 99542041 1001 86380 86390 1
541876 99541876 1001 86380 86390 1
541826 99541826 1001 86380 86390 1
541638 99541638 1001 86380 86390 1
542202 99542202 1001 86380 86390 1
542282 99542282 1001 86380 86390 1
542768 99542768 1001 86380 86390 1
542564 99542564 1001 86380 86390 1
542471 99542471 1001 86380 86390 1
542424 99542424 1001 86380 86390 1
542360 99542360 1001 86380 86390 1
542401 99542401 1001 86380 86390 1
543684 99543684 1001 86380 86390 1
543686 99543686 1001 86380 86390 1
543652 99543652 1001 86380 86390 1
543505 99543505 1001 86380 86390 1
543282 99543282 1001 86380 86390 1
543247 99543247 1001 86380 86390 1
543928 99543928 1001 86380 86390 1
544433 99544433 1001 86380 86390 1
544422 99544422 1001 86380 86390 1
544425 99544425 1001 86380 86390 1
544401 99544401 1001 86380 86390 1
544556 99544556 1001 86380 86390 1
544054 99544054 1001 86380 86390 1
544090 99544090 1001 86380 86390 1
544637 99544637 1001 86380 86390 1
519405 790 1001 60158 60457 1
536397 1053 1002 49784 51979 1
400981 99400981 1001 86380 86390 1
401117 99401117 1001 86380 86390 1
401437 99401437 1001 86380 86390 1
401683 99401683 1001 86380 86390 1
401883 99401883 1001 86380 86390 1
402526 99402526 1001 86380 86390 1
402531 99402531 1001 86380 86390 1
402671 99402671 1001 86380 86390 1
402764 99402764 1001 86380 86390 1
402807 99402807 1001 86380 86390 1
402984 99402984 1001 86380 86390 1
403518 99403518 1001 86380 86390 1
404212 99404212 1001 86380 86390 1
404472 99404472 1001 86380 86390 1
404549 99404549 1001 86380 86390 1
404537 99404537 1001 86380 86390 1
404483 99404483 1001 86380 86390 1
405128 99405128 1001 86380 86390 1
405143 99405143 1001 86380 86390 1
405650 99405650 1001 86380 86390 1
405714 99405714 1001 86380 86390 1
406114 99406114 1001 86380 86390 1
406147 99406147 1001 86380 86390 1
406615 99406615 1001 86380 86390 1
406718 99406718 1001 86380 86390 1
406918 99406918 1001 86380 86390 1
407264 99407264 1001 86380 86390 1
407807 99407807 1001 86380 86390 1
407910 99407910 1001 86380 86390 1
408019 99408019 1001 86380 86390 1
408063 99408063 1001 86380 86390 1
408042 99408042 1001 86380 86390 1
408644 99408644 1001 86380 86390 1
409324 99409324 1001 86380 86390 1
409755 99409755 1001 86380 86390 1
410072 99410072 1001 86380 86390 1
410108 99410108 1001 86380 86390 1
410423 99410423 1001 86380 86390 1
411476 99411476 1001 86380 86390 1
411803 99411803 1001 86380 86390 1
413657 99413657 1001 86380 86390 1
413091 99413091 1001 86380 86390 1
412584 99412584 1001 86380 86390 1
412856 99412856 1001 86380 86390 1
412521 99412521 1001 86380 86390 1
413793 99413793 1001 86380 86390 1
415061 99415061 1001 86380 86390 1
414305 99414305 1001 86380 86390 1
415574 99415574 1001 86380 86390 1
416555 99416555 1001 86380 86390 1
416387 99416387 1001 86380 86390 1
416154 99416154 1001 86380 86390 1
417051 99417051 1001 86380 86390 1
417364 99417364 1001 86380 86390 1
417154 99417154 1001 86380 86390 1
417274 99417274 1001 86380 86390 1
417062 99417062 1001 86380 86390 1
418661 99418661 1001 86380 86390 1
418470 99418470 1001 86380 86390 1
418276 99418276 1001 86380 86390 1
418418 99418418 1001 86380 86390 1
418350 99418350 1001 86380 86390 1
417966 99417966 1001 86380 86390 1
417730 99417730 1001 86380 86390 1
417793 99417793 1001 86380 86390 1
418994 99418994 1001 86380 86390 1
419973 99419973 1001 86380 86390 1
420515 99420515 1001 86380 86390 1
420823 99420823 1001 86380 86390 1
420730 99420730 1001 86380 86390 1
421839 99421839 1001 86380 86390 1
421966 99421966 1001 86380 86390 1
422040 99422040 1001 86380 86390 1
421550 99421550 1001 86380 86390 1
421608 99421608 1001 86380 86390 1
421178 99421178 1001 86380 86390 1
421171 99421171 1001 86380 86390 1
420890 99420890 1001 86380 86390 1
422271 99422271 1001 86380 86390 1
422443 99422443 1001 86380 86390 1
422317 99422317 1001 86380 86390 1
423658 99423658 1001 86380 86390 1
423720 99423720 1001 86380 86390 1
423214 99423214 1001 86380 86390 1
423085 99423085 1001 86380 86390 1
424020 99424020 1001 86380 86390 1
423910 99423910 1001 86380 86390 1
425047 99425047 1001 86380 86390 1
425325 99425325 1001 86380 86390 1
425387 99425387 1001 86380 86390 1
425013 99425013 1001 86380 86390 1
424962 99424962 1001 86380 86390 1
424229 99424229 1001 86380 86390 1
425410 99425410 1001 86380 86390 1
426709 99426709 1001 86380 86390 1
426394 99426394 1001 86380 86390 1
426666 99426666 1001 86380 86390 1
428357 99428357 1001 86380 86390 1
428195 99428195 1001 86380 86390 1
428118 99428118 1001 86380 86390 1
427905 99427905 1001 86380 86390 1
427645 99427645 1001 86380 86390 1
428964 99428964 1001 86380 86390 1
428885 99428885 1001 86380 86390 1
428770 99428770 1001 86380 86390 1
430277 99430277 1001 86380 86390 1
429586 99429586 1001 86380 86390 1
429376 99429376 1001 86380 86390 1
430455 99430455 1001 86380 86390 1
430724 99430724 1001 86380 86390 1
430522 99430522 1001 86380 86390 1
431620 99431620 1001 86380 86390 1
431176 99431176 1001 86380 86390 1
432169 99432169 1001 86380 86390 1
433619 99433619 1001 86380 86390 1
433501 99433501 1001 86380 86390 1
433478 99433478 1001 86380 86390 1
433336 99433336 1001 86380 86390 1
433515 99433515 1001 86380 86390 1
433632 99433632 1001 86380 86390 1
432698 99432698 1001 86380 86390 1
433840 99433840 1001 86380 86390 1
435159 99435159 1001 86380 86390 1
435343 99435343 1001 86380 86390 1
434849 99434849 1001 86380 86390 1
434978 99434978 1001 86380 86390 1
434832 99434832 1001 86380 86390 1
434906 99434906 1001 86380 86390 1
436784 99436784 1001 86380 86390 1
436510 99436510 1001 86380 86390 1
435989 99435989 1001 86380 86390 1
436204 99436204 1001 86380 86390 1
437337 99437337 1001 86380 86390 1
300436 99300436 1001 86380 86390 1
300428 99300428 1001 86380 86390 1
300390 99300390 1001 86380 86390 1
300380 99300380 1001 86380 86390 1
300289 99300289 1001 86380 86390 1
300755 99300755 1001 86380 86390 1
301313 99301313 1001 86380 86390 1
301109 99301109 1001 86380 86390 1
301628 99301628 1001 86380 86390 1
302204 99302204 1001 86380 86390 1
302221 99302221 1001 86380 86390 1
302247 99302247 1001 86380 86390 1
302273 99302273 1001 86380 86390 1
302340 99302340 1001 86380 86390 1
302372 99302372 1001 86380 86390 1
302226 99302226 1001 86380 86390 1
301986 99301986 1001 86380 86390 1
302132 99302132 1001 86380 86390 1
301905 99301905 1001 86380 86390 1
301948 99301948 1001 86380 86390 1
301901 99301901 1001 86380 86390 1
303150 99303150 1001 86380 86390 1
302760 99302760 1001 86380 86390 1
302661 99302661 1001 86380 86390 1
303957 99303957 1001 86380 86390 1
303973 99303973 1001 86380 86390 1
303750 99303750 1001 86380 86390 1
303662 99303662 1001 86380 86390 1
303625 99303625 1001 86380 86390 1
303746 99303746 1001 86380 86390 1
303632 99303632 1001 86380 86390 1
303570 99303570 1001 86380 86390 1
303508 99303508 1001 86380 86390 1
303418 99303418 1001 86380 86390 1
304073 99304073 1001 86380 86390 1
304784 99304784 1001 86380 86390 1
304694 99304694 1001 86380 86390 1
304643 99304643 1001 86380 86390 1
304586 99304586 1001 86380 86390 1
304958 99304958 1001 86380 86390 1
305571 99305571 1001 86380 86390 1
305495 99305495 1001 86380 86390 1
305619 99305619 1001 86380 86390 1
305581 99305581 1001 86380 86390 1
305569 99305569 1001 86380 86390 1
305352 99305352 1001 86380 86390 1
305405 99305405 1001 86380 86390 1
305434 99305434 1001 86380 86390 1
305373 99305373 1001 86380 86390 1
305234 99305234 1001 86380 86390 1
305151 99305151 1001 86380 86390 1
305153 99305153 1001 86380 86390 1
500023 99500023 1001 86380 86390 1
500123 99500123 1001 86380 86390 1
500099 99500099 1001 86380 86390 1
500791 99500791 1001 86380 86390 1
500642 99500642 1001 86380 86390 1
500557 99500557 1001 86380 86390 1
500277 99500277 1001 86380 86390 1
500864 99500864 1001 86380 86390 1
501548 99501548 1001 86380 86390 1
501446 99501446 1001 86380 86390 1
501394 99501394 1001 86380 86390 1
501217 99501217 1001 86380 86390 1
501049 99501049 1001 86380 86390 1
501120 99501120 1001 86380 86390 1
501133 99501133 1001 86380 86390 1
501121 99501121 1001 86380 86390 1
501160 99501160 1001 86380 86390 1
501759 99501759 1001 86380 86390 1
501683 99501683 1001 86380 86390 1
501739 99501739 1001 86380 86390 1
502267 99502267 1001 86380 86390 1
502225 99502225 1001 86380 86390 1
502137 99502137 1001 86380 86390 1
501991 99501991 1001 86380 86390 1
502012 99502012 1001 86380 86390 1
502624 99502624 1001 86380 86390 1
503118 99503118 1001 86380 86390 1
503227 99503227 1001 86380 86390 1
502704 99502704 1001 86380 86390 1
502730 99502730 1001 86380 86390 1
502837 99502837 1001 86380 86390 1
503400 99503400 1001 86380 86390 1
504111 99504111 1001 86380 86390 1
503718 99503718 1001 86380 86390 1
503850 99503850 1001 86380 86390 1
503578 99503578 1001 86380 86390 1
503676 99503676 1001 86380 86390 1
504237 99504237 1001 86380 86390 1
504244 99504244 1001 86380 86390 1
504745 99504745 1001 86380 86390 1
504784 99504784 1001 86380 86390 1
504772 99504772 1001 86380 86390 1
504774 99504774 1001 86380 86390 1
504598 99504598 1001 86380 86390 1
504535 99504535 1001 86380 86390 1
504693 99504693 1001 86380 86390 1
504618 99504618 1001 86380 86390 1
504339 99504339 1001 86380 86390 1
504354 99504354 1001 86380 86390 1
504408 99504408 1001 86380 86390 1
504344 99504344 1001 86380 86390 1
504988 99504988 1001 86380 86390 1
505738 99505738 1001 86380 86390 1
505696 99505696 1001 86380 86390 1
505495 99505495 1001 86380 86390 1
505262 99505262 1001 86380 86390 1
505884 99505884 1001 86380 86390 1
505861 99505861 1001 86380 86390 1
505852 99505852 1001 86380 86390 1
506439 99506439 1001 86380 86390 1
506144 99506144 1001 86380 86390 1
506077 99506077 1001 86380 86390 1
506619 99506619 1001 86380 86390 1
507404 99507404 1001 86380 86390 1
507091 99507091 1001 86380 86390 1
507098 99507098 1001 86380 86390 1
506946 99506946 1001 86380 86390 1
507574 99507574 1001 86380 86390 1
508221 99508221 1001 86380 86390 1
507927 99507927 1001 86380 86390 1
508020 99508020 1001 86380 86390 1
507937 99507937 1001 86380 86390 1
508042 99508042 1001 86380 86390 1
507826 99507826 1001 86380 86390 1
507645 99507645 1001 86380 86390 1
508349 99508349 1001 86380 86390 1
508703 99508703 1001 86380 86390 1
508837 99508837 1001 86380 86390 1
508850 99508850 1001 86380 86390 1
508802 99508802 1001 86380 86390 1
509280 99509280 1001 86380 86390 1
509086 99509086 1001 86380 86390 1
509882 99509882 1001 86380 86390 1
509567 99509567 1001 86380 86390 1
509352 99509352 1001 86380 86390 1
510047 99510047 1001 86380 86390 1
509921 99509921 1001 86380 86390 1
510698 99510698 1001 86380 86390 1
510706 99510706 1001 86380 86390 1
510350 99510350 1001 86380 86390 1
510337 99510337 1001 86380 86390 1
510231 99510231 1001 86380 86390 1
510755 99510755 1001 86380 86390 1
511396 99511396 1001 86380 86390 1
511449 99511449 1001 86380 86390 1
511297 99511297 1001 86380 86390 1
510937 99510937 1001 86380 86390 1
511568 99511568 1001 86380 86390 1
511686 99511686 1001 86380 86390 1
512306 99512306 1001 86380 86390 1
512206 99512206 1001 86380 86390 1
512236 99512236 1001 86380 86390 1
512103 99512103 1001 86380 86390 1
512094 99512094 1001 86380 86390 1
511802 99511802 1001 86380 86390 1
512509 99512509 1001 86380 86390 1
512543 99512543 1001 86380 86390 1
513176 99513176 1001 86380 86390 1
512796 99512796 1001 86380 86390 1
512945 99512945 1001 86380 86390 1
512727 99512727 1001 86380 86390 1
512667 99512667 1001 86380 86390 1
512700 99512700 1001 86380 86390 1
513384 99513384 1001 86380 86390 1
513295 99513295 1001 86380 86390 1
513424 99513424 1001 86380 86390 1
514133 99514133 1001 86380 86390 1
514164 99514164 1001 86380 86390 1
514207 99514207 1001 86380 86390 1
514807 99514807 1001 86380 86390 1
514749 99514749 1001 86380 86390 1
514842 99514842 1001 86380 86390 1
515053 99515053 1001 86380 86390 1
515529 99515529 1001 86380 86390 1
515445 99515445 1001 86380 86390 1
515446 99515446 1001 86380 86390 1
515700 99515700 1001 86380 86390 1
516330 99516330 1001 86380 86390 1
516259 99516259 1001 86380 86390 1
516238 99516238 1001 86380 86390 1
515964 99515964 1001 86380 86390 1
516525 99516525 1001 86380 86390 1
517207 99517207 1001 86380 86390 1
517273 99517273 1001 86380 86390 1
517192 99517192 1001 86380 86390 1
516963 99516963 1001 86380 86390 1
517015 99517015 1001 86380 86390 1
517049 99517049 1001 86380 86390 1
516898 99516898 1001 86380 86390 1
516900 99516900 1001 86380 86390 1
516892 99516892 1001 86380 86390 1
516841 99516841 1001 86380 86390 1
518099 99518099 1001 86380 86390 1
518063 99518063 1001 86380 86390 1
517978 99517978 1001 86380 86390 1
518109 99518109 1001 86380 86390 1
517789 99517789 1001 86380 86390 1
517724 99517724 1001 86380 86390 1
518264 99518264 1001 86380 86390 1
518342 99518342 1001 86380 86390 1
518783 99518783 1001 86380 86390 1
518734 99518734 1001 86380 86390 1
518581 99518581 1001 86380 86390 1
518698 99518698 1001 86380 86390 1
518373 99518373 1001 86380 86390 1
519015 99519015 1001 86380 86390 1
519485 99519485 1001 86380 86390 1
519502 99519502 1001 86380 86390 1
519303 99519303 1001 86380 86390 1
519830 99519830 1001 86380 86390 1
519857 99519857 1001 86380 86390 1
520425 99520425 1001 86380 86390 1
520283 99520283 1001 86380 86390 1
520322 99520322 1001 86380 86390 1
520064 99520064 1001 86380 86390 1
520226 99520226 1001 86380 86390 1
521385 99521385 1001 86380 86390 1
521296 99521296 1001 86380 86390 1
521245 99521245 1001 86380 86390 1
521247 99521247 1001 86380 86390 1
521482 99521482 1001 86380 86390 1
521564 99521564 1001 86380 86390 1
522091 99522091 1001 86380 86390 1
521924 99521924 1001 86380 86390 1
521690 99521690 1001 86380 86390 1
521757 99521757 1001 86380 86390 1
521693 99521693 1001 86380 86390 1
521785 99521785 1001 86380 86390 1
522438 99522438 1001 86380 86390 1
522493 99522493 1001 86380 86390 1
522430 99522430 1001 86380 86390 1
523017 99523017 1001 86380 86390 1
522820 99522820 1001 86380 86390 1
522898 99522898 1001 86380 86390 1
522685 99522685 1001 86380 86390 1
522543 99522543 1001 86380 86390 1
522504 99522504 1001 86380 86390 1
523155 99523155 1001 86380 86390 1
523311 99523311 1001 86380 86390 1
523317 99523317 1001 86380 86390 1
523308 99523308 1001 86380 86390 1
523742 99523742 1001 86380 86390 1
523776 99523776 1001 86380 86390 1
523550 99523550 1001 86380 86390 1
523540 99523540 1001 86380 86390 1
523646 99523646 1001 86380 86390 1
523354 99523354 1001 86380 86390 1
523410 99523410 1001 86380 86390 1
523515 99523515 1001 86380 86390 1
524061 99524061 1001 86380 86390 1
524100 99524100 1001 86380 86390 1
524079 99524079 1001 86380 86390 1
524743 99524743 1001 86380 86390 1
524729 99524729 1001 86380 86390 1
524230 99524230 1001 86380 86390 1
524808 99524808 1001 86380 86390 1
524904 99524904 1001 86380 86390 1
525562 99525562 1001 86380 86390 1
524978 99524978 1001 86380 86390 1
525176 99525176 1001 86380 86390 1
525169 99525169 1001 86380 86390 1
524988 99524988 1001 86380 86390 1
526232 99526232 1001 86380 86390 1
526170 99526170 1001 86380 86390 1
527046 99527046 1001 86380 86390 1
527072 99527072 1001 86380 86390 1
526992 99526992 1001 86380 86390 1
526894 99526894 1001 86380 86390 1
526775 99526775 1001 86380 86390 1
526716 99526716 1001 86380 86390 1
526730 99526730 1001 86380 86390 1
527289 99527289 1001 86380 86390 1
528040 99528040 1001 86380 86390 1
527926 99527926 1001 86380 86390 1
527966 99527966 1001 86380 86390 1
527784 99527784 1001 86380 86390 1
527655 99527655 1001 86380 86390 1
528176 99528176 1001 86380 86390 1
528262 99528262 1001 86380 86390 1
528109 99528109 1001 86380 86390 1
528751 99528751 1001 86380 86390 1
528375 99528375 1001 86380 86390 1
528489 99528489 1001 86380 86390 1
529728 99529728 1001 86380 86390 1
529577 99529577 1001 86380 86390 1
529381 99529381 1001 86380 86390 1
529818 99529818 1001 86380 86390 1
529813 99529813 1001 86380 86390 1
530418 99530418 1001 86380 86390 1
530197 99530197 1001 86380 86390 1
530240 99530240 1001 86380 86390 1
530280 99530280 1001 86380 86390 1
530109 99530109 1001 86380 86390 1
530112 99530112 1001 86380 86390 1
530681 99530681 1001 86380 86390 1
530631 99530631 1001 86380 86390 1
531163 99531163 1001 86380 86390 1
531129 99531129 1001 86380 86390 1
530992 99530992 1001 86380 86390 1
531391 99531391 1001 86380 86390 1
532014 99532014 1001 86380 86390 1
531814 99531814 1001 86380 86390 1
531686 99531686 1001 86380 86390 1
532299 99532299 1001 86380 86390 1
532744 99532744 1001 86380 86390 1
532706 99532706 1001 86380 86390 1
532606 99532606 1001 86380 86390 1
532574 99532574 1001 86380 86390 1
532566 99532566 1001 86380 86390 1
533062 99533062 1001 86380 86390 1
533578 99533578 1001 86380 86390 1
533541 99533541 1001 86380 86390 1
533521 99533521 1001 86380 86390 1
533535 99533535 1001 86380 86390 1
533283 99533283 1001 86380 86390 1
533878 99533878 1001 86380 86390 1
534392 99534392 1001 86380 86390 1
534465 99534465 1001 86380 86390 1
534233 99534233 1001 86380 86390 1
534803 99534803 1001 86380 86390 1
534740 99534740 1001 86380 86390 1
535275 99535275 1001 86380 86390 1
535522 99535522 1001 86380 86390 1
535709 99535709 1001 86380 86390 1
535646 99535646 1001 86380 86390 1
535688 99535688 1001 86380 86390 1
536171 99536171 1001 86380 86390 1
536212 99536212 1001 86380 86390 1
536194 99536194 1001 86380 86390 1
535980 99535980 1001 86380 86390 1
536113 99536113 1001 86380 86390 1
535871 99535871 1001 86380 86390 1
535771 99535771 1001 86380 86390 1
536901 99536901 1001 86380 86390 1
536877 99536877 1001 86380 86390 1
536904 99536904 1001 86380 86390 1
536689 99536689 1001 86380 86390 1
536702 99536702 1001 86380 86390 1
536720 99536720 1001 86380 86390 1
536617 99536617 1001 86380 86390 1
537367 99537367 1001 86380 86390 1
537348 99537348 1001 86380 86390 1
537183 99537183 1001 86380 86390 1
537275 99537275 1001 86380 86390 1
537836 99537836 1001 86380 86390 1
537888 99537888 1001 86380 86390 1
537812 99537812 1001 86380 86390 1
537730 99537730 1001 86380 86390 1
538131 99538131 1001 86380 86390 1
538188 99538188 1001 86380 86390 1
538753 99538753 1001 86380 86390 1
538809 99538809 1001 86380 86390 1
538954 99538954 1001 86380 86390 1
538932 99538932 1001 86380 86390 1
538831 99538831 1001 86380 86390 1
538861 99538861 1001 86380 86390 1
539440 99539440 1001 86380 86390 1
539505 99539505 1001 86380 86390 1
539570 99539570 1001 86380 86390 1
539510 99539510 1001 86380 86390 1
539511 99539511 1001 86380 86390 1
539321 99539321 1001 86380 86390 1
539418 99539418 1001 86380 86390 1
539139 99539139 1001 86380 86390 1
539200 99539200 1001 86380 86390 1
539780 99539780 1001 86380 86390 1
540273 99540273 1001 86380 86390 1
540205 99540205 1001 86380 86390 1
539958 99539958 1001 86380 86390 1
540502 99540502 1001 86380 86390 1
541122 99541122 1001 86380 86390 1
541023 99541023 1001 86380 86390 1
541075 99541075 1001 86380 86390 1
540883 99540883 1001 86380 86390 1
540988 99540988 1001 86380 86390 1
541001 99541001 1001 86380 86390 1
540771 99540771 1001 86380 86390 1
541358 99541358 1001 86380 86390 1
541360 99541360 1001 86380 86390 1
541297 99541297 1001 86380 86390 1
541415 99541415 1001 86380 86390 1
541994 99541994 1001 86380 86390 1
541914 99541914 1001 86380 86390 1
541896 99541896 1001 86380 86390 1
541668 99541668 1001 86380 86390 1
541651 99541651 1001 86380 86390 1
542211 99542211 1001 86380 86390 1
542322 99542322 1001 86380 86390 1
542804 99542804 1001 86380 86390 1
542584 99542584 1001 86380 86390 1
542635 99542635 1001 86380 86390 1
542371 99542371 1001 86380 86390 1
542995 99542995 1001 86380 86390 1
543051 99543051 1001 86380 86390 1
542950 99542950 1001 86380 86390 1
543056 99543056 1001 86380 86390 1
543657 99543657 1001 86380 86390 1
543270 99543270 1001 86380 86390 1
543171 99543171 1001 86380 86390 1
543925 99543925 1001 86380 86390 1
543785 99543785 1001 86380 86390 1
544199 99544199 1001 86380 86390 1
544209 99544209 1001 86380 86390 1
544171 99544171 1001 86380 86390 1
544043 99544043 1001 86380 86390 1
544630 99544630 1001 86380 86390 1
400411 99400411 1001 86380 86390 1
400339 99400339 1001 86380 86390 1
400447 99400447 1001 86380 86390 1
400984 99400984 1001 86380 86390 1
401445 99401445 1001 86380 86390 1
401368 99401368 1001 86380 86390 1
401562 99401562 1001 86380 86390 1
401721 99401721 1001 86380 86390 1
401997 99401997 1001 86380 86390 1
402015 99402015 1001 86380 86390 1
402341 99402341 1001 86380 86390 1
402424 99402424 1001 86380 86390 1
402989 99402989 1001 86380 86390 1
403553 99403553 1001 86380 86390 1
403537 99403537 1001 86380 86390 1
403590 99403590 1001 86380 86390 1
403691 99403691 1001 86380 86390 1
403855 99403855 1001 86380 86390 1
404017 99404017 1001 86380 86390 1
404151 99404151 1001 86380 86390 1
404477 99404477 1001 86380 86390 1
404823 99404823 1001 86380 86390 1
405034 99405034 1001 86380 86390 1
405770 99405770 1001 86380 86390 1
406091 99406091 1001 86380 86390 1
406101 99406101 1001 86380 86390 1
406186 99406186 1001 86380 86390 1
406518 99406518 1001 86380 86390 1
406932 99406932 1001 86380 86390 1
407018 99407018 1001 86380 86390 1
407729 99407729 1001 86380 86390 1
408257 99408257 1001 86380 86390 1
408496 99408496 1001 86380 86390 1
408849 99408849 1001 86380 86390 1
408944 99408944 1001 86380 86390 1
409152 99409152 1001 86380 86390 1
409586 99409586 1001 86380 86390 1
410104 99410104 1001 86380 86390 1
411580 99411580 1001 86380 86390 1
412363 99412363 1001 86380 86390 1
412429 99412429 1001 86380 86390 1
413085 99413085 1001 86380 86390 1
413288 99413288 1001 86380 86390 1
413808 99413808 1001 86380 86390 1
414929 99414929 1001 86380 86390 1
415109 99415109 1001 86380 86390 1
414272 99414272 1001 86380 86390 1
414362 99414362 1001 86380 86390 1
414231 99414231 1001 86380 86390 1
415401 99415401 1001 86380 86390 1
415359 99415359 1001 86380 86390 1
416860 99416860 1001 86380 86390 1
416682 99416682 1001 86380 86390 1
416624 99416624 1001 86380 86390 1
416191 99416191 1001 86380 86390 1
416227 99416227 1001 86380 86390 1
416463 99416463 1001 86380 86390 1
415923 99415923 1001 86380 86390 1
416027 99416027 1001 86380 86390 1
417393 99417393 1001 86380 86390 1
417043 99417043 1001 86380 86390 1
417501 99417501 1001 86380 86390 1
418714 99418714 1001 86380 86390 1
418676 99418676 1001 86380 86390 1
418537 99418537 1001 86380 86390 1
418683 99418683 1001 86380 86390 1
418591 99418591 1001 86380 86390 1
417666 99417666 1001 86380 86390 1
417685 99417685 1001 86380 86390 1
419133 99419133 1001 86380 86390 1
419174 99419174 1001 86380 86390 1
420308 99420308 1001 86380 86390 1
420158 99420158 1001 86380 86390 1
420060 99420060 1001 86380 86390 1
419777 99419777 1001 86380 86390 1
419243 99419243 1001 86380 86390 1
419417 99419417 1001 86380 86390 1
420536 99420536 1001 86380 86390 1
422043 99422043 1001 86380 86390 1
421695 99421695 1001 86380 86390 1
421735 99421735 1001 86380 86390 1
421558 99421558 1001 86380 86390 1
421309 99421309 1001 86380 86390 1
421426 99421426 1001 86380 86390 1
422162 99422162 1001 86380 86390 1
422158 99422158 1001 86380 86390 1
423370 99423370 1001 86380 86390 1
422943 99422943 1001 86380 86390 1
422906 99422906 1001 86380 86390 1
422887 99422887 1001 86380 86390 1
424061 99424061 1001 86380 86390 1
424880 99424880 1001 86380 86390 1
424783 99424783 1001 86380 86390 1
424914 99424914 1001 86380 86390 1
424271 99424271 1001 86380 86390 1
424381 99424381 1001 86380 86390 1
425581 99425581 1001 86380 86390 1
425587 99425587 1001 86380 86390 1
425752 99425752 1001 86380 86390 1
425396 99425396 1001 86380 86390 1
425774 99425774 1001 86380 86390 1
427060 99427060 1001 86380 86390 1
427069 99427069 1001 86380 86390 1
426596 99426596 1001 86380 86390 1
426316 99426316 1001 86380 86390 1
425915 99425915 1001 86380 86390 1
427353 99427353 1001 86380 86390 1
427130 99427130 1001 86380 86390 1
427410 99427410 1001 86380 86390 1
428572 99428572 1001 86380 86390 1
428612 99428612 1001 86380 86390 1
428449 99428449 1001 86380 86390 1
428655 99428655 1001 86380 86390 1
428488 99428488 1001 86380 86390 1
428282 99428282 1001 86380 86390 1
427735 99427735 1001 86380 86390 1
427696 99427696 1001 86380 86390 1
427674 99427674 1001 86380 86390 1
428789 99428789 1001 86380 86390 1
429883 99429883 1001 86380 86390 1
429573 99429573 1001 86380 86390 1
429790 99429790 1001 86380 86390 1
429844 99429844 1001 86380 86390 1
429282 99429282 1001 86380 86390 1
430741 99430741 1001 86380 86390 1
430594 99430594 1001 86380 86390 1
431316 99431316 1001 86380 86390 1
431640 99431640 1001 86380 86390 1
431617 99431617 1001 86380 86390 1
432206 99432206 1001 86380 86390 1
432254 99432254 1001 86380 86390 1
432233 99432233 1001 86380 86390 1
433589 99433589 1001 86380 86390 1
433702 99433702 1001 86380 86390 1
433268 99433268 1001 86380 86390 1
432606 99432606 1001 86380 86390 1
432586 99432586 1001 86380 86390 1
432498 99432498 1001 86380 86390 1
432843 99432843 1001 86380 86390 1
433735 99433735 1001 86380 86390 1
435306 99435306 1001 86380 86390 1
435050 99435050 1001 86380 86390 1
434754 99434754 1001 86380 86390 1
434632 99434632 1001 86380 86390 1
434537 99434537 1001 86380 86390 1
434526 99434526 1001 86380 86390 1
434306 99434306 1001 86380 86390 1
436795 99436795 1001 86380 86390 1
436623 99436623 1001 86380 86390 1
436715 99436715 1001 86380 86390 1
436261 99436261 1001 86380 86390 1
437232 99437232 1001 86380 86390 1
300696 99300696 1001 86380 86390 1
300595 99300595 1001 86380 86390 1
300365 99300365 1001 86380 86390 1
300183 99300183 1001 86380 86390 1
300848 99300848 1001 86380 86390 1
300836 99300836 1001 86380 86390 1
300915 99300915 1001 86380 86390 1
301291 99301291 1001 86380 86390 1
301307 99301307 1001 86380 86390 1
301046 99301046 1001 86380 86390 1
301062 99301062 1001 86380 86390 1
302279 99302279 1001 86380 86390 1
302223 99302223 1001 86380 86390 1
302137 99302137 1001 86380 86390 1
301936 99301936 1001 86380 86390 1
302487 99302487 1001 86380 86390 1
302517 99302517 1001 86380 86390 1
303083 99303083 1001 86380 86390 1
302933 99302933 1001 86380 86390 1
302789 99302789 1001 86380 86390 1
303360 99303360 1001 86380 86390 1
303867 99303867 1001 86380 86390 1
304016 99304016 1001 86380 86390 1
303980 99303980 1001 86380 86390 1
303823 99303823 1001 86380 86390 1
303644 99303644 1001 86380 86390 1
303444 99303444 1001 86380 86390 1
303528 99303528 1001 86380 86390 1
304214 99304214 1001 86380 86390 1
304235 99304235 1001 86380 86390 1
304693 99304693 1001 86380 86390 1
304764 99304764 1001 86380 86390 1
304716 99304716 1001 86380 86390 1
304287 99304287 1001 86380 86390 1
304895 99304895 1001 86380 86390 1
304973 99304973 1001 86380 86390 1
304945 99304945 1001 86380 86390 1
305402 99305402 1001 86380 86390 1
305397 99305397 1001 86380 86390 1
305323 99305323 1001 86380 86390 1
305096 99305096 1001 86380 86390 1
305205 99305205 1001 86380 86390 1
500005 99500005 1001 86380 86390 1
500720 99500720 1001 86380 86390 1
500213 99500213 1001 86380 86390 1
500966 99500966 1001 86380 86390 1
500941 99500941 1001 86380 86390 1
501558 99501558 1001 86380 86390 1
501083 99501083 1001 86380 86390 1
501096 99501096 1001 86380 86390 1
501020 99501020 1001 86380 86390 1
501658 99501658 1001 86380 86390 1
502413 99502413 1001 86380 86390 1
502056 99502056 1001 86380 86390 1
502064 99502064 1001 86380 86390 1
502542 99502542 1001 86380 86390 1
503206 99503206 1001 86380 86390 1
503233 99503233 1001 86380 86390 1
503160 99503160 1001 86380 86390 1
503077 99503077 1001 86380 86390 1
502902 99502902 1001 86380 86390 1
503359 99503359 1001 86380 86390 1
503490 99503490 1001 86380 86390 1
503325 99503325 1001 86380 86390 1
503314 99503314 1001 86380 86390 1
504067 99504067 1001 86380 86390 1
503970 99503970 1001 86380 86390 1
503760 99503760 1001 86380 86390 1
503899 99503899 1001 86380 86390 1
504165 99504165 1001 86380 86390 1
504763 99504763 1001 86380 86390 1
504609 99504609 1001 86380 86390 1
504665 99504665 1001 86380 86390 1
504537 99504537 1001 86380 86390 1
504391 99504391 1001 86380 86390 1
504456 99504456 1001 86380 86390 1
504962 99504962 1001 86380 86390 1
504952 99504952 1001 86380 86390 1
505031 99505031 1001 86380 86390 1
505596 99505596 1001 86380 86390 1
505222 99505222 1001 86380 86390 1
505265 99505265 1001 86380 86390 1
505874 99505874 1001 86380 86390 1
505775 99505775 1001 86380 86390 1
505945 99505945 1001 86380 86390 1
506571 99506571 1001 86380 86390 1
506581 99506581 1001 86380 86390 1
506400 99506400 1001 86380 86390 1
506253 99506253 1001 86380 86390 1
506241 99506241 1001 86380 86390 1
506712 99506712 1001 86380 86390 1
506650 99506650 1001 86380 86390 1
506718 99506718 1001 86380 86390 1
506785 99506785 1001 86380 86390 1
507363 99507363 1001 86380 86390 1
507140 99507140 1001 86380 86390 1
507043 99507043 1001 86380 86390 1
506875 99506875 1001 86380 86390 1
507588 99507588 1001 86380 86390 1
507473 99507473 1001 86380 86390 1
507521 99507521 1001 86380 86390 1
508183 99508183 1001 86380 86390 1
507994 99507994 1001 86380 86390 1
507839 99507839 1001 86380 86390 1
507835 99507835 1001 86380 86390 1
507815 99507815 1001 86380 86390 1
508388 99508388 1001 86380 86390 1
508363 99508363 1001 86380 86390 1
508262 99508262 1001 86380 86390 1
509052 99509052 1001 86380 86390 1
508683 99508683 1001 86380 86390 1
508597 99508597 1001 86380 86390 1
509123 99509123 1001 86380 86390 1
509866 99509866 1001 86380 86390 1
509881 99509881 1001 86380 86390 1
509644 99509644 1001 86380 86390 1
509535 99509535 1001 86380 86390 1
509639 99509639 1001 86380 86390 1
509510 99509510 1001 86380 86390 1
509461 99509461 1001 86380 86390 1
509304 99509304 1001 86380 86390 1
509912 99509912 1001 86380 86390 1
510082 99510082 1001 86380 86390 1
510655 99510655 1001 86380 86390 1
510596 99510596 1001 86380 86390 1
510721 99510721 1001 86380 86390 1
510512 99510512 1001 86380 86390 1
510245 99510245 1001 86380 86390 1
510832 99510832 1001 86380 86390 1
511381 99511381 1001 86380 86390 1
511383 99511383 1001 86380 86390 1
511160 99511160 1001 86380 86390 1
511347 99511347 1001 86380 86390 1
511139 99511139 1001 86380 86390 1
511037 99511037 1001 86380 86390 1
510947 99510947 1001 86380 86390 1
511008 99511008 1001 86380 86390 1
512352 99512352 1001 86380 86390 1
512257 99512257 1001 86380 86390 1
511805 99511805 1001 86380 86390 1
512457 99512457 1001 86380 86390 1
512462 99512462 1001 86380 86390 1
512517 99512517 1001 86380 86390 1
512832 99512832 1001 86380 86390 1
512835 99512835 1001 86380 86390 1
512887 99512887 1001 86380 86390 1
512824 99512824 1001 86380 86390 1
512878 99512878 1001 86380 86390 1
512856 99512856 1001 86380 86390 1
512618 99512618 1001 86380 86390 1
513267 99513267 1001 86380 86390 1
513399 99513399 1001 86380 86390 1
514022 99514022 1001 86380 86390 1
513774 99513774 1001 86380 86390 1
513422 99513422 1001 86380 86390 1
514795 99514795 1001 86380 86390 1
514802 99514802 1001 86380 86390 1
514527 99514527 1001 86380 86390 1
514503 99514503 1001 86380 86390 1
514555 99514555 1001 86380 86390 1
514623 99514623 1001 86380 86390 1
514421 99514421 1001 86380 86390 1
514267 99514267 1001 86380 86390 1
514261 99514261 1001 86380 86390 1
515036 99515036 1001 86380 86390 1
515024 99515024 1001 86380 86390 1
514981 99514981 1001 86380 86390 1
515519 99515519 1001 86380 86390 1
515533 99515533 1001 86380 86390 1
515603 99515603 1001 86380 86390 1
515416 99515416 1001 86380 86390 1
515327 99515327 1001 86380 86390 1
515279 99515279 1001 86380 86390 1
515722 99515722 1001 86380 86390 1
516301 99516301 1001 86380 86390 1
516096 99516096 1001 86380 86390 1
516006 99516006 1001 86380 86390 1
516084 99516084 1001 86380 86390 1
517194 99517194 1001 86380 86390 1
517106 99517106 1001 86380 86390 1
516719 99516719 1001 86380 86390 1
516813 99516813 1001 86380 86390 1
517398 99517398 1001 86380 86390 1
517412 99517412 1001 86380 86390 1
517507 99517507 1001 86380 86390 1
517430 99517430 1001 86380 86390 1
517459 99517459 1001 86380 86390 1
518096 99518096 1001 86380 86390 1
517951 99517951 1001 86380 86390 1
517719 99517719 1001 86380 86390 1
517657 99517657 1001 86380 86390 1
518809 99518809 1001 86380 86390 1
518934 99518934 1001 86380 86390 1
518501 99518501 1001 86380 86390 1
518401 99518401 1001 86380 86390 1
518547 99518547 1001 86380 86390 1
519118 99519118 1001 86380 86390 1
519084 99519084 1001 86380 86390 1
519059 99519059 1001 86380 86390 1
519191 99519191 1001 86380 86390 1
519701 99519701 1001 86380 86390 1
519682 99519682 1001 86380 86390 1
519584 99519584 1001 86380 86390 1
519470 99519470 1001 86380 86390 1
519548 99519548 1001 86380 86390 1
519489 99519489 1001 86380 86390 1
519850 99519850 1001 86380 86390 1
519916 99519916 1001 86380 86390 1
519844 99519844 1001 86380 86390 1
519875 99519875 1001 86380 86390 1
520499 99520499 1001 86380 86390 1
520484 99520484 1001 86380 86390 1
520378 99520378 1001 86380 86390 1
520650 99520650 1001 86380 86390 1
520773 99520773 1001 86380 86390 1
520659 99520659 1001 86380 86390 1
520804 99520804 1001 86380 86390 1
521389 99521389 1001 86380 86390 1
521097 99521097 1001 86380 86390 1
521241 99521241 1001 86380 86390 1
520923 99520923 1001 86380 86390 1
521661 99521661 1001 86380 86390 1
521636 99521636 1001 86380 86390 1
522123 99522123 1001 86380 86390 1
522058 99522058 1001 86380 86390 1
522342 99522342 1001 86380 86390 1
522981 99522981 1001 86380 86390 1
523049 99523049 1001 86380 86390 1
522972 99522972 1001 86380 86390 1
522777 99522777 1001 86380 86390 1
522689 99522689 1001 86380 86390 1
523237 99523237 1001 86380 86390 1
523269 99523269 1001 86380 86390 1
523139 99523139 1001 86380 86390 1
523270 99523270 1001 86380 86390 1
523547 99523547 1001 86380 86390 1
523667 99523667 1001 86380 86390 1
523603 99523603 1001 86380 86390 1
523552 99523552 1001 86380 86390 1
523519 99523519 1001 86380 86390 1
523327 99523327 1001 86380 86390 1
523341 99523341 1001 86380 86390 1
523424 99523424 1001 86380 86390 1
523463 99523463 1001 86380 86390 1
523977 99523977 1001 86380 86390 1
524694 99524694 1001 86380 86390 1
524547 99524547 1001 86380 86390 1
524497 99524497 1001 86380 86390 1
524202 99524202 1001 86380 86390 1
524784 99524784 1001 86380 86390 1
524940 99524940 1001 86380 86390 1
525492 99525492 1001 86380 86390 1
525339 99525339 1001 86380 86390 1
526171 99526171 1001 86380 86390 1
525869 99525869 1001 86380 86390 1
525961 99525961 1001 86380 86390 1
526434 99526434 1001 86380 86390 1
526495 99526495 1001 86380 86390 1
526458 99526458 1001 86380 86390 1
527112 99527112 1001 86380 86390 1
527167 99527167 1001 86380 86390 1
527037 99527037 1001 86380 86390 1
526937 99526937 1001 86380 86390 1
526631 99526631 1001 86380 86390 1
526754 99526754 1001 86380 86390 1
526833 99526833 1001 86380 86390 1
526821 99526821 1001 86380 86390 1
527250 99527250 1001 86380 86390 1
527294 99527294 1001 86380 86390 1
527270 99527270 1001 86380 86390 1
527885 99527885 1001 86380 86390 1
527970 99527970 1001 86380 86390 1
527720 99527720 1001 86380 86390 1
527601 99527601 1001 86380 86390 1
528233 99528233 1001 86380 86390 1
528812 99528812 1001 86380 86390 1
528800 99528800 1001 86380 86390 1
528874 99528874 1001 86380 86390 1
528824 99528824 1001 86380 86390 1
528527 99528527 1001 86380 86390 1
528442 99528442 1001 86380 86390 1
528368 99528368 1001 86380 86390 1
528421 99528421 1001 86380 86390 1
529020 99529020 1001 86380 86390 1
529549 99529549 1001 86380 86390 1
529327 99529327 1001 86380 86390 1
529234 99529234 1001 86380 86390 1
529300 99529300 1001 86380 86390 1
529919 99529919 1001 86380 86390 1
529823 99529823 1001 86380 86390 1
530389 99530389 1001 86380 86390 1
530358 99530358 1001 86380 86390 1
530437 99530437 1001 86380 86390 1
530276 99530276 1001 86380 86390 1
529953 99529953 1001 86380 86390 1
530578 99530578 1001 86380 86390 1
530633 99530633 1001 86380 86390 1
530664 99530664 1001 86380 86390 1
531371 99531371 1001 86380 86390 1
531020 99531020 1001 86380 86390 1
530804 99530804 1001 86380 86390 1
530783 99530783 1001 86380 86390 1
532080 99532080 1001 86380 86390 1
532042 99532042 1001 86380 86390 1
531863 99531863 1001 86380 86390 1
531878 99531878 1001 86380 86390 1
531893 99531893 1001 86380 86390 1
531665 99531665 1001 86380 86390 1
531749 99531749 1001 86380 86390 1
531659 99531659 1001 86380 86390 1
531647 99531647 1001 86380 86390 1
532284 99532284 1001 86380 86390 1
532406 99532406 1001 86380 86390 1
532225 99532225 1001 86380 86390 1
532215 99532215 1001 86380 86390 1
532906 99532906 1001 86380 86390 1
532897 99532897 1001 86380 86390 1
532977 99532977 1001 86380 86390 1
532801 99532801 1001 86380 86390 1
532748 99532748 1001 86380 86390 1
532414 99532414 1001 86380 86390 1
533345 99533345 1001 86380 86390 1
533401 99533401 1001 86380 86390 1
533414 99533414 1001 86380 86390 1
533417 99533417 1001 86380 86390 1
534038 99534038 1001 86380 86390 1
534040 99534040 1001 86380 86390 1
533911 99533911 1001 86380 86390 1
534326 99534326 1001 86380 86390 1
534384 99534384 1001 86380 86390 1
534200 99534200 1001 86380 86390 1
534202 99534202 1001 86380 86390 1
534704 99534704 1001 86380 86390 1
534835 99534835 1001 86380 86390 1
535365 99535365 1001 86380 86390 1
535508 99535508 1001 86380 86390 1
535283 99535283 1001 86380 86390 1
535196 99535196 1001 86380 86390 1
535033 99535033 1001 86380 86390 1
535615 99535615 1001 86380 86390 1
536168 99536168 1001 86380 86390 1
535944 99535944 1001 86380 86390 1
536078 99536078 1001 86380 86390 1
535799 99535799 1001 86380 86390 1
536359 99536359 1001 86380 86390 1
537061 99537061 1001 86380 86390 1
537067 99537067 1001 86380 86390 1
537058 99537058 1001 86380 86390 1
537111 99537111 1001 86380 86390 1
536948 99536948 1001 86380 86390 1
536583 99536583 1001 86380 86390 1
537306 99537306 1001 86380 86390 1
537294 99537294 1001 86380 86390 1
537942 99537942 1001 86380 86390 1
537885 99537885 1001 86380 86390 1
537924 99537924 1001 86380 86390 1
537777 99537777 1001 86380 86390 1
537502 99537502 1001 86380 86390 1
537414 99537414 1001 86380 86390 1
537577 99537577 1001 86380 86390 1
538021 99538021 1001 86380 86390 1
538434 99538434 1001 86380 86390 1
538314 99538314 1001 86380 86390 1
538229 99538229 1001 86380 86390 1
538385 99538385 1001 86380 86390 1
538348 99538348 1001 86380 86390 1
538284 99538284 1001 86380 86390 1
538850 99538850 1001 86380 86390 1
539465 99539465 1001 86380 86390 1
539466 99539466 1001 86380 86390 1
539337 99539337 1001 86380 86390 1
539234 99539234 1001 86380 86390 1
539367 99539367 1001 86380 86390 1
539394 99539394 1001 86380 86390 1
539054 99539054 1001 86380 86390 1
539187 99539187 1001 86380 86390 1
539678 99539678 1001 86380 86390 1
539795 99539795 1001 86380 86390 1
539760 99539760 1001 86380 86390 1
540162 99540162 1001 86380 86390 1
540072 99540072 1001 86380 86390 1
540090 99540090 1001 86380 86390 1
539981 99539981 1001 86380 86390 1
540026 99540026 1001 86380 86390 1
540014 99540014 1001 86380 86390 1
541174 99541174 1001 86380 86390 1
541014 99541014 1001 86380 86390 1
541043 99541043 1001 86380 86390 1
540776 99540776 1001 86380 86390 1
540868 99540868 1001 86380 86390 1
540871 99540871 1001 86380 86390 1
540677 99540677 1001 86380 86390 1
541412 99541412 1001 86380 86390 1
541302 99541302 1001 86380 86390 1
541982 99541982 1001 86380 86390 1
541847 99541847 1001 86380 86390 1
542183 99542183 1001 86380 86390 1
542262 99542262 1001 86380 86390 1
542822 99542822 1001 86380 86390 1
542537 99542537 1001 86380 86390 1
542539 99542539 1001 86380 86390 1
542421 99542421 1001 86380 86390 1
543074 99543074 1001 86380 86390 1
543734 99543734 1001 86380 86390 1
543670 99543670 1001 86380 86390 1
543599 99543599 1001 86380 86390 1
543439 99543439 1001 86380 86390 1
543470 99543470 1001 86380 86390 1
543298 99543298 1001 86380 86390 1
543160 99543160 1001 86380 86390 1
544535 99544535 1001 86380 86390 1
544372 99544372 1001 86380 86390 1
544284 99544284 1001 86380 86390 1
544349 99544349 1001 86380 86390 1
544133 99544133 1001 86380 86390 1
544087 99544087 1001 86380 86390 1
402738 384 1001 9000 10437 1
434496 499 1001 33360 33717 1
400451 99400451 1001 86380 86390 1
400581 99400581 1001 86380 86390 1
400889 99400889 1001 86380 86390 1
400834 99400834 1001 86380 86390 1
401500 99401500 1001 86380 86390 1
402596 99402596 1001 86380 86390 1
402796 99402796 1001 86380 86390 1
403013 99403013 1001 86380 86390 1
403155 99403155 1001 86380 86390 1
404254 99404254 1001 86380 86390 1
404238 99404238 1001 86380 86390 1
404555 99404555 1001 86380 86390 1
404952 99404952 1001 86380 86390 1
405015 99405015 1001 86380 86390 1
405387 99405387 1001 86380 86390 1
405375 99405375 1001 86380 86390 1
406075 99406075 1001 86380 86390 1
406131 99406131 1001 86380 86390 1
407244 99407244 1001 86380 86390 1
407382 99407382 1001 86380 86390 1
407500 99407500 1001 86380 86390 1
407660 99407660 1001 86380 86390 1
407672 99407672 1001 86380 86390 1
407804 99407804 1001 86380 86390 1
407898 99407898 1001 86380 86390 1
408054 99408054 1001 86380 86390 1
408714 99408714 1001 86380 86390 1
408800 99408800 1001 86380 86390 1
408847 99408847 1001 86380 86390 1
409195 99409195 1001 86380 86390 1
409201 99409201 1001 86380 86390 1
409542 99409542 1001 86380 86390 1
409765 99409765 1001 86380 86390 1
409800 99409800 1001 86380 86390 1
409828 99409828 1001 86380 86390 1
409862 99409862 1001 86380 86390 1
410014 99410014 1001 86380 86390 1
410300 99410300 1001 86380 86390 1
410739 99410739 1001 86380 86390 1
410741 99410741 1001 86380 86390 1
411329 99411329 1001 86380 86390 1
411745 99411745 1001 86380 86390 1
411932 99411932 1001 86380 86390 1
411959 99411959 1001 86380 86390 1
412446 99412446 1001 86380 86390 1
412424 99412424 1001 86380 86390 1
412334 99412334 1001 86380 86390 1
412417 99412417 1001 86380 86390 1
413619 99413619 1001 86380 86390 1
413410 99413410 1001 86380 86390 1
413533 99413533 1001 86380 86390 1
412859 99412859 1001 86380 86390 1
414034 99414034 1001 86380 86390 1
414015 99414015 1001 86380 86390 1
413917 99413917 1001 86380 86390 1
415147 99415147 1001 86380 86390 1
414586 99414586 1001 86380 86390 1
415573 99415573 1001 86380 86390 1
416736 99416736 1001 86380 86390 1
416888 99416888 1001 86380 86390 1
416135 99416135 1001 86380 86390 1
418694 99418694 1001 86380 86390 1
417645 99417645 1001 86380 86390 1
419194 99419194 1001 86380 86390 1
420303 99420303 1001 86380 86390 1
419704 99419704 1001 86380 86390 1
419731 99419731 1001 86380 86390 1
419977 99419977 1001 86380 86390 1
421743 99421743 1001 86380 86390 1
421700 99421700 1001 86380 86390 1
421012 99421012 1001 86380 86390 1
421135 99421135 1001 86380 86390 1
422181 99422181 1001 86380 86390 1
422326 99422326 1001 86380 86390 1
422136 99422136 1001 86380 86390 1
423632 99423632 1001 86380 86390 1
423567 99423567 1001 86380 86390 1
423399 99423399 1001 86380 86390 1
422749 99422749 1001 86380 86390 1
422681 99422681 1001 86380 86390 1
422915 99422915 1001 86380 86390 1
423866 99423866 1001 86380 86390 1
423838 99423838 1001 86380 86390 1
425288 99425288 1001 86380 86390 1
424599 99424599 1001 86380 86390 1
424492 99424492 1001 86380 86390 1
424343 99424343 1001 86380 86390 1
424159 99424159 1001 86380 86390 1
424234 99424234 1001 86380 86390 1
425476 99425476 1001 86380 86390 1
425392 99425392 1001 86380 86390 1
427048 99427048 1001 86380 86390 1
426991 99426991 1001 86380 86390 1
426221 99426221 1001 86380 86390 1
427274 99427274 1001 86380 86390 1
427334 99427334 1001 86380 86390 1
427255 99427255 1001 86380 86390 1
428543 99428543 1001 86380 86390 1
428679 99428679 1001 86380 86390 1
428605 99428605 1001 86380 86390 1
428019 99428019 1001 86380 86390 1
427820 99427820 1001 86380 86390 1
428817 99428817 1001 86380 86390 1
429085 99429085 1001 86380 86390 1
430280 99430280 1001 86380 86390 1
429987 99429987 1001 86380 86390 1
429615 99429615 1001 86380 86390 1
429748 99429748 1001 86380 86390 1
429607 99429607 1001 86380 86390 1
429612 99429612 1001 86380 86390 1
429410 99429410 1001 86380 86390 1
429180 99429180 1001 86380 86390 1
429532 99429532 1001 86380 86390 1
429416 99429416 1001 86380 86390 1
429384 99429384 1001 86380 86390 1
430641 99430641 1001 86380 86390 1
430746 99430746 1001 86380 86390 1
430466 99430466 1001 86380 86390 1
432025 99432025 1001 86380 86390 1
431559 99431559 1001 86380 86390 1
431525 99431525 1001 86380 86390 1
430994 99430994 1001 86380 86390 1
430866 99430866 1001 86380 86390 1
433462 99433462 1001 86380 86390 1
432915 99432915 1001 86380 86390 1
433009 99433009 1001 86380 86390 1
433131 99433131 1001 86380 86390 1
432654 99432654 1001 86380 86390 1
432739 99432739 1001 86380 86390 1
433858 99433858 1001 86380 86390 1
434088 99434088 1001 86380 86390 1
435042 99435042 1001 86380 86390 1
435345 99435345 1001 86380 86390 1
434734 99434734 1001 86380 86390 1
434423 99434423 1001 86380 86390 1
434449 99434449 1001 86380 86390 1
435862 99435862 1001 86380 86390 1
435601 99435601 1001 86380 86390 1
436613 99436613 1001 86380 86390 1
436405 99436405 1001 86380 86390 1
437305 99437305 1001 86380 86390 1
300014 99300014 1001 86380 86390 1
300652 99300652 1001 86380 86390 1
300691 99300691 1001 86380 86390 1
300620 99300620 1001 86380 86390 1
300569 99300569 1001 86380 86390 1
300458 99300458 1001 86380 86390 1
300485 99300485 1001 86380 86390 1
300334 99300334 1001 86380 86390 1
300323 99300323 1001 86380 86390 1
300766 99300766 1001 86380 86390 1
300883 99300883 1001 86380 86390 1
300929 99300929 1001 86380 86390 1
301478 99301478 1001 86380 86390 1
301525 99301525 1001 86380 86390 1
301541 99301541 1001 86380 86390 1
301273 99301273 1001 86380 86390 1
301347 99301347 1001 86380 86390 1
301752 99301752 1001 86380 86390 1
301667 99301667 1001 86380 86390 1
302319 99302319 1001 86380 86390 1
302049 99302049 1001 86380 86390 1
302083 99302083 1001 86380 86390 1
301929 99301929 1001 86380 86390 1
301802 99301802 1001 86380 86390 1
301938 99301938 1001 86380 86390 1
302585 99302585 1001 86380 86390 1
302467 99302467 1001 86380 86390 1
303107 99303107 1001 86380 86390 1
303086 99303086 1001 86380 86390 1
302953 99302953 1001 86380 86390 1
303381 99303381 1001 86380 86390 1
303935 99303935 1001 86380 86390 1
303622 99303622 1001 86380 86390 1
303637 99303637 1001 86380 86390 1
303769 99303769 1001 86380 86390 1
303744 99303744 1001 86380 86390 1
303733 99303733 1001 86380 86390 1
303509 99303509 1001 86380 86390 1
304072 99304072 1001 86380 86390 1
304191 99304191 1001 86380 86390 1
304665 99304665 1001 86380 86390 1
304525 99304525 1001 86380 86390 1
304257 99304257 1001 86380 86390 1
304348 99304348 1001 86380 86390 1
304391 99304391 1001 86380 86390 1
305442 99305442 1001 86380 86390 1
305278 99305278 1001 86380 86390 1
305322 99305322 1001 86380 86390 1
305068 99305068 1001 86380 86390 1
305100 99305100 1001 86380 86390 1
305140 99305140 1001 86380 86390 1
305179 99305179 1001 86380 86390 1
500102 99500102 1001 86380 86390 1
500056 99500056 1001 86380 86390 1
500044 99500044 1001 86380 86390 1
500677 99500677 1001 86380 86390 1
500290 99500290 1001 86380 86390 1
500394 99500394 1001 86380 86390 1
500359 99500359 1001 86380 86390 1
500823 99500823 1001 86380 86390 1
500840 99500840 1001 86380 86390 1
500844 99500844 1001 86380 86390 1
500924 99500924 1001 86380 86390 1
500822 99500822 1001 86380 86390 1
501402 99501402 1001 86380 86390 1
501428 99501428 1001 86380 86390 1
501339 99501339 1001 86380 86390 1
501125 99501125 1001 86380 86390 1
501101 99501101 1001 86380 86390 1
501030 99501030 1001 86380 86390 1
501694 99501694 1001 86380 86390 1
502280 99502280 1001 86380 86390 1
501928 99501928 1001 86380 86390 1
501956 99501956 1001 86380 86390 1
501854 99501854 1001 86380 86390 1
502477 99502477 1001 86380 86390 1
502586 99502586 1001 86380 86390 1
502667 99502667 1001 86380 86390 1
502878 99502878 1001 86380 86390 1
502719 99502719 1001 86380 86390 1
502681 99502681 1001 86380 86390 1
503408 99503408 1001 86380 86390 1
503334 99503334 1001 86380 86390 1
503477 99503477 1001 86380 86390 1
503455 99503455 1001 86380 86390 1
503482 99503482 1001 86380 86390 1
504058 99504058 1001 86380 86390 1
504049 99504049 1001 86380 86390 1
503765 99503765 1001 86380 86390 1
503769 99503769 1001 86380 86390 1
503696 99503696 1001 86380 86390 1
504236 99504236 1001 86380 86390 1
504176 99504176 1001 86380 86390 1
504884 99504884 1001 86380 86390 1
504728 99504728 1001 86380 86390 1
505147 99505147 1001 86380 86390 1
505745 99505745 1001 86380 86390 1
505687 99505687 1001 86380 86390 1
505423 99505423 1001 86380 86390 1
505529 99505529 1001 86380 86390 1
505323 99505323 1001 86380 86390 1
505950 99505950 1001 86380 86390 1
505811 99505811 1001 86380 86390 1
505946 99505946 1001 86380 86390 1
506520 99506520 1001 86380 86390 1
506533 99506533 1001 86380 86390 1
506561 99506561 1001 86380 86390 1
506577 99506577 1001 86380 86390 1
506465 99506465 1001 86380 86390 1
506224 99506224 1001 86380 86390 1
506107 99506107 1001 86380 86390 1
507422 99507422 1001 86380 86390 1
507013 99507013 1001 86380 86390 1
507083 99507083 1001 86380 86390 1
507109 99507109 1001 86380 86390 1
507019 99507019 1001 86380 86390 1
508120 99508120 1001 86380 86390 1
508051 99508051 1001 86380 86390 1
507864 99507864 1001 86380 86390 1
508040 99508040 1001 86380 86390 1
508029 99508029 1001 86380 86390 1
507647 99507647 1001 86380 86390 1
507628 99507628 1001 86380 86390 1
508987 99508987 1001 86380 86390 1
508958 99508958 1001 86380 86390 1
508689 99508689 1001 86380 86390 1
509843 99509843 1001 86380 86390 1
509659 99509659 1001 86380 86390 1
509650 99509650 1001 86380 86390 1
509604 99509604 1001 86380 86390 1
509410 99509410 1001 86380 86390 1
509428 99509428 1001 86380 86390 1
510015 99510015 1001 86380 86390 1
509697 99509697 1001 86380 86390 1
510019 99510019 1001 86380 86390 1
510703 99510703 1001 86380 86390 1
510485 99510485 1001 86380 86390 1
510436 99510436 1001 86380 86390 1
510443 99510443 1001 86380 86390 1
510828 99510828 1001 86380 86390 1
510834 99510834 1001 86380 86390 1
510827 99510827 1001 86380 86390 1
511437 99511437 1001 86380 86390 1
510987 99510987 1001 86380 86390 1
511005 99511005 1001 86380 86390 1
511046 99511046 1001 86380 86390 1
511592 99511592 1001 86380 86390 1
511583 99511583 1001 86380 86390 1
511559 99511559 1001 86380 86390 1
511742 99511742 1001 86380 86390 1
512148 99512148 1001 86380 86390 1
512140 99512140 1001 86380 86390 1
511902 99511902 1001 86380 86390 1
512520 99512520 1001 86380 86390 1
512421 99512421 1001 86380 86390 1
512518 99512518 1001 86380 86390 1
513170 99513170 1001 86380 86390 1
513180 99513180 1001 86380 86390 1
513194 99513194 1001 86380 86390 1
512873 99512873 1001 86380 86390 1
512990 99512990 1001 86380 86390 1
512939 99512939 1001 86380 86390 1
512902 99512902 1001 86380 86390 1
512760 99512760 1001 86380 86390 1
513320 99513320 1001 86380 86390 1
513230 99513230 1001 86380 86390 1
513210 99513210 1001 86380 86390 1
513344 99513344 1001 86380 86390 1
513880 99513880 1001 86380 86390 1
513961 99513961 1001 86380 86390 1
513884 99513884 1001 86380 86390 1
514026 99514026 1001 86380 86390 1
513993 99513993 1001 86380 86390 1
513651 99513651 1001 86380 86390 1
513599 99513599 1001 86380 86390 1
514046 99514046 1001 86380 86390 1
514851 99514851 1001 86380 86390 1
514550 99514550 1001 86380 86390 1
514557 99514557 1001 86380 86390 1
514635 99514635 1001 86380 86390 1
514625 99514625 1001 86380 86390 1
514381 99514381 1001 86380 86390 1
515023 99515023 1001 86380 86390 1
514884 99514884 1001 86380 86390 1
515102 99515102 1001 86380 86390 1
515820 99515820 1001 86380 86390 1
515690 99515690 1001 86380 86390 1
515860 99515860 1001 86380 86390 1
516466 99516466 1001 86380 86390 1
516242 99516242 1001 86380 86390 1
516222 99516222 1001 86380 86390 1
515898 99515898 1001 86380 86390 1
516612 99516612 1001 86380 86390 1
516574 99516574 1001 86380 86390 1
517274 99517274 1001 86380 86390 1
517305 99517305 1001 86380 86390 1
517141 99517141 1001 86380 86390 1
516989 99516989 1001 86380 86390 1
517067 99517067 1001 86380 86390 1
517081 99517081 1001 86380 86390 1
516728 99516728 1001 86380 86390 1
517381 99517381 1001 86380 86390 1
517447 99517447 1001 86380 86390 1
517765 99517765 1001 86380 86390 1
517733 99517733 1001 86380 86390 1
518353 99518353 1001 86380 86390 1
518329 99518329 1001 86380 86390 1
518296 99518296 1001 86380 86390 1
518832 99518832 1001 86380 86390 1
518588 99518588 1001 86380 86390 1
518701 99518701 1001 86380 86390 1
518625 99518625 1001 86380 86390 1
518704 99518704 1001 86380 86390 1
518423 99518423 1001 86380 86390 1
518502 99518502 1001 86380 86390 1
519647 99519647 1001 86380 86390 1
519781 99519781 1001 86380 86390 1
519424 99519424 1001 86380 86390 1
519541 99519541 1001 86380 86390 1
519393 99519393 1001 86380 86390 1
520007 99520007 1001 86380 86390 1
519950 99519950 1001 86380 86390 1
520487 99520487 1001 86380 86390 1
520552 99520552 1001 86380 86390 1
520536 99520536 1001 86380 86390 1
520306 99520306 1001 86380 86390 1
520392 99520392 1001 86380 86390 1
520393 99520393 1001 86380 86390 1
520106 99520106 1001 86380 86390 1
521341 99521341 1001 86380 86390 1
521436 99521436 1001 86380 86390 1
521265 99521265 1001 86380 86390 1
521425 99521425 1001 86380 86390 1
521261 99521261 1001 86380 86390 1
520926 99520926 1001 86380 86390 1
521593 99521593 1001 86380 86390 1
522037 99522037 1001 86380 86390 1
521887 99521887 1001 86380 86390 1
523029 99523029 1001 86380 86390 1
522710 99522710 1001 86380 86390 1
522853 99522853 1001 86380 86390 1
522632 99522632 1001 86380 86390 1
522609 99522609 1001 86380 86390 1
522548 99522548 1001 86380 86390 1
523120 99523120 1001 86380 86390 1
523137 99523137 1001 86380 86390 1
523842 99523842 1001 86380 86390 1
523928 99523928 1001 86380 86390 1
523736 99523736 1001 86380 86390 1
523387 99523387 1001 86380 86390 1
524028 99524028 1001 86380 86390 1
524674 99524674 1001 86380 86390 1
524650 99524650 1001 86380 86390 1
524761 99524761 1001 86380 86390 1
524486 99524486 1001 86380 86390 1
524867 99524867 1001 86380 86390 1
524806 99524806 1001 86380 86390 1
525547 99525547 1001 86380 86390 1
525584 99525584 1001 86380 86390 1
525368 99525368 1001 86380 86390 1
525025 99525025 1001 86380 86390 1
525784 99525784 1001 86380 86390 1
526286 99526286 1001 86380 86390 1
526265 99526265 1001 86380 86390 1
526154 99526154 1001 86380 86390 1
526491 99526491 1001 86380 86390 1
527202 99527202 1001 86380 86390 1
526926 99526926 1001 86380 86390 1
526735 99526735 1001 86380 86390 1
526744 99526744 1001 86380 86390 1
527433 99527433 1001 86380 86390 1
527436 99527436 1001 86380 86390 1
528074 99528074 1001 86380 86390 1
528003 99528003 1001 86380 86390 1
527826 99527826 1001 86380 86390 1
527535 99527535 1001 86380 86390 1
527562 99527562 1001 86380 86390 1
527458 99527458 1001 86380 86390 1
528093 99528093 1001 86380 86390 1
528423 99528423 1001 86380 86390 1
528393 99528393 1001 86380 86390 1
528486 99528486 1001 86380 86390 1
529068 99529068 1001 86380 86390 1
528919 99528919 1001 86380 86390 1
529526 99529526 1001 86380 86390 1
529755 99529755 1001 86380 86390 1
529834 99529834 1001 86380 86390 1
530283 99530283 1001 86380 86390 1
530294 99530294 1001 86380 86390 1
529960 99529960 1001 86380 86390 1
530039 99530039 1001 86380 86390 1
529994 99529994 1001 86380 86390 1
530708 99530708 1001 86380 86390 1
530717 99530717 1001 86380 86390 1
531158 99531158 1001 86380 86390 1
531159 99531159 1001 86380 86390 1
531057 99531057 1001 86380 86390 1
530853 99530853 1001 86380 86390 1
530960 99530960 1001 86380 86390 1
532189 99532189 1001 86380 86390 1
531652 99531652 1001 86380 86390 1
532297 99532297 1001 86380 86390 1
532327 99532327 1001 86380 86390 1
533018 99533018 1001 86380 86390 1
532716 99532716 1001 86380 86390 1
532734 99532734 1001 86380 86390 1
532722 99532722 1001 86380 86390 1
532462 99532462 1001 86380 86390 1
532412 99532412 1001 86380 86390 1
533232 99533232 1001 86380 86390 1
533698 99533698 1001 86380 86390 1
533460 99533460 1001 86380 86390 1
533364 99533364 1001 86380 86390 1
534596 99534596 1001 86380 86390 1
534650 99534650 1001 86380 86390 1
534458 99534458 1001 86380 86390 1
534305 99534305 1001 86380 86390 1
534067 99534067 1001 86380 86390 1
534227 99534227 1001 86380 86390 1
535462 99535462 1001 86380 86390 1
535463 99535463 1001 86380 86390 1
535158 99535158 1001 86380 86390 1
534943 99534943 1001 86380 86390 1
535096 99535096 1001 86380 86390 1
535656 99535656 1001 86380 86390 1
535644 99535644 1001 86380 86390 1
535597 99535597 1001 86380 86390 1
536277 99536277 1001 86380 86390 1
536073 99536073 1001 86380 86390 1
536116 99536116 1001 86380 86390 1
535975 99535975 1001 86380 86390 1
535758 99535758 1001 86380 86390 1
535896 99535896 1001 86380 86390 1
536989 99536989 1001 86380 86390 1
536755 99536755 1001 86380 86390 1
536860 99536860 1001 86380 86390 1
536784 99536784 1001 86380 86390 1
536680 99536680 1001 86380 86390 1
536656 99536656 1001 86380 86390 1
537861 99537861 1001 86380 86390 1
537932 99537932 1001 86380 86390 1
537591 99537591 1001 86380 86390 1
537683 99537683 1001 86380 86390 1
537696 99537696 1001 86380 86390 1
537678 99537678 1001 86380 86390 1
538657 99538657 1001 86380 86390 1
538808 99538808 1001 86380 86390 1
538574 99538574 1001 86380 86390 1
538466 99538466 1001 86380 86390 1
538198 99538198 1001 86380 86390 1
538974 99538974 1001 86380 86390 1
538976 99538976 1001 86380 86390 1
539509 99539509 1001 86380 86390 1
539422 99539422 1001 86380 86390 1
539206 99539206 1001 86380 86390 1
539145 99539145 1001 86380 86390 1
539226 99539226 1001 86380 86390 1
539781 99539781 1001 86380 86390 1
539709 99539709 1001 86380 86390 1
539736 99539736 1001 86380 86390 1
540444 99540444 1001 86380 86390 1
540454 99540454 1001 86380 86390 1
540068 99540068 1001 86380 86390 1
540113 99540113 1001 86380 86390 1
540191 99540191 1001 86380 86390 1
540610 99540610 1001 86380 86390 1
540897 99540897 1001 86380 86390 1
540714 99540714 1001 86380 86390 1
540676 99540676 1001 86380 86390 1
541345 99541345 1001 86380 86390 1
541393 99541393 1001 86380 86390 1
541980 99541980 1001 86380 86390 1
541859 99541859 1001 86380 86390 1
541589 99541589 1001 86380 86390 1
542877 99542877 1001 86380 86390 1
542614 99542614 1001 86380 86390 1
542565 99542565 1001 86380 86390 1
542734 99542734 1001 86380 86390 1
542555 99542555 1001 86380 86390 1
542494 99542494 1001 86380 86390 1
543027 99543027 1001 86380 86390 1
543146 99543146 1001 86380 86390 1
543057 99543057 1001 86380 86390 1
543745 99543745 1001 86380 86390 1
543576 99543576 1001 86380 86390 1
543425 99543425 1001 86380 86390 1
543241 99543241 1001 86380 86390 1
543220 99543220 1001 86380 86390 1
543821 99543821 1001 86380 86390 1
543787 99543787 1001 86380 86390 1
543961 99543961 1001 86380 86390 1
544201 99544201 1001 86380 86390 1
544217 99544217 1001 86380 86390 1
544388 99544388 1001 86380 86390 1
544624 99544624 1001 86380 86390 1
433392 1035 1001 29220 31077 1
400001 99400001 1001 86380 86390 1
400212 99400212 1001 86380 86390 1
400166 99400166 1001 86380 86390 1
400676 99400676 1001 86380 86390 1
401335 99401335 1001 86380 86390 1
401739 99401739 1001 86380 86390 1
401855 99401855 1001 86380 86390 1
402102 99402102 1001 86380 86390 1
402686 99402686 1001 86380 86390 1
402600 99402600 1001 86380 86390 1
402707 99402707 1001 86380 86390 1
402731 99402731 1001 86380 86390 1
402806 99402806 1001 86380 86390 1
403504 99403504 1001 86380 86390 1
403837 99403837 1001 86380 86390 1
404026 99404026 1001 86380 86390 1
403981 99403981 1001 86380 86390 1
404029 99404029 1001 86380 86390 1
404300 99404300 1001 86380 86390 1
404403 99404403 1001 86380 86390 1
404637 99404637 1001 86380 86390 1
404626 99404626 1001 86380 86390 1
405032 99405032 1001 86380 86390 1
405045 99405045 1001 86380 86390 1
405163 99405163 1001 86380 86390 1
405430 99405430 1001 86380 86390 1
405535 99405535 1001 86380 86390 1
405960 99405960 1001 86380 86390 1
406072 99406072 1001 86380 86390 1
406581 99406581 1001 86380 86390 1
406827 99406827 1001 86380 86390 1
406754 99406754 1001 86380 86390 1
407095 99407095 1001 86380 86390 1
407107 99407107 1001 86380 86390 1
407357 99407357 1001 86380 86390 1
407497 99407497 1001 86380 86390 1
407484 99407484 1001 86380 86390 1
407802 99407802 1001 86380 86390 1
408002 99408002 1001 86380 86390 1
408123 99408123 1001 86380 86390 1
408252 99408252 1001 86380 86390 1
408627 99408627 1001 86380 86390 1
408642 99408642 1001 86380 86390 1
409593 99409593 1001 86380 86390 1
409628 99409628 1001 86380 86390 1
410057 99410057 1001 86380 86390 1
409996 99409996 1001 86380 86390 1
410166 99410166 1001 86380 86390 1
410198 99410198 1001 86380 86390 1
410444 99410444 1001 86380 86390 1
410558 99410558 1001 86380 86390 1
411591 99411591 1001 86380 86390 1
413382 99413382 1001 86380 86390 1
413690 99413690 1001 86380 86390 1
413491 99413491 1001 86380 86390 1
412871 99412871 1001 86380 86390 1
412490 99412490 1001 86380 86390 1
413961 99413961 1001 86380 86390 1
414031 99414031 1001 86380 86390 1
414748 99414748 1001 86380 86390 1
414669 99414669 1001 86380 86390 1
416686 99416686 1001 86380 86390 1
416139 99416139 1001 86380 86390 1
417483 99417483 1001 86380 86390 1
418459 99418459 1001 86380 86390 1
418461 99418461 1001 86380 86390 1
418209 99418209 1001 86380 86390 1
418345 99418345 1001 86380 86390 1
418210 99418210 1001 86380 86390 1
417715 99417715 1001 86380 86390 1
418971 99418971 1001 86380 86390 1
419662 99419662 1001 86380 86390 1
420632 99420632 1001 86380 86390 1
420559 99420559 1001 86380 86390 1
421643 99421643 1001 86380 86390 1
421365 99421365 1001 86380 86390 1
421155 99421155 1001 86380 86390 1
421193 99421193 1001 86380 86390 1
422219 99422219 1001 86380 86390 1
423386 99423386 1001 86380 86390 1
423736 99423736 1001 86380 86390 1
423299 99423299 1001 86380 86390 1
422960 99422960 1001 86380 86390 1
422788 99422788 1001 86380 86390 1
424691 99424691 1001 86380 86390 1
424356 99424356 1001 86380 86390 1
424359 99424359 1001 86380 86390 1
424383 99424383 1001 86380 86390 1
425611 99425611 1001 86380 86390 1
425517 99425517 1001 86380 86390 1
425518 99425518 1001 86380 86390 1
425592 99425592 1001 86380 86390 1
425485 99425485 1001 86380 86390 1
426799 99426799 1001 86380 86390 1
427094 99427094 1001 86380 86390 1
426690 99426690 1001 86380 86390 1
426150 99426150 1001 86380 86390 1
426061 99426061 1001 86380 86390 1
427157 99427157 1001 86380 86390 1
428364 99428364 1001 86380 86390 1
428554 99428554 1001 86380 86390 1
428416 99428416 1001 86380 86390 1
428489 99428489 1001 86380 86390 1
428130 99428130 1001 86380 86390 1
428049 99428049 1001 86380 86390 1
428953 99428953 1001 86380 86390 1
429165 99429165 1001 86380 86390 1
429974 99429974 1001 86380 86390 1
430056 99430056 1001 86380 86390 1
430236 99430236 1001 86380 86390 1
430356 99430356 1001 86380 86390 1
429274 99429274 1001 86380 86390 1
429370 99429370 1001 86380 86390 1
429535 99429535 1001 86380 86390 1
429538 99429538 1001 86380 86390 1
430538 99430538 1001 86380 86390 1
431307 99431307 1001 86380 86390 1
431521 99431521 1001 86380 86390 1
431644 99431644 1001 86380 86390 1
430995 99430995 1001 86380 86390 1
432087 99432087 1001 86380 86390 1
432127 99432127 1001 86380 86390 1
432476 99432476 1001 86380 86390 1
432552 99432552 1001 86380 86390 1
432699 99432699 1001 86380 86390 1
432585 99432585 1001 86380 86390 1
432653 99432653 1001 86380 86390 1
433958 99433958 1001 86380 86390 1
433933 99433933 1001 86380 86390 1
434602 99434602 1001 86380 86390 1
434343 99434343 1001 86380 86390 1
434453 99434453 1001 86380 86390 1
434391 99434391 1001 86380 86390 1
435462 99435462 1001 86380 86390 1
435662 99435662 1001 86380 86390 1
435477 99435477 1001 86380 86390 1
437015 99437015 1001 86380 86390 1
436657 99436657 1001 86380 86390 1
436586 99436586 1001 86380 86390 1
436413 99436413 1001 86380 86390 1
300028 99300028 1001 86380 86390 1
300539 99300539 1001 86380 86390 1
300523 99300523 1001 86380 86390 1
300453 99300453 1001 86380 86390 1
300760 99300760 1001 86380 86390 1
300789 99300789 1001 86380 86390 1
301366 99301366 1001 86380 86390 1
301431 99301431 1001 86380 86390 1
301346 99301346 1001 86380 86390 1
300952 99300952 1001 86380 86390 1
300981 99300981 1001 86380 86390 1
300945 99300945 1001 86380 86390 1
302265 99302265 1001 86380 86390 1
302337 99302337 1001 86380 86390 1
302369 99302369 1001 86380 86390 1
302169 99302169 1001 86380 86390 1
302484 99302484 1001 86380 86390 1
303145 99303145 1001 86380 86390 1
303082 99303082 1001 86380 86390 1
303179 99303179 1001 86380 86390 1
303116 99303116 1001 86380 86390 1
302969 99302969 1001 86380 86390 1
302982 99302982 1001 86380 86390 1
302628 99302628 1001 86380 86390 1
303246 99303246 1001 86380 86390 1
304023 99304023 1001 86380 86390 1
303690 99303690 1001 86380 86390 1
304720 99304720 1001 86380 86390 1
304677 99304677 1001 86380 86390 1
304742 99304742 1001 86380 86390 1
304640 99304640 1001 86380 86390 1
304360 99304360 1001 86380 86390 1
304274 99304274 1001 86380 86390 1
304275 99304275 1001 86380 86390 1
304927 99304927 1001 86380 86390 1
304992 99304992 1001 86380 86390 1
305662 99305662 1001 86380 86390 1
305318 99305318 1001 86380 86390 1
305067 99305067 1001 86380 86390 1
305204 99305204 1001 86380 86390 1
500129 99500129 1001 86380 86390 1
500647 99500647 1001 86380 86390 1
500800 99500800 1001 86380 86390 1
500535 99500535 1001 86380 86390 1
500515 99500515 1001 86380 86390 1
500245 99500245 1001 86380 86390 1
500285 99500285 1001 86380 86390 1
500202 99500202 1001 86380 86390 1
500892 99500892 1001 86380 86390 1
500999 99500999 1001 86380 86390 1
501013 99501013 1001 86380 86390 1
500821 99500821 1001 86380 86390 1
501622 99501622 1001 86380 86390 1
501484 99501484 1001 86380 86390 1
501588 99501588 1001 86380 86390 1
501376 99501376 1001 86380 86390 1
501433 99501433 1001 86380 86390 1
501191 99501191 1001 86380 86390 1
501207 99501207 1001 86380 86390 1
501197 99501197 1001 86380 86390 1
501185 99501185 1001 86380 86390 1
501042 99501042 1001 86380 86390 1
501703 99501703 1001 86380 86390 1
502396 99502396 1001 86380 86390 1
502427 99502427 1001 86380 86390 1
501867 99501867 1001 86380 86390 1
502474 99502474 1001 86380 86390 1
502997 99502997 1001 86380 86390 1
503082 99503082 1001 86380 86390 1
502834 99502834 1001 86380 86390 1
503480 99503480 1001 86380 86390 1
504086 99504086 1001 86380 86390 1
503992 99503992 1001 86380 86390 1
503735 99503735 1001 86380 86390 1
503693 99503693 1001 86380 86390 1
504143 99504143 1001 86380 86390 1
504133 99504133 1001 86380 86390 1
504751 99504751 1001 86380 86390 1
504582 99504582 1001 86380 86390 1
504972 99504972 1001 86380 86390 1
505104 99505104 1001 86380 86390 1
505743 99505743 1001 86380 86390 1
505726 99505726 1001 86380 86390 1
505534 99505534 1001 86380 86390 1
505525 99505525 1001 86380 86390 1
505188 99505188 1001 86380 86390 1
505924 99505924 1001 86380 86390 1
505823 99505823 1001 86380 86390 1
505815 99505815 1001 86380 86390 1
506404 99506404 1001 86380 86390 1
506444 99506444 1001 86380 86390 1
506447 99506447 1001 86380 86390 1
506578 99506578 1001 86380 86390 1
506316 99506316 1001 86380 86390 1
506278 99506278 1001 86380 86390 1
506160 99506160 1001 86380 86390 1
506113 99506113 1001 86380 86390 1
506597 99506597 1001 86380 86390 1
507389 99507389 1001 86380 86390 1
507402 99507402 1001 86380 86390 1
507050 99507050 1001 86380 86390 1
508173 99508173 1001 86380 86390 1
508148 99508148 1001 86380 86390 1
508220 99508220 1001 86380 86390 1
508050 99508050 1001 86380 86390 1
508235 99508235 1001 86380 86390 1
507655 99507655 1001 86380 86390 1
507794 99507794 1001 86380 86390 1
508971 99508971 1001 86380 86390 1
508701 99508701 1001 86380 86390 1
508598 99508598 1001 86380 86390 1
508492 99508492 1001 86380 86390 1
509231 99509231 1001 86380 86390 1
509169 99509169 1001 86380 86390 1
509841 99509841 1001 86380 86390 1
509522 99509522 1001 86380 86390 1
509512 99509512 1001 86380 86390 1
509360 99509360 1001 86380 86390 1
509328 99509328 1001 86380 86390 1
510691 99510691 1001 86380 86390 1
510592 99510592 1001 86380 86390 1
510420 99510420 1001 86380 86390 1
510491 99510491 1001 86380 86390 1
510135 99510135 1001 86380 86390 1
511531 99511531 1001 86380 86390 1
511548 99511548 1001 86380 86390 1
511075 99511075 1001 86380 86390 1
511064 99511064 1001 86380 86390 1
511035 99511035 1001 86380 86390 1
512378 99512378 1001 86380 86390 1
512279 99512279 1001 86380 86390 1
512377 99512377 1001 86380 86390 1
511999 99511999 1001 86380 86390 1
511887 99511887 1001 86380 86390 1
512547 99512547 1001 86380 86390 1
512447 99512447 1001 86380 86390 1
513018 99513018 1001 86380 86390 1
513268 99513268 1001 86380 86390 1
513363 99513363 1001 86380 86390 1
513908 99513908 1001 86380 86390 1
513988 99513988 1001 86380 86390 1
513757 99513757 1001 86380 86390 1
513562 99513562 1001 86380 86390 1
514193 99514193 1001 86380 86390 1
514828 99514828 1001 86380 86390 1
514707 99514707 1001 86380 86390 1
514657 99514657 1001 86380 86390 1
514791 99514791 1001 86380 86390 1
514817 99514817 1001 86380 86390 1
514549 99514549 1001 86380 86390 1
514564 99514564 1001 86380 86390 1
514240 99514240 1001 86380 86390 1
514425 99514425 1001 86380 86390 1
514868 99514868 1001 86380 86390 1
515498 99515498 1001 86380 86390 1
515669 99515669 1001 86380 86390 1
515443 99515443 1001 86380 86390 1
515223 99515223 1001 86380 86390 1
515085 99515085 1001 86380 86390 1
515734 99515734 1001 86380 86390 1
515801 99515801 1001 86380 86390 1
516489 99516489 1001 86380 86390 1
516283 99516283 1001 86380 86390 1
516298 99516298 1001 86380 86390 1
515929 99515929 1001 86380 86390 1
515997 99515997 1001 86380 86390 1
515922 99515922 1001 86380 86390 1
515926 99515926 1001 86380 86390 1
515978 99515978 1001 86380 86390 1
516608 99516608 1001 86380 86390 1
516950 99516950 1001 86380 86390 1
517026 99517026 1001 86380 86390 1
517078 99517078 1001 86380 86390 1
516772 99516772 1001 86380 86390 1
517517 99517517 1001 86380 86390 1
517416 99517416 1001 86380 86390 1
517498 99517498 1001 86380 86390 1
518026 99518026 1001 86380 86390 1
518053 99518053 1001 86380 86390 1
517933 99517933 1001 86380 86390 1
517824 99517824 1001 86380 86390 1
517648 99517648 1001 86380 86390 1
518850 99518850 1001 86380 86390 1
518799 99518799 1001 86380 86390 1
518656 99518656 1001 86380 86390 1
518619 99518619 1001 86380 86390 1
518474 99518474 1001 86380 86390 1
518568 99518568 1001 86380 86390 1
519011 99519011 1001 86380 86390 1
519040 99519040 1001 86380 86390 1
519137 99519137 1001 86380 86390 1
519726 99519726 1001 86380 86390 1
519731 99519731 1001 86380 86390 1
519482 99519482 1001 86380 86390 1
519431 99519431 1001 86380 86390 1
519364 99519364 1001 86380 86390 1
519314 99519314 1001 86380 86390 1
519355 99519355 1001 86380 86390 1
519396 99519396 1001 86380 86390 1
519879 99519879 1001 86380 86390 1
519962 99519962 1001 86380 86390 1
520280 99520280 1001 86380 86390 1
520340 99520340 1001 86380 86390 1
520223 99520223 1001 86380 86390 1
520678 99520678 1001 86380 86390 1
521134 99521134 1001 86380 86390 1
521494 99521494 1001 86380 86390 1
521667 99521667 1001 86380 86390 1
522209 99522209 1001 86380 86390 1
522108 99522108 1001 86380 86390 1
522025 99522025 1001 86380 86390 1
521903 99521903 1001 86380 86390 1
521840 99521840 1001 86380 86390 1
521769 99521769 1001 86380 86390 1
522385 99522385 1001 86380 86390 1
522401 99522401 1001 86380 86390 1
522441 99522441 1001 86380 86390 1
522722 99522722 1001 86380 86390 1
522878 99522878 1001 86380 86390 1
522679 99522679 1001 86380 86390 1
522582 99522582 1001 86380 86390 1
523291 99523291 1001 86380 86390 1
523153 99523153 1001 86380 86390 1
523623 99523623 1001 86380 86390 1
523702 99523702 1001 86380 86390 1
523703 99523703 1001 86380 86390 1
523642 99523642 1001 86380 86390 1
523582 99523582 1001 86380 86390 1
523725 99523725 1001 86380 86390 1
524668 99524668 1001 86380 86390 1
524630 99524630 1001 86380 86390 1
524736 99524736 1001 86380 86390 1
524588 99524588 1001 86380 86390 1
524376 99524376 1001 86380 86390 1
524377 99524377 1001 86380 86390 1
524431 99524431 1001 86380 86390 1
524483 99524483 1001 86380 86390 1
524860 99524860 1001 86380 86390 1
524939 99524939 1001 86380 86390 1
524903 99524903 1001 86380 86390 1
525510 99525510 1001 86380 86390 1
525459 99525459 1001 86380 86390 1
525295 99525295 1001 86380 86390 1
525246 99525246 1001 86380 86390 1
525081 99525081 1001 86380 86390 1
525634 99525634 1001 86380 86390 1
525796 99525796 1001 86380 86390 1
526222 99526222 1001 86380 86390 1
526198 99526198 1001 86380 86390 1
526069 99526069 1001 86380 86390 1
526058 99526058 1001 86380 86390 1
526149 99526149 1001 86380 86390 1
526453 99526453 1001 86380 86390 1
527049 99527049 1001 86380 86390 1
526853 99526853 1001 86380 86390 1
526693 99526693 1001 86380 86390 1
526816 99526816 1001 86380 86390 1
527269 99527269 1001 86380 86390 1
527323 99527323 1001 86380 86390 1
527996 99527996 1001 86380 86390 1
527945 99527945 1001 86380 86390 1
527946 99527946 1001 86380 86390 1
527825 99527825 1001 86380 86390 1
527800 99527800 1001 86380 86390 1
527725 99527725 1001 86380 86390 1
527501 99527501 1001 86380 86390 1
527557 99527557 1001 86380 86390 1
528193 99528193 1001 86380 86390 1
528206 99528206 1001 86380 86390 1
528866 99528866 1001 86380 86390 1
528763 99528763 1001 86380 86390 1
528770 99528770 1001 86380 86390 1
528353 99528353 1001 86380 86390 1
529042 99529042 1001 86380 86390 1
528965 99528965 1001 86380 86390 1
529005 99529005 1001 86380 86390 1
528971 99528971 1001 86380 86390 1
529677 99529677 1001 86380 86390 1
529400 99529400 1001 86380 86390 1
529228 99529228 1001 86380 86390 1
529219 99529219 1001 86380 86390 1
530286 99530286 1001 86380 86390 1
530119 99530119 1001 86380 86390 1
530033 99530033 1001 86380 86390 1
530644 99530644 1001 86380 86390 1
531216 99531216 1001 86380 86390 1
531115 99531115 1001 86380 86390 1
530901 99530901 1001 86380 86390 1
530904 99530904 1001 86380 86390 1
530936 99530936 1001 86380 86390 1
531510 99531510 1001 86380 86390 1
531500 99531500 1001 86380 86390 1
531556 99531556 1001 86380 86390 1
531569 99531569 1001 86380 86390 1
532072 99532072 1001 86380 86390 1
532009 99532009 1001 86380 86390 1
532011 99532011 1001 86380 86390 1
531612 99531612 1001 86380 86390 1
531662 99531662 1001 86380 86390 1
532390 99532390 1001 86380 86390 1
532405 99532405 1001 86380 86390 1
532985 99532985 1001 86380 86390 1
532910 99532910 1001 86380 86390 1
532849 99532849 1001 86380 86390 1
532902 99532902 1001 86380 86390 1
532650 99532650 1001 86380 86390 1
533111 99533111 1001 86380 86390 1
533138 99533138 1001 86380 86390 1
533152 99533152 1001 86380 86390 1
533695 99533695 1001 86380 86390 1
533761 99533761 1001 86380 86390 1
533624 99533624 1001 86380 86390 1
534583 99534583 1001 86380 86390 1
534519 99534519 1001 86380 86390 1
534271 99534271 1001 86380 86390 1
534236 99534236 1001 86380 86390 1
534161 99534161 1001 86380 86390 1
534084 99534084 1001 86380 86390 1
534826 99534826 1001 86380 86390 1
535479 99535479 1001 86380 86390 1
535385 99535385 1001 86380 86390 1
535267 99535267 1001 86380 86390 1
535155 99535155 1001 86380 86390 1
534946 99534946 1001 86380 86390 1
535572 99535572 1001 86380 86390 1
535619 99535619 1001 86380 86390 1
535555 99535555 1001 86380 86390 1
535594 99535594 1001 86380 86390 1
536146 99536146 1001 86380 86390 1
535924 99535924 1001 86380 86390 1
535784 99535784 1001 86380 86390 1
535823 99535823 1001 86380 86390 1
536348 99536348 1001 86380 86390 1
536478 99536478 1001 86380 86390 1
536443 99536443 1001 86380 86390 1
536434 99536434 1001 86380 86390 1
536806 99536806 1001 86380 86390 1
536661 99536661 1001 86380 86390 1
536589 99536589 1001 86380 86390 1
537216 99537216 1001 86380 86390 1
537916 99537916 1001 86380 86390 1
537659 99537659 1001 86380 86390 1
537514 99537514 1001 86380 86390 1
538012 99538012 1001 86380 86390 1
538083 99538083 1001 86380 86390 1
538008 99538008 1001 86380 86390 1
538468 99538468 1001 86380 86390 1
538293 99538293 1001 86380 86390 1
538332 99538332 1001 86380 86390 1
538296 99538296 1001 86380 86390 1
538928 99538928 1001 86380 86390 1
538892 99538892 1001 86380 86390 1
538842 99538842 1001 86380 86390 1
539610 99539610 1001 86380 86390 1
539543 99539543 1001 86380 86390 1
539583 99539583 1001 86380 86390 1
539298 99539298 1001 86380 86390 1
540318 99540318 1001 86380 86390 1
540409 99540409 1001 86380 86390 1
540453 99540453 1001 86380 86390 1
540188 99540188 1001 86380 86390 1
540244 99540244 1001 86380 86390 1
539898 99539898 1001 86380 86390 1
539906 99539906 1001 86380 86390 1
540611 99540611 1001 86380 86390 1
540525 99540525 1001 86380 86390 1
540915 99540915 1001 86380 86390 1
540944 99540944 1001 86380 86390 1
540791 99540791 1001 86380 86390 1
540768 99540768 1001 86380 86390 1
541439 99541439 1001 86380 86390 1
541723 99541723 1001 86380 86390 1
541762 99541762 1001 86380 86390 1
541740 99541740 1001 86380 86390 1
541857 99541857 1001 86380 86390 1
541581 99541581 1001 86380 86390 1
542749 99542749 1001 86380 86390 1
542893 99542893 1001 86380 86390 1
542663 99542663 1001 86380 86390 1
542676 99542676 1001 86380 86390 1
542600 99542600 1001 86380 86390 1
542480 99542480 1001 86380 86390 1
542488 99542488 1001 86380 86390 1
542527 99542527 1001 86380 86390 1
543066 99543066 1001 86380 86390 1
543106 99543106 1001 86380 86390 1
543648 99543648 1001 86380 86390 1
543418 99543418 1001 86380 86390 1
543358 99543358 1001 86380 86390 1
543948 99543948 1001 86380 86390 1
544537 99544537 1001 86380 86390 1
544409 99544409 1001 86380 86390 1
544450 99544450 1001 86380 86390 1
544517 99544517 1001 86380 86390 1
544292 99544292 1001 86380 86390 1
544280 99544280 1001 86380 86390 1
544345 99544345 1001 86380 86390 1
544288 99544288 1001 86380 86390 1
543985 99543985 1001 86380 86390 1
544647 99544647 1001 86380 86390 1
400152 99400152 1001 86380 86390 1
400723 99400723 1001 86380 86390 1
400853 99400853 1001 86380 86390 1
401009 99401009 1001 86380 86390 1
401012 99401012 1001 86380 86390 1
401127 99401127 1001 86380 86390 1
401458 99401458 1001 86380 86390 1
401854 99401854 1001 86380 86390 1
402068 99402068 1001 86380 86390 1
402765 99402765 1001 86380 86390 1
402862 99402862 1001 86380 86390 1
403075 99403075 1001 86380 86390 1
403250 99403250 1001 86380 86390 1
403465 99403465 1001 86380 86390 1
404106 99404106 1001 86380 86390 1
404578 99404578 1001 86380 86390 1
405016 99405016 1001 86380 86390 1
405190 99405190 1001 86380 86390 1
405758 99405758 1001 86380 86390 1
405667 99405667 1001 86380 86390 1
405835 99405835 1001 86380 86390 1
405858 99405858 1001 86380 86390 1
406192 99406192 1001 86380 86390 1
406401 99406401 1001 86380 86390 1
406416 99406416 1001 86380 86390 1
406913 99406913 1001 86380 86390 1
407177 99407177 1001 86380 86390 1
407571 99407571 1001 86380 86390 1
408277 99408277 1001 86380 86390 1
408389 99408389 1001 86380 86390 1
408604 99408604 1001 86380 86390 1
408749 99408749 1001 86380 86390 1
408852 99408852 1001 86380 86390 1
408875 99408875 1001 86380 86390 1
409237 99409237 1001 86380 86390 1
409885 99409885 1001 86380 86390 1
410205 99410205 1001 86380 86390 1
410653 99410653 1001 86380 86390 1
410684 99410684 1001 86380 86390 1
410637 99410637 1001 86380 86390 1
410928 99410928 1001 86380 86390 1
411082 99411082 1001 86380 86390 1
411542 99411542 1001 86380 86390 1
411655 99411655 1001 86380 86390 1
412392 99412392 1001 86380 86390 1
412455 99412455 1001 86380 86390 1
413383 99413383 1001 86380 86390 1
412765 99412765 1001 86380 86390 1
413951 99413951 1001 86380 86390 1
413738 99413738 1001 86380 86390 1
413910 99413910 1001 86380 86390 1
413715 99413715 1001 86380 86390 1
414985 99414985 1001 86380 86390 1
415087 99415087 1001 86380 86390 1
414962 99414962 1001 86380 86390 1
414587 99414587 1001 86380 86390 1
414240 99414240 1001 86380 86390 1
416905 99416905 1001 86380 86390 1
416917 99416917 1001 86380 86390 1
416470 99416470 1001 86380 86390 1
416557 99416557 1001 86380 86390 1
415932 99415932 1001 86380 86390 1
415966 99415966 1001 86380 86390 1
417074 99417074 1001 86380 86390 1
417121 99417121 1001 86380 86390 1
417238 99417238 1001 86380 86390 1
417193 99417193 1001 86380 86390 1
417534 99417534 1001 86380 86390 1
418552 99418552 1001 86380 86390 1
418497 99418497 1001 86380 86390 1
418193 99418193 1001 86380 86390 1
418219 99418219 1001 86380 86390 1
418380 99418380 1001 86380 86390 1
417795 99417795 1001 86380 86390 1
417613 99417613 1001 86380 86390 1
417898 99417898 1001 86380 86390 1
417844 99417844 1001 86380 86390 1
419197 99419197 1001 86380 86390 1
419040 99419040 1001 86380 86390 1
420174 99420174 1001 86380 86390 1
420086 99420086 1001 86380 86390 1
420268 99420268 1001 86380 86390 1
420327 99420327 1001 86380 86390 1
419811 99419811 1001 86380 86390 1
419991 99419991 1001 86380 86390 1
419412 99419412 1001 86380 86390 1
420790 99420790 1001 86380 86390 1
420683 99420683 1001 86380 86390 1
420800 99420800 1001 86380 86390 1
422077 99422077 1001 86380 86390 1
421998 99421998 1001 86380 86390 1
421476 99421476 1001 86380 86390 1
421387 99421387 1001 86380 86390 1
421288 99421288 1001 86380 86390 1
421449 99421449 1001 86380 86390 1
422412 99422412 1001 86380 86390 1
423669 99423669 1001 86380 86390 1
423484 99423484 1001 86380 86390 1
423127 99423127 1001 86380 86390 1
423062 99423062 1001 86380 86390 1
422877 99422877 1001 86380 86390 1
422883 99422883 1001 86380 86390 1
422657 99422657 1001 86380 86390 1
422786 99422786 1001 86380 86390 1
422876 99422876 1001 86380 86390 1
423781 99423781 1001 86380 86390 1
423983 99423983 1001 86380 86390 1
425176 99425176 1001 86380 86390 1
425063 99425063 1001 86380 86390 1
425272 99425272 1001 86380 86390 1
424863 99424863 1001 86380 86390 1
424604 99424604 1001 86380 86390 1
424974 99424974 1001 86380 86390 1
424368 99424368 1001 86380 86390 1
424203 99424203 1001 86380 86390 1
425498 99425498 1001 86380 86390 1
426790 99426790 1001 86380 86390 1
426456 99426456 1001 86380 86390 1
426291 99426291 1001 86380 86390 1
426060 99426060 1001 86380 86390 1
428063 99428063 1001 86380 86390 1
430088 99430088 1001 86380 86390 1
430135 99430135 1001 86380 86390 1
429877 99429877 1001 86380 86390 1
429363 99429363 1001 86380 86390 1
430548 99430548 1001 86380 86390 1
430796 99430796 1001 86380 86390 1
430645 99430645 1001 86380 86390 1
431403 99431403 1001 86380 86390 1
430901 99430901 1001 86380 86390 1
431154 99431154 1001 86380 86390 1
430881 99430881 1001 86380 86390 1
430907 99430907 1001 86380 86390 1
432321 99432321 1001 86380 86390 1
432397 99432397 1001 86380 86390 1
432454 99432454 1001 86380 86390 1
432234 99432234 1001 86380 86390 1
433521 99433521 1001 86380 86390 1
433588 99433588 1001 86380 86390 1
432777 99432777 1001 86380 86390 1
434050 99434050 1001 86380 86390 1
435037 99435037 1001 86380 86390 1
435377 99435377 1001 86380 86390 1
435094 99435094 1001 86380 86390 1
434921 99434921 1001 86380 86390 1
434144 99434144 1001 86380 86390 1
434528 99434528 1001 86380 86390 1
435687 99435687 1001 86380 86390 1
435816 99435816 1001 86380 86390 1
435694 99435694 1001 86380 86390 1
436990 99436990 1001 86380 86390 1
436215 99436215 1001 86380 86390 1
435988 99435988 1001 86380 86390 1
436278 99436278 1001 86380 86390 1
300023 99300023 1001 86380 86390 1
300012 99300012 1001 86380 86390 1
300053 99300053 1001 86380 86390 1
300636 99300636 1001 86380 86390 1
300346 99300346 1001 86380 86390 1
300463 99300463 1001 86380 86390 1
300455 99300455 1001 86380 86390 1
300240 99300240 1001 86380 86390 1
300868 99300868 1001 86380 86390 1
300765 99300765 1001 86380 86390 1
300782 99300782 1001 86380 86390 1
301532 99301532 1001 86380 86390 1
301311 99301311 1001 86380 86390 1
301186 99301186 1001 86380 86390 1
301282 99301282 1001 86380 86390 1
300964 99300964 1001 86380 86390 1
301619 99301619 1001 86380 86390 1
302346 99302346 1001 86380 86390 1
302356 99302356 1001 86380 86390 1
302176 99302176 1001 86380 86390 1
301993 99301993 1001 86380 86390 1
301787 99301787 1001 86380 86390 1
302568 99302568 1001 86380 86390 1
303030 99303030 1001 86380 86390 1
302913 99302913 1001 86380 86390 1
302609 99302609 1001 86380 86390 1
303272 99303272 1001 86380 86390 1
303402 99303402 1001 86380 86390 1
303888 99303888 1001 86380 86390 1
304099 99304099 1001 86380 86390 1
304222 99304222 1001 86380 86390 1
304758 99304758 1001 86380 86390 1
304527 99304527 1001 86380 86390 1
304612 99304612 1001 86380 86390 1
304330 99304330 1001 86380 86390 1
304371 99304371 1001 86380 86390 1
304387 99304387 1001 86380 86390 1
304444 99304444 1001 86380 86390 1
304886 99304886 1001 86380 86390 1
305673 99305673 1001 86380 86390 1
305566 99305566 1001 86380 86390 1
305340 99305340 1001 86380 86390 1
500116 99500116 1001 86380 86390 1
500033 99500033 1001 86380 86390 1
500810 99500810 1001 86380 86390 1
500507 99500507 1001 86380 86390 1
500471 99500471 1001 86380 86390 1
500447 99500447 1001 86380 86390 1
500607 99500607 1001 86380 86390 1
500372 99500372 1001 86380 86390 1
500886 99500886 1001 86380 86390 1
501603 99501603 1001 86380 86390 1
501560 99501560 1001 86380 86390 1
501522 99501522 1001 86380 86390 1
501411 99501411 1001 86380 86390 1
501059 99501059 1001 86380 86390 1
501091 99501091 1001 86380 86390 1
501029 99501029 1001 86380 86390 1
502328 99502328 1001 86380 86390 1
502356 99502356 1001 86380 86390 1
502374 99502374 1001 86380 86390 1
502067 99502067 1001 86380 86390 1
502171 99502171 1001 86380 86390 1
502091 99502091 1001 86380 86390 1
502489 99502489 1001 86380 86390 1
502503 99502503 1001 86380 86390 1
502584 99502584 1001 86380 86390 1
503086 99503086 1001 86380 86390 1
502893 99502893 1001 86380 86390 1
503006 99503006 1001 86380 86390 1
502857 99502857 1001 86380 86390 1
504074 99504074 1001 86380 86390 1
503811 99503811 1001 86380 86390 1
503712 99503712 1001 86380 86390 1
503529 99503529 1001 86380 86390 1
504270 99504270 1001 86380 86390 1
504781 99504781 1001 86380 86390 1
504769 99504769 1001 86380 86390 1
504603 99504603 1001 86380 86390 1
504434 99504434 1001 86380 86390 1
505086 99505086 1001 86380 86390 1
504949 99504949 1001 86380 86390 1
505003 99505003 1001 86380 86390 1
505134 99505134 1001 86380 86390 1
505591 99505591 1001 86380 86390 1
505635 99505635 1001 86380 86390 1
505585 99505585 1001 86380 86390 1
505728 99505728 1001 86380 86390 1
505522 99505522 1001 86380 86390 1
505535 99505535 1001 86380 86390 1
505255 99505255 1001 86380 86390 1
505193 99505193 1001 86380 86390 1
505284 99505284 1001 86380 86390 1
505792 99505792 1001 86380 86390 1
506547 99506547 1001 86380 86390 1
506421 99506421 1001 86380 86390 1
506437 99506437 1001 86380 86390 1
506657 99506657 1001 86380 86390 1
507208 99507208 1001 86380 86390 1
507186 99507186 1001 86380 86390 1
506915 99506915 1001 86380 86390 1
506824 99506824 1001 86380 86390 1
506865 99506865 1001 86380 86390 1
507525 99507525 1001 86380 86390 1
508226 99508226 1001 86380 86390 1
508039 99508039 1001 86380 86390 1
508002 99508002 1001 86380 86390 1
507873 99507873 1001 86380 86390 1
507668 99507668 1001 86380 86390 1
507644 99507644 1001 86380 86390 1
507637 99507637 1001 86380 86390 1
508300 99508300 1001 86380 86390 1
509059 99509059 1001 86380 86390 1
508731 99508731 1001 86380 86390 1
508607 99508607 1001 86380 86390 1
509191 99509191 1001 86380 86390 1
509130 99509130 1001 86380 86390 1
509084 99509084 1001 86380 86390 1
509718 99509718 1001 86380 86390 1
509285 99509285 1001 86380 86390 1
510059 99510059 1001 86380 86390 1
510086 99510086 1001 86380 86390 1
509918 99509918 1001 86380 86390 1
509934 99509934 1001 86380 86390 1
510444 99510444 1001 86380 86390 1
510511 99510511 1001 86380 86390 1
510275 99510275 1001 86380 86390 1
510310 99510310 1001 86380 86390 1
511388 99511388 1001 86380 86390 1
511549 99511549 1001 86380 86390 1
511142 99511142 1001 86380 86390 1
511285 99511285 1001 86380 86390 1
511273 99511273 1001 86380 86390 1
510980 99510980 1001 86380 86390 1
510954 99510954 1001 86380 86390 1
511033 99511033 1001 86380 86390 1
511653 99511653 1001 86380 86390 1
512124 99512124 1001 86380 86390 1
512060 99512060 1001 86380 86390 1
512121 99512121 1001 86380 86390 1
511854 99511854 1001 86380 86390 1
512579 99512579 1001 86380 86390 1
512872 99512872 1001 86380 86390 1
512749 99512749 1001 86380 86390 1
513249 99513249 1001 86380 86390 1
513357 99513357 1001 86380 86390 1
513833 99513833 1001 86380 86390 1
513682 99513682 1001 86380 86390 1
513505 99513505 1001 86380 86390 1
513552 99513552 1001 86380 86390 1
514084 99514084 1001 86380 86390 1
514818 99514818 1001 86380 86390 1
514524 99514524 1001 86380 86390 1
514301 99514301 1001 86380 86390 1
514873 99514873 1001 86380 86390 1
514927 99514927 1001 86380 86390 1
514891 99514891 1001 86380 86390 1
515033 99515033 1001 86380 86390 1
515319 99515319 1001 86380 86390 1
515194 99515194 1001 86380 86390 1
515202 99515202 1001 86380 86390 1
515268 99515268 1001 86380 86390 1
515735 99515735 1001 86380 86390 1
516460 99516460 1001 86380 86390 1
516071 99516071 1001 86380 86390 1
515917 99515917 1001 86380 86390 1
515943 99515943 1001 86380 86390 1
516678 99516678 1001 86380 86390 1
516696 99516696 1001 86380 86390 1
516951 99516951 1001 86380 86390 1
517016 99517016 1001 86380 86390 1
517111 99517111 1001 86380 86390 1
517047 99517047 1001 86380 86390 1
517541 99517541 1001 86380 86390 1
517797 99517797 1001 86380 86390 1
518350 99518350 1001 86380 86390 1
518234 99518234 1001 86380 86390 1
518693 99518693 1001 86380 86390 1
518737 99518737 1001 86380 86390 1
518622 99518622 1001 86380 86390 1
519092 99519092 1001 86380 86390 1
519030 99519030 1001 86380 86390 1
519695 99519695 1001 86380 86390 1
519457 99519457 1001 86380 86390 1
519327 99519327 1001 86380 86390 1
519318 99519318 1001 86380 86390 1
519399 99519399 1001 86380 86390 1
519866 99519866 1001 86380 86390 1
520010 99520010 1001 86380 86390 1
519911 99519911 1001 86380 86390 1
520610 99520610 1001 86380 86390 1
520503 99520503 1001 86380 86390 1
520598 99520598 1001 86380 86390 1
520390 99520390 1001 86380 86390 1
520165 99520165 1001 86380 86390 1
520155 99520155 1001 86380 86390 1
520793 99520793 1001 86380 86390 1
520770 99520770 1001 86380 86390 1
520695 99520695 1001 86380 86390 1
520766 99520766 1001 86380 86390 1
521284 99521284 1001 86380 86390 1
521112 99521112 1001 86380 86390 1
522235 99522235 1001 86380 86390 1
522225 99522225 1001 86380 86390 1
521942 99521942 1001 86380 86390 1
521714 99521714 1001 86380 86390 1
521675 99521675 1001 86380 86390 1
521703 99521703 1001 86380 86390 1
521862 99521862 1001 86380 86390 1
521683 99521683 1001 86380 86390 1
522319 99522319 1001 86380 86390 1
522298 99522298 1001 86380 86390 1
523003 99523003 1001 86380 86390 1
523069 99523069 1001 86380 86390 1
522983 99522983 1001 86380 86390 1
522771 99522771 1001 86380 86390 1
522554 99522554 1001 86380 86390 1
523271 99523271 1001 86380 86390 1
523136 99523136 1001 86380 86390 1
523176 99523176 1001 86380 86390 1
523720 99523720 1001 86380 86390 1
523608 99523608 1001 86380 86390 1
524661 99524661 1001 86380 86390 1
524586 99524586 1001 86380 86390 1
524366 99524366 1001 86380 86390 1
524350 99524350 1001 86380 86390 1
524173 99524173 1001 86380 86390 1
525402 99525402 1001 86380 86390 1
525223 99525223 1001 86380 86390 1
525392 99525392 1001 86380 86390 1
525361 99525361 1001 86380 86390 1
525182 99525182 1001 86380 86390 1
525766 99525766 1001 86380 86390 1
525743 99525743 1001 86380 86390 1
525604 99525604 1001 86380 86390 1
525734 99525734 1001 86380 86390 1
526349 99526349 1001 86380 86390 1
526063 99526063 1001 86380 86390 1
526038 99526038 1001 86380 86390 1
526047 99526047 1001 86380 86390 1
525989 99525989 1001 86380 86390 1
525952 99525952 1001 86380 86390 1
526538 99526538 1001 86380 86390 1
526531 99526531 1001 86380 86390 1
527199 99527199 1001 86380 86390 1
527051 99527051 1001 86380 86390 1
527076 99527076 1001 86380 86390 1
527018 99527018 1001 86380 86390 1
526936 99526936 1001 86380 86390 1
526819 99526819 1001 86380 86390 1
527292 99527292 1001 86380 86390 1
528013 99528013 1001 86380 86390 1
527807 99527807 1001 86380 86390 1
527814 99527814 1001 86380 86390 1
527840 99527840 1001 86380 86390 1
527629 99527629 1001 86380 86390 1
527567 99527567 1001 86380 86390 1
527530 99527530 1001 86380 86390 1
528880 99528880 1001 86380 86390 1
528580 99528580 1001 86380 86390 1
528620 99528620 1001 86380 86390 1
528501 99528501 1001 86380 86390 1
528385 99528385 1001 86380 86390 1
528454 99528454 1001 86380 86390 1
528301 99528301 1001 86380 86390 1
528304 99528304 1001 86380 86390 1
529627 99529627 1001 86380 86390 1
529516 99529516 1001 86380 86390 1
529390 99529390 1001 86380 86390 1
529176 99529176 1001 86380 86390 1
529112 99529112 1001 86380 86390 1
529271 99529271 1001 86380 86390 1
529811 99529811 1001 86380 86390 1
529761 99529761 1001 86380 86390 1
530416 99530416 1001 86380 86390 1
530238 99530238 1001 86380 86390 1
530062 99530062 1001 86380 86390 1
530045 99530045 1001 86380 86390 1
531245 99531245 1001 86380 86390 1
531126 99531126 1001 86380 86390 1
531066 99531066 1001 86380 86390 1
531083 99531083 1001 86380 86390 1
530763 99530763 1001 86380 86390 1
530767 99530767 1001 86380 86390 1
530963 99530963 1001 86380 86390 1
531383 99531383 1001 86380 86390 1
531451 99531451 1001 86380 86390 1
531479 99531479 1001 86380 86390 1
532120 99532120 1001 86380 86390 1
531833 99531833 1001 86380 86390 1
531644 99531644 1001 86380 86390 1
531661 99531661 1001 86380 86390 1
532463 99532463 1001 86380 86390 1
532560 99532560 1001 86380 86390 1
533088 99533088 1001 86380 86390 1
533079 99533079 1001 86380 86390 1
533711 99533711 1001 86380 86390 1
533603 99533603 1001 86380 86390 1
533606 99533606 1001 86380 86390 1
533585 99533585 1001 86380 86390 1
533993 99533993 1001 86380 86390 1
534595 99534595 1001 86380 86390 1
534618 99534618 1001 86380 86390 1
534423 99534423 1001 86380 86390 1
534221 99534221 1001 86380 86390 1
534272 99534272 1001 86380 86390 1
534756 99534756 1001 86380 86390 1
535436 99535436 1001 86380 86390 1
535125 99535125 1001 86380 86390 1
535112 99535112 1001 86380 86390 1
535152 99535152 1001 86380 86390 1
535209 99535209 1001 86380 86390 1
534918 99534918 1001 86380 86390 1
534893 99534893 1001 86380 86390 1
534960 99534960 1001 86380 86390 1
535604 99535604 1001 86380 86390 1
536301 99536301 1001 86380 86390 1
536187 99536187 1001 86380 86390 1
535872 99535872 1001 86380 86390 1
535774 99535774 1001 86380 86390 1
535867 99535867 1001 86380 86390 1
536517 99536517 1001 86380 86390 1
536365 99536365 1001 86380 86390 1
536534 99536534 1001 86380 86390 1
536382 99536382 1001 86380 86390 1
536487 99536487 1001 86380 86390 1
537099 99537099 1001 86380 86390 1
537074 99537074 1001 86380 86390 1
536863 99536863 1001 86380 86390 1
536561 99536561 1001 86380 86390 1
536629 99536629 1001 86380 86390 1
536708 99536708 1001 86380 86390 1
537270 99537270 1001 86380 86390 1
537592 99537592 1001 86380 86390 1
537424 99537424 1001 86380 86390 1
537437 99537437 1001 86380 86390 1
537543 99537543 1001 86380 86390 1
538061 99538061 1001 86380 86390 1
538056 99538056 1001 86380 86390 1
538189 99538189 1001 86380 86390 1
538783 99538783 1001 86380 86390 1
538417 99538417 1001 86380 86390 1
538562 99538562 1001 86380 86390 1
538608 99538608 1001 86380 86390 1
538238 99538238 1001 86380 86390 1
538330 99538330 1001 86380 86390 1
538922 99538922 1001 86380 86390 1
538975 99538975 1001 86380 86390 1
539633 99539633 1001 86380 86390 1
539244 99539244 1001 86380 86390 1
539235 99539235 1001 86380 86390 1
539217 99539217 1001 86380 86390 1
539717 99539717 1001 86380 86390 1
540383 99540383 1001 86380 86390 1
540414 99540414 1001 86380 86390 1
540082 99540082 1001 86380 86390 1
540110 99540110 1001 86380 86390 1
539912 99539912 1001 86380 86390 1
540556 99540556 1001 86380 86390 1
540655 99540655 1001 86380 86390 1
540514 99540514 1001 86380 86390 1
541279 99541279 1001 86380 86390 1
541062 99541062 1001 86380 86390 1
540829 99540829 1001 86380 86390 1
540850 99540850 1001 86380 86390 1
542062 99542062 1001 86380 86390 1
541699 99541699 1001 86380 86390 1
541622 99541622 1001 86380 86390 1
542168 99542168 1001 86380 86390 1
542769 99542769 1001 86380 86390 1
542717 99542717 1001 86380 86390 1
542641 99542641 1001 86380 86390 1
542659 99542659 1001 86380 86390 1
543141 99543141 1001 86380 86390 1
543129 99543129 1001 86380 86390 1
543685 99543685 1001 86380 86390 1
543164 99543164 1001 86380 86390 1
543355 99543355 1001 86380 86390 1
543227 99543227 1001 86380 86390 1
543854 99543854 1001 86380 86390 1
544585 99544585 1001 86380 86390 1
544559 99544559 1001 86380 86390 1
544268 99544268 1001 86380 86390 1
544194 99544194 1001 86380 86390 1
544044 99544044 1001 86380 86390 1
543981 99543981 1001 86380 86390 1
544738 99544738 1001 86380 86390 1
544742 99544742 1001 86380 86390 1
544616 99544616 1001 86380 86390 1
400007 99400007 1001 86380 86390 1
400322 99400322 1001 86380 86390 1
400845 99400845 1001 86380 86390 1
401249 99401249 1001 86380 86390 1
401289 99401289 1001 86380 86390 1
401323 99401323 1001 86380 86390 1
401807 99401807 1001 86380 86390 1
401840 99401840 1001 86380 86390 1
402433 99402433 1001 86380 86390 1
402682 99402682 1001 86380 86390 1
403641 99403641 1001 86380 86390 1
403917 99403917 1001 86380 86390 1
404379 99404379 1001 86380 86390 1
404682 99404682 1001 86380 86390 1
405264 99405264 1001 86380 86390 1
405395 99405395 1001 86380 86390 1
406155 99406155 1001 86380 86390 1
406630 99406630 1001 86380 86390 1
407236 99407236 1001 86380 86390 1
407363 99407363 1001 86380 86390 1
407427 99407427 1001 86380 86390 1
407587 99407587 1001 86380 86390 1
407835 99407835 1001 86380 86390 1
408296 99408296 1001 86380 86390 1
408283 99408283 1001 86380 86390 1
408378 99408378 1001 86380 86390 1
409445 99409445 1001 86380 86390 1
409473 99409473 1001 86380 86390 1
409632 99409632 1001 86380 86390 1
409634 99409634 1001 86380 86390 1
409658 99409658 1001 86380 86390 1
409618 99409618 1001 86380 86390 1
409725 99409725 1001 86380 86390 1
409786 99409786 1001 86380 86390 1
410241 99410241 1001 86380 86390 1
410608 99410608 1001 86380 86390 1
411621 99411621 1001 86380 86390 1
411738 99411738 1001 86380 86390 1
412000 99412000 1001 86380 86390 1
412232 99412232 1001 86380 86390 1
412208 99412208 1001 86380 86390 1
413568 99413568 1001 86380 86390 1
412501 99412501 1001 86380 86390 1
412508 99412508 1001 86380 86390 1
412668 99412668 1001 86380 86390 1
414014 99414014 1001 86380 86390 1
413773 99413773 1001 86380 86390 1
413778 99413778 1001 86380 86390 1
415144 99415144 1001 86380 86390 1
414617 99414617 1001 86380 86390 1
414601 99414601 1001 86380 86390 1
414334 99414334 1001 86380 86390 1
414131 99414131 1001 86380 86390 1
416792 99416792 1001 86380 86390 1
416912 99416912 1001 86380 86390 1
416144 99416144 1001 86380 86390 1
416579 99416579 1001 86380 86390 1
416034 99416034 1001 86380 86390 1
415933 99415933 1001 86380 86390 1
415964 99415964 1001 86380 86390 1
417094 99417094 1001 86380 86390 1
417450 99417450 1001 86380 86390 1
418499 99418499 1001 86380 86390 1
417677 99417677 1001 86380 86390 1
417615 99417615 1001 86380 86390 1
417754 99417754 1001 86380 86390 1
419000 99419000 1001 86380 86390 1
418931 99418931 1001 86380 86390 1
419119 99419119 1001 86380 86390 1
418870 99418870 1001 86380 86390 1
420087 99420087 1001 86380 86390 1
419770 99419770 1001 86380 86390 1
420005 99420005 1001 86380 86390 1
419913 99419913 1001 86380 86390 1
419297 99419297 1001 86380 86390 1
419410 99419410 1001 86380 86390 1
419287 99419287 1001 86380 86390 1
419583 99419583 1001 86380 86390 1
420634 99420634 1001 86380 86390 1
421740 99421740 1001 86380 86390 1
422116 99422116 1001 86380 86390 1
421792 99421792 1001 86380 86390 1
422143 99422143 1001 86380 86390 1
423012 99423012 1001 86380 86390 1
423074 99423074 1001 86380 86390 1
422553 99422553 1001 86380 86390 1
422632 99422632 1001 86380 86390 1
423988 99423988 1001 86380 86390 1
423803 99423803 1001 86380 86390 1
425679 99425679 1001 86380 86390 1
426936 99426936 1001 86380 86390 1
426713 99426713 1001 86380 86390 1
426642 99426642 1001 86380 86390 1
425991 99425991 1001 86380 86390 1
425848 99425848 1001 86380 86390 1
427318 99427318 1001 86380 86390 1
427932 99427932 1001 86380 86390 1
428335 99428335 1001 86380 86390 1
427874 99427874 1001 86380 86390 1
427660 99427660 1001 86380 86390 1
427830 99427830 1001 86380 86390 1
428799 99428799 1001 86380 86390 1
428904 99428904 1001 86380 86390 1
430335 99430335 1001 86380 86390 1
430055 99430055 1001 86380 86390 1
429937 99429937 1001 86380 86390 1
429224 99429224 1001 86380 86390 1
431654 99431654 1001 86380 86390 1
431904 99431904 1001 86380 86390 1
431359 99431359 1001 86380 86390 1
431024 99431024 1001 86380 86390 1
431121 99431121 1001 86380 86390 1
431123 99431123 1001 86380 86390 1
430956 99430956 1001 86380 86390 1
432427 99432427 1001 86380 86390 1
433830 99433830 1001 86380 86390 1
435339 99435339 1001 86380 86390 1
435379 99435379 1001 86380 86390 1
434826 99434826 1001 86380 86390 1
434358 99434358 1001 86380 86390 1
434448 99434448 1001 86380 86390 1
435860 99435860 1001 86380 86390 1
435626 99435626 1001 86380 86390 1
435866 99435866 1001 86380 86390 1
436771 99436771 1001 86380 86390 1
436821 99436821 1001 86380 86390 1
436731 99436731 1001 86380 86390 1
436361 99436361 1001 86380 86390 1
436097 99436097 1001 86380 86390 1
436016 99436016 1001 86380 86390 1
435930 99435930 1001 86380 86390 1
300030 99300030 1001 86380 86390 1
300021 99300021 1001 86380 86390 1
300649 99300649 1001 86380 86390 1
300624 99300624 1001 86380 86390 1
300869 99300869 1001 86380 86390 1
300899 99300899 1001 86380 86390 1
300866 99300866 1001 86380 86390 1
301423 99301423 1001 86380 86390 1
301199 99301199 1001 86380 86390 1
301201 99301201 1001 86380 86390 1
301281 99301281 1001 86380 86390 1
301700 99301700 1001 86380 86390 1
301649 99301649 1001 86380 86390 1
302284 99302284 1001 86380 86390 1
302225 99302225 1001 86380 86390 1
302375 99302375 1001 86380 86390 1
301984 99301984 1001 86380 86390 1
302091 99302091 1001 86380 86390 1
302002 99302002 1001 86380 86390 1
302003 99302003 1001 86380 86390 1
301877 99301877 1001 86380 86390 1
301791 99301791 1001 86380 86390 1
301833 99301833 1001 86380 86390 1
302463 99302463 1001 86380 86390 1
303207 99303207 1001 86380 86390 1
303182 99303182 1001 86380 86390 1
303048 99303048 1001 86380 86390 1
303049 99303049 1001 86380 86390 1
302630 99302630 1001 86380 86390 1
302721 99302721 1001 86380 86390 1
302685 99302685 1001 86380 86390 1
303970 99303970 1001 86380 86390 1
303807 99303807 1001 86380 86390 1
303572 99303572 1001 86380 86390 1
304589 99304589 1001 86380 86390 1
304381 99304381 1001 86380 86390 1
304935 99304935 1001 86380 86390 1
304951 99304951 1001 86380 86390 1
304864 99304864 1001 86380 86390 1
304931 99304931 1001 86380 86390 1
305584 99305584 1001 86380 86390 1
305539 99305539 1001 86380 86390 1
305288 99305288 1001 86380 86390 1
305073 99305073 1001 86380 86390 1
305065 99305065 1001 86380 86390 1
305687 99305687 1001 86380 86390 1
500163 99500163 1001 86380 86390 1
500787 99500787 1001 86380 86390 1
500531 99500531 1001 86380 86390 1
500446 99500446 1001 86380 86390 1
500408 99500408 1001 86380 86390 1
500306 99500306 1001 86380 86390 1
501130 99501130 1001 86380 86390 1
501134 99501134 1001 86380 86390 1
501689 99501689 1001 86380 86390 1
501812 99501812 1001 86380 86390 1
501840 99501840 1001 86380 86390 1
501724 99501724 1001 86380 86390 1
501790 99501790 1001 86380 86390 1
502273 99502273 1001 86380 86390 1
502287 99502287 1001 86380 86390 1
502105 99502105 1001 86380 86390 1
502107 99502107 1001 86380 86390 1
502125 99502125 1001 86380 86390 1
501889 99501889 1001 86380 86390 1
501945 99501945 1001 86380 86390 1
502653 99502653 1001 86380 86390 1
502617 99502617 1001 86380 86390 1
503167 99503167 1001 86380 86390 1
503145 99503145 1001 86380 86390 1
503288 99503288 1001 86380 86390 1
503007 99503007 1001 86380 86390 1
503466 99503466 1001 86380 86390 1
503930 99503930 1001 86380 86390 1
503774 99503774 1001 86380 86390 1
503791 99503791 1001 86380 86390 1
503651 99503651 1001 86380 86390 1
504757 99504757 1001 86380 86390 1
504689 99504689 1001 86380 86390 1
504730 99504730 1001 86380 86390 1
504565 99504565 1001 86380 86390 1
504442 99504442 1001 86380 86390 1
504525 99504525 1001 86380 86390 1
505110 99505110 1001 86380 86390 1
504946 99504946 1001 86380 86390 1
505077 99505077 1001 86380 86390 1
504989 99504989 1001 86380 86390 1
505029 99505029 1001 86380 86390 1
505109 99505109 1001 86380 86390 1
505695 99505695 1001 86380 86390 1
505583 99505583 1001 86380 86390 1
505576 99505576 1001 86380 86390 1
505559 99505559 1001 86380 86390 1
505331 99505331 1001 86380 86390 1
505164 99505164 1001 86380 86390 1
505803 99505803 1001 86380 86390 1
506430 99506430 1001 86380 86390 1
506261 99506261 1001 86380 86390 1
506200 99506200 1001 86380 86390 1
506132 99506132 1001 86380 86390 1
506098 99506098 1001 86380 86390 1
506035 99506035 1001 86380 86390 1
506645 99506645 1001 86380 86390 1
506651 99506651 1001 86380 86390 1
506744 99506744 1001 86380 86390 1
506708 99506708 1001 86380 86390 1
506747 99506747 1001 86380 86390 1
507400 99507400 1001 86380 86390 1
507291 99507291 1001 86380 86390 1
507090 99507090 1001 86380 86390 1
507161 99507161 1001 86380 86390 1
506942 99506942 1001 86380 86390 1
507446 99507446 1001 86380 86390 1
508218 99508218 1001 86380 86390 1
508208 99508208 1001 86380 86390 1
507862 99507862 1001 86380 86390 1
507868 99507868 1001 86380 86390 1
507792 99507792 1001 86380 86390 1
508298 99508298 1001 86380 86390 1
508393 99508393 1001 86380 86390 1
508433 99508433 1001 86380 86390 1
508307 99508307 1001 86380 86390 1
508978 99508978 1001 86380 86390 1
509068 99509068 1001 86380 86390 1
508799 99508799 1001 86380 86390 1
508488 99508488 1001 86380 86390 1
509717 99509717 1001 86380 86390 1
509594 99509594 1001 86380 86390 1
509649 99509649 1001 86380 86390 1
509400 99509400 1001 86380 86390 1
509363 99509363 1001 86380 86390 1
510521 99510521 1001 86380 86390 1
510239 99510239 1001 86380 86390 1
510189 99510189 1001 86380 86390 1
510311 99510311 1001 86380 86390 1
510845 99510845 1001 86380 86390 1
510914 99510914 1001 86380 86390 1
511438 99511438 1001 86380 86390 1
511441 99511441 1001 86380 86390 1
511352 99511352 1001 86380 86390 1
511071 99511071 1001 86380 86390 1
510983 99510983 1001 86380 86390 1
511627 99511627 1001 86380 86390 1
512078 99512078 1001 86380 86390 1
512145 99512145 1001 86380 86390 1
511841 99511841 1001 86380 86390 1
512480 99512480 1001 86380 86390 1
512408 99512408 1001 86380 86390 1
512531 99512531 1001 86380 86390 1
513128 99513128 1001 86380 86390 1
512879 99512879 1001 86380 86390 1
512973 99512973 1001 86380 86390 1
512610 99512610 1001 86380 86390 1
512666 99512666 1001 86380 86390 1
512684 99512684 1001 86380 86390 1
512685 99512685 1001 86380 86390 1
513360 99513360 1001 86380 86390 1
513309 99513309 1001 86380 86390 1
513220 99513220 1001 86380 86390 1
513275 99513275 1001 86380 86390 1
513264 99513264 1001 86380 86390 1
513696 99513696 1001 86380 86390 1
513464 99513464 1001 86380 86390 1
513581 99513581 1001 86380 86390 1
513511 99513511 1001 86380 86390 1
514061 99514061 1001 86380 86390 1
514151 99514151 1001 86380 86390 1
514720 99514720 1001 86380 86390 1
514671 99514671 1001 86380 86390 1
514621 99514621 1001 86380 86390 1
514396 99514396 1001 86380 86390 1
514951 99514951 1001 86380 86390 1
515019 99515019 1001 86380 86390 1
515385 99515385 1001 86380 86390 1
515116 99515116 1001 86380 86390 1
516455 99516455 1001 86380 86390 1
515919 99515919 1001 86380 86390 1
516090 99516090 1001 86380 86390 1
516550 99516550 1001 86380 86390 1
517034 99517034 1001 86380 86390 1
516933 99516933 1001 86380 86390 1
516765 99516765 1001 86380 86390 1
517440 99517440 1001 86380 86390 1
518024 99518024 1001 86380 86390 1
517976 99517976 1001 86380 86390 1
517782 99517782 1001 86380 86390 1
517890 99517890 1001 86380 86390 1
517673 99517673 1001 86380 86390 1
517544 99517544 1001 86380 86390 1
517577 99517577 1001 86380 86390 1
518335 99518335 1001 86380 86390 1
518828 99518828 1001 86380 86390 1
518856 99518856 1001 86380 86390 1
518681 99518681 1001 86380 86390 1
518742 99518742 1001 86380 86390 1
518391 99518391 1001 86380 86390 1
519141 99519141 1001 86380 86390 1
519051 99519051 1001 86380 86390 1
519800 99519800 1001 86380 86390 1
519646 99519646 1001 86380 86390 1
519505 99519505 1001 86380 86390 1
519587 99519587 1001 86380 86390 1
519593 99519593 1001 86380 86390 1
519219 99519219 1001 86380 86390 1
519317 99519317 1001 86380 86390 1
519914 99519914 1001 86380 86390 1
520423 99520423 1001 86380 86390 1
520080 99520080 1001 86380 86390 1
520135 99520135 1001 86380 86390 1
521404 99521404 1001 86380 86390 1
521407 99521407 1001 86380 86390 1
521174 99521174 1001 86380 86390 1
521009 99521009 1001 86380 86390 1
521051 99521051 1001 86380 86390 1
520857 99520857 1001 86380 86390 1
521639 99521639 1001 86380 86390 1
521552 99521552 1001 86380 86390 1
522257 99522257 1001 86380 86390 1
521962 99521962 1001 86380 86390 1
521940 99521940 1001 86380 86390 1
521805 99521805 1001 86380 86390 1
521811 99521811 1001 86380 86390 1
521721 99521721 1001 86380 86390 1
522977 99522977 1001 86380 86390 1
523059 99523059 1001 86380 86390 1
523845 99523845 1001 86380 86390 1
523739 99523739 1001 86380 86390 1
523614 99523614 1001 86380 86390 1
523348 99523348 1001 86380 86390 1
523981 99523981 1001 86380 86390 1
524075 99524075 1001 86380 86390 1
524657 99524657 1001 86380 86390 1
524749 99524749 1001 86380 86390 1
524419 99524419 1001 86380 86390 1
524231 99524231 1001 86380 86390 1
524277 99524277 1001 86380 86390 1
524291 99524291 1001 86380 86390 1
524887 99524887 1001 86380 86390 1
524838 99524838 1001 86380 86390 1
525533 99525533 1001 86380 86390 1
525453 99525453 1001 86380 86390 1
525226 99525226 1001 86380 86390 1
525308 99525308 1001 86380 86390 1
525234 99525234 1001 86380 86390 1
525096 99525096 1001 86380 86390 1
525675 99525675 1001 86380 86390 1
525728 99525728 1001 86380 86390 1
525741 99525741 1001 86380 86390 1
526251 99526251 1001 86380 86390 1
526230 99526230 1001 86380 86390 1
525863 99525863 1001 86380 86390 1
525853 99525853 1001 86380 86390 1
526592 99526592 1001 86380 86390 1
526426 99526426 1001 86380 86390 1
527108 99527108 1001 86380 86390 1
527238 99527238 1001 86380 86390 1
526902 99526902 1001 86380 86390 1
526830 99526830 1001 86380 86390 1
526662 99526662 1001 86380 86390 1
526701 99526701 1001 86380 86390 1
526780 99526780 1001 86380 86390 1
527356 99527356 1001 86380 86390 1
527846 99527846 1001 86380 86390 1
527745 99527745 1001 86380 86390 1
527765 99527765 1001 86380 86390 1
527625 99527625 1001 86380 86390 1
527622 99527622 1001 86380 86390 1
528295 99528295 1001 86380 86390 1
528439 99528439 1001 86380 86390 1
528416 99528416 1001 86380 86390 1
528331 99528331 1001 86380 86390 1
529030 99529030 1001 86380 86390 1
528903 99528903 1001 86380 86390 1
528909 99528909 1001 86380 86390 1
529351 99529351 1001 86380 86390 1
529215 99529215 1001 86380 86390 1
529914 99529914 1001 86380 86390 1
529850 99529850 1001 86380 86390 1
530440 99530440 1001 86380 86390 1
530536 99530536 1001 86380 86390 1
530398 99530398 1001 86380 86390 1
530273 99530273 1001 86380 86390 1
530274 99530274 1001 86380 86390 1
530136 99530136 1001 86380 86390 1
530111 99530111 1001 86380 86390 1
530579 99530579 1001 86380 86390 1
530592 99530592 1001 86380 86390 1
530735 99530735 1001 86380 86390 1
530634 99530634 1001 86380 86390 1
531271 99531271 1001 86380 86390 1
531328 99531328 1001 86380 86390 1
530966 99530966 1001 86380 86390 1
530943 99530943 1001 86380 86390 1
530956 99530956 1001 86380 86390 1
531936 99531936 1001 86380 86390 1
531937 99531937 1001 86380 86390 1
531640 99531640 1001 86380 86390 1
531744 99531744 1001 86380 86390 1
532261 99532261 1001 86380 86390 1
532854 99532854 1001 86380 86390 1
532732 99532732 1001 86380 86390 1
533107 99533107 1001 86380 86390 1
533112 99533112 1001 86380 86390 1
533858 99533858 1001 86380 86390 1
533706 99533706 1001 86380 86390 1
533697 99533697 1001 86380 86390 1
533317 99533317 1001 86380 86390 1
534029 99534029 1001 86380 86390 1
533939 99533939 1001 86380 86390 1
534045 99534045 1001 86380 86390 1
534544 99534544 1001 86380 86390 1
534622 99534622 1001 86380 86390 1
534611 99534611 1001 86380 86390 1
534529 99534529 1001 86380 86390 1
534395 99534395 1001 86380 86390 1
534077 99534077 1001 86380 86390 1
534106 99534106 1001 86380 86390 1
534733 99534733 1001 86380 86390 1
534744 99534744 1001 86380 86390 1
535376 99535376 1001 86380 86390 1
535089 99535089 1001 86380 86390 1
535028 99535028 1001 86380 86390 1
536248 99536248 1001 86380 86390 1
536107 99536107 1001 86380 86390 1
535973 99535973 1001 86380 86390 1
535796 99535796 1001 86380 86390 1
535862 99535862 1001 86380 86390 1
535737 99535737 1001 86380 86390 1
535738 99535738 1001 86380 86390 1
535844 99535844 1001 86380 86390 1
536393 99536393 1001 86380 86390 1
536355 99536355 1001 86380 86390 1
536538 99536538 1001 86380 86390 1
536436 99536436 1001 86380 86390 1
536970 99536970 1001 86380 86390 1
537052 99537052 1001 86380 86390 1
537017 99537017 1001 86380 86390 1
536698 99536698 1001 86380 86390 1
537959 99537959 1001 86380 86390 1
537462 99537462 1001 86380 86390 1
537468 99537468 1001 86380 86390 1
538113 99538113 1001 86380 86390 1
538622 99538622 1001 86380 86390 1
538726 99538726 1001 86380 86390 1
538790 99538790 1001 86380 86390 1
538797 99538797 1001 86380 86390 1
538467 99538467 1001 86380 86390 1
538456 99538456 1001 86380 86390 1
538282 99538282 1001 86380 86390 1
538335 99538335 1001 86380 86390 1
538858 99538858 1001 86380 86390 1
538913 99538913 1001 86380 86390 1
539600 99539600 1001 86380 86390 1
539193 99539193 1001 86380 86390 1
539103 99539103 1001 86380 86390 1
539093 99539093 1001 86380 86390 1
539106 99539106 1001 86380 86390 1
539223 99539223 1001 86380 86390 1
540171 99540171 1001 86380 86390 1
540187 99540187 1001 86380 86390 1
540252 99540252 1001 86380 86390 1
540042 99540042 1001 86380 86390 1
539959 99539959 1001 86380 86390 1
540572 99540572 1001 86380 86390 1
540640 99540640 1001 86380 86390 1
540667 99540667 1001 86380 86390 1
541247 99541247 1001 86380 86390 1
541251 99541251 1001 86380 86390 1
541138 99541138 1001 86380 86390 1
541289 99541289 1001 86380 86390 1
541012 99541012 1001 86380 86390 1
541042 99541042 1001 86380 86390 1
540700 99540700 1001 86380 86390 1
540707 99540707 1001 86380 86390 1
541475 99541475 1001 86380 86390 1
541478 99541478 1001 86380 86390 1
541468 99541468 1001 86380 86390 1
541906 99541906 1001 86380 86390 1
541842 99541842 1001 86380 86390 1
541683 99541683 1001 86380 86390 1
541521 99541521 1001 86380 86390 1
541705 99541705 1001 86380 86390 1
542783 99542783 1001 86380 86390 1
543116 99543116 1001 86380 86390 1
543603 99543603 1001 86380 86390 1
543450 99543450 1001 86380 86390 1
543518 99543518 1001 86380 86390 1
543549 99543549 1001 86380 86390 1
543194 99543194 1001 86380 86390 1
543356 99543356 1001 86380 86390 1
543874 99543874 1001 86380 86390 1
543839 99543839 1001 86380 86390 1
543891 99543891 1001 86380 86390 1
543904 99543904 1001 86380 86390 1
543932 99543932 1001 86380 86390 1
544457 99544457 1001 86380 86390 1
544451 99544451 1001 86380 86390 1
544478 99544478 1001 86380 86390 1
544198 99544198 1001 86380 86390 1
544309 99544309 1001 86380 86390 1
544094 99544094 1001 86380 86390 1
544077 99544077 1001 86380 86390 1
544078 99544078 1001 86380 86390 1
400158 99400158 1001 86380 86390 1
400378 99400378 1001 86380 86390 1
400460 99400460 1001 86380 86390 1
401267 99401267 1001 86380 86390 1
401248 99401248 1001 86380 86390 1
402308 99402308 1001 86380 86390 1
402762 99402762 1001 86380 86390 1
403339 99403339 1001 86380 86390 1
403883 99403883 1001 86380 86390 1
404037 99404037 1001 86380 86390 1
404224 99404224 1001 86380 86390 1
404457 99404457 1001 86380 86390 1
404748 99404748 1001 86380 86390 1
404701 99404701 1001 86380 86390 1
404763 99404763 1001 86380 86390 1
405651 99405651 1001 86380 86390 1
405750 99405750 1001 86380 86390 1
405694 99405694 1001 86380 86390 1
406115 99406115 1001 86380 86390 1
406313 99406313 1001 86380 86390 1
406597 99406597 1001 86380 86390 1
407175 99407175 1001 86380 86390 1
407281 99407281 1001 86380 86390 1
407385 99407385 1001 86380 86390 1
407545 99407545 1001 86380 86390 1
407738 99407738 1001 86380 86390 1
408140 99408140 1001 86380 86390 1
408233 99408233 1001 86380 86390 1
408396 99408396 1001 86380 86390 1
408521 99408521 1001 86380 86390 1
408801 99408801 1001 86380 86390 1
408763 99408763 1001 86380 86390 1
409063 99409063 1001 86380 86390 1
409123 99409123 1001 86380 86390 1
409729 99409729 1001 86380 86390 1
409788 99409788 1001 86380 86390 1
409990 99409990 1001 86380 86390 1
410363 99410363 1001 86380 86390 1
410768 99410768 1001 86380 86390 1
410853 99410853 1001 86380 86390 1
410955 99410955 1001 86380 86390 1
411332 99411332 1001 86380 86390 1
411723 99411723 1001 86380 86390 1
411694 99411694 1001 86380 86390 1
411760 99411760 1001 86380 86390 1
412316 99412316 1001 86380 86390 1
413664 99413664 1001 86380 86390 1
412690 99412690 1001 86380 86390 1
413781 99413781 1001 86380 86390 1
415122 99415122 1001 86380 86390 1
414483 99414483 1001 86380 86390 1
415335 99415335 1001 86380 86390 1
415545 99415545 1001 86380 86390 1
416784 99416784 1001 86380 86390 1
416776 99416776 1001 86380 86390 1
416285 99416285 1001 86380 86390 1
417250 99417250 1001 86380 86390 1
417307 99417307 1001 86380 86390 1
417492 99417492 1001 86380 86390 1
418501 99418501 1001 86380 86390 1
418528 99418528 1001 86380 86390 1
418519 99418519 1001 86380 86390 1
418685 99418685 1001 86380 86390 1
418686 99418686 1001 86380 86390 1
418521 99418521 1001 86380 86390 1
418060 99418060 1001 86380 86390 1
418182 99418182 1001 86380 86390 1
418226 99418226 1001 86380 86390 1
418144 99418144 1001 86380 86390 1
417709 99417709 1001 86380 86390 1
418011 99418011 1001 86380 86390 1
417814 99417814 1001 86380 86390 1
419967 99419967 1001 86380 86390 1
419983 99419983 1001 86380 86390 1
419888 99419888 1001 86380 86390 1
419844 99419844 1001 86380 86390 1
419420 99419420 1001 86380 86390 1
420475 99420475 1001 86380 86390 1
420506 99420506 1001 86380 86390 1
421951 99421951 1001 86380 86390 1
421552 99421552 1001 86380 86390 1
421466 99421466 1001 86380 86390 1
421363 99421363 1001 86380 86390 1
421040 99421040 1001 86380 86390 1
421245 99421245 1001 86380 86390 1
420956 99420956 1001 86380 86390 1
422299 99422299 1001 86380 86390 1
423491 99423491 1001 86380 86390 1
422636 99422636 1001 86380 86390 1
422743 99422743 1001 86380 86390 1
424716 99424716 1001 86380 86390 1
424919 99424919 1001 86380 86390 1
424468 99424468 1001 86380 86390 1
425665 99425665 1001 86380 86390 1
426566 99426566 1001 86380 86390 1
427394 99427394 1001 86380 86390 1
428703 99428703 1001 86380 86390 1
427974 99427974 1001 86380 86390 1
429021 99429021 1001 86380 86390 1
429772 99429772 1001 86380 86390 1
429346 99429346 1001 86380 86390 1
429396 99429396 1001 86380 86390 1
429210 99429210 1001 86380 86390 1
429278 99429278 1001 86380 86390 1
431750 99431750 1001 86380 86390 1
432008 99432008 1001 86380 86390 1
431805 99431805 1001 86380 86390 1
432032 99432032 1001 86380 86390 1
431372 99431372 1001 86380 86390 1
431376 99431376 1001 86380 86390 1
431281 99431281 1001 86380 86390 1
433471 99433471 1001 86380 86390 1
432999 99432999 1001 86380 86390 1
433223 99433223 1001 86380 86390 1
433185 99433185 1001 86380 86390 1
432607 99432607 1001 86380 86390 1
432642 99432642 1001 86380 86390 1
432646 99432646 1001 86380 86390 1
433898 99433898 1001 86380 86390 1
435286 99435286 1001 86380 86390 1
434703 99434703 1001 86380 86390 1
434612 99434612 1001 86380 86390 1
434281 99434281 1001 86380 86390 1
436720 99436720 1001 86380 86390 1
436324 99436324 1001 86380 86390 1
437229 99437229 1001 86380 86390 1
300106 99300106 1001 86380 86390 1
300497 99300497 1001 86380 86390 1
300388 99300388 1001 86380 86390 1
300302 99300302 1001 86380 86390 1
300757 99300757 1001 86380 86390 1
301361 99301361 1001 86380 86390 1
301550 99301550 1001 86380 86390 1
301336 99301336 1001 86380 86390 1
301151 99301151 1001 86380 86390 1
301218 99301218 1001 86380 86390 1
301028 99301028 1001 86380 86390 1
300985 99300985 1001 86380 86390 1
301643 99301643 1001 86380 86390 1
301736 99301736 1001 86380 86390 1
301610 99301610 1001 86380 86390 1
301625 99301625 1001 86380 86390 1
302216 99302216 1001 86380 86390 1
302366 99302366 1001 86380 86390 1
302048 99302048 1001 86380 86390 1
302024 99302024 1001 86380 86390 1
302015 99302015 1001 86380 86390 1
302172 99302172 1001 86380 86390 1
301876 99301876 1001 86380 86390 1
302460 99302460 1001 86380 86390 1
303120 99303120 1001 86380 86390 1
302995 99302995 1001 86380 86390 1
302882 99302882 1001 86380 86390 1
302703 99302703 1001 86380 86390 1
302730 99302730 1001 86380 86390 1
302719 99302719 1001 86380 86390 1
302711 99302711 1001 86380 86390 1
303847 99303847 1001 86380 86390 1
303715 99303715 1001 86380 86390 1
303667 99303667 1001 86380 86390 1
304394 99304394 1001 86380 86390 1
304415 99304415 1001 86380 86390 1
304246 99304246 1001 86380 86390 1
304994 99304994 1001 86380 86390 1
305522 99305522 1001 86380 86390 1
305642 99305642 1001 86380 86390 1
305276 99305276 1001 86380 86390 1
305478 99305478 1001 86380 86390 1
305183 99305183 1001 86380 86390 1
305253 99305253 1001 86380 86390 1
305098 99305098 1001 86380 86390 1
305245 99305245 1001 86380 86390 1
500184 99500184 1001 86380 86390 1
500174 99500174 1001 86380 86390 1
500643 99500643 1001 86380 86390 1
500339 99500339 1001 86380 86390 1
500262 99500262 1001 86380 86390 1
500895 99500895 1001 86380 86390 1
501461 99501461 1001 86380 86390 1
501489 99501489 1001 86380 86390 1
501291 99501291 1001 86380 86390 1
501224 99501224 1001 86380 86390 1
501781 99501781 1001 86380 86390 1
501685 99501685 1001 86380 86390 1
502464 99502464 1001 86380 86390 1
502458 99502458 1001 86380 86390 1
502426 99502426 1001 86380 86390 1
502254 99502254 1001 86380 86390 1
502073 99502073 1001 86380 86390 1
502075 99502075 1001 86380 86390 1
502076 99502076 1001 86380 86390 1
501953 99501953 1001 86380 86390 1
501980 99501980 1001 86380 86390 1
502663 99502663 1001 86380 86390 1
502470 99502470 1001 86380 86390 1
503137 99503137 1001 86380 86390 1
503093 99503093 1001 86380 86390 1
503121 99503121 1001 86380 86390 1
502943 99502943 1001 86380 86390 1
503418 99503418 1001 86380 86390 1
503421 99503421 1001 86380 86390 1
504087 99504087 1001 86380 86390 1
503840 99503840 1001 86380 86390 1
503592 99503592 1001 86380 86390 1
503505 99503505 1001 86380 86390 1
504179 99504179 1001 86380 86390 1
504606 99504606 1001 86380 86390 1
504542 99504542 1001 86380 86390 1
504367 99504367 1001 86380 86390 1
505048 99505048 1001 86380 86390 1
505603 99505603 1001 86380 86390 1
505739 99505739 1001 86380 86390 1
505602 99505602 1001 86380 86390 1
505641 99505641 1001 86380 86390 1
505441 99505441 1001 86380 86390 1
505363 99505363 1001 86380 86390 1
505151 99505151 1001 86380 86390 1
505229 99505229 1001 86380 86390 1
505243 99505243 1001 86380 86390 1
505303 99505303 1001 86380 86390 1
505910 99505910 1001 86380 86390 1
505782 99505782 1001 86380 86390 1
506395 99506395 1001 86380 86390 1
506422 99506422 1001 86380 86390 1
506097 99506097 1001 86380 86390 1
506178 99506178 1001 86380 86390 1
507392 99507392 1001 86380 86390 1
507384 99507384 1001 86380 86390 1
507127 99507127 1001 86380 86390 1
507189 99507189 1001 86380 86390 1
506845 99506845 1001 86380 86390 1
507476 99507476 1001 86380 86390 1
508097 99508097 1001 86380 86390 1
508152 99508152 1001 86380 86390 1
507844 99507844 1001 86380 86390 1
507886 99507886 1001 86380 86390 1
507758 99507758 1001 86380 86390 1
508398 99508398 1001 86380 86390 1
508922 99508922 1001 86380 86390 1
509029 99509029 1001 86380 86390 1
509049 99509049 1001 86380 86390 1
508888 99508888 1001 86380 86390 1
508995 99508995 1001 86380 86390 1
508836 99508836 1001 86380 86390 1
508829 99508829 1001 86380 86390 1
508537 99508537 1001 86380 86390 1
508487 99508487 1001 86380 86390 1
509785 99509785 1001 86380 86390 1
509786 99509786 1001 86380 86390 1
509774 99509774 1001 86380 86390 1
509491 99509491 1001 86380 86390 1
509636 99509636 1001 86380 86390 1
509979 99509979 1001 86380 86390 1
510587 99510587 1001 86380 86390 1
510623 99510623 1001 86380 86390 1
510332 99510332 1001 86380 86390 1
510266 99510266 1001 86380 86390 1
510177 99510177 1001 86380 86390 1
510107 99510107 1001 86380 86390 1
511238 99511238 1001 86380 86390 1
511072 99511072 1001 86380 86390 1
512188 99512188 1001 86380 86390 1
512054 99512054 1001 86380 86390 1
511909 99511909 1001 86380 86390 1
511807 99511807 1001 86380 86390 1
512441 99512441 1001 86380 86390 1
513087 99513087 1001 86380 86390 1
513024 99513024 1001 86380 86390 1
512811 99512811 1001 86380 86390 1
512762 99512762 1001 86380 86390 1
513239 99513239 1001 86380 86390 1
513623 99513623 1001 86380 86390 1
513707 99513707 1001 86380 86390 1
513798 99513798 1001 86380 86390 1
514205 99514205 1001 86380 86390 1
514730 99514730 1001 86380 86390 1
514534 99514534 1001 86380 86390 1
514354 99514354 1001 86380 86390 1
514933 99514933 1001 86380 86390 1
514911 99514911 1001 86380 86390 1
514872 99514872 1001 86380 86390 1
514982 99514982 1001 86380 86390 1
515380 99515380 1001 86380 86390 1
515424 99515424 1001 86380 86390 1
515119 99515119 1001 86380 86390 1
515133 99515133 1001 86380 86390 1
515088 99515088 1001 86380 86390 1
515846 99515846 1001 86380 86390 1
516309 99516309 1001 86380 86390 1
516225 99516225 1001 86380 86390 1
515975 99515975 1001 86380 86390 1
516540 99516540 1001 86380 86390 1
516700 99516700 1001 86380 86390 1
517070 99517070 1001 86380 86390 1
516981 99516981 1001 86380 86390 1
516971 99516971 1001 86380 86390 1
517126 99517126 1001 86380 86390 1
516922 99516922 1001 86380 86390 1
516793 99516793 1001 86380 86390 1
517439 99517439 1001 86380 86390 1
517919 99517919 1001 86380 86390 1
517816 99517816 1001 86380 86390 1
517821 99517821 1001 86380 86390 1
517597 99517597 1001 86380 86390 1
517742 99517742 1001 86380 86390 1
517550 99517550 1001 86380 86390 1
518288 99518288 1001 86380 86390 1
518370 99518370 1001 86380 86390 1
518576 99518576 1001 86380 86390 1
519095 99519095 1001 86380 86390 1
519098 99519098 1001 86380 86390 1
519729 99519729 1001 86380 86390 1
519717 99519717 1001 86380 86390 1
519310 99519310 1001 86380 86390 1
519367 99519367 1001 86380 86390 1
519306 99519306 1001 86380 86390 1
519320 99519320 1001 86380 86390 1
519400 99519400 1001 86380 86390 1
520409 99520409 1001 86380 86390 1
520284 99520284 1001 86380 86390 1
520195 99520195 1001 86380 86390 1
520053 99520053 1001 86380 86390 1
520210 99520210 1001 86380 86390 1
521369 99521369 1001 86380 86390 1
521468 99521468 1001 86380 86390 1
521602 99521602 1001 86380 86390 1
521657 99521657 1001 86380 86390 1
522156 99522156 1001 86380 86390 1
522119 99522119 1001 86380 86390 1
521814 99521814 1001 86380 86390 1
521822 99521822 1001 86380 86390 1
521672 99521672 1001 86380 86390 1
523086 99523086 1001 86380 86390 1
523070 99523070 1001 86380 86390 1
522955 99522955 1001 86380 86390 1
522994 99522994 1001 86380 86390 1
522989 99522989 1001 86380 86390 1
522887 99522887 1001 86380 86390 1
522759 99522759 1001 86380 86390 1
522737 99522737 1001 86380 86390 1
522843 99522843 1001 86380 86390 1
522793 99522793 1001 86380 86390 1
522524 99522524 1001 86380 86390 1
522508 99522508 1001 86380 86390 1
522509 99522509 1001 86380 86390 1
523163 99523163 1001 86380 86390 1
523138 99523138 1001 86380 86390 1
523192 99523192 1001 86380 86390 1
523841 99523841 1001 86380 86390 1
523402 99523402 1001 86380 86390 1
523484 99523484 1001 86380 86390 1
523499 99523499 1001 86380 86390 1
523332 99523332 1001 86380 86390 1
523976 99523976 1001 86380 86390 1
524709 99524709 1001 86380 86390 1
524575 99524575 1001 86380 86390 1
524453 99524453 1001 86380 86390 1
524403 99524403 1001 86380 86390 1
524408 99524408 1001 86380 86390 1
525594 99525594 1001 86380 86390 1
525390 99525390 1001 86380 86390 1
525011 99525011 1001 86380 86390 1
525038 99525038 1001 86380 86390 1
526024 99526024 1001 86380 86390 1
526206 99526206 1001 86380 86390 1
526028 99526028 1001 86380 86390 1
526042 99526042 1001 86380 86390 1
526160 99526160 1001 86380 86390 1
525997 99525997 1001 86380 86390 1
525937 99525937 1001 86380 86390 1
525939 99525939 1001 86380 86390 1
525928 99525928 1001 86380 86390 1
526502 99526502 1001 86380 86390 1
526879 99526879 1001 86380 86390 1
526870 99526870 1001 86380 86390 1
526785 99526785 1001 86380 86390 1
526722 99526722 1001 86380 86390 1
526723 99526723 1001 86380 86390 1
527328 99527328 1001 86380 86390 1
527331 99527331 1001 86380 86390 1
527345 99527345 1001 86380 86390 1
527349 99527349 1001 86380 86390 1
527891 99527891 1001 86380 86390 1
527757 99527757 1001 86380 86390 1
527719 99527719 1001 86380 86390 1
527709 99527709 1001 86380 86390 1
527590 99527590 1001 86380 86390 1
527642 99527642 1001 86380 86390 1
527647 99527647 1001 86380 86390 1
528096 99528096 1001 86380 86390 1
528757 99528757 1001 86380 86390 1
528810 99528810 1001 86380 86390 1
528708 99528708 1001 86380 86390 1
528850 99528850 1001 86380 86390 1
528452 99528452 1001 86380 86390 1
528341 99528341 1001 86380 86390 1
529066 99529066 1001 86380 86390 1
529563 99529563 1001 86380 86390 1
529584 99529584 1001 86380 86390 1
529432 99529432 1001 86380 86390 1
529201 99529201 1001 86380 86390 1
530259 99530259 1001 86380 86390 1
530301 99530301 1001 86380 86390 1
529981 99529981 1001 86380 86390 1
530747 99530747 1001 86380 86390 1
530722 99530722 1001 86380 86390 1
531378 99531378 1001 86380 86390 1
531191 99531191 1001 86380 86390 1
530986 99530986 1001 86380 86390 1
531092 99531092 1001 86380 86390 1
531172 99531172 1001 86380 86390 1
530964 99530964 1001 86380 86390 1
531392 99531392 1001 86380 86390 1
532010 99532010 1001 86380 86390 1
531952 99531952 1001 86380 86390 1
531813 99531813 1001 86380 86390 1
531999 99531999 1001 86380 86390 1
532268 99532268 1001 86380 86390 1
532305 99532305 1001 86380 86390 1
532929 99532929 1001 86380 86390 1
532842 99532842 1001 86380 86390 1
532868 99532868 1001 86380 86390 1
532900 99532900 1001 86380 86390 1
532693 99532693 1001 86380 86390 1
532485 99532485 1001 86380 86390 1
533150 99533150 1001 86380 86390 1
533216 99533216 1001 86380 86390 1
533207 99533207 1001 86380 86390 1
533845 99533845 1001 86380 86390 1
533549 99533549 1001 86380 86390 1
533286 99533286 1001 86380 86390 1
533992 99533992 1001 86380 86390 1
533956 99533956 1001 86380 86390 1
534492 99534492 1001 86380 86390 1
534549 99534549 1001 86380 86390 1
534260 99534260 1001 86380 86390 1
534799 99534799 1001 86380 86390 1
535487 99535487 1001 86380 86390 1
535161 99535161 1001 86380 86390 1
534987 99534987 1001 86380 86390 1
534910 99534910 1001 86380 86390 1
536307 99536307 1001 86380 86390 1
536131 99536131 1001 86380 86390 1
535929 99535929 1001 86380 86390 1
535974 99535974 1001 86380 86390 1
535806 99535806 1001 86380 86390 1
535868 99535868 1001 86380 86390 1
536453 99536453 1001 86380 86390 1
536492 99536492 1001 86380 86390 1
537121 99537121 1001 86380 86390 1
536801 99536801 1001 86380 86390 1
536550 99536550 1001 86380 86390 1
536721 99536721 1001 86380 86390 1
537354 99537354 1001 86380 86390 1
537283 99537283 1001 86380 86390 1
537311 99537311 1001 86380 86390 1
537287 99537287 1001 86380 86390 1
537799 99537799 1001 86380 86390 1
537864 99537864 1001 86380 86390 1
537908 99537908 1001 86380 86390 1
537677 99537677 1001 86380 86390 1
537400 99537400 1001 86380 86390 1
538072 99538072 1001 86380 86390 1
538192 99538192 1001 86380 86390 1
538583 99538583 1001 86380 86390 1
538547 99538547 1001 86380 86390 1
538593 99538593 1001 86380 86390 1
538337 99538337 1001 86380 86390 1
538208 99538208 1001 86380 86390 1
538275 99538275 1001 86380 86390 1
538334 99538334 1001 86380 86390 1
538906 99538906 1001 86380 86390 1
539450 99539450 1001 86380 86390 1
539301 99539301 1001 86380 86390 1
539119 99539119 1001 86380 86390 1
539842 99539842 1001 86380 86390 1
539662 99539662 1001 86380 86390 1
540385 99540385 1001 86380 86390 1
540212 99540212 1001 86380 86390 1
540149 99540149 1001 86380 86390 1
540227 99540227 1001 86380 86390 1
539924 99539924 1001 86380 86390 1
540003 99540003 1001 86380 86390 1
540052 99540052 1001 86380 86390 1
539910 99539910 1001 86380 86390 1
541238 99541238 1001 86380 86390 1
540995 99540995 1001 86380 86390 1
541446 99541446 1001 86380 86390 1
541462 99541462 1001 86380 86390 1
541296 99541296 1001 86380 86390 1
541929 99541929 1001 86380 86390 1
541562 99541562 1001 86380 86390 1
542261 99542261 1001 86380 86390 1
542754 99542754 1001 86380 86390 1
542928 99542928 1001 86380 86390 1
542941 99542941 1001 86380 86390 1
542752 99542752 1001 86380 86390 1
542459 99542459 1001 86380 86390 1
543082 99543082 1001 86380 86390 1
543574 99543574 1001 86380 86390 1
543324 99543324 1001 86380 86390 1
543286 99543286 1001 86380 86390 1
543222 99543222 1001 86380 86390 1
543860 99543860 1001 86380 86390 1
543837 99543837 1001 86380 86390 1
543954 99543954 1001 86380 86390 1
544518 99544518 1001 86380 86390 1
544095 99544095 1001 86380 86390 1
505560 763 1002 65297 70490 1
508281 815 1002 41363 44133 1
400595 99400595 1001 86380 86390 1
400542 99400542 1001 86380 86390 1
401105 99401105 1001 86380 86390 1
401054 99401054 1001 86380 86390 1
401327 99401327 1001 86380 86390 1
401770 99401770 1001 86380 86390 1
402023 99402023 1001 86380 86390 1
402268 99402268 1001 86380 86390 1
402195 99402195 1001 86380 86390 1
402283 99402283 1001 86380 86390 1
402293 99402293 1001 86380 86390 1
402700 99402700 1001 86380 86390 1
403521 99403521 1001 86380 86390 1
403777 99403777 1001 86380 86390 1
403842 99403842 1001 86380 86390 1
404012 99404012 1001 86380 86390 1
403986 99403986 1001 86380 86390 1
404544 99404544 1001 86380 86390 1
404908 99404908 1001 86380 86390 1
405095 99405095 1001 86380 86390 1
405471 99405471 1001 86380 86390 1
405456 99405456 1001 86380 86390 1
405852 99405852 1001 86380 86390 1
406054 99406054 1001 86380 86390 1
406331 99406331 1001 86380 86390 1
406418 99406418 1001 86380 86390 1
407200 99407200 1001 86380 86390 1
407228 99407228 1001 86380 86390 1
407158 99407158 1001 86380 86390 1
407170 99407170 1001 86380 86390 1
407577 99407577 1001 86380 86390 1
407756 99407756 1001 86380 86390 1
407678 99407678 1001 86380 86390 1
407805 99407805 1001 86380 86390 1
408196 99408196 1001 86380 86390 1
408388 99408388 1001 86380 86390 1
408414 99408414 1001 86380 86390 1
409013 99409013 1001 86380 86390 1
409254 99409254 1001 86380 86390 1
409304 99409304 1001 86380 86390 1
409537 99409537 1001 86380 86390 1
409596 99409596 1001 86380 86390 1
409757 99409757 1001 86380 86390 1
410283 99410283 1001 86380 86390 1
410373 99410373 1001 86380 86390 1
410665 99410665 1001 86380 86390 1
410766 99410766 1001 86380 86390 1
410806 99410806 1001 86380 86390 1
410998 99410998 1001 86380 86390 1
411371 99411371 1001 86380 86390 1
411349 99411349 1001 86380 86390 1
411614 99411614 1001 86380 86390 1
412242 99412242 1001 86380 86390 1
412251 99412251 1001 86380 86390 1
413489 99413489 1001 86380 86390 1
412788 99412788 1001 86380 86390 1
412769 99412769 1001 86380 86390 1
412795 99412795 1001 86380 86390 1
412820 99412820 1001 86380 86390 1
415262 99415262 1001 86380 86390 1
415034 99415034 1001 86380 86390 1
414616 99414616 1001 86380 86390 1
414326 99414326 1001 86380 86390 1
414247 99414247 1001 86380 86390 1
415455 99415455 1001 86380 86390 1
415382 99415382 1001 86380 86390 1
416936 99416936 1001 86380 86390 1
416692 99416692 1001 86380 86390 1
416928 99416928 1001 86380 86390 1
416534 99416534 1001 86380 86390 1
416108 99416108 1001 86380 86390 1
417141 99417141 1001 86380 86390 1
417397 99417397 1001 86380 86390 1
418625 99418625 1001 86380 86390 1
418603 99418603 1001 86380 86390 1
418218 99418218 1001 86380 86390 1
418284 99418284 1001 86380 86390 1
418118 99418118 1001 86380 86390 1
418382 99418382 1001 86380 86390 1
417659 99417659 1001 86380 86390 1
417634 99417634 1001 86380 86390 1
417714 99417714 1001 86380 86390 1
417652 99417652 1001 86380 86390 1
417959 99417959 1001 86380 86390 1
420187 99420187 1001 86380 86390 1
419918 99419918 1001 86380 86390 1
419220 99419220 1001 86380 86390 1
419257 99419257 1001 86380 86390 1
420499 99420499 1001 86380 86390 1
420501 99420501 1001 86380 86390 1
420505 99420505 1001 86380 86390 1
421693 99421693 1001 86380 86390 1
421958 99421958 1001 86380 86390 1
421352 99421352 1001 86380 86390 1
422486 99422486 1001 86380 86390 1
422432 99422432 1001 86380 86390 1
423626 99423626 1001 86380 86390 1
423463 99423463 1001 86380 86390 1
423703 99423703 1001 86380 86390 1
423642 99423642 1001 86380 86390 1
422638 99422638 1001 86380 86390 1
422592 99422592 1001 86380 86390 1
423938 99423938 1001 86380 86390 1
424121 99424121 1001 86380 86390 1
424043 99424043 1001 86380 86390 1
423883 99423883 1001 86380 86390 1
425103 99425103 1001 86380 86390 1
425482 99425482 1001 86380 86390 1
426565 99426565 1001 86380 86390 1
426363 99426363 1001 86380 86390 1
426132 99426132 1001 86380 86390 1
426077 99426077 1001 86380 86390 1
425855 99425855 1001 86380 86390 1
427515 99427515 1001 86380 86390 1
427339 99427339 1001 86380 86390 1
428401 99428401 1001 86380 86390 1
428646 99428646 1001 86380 86390 1
428532 99428532 1001 86380 86390 1
428266 99428266 1001 86380 86390 1
428332 99428332 1001 86380 86390 1
427967 99427967 1001 86380 86390 1
429035 99429035 1001 86380 86390 1
430125 99430125 1001 86380 86390 1
430260 99430260 1001 86380 86390 1
429671 99429671 1001 86380 86390 1
429644 99429644 1001 86380 86390 1
429545 99429545 1001 86380 86390 1
430484 99430484 1001 86380 86390 1
431658 99431658 1001 86380 86390 1
432047 99432047 1001 86380 86390 1
431286 99431286 1001 86380 86390 1
431458 99431458 1001 86380 86390 1
431075 99431075 1001 86380 86390 1
432066 99432066 1001 86380 86390 1
432266 99432266 1001 86380 86390 1
433572 99433572 1001 86380 86390 1
433075 99433075 1001 86380 86390 1
433064 99433064 1001 86380 86390 1
432928 99432928 1001 86380 86390 1
432494 99432494 1001 86380 86390 1
432707 99432707 1001 86380 86390 1
432638 99432638 1001 86380 86390 1
432890 99432890 1001 86380 86390 1
435382 99435382 1001 86380 86390 1
435140 99435140 1001 86380 86390 1
435337 99435337 1001 86380 86390 1
434702 99434702 1001 86380 86390 1
434616 99434616 1001 86380 86390 1
434211 99434211 1001 86380 86390 1
434161 99434161 1001 86380 86390 1
435440 99435440 1001 86380 86390 1
435719 99435719 1001 86380 86390 1
436953 99436953 1001 86380 86390 1
436913 99436913 1001 86380 86390 1
436724 99436724 1001 86380 86390 1
436680 99436680 1001 86380 86390 1
436225 99436225 1001 86380 86390 1
435939 99435939 1001 86380 86390 1
300098 99300098 1001 86380 86390 1
300549 99300549 1001 86380 86390 1
300642 99300642 1001 86380 86390 1
300384 99300384 1001 86380 86390 1
300441 99300441 1001 86380 86390 1
300456 99300456 1001 86380 86390 1
300177 99300177 1001 86380 86390 1
300233 99300233 1001 86380 86390 1
300246 99300246 1001 86380 86390 1
301480 99301480 1001 86380 86390 1
301449 99301449 1001 86380 86390 1
301090 99301090 1001 86380 86390 1
301091 99301091 1001 86380 86390 1
301041 99301041 1001 86380 86390 1
301020 99301020 1001 86380 86390 1
301566 99301566 1001 86380 86390 1
301601 99301601 1001 86380 86390 1
302189 99302189 1001 86380 86390 1
302229 99302229 1001 86380 86390 1
302046 99302046 1001 86380 86390 1
302145 99302145 1001 86380 86390 1
302108 99302108 1001 86380 86390 1
302071 99302071 1001 86380 86390 1
301815 99301815 1001 86380 86390 1
301899 99301899 1001 86380 86390 1
301887 99301887 1001 86380 86390 1
302548 99302548 1001 86380 86390 1
302564 99302564 1001 86380 86390 1
302400 99302400 1001 86380 86390 1
303081 99303081 1001 86380 86390 1
303095 99303095 1001 86380 86390 1
303121 99303121 1001 86380 86390 1
302801 99302801 1001 86380 86390 1
302613 99302613 1001 86380 86390 1
302688 99302688 1001 86380 86390 1
303301 99303301 1001 86380 86390 1
303410 99303410 1001 86380 86390 1
303215 99303215 1001 86380 86390 1
303242 99303242 1001 86380 86390 1
303998 99303998 1001 86380 86390 1
303959 99303959 1001 86380 86390 1
303883 99303883 1001 86380 86390 1
303851 99303851 1001 86380 86390 1
303543 99303543 1001 86380 86390 1
303582 99303582 1001 86380 86390 1
303420 99303420 1001 86380 86390 1
304206 99304206 1001 86380 86390 1
304660 99304660 1001 86380 86390 1
304292 99304292 1001 86380 86390 1
304346 99304346 1001 86380 86390 1
304335 99304335 1001 86380 86390 1
304897 99304897 1001 86380 86390 1
304899 99304899 1001 86380 86390 1
305011 99305011 1001 86380 86390 1
305507 99305507 1001 86380 86390 1
305430 99305430 1001 86380 86390 1
305294 99305294 1001 86380 86390 1
305440 99305440 1001 86380 86390 1
500076 99500076 1001 86380 86390 1
500190 99500190 1001 86380 86390 1
500635 99500635 1001 86380 86390 1
500310 99500310 1001 86380 86390 1
500349 99500349 1001 86380 86390 1
500235 99500235 1001 86380 86390 1
500399 99500399 1001 86380 86390 1
500867 99500867 1001 86380 86390 1
500896 99500896 1001 86380 86390 1
501000 99501000 1001 86380 86390 1
501573 99501573 1001 86380 86390 1
501599 99501599 1001 86380 86390 1
501399 99501399 1001 86380 86390 1
501337 99501337 1001 86380 86390 1
501419 99501419 1001 86380 86390 1
501342 99501342 1001 86380 86390 1
501779 99501779 1001 86380 86390 1
501803 99501803 1001 86380 86390 1
501804 99501804 1001 86380 86390 1
502430 99502430 1001 86380 86390 1
501893 99501893 1001 86380 86390 1
501959 99501959 1001 86380 86390 1
502656 99502656 1001 86380 86390 1
503278 99503278 1001 86380 86390 1
503251 99503251 1001 86380 86390 1
502923 99502923 1001 86380 86390 1
503033 99503033 1001 86380 86390 1
503460 99503460 1001 86380 86390 1
503932 99503932 1001 86380 86390 1
503976 99503976 1001 86380 86390 1
503851 99503851 1001 86380 86390 1
503800 99503800 1001 86380 86390 1
503881 99503881 1001 86380 86390 1
503740 99503740 1001 86380 86390 1
503705 99503705 1001 86380 86390 1
503688 99503688 1001 86380 86390 1
504123 99504123 1001 86380 86390 1
504688 99504688 1001 86380 86390 1
504592 99504592 1001 86380 86390 1
504696 99504696 1001 86380 86390 1
504460 99504460 1001 86380 86390 1
504974 99504974 1001 86380 86390 1
505445 99505445 1001 86380 86390 1
505332 99505332 1001 86380 86390 1
505156 99505156 1001 86380 86390 1
505252 99505252 1001 86380 86390 1
505859 99505859 1001 86380 86390 1
505934 99505934 1001 86380 86390 1
505922 99505922 1001 86380 86390 1
506252 99506252 1001 86380 86390 1
506002 99506002 1001 86380 86390 1
506017 99506017 1001 86380 86390 1
506647 99506647 1001 86380 86390 1
506690 99506690 1001 86380 86390 1
506616 99506616 1001 86380 86390 1
507373 99507373 1001 86380 86390 1
507300 99507300 1001 86380 86390 1
507040 99507040 1001 86380 86390 1
507175 99507175 1001 86380 86390 1
507475 99507475 1001 86380 86390 1
508153 99508153 1001 86380 86390 1
508033 99508033 1001 86380 86390 1
507934 99507934 1001 86380 86390 1
507922 99507922 1001 86380 86390 1
507649 99507649 1001 86380 86390 1
507754 99507754 1001 86380 86390 1
508329 99508329 1001 86380 86390 1
508989 99508989 1001 86380 86390 1
508753 99508753 1001 86380 86390 1
508456 99508456 1001 86380 86390 1
508581 99508581 1001 86380 86390 1
509227 99509227 1001 86380 86390 1
509176 99509176 1001 86380 86390 1
509155 99509155 1001 86380 86390 1
509769 99509769 1001 86380 86390 1
509597 99509597 1001 86380 86390 1
509623 99509623 1001 86380 86390 1
509402 99509402 1001 86380 86390 1
509317 99509317 1001 86380 86390 1
510030 99510030 1001 86380 86390 1
510598 99510598 1001 86380 86390 1
510643 99510643 1001 86380 86390 1
510669 99510669 1001 86380 86390 1
510513 99510513 1001 86380 86390 1
510389 99510389 1001 86380 86390 1
510198 99510198 1001 86380 86390 1
510206 99510206 1001 86380 86390 1
510219 99510219 1001 86380 86390 1
510829 99510829 1001 86380 86390 1
511224 99511224 1001 86380 86390 1
511305 99511305 1001 86380 86390 1
511078 99511078 1001 86380 86390 1
511122 99511122 1001 86380 86390 1
512356 99512356 1001 86380 86390 1
512235 99512235 1001 86380 86390 1
512136 99512136 1001 86380 86390 1
512047 99512047 1001 86380 86390 1
511996 99511996 1001 86380 86390 1
512035 99512035 1001 86380 86390 1
511997 99511997 1001 86380 86390 1
512115 99512115 1001 86380 86390 1
511987 99511987 1001 86380 86390 1
512570 99512570 1001 86380 86390 1
513117 99513117 1001 86380 86390 1
513162 99513162 1001 86380 86390 1
512866 99512866 1001 86380 86390 1
512597 99512597 1001 86380 86390 1
513282 99513282 1001 86380 86390 1
513907 99513907 1001 86380 86390 1
513934 99513934 1001 86380 86390 1
513948 99513948 1001 86380 86390 1
513966 99513966 1001 86380 86390 1
513754 99513754 1001 86380 86390 1
513652 99513652 1001 86380 86390 1
513631 99513631 1001 86380 86390 1
513489 99513489 1001 86380 86390 1
514104 99514104 1001 86380 86390 1
514756 99514756 1001 86380 86390 1
514684 99514684 1001 86380 86390 1
514676 99514676 1001 86380 86390 1
514461 99514461 1001 86380 86390 1
514619 99514619 1001 86380 86390 1
514427 99514427 1001 86380 86390 1
515006 99515006 1001 86380 86390 1
515035 99515035 1001 86380 86390 1
515621 99515621 1001 86380 86390 1
515506 99515506 1001 86380 86390 1
515632 99515632 1001 86380 86390 1
515454 99515454 1001 86380 86390 1
515278 99515278 1001 86380 86390 1
515358 99515358 1001 86380 86390 1
515231 99515231 1001 86380 86390 1
515183 99515183 1001 86380 86390 1
515254 99515254 1001 86380 86390 1
515883 99515883 1001 86380 86390 1
516216 99516216 1001 86380 86390 1
516204 99516204 1001 86380 86390 1
516528 99516528 1001 86380 86390 1
516570 99516570 1001 86380 86390 1
517110 99517110 1001 86380 86390 1
517060 99517060 1001 86380 86390 1
517449 99517449 1001 86380 86390 1
517483 99517483 1001 86380 86390 1
518082 99518082 1001 86380 86390 1
517949 99517949 1001 86380 86390 1
517594 99517594 1001 86380 86390 1
517725 99517725 1001 86380 86390 1
517548 99517548 1001 86380 86390 1
517563 99517563 1001 86380 86390 1
517668 99517668 1001 86380 86390 1
518321 99518321 1001 86380 86390 1
518937 99518937 1001 86380 86390 1
518958 99518958 1001 86380 86390 1
518935 99518935 1001 86380 86390 1
518845 99518845 1001 86380 86390 1
518694 99518694 1001 86380 86390 1
518647 99518647 1001 86380 86390 1
518753 99518753 1001 86380 86390 1
518410 99518410 1001 86380 86390 1
519625 99519625 1001 86380 86390 1
519507 99519507 1001 86380 86390 1
519605 99519605 1001 86380 86390 1
519285 99519285 1001 86380 86390 1
519391 99519391 1001 86380 86390 1
519226 99519226 1001 86380 86390 1
520387 99520387 1001 86380 86390 1
520089 99520089 1001 86380 86390 1
520749 99520749 1001 86380 86390 1
520778 99520778 1001 86380 86390 1
521317 99521317 1001 86380 86390 1
521124 99521124 1001 86380 86390 1
520921 99520921 1001 86380 86390 1
520947 99520947 1001 86380 86390 1
521557 99521557 1001 86380 86390 1
521589 99521589 1001 86380 86390 1
521642 99521642 1001 86380 86390 1
521604 99521604 1001 86380 86390 1
521514 99521514 1001 86380 86390 1
522143 99522143 1001 86380 86390 1
522960 99522960 1001 86380 86390 1
523052 99523052 1001 86380 86390 1
523040 99523040 1001 86380 86390 1
523015 99523015 1001 86380 86390 1
522751 99522751 1001 86380 86390 1
522855 99522855 1001 86380 86390 1
522871 99522871 1001 86380 86390 1
522796 99522796 1001 86380 86390 1
522579 99522579 1001 86380 86390 1
522661 99522661 1001 86380 86390 1
523140 99523140 1001 86380 86390 1
523309 99523309 1001 86380 86390 1
523918 99523918 1001 86380 86390 1
523610 99523610 1001 86380 86390 1
523393 99523393 1001 86380 86390 1
524384 99524384 1001 86380 86390 1
524301 99524301 1001 86380 86390 1
524938 99524938 1001 86380 86390 1
525548 99525548 1001 86380 86390 1
525379 99525379 1001 86380 86390 1
525195 99525195 1001 86380 86390 1
525312 99525312 1001 86380 86390 1
525782 99525782 1001 86380 86390 1
525707 99525707 1001 86380 86390 1
525773 99525773 1001 86380 86390 1
526311 99526311 1001 86380 86390 1
526155 99526155 1001 86380 86390 1
526107 99526107 1001 86380 86390 1
525841 99525841 1001 86380 86390 1
525999 99525999 1001 86380 86390 1
525818 99525818 1001 86380 86390 1
525968 99525968 1001 86380 86390 1
526486 99526486 1001 86380 86390 1
527129 99527129 1001 86380 86390 1
526982 99526982 1001 86380 86390 1
526975 99526975 1001 86380 86390 1
526802 99526802 1001 86380 86390 1
526674 99526674 1001 86380 86390 1
526729 99526729 1001 86380 86390 1
526638 99526638 1001 86380 86390 1
527419 99527419 1001 86380 86390 1
527446 99527446 1001 86380 86390 1
527322 99527322 1001 86380 86390 1
527993 99527993 1001 86380 86390 1
527670 99527670 1001 86380 86390 1
527712 99527712 1001 86380 86390 1
527474 99527474 1001 86380 86390 1
528101 99528101 1001 86380 86390 1
528279 99528279 1001 86380 86390 1
528477 99528477 1001 86380 86390 1
528303 99528303 1001 86380 86390 1
529594 99529594 1001 86380 86390 1
529415 99529415 1001 86380 86390 1
529156 99529156 1001 86380 86390 1
529899 99529899 1001 86380 86390 1
530439 99530439 1001 86380 86390 1
530150 99530150 1001 86380 86390 1
530026 99530026 1001 86380 86390 1
529969 99529969 1001 86380 86390 1
531331 99531331 1001 86380 86390 1
531351 99531351 1001 86380 86390 1
531148 99531148 1001 86380 86390 1
531101 99531101 1001 86380 86390 1
531027 99531027 1001 86380 86390 1
531080 99531080 1001 86380 86390 1
531160 99531160 1001 86380 86390 1
531404 99531404 1001 86380 86390 1
532027 99532027 1001 86380 86390 1
531991 99531991 1001 86380 86390 1
531825 99531825 1001 86380 86390 1
531930 99531930 1001 86380 86390 1
531756 99531756 1001 86380 86390 1
532865 99532865 1001 86380 86390 1
532570 99532570 1001 86380 86390 1
533172 99533172 1001 86380 86390 1
533823 99533823 1001 86380 86390 1
533783 99533783 1001 86380 86390 1
533728 99533728 1001 86380 86390 1
533741 99533741 1001 86380 86390 1
533529 99533529 1001 86380 86390 1
533373 99533373 1001 86380 86390 1
533941 99533941 1001 86380 86390 1
533891 99533891 1001 86380 86390 1
534021 99534021 1001 86380 86390 1
533880 99533880 1001 86380 86390 1
534563 99534563 1001 86380 86390 1
534311 99534311 1001 86380 86390 1
534376 99534376 1001 86380 86390 1
534354 99534354 1001 86380 86390 1
534476 99534476 1001 86380 86390 1
534143 99534143 1001 86380 86390 1
534195 99534195 1001 86380 86390 1
534189 99534189 1001 86380 86390 1
534072 99534072 1001 86380 86390 1
534192 99534192 1001 86380 86390 1
534852 99534852 1001 86380 86390 1
534820 99534820 1001 86380 86390 1
534795 99534795 1001 86380 86390 1
534873 99534873 1001 86380 86390 1
535189 99535189 1001 86380 86390 1
535204 99535204 1001 86380 86390 1
535143 99535143 1001 86380 86390 1
535516 99535516 1001 86380 86390 1
536240 99536240 1001 86380 86390 1
536256 99536256 1001 86380 86390 1
536269 99536269 1001 86380 86390 1
535945 99535945 1001 86380 86390 1
536050 99536050 1001 86380 86390 1
536039 99536039 1001 86380 86390 1
535750 99535750 1001 86380 86390 1
536427 99536427 1001 86380 86390 1
536343 99536343 1001 86380 86390 1
537110 99537110 1001 86380 86390 1
536909 99536909 1001 86380 86390 1
536837 99536837 1001 86380 86390 1
536575 99536575 1001 86380 86390 1
536653 99536653 1001 86380 86390 1
537273 99537273 1001 86380 86390 1
537261 99537261 1001 86380 86390 1
537197 99537197 1001 86380 86390 1
537866 99537866 1001 86380 86390 1
537833 99537833 1001 86380 86390 1
537759 99537759 1001 86380 86390 1
537632 99537632 1001 86380 86390 1
537698 99537698 1001 86380 86390 1
537690 99537690 1001 86380 86390 1
537586 99537586 1001 86380 86390 1
537450 99537450 1001 86380 86390 1
538673 99538673 1001 86380 86390 1
538623 99538623 1001 86380 86390 1
538612 99538612 1001 86380 86390 1
538806 99538806 1001 86380 86390 1
538598 99538598 1001 86380 86390 1
538424 99538424 1001 86380 86390 1
538567 99538567 1001 86380 86390 1
538580 99538580 1001 86380 86390 1
538197 99538197 1001 86380 86390 1
538264 99538264 1001 86380 86390 1
538979 99538979 1001 86380 86390 1
539287 99539287 1001 86380 86390 1
539434 99539434 1001 86380 86390 1
539176 99539176 1001 86380 86390 1
539178 99539178 1001 86380 86390 1
539095 99539095 1001 86380 86390 1
539761 99539761 1001 86380 86390 1
540287 99540287 1001 86380 86390 1
540433 99540433 1001 86380 86390 1
540271 99540271 1001 86380 86390 1
540335 99540335 1001 86380 86390 1
540401 99540401 1001 86380 86390 1
540091 99540091 1001 86380 86390 1
539926 99539926 1001 86380 86390 1
539995 99539995 1001 86380 86390 1
539858 99539858 1001 86380 86390 1
541244 99541244 1001 86380 86390 1
541116 99541116 1001 86380 86390 1
541286 99541286 1001 86380 86390 1
540910 99540910 1001 86380 86390 1
540867 99540867 1001 86380 86390 1
541394 99541394 1001 86380 86390 1
541353 99541353 1001 86380 86390 1
541444 99541444 1001 86380 86390 1
541965 99541965 1001 86380 86390 1
541966 99541966 1001 86380 86390 1
541954 99541954 1001 86380 86390 1
541974 99541974 1001 86380 86390 1
541897 99541897 1001 86380 86390 1
541757 99541757 1001 86380 86390 1
541572 99541572 1001 86380 86390 1
542223 99542223 1001 86380 86390 1
542250 99542250 1001 86380 86390 1
542289 99542289 1001 86380 86390 1
542789 99542789 1001 86380 86390 1
542894 99542894 1001 86380 86390 1
542601 99542601 1001 86380 86390 1
542958 99542958 1001 86380 86390 1
543077 99543077 1001 86380 86390 1
543120 99543120 1001 86380 86390 1
543642 99543642 1001 86380 86390 1
543555 99543555 1001 86380 86390 1
543426 99543426 1001 86380 86390 1
543517 99543517 1001 86380 86390 1
543245 99543245 1001 86380 86390 1
544357 99544357 1001 86380 86390 1
544066 99544066 1001 86380 86390 1
544696 99544696 1001 86380 86390 1
400063 99400063 1001 86380 86390 1
400149 99400149 1001 86380 86390 1
400629 99400629 1001 86380 86390 1
400986 99400986 1001 86380 86390 1
401296 99401296 1001 86380 86390 1
401551 99401551 1001 86380 86390 1
401988 99401988 1001 86380 86390 1
402053 99402053 1001 86380 86390 1
402166 99402166 1001 86380 86390 1
402314 99402314 1001 86380 86390 1
402660 99402660 1001 86380 86390 1
402803 99402803 1001 86380 86390 1
403346 99403346 1001 86380 86390 1
403381 99403381 1001 86380 86390 1
403367 99403367 1001 86380 86390 1
404152 99404152 1001 86380 86390 1
404684 99404684 1001 86380 86390 1
404915 99404915 1001 86380 86390 1
405204 99405204 1001 86380 86390 1
405232 99405232 1001 86380 86390 1
405425 99405425 1001 86380 86390 1
406162 99406162 1001 86380 86390 1
406363 99406363 1001 86380 86390 1
406667 99406667 1001 86380 86390 1
406994 99406994 1001 86380 86390 1
407010 99407010 1001 86380 86390 1
407180 99407180 1001 86380 86390 1
407279 99407279 1001 86380 86390 1
407649 99407649 1001 86380 86390 1
407760 99407760 1001 86380 86390 1
408106 99408106 1001 86380 86390 1
408131 99408131 1001 86380 86390 1
408392 99408392 1001 86380 86390 1
408687 99408687 1001 86380 86390 1
409058 99409058 1001 86380 86390 1
409240 99409240 1001 86380 86390 1
409296 99409296 1001 86380 86390 1
410098 99410098 1001 86380 86390 1
410022 99410022 1001 86380 86390 1
410872 99410872 1001 86380 86390 1
410934 99410934 1001 86380 86390 1
411308 99411308 1001 86380 86390 1
411377 99411377 1001 86380 86390 1
411856 99411856 1001 86380 86390 1
412058 99412058 1001 86380 86390 1
413618 99413618 1001 86380 86390 1
413415 99413415 1001 86380 86390 1
413563 99413563 1001 86380 86390 1
412910 99412910 1001 86380 86390 1
412904 99412904 1001 86380 86390 1
412802 99412802 1001 86380 86390 1
412881 99412881 1001 86380 86390 1
413805 99413805 1001 86380 86390 1
413764 99413764 1001 86380 86390 1
414068 99414068 1001 86380 86390 1
413741 99413741 1001 86380 86390 1
413918 99413918 1001 86380 86390 1
415172 99415172 1001 86380 86390 1
415086 99415086 1001 86380 86390 1
414821 99414821 1001 86380 86390 1
414886 99414886 1001 86380 86390 1
414405 99414405 1001 86380 86390 1
414171 99414171 1001 86380 86390 1
416896 99416896 1001 86380 86390 1
416601 99416601 1001 86380 86390 1
416498 99416498 1001 86380 86390 1
416401 99416401 1001 86380 86390 1
416221 99416221 1001 86380 86390 1
416490 99416490 1001 86380 86390 1
415741 99415741 1001 86380 86390 1
416079 99416079 1001 86380 86390 1
417385 99417385 1001 86380 86390 1
417222 99417222 1001 86380 86390 1
417371 99417371 1001 86380 86390 1
417552 99417552 1001 86380 86390 1
418735 99418735 1001 86380 86390 1
418221 99418221 1001 86380 86390 1
417879 99417879 1001 86380 86390 1
417934 99417934 1001 86380 86390 1
418877 99418877 1001 86380 86390 1
420338 99420338 1001 86380 86390 1
419753 99419753 1001 86380 86390 1
419211 99419211 1001 86380 86390 1
420680 99420680 1001 86380 86390 1
420780 99420780 1001 86380 86390 1
421048 99421048 1001 86380 86390 1
422216 99422216 1001 86380 86390 1
422272 99422272 1001 86380 86390 1
422319 99422319 1001 86380 86390 1
423449 99423449 1001 86380 86390 1
422551 99422551 1001 86380 86390 1
422606 99422606 1001 86380 86390 1
423987 99423987 1001 86380 86390 1
423901 99423901 1001 86380 86390 1
424146 99424146 1001 86380 86390 1
425166 99425166 1001 86380 86390 1
424803 99424803 1001 86380 86390 1
424935 99424935 1001 86380 86390 1
424223 99424223 1001 86380 86390 1
425474 99425474 1001 86380 86390 1
425505 99425505 1001 86380 86390 1
425780 99425780 1001 86380 86390 1
426966 99426966 1001 86380 86390 1
425914 99425914 1001 86380 86390 1
426070 99426070 1001 86380 86390 1
427482 99427482 1001 86380 86390 1
427446 99427446 1001 86380 86390 1
427448 99427448 1001 86380 86390 1
428349 99428349 1001 86380 86390 1
428551 99428551 1001 86380 86390 1
428702 99428702 1001 86380 86390 1
428717 99428717 1001 86380 86390 1
428188 99428188 1001 86380 86390 1
428304 99428304 1001 86380 86390 1
427880 99427880 1001 86380 86390 1
427761 99427761 1001 86380 86390 1
427643 99427643 1001 86380 86390 1
428782 99428782 1001 86380 86390 1
428848 99428848 1001 86380 86390 1
430174 99430174 1001 86380 86390 1
430131 99430131 1001 86380 86390 1
429202 99429202 1001 86380 86390 1
429443 99429443 1001 86380 86390 1
430554 99430554 1001 86380 86390 1
430451 99430451 1001 86380 86390 1
431941 99431941 1001 86380 86390 1
431600 99431600 1001 86380 86390 1
430828 99430828 1001 86380 86390 1
432123 99432123 1001 86380 86390 1
432483 99432483 1001 86380 86390 1
433622 99433622 1001 86380 86390 1
433361 99433361 1001 86380 86390 1
433269 99433269 1001 86380 86390 1
432933 99432933 1001 86380 86390 1
433286 99433286 1001 86380 86390 1
433813 99433813 1001 86380 86390 1
435346 99435346 1001 86380 86390 1
435304 99435304 1001 86380 86390 1
435116 99435116 1001 86380 86390 1
435399 99435399 1001 86380 86390 1
434607 99434607 1001 86380 86390 1
436822 99436822 1001 86380 86390 1
436727 99436727 1001 86380 86390 1
436743 99436743 1001 86380 86390 1
436746 99436746 1001 86380 86390 1
436095 99436095 1001 86380 86390 1
435992 99435992 1001 86380 86390 1
437298 99437298 1001 86380 86390 1
300038 99300038 1001 86380 86390 1
300666 99300666 1001 86380 86390 1
300540 99300540 1001 86380 86390 1
300486 99300486 1001 86380 86390 1
300386 99300386 1001 86380 86390 1
300426 99300426 1001 86380 86390 1
300311 99300311 1001 86380 86390 1
300761 99300761 1001 86380 86390 1
300906 99300906 1001 86380 86390 1
301213 99301213 1001 86380 86390 1
300988 99300988 1001 86380 86390 1
301121 99301121 1001 86380 86390 1
301008 99301008 1001 86380 86390 1
301660 99301660 1001 86380 86390 1
301654 99301654 1001 86380 86390 1
302380 99302380 1001 86380 86390 1
302298 99302298 1001 86380 86390 1
302235 99302235 1001 86380 86390 1
301844 99301844 1001 86380 86390 1
302448 99302448 1001 86380 86390 1
302887 99302887 1001 86380 86390 1
303409 99303409 1001 86380 86390 1
303950 99303950 1001 86380 86390 1
303751 99303751 1001 86380 86390 1
303812 99303812 1001 86380 86390 1
303539 99303539 1001 86380 86390 1
304789 99304789 1001 86380 86390 1
304673 99304673 1001 86380 86390 1
304512 99304512 1001 86380 86390 1
304306 99304306 1001 86380 86390 1
304398 99304398 1001 86380 86390 1
304259 99304259 1001 86380 86390 1
304948 99304948 1001 86380 86390 1
305007 99305007 1001 86380 86390 1
305557 99305557 1001 86380 86390 1
305562 99305562 1001 86380 86390 1
305511 99305511 1001 86380 86390 1
305633 99305633 1001 86380 86390 1
305646 99305646 1001 86380 86390 1
305346 99305346 1001 86380 86390 1
305097 99305097 1001 86380 86390 1
500544 99500544 1001 86380 86390 1
500523 99500523 1001 86380 86390 1
500562 99500562 1001 86380 86390 1
500551 99500551 1001 86380 86390 1
500849 99500849 1001 86380 86390 1
500972 99500972 1001 86380 86390 1
501268 99501268 1001 86380 86390 1
501385 99501385 1001 86380 86390 1
501269 99501269 1001 86380 86390 1
501093 99501093 1001 86380 86390 1
501184 99501184 1001 86380 86390 1
501755 99501755 1001 86380 86390 1
501799 99501799 1001 86380 86390 1
502312 99502312 1001 86380 86390 1
502122 99502122 1001 86380 86390 1
502239 99502239 1001 86380 86390 1
502023 99502023 1001 86380 86390 1
502036 99502036 1001 86380 86390 1
502629 99502629 1001 86380 86390 1
503265 99503265 1001 86380 86390 1
503157 99503157 1001 86380 86390 1
503037 99503037 1001 86380 86390 1
502928 99502928 1001 86380 86390 1
503047 99503047 1001 86380 86390 1
502821 99502821 1001 86380 86390 1
503328 99503328 1001 86380 86390 1
503944 99503944 1001 86380 86390 1
503733 99503733 1001 86380 86390 1
503741 99503741 1001 86380 86390 1
503544 99503544 1001 86380 86390 1
503571 99503571 1001 86380 86390 1
503498 99503498 1001 86380 86390 1
504121 99504121 1001 86380 86390 1
504935 99504935 1001 86380 86390 1
504668 99504668 1001 86380 86390 1
504647 99504647 1001 86380 86390 1
504738 99504738 1001 86380 86390 1
504384 99504384 1001 86380 86390 1
505070 99505070 1001 86380 86390 1
505500 99505500 1001 86380 86390 1
505361 99505361 1001 86380 86390 1
505419 99505419 1001 86380 86390 1
505232 99505232 1001 86380 86390 1
506511 99506511 1001 86380 86390 1
506313 99506313 1001 86380 86390 1
506213 99506213 1001 86380 86390 1
506359 99506359 1001 86380 86390 1
506246 99506246 1001 86380 86390 1
506221 99506221 1001 86380 86390 1
506054 99506054 1001 86380 86390 1
506112 99506112 1001 86380 86390 1
506610 99506610 1001 86380 86390 1
506754 99506754 1001 86380 86390 1
507330 99507330 1001 86380 86390 1
507318 99507318 1001 86380 86390 1
506970 99506970 1001 86380 86390 1
507626 99507626 1001 86380 86390 1
508082 99508082 1001 86380 86390 1
508195 99508195 1001 86380 86390 1
508024 99508024 1001 86380 86390 1
507705 99507705 1001 86380 86390 1
507750 99507750 1001 86380 86390 1
508440 99508440 1001 86380 86390 1
508965 99508965 1001 86380 86390 1
508719 99508719 1001 86380 86390 1
508551 99508551 1001 86380 86390 1
509168 99509168 1001 86380 86390 1
509222 99509222 1001 86380 86390 1
509813 99509813 1001 86380 86390 1
509897 99509897 1001 86380 86390 1
509631 99509631 1001 86380 86390 1
509365 99509365 1001 86380 86390 1
509469 99509469 1001 86380 86390 1
509976 99509976 1001 86380 86390 1
510093 99510093 1001 86380 86390 1
510076 99510076 1001 86380 86390 1
510600 99510600 1001 86380 86390 1
510595 99510595 1001 86380 86390 1
510318 99510318 1001 86380 86390 1
510397 99510397 1001 86380 86390 1
510450 99510450 1001 86380 86390 1
510184 99510184 1001 86380 86390 1
510174 99510174 1001 86380 86390 1
510896 99510896 1001 86380 86390 1
511361 99511361 1001 86380 86390 1
511370 99511370 1001 86380 86390 1
511311 99511311 1001 86380 86390 1
511291 99511291 1001 86380 86390 1
511228 99511228 1001 86380 86390 1
511320 99511320 1001 86380 86390 1
511076 99511076 1001 86380 86390 1
511041 99511041 1001 86380 86390 1
511688 99511688 1001 86380 86390 1
512354 99512354 1001 86380 86390 1
512044 99512044 1001 86380 86390 1
512053 99512053 1001 86380 86390 1
511833 99511833 1001 86380 86390 1
512415 99512415 1001 86380 86390 1
512388 99512388 1001 86380 86390 1
513204 99513204 1001 86380 86390 1
513129 99513129 1001 86380 86390 1
513198 99513198 1001 86380 86390 1
513036 99513036 1001 86380 86390 1
512876 99512876 1001 86380 86390 1
512813 99512813 1001 86380 86390 1
512930 99512930 1001 86380 86390 1
512715 99512715 1001 86380 86390 1
513405 99513405 1001 86380 86390 1
513925 99513925 1001 86380 86390 1
513592 99513592 1001 86380 86390 1
513616 99513616 1001 86380 86390 1
514202 99514202 1001 86380 86390 1
514215 99514215 1001 86380 86390 1
514047 99514047 1001 86380 86390 1
514678 99514678 1001 86380 86390 1
514823 99514823 1001 86380 86390 1
514793 99514793 1001 86380 86390 1
514529 99514529 1001 86380 86390 1
514324 99514324 1001 86380 86390 1
514960 99514960 1001 86380 86390 1
515607 99515607 1001 86380 86390 1
515678 99515678 1001 86380 86390 1
515419 99515419 1001 86380 86390 1
515138 99515138 1001 86380 86390 1
516408 99516408 1001 86380 86390 1
516374 99516374 1001 86380 86390 1
516113 99516113 1001 86380 86390 1
515942 99515942 1001 86380 86390 1
516679 99516679 1001 86380 86390 1
516517 99516517 1001 86380 86390 1
517299 99517299 1001 86380 86390 1
517125 99517125 1001 86380 86390 1
516912 99516912 1001 86380 86390 1
516865 99516865 1001 86380 86390 1
516751 99516751 1001 86380 86390 1
517391 99517391 1001 86380 86390 1
518037 99518037 1001 86380 86390 1
517994 99517994 1001 86380 86390 1
518224 99518224 1001 86380 86390 1
518258 99518258 1001 86380 86390 1
518887 99518887 1001 86380 86390 1
518440 99518440 1001 86380 86390 1
518492 99518492 1001 86380 86390 1
519154 99519154 1001 86380 86390 1
519105 99519105 1001 86380 86390 1
519234 99519234 1001 86380 86390 1
519299 99519299 1001 86380 86390 1
519840 99519840 1001 86380 86390 1
520495 99520495 1001 86380 86390 1
520241 99520241 1001 86380 86390 1
520326 99520326 1001 86380 86390 1
521338 99521338 1001 86380 86390 1
521439 99521439 1001 86380 86390 1
521293 99521293 1001 86380 86390 1
521083 99521083 1001 86380 86390 1
521111 99521111 1001 86380 86390 1
521229 99521229 1001 86380 86390 1
520937 99520937 1001 86380 86390 1
521498 99521498 1001 86380 86390 1
521644 99521644 1001 86380 86390 1
522089 99522089 1001 86380 86390 1
522097 99522097 1001 86380 86390 1
522189 99522189 1001 86380 86390 1
521941 99521941 1001 86380 86390 1
522020 99522020 1001 86380 86390 1
522471 99522471 1001 86380 86390 1
522470 99522470 1001 86380 86390 1
523119 99523119 1001 86380 86390 1
522962 99522962 1001 86380 86390 1
522552 99522552 1001 86380 86390 1
522533 99522533 1001 86380 86390 1
522676 99522676 1001 86380 86390 1
523124 99523124 1001 86380 86390 1
523154 99523154 1001 86380 86390 1
523558 99523558 1001 86380 86390 1
523571 99523571 1001 86380 86390 1
523636 99523636 1001 86380 86390 1
523542 99523542 1001 86380 86390 1
523467 99523467 1001 86380 86390 1
523480 99523480 1001 86380 86390 1
523338 99523338 1001 86380 86390 1
523405 99523405 1001 86380 86390 1
524018 99524018 1001 86380 86390 1
524750 99524750 1001 86380 86390 1
524601 99524601 1001 86380 86390 1
524390 99524390 1001 86380 86390 1
524295 99524295 1001 86380 86390 1
524172 99524172 1001 86380 86390 1
524276 99524276 1001 86380 86390 1
524342 99524342 1001 86380 86390 1
524879 99524879 1001 86380 86390 1
524971 99524971 1001 86380 86390 1
525472 99525472 1001 86380 86390 1
525428 99525428 1001 86380 86390 1
525506 99525506 1001 86380 86390 1
525043 99525043 1001 86380 86390 1
525010 99525010 1001 86380 86390 1
525692 99525692 1001 86380 86390 1
526376 99526376 1001 86380 86390 1
526122 99526122 1001 86380 86390 1
526001 99526001 1001 86380 86390 1
525876 99525876 1001 86380 86390 1
525916 99525916 1001 86380 86390 1
525813 99525813 1001 86380 86390 1
527200 99527200 1001 86380 86390 1
527115 99527115 1001 86380 86390 1
526695 99526695 1001 86380 86390 1
526650 99526650 1001 86380 86390 1
527278 99527278 1001 86380 86390 1
527986 99527986 1001 86380 86390 1
527884 99527884 1001 86380 86390 1
527939 99527939 1001 86380 86390 1
528071 99528071 1001 86380 86390 1
527809 99527809 1001 86380 86390 1
527810 99527810 1001 86380 86390 1
527482 99527482 1001 86380 86390 1
527472 99527472 1001 86380 86390 1
527554 99527554 1001 86380 86390 1
528231 99528231 1001 86380 86390 1
528251 99528251 1001 86380 86390 1
528864 99528864 1001 86380 86390 1
528859 99528859 1001 86380 86390 1
528510 99528510 1001 86380 86390 1
528312 99528312 1001 86380 86390 1
528446 99528446 1001 86380 86390 1
529636 99529636 1001 86380 86390 1
529344 99529344 1001 86380 86390 1
529492 99529492 1001 86380 86390 1
529151 99529151 1001 86380 86390 1
529873 99529873 1001 86380 86390 1
530363 99530363 1001 86380 86390 1
530501 99530501 1001 86380 86390 1
530212 99530212 1001 86380 86390 1
530218 99530218 1001 86380 86390 1
530673 99530673 1001 86380 86390 1
531217 99531217 1001 86380 86390 1
530798 99530798 1001 86380 86390 1
530837 99530837 1001 86380 86390 1
530794 99530794 1001 86380 86390 1
530912 99530912 1001 86380 86390 1
531542 99531542 1001 86380 86390 1
532168 99532168 1001 86380 86390 1
532065 99532065 1001 86380 86390 1
532169 99532169 1001 86380 86390 1
532159 99532159 1001 86380 86390 1
532140 99532140 1001 86380 86390 1
531980 99531980 1001 86380 86390 1
531607 99531607 1001 86380 86390 1
532296 99532296 1001 86380 86390 1
532351 99532351 1001 86380 86390 1
532238 99532238 1001 86380 86390 1
532995 99532995 1001 86380 86390 1
533025 99533025 1001 86380 86390 1
532692 99532692 1001 86380 86390 1
533122 99533122 1001 86380 86390 1
533148 99533148 1001 86380 86390 1
533499 99533499 1001 86380 86390 1
533579 99533579 1001 86380 86390 1
533454 99533454 1001 86380 86390 1
533613 99533613 1001 86380 86390 1
534046 99534046 1001 86380 86390 1
534597 99534597 1001 86380 86390 1
534604 99534604 1001 86380 86390 1
534328 99534328 1001 86380 86390 1
534345 99534345 1001 86380 86390 1
534742 99534742 1001 86380 86390 1
535099 99535099 1001 86380 86390 1
535178 99535178 1001 86380 86390 1
535289 99535289 1001 86380 86390 1
535108 99535108 1001 86380 86390 1
534932 99534932 1001 86380 86390 1
535564 99535564 1001 86380 86390 1
536226 99536226 1001 86380 86390 1
536152 99536152 1001 86380 86390 1
535874 99535874 1001 86380 86390 1
535776 99535776 1001 86380 86390 1
535895 99535895 1001 86380 86390 1
536445 99536445 1001 86380 86390 1
536524 99536524 1001 86380 86390 1
536342 99536342 1001 86380 86390 1
537162 99537162 1001 86380 86390 1
536962 99536962 1001 86380 86390 1
537107 99537107 1001 86380 86390 1
537151 99537151 1001 86380 86390 1
537071 99537071 1001 86380 86390 1
536752 99536752 1001 86380 86390 1
536738 99536738 1001 86380 86390 1
536728 99536728 1001 86380 86390 1
537220 99537220 1001 86380 86390 1
537274 99537274 1001 86380 86390 1
537930 99537930 1001 86380 86390 1
537702 99537702 1001 86380 86390 1
537639 99537639 1001 86380 86390 1
537473 99537473 1001 86380 86390 1
538128 99538128 1001 86380 86390 1
538186 99538186 1001 86380 86390 1
538715 99538715 1001 86380 86390 1
538484 99538484 1001 86380 86390 1
538499 99538499 1001 86380 86390 1
538578 99538578 1001 86380 86390 1
538475 99538475 1001 86380 86390 1
538305 99538305 1001 86380 86390 1
538893 99538893 1001 86380 86390 1
539374 99539374 1001 86380 86390 1
539033 99539033 1001 86380 86390 1
539060 99539060 1001 86380 86390 1
539039 99539039 1001 86380 86390 1
539653 99539653 1001 86380 86390 1
540288 99540288 1001 86380 86390 1
540128 99540128 1001 86380 86390 1
540143 99540143 1001 86380 86390 1
540029 99540029 1001 86380 86390 1
539865 99539865 1001 86380 86390 1
540504 99540504 1001 86380 86390 1
540647 99540647 1001 86380 86390 1
540590 99540590 1001 86380 86390 1
540475 99540475 1001 86380 86390 1
540593 99540593 1001 86380 86390 1
540632 99540632 1001 86380 86390 1
541197 99541197 1001 86380 86390 1
541213 99541213 1001 86380 86390 1
541137 99541137 1001 86380 86390 1
541150 99541150 1001 86380 86390 1
541013 99541013 1001 86380 86390 1
541079 99541079 1001 86380 86390 1
541005 99541005 1001 86380 86390 1
540928 99540928 1001 86380 86390 1
540929 99540929 1001 86380 86390 1
541059 99541059 1001 86380 86390 1
541382 99541382 1001 86380 86390 1
541476 99541476 1001 86380 86390 1
541380 99541380 1001 86380 86390 1
542087 99542087 1001 86380 86390 1
541923 99541923 1001 86380 86390 1
541736 99541736 1001 86380 86390 1
541534 99541534 1001 86380 86390 1
542120 99542120 1001 86380 86390 1
542278 99542278 1001 86380 86390 1
542831 99542831 1001 86380 86390 1
542867 99542867 1001 86380 86390 1
542691 99542691 1001 86380 86390 1
542679 99542679 1001 86380 86390 1
542657 99542657 1001 86380 86390 1
542378 99542378 1001 86380 86390 1
542354 99542354 1001 86380 86390 1
543083 99543083 1001 86380 86390 1
543109 99543109 1001 86380 86390 1
543651 99543651 1001 86380 86390 1
543216 99543216 1001 86380 86390 1
543825 99543825 1001 86380 86390 1
544276 99544276 1001 86380 86390 1
544298 99544298 1001 86380 86390 1
544275 99544275 1001 86380 86390 1
544161 99544161 1001 86380 86390 1
544075 99544075 1001 86380 86390 1
543986 99543986 1001 86380 86390 1
437047 1138 1001 42000 42357 1
522293 1066 1002 60024 66501 1
530713 992 1002 39793 40040 1
539136 701 1002 49015 56196 1
400106 99400106 1001 86380 86390 1
400036 99400036 1001 86380 86390 1
400609 99400609 1001 86380 86390 1
400673 99400673 1001 86380 86390 1
400851 99400851 1001 86380 86390 1
401102 99401102 1001 86380 86390 1
401212 99401212 1001 86380 86390 1
401285 99401285 1001 86380 86390 1
401466 99401466 1001 86380 86390 1
401596 99401596 1001 86380 86390 1
401876 99401876 1001 86380 86390 1
402117 99402117 1001 86380 86390 1
402476 99402476 1001 86380 86390 1
402570 99402570 1001 86380 86390 1
402716 99402716 1001 86380 86390 1
402798 99402798 1001 86380 86390 1
402986 99402986 1001 86380 86390 1
403084 99403084 1001 86380 86390 1
403196 99403196 1001 86380 86390 1
403280 99403280 1001 86380 86390 1
403599 99403599 1001 86380 86390 1
403616 99403616 1001 86380 86390 1
403761 99403761 1001 86380 86390 1
404086 99404086 1001 86380 86390 1
404047 99404047 1001 86380 86390 1
405067 99405067 1001 86380 86390 1
405125 99405125 1001 86380 86390 1
405164 99405164 1001 86380 86390 1
405428 99405428 1001 86380 86390 1
405811 99405811 1001 86380 86390 1
405782 99405782 1001 86380 86390 1
405834 99405834 1001 86380 86390 1
405875 99405875 1001 86380 86390 1
405910 99405910 1001 86380 86390 1
406174 99406174 1001 86380 86390 1
406708 99406708 1001 86380 86390 1
406752 99406752 1001 86380 86390 1
406819 99406819 1001 86380 86390 1
406987 99406987 1001 86380 86390 1
407100 99407100 1001 86380 86390 1
407745 99407745 1001 86380 86390 1
407876 99407876 1001 86380 86390 1
407981 99407981 1001 86380 86390 1
407994 99407994 1001 86380 86390 1
408284 99408284 1001 86380 86390 1
408394 99408394 1001 86380 86390 1
408457 99408457 1001 86380 86390 1
408516 99408516 1001 86380 86390 1
408883 99408883 1001 86380 86390 1
409005 99409005 1001 86380 86390 1
409028 99409028 1001 86380 86390 1
409098 99409098 1001 86380 86390 1
409127 99409127 1001 86380 86390 1
409524 99409524 1001 86380 86390 1
409535 99409535 1001 86380 86390 1
409675 99409675 1001 86380 86390 1
409714 99409714 1001 86380 86390 1
410287 99410287 1001 86380 86390 1
410601 99410601 1001 86380 86390 1
410807 99410807 1001 86380 86390 1
410835 99410835 1001 86380 86390 1
411046 99411046 1001 86380 86390 1
411286 99411286 1001 86380 86390 1
411619 99411619 1001 86380 86390 1
411986 99411986 1001 86380 86390 1
412155 99412155 1001 86380 86390 1
413374 99413374 1001 86380 86390 1
413305 99413305 1001 86380 86390 1
413553 99413553 1001 86380 86390 1
413417 99413417 1001 86380 86390 1
413032 99413032 1001 86380 86390 1
413260 99413260 1001 86380 86390 1
413000 99413000 1001 86380 86390 1
412726 99412726 1001 86380 86390 1
412516 99412516 1001 86380 86390 1
412772 99412772 1001 86380 86390 1
414894 99414894 1001 86380 86390 1
414366 99414366 1001 86380 86390 1
414212 99414212 1001 86380 86390 1
415328 99415328 1001 86380 86390 1
416344 99416344 1001 86380 86390 1
416219 99416219 1001 86380 86390 1
416483 99416483 1001 86380 86390 1
417343 99417343 1001 86380 86390 1
417185 99417185 1001 86380 86390 1
417276 99417276 1001 86380 86390 1
417086 99417086 1001 86380 86390 1
417454 99417454 1001 86380 86390 1
417494 99417494 1001 86380 86390 1
418341 99418341 1001 86380 86390 1
420383 99420383 1001 86380 86390 1
420039 99420039 1001 86380 86390 1
419959 99419959 1001 86380 86390 1
419429 99419429 1001 86380 86390 1
420788 99420788 1001 86380 86390 1
421815 99421815 1001 86380 86390 1
421784 99421784 1001 86380 86390 1
421767 99421767 1001 86380 86390 1
421369 99421369 1001 86380 86390 1
421267 99421267 1001 86380 86390 1
421441 99421441 1001 86380 86390 1
421576 99421576 1001 86380 86390 1
421464 99421464 1001 86380 86390 1
421417 99421417 1001 86380 86390 1
421038 99421038 1001 86380 86390 1
420978 99420978 1001 86380 86390 1
420906 99420906 1001 86380 86390 1
422332 99422332 1001 86380 86390 1
422334 99422334 1001 86380 86390 1
423405 99423405 1001 86380 86390 1
423312 99423312 1001 86380 86390 1
423564 99423564 1001 86380 86390 1
423069 99423069 1001 86380 86390 1
423145 99423145 1001 86380 86390 1
422680 99422680 1001 86380 86390 1
422663 99422663 1001 86380 86390 1
423762 99423762 1001 86380 86390 1
423878 99423878 1001 86380 86390 1
423863 99423863 1001 86380 86390 1
425109 99425109 1001 86380 86390 1
425209 99425209 1001 86380 86390 1
425023 99425023 1001 86380 86390 1
424920 99424920 1001 86380 86390 1
424219 99424219 1001 86380 86390 1
424349 99424349 1001 86380 86390 1
427030 99427030 1001 86380 86390 1
426710 99426710 1001 86380 86390 1
426351 99426351 1001 86380 86390 1
426498 99426498 1001 86380 86390 1
426226 99426226 1001 86380 86390 1
426196 99426196 1001 86380 86390 1
427469 99427469 1001 86380 86390 1
428573 99428573 1001 86380 86390 1
428314 99428314 1001 86380 86390 1
428136 99428136 1001 86380 86390 1
427671 99427671 1001 86380 86390 1
427619 99427619 1001 86380 86390 1
428845 99428845 1001 86380 86390 1
429064 99429064 1001 86380 86390 1
429899 99429899 1001 86380 86390 1
429254 99429254 1001 86380 86390 1
430486 99430486 1001 86380 86390 1
430492 99430492 1001 86380 86390 1
430782 99430782 1001 86380 86390 1
431357 99431357 1001 86380 86390 1
431535 99431535 1001 86380 86390 1
431362 99431362 1001 86380 86390 1
431575 99431575 1001 86380 86390 1
431240 99431240 1001 86380 86390 1
432166 99432166 1001 86380 86390 1
433261 99433261 1001 86380 86390 1
433313 99433313 1001 86380 86390 1
432712 99432712 1001 86380 86390 1
433877 99433877 1001 86380 86390 1
435368 99435368 1001 86380 86390 1
434469 99434469 1001 86380 86390 1
435545 99435545 1001 86380 86390 1
435465 99435465 1001 86380 86390 1
435585 99435585 1001 86380 86390 1
435453 99435453 1001 86380 86390 1
437032 99437032 1001 86380 86390 1
436649 99436649 1001 86380 86390 1
436540 99436540 1001 86380 86390 1
436269 99436269 1001 86380 86390 1
436003 99436003 1001 86380 86390 1
437239 99437239 1001 86380 86390 1
300084 99300084 1001 86380 86390 1
437210 99437210 1001 86380 86390 1
300606 99300606 1001 86380 86390 1
300137 99300137 1001 86380 86390 1
300799 99300799 1001 86380 86390 1
301337 99301337 1001 86380 86390 1
301170 99301170 1001 86380 86390 1
301308 99301308 1001 86380 86390 1
301004 99301004 1001 86380 86390 1
301035 99301035 1001 86380 86390 1
301644 99301644 1001 86380 86390 1
301567 99301567 1001 86380 86390 1
301638 99301638 1001 86380 86390 1
301677 99301677 1001 86380 86390 1
302334 99302334 1001 86380 86390 1
302285 99302285 1001 86380 86390 1
302342 99302342 1001 86380 86390 1
302058 99302058 1001 86380 86390 1
301775 99301775 1001 86380 86390 1
301845 99301845 1001 86380 86390 1
301821 99301821 1001 86380 86390 1
302531 99302531 1001 86380 86390 1
303080 99303080 1001 86380 86390 1
303152 99303152 1001 86380 86390 1
302802 99302802 1001 86380 86390 1
302959 99302959 1001 86380 86390 1
302974 99302974 1001 86380 86390 1
302774 99302774 1001 86380 86390 1
302608 99302608 1001 86380 86390 1
303337 99303337 1001 86380 86390 1
303328 99303328 1001 86380 86390 1
303965 99303965 1001 86380 86390 1
303838 99303838 1001 86380 86390 1
303806 99303806 1001 86380 86390 1
303448 99303448 1001 86380 86390 1
304085 99304085 1001 86380 86390 1
304590 99304590 1001 86380 86390 1
304629 99304629 1001 86380 86390 1
304479 99304479 1001 86380 86390 1
304326 99304326 1001 86380 86390 1
304909 99304909 1001 86380 86390 1
304884 99304884 1001 86380 86390 1
305649 99305649 1001 86380 86390 1
305418 99305418 1001 86380 86390 1
305393 99305393 1001 86380 86390 1
305375 99305375 1001 86380 86390 1
305690 99305690 1001 86380 86390 1
500764 99500764 1001 86380 86390 1
500786 99500786 1001 86380 86390 1
500444 99500444 1001 86380 86390 1
500499 99500499 1001 86380 86390 1
500270 99500270 1001 86380 86390 1
500222 99500222 1001 86380 86390 1
500851 99500851 1001 86380 86390 1
500951 99500951 1001 86380 86390 1
501524 99501524 1001 86380 86390 1
501512 99501512 1001 86380 86390 1
501501 99501501 1001 86380 86390 1
501464 99501464 1001 86380 86390 1
501547 99501547 1001 86380 86390 1
501401 99501401 1001 86380 86390 1
501239 99501239 1001 86380 86390 1
501187 99501187 1001 86380 86390 1
501821 99501821 1001 86380 86390 1
501784 99501784 1001 86380 86390 1
501788 99501788 1001 86380 86390 1
502420 99502420 1001 86380 86390 1
502291 99502291 1001 86380 86390 1
502229 99502229 1001 86380 86390 1
501885 99501885 1001 86380 86390 1
501969 99501969 1001 86380 86390 1
501865 99501865 1001 86380 86390 1
502037 99502037 1001 86380 86390 1
503163 99503163 1001 86380 86390 1
503153 99503153 1001 86380 86390 1
503142 99503142 1001 86380 86390 1
502840 99502840 1001 86380 86390 1
502791 99502791 1001 86380 86390 1
503486 99503486 1001 86380 86390 1
503423 99503423 1001 86380 86390 1
503841 99503841 1001 86380 86390 1
503854 99503854 1001 86380 86390 1
504907 99504907 1001 86380 86390 1
504818 99504818 1001 86380 86390 1
504820 99504820 1001 86380 86390 1
504683 99504683 1001 86380 86390 1
504466 99504466 1001 86380 86390 1
504404 99504404 1001 86380 86390 1
505123 99505123 1001 86380 86390 1
504951 99504951 1001 86380 86390 1
505612 99505612 1001 86380 86390 1
505383 99505383 1001 86380 86390 1
505400 99505400 1001 86380 86390 1
505382 99505382 1001 86380 86390 1
505249 99505249 1001 86380 86390 1
506535 99506535 1001 86380 86390 1
506407 99506407 1001 86380 86390 1
506585 99506585 1001 86380 86390 1
506337 99506337 1001 86380 86390 1
506156 99506156 1001 86380 86390 1
506762 99506762 1001 86380 86390 1
506770 99506770 1001 86380 86390 1
506695 99506695 1001 86380 86390 1
507362 99507362 1001 86380 86390 1
507398 99507398 1001 86380 86390 1
507126 99507126 1001 86380 86390 1
507169 99507169 1001 86380 86390 1
507022 99507022 1001 86380 86390 1
506899 99506899 1001 86380 86390 1
507576 99507576 1001 86380 86390 1
506802 99506802 1001 86380 86390 1
507502 99507502 1001 86380 86390 1
507509 99507509 1001 86380 86390 1
507972 99507972 1001 86380 86390 1
508252 99508252 1001 86380 86390 1
508293 99508293 1001 86380 86390 1
509032 99509032 1001 86380 86390 1
509007 99509007 1001 86380 86390 1
508944 99508944 1001 86380 86390 1
508807 99508807 1001 86380 86390 1
508772 99508772 1001 86380 86390 1
508684 99508684 1001 86380 86390 1
508550 99508550 1001 86380 86390 1
509106 99509106 1001 86380 86390 1
509824 99509824 1001 86380 86390 1
509802 99509802 1001 86380 86390 1
509647 99509647 1001 86380 86390 1
509288 99509288 1001 86380 86390 1
510094 99510094 1001 86380 86390 1
510602 99510602 1001 86380 86390 1
510354 99510354 1001 86380 86390 1
510367 99510367 1001 86380 86390 1
510386 99510386 1001 86380 86390 1
510321 99510321 1001 86380 86390 1
510171 99510171 1001 86380 86390 1
510816 99510816 1001 86380 86390 1
510779 99510779 1001 86380 86390 1
510811 99510811 1001 86380 86390 1
510801 99510801 1001 86380 86390 1
511391 99511391 1001 86380 86390 1
511262 99511262 1001 86380 86390 1
511637 99511637 1001 86380 86390 1
512030 99512030 1001 86380 86390 1
512173 99512173 1001 86380 86390 1
512175 99512175 1001 86380 86390 1
512420 99512420 1001 86380 86390 1
512504 99512504 1001 86380 86390 1
513119 99513119 1001 86380 86390 1
513097 99513097 1001 86380 86390 1
512807 99512807 1001 86380 86390 1
512918 99512918 1001 86380 86390 1
513242 99513242 1001 86380 86390 1
513334 99513334 1001 86380 86390 1
513298 99513298 1001 86380 86390 1
513377 99513377 1001 86380 86390 1
513265 99513265 1001 86380 86390 1
513304 99513304 1001 86380 86390 1
513828 99513828 1001 86380 86390 1
513974 99513974 1001 86380 86390 1
513653 99513653 1001 86380 86390 1
513667 99513667 1001 86380 86390 1
514042 99514042 1001 86380 86390 1
514170 99514170 1001 86380 86390 1
514682 99514682 1001 86380 86390 1
514535 99514535 1001 86380 86390 1
514495 99514495 1001 86380 86390 1
514293 99514293 1001 86380 86390 1
514271 99514271 1001 86380 86390 1
514285 99514285 1001 86380 86390 1
514326 99514326 1001 86380 86390 1
514886 99514886 1001 86380 86390 1
514953 99514953 1001 86380 86390 1
514917 99514917 1001 86380 86390 1
515511 99515511 1001 86380 86390 1
515426 99515426 1001 86380 86390 1
515389 99515389 1001 86380 86390 1
515430 99515430 1001 86380 86390 1
515437 99515437 1001 86380 86390 1
515090 99515090 1001 86380 86390 1
515863 99515863 1001 86380 86390 1
515792 99515792 1001 86380 86390 1
515885 99515885 1001 86380 86390 1
516176 99516176 1001 86380 86390 1
516109 99516109 1001 86380 86390 1
515891 99515891 1001 86380 86390 1
516024 99516024 1001 86380 86390 1
516054 99516054 1001 86380 86390 1
516572 99516572 1001 86380 86390 1
516512 99516512 1001 86380 86390 1
516671 99516671 1001 86380 86390 1
517183 99517183 1001 86380 86390 1
517288 99517288 1001 86380 86390 1
516942 99516942 1001 86380 86390 1
516906 99516906 1001 86380 86390 1
516882 99516882 1001 86380 86390 1
517358 99517358 1001 86380 86390 1
518129 99518129 1001 86380 86390 1
517990 99517990 1001 86380 86390 1
517863 99517863 1001 86380 86390 1
518245 99518245 1001 86380 86390 1
518931 99518931 1001 86380 86390 1
518745 99518745 1001 86380 86390 1
518542 99518542 1001 86380 86390 1
518518 99518518 1001 86380 86390 1
518522 99518522 1001 86380 86390 1
519122 99519122 1001 86380 86390 1
519149 99519149 1001 86380 86390 1
519641 99519641 1001 86380 86390 1
519655 99519655 1001 86380 86390 1
519441 99519441 1001 86380 86390 1
519514 99519514 1001 86380 86390 1
519438 99519438 1001 86380 86390 1
519301 99519301 1001 86380 86390 1
519228 99519228 1001 86380 86390 1
519874 99519874 1001 86380 86390 1
520577 99520577 1001 86380 86390 1
520543 99520543 1001 86380 86390 1
520570 99520570 1001 86380 86390 1
520443 99520443 1001 86380 86390 1
520481 99520481 1001 86380 86390 1
520638 99520638 1001 86380 86390 1
520323 99520323 1001 86380 86390 1
520188 99520188 1001 86380 86390 1
520086 99520086 1001 86380 86390 1
520154 99520154 1001 86380 86390 1
520170 99520170 1001 86380 86390 1
520816 99520816 1001 86380 86390 1
521298 99521298 1001 86380 86390 1
521102 99521102 1001 86380 86390 1
520991 99520991 1001 86380 86390 1
521046 99521046 1001 86380 86390 1
521595 99521595 1001 86380 86390 1
521598 99521598 1001 86380 86390 1
521600 99521600 1001 86380 86390 1
522013 99522013 1001 86380 86390 1
521988 99521988 1001 86380 86390 1
521844 99521844 1001 86380 86390 1
521695 99521695 1001 86380 86390 1
522383 99522383 1001 86380 86390 1
523082 99523082 1001 86380 86390 1
522923 99522923 1001 86380 86390 1
522712 99522712 1001 86380 86390 1
523882 99523882 1001 86380 86390 1
523697 99523697 1001 86380 86390 1
523415 99523415 1001 86380 86390 1
523471 99523471 1001 86380 86390 1
523395 99523395 1001 86380 86390 1
524114 99524114 1001 86380 86390 1
524397 99524397 1001 86380 86390 1
524551 99524551 1001 86380 86390 1
524198 99524198 1001 86380 86390 1
524920 99524920 1001 86380 86390 1
525495 99525495 1001 86380 86390 1
525473 99525473 1001 86380 86390 1
525556 99525556 1001 86380 86390 1
525091 99525091 1001 86380 86390 1
525776 99525776 1001 86380 86390 1
525764 99525764 1001 86380 86390 1
525783 99525783 1001 86380 86390 1
525641 99525641 1001 86380 86390 1
526336 99526336 1001 86380 86390 1
526250 99526250 1001 86380 86390 1
526413 99526413 1001 86380 86390 1
526089 99526089 1001 86380 86390 1
526163 99526163 1001 86380 86390 1
526021 99526021 1001 86380 86390 1
525872 99525872 1001 86380 86390 1
526447 99526447 1001 86380 86390 1
527132 99527132 1001 86380 86390 1
526876 99526876 1001 86380 86390 1
526892 99526892 1001 86380 86390 1
526922 99526922 1001 86380 86390 1
526793 99526793 1001 86380 86390 1
527261 99527261 1001 86380 86390 1
527371 99527371 1001 86380 86390 1
528027 99528027 1001 86380 86390 1
527952 99527952 1001 86380 86390 1
527693 99527693 1001 86380 86390 1
528273 99528273 1001 86380 86390 1
528240 99528240 1001 86380 86390 1
528750 99528750 1001 86380 86390 1
528740 99528740 1001 86380 86390 1
528784 99528784 1001 86380 86390 1
528759 99528759 1001 86380 86390 1
528555 99528555 1001 86380 86390 1
528603 99528603 1001 86380 86390 1
528428 99528428 1001 86380 86390 1
528460 99528460 1001 86380 86390 1
528981 99528981 1001 86380 86390 1
529567 99529567 1001 86380 86390 1
529530 99529530 1001 86380 86390 1
529621 99529621 1001 86380 86390 1
529505 99529505 1001 86380 86390 1
529923 99529923 1001 86380 86390 1
530391 99530391 1001 86380 86390 1
530495 99530495 1001 86380 86390 1
530549 99530549 1001 86380 86390 1
530088 99530088 1001 86380 86390 1
530060 99530060 1001 86380 86390 1
531301 99531301 1001 86380 86390 1
531000 99531000 1001 86380 86390 1
530856 99530856 1001 86380 86390 1
531571 99531571 1001 86380 86390 1
531521 99531521 1001 86380 86390 1
531543 99531543 1001 86380 86390 1
531703 99531703 1001 86380 86390 1
531729 99531729 1001 86380 86390 1
532359 99532359 1001 86380 86390 1
532392 99532392 1001 86380 86390 1
532368 99532368 1001 86380 86390 1
532280 99532280 1001 86380 86390 1
532953 99532953 1001 86380 86390 1
532759 99532759 1001 86380 86390 1
532492 99532492 1001 86380 86390 1
532585 99532585 1001 86380 86390 1
532430 99532430 1001 86380 86390 1
532456 99532456 1001 86380 86390 1
533095 99533095 1001 86380 86390 1
533036 99533036 1001 86380 86390 1
533180 99533180 1001 86380 86390 1
533157 99533157 1001 86380 86390 1
533835 99533835 1001 86380 86390 1
533475 99533475 1001 86380 86390 1
533540 99533540 1001 86380 86390 1
533635 99533635 1001 86380 86390 1
533424 99533424 1001 86380 86390 1
533376 99533376 1001 86380 86390 1
534044 99534044 1001 86380 86390 1
534379 99534379 1001 86380 86390 1
534074 99534074 1001 86380 86390 1
534153 99534153 1001 86380 86390 1
534838 99534838 1001 86380 86390 1
534819 99534819 1001 86380 86390 1
535494 99535494 1001 86380 86390 1
535281 99535281 1001 86380 86390 1
535237 99535237 1001 86380 86390 1
535012 99535012 1001 86380 86390 1
535077 99535077 1001 86380 86390 1
534937 99534937 1001 86380 86390 1
535609 99535609 1001 86380 86390 1
535623 99535623 1001 86380 86390 1
536309 99536309 1001 86380 86390 1
536151 99536151 1001 86380 86390 1
536024 99536024 1001 86380 86390 1
536000 99536000 1001 86380 86390 1
536065 99536065 1001 86380 86390 1
536411 99536411 1001 86380 86390 1
536501 99536501 1001 86380 86390 1
537127 99537127 1001 86380 86390 1
536946 99536946 1001 86380 86390 1
536885 99536885 1001 86380 86390 1
536808 99536808 1001 86380 86390 1
536903 99536903 1001 86380 86390 1
537863 99537863 1001 86380 86390 1
537753 99537753 1001 86380 86390 1
537559 99537559 1001 86380 86390 1
538028 99538028 1001 86380 86390 1
538147 99538147 1001 86380 86390 1
538796 99538796 1001 86380 86390 1
538585 99538585 1001 86380 86390 1
538435 99538435 1001 86380 86390 1
538204 99538204 1001 86380 86390 1
538309 99538309 1001 86380 86390 1
538890 99538890 1001 86380 86390 1
538955 99538955 1001 86380 86390 1
539413 99539413 1001 86380 86390 1
539238 99539238 1001 86380 86390 1
539368 99539368 1001 86380 86390 1
539036 99539036 1001 86380 86390 1
539067 99539067 1001 86380 86390 1
539814 99539814 1001 86380 86390 1
539700 99539700 1001 86380 86390 1
540367 99540367 1001 86380 86390 1
540304 99540304 1001 86380 86390 1
540059 99540059 1001 86380 86390 1
539978 99539978 1001 86380 86390 1
539970 99539970 1001 86380 86390 1
541258 99541258 1001 86380 86390 1
541254 99541254 1001 86380 86390 1
540972 99540972 1001 86380 86390 1
541020 99541020 1001 86380 86390 1
540903 99540903 1001 86380 86390 1
540983 99540983 1001 86380 86390 1
541376 99541376 1001 86380 86390 1
541442 99541442 1001 86380 86390 1
541418 99541418 1001 86380 86390 1
542071 99542071 1001 86380 86390 1
541983 99541983 1001 86380 86390 1
542036 99542036 1001 86380 86390 1
541960 99541960 1001 86380 86390 1
541823 99541823 1001 86380 86390 1
541760 99541760 1001 86380 86390 1
541903 99541903 1001 86380 86390 1
541608 99541608 1001 86380 86390 1
541664 99541664 1001 86380 86390 1
542263 99542263 1001 86380 86390 1
542858 99542858 1001 86380 86390 1
542809 99542809 1001 86380 86390 1
542651 99542651 1001 86380 86390 1
542640 99542640 1001 86380 86390 1
542541 99542541 1001 86380 86390 1
542672 99542672 1001 86380 86390 1
542647 99542647 1001 86380 86390 1
542519 99542519 1001 86380 86390 1
542436 99542436 1001 86380 86390 1
542465 99542465 1001 86380 86390 1
543095 99543095 1001 86380 86390 1
543333 99543333 1001 86380 86390 1
543192 99543192 1001 86380 86390 1
543264 99543264 1001 86380 86390 1
543924 99543924 1001 86380 86390 1
544490 99544490 1001 86380 86390 1
544296 99544296 1001 86380 86390 1
544375 99544375 1001 86380 86390 1
544000 99544000 1001 86380 86390 1
402738 491 1001 8160 8817 1
400121 99400121 1001 86380 86390 1
400604 99400604 1001 86380 86390 1
400837 99400837 1001 86380 86390 1
400922 99400922 1001 86380 86390 1
401119 99401119 1001 86380 86390 1
401274 99401274 1001 86380 86390 1
401544 99401544 1001 86380 86390 1
401986 99401986 1001 86380 86390 1
402121 99402121 1001 86380 86390 1
402505 99402505 1001 86380 86390 1
402546 99402546 1001 86380 86390 1
403128 99403128 1001 86380 86390 1
403254 99403254 1001 86380 86390 1
403264 99403264 1001 86380 86390 1
403272 99403272 1001 86380 86390 1
403622 99403622 1001 86380 86390 1
403660 99403660 1001 86380 86390 1
404402 99404402 1001 86380 86390 1
404528 99404528 1001 86380 86390 1
404825 99404825 1001 86380 86390 1
404944 99404944 1001 86380 86390 1
405510 99405510 1001 86380 86390 1
405642 99405642 1001 86380 86390 1
405871 99405871 1001 86380 86390 1
405895 99405895 1001 86380 86390 1
405962 99405962 1001 86380 86390 1
406187 99406187 1001 86380 86390 1
406264 99406264 1001 86380 86390 1
406777 99406777 1001 86380 86390 1
406878 99406878 1001 86380 86390 1
407003 99407003 1001 86380 86390 1
407326 99407326 1001 86380 86390 1
407440 99407440 1001 86380 86390 1
407641 99407641 1001 86380 86390 1
407892 99407892 1001 86380 86390 1
407888 99407888 1001 86380 86390 1
408912 99408912 1001 86380 86390 1
408971 99408971 1001 86380 86390 1
408959 99408959 1001 86380 86390 1
409386 99409386 1001 86380 86390 1
409560 99409560 1001 86380 86390 1
409529 99409529 1001 86380 86390 1
409749 99409749 1001 86380 86390 1
409787 99409787 1001 86380 86390 1
410015 99410015 1001 86380 86390 1
410270 99410270 1001 86380 86390 1
410226 99410226 1001 86380 86390 1
411149 99411149 1001 86380 86390 1
[truncated: 4,132,709 more chars]
