# Supplementary material for: Fast and near-optimal monitoring for healthcare acquired infection outbreaks
Source: PLoS Comput Biol. 2019 Sep 16;15(9):e1007284. doi: 10.1371/journal.pcbi.1007284 (PMC6762212; doi:10.1371/journal.pcbi.1007284)
Supplement: S1 Data — (ZIP) [file pcbi.1007284.s006.zip › MobilityLogs1/HAISE_Carilion_all_visits_day_14.txt]

#Person location Sublocation StartTime EndTime Type
516689 624 1002 42141 52154 1
522269 1109 1001 32485 32784 1
400094 99400094 1001 86380 86390 1
400089 99400089 1001 86380 86390 1
401661 99401661 1001 86380 86390 1
402177 99402177 1001 86380 86390 1
402218 99402218 1001 86380 86390 1
402411 99402411 1001 86380 86390 1
402526 99402526 1001 86380 86390 1
402492 99402492 1001 86380 86390 1
403266 99403266 1001 86380 86390 1
403532 99403532 1001 86380 86390 1
403917 99403917 1001 86380 86390 1
403978 99403978 1001 86380 86390 1
404018 99404018 1001 86380 86390 1
404162 99404162 1001 86380 86390 1
404276 99404276 1001 86380 86390 1
404521 99404521 1001 86380 86390 1
405645 99405645 1001 86380 86390 1
405968 99405968 1001 86380 86390 1
406331 99406331 1001 86380 86390 1
406517 99406517 1001 86380 86390 1
407099 99407099 1001 86380 86390 1
407226 99407226 1001 86380 86390 1
407830 99407830 1001 86380 86390 1
407959 99407959 1001 86380 86390 1
408018 99408018 1001 86380 86390 1
408938 99408938 1001 86380 86390 1
409155 99409155 1001 86380 86390 1
409237 99409237 1001 86380 86390 1
409505 99409505 1001 86380 86390 1
409699 99409699 1001 86380 86390 1
410670 99410670 1001 86380 86390 1
411098 99411098 1001 86380 86390 1
411537 99411537 1001 86380 86390 1
411925 99411925 1001 86380 86390 1
412150 99412150 1001 86380 86390 1
412231 99412231 1001 86380 86390 1
412344 99412344 1001 86380 86390 1
412281 99412281 1001 86380 86390 1
413664 99413664 1001 86380 86390 1
413096 99413096 1001 86380 86390 1
413282 99413282 1001 86380 86390 1
412749 99412749 1001 86380 86390 1
412638 99412638 1001 86380 86390 1
413991 99413991 1001 86380 86390 1
413973 99413973 1001 86380 86390 1
414048 99414048 1001 86380 86390 1
414976 99414976 1001 86380 86390 1
414851 99414851 1001 86380 86390 1
414456 99414456 1001 86380 86390 1
414482 99414482 1001 86380 86390 1
415483 99415483 1001 86380 86390 1
415613 99415613 1001 86380 86390 1
415496 99415496 1001 86380 86390 1
416411 99416411 1001 86380 86390 1
417384 99417384 1001 86380 86390 1
417474 99417474 1001 86380 86390 1
417597 99417597 1001 86380 86390 1
417440 99417440 1001 86380 86390 1
418538 99418538 1001 86380 86390 1
418159 99418159 1001 86380 86390 1
418226 99418226 1001 86380 86390 1
417864 99417864 1001 86380 86390 1
418838 99418838 1001 86380 86390 1
420371 99420371 1001 86380 86390 1
419988 99419988 1001 86380 86390 1
419978 99419978 1001 86380 86390 1
419576 99419576 1001 86380 86390 1
419418 99419418 1001 86380 86390 1
421809 99421809 1001 86380 86390 1
421612 99421612 1001 86380 86390 1
421381 99421381 1001 86380 86390 1
421366 99421366 1001 86380 86390 1
420912 99420912 1001 86380 86390 1
421235 99421235 1001 86380 86390 1
420958 99420958 1001 86380 86390 1
422333 99422333 1001 86380 86390 1
422321 99422321 1001 86380 86390 1
422298 99422298 1001 86380 86390 1
422551 99422551 1001 86380 86390 1
422841 99422841 1001 86380 86390 1
423816 99423816 1001 86380 86390 1
424034 99424034 1001 86380 86390 1
425175 99425175 1001 86380 86390 1
425255 99425255 1001 86380 86390 1
425091 99425091 1001 86380 86390 1
425132 99425132 1001 86380 86390 1
424792 99424792 1001 86380 86390 1
424246 99424246 1001 86380 86390 1
426840 99426840 1001 86380 86390 1
427022 99427022 1001 86380 86390 1
426296 99426296 1001 86380 86390 1
425900 99425900 1001 86380 86390 1
426022 99426022 1001 86380 86390 1
426063 99426063 1001 86380 86390 1
427379 99427379 1001 86380 86390 1
427504 99427504 1001 86380 86390 1
428500 99428500 1001 86380 86390 1
428331 99428331 1001 86380 86390 1
428272 99428272 1001 86380 86390 1
428226 99428226 1001 86380 86390 1
427753 99427753 1001 86380 86390 1
427759 99427759 1001 86380 86390 1
429052 99429052 1001 86380 86390 1
429123 99429123 1001 86380 86390 1
429234 99429234 1001 86380 86390 1
430511 99430511 1001 86380 86390 1
431777 99431777 1001 86380 86390 1
432011 99432011 1001 86380 86390 1
431573 99431573 1001 86380 86390 1
432288 99432288 1001 86380 86390 1
432236 99432236 1001 86380 86390 1
433118 99433118 1001 86380 86390 1
432940 99432940 1001 86380 86390 1
433860 99433860 1001 86380 86390 1
435227 99435227 1001 86380 86390 1
435045 99435045 1001 86380 86390 1
434321 99434321 1001 86380 86390 1
434232 99434232 1001 86380 86390 1
435757 99435757 1001 86380 86390 1
435824 99435824 1001 86380 86390 1
435721 99435721 1001 86380 86390 1
437160 99437160 1001 86380 86390 1
436703 99436703 1001 86380 86390 1
437232 99437232 1001 86380 86390 1
300386 99300386 1001 86380 86390 1
300516 99300516 1001 86380 86390 1
300413 99300413 1001 86380 86390 1
300312 99300312 1001 86380 86390 1
300899 99300899 1001 86380 86390 1
300734 99300734 1001 86380 86390 1
301553 99301553 1001 86380 86390 1
301437 99301437 1001 86380 86390 1
301058 99301058 1001 86380 86390 1
302304 99302304 1001 86380 86390 1
302218 99302218 1001 86380 86390 1
302309 99302309 1001 86380 86390 1
302271 99302271 1001 86380 86390 1
303147 99303147 1001 86380 86390 1
303087 99303087 1001 86380 86390 1
302902 99302902 1001 86380 86390 1
303261 99303261 1001 86380 86390 1
303934 99303934 1001 86380 86390 1
303840 99303840 1001 86380 86390 1
303753 99303753 1001 86380 86390 1
303694 99303694 1001 86380 86390 1
304823 99304823 1001 86380 86390 1
304659 99304659 1001 86380 86390 1
304591 99304591 1001 86380 86390 1
305583 99305583 1001 86380 86390 1
305533 99305533 1001 86380 86390 1
305576 99305576 1001 86380 86390 1
305554 99305554 1001 86380 86390 1
305529 99305529 1001 86380 86390 1
305608 99305608 1001 86380 86390 1
305377 99305377 1001 86380 86390 1
305418 99305418 1001 86380 86390 1
305078 99305078 1001 86380 86390 1
305144 99305144 1001 86380 86390 1
305227 99305227 1001 86380 86390 1
305245 99305245 1001 86380 86390 1
500094 99500094 1001 86380 86390 1
500743 99500743 1001 86380 86390 1
500656 99500656 1001 86380 86390 1
500595 99500595 1001 86380 86390 1
500445 99500445 1001 86380 86390 1
500257 99500257 1001 86380 86390 1
500273 99500273 1001 86380 86390 1
500265 99500265 1001 86380 86390 1
500843 99500843 1001 86380 86390 1
500818 99500818 1001 86380 86390 1
500922 99500922 1001 86380 86390 1
501496 99501496 1001 86380 86390 1
501266 99501266 1001 86380 86390 1
501422 99501422 1001 86380 86390 1
501426 99501426 1001 86380 86390 1
501381 99501381 1001 86380 86390 1
501226 99501226 1001 86380 86390 1
501159 99501159 1001 86380 86390 1
502458 99502458 1001 86380 86390 1
502096 99502096 1001 86380 86390 1
502086 99502086 1001 86380 86390 1
502114 99502114 1001 86380 86390 1
501892 99501892 1001 86380 86390 1
502483 99502483 1001 86380 86390 1
502551 99502551 1001 86380 86390 1
503290 99503290 1001 86380 86390 1
503139 99503139 1001 86380 86390 1
503158 99503158 1001 86380 86390 1
503211 99503211 1001 86380 86390 1
503009 99503009 1001 86380 86390 1
503022 99503022 1001 86380 86390 1
502678 99502678 1001 86380 86390 1
502693 99502693 1001 86380 86390 1
502810 99502810 1001 86380 86390 1
503319 99503319 1001 86380 86390 1
503293 99503293 1001 86380 86390 1
503975 99503975 1001 86380 86390 1
503882 99503882 1001 86380 86390 1
503615 99503615 1001 86380 86390 1
503604 99503604 1001 86380 86390 1
503572 99503572 1001 86380 86390 1
504299 99504299 1001 86380 86390 1
503706 99503706 1001 86380 86390 1
504573 99504573 1001 86380 86390 1
505019 99505019 1001 86380 86390 1
504947 99504947 1001 86380 86390 1
505013 99505013 1001 86380 86390 1
504963 99504963 1001 86380 86390 1
505437 99505437 1001 86380 86390 1
505440 99505440 1001 86380 86390 1
505551 99505551 1001 86380 86390 1
505280 99505280 1001 86380 86390 1
505972 99505972 1001 86380 86390 1
506314 99506314 1001 86380 86390 1
506364 99506364 1001 86380 86390 1
506082 99506082 1001 86380 86390 1
506645 99506645 1001 86380 86390 1
506614 99506614 1001 86380 86390 1
506733 99506733 1001 86380 86390 1
507394 99507394 1001 86380 86390 1
507398 99507398 1001 86380 86390 1
507280 99507280 1001 86380 86390 1
507170 99507170 1001 86380 86390 1
506955 99506955 1001 86380 86390 1
507438 99507438 1001 86380 86390 1
507518 99507518 1001 86380 86390 1
507584 99507584 1001 86380 86390 1
508419 99508419 1001 86380 86390 1
508411 99508411 1001 86380 86390 1
508923 99508923 1001 86380 86390 1
509044 99509044 1001 86380 86390 1
509053 99509053 1001 86380 86390 1
508904 99508904 1001 86380 86390 1
508804 99508804 1001 86380 86390 1
508837 99508837 1001 86380 86390 1
509251 99509251 1001 86380 86390 1
509083 99509083 1001 86380 86390 1
509699 99509699 1001 86380 86390 1
509751 99509751 1001 86380 86390 1
509508 99509508 1001 86380 86390 1
509458 99509458 1001 86380 86390 1
509962 99509962 1001 86380 86390 1
510637 99510637 1001 86380 86390 1
510382 99510382 1001 86380 86390 1
510427 99510427 1001 86380 86390 1
511403 99511403 1001 86380 86390 1
511435 99511435 1001 86380 86390 1
511244 99511244 1001 86380 86390 1
511216 99511216 1001 86380 86390 1
511076 99511076 1001 86380 86390 1
511031 99511031 1001 86380 86390 1
511596 99511596 1001 86380 86390 1
511969 99511969 1001 86380 86390 1
511869 99511869 1001 86380 86390 1
511847 99511847 1001 86380 86390 1
512415 99512415 1001 86380 86390 1
513152 99513152 1001 86380 86390 1
513922 99513922 1001 86380 86390 1
513701 99513701 1001 86380 86390 1
513489 99513489 1001 86380 86390 1
513573 99513573 1001 86380 86390 1
513432 99513432 1001 86380 86390 1
513499 99513499 1001 86380 86390 1
514111 99514111 1001 86380 86390 1
514180 99514180 1001 86380 86390 1
514909 99514909 1001 86380 86390 1
514914 99514914 1001 86380 86390 1
515018 99515018 1001 86380 86390 1
515635 99515635 1001 86380 86390 1
515306 99515306 1001 86380 86390 1
515386 99515386 1001 86380 86390 1
515789 99515789 1001 86380 86390 1
515802 99515802 1001 86380 86390 1
516460 99516460 1001 86380 86390 1
516301 99516301 1001 86380 86390 1
516224 99516224 1001 86380 86390 1
516109 99516109 1001 86380 86390 1
516070 99516070 1001 86380 86390 1
516067 99516067 1001 86380 86390 1
516588 99516588 1001 86380 86390 1
517226 99517226 1001 86380 86390 1
516950 99516950 1001 86380 86390 1
516953 99516953 1001 86380 86390 1
516760 99516760 1001 86380 86390 1
517475 99517475 1001 86380 86390 1
517488 99517488 1001 86380 86390 1
517466 99517466 1001 86380 86390 1
517946 99517946 1001 86380 86390 1
517765 99517765 1001 86380 86390 1
517848 99517848 1001 86380 86390 1
517823 99517823 1001 86380 86390 1
517569 99517569 1001 86380 86390 1
517600 99517600 1001 86380 86390 1
518318 99518318 1001 86380 86390 1
518270 99518270 1001 86380 86390 1
518602 99518602 1001 86380 86390 1
518629 99518629 1001 86380 86390 1
518676 99518676 1001 86380 86390 1
518548 99518548 1001 86380 86390 1
519064 99519064 1001 86380 86390 1
519129 99519129 1001 86380 86390 1
519236 99519236 1001 86380 86390 1
519984 99519984 1001 86380 86390 1
519987 99519987 1001 86380 86390 1
520401 99520401 1001 86380 86390 1
520429 99520429 1001 86380 86390 1
520677 99520677 1001 86380 86390 1
521359 99521359 1001 86380 86390 1
521453 99521453 1001 86380 86390 1
521172 99521172 1001 86380 86390 1
521147 99521147 1001 86380 86390 1
521100 99521100 1001 86380 86390 1
521062 99521062 1001 86380 86390 1
521260 99521260 1001 86380 86390 1
520898 99520898 1001 86380 86390 1
521029 99521029 1001 86380 86390 1
521645 99521645 1001 86380 86390 1
521533 99521533 1001 86380 86390 1
521589 99521589 1001 86380 86390 1
522197 99522197 1001 86380 86390 1
522067 99522067 1001 86380 86390 1
521680 99521680 1001 86380 86390 1
522429 99522429 1001 86380 86390 1
523083 99523083 1001 86380 86390 1
522970 99522970 1001 86380 86390 1
522793 99522793 1001 86380 86390 1
522674 99522674 1001 86380 86390 1
522510 99522510 1001 86380 86390 1
523809 99523809 1001 86380 86390 1
523594 99523594 1001 86380 86390 1
523445 99523445 1001 86380 86390 1
523344 99523344 1001 86380 86390 1
523478 99523478 1001 86380 86390 1
524021 99524021 1001 86380 86390 1
523952 99523952 1001 86380 86390 1
524678 99524678 1001 86380 86390 1
524506 99524506 1001 86380 86390 1
524841 99524841 1001 86380 86390 1
524918 99524918 1001 86380 86390 1
524854 99524854 1001 86380 86390 1
525470 99525470 1001 86380 86390 1
525413 99525413 1001 86380 86390 1
525324 99525324 1001 86380 86390 1
525790 99525790 1001 86380 86390 1
526342 99526342 1001 86380 86390 1
526318 99526318 1001 86380 86390 1
526383 99526383 1001 86380 86390 1
526134 99526134 1001 86380 86390 1
526044 99526044 1001 86380 86390 1
525953 99525953 1001 86380 86390 1
525889 99525889 1001 86380 86390 1
525892 99525892 1001 86380 86390 1
525957 99525957 1001 86380 86390 1
526544 99526544 1001 86380 86390 1
527206 99527206 1001 86380 86390 1
527242 99527242 1001 86380 86390 1
527068 99527068 1001 86380 86390 1
526863 99526863 1001 86380 86390 1
526810 99526810 1001 86380 86390 1
526703 99526703 1001 86380 86390 1
526833 99526833 1001 86380 86390 1
527276 99527276 1001 86380 86390 1
527359 99527359 1001 86380 86390 1
528027 99528027 1001 86380 86390 1
527902 99527902 1001 86380 86390 1
528060 99528060 1001 86380 86390 1
527920 99527920 1001 86380 86390 1
527820 99527820 1001 86380 86390 1
527600 99527600 1001 86380 86390 1
527603 99527603 1001 86380 86390 1
528202 99528202 1001 86380 86390 1
528788 99528788 1001 86380 86390 1
528731 99528731 1001 86380 86390 1
528706 99528706 1001 86380 86390 1
528785 99528785 1001 86380 86390 1
528389 99528389 1001 86380 86390 1
528454 99528454 1001 86380 86390 1
529034 99529034 1001 86380 86390 1
529648 99529648 1001 86380 86390 1
529435 99529435 1001 86380 86390 1
529353 99529353 1001 86380 86390 1
529828 99529828 1001 86380 86390 1
529804 99529804 1001 86380 86390 1
529911 99529911 1001 86380 86390 1
530365 99530365 1001 86380 86390 1
530460 99530460 1001 86380 86390 1
530169 99530169 1001 86380 86390 1
530171 99530171 1001 86380 86390 1
530307 99530307 1001 86380 86390 1
530152 99530152 1001 86380 86390 1
530107 99530107 1001 86380 86390 1
530035 99530035 1001 86380 86390 1
530680 99530680 1001 86380 86390 1
530734 99530734 1001 86380 86390 1
530659 99530659 1001 86380 86390 1
530856 99530856 1001 86380 86390 1
530768 99530768 1001 86380 86390 1
530860 99530860 1001 86380 86390 1
531427 99531427 1001 86380 86390 1
532026 99532026 1001 86380 86390 1
532071 99532071 1001 86380 86390 1
532189 99532189 1001 86380 86390 1
531819 99531819 1001 86380 86390 1
531929 99531929 1001 86380 86390 1
531956 99531956 1001 86380 86390 1
531766 99531766 1001 86380 86390 1
531746 99531746 1001 86380 86390 1
531725 99531725 1001 86380 86390 1
532352 99532352 1001 86380 86390 1
532962 99532962 1001 86380 86390 1
532877 99532877 1001 86380 86390 1
532662 99532662 1001 86380 86390 1
533178 99533178 1001 86380 86390 1
533826 99533826 1001 86380 86390 1
533610 99533610 1001 86380 86390 1
533403 99533403 1001 86380 86390 1
534053 99534053 1001 86380 86390 1
534015 99534015 1001 86380 86390 1
534629 99534629 1001 86380 86390 1
534552 99534552 1001 86380 86390 1
534673 99534673 1001 86380 86390 1
534467 99534467 1001 86380 86390 1
534345 99534345 1001 86380 86390 1
534170 99534170 1001 86380 86390 1
534175 99534175 1001 86380 86390 1
534820 99534820 1001 86380 86390 1
535341 99535341 1001 86380 86390 1
535125 99535125 1001 86380 86390 1
535224 99535224 1001 86380 86390 1
534982 99534982 1001 86380 86390 1
534983 99534983 1001 86380 86390 1
534989 99534989 1001 86380 86390 1
536237 99536237 1001 86380 86390 1
535992 99535992 1001 86380 86390 1
535757 99535757 1001 86380 86390 1
535732 99535732 1001 86380 86390 1
535792 99535792 1001 86380 86390 1
536406 99536406 1001 86380 86390 1
536449 99536449 1001 86380 86390 1
537061 99537061 1001 86380 86390 1
536944 99536944 1001 86380 86390 1
536751 99536751 1001 86380 86390 1
536869 99536869 1001 86380 86390 1
536632 99536632 1001 86380 86390 1
536732 99536732 1001 86380 86390 1
537186 99537186 1001 86380 86390 1
537357 99537357 1001 86380 86390 1
537221 99537221 1001 86380 86390 1
537235 99537235 1001 86380 86390 1
537941 99537941 1001 86380 86390 1
537789 99537789 1001 86380 86390 1
537472 99537472 1001 86380 86390 1
537535 99537535 1001 86380 86390 1
538163 99538163 1001 86380 86390 1
538766 99538766 1001 86380 86390 1
538196 99538196 1001 86380 86390 1
538904 99538904 1001 86380 86390 1
538902 99538902 1001 86380 86390 1
539466 99539466 1001 86380 86390 1
539480 99539480 1001 86380 86390 1
539622 99539622 1001 86380 86390 1
539535 99539535 1001 86380 86390 1
539630 99539630 1001 86380 86390 1
539323 99539323 1001 86380 86390 1
539077 99539077 1001 86380 86390 1
540289 99540289 1001 86380 86390 1
540428 99540428 1001 86380 86390 1
539934 99539934 1001 86380 86390 1
540532 99540532 1001 86380 86390 1
541271 99541271 1001 86380 86390 1
541213 99541213 1001 86380 86390 1
540899 99540899 1001 86380 86390 1
540842 99540842 1001 86380 86390 1
541350 99541350 1001 86380 86390 1
541338 99541338 1001 86380 86390 1
541935 99541935 1001 86380 86390 1
541838 99541838 1001 86380 86390 1
541722 99541722 1001 86380 86390 1
541793 99541793 1001 86380 86390 1
541607 99541607 1001 86380 86390 1
542137 99542137 1001 86380 86390 1
542281 99542281 1001 86380 86390 1
542759 99542759 1001 86380 86390 1
542890 99542890 1001 86380 86390 1
542377 99542377 1001 86380 86390 1
542504 99542504 1001 86380 86390 1
543150 99543150 1001 86380 86390 1
542955 99542955 1001 86380 86390 1
543054 99543054 1001 86380 86390 1
543083 99543083 1001 86380 86390 1
543572 99543572 1001 86380 86390 1
543490 99543490 1001 86380 86390 1
543248 99543248 1001 86380 86390 1
543924 99543924 1001 86380 86390 1
544482 99544482 1001 86380 86390 1
544489 99544489 1001 86380 86390 1
544357 99544357 1001 86380 86390 1
544345 99544345 1001 86380 86390 1
544161 99544161 1001 86380 86390 1
400472 99400472 1001 86380 86390 1
401699 99401699 1001 86380 86390 1
402228 99402228 1001 86380 86390 1
402523 99402523 1001 86380 86390 1
402721 99402721 1001 86380 86390 1
402985 99402985 1001 86380 86390 1
402961 99402961 1001 86380 86390 1
403176 99403176 1001 86380 86390 1
403691 99403691 1001 86380 86390 1
405212 99405212 1001 86380 86390 1
405265 99405265 1001 86380 86390 1
405721 99405721 1001 86380 86390 1
405871 99405871 1001 86380 86390 1
406348 99406348 1001 86380 86390 1
406414 99406414 1001 86380 86390 1
406708 99406708 1001 86380 86390 1
406913 99406913 1001 86380 86390 1
407100 99407100 1001 86380 86390 1
407274 99407274 1001 86380 86390 1
407308 99407308 1001 86380 86390 1
407572 99407572 1001 86380 86390 1
407921 99407921 1001 86380 86390 1
407932 99407932 1001 86380 86390 1
408143 99408143 1001 86380 86390 1
408258 99408258 1001 86380 86390 1
409219 99409219 1001 86380 86390 1
409397 99409397 1001 86380 86390 1
409954 99409954 1001 86380 86390 1
410104 99410104 1001 86380 86390 1
410280 99410280 1001 86380 86390 1
410891 99410891 1001 86380 86390 1
410931 99410931 1001 86380 86390 1
411009 99411009 1001 86380 86390 1
411126 99411126 1001 86380 86390 1
411288 99411288 1001 86380 86390 1
411623 99411623 1001 86380 86390 1
411655 99411655 1001 86380 86390 1
411949 99411949 1001 86380 86390 1
411880 99411880 1001 86380 86390 1
412003 99412003 1001 86380 86390 1
412194 99412194 1001 86380 86390 1
413519 99413519 1001 86380 86390 1
413456 99413456 1001 86380 86390 1
413419 99413419 1001 86380 86390 1
412553 99412553 1001 86380 86390 1
414043 99414043 1001 86380 86390 1
413917 99413917 1001 86380 86390 1
414009 99414009 1001 86380 86390 1
414031 99414031 1001 86380 86390 1
415054 99415054 1001 86380 86390 1
414675 99414675 1001 86380 86390 1
414739 99414739 1001 86380 86390 1
414728 99414728 1001 86380 86390 1
414670 99414670 1001 86380 86390 1
414161 99414161 1001 86380 86390 1
414207 99414207 1001 86380 86390 1
414493 99414493 1001 86380 86390 1
414153 99414153 1001 86380 86390 1
415431 99415431 1001 86380 86390 1
415541 99415541 1001 86380 86390 1
416997 99416997 1001 86380 86390 1
416729 99416729 1001 86380 86390 1
416659 99416659 1001 86380 86390 1
416264 99416264 1001 86380 86390 1
416535 99416535 1001 86380 86390 1
415891 99415891 1001 86380 86390 1
415806 99415806 1001 86380 86390 1
417523 99417523 1001 86380 86390 1
418023 99418023 1001 86380 86390 1
419102 99419102 1001 86380 86390 1
420391 99420391 1001 86380 86390 1
420144 99420144 1001 86380 86390 1
419400 99419400 1001 86380 86390 1
419419 99419419 1001 86380 86390 1
420684 99420684 1001 86380 86390 1
420829 99420829 1001 86380 86390 1
421870 99421870 1001 86380 86390 1
421954 99421954 1001 86380 86390 1
422097 99422097 1001 86380 86390 1
421618 99421618 1001 86380 86390 1
421249 99421249 1001 86380 86390 1
422383 99422383 1001 86380 86390 1
422120 99422120 1001 86380 86390 1
422159 99422159 1001 86380 86390 1
423740 99423740 1001 86380 86390 1
423028 99423028 1001 86380 86390 1
423005 99423005 1001 86380 86390 1
423242 99423242 1001 86380 86390 1
422798 99422798 1001 86380 86390 1
422719 99422719 1001 86380 86390 1
424133 99424133 1001 86380 86390 1
425207 99425207 1001 86380 86390 1
425208 99425208 1001 86380 86390 1
424803 99424803 1001 86380 86390 1
424970 99424970 1001 86380 86390 1
424790 99424790 1001 86380 86390 1
424838 99424838 1001 86380 86390 1
424949 99424949 1001 86380 86390 1
425615 99425615 1001 86380 86390 1
425652 99425652 1001 86380 86390 1
425854 99425854 1001 86380 86390 1
427484 99427484 1001 86380 86390 1
427177 99427177 1001 86380 86390 1
427303 99427303 1001 86380 86390 1
427495 99427495 1001 86380 86390 1
428350 99428350 1001 86380 86390 1
428711 99428711 1001 86380 86390 1
428252 99428252 1001 86380 86390 1
427604 99427604 1001 86380 86390 1
427643 99427643 1001 86380 86390 1
429024 99429024 1001 86380 86390 1
428934 99428934 1001 86380 86390 1
429062 99429062 1001 86380 86390 1
428757 99428757 1001 86380 86390 1
430054 99430054 1001 86380 86390 1
430125 99430125 1001 86380 86390 1
430348 99430348 1001 86380 86390 1
430009 99430009 1001 86380 86390 1
429934 99429934 1001 86380 86390 1
429949 99429949 1001 86380 86390 1
429682 99429682 1001 86380 86390 1
429231 99429231 1001 86380 86390 1
430397 99430397 1001 86380 86390 1
431895 99431895 1001 86380 86390 1
431686 99431686 1001 86380 86390 1
431880 99431880 1001 86380 86390 1
432052 99432052 1001 86380 86390 1
431500 99431500 1001 86380 86390 1
431240 99431240 1001 86380 86390 1
430872 99430872 1001 86380 86390 1
430930 99430930 1001 86380 86390 1
431051 99431051 1001 86380 86390 1
430906 99430906 1001 86380 86390 1
430864 99430864 1001 86380 86390 1
432285 99432285 1001 86380 86390 1
432446 99432446 1001 86380 86390 1
433160 99433160 1001 86380 86390 1
432581 99432581 1001 86380 86390 1
432831 99432831 1001 86380 86390 1
432591 99432591 1001 86380 86390 1
432642 99432642 1001 86380 86390 1
433966 99433966 1001 86380 86390 1
433733 99433733 1001 86380 86390 1
433957 99433957 1001 86380 86390 1
433958 99433958 1001 86380 86390 1
435044 99435044 1001 86380 86390 1
435260 99435260 1001 86380 86390 1
434868 99434868 1001 86380 86390 1
435000 99435000 1001 86380 86390 1
434647 99434647 1001 86380 86390 1
434751 99434751 1001 86380 86390 1
434416 99434416 1001 86380 86390 1
435584 99435584 1001 86380 86390 1
437094 99437094 1001 86380 86390 1
437342 99437342 1001 86380 86390 1
437282 99437282 1001 86380 86390 1
300077 99300077 1001 86380 86390 1
437208 99437208 1001 86380 86390 1
300642 99300642 1001 86380 86390 1
300620 99300620 1001 86380 86390 1
300531 99300531 1001 86380 86390 1
300597 99300597 1001 86380 86390 1
300534 99300534 1001 86380 86390 1
300428 99300428 1001 86380 86390 1
300366 99300366 1001 86380 86390 1
300237 99300237 1001 86380 86390 1
300253 99300253 1001 86380 86390 1
300128 99300128 1001 86380 86390 1
301379 99301379 1001 86380 86390 1
301176 99301176 1001 86380 86390 1
301027 99301027 1001 86380 86390 1
301125 99301125 1001 86380 86390 1
302229 99302229 1001 86380 86390 1
302067 99302067 1001 86380 86390 1
301900 99301900 1001 86380 86390 1
302521 99302521 1001 86380 86390 1
303204 99303204 1001 86380 86390 1
303071 99303071 1001 86380 86390 1
303167 99303167 1001 86380 86390 1
302833 99302833 1001 86380 86390 1
302940 99302940 1001 86380 86390 1
302681 99302681 1001 86380 86390 1
302762 99302762 1001 86380 86390 1
303314 99303314 1001 86380 86390 1
303600 99303600 1001 86380 86390 1
304231 99304231 1001 86380 86390 1
304822 99304822 1001 86380 86390 1
304693 99304693 1001 86380 86390 1
304764 99304764 1001 86380 86390 1
304610 99304610 1001 86380 86390 1
305013 99305013 1001 86380 86390 1
304872 99304872 1001 86380 86390 1
500000 99500000 1001 86380 86390 1
500004 99500004 1001 86380 86390 1
500125 99500125 1001 86380 86390 1
500516 99500516 1001 86380 86390 1
501491 99501491 1001 86380 86390 1
501333 99501333 1001 86380 86390 1
501425 99501425 1001 86380 86390 1
501431 99501431 1001 86380 86390 1
501112 99501112 1001 86380 86390 1
501152 99501152 1001 86380 86390 1
501221 99501221 1001 86380 86390 1
501721 99501721 1001 86380 86390 1
501656 99501656 1001 86380 86390 1
502442 99502442 1001 86380 86390 1
502421 99502421 1001 86380 86390 1
502459 99502459 1001 86380 86390 1
502027 99502027 1001 86380 86390 1
503086 99503086 1001 86380 86390 1
503055 99503055 1001 86380 86390 1
502926 99502926 1001 86380 86390 1
502956 99502956 1001 86380 86390 1
502822 99502822 1001 86380 86390 1
503322 99503322 1001 86380 86390 1
504021 99504021 1001 86380 86390 1
504105 99504105 1001 86380 86390 1
503888 99503888 1001 86380 86390 1
503831 99503831 1001 86380 86390 1
503696 99503696 1001 86380 86390 1
504311 99504311 1001 86380 86390 1
504228 99504228 1001 86380 86390 1
504862 99504862 1001 86380 86390 1
504707 99504707 1001 86380 86390 1
504358 99504358 1001 86380 86390 1
505143 99505143 1001 86380 86390 1
505016 99505016 1001 86380 86390 1
505121 99505121 1001 86380 86390 1
505370 99505370 1001 86380 86390 1
505781 99505781 1001 86380 86390 1
505852 99505852 1001 86380 86390 1
505855 99505855 1001 86380 86390 1
506405 99506405 1001 86380 86390 1
506423 99506423 1001 86380 86390 1
506212 99506212 1001 86380 86390 1
506317 99506317 1001 86380 86390 1
506292 99506292 1001 86380 86390 1
506385 99506385 1001 86380 86390 1
506321 99506321 1001 86380 86390 1
506093 99506093 1001 86380 86390 1
505978 99505978 1001 86380 86390 1
506675 99506675 1001 86380 86390 1
506766 99506766 1001 86380 86390 1
507421 99507421 1001 86380 86390 1
507244 99507244 1001 86380 86390 1
507406 99507406 1001 86380 86390 1
507239 99507239 1001 86380 86390 1
507418 99507418 1001 86380 86390 1
507043 99507043 1001 86380 86390 1
507096 99507096 1001 86380 86390 1
507058 99507058 1001 86380 86390 1
507215 99507215 1001 86380 86390 1
506990 99506990 1001 86380 86390 1
506823 99506823 1001 86380 86390 1
506838 99506838 1001 86380 86390 1
506969 99506969 1001 86380 86390 1
507426 99507426 1001 86380 86390 1
508248 99508248 1001 86380 86390 1
508084 99508084 1001 86380 86390 1
507803 99507803 1001 86380 86390 1
508323 99508323 1001 86380 86390 1
508337 99508337 1001 86380 86390 1
508328 99508328 1001 86380 86390 1
508433 99508433 1001 86380 86390 1
508766 99508766 1001 86380 86390 1
508650 99508650 1001 86380 86390 1
509814 99509814 1001 86380 86390 1
509789 99509789 1001 86380 86390 1
509862 99509862 1001 86380 86390 1
509683 99509683 1001 86380 86390 1
509518 99509518 1001 86380 86390 1
509601 99509601 1001 86380 86390 1
509411 99509411 1001 86380 86390 1
509367 99509367 1001 86380 86390 1
509489 99509489 1001 86380 86390 1
509942 99509942 1001 86380 86390 1
510033 99510033 1001 86380 86390 1
510644 99510644 1001 86380 86390 1
510529 99510529 1001 86380 86390 1
510493 99510493 1001 86380 86390 1
510352 99510352 1001 86380 86390 1
510302 99510302 1001 86380 86390 1
510164 99510164 1001 86380 86390 1
510307 99510307 1001 86380 86390 1
510802 99510802 1001 86380 86390 1
511530 99511530 1001 86380 86390 1
511445 99511445 1001 86380 86390 1
511549 99511549 1001 86380 86390 1
511254 99511254 1001 86380 86390 1
510989 99510989 1001 86380 86390 1
511572 99511572 1001 86380 86390 1
512221 99512221 1001 86380 86390 1
512076 99512076 1001 86380 86390 1
511877 99511877 1001 86380 86390 1
511816 99511816 1001 86380 86390 1
511961 99511961 1001 86380 86390 1
512553 99512553 1001 86380 86390 1
512465 99512465 1001 86380 86390 1
513095 99513095 1001 86380 86390 1
512833 99512833 1001 86380 86390 1
513306 99513306 1001 86380 86390 1
513383 99513383 1001 86380 86390 1
513958 99513958 1001 86380 86390 1
514026 99514026 1001 86380 86390 1
513805 99513805 1001 86380 86390 1
513561 99513561 1001 86380 86390 1
514821 99514821 1001 86380 86390 1
514791 99514791 1001 86380 86390 1
514947 99514947 1001 86380 86390 1
514994 99514994 1001 86380 86390 1
515679 99515679 1001 86380 86390 1
515284 99515284 1001 86380 86390 1
515463 99515463 1001 86380 86390 1
515476 99515476 1001 86380 86390 1
515207 99515207 1001 86380 86390 1
515160 99515160 1001 86380 86390 1
515199 99515199 1001 86380 86390 1
515125 99515125 1001 86380 86390 1
515740 99515740 1001 86380 86390 1
515741 99515741 1001 86380 86390 1
516379 99516379 1001 86380 86390 1
515929 99515929 1001 86380 86390 1
516533 99516533 1001 86380 86390 1
516691 99516691 1001 86380 86390 1
517170 99517170 1001 86380 86390 1
517186 99517186 1001 86380 86390 1
517242 99517242 1001 86380 86390 1
516961 99516961 1001 86380 86390 1
516818 99516818 1001 86380 86390 1
516854 99516854 1001 86380 86390 1
517415 99517415 1001 86380 86390 1
517970 99517970 1001 86380 86390 1
518100 99518100 1001 86380 86390 1
518029 99518029 1001 86380 86390 1
518084 99518084 1001 86380 86390 1
517950 99517950 1001 86380 86390 1
517655 99517655 1001 86380 86390 1
518254 99518254 1001 86380 86390 1
518168 99518168 1001 86380 86390 1
518221 99518221 1001 86380 86390 1
518874 99518874 1001 86380 86390 1
518806 99518806 1001 86380 86390 1
518618 99518618 1001 86380 86390 1
518606 99518606 1001 86380 86390 1
518713 99518713 1001 86380 86390 1
518754 99518754 1001 86380 86390 1
518420 99518420 1001 86380 86390 1
519151 99519151 1001 86380 86390 1
519036 99519036 1001 86380 86390 1
519643 99519643 1001 86380 86390 1
519219 99519219 1001 86380 86390 1
519272 99519272 1001 86380 86390 1
519240 99519240 1001 86380 86390 1
519915 99519915 1001 86380 86390 1
519816 99519816 1001 86380 86390 1
519858 99519858 1001 86380 86390 1
520534 99520534 1001 86380 86390 1
520324 99520324 1001 86380 86390 1
520329 99520329 1001 86380 86390 1
520087 99520087 1001 86380 86390 1
520211 99520211 1001 86380 86390 1
520670 99520670 1001 86380 86390 1
520827 99520827 1001 86380 86390 1
520698 99520698 1001 86380 86390 1
520844 99520844 1001 86380 86390 1
521370 99521370 1001 86380 86390 1
521093 99521093 1001 86380 86390 1
521259 99521259 1001 86380 86390 1
520913 99520913 1001 86380 86390 1
521030 99521030 1001 86380 86390 1
520986 99520986 1001 86380 86390 1
521504 99521504 1001 86380 86390 1
522099 99522099 1001 86380 86390 1
522011 99522011 1001 86380 86390 1
522039 99522039 1001 86380 86390 1
522054 99522054 1001 86380 86390 1
521825 99521825 1001 86380 86390 1
522437 99522437 1001 86380 86390 1
523023 99523023 1001 86380 86390 1
523108 99523108 1001 86380 86390 1
522543 99522543 1001 86380 86390 1
523312 99523312 1001 86380 86390 1
523843 99523843 1001 86380 86390 1
523598 99523598 1001 86380 86390 1
523718 99523718 1001 86380 86390 1
523416 99523416 1001 86380 86390 1
523355 99523355 1001 86380 86390 1
523398 99523398 1001 86380 86390 1
524073 99524073 1001 86380 86390 1
524075 99524075 1001 86380 86390 1
524693 99524693 1001 86380 86390 1
524593 99524593 1001 86380 86390 1
524547 99524547 1001 86380 86390 1
524509 99524509 1001 86380 86390 1
524204 99524204 1001 86380 86390 1
524286 99524286 1001 86380 86390 1
524866 99524866 1001 86380 86390 1
524792 99524792 1001 86380 86390 1
525522 99525522 1001 86380 86390 1
525575 99525575 1001 86380 86390 1
525449 99525449 1001 86380 86390 1
525529 99525529 1001 86380 86390 1
525291 99525291 1001 86380 86390 1
525255 99525255 1001 86380 86390 1
525281 99525281 1001 86380 86390 1
525137 99525137 1001 86380 86390 1
525634 99525634 1001 86380 86390 1
525747 99525747 1001 86380 86390 1
526049 99526049 1001 86380 86390 1
526118 99526118 1001 86380 86390 1
525881 99525881 1001 86380 86390 1
526007 99526007 1001 86380 86390 1
526444 99526444 1001 86380 86390 1
527083 99527083 1001 86380 86390 1
526943 99526943 1001 86380 86390 1
526995 99526995 1001 86380 86390 1
526723 99526723 1001 86380 86390 1
527284 99527284 1001 86380 86390 1
528000 99528000 1001 86380 86390 1
527982 99527982 1001 86380 86390 1
527620 99527620 1001 86380 86390 1
528140 99528140 1001 86380 86390 1
528722 99528722 1001 86380 86390 1
528851 99528851 1001 86380 86390 1
528800 99528800 1001 86380 86390 1
528815 99528815 1001 86380 86390 1
528599 99528599 1001 86380 86390 1
528535 99528535 1001 86380 86390 1
528981 99528981 1001 86380 86390 1
529614 99529614 1001 86380 86390 1
529580 99529580 1001 86380 86390 1
529457 99529457 1001 86380 86390 1
529472 99529472 1001 86380 86390 1
529436 99529436 1001 86380 86390 1
529519 99529519 1001 86380 86390 1
529120 99529120 1001 86380 86390 1
529113 99529113 1001 86380 86390 1
529180 99529180 1001 86380 86390 1
529924 99529924 1001 86380 86390 1
530516 99530516 1001 86380 86390 1
530463 99530463 1001 86380 86390 1
530225 99530225 1001 86380 86390 1
529938 99529938 1001 86380 86390 1
530654 99530654 1001 86380 86390 1
530567 99530567 1001 86380 86390 1
531266 99531266 1001 86380 86390 1
531349 99531349 1001 86380 86390 1
531014 99531014 1001 86380 86390 1
531158 99531158 1001 86380 86390 1
530919 99530919 1001 86380 86390 1
530830 99530830 1001 86380 86390 1
530766 99530766 1001 86380 86390 1
530796 99530796 1001 86380 86390 1
531507 99531507 1001 86380 86390 1
532187 99532187 1001 86380 86390 1
532112 99532112 1001 86380 86390 1
532075 99532075 1001 86380 86390 1
531832 99531832 1001 86380 86390 1
531845 99531845 1001 86380 86390 1
531983 99531983 1001 86380 86390 1
531771 99531771 1001 86380 86390 1
532350 99532350 1001 86380 86390 1
532247 99532247 1001 86380 86390 1
532982 99532982 1001 86380 86390 1
532999 99532999 1001 86380 86390 1
532452 99532452 1001 86380 86390 1
532440 99532440 1001 86380 86390 1
533072 99533072 1001 86380 86390 1
533190 99533190 1001 86380 86390 1
533600 99533600 1001 86380 86390 1
533326 99533326 1001 86380 86390 1
533914 99533914 1001 86380 86390 1
533942 99533942 1001 86380 86390 1
534638 99534638 1001 86380 86390 1
534098 99534098 1001 86380 86390 1
534256 99534256 1001 86380 86390 1
534814 99534814 1001 86380 86390 1
534698 99534698 1001 86380 86390 1
534861 99534861 1001 86380 86390 1
535485 99535485 1001 86380 86390 1
534893 99534893 1001 86380 86390 1
535052 99535052 1001 86380 86390 1
534926 99534926 1001 86380 86390 1
535057 99535057 1001 86380 86390 1
535654 99535654 1001 86380 86390 1
536304 99536304 1001 86380 86390 1
536032 99536032 1001 86380 86390 1
535960 99535960 1001 86380 86390 1
535962 99535962 1001 86380 86390 1
535873 99535873 1001 86380 86390 1
535855 99535855 1001 86380 86390 1
536881 99536881 1001 86380 86390 1
536758 99536758 1001 86380 86390 1
536837 99536837 1001 86380 86390 1
537278 99537278 1001 86380 86390 1
537335 99537335 1001 86380 86390 1
537759 99537759 1001 86380 86390 1
537606 99537606 1001 86380 86390 1
537620 99537620 1001 86380 86390 1
537777 99537777 1001 86380 86390 1
537459 99537459 1001 86380 86390 1
537408 99537408 1001 86380 86390 1
537538 99537538 1001 86380 86390 1
538055 99538055 1001 86380 86390 1
538173 99538173 1001 86380 86390 1
538635 99538635 1001 86380 86390 1
538654 99538654 1001 86380 86390 1
538415 99538415 1001 86380 86390 1
538497 99538497 1001 86380 86390 1
538277 99538277 1001 86380 86390 1
538345 99538345 1001 86380 86390 1
538229 99538229 1001 86380 86390 1
538957 99538957 1001 86380 86390 1
539527 99539527 1001 86380 86390 1
539270 99539270 1001 86380 86390 1
539262 99539262 1001 86380 86390 1
539221 99539221 1001 86380 86390 1
539170 99539170 1001 86380 86390 1
539437 99539437 1001 86380 86390 1
540381 99540381 1001 86380 86390 1
540370 99540370 1001 86380 86390 1
540286 99540286 1001 86380 86390 1
539964 99539964 1001 86380 86390 1
540018 99540018 1001 86380 86390 1
540518 99540518 1001 86380 86390 1
541216 99541216 1001 86380 86390 1
541154 99541154 1001 86380 86390 1
541181 99541181 1001 86380 86390 1
540789 99540789 1001 86380 86390 1
541812 99541812 1001 86380 86390 1
541655 99541655 1001 86380 86390 1
541678 99541678 1001 86380 86390 1
541704 99541704 1001 86380 86390 1
542582 99542582 1001 86380 86390 1
542739 99542739 1001 86380 86390 1
543017 99543017 1001 86380 86390 1
543032 99543032 1001 86380 86390 1
543509 99543509 1001 86380 86390 1
543291 99543291 1001 86380 86390 1
543874 99543874 1001 86380 86390 1
544539 99544539 1001 86380 86390 1
544589 99544589 1001 86380 86390 1
544220 99544220 1001 86380 86390 1
544313 99544313 1001 86380 86390 1
544007 99544007 1001 86380 86390 1
544026 99544026 1001 86380 86390 1
544672 99544672 1001 86380 86390 1
544708 99544708 1001 86380 86390 1
522249 833 1001 64753 65052 1
400187 99400187 1001 86380 86390 1
400565 99400565 1001 86380 86390 1
401216 99401216 1001 86380 86390 1
401284 99401284 1001 86380 86390 1
401444 99401444 1001 86380 86390 1
401725 99401725 1001 86380 86390 1
401821 99401821 1001 86380 86390 1
401962 99401962 1001 86380 86390 1
402110 99402110 1001 86380 86390 1
402232 99402232 1001 86380 86390 1
402899 99402899 1001 86380 86390 1
403911 99403911 1001 86380 86390 1
403848 99403848 1001 86380 86390 1
404222 99404222 1001 86380 86390 1
404203 99404203 1001 86380 86390 1
404555 99404555 1001 86380 86390 1
404584 99404584 1001 86380 86390 1
404514 99404514 1001 86380 86390 1
404597 99404597 1001 86380 86390 1
404760 99404760 1001 86380 86390 1
405391 99405391 1001 86380 86390 1
405785 99405785 1001 86380 86390 1
406620 99406620 1001 86380 86390 1
406729 99406729 1001 86380 86390 1
407817 99407817 1001 86380 86390 1
407930 99407930 1001 86380 86390 1
407978 99407978 1001 86380 86390 1
408079 99408079 1001 86380 86390 1
408389 99408389 1001 86380 86390 1
409118 99409118 1001 86380 86390 1
409138 99409138 1001 86380 86390 1
409337 99409337 1001 86380 86390 1
409587 99409587 1001 86380 86390 1
409907 99409907 1001 86380 86390 1
410012 99410012 1001 86380 86390 1
410425 99410425 1001 86380 86390 1
411095 99411095 1001 86380 86390 1
411466 99411466 1001 86380 86390 1
411896 99411896 1001 86380 86390 1
412102 99412102 1001 86380 86390 1
412372 99412372 1001 86380 86390 1
412288 99412288 1001 86380 86390 1
413630 99413630 1001 86380 86390 1
413511 99413511 1001 86380 86390 1
413017 99413017 1001 86380 86390 1
413254 99413254 1001 86380 86390 1
412654 99412654 1001 86380 86390 1
412736 99412736 1001 86380 86390 1
412820 99412820 1001 86380 86390 1
413985 99413985 1001 86380 86390 1
413992 99413992 1001 86380 86390 1
413770 99413770 1001 86380 86390 1
415266 99415266 1001 86380 86390 1
414855 99414855 1001 86380 86390 1
414276 99414276 1001 86380 86390 1
414386 99414386 1001 86380 86390 1
414307 99414307 1001 86380 86390 1
416599 99416599 1001 86380 86390 1
416289 99416289 1001 86380 86390 1
416142 99416142 1001 86380 86390 1
416180 99416180 1001 86380 86390 1
416047 99416047 1001 86380 86390 1
415858 99415858 1001 86380 86390 1
417366 99417366 1001 86380 86390 1
418611 99418611 1001 86380 86390 1
419019 99419019 1001 86380 86390 1
420269 99420269 1001 86380 86390 1
419533 99419533 1001 86380 86390 1
420665 99420665 1001 86380 86390 1
420458 99420458 1001 86380 86390 1
422117 99422117 1001 86380 86390 1
422004 99422004 1001 86380 86390 1
421935 99421935 1001 86380 86390 1
421391 99421391 1001 86380 86390 1
421537 99421537 1001 86380 86390 1
421355 99421355 1001 86380 86390 1
421145 99421145 1001 86380 86390 1
421138 99421138 1001 86380 86390 1
420939 99420939 1001 86380 86390 1
422388 99422388 1001 86380 86390 1
422258 99422258 1001 86380 86390 1
422155 99422155 1001 86380 86390 1
422181 99422181 1001 86380 86390 1
422266 99422266 1001 86380 86390 1
422499 99422499 1001 86380 86390 1
423353 99423353 1001 86380 86390 1
423194 99423194 1001 86380 86390 1
423015 99423015 1001 86380 86390 1
422688 99422688 1001 86380 86390 1
422925 99422925 1001 86380 86390 1
422843 99422843 1001 86380 86390 1
424957 99424957 1001 86380 86390 1
424433 99424433 1001 86380 86390 1
424486 99424486 1001 86380 86390 1
424206 99424206 1001 86380 86390 1
425657 99425657 1001 86380 86390 1
426709 99426709 1001 86380 86390 1
426002 99426002 1001 86380 86390 1
426081 99426081 1001 86380 86390 1
426181 99426181 1001 86380 86390 1
426268 99426268 1001 86380 86390 1
427355 99427355 1001 86380 86390 1
428600 99428600 1001 86380 86390 1
428070 99428070 1001 86380 86390 1
428053 99428053 1001 86380 86390 1
429114 99429114 1001 86380 86390 1
429116 99429116 1001 86380 86390 1
429092 99429092 1001 86380 86390 1
430328 99430328 1001 86380 86390 1
429527 99429527 1001 86380 86390 1
429261 99429261 1001 86380 86390 1
430822 99430822 1001 86380 86390 1
430492 99430492 1001 86380 86390 1
431861 99431861 1001 86380 86390 1
431975 99431975 1001 86380 86390 1
431386 99431386 1001 86380 86390 1
431640 99431640 1001 86380 86390 1
430926 99430926 1001 86380 86390 1
430874 99430874 1001 86380 86390 1
432935 99432935 1001 86380 86390 1
433260 99433260 1001 86380 86390 1
432982 99432982 1001 86380 86390 1
433186 99433186 1001 86380 86390 1
432634 99432634 1001 86380 86390 1
432866 99432866 1001 86380 86390 1
432888 99432888 1001 86380 86390 1
435391 99435391 1001 86380 86390 1
435121 99435121 1001 86380 86390 1
435242 99435242 1001 86380 86390 1
434877 99434877 1001 86380 86390 1
434984 99434984 1001 86380 86390 1
434753 99434753 1001 86380 86390 1
434201 99434201 1001 86380 86390 1
434242 99434242 1001 86380 86390 1
435852 99435852 1001 86380 86390 1
437032 99437032 1001 86380 86390 1
436426 99436426 1001 86380 86390 1
436677 99436677 1001 86380 86390 1
436680 99436680 1001 86380 86390 1
435902 99435902 1001 86380 86390 1
436332 99436332 1001 86380 86390 1
436287 99436287 1001 86380 86390 1
437264 99437264 1001 86380 86390 1
300505 99300505 1001 86380 86390 1
300161 99300161 1001 86380 86390 1
300175 99300175 1001 86380 86390 1
300525 99300525 1001 86380 86390 1
301432 99301432 1001 86380 86390 1
301148 99301148 1001 86380 86390 1
301166 99301166 1001 86380 86390 1
301056 99301056 1001 86380 86390 1
300940 99300940 1001 86380 86390 1
301712 99301712 1001 86380 86390 1
301602 99301602 1001 86380 86390 1
302225 99302225 1001 86380 86390 1
302166 99302166 1001 86380 86390 1
301952 99301952 1001 86380 86390 1
302508 99302508 1001 86380 86390 1
302530 99302530 1001 86380 86390 1
303080 99303080 1001 86380 86390 1
302971 99302971 1001 86380 86390 1
302774 99302774 1001 86380 86390 1
303398 99303398 1001 86380 86390 1
303401 99303401 1001 86380 86390 1
303908 99303908 1001 86380 86390 1
303800 99303800 1001 86380 86390 1
303566 99303566 1001 86380 86390 1
304148 99304148 1001 86380 86390 1
304066 99304066 1001 86380 86390 1
304146 99304146 1001 86380 86390 1
304671 99304671 1001 86380 86390 1
304742 99304742 1001 86380 86390 1
304426 99304426 1001 86380 86390 1
305588 99305588 1001 86380 86390 1
305472 99305472 1001 86380 86390 1
305425 99305425 1001 86380 86390 1
305452 99305452 1001 86380 86390 1
305254 99305254 1001 86380 86390 1
305125 99305125 1001 86380 86390 1
305219 99305219 1001 86380 86390 1
500181 99500181 1001 86380 86390 1
500721 99500721 1001 86380 86390 1
500620 99500620 1001 86380 86390 1
500581 99500581 1001 86380 86390 1
500206 99500206 1001 86380 86390 1
500274 99500274 1001 86380 86390 1
500861 99500861 1001 86380 86390 1
501602 99501602 1001 86380 86390 1
501475 99501475 1001 86380 86390 1
501332 99501332 1001 86380 86390 1
501244 99501244 1001 86380 86390 1
501233 99501233 1001 86380 86390 1
501034 99501034 1001 86380 86390 1
501737 99501737 1001 86380 86390 1
502298 99502298 1001 86380 86390 1
502346 99502346 1001 86380 86390 1
502424 99502424 1001 86380 86390 1
502452 99502452 1001 86380 86390 1
501866 99501866 1001 86380 86390 1
501945 99501945 1001 86380 86390 1
501869 99501869 1001 86380 86390 1
503189 99503189 1001 86380 86390 1
503197 99503197 1001 86380 86390 1
503285 99503285 1001 86380 86390 1
503023 99503023 1001 86380 86390 1
502884 99502884 1001 86380 86390 1
502924 99502924 1001 86380 86390 1
503007 99503007 1001 86380 86390 1
502930 99502930 1001 86380 86390 1
502672 99502672 1001 86380 86390 1
502782 99502782 1001 86380 86390 1
502821 99502821 1001 86380 86390 1
502773 99502773 1001 86380 86390 1
503329 99503329 1001 86380 86390 1
503436 99503436 1001 86380 86390 1
503297 99503297 1001 86380 86390 1
503311 99503311 1001 86380 86390 1
504110 99504110 1001 86380 86390 1
504053 99504053 1001 86380 86390 1
503877 99503877 1001 86380 86390 1
503895 99503895 1001 86380 86390 1
503500 99503500 1001 86380 86390 1
504243 99504243 1001 86380 86390 1
504737 99504737 1001 86380 86390 1
504500 99504500 1001 86380 86390 1
504476 99504476 1001 86380 86390 1
504452 99504452 1001 86380 86390 1
505009 99505009 1001 86380 86390 1
504985 99504985 1001 86380 86390 1
505732 99505732 1001 86380 86390 1
505534 99505534 1001 86380 86390 1
505210 99505210 1001 86380 86390 1
505278 99505278 1001 86380 86390 1
505876 99505876 1001 86380 86390 1
506545 99506545 1001 86380 86390 1
506511 99506511 1001 86380 86390 1
505998 99505998 1001 86380 86390 1
506697 99506697 1001 86380 86390 1
507377 99507377 1001 86380 86390 1
507263 99507263 1001 86380 86390 1
506926 99506926 1001 86380 86390 1
507005 99507005 1001 86380 86390 1
507589 99507589 1001 86380 86390 1
507593 99507593 1001 86380 86390 1
508048 99508048 1001 86380 86390 1
508112 99508112 1001 86380 86390 1
508063 99508063 1001 86380 86390 1
508031 99508031 1001 86380 86390 1
507890 99507890 1001 86380 86390 1
507690 99507690 1001 86380 86390 1
508349 99508349 1001 86380 86390 1
508408 99508408 1001 86380 86390 1
508293 99508293 1001 86380 86390 1
508861 99508861 1001 86380 86390 1
508764 99508764 1001 86380 86390 1
508502 99508502 1001 86380 86390 1
509202 99509202 1001 86380 86390 1
509269 99509269 1001 86380 86390 1
509232 99509232 1001 86380 86390 1
509725 99509725 1001 86380 86390 1
509732 99509732 1001 86380 86390 1
509514 99509514 1001 86380 86390 1
509543 99509543 1001 86380 86390 1
509628 99509628 1001 86380 86390 1
510054 99510054 1001 86380 86390 1
509986 99509986 1001 86380 86390 1
510342 99510342 1001 86380 86390 1
510329 99510329 1001 86380 86390 1
511328 99511328 1001 86380 86390 1
511101 99511101 1001 86380 86390 1
510970 99510970 1001 86380 86390 1
511616 99511616 1001 86380 86390 1
511643 99511643 1001 86380 86390 1
511652 99511652 1001 86380 86390 1
511865 99511865 1001 86380 86390 1
513069 99513069 1001 86380 86390 1
513162 99513162 1001 86380 86390 1
512676 99512676 1001 86380 86390 1
512656 99512656 1001 86380 86390 1
513283 99513283 1001 86380 86390 1
513277 99513277 1001 86380 86390 1
514030 99514030 1001 86380 86390 1
513686 99513686 1001 86380 86390 1
513706 99513706 1001 86380 86390 1
513490 99513490 1001 86380 86390 1
513453 99513453 1001 86380 86390 1
514217 99514217 1001 86380 86390 1
514090 99514090 1001 86380 86390 1
514725 99514725 1001 86380 86390 1
514413 99514413 1001 86380 86390 1
514991 99514991 1001 86380 86390 1
515616 99515616 1001 86380 86390 1
516346 99516346 1001 86380 86390 1
516178 99516178 1001 86380 86390 1
516294 99516294 1001 86380 86390 1
516261 99516261 1001 86380 86390 1
516236 99516236 1001 86380 86390 1
516133 99516133 1001 86380 86390 1
516058 99516058 1001 86380 86390 1
516051 99516051 1001 86380 86390 1
515978 99515978 1001 86380 86390 1
516082 99516082 1001 86380 86390 1
516595 99516595 1001 86380 86390 1
516937 99516937 1001 86380 86390 1
516973 99516973 1001 86380 86390 1
516770 99516770 1001 86380 86390 1
518206 99518206 1001 86380 86390 1
518234 99518234 1001 86380 86390 1
518904 99518904 1001 86380 86390 1
518790 99518790 1001 86380 86390 1
518762 99518762 1001 86380 86390 1
518686 99518686 1001 86380 86390 1
518651 99518651 1001 86380 86390 1
518536 99518536 1001 86380 86390 1
518459 99518459 1001 86380 86390 1
518450 99518450 1001 86380 86390 1
518517 99518517 1001 86380 86390 1
519415 99519415 1001 86380 86390 1
519573 99519573 1001 86380 86390 1
519605 99519605 1001 86380 86390 1
519401 99519401 1001 86380 86390 1
519378 99519378 1001 86380 86390 1
519382 99519382 1001 86380 86390 1
519911 99519911 1001 86380 86390 1
519977 99519977 1001 86380 86390 1
519861 99519861 1001 86380 86390 1
520611 99520611 1001 86380 86390 1
520522 99520522 1001 86380 86390 1
520561 99520561 1001 86380 86390 1
520021 99520021 1001 86380 86390 1
520178 99520178 1001 86380 86390 1
520187 99520187 1001 86380 86390 1
520667 99520667 1001 86380 86390 1
521380 99521380 1001 86380 86390 1
521333 99521333 1001 86380 86390 1
521335 99521335 1001 86380 86390 1
521210 99521210 1001 86380 86390 1
521167 99521167 1001 86380 86390 1
520884 99520884 1001 86380 86390 1
520975 99520975 1001 86380 86390 1
521630 99521630 1001 86380 86390 1
522118 99522118 1001 86380 86390 1
522123 99522123 1001 86380 86390 1
522176 99522176 1001 86380 86390 1
521919 99521919 1001 86380 86390 1
521834 99521834 1001 86380 86390 1
522419 99522419 1001 86380 86390 1
522949 99522949 1001 86380 86390 1
522857 99522857 1001 86380 86390 1
522529 99522529 1001 86380 86390 1
522621 99522621 1001 86380 86390 1
523206 99523206 1001 86380 86390 1
523275 99523275 1001 86380 86390 1
523174 99523174 1001 86380 86390 1
523895 99523895 1001 86380 86390 1
523780 99523780 1001 86380 86390 1
523781 99523781 1001 86380 86390 1
523769 99523769 1001 86380 86390 1
523866 99523866 1001 86380 86390 1
523567 99523567 1001 86380 86390 1
523368 99523368 1001 86380 86390 1
523409 99523409 1001 86380 86390 1
524736 99524736 1001 86380 86390 1
524739 99524739 1001 86380 86390 1
524226 99524226 1001 86380 86390 1
525460 99525460 1001 86380 86390 1
525201 99525201 1001 86380 86390 1
525015 99525015 1001 86380 86390 1
525076 99525076 1001 86380 86390 1
525613 99525613 1001 86380 86390 1
526364 99526364 1001 86380 86390 1
525922 99525922 1001 86380 86390 1
527193 99527193 1001 86380 86390 1
526932 99526932 1001 86380 86390 1
526708 99526708 1001 86380 86390 1
527407 99527407 1001 86380 86390 1
528034 99528034 1001 86380 86390 1
527623 99527623 1001 86380 86390 1
527552 99527552 1001 86380 86390 1
527478 99527478 1001 86380 86390 1
528217 99528217 1001 86380 86390 1
528104 99528104 1001 86380 86390 1
528272 99528272 1001 86380 86390 1
528182 99528182 1001 86380 86390 1
528121 99528121 1001 86380 86390 1
528889 99528889 1001 86380 86390 1
528640 99528640 1001 86380 86390 1
529174 99529174 1001 86380 86390 1
529888 99529888 1001 86380 86390 1
530527 99530527 1001 86380 86390 1
530286 99530286 1001 86380 86390 1
530321 99530321 1001 86380 86390 1
530017 99530017 1001 86380 86390 1
530100 99530100 1001 86380 86390 1
530987 99530987 1001 86380 86390 1
530958 99530958 1001 86380 86390 1
530935 99530935 1001 86380 86390 1
530910 99530910 1001 86380 86390 1
531445 99531445 1001 86380 86390 1
532196 99532196 1001 86380 86390 1
531986 99531986 1001 86380 86390 1
531694 99531694 1001 86380 86390 1
531606 99531606 1001 86380 86390 1
532207 99532207 1001 86380 86390 1
532225 99532225 1001 86380 86390 1
532303 99532303 1001 86380 86390 1
532214 99532214 1001 86380 86390 1
532904 99532904 1001 86380 86390 1
532856 99532856 1001 86380 86390 1
532947 99532947 1001 86380 86390 1
532684 99532684 1001 86380 86390 1
532664 99532664 1001 86380 86390 1
533151 99533151 1001 86380 86390 1
533845 99533845 1001 86380 86390 1
533628 99533628 1001 86380 86390 1
533460 99533460 1001 86380 86390 1
533593 99533593 1001 86380 86390 1
533345 99533345 1001 86380 86390 1
533414 99533414 1001 86380 86390 1
533966 99533966 1001 86380 86390 1
534610 99534610 1001 86380 86390 1
534661 99534661 1001 86380 86390 1
534485 99534485 1001 86380 86390 1
534670 99534670 1001 86380 86390 1
534310 99534310 1001 86380 86390 1
534271 99534271 1001 86380 86390 1
534199 99534199 1001 86380 86390 1
534228 99534228 1001 86380 86390 1
534696 99534696 1001 86380 86390 1
534778 99534778 1001 86380 86390 1
534970 99534970 1001 86380 86390 1
535565 99535565 1001 86380 86390 1
536251 99536251 1001 86380 86390 1
536123 99536123 1001 86380 86390 1
535891 99535891 1001 86380 86390 1
535870 99535870 1001 86380 86390 1
536503 99536503 1001 86380 86390 1
536392 99536392 1001 86380 86390 1
537116 99537116 1001 86380 86390 1
536994 99536994 1001 86380 86390 1
536955 99536955 1001 86380 86390 1
536631 99536631 1001 86380 86390 1
537232 99537232 1001 86380 86390 1
537259 99537259 1001 86380 86390 1
537835 99537835 1001 86380 86390 1
537954 99537954 1001 86380 86390 1
537539 99537539 1001 86380 86390 1
538729 99538729 1001 86380 86390 1
538759 99538759 1001 86380 86390 1
538441 99538441 1001 86380 86390 1
538477 99538477 1001 86380 86390 1
538452 99538452 1001 86380 86390 1
538917 99538917 1001 86380 86390 1
538861 99538861 1001 86380 86390 1
539302 99539302 1001 86380 86390 1
539380 99539380 1001 86380 86390 1
539305 99539305 1001 86380 86390 1
539228 99539228 1001 86380 86390 1
539195 99539195 1001 86380 86390 1
539081 99539081 1001 86380 86390 1
539096 99539096 1001 86380 86390 1
539730 99539730 1001 86380 86390 1
539693 99539693 1001 86380 86390 1
539706 99539706 1001 86380 86390 1
539655 99539655 1001 86380 86390 1
539837 99539837 1001 86380 86390 1
539708 99539708 1001 86380 86390 1
540351 99540351 1001 86380 86390 1
540396 99540396 1001 86380 86390 1
540213 99540213 1001 86380 86390 1
539932 99539932 1001 86380 86390 1
540023 99540023 1001 86380 86390 1
539868 99539868 1001 86380 86390 1
540013 99540013 1001 86380 86390 1
540634 99540634 1001 86380 86390 1
540628 99540628 1001 86380 86390 1
541182 99541182 1001 86380 86390 1
541098 99541098 1001 86380 86390 1
540919 99540919 1001 86380 86390 1
540741 99540741 1001 86380 86390 1
541303 99541303 1001 86380 86390 1
542116 99542116 1001 86380 86390 1
541929 99541929 1001 86380 86390 1
541554 99541554 1001 86380 86390 1
541698 99541698 1001 86380 86390 1
541544 99541544 1001 86380 86390 1
542156 99542156 1001 86380 86390 1
542920 99542920 1001 86380 86390 1
542618 99542618 1001 86380 86390 1
542532 99542532 1001 86380 86390 1
542388 99542388 1001 86380 86390 1
543046 99543046 1001 86380 86390 1
543059 99543059 1001 86380 86390 1
543100 99543100 1001 86380 86390 1
543037 99543037 1001 86380 86390 1
543642 99543642 1001 86380 86390 1
543453 99543453 1001 86380 86390 1
543531 99543531 1001 86380 86390 1
543487 99543487 1001 86380 86390 1
543271 99543271 1001 86380 86390 1
543246 99543246 1001 86380 86390 1
543287 99543287 1001 86380 86390 1
544279 99544279 1001 86380 86390 1
544132 99544132 1001 86380 86390 1
400110 99400110 1001 86380 86390 1
400734 99400734 1001 86380 86390 1
401248 99401248 1001 86380 86390 1
401318 99401318 1001 86380 86390 1
401280 99401280 1001 86380 86390 1
401533 99401533 1001 86380 86390 1
402214 99402214 1001 86380 86390 1
402324 99402324 1001 86380 86390 1
402345 99402345 1001 86380 86390 1
402894 99402894 1001 86380 86390 1
403033 99403033 1001 86380 86390 1
403110 99403110 1001 86380 86390 1
403509 99403509 1001 86380 86390 1
403732 99403732 1001 86380 86390 1
404044 99404044 1001 86380 86390 1
404750 99404750 1001 86380 86390 1
404786 99404786 1001 86380 86390 1
405464 99405464 1001 86380 86390 1
405418 99405418 1001 86380 86390 1
405507 99405507 1001 86380 86390 1
405948 99405948 1001 86380 86390 1
406259 99406259 1001 86380 86390 1
406334 99406334 1001 86380 86390 1
406316 99406316 1001 86380 86390 1
406446 99406446 1001 86380 86390 1
406786 99406786 1001 86380 86390 1
407041 99407041 1001 86380 86390 1
407180 99407180 1001 86380 86390 1
407158 99407158 1001 86380 86390 1
407263 99407263 1001 86380 86390 1
407488 99407488 1001 86380 86390 1
407619 99407619 1001 86380 86390 1
407744 99407744 1001 86380 86390 1
407893 99407893 1001 86380 86390 1
408083 99408083 1001 86380 86390 1
408002 99408002 1001 86380 86390 1
408223 99408223 1001 86380 86390 1
408828 99408828 1001 86380 86390 1
408905 99408905 1001 86380 86390 1
409299 99409299 1001 86380 86390 1
409501 99409501 1001 86380 86390 1
409780 99409780 1001 86380 86390 1
409898 99409898 1001 86380 86390 1
410069 99410069 1001 86380 86390 1
410525 99410525 1001 86380 86390 1
410883 99410883 1001 86380 86390 1
410979 99410979 1001 86380 86390 1
410976 99410976 1001 86380 86390 1
411048 99411048 1001 86380 86390 1
411147 99411147 1001 86380 86390 1
411334 99411334 1001 86380 86390 1
411636 99411636 1001 86380 86390 1
411555 99411555 1001 86380 86390 1
411975 99411975 1001 86380 86390 1
412126 99412126 1001 86380 86390 1
412931 99412931 1001 86380 86390 1
413212 99413212 1001 86380 86390 1
412852 99412852 1001 86380 86390 1
412631 99412631 1001 86380 86390 1
414945 99414945 1001 86380 86390 1
415055 99415055 1001 86380 86390 1
414715 99414715 1001 86380 86390 1
414225 99414225 1001 86380 86390 1
414253 99414253 1001 86380 86390 1
415469 99415469 1001 86380 86390 1
415590 99415590 1001 86380 86390 1
416799 99416799 1001 86380 86390 1
416352 99416352 1001 86380 86390 1
416269 99416269 1001 86380 86390 1
415749 99415749 1001 86380 86390 1
416131 99416131 1001 86380 86390 1
418774 99418774 1001 86380 86390 1
418094 99418094 1001 86380 86390 1
417811 99417811 1001 86380 86390 1
419522 99419522 1001 86380 86390 1
419455 99419455 1001 86380 86390 1
419309 99419309 1001 86380 86390 1
419507 99419507 1001 86380 86390 1
420649 99420649 1001 86380 86390 1
420543 99420543 1001 86380 86390 1
420607 99420607 1001 86380 86390 1
421635 99421635 1001 86380 86390 1
421534 99421534 1001 86380 86390 1
421119 99421119 1001 86380 86390 1
421247 99421247 1001 86380 86390 1
422356 99422356 1001 86380 86390 1
423344 99423344 1001 86380 86390 1
423399 99423399 1001 86380 86390 1
423261 99423261 1001 86380 86390 1
422534 99422534 1001 86380 86390 1
423959 99423959 1001 86380 86390 1
424005 99424005 1001 86380 86390 1
425376 99425376 1001 86380 86390 1
425345 99425345 1001 86380 86390 1
425039 99425039 1001 86380 86390 1
425190 99425190 1001 86380 86390 1
425218 99425218 1001 86380 86390 1
424910 99424910 1001 86380 86390 1
424317 99424317 1001 86380 86390 1
424413 99424413 1001 86380 86390 1
424582 99424582 1001 86380 86390 1
426812 99426812 1001 86380 86390 1
427087 99427087 1001 86380 86390 1
426395 99426395 1001 86380 86390 1
426557 99426557 1001 86380 86390 1
426634 99426634 1001 86380 86390 1
426415 99426415 1001 86380 86390 1
427494 99427494 1001 86380 86390 1
427195 99427195 1001 86380 86390 1
428580 99428580 1001 86380 86390 1
428380 99428380 1001 86380 86390 1
428487 99428487 1001 86380 86390 1
428202 99428202 1001 86380 86390 1
427895 99427895 1001 86380 86390 1
428828 99428828 1001 86380 86390 1
430373 99430373 1001 86380 86390 1
429290 99429290 1001 86380 86390 1
430774 99430774 1001 86380 86390 1
431996 99431996 1001 86380 86390 1
431560 99431560 1001 86380 86390 1
431389 99431389 1001 86380 86390 1
430947 99430947 1001 86380 86390 1
432467 99432467 1001 86380 86390 1
432356 99432356 1001 86380 86390 1
433623 99433623 1001 86380 86390 1
433201 99433201 1001 86380 86390 1
432668 99432668 1001 86380 86390 1
432656 99432656 1001 86380 86390 1
434016 99434016 1001 86380 86390 1
435233 99435233 1001 86380 86390 1
434940 99434940 1001 86380 86390 1
434141 99434141 1001 86380 86390 1
434236 99434236 1001 86380 86390 1
435457 99435457 1001 86380 86390 1
437093 99437093 1001 86380 86390 1
436675 99436675 1001 86380 86390 1
436466 99436466 1001 86380 86390 1
436006 99436006 1001 86380 86390 1
436262 99436262 1001 86380 86390 1
437259 99437259 1001 86380 86390 1
437223 99437223 1001 86380 86390 1
300087 99300087 1001 86380 86390 1
300694 99300694 1001 86380 86390 1
300663 99300663 1001 86380 86390 1
300315 99300315 1001 86380 86390 1
300214 99300214 1001 86380 86390 1
300793 99300793 1001 86380 86390 1
300847 99300847 1001 86380 86390 1
301401 99301401 1001 86380 86390 1
301453 99301453 1001 86380 86390 1
301466 99301466 1001 86380 86390 1
301521 99301521 1001 86380 86390 1
301373 99301373 1001 86380 86390 1
301337 99301337 1001 86380 86390 1
301303 99301303 1001 86380 86390 1
301292 99301292 1001 86380 86390 1
302265 99302265 1001 86380 86390 1
302251 99302251 1001 86380 86390 1
302072 99302072 1001 86380 86390 1
302062 99302062 1001 86380 86390 1
301789 99301789 1001 86380 86390 1
301927 99301927 1001 86380 86390 1
302438 99302438 1001 86380 86390 1
303004 99303004 1001 86380 86390 1
303138 99303138 1001 86380 86390 1
302821 99302821 1001 86380 86390 1
302759 99302759 1001 86380 86390 1
303297 99303297 1001 86380 86390 1
303355 99303355 1001 86380 86390 1
303834 99303834 1001 86380 86390 1
303872 99303872 1001 86380 86390 1
303863 99303863 1001 86380 86390 1
303968 99303968 1001 86380 86390 1
303420 99303420 1001 86380 86390 1
303616 99303616 1001 86380 86390 1
304844 99304844 1001 86380 86390 1
304508 99304508 1001 86380 86390 1
304265 99304265 1001 86380 86390 1
304395 99304395 1001 86380 86390 1
304332 99304332 1001 86380 86390 1
304909 99304909 1001 86380 86390 1
305005 99305005 1001 86380 86390 1
305313 99305313 1001 86380 86390 1
305469 99305469 1001 86380 86390 1
500062 99500062 1001 86380 86390 1
500159 99500159 1001 86380 86390 1
500686 99500686 1001 86380 86390 1
500309 99500309 1001 86380 86390 1
500301 99500301 1001 86380 86390 1
500256 99500256 1001 86380 86390 1
501579 99501579 1001 86380 86390 1
501596 99501596 1001 86380 86390 1
501320 99501320 1001 86380 86390 1
501276 99501276 1001 86380 86390 1
501328 99501328 1001 86380 86390 1
501126 99501126 1001 86380 86390 1
501218 99501218 1001 86380 86390 1
501115 99501115 1001 86380 86390 1
501194 99501194 1001 86380 86390 1
501759 99501759 1001 86380 86390 1
501738 99501738 1001 86380 86390 1
502461 99502461 1001 86380 86390 1
502118 99502118 1001 86380 86390 1
502232 99502232 1001 86380 86390 1
501864 99501864 1001 86380 86390 1
502022 99502022 1001 86380 86390 1
501881 99501881 1001 86380 86390 1
502500 99502500 1001 86380 86390 1
503203 99503203 1001 86380 86390 1
502996 99502996 1001 86380 86390 1
503074 99503074 1001 86380 86390 1
502945 99502945 1001 86380 86390 1
502740 99502740 1001 86380 86390 1
502744 99502744 1001 86380 86390 1
502785 99502785 1001 86380 86390 1
503465 99503465 1001 86380 86390 1
503324 99503324 1001 86380 86390 1
503926 99503926 1001 86380 86390 1
503915 99503915 1001 86380 86390 1
504092 99504092 1001 86380 86390 1
504099 99504099 1001 86380 86390 1
504011 99504011 1001 86380 86390 1
504052 99504052 1001 86380 86390 1
503796 99503796 1001 86380 86390 1
503752 99503752 1001 86380 86390 1
503597 99503597 1001 86380 86390 1
504260 99504260 1001 86380 86390 1
504252 99504252 1001 86380 86390 1
504909 99504909 1001 86380 86390 1
504805 99504805 1001 86380 86390 1
504818 99504818 1001 86380 86390 1
504762 99504762 1001 86380 86390 1
504338 99504338 1001 86380 86390 1
504465 99504465 1001 86380 86390 1
505031 99505031 1001 86380 86390 1
505500 99505500 1001 86380 86390 1
505519 99505519 1001 86380 86390 1
505294 99505294 1001 86380 86390 1
505247 99505247 1001 86380 86390 1
505251 99505251 1001 86380 86390 1
505773 99505773 1001 86380 86390 1
505840 99505840 1001 86380 86390 1
505869 99505869 1001 86380 86390 1
506456 99506456 1001 86380 86390 1
506592 99506592 1001 86380 86390 1
506637 99506637 1001 86380 86390 1
506709 99506709 1001 86380 86390 1
507230 99507230 1001 86380 86390 1
507405 99507405 1001 86380 86390 1
506870 99506870 1001 86380 86390 1
507526 99507526 1001 86380 86390 1
508046 99508046 1001 86380 86390 1
508138 99508138 1001 86380 86390 1
508005 99508005 1001 86380 86390 1
508008 99508008 1001 86380 86390 1
507770 99507770 1001 86380 86390 1
507649 99507649 1001 86380 86390 1
508451 99508451 1001 86380 86390 1
508934 99508934 1001 86380 86390 1
508977 99508977 1001 86380 86390 1
508761 99508761 1001 86380 86390 1
508497 99508497 1001 86380 86390 1
509216 99509216 1001 86380 86390 1
509234 99509234 1001 86380 86390 1
509750 99509750 1001 86380 86390 1
509829 99509829 1001 86380 86390 1
509780 99509780 1001 86380 86390 1
509600 99509600 1001 86380 86390 1
509425 99509425 1001 86380 86390 1
509311 99509311 1001 86380 86390 1
509471 99509471 1001 86380 86390 1
509917 99509917 1001 86380 86390 1
510606 99510606 1001 86380 86390 1
510429 99510429 1001 86380 86390 1
510227 99510227 1001 86380 86390 1
510872 99510872 1001 86380 86390 1
510899 99510899 1001 86380 86390 1
511415 99511415 1001 86380 86390 1
511309 99511309 1001 86380 86390 1
511123 99511123 1001 86380 86390 1
511672 99511672 1001 86380 86390 1
511699 99511699 1001 86380 86390 1
511665 99511665 1001 86380 86390 1
512276 99512276 1001 86380 86390 1
512255 99512255 1001 86380 86390 1
512371 99512371 1001 86380 86390 1
512006 99512006 1001 86380 86390 1
512170 99512170 1001 86380 86390 1
511784 99511784 1001 86380 86390 1
511966 99511966 1001 86380 86390 1
512455 99512455 1001 86380 86390 1
512481 99512481 1001 86380 86390 1
512580 99512580 1001 86380 86390 1
513204 99513204 1001 86380 86390 1
513144 99513144 1001 86380 86390 1
512815 99512815 1001 86380 86390 1
512757 99512757 1001 86380 86390 1
513217 99513217 1001 86380 86390 1
513382 99513382 1001 86380 86390 1
513969 99513969 1001 86380 86390 1
513608 99513608 1001 86380 86390 1
513457 99513457 1001 86380 86390 1
514314 99514314 1001 86380 86390 1
514338 99514338 1001 86380 86390 1
515494 99515494 1001 86380 86390 1
515560 99515560 1001 86380 86390 1
515666 99515666 1001 86380 86390 1
515680 99515680 1001 86380 86390 1
515748 99515748 1001 86380 86390 1
516376 99516376 1001 86380 86390 1
516327 99516327 1001 86380 86390 1
516238 99516238 1001 86380 86390 1
515942 99515942 1001 86380 86390 1
515968 99515968 1001 86380 86390 1
515995 99515995 1001 86380 86390 1
516626 99516626 1001 86380 86390 1
516615 99516615 1001 86380 86390 1
516668 99516668 1001 86380 86390 1
517109 99517109 1001 86380 86390 1
517037 99517037 1001 86380 86390 1
516740 99516740 1001 86380 86390 1
517474 99517474 1001 86380 86390 1
517779 99517779 1001 86380 86390 1
517809 99517809 1001 86380 86390 1
517626 99517626 1001 86380 86390 1
517657 99517657 1001 86380 86390 1
518187 99518187 1001 86380 86390 1
518297 99518297 1001 86380 86390 1
518285 99518285 1001 86380 86390 1
518338 99518338 1001 86380 86390 1
518714 99518714 1001 86380 86390 1
518525 99518525 1001 86380 86390 1
518461 99518461 1001 86380 86390 1
518480 99518480 1001 86380 86390 1
519155 99519155 1001 86380 86390 1
519117 99519117 1001 86380 86390 1
519081 99519081 1001 86380 86390 1
519647 99519647 1001 86380 86390 1
519755 99519755 1001 86380 86390 1
519521 99519521 1001 86380 86390 1
519548 99519548 1001 86380 86390 1
519491 99519491 1001 86380 86390 1
519970 99519970 1001 86380 86390 1
519884 99519884 1001 86380 86390 1
520502 99520502 1001 86380 86390 1
520583 99520583 1001 86380 86390 1
520258 99520258 1001 86380 86390 1
520405 99520405 1001 86380 86390 1
520106 99520106 1001 86380 86390 1
520694 99520694 1001 86380 86390 1
520648 99520648 1001 86380 86390 1
521438 99521438 1001 86380 86390 1
521408 99521408 1001 86380 86390 1
521198 99521198 1001 86380 86390 1
520928 99520928 1001 86380 86390 1
520906 99520906 1001 86380 86390 1
521942 99521942 1001 86380 86390 1
522395 99522395 1001 86380 86390 1
522436 99522436 1001 86380 86390 1
522475 99522475 1001 86380 86390 1
522478 99522478 1001 86380 86390 1
523043 99523043 1001 86380 86390 1
523045 99523045 1001 86380 86390 1
522772 99522772 1001 86380 86390 1
522785 99522785 1001 86380 86390 1
522762 99522762 1001 86380 86390 1
522615 99522615 1001 86380 86390 1
522603 99522603 1001 86380 86390 1
522691 99522691 1001 86380 86390 1
523318 99523318 1001 86380 86390 1
523189 99523189 1001 86380 86390 1
523166 99523166 1001 86380 86390 1
523943 99523943 1001 86380 86390 1
523898 99523898 1001 86380 86390 1
523828 99523828 1001 86380 86390 1
523611 99523611 1001 86380 86390 1
523492 99523492 1001 86380 86390 1
523403 99523403 1001 86380 86390 1
523326 99523326 1001 86380 86390 1
523990 99523990 1001 86380 86390 1
524450 99524450 1001 86380 86390 1
524464 99524464 1001 86380 86390 1
524415 99524415 1001 86380 86390 1
524493 99524493 1001 86380 86390 1
524294 99524294 1001 86380 86390 1
524350 99524350 1001 86380 86390 1
524172 99524172 1001 86380 86390 1
524893 99524893 1001 86380 86390 1
524816 99524816 1001 86380 86390 1
525459 99525459 1001 86380 86390 1
525501 99525501 1001 86380 86390 1
525586 99525586 1001 86380 86390 1
525686 99525686 1001 86380 86390 1
525656 99525656 1001 86380 86390 1
525697 99525697 1001 86380 86390 1
526357 99526357 1001 86380 86390 1
526055 99526055 1001 86380 86390 1
526133 99526133 1001 86380 86390 1
526000 99526000 1001 86380 86390 1
525861 99525861 1001 86380 86390 1
526465 99526465 1001 86380 86390 1
526876 99526876 1001 86380 86390 1
526668 99526668 1001 86380 86390 1
526692 99526692 1001 86380 86390 1
527428 99527428 1001 86380 86390 1
527269 99527269 1001 86380 86390 1
528067 99528067 1001 86380 86390 1
527611 99527611 1001 86380 86390 1
527516 99527516 1001 86380 86390 1
528131 99528131 1001 86380 86390 1
528197 99528197 1001 86380 86390 1
528109 99528109 1001 86380 86390 1
528587 99528587 1001 86380 86390 1
528602 99528602 1001 86380 86390 1
528998 99528998 1001 86380 86390 1
529629 99529629 1001 86380 86390 1
529416 99529416 1001 86380 86390 1
529281 99529281 1001 86380 86390 1
529819 99529819 1001 86380 86390 1
529744 99529744 1001 86380 86390 1
529852 99529852 1001 86380 86390 1
530469 99530469 1001 86380 86390 1
530223 99530223 1001 86380 86390 1
530236 99530236 1001 86380 86390 1
530063 99530063 1001 86380 86390 1
529980 99529980 1001 86380 86390 1
530614 99530614 1001 86380 86390 1
531360 99531360 1001 86380 86390 1
531125 99531125 1001 86380 86390 1
531012 99531012 1001 86380 86390 1
530894 99530894 1001 86380 86390 1
530783 99530783 1001 86380 86390 1
530810 99530810 1001 86380 86390 1
531585 99531585 1001 86380 86390 1
531491 99531491 1001 86380 86390 1
531505 99531505 1001 86380 86390 1
532064 99532064 1001 86380 86390 1
532023 99532023 1001 86380 86390 1
531911 99531911 1001 86380 86390 1
531887 99531887 1001 86380 86390 1
531891 99531891 1001 86380 86390 1
531804 99531804 1001 86380 86390 1
531781 99531781 1001 86380 86390 1
531600 99531600 1001 86380 86390 1
532362 99532362 1001 86380 86390 1
532671 99532671 1001 86380 86390 1
532751 99532751 1001 86380 86390 1
532720 99532720 1001 86380 86390 1
532708 99532708 1001 86380 86390 1
532413 99532413 1001 86380 86390 1
532522 99532522 1001 86380 86390 1
533163 99533163 1001 86380 86390 1
533153 99533153 1001 86380 86390 1
533839 99533839 1001 86380 86390 1
533426 99533426 1001 86380 86390 1
533311 99533311 1001 86380 86390 1
533875 99533875 1001 86380 86390 1
534582 99534582 1001 86380 86390 1
534583 99534583 1001 86380 86390 1
534352 99534352 1001 86380 86390 1
534370 99534370 1001 86380 86390 1
534461 99534461 1001 86380 86390 1
534102 99534102 1001 86380 86390 1
534266 99534266 1001 86380 86390 1
534765 99534765 1001 86380 86390 1
535199 99535199 1001 86380 86390 1
535135 99535135 1001 86380 86390 1
534890 99534890 1001 86380 86390 1
535511 99535511 1001 86380 86390 1
535670 99535670 1001 86380 86390 1
535580 99535580 1001 86380 86390 1
535714 99535714 1001 86380 86390 1
536139 99536139 1001 86380 86390 1
536334 99536334 1001 86380 86390 1
535838 99535838 1001 86380 86390 1
535893 99535893 1001 86380 86390 1
535791 99535791 1001 86380 86390 1
535727 99535727 1001 86380 86390 1
536350 99536350 1001 86380 86390 1
536523 99536523 1001 86380 86390 1
537060 99537060 1001 86380 86390 1
537073 99537073 1001 86380 86390 1
536974 99536974 1001 86380 86390 1
537052 99537052 1001 86380 86390 1
536887 99536887 1001 86380 86390 1
537180 99537180 1001 86380 86390 1
537870 99537870 1001 86380 86390 1
537648 99537648 1001 86380 86390 1
537567 99537567 1001 86380 86390 1
537469 99537469 1001 86380 86390 1
538626 99538626 1001 86380 86390 1
538709 99538709 1001 86380 86390 1
538806 99538806 1001 86380 86390 1
538610 99538610 1001 86380 86390 1
538484 99538484 1001 86380 86390 1
538260 99538260 1001 86380 86390 1
538820 99538820 1001 86380 86390 1
539530 99539530 1001 86380 86390 1
539544 99539544 1001 86380 86390 1
539412 99539412 1001 86380 86390 1
539164 99539164 1001 86380 86390 1
539128 99539128 1001 86380 86390 1
539768 99539768 1001 86380 86390 1
540298 99540298 1001 86380 86390 1
540034 99540034 1001 86380 86390 1
540653 99540653 1001 86380 86390 1
541264 99541264 1001 86380 86390 1
541226 99541226 1001 86380 86390 1
541029 99541029 1001 86380 86390 1
540902 99540902 1001 86380 86390 1
540680 99540680 1001 86380 86390 1
540684 99540684 1001 86380 86390 1
541308 99541308 1001 86380 86390 1
542048 99542048 1001 86380 86390 1
542029 99542029 1001 86380 86390 1
541525 99541525 1001 86380 86390 1
541575 99541575 1001 86380 86390 1
542249 99542249 1001 86380 86390 1
542745 99542745 1001 86380 86390 1
542886 99542886 1001 86380 86390 1
542786 99542786 1001 86380 86390 1
542663 99542663 1001 86380 86390 1
543075 99543075 1001 86380 86390 1
543136 99543136 1001 86380 86390 1
543638 99543638 1001 86380 86390 1
543651 99543651 1001 86380 86390 1
543769 99543769 1001 86380 86390 1
543504 99543504 1001 86380 86390 1
543561 99543561 1001 86380 86390 1
543269 99543269 1001 86380 86390 1
543327 99543327 1001 86380 86390 1
543355 99543355 1001 86380 86390 1
543975 99543975 1001 86380 86390 1
544487 99544487 1001 86380 86390 1
544572 99544572 1001 86380 86390 1
544468 99544468 1001 86380 86390 1
544252 99544252 1001 86380 86390 1
544356 99544356 1001 86380 86390 1
544331 99544331 1001 86380 86390 1
544205 99544205 1001 86380 86390 1
544093 99544093 1001 86380 86390 1
544122 99544122 1001 86380 86390 1
544011 99544011 1001 86380 86390 1
544608 99544608 1001 86380 86390 1
544642 99544642 1001 86380 86390 1
544682 99544682 1001 86380 86390 1
400022 99400022 1001 86380 86390 1
400239 99400239 1001 86380 86390 1
400840 99400840 1001 86380 86390 1
400834 99400834 1001 86380 86390 1
400954 99400954 1001 86380 86390 1
401302 99401302 1001 86380 86390 1
401753 99401753 1001 86380 86390 1
401764 99401764 1001 86380 86390 1
401911 99401911 1001 86380 86390 1
402452 99402452 1001 86380 86390 1
402413 99402413 1001 86380 86390 1
402667 99402667 1001 86380 86390 1
402709 99402709 1001 86380 86390 1
402858 99402858 1001 86380 86390 1
403214 99403214 1001 86380 86390 1
403251 99403251 1001 86380 86390 1
403792 99403792 1001 86380 86390 1
403908 99403908 1001 86380 86390 1
404742 99404742 1001 86380 86390 1
404906 99404906 1001 86380 86390 1
404982 99404982 1001 86380 86390 1
405346 99405346 1001 86380 86390 1
405514 99405514 1001 86380 86390 1
405619 99405619 1001 86380 86390 1
406171 99406171 1001 86380 86390 1
406111 99406111 1001 86380 86390 1
406462 99406462 1001 86380 86390 1
406863 99406863 1001 86380 86390 1
407360 99407360 1001 86380 86390 1
407427 99407427 1001 86380 86390 1
407541 99407541 1001 86380 86390 1
407933 99407933 1001 86380 86390 1
407989 99407989 1001 86380 86390 1
408494 99408494 1001 86380 86390 1
408637 99408637 1001 86380 86390 1
408815 99408815 1001 86380 86390 1
408768 99408768 1001 86380 86390 1
408958 99408958 1001 86380 86390 1
409545 99409545 1001 86380 86390 1
409955 99409955 1001 86380 86390 1
410233 99410233 1001 86380 86390 1
410382 99410382 1001 86380 86390 1
410521 99410521 1001 86380 86390 1
410739 99410739 1001 86380 86390 1
410731 99410731 1001 86380 86390 1
411011 99411011 1001 86380 86390 1
411338 99411338 1001 86380 86390 1
411793 99411793 1001 86380 86390 1
411790 99411790 1001 86380 86390 1
412029 99412029 1001 86380 86390 1
412263 99412263 1001 86380 86390 1
413302 99413302 1001 86380 86390 1
413357 99413357 1001 86380 86390 1
413440 99413440 1001 86380 86390 1
413161 99413161 1001 86380 86390 1
412954 99412954 1001 86380 86390 1
413143 99413143 1001 86380 86390 1
412641 99412641 1001 86380 86390 1
412680 99412680 1001 86380 86390 1
412543 99412543 1001 86380 86390 1
414064 99414064 1001 86380 86390 1
413955 99413955 1001 86380 86390 1
413994 99413994 1001 86380 86390 1
414052 99414052 1001 86380 86390 1
415268 99415268 1001 86380 86390 1
415074 99415074 1001 86380 86390 1
414829 99414829 1001 86380 86390 1
414601 99414601 1001 86380 86390 1
414669 99414669 1001 86380 86390 1
414170 99414170 1001 86380 86390 1
416682 99416682 1001 86380 86390 1
415982 99415982 1001 86380 86390 1
417259 99417259 1001 86380 86390 1
417244 99417244 1001 86380 86390 1
417403 99417403 1001 86380 86390 1
417455 99417455 1001 86380 86390 1
417517 99417517 1001 86380 86390 1
418501 99418501 1001 86380 86390 1
418653 99418653 1001 86380 86390 1
418500 99418500 1001 86380 86390 1
418189 99418189 1001 86380 86390 1
417796 99417796 1001 86380 86390 1
418842 99418842 1001 86380 86390 1
419130 99419130 1001 86380 86390 1
418806 99418806 1001 86380 86390 1
420222 99420222 1001 86380 86390 1
420411 99420411 1001 86380 86390 1
420351 99420351 1001 86380 86390 1
419729 99419729 1001 86380 86390 1
419680 99419680 1001 86380 86390 1
419348 99419348 1001 86380 86390 1
419324 99419324 1001 86380 86390 1
420618 99420618 1001 86380 86390 1
420568 99420568 1001 86380 86390 1
420591 99420591 1001 86380 86390 1
421979 99421979 1001 86380 86390 1
421615 99421615 1001 86380 86390 1
421625 99421625 1001 86380 86390 1
421362 99421362 1001 86380 86390 1
420839 99420839 1001 86380 86390 1
422378 99422378 1001 86380 86390 1
423336 99423336 1001 86380 86390 1
423186 99423186 1001 86380 86390 1
423121 99423121 1001 86380 86390 1
423263 99423263 1001 86380 86390 1
422854 99422854 1001 86380 86390 1
422806 99422806 1001 86380 86390 1
424107 99424107 1001 86380 86390 1
424109 99424109 1001 86380 86390 1
425124 99425124 1001 86380 86390 1
425103 99425103 1001 86380 86390 1
425286 99425286 1001 86380 86390 1
425209 99425209 1001 86380 86390 1
424821 99424821 1001 86380 86390 1
424336 99424336 1001 86380 86390 1
425559 99425559 1001 86380 86390 1
425412 99425412 1001 86380 86390 1
425545 99425545 1001 86380 86390 1
426746 99426746 1001 86380 86390 1
426291 99426291 1001 86380 86390 1
426443 99426443 1001 86380 86390 1
425980 99425980 1001 86380 86390 1
427522 99427522 1001 86380 86390 1
428712 99428712 1001 86380 86390 1
428269 99428269 1001 86380 86390 1
427838 99427838 1001 86380 86390 1
427615 99427615 1001 86380 86390 1
427532 99427532 1001 86380 86390 1
429159 99429159 1001 86380 86390 1
429058 99429058 1001 86380 86390 1
429976 99429976 1001 86380 86390 1
430092 99430092 1001 86380 86390 1
429717 99429717 1001 86380 86390 1
429795 99429795 1001 86380 86390 1
429771 99429771 1001 86380 86390 1
429752 99429752 1001 86380 86390 1
429235 99429235 1001 86380 86390 1
430455 99430455 1001 86380 86390 1
431587 99431587 1001 86380 86390 1
431434 99431434 1001 86380 86390 1
431419 99431419 1001 86380 86390 1
430972 99430972 1001 86380 86390 1
430907 99430907 1001 86380 86390 1
433434 99433434 1001 86380 86390 1
433465 99433465 1001 86380 86390 1
433585 99433585 1001 86380 86390 1
433442 99433442 1001 86380 86390 1
433428 99433428 1001 86380 86390 1
433145 99433145 1001 86380 86390 1
432762 99432762 1001 86380 86390 1
435367 99435367 1001 86380 86390 1
435310 99435310 1001 86380 86390 1
434849 99434849 1001 86380 86390 1
434339 99434339 1001 86380 86390 1
434381 99434381 1001 86380 86390 1
437047 99437047 1001 86380 86390 1
436581 99436581 1001 86380 86390 1
436537 99436537 1001 86380 86390 1
436098 99436098 1001 86380 86390 1
436161 99436161 1001 86380 86390 1
436125 99436125 1001 86380 86390 1
300071 99300071 1001 86380 86390 1
300588 99300588 1001 86380 86390 1
300453 99300453 1001 86380 86390 1
300267 99300267 1001 86380 86390 1
301413 99301413 1001 86380 86390 1
301430 99301430 1001 86380 86390 1
301469 99301469 1001 86380 86390 1
301095 99301095 1001 86380 86390 1
301746 99301746 1001 86380 86390 1
301741 99301741 1001 86380 86390 1
302292 99302292 1001 86380 86390 1
302312 99302312 1001 86380 86390 1
302026 99302026 1001 86380 86390 1
302157 99302157 1001 86380 86390 1
301799 99301799 1001 86380 86390 1
301961 99301961 1001 86380 86390 1
302388 99302388 1001 86380 86390 1
303165 99303165 1001 86380 86390 1
302888 99302888 1001 86380 86390 1
302967 99302967 1001 86380 86390 1
302895 99302895 1001 86380 86390 1
302705 99302705 1001 86380 86390 1
302771 99302771 1001 86380 86390 1
302647 99302647 1001 86380 86390 1
303853 99303853 1001 86380 86390 1
303895 99303895 1001 86380 86390 1
303776 99303776 1001 86380 86390 1
303826 99303826 1001 86380 86390 1
304112 99304112 1001 86380 86390 1
304105 99304105 1001 86380 86390 1
304777 99304777 1001 86380 86390 1
304517 99304517 1001 86380 86390 1
304277 99304277 1001 86380 86390 1
305485 99305485 1001 86380 86390 1
305640 99305640 1001 86380 86390 1
305207 99305207 1001 86380 86390 1
305255 99305255 1001 86380 86390 1
500167 99500167 1001 86380 86390 1
500105 99500105 1001 86380 86390 1
500144 99500144 1001 86380 86390 1
500086 99500086 1001 86380 86390 1
500553 99500553 1001 86380 86390 1
500207 99500207 1001 86380 86390 1
500260 99500260 1001 86380 86390 1
500392 99500392 1001 86380 86390 1
501494 99501494 1001 86380 86390 1
501282 99501282 1001 86380 86390 1
501427 99501427 1001 86380 86390 1
501436 99501436 1001 86380 86390 1
502300 99502300 1001 86380 86390 1
502187 99502187 1001 86380 86390 1
502156 99502156 1001 86380 86390 1
503057 99503057 1001 86380 86390 1
502801 99502801 1001 86380 86390 1
502828 99502828 1001 86380 86390 1
504118 99504118 1001 86380 86390 1
503984 99503984 1001 86380 86390 1
503868 99503868 1001 86380 86390 1
503633 99503633 1001 86380 86390 1
503587 99503587 1001 86380 86390 1
504196 99504196 1001 86380 86390 1
504262 99504262 1001 86380 86390 1
504868 99504868 1001 86380 86390 1
504870 99504870 1001 86380 86390 1
504770 99504770 1001 86380 86390 1
504784 99504784 1001 86380 86390 1
504927 99504927 1001 86380 86390 1
504699 99504699 1001 86380 86390 1
504456 99504456 1001 86380 86390 1
504526 99504526 1001 86380 86390 1
505091 99505091 1001 86380 86390 1
505651 99505651 1001 86380 86390 1
505555 99505555 1001 86380 86390 1
505430 99505430 1001 86380 86390 1
505482 99505482 1001 86380 86390 1
505508 99505508 1001 86380 86390 1
505499 99505499 1001 86380 86390 1
505905 99505905 1001 86380 86390 1
506419 99506419 1001 86380 86390 1
506235 99506235 1001 86380 86390 1
506127 99506127 1001 86380 86390 1
506793 99506793 1001 86380 86390 1
506615 99506615 1001 86380 86390 1
507308 99507308 1001 86380 86390 1
507414 99507414 1001 86380 86390 1
507241 99507241 1001 86380 86390 1
507086 99507086 1001 86380 86390 1
506810 99506810 1001 86380 86390 1
507476 99507476 1001 86380 86390 1
507439 99507439 1001 86380 86390 1
507544 99507544 1001 86380 86390 1
508160 99508160 1001 86380 86390 1
508208 99508208 1001 86380 86390 1
507970 99507970 1001 86380 86390 1
507749 99507749 1001 86380 86390 1
509048 99509048 1001 86380 86390 1
508667 99508667 1001 86380 86390 1
508649 99508649 1001 86380 86390 1
508456 99508456 1001 86380 86390 1
508616 99508616 1001 86380 86390 1
509087 99509087 1001 86380 86390 1
509776 99509776 1001 86380 86390 1
509593 99509593 1001 86380 86390 1
509555 99509555 1001 86380 86390 1
509581 99509581 1001 86380 86390 1
509526 99509526 1001 86380 86390 1
509348 99509348 1001 86380 86390 1
510009 99510009 1001 86380 86390 1
510210 99510210 1001 86380 86390 1
510887 99510887 1001 86380 86390 1
511296 99511296 1001 86380 86390 1
511012 99511012 1001 86380 86390 1
510975 99510975 1001 86380 86390 1
511056 99511056 1001 86380 86390 1
511087 99511087 1001 86380 86390 1
511601 99511601 1001 86380 86390 1
512009 99512009 1001 86380 86390 1
511795 99511795 1001 86380 86390 1
512554 99512554 1001 86380 86390 1
512642 99512642 1001 86380 86390 1
512655 99512655 1001 86380 86390 1
512657 99512657 1001 86380 86390 1
512683 99512683 1001 86380 86390 1
513360 99513360 1001 86380 86390 1
513336 99513336 1001 86380 86390 1
513451 99513451 1001 86380 86390 1
513570 99513570 1001 86380 86390 1
514805 99514805 1001 86380 86390 1
514561 99514561 1001 86380 86390 1
514451 99514451 1001 86380 86390 1
514340 99514340 1001 86380 86390 1
514334 99514334 1001 86380 86390 1
514349 99514349 1001 86380 86390 1
514401 99514401 1001 86380 86390 1
515552 99515552 1001 86380 86390 1
515415 99515415 1001 86380 86390 1
515422 99515422 1001 86380 86390 1
515333 99515333 1001 86380 86390 1
515346 99515346 1001 86380 86390 1
515132 99515132 1001 86380 86390 1
515785 99515785 1001 86380 86390 1
515863 99515863 1001 86380 86390 1
515876 99515876 1001 86380 86390 1
515722 99515722 1001 86380 86390 1
515753 99515753 1001 86380 86390 1
516447 99516447 1001 86380 86390 1
516370 99516370 1001 86380 86390 1
516143 99516143 1001 86380 86390 1
516007 99516007 1001 86380 86390 1
516649 99516649 1001 86380 86390 1
516685 99516685 1001 86380 86390 1
516609 99516609 1001 86380 86390 1
516687 99516687 1001 86380 86390 1
516989 99516989 1001 86380 86390 1
517029 99517029 1001 86380 86390 1
516928 99516928 1001 86380 86390 1
517084 99517084 1001 86380 86390 1
516946 99516946 1001 86380 86390 1
516716 99516716 1001 86380 86390 1
517501 99517501 1001 86380 86390 1
517427 99517427 1001 86380 86390 1
518159 99518159 1001 86380 86390 1
518118 99518118 1001 86380 86390 1
518016 99518016 1001 86380 86390 1
517780 99517780 1001 86380 86390 1
517911 99517911 1001 86380 86390 1
517568 99517568 1001 86380 86390 1
517639 99517639 1001 86380 86390 1
517641 99517641 1001 86380 86390 1
517603 99517603 1001 86380 86390 1
517746 99517746 1001 86380 86390 1
518366 99518366 1001 86380 86390 1
518171 99518171 1001 86380 86390 1
518985 99518985 1001 86380 86390 1
518942 99518942 1001 86380 86390 1
518909 99518909 1001 86380 86390 1
518763 99518763 1001 86380 86390 1
518445 99518445 1001 86380 86390 1
518562 99518562 1001 86380 86390 1
518384 99518384 1001 86380 86390 1
518430 99518430 1001 86380 86390 1
519691 99519691 1001 86380 86390 1
519397 99519397 1001 86380 86390 1
519866 99519866 1001 86380 86390 1
520010 99520010 1001 86380 86390 1
520640 99520640 1001 86380 86390 1
520586 99520586 1001 86380 86390 1
520362 99520362 1001 86380 86390 1
520314 99520314 1001 86380 86390 1
520122 99520122 1001 86380 86390 1
520824 99520824 1001 86380 86390 1
520791 99520791 1001 86380 86390 1
521287 99521287 1001 86380 86390 1
521407 99521407 1001 86380 86390 1
521310 99521310 1001 86380 86390 1
521261 99521261 1001 86380 86390 1
521085 99521085 1001 86380 86390 1
521647 99521647 1001 86380 86390 1
521547 99521547 1001 86380 86390 1
522190 99522190 1001 86380 86390 1
522104 99522104 1001 86380 86390 1
522221 99522221 1001 86380 86390 1
522235 99522235 1001 86380 86390 1
522022 99522022 1001 86380 86390 1
521989 99521989 1001 86380 86390 1
522486 99522486 1001 86380 86390 1
522981 99522981 1001 86380 86390 1
523039 99523039 1001 86380 86390 1
522676 99522676 1001 86380 86390 1
522574 99522574 1001 86380 86390 1
523123 99523123 1001 86380 86390 1
523585 99523585 1001 86380 86390 1
523489 99523489 1001 86380 86390 1
524035 99524035 1001 86380 86390 1
523960 99523960 1001 86380 86390 1
524145 99524145 1001 86380 86390 1
524695 99524695 1001 86380 86390 1
524824 99524824 1001 86380 86390 1
525508 99525508 1001 86380 86390 1
525319 99525319 1001 86380 86390 1
525190 99525190 1001 86380 86390 1
525287 99525287 1001 86380 86390 1
525016 99525016 1001 86380 86390 1
525751 99525751 1001 86380 86390 1
526167 99526167 1001 86380 86390 1
525997 99525997 1001 86380 86390 1
525860 99525860 1001 86380 86390 1
525824 99525824 1001 86380 86390 1
526526 99526526 1001 86380 86390 1
526491 99526491 1001 86380 86390 1
526505 99526505 1001 86380 86390 1
526575 99526575 1001 86380 86390 1
526958 99526958 1001 86380 86390 1
526807 99526807 1001 86380 86390 1
527255 99527255 1001 86380 86390 1
527361 99527361 1001 86380 86390 1
527872 99527872 1001 86380 86390 1
527874 99527874 1001 86380 86390 1
528057 99528057 1001 86380 86390 1
528071 99528071 1001 86380 86390 1
527790 99527790 1001 86380 86390 1
527503 99527503 1001 86380 86390 1
528192 99528192 1001 86380 86390 1
528382 99528382 1001 86380 86390 1
528421 99528421 1001 86380 86390 1
529067 99529067 1001 86380 86390 1
529083 99529083 1001 86380 86390 1
528907 99528907 1001 86380 86390 1
528999 99528999 1001 86380 86390 1
529330 99529330 1001 86380 86390 1
529413 99529413 1001 86380 86390 1
529388 99529388 1001 86380 86390 1
529279 99529279 1001 86380 86390 1
529806 99529806 1001 86380 86390 1
529930 99529930 1001 86380 86390 1
530509 99530509 1001 86380 86390 1
530129 99530129 1001 86380 86390 1
530696 99530696 1001 86380 86390 1
530739 99530739 1001 86380 86390 1
530559 99530559 1001 86380 86390 1
531320 99531320 1001 86380 86390 1
531126 99531126 1001 86380 86390 1
531076 99531076 1001 86380 86390 1
531130 99531130 1001 86380 86390 1
530975 99530975 1001 86380 86390 1
530928 99530928 1001 86380 86390 1
530786 99530786 1001 86380 86390 1
531582 99531582 1001 86380 86390 1
531962 99531962 1001 86380 86390 1
531951 99531951 1001 86380 86390 1
531824 99531824 1001 86380 86390 1
531972 99531972 1001 86380 86390 1
531985 99531985 1001 86380 86390 1
531922 99531922 1001 86380 86390 1
531705 99531705 1001 86380 86390 1
532395 99532395 1001 86380 86390 1
532293 99532293 1001 86380 86390 1
532913 99532913 1001 86380 86390 1
532979 99532979 1001 86380 86390 1
533027 99533027 1001 86380 86390 1
532636 99532636 1001 86380 86390 1
532719 99532719 1001 86380 86390 1
532809 99532809 1001 86380 86390 1
532497 99532497 1001 86380 86390 1
533101 99533101 1001 86380 86390 1
533805 99533805 1001 86380 86390 1
533636 99533636 1001 86380 86390 1
534606 99534606 1001 86380 86390 1
534321 99534321 1001 86380 86390 1
534231 99534231 1001 86380 86390 1
535372 99535372 1001 86380 86390 1
535379 99535379 1001 86380 86390 1
535432 99535432 1001 86380 86390 1
535162 99535162 1001 86380 86390 1
535038 99535038 1001 86380 86390 1
534961 99534961 1001 86380 86390 1
534899 99534899 1001 86380 86390 1
535017 99535017 1001 86380 86390 1
535653 99535653 1001 86380 86390 1
535566 99535566 1001 86380 86390 1
536262 99536262 1001 86380 86390 1
536202 99536202 1001 86380 86390 1
536229 99536229 1001 86380 86390 1
536258 99536258 1001 86380 86390 1
536207 99536207 1001 86380 86390 1
535972 99535972 1001 86380 86390 1
535837 99535837 1001 86380 86390 1
537157 99537157 1001 86380 86390 1
536601 99536601 1001 86380 86390 1
537957 99537957 1001 86380 86390 1
537915 99537915 1001 86380 86390 1
537799 99537799 1001 86380 86390 1
537904 99537904 1001 86380 86390 1
537974 99537974 1001 86380 86390 1
537680 99537680 1001 86380 86390 1
537577 99537577 1001 86380 86390 1
537552 99537552 1001 86380 86390 1
538170 99538170 1001 86380 86390 1
538660 99538660 1001 86380 86390 1
538662 99538662 1001 86380 86390 1
538434 99538434 1001 86380 86390 1
538238 99538238 1001 86380 86390 1
538356 99538356 1001 86380 86390 1
538386 99538386 1001 86380 86390 1
538972 99538972 1001 86380 86390 1
538830 99538830 1001 86380 86390 1
539500 99539500 1001 86380 86390 1
539389 99539389 1001 86380 86390 1
539089 99539089 1001 86380 86390 1
539186 99539186 1001 86380 86390 1
539650 99539650 1001 86380 86390 1
540367 99540367 1001 86380 86390 1
540290 99540290 1001 86380 86390 1
540363 99540363 1001 86380 86390 1
540217 99540217 1001 86380 86390 1
540101 99540101 1001 86380 86390 1
540581 99540581 1001 86380 86390 1
540469 99540469 1001 86380 86390 1
540573 99540573 1001 86380 86390 1
540496 99540496 1001 86380 86390 1
540654 99540654 1001 86380 86390 1
541143 99541143 1001 86380 86390 1
541097 99541097 1001 86380 86390 1
540933 99540933 1001 86380 86390 1
540677 99540677 1001 86380 86390 1
541323 99541323 1001 86380 86390 1
541495 99541495 1001 86380 86390 1
541947 99541947 1001 86380 86390 1
542080 99542080 1001 86380 86390 1
542754 99542754 1001 86380 86390 1
542917 99542917 1001 86380 86390 1
542547 99542547 1001 86380 86390 1
542562 99542562 1001 86380 86390 1
542391 99542391 1001 86380 86390 1
543569 99543569 1001 86380 86390 1
543622 99543622 1001 86380 86390 1
543501 99543501 1001 86380 86390 1
543385 99543385 1001 86380 86390 1
543163 99543163 1001 86380 86390 1
543816 99543816 1001 86380 86390 1
544485 99544485 1001 86380 86390 1
544586 99544586 1001 86380 86390 1
544403 99544403 1001 86380 86390 1
544186 99544186 1001 86380 86390 1
544384 99544384 1001 86380 86390 1
544242 99544242 1001 86380 86390 1
544347 99544347 1001 86380 86390 1
544009 99544009 1001 86380 86390 1
543984 99543984 1001 86380 86390 1
544615 99544615 1001 86380 86390 1
435639 684 1001 35040 36057 1
511164 991 1001 35938 36237 1
533576 868 1001 33502 33802 1
400179 99400179 1001 86380 86390 1
400683 99400683 1001 86380 86390 1
401260 99401260 1001 86380 86390 1
401431 99401431 1001 86380 86390 1
401556 99401556 1001 86380 86390 1
401565 99401565 1001 86380 86390 1
401929 99401929 1001 86380 86390 1
402227 99402227 1001 86380 86390 1
402568 99402568 1001 86380 86390 1
402569 99402569 1001 86380 86390 1
402964 99402964 1001 86380 86390 1
403003 99403003 1001 86380 86390 1
403396 99403396 1001 86380 86390 1
403719 99403719 1001 86380 86390 1
404135 99404135 1001 86380 86390 1
404241 99404241 1001 86380 86390 1
404421 99404421 1001 86380 86390 1
404759 99404759 1001 86380 86390 1
404961 99404961 1001 86380 86390 1
405378 99405378 1001 86380 86390 1
405484 99405484 1001 86380 86390 1
405885 99405885 1001 86380 86390 1
405875 99405875 1001 86380 86390 1
406980 99406980 1001 86380 86390 1
407637 99407637 1001 86380 86390 1
407639 99407639 1001 86380 86390 1
407643 99407643 1001 86380 86390 1
407906 99407906 1001 86380 86390 1
408523 99408523 1001 86380 86390 1
409311 99409311 1001 86380 86390 1
409326 99409326 1001 86380 86390 1
409752 99409752 1001 86380 86390 1
409847 99409847 1001 86380 86390 1
410327 99410327 1001 86380 86390 1
410803 99410803 1001 86380 86390 1
411094 99411094 1001 86380 86390 1
411084 99411084 1001 86380 86390 1
411252 99411252 1001 86380 86390 1
411298 99411298 1001 86380 86390 1
411683 99411683 1001 86380 86390 1
413530 99413530 1001 86380 86390 1
412941 99412941 1001 86380 86390 1
412918 99412918 1001 86380 86390 1
412851 99412851 1001 86380 86390 1
413846 99413846 1001 86380 86390 1
413828 99413828 1001 86380 86390 1
414755 99414755 1001 86380 86390 1
414177 99414177 1001 86380 86390 1
414464 99414464 1001 86380 86390 1
414151 99414151 1001 86380 86390 1
415371 99415371 1001 86380 86390 1
415661 99415661 1001 86380 86390 1
416908 99416908 1001 86380 86390 1
416616 99416616 1001 86380 86390 1
416800 99416800 1001 86380 86390 1
416236 99416236 1001 86380 86390 1
416492 99416492 1001 86380 86390 1
416579 99416579 1001 86380 86390 1
416045 99416045 1001 86380 86390 1
417428 99417428 1001 86380 86390 1
417465 99417465 1001 86380 86390 1
418619 99418619 1001 86380 86390 1
418721 99418721 1001 86380 86390 1
418470 99418470 1001 86380 86390 1
418138 99418138 1001 86380 86390 1
417780 99417780 1001 86380 86390 1
419131 99419131 1001 86380 86390 1
418991 99418991 1001 86380 86390 1
418864 99418864 1001 86380 86390 1
418945 99418945 1001 86380 86390 1
420324 99420324 1001 86380 86390 1
420073 99420073 1001 86380 86390 1
419730 99419730 1001 86380 86390 1
419741 99419741 1001 86380 86390 1
419685 99419685 1001 86380 86390 1
420807 99420807 1001 86380 86390 1
421945 99421945 1001 86380 86390 1
422017 99422017 1001 86380 86390 1
421454 99421454 1001 86380 86390 1
421570 99421570 1001 86380 86390 1
421360 99421360 1001 86380 86390 1
421685 99421685 1001 86380 86390 1
421174 99421174 1001 86380 86390 1
422131 99422131 1001 86380 86390 1
422324 99422324 1001 86380 86390 1
422477 99422477 1001 86380 86390 1
423680 99423680 1001 86380 86390 1
423424 99423424 1001 86380 86390 1
423145 99423145 1001 86380 86390 1
422747 99422747 1001 86380 86390 1
422729 99422729 1001 86380 86390 1
422896 99422896 1001 86380 86390 1
423797 99423797 1001 86380 86390 1
425298 99425298 1001 86380 86390 1
424761 99424761 1001 86380 86390 1
424777 99424777 1001 86380 86390 1
424345 99424345 1001 86380 86390 1
424234 99424234 1001 86380 86390 1
427032 99427032 1001 86380 86390 1
426255 99426255 1001 86380 86390 1
427515 99427515 1001 86380 86390 1
427174 99427174 1001 86380 86390 1
428348 99428348 1001 86380 86390 1
428088 99428088 1001 86380 86390 1
427845 99427845 1001 86380 86390 1
428907 99428907 1001 86380 86390 1
429090 99429090 1001 86380 86390 1
428839 99428839 1001 86380 86390 1
430243 99430243 1001 86380 86390 1
429469 99429469 1001 86380 86390 1
430395 99430395 1001 86380 86390 1
431964 99431964 1001 86380 86390 1
431559 99431559 1001 86380 86390 1
431335 99431335 1001 86380 86390 1
433694 99433694 1001 86380 86390 1
433330 99433330 1001 86380 86390 1
433706 99433706 1001 86380 86390 1
432996 99432996 1001 86380 86390 1
433054 99433054 1001 86380 86390 1
433223 99433223 1001 86380 86390 1
432976 99432976 1001 86380 86390 1
433313 99433313 1001 86380 86390 1
432592 99432592 1001 86380 86390 1
433871 99433871 1001 86380 86390 1
435248 99435248 1001 86380 86390 1
434611 99434611 1001 86380 86390 1
434571 99434571 1001 86380 86390 1
435704 99435704 1001 86380 86390 1
435444 99435444 1001 86380 86390 1
436790 99436790 1001 86380 86390 1
436794 99436794 1001 86380 86390 1
436867 99436867 1001 86380 86390 1
437138 99437138 1001 86380 86390 1
436779 99436779 1001 86380 86390 1
436709 99436709 1001 86380 86390 1
436393 99436393 1001 86380 86390 1
436672 99436672 1001 86380 86390 1
436738 99436738 1001 86380 86390 1
436438 99436438 1001 86380 86390 1
437316 99437316 1001 86380 86390 1
437326 99437326 1001 86380 86390 1
437176 99437176 1001 86380 86390 1
300630 99300630 1001 86380 86390 1
300533 99300533 1001 86380 86390 1
300418 99300418 1001 86380 86390 1
300293 99300293 1001 86380 86390 1
300141 99300141 1001 86380 86390 1
301518 99301518 1001 86380 86390 1
301501 99301501 1001 86380 86390 1
301228 99301228 1001 86380 86390 1
301167 99301167 1001 86380 86390 1
301055 99301055 1001 86380 86390 1
301592 99301592 1001 86380 86390 1
301652 99301652 1001 86380 86390 1
302374 99302374 1001 86380 86390 1
302020 99302020 1001 86380 86390 1
302084 99302084 1001 86380 86390 1
301859 99301859 1001 86380 86390 1
302430 99302430 1001 86380 86390 1
303198 99303198 1001 86380 86390 1
302823 99302823 1001 86380 86390 1
302856 99302856 1001 86380 86390 1
302626 99302626 1001 86380 86390 1
302627 99302627 1001 86380 86390 1
302591 99302591 1001 86380 86390 1
303363 99303363 1001 86380 86390 1
303276 99303276 1001 86380 86390 1
303409 99303409 1001 86380 86390 1
304004 99304004 1001 86380 86390 1
303942 99303942 1001 86380 86390 1
304850 99304850 1001 86380 86390 1
304399 99304399 1001 86380 86390 1
304364 99304364 1001 86380 86390 1
304867 99304867 1001 86380 86390 1
305523 99305523 1001 86380 86390 1
305288 99305288 1001 86380 86390 1
305470 99305470 1001 86380 86390 1
305449 99305449 1001 86380 86390 1
305249 99305249 1001 86380 86390 1
305134 99305134 1001 86380 86390 1
305174 99305174 1001 86380 86390 1
500036 99500036 1001 86380 86390 1
500080 99500080 1001 86380 86390 1
500136 99500136 1001 86380 86390 1
500046 99500046 1001 86380 86390 1
500085 99500085 1001 86380 86390 1
500175 99500175 1001 86380 86390 1
500662 99500662 1001 86380 86390 1
500783 99500783 1001 86380 86390 1
500627 99500627 1001 86380 86390 1
500518 99500518 1001 86380 86390 1
500285 99500285 1001 86380 86390 1
500355 99500355 1001 86380 86390 1
500399 99500399 1001 86380 86390 1
501018 99501018 1001 86380 86390 1
500916 99500916 1001 86380 86390 1
500988 99500988 1001 86380 86390 1
501437 99501437 1001 86380 86390 1
501527 99501527 1001 86380 86390 1
501609 99501609 1001 86380 86390 1
501584 99501584 1001 86380 86390 1
501805 99501805 1001 86380 86390 1
502448 99502448 1001 86380 86390 1
501885 99501885 1001 86380 86390 1
501883 99501883 1001 86380 86390 1
502505 99502505 1001 86380 86390 1
502948 99502948 1001 86380 86390 1
502799 99502799 1001 86380 86390 1
503400 99503400 1001 86380 86390 1
503900 99503900 1001 86380 86390 1
503860 99503860 1001 86380 86390 1
503701 99503701 1001 86380 86390 1
504208 99504208 1001 86380 86390 1
504224 99504224 1001 86380 86390 1
504290 99504290 1001 86380 86390 1
504918 99504918 1001 86380 86390 1
504921 99504921 1001 86380 86390 1
504714 99504714 1001 86380 86390 1
504718 99504718 1001 86380 86390 1
504721 99504721 1001 86380 86390 1
504445 99504445 1001 86380 86390 1
504423 99504423 1001 86380 86390 1
504478 99504478 1001 86380 86390 1
505665 99505665 1001 86380 86390 1
505704 99505704 1001 86380 86390 1
505217 99505217 1001 86380 86390 1
505205 99505205 1001 86380 86390 1
505833 99505833 1001 86380 86390 1
505874 99505874 1001 86380 86390 1
506478 99506478 1001 86380 86390 1
506168 99506168 1001 86380 86390 1
506672 99506672 1001 86380 86390 1
506664 99506664 1001 86380 86390 1
506730 99506730 1001 86380 86390 1
507013 99507013 1001 86380 86390 1
507046 99507046 1001 86380 86390 1
507530 99507530 1001 86380 86390 1
507613 99507613 1001 86380 86390 1
508235 99508235 1001 86380 86390 1
507916 99507916 1001 86380 86390 1
507959 99507959 1001 86380 86390 1
507886 99507886 1001 86380 86390 1
508003 99508003 1001 86380 86390 1
507809 99507809 1001 86380 86390 1
507785 99507785 1001 86380 86390 1
507631 99507631 1001 86380 86390 1
507782 99507782 1001 86380 86390 1
508929 99508929 1001 86380 86390 1
508858 99508858 1001 86380 86390 1
508507 99508507 1001 86380 86390 1
508528 99508528 1001 86380 86390 1
509260 99509260 1001 86380 86390 1
509812 99509812 1001 86380 86390 1
509796 99509796 1001 86380 86390 1
509559 99509559 1001 86380 86390 1
509354 99509354 1001 86380 86390 1
509486 99509486 1001 86380 86390 1
510084 99510084 1001 86380 86390 1
510087 99510087 1001 86380 86390 1
510666 99510666 1001 86380 86390 1
510577 99510577 1001 86380 86390 1
510223 99510223 1001 86380 86390 1
510112 99510112 1001 86380 86390 1
510889 99510889 1001 86380 86390 1
510775 99510775 1001 86380 86390 1
511427 99511427 1001 86380 86390 1
511538 99511538 1001 86380 86390 1
511497 99511497 1001 86380 86390 1
511197 99511197 1001 86380 86390 1
511019 99511019 1001 86380 86390 1
511564 99511564 1001 86380 86390 1
512246 99512246 1001 86380 86390 1
511863 99511863 1001 86380 86390 1
511813 99511813 1001 86380 86390 1
511789 99511789 1001 86380 86390 1
512404 99512404 1001 86380 86390 1
513091 99513091 1001 86380 86390 1
512998 99512998 1001 86380 86390 1
512689 99512689 1001 86380 86390 1
512690 99512690 1001 86380 86390 1
512782 99512782 1001 86380 86390 1
513248 99513248 1001 86380 86390 1
513880 99513880 1001 86380 86390 1
513868 99513868 1001 86380 86390 1
513843 99513843 1001 86380 86390 1
513915 99513915 1001 86380 86390 1
513677 99513677 1001 86380 86390 1
513582 99513582 1001 86380 86390 1
513614 99513614 1001 86380 86390 1
513448 99513448 1001 86380 86390 1
514176 99514176 1001 86380 86390 1
514100 99514100 1001 86380 86390 1
514050 99514050 1001 86380 86390 1
514795 99514795 1001 86380 86390 1
514813 99514813 1001 86380 86390 1
514839 99514839 1001 86380 86390 1
514845 99514845 1001 86380 86390 1
514510 99514510 1001 86380 86390 1
514578 99514578 1001 86380 86390 1
514501 99514501 1001 86380 86390 1
514480 99514480 1001 86380 86390 1
514375 99514375 1001 86380 86390 1
514935 99514935 1001 86380 86390 1
515028 99515028 1001 86380 86390 1
514951 99514951 1001 86380 86390 1
515400 99515400 1001 86380 86390 1
515352 99515352 1001 86380 86390 1
515341 99515341 1001 86380 86390 1
515778 99515778 1001 86380 86390 1
516478 99516478 1001 86380 86390 1
516244 99516244 1001 86380 86390 1
515992 99515992 1001 86380 86390 1
515986 99515986 1001 86380 86390 1
516625 99516625 1001 86380 86390 1
516673 99516673 1001 86380 86390 1
517168 99517168 1001 86380 86390 1
517151 99517151 1001 86380 86390 1
517216 99517216 1001 86380 86390 1
517025 99517025 1001 86380 86390 1
516809 99516809 1001 86380 86390 1
516895 99516895 1001 86380 86390 1
517483 99517483 1001 86380 86390 1
518136 99518136 1001 86380 86390 1
518156 99518156 1001 86380 86390 1
517917 99517917 1001 86380 86390 1
517556 99517556 1001 86380 86390 1
518220 99518220 1001 86380 86390 1
518971 99518971 1001 86380 86390 1
518706 99518706 1001 86380 86390 1
518710 99518710 1001 86380 86390 1
518730 99518730 1001 86380 86390 1
518449 99518449 1001 86380 86390 1
518502 99518502 1001 86380 86390 1
518440 99518440 1001 86380 86390 1
519044 99519044 1001 86380 86390 1
519665 99519665 1001 86380 86390 1
519801 99519801 1001 86380 86390 1
519496 99519496 1001 86380 86390 1
519484 99519484 1001 86380 86390 1
519553 99519553 1001 86380 86390 1
519413 99519413 1001 86380 86390 1
520742 99520742 1001 86380 86390 1
520679 99520679 1001 86380 86390 1
520774 99520774 1001 86380 86390 1
520684 99520684 1001 86380 86390 1
520710 99520710 1001 86380 86390 1
520840 99520840 1001 86380 86390 1
520700 99520700 1001 86380 86390 1
520739 99520739 1001 86380 86390 1
521396 99521396 1001 86380 86390 1
521454 99521454 1001 86380 86390 1
521209 99521209 1001 86380 86390 1
520959 99520959 1001 86380 86390 1
521643 99521643 1001 86380 86390 1
522217 99522217 1001 86380 86390 1
522205 99522205 1001 86380 86390 1
522209 99522209 1001 86380 86390 1
522000 99522000 1001 86380 86390 1
521949 99521949 1001 86380 86390 1
521965 99521965 1001 86380 86390 1
522359 99522359 1001 86380 86390 1
522351 99522351 1001 86380 86390 1
523096 99523096 1001 86380 86390 1
522887 99522887 1001 86380 86390 1
523220 99523220 1001 86380 86390 1
523777 99523777 1001 86380 86390 1
523802 99523802 1001 86380 86390 1
523639 99523639 1001 86380 86390 1
523722 99523722 1001 86380 86390 1
523672 99523672 1001 86380 86390 1
523569 99523569 1001 86380 86390 1
523426 99523426 1001 86380 86390 1
524112 99524112 1001 86380 86390 1
523957 99523957 1001 86380 86390 1
524680 99524680 1001 86380 86390 1
524543 99524543 1001 86380 86390 1
524232 99524232 1001 86380 86390 1
524250 99524250 1001 86380 86390 1
524785 99524785 1001 86380 86390 1
524919 99524919 1001 86380 86390 1
525327 99525327 1001 86380 86390 1
525282 99525282 1001 86380 86390 1
525295 99525295 1001 86380 86390 1
525043 99525043 1001 86380 86390 1
525056 99525056 1001 86380 86390 1
525176 99525176 1001 86380 86390 1
525169 99525169 1001 86380 86390 1
525672 99525672 1001 86380 86390 1
525779 99525779 1001 86380 86390 1
525669 99525669 1001 86380 86390 1
525799 99525799 1001 86380 86390 1
526339 99526339 1001 86380 86390 1
526277 99526277 1001 86380 86390 1
526172 99526172 1001 86380 86390 1
526034 99526034 1001 86380 86390 1
526190 99526190 1001 86380 86390 1
525815 99525815 1001 86380 86390 1
525894 99525894 1001 86380 86390 1
525844 99525844 1001 86380 86390 1
525858 99525858 1001 86380 86390 1
527204 99527204 1001 86380 86390 1
527014 99527014 1001 86380 86390 1
527355 99527355 1001 86380 86390 1
527281 99527281 1001 86380 86390 1
527374 99527374 1001 86380 86390 1
527766 99527766 1001 86380 86390 1
527735 99527735 1001 86380 86390 1
528135 99528135 1001 86380 86390 1
528885 99528885 1001 86380 86390 1
529696 99529696 1001 86380 86390 1
529715 99529715 1001 86380 86390 1
529200 99529200 1001 86380 86390 1
529150 99529150 1001 86380 86390 1
529154 99529154 1001 86380 86390 1
529247 99529247 1001 86380 86390 1
529900 99529900 1001 86380 86390 1
529811 99529811 1001 86380 86390 1
529850 99529850 1001 86380 86390 1
529864 99529864 1001 86380 86390 1
530174 99530174 1001 86380 86390 1
530093 99530093 1001 86380 86390 1
530672 99530672 1001 86380 86390 1
530726 99530726 1001 86380 86390 1
530638 99530638 1001 86380 86390 1
531313 99531313 1001 86380 86390 1
530974 99530974 1001 86380 86390 1
531492 99531492 1001 86380 86390 1
532016 99532016 1001 86380 86390 1
532110 99532110 1001 86380 86390 1
531980 99531980 1001 86380 86390 1
531609 99531609 1001 86380 86390 1
532356 99532356 1001 86380 86390 1
532841 99532841 1001 86380 86390 1
533011 99533011 1001 86380 86390 1
533019 99533019 1001 86380 86390 1
532646 99532646 1001 86380 86390 1
532535 99532535 1001 86380 86390 1
533111 99533111 1001 86380 86390 1
533769 99533769 1001 86380 86390 1
533663 99533663 1001 86380 86390 1
533702 99533702 1001 86380 86390 1
533854 99533854 1001 86380 86390 1
533620 99533620 1001 86380 86390 1
533479 99533479 1001 86380 86390 1
533586 99533586 1001 86380 86390 1
533284 99533284 1001 86380 86390 1
534026 99534026 1001 86380 86390 1
534423 99534423 1001 86380 86390 1
534140 99534140 1001 86380 86390 1
534735 99534735 1001 86380 86390 1
534739 99534739 1001 86380 86390 1
534770 99534770 1001 86380 86390 1
535357 99535357 1001 86380 86390 1
535400 99535400 1001 86380 86390 1
535115 99535115 1001 86380 86390 1
535208 99535208 1001 86380 86390 1
534933 99534933 1001 86380 86390 1
535641 99535641 1001 86380 86390 1
535712 99535712 1001 86380 86390 1
536137 99536137 1001 86380 86390 1
536228 99536228 1001 86380 86390 1
536153 99536153 1001 86380 86390 1
536219 99536219 1001 86380 86390 1
536017 99536017 1001 86380 86390 1
535720 99535720 1001 86380 86390 1
535747 99535747 1001 86380 86390 1
536384 99536384 1001 86380 86390 1
536983 99536983 1001 86380 86390 1
537100 99537100 1001 86380 86390 1
536975 99536975 1001 86380 86390 1
537149 99537149 1001 86380 86390 1
536932 99536932 1001 86380 86390 1
536781 99536781 1001 86380 86390 1
536898 99536898 1001 86380 86390 1
536937 99536937 1001 86380 86390 1
536771 99536771 1001 86380 86390 1
536693 99536693 1001 86380 86390 1
536643 99536643 1001 86380 86390 1
537175 99537175 1001 86380 86390 1
537314 99537314 1001 86380 86390 1
537878 99537878 1001 86380 86390 1
537816 99537816 1001 86380 86390 1
537632 99537632 1001 86380 86390 1
538161 99538161 1001 86380 86390 1
538689 99538689 1001 86380 86390 1
538678 99538678 1001 86380 86390 1
538694 99538694 1001 86380 86390 1
538376 99538376 1001 86380 86390 1
538304 99538304 1001 86380 86390 1
538940 99538940 1001 86380 86390 1
539410 99539410 1001 86380 86390 1
539269 99539269 1001 86380 86390 1
539150 99539150 1001 86380 86390 1
539185 99539185 1001 86380 86390 1
539701 99539701 1001 86380 86390 1
540466 99540466 1001 86380 86390 1
540371 99540371 1001 86380 86390 1
540281 99540281 1001 86380 86390 1
540188 99540188 1001 86380 86390 1
540041 99540041 1001 86380 86390 1
539915 99539915 1001 86380 86390 1
539968 99539968 1001 86380 86390 1
540613 99540613 1001 86380 86390 1
541139 99541139 1001 86380 86390 1
540904 99540904 1001 86380 86390 1
540866 99540866 1001 86380 86390 1
541360 99541360 1001 86380 86390 1
542074 99542074 1001 86380 86390 1
542117 99542117 1001 86380 86390 1
541800 99541800 1001 86380 86390 1
541892 99541892 1001 86380 86390 1
541714 99541714 1001 86380 86390 1
541594 99541594 1001 86380 86390 1
541673 99541673 1001 86380 86390 1
542198 99542198 1001 86380 86390 1
542885 99542885 1001 86380 86390 1
542891 99542891 1001 86380 86390 1
542751 99542751 1001 86380 86390 1
542649 99542649 1001 86380 86390 1
542704 99542704 1001 86380 86390 1
542593 99542593 1001 86380 86390 1
542505 99542505 1001 86380 86390 1
543033 99543033 1001 86380 86390 1
543061 99543061 1001 86380 86390 1
543053 99543053 1001 86380 86390 1
543298 99543298 1001 86380 86390 1
543900 99543900 1001 86380 86390 1
543929 99543929 1001 86380 86390 1
544481 99544481 1001 86380 86390 1
544227 99544227 1001 86380 86390 1
544318 99544318 1001 86380 86390 1
544045 99544045 1001 86380 86390 1
544090 99544090 1001 86380 86390 1
544181 99544181 1001 86380 86390 1
544648 99544648 1001 86380 86390 1
539150 1006 1001 31882 32181 1
400124 99400124 1001 86380 86390 1
400496 99400496 1001 86380 86390 1
400571 99400571 1001 86380 86390 1
400677 99400677 1001 86380 86390 1
400880 99400880 1001 86380 86390 1
400852 99400852 1001 86380 86390 1
400943 99400943 1001 86380 86390 1
401437 99401437 1001 86380 86390 1
401529 99401529 1001 86380 86390 1
401510 99401510 1001 86380 86390 1
402158 99402158 1001 86380 86390 1
402240 99402240 1001 86380 86390 1
402717 99402717 1001 86380 86390 1
403486 99403486 1001 86380 86390 1
403610 99403610 1001 86380 86390 1
403676 99403676 1001 86380 86390 1
403923 99403923 1001 86380 86390 1
403871 99403871 1001 86380 86390 1
404196 99404196 1001 86380 86390 1
404186 99404186 1001 86380 86390 1
404837 99404837 1001 86380 86390 1
404804 99404804 1001 86380 86390 1
405056 99405056 1001 86380 86390 1
405403 99405403 1001 86380 86390 1
405344 99405344 1001 86380 86390 1
405397 99405397 1001 86380 86390 1
405350 99405350 1001 86380 86390 1
405580 99405580 1001 86380 86390 1
405542 99405542 1001 86380 86390 1
405585 99405585 1001 86380 86390 1
406252 99406252 1001 86380 86390 1
406735 99406735 1001 86380 86390 1
407323 99407323 1001 86380 86390 1
408204 99408204 1001 86380 86390 1
408270 99408270 1001 86380 86390 1
409158 99409158 1001 86380 86390 1
409518 99409518 1001 86380 86390 1
409964 99409964 1001 86380 86390 1
410524 99410524 1001 86380 86390 1
410956 99410956 1001 86380 86390 1
410991 99410991 1001 86380 86390 1
411373 99411373 1001 86380 86390 1
411566 99411566 1001 86380 86390 1
412341 99412341 1001 86380 86390 1
412378 99412378 1001 86380 86390 1
413063 99413063 1001 86380 86390 1
413738 99413738 1001 86380 86390 1
413933 99413933 1001 86380 86390 1
415196 99415196 1001 86380 86390 1
414935 99414935 1001 86380 86390 1
414740 99414740 1001 86380 86390 1
414511 99414511 1001 86380 86390 1
414805 99414805 1001 86380 86390 1
414735 99414735 1001 86380 86390 1
415716 99415716 1001 86380 86390 1
416736 99416736 1001 86380 86390 1
416883 99416883 1001 86380 86390 1
416189 99416189 1001 86380 86390 1
416445 99416445 1001 86380 86390 1
416513 99416513 1001 86380 86390 1
415733 99415733 1001 86380 86390 1
415772 99415772 1001 86380 86390 1
417280 99417280 1001 86380 86390 1
417387 99417387 1001 86380 86390 1
417364 99417364 1001 86380 86390 1
417274 99417274 1001 86380 86390 1
417505 99417505 1001 86380 86390 1
418593 99418593 1001 86380 86390 1
418182 99418182 1001 86380 86390 1
418184 99418184 1001 86380 86390 1
418123 99418123 1001 86380 86390 1
417634 99417634 1001 86380 86390 1
417827 99417827 1001 86380 86390 1
417979 99417979 1001 86380 86390 1
418873 99418873 1001 86380 86390 1
418034 99418034 1001 86380 86390 1
419714 99419714 1001 86380 86390 1
419365 99419365 1001 86380 86390 1
420687 99420687 1001 86380 86390 1
420459 99420459 1001 86380 86390 1
421662 99421662 1001 86380 86390 1
420859 99420859 1001 86380 86390 1
420907 99420907 1001 86380 86390 1
422277 99422277 1001 86380 86390 1
422462 99422462 1001 86380 86390 1
423433 99423433 1001 86380 86390 1
423724 99423724 1001 86380 86390 1
423736 99423736 1001 86380 86390 1
423775 99423775 1001 86380 86390 1
423788 99423788 1001 86380 86390 1
425086 99425086 1001 86380 86390 1
425244 99425244 1001 86380 86390 1
424763 99424763 1001 86380 86390 1
424519 99424519 1001 86380 86390 1
425539 99425539 1001 86380 86390 1
425791 99425791 1001 86380 86390 1
426833 99426833 1001 86380 86390 1
426761 99426761 1001 86380 86390 1
426365 99426365 1001 86380 86390 1
427488 99427488 1001 86380 86390 1
428435 99428435 1001 86380 86390 1
427968 99427968 1001 86380 86390 1
427868 99427868 1001 86380 86390 1
427816 99427816 1001 86380 86390 1
428943 99428943 1001 86380 86390 1
428904 99428904 1001 86380 86390 1
430340 99430340 1001 86380 86390 1
429823 99429823 1001 86380 86390 1
429925 99429925 1001 86380 86390 1
429292 99429292 1001 86380 86390 1
429529 99429529 1001 86380 86390 1
430484 99430484 1001 86380 86390 1
431820 99431820 1001 86380 86390 1
431750 99431750 1001 86380 86390 1
431782 99431782 1001 86380 86390 1
431287 99431287 1001 86380 86390 1
431571 99431571 1001 86380 86390 1
431271 99431271 1001 86380 86390 1
431146 99431146 1001 86380 86390 1
431175 99431175 1001 86380 86390 1
432396 99432396 1001 86380 86390 1
433410 99433410 1001 86380 86390 1
433363 99433363 1001 86380 86390 1
433647 99433647 1001 86380 86390 1
432953 99432953 1001 86380 86390 1
432791 99432791 1001 86380 86390 1
432707 99432707 1001 86380 86390 1
432535 99432535 1001 86380 86390 1
432604 99432604 1001 86380 86390 1
433863 99433863 1001 86380 86390 1
434004 99434004 1001 86380 86390 1
434074 99434074 1001 86380 86390 1
435416 99435416 1001 86380 86390 1
434632 99434632 1001 86380 86390 1
434261 99434261 1001 86380 86390 1
435831 99435831 1001 86380 86390 1
435712 99435712 1001 86380 86390 1
436913 99436913 1001 86380 86390 1
436345 99436345 1001 86380 86390 1
436540 99436540 1001 86380 86390 1
436656 99436656 1001 86380 86390 1
435992 99435992 1001 86380 86390 1
436300 99436300 1001 86380 86390 1
300053 99300053 1001 86380 86390 1
300379 99300379 1001 86380 86390 1
300894 99300894 1001 86380 86390 1
300769 99300769 1001 86380 86390 1
301404 99301404 1001 86380 86390 1
301182 99301182 1001 86380 86390 1
301270 99301270 1001 86380 86390 1
301283 99301283 1001 86380 86390 1
301122 99301122 1001 86380 86390 1
301048 99301048 1001 86380 86390 1
301655 99301655 1001 86380 86390 1
301678 99301678 1001 86380 86390 1
302238 99302238 1001 86380 86390 1
302009 99302009 1001 86380 86390 1
302061 99302061 1001 86380 86390 1
301858 99301858 1001 86380 86390 1
301951 99301951 1001 86380 86390 1
302408 99302408 1001 86380 86390 1
302582 99302582 1001 86380 86390 1
303106 99303106 1001 86380 86390 1
302901 99302901 1001 86380 86390 1
302756 99302756 1001 86380 86390 1
302751 99302751 1001 86380 86390 1
303271 99303271 1001 86380 86390 1
303274 99303274 1001 86380 86390 1
303226 99303226 1001 86380 86390 1
303382 99303382 1001 86380 86390 1
303947 99303947 1001 86380 86390 1
303686 99303686 1001 86380 86390 1
303808 99303808 1001 86380 86390 1
303679 99303679 1001 86380 86390 1
303709 99303709 1001 86380 86390 1
303529 99303529 1001 86380 86390 1
303414 99303414 1001 86380 86390 1
304061 99304061 1001 86380 86390 1
304142 99304142 1001 86380 86390 1
304224 99304224 1001 86380 86390 1
304755 99304755 1001 86380 86390 1
304502 99304502 1001 86380 86390 1
304601 99304601 1001 86380 86390 1
304250 99304250 1001 86380 86390 1
305029 99305029 1001 86380 86390 1
304980 99304980 1001 86380 86390 1
304892 99304892 1001 86380 86390 1
305655 99305655 1001 86380 86390 1
305186 99305186 1001 86380 86390 1
500003 99500003 1001 86380 86390 1
500191 99500191 1001 86380 86390 1
500664 99500664 1001 86380 86390 1
500693 99500693 1001 86380 86390 1
500423 99500423 1001 86380 86390 1
500315 99500315 1001 86380 86390 1
500865 99500865 1001 86380 86390 1
500898 99500898 1001 86380 86390 1
501640 99501640 1001 86380 86390 1
501567 99501567 1001 86380 86390 1
501453 99501453 1001 86380 86390 1
501534 99501534 1001 86380 86390 1
501243 99501243 1001 86380 86390 1
501064 99501064 1001 86380 86390 1
501794 99501794 1001 86380 86390 1
501711 99501711 1001 86380 86390 1
502434 99502434 1001 86380 86390 1
502314 99502314 1001 86380 86390 1
502302 99502302 1001 86380 86390 1
502266 99502266 1001 86380 86390 1
502305 99502305 1001 86380 86390 1
502185 99502185 1001 86380 86390 1
501862 99501862 1001 86380 86390 1
501928 99501928 1001 86380 86390 1
501958 99501958 1001 86380 86390 1
502049 99502049 1001 86380 86390 1
502495 99502495 1001 86380 86390 1
502498 99502498 1001 86380 86390 1
503168 99503168 1001 86380 86390 1
503130 99503130 1001 86380 86390 1
503098 99503098 1001 86380 86390 1
502887 99502887 1001 86380 86390 1
502697 99502697 1001 86380 86390 1
502833 99502833 1001 86380 86390 1
503398 99503398 1001 86380 86390 1
503492 99503492 1001 86380 86390 1
503494 99503494 1001 86380 86390 1
504028 99504028 1001 86380 86390 1
504080 99504080 1001 86380 86390 1
504055 99504055 1001 86380 86390 1
504008 99504008 1001 86380 86390 1
503898 99503898 1001 86380 86390 1
503552 99503552 1001 86380 86390 1
503661 99503661 1001 86380 86390 1
504194 99504194 1001 86380 86390 1
504147 99504147 1001 86380 86390 1
504279 99504279 1001 86380 86390 1
504906 99504906 1001 86380 86390 1
504577 99504577 1001 86380 86390 1
504481 99504481 1001 86380 86390 1
505769 99505769 1001 86380 86390 1
505695 99505695 1001 86380 86390 1
505692 99505692 1001 86380 86390 1
505501 99505501 1001 86380 86390 1
505386 99505386 1001 86380 86390 1
505350 99505350 1001 86380 86390 1
505923 99505923 1001 86380 86390 1
505964 99505964 1001 86380 86390 1
505790 99505790 1001 86380 86390 1
505842 99505842 1001 86380 86390 1
506522 99506522 1001 86380 86390 1
506518 99506518 1001 86380 86390 1
506467 99506467 1001 86380 86390 1
505997 99505997 1001 86380 86390 1
506732 99506732 1001 86380 86390 1
506761 99506761 1001 86380 86390 1
507072 99507072 1001 86380 86390 1
506846 99506846 1001 86380 86390 1
507501 99507501 1001 86380 86390 1
507599 99507599 1001 86380 86390 1
508083 99508083 1001 86380 86390 1
507983 99507983 1001 86380 86390 1
507871 99507871 1001 86380 86390 1
508014 99508014 1001 86380 86390 1
507694 99507694 1001 86380 86390 1
507674 99507674 1001 86380 86390 1
507726 99507726 1001 86380 86390 1
507805 99507805 1001 86380 86390 1
508263 99508263 1001 86380 86390 1
508334 99508334 1001 86380 86390 1
509000 99509000 1001 86380 86390 1
508982 99508982 1001 86380 86390 1
508785 99508785 1001 86380 86390 1
508748 99508748 1001 86380 86390 1
508738 99508738 1001 86380 86390 1
508622 99508622 1001 86380 86390 1
508537 99508537 1001 86380 86390 1
508589 99508589 1001 86380 86390 1
509126 99509126 1001 86380 86390 1
509093 99509093 1001 86380 86390 1
509212 99509212 1001 86380 86390 1
509835 99509835 1001 86380 86390 1
509519 99509519 1001 86380 86390 1
509451 99509451 1001 86380 86390 1
510560 99510560 1001 86380 86390 1
510602 99510602 1001 86380 86390 1
510700 99510700 1001 86380 86390 1
510378 99510378 1001 86380 86390 1
510228 99510228 1001 86380 86390 1
510779 99510779 1001 86380 86390 1
510837 99510837 1001 86380 86390 1
510825 99510825 1001 86380 86390 1
511438 99511438 1001 86380 86390 1
511391 99511391 1001 86380 86390 1
511421 99511421 1001 86380 86390 1
511313 99511313 1001 86380 86390 1
511185 99511185 1001 86380 86390 1
512240 99512240 1001 86380 86390 1
511984 99511984 1001 86380 86390 1
512017 99512017 1001 86380 86390 1
511859 99511859 1001 86380 86390 1
512535 99512535 1001 86380 86390 1
512451 99512451 1001 86380 86390 1
512830 99512830 1001 86380 86390 1
512774 99512774 1001 86380 86390 1
513228 99513228 1001 86380 86390 1
513968 99513968 1001 86380 86390 1
513681 99513681 1001 86380 86390 1
513785 99513785 1001 86380 86390 1
513617 99513617 1001 86380 86390 1
514169 99514169 1001 86380 86390 1
514720 99514720 1001 86380 86390 1
514556 99514556 1001 86380 86390 1
514545 99514545 1001 86380 86390 1
514433 99514433 1001 86380 86390 1
514292 99514292 1001 86380 86390 1
514906 99514906 1001 86380 86390 1
514883 99514883 1001 86380 86390 1
514952 99514952 1001 86380 86390 1
514941 99514941 1001 86380 86390 1
515034 99515034 1001 86380 86390 1
515516 99515516 1001 86380 86390 1
515647 99515647 1001 86380 86390 1
515373 99515373 1001 86380 86390 1
515080 99515080 1001 86380 86390 1
515706 99515706 1001 86380 86390 1
515759 99515759 1001 86380 86390 1
515868 99515868 1001 86380 86390 1
515744 99515744 1001 86380 86390 1
516217 99516217 1001 86380 86390 1
516256 99516256 1001 86380 86390 1
516654 99516654 1001 86380 86390 1
516556 99516556 1001 86380 86390 1
517135 99517135 1001 86380 86390 1
516812 99516812 1001 86380 86390 1
517504 99517504 1001 86380 86390 1
518144 99518144 1001 86380 86390 1
518082 99518082 1001 86380 86390 1
517874 99517874 1001 86380 86390 1
517900 99517900 1001 86380 86390 1
517749 99517749 1001 86380 86390 1
518273 99518273 1001 86380 86390 1
518928 99518928 1001 86380 86390 1
518791 99518791 1001 86380 86390 1
518751 99518751 1001 86380 86390 1
518780 99518780 1001 86380 86390 1
518453 99518453 1001 86380 86390 1
519157 99519157 1001 86380 86390 1
519694 99519694 1001 86380 86390 1
519453 99519453 1001 86380 86390 1
519594 99519594 1001 86380 86390 1
519543 99519543 1001 86380 86390 1
519338 99519338 1001 86380 86390 1
519352 99519352 1001 86380 86390 1
520512 99520512 1001 86380 86390 1
520588 99520588 1001 86380 86390 1
520307 99520307 1001 86380 86390 1
520325 99520325 1001 86380 86390 1
520369 99520369 1001 86380 86390 1
520227 99520227 1001 86380 86390 1
520121 99520121 1001 86380 86390 1
520838 99520838 1001 86380 86390 1
521391 99521391 1001 86380 86390 1
521348 99521348 1001 86380 86390 1
521248 99521248 1001 86380 86390 1
520857 99520857 1001 86380 86390 1
522226 99522226 1001 86380 86390 1
522047 99522047 1001 86380 86390 1
521813 99521813 1001 86380 86390 1
522317 99522317 1001 86380 86390 1
522481 99522481 1001 86380 86390 1
522974 99522974 1001 86380 86390 1
522787 99522787 1001 86380 86390 1
522764 99522764 1001 86380 86390 1
522692 99522692 1001 86380 86390 1
522589 99522589 1001 86380 86390 1
522551 99522551 1001 86380 86390 1
523147 99523147 1001 86380 86390 1
523162 99523162 1001 86380 86390 1
523698 99523698 1001 86380 86390 1
523405 99523405 1001 86380 86390 1
523523 99523523 1001 86380 86390 1
524080 99524080 1001 86380 86390 1
524761 99524761 1001 86380 86390 1
524406 99524406 1001 86380 86390 1
524213 99524213 1001 86380 86390 1
525283 99525283 1001 86380 86390 1
525082 99525082 1001 86380 86390 1
525089 99525089 1001 86380 86390 1
525051 99525051 1001 86380 86390 1
525646 99525646 1001 86380 86390 1
526414 99526414 1001 86380 86390 1
526281 99526281 1001 86380 86390 1
526036 99526036 1001 86380 86390 1
526062 99526062 1001 86380 86390 1
526102 99526102 1001 86380 86390 1
525836 99525836 1001 86380 86390 1
526533 99526533 1001 86380 86390 1
527211 99527211 1001 86380 86390 1
526845 99526845 1001 86380 86390 1
526638 99526638 1001 86380 86390 1
526820 99526820 1001 86380 86390 1
526834 99526834 1001 86380 86390 1
527958 99527958 1001 86380 86390 1
527671 99527671 1001 86380 86390 1
527726 99527726 1001 86380 86390 1
527458 99527458 1001 86380 86390 1
527557 99527557 1001 86380 86390 1
528209 99528209 1001 86380 86390 1
528081 99528081 1001 86380 86390 1
528212 99528212 1001 86380 86390 1
528632 99528632 1001 86380 86390 1
528563 99528563 1001 86380 86390 1
528513 99528513 1001 86380 86390 1
528464 99528464 1001 86380 86390 1
528299 99528299 1001 86380 86390 1
529527 99529527 1001 86380 86390 1
529608 99529608 1001 86380 86390 1
529557 99529557 1001 86380 86390 1
529426 99529426 1001 86380 86390 1
529175 99529175 1001 86380 86390 1
529308 99529308 1001 86380 86390 1
529311 99529311 1001 86380 86390 1
529802 99529802 1001 86380 86390 1
529856 99529856 1001 86380 86390 1
529792 99529792 1001 86380 86390 1
530536 99530536 1001 86380 86390 1
530471 99530471 1001 86380 86390 1
530382 99530382 1001 86380 86390 1
530261 99530261 1001 86380 86390 1
530127 99530127 1001 86380 86390 1
530059 99530059 1001 86380 86390 1
530590 99530590 1001 86380 86390 1
531350 99531350 1001 86380 86390 1
531138 99531138 1001 86380 86390 1
530951 99530951 1001 86380 86390 1
530926 99530926 1001 86380 86390 1
531430 99531430 1001 86380 86390 1
531993 99531993 1001 86380 86390 1
532408 99532408 1001 86380 86390 1
532880 99532880 1001 86380 86390 1
532659 99532659 1001 86380 86390 1
532763 99532763 1001 86380 86390 1
532776 99532776 1001 86380 86390 1
532438 99532438 1001 86380 86390 1
532529 99532529 1001 86380 86390 1
532448 99532448 1001 86380 86390 1
533160 99533160 1001 86380 86390 1
533187 99533187 1001 86380 86390 1
533139 99533139 1001 86380 86390 1
533204 99533204 1001 86380 86390 1
533156 99533156 1001 86380 86390 1
533430 99533430 1001 86380 86390 1
533353 99533353 1001 86380 86390 1
533871 99533871 1001 86380 86390 1
533991 99533991 1001 86380 86390 1
533878 99533878 1001 86380 86390 1
534540 99534540 1001 86380 86390 1
534207 99534207 1001 86380 86390 1
534833 99534833 1001 86380 86390 1
535475 99535475 1001 86380 86390 1
535425 99535425 1001 86380 86390 1
535391 99535391 1001 86380 86390 1
535151 99535151 1001 86380 86390 1
535190 99535190 1001 86380 86390 1
535114 99535114 1001 86380 86390 1
535265 99535265 1001 86380 86390 1
534948 99534948 1001 86380 86390 1
535028 99535028 1001 86380 86390 1
535005 99535005 1001 86380 86390 1
535537 99535537 1001 86380 86390 1
535557 99535557 1001 86380 86390 1
536158 99536158 1001 86380 86390 1
535793 99535793 1001 86380 86390 1
535786 99535786 1001 86380 86390 1
536400 99536400 1001 86380 86390 1
536471 99536471 1001 86380 86390 1
536407 99536407 1001 86380 86390 1
537047 99537047 1001 86380 86390 1
537096 99537096 1001 86380 86390 1
536821 99536821 1001 86380 86390 1
537368 99537368 1001 86380 86390 1
537937 99537937 1001 86380 86390 1
537584 99537584 1001 86380 86390 1
537394 99537394 1001 86380 86390 1
537564 99537564 1001 86380 86390 1
537490 99537490 1001 86380 86390 1
537455 99537455 1001 86380 86390 1
538102 99538102 1001 86380 86390 1
538135 99538135 1001 86380 86390 1
538388 99538388 1001 86380 86390 1
539004 99539004 1001 86380 86390 1
539555 99539555 1001 86380 86390 1
539492 99539492 1001 86380 86390 1
539295 99539295 1001 86380 86390 1
539062 99539062 1001 86380 86390 1
539667 99539667 1001 86380 86390 1
539789 99539789 1001 86380 86390 1
540267 99540267 1001 86380 86390 1
540058 99540058 1001 86380 86390 1
540111 99540111 1001 86380 86390 1
539987 99539987 1001 86380 86390 1
540473 99540473 1001 86380 86390 1
540528 99540528 1001 86380 86390 1
541207 99541207 1001 86380 86390 1
541100 99541100 1001 86380 86390 1
541002 99541002 1001 86380 86390 1
541498 99541498 1001 86380 86390 1
541852 99541852 1001 86380 86390 1
541895 99541895 1001 86380 86390 1
541579 99541579 1001 86380 86390 1
541595 99541595 1001 86380 86390 1
541561 99541561 1001 86380 86390 1
542146 99542146 1001 86380 86390 1
542186 99542186 1001 86380 86390 1
542294 99542294 1001 86380 86390 1
542307 99542307 1001 86380 86390 1
542755 99542755 1001 86380 86390 1
542820 99542820 1001 86380 86390 1
542863 99542863 1001 86380 86390 1
542842 99542842 1001 86380 86390 1
542626 99542626 1001 86380 86390 1
542356 99542356 1001 86380 86390 1
543041 99543041 1001 86380 86390 1
543742 99543742 1001 86380 86390 1
543752 99543752 1001 86380 86390 1
543397 99543397 1001 86380 86390 1
543810 99543810 1001 86380 86390 1
543940 99543940 1001 86380 86390 1
544444 99544444 1001 86380 86390 1
544558 99544558 1001 86380 86390 1
544174 99544174 1001 86380 86390 1
544129 99544129 1001 86380 86390 1
544104 99544104 1001 86380 86390 1
543988 99543988 1001 86380 86390 1
544015 99544015 1001 86380 86390 1
530724 1045 1002 64653 69522 1
400488 99400488 1001 86380 86390 1
400711 99400711 1001 86380 86390 1
400818 99400818 1001 86380 86390 1
400807 99400807 1001 86380 86390 1
400922 99400922 1001 86380 86390 1
401177 99401177 1001 86380 86390 1
402166 99402166 1001 86380 86390 1
402643 99402643 1001 86380 86390 1
402752 99402752 1001 86380 86390 1
403183 99403183 1001 86380 86390 1
403272 99403272 1001 86380 86390 1
403476 99403476 1001 86380 86390 1
403868 99403868 1001 86380 86390 1
403981 99403981 1001 86380 86390 1
404412 99404412 1001 86380 86390 1
405107 99405107 1001 86380 86390 1
405117 99405117 1001 86380 86390 1
405510 99405510 1001 86380 86390 1
405625 99405625 1001 86380 86390 1
405627 99405627 1001 86380 86390 1
405717 99405717 1001 86380 86390 1
405840 99405840 1001 86380 86390 1
405828 99405828 1001 86380 86390 1
406162 99406162 1001 86380 86390 1
406801 99406801 1001 86380 86390 1
407231 99407231 1001 86380 86390 1
407194 99407194 1001 86380 86390 1
407592 99407592 1001 86380 86390 1
408004 99408004 1001 86380 86390 1
408406 99408406 1001 86380 86390 1
408702 99408702 1001 86380 86390 1
408801 99408801 1001 86380 86390 1
409058 99409058 1001 86380 86390 1
409298 99409298 1001 86380 86390 1
409479 99409479 1001 86380 86390 1
409583 99409583 1001 86380 86390 1
410015 99410015 1001 86380 86390 1
410594 99410594 1001 86380 86390 1
411051 99411051 1001 86380 86390 1
411448 99411448 1001 86380 86390 1
411746 99411746 1001 86380 86390 1
411926 99411926 1001 86380 86390 1
412269 99412269 1001 86380 86390 1
413552 99413552 1001 86380 86390 1
413417 99413417 1001 86380 86390 1
413098 99413098 1001 86380 86390 1
412616 99412616 1001 86380 86390 1
412698 99412698 1001 86380 86390 1
412657 99412657 1001 86380 86390 1
412573 99412573 1001 86380 86390 1
413893 99413893 1001 86380 86390 1
413929 99413929 1001 86380 86390 1
415110 99415110 1001 86380 86390 1
414964 99414964 1001 86380 86390 1
414363 99414363 1001 86380 86390 1
416872 99416872 1001 86380 86390 1
416370 99416370 1001 86380 86390 1
416203 99416203 1001 86380 86390 1
416276 99416276 1001 86380 86390 1
415721 99415721 1001 86380 86390 1
417345 99417345 1001 86380 86390 1
418599 99418599 1001 86380 86390 1
418798 99418798 1001 86380 86390 1
418413 99418413 1001 86380 86390 1
418196 99418196 1001 86380 86390 1
418940 99418940 1001 86380 86390 1
420126 99420126 1001 86380 86390 1
420338 99420338 1001 86380 86390 1
420161 99420161 1001 86380 86390 1
419701 99419701 1001 86380 86390 1
419574 99419574 1001 86380 86390 1
419575 99419575 1001 86380 86390 1
419596 99419596 1001 86380 86390 1
419456 99419456 1001 86380 86390 1
419464 99419464 1001 86380 86390 1
421886 99421886 1001 86380 86390 1
421457 99421457 1001 86380 86390 1
421345 99421345 1001 86380 86390 1
422527 99422527 1001 86380 86390 1
423455 99423455 1001 86380 86390 1
422680 99422680 1001 86380 86390 1
422559 99422559 1001 86380 86390 1
424042 99424042 1001 86380 86390 1
424022 99424022 1001 86380 86390 1
423906 99423906 1001 86380 86390 1
425176 99425176 1001 86380 86390 1
425238 99425238 1001 86380 86390 1
425122 99425122 1001 86380 86390 1
424368 99424368 1001 86380 86390 1
425810 99425810 1001 86380 86390 1
426789 99426789 1001 86380 86390 1
426872 99426872 1001 86380 86390 1
426923 99426923 1001 86380 86390 1
426801 99426801 1001 86380 86390 1
426639 99426639 1001 86380 86390 1
428871 99428871 1001 86380 86390 1
429974 99429974 1001 86380 86390 1
430236 99430236 1001 86380 86390 1
429745 99429745 1001 86380 86390 1
429653 99429653 1001 86380 86390 1
429557 99429557 1001 86380 86390 1
429238 99429238 1001 86380 86390 1
429490 99429490 1001 86380 86390 1
431942 99431942 1001 86380 86390 1
431450 99431450 1001 86380 86390 1
431305 99431305 1001 86380 86390 1
430948 99430948 1001 86380 86390 1
431095 99431095 1001 86380 86390 1
430897 99430897 1001 86380 86390 1
432321 99432321 1001 86380 86390 1
432374 99432374 1001 86380 86390 1
433562 99433562 1001 86380 86390 1
433717 99433717 1001 86380 86390 1
433085 99433085 1001 86380 86390 1
434096 99434096 1001 86380 86390 1
433740 99433740 1001 86380 86390 1
435165 99435165 1001 86380 86390 1
435494 99435494 1001 86380 86390 1
436773 99436773 1001 86380 86390 1
436722 99436722 1001 86380 86390 1
436069 99436069 1001 86380 86390 1
436205 99436205 1001 86380 86390 1
436188 99436188 1001 86380 86390 1
437345 99437345 1001 86380 86390 1
300022 99300022 1001 86380 86390 1
437337 99437337 1001 86380 86390 1
300710 99300710 1001 86380 86390 1
300504 99300504 1001 86380 86390 1
300212 99300212 1001 86380 86390 1
300126 99300126 1001 86380 86390 1
300246 99300246 1001 86380 86390 1
300869 99300869 1001 86380 86390 1
300838 99300838 1001 86380 86390 1
300977 99300977 1001 86380 86390 1
301124 99301124 1001 86380 86390 1
301694 99301694 1001 86380 86390 1
301759 99301759 1001 86380 86390 1
301671 99301671 1001 86380 86390 1
301663 99301663 1001 86380 86390 1
301925 99301925 1001 86380 86390 1
302933 99302933 1001 86380 86390 1
302587 99302587 1001 86380 86390 1
303284 99303284 1001 86380 86390 1
303285 99303285 1001 86380 86390 1
303294 99303294 1001 86380 86390 1
303868 99303868 1001 86380 86390 1
304025 99304025 1001 86380 86390 1
303624 99303624 1001 86380 86390 1
304225 99304225 1001 86380 86390 1
304783 99304783 1001 86380 86390 1
304788 99304788 1001 86380 86390 1
304753 99304753 1001 86380 86390 1
304819 99304819 1001 86380 86390 1
304665 99304665 1001 86380 86390 1
304476 99304476 1001 86380 86390 1
304557 99304557 1001 86380 86390 1
304324 99304324 1001 86380 86390 1
304880 99304880 1001 86380 86390 1
305442 99305442 1001 86380 86390 1
305103 99305103 1001 86380 86390 1
305218 99305218 1001 86380 86390 1
500137 99500137 1001 86380 86390 1
500813 99500813 1001 86380 86390 1
500648 99500648 1001 86380 86390 1
500614 99500614 1001 86380 86390 1
500757 99500757 1001 86380 86390 1
500907 99500907 1001 86380 86390 1
500911 99500911 1001 86380 86390 1
501447 99501447 1001 86380 86390 1
501235 99501235 1001 86380 86390 1
501216 99501216 1001 86380 86390 1
501114 99501114 1001 86380 86390 1
501090 99501090 1001 86380 86390 1
501717 99501717 1001 86380 86390 1
501731 99501731 1001 86380 86390 1
501720 99501720 1001 86380 86390 1
501724 99501724 1001 86380 86390 1
502061 99502061 1001 86380 86390 1
502538 99502538 1001 86380 86390 1
503147 99503147 1001 86380 86390 1
503083 99503083 1001 86380 86390 1
503424 99503424 1001 86380 86390 1
503478 99503478 1001 86380 86390 1
503927 99503927 1001 86380 86390 1
503812 99503812 1001 86380 86390 1
503904 99503904 1001 86380 86390 1
503818 99503818 1001 86380 86390 1
503618 99503618 1001 86380 86390 1
503683 99503683 1001 86380 86390 1
503571 99503571 1001 86380 86390 1
504159 99504159 1001 86380 86390 1
504218 99504218 1001 86380 86390 1
504911 99504911 1001 86380 86390 1
504669 99504669 1001 86380 86390 1
504508 99504508 1001 86380 86390 1
504458 99504458 1001 86380 86390 1
505108 99505108 1001 86380 86390 1
505394 99505394 1001 86380 86390 1
506185 99506185 1001 86380 86390 1
506225 99506225 1001 86380 86390 1
506229 99506229 1001 86380 86390 1
506386 99506386 1001 86380 86390 1
506324 99506324 1001 86380 86390 1
506749 99506749 1001 86380 86390 1
507321 99507321 1001 86380 86390 1
507237 99507237 1001 86380 86390 1
507417 99507417 1001 86380 86390 1
507031 99507031 1001 86380 86390 1
507084 99507084 1001 86380 86390 1
507189 99507189 1001 86380 86390 1
507190 99507190 1001 86380 86390 1
506804 99506804 1001 86380 86390 1
507435 99507435 1001 86380 86390 1
507504 99507504 1001 86380 86390 1
507454 99507454 1001 86380 86390 1
507545 99507545 1001 86380 86390 1
507533 99507533 1001 86380 86390 1
508201 99508201 1001 86380 86390 1
507870 99507870 1001 86380 86390 1
507859 99507859 1001 86380 86390 1
507798 99507798 1001 86380 86390 1
507723 99507723 1001 86380 86390 1
507806 99507806 1001 86380 86390 1
508394 99508394 1001 86380 86390 1
508989 99508989 1001 86380 86390 1
508970 99508970 1001 86380 86390 1
509178 99509178 1001 86380 86390 1
509273 99509273 1001 86380 86390 1
509782 99509782 1001 86380 86390 1
509894 99509894 1001 86380 86390 1
509644 99509644 1001 86380 86390 1
509651 99509651 1001 86380 86390 1
509617 99509617 1001 86380 86390 1
509383 99509383 1001 86380 86390 1
509330 99509330 1001 86380 86390 1
509951 99509951 1001 86380 86390 1
510055 99510055 1001 86380 86390 1
510569 99510569 1001 86380 86390 1
510716 99510716 1001 86380 86390 1
510417 99510417 1001 86380 86390 1
510236 99510236 1001 86380 86390 1
510155 99510155 1001 86380 86390 1
510116 99510116 1001 86380 86390 1
510880 99510880 1001 86380 86390 1
511532 99511532 1001 86380 86390 1
511266 99511266 1001 86380 86390 1
511177 99511177 1001 86380 86390 1
511667 99511667 1001 86380 86390 1
511655 99511655 1001 86380 86390 1
511686 99511686 1001 86380 86390 1
511700 99511700 1001 86380 86390 1
511691 99511691 1001 86380 86390 1
512337 99512337 1001 86380 86390 1
512044 99512044 1001 86380 86390 1
511876 99511876 1001 86380 86390 1
511945 99511945 1001 86380 86390 1
511781 99511781 1001 86380 86390 1
512408 99512408 1001 86380 86390 1
512500 99512500 1001 86380 86390 1
513019 99513019 1001 86380 86390 1
512877 99512877 1001 86380 86390 1
512800 99512800 1001 86380 86390 1
512677 99512677 1001 86380 86390 1
512781 99512781 1001 86380 86390 1
512720 99512720 1001 86380 86390 1
512630 99512630 1001 86380 86390 1
512670 99512670 1001 86380 86390 1
513256 99513256 1001 86380 86390 1
513291 99513291 1001 86380 86390 1
513426 99513426 1001 86380 86390 1
514213 99514213 1001 86380 86390 1
514139 99514139 1001 86380 86390 1
514194 99514194 1001 86380 86390 1
514613 99514613 1001 86380 86390 1
514562 99514562 1001 86380 86390 1
514564 99514564 1001 86380 86390 1
514616 99514616 1001 86380 86390 1
514470 99514470 1001 86380 86390 1
514342 99514342 1001 86380 86390 1
514321 99514321 1001 86380 86390 1
515506 99515506 1001 86380 86390 1
515613 99515613 1001 86380 86390 1
515205 99515205 1001 86380 86390 1
515227 99515227 1001 86380 86390 1
515750 99515750 1001 86380 86390 1
515776 99515776 1001 86380 86390 1
515883 99515883 1001 86380 86390 1
515793 99515793 1001 86380 86390 1
516330 99516330 1001 86380 86390 1
516326 99516326 1001 86380 86390 1
516406 99516406 1001 86380 86390 1
516258 99516258 1001 86380 86390 1
516094 99516094 1001 86380 86390 1
517142 99517142 1001 86380 86390 1
517072 99517072 1001 86380 86390 1
517052 99517052 1001 86380 86390 1
516742 99516742 1001 86380 86390 1
516817 99516817 1001 86380 86390 1
517477 99517477 1001 86380 86390 1
517523 99517523 1001 86380 86390 1
518099 99518099 1001 86380 86390 1
518025 99518025 1001 86380 86390 1
518116 99518116 1001 86380 86390 1
517791 99517791 1001 86380 86390 1
517544 99517544 1001 86380 86390 1
517692 99517692 1001 86380 86390 1
518355 99518355 1001 86380 86390 1
518214 99518214 1001 86380 86390 1
518363 99518363 1001 86380 86390 1
518823 99518823 1001 86380 86390 1
518680 99518680 1001 86380 86390 1
518768 99518768 1001 86380 86390 1
518434 99518434 1001 86380 86390 1
518542 99518542 1001 86380 86390 1
518454 99518454 1001 86380 86390 1
519103 99519103 1001 86380 86390 1
519144 99519144 1001 86380 86390 1
519147 99519147 1001 86380 86390 1
519033 99519033 1001 86380 86390 1
519709 99519709 1001 86380 86390 1
519284 99519284 1001 86380 86390 1
519391 99519391 1001 86380 86390 1
519304 99519304 1001 86380 86390 1
519306 99519306 1001 86380 86390 1
519332 99519332 1001 86380 86390 1
520551 99520551 1001 86380 86390 1
520487 99520487 1001 86380 86390 1
520280 99520280 1001 86380 86390 1
521295 99521295 1001 86380 86390 1
521197 99521197 1001 86380 86390 1
521109 99521109 1001 86380 86390 1
521099 99521099 1001 86380 86390 1
520923 99520923 1001 86380 86390 1
520863 99520863 1001 86380 86390 1
521544 99521544 1001 86380 86390 1
521585 99521585 1001 86380 86390 1
522279 99522279 1001 86380 86390 1
521932 99521932 1001 86380 86390 1
522354 99522354 1001 86380 86390 1
522456 99522456 1001 86380 86390 1
523050 99523050 1001 86380 86390 1
522789 99522789 1001 86380 86390 1
522680 99522680 1001 86380 86390 1
522669 99522669 1001 86380 86390 1
522652 99522652 1001 86380 86390 1
523154 99523154 1001 86380 86390 1
523883 99523883 1001 86380 86390 1
523663 99523663 1001 86380 86390 1
523670 99523670 1001 86380 86390 1
523431 99523431 1001 86380 86390 1
523484 99523484 1001 86380 86390 1
523474 99523474 1001 86380 86390 1
523449 99523449 1001 86380 86390 1
524072 99524072 1001 86380 86390 1
524083 99524083 1001 86380 86390 1
524718 99524718 1001 86380 86390 1
524455 99524455 1001 86380 86390 1
524279 99524279 1001 86380 86390 1
525685 99525685 1001 86380 86390 1
525750 99525750 1001 86380 86390 1
526403 99526403 1001 86380 86390 1
526208 99526208 1001 86380 86390 1
526123 99526123 1001 86380 86390 1
526059 99526059 1001 86380 86390 1
526006 99526006 1001 86380 86390 1
526506 99526506 1001 86380 86390 1
527086 99527086 1001 86380 86390 1
527183 99527183 1001 86380 86390 1
527429 99527429 1001 86380 86390 1
528026 99528026 1001 86380 86390 1
527686 99527686 1001 86380 86390 1
527649 99527649 1001 86380 86390 1
527586 99527586 1001 86380 86390 1
527475 99527475 1001 86380 86390 1
527659 99527659 1001 86380 86390 1
528278 99528278 1001 86380 86390 1
528712 99528712 1001 86380 86390 1
528714 99528714 1001 86380 86390 1
528884 99528884 1001 86380 86390 1
528520 99528520 1001 86380 86390 1
528637 99528637 1001 86380 86390 1
528653 99528653 1001 86380 86390 1
528641 99528641 1001 86380 86390 1
528459 99528459 1001 86380 86390 1
529033 99529033 1001 86380 86390 1
528996 99528996 1001 86380 86390 1
529553 99529553 1001 86380 86390 1
529658 99529658 1001 86380 86390 1
529717 99529717 1001 86380 86390 1
529662 99529662 1001 86380 86390 1
529471 99529471 1001 86380 86390 1
529415 99529415 1001 86380 86390 1
529365 99529365 1001 86380 86390 1
529306 99529306 1001 86380 86390 1
529151 99529151 1001 86380 86390 1
529165 99529165 1001 86380 86390 1
529870 99529870 1001 86380 86390 1
529909 99529909 1001 86380 86390 1
530244 99530244 1001 86380 86390 1
530284 99530284 1001 86380 86390 1
530212 99530212 1001 86380 86390 1
530085 99530085 1001 86380 86390 1
530568 99530568 1001 86380 86390 1
530570 99530570 1001 86380 86390 1
531356 99531356 1001 86380 86390 1
531336 99531336 1001 86380 86390 1
531025 99531025 1001 86380 86390 1
530855 99530855 1001 86380 86390 1
530946 99530946 1001 86380 86390 1
531489 99531489 1001 86380 86390 1
532109 99532109 1001 86380 86390 1
531836 99531836 1001 86380 86390 1
531979 99531979 1001 86380 86390 1
531677 99531677 1001 86380 86390 1
531629 99531629 1001 86380 86390 1
532966 99532966 1001 86380 86390 1
532502 99532502 1001 86380 86390 1
532483 99532483 1001 86380 86390 1
532525 99532525 1001 86380 86390 1
532620 99532620 1001 86380 86390 1
533484 99533484 1001 86380 86390 1
533564 99533564 1001 86380 86390 1
533552 99533552 1001 86380 86390 1
533617 99533617 1001 86380 86390 1
533283 99533283 1001 86380 86390 1
533404 99533404 1001 86380 86390 1
533248 99533248 1001 86380 86390 1
534041 99534041 1001 86380 86390 1
534592 99534592 1001 86380 86390 1
534225 99534225 1001 86380 86390 1
534239 99534239 1001 86380 86390 1
534710 99534710 1001 86380 86390 1
534792 99534792 1001 86380 86390 1
534857 99534857 1001 86380 86390 1
534823 99534823 1001 86380 86390 1
534849 99534849 1001 86380 86390 1
535421 99535421 1001 86380 86390 1
535449 99535449 1001 86380 86390 1
535311 99535311 1001 86380 86390 1
535350 99535350 1001 86380 86390 1
535099 99535099 1001 86380 86390 1
535221 99535221 1001 86380 86390 1
535132 99535132 1001 86380 86390 1
534971 99534971 1001 86380 86390 1
535003 99535003 1001 86380 86390 1
535070 99535070 1001 86380 86390 1
535096 99535096 1001 86380 86390 1
535686 99535686 1001 86380 86390 1
536147 99536147 1001 86380 86390 1
536035 99536035 1001 86380 86390 1
535997 99535997 1001 86380 86390 1
536088 99536088 1001 86380 86390 1
536389 99536389 1001 86380 86390 1
536968 99536968 1001 86380 86390 1
536714 99536714 1001 86380 86390 1
537355 99537355 1001 86380 86390 1
537327 99537327 1001 86380 86390 1
537834 99537834 1001 86380 86390 1
537838 99537838 1001 86380 86390 1
537931 99537931 1001 86380 86390 1
537384 99537384 1001 86380 86390 1
538044 99538044 1001 86380 86390 1
538045 99538045 1001 86380 86390 1
538359 99538359 1001 86380 86390 1
538996 99538996 1001 86380 86390 1
538936 99538936 1001 86380 86390 1
539311 99539311 1001 86380 86390 1
539289 99539289 1001 86380 86390 1
539059 99539059 1001 86380 86390 1
540451 99540451 1001 86380 86390 1
540237 99540237 1001 86380 86390 1
540254 99540254 1001 86380 86390 1
540103 99540103 1001 86380 86390 1
540609 99540609 1001 86380 86390 1
540988 99540988 1001 86380 86390 1
540697 99540697 1001 86380 86390 1
541316 99541316 1001 86380 86390 1
541448 99541448 1001 86380 86390 1
541365 99541365 1001 86380 86390 1
541951 99541951 1001 86380 86390 1
541891 99541891 1001 86380 86390 1
541528 99541528 1001 86380 86390 1
542309 99542309 1001 86380 86390 1
542310 99542310 1001 86380 86390 1
542521 99542521 1001 86380 86390 1
542368 99542368 1001 86380 86390 1
542516 99542516 1001 86380 86390 1
543060 99543060 1001 86380 86390 1
543696 99543696 1001 86380 86390 1
543676 99543676 1001 86380 86390 1
543392 99543392 1001 86380 86390 1
543247 99543247 1001 86380 86390 1
543927 99543927 1001 86380 86390 1
544431 99544431 1001 86380 86390 1
544474 99544474 1001 86380 86390 1
544069 99544069 1001 86380 86390 1
544163 99544163 1001 86380 86390 1
544691 99544691 1001 86380 86390 1
544607 99544607 1001 86380 86390 1
424519 592 1001 52020 52857 1
533556 1117 1001 54901 55201 1
527916 1026 1002 40025 44825 1
400027 99400027 1001 86380 86390 1
400250 99400250 1001 86380 86390 1
400255 99400255 1001 86380 86390 1
400420 99400420 1001 86380 86390 1
401215 99401215 1001 86380 86390 1
401287 99401287 1001 86380 86390 1
401538 99401538 1001 86380 86390 1
401543 99401543 1001 86380 86390 1
401650 99401650 1001 86380 86390 1
401761 99401761 1001 86380 86390 1
402146 99402146 1001 86380 86390 1
402329 99402329 1001 86380 86390 1
403501 99403501 1001 86380 86390 1
403966 99403966 1001 86380 86390 1
404251 99404251 1001 86380 86390 1
404437 99404437 1001 86380 86390 1
404667 99404667 1001 86380 86390 1
405072 99405072 1001 86380 86390 1
405162 99405162 1001 86380 86390 1
405139 99405139 1001 86380 86390 1
405374 99405374 1001 86380 86390 1
405419 99405419 1001 86380 86390 1
405776 99405776 1001 86380 86390 1
405834 99405834 1001 86380 86390 1
406400 99406400 1001 86380 86390 1
406842 99406842 1001 86380 86390 1
407107 99407107 1001 86380 86390 1
407354 99407354 1001 86380 86390 1
407552 99407552 1001 86380 86390 1
407669 99407669 1001 86380 86390 1
407771 99407771 1001 86380 86390 1
408333 99408333 1001 86380 86390 1
408335 99408335 1001 86380 86390 1
408317 99408317 1001 86380 86390 1
408601 99408601 1001 86380 86390 1
408568 99408568 1001 86380 86390 1
408750 99408750 1001 86380 86390 1
408803 99408803 1001 86380 86390 1
409171 99409171 1001 86380 86390 1
409308 99409308 1001 86380 86390 1
409336 99409336 1001 86380 86390 1
409364 99409364 1001 86380 86390 1
409460 99409460 1001 86380 86390 1
409816 99409816 1001 86380 86390 1
409857 99409857 1001 86380 86390 1
410144 99410144 1001 86380 86390 1
410232 99410232 1001 86380 86390 1
410721 99410721 1001 86380 86390 1
410905 99410905 1001 86380 86390 1
410865 99410865 1001 86380 86390 1
411384 99411384 1001 86380 86390 1
411376 99411376 1001 86380 86390 1
411398 99411398 1001 86380 86390 1
411538 99411538 1001 86380 86390 1
411423 99411423 1001 86380 86390 1
411777 99411777 1001 86380 86390 1
411913 99411913 1001 86380 86390 1
413505 99413505 1001 86380 86390 1
413144 99413144 1001 86380 86390 1
413092 99413092 1001 86380 86390 1
412992 99412992 1001 86380 86390 1
413234 99413234 1001 86380 86390 1
412615 99412615 1001 86380 86390 1
412666 99412666 1001 86380 86390 1
412652 99412652 1001 86380 86390 1
412519 99412519 1001 86380 86390 1
414025 99414025 1001 86380 86390 1
415102 99415102 1001 86380 86390 1
414710 99414710 1001 86380 86390 1
414815 99414815 1001 86380 86390 1
414447 99414447 1001 86380 86390 1
415703 99415703 1001 86380 86390 1
415609 99415609 1001 86380 86390 1
416593 99416593 1001 86380 86390 1
416971 99416971 1001 86380 86390 1
416555 99416555 1001 86380 86390 1
416562 99416562 1001 86380 86390 1
415997 99415997 1001 86380 86390 1
418370 99418370 1001 86380 86390 1
417800 99417800 1001 86380 86390 1
418012 99418012 1001 86380 86390 1
419076 99419076 1001 86380 86390 1
420148 99420148 1001 86380 86390 1
420080 99420080 1001 86380 86390 1
420156 99420156 1001 86380 86390 1
420090 99420090 1001 86380 86390 1
419972 99419972 1001 86380 86390 1
419987 99419987 1001 86380 86390 1
419582 99419582 1001 86380 86390 1
419229 99419229 1001 86380 86390 1
421880 99421880 1001 86380 86390 1
421580 99421580 1001 86380 86390 1
420902 99420902 1001 86380 86390 1
421227 99421227 1001 86380 86390 1
422332 99422332 1001 86380 86390 1
422188 99422188 1001 86380 86390 1
423110 99423110 1001 86380 86390 1
423006 99423006 1001 86380 86390 1
423053 99423053 1001 86380 86390 1
422775 99422775 1001 86380 86390 1
422573 99422573 1001 86380 86390 1
422545 99422545 1001 86380 86390 1
423796 99423796 1001 86380 86390 1
424917 99424917 1001 86380 86390 1
424383 99424383 1001 86380 86390 1
425388 99425388 1001 86380 86390 1
426764 99426764 1001 86380 86390 1
427085 99427085 1001 86380 86390 1
426681 99426681 1001 86380 86390 1
428363 99428363 1001 86380 86390 1
428501 99428501 1001 86380 86390 1
428722 99428722 1001 86380 86390 1
428214 99428214 1001 86380 86390 1
430195 99430195 1001 86380 86390 1
430181 99430181 1001 86380 86390 1
430202 99430202 1001 86380 86390 1
430012 99430012 1001 86380 86390 1
429886 99429886 1001 86380 86390 1
429603 99429603 1001 86380 86390 1
429893 99429893 1001 86380 86390 1
430641 99430641 1001 86380 86390 1
431588 99431588 1001 86380 86390 1
431385 99431385 1001 86380 86390 1
431299 99431299 1001 86380 86390 1
431413 99431413 1001 86380 86390 1
431369 99431369 1001 86380 86390 1
430833 99430833 1001 86380 86390 1
430987 99430987 1001 86380 86390 1
430843 99430843 1001 86380 86390 1
432292 99432292 1001 86380 86390 1
433483 99433483 1001 86380 86390 1
432972 99432972 1001 86380 86390 1
433923 99433923 1001 86380 86390 1
435202 99435202 1001 86380 86390 1
435046 99435046 1001 86380 86390 1
434624 99434624 1001 86380 86390 1
434765 99434765 1001 86380 86390 1
434747 99434747 1001 86380 86390 1
434955 99434955 1001 86380 86390 1
434809 99434809 1001 86380 86390 1
434543 99434543 1001 86380 86390 1
434148 99434148 1001 86380 86390 1
435601 99435601 1001 86380 86390 1
436304 99436304 1001 86380 86390 1
436210 99436210 1001 86380 86390 1
300606 99300606 1001 86380 86390 1
300817 99300817 1001 86380 86390 1
301452 99301452 1001 86380 86390 1
301450 99301450 1001 86380 86390 1
301476 99301476 1001 86380 86390 1
301231 99301231 1001 86380 86390 1
300964 99300964 1001 86380 86390 1
301713 99301713 1001 86380 86390 1
301640 99301640 1001 86380 86390 1
302202 99302202 1001 86380 86390 1
302323 99302323 1001 86380 86390 1
302195 99302195 1001 86380 86390 1
302313 99302313 1001 86380 86390 1
302140 99302140 1001 86380 86390 1
302512 99302512 1001 86380 86390 1
302557 99302557 1001 86380 86390 1
302570 99302570 1001 86380 86390 1
302903 99302903 1001 86380 86390 1
302980 99302980 1001 86380 86390 1
302773 99302773 1001 86380 86390 1
302749 99302749 1001 86380 86390 1
303231 99303231 1001 86380 86390 1
303817 99303817 1001 86380 86390 1
303651 99303651 1001 86380 86390 1
304176 99304176 1001 86380 86390 1
304728 99304728 1001 86380 86390 1
304643 99304643 1001 86380 86390 1
304397 99304397 1001 86380 86390 1
304298 99304298 1001 86380 86390 1
305482 99305482 1001 86380 86390 1
305575 99305575 1001 86380 86390 1
305530 99305530 1001 86380 86390 1
305634 99305634 1001 86380 86390 1
305366 99305366 1001 86380 86390 1
305281 99305281 1001 86380 86390 1
305070 99305070 1001 86380 86390 1
305189 99305189 1001 86380 86390 1
500076 99500076 1001 86380 86390 1
500129 99500129 1001 86380 86390 1
500142 99500142 1001 86380 86390 1
500186 99500186 1001 86380 86390 1
500738 99500738 1001 86380 86390 1
500661 99500661 1001 86380 86390 1
500675 99500675 1001 86380 86390 1
500733 99500733 1001 86380 86390 1
500439 99500439 1001 86380 86390 1
500249 99500249 1001 86380 86390 1
500290 99500290 1001 86380 86390 1
500930 99500930 1001 86380 86390 1
500965 99500965 1001 86380 86390 1
501541 99501541 1001 86380 86390 1
501269 99501269 1001 86380 86390 1
501768 99501768 1001 86380 86390 1
501732 99501732 1001 86380 86390 1
502299 99502299 1001 86380 86390 1
502265 99502265 1001 86380 86390 1
502290 99502290 1001 86380 86390 1
502226 99502226 1001 86380 86390 1
501970 99501970 1001 86380 86390 1
501867 99501867 1001 86380 86390 1
502644 99502644 1001 86380 86390 1
502476 99502476 1001 86380 86390 1
503163 99503163 1001 86380 86390 1
503276 99503276 1001 86380 86390 1
503012 99503012 1001 86380 86390 1
502988 99502988 1001 86380 86390 1
503020 99503020 1001 86380 86390 1
502762 99502762 1001 86380 86390 1
503360 99503360 1001 86380 86390 1
503388 99503388 1001 86380 86390 1
503576 99503576 1001 86380 86390 1
503586 99503586 1001 86380 86390 1
504257 99504257 1001 86380 86390 1
504310 99504310 1001 86380 86390 1
504156 99504156 1001 86380 86390 1
504197 99504197 1001 86380 86390 1
504210 99504210 1001 86380 86390 1
504274 99504274 1001 86380 86390 1
504746 99504746 1001 86380 86390 1
504711 99504711 1001 86380 86390 1
504440 99504440 1001 86380 86390 1
504484 99504484 1001 86380 86390 1
504424 99504424 1001 86380 86390 1
504503 99504503 1001 86380 86390 1
505060 99505060 1001 86380 86390 1
505125 99505125 1001 86380 86390 1
505093 99505093 1001 86380 86390 1
505532 99505532 1001 86380 86390 1
505559 99505559 1001 86380 86390 1
505221 99505221 1001 86380 86390 1
505198 99505198 1001 86380 86390 1
505835 99505835 1001 86380 86390 1
505850 99505850 1001 86380 86390 1
506462 99506462 1001 86380 86390 1
506424 99506424 1001 86380 86390 1
506246 99506246 1001 86380 86390 1
506651 99506651 1001 86380 86390 1
507276 99507276 1001 86380 86390 1
507037 99507037 1001 86380 86390 1
507184 99507184 1001 86380 86390 1
506863 99506863 1001 86380 86390 1
507524 99507524 1001 86380 86390 1
508247 99508247 1001 86380 86390 1
508097 99508097 1001 86380 86390 1
508115 99508115 1001 86380 86390 1
507926 99507926 1001 86380 86390 1
507901 99507901 1001 86380 86390 1
508037 99508037 1001 86380 86390 1
507708 99507708 1001 86380 86390 1
507811 99507811 1001 86380 86390 1
507825 99507825 1001 86380 86390 1
507678 99507678 1001 86380 86390 1
508254 99508254 1001 86380 86390 1
508964 99508964 1001 86380 86390 1
508905 99508905 1001 86380 86390 1
509069 99509069 1001 86380 86390 1
508848 99508848 1001 86380 86390 1
508839 99508839 1001 86380 86390 1
508739 99508739 1001 86380 86390 1
508609 99508609 1001 86380 86390 1
508523 99508523 1001 86380 86390 1
509698 99509698 1001 86380 86390 1
509427 99509427 1001 86380 86390 1
509994 99509994 1001 86380 86390 1
509920 99509920 1001 86380 86390 1
510649 99510649 1001 86380 86390 1
510372 99510372 1001 86380 86390 1
510123 99510123 1001 86380 86390 1
511382 99511382 1001 86380 86390 1
511180 99511180 1001 86380 86390 1
511724 99511724 1001 86380 86390 1
512280 99512280 1001 86380 86390 1
511798 99511798 1001 86380 86390 1
511915 99511915 1001 86380 86390 1
512524 99512524 1001 86380 86390 1
512578 99512578 1001 86380 86390 1
512423 99512423 1001 86380 86390 1
512579 99512579 1001 86380 86390 1
512543 99512543 1001 86380 86390 1
513084 99513084 1001 86380 86390 1
513059 99513059 1001 86380 86390 1
513048 99513048 1001 86380 86390 1
512876 99512876 1001 86380 86390 1
512611 99512611 1001 86380 86390 1
512620 99512620 1001 86380 86390 1
512646 99512646 1001 86380 86390 1
513313 99513313 1001 86380 86390 1
513911 99513911 1001 86380 86390 1
513813 99513813 1001 86380 86390 1
513639 99513639 1001 86380 86390 1
514749 99514749 1001 86380 86390 1
514641 99514641 1001 86380 86390 1
514436 99514436 1001 86380 86390 1
514441 99514441 1001 86380 86390 1
515011 99515011 1001 86380 86390 1
514899 99514899 1001 86380 86390 1
514913 99514913 1001 86380 86390 1
514916 99514916 1001 86380 86390 1
515059 99515059 1001 86380 86390 1
514866 99514866 1001 86380 86390 1
515657 99515657 1001 86380 86390 1
515512 99515512 1001 86380 86390 1
515630 99515630 1001 86380 86390 1
515355 99515355 1001 86380 86390 1
515184 99515184 1001 86380 86390 1
515775 99515775 1001 86380 86390 1
515884 99515884 1001 86380 86390 1
515887 99515887 1001 86380 86390 1
516509 99516509 1001 86380 86390 1
516441 99516441 1001 86380 86390 1
516166 99516166 1001 86380 86390 1
516168 99516168 1001 86380 86390 1
516066 99516066 1001 86380 86390 1
516690 99516690 1001 86380 86390 1
516563 99516563 1001 86380 86390 1
516607 99516607 1001 86380 86390 1
517318 99517318 1001 86380 86390 1
517206 99517206 1001 86380 86390 1
517083 99517083 1001 86380 86390 1
516782 99516782 1001 86380 86390 1
516761 99516761 1001 86380 86390 1
516787 99516787 1001 86380 86390 1
518149 99518149 1001 86380 86390 1
518042 99518042 1001 86380 86390 1
518109 99518109 1001 86380 86390 1
517840 99517840 1001 86380 86390 1
517842 99517842 1001 86380 86390 1
518341 99518341 1001 86380 86390 1
518269 99518269 1001 86380 86390 1
518821 99518821 1001 86380 86390 1
518813 99518813 1001 86380 86390 1
518421 99518421 1001 86380 86390 1
519054 99519054 1001 86380 86390 1
519112 99519112 1001 86380 86390 1
519191 99519191 1001 86380 86390 1
519101 99519101 1001 86380 86390 1
519673 99519673 1001 86380 86390 1
519714 99519714 1001 86380 86390 1
519704 99519704 1001 86380 86390 1
519461 99519461 1001 86380 86390 1
519464 99519464 1001 86380 86390 1
519826 99519826 1001 86380 86390 1
519949 99519949 1001 86380 86390 1
520475 99520475 1001 86380 86390 1
520260 99520260 1001 86380 86390 1
520740 99520740 1001 86380 86390 1
521354 99521354 1001 86380 86390 1
521311 99521311 1001 86380 86390 1
520911 99520911 1001 86380 86390 1
521019 99521019 1001 86380 86390 1
520880 99520880 1001 86380 86390 1
520972 99520972 1001 86380 86390 1
521039 99521039 1001 86380 86390 1
521534 99521534 1001 86380 86390 1
521514 99521514 1001 86380 86390 1
522255 99522255 1001 86380 86390 1
522120 99522120 1001 86380 86390 1
521945 99521945 1001 86380 86390 1
521984 99521984 1001 86380 86390 1
521925 99521925 1001 86380 86390 1
521789 99521789 1001 86380 86390 1
521751 99521751 1001 86380 86390 1
521806 99521806 1001 86380 86390 1
522485 99522485 1001 86380 86390 1
522326 99522326 1001 86380 86390 1
523005 99523005 1001 86380 86390 1
523237 99523237 1001 86380 86390 1
523120 99523120 1001 86380 86390 1
523278 99523278 1001 86380 86390 1
523779 99523779 1001 86380 86390 1
523910 99523910 1001 86380 86390 1
523857 99523857 1001 86380 86390 1
523744 99523744 1001 86380 86390 1
523785 99523785 1001 86380 86390 1
523535 99523535 1001 86380 86390 1
523955 99523955 1001 86380 86390 1
524108 99524108 1001 86380 86390 1
524362 99524362 1001 86380 86390 1
524446 99524446 1001 86380 86390 1
524318 99524318 1001 86380 86390 1
524345 99524345 1001 86380 86390 1
524230 99524230 1001 86380 86390 1
524284 99524284 1001 86380 86390 1
524327 99524327 1001 86380 86390 1
524794 99524794 1001 86380 86390 1
524877 99524877 1001 86380 86390 1
525499 99525499 1001 86380 86390 1
525223 99525223 1001 86380 86390 1
525237 99525237 1001 86380 86390 1
525372 99525372 1001 86380 86390 1
525363 99525363 1001 86380 86390 1
525628 99525628 1001 86380 86390 1
525706 99525706 1001 86380 86390 1
525868 99525868 1001 86380 86390 1
525845 99525845 1001 86380 86390 1
525848 99525848 1001 86380 86390 1
525913 99525913 1001 86380 86390 1
525823 99525823 1001 86380 86390 1
526494 99526494 1001 86380 86390 1
527058 99527058 1001 86380 86390 1
527151 99527151 1001 86380 86390 1
526984 99526984 1001 86380 86390 1
526882 99526882 1001 86380 86390 1
526959 99526959 1001 86380 86390 1
527309 99527309 1001 86380 86390 1
527962 99527962 1001 86380 86390 1
527924 99527924 1001 86380 86390 1
527714 99527714 1001 86380 86390 1
527865 99527865 1001 86380 86390 1
528126 99528126 1001 86380 86390 1
528762 99528762 1001 86380 86390 1
528784 99528784 1001 86380 86390 1
528608 99528608 1001 86380 86390 1
528416 99528416 1001 86380 86390 1
528408 99528408 1001 86380 86390 1
528937 99528937 1001 86380 86390 1
528949 99528949 1001 86380 86390 1
529424 99529424 1001 86380 86390 1
529213 99529213 1001 86380 86390 1
529177 99529177 1001 86380 86390 1
529770 99529770 1001 86380 86390 1
530443 99530443 1001 86380 86390 1
530397 99530397 1001 86380 86390 1
530118 99530118 1001 86380 86390 1
530694 99530694 1001 86380 86390 1
530607 99530607 1001 86380 86390 1
530608 99530608 1001 86380 86390 1
530647 99530647 1001 86380 86390 1
531217 99531217 1001 86380 86390 1
531180 99531180 1001 86380 86390 1
531339 99531339 1001 86380 86390 1
530993 99530993 1001 86380 86390 1
531167 99531167 1001 86380 86390 1
530834 99530834 1001 86380 86390 1
531557 99531557 1001 86380 86390 1
532133 99532133 1001 86380 86390 1
531937 99531937 1001 86380 86390 1
531802 99531802 1001 86380 86390 1
531971 99531971 1001 86380 86390 1
531650 99531650 1001 86380 86390 1
531743 99531743 1001 86380 86390 1
531667 99531667 1001 86380 86390 1
532276 99532276 1001 86380 86390 1
532290 99532290 1001 86380 86390 1
532740 99532740 1001 86380 86390 1
532707 99532707 1001 86380 86390 1
532759 99532759 1001 86380 86390 1
532608 99532608 1001 86380 86390 1
532470 99532470 1001 86380 86390 1
533147 99533147 1001 86380 86390 1
533226 99533226 1001 86380 86390 1
533162 99533162 1001 86380 86390 1
533790 99533790 1001 86380 86390 1
533472 99533472 1001 86380 86390 1
533490 99533490 1001 86380 86390 1
533494 99533494 1001 86380 86390 1
533285 99533285 1001 86380 86390 1
534027 99534027 1001 86380 86390 1
533874 99533874 1001 86380 86390 1
534666 99534666 1001 86380 86390 1
534555 99534555 1001 86380 86390 1
534294 99534294 1001 86380 86390 1
534255 99534255 1001 86380 86390 1
534218 99534218 1001 86380 86390 1
534788 99534788 1001 86380 86390 1
534873 99534873 1001 86380 86390 1
535463 99535463 1001 86380 86390 1
535388 99535388 1001 86380 86390 1
535266 99535266 1001 86380 86390 1
535107 99535107 1001 86380 86390 1
534905 99534905 1001 86380 86390 1
535022 99535022 1001 86380 86390 1
534973 99534973 1001 86380 86390 1
534953 99534953 1001 86380 86390 1
535031 99535031 1001 86380 86390 1
535617 99535617 1001 86380 86390 1
536248 99536248 1001 86380 86390 1
536136 99536136 1001 86380 86390 1
536138 99536138 1001 86380 86390 1
536177 99536177 1001 86380 86390 1
536064 99536064 1001 86380 86390 1
535795 99535795 1001 86380 86390 1
535760 99535760 1001 86380 86390 1
535883 99535883 1001 86380 86390 1
536530 99536530 1001 86380 86390 1
536405 99536405 1001 86380 86390 1
536397 99536397 1001 86380 86390 1
536957 99536957 1001 86380 86390 1
536906 99536906 1001 86380 86390 1
536831 99536831 1001 86380 86390 1
536908 99536908 1001 86380 86390 1
536772 99536772 1001 86380 86390 1
536636 99536636 1001 86380 86390 1
536605 99536605 1001 86380 86390 1
537350 99537350 1001 86380 86390 1
537184 99537184 1001 86380 86390 1
537919 99537919 1001 86380 86390 1
537871 99537871 1001 86380 86390 1
537537 99537537 1001 86380 86390 1
538802 99538802 1001 86380 86390 1
538481 99538481 1001 86380 86390 1
538507 99538507 1001 86380 86390 1
538561 99538561 1001 86380 86390 1
538463 99538463 1001 86380 86390 1
538492 99538492 1001 86380 86390 1
538313 99538313 1001 86380 86390 1
538353 99538353 1001 86380 86390 1
538321 99538321 1001 86380 86390 1
538903 99538903 1001 86380 86390 1
539464 99539464 1001 86380 86390 1
539339 99539339 1001 86380 86390 1
539025 99539025 1001 86380 86390 1
539183 99539183 1001 86380 86390 1
539197 99539197 1001 86380 86390 1
539684 99539684 1001 86380 86390 1
539778 99539778 1001 86380 86390 1
539754 99539754 1001 86380 86390 1
540330 99540330 1001 86380 86390 1
540056 99540056 1001 86380 86390 1
539986 99539986 1001 86380 86390 1
540671 99540671 1001 86380 86390 1
540556 99540556 1001 86380 86390 1
541090 99541090 1001 86380 86390 1
541184 99541184 1001 86380 86390 1
541149 99541149 1001 86380 86390 1
540779 99540779 1001 86380 86390 1
540756 99540756 1001 86380 86390 1
540809 99540809 1001 86380 86390 1
540848 99540848 1001 86380 86390 1
541416 99541416 1001 86380 86390 1
541482 99541482 1001 86380 86390 1
542097 99542097 1001 86380 86390 1
541751 99541751 1001 86380 86390 1
541906 99541906 1001 86380 86390 1
541885 99541885 1001 86380 86390 1
541622 99541622 1001 86380 86390 1
542250 99542250 1001 86380 86390 1
542120 99542120 1001 86380 86390 1
542179 99542179 1001 86380 86390 1
542913 99542913 1001 86380 86390 1
542900 99542900 1001 86380 86390 1
542852 99542852 1001 86380 86390 1
542881 99542881 1001 86380 86390 1
542508 99542508 1001 86380 86390 1
542405 99542405 1001 86380 86390 1
543038 99543038 1001 86380 86390 1
543686 99543686 1001 86380 86390 1
543693 99543693 1001 86380 86390 1
543562 99543562 1001 86380 86390 1
543513 99543513 1001 86380 86390 1
543865 99543865 1001 86380 86390 1
543962 99543962 1001 86380 86390 1
544430 99544430 1001 86380 86390 1
544455 99544455 1001 86380 86390 1
544193 99544193 1001 86380 86390 1
544258 99544258 1001 86380 86390 1
544673 99544673 1001 86380 86390 1
544697 99544697 1001 86380 86390 1
511180 1044 1002 62256 65469 1
400016 99400016 1001 86380 86390 1
401072 99401072 1001 86380 86390 1
401683 99401683 1001 86380 86390 1
401976 99401976 1001 86380 86390 1
402230 99402230 1001 86380 86390 1
402362 99402362 1001 86380 86390 1
402797 99402797 1001 86380 86390 1
403291 99403291 1001 86380 86390 1
403466 99403466 1001 86380 86390 1
403762 99403762 1001 86380 86390 1
403869 99403869 1001 86380 86390 1
404023 99404023 1001 86380 86390 1
404102 99404102 1001 86380 86390 1
404227 99404227 1001 86380 86390 1
404262 99404262 1001 86380 86390 1
404533 99404533 1001 86380 86390 1
405368 99405368 1001 86380 86390 1
405461 99405461 1001 86380 86390 1
405744 99405744 1001 86380 86390 1
405958 99405958 1001 86380 86390 1
406082 99406082 1001 86380 86390 1
406099 99406099 1001 86380 86390 1
406156 99406156 1001 86380 86390 1
406186 99406186 1001 86380 86390 1
406364 99406364 1001 86380 86390 1
406447 99406447 1001 86380 86390 1
406868 99406868 1001 86380 86390 1
406892 99406892 1001 86380 86390 1
407070 99407070 1001 86380 86390 1
407436 99407436 1001 86380 86390 1
407913 99407913 1001 86380 86390 1
408460 99408460 1001 86380 86390 1
408578 99408578 1001 86380 86390 1
408589 99408589 1001 86380 86390 1
408736 99408736 1001 86380 86390 1
408934 99408934 1001 86380 86390 1
409704 99409704 1001 86380 86390 1
409916 99409916 1001 86380 86390 1
409945 99409945 1001 86380 86390 1
410344 99410344 1001 86380 86390 1
410349 99410349 1001 86380 86390 1
410333 99410333 1001 86380 86390 1
410465 99410465 1001 86380 86390 1
410937 99410937 1001 86380 86390 1
411263 99411263 1001 86380 86390 1
411482 99411482 1001 86380 86390 1
411488 99411488 1001 86380 86390 1
411688 99411688 1001 86380 86390 1
411848 99411848 1001 86380 86390 1
413612 99413612 1001 86380 86390 1
413278 99413278 1001 86380 86390 1
413958 99413958 1001 86380 86390 1
415022 99415022 1001 86380 86390 1
415023 99415023 1001 86380 86390 1
414696 99414696 1001 86380 86390 1
414614 99414614 1001 86380 86390 1
414357 99414357 1001 86380 86390 1
416241 99416241 1001 86380 86390 1
416487 99416487 1001 86380 86390 1
415966 99415966 1001 86380 86390 1
415939 99415939 1001 86380 86390 1
418548 99418548 1001 86380 86390 1
418180 99418180 1001 86380 86390 1
418310 99418310 1001 86380 86390 1
418287 99418287 1001 86380 86390 1
418424 99418424 1001 86380 86390 1
418333 99418333 1001 86380 86390 1
417823 99417823 1001 86380 86390 1
418844 99418844 1001 86380 86390 1
419009 99419009 1001 86380 86390 1
420334 99420334 1001 86380 86390 1
420079 99420079 1001 86380 86390 1
420325 99420325 1001 86380 86390 1
419731 99419731 1001 86380 86390 1
419600 99419600 1001 86380 86390 1
420730 99420730 1001 86380 86390 1
421967 99421967 1001 86380 86390 1
421903 99421903 1001 86380 86390 1
421694 99421694 1001 86380 86390 1
421726 99421726 1001 86380 86390 1
421994 99421994 1001 86380 86390 1
421432 99421432 1001 86380 86390 1
421567 99421567 1001 86380 86390 1
421408 99421408 1001 86380 86390 1
421647 99421647 1001 86380 86390 1
421419 99421419 1001 86380 86390 1
420867 99420867 1001 86380 86390 1
423471 99423471 1001 86380 86390 1
423624 99423624 1001 86380 86390 1
423286 99423286 1001 86380 86390 1
422697 99422697 1001 86380 86390 1
422785 99422785 1001 86380 86390 1
422617 99422617 1001 86380 86390 1
424083 99424083 1001 86380 86390 1
425263 99425263 1001 86380 86390 1
425364 99425364 1001 86380 86390 1
424306 99424306 1001 86380 86390 1
425775 99425775 1001 86380 86390 1
426718 99426718 1001 86380 86390 1
427055 99427055 1001 86380 86390 1
426690 99426690 1001 86380 86390 1
426300 99426300 1001 86380 86390 1
427346 99427346 1001 86380 86390 1
428616 99428616 1001 86380 86390 1
428314 99428314 1001 86380 86390 1
427848 99427848 1001 86380 86390 1
430210 99430210 1001 86380 86390 1
430375 99430375 1001 86380 86390 1
429933 99429933 1001 86380 86390 1
429601 99429601 1001 86380 86390 1
429918 99429918 1001 86380 86390 1
429356 99429356 1001 86380 86390 1
429218 99429218 1001 86380 86390 1
430403 99430403 1001 86380 86390 1
430446 99430446 1001 86380 86390 1
430596 99430596 1001 86380 86390 1
431270 99431270 1001 86380 86390 1
432382 99432382 1001 86380 86390 1
432081 99432081 1001 86380 86390 1
433412 99433412 1001 86380 86390 1
432959 99432959 1001 86380 86390 1
432851 99432851 1001 86380 86390 1
432811 99432811 1001 86380 86390 1
435179 99435179 1001 86380 86390 1
435408 99435408 1001 86380 86390 1
434745 99434745 1001 86380 86390 1
434612 99434612 1001 86380 86390 1
434734 99434734 1001 86380 86390 1
434917 99434917 1001 86380 86390 1
434570 99434570 1001 86380 86390 1
435696 99435696 1001 86380 86390 1
436856 99436856 1001 86380 86390 1
436564 99436564 1001 86380 86390 1
436706 99436706 1001 86380 86390 1
436560 99436560 1001 86380 86390 1
436751 99436751 1001 86380 86390 1
435955 99435955 1001 86380 86390 1
435938 99435938 1001 86380 86390 1
436302 99436302 1001 86380 86390 1
436061 99436061 1001 86380 86390 1
300058 99300058 1001 86380 86390 1
300060 99300060 1001 86380 86390 1
300011 99300011 1001 86380 86390 1
300667 99300667 1001 86380 86390 1
300688 99300688 1001 86380 86390 1
300276 99300276 1001 86380 86390 1
300129 99300129 1001 86380 86390 1
300120 99300120 1001 86380 86390 1
300778 99300778 1001 86380 86390 1
300797 99300797 1001 86380 86390 1
300775 99300775 1001 86380 86390 1
301352 99301352 1001 86380 86390 1
301372 99301372 1001 86380 86390 1
301399 99301399 1001 86380 86390 1
301625 99301625 1001 86380 86390 1
301692 99301692 1001 86380 86390 1
301615 99301615 1001 86380 86390 1
302282 99302282 1001 86380 86390 1
302043 99302043 1001 86380 86390 1
301919 99301919 1001 86380 86390 1
301920 99301920 1001 86380 86390 1
301940 99301940 1001 86380 86390 1
302435 99302435 1001 86380 86390 1
302467 99302467 1001 86380 86390 1
302981 99302981 1001 86380 86390 1
302918 99302918 1001 86380 86390 1
302985 99302985 1001 86380 86390 1
302708 99302708 1001 86380 86390 1
303217 99303217 1001 86380 86390 1
303412 99303412 1001 86380 86390 1
303270 99303270 1001 86380 86390 1
303335 99303335 1001 86380 86390 1
303403 99303403 1001 86380 86390 1
303340 99303340 1001 86380 86390 1
303915 99303915 1001 86380 86390 1
303702 99303702 1001 86380 86390 1
303457 99303457 1001 86380 86390 1
303535 99303535 1001 86380 86390 1
303435 99303435 1001 86380 86390 1
304202 99304202 1001 86380 86390 1
304127 99304127 1001 86380 86390 1
304131 99304131 1001 86380 86390 1
304803 99304803 1001 86380 86390 1
304650 99304650 1001 86380 86390 1
304425 99304425 1001 86380 86390 1
304440 99304440 1001 86380 86390 1
304338 99304338 1001 86380 86390 1
304950 99304950 1001 86380 86390 1
305678 99305678 1001 86380 86390 1
305275 99305275 1001 86380 86390 1
305471 99305471 1001 86380 86390 1
305294 99305294 1001 86380 86390 1
305466 99305466 1001 86380 86390 1
305177 99305177 1001 86380 86390 1
305114 99305114 1001 86380 86390 1
500165 99500165 1001 86380 86390 1
500678 99500678 1001 86380 86390 1
500452 99500452 1001 86380 86390 1
500432 99500432 1001 86380 86390 1
500391 99500391 1001 86380 86390 1
500305 99500305 1001 86380 86390 1
501249 99501249 1001 86380 86390 1
501091 99501091 1001 86380 86390 1
501197 99501197 1001 86380 86390 1
501690 99501690 1001 86380 86390 1
501761 99501761 1001 86380 86390 1
502338 99502338 1001 86380 86390 1
502361 99502361 1001 86380 86390 1
502222 99502222 1001 86380 86390 1
502089 99502089 1001 86380 86390 1
502064 99502064 1001 86380 86390 1
502040 99502040 1001 86380 86390 1
501985 99501985 1001 86380 86390 1
502660 99502660 1001 86380 86390 1
502615 99502615 1001 86380 86390 1
503094 99503094 1001 86380 86390 1
503251 99503251 1001 86380 86390 1
502896 99502896 1001 86380 86390 1
502898 99502898 1001 86380 86390 1
502901 99502901 1001 86380 86390 1
502929 99502929 1001 86380 86390 1
502904 99502904 1001 86380 86390 1
502706 99502706 1001 86380 86390 1
503435 99503435 1001 86380 86390 1
503838 99503838 1001 86380 86390 1
503853 99503853 1001 86380 86390 1
503802 99503802 1001 86380 86390 1
504719 99504719 1001 86380 86390 1
504590 99504590 1001 86380 86390 1
504631 99504631 1001 86380 86390 1
504428 99504428 1001 86380 86390 1
504325 99504325 1001 86380 86390 1
505610 99505610 1001 86380 86390 1
505576 99505576 1001 86380 86390 1
505267 99505267 1001 86380 86390 1
505193 99505193 1001 86380 86390 1
505975 99505975 1001 86380 86390 1
506211 99506211 1001 86380 86390 1
506303 99506303 1001 86380 86390 1
506699 99506699 1001 86380 86390 1
506738 99506738 1001 86380 86390 1
506713 99506713 1001 86380 86390 1
506774 99506774 1001 86380 86390 1
507326 99507326 1001 86380 86390 1
507065 99507065 1001 86380 86390 1
506840 99506840 1001 86380 86390 1
507499 99507499 1001 86380 86390 1
508094 99508094 1001 86380 86390 1
508186 99508186 1001 86380 86390 1
508187 99508187 1001 86380 86390 1
508220 99508220 1001 86380 86390 1
508206 99508206 1001 86380 86390 1
508210 99508210 1001 86380 86390 1
507731 99507731 1001 86380 86390 1
507776 99507776 1001 86380 86390 1
508392 99508392 1001 86380 86390 1
508410 99508410 1001 86380 86390 1
509043 99509043 1001 86380 86390 1
508779 99508779 1001 86380 86390 1
508665 99508665 1001 86380 86390 1
508713 99508713 1001 86380 86390 1
509240 99509240 1001 86380 86390 1
509204 99509204 1001 86380 86390 1
509256 99509256 1001 86380 86390 1
509182 99509182 1001 86380 86390 1
509840 99509840 1001 86380 86390 1
509502 99509502 1001 86380 86390 1
509988 99509988 1001 86380 86390 1
509939 99509939 1001 86380 86390 1
509921 99509921 1001 86380 86390 1
510712 99510712 1001 86380 86390 1
510720 99510720 1001 86380 86390 1
510739 99510739 1001 86380 86390 1
511466 99511466 1001 86380 86390 1
510971 99510971 1001 86380 86390 1
511139 99511139 1001 86380 86390 1
511080 99511080 1001 86380 86390 1
511683 99511683 1001 86380 86390 1
511748 99511748 1001 86380 86390 1
512289 99512289 1001 86380 86390 1
512341 99512341 1001 86380 86390 1
511941 99511941 1001 86380 86390 1
511805 99511805 1001 86380 86390 1
512945 99512945 1001 86380 86390 1
513271 99513271 1001 86380 86390 1
513379 99513379 1001 86380 86390 1
513253 99513253 1001 86380 86390 1
513930 99513930 1001 86380 86390 1
513887 99513887 1001 86380 86390 1
513927 99513927 1001 86380 86390 1
513450 99513450 1001 86380 86390 1
513520 99513520 1001 86380 86390 1
514145 99514145 1001 86380 86390 1
514666 99514666 1001 86380 86390 1
514744 99514744 1001 86380 86390 1
514767 99514767 1001 86380 86390 1
514618 99514618 1001 86380 86390 1
514482 99514482 1001 86380 86390 1
514612 99514612 1001 86380 86390 1
514934 99514934 1001 86380 86390 1
514898 99514898 1001 86380 86390 1
515008 99515008 1001 86380 86390 1
515569 99515569 1001 86380 86390 1
515660 99515660 1001 86380 86390 1
515486 99515486 1001 86380 86390 1
515591 99515591 1001 86380 86390 1
515617 99515617 1001 86380 86390 1
515349 99515349 1001 86380 86390 1
515115 99515115 1001 86380 86390 1
515241 99515241 1001 86380 86390 1
515732 99515732 1001 86380 86390 1
515879 99515879 1001 86380 86390 1
516292 99516292 1001 86380 86390 1
516212 99516212 1001 86380 86390 1
515931 99515931 1001 86380 86390 1
516079 99516079 1001 86380 86390 1
516572 99516572 1001 86380 86390 1
516586 99516586 1001 86380 86390 1
516632 99516632 1001 86380 86390 1
517282 99517282 1001 86380 86390 1
517330 99517330 1001 86380 86390 1
517004 99517004 1001 86380 86390 1
517361 99517361 1001 86380 86390 1
517445 99517445 1001 86380 86390 1
518085 99518085 1001 86380 86390 1
518073 99518073 1001 86380 86390 1
517845 99517845 1001 86380 86390 1
517667 99517667 1001 86380 86390 1
518288 99518288 1001 86380 86390 1
518347 99518347 1001 86380 86390 1
518847 99518847 1001 86380 86390 1
518738 99518738 1001 86380 86390 1
518409 99518409 1001 86380 86390 1
518552 99518552 1001 86380 86390 1
519170 99519170 1001 86380 86390 1
519784 99519784 1001 86380 86390 1
519666 99519666 1001 86380 86390 1
519758 99519758 1001 86380 86390 1
519591 99519591 1001 86380 86390 1
519331 99519331 1001 86380 86390 1
520501 99520501 1001 86380 86390 1
520568 99520568 1001 86380 86390 1
520517 99520517 1001 86380 86390 1
520480 99520480 1001 86380 86390 1
520624 99520624 1001 86380 86390 1
520236 99520236 1001 86380 86390 1
520758 99520758 1001 86380 86390 1
521410 99521410 1001 86380 86390 1
521084 99521084 1001 86380 86390 1
521191 99521191 1001 86380 86390 1
520994 99520994 1001 86380 86390 1
520922 99520922 1001 86380 86390 1
521601 99521601 1001 86380 86390 1
521766 99521766 1001 86380 86390 1
522408 99522408 1001 86380 86390 1
522466 99522466 1001 86380 86390 1
522926 99522926 1001 86380 86390 1
523089 99523089 1001 86380 86390 1
523088 99523088 1001 86380 86390 1
522755 99522755 1001 86380 86390 1
522563 99522563 1001 86380 86390 1
522590 99522590 1001 86380 86390 1
522570 99522570 1001 86380 86390 1
523816 99523816 1001 86380 86390 1
523821 99523821 1001 86380 86390 1
523773 99523773 1001 86380 86390 1
523893 99523893 1001 86380 86390 1
523623 99523623 1001 86380 86390 1
523592 99523592 1001 86380 86390 1
523453 99523453 1001 86380 86390 1
523370 99523370 1001 86380 86390 1
524138 99524138 1001 86380 86390 1
524603 99524603 1001 86380 86390 1
524655 99524655 1001 86380 86390 1
524635 99524635 1001 86380 86390 1
524215 99524215 1001 86380 86390 1
524346 99524346 1001 86380 86390 1
524314 99524314 1001 86380 86390 1
524878 99524878 1001 86380 86390 1
524789 99524789 1001 86380 86390 1
525497 99525497 1001 86380 86390 1
525480 99525480 1001 86380 86390 1
525416 99525416 1001 86380 86390 1
525266 99525266 1001 86380 86390 1
525384 99525384 1001 86380 86390 1
525726 99525726 1001 86380 86390 1
525703 99525703 1001 86380 86390 1
525773 99525773 1001 86380 86390 1
526239 99526239 1001 86380 86390 1
525908 99525908 1001 86380 86390 1
525863 99525863 1001 86380 86390 1
526519 99526519 1001 86380 86390 1
527243 99527243 1001 86380 86390 1
526905 99526905 1001 86380 86390 1
527042 99527042 1001 86380 86390 1
526657 99526657 1001 86380 86390 1
526653 99526653 1001 86380 86390 1
527345 99527345 1001 86380 86390 1
527913 99527913 1001 86380 86390 1
527750 99527750 1001 86380 86390 1
527776 99527776 1001 86380 86390 1
527533 99527533 1001 86380 86390 1
527641 99527641 1001 86380 86390 1
527542 99527542 1001 86380 86390 1
528715 99528715 1001 86380 86390 1
528663 99528663 1001 86380 86390 1
528333 99528333 1001 86380 86390 1
528344 99528344 1001 86380 86390 1
529006 99529006 1001 86380 86390 1
529665 99529665 1001 86380 86390 1
529682 99529682 1001 86380 86390 1
529432 99529432 1001 86380 86390 1
529373 99529373 1001 86380 86390 1
529467 99529467 1001 86380 86390 1
529482 99529482 1001 86380 86390 1
529176 99529176 1001 86380 86390 1
529307 99529307 1001 86380 86390 1
529269 99529269 1001 86380 86390 1
529194 99529194 1001 86380 86390 1
529764 99529764 1001 86380 86390 1
529781 99529781 1001 86380 86390 1
530393 99530393 1001 86380 86390 1
530537 99530537 1001 86380 86390 1
529935 99529935 1001 86380 86390 1
531182 99531182 1001 86380 86390 1
531365 99531365 1001 86380 86390 1
531045 99531045 1001 86380 86390 1
531035 99531035 1001 86380 86390 1
531118 99531118 1001 86380 86390 1
530799 99530799 1001 86380 86390 1
531510 99531510 1001 86380 86390 1
532168 99532168 1001 86380 86390 1
532078 99532078 1001 86380 86390 1
532176 99532176 1001 86380 86390 1
531780 99531780 1001 86380 86390 1
531685 99531685 1001 86380 86390 1
532283 99532283 1001 86380 86390 1
532234 99532234 1001 86380 86390 1
532990 99532990 1001 86380 86390 1
532837 99532837 1001 86380 86390 1
532504 99532504 1001 86380 86390 1
532468 99532468 1001 86380 86390 1
532598 99532598 1001 86380 86390 1
532469 99532469 1001 86380 86390 1
533844 99533844 1001 86380 86390 1
533563 99533563 1001 86380 86390 1
533606 99533606 1001 86380 86390 1
533370 99533370 1001 86380 86390 1
533258 99533258 1001 86380 86390 1
533978 99533978 1001 86380 86390 1
534633 99534633 1001 86380 86390 1
534311 99534311 1001 86380 86390 1
534169 99534169 1001 86380 86390 1
534172 99534172 1001 86380 86390 1
534081 99534081 1001 86380 86390 1
534187 99534187 1001 86380 86390 1
534749 99534749 1001 86380 86390 1
534701 99534701 1001 86380 86390 1
534859 99534859 1001 86380 86390 1
535064 99535064 1001 86380 86390 1
535091 99535091 1001 86380 86390 1
535627 99535627 1001 86380 86390 1
535569 99535569 1001 86380 86390 1
536026 99536026 1001 86380 86390 1
535758 99535758 1001 86380 86390 1
536393 99536393 1001 86380 86390 1
537128 99537128 1001 86380 86390 1
536840 99536840 1001 86380 86390 1
536660 99536660 1001 86380 86390 1
536635 99536635 1001 86380 86390 1
536730 99536730 1001 86380 86390 1
537354 99537354 1001 86380 86390 1
537240 99537240 1001 86380 86390 1
537254 99537254 1001 86380 86390 1
537615 99537615 1001 86380 86390 1
537783 99537783 1001 86380 86390 1
537721 99537721 1001 86380 86390 1
537597 99537597 1001 86380 86390 1
537387 99537387 1001 86380 86390 1
538035 99538035 1001 86380 86390 1
538012 99538012 1001 86380 86390 1
538103 99538103 1001 86380 86390 1
538185 99538185 1001 86380 86390 1
538624 99538624 1001 86380 86390 1
538576 99538576 1001 86380 86390 1
538465 99538465 1001 86380 86390 1
538822 99538822 1001 86380 86390 1
539569 99539569 1001 86380 86390 1
539254 99539254 1001 86380 86390 1
539240 99539240 1001 86380 86390 1
539139 99539139 1001 86380 86390 1
539193 99539193 1001 86380 86390 1
540314 99540314 1001 86380 86390 1
540094 99540094 1001 86380 86390 1
540241 99540241 1001 86380 86390 1
540140 99540140 1001 86380 86390 1
540043 99540043 1001 86380 86390 1
539973 99539973 1001 86380 86390 1
540510 99540510 1001 86380 86390 1
540576 99540576 1001 86380 86390 1
541179 99541179 1001 86380 86390 1
541220 99541220 1001 86380 86390 1
541013 99541013 1001 86380 86390 1
540755 99540755 1001 86380 86390 1
540782 99540782 1001 86380 86390 1
540834 99540834 1001 86380 86390 1
540822 99540822 1001 86380 86390 1
540836 99540836 1001 86380 86390 1
542093 99542093 1001 86380 86390 1
541715 99541715 1001 86380 86390 1
541677 99541677 1001 86380 86390 1
542172 99542172 1001 86380 86390 1
542321 99542321 1001 86380 86390 1
542672 99542672 1001 86380 86390 1
542327 99542327 1001 86380 86390 1
542459 99542459 1001 86380 86390 1
542395 99542395 1001 86380 86390 1
543571 99543571 1001 86380 86390 1
543530 99543530 1001 86380 86390 1
543382 99543382 1001 86380 86390 1
543448 99543448 1001 86380 86390 1
543220 99543220 1001 86380 86390 1
543198 99543198 1001 86380 86390 1
543290 99543290 1001 86380 86390 1
543188 99543188 1001 86380 86390 1
543835 99543835 1001 86380 86390 1
544458 99544458 1001 86380 86390 1
544502 99544502 1001 86380 86390 1
544365 99544365 1001 86380 86390 1
544391 99544391 1001 86380 86390 1
544166 99544166 1001 86380 86390 1
544156 99544156 1001 86380 86390 1
502916 1042 1002 62533 71627 1
400003 99400003 1001 86380 86390 1
400271 99400271 1001 86380 86390 1
400396 99400396 1001 86380 86390 1
400510 99400510 1001 86380 86390 1
400612 99400612 1001 86380 86390 1
400613 99400613 1001 86380 86390 1
400597 99400597 1001 86380 86390 1
400679 99400679 1001 86380 86390 1
400666 99400666 1001 86380 86390 1
400630 99400630 1001 86380 86390 1
401443 99401443 1001 86380 86390 1
401564 99401564 1001 86380 86390 1
401542 99401542 1001 86380 86390 1
401883 99401883 1001 86380 86390 1
402279 99402279 1001 86380 86390 1
402716 99402716 1001 86380 86390 1
402935 99402935 1001 86380 86390 1
403675 99403675 1001 86380 86390 1
403872 99403872 1001 86380 86390 1
403832 99403832 1001 86380 86390 1
404086 99404086 1001 86380 86390 1
405272 99405272 1001 86380 86390 1
405393 99405393 1001 86380 86390 1
405483 99405483 1001 86380 86390 1
405740 99405740 1001 86380 86390 1
405855 99405855 1001 86380 86390 1
405943 99405943 1001 86380 86390 1
405949 99405949 1001 86380 86390 1
406040 99406040 1001 86380 86390 1
406131 99406131 1001 86380 86390 1
406228 99406228 1001 86380 86390 1
406396 99406396 1001 86380 86390 1
406573 99406573 1001 86380 86390 1
406668 99406668 1001 86380 86390 1
407179 99407179 1001 86380 86390 1
407361 99407361 1001 86380 86390 1
407245 99407245 1001 86380 86390 1
407997 99407997 1001 86380 86390 1
408292 99408292 1001 86380 86390 1
408400 99408400 1001 86380 86390 1
408429 99408429 1001 86380 86390 1
408716 99408716 1001 86380 86390 1
408842 99408842 1001 86380 86390 1
409129 99409129 1001 86380 86390 1
409386 99409386 1001 86380 86390 1
409319 99409319 1001 86380 86390 1
409531 99409531 1001 86380 86390 1
409660 99409660 1001 86380 86390 1
409644 99409644 1001 86380 86390 1
409854 99409854 1001 86380 86390 1
410099 99410099 1001 86380 86390 1
410121 99410121 1001 86380 86390 1
410287 99410287 1001 86380 86390 1
410474 99410474 1001 86380 86390 1
410595 99410595 1001 86380 86390 1
410655 99410655 1001 86380 86390 1
410728 99410728 1001 86380 86390 1
410798 99410798 1001 86380 86390 1
411152 99411152 1001 86380 86390 1
411019 99411019 1001 86380 86390 1
411491 99411491 1001 86380 86390 1
411493 99411493 1001 86380 86390 1
411624 99411624 1001 86380 86390 1
412251 99412251 1001 86380 86390 1
413297 99413297 1001 86380 86390 1
413239 99413239 1001 86380 86390 1
412814 99412814 1001 86380 86390 1
412495 99412495 1001 86380 86390 1
413956 99413956 1001 86380 86390 1
413883 99413883 1001 86380 86390 1
415056 99415056 1001 86380 86390 1
415101 99415101 1001 86380 86390 1
415277 99415277 1001 86380 86390 1
414955 99414955 1001 86380 86390 1
415234 99415234 1001 86380 86390 1
415157 99415157 1001 86380 86390 1
414641 99414641 1001 86380 86390 1
414668 99414668 1001 86380 86390 1
415535 99415535 1001 86380 86390 1
415516 99415516 1001 86380 86390 1
415689 99415689 1001 86380 86390 1
415494 99415494 1001 86380 86390 1
416000 99416000 1001 86380 86390 1
415878 99415878 1001 86380 86390 1
415943 99415943 1001 86380 86390 1
416076 99416076 1001 86380 86390 1
418556 99418556 1001 86380 86390 1
418432 99418432 1001 86380 86390 1
418048 99418048 1001 86380 86390 1
417884 99417884 1001 86380 86390 1
420418 99420418 1001 86380 86390 1
419894 99419894 1001 86380 86390 1
419308 99419308 1001 86380 86390 1
420613 99420613 1001 86380 86390 1
420710 99420710 1001 86380 86390 1
421760 99421760 1001 86380 86390 1
422021 99422021 1001 86380 86390 1
421642 99421642 1001 86380 86390 1
421439 99421439 1001 86380 86390 1
420879 99420879 1001 86380 86390 1
422336 99422336 1001 86380 86390 1
422326 99422326 1001 86380 86390 1
423329 99423329 1001 86380 86390 1
423166 99423166 1001 86380 86390 1
422778 99422778 1001 86380 86390 1
422761 99422761 1001 86380 86390 1
423924 99423924 1001 86380 86390 1
423902 99423902 1001 86380 86390 1
425383 99425383 1001 86380 86390 1
425328 99425328 1001 86380 86390 1
425185 99425185 1001 86380 86390 1
424868 99424868 1001 86380 86390 1
424753 99424753 1001 86380 86390 1
425772 99425772 1001 86380 86390 1
426816 99426816 1001 86380 86390 1
426853 99426853 1001 86380 86390 1
426781 99426781 1001 86380 86390 1
426593 99426593 1001 86380 86390 1
425975 99425975 1001 86380 86390 1
427156 99427156 1001 86380 86390 1
428582 99428582 1001 86380 86390 1
428005 99428005 1001 86380 86390 1
428244 99428244 1001 86380 86390 1
427652 99427652 1001 86380 86390 1
427713 99427713 1001 86380 86390 1
427864 99427864 1001 86380 86390 1
427608 99427608 1001 86380 86390 1
427913 99427913 1001 86380 86390 1
428887 99428887 1001 86380 86390 1
429574 99429574 1001 86380 86390 1
430425 99430425 1001 86380 86390 1
430459 99430459 1001 86380 86390 1
430555 99430555 1001 86380 86390 1
430783 99430783 1001 86380 86390 1
431741 99431741 1001 86380 86390 1
431466 99431466 1001 86380 86390 1
430998 99430998 1001 86380 86390 1
430974 99430974 1001 86380 86390 1
430945 99430945 1001 86380 86390 1
432116 99432116 1001 86380 86390 1
432267 99432267 1001 86380 86390 1
432249 99432249 1001 86380 86390 1
432252 99432252 1001 86380 86390 1
432330 99432330 1001 86380 86390 1
432318 99432318 1001 86380 86390 1
432372 99432372 1001 86380 86390 1
433617 99433617 1001 86380 86390 1
433390 99433390 1001 86380 86390 1
433274 99433274 1001 86380 86390 1
432912 99432912 1001 86380 86390 1
432846 99432846 1001 86380 86390 1
432652 99432652 1001 86380 86390 1
432763 99432763 1001 86380 86390 1
434052 99434052 1001 86380 86390 1
433806 99433806 1001 86380 86390 1
434646 99434646 1001 86380 86390 1
434664 99434664 1001 86380 86390 1
434553 99434553 1001 86380 86390 1
434391 99434391 1001 86380 86390 1
435545 99435545 1001 86380 86390 1
435645 99435645 1001 86380 86390 1
436456 99436456 1001 86380 86390 1
436642 99436642 1001 86380 86390 1
436430 99436430 1001 86380 86390 1
436414 99436414 1001 86380 86390 1
435999 99435999 1001 86380 86390 1
436028 99436028 1001 86380 86390 1
300092 99300092 1001 86380 86390 1
300600 99300600 1001 86380 86390 1
300695 99300695 1001 86380 86390 1
300698 99300698 1001 86380 86390 1
300604 99300604 1001 86380 86390 1
300619 99300619 1001 86380 86390 1
300722 99300722 1001 86380 86390 1
300477 99300477 1001 86380 86390 1
300482 99300482 1001 86380 86390 1
300174 99300174 1001 86380 86390 1
300862 99300862 1001 86380 86390 1
300738 99300738 1001 86380 86390 1
301548 99301548 1001 86380 86390 1
301251 99301251 1001 86380 86390 1
301317 99301317 1001 86380 86390 1
301306 99301306 1001 86380 86390 1
301332 99301332 1001 86380 86390 1
300953 99300953 1001 86380 86390 1
302318 99302318 1001 86380 86390 1
302307 99302307 1001 86380 86390 1
302047 99302047 1001 86380 86390 1
301864 99301864 1001 86380 86390 1
302572 99302572 1001 86380 86390 1
302484 99302484 1001 86380 86390 1
302475 99302475 1001 86380 86390 1
302567 99302567 1001 86380 86390 1
302506 99302506 1001 86380 86390 1
303183 99303183 1001 86380 86390 1
303116 99303116 1001 86380 86390 1
302769 99302769 1001 86380 86390 1
303233 99303233 1001 86380 86390 1
303910 99303910 1001 86380 86390 1
303904 99303904 1001 86380 86390 1
303750 99303750 1001 86380 86390 1
303655 99303655 1001 86380 86390 1
303440 99303440 1001 86380 86390 1
303455 99303455 1001 86380 86390 1
303432 99303432 1001 86380 86390 1
303434 99303434 1001 86380 86390 1
304103 99304103 1001 86380 86390 1
304731 99304731 1001 86380 86390 1
304858 99304858 1001 86380 86390 1
304451 99304451 1001 86380 86390 1
304510 99304510 1001 86380 86390 1
304290 99304290 1001 86380 86390 1
304411 99304411 1001 86380 86390 1
304295 99304295 1001 86380 86390 1
304339 99304339 1001 86380 86390 1
305050 99305050 1001 86380 86390 1
305494 99305494 1001 86380 86390 1
305560 99305560 1001 86380 86390 1
305489 99305489 1001 86380 86390 1
305303 99305303 1001 86380 86390 1
305398 99305398 1001 86380 86390 1
305216 99305216 1001 86380 86390 1
500027 99500027 1001 86380 86390 1
305691 99305691 1001 86380 86390 1
500704 99500704 1001 86380 86390 1
500630 99500630 1001 86380 86390 1
500631 99500631 1001 86380 86390 1
500484 99500484 1001 86380 86390 1
500472 99500472 1001 86380 86390 1
500577 99500577 1001 86380 86390 1
500263 99500263 1001 86380 86390 1
500953 99500953 1001 86380 86390 1
500819 99500819 1001 86380 86390 1
500963 99500963 1001 86380 86390 1
500848 99500848 1001 86380 86390 1
501521 99501521 1001 86380 86390 1
501347 99501347 1001 86380 86390 1
501283 99501283 1001 86380 86390 1
501236 99501236 1001 86380 86390 1
501204 99501204 1001 86380 86390 1
501832 99501832 1001 86380 86390 1
502444 99502444 1001 86380 86390 1
502270 99502270 1001 86380 86390 1
502198 99502198 1001 86380 86390 1
502151 99502151 1001 86380 86390 1
502231 99502231 1001 86380 86390 1
501989 99501989 1001 86380 86390 1
501996 99501996 1001 86380 86390 1
502570 99502570 1001 86380 86390 1
503056 99503056 1001 86380 86390 1
502879 99502879 1001 86380 86390 1
502791 99502791 1001 86380 86390 1
502703 99502703 1001 86380 86390 1
502808 99502808 1001 86380 86390 1
502848 99502848 1001 86380 86390 1
502719 99502719 1001 86380 86390 1
503302 99503302 1001 86380 86390 1
503341 99503341 1001 86380 86390 1
503485 99503485 1001 86380 86390 1
503477 99503477 1001 86380 86390 1
503617 99503617 1001 86380 86390 1
503685 99503685 1001 86380 86390 1
504869 99504869 1001 86380 86390 1
504920 99504920 1001 86380 86390 1
504802 99504802 1001 86380 86390 1
504581 99504581 1001 86380 86390 1
504492 99504492 1001 86380 86390 1
504997 99504997 1001 86380 86390 1
505642 99505642 1001 86380 86390 1
505735 99505735 1001 86380 86390 1
505448 99505448 1001 86380 86390 1
505553 99505553 1001 86380 86390 1
505292 99505292 1001 86380 86390 1
505300 99505300 1001 86380 86390 1
506483 99506483 1001 86380 86390 1
506519 99506519 1001 86380 86390 1
505991 99505991 1001 86380 86390 1
506724 99506724 1001 86380 86390 1
506643 99506643 1001 86380 86390 1
506708 99506708 1001 86380 86390 1
507376 99507376 1001 86380 86390 1
507352 99507352 1001 86380 86390 1
507381 99507381 1001 86380 86390 1
507343 99507343 1001 86380 86390 1
507036 99507036 1001 86380 86390 1
507136 99507136 1001 86380 86390 1
506962 99506962 1001 86380 86390 1
506914 99506914 1001 86380 86390 1
506941 99506941 1001 86380 86390 1
507552 99507552 1001 86380 86390 1
508064 99508064 1001 86380 86390 1
508241 99508241 1001 86380 86390 1
507904 99507904 1001 86380 86390 1
508012 99508012 1001 86380 86390 1
508029 99508029 1001 86380 86390 1
507784 99507784 1001 86380 86390 1
507810 99507810 1001 86380 86390 1
508375 99508375 1001 86380 86390 1
508450 99508450 1001 86380 86390 1
508960 99508960 1001 86380 86390 1
508968 99508968 1001 86380 86390 1
508737 99508737 1001 86380 86390 1
508637 99508637 1001 86380 86390 1
508498 99508498 1001 86380 86390 1
509163 99509163 1001 86380 86390 1
509247 99509247 1001 86380 86390 1
509833 99509833 1001 86380 86390 1
509635 99509635 1001 86380 86390 1
509513 99509513 1001 86380 86390 1
509293 99509293 1001 86380 86390 1
509402 99509402 1001 86380 86390 1
509417 99509417 1001 86380 86390 1
509445 99509445 1001 86380 86390 1
510006 99510006 1001 86380 86390 1
509995 99509995 1001 86380 86390 1
510691 99510691 1001 86380 86390 1
510536 99510536 1001 86380 86390 1
510418 99510418 1001 86380 86390 1
510343 99510343 1001 86380 86390 1
510172 99510172 1001 86380 86390 1
510186 99510186 1001 86380 86390 1
510256 99510256 1001 86380 86390 1
510821 99510821 1001 86380 86390 1
510735 99510735 1001 86380 86390 1
511495 99511495 1001 86380 86390 1
511368 99511368 1001 86380 86390 1
511434 99511434 1001 86380 86390 1
511218 99511218 1001 86380 86390 1
511169 99511169 1001 86380 86390 1
511183 99511183 1001 86380 86390 1
511141 99511141 1001 86380 86390 1
511586 99511586 1001 86380 86390 1
512225 99512225 1001 86380 86390 1
512278 99512278 1001 86380 86390 1
512205 99512205 1001 86380 86390 1
512358 99512358 1001 86380 86390 1
512123 99512123 1001 86380 86390 1
512100 99512100 1001 86380 86390 1
512041 99512041 1001 86380 86390 1
512093 99512093 1001 86380 86390 1
511851 99511851 1001 86380 86390 1
511933 99511933 1001 86380 86390 1
511782 99511782 1001 86380 86390 1
512402 99512402 1001 86380 86390 1
512399 99512399 1001 86380 86390 1
512582 99512582 1001 86380 86390 1
513096 99513096 1001 86380 86390 1
513063 99513063 1001 86380 86390 1
512893 99512893 1001 86380 86390 1
512803 99512803 1001 86380 86390 1
512895 99512895 1001 86380 86390 1
513376 99513376 1001 86380 86390 1
513929 99513929 1001 86380 86390 1
513771 99513771 1001 86380 86390 1
513501 99513501 1001 86380 86390 1
514197 99514197 1001 86380 86390 1
514055 99514055 1001 86380 86390 1
514669 99514669 1001 86380 86390 1
514712 99514712 1001 86380 86390 1
514379 99514379 1001 86380 86390 1
515517 99515517 1001 86380 86390 1
515091 99515091 1001 86380 86390 1
515805 99515805 1001 86380 86390 1
516325 99516325 1001 86380 86390 1
516175 99516175 1001 86380 86390 1
516234 99516234 1001 86380 86390 1
516183 99516183 1001 86380 86390 1
515994 99515994 1001 86380 86390 1
517155 99517155 1001 86380 86390 1
517183 99517183 1001 86380 86390 1
517251 99517251 1001 86380 86390 1
517296 99517296 1001 86380 86390 1
517003 99517003 1001 86380 86390 1
516967 99516967 1001 86380 86390 1
517021 99517021 1001 86380 86390 1
516781 99516781 1001 86380 86390 1
516861 99516861 1001 86380 86390 1
516879 99516879 1001 86380 86390 1
517367 99517367 1001 86380 86390 1
518028 99518028 1001 86380 86390 1
517790 99517790 1001 86380 86390 1
517861 99517861 1001 86380 86390 1
517955 99517955 1001 86380 86390 1
517662 99517662 1001 86380 86390 1
518238 99518238 1001 86380 86390 1
518815 99518815 1001 86380 86390 1
518589 99518589 1001 86380 86390 1
518655 99518655 1001 86380 86390 1
518683 99518683 1001 86380 86390 1
518726 99518726 1001 86380 86390 1
518703 99518703 1001 86380 86390 1
518511 99518511 1001 86380 86390 1
518436 99518436 1001 86380 86390 1
518463 99518463 1001 86380 86390 1
519776 99519776 1001 86380 86390 1
519544 99519544 1001 86380 86390 1
519250 99519250 1001 86380 86390 1
519980 99519980 1001 86380 86390 1
520532 99520532 1001 86380 86390 1
520289 99520289 1001 86380 86390 1
520190 99520190 1001 86380 86390 1
521393 99521393 1001 86380 86390 1
521074 99521074 1001 86380 86390 1
521644 99521644 1001 86380 86390 1
522127 99522127 1001 86380 86390 1
521844 99521844 1001 86380 86390 1
521689 99521689 1001 86380 86390 1
521861 99521861 1001 86380 86390 1
522321 99522321 1001 86380 86390 1
522781 99522781 1001 86380 86390 1
522685 99522685 1001 86380 86390 1
522530 99522530 1001 86380 86390 1
522595 99522595 1001 86380 86390 1
522559 99522559 1001 86380 86390 1
523124 99523124 1001 86380 86390 1
523137 99523137 1001 86380 86390 1
523216 99523216 1001 86380 86390 1
523832 99523832 1001 86380 86390 1
523807 99523807 1001 86380 86390 1
523873 99523873 1001 86380 86390 1
523928 99523928 1001 86380 86390 1
523731 99523731 1001 86380 86390 1
523629 99523629 1001 86380 86390 1
523709 99523709 1001 86380 86390 1
523357 99523357 1001 86380 86390 1
524074 99524074 1001 86380 86390 1
523975 99523975 1001 86380 86390 1
524445 99524445 1001 86380 86390 1
524293 99524293 1001 86380 86390 1
524211 99524211 1001 86380 86390 1
525594 99525594 1001 86380 86390 1
525422 99525422 1001 86380 86390 1
526012 99526012 1001 86380 86390 1
526015 99526015 1001 86380 86390 1
526161 99526161 1001 86380 86390 1
525958 99525958 1001 86380 86390 1
525981 99525981 1001 86380 86390 1
526488 99526488 1001 86380 86390 1
526522 99526522 1001 86380 86390 1
526484 99526484 1001 86380 86390 1
527122 99527122 1001 86380 86390 1
527084 99527084 1001 86380 86390 1
527223 99527223 1001 86380 86390 1
527120 99527120 1001 86380 86390 1
526759 99526759 1001 86380 86390 1
526742 99526742 1001 86380 86390 1
527299 99527299 1001 86380 86390 1
527313 99527313 1001 86380 86390 1
527271 99527271 1001 86380 86390 1
527955 99527955 1001 86380 86390 1
528022 99528022 1001 86380 86390 1
527834 99527834 1001 86380 86390 1
527762 99527762 1001 86380 86390 1
527803 99527803 1001 86380 86390 1
527558 99527558 1001 86380 86390 1
527481 99527481 1001 86380 86390 1
527624 99527624 1001 86380 86390 1
528088 99528088 1001 86380 86390 1
528258 99528258 1001 86380 86390 1
528699 99528699 1001 86380 86390 1
528821 99528821 1001 86380 86390 1
528664 99528664 1001 86380 86390 1
528500 99528500 1001 86380 86390 1
528371 99528371 1001 86380 86390 1
528320 99528320 1001 86380 86390 1
528487 99528487 1001 86380 86390 1
529009 99529009 1001 86380 86390 1
529556 99529556 1001 86380 86390 1
529342 99529342 1001 86380 86390 1
529462 99529462 1001 86380 86390 1
529375 99529375 1001 86380 86390 1
529521 99529521 1001 86380 86390 1
529231 99529231 1001 86380 86390 1
529773 99529773 1001 86380 86390 1
530452 99530452 1001 86380 86390 1
530545 99530545 1001 86380 86390 1
530264 99530264 1001 86380 86390 1
530163 99530163 1001 86380 86390 1
530151 99530151 1001 86380 86390 1
530040 99530040 1001 86380 86390 1
529977 99529977 1001 86380 86390 1
530034 99530034 1001 86380 86390 1
529944 99529944 1001 86380 86390 1
530737 99530737 1001 86380 86390 1
531326 99531326 1001 86380 86390 1
530793 99530793 1001 86380 86390 1
531560 99531560 1001 86380 86390 1
531405 99531405 1001 86380 86390 1
532166 99532166 1001 86380 86390 1
531975 99531975 1001 86380 86390 1
531727 99531727 1001 86380 86390 1
531619 99531619 1001 86380 86390 1
531750 99531750 1001 86380 86390 1
532256 99532256 1001 86380 86390 1
532945 99532945 1001 86380 86390 1
532645 99532645 1001 86380 86390 1
532622 99532622 1001 86380 86390 1
532823 99532823 1001 86380 86390 1
532416 99532416 1001 86380 86390 1
532458 99532458 1001 86380 86390 1
533076 99533076 1001 86380 86390 1
533756 99533756 1001 86380 86390 1
533785 99533785 1001 86380 86390 1
533780 99533780 1001 86380 86390 1
533644 99533644 1001 86380 86390 1
533423 99533423 1001 86380 86390 1
533385 99533385 1001 86380 86390 1
533882 99533882 1001 86380 86390 1
533940 99533940 1001 86380 86390 1
533903 99533903 1001 86380 86390 1
534326 99534326 1001 86380 86390 1
534407 99534407 1001 86380 86390 1
534356 99534356 1001 86380 86390 1
534434 99534434 1001 86380 86390 1
534422 99534422 1001 86380 86390 1
535499 99535499 1001 86380 86390 1
535353 99535353 1001 86380 86390 1
535280 99535280 1001 86380 86390 1
535281 99535281 1001 86380 86390 1
535222 99535222 1001 86380 86390 1
535626 99535626 1001 86380 86390 1
535577 99535577 1001 86380 86390 1
535607 99535607 1001 86380 86390 1
536133 99536133 1001 86380 86390 1
536275 99536275 1001 86380 86390 1
536186 99536186 1001 86380 86390 1
536066 99536066 1001 86380 86390 1
535976 99535976 1001 86380 86390 1
535910 99535910 1001 86380 86390 1
535872 99535872 1001 86380 86390 1
535746 99535746 1001 86380 86390 1
535895 99535895 1001 86380 86390 1
536516 99536516 1001 86380 86390 1
536421 99536421 1001 86380 86390 1
537036 99537036 1001 86380 86390 1
537154 99537154 1001 86380 86390 1
536895 99536895 1001 86380 86390 1
536873 99536873 1001 86380 86390 1
536698 99536698 1001 86380 86390 1
536750 99536750 1001 86380 86390 1
536721 99536721 1001 86380 86390 1
537913 99537913 1001 86380 86390 1
537939 99537939 1001 86380 86390 1
537944 99537944 1001 86380 86390 1
537770 99537770 1001 86380 86390 1
537763 99537763 1001 86380 86390 1
537740 99537740 1001 86380 86390 1
537664 99537664 1001 86380 86390 1
538014 99538014 1001 86380 86390 1
538129 99538129 1001 86380 86390 1
538726 99538726 1001 86380 86390 1
538734 99538734 1001 86380 86390 1
538566 99538566 1001 86380 86390 1
538531 99538531 1001 86380 86390 1
539542 99539542 1001 86380 86390 1
539550 99539550 1001 86380 86390 1
539324 99539324 1001 86380 86390 1
539303 99539303 1001 86380 86390 1
539383 99539383 1001 86380 86390 1
539786 99539786 1001 86380 86390 1
539645 99539645 1001 86380 86390 1
540442 99540442 1001 86380 86390 1
540331 99540331 1001 86380 86390 1
540269 99540269 1001 86380 86390 1
540171 99540171 1001 86380 86390 1
539901 99539901 1001 86380 86390 1
540049 99540049 1001 86380 86390 1
539960 99539960 1001 86380 86390 1
540651 99540651 1001 86380 86390 1
541092 99541092 1001 86380 86390 1
541185 99541185 1001 86380 86390 1
541224 99541224 1001 86380 86390 1
541228 99541228 1001 86380 86390 1
541014 99541014 1001 86380 86390 1
540830 99540830 1001 86380 86390 1
540863 99540863 1001 86380 86390 1
540852 99540852 1001 86380 86390 1
541384 99541384 1001 86380 86390 1
541321 99541321 1001 86380 86390 1
541351 99541351 1001 86380 86390 1
541934 99541934 1001 86380 86390 1
541735 99541735 1001 86380 86390 1
541616 99541616 1001 86380 86390 1
541534 99541534 1001 86380 86390 1
541653 99541653 1001 86380 86390 1
542907 99542907 1001 86380 86390 1
542607 99542607 1001 86380 86390 1
542354 99542354 1001 86380 86390 1
543078 99543078 1001 86380 86390 1
543094 99543094 1001 86380 86390 1
542980 99542980 1001 86380 86390 1
543772 99543772 1001 86380 86390 1
543616 99543616 1001 86380 86390 1
543390 99543390 1001 86380 86390 1
543418 99543418 1001 86380 86390 1
543311 99543311 1001 86380 86390 1
543351 99543351 1001 86380 86390 1
543157 99543157 1001 86380 86390 1
543200 99543200 1001 86380 86390 1
543161 99543161 1001 86380 86390 1
516677 1023 1002 39812 50531 1
400221 99400221 1001 86380 86390 1
400461 99400461 1001 86380 86390 1
400782 99400782 1001 86380 86390 1
401156 99401156 1001 86380 86390 1
401746 99401746 1001 86380 86390 1
402207 99402207 1001 86380 86390 1
402571 99402571 1001 86380 86390 1
402992 99402992 1001 86380 86390 1
403044 99403044 1001 86380 86390 1
403968 99403968 1001 86380 86390 1
405182 99405182 1001 86380 86390 1
405285 99405285 1001 86380 86390 1
405334 99405334 1001 86380 86390 1
405513 99405513 1001 86380 86390 1
405599 99405599 1001 86380 86390 1
406235 99406235 1001 86380 86390 1
406513 99406513 1001 86380 86390 1
406591 99406591 1001 86380 86390 1
406611 99406611 1001 86380 86390 1
406720 99406720 1001 86380 86390 1
406941 99406941 1001 86380 86390 1
407017 99407017 1001 86380 86390 1
407186 99407186 1001 86380 86390 1
407256 99407256 1001 86380 86390 1
407692 99407692 1001 86380 86390 1
409749 99409749 1001 86380 86390 1
409940 99409940 1001 86380 86390 1
410399 99410399 1001 86380 86390 1
410421 99410421 1001 86380 86390 1
410545 99410545 1001 86380 86390 1
410552 99410552 1001 86380 86390 1
411325 99411325 1001 86380 86390 1
411782 99411782 1001 86380 86390 1
413374 99413374 1001 86380 86390 1
412623 99412623 1001 86380 86390 1
412717 99412717 1001 86380 86390 1
412607 99412607 1001 86380 86390 1
414056 99414056 1001 86380 86390 1
415228 99415228 1001 86380 86390 1
415299 99415299 1001 86380 86390 1
414761 99414761 1001 86380 86390 1
414354 99414354 1001 86380 86390 1
414368 99414368 1001 86380 86390 1
415700 99415700 1001 86380 86390 1
415622 99415622 1001 86380 86390 1
417025 99417025 1001 86380 86390 1
417175 99417175 1001 86380 86390 1
418595 99418595 1001 86380 86390 1
418193 99418193 1001 86380 86390 1
418164 99418164 1001 86380 86390 1
418052 99418052 1001 86380 86390 1
417870 99417870 1001 86380 86390 1
418000 99418000 1001 86380 86390 1
419045 99419045 1001 86380 86390 1
420174 99420174 1001 86380 86390 1
420042 99420042 1001 86380 86390 1
419792 99419792 1001 86380 86390 1
419874 99419874 1001 86380 86390 1
419554 99419554 1001 86380 86390 1
419436 99419436 1001 86380 86390 1
420494 99420494 1001 86380 86390 1
420668 99420668 1001 86380 86390 1
421914 99421914 1001 86380 86390 1
421010 99421010 1001 86380 86390 1
422308 99422308 1001 86380 86390 1
422408 99422408 1001 86380 86390 1
423690 99423690 1001 86380 86390 1
423610 99423610 1001 86380 86390 1
423544 99423544 1001 86380 86390 1
423217 99423217 1001 86380 86390 1
423227 99423227 1001 86380 86390 1
422699 99422699 1001 86380 86390 1
422681 99422681 1001 86380 86390 1
422863 99422863 1001 86380 86390 1
423835 99423835 1001 86380 86390 1
423766 99423766 1001 86380 86390 1
425101 99425101 1001 86380 86390 1
424199 99424199 1001 86380 86390 1
424285 99424285 1001 86380 86390 1
424407 99424407 1001 86380 86390 1
426581 99426581 1001 86380 86390 1
427456 99427456 1001 86380 86390 1
427463 99427463 1001 86380 86390 1
427189 99427189 1001 86380 86390 1
427280 99427280 1001 86380 86390 1
428482 99428482 1001 86380 86390 1
428150 99428150 1001 86380 86390 1
427544 99427544 1001 86380 86390 1
428872 99428872 1001 86380 86390 1
430014 99430014 1001 86380 86390 1
430322 99430322 1001 86380 86390 1
430126 99430126 1001 86380 86390 1
429791 99429791 1001 86380 86390 1
429465 99429465 1001 86380 86390 1
430705 99430705 1001 86380 86390 1
430740 99430740 1001 86380 86390 1
431788 99431788 1001 86380 86390 1
430994 99430994 1001 86380 86390 1
432380 99432380 1001 86380 86390 1
432280 99432280 1001 86380 86390 1
433525 99433525 1001 86380 86390 1
433133 99433133 1001 86380 86390 1
432552 99432552 1001 86380 86390 1
432578 99432578 1001 86380 86390 1
432751 99432751 1001 86380 86390 1
432629 99432629 1001 86380 86390 1
432588 99432588 1001 86380 86390 1
433771 99433771 1001 86380 86390 1
435375 99435375 1001 86380 86390 1
435335 99435335 1001 86380 86390 1
435336 99435336 1001 86380 86390 1
434880 99434880 1001 86380 86390 1
434783 99434783 1001 86380 86390 1
435560 99435560 1001 86380 86390 1
436840 99436840 1001 86380 86390 1
437012 99437012 1001 86380 86390 1
436594 99436594 1001 86380 86390 1
436556 99436556 1001 86380 86390 1
300421 99300421 1001 86380 86390 1
300469 99300469 1001 86380 86390 1
300316 99300316 1001 86380 86390 1
300742 99300742 1001 86380 86390 1
300812 99300812 1001 86380 86390 1
301491 99301491 1001 86380 86390 1
301482 99301482 1001 86380 86390 1
301488 99301488 1001 86380 86390 1
301206 99301206 1001 86380 86390 1
301042 99301042 1001 86380 86390 1
301644 99301644 1001 86380 86390 1
301581 99301581 1001 86380 86390 1
301646 99301646 1001 86380 86390 1
301980 99301980 1001 86380 86390 1
301902 99301902 1001 86380 86390 1
301857 99301857 1001 86380 86390 1
302585 99302585 1001 86380 86390 1
302382 99302382 1001 86380 86390 1
302516 99302516 1001 86380 86390 1
303076 99303076 1001 86380 86390 1
302809 99302809 1001 86380 86390 1
302914 99302914 1001 86380 86390 1
302784 99302784 1001 86380 86390 1
302714 99302714 1001 86380 86390 1
303330 99303330 1001 86380 86390 1
303280 99303280 1001 86380 86390 1
303957 99303957 1001 86380 86390 1
303773 99303773 1001 86380 86390 1
303761 99303761 1001 86380 86390 1
303588 99303588 1001 86380 86390 1
303446 99303446 1001 86380 86390 1
303472 99303472 1001 86380 86390 1
303460 99303460 1001 86380 86390 1
303423 99303423 1001 86380 86390 1
304138 99304138 1001 86380 86390 1
304178 99304178 1001 86380 86390 1
304089 99304089 1001 86380 86390 1
304064 99304064 1001 86380 86390 1
304183 99304183 1001 86380 86390 1
304454 99304454 1001 86380 86390 1
304280 99304280 1001 86380 86390 1
304377 99304377 1001 86380 86390 1
305002 99305002 1001 86380 86390 1
305662 99305662 1001 86380 86390 1
305641 99305641 1001 86380 86390 1
305669 99305669 1001 86380 86390 1
305316 99305316 1001 86380 86390 1
305278 99305278 1001 86380 86390 1
305413 99305413 1001 86380 86390 1
305222 99305222 1001 86380 86390 1
305095 99305095 1001 86380 86390 1
305688 99305688 1001 86380 86390 1
500650 99500650 1001 86380 86390 1
500605 99500605 1001 86380 86390 1
500388 99500388 1001 86380 86390 1
500994 99500994 1001 86380 86390 1
501603 99501603 1001 86380 86390 1
501125 99501125 1001 86380 86390 1
501102 99501102 1001 86380 86390 1
501715 99501715 1001 86380 86390 1
501785 99501785 1001 86380 86390 1
501803 99501803 1001 86380 86390 1
502343 99502343 1001 86380 86390 1
502296 99502296 1001 86380 86390 1
502220 99502220 1001 86380 86390 1
502594 99502594 1001 86380 86390 1
503179 99503179 1001 86380 86390 1
503115 99503115 1001 86380 86390 1
503199 99503199 1001 86380 86390 1
503284 99503284 1001 86380 86390 1
503039 99503039 1001 86380 86390 1
502964 99502964 1001 86380 86390 1
503332 99503332 1001 86380 86390 1
503402 99503402 1001 86380 86390 1
504018 99504018 1001 86380 86390 1
503959 99503959 1001 86380 86390 1
503825 99503825 1001 86380 86390 1
503717 99503717 1001 86380 86390 1
503565 99503565 1001 86380 86390 1
503555 99503555 1001 86380 86390 1
503532 99503532 1001 86380 86390 1
504884 99504884 1001 86380 86390 1
504785 99504785 1001 86380 86390 1
504730 99504730 1001 86380 86390 1
504654 99504654 1001 86380 86390 1
504409 99504409 1001 86380 86390 1
504984 99504984 1001 86380 86390 1
505102 99505102 1001 86380 86390 1
505056 99505056 1001 86380 86390 1
505754 99505754 1001 86380 86390 1
505332 99505332 1001 86380 86390 1
505234 99505234 1001 86380 86390 1
505340 99505340 1001 86380 86390 1
505187 99505187 1001 86380 86390 1
506451 99506451 1001 86380 86390 1
506530 99506530 1001 86380 86390 1
506213 99506213 1001 86380 86390 1
506349 99506349 1001 86380 86390 1
506096 99506096 1001 86380 86390 1
507125 99507125 1001 86380 86390 1
506827 99506827 1001 86380 86390 1
506906 99506906 1001 86380 86390 1
507577 99507577 1001 86380 86390 1
508069 99508069 1001 86380 86390 1
508091 99508091 1001 86380 86390 1
507865 99507865 1001 86380 86390 1
508000 99508000 1001 86380 86390 1
507738 99507738 1001 86380 86390 1
508395 99508395 1001 86380 86390 1
508423 99508423 1001 86380 86390 1
508900 99508900 1001 86380 86390 1
508809 99508809 1001 86380 86390 1
508734 99508734 1001 86380 86390 1
508468 99508468 1001 86380 86390 1
508477 99508477 1001 86380 86390 1
509245 99509245 1001 86380 86390 1
509120 99509120 1001 86380 86390 1
509800 99509800 1001 86380 86390 1
509804 99509804 1001 86380 86390 1
509592 99509592 1001 86380 86390 1
509624 99509624 1001 86380 86390 1
509524 99509524 1001 86380 86390 1
509589 99509589 1001 86380 86390 1
509437 99509437 1001 86380 86390 1
509387 99509387 1001 86380 86390 1
510032 99510032 1001 86380 86390 1
510090 99510090 1001 86380 86390 1
510574 99510574 1001 86380 86390 1
510475 99510475 1001 86380 86390 1
510501 99510501 1001 86380 86390 1
511474 99511474 1001 86380 86390 1
511410 99511410 1001 86380 86390 1
511292 99511292 1001 86380 86390 1
511107 99511107 1001 86380 86390 1
511738 99511738 1001 86380 86390 1
511714 99511714 1001 86380 86390 1
512070 99512070 1001 86380 86390 1
511807 99511807 1001 86380 86390 1
511952 99511952 1001 86380 86390 1
512381 99512381 1001 86380 86390 1
512436 99512436 1001 86380 86390 1
512439 99512439 1001 86380 86390 1
513028 99513028 1001 86380 86390 1
513160 99513160 1001 86380 86390 1
513102 99513102 1001 86380 86390 1
512653 99512653 1001 86380 86390 1
512618 99512618 1001 86380 86390 1
512699 99512699 1001 86380 86390 1
512712 99512712 1001 86380 86390 1
513304 99513304 1001 86380 86390 1
514008 99514008 1001 86380 86390 1
514022 99514022 1001 86380 86390 1
513671 99513671 1001 86380 86390 1
513626 99513626 1001 86380 86390 1
513611 99513611 1001 86380 86390 1
513445 99513445 1001 86380 86390 1
513549 99513549 1001 86380 86390 1
513460 99513460 1001 86380 86390 1
514080 99514080 1001 86380 86390 1
514096 99514096 1001 86380 86390 1
514683 99514683 1001 86380 86390 1
514495 99514495 1001 86380 86390 1
514329 99514329 1001 86380 86390 1
514297 99514297 1001 86380 86390 1
514274 99514274 1001 86380 86390 1
514961 99514961 1001 86380 86390 1
515633 99515633 1001 86380 86390 1
515668 99515668 1001 86380 86390 1
515363 99515363 1001 86380 86390 1
515394 99515394 1001 86380 86390 1
515074 99515074 1001 86380 86390 1
515782 99515782 1001 86380 86390 1
516339 99516339 1001 86380 86390 1
516328 99516328 1001 86380 86390 1
516008 99516008 1001 86380 86390 1
516062 99516062 1001 86380 86390 1
515937 99515937 1001 86380 86390 1
516041 99516041 1001 86380 86390 1
517287 99517287 1001 86380 86390 1
517238 99517238 1001 86380 86390 1
516966 99516966 1001 86380 86390 1
516914 99516914 1001 86380 86390 1
517978 99517978 1001 86380 86390 1
517913 99517913 1001 86380 86390 1
517718 99517718 1001 86380 86390 1
518810 99518810 1001 86380 86390 1
518862 99518862 1001 86380 86390 1
518921 99518921 1001 86380 86390 1
518695 99518695 1001 86380 86390 1
518478 99518478 1001 86380 86390 1
518368 99518368 1001 86380 86390 1
519761 99519761 1001 86380 86390 1
519583 99519583 1001 86380 86390 1
519559 99519559 1001 86380 86390 1
519469 99519469 1001 86380 86390 1
519438 99519438 1001 86380 86390 1
519569 99519569 1001 86380 86390 1
519376 99519376 1001 86380 86390 1
519371 99519371 1001 86380 86390 1
519839 99519839 1001 86380 86390 1
519831 99519831 1001 86380 86390 1
520552 99520552 1001 86380 86390 1
520468 99520468 1001 86380 86390 1
520496 99520496 1001 86380 86390 1
520382 99520382 1001 86380 86390 1
520076 99520076 1001 86380 86390 1
520065 99520065 1001 86380 86390 1
520658 99520658 1001 86380 86390 1
521325 99521325 1001 86380 86390 1
521358 99521358 1001 86380 86390 1
521320 99521320 1001 86380 86390 1
521240 99521240 1001 86380 86390 1
521061 99521061 1001 86380 86390 1
521156 99521156 1001 86380 86390 1
520989 99520989 1001 86380 86390 1
520941 99520941 1001 86380 86390 1
520851 99520851 1001 86380 86390 1
520957 99520957 1001 86380 86390 1
521048 99521048 1001 86380 86390 1
521616 99521616 1001 86380 86390 1
522168 99522168 1001 86380 86390 1
522096 99522096 1001 86380 86390 1
521988 99521988 1001 86380 86390 1
521930 99521930 1001 86380 86390 1
521846 99521846 1001 86380 86390 1
521862 99521862 1001 86380 86390 1
521693 99521693 1001 86380 86390 1
523006 99523006 1001 86380 86390 1
522986 99522986 1001 86380 86390 1
522948 99522948 1001 86380 86390 1
522848 99522848 1001 86380 86390 1
522585 99522585 1001 86380 86390 1
523267 99523267 1001 86380 86390 1
523309 99523309 1001 86380 86390 1
523804 99523804 1001 86380 86390 1
523774 99523774 1001 86380 86390 1
523689 99523689 1001 86380 86390 1
523679 99523679 1001 86380 86390 1
523564 99523564 1001 86380 86390 1
523385 99523385 1001 86380 86390 1
524527 99524527 1001 86380 86390 1
524533 99524533 1001 86380 86390 1
524245 99524245 1001 86380 86390 1
525471 99525471 1001 86380 86390 1
525544 99525544 1001 86380 86390 1
525225 99525225 1001 86380 86390 1
525229 99525229 1001 86380 86390 1
525120 99525120 1001 86380 86390 1
525025 99525025 1001 86380 86390 1
525637 99525637 1001 86380 86390 1
525689 99525689 1001 86380 86390 1
525772 99525772 1001 86380 86390 1
525630 99525630 1001 86380 86390 1
526290 99526290 1001 86380 86390 1
526181 99526181 1001 86380 86390 1
526097 99526097 1001 86380 86390 1
526618 99526618 1001 86380 86390 1
526504 99526504 1001 86380 86390 1
526493 99526493 1001 86380 86390 1
526966 99526966 1001 86380 86390 1
526922 99526922 1001 86380 86390 1
527256 99527256 1001 86380 86390 1
527334 99527334 1001 86380 86390 1
528074 99528074 1001 86380 86390 1
528058 99528058 1001 86380 86390 1
527917 99527917 1001 86380 86390 1
527819 99527819 1001 86380 86390 1
528701 99528701 1001 86380 86390 1
528843 99528843 1001 86380 86390 1
528844 99528844 1001 86380 86390 1
528515 99528515 1001 86380 86390 1
528411 99528411 1001 86380 86390 1
528924 99528924 1001 86380 86390 1
529086 99529086 1001 86380 86390 1
529076 99529076 1001 86380 86390 1
529705 99529705 1001 86380 86390 1
529546 99529546 1001 86380 86390 1
529341 99529341 1001 86380 86390 1
529384 99529384 1001 86380 86390 1
529134 99529134 1001 86380 86390 1
529110 99529110 1001 86380 86390 1
529908 99529908 1001 86380 86390 1
530465 99530465 1001 86380 86390 1
530494 99530494 1001 86380 86390 1
530544 99530544 1001 86380 86390 1
530226 99530226 1001 86380 86390 1
530330 99530330 1001 86380 86390 1
530713 99530713 1001 86380 86390 1
531116 99531116 1001 86380 86390 1
531083 99531083 1001 86380 86390 1
530816 99530816 1001 86380 86390 1
532077 99532077 1001 86380 86390 1
532073 99532073 1001 86380 86390 1
531696 99531696 1001 86380 86390 1
532985 99532985 1001 86380 86390 1
532724 99532724 1001 86380 86390 1
532660 99532660 1001 86380 86390 1
532489 99532489 1001 86380 86390 1
533157 99533157 1001 86380 86390 1
533758 99533758 1001 86380 86390 1
533750 99533750 1001 86380 86390 1
533752 99533752 1001 86380 86390 1
533513 99533513 1001 86380 86390 1
533333 99533333 1001 86380 86390 1
534376 99534376 1001 86380 86390 1
534319 99534319 1001 86380 86390 1
534845 99534845 1001 86380 86390 1
534768 99534768 1001 86380 86390 1
535308 99535308 1001 86380 86390 1
535389 99535389 1001 86380 86390 1
535456 99535456 1001 86380 86390 1
535035 99535035 1001 86380 86390 1
535691 99535691 1001 86380 86390 1
535635 99535635 1001 86380 86390 1
535519 99535519 1001 86380 86390 1
536185 99536185 1001 86380 86390 1
536226 99536226 1001 86380 86390 1
535979 99535979 1001 86380 86390 1
536090 99536090 1001 86380 86390 1
535822 99535822 1001 86380 86390 1
536440 99536440 1001 86380 86390 1
537126 99537126 1001 86380 86390 1
537087 99537087 1001 86380 86390 1
536843 99536843 1001 86380 86390 1
536739 99536739 1001 86380 86390 1
536614 99536614 1001 86380 86390 1
536576 99536576 1001 86380 86390 1
537367 99537367 1001 86380 86390 1
537321 99537321 1001 86380 86390 1
537823 99537823 1001 86380 86390 1
537863 99537863 1001 86380 86390 1
537744 99537744 1001 86380 86390 1
537629 99537629 1001 86380 86390 1
537590 99537590 1001 86380 86390 1
537657 99537657 1001 86380 86390 1
537678 99537678 1001 86380 86390 1
537486 99537486 1001 86380 86390 1
537423 99537423 1001 86380 86390 1
537454 99537454 1001 86380 86390 1
538018 99538018 1001 86380 86390 1
538740 99538740 1001 86380 86390 1
538632 99538632 1001 86380 86390 1
538570 99538570 1001 86380 86390 1
538596 99538596 1001 86380 86390 1
538573 99538573 1001 86380 86390 1
538423 99538423 1001 86380 86390 1
538287 99538287 1001 86380 86390 1
538226 99538226 1001 86380 86390 1
538937 99538937 1001 86380 86390 1
538863 99538863 1001 86380 86390 1
539502 99539502 1001 86380 86390 1
539607 99539607 1001 86380 86390 1
539620 99539620 1001 86380 86390 1
539443 99539443 1001 86380 86390 1
539635 99539635 1001 86380 86390 1
539298 99539298 1001 86380 86390 1
539112 99539112 1001 86380 86390 1
539113 99539113 1001 86380 86390 1
539165 99539165 1001 86380 86390 1
539054 99539054 1001 86380 86390 1
539043 99539043 1001 86380 86390 1
539783 99539783 1001 86380 86390 1
539774 99539774 1001 86380 86390 1
539790 99539790 1001 86380 86390 1
540443 99540443 1001 86380 86390 1
540198 99540198 1001 86380 86390 1
540221 99540221 1001 86380 86390 1
539859 99539859 1001 86380 86390 1
539963 99539963 1001 86380 86390 1
539966 99539966 1001 86380 86390 1
540490 99540490 1001 86380 86390 1
540599 99540599 1001 86380 86390 1
540915 99540915 1001 86380 86390 1
540787 99540787 1001 86380 86390 1
541960 99541960 1001 86380 86390 1
541723 99541723 1001 86380 86390 1
541500 99541500 1001 86380 86390 1
541572 99541572 1001 86380 86390 1
541679 99541679 1001 86380 86390 1
542244 99542244 1001 86380 86390 1
542708 99542708 1001 86380 86390 1
542961 99542961 1001 86380 86390 1
543553 99543553 1001 86380 86390 1
543463 99543463 1001 86380 86390 1
543386 99543386 1001 86380 86390 1
543535 99543535 1001 86380 86390 1
543432 99543432 1001 86380 86390 1
543158 99543158 1001 86380 86390 1
543240 99543240 1001 86380 86390 1
543798 99543798 1001 86380 86390 1
543863 99543863 1001 86380 86390 1
543956 99543956 1001 86380 86390 1
543880 99543880 1001 86380 86390 1
544562 99544562 1001 86380 86390 1
544451 99544451 1001 86380 86390 1
544304 99544304 1001 86380 86390 1
543992 99543992 1001 86380 86390 1
544103 99544103 1001 86380 86390 1
525145 964 1001 70646 70946 1
533556 1117 1002 55211 58617 1
400343 99400343 1001 86380 86390 1
400559 99400559 1001 86380 86390 1
401281 99401281 1001 86380 86390 1
401584 99401584 1001 86380 86390 1
402082 99402082 1001 86380 86390 1
402696 99402696 1001 86380 86390 1
403048 99403048 1001 86380 86390 1
403155 99403155 1001 86380 86390 1
403350 99403350 1001 86380 86390 1
403530 99403530 1001 86380 86390 1
403472 99403472 1001 86380 86390 1
403449 99403449 1001 86380 86390 1
404036 99404036 1001 86380 86390 1
404308 99404308 1001 86380 86390 1
404609 99404609 1001 86380 86390 1
405163 99405163 1001 86380 86390 1
405208 99405208 1001 86380 86390 1
405435 99405435 1001 86380 86390 1
405578 99405578 1001 86380 86390 1
405831 99405831 1001 86380 86390 1
405975 99405975 1001 86380 86390 1
406012 99406012 1001 86380 86390 1
406143 99406143 1001 86380 86390 1
406091 99406091 1001 86380 86390 1
406264 99406264 1001 86380 86390 1
406381 99406381 1001 86380 86390 1
406410 99406410 1001 86380 86390 1
407123 99407123 1001 86380 86390 1
407078 99407078 1001 86380 86390 1
407261 99407261 1001 86380 86390 1
407433 99407433 1001 86380 86390 1
407848 99407848 1001 86380 86390 1
408604 99408604 1001 86380 86390 1
408651 99408651 1001 86380 86390 1
408783 99408783 1001 86380 86390 1
408908 99408908 1001 86380 86390 1
409537 99409537 1001 86380 86390 1
409924 99409924 1001 86380 86390 1
409948 99409948 1001 86380 86390 1
410196 99410196 1001 86380 86390 1
410228 99410228 1001 86380 86390 1
410299 99410299 1001 86380 86390 1
410347 99410347 1001 86380 86390 1
410330 99410330 1001 86380 86390 1
410852 99410852 1001 86380 86390 1
411092 99411092 1001 86380 86390 1
411634 99411634 1001 86380 86390 1
411708 99411708 1001 86380 86390 1
411870 99411870 1001 86380 86390 1
412210 99412210 1001 86380 86390 1
413421 99413421 1001 86380 86390 1
413635 99413635 1001 86380 86390 1
413387 99413387 1001 86380 86390 1
412998 99412998 1001 86380 86390 1
412669 99412669 1001 86380 86390 1
412555 99412555 1001 86380 86390 1
412745 99412745 1001 86380 86390 1
414066 99414066 1001 86380 86390 1
413957 99413957 1001 86380 86390 1
414100 99414100 1001 86380 86390 1
413794 99413794 1001 86380 86390 1
414010 99414010 1001 86380 86390 1
415272 99415272 1001 86380 86390 1
414508 99414508 1001 86380 86390 1
414240 99414240 1001 86380 86390 1
415644 99415644 1001 86380 86390 1
415670 99415670 1001 86380 86390 1
416238 99416238 1001 86380 86390 1
415743 99415743 1001 86380 86390 1
417326 99417326 1001 86380 86390 1
417548 99417548 1001 86380 86390 1
418730 99418730 1001 86380 86390 1
418534 99418534 1001 86380 86390 1
418542 99418542 1001 86380 86390 1
418130 99418130 1001 86380 86390 1
418080 99418080 1001 86380 86390 1
417901 99417901 1001 86380 86390 1
417843 99417843 1001 86380 86390 1
418931 99418931 1001 86380 86390 1
418891 99418891 1001 86380 86390 1
419154 99419154 1001 86380 86390 1
420300 99420300 1001 86380 86390 1
420233 99420233 1001 86380 86390 1
419794 99419794 1001 86380 86390 1
419817 99419817 1001 86380 86390 1
419349 99419349 1001 86380 86390 1
419389 99419389 1001 86380 86390 1
419333 99419333 1001 86380 86390 1
419583 99419583 1001 86380 86390 1
420549 99420549 1001 86380 86390 1
420480 99420480 1001 86380 86390 1
422104 99422104 1001 86380 86390 1
421023 99421023 1001 86380 86390 1
422162 99422162 1001 86380 86390 1
422220 99422220 1001 86380 86390 1
422317 99422317 1001 86380 86390 1
422370 99422370 1001 86380 86390 1
422303 99422303 1001 86380 86390 1
423405 99423405 1001 86380 86390 1
423386 99423386 1001 86380 86390 1
423457 99423457 1001 86380 86390 1
423199 99423199 1001 86380 86390 1
423259 99423259 1001 86380 86390 1
423284 99423284 1001 86380 86390 1
422540 99422540 1001 86380 86390 1
422851 99422851 1001 86380 86390 1
423801 99423801 1001 86380 86390 1
425153 99425153 1001 86380 86390 1
425283 99425283 1001 86380 86390 1
424492 99424492 1001 86380 86390 1
424484 99424484 1001 86380 86390 1
425471 99425471 1001 86380 86390 1
425446 99425446 1001 86380 86390 1
425573 99425573 1001 86380 86390 1
426740 99426740 1001 86380 86390 1
426649 99426649 1001 86380 86390 1
426542 99426542 1001 86380 86390 1
426055 99426055 1001 86380 86390 1
426007 99426007 1001 86380 86390 1
428540 99428540 1001 86380 86390 1
428562 99428562 1001 86380 86390 1
428138 99428138 1001 86380 86390 1
428064 99428064 1001 86380 86390 1
427777 99427777 1001 86380 86390 1
428827 99428827 1001 86380 86390 1
428735 99428735 1001 86380 86390 1
428922 99428922 1001 86380 86390 1
428972 99428972 1001 86380 86390 1
430118 99430118 1001 86380 86390 1
430246 99430246 1001 86380 86390 1
430029 99430029 1001 86380 86390 1
430088 99430088 1001 86380 86390 1
429754 99429754 1001 86380 86390 1
429870 99429870 1001 86380 86390 1
429953 99429953 1001 86380 86390 1
429402 99429402 1001 86380 86390 1
429407 99429407 1001 86380 86390 1
430408 99430408 1001 86380 86390 1
431667 99431667 1001 86380 86390 1
431762 99431762 1001 86380 86390 1
431528 99431528 1001 86380 86390 1
431593 99431593 1001 86380 86390 1
431390 99431390 1001 86380 86390 1
431280 99431280 1001 86380 86390 1
431145 99431145 1001 86380 86390 1
432485 99432485 1001 86380 86390 1
433395 99433395 1001 86380 86390 1
433278 99433278 1001 86380 86390 1
432627 99432627 1001 86380 86390 1
432651 99432651 1001 86380 86390 1
432498 99432498 1001 86380 86390 1
432787 99432787 1001 86380 86390 1
432767 99432767 1001 86380 86390 1
433922 99433922 1001 86380 86390 1
433953 99433953 1001 86380 86390 1
433880 99433880 1001 86380 86390 1
435208 99435208 1001 86380 86390 1
434924 99434924 1001 86380 86390 1
434856 99434856 1001 86380 86390 1
434937 99434937 1001 86380 86390 1
434470 99434470 1001 86380 86390 1
434456 99434456 1001 86380 86390 1
434220 99434220 1001 86380 86390 1
435772 99435772 1001 86380 86390 1
435478 99435478 1001 86380 86390 1
437133 99437133 1001 86380 86390 1
436547 99436547 1001 86380 86390 1
436376 99436376 1001 86380 86390 1
300629 99300629 1001 86380 86390 1
300371 99300371 1001 86380 86390 1
300502 99300502 1001 86380 86390 1
300286 99300286 1001 86380 86390 1
301427 99301427 1001 86380 86390 1
301243 99301243 1001 86380 86390 1
301192 99301192 1001 86380 86390 1
301245 99301245 1001 86380 86390 1
301105 99301105 1001 86380 86390 1
301030 99301030 1001 86380 86390 1
301075 99301075 1001 86380 86390 1
301674 99301674 1001 86380 86390 1
301613 99301613 1001 86380 86390 1
302151 99302151 1001 86380 86390 1
301975 99301975 1001 86380 86390 1
301774 99301774 1001 86380 86390 1
303187 99303187 1001 86380 86390 1
303189 99303189 1001 86380 86390 1
302865 99302865 1001 86380 86390 1
302910 99302910 1001 86380 86390 1
302717 99302717 1001 86380 86390 1
302620 99302620 1001 86380 86390 1
302791 99302791 1001 86380 86390 1
303635 99303635 1001 86380 86390 1
303793 99303793 1001 86380 86390 1
303465 99303465 1001 86380 86390 1
304047 99304047 1001 86380 86390 1
304203 99304203 1001 86380 86390 1
304706 99304706 1001 86380 86390 1
304787 99304787 1001 86380 86390 1
304846 99304846 1001 86380 86390 1
304691 99304691 1001 86380 86390 1
304463 99304463 1001 86380 86390 1
304555 99304555 1001 86380 86390 1
304316 99304316 1001 86380 86390 1
304307 99304307 1001 86380 86390 1
304353 99304353 1001 86380 86390 1
304960 99304960 1001 86380 86390 1
305626 99305626 1001 86380 86390 1
305582 99305582 1001 86380 86390 1
305447 99305447 1001 86380 86390 1
500169 99500169 1001 86380 86390 1
500157 99500157 1001 86380 86390 1
500758 99500758 1001 86380 86390 1
500801 99500801 1001 86380 86390 1
500415 99500415 1001 86380 86390 1
500590 99500590 1001 86380 86390 1
500199 99500199 1001 86380 86390 1
500357 99500357 1001 86380 86390 1
501005 99501005 1001 86380 86390 1
500972 99500972 1001 86380 86390 1
500921 99500921 1001 86380 86390 1
500860 99500860 1001 86380 86390 1
500938 99500938 1001 86380 86390 1
501617 99501617 1001 86380 86390 1
501544 99501544 1001 86380 86390 1
501519 99501519 1001 86380 86390 1
501522 99501522 1001 86380 86390 1
501336 99501336 1001 86380 86390 1
501074 99501074 1001 86380 86390 1
501157 99501157 1001 86380 86390 1
502466 99502466 1001 86380 86390 1
502111 99502111 1001 86380 86390 1
502100 99502100 1001 86380 86390 1
501977 99501977 1001 86380 86390 1
502637 99502637 1001 86380 86390 1
502525 99502525 1001 86380 86390 1
502950 99502950 1001 86380 86390 1
502951 99502951 1001 86380 86390 1
502737 99502737 1001 86380 86390 1
502677 99502677 1001 86380 86390 1
504034 99504034 1001 86380 86390 1
503756 99503756 1001 86380 86390 1
503821 99503821 1001 86380 86390 1
504167 99504167 1001 86380 86390 1
504144 99504144 1001 86380 86390 1
504150 99504150 1001 86380 86390 1
504790 99504790 1001 86380 86390 1
504922 99504922 1001 86380 86390 1
504888 99504888 1001 86380 86390 1
504682 99504682 1001 86380 86390 1
504528 99504528 1001 86380 86390 1
505047 99505047 1001 86380 86390 1
504970 99504970 1001 86380 86390 1
505722 99505722 1001 86380 86390 1
505701 99505701 1001 86380 86390 1
505753 99505753 1001 86380 86390 1
505434 99505434 1001 86380 86390 1
505249 99505249 1001 86380 86390 1
506529 99506529 1001 86380 86390 1
506287 99506287 1001 86380 86390 1
506197 99506197 1001 86380 86390 1
506239 99506239 1001 86380 86390 1
506673 99506673 1001 86380 86390 1
506601 99506601 1001 86380 86390 1
506605 99506605 1001 86380 86390 1
508185 99508185 1001 86380 86390 1
508166 99508166 1001 86380 86390 1
508230 99508230 1001 86380 86390 1
507921 99507921 1001 86380 86390 1
507786 99507786 1001 86380 86390 1
507730 99507730 1001 86380 86390 1
508380 99508380 1001 86380 86390 1
508983 99508983 1001 86380 86390 1
508822 99508822 1001 86380 86390 1
508469 99508469 1001 86380 86390 1
508472 99508472 1001 86380 86390 1
508647 99508647 1001 86380 86390 1
509137 99509137 1001 86380 86390 1
509258 99509258 1001 86380 86390 1
509119 99509119 1001 86380 86390 1
509265 99509265 1001 86380 86390 1
509860 99509860 1001 86380 86390 1
509602 99509602 1001 86380 86390 1
509421 99509421 1001 86380 86390 1
509977 99509977 1001 86380 86390 1
509980 99509980 1001 86380 86390 1
510011 99510011 1001 86380 86390 1
510547 99510547 1001 86380 86390 1
510674 99510674 1001 86380 86390 1
510512 99510512 1001 86380 86390 1
510389 99510389 1001 86380 86390 1
510199 99510199 1001 86380 86390 1
510220 99510220 1001 86380 86390 1
510858 99510858 1001 86380 86390 1
510884 99510884 1001 86380 86390 1
510878 99510878 1001 86380 86390 1
511322 99511322 1001 86380 86390 1
511201 99511201 1001 86380 86390 1
511642 99511642 1001 86380 86390 1
511687 99511687 1001 86380 86390 1
511600 99511600 1001 86380 86390 1
512316 99512316 1001 86380 86390 1
512184 99512184 1001 86380 86390 1
512142 99512142 1001 86380 86390 1
511957 99511957 1001 86380 86390 1
511804 99511804 1001 86380 86390 1
511780 99511780 1001 86380 86390 1
513173 99513173 1001 86380 86390 1
513011 99513011 1001 86380 86390 1
512902 99512902 1001 86380 86390 1
513221 99513221 1001 86380 86390 1
513862 99513862 1001 86380 86390 1
513716 99513716 1001 86380 86390 1
513513 99513513 1001 86380 86390 1
514094 99514094 1001 86380 86390 1
514200 99514200 1001 86380 86390 1
514768 99514768 1001 86380 86390 1
514800 99514800 1001 86380 86390 1
514847 99514847 1001 86380 86390 1
514633 99514633 1001 86380 86390 1
514282 99514282 1001 86380 86390 1
514919 99514919 1001 86380 86390 1
515500 99515500 1001 86380 86390 1
515403 99515403 1001 86380 86390 1
515215 99515215 1001 86380 86390 1
515075 99515075 1001 86380 86390 1
515779 99515779 1001 86380 86390 1
515781 99515781 1001 86380 86390 1
516355 99516355 1001 86380 86390 1
516480 99516480 1001 86380 86390 1
516384 99516384 1001 86380 86390 1
516499 99516499 1001 86380 86390 1
516201 99516201 1001 86380 86390 1
516102 99516102 1001 86380 86390 1
516248 99516248 1001 86380 86390 1
515943 99515943 1001 86380 86390 1
516024 99516024 1001 86380 86390 1
516064 99516064 1001 86380 86390 1
516014 99516014 1001 86380 86390 1
516681 99516681 1001 86380 86390 1
516583 99516583 1001 86380 86390 1
517222 99517222 1001 86380 86390 1
517232 99517232 1001 86380 86390 1
517015 99517015 1001 86380 86390 1
517372 99517372 1001 86380 86390 1
517538 99517538 1001 86380 86390 1
518075 99518075 1001 86380 86390 1
518077 99518077 1001 86380 86390 1
517760 99517760 1001 86380 86390 1
517865 99517865 1001 86380 86390 1
517619 99517619 1001 86380 86390 1
518922 99518922 1001 86380 86390 1
518642 99518642 1001 86380 86390 1
518568 99518568 1001 86380 86390 1
518386 99518386 1001 86380 86390 1
519138 99519138 1001 86380 86390 1
519675 99519675 1001 86380 86390 1
519688 99519688 1001 86380 86390 1
519571 99519571 1001 86380 86390 1
519421 99519421 1001 86380 86390 1
519271 99519271 1001 86380 86390 1
519342 99519342 1001 86380 86390 1
520003 99520003 1001 86380 86390 1
520577 99520577 1001 86380 86390 1
520562 99520562 1001 86380 86390 1
520339 99520339 1001 86380 86390 1
520378 99520378 1001 86380 86390 1
520082 99520082 1001 86380 86390 1
520743 99520743 1001 86380 86390 1
520750 99520750 1001 86380 86390 1
521279 99521279 1001 86380 86390 1
521309 99521309 1001 86380 86390 1
521111 99521111 1001 86380 86390 1
521042 99521042 1001 86380 86390 1
521008 99521008 1001 86380 86390 1
520946 99520946 1001 86380 86390 1
521568 99521568 1001 86380 86390 1
521543 99521543 1001 86380 86390 1
521474 99521474 1001 86380 86390 1
521604 99521604 1001 86380 86390 1
522136 99522136 1001 86380 86390 1
521881 99521881 1001 86380 86390 1
521993 99521993 1001 86380 86390 1
522058 99522058 1001 86380 86390 1
521955 99521955 1001 86380 86390 1
521724 99521724 1001 86380 86390 1
521691 99521691 1001 86380 86390 1
521692 99521692 1001 86380 86390 1
521747 99521747 1001 86380 86390 1
521839 99521839 1001 86380 86390 1
522319 99522319 1001 86380 86390 1
522966 99522966 1001 86380 86390 1
523099 99523099 1001 86380 86390 1
522935 99522935 1001 86380 86390 1
522950 99522950 1001 86380 86390 1
522721 99522721 1001 86380 86390 1
522890 99522890 1001 86380 86390 1
523932 99523932 1001 86380 86390 1
523562 99523562 1001 86380 86390 1
523331 99523331 1001 86380 86390 1
524019 99524019 1001 86380 86390 1
524461 99524461 1001 86380 86390 1
524475 99524475 1001 86380 86390 1
524388 99524388 1001 86380 86390 1
524485 99524485 1001 86380 86390 1
524851 99524851 1001 86380 86390 1
524786 99524786 1001 86380 86390 1
525596 99525596 1001 86380 86390 1
525564 99525564 1001 86380 86390 1
525502 99525502 1001 86380 86390 1
525328 99525328 1001 86380 86390 1
525094 99525094 1001 86380 86390 1
525045 99525045 1001 86380 86390 1
526243 99526243 1001 86380 86390 1
526336 99526336 1001 86380 86390 1
526265 99526265 1001 86380 86390 1
526278 99526278 1001 86380 86390 1
526114 99526114 1001 86380 86390 1
526163 99526163 1001 86380 86390 1
525877 99525877 1001 86380 86390 1
526446 99526446 1001 86380 86390 1
526515 99526515 1001 86380 86390 1
527220 99527220 1001 86380 86390 1
527094 99527094 1001 86380 86390 1
526930 99526930 1001 86380 86390 1
526974 99526974 1001 86380 86390 1
526649 99526649 1001 86380 86390 1
526767 99526767 1001 86380 86390 1
527978 99527978 1001 86380 86390 1
527718 99527718 1001 86380 86390 1
527720 99527720 1001 86380 86390 1
527584 99527584 1001 86380 86390 1
527537 99527537 1001 86380 86390 1
527578 99527578 1001 86380 86390 1
527567 99527567 1001 86380 86390 1
528128 99528128 1001 86380 86390 1
528222 99528222 1001 86380 86390 1
528726 99528726 1001 86380 86390 1
528727 99528727 1001 86380 86390 1
528780 99528780 1001 86380 86390 1
528497 99528497 1001 86380 86390 1
528525 99528525 1001 86380 86390 1
528317 99528317 1001 86380 86390 1
528291 99528291 1001 86380 86390 1
528331 99528331 1001 86380 86390 1
528933 99528933 1001 86380 86390 1
529091 99529091 1001 86380 86390 1
529540 99529540 1001 86380 86390 1
529611 99529611 1001 86380 86390 1
529386 99529386 1001 86380 86390 1
529439 99529439 1001 86380 86390 1
529810 99529810 1001 86380 86390 1
529736 99529736 1001 86380 86390 1
530399 99530399 1001 86380 86390 1
530383 99530383 1001 86380 86390 1
530730 99530730 1001 86380 86390 1
531227 99531227 1001 86380 86390 1
531351 99531351 1001 86380 86390 1
531276 99531276 1001 86380 86390 1
531154 99531154 1001 86380 86390 1
530976 99530976 1001 86380 86390 1
530837 99530837 1001 86380 86390 1
530861 99530861 1001 86380 86390 1
532000 99532000 1001 86380 86390 1
531890 99531890 1001 86380 86390 1
531857 99531857 1001 86380 86390 1
532210 99532210 1001 86380 86390 1
532680 99532680 1001 86380 86390 1
532745 99532745 1001 86380 86390 1
532607 99532607 1001 86380 86390 1
532517 99532517 1001 86380 86390 1
532560 99532560 1001 86380 86390 1
533173 99533173 1001 86380 86390 1
533201 99533201 1001 86380 86390 1
533062 99533062 1001 86380 86390 1
533209 99533209 1001 86380 86390 1
533855 99533855 1001 86380 86390 1
533760 99533760 1001 86380 86390 1
533742 99533742 1001 86380 86390 1
533449 99533449 1001 86380 86390 1
533619 99533619 1001 86380 86390 1
533637 99533637 1001 86380 86390 1
533860 99533860 1001 86380 86390 1
533915 99533915 1001 86380 86390 1
534684 99534684 1001 86380 86390 1
534498 99534498 1001 86380 86390 1
534417 99534417 1001 86380 86390 1
534078 99534078 1001 86380 86390 1
534067 99534067 1001 86380 86390 1
534707 99534707 1001 86380 86390 1
534723 99534723 1001 86380 86390 1
535399 99535399 1001 86380 86390 1
535200 99535200 1001 86380 86390 1
535213 99535213 1001 86380 86390 1
534918 99534918 1001 86380 86390 1
535049 99535049 1001 86380 86390 1
535056 99535056 1001 86380 86390 1
535624 99535624 1001 86380 86390 1
535098 99535098 1001 86380 86390 1
535668 99535668 1001 86380 86390 1
536311 99536311 1001 86380 86390 1
536324 99536324 1001 86380 86390 1
535769 99535769 1001 86380 86390 1
535759 99535759 1001 86380 86390 1
537042 99537042 1001 86380 86390 1
536815 99536815 1001 86380 86390 1
536769 99536769 1001 86380 86390 1
536785 99536785 1001 86380 86390 1
536687 99536687 1001 86380 86390 1
536701 99536701 1001 86380 86390 1
536669 99536669 1001 86380 86390 1
537905 99537905 1001 86380 86390 1
537969 99537969 1001 86380 86390 1
537880 99537880 1001 86380 86390 1
537430 99537430 1001 86380 86390 1
538029 99538029 1001 86380 86390 1
538407 99538407 1001 86380 86390 1
538202 99538202 1001 86380 86390 1
538334 99538334 1001 86380 86390 1
538877 99538877 1001 86380 86390 1
538961 99538961 1001 86380 86390 1
539512 99539512 1001 86380 86390 1
539592 99539592 1001 86380 86390 1
539447 99539447 1001 86380 86390 1
539273 99539273 1001 86380 86390 1
539152 99539152 1001 86380 86390 1
539712 99539712 1001 86380 86390 1
539831 99539831 1001 86380 86390 1
540413 99540413 1001 86380 86390 1
539878 99539878 1001 86380 86390 1
539865 99539865 1001 86380 86390 1
540643 99540643 1001 86380 86390 1
541126 99541126 1001 86380 86390 1
541219 99541219 1001 86380 86390 1
541194 99541194 1001 86380 86390 1
541236 99541236 1001 86380 86390 1
540893 99540893 1001 86380 86390 1
540952 99540952 1001 86380 86390 1
541074 99541074 1001 86380 86390 1
540811 99540811 1001 86380 86390 1
541343 99541343 1001 86380 86390 1
541332 99541332 1001 86380 86390 1
542057 99542057 1001 86380 86390 1
541928 99541928 1001 86380 86390 1
541734 99541734 1001 86380 86390 1
541908 99541908 1001 86380 86390 1
541794 99541794 1001 86380 86390 1
541833 99541833 1001 86380 86390 1
541577 99541577 1001 86380 86390 1
541609 99541609 1001 86380 86390 1
542929 99542929 1001 86380 86390 1
542662 99542662 1001 86380 86390 1
542559 99542559 1001 86380 86390 1
542681 99542681 1001 86380 86390 1
542325 99542325 1001 86380 86390 1
543762 99543762 1001 86380 86390 1
543764 99543764 1001 86380 86390 1
543566 99543566 1001 86380 86390 1
543485 99543485 1001 86380 86390 1
543181 99543181 1001 86380 86390 1
543175 99543175 1001 86380 86390 1
543860 99543860 1001 86380 86390 1
543842 99543842 1001 86380 86390 1
543923 99543923 1001 86380 86390 1
544469 99544469 1001 86380 86390 1
544395 99544395 1001 86380 86390 1
544569 99544569 1001 86380 86390 1
544526 99544526 1001 86380 86390 1
544253 99544253 1001 86380 86390 1
544292 99544292 1001 86380 86390 1
544095 99544095 1001 86380 86390 1
544002 99544002 1001 86380 86390 1
544678 99544678 1001 86380 86390 1
513885 485 1002 26395 30043 1
530695 1048 1001 46634 46934 1
400411 99400411 1001 86380 86390 1
400419 99400419 1001 86380 86390 1
400582 99400582 1001 86380 86390 1
400735 99400735 1001 86380 86390 1
400932 99400932 1001 86380 86390 1
401343 99401343 1001 86380 86390 1
401323 99401323 1001 86380 86390 1
401396 99401396 1001 86380 86390 1
401513 99401513 1001 86380 86390 1
401627 99401627 1001 86380 86390 1
401781 99401781 1001 86380 86390 1
402276 99402276 1001 86380 86390 1
402613 99402613 1001 86380 86390 1
402815 99402815 1001 86380 86390 1
402931 99402931 1001 86380 86390 1
403084 99403084 1001 86380 86390 1
404490 99404490 1001 86380 86390 1
404527 99404527 1001 86380 86390 1
404483 99404483 1001 86380 86390 1
404664 99404664 1001 86380 86390 1
404973 99404973 1001 86380 86390 1
405188 99405188 1001 86380 86390 1
405289 99405289 1001 86380 86390 1
405951 99405951 1001 86380 86390 1
406123 99406123 1001 86380 86390 1
406274 99406274 1001 86380 86390 1
406229 99406229 1001 86380 86390 1
406639 99406639 1001 86380 86390 1
406664 99406664 1001 86380 86390 1
406958 99406958 1001 86380 86390 1
407170 99407170 1001 86380 86390 1
407171 99407171 1001 86380 86390 1
407297 99407297 1001 86380 86390 1
407268 99407268 1001 86380 86390 1
407355 99407355 1001 86380 86390 1
407516 99407516 1001 86380 86390 1
407981 99407981 1001 86380 86390 1
408076 99408076 1001 86380 86390 1
408147 99408147 1001 86380 86390 1
408293 99408293 1001 86380 86390 1
408865 99408865 1001 86380 86390 1
408913 99408913 1001 86380 86390 1
409098 99409098 1001 86380 86390 1
409586 99409586 1001 86380 86390 1
409588 99409588 1001 86380 86390 1
409535 99409535 1001 86380 86390 1
411107 99411107 1001 86380 86390 1
411282 99411282 1001 86380 86390 1
411542 99411542 1001 86380 86390 1
411614 99411614 1001 86380 86390 1
411865 99411865 1001 86380 86390 1
413591 99413591 1001 86380 86390 1
413293 99413293 1001 86380 86390 1
413320 99413320 1001 86380 86390 1
413162 99413162 1001 86380 86390 1
412942 99412942 1001 86380 86390 1
412970 99412970 1001 86380 86390 1
415020 99415020 1001 86380 86390 1
414801 99414801 1001 86380 86390 1
414476 99414476 1001 86380 86390 1
415607 99415607 1001 86380 86390 1
416856 99416856 1001 86380 86390 1
416389 99416389 1001 86380 86390 1
416392 99416392 1001 86380 86390 1
416138 99416138 1001 86380 86390 1
417041 99417041 1001 86380 86390 1
417397 99417397 1001 86380 86390 1
417530 99417530 1001 86380 86390 1
417589 99417589 1001 86380 86390 1
418625 99418625 1001 86380 86390 1
418720 99418720 1001 86380 86390 1
417982 99417982 1001 86380 86390 1
417912 99417912 1001 86380 86390 1
419056 99419056 1001 86380 86390 1
419094 99419094 1001 86380 86390 1
420401 99420401 1001 86380 86390 1
419838 99419838 1001 86380 86390 1
419392 99419392 1001 86380 86390 1
419258 99419258 1001 86380 86390 1
420701 99420701 1001 86380 86390 1
421920 99421920 1001 86380 86390 1
421936 99421936 1001 86380 86390 1
421503 99421503 1001 86380 86390 1
421034 99421034 1001 86380 86390 1
422319 99422319 1001 86380 86390 1
423489 99423489 1001 86380 86390 1
423685 99423685 1001 86380 86390 1
423491 99423491 1001 86380 86390 1
423722 99423722 1001 86380 86390 1
423118 99423118 1001 86380 86390 1
422818 99422818 1001 86380 86390 1
424115 99424115 1001 86380 86390 1
424146 99424146 1001 86380 86390 1
425065 99425065 1001 86380 86390 1
424710 99424710 1001 86380 86390 1
424994 99424994 1001 86380 86390 1
424292 99424292 1001 86380 86390 1
424441 99424441 1001 86380 86390 1
424329 99424329 1001 86380 86390 1
424158 99424158 1001 86380 86390 1
424375 99424375 1001 86380 86390 1
425827 99425827 1001 86380 86390 1
425588 99425588 1001 86380 86390 1
425644 99425644 1001 86380 86390 1
425528 99425528 1001 86380 86390 1
427117 99427117 1001 86380 86390 1
426762 99426762 1001 86380 86390 1
426274 99426274 1001 86380 86390 1
428476 99428476 1001 86380 86390 1
428354 99428354 1001 86380 86390 1
428156 99428156 1001 86380 86390 1
428811 99428811 1001 86380 86390 1
428763 99428763 1001 86380 86390 1
430124 99430124 1001 86380 86390 1
430199 99430199 1001 86380 86390 1
430142 99430142 1001 86380 86390 1
429440 99429440 1001 86380 86390 1
429308 99429308 1001 86380 86390 1
430624 99430624 1001 86380 86390 1
430421 99430421 1001 86380 86390 1
431984 99431984 1001 86380 86390 1
431658 99431658 1001 86380 86390 1
431806 99431806 1001 86380 86390 1
431357 99431357 1001 86380 86390 1
431308 99431308 1001 86380 86390 1
431311 99431311 1001 86380 86390 1
431575 99431575 1001 86380 86390 1
433507 99433507 1001 86380 86390 1
432608 99432608 1001 86380 86390 1
435217 99435217 1001 86380 86390 1
435239 99435239 1001 86380 86390 1
435515 99435515 1001 86380 86390 1
435485 99435485 1001 86380 86390 1
435792 99435792 1001 86380 86390 1
435830 99435830 1001 86380 86390 1
435578 99435578 1001 86380 86390 1
435719 99435719 1001 86380 86390 1
437090 99437090 1001 86380 86390 1
436937 99436937 1001 86380 86390 1
436710 99436710 1001 86380 86390 1
436404 99436404 1001 86380 86390 1
435988 99435988 1001 86380 86390 1
435948 99435948 1001 86380 86390 1
300030 99300030 1001 86380 86390 1
300006 99300006 1001 86380 86390 1
437198 99437198 1001 86380 86390 1
300051 99300051 1001 86380 86390 1
300605 99300605 1001 86380 86390 1
300709 99300709 1001 86380 86390 1
300624 99300624 1001 86380 86390 1
300394 99300394 1001 86380 86390 1
300521 99300521 1001 86380 86390 1
300124 99300124 1001 86380 86390 1
300258 99300258 1001 86380 86390 1
300754 99300754 1001 86380 86390 1
300730 99300730 1001 86380 86390 1
300825 99300825 1001 86380 86390 1
301498 99301498 1001 86380 86390 1
301209 99301209 1001 86380 86390 1
301248 99301248 1001 86380 86390 1
301180 99301180 1001 86380 86390 1
301727 99301727 1001 86380 86390 1
302189 99302189 1001 86380 86390 1
302028 99302028 1001 86380 86390 1
301839 99301839 1001 86380 86390 1
302513 99302513 1001 86380 86390 1
302566 99302566 1001 86380 86390 1
303134 99303134 1001 86380 86390 1
303052 99303052 1001 86380 86390 1
303237 99303237 1001 86380 86390 1
303987 99303987 1001 86380 86390 1
303845 99303845 1001 86380 86390 1
303899 99303899 1001 86380 86390 1
303530 99303530 1001 86380 86390 1
303509 99303509 1001 86380 86390 1
303563 99303563 1001 86380 86390 1
304052 99304052 1001 86380 86390 1
304656 99304656 1001 86380 86390 1
304896 99304896 1001 86380 86390 1
304989 99304989 1001 86380 86390 1
305584 99305584 1001 86380 86390 1
305344 99305344 1001 86380 86390 1
305182 99305182 1001 86380 86390 1
305690 99305690 1001 86380 86390 1
500072 99500072 1001 86380 86390 1
500009 99500009 1001 86380 86390 1
500612 99500612 1001 86380 86390 1
500798 99500798 1001 86380 86390 1
500804 99500804 1001 86380 86390 1
500466 99500466 1001 86380 86390 1
500324 99500324 1001 86380 86390 1
500223 99500223 1001 86380 86390 1
500238 99500238 1001 86380 86390 1
500240 99500240 1001 86380 86390 1
500937 99500937 1001 86380 86390 1
501537 99501537 1001 86380 86390 1
501628 99501628 1001 86380 86390 1
501430 99501430 1001 86380 86390 1
501227 99501227 1001 86380 86390 1
501075 99501075 1001 86380 86390 1
501078 99501078 1001 86380 86390 1
502430 99502430 1001 86380 86390 1
502404 99502404 1001 86380 86390 1
502457 99502457 1001 86380 86390 1
502534 99502534 1001 86380 86390 1
503191 99503191 1001 86380 86390 1
503144 99503144 1001 86380 86390 1
503184 99503184 1001 86380 86390 1
502963 99502963 1001 86380 86390 1
503005 99503005 1001 86380 86390 1
503031 99503031 1001 86380 86390 1
503350 99503350 1001 86380 86390 1
503351 99503351 1001 86380 86390 1
503300 99503300 1001 86380 86390 1
504065 99504065 1001 86380 86390 1
503648 99503648 1001 86380 86390 1
504773 99504773 1001 86380 86390 1
504715 99504715 1001 86380 86390 1
504632 99504632 1001 86380 86390 1
504441 99504441 1001 86380 86390 1
504987 99504987 1001 86380 86390 1
505001 99505001 1001 86380 86390 1
505017 99505017 1001 86380 86390 1
505527 99505527 1001 86380 86390 1
505919 99505919 1001 86380 86390 1
506444 99506444 1001 86380 86390 1
506523 99506523 1001 86380 86390 1
506021 99506021 1001 86380 86390 1
506037 99506037 1001 86380 86390 1
506743 99506743 1001 86380 86390 1
507396 99507396 1001 86380 86390 1
507142 99507142 1001 86380 86390 1
507066 99507066 1001 86380 86390 1
506997 99506997 1001 86380 86390 1
506803 99506803 1001 86380 86390 1
507565 99507565 1001 86380 86390 1
507582 99507582 1001 86380 86390 1
507508 99507508 1001 86380 86390 1
508211 99508211 1001 86380 86390 1
508055 99508055 1001 86380 86390 1
507866 99507866 1001 86380 86390 1
507906 99507906 1001 86380 86390 1
508389 99508389 1001 86380 86390 1
508431 99508431 1001 86380 86390 1
508978 99508978 1001 86380 86390 1
508955 99508955 1001 86380 86390 1
508859 99508859 1001 86380 86390 1
508692 99508692 1001 86380 86390 1
508763 99508763 1001 86380 86390 1
508522 99508522 1001 86380 86390 1
508538 99508538 1001 86380 86390 1
508490 99508490 1001 86380 86390 1
509207 99509207 1001 86380 86390 1
509108 99509108 1001 86380 86390 1
509874 99509874 1001 86380 86390 1
509847 99509847 1001 86380 86390 1
509706 99509706 1001 86380 86390 1
509546 99509546 1001 86380 86390 1
509395 99509395 1001 86380 86390 1
510064 99510064 1001 86380 86390 1
510563 99510563 1001 86380 86390 1
510628 99510628 1001 86380 86390 1
510533 99510533 1001 86380 86390 1
510510 99510510 1001 86380 86390 1
510439 99510439 1001 86380 86390 1
510206 99510206 1001 86380 86390 1
510131 99510131 1001 86380 86390 1
510767 99510767 1001 86380 86390 1
511430 99511430 1001 86380 86390 1
511407 99511407 1001 86380 86390 1
511447 99511447 1001 86380 86390 1
511290 99511290 1001 86380 86390 1
511009 99511009 1001 86380 86390 1
511745 99511745 1001 86380 86390 1
511603 99511603 1001 86380 86390 1
511569 99511569 1001 86380 86390 1
512291 99512291 1001 86380 86390 1
512372 99512372 1001 86380 86390 1
512118 99512118 1001 86380 86390 1
512581 99512581 1001 86380 86390 1
513205 99513205 1001 86380 86390 1
513120 99513120 1001 86380 86390 1
512879 99512879 1001 86380 86390 1
512636 99512636 1001 86380 86390 1
512649 99512649 1001 86380 86390 1
514006 99514006 1001 86380 86390 1
513625 99513625 1001 86380 86390 1
513593 99513593 1001 86380 86390 1
514146 99514146 1001 86380 86390 1
514203 99514203 1001 86380 86390 1
514144 99514144 1001 86380 86390 1
514698 99514698 1001 86380 86390 1
514485 99514485 1001 86380 86390 1
514305 99514305 1001 86380 86390 1
515025 99515025 1001 86380 86390 1
515496 99515496 1001 86380 86390 1
515313 99515313 1001 86380 86390 1
515433 99515433 1001 86380 86390 1
515079 99515079 1001 86380 86390 1
515764 99515764 1001 86380 86390 1
515765 99515765 1001 86380 86390 1
515843 99515843 1001 86380 86390 1
515703 99515703 1001 86380 86390 1
515770 99515770 1001 86380 86390 1
516433 99516433 1001 86380 86390 1
516506 99516506 1001 86380 86390 1
516087 99516087 1001 86380 86390 1
517156 99517156 1001 86380 86390 1
517329 99517329 1001 86380 86390 1
516965 99516965 1001 86380 86390 1
517059 99517059 1001 86380 86390 1
517867 99517867 1001 86380 86390 1
517808 99517808 1001 86380 86390 1
517769 99517769 1001 86380 86390 1
518180 99518180 1001 86380 86390 1
518973 99518973 1001 86380 86390 1
518646 99518646 1001 86380 86390 1
518405 99518405 1001 86380 86390 1
519067 99519067 1001 86380 86390 1
519120 99519120 1001 86380 86390 1
519150 99519150 1001 86380 86390 1
519726 99519726 1001 86380 86390 1
519944 99519944 1001 86380 86390 1
520639 99520639 1001 86380 86390 1
520454 99520454 1001 86380 86390 1
520321 99520321 1001 86380 86390 1
520389 99520389 1001 86380 86390 1
520097 99520097 1001 86380 86390 1
520194 99520194 1001 86380 86390 1
520741 99520741 1001 86380 86390 1
520835 99520835 1001 86380 86390 1
520810 99520810 1001 86380 86390 1
520748 99520748 1001 86380 86390 1
520828 99520828 1001 86380 86390 1
521388 99521388 1001 86380 86390 1
521144 99521144 1001 86380 86390 1
521189 99521189 1001 86380 86390 1
521087 99521087 1001 86380 86390 1
520953 99520953 1001 86380 86390 1
521536 99521536 1001 86380 86390 1
522153 99522153 1001 86380 86390 1
522092 99522092 1001 86380 86390 1
522210 99522210 1001 86380 86390 1
522186 99522186 1001 86380 86390 1
522253 99522253 1001 86380 86390 1
522059 99522059 1001 86380 86390 1
521676 99521676 1001 86380 86390 1
522403 99522403 1001 86380 86390 1
523015 99523015 1001 86380 86390 1
522911 99522911 1001 86380 86390 1
523195 99523195 1001 86380 86390 1
523925 99523925 1001 86380 86390 1
523933 99523933 1001 86380 86390 1
523693 99523693 1001 86380 86390 1
523725 99523725 1001 86380 86390 1
524633 99524633 1001 86380 86390 1
524760 99524760 1001 86380 86390 1
524467 99524467 1001 86380 86390 1
524365 99524365 1001 86380 86390 1
524290 99524290 1001 86380 86390 1
524239 99524239 1001 86380 86390 1
524924 99524924 1001 86380 86390 1
524832 99524832 1001 86380 86390 1
525511 99525511 1001 86380 86390 1
525537 99525537 1001 86380 86390 1
525506 99525506 1001 86380 86390 1
525388 99525388 1001 86380 86390 1
525312 99525312 1001 86380 86390 1
525769 99525769 1001 86380 86390 1
525616 99525616 1001 86380 86390 1
525734 99525734 1001 86380 86390 1
526056 99526056 1001 86380 86390 1
526035 99526035 1001 86380 86390 1
525939 99525939 1001 86380 86390 1
526591 99526591 1001 86380 86390 1
526838 99526838 1001 86380 86390 1
526847 99526847 1001 86380 86390 1
526978 99526978 1001 86380 86390 1
526813 99526813 1001 86380 86390 1
526644 99526644 1001 86380 86390 1
526737 99526737 1001 86380 86390 1
526648 99526648 1001 86380 86390 1
527400 99527400 1001 86380 86390 1
527879 99527879 1001 86380 86390 1
527856 99527856 1001 86380 86390 1
527546 99527546 1001 86380 86390 1
527628 99527628 1001 86380 86390 1
527531 99527531 1001 86380 86390 1
528215 99528215 1001 86380 86390 1
528293 99528293 1001 86380 86390 1
528349 99528349 1001 86380 86390 1
528325 99528325 1001 86380 86390 1
528445 99528445 1001 86380 86390 1
528984 99528984 1001 86380 86390 1
528909 99528909 1001 86380 86390 1
529768 99529768 1001 86380 86390 1
530386 99530386 1001 86380 86390 1
530431 99530431 1001 86380 86390 1
530549 99530549 1001 86380 86390 1
530345 99530345 1001 86380 86390 1
530690 99530690 1001 86380 86390 1
531257 99531257 1001 86380 86390 1
531363 99531363 1001 86380 86390 1
531071 99531071 1001 86380 86390 1
531009 99531009 1001 86380 86390 1
531114 99531114 1001 86380 86390 1
530901 99530901 1001 86380 86390 1
530792 99530792 1001 86380 86390 1
531548 99531548 1001 86380 86390 1
531498 99531498 1001 86380 86390 1
531477 99531477 1001 86380 86390 1
532117 99532117 1001 86380 86390 1
532182 99532182 1001 86380 86390 1
532136 99532136 1001 86380 86390 1
532011 99532011 1001 86380 86390 1
531902 99531902 1001 86380 86390 1
531998 99531998 1001 86380 86390 1
531961 99531961 1001 86380 86390 1
532307 99532307 1001 86380 86390 1
532347 99532347 1001 86380 86390 1
532254 99532254 1001 86380 86390 1
532675 99532675 1001 86380 86390 1
532693 99532693 1001 86380 86390 1
532488 99532488 1001 86380 86390 1
533177 99533177 1001 86380 86390 1
533050 99533050 1001 86380 86390 1
533419 99533419 1001 86380 86390 1
533309 99533309 1001 86380 86390 1
533443 99533443 1001 86380 86390 1
533909 99533909 1001 86380 86390 1
534668 99534668 1001 86380 86390 1
534642 99534642 1001 86380 86390 1
534297 99534297 1001 86380 86390 1
534339 99534339 1001 86380 86390 1
534409 99534409 1001 86380 86390 1
534293 99534293 1001 86380 86390 1
534346 99534346 1001 86380 86390 1
534309 99534309 1001 86380 86390 1
534267 99534267 1001 86380 86390 1
534829 99534829 1001 86380 86390 1
534868 99534868 1001 86380 86390 1
534847 99534847 1001 86380 86390 1
534809 99534809 1001 86380 86390 1
534693 99534693 1001 86380 86390 1
535506 99535506 1001 86380 86390 1
535274 99535274 1001 86380 86390 1
535533 99535533 1001 86380 86390 1
535306 99535306 1001 86380 86390 1
535681 99535681 1001 86380 86390 1
536208 99536208 1001 86380 86390 1
536283 99536283 1001 86380 86390 1
536041 99536041 1001 86380 86390 1
536094 99536094 1001 86380 86390 1
536531 99536531 1001 86380 86390 1
536509 99536509 1001 86380 86390 1
536448 99536448 1001 86380 86390 1
537050 99537050 1001 86380 86390 1
536850 99536850 1001 86380 86390 1
536691 99536691 1001 86380 86390 1
537170 99537170 1001 86380 86390 1
537951 99537951 1001 86380 86390 1
537798 99537798 1001 86380 86390 1
537961 99537961 1001 86380 86390 1
537916 99537916 1001 86380 86390 1
537893 99537893 1001 86380 86390 1
537579 99537579 1001 86380 86390 1
537633 99537633 1001 86380 86390 1
537624 99537624 1001 86380 86390 1
537377 99537377 1001 86380 86390 1
538026 99538026 1001 86380 86390 1
538187 99538187 1001 86380 86390 1
538459 99538459 1001 86380 86390 1
538272 99538272 1001 86380 86390 1
538257 99538257 1001 86380 86390 1
538984 99538984 1001 86380 86390 1
538869 99538869 1001 86380 86390 1
539490 99539490 1001 86380 86390 1
539519 99539519 1001 86380 86390 1
539546 99539546 1001 86380 86390 1
539384 99539384 1001 86380 86390 1
539256 99539256 1001 86380 86390 1
539227 99539227 1001 86380 86390 1
539176 99539176 1001 86380 86390 1
539223 99539223 1001 86380 86390 1
539173 99539173 1001 86380 86390 1
539736 99539736 1001 86380 86390 1
540228 99540228 1001 86380 86390 1
540139 99540139 1001 86380 86390 1
540165 99540165 1001 86380 86390 1
540102 99540102 1001 86380 86390 1
539988 99539988 1001 86380 86390 1
540645 99540645 1001 86380 86390 1
541113 99541113 1001 86380 86390 1
541174 99541174 1001 86380 86390 1
541187 99541187 1001 86380 86390 1
541288 99541288 1001 86380 86390 1
540704 99540704 1001 86380 86390 1
540847 99540847 1001 86380 86390 1
540710 99540710 1001 86380 86390 1
541349 99541349 1001 86380 86390 1
542043 99542043 1001 86380 86390 1
541930 99541930 1001 86380 86390 1
542060 99542060 1001 86380 86390 1
542012 99542012 1001 86380 86390 1
541699 99541699 1001 86380 86390 1
542285 99542285 1001 86380 86390 1
542170 99542170 1001 86380 86390 1
542275 99542275 1001 86380 86390 1
542303 99542303 1001 86380 86390 1
542868 99542868 1001 86380 86390 1
542572 99542572 1001 86380 86390 1
542729 99542729 1001 86380 86390 1
542408 99542408 1001 86380 86390 1
542343 99542343 1001 86380 86390 1
542438 99542438 1001 86380 86390 1
543051 99543051 1001 86380 86390 1
542987 99542987 1001 86380 86390 1
542991 99542991 1001 86380 86390 1
543768 99543768 1001 86380 86390 1
543722 99543722 1001 86380 86390 1
543728 99543728 1001 86380 86390 1
543401 99543401 1001 86380 86390 1
543393 99543393 1001 86380 86390 1
543891 99543891 1001 86380 86390 1
544470 99544470 1001 86380 86390 1
544459 99544459 1001 86380 86390 1
544412 99544412 1001 86380 86390 1
544531 99544531 1001 86380 86390 1
544168 99544168 1001 86380 86390 1
544680 99544680 1001 86380 86390 1
544683 99544683 1001 86380 86390 1
533551 764 1002 58773 62129 1
400614 99400614 1001 86380 86390 1
401267 99401267 1001 86380 86390 1
401368 99401368 1001 86380 86390 1
401496 99401496 1001 86380 86390 1
401607 99401607 1001 86380 86390 1
401790 99401790 1001 86380 86390 1
402021 99402021 1001 86380 86390 1
402115 99402115 1001 86380 86390 1
402123 99402123 1001 86380 86390 1
402102 99402102 1001 86380 86390 1
402627 99402627 1001 86380 86390 1
402865 99402865 1001 86380 86390 1
403392 99403392 1001 86380 86390 1
403338 99403338 1001 86380 86390 1
403660 99403660 1001 86380 86390 1
403793 99403793 1001 86380 86390 1
404190 99404190 1001 86380 86390 1
404376 99404376 1001 86380 86390 1
404369 99404369 1001 86380 86390 1
404448 99404448 1001 86380 86390 1
405207 99405207 1001 86380 86390 1
405259 99405259 1001 86380 86390 1
406271 99406271 1001 86380 86390 1
407157 99407157 1001 86380 86390 1
407499 99407499 1001 86380 86390 1
407811 99407811 1001 86380 86390 1
408294 99408294 1001 86380 86390 1
408211 99408211 1001 86380 86390 1
408329 99408329 1001 86380 86390 1
408706 99408706 1001 86380 86390 1
409163 99409163 1001 86380 86390 1
409494 99409494 1001 86380 86390 1
409596 99409596 1001 86380 86390 1
410571 99410571 1001 86380 86390 1
411085 99411085 1001 86380 86390 1
411163 99411163 1001 86380 86390 1
411574 99411574 1001 86380 86390 1
411621 99411621 1001 86380 86390 1
411752 99411752 1001 86380 86390 1
411924 99411924 1001 86380 86390 1
412084 99412084 1001 86380 86390 1
412106 99412106 1001 86380 86390 1
412436 99412436 1001 86380 86390 1
413508 99413508 1001 86380 86390 1
413019 99413019 1001 86380 86390 1
412703 99412703 1001 86380 86390 1
413886 99413886 1001 86380 86390 1
415084 99415084 1001 86380 86390 1
415136 99415136 1001 86380 86390 1
414621 99414621 1001 86380 86390 1
414608 99414608 1001 86380 86390 1
414251 99414251 1001 86380 86390 1
414455 99414455 1001 86380 86390 1
414282 99414282 1001 86380 86390 1
414155 99414155 1001 86380 86390 1
415614 99415614 1001 86380 86390 1
416698 99416698 1001 86380 86390 1
416871 99416871 1001 86380 86390 1
416184 99416184 1001 86380 86390 1
416521 99416521 1001 86380 86390 1
415732 99415732 1001 86380 86390 1
416582 99416582 1001 86380 86390 1
417100 99417100 1001 86380 86390 1
417230 99417230 1001 86380 86390 1
418452 99418452 1001 86380 86390 1
418648 99418648 1001 86380 86390 1
418282 99418282 1001 86380 86390 1
418422 99418422 1001 86380 86390 1
418298 99418298 1001 86380 86390 1
418100 99418100 1001 86380 86390 1
417754 99417754 1001 86380 86390 1
419168 99419168 1001 86380 86390 1
418918 99418918 1001 86380 86390 1
419851 99419851 1001 86380 86390 1
419487 99419487 1001 86380 86390 1
419420 99419420 1001 86380 86390 1
420676 99420676 1001 86380 86390 1
420777 99420777 1001 86380 86390 1
421778 99421778 1001 86380 86390 1
421763 99421763 1001 86380 86390 1
421539 99421539 1001 86380 86390 1
421582 99421582 1001 86380 86390 1
420922 99420922 1001 86380 86390 1
421222 99421222 1001 86380 86390 1
422451 99422451 1001 86380 86390 1
423643 99423643 1001 86380 86390 1
423215 99423215 1001 86380 86390 1
423096 99423096 1001 86380 86390 1
423964 99423964 1001 86380 86390 1
423874 99423874 1001 86380 86390 1
425081 99425081 1001 86380 86390 1
425107 99425107 1001 86380 86390 1
425128 99425128 1001 86380 86390 1
424715 99424715 1001 86380 86390 1
424401 99424401 1001 86380 86390 1
425574 99425574 1001 86380 86390 1
425673 99425673 1001 86380 86390 1
426790 99426790 1001 86380 86390 1
426891 99426891 1001 86380 86390 1
426686 99426686 1001 86380 86390 1
426167 99426167 1001 86380 86390 1
427197 99427197 1001 86380 86390 1
428426 99428426 1001 86380 86390 1
428452 99428452 1001 86380 86390 1
428120 99428120 1001 86380 86390 1
428039 99428039 1001 86380 86390 1
428177 99428177 1001 86380 86390 1
427869 99427869 1001 86380 86390 1
429872 99429872 1001 86380 86390 1
429330 99429330 1001 86380 86390 1
430792 99430792 1001 86380 86390 1
430584 99430584 1001 86380 86390 1
430376 99430376 1001 86380 86390 1
430381 99430381 1001 86380 86390 1
431381 99431381 1001 86380 86390 1
431613 99431613 1001 86380 86390 1
431614 99431614 1001 86380 86390 1
430985 99430985 1001 86380 86390 1
431257 99431257 1001 86380 86390 1
432242 99432242 1001 86380 86390 1
432268 99432268 1001 86380 86390 1
432314 99432314 1001 86380 86390 1
433436 99433436 1001 86380 86390 1
433638 99433638 1001 86380 86390 1
433471 99433471 1001 86380 86390 1
432650 99432650 1001 86380 86390 1
433865 99433865 1001 86380 86390 1
434032 99434032 1001 86380 86390 1
435134 99435134 1001 86380 86390 1
435025 99435025 1001 86380 86390 1
436666 99436666 1001 86380 86390 1
436366 99436366 1001 86380 86390 1
436230 99436230 1001 86380 86390 1
437319 99437319 1001 86380 86390 1
300626 99300626 1001 86380 86390 1
300471 99300471 1001 86380 86390 1
300410 99300410 1001 86380 86390 1
300377 99300377 1001 86380 86390 1
300245 99300245 1001 86380 86390 1
300874 99300874 1001 86380 86390 1
300737 99300737 1001 86380 86390 1
301441 99301441 1001 86380 86390 1
301259 99301259 1001 86380 86390 1
301213 99301213 1001 86380 86390 1
301080 99301080 1001 86380 86390 1
300965 99300965 1001 86380 86390 1
301617 99301617 1001 86380 86390 1
301660 99301660 1001 86380 86390 1
301688 99301688 1001 86380 86390 1
301740 99301740 1001 86380 86390 1
302252 99302252 1001 86380 86390 1
302378 99302378 1001 86380 86390 1
302305 99302305 1001 86380 86390 1
302021 99302021 1001 86380 86390 1
302045 99302045 1001 86380 86390 1
302071 99302071 1001 86380 86390 1
301914 99301914 1001 86380 86390 1
302432 99302432 1001 86380 86390 1
302562 99302562 1001 86380 86390 1
302463 99302463 1001 86380 86390 1
303034 99303034 1001 86380 86390 1
303025 99303025 1001 86380 86390 1
302984 99302984 1001 86380 86390 1
302962 99302962 1001 86380 86390 1
302642 99302642 1001 86380 86390 1
302595 99302595 1001 86380 86390 1
303253 99303253 1001 86380 86390 1
303396 99303396 1001 86380 86390 1
303970 99303970 1001 86380 86390 1
303663 99303663 1001 86380 86390 1
303767 99303767 1001 86380 86390 1
303722 99303722 1001 86380 86390 1
304149 99304149 1001 86380 86390 1
304144 99304144 1001 86380 86390 1
304730 99304730 1001 86380 86390 1
304651 99304651 1001 86380 86390 1
304942 99304942 1001 86380 86390 1
305062 99305062 1001 86380 86390 1
305462 99305462 1001 86380 86390 1
500750 99500750 1001 86380 86390 1
500789 99500789 1001 86380 86390 1
500681 99500681 1001 86380 86390 1
500803 99500803 1001 86380 86390 1
500433 99500433 1001 86380 86390 1
500259 99500259 1001 86380 86390 1
500235 99500235 1001 86380 86390 1
500287 99500287 1001 86380 86390 1
500817 99500817 1001 86380 86390 1
500844 99500844 1001 86380 86390 1
500912 99500912 1001 86380 86390 1
501591 99501591 1001 86380 86390 1
501292 99501292 1001 86380 86390 1
501247 99501247 1001 86380 86390 1
501364 99501364 1001 86380 86390 1
502352 99502352 1001 86380 86390 1
502419 99502419 1001 86380 86390 1
502267 99502267 1001 86380 86390 1
502371 99502371 1001 86380 86390 1
502359 99502359 1001 86380 86390 1
502411 99502411 1001 86380 86390 1
502334 99502334 1001 86380 86390 1
502399 99502399 1001 86380 86390 1
502547 99502547 1001 86380 86390 1
502589 99502589 1001 86380 86390 1
503267 99503267 1001 86380 86390 1
503143 99503143 1001 86380 86390 1
503201 99503201 1001 86380 86390 1
502774 99502774 1001 86380 86390 1
502877 99502877 1001 86380 86390 1
503355 99503355 1001 86380 86390 1
503425 99503425 1001 86380 86390 1
503453 99503453 1001 86380 86390 1
503964 99503964 1001 86380 86390 1
503729 99503729 1001 86380 86390 1
503563 99503563 1001 86380 86390 1
503518 99503518 1001 86380 86390 1
503700 99503700 1001 86380 86390 1
504148 99504148 1001 86380 86390 1
504832 99504832 1001 86380 86390 1
504929 99504929 1001 86380 86390 1
504801 99504801 1001 86380 86390 1
504626 99504626 1001 86380 86390 1
504364 99504364 1001 86380 86390 1
504443 99504443 1001 86380 86390 1
504976 99504976 1001 86380 86390 1
505068 99505068 1001 86380 86390 1
505729 99505729 1001 86380 86390 1
505388 99505388 1001 86380 86390 1
505454 99505454 1001 86380 86390 1
505184 99505184 1001 86380 86390 1
506567 99506567 1001 86380 86390 1
506311 99506311 1001 86380 86390 1
506157 99506157 1001 86380 86390 1
506108 99506108 1001 86380 86390 1
506044 99506044 1001 86380 86390 1
506175 99506175 1001 86380 86390 1
506101 99506101 1001 86380 86390 1
506628 99506628 1001 86380 86390 1
506629 99506629 1001 86380 86390 1
507259 99507259 1001 86380 86390 1
507103 99507103 1001 86380 86390 1
507195 99507195 1001 86380 86390 1
507210 99507210 1001 86380 86390 1
507098 99507098 1001 86380 86390 1
506976 99506976 1001 86380 86390 1
507527 99507527 1001 86380 86390 1
508073 99508073 1001 86380 86390 1
508093 99508093 1001 86380 86390 1
507767 99507767 1001 86380 86390 1
508358 99508358 1001 86380 86390 1
508986 99508986 1001 86380 86390 1
508811 99508811 1001 86380 86390 1
508775 99508775 1001 86380 86390 1
509194 99509194 1001 86380 86390 1
509826 99509826 1001 86380 86390 1
509724 99509724 1001 86380 86390 1
509607 99509607 1001 86380 86390 1
509675 99509675 1001 86380 86390 1
509448 99509448 1001 86380 86390 1
509313 99509313 1001 86380 86390 1
509468 99509468 1001 86380 86390 1
509971 99509971 1001 86380 86390 1
509936 99509936 1001 86380 86390 1
510502 99510502 1001 86380 86390 1
510761 99510761 1001 86380 86390 1
511388 99511388 1001 86380 86390 1
511395 99511395 1001 86380 86390 1
511331 99511331 1001 86380 86390 1
511121 99511121 1001 86380 86390 1
511721 99511721 1001 86380 86390 1
511737 99511737 1001 86380 86390 1
512202 99512202 1001 86380 86390 1
512286 99512286 1001 86380 86390 1
511817 99511817 1001 86380 86390 1
511911 99511911 1001 86380 86390 1
512967 99512967 1001 86380 86390 1
512955 99512955 1001 86380 86390 1
512920 99512920 1001 86380 86390 1
512738 99512738 1001 86380 86390 1
513236 99513236 1001 86380 86390 1
513982 99513982 1001 86380 86390 1
513620 99513620 1001 86380 86390 1
513475 99513475 1001 86380 86390 1
513421 99513421 1001 86380 86390 1
514171 99514171 1001 86380 86390 1
514056 99514056 1001 86380 86390 1
514700 99514700 1001 86380 86390 1
514615 99514615 1001 86380 86390 1
514531 99514531 1001 86380 86390 1
514481 99514481 1001 86380 86390 1
514900 99514900 1001 86380 86390 1
515574 99515574 1001 86380 86390 1
515374 99515374 1001 86380 86390 1
515323 99515323 1001 86380 86390 1
515409 99515409 1001 86380 86390 1
515109 99515109 1001 86380 86390 1
515736 99515736 1001 86380 86390 1
516333 99516333 1001 86380 86390 1
516377 99516377 1001 86380 86390 1
516419 99516419 1001 86380 86390 1
516300 99516300 1001 86380 86390 1
516033 99516033 1001 86380 86390 1
515958 99515958 1001 86380 86390 1
516662 99516662 1001 86380 86390 1
517220 99517220 1001 86380 86390 1
517217 99517217 1001 86380 86390 1
516990 99516990 1001 86380 86390 1
517068 99517068 1001 86380 86390 1
517125 99517125 1001 86380 86390 1
516819 99516819 1001 86380 86390 1
516913 99516913 1001 86380 86390 1
516864 99516864 1001 86380 86390 1
516920 99516920 1001 86380 86390 1
517349 99517349 1001 86380 86390 1
517510 99517510 1001 86380 86390 1
518059 99518059 1001 86380 86390 1
518043 99518043 1001 86380 86390 1
518018 99518018 1001 86380 86390 1
517907 99517907 1001 86380 86390 1
517908 99517908 1001 86380 86390 1
517645 99517645 1001 86380 86390 1
517596 99517596 1001 86380 86390 1
518225 99518225 1001 86380 86390 1
518181 99518181 1001 86380 86390 1
518670 99518670 1001 86380 86390 1
518709 99518709 1001 86380 86390 1
518699 99518699 1001 86380 86390 1
518549 99518549 1001 86380 86390 1
518505 99518505 1001 86380 86390 1
518998 99518998 1001 86380 86390 1
519014 99519014 1001 86380 86390 1
519429 99519429 1001 86380 86390 1
519362 99519362 1001 86380 86390 1
519225 99519225 1001 86380 86390 1
519227 99519227 1001 86380 86390 1
520469 99520469 1001 86380 86390 1
520272 99520272 1001 86380 86390 1
520317 99520317 1001 86380 86390 1
520195 99520195 1001 86380 86390 1
520832 99520832 1001 86380 86390 1
521399 99521399 1001 86380 86390 1
521002 99521002 1001 86380 86390 1
520909 99520909 1001 86380 86390 1
521576 99521576 1001 86380 86390 1
521475 99521475 1001 86380 86390 1
522112 99522112 1001 86380 86390 1
522113 99522113 1001 86380 86390 1
522243 99522243 1001 86380 86390 1
522105 99522105 1001 86380 86390 1
522038 99522038 1001 86380 86390 1
521980 99521980 1001 86380 86390 1
521792 99521792 1001 86380 86390 1
521847 99521847 1001 86380 86390 1
522975 99522975 1001 86380 86390 1
522963 99522963 1001 86380 86390 1
522913 99522913 1001 86380 86390 1
522836 99522836 1001 86380 86390 1
522628 99522628 1001 86380 86390 1
523813 99523813 1001 86380 86390 1
523644 99523644 1001 86380 86390 1
524124 99524124 1001 86380 86390 1
524049 99524049 1001 86380 86390 1
523954 99523954 1001 86380 86390 1
524699 99524699 1001 86380 86390 1
524531 99524531 1001 86380 86390 1
524428 99524428 1001 86380 86390 1
524377 99524377 1001 86380 86390 1
524521 99524521 1001 86380 86390 1
524255 99524255 1001 86380 86390 1
524282 99524282 1001 86380 86390 1
524771 99524771 1001 86380 86390 1
524805 99524805 1001 86380 86390 1
525220 99525220 1001 86380 86390 1
525085 99525085 1001 86380 86390 1
525130 99525130 1001 86380 86390 1
525800 99525800 1001 86380 86390 1
526269 99526269 1001 86380 86390 1
526349 99526349 1001 86380 86390 1
526401 99526401 1001 86380 86390 1
526263 99526263 1001 86380 86390 1
526264 99526264 1001 86380 86390 1
526174 99526174 1001 86380 86390 1
525804 99525804 1001 86380 86390 1
525942 99525942 1001 86380 86390 1
526598 99526598 1001 86380 86390 1
527046 99527046 1001 86380 86390 1
527238 99527238 1001 86380 86390 1
526907 99526907 1001 86380 86390 1
526789 99526789 1001 86380 86390 1
526712 99526712 1001 86380 86390 1
526743 99526743 1001 86380 86390 1
527908 99527908 1001 86380 86390 1
528005 99528005 1001 86380 86390 1
527613 99527613 1001 86380 86390 1
527617 99527617 1001 86380 86390 1
528271 99528271 1001 86380 86390 1
528249 99528249 1001 86380 86390 1
528855 99528855 1001 86380 86390 1
528741 99528741 1001 86380 86390 1
528540 99528540 1001 86380 86390 1
528592 99528592 1001 86380 86390 1
528506 99528506 1001 86380 86390 1
528978 99528978 1001 86380 86390 1
529567 99529567 1001 86380 86390 1
529503 99529503 1001 86380 86390 1
529122 99529122 1001 86380 86390 1
529235 99529235 1001 86380 86390 1
530436 99530436 1001 86380 86390 1
530310 99530310 1001 86380 86390 1
529946 99529946 1001 86380 86390 1
529973 99529973 1001 86380 86390 1
530116 99530116 1001 86380 86390 1
530015 99530015 1001 86380 86390 1
530080 99530080 1001 86380 86390 1
529995 99529995 1001 86380 86390 1
530598 99530598 1001 86380 86390 1
530652 99530652 1001 86380 86390 1
531237 99531237 1001 86380 86390 1
531141 99531141 1001 86380 86390 1
531142 99531142 1001 86380 86390 1
530977 99530977 1001 86380 86390 1
530978 99530978 1001 86380 86390 1
531470 99531470 1001 86380 86390 1
532128 99532128 1001 86380 86390 1
531930 99531930 1001 86380 86390 1
532401 99532401 1001 86380 86390 1
532249 99532249 1001 86380 86390 1
532288 99532288 1001 86380 86390 1
532968 99532968 1001 86380 86390 1
532918 99532918 1001 86380 86390 1
532766 99532766 1001 86380 86390 1
532590 99532590 1001 86380 86390 1
532616 99532616 1001 86380 86390 1
533141 99533141 1001 86380 86390 1
533696 99533696 1001 86380 86390 1
533838 99533838 1001 86380 86390 1
533843 99533843 1001 86380 86390 1
533688 99533688 1001 86380 86390 1
533555 99533555 1001 86380 86390 1
534518 99534518 1001 86380 86390 1
534487 99534487 1001 86380 86390 1
534403 99534403 1001 86380 86390 1
534287 99534287 1001 86380 86390 1
534180 99534180 1001 86380 86390 1
534258 99534258 1001 86380 86390 1
534254 99534254 1001 86380 86390 1
534165 99534165 1001 86380 86390 1
534711 99534711 1001 86380 86390 1
534781 99534781 1001 86380 86390 1
535369 99535369 1001 86380 86390 1
535396 99535396 1001 86380 86390 1
535484 99535484 1001 86380 86390 1
535339 99535339 1001 86380 86390 1
535273 99535273 1001 86380 86390 1
535276 99535276 1001 86380 86390 1
535776 99535776 1001 86380 86390 1
535867 99535867 1001 86380 86390 1
537106 99537106 1001 86380 86390 1
536706 99536706 1001 86380 86390 1
537274 99537274 1001 86380 86390 1
537172 99537172 1001 86380 86390 1
537732 99537732 1001 86380 86390 1
537666 99537666 1001 86380 86390 1
538700 99538700 1001 86380 86390 1
538754 99538754 1001 86380 86390 1
538749 99538749 1001 86380 86390 1
538480 99538480 1001 86380 86390 1
538405 99538405 1001 86380 86390 1
538220 99538220 1001 86380 86390 1
538333 99538333 1001 86380 86390 1
538945 99538945 1001 86380 86390 1
538843 99538843 1001 86380 86390 1
538824 99538824 1001 86380 86390 1
539371 99539371 1001 86380 86390 1
539238 99539238 1001 86380 86390 1
539222 99539222 1001 86380 86390 1
539704 99539704 1001 86380 86390 1
539709 99539709 1001 86380 86390 1
539766 99539766 1001 86380 86390 1
540319 99540319 1001 86380 86390 1
540458 99540458 1001 86380 86390 1
540214 99540214 1001 86380 86390 1
540105 99540105 1001 86380 86390 1
540667 99540667 1001 86380 86390 1
541175 99541175 1001 86380 86390 1
541057 99541057 1001 86380 86390 1
541047 99541047 1001 86380 86390 1
540880 99540880 1001 86380 86390 1
540778 99540778 1001 86380 86390 1
540733 99540733 1001 86380 86390 1
540881 99540881 1001 86380 86390 1
541496 99541496 1001 86380 86390 1
541864 99541864 1001 86380 86390 1
541829 99541829 1001 86380 86390 1
541589 99541589 1001 86380 86390 1
541514 99541514 1001 86380 86390 1
541613 99541613 1001 86380 86390 1
542201 99542201 1001 86380 86390 1
542870 99542870 1001 86380 86390 1
542871 99542871 1001 86380 86390 1
542860 99542860 1001 86380 86390 1
542798 99542798 1001 86380 86390 1
542676 99542676 1001 86380 86390 1
542696 99542696 1001 86380 86390 1
542469 99542469 1001 86380 86390 1
543022 99543022 1001 86380 86390 1
543148 99543148 1001 86380 86390 1
543006 99543006 1001 86380 86390 1
543685 99543685 1001 86380 86390 1
543375 99543375 1001 86380 86390 1
543789 99543789 1001 86380 86390 1
543947 99543947 1001 86380 86390 1
544594 99544594 1001 86380 86390 1
544201 99544201 1001 86380 86390 1
544385 99544385 1001 86380 86390 1
544046 99544046 1001 86380 86390 1
544655 99544655 1001 86380 86390 1
417085 497 1001 26220 26877 1
500087 796 1001 54941 55241 1
505580 707 1002 39547 40207 1
400157 99400157 1001 86380 86390 1
400599 99400599 1001 86380 86390 1
400727 99400727 1001 86380 86390 1
400948 99400948 1001 86380 86390 1
401076 99401076 1001 86380 86390 1
401253 99401253 1001 86380 86390 1
401356 99401356 1001 86380 86390 1
401339 99401339 1001 86380 86390 1
401289 99401289 1001 86380 86390 1
401685 99401685 1001 86380 86390 1
401669 99401669 1001 86380 86390 1
402061 99402061 1001 86380 86390 1
402410 99402410 1001 86380 86390 1
403008 99403008 1001 86380 86390 1
403015 99403015 1001 86380 86390 1
403113 99403113 1001 86380 86390 1
403355 99403355 1001 86380 86390 1
403512 99403512 1001 86380 86390 1
403561 99403561 1001 86380 86390 1
403671 99403671 1001 86380 86390 1
404017 99404017 1001 86380 86390 1
404396 99404396 1001 86380 86390 1
404638 99404638 1001 86380 86390 1
405363 99405363 1001 86380 86390 1
405682 99405682 1001 86380 86390 1
405987 99405987 1001 86380 86390 1
406416 99406416 1001 86380 86390 1
406726 99406726 1001 86380 86390 1
406951 99406951 1001 86380 86390 1
407074 99407074 1001 86380 86390 1
407106 99407106 1001 86380 86390 1
407207 99407207 1001 86380 86390 1
407147 99407147 1001 86380 86390 1
407496 99407496 1001 86380 86390 1
407531 99407531 1001 86380 86390 1
407657 99407657 1001 86380 86390 1
407912 99407912 1001 86380 86390 1
408155 99408155 1001 86380 86390 1
408899 99408899 1001 86380 86390 1
409033 99409033 1001 86380 86390 1
409296 99409296 1001 86380 86390 1
409478 99409478 1001 86380 86390 1
409451 99409451 1001 86380 86390 1
409560 99409560 1001 86380 86390 1
409761 99409761 1001 86380 86390 1
409765 99409765 1001 86380 86390 1
409963 99409963 1001 86380 86390 1
410210 99410210 1001 86380 86390 1
410166 99410166 1001 86380 86390 1
410407 99410407 1001 86380 86390 1
410485 99410485 1001 86380 86390 1
410507 99410507 1001 86380 86390 1
411253 99411253 1001 86380 86390 1
411395 99411395 1001 86380 86390 1
411958 99411958 1001 86380 86390 1
412041 99412041 1001 86380 86390 1
412022 99412022 1001 86380 86390 1
412104 99412104 1001 86380 86390 1
412243 99412243 1001 86380 86390 1
412274 99412274 1001 86380 86390 1
412459 99412459 1001 86380 86390 1
413108 99413108 1001 86380 86390 1
412904 99412904 1001 86380 86390 1
414098 99414098 1001 86380 86390 1
413706 99413706 1001 86380 86390 1
415232 99415232 1001 86380 86390 1
415333 99415333 1001 86380 86390 1
416874 99416874 1001 86380 86390 1
416859 99416859 1001 86380 86390 1
416320 99416320 1001 86380 86390 1
416152 99416152 1001 86380 86390 1
415838 99415838 1001 86380 86390 1
415787 99415787 1001 86380 86390 1
415788 99415788 1001 86380 86390 1
415842 99415842 1001 86380 86390 1
417319 99417319 1001 86380 86390 1
417060 99417060 1001 86380 86390 1
417414 99417414 1001 86380 86390 1
418603 99418603 1001 86380 86390 1
418594 99418594 1001 86380 86390 1
418056 99418056 1001 86380 86390 1
418412 99418412 1001 86380 86390 1
417853 99417853 1001 86380 86390 1
418967 99418967 1001 86380 86390 1
420166 99420166 1001 86380 86390 1
420031 99420031 1001 86380 86390 1
419833 99419833 1001 86380 86390 1
419325 99419325 1001 86380 86390 1
420590 99420590 1001 86380 86390 1
420753 99420753 1001 86380 86390 1
421347 99421347 1001 86380 86390 1
421204 99421204 1001 86380 86390 1
422348 99422348 1001 86380 86390 1
423108 99423108 1001 86380 86390 1
423832 99423832 1001 86380 86390 1
425063 99425063 1001 86380 86390 1
425242 99425242 1001 86380 86390 1
424737 99424737 1001 86380 86390 1
424689 99424689 1001 86380 86390 1
424726 99424726 1001 86380 86390 1
424976 99424976 1001 86380 86390 1
424243 99424243 1001 86380 86390 1
424301 99424301 1001 86380 86390 1
424203 99424203 1001 86380 86390 1
427043 99427043 1001 86380 86390 1
426906 99426906 1001 86380 86390 1
427001 99427001 1001 86380 86390 1
426446 99426446 1001 86380 86390 1
426666 99426666 1001 86380 86390 1
426307 99426307 1001 86380 86390 1
426457 99426457 1001 86380 86390 1
426336 99426336 1001 86380 86390 1
426655 99426655 1001 86380 86390 1
426012 99426012 1001 86380 86390 1
426138 99426138 1001 86380 86390 1
426109 99426109 1001 86380 86390 1
428641 99428641 1001 86380 86390 1
428434 99428434 1001 86380 86390 1
428602 99428602 1001 86380 86390 1
428191 99428191 1001 86380 86390 1
428173 99428173 1001 86380 86390 1
428109 99428109 1001 86380 86390 1
428155 99428155 1001 86380 86390 1
427692 99427692 1001 86380 86390 1
427747 99427747 1001 86380 86390 1
429967 99429967 1001 86380 86390 1
430227 99430227 1001 86380 86390 1
430335 99430335 1001 86380 86390 1
430111 99430111 1001 86380 86390 1
430360 99430360 1001 86380 86390 1
429813 99429813 1001 86380 86390 1
430486 99430486 1001 86380 86390 1
430569 99430569 1001 86380 86390 1
431608 99431608 1001 86380 86390 1
431333 99431333 1001 86380 86390 1
431363 99431363 1001 86380 86390 1
431496 99431496 1001 86380 86390 1
431245 99431245 1001 86380 86390 1
431073 99431073 1001 86380 86390 1
431233 99431233 1001 86380 86390 1
432375 99432375 1001 86380 86390 1
432417 99432417 1001 86380 86390 1
432335 99432335 1001 86380 86390 1
433427 99433427 1001 86380 86390 1
433053 99433053 1001 86380 86390 1
433251 99433251 1001 86380 86390 1
433006 99433006 1001 86380 86390 1
433176 99433176 1001 86380 86390 1
432638 99432638 1001 86380 86390 1
432541 99432541 1001 86380 86390 1
433817 99433817 1001 86380 86390 1
434100 99434100 1001 86380 86390 1
433933 99433933 1001 86380 86390 1
434887 99434887 1001 86380 86390 1
434343 99434343 1001 86380 86390 1
435678 99435678 1001 86380 86390 1
435631 99435631 1001 86380 86390 1
435840 99435840 1001 86380 86390 1
435777 99435777 1001 86380 86390 1
436873 99436873 1001 86380 86390 1
436097 99436097 1001 86380 86390 1
436244 99436244 1001 86380 86390 1
300042 99300042 1001 86380 86390 1
300103 99300103 1001 86380 86390 1
300040 99300040 1001 86380 86390 1
300404 99300404 1001 86380 86390 1
300216 99300216 1001 86380 86390 1
301481 99301481 1001 86380 86390 1
301447 99301447 1001 86380 86390 1
301175 99301175 1001 86380 86390 1
301318 99301318 1001 86380 86390 1
301583 99301583 1001 86380 86390 1
301584 99301584 1001 86380 86390 1
302320 99302320 1001 86380 86390 1
302064 99302064 1001 86380 86390 1
301874 99301874 1001 86380 86390 1
302458 99302458 1001 86380 86390 1
302425 99302425 1001 86380 86390 1
302558 99302558 1001 86380 86390 1
302953 99302953 1001 86380 86390 1
302958 99302958 1001 86380 86390 1
302894 99302894 1001 86380 86390 1
302716 99302716 1001 86380 86390 1
302765 99302765 1001 86380 86390 1
302715 99302715 1001 86380 86390 1
304006 99304006 1001 86380 86390 1
303974 99303974 1001 86380 86390 1
303962 99303962 1001 86380 86390 1
303911 99303911 1001 86380 86390 1
303628 99303628 1001 86380 86390 1
303747 99303747 1001 86380 86390 1
303574 99303574 1001 86380 86390 1
303447 99303447 1001 86380 86390 1
303579 99303579 1001 86380 86390 1
304154 99304154 1001 86380 86390 1
304129 99304129 1001 86380 86390 1
304719 99304719 1001 86380 86390 1
304657 99304657 1001 86380 86390 1
304830 99304830 1001 86380 86390 1
304857 99304857 1001 86380 86390 1
304666 99304666 1001 86380 86390 1
304562 99304562 1001 86380 86390 1
304243 99304243 1001 86380 86390 1
304336 99304336 1001 86380 86390 1
305495 99305495 1001 86380 86390 1
305658 99305658 1001 86380 86390 1
305536 99305536 1001 86380 86390 1
305668 99305668 1001 86380 86390 1
305362 99305362 1001 86380 86390 1
305202 99305202 1001 86380 86390 1
305113 99305113 1001 86380 86390 1
500128 99500128 1001 86380 86390 1
500083 99500083 1001 86380 86390 1
500636 99500636 1001 86380 86390 1
500690 99500690 1001 86380 86390 1
500773 99500773 1001 86380 86390 1
500496 99500496 1001 86380 86390 1
500562 99500562 1001 86380 86390 1
500593 99500593 1001 86380 86390 1
500325 99500325 1001 86380 86390 1
500224 99500224 1001 86380 86390 1
500250 99500250 1001 86380 86390 1
500967 99500967 1001 86380 86390 1
500944 99500944 1001 86380 86390 1
501010 99501010 1001 86380 86390 1
500830 99500830 1001 86380 86390 1
501374 99501374 1001 86380 86390 1
501188 99501188 1001 86380 86390 1
501178 99501178 1001 86380 86390 1
501650 99501650 1001 86380 86390 1
502281 99502281 1001 86380 86390 1
502074 99502074 1001 86380 86390 1
502512 99502512 1001 86380 86390 1
503113 99503113 1001 86380 86390 1
503109 99503109 1001 86380 86390 1
503162 99503162 1001 86380 86390 1
502947 99502947 1001 86380 86390 1
503407 99503407 1001 86380 86390 1
503463 99503463 1001 86380 86390 1
503379 99503379 1001 86380 86390 1
504067 99504067 1001 86380 86390 1
503994 99503994 1001 86380 86390 1
503721 99503721 1001 86380 86390 1
503761 99503761 1001 86380 86390 1
503668 99503668 1001 86380 86390 1
503539 99503539 1001 86380 86390 1
504180 99504180 1001 86380 86390 1
504247 99504247 1001 86380 86390 1
504289 99504289 1001 86380 86390 1
504804 99504804 1001 86380 86390 1
504898 99504898 1001 86380 86390 1
504760 99504760 1001 86380 86390 1
504937 99504937 1001 86380 86390 1
504534 99504534 1001 86380 86390 1
504379 99504379 1001 86380 86390 1
505033 99505033 1001 86380 86390 1
504982 99504982 1001 86380 86390 1
505580 99505580 1001 86380 86390 1
505609 99505609 1001 86380 86390 1
505625 99505625 1001 86380 86390 1
505554 99505554 1001 86380 86390 1
505438 99505438 1001 86380 86390 1
505186 99505186 1001 86380 86390 1
505847 99505847 1001 86380 86390 1
505864 99505864 1001 86380 86390 1
505890 99505890 1001 86380 86390 1
505907 99505907 1001 86380 86390 1
505948 99505948 1001 86380 86390 1
506533 99506533 1001 86380 86390 1
506488 99506488 1001 86380 86390 1
506249 99506249 1001 86380 86390 1
506353 99506353 1001 86380 86390 1
506367 99506367 1001 86380 86390 1
506171 99506171 1001 86380 86390 1
505996 99505996 1001 86380 86390 1
506090 99506090 1001 86380 86390 1
506701 99506701 1001 86380 86390 1
506695 99506695 1001 86380 86390 1
507403 99507403 1001 86380 86390 1
507404 99507404 1001 86380 86390 1
507087 99507087 1001 86380 86390 1
507141 99507141 1001 86380 86390 1
507206 99507206 1001 86380 86390 1
506993 99506993 1001 86380 86390 1
507605 99507605 1001 86380 86390 1
508085 99508085 1001 86380 86390 1
508100 99508100 1001 86380 86390 1
508182 99508182 1001 86380 86390 1
507931 99507931 1001 86380 86390 1
508329 99508329 1001 86380 86390 1
509026 99509026 1001 86380 86390 1
508824 99508824 1001 86380 86390 1
508825 99508825 1001 86380 86390 1
508710 99508710 1001 86380 86390 1
508802 99508802 1001 86380 86390 1
509268 99509268 1001 86380 86390 1
509431 99509431 1001 86380 86390 1
509927 99509927 1001 86380 86390 1
509904 99509904 1001 86380 86390 1
509918 99509918 1001 86380 86390 1
509972 99509972 1001 86380 86390 1
510065 99510065 1001 86380 86390 1
510484 99510484 1001 86380 86390 1
510434 99510434 1001 86380 86390 1
510233 99510233 1001 86380 86390 1
510523 99510523 1001 86380 86390 1
511233 99511233 1001 86380 86390 1
511298 99511298 1001 86380 86390 1
511332 99511332 1001 86380 86390 1
511027 99511027 1001 86380 86390 1
511030 99511030 1001 86380 86390 1
511136 99511136 1001 86380 86390 1
511112 99511112 1001 86380 86390 1
511669 99511669 1001 86380 86390 1
511582 99511582 1001 86380 86390 1
512318 99512318 1001 86380 86390 1
512306 99512306 1001 86380 86390 1
512377 99512377 1001 86380 86390 1
512057 99512057 1001 86380 86390 1
511919 99511919 1001 86380 86390 1
512457 99512457 1001 86380 86390 1
512492 99512492 1001 86380 86390 1
513154 99513154 1001 86380 86390 1
513022 99513022 1001 86380 86390 1
512597 99512597 1001 86380 86390 1
512736 99512736 1001 86380 86390 1
513528 99513528 1001 86380 86390 1
513601 99513601 1001 86380 86390 1
514108 99514108 1001 86380 86390 1
514811 99514811 1001 86380 86390 1
514685 99514685 1001 86380 86390 1
514591 99514591 1001 86380 86390 1
514580 99514580 1001 86380 86390 1
514250 99514250 1001 86380 86390 1
514430 99514430 1001 86380 86390 1
514922 99514922 1001 86380 86390 1
514992 99514992 1001 86380 86390 1
514956 99514956 1001 86380 86390 1
515406 99515406 1001 86380 86390 1
515474 99515474 1001 86380 86390 1
515065 99515065 1001 86380 86390 1
516488 99516488 1001 86380 86390 1
516341 99516341 1001 86380 86390 1
516126 99516126 1001 86380 86390 1
516170 99516170 1001 86380 86390 1
516171 99516171 1001 86380 86390 1
515904 99515904 1001 86380 86390 1
515894 99515894 1001 86380 86390 1
516078 99516078 1001 86380 86390 1
516092 99516092 1001 86380 86390 1
516624 99516624 1001 86380 86390 1
516682 99516682 1001 86380 86390 1
516700 99516700 1001 86380 86390 1
517131 99517131 1001 86380 86390 1
516954 99516954 1001 86380 86390 1
516832 99516832 1001 86380 86390 1
516846 99516846 1001 86380 86390 1
516743 99516743 1001 86380 86390 1
516753 99516753 1001 86380 86390 1
517398 99517398 1001 86380 86390 1
517390 99517390 1001 86380 86390 1
517525 99517525 1001 86380 86390 1
518061 99518061 1001 86380 86390 1
518087 99518087 1001 86380 86390 1
517998 99517998 1001 86380 86390 1
517999 99517999 1001 86380 86390 1
517834 99517834 1001 86380 86390 1
517675 99517675 1001 86380 86390 1
517670 99517670 1001 86380 86390 1
518165 99518165 1001 86380 86390 1
518958 99518958 1001 86380 86390 1
518857 99518857 1001 86380 86390 1
518616 99518616 1001 86380 86390 1
519091 99519091 1001 86380 86390 1
519766 99519766 1001 86380 86390 1
519772 99519772 1001 86380 86390 1
519475 99519475 1001 86380 86390 1
519516 99519516 1001 86380 86390 1
519876 99519876 1001 86380 86390 1
519904 99519904 1001 86380 86390 1
520527 99520527 1001 86380 86390 1
520557 99520557 1001 86380 86390 1
520598 99520598 1001 86380 86390 1
520633 99520633 1001 86380 86390 1
520358 99520358 1001 86380 86390 1
520407 99520407 1001 86380 86390 1
520208 99520208 1001 86380 86390 1
520131 99520131 1001 86380 86390 1
520708 99520708 1001 86380 86390 1
520761 99520761 1001 86380 86390 1
521299 99521299 1001 86380 86390 1
521418 99521418 1001 86380 86390 1
521356 99521356 1001 86380 86390 1
521424 99521424 1001 86380 86390 1
521119 99521119 1001 86380 86390 1
521040 99521040 1001 86380 86390 1
521007 99521007 1001 86380 86390 1
521557 99521557 1001 86380 86390 1
521511 99521511 1001 86380 86390 1
522206 99522206 1001 86380 86390 1
522129 99522129 1001 86380 86390 1
522207 99522207 1001 86380 86390 1
522280 99522280 1001 86380 86390 1
522174 99522174 1001 86380 86390 1
521899 99521899 1001 86380 86390 1
521978 99521978 1001 86380 86390 1
521776 99521776 1001 86380 86390 1
521699 99521699 1001 86380 86390 1
521783 99521783 1001 86380 86390 1
522447 99522447 1001 86380 86390 1
522492 99522492 1001 86380 86390 1
522947 99522947 1001 86380 86390 1
522499 99522499 1001 86380 86390 1
523184 99523184 1001 86380 86390 1
523745 99523745 1001 86380 86390 1
523638 99523638 1001 86380 86390 1
523590 99523590 1001 86380 86390 1
524061 99524061 1001 86380 86390 1
524012 99524012 1001 86380 86390 1
524744 99524744 1001 86380 86390 1
524677 99524677 1001 86380 86390 1
524763 99524763 1001 86380 86390 1
524283 99524283 1001 86380 86390 1
524288 99524288 1001 86380 86390 1
524303 99524303 1001 86380 86390 1
524784 99524784 1001 86380 86390 1
524908 99524908 1001 86380 86390 1
525394 99525394 1001 86380 86390 1
525570 99525570 1001 86380 86390 1
525434 99525434 1001 86380 86390 1
525573 99525573 1001 86380 86390 1
525370 99525370 1001 86380 86390 1
526295 99526295 1001 86380 86390 1
526178 99526178 1001 86380 86390 1
525869 99525869 1001 86380 86390 1
525883 99525883 1001 86380 86390 1
525935 99525935 1001 86380 86390 1
526460 99526460 1001 86380 86390 1
526553 99526553 1001 86380 86390 1
526595 99526595 1001 86380 86390 1
526599 99526599 1001 86380 86390 1
526865 99526865 1001 86380 86390 1
526799 99526799 1001 86380 86390 1
527352 99527352 1001 86380 86390 1
527280 99527280 1001 86380 86390 1
528039 99528039 1001 86380 86390 1
527948 99527948 1001 86380 86390 1
527900 99527900 1001 86380 86390 1
527732 99527732 1001 86380 86390 1
527680 99527680 1001 86380 86390 1
527786 99527786 1001 86380 86390 1
527800 99527800 1001 86380 86390 1
528204 99528204 1001 86380 86390 1
528219 99528219 1001 86380 86390 1
528893 99528893 1001 86380 86390 1
528595 99528595 1001 86380 86390 1
528636 99528636 1001 86380 86390 1
528367 99528367 1001 86380 86390 1
529043 99529043 1001 86380 86390 1
529573 99529573 1001 86380 86390 1
529718 99529718 1001 86380 86390 1
529522 99529522 1001 86380 86390 1
529387 99529387 1001 86380 86390 1
529479 99529479 1001 86380 86390 1
529455 99529455 1001 86380 86390 1
529244 99529244 1001 86380 86390 1
529893 99529893 1001 86380 86390 1
529745 99529745 1001 86380 86390 1
530349 99530349 1001 86380 86390 1
530221 99530221 1001 86380 86390 1
530316 99530316 1001 86380 86390 1
530200 99530200 1001 86380 86390 1
530162 99530162 1001 86380 86390 1
530687 99530687 1001 86380 86390 1
530675 99530675 1001 86380 86390 1
531193 99531193 1001 86380 86390 1
531324 99531324 1001 86380 86390 1
531021 99531021 1001 86380 86390 1
531023 99531023 1001 86380 86390 1
531055 99531055 1001 86380 86390 1
531390 99531390 1001 86380 86390 1
531407 99531407 1001 86380 86390 1
531500 99531500 1001 86380 86390 1
531542 99531542 1001 86380 86390 1
531389 99531389 1001 86380 86390 1
532116 99532116 1001 86380 86390 1
532158 99532158 1001 86380 86390 1
532020 99532020 1001 86380 86390 1
532195 99532195 1001 86380 86390 1
531901 99531901 1001 86380 86390 1
531855 99531855 1001 86380 86390 1
531758 99531758 1001 86380 86390 1
531794 99531794 1001 86380 86390 1
532956 99532956 1001 86380 86390 1
532647 99532647 1001 86380 86390 1
532789 99532789 1001 86380 86390 1
532528 99532528 1001 86380 86390 1
532507 99532507 1001 86380 86390 1
533232 99533232 1001 86380 86390 1
533131 99533131 1001 86380 86390 1
533041 99533041 1001 86380 86390 1
533798 99533798 1001 86380 86390 1
533753 99533753 1001 86380 86390 1
533741 99533741 1001 86380 86390 1
533906 99533906 1001 86380 86390 1
534570 99534570 1001 86380 86390 1
534626 99534626 1001 86380 86390 1
534580 99534580 1001 86380 86390 1
534404 99534404 1001 86380 86390 1
534317 99534317 1001 86380 86390 1
534343 99534343 1001 86380 86390 1
534435 99534435 1001 86380 86390 1
534281 99534281 1001 86380 86390 1
534240 99534240 1001 86380 86390 1
534137 99534137 1001 86380 86390 1
535457 99535457 1001 86380 86390 1
535470 99535470 1001 86380 86390 1
535212 99535212 1001 86380 86390 1
535045 99535045 1001 86380 86390 1
534904 99534904 1001 86380 86390 1
534907 99534907 1001 86380 86390 1
534922 99534922 1001 86380 86390 1
535517 99535517 1001 86380 86390 1
535648 99535648 1001 86380 86390 1
536151 99536151 1001 86380 86390 1
536093 99536093 1001 86380 86390 1
535937 99535937 1001 86380 86390 1
536006 99536006 1001 86380 86390 1
535974 99535974 1001 86380 86390 1
535800 99535800 1001 86380 86390 1
536416 99536416 1001 86380 86390 1
537098 99537098 1001 86380 86390 1
536795 99536795 1001 86380 86390 1
536622 99536622 1001 86380 86390 1
536742 99536742 1001 86380 86390 1
536561 99536561 1001 86380 86390 1
537340 99537340 1001 86380 86390 1
537555 99537555 1001 86380 86390 1
537452 99537452 1001 86380 86390 1
537415 99537415 1001 86380 86390 1
538070 99538070 1001 86380 86390 1
538738 99538738 1001 86380 86390 1
538413 99538413 1001 86380 86390 1
538285 99538285 1001 86380 86390 1
538339 99538339 1001 86380 86390 1
538340 99538340 1001 86380 86390 1
538372 99538372 1001 86380 86390 1
538817 99538817 1001 86380 86390 1
539478 99539478 1001 86380 86390 1
539547 99539547 1001 86380 86390 1
539425 99539425 1001 86380 86390 1
539374 99539374 1001 86380 86390 1
539249 99539249 1001 86380 86390 1
539276 99539276 1001 86380 86390 1
539278 99539278 1001 86380 86390 1
539127 99539127 1001 86380 86390 1
539208 99539208 1001 86380 86390 1
539045 99539045 1001 86380 86390 1
539751 99539751 1001 86380 86390 1
540449 99540449 1001 86380 86390 1
540106 99540106 1001 86380 86390 1
540067 99540067 1001 86380 86390 1
540135 99540135 1001 86380 86390 1
539911 99539911 1001 86380 86390 1
540045 99540045 1001 86380 86390 1
540672 99540672 1001 86380 86390 1
540530 99540530 1001 86380 86390 1
540635 99540635 1001 86380 86390 1
540574 99540574 1001 86380 86390 1
541290 99541290 1001 86380 86390 1
541161 99541161 1001 86380 86390 1
541039 99541039 1001 86380 86390 1
541079 99541079 1001 86380 86390 1
540888 99540888 1001 86380 86390 1
541476 99541476 1001 86380 86390 1
541419 99541419 1001 86380 86390 1
541774 99541774 1001 86380 86390 1
541660 99541660 1001 86380 86390 1
542208 99542208 1001 86380 86390 1
542173 99542173 1001 86380 86390 1
542163 99542163 1001 86380 86390 1
542835 99542835 1001 86380 86390 1
542924 99542924 1001 86380 86390 1
542941 99542941 1001 86380 86390 1
542553 99542553 1001 86380 86390 1
542418 99542418 1001 86380 86390 1
542498 99542498 1001 86380 86390 1
543070 99543070 1001 86380 86390 1
543629 99543629 1001 86380 86390 1
543518 99543518 1001 86380 86390 1
543474 99543474 1001 86380 86390 1
543304 99543304 1001 86380 86390 1
544353 99544353 1001 86380 86390 1
544299 99544299 1001 86380 86390 1
544108 99544108 1001 86380 86390 1
543978 99543978 1001 86380 86390 1
544183 99544183 1001 86380 86390 1
544634 99544634 1001 86380 86390 1
519408 988 1002 27685 32762 1
400055 99400055 1001 86380 86390 1
400166 99400166 1001 86380 86390 1
400193 99400193 1001 86380 86390 1
400425 99400425 1001 86380 86390 1
400757 99400757 1001 86380 86390 1
401702 99401702 1001 86380 86390 1
402114 99402114 1001 86380 86390 1
402395 99402395 1001 86380 86390 1
402737 99402737 1001 86380 86390 1
402798 99402798 1001 86380 86390 1
403116 99403116 1001 86380 86390 1
403254 99403254 1001 86380 86390 1
403300 99403300 1001 86380 86390 1
403228 99403228 1001 86380 86390 1
403437 99403437 1001 86380 86390 1
403894 99403894 1001 86380 86390 1
403994 99403994 1001 86380 86390 1
404377 99404377 1001 86380 86390 1
404508 99404508 1001 86380 86390 1
404684 99404684 1001 86380 86390 1
404983 99404983 1001 86380 86390 1
405015 99405015 1001 86380 86390 1
405175 99405175 1001 86380 86390 1
405257 99405257 1001 86380 86390 1
405556 99405556 1001 86380 86390 1
406011 99406011 1001 86380 86390 1
406216 99406216 1001 86380 86390 1
406242 99406242 1001 86380 86390 1
406260 99406260 1001 86380 86390 1
406438 99406438 1001 86380 86390 1
406827 99406827 1001 86380 86390 1
406944 99406944 1001 86380 86390 1
407422 99407422 1001 86380 86390 1
407530 99407530 1001 86380 86390 1
407536 99407536 1001 86380 86390 1
407776 99407776 1001 86380 86390 1
408075 99408075 1001 86380 86390 1
407992 99407992 1001 86380 86390 1
408276 99408276 1001 86380 86390 1
408351 99408351 1001 86380 86390 1
408328 99408328 1001 86380 86390 1
408331 99408331 1001 86380 86390 1
408420 99408420 1001 86380 86390 1
408666 99408666 1001 86380 86390 1
408823 99408823 1001 86380 86390 1
409046 99409046 1001 86380 86390 1
409027 99409027 1001 86380 86390 1
409262 99409262 1001 86380 86390 1
409322 99409322 1001 86380 86390 1
409707 99409707 1001 86380 86390 1
409942 99409942 1001 86380 86390 1
410342 99410342 1001 86380 86390 1
410558 99410558 1001 86380 86390 1
410928 99410928 1001 86380 86390 1
410939 99410939 1001 86380 86390 1
411458 99411458 1001 86380 86390 1
411431 99411431 1001 86380 86390 1
411732 99411732 1001 86380 86390 1
411841 99411841 1001 86380 86390 1
412140 99412140 1001 86380 86390 1
412090 99412090 1001 86380 86390 1
412326 99412326 1001 86380 86390 1
413570 99413570 1001 86380 86390 1
413656 99413656 1001 86380 86390 1
413158 99413158 1001 86380 86390 1
413805 99413805 1001 86380 86390 1
415075 99415075 1001 86380 86390 1
415320 99415320 1001 86380 86390 1
414930 99414930 1001 86380 86390 1
415287 99415287 1001 86380 86390 1
414417 99414417 1001 86380 86390 1
415388 99415388 1001 86380 86390 1
416865 99416865 1001 86380 86390 1
416898 99416898 1001 86380 86390 1
416293 99416293 1001 86380 86390 1
416507 99416507 1001 86380 86390 1
416248 99416248 1001 86380 86390 1
415819 99415819 1001 86380 86390 1
416129 99416129 1001 86380 86390 1
416026 99416026 1001 86380 86390 1
417093 99417093 1001 86380 86390 1
417057 99417057 1001 86380 86390 1
417127 99417127 1001 86380 86390 1
417519 99417519 1001 86380 86390 1
418586 99418586 1001 86380 86390 1
418349 99418349 1001 86380 86390 1
417692 99417692 1001 86380 86390 1
418853 99418853 1001 86380 86390 1
418960 99418960 1001 86380 86390 1
418947 99418947 1001 86380 86390 1
420516 99420516 1001 86380 86390 1
420680 99420680 1001 86380 86390 1
420805 99420805 1001 86380 86390 1
422043 99422043 1001 86380 86390 1
421296 99421296 1001 86380 86390 1
421398 99421398 1001 86380 86390 1
421573 99421573 1001 86380 86390 1
421595 99421595 1001 86380 86390 1
421492 99421492 1001 86380 86390 1
420948 99420948 1001 86380 86390 1
421153 99421153 1001 86380 86390 1
420925 99420925 1001 86380 86390 1
422489 99422489 1001 86380 86390 1
422174 99422174 1001 86380 86390 1
423570 99423570 1001 86380 86390 1
423274 99423274 1001 86380 86390 1
423101 99423101 1001 86380 86390 1
422623 99422623 1001 86380 86390 1
422671 99422671 1001 86380 86390 1
422547 99422547 1001 86380 86390 1
423763 99423763 1001 86380 86390 1
425325 99425325 1001 86380 86390 1
425104 99425104 1001 86380 86390 1
425273 99425273 1001 86380 86390 1
424648 99424648 1001 86380 86390 1
424837 99424837 1001 86380 86390 1
424633 99424633 1001 86380 86390 1
424946 99424946 1001 86380 86390 1
425711 99425711 1001 86380 86390 1
425565 99425565 1001 86380 86390 1
426980 99426980 1001 86380 86390 1
426768 99426768 1001 86380 86390 1
426960 99426960 1001 86380 86390 1
426498 99426498 1001 86380 86390 1
426129 99426129 1001 86380 86390 1
427261 99427261 1001 86380 86390 1
428551 99428551 1001 86380 86390 1
428595 99428595 1001 86380 86390 1
428060 99428060 1001 86380 86390 1
428152 99428152 1001 86380 86390 1
427794 99427794 1001 86380 86390 1
427645 99427645 1001 86380 86390 1
427597 99427597 1001 86380 86390 1
429152 99429152 1001 86380 86390 1
428898 99428898 1001 86380 86390 1
429641 99429641 1001 86380 86390 1
429209 99429209 1001 86380 86390 1
430744 99430744 1001 86380 86390 1
431679 99431679 1001 86380 86390 1
431874 99431874 1001 86380 86390 1
431976 99431976 1001 86380 86390 1
431150 99431150 1001 86380 86390 1
431260 99431260 1001 86380 86390 1
432384 99432384 1001 86380 86390 1
433684 99433684 1001 86380 86390 1
432947 99432947 1001 86380 86390 1
432920 99432920 1001 86380 86390 1
432983 99432983 1001 86380 86390 1
432562 99432562 1001 86380 86390 1
433837 99433837 1001 86380 86390 1
433900 99433900 1001 86380 86390 1
434006 99434006 1001 86380 86390 1
433908 99433908 1001 86380 86390 1
433849 99433849 1001 86380 86390 1
435281 99435281 1001 86380 86390 1
434704 99434704 1001 86380 86390 1
434608 99434608 1001 86380 86390 1
434678 99434678 1001 86380 86390 1
434679 99434679 1001 86380 86390 1
434440 99434440 1001 86380 86390 1
434509 99434509 1001 86380 86390 1
435574 99435574 1001 86380 86390 1
435477 99435477 1001 86380 86390 1
436898 99436898 1001 86380 86390 1
436361 99436361 1001 86380 86390 1
435896 99435896 1001 86380 86390 1
300708 99300708 1001 86380 86390 1
300458 99300458 1001 86380 86390 1
300491 99300491 1001 86380 86390 1
300304 99300304 1001 86380 86390 1
300227 99300227 1001 86380 86390 1
300282 99300282 1001 86380 86390 1
300911 99300911 1001 86380 86390 1
300904 99300904 1001 86380 86390 1
301416 99301416 1001 86380 86390 1
301378 99301378 1001 86380 86390 1
301184 99301184 1001 86380 86390 1
301236 99301236 1001 86380 86390 1
301198 99301198 1001 86380 86390 1
301600 99301600 1001 86380 86390 1
302370 99302370 1001 86380 86390 1
302125 99302125 1001 86380 86390 1
302096 99302096 1001 86380 86390 1
301993 99301993 1001 86380 86390 1
301955 99301955 1001 86380 86390 1
303035 99303035 1001 86380 86390 1
302811 99302811 1001 86380 86390 1
302936 99302936 1001 86380 86390 1
302711 99302711 1001 86380 86390 1
302598 99302598 1001 86380 86390 1
303427 99303427 1001 86380 86390 1
303496 99303496 1001 86380 86390 1
303562 99303562 1001 86380 86390 1
304571 99304571 1001 86380 86390 1
304494 99304494 1001 86380 86390 1
304381 99304381 1001 86380 86390 1
304433 99304433 1001 86380 86390 1
305003 99305003 1001 86380 86390 1
305019 99305019 1001 86380 86390 1
305615 99305615 1001 86380 86390 1
305310 99305310 1001 86380 86390 1
305247 99305247 1001 86380 86390 1
305153 99305153 1001 86380 86390 1
500178 99500178 1001 86380 86390 1
500737 99500737 1001 86380 86390 1
500613 99500613 1001 86380 86390 1
500792 99500792 1001 86380 86390 1
500629 99500629 1001 86380 86390 1
500454 99500454 1001 86380 86390 1
500546 99500546 1001 86380 86390 1
500356 99500356 1001 86380 86390 1
500969 99500969 1001 86380 86390 1
501517 99501517 1001 86380 86390 1
501454 99501454 1001 86380 86390 1
501506 99501506 1001 86380 86390 1
501255 99501255 1001 86380 86390 1
501312 99501312 1001 86380 86390 1
501329 99501329 1001 86380 86390 1
501642 99501642 1001 86380 86390 1
502355 99502355 1001 86380 86390 1
502335 99502335 1001 86380 86390 1
501889 99501889 1001 86380 86390 1
501980 99501980 1001 86380 86390 1
501981 99501981 1001 86380 86390 1
502959 99502959 1001 86380 86390 1
503044 99503044 1001 86380 86390 1
503046 99503046 1001 86380 86390 1
502917 99502917 1001 86380 86390 1
502778 99502778 1001 86380 86390 1
502832 99502832 1001 86380 86390 1
502689 99502689 1001 86380 86390 1
504014 99504014 1001 86380 86390 1
503880 99503880 1001 86380 86390 1
503649 99503649 1001 86380 86390 1
504314 99504314 1001 86380 86390 1
504201 99504201 1001 86380 86390 1
504823 99504823 1001 86380 86390 1
504839 99504839 1001 86380 86390 1
504570 99504570 1001 86380 86390 1
504600 99504600 1001 86380 86390 1
504326 99504326 1001 86380 86390 1
504327 99504327 1001 86380 86390 1
504367 99504367 1001 86380 86390 1
505133 99505133 1001 86380 86390 1
505378 99505378 1001 86380 86390 1
505457 99505457 1001 86380 86390 1
505851 99505851 1001 86380 86390 1
505777 99505777 1001 86380 86390 1
505818 99505818 1001 86380 86390 1
506442 99506442 1001 86380 86390 1
506436 99506436 1001 86380 86390 1
506302 99506302 1001 86380 86390 1
506723 99506723 1001 86380 86390 1
506392 99506392 1001 86380 86390 1
506885 99506885 1001 86380 86390 1
507549 99507549 1001 86380 86390 1
508163 99508163 1001 86380 86390 1
508246 99508246 1001 86380 86390 1
507979 99507979 1001 86380 86390 1
507882 99507882 1001 86380 86390 1
507873 99507873 1001 86380 86390 1
507824 99507824 1001 86380 86390 1
507714 99507714 1001 86380 86390 1
507691 99507691 1001 86380 86390 1
508428 99508428 1001 86380 86390 1
508409 99508409 1001 86380 86390 1
508778 99508778 1001 86380 86390 1
508521 99508521 1001 86380 86390 1
509227 99509227 1001 86380 86390 1
509103 99509103 1001 86380 86390 1
509129 99509129 1001 86380 86390 1
509146 99509146 1001 86380 86390 1
509122 99509122 1001 86380 86390 1
509278 99509278 1001 86380 86390 1
509722 99509722 1001 86380 86390 1
509775 99509775 1001 86380 86390 1
509880 99509880 1001 86380 86390 1
509455 99509455 1001 86380 86390 1
510013 99510013 1001 86380 86390 1
510595 99510595 1001 86380 86390 1
510636 99510636 1001 86380 86390 1
510345 99510345 1001 86380 86390 1
510129 99510129 1001 86380 86390 1
510768 99510768 1001 86380 86390 1
511314 99511314 1001 86380 86390 1
510954 99510954 1001 86380 86390 1
511723 99511723 1001 86380 86390 1
511716 99511716 1001 86380 86390 1
511588 99511588 1001 86380 86390 1
512086 99512086 1001 86380 86390 1
511838 99511838 1001 86380 86390 1
511922 99511922 1001 86380 86390 1
511948 99511948 1001 86380 86390 1
511963 99511963 1001 86380 86390 1
511899 99511899 1001 86380 86390 1
512489 99512489 1001 86380 86390 1
513148 99513148 1001 86380 86390 1
513073 99513073 1001 86380 86390 1
513852 99513852 1001 86380 86390 1
513981 99513981 1001 86380 86390 1
513860 99513860 1001 86380 86390 1
513723 99513723 1001 86380 86390 1
513425 99513425 1001 86380 86390 1
513466 99513466 1001 86380 86390 1
513484 99513484 1001 86380 86390 1
514033 99514033 1001 86380 86390 1
514793 99514793 1001 86380 86390 1
514806 99514806 1001 86380 86390 1
514536 99514536 1001 86380 86390 1
514588 99514588 1001 86380 86390 1
514331 99514331 1001 86380 86390 1
514269 99514269 1001 86380 86390 1
514878 99514878 1001 86380 86390 1
515536 99515536 1001 86380 86390 1
515383 99515383 1001 86380 86390 1
516363 99516363 1001 86380 86390 1
516505 99516505 1001 86380 86390 1
516246 99516246 1001 86380 86390 1
516286 99516286 1001 86380 86390 1
516120 99516120 1001 86380 86390 1
516552 99516552 1001 86380 86390 1
516633 99516633 1001 86380 86390 1
517335 99517335 1001 86380 86390 1
517210 99517210 1001 86380 86390 1
517147 99517147 1001 86380 86390 1
516899 99516899 1001 86380 86390 1
517132 99517132 1001 86380 86390 1
518027 99518027 1001 86380 86390 1
517802 99517802 1001 86380 86390 1
517859 99517859 1001 86380 86390 1
517810 99517810 1001 86380 86390 1
517640 99517640 1001 86380 86390 1
517679 99517679 1001 86380 86390 1
518213 99518213 1001 86380 86390 1
518356 99518356 1001 86380 86390 1
518881 99518881 1001 86380 86390 1
518775 99518775 1001 86380 86390 1
518535 99518535 1001 86380 86390 1
519094 99519094 1001 86380 86390 1
519585 99519585 1001 86380 86390 1
519486 99519486 1001 86380 86390 1
519555 99519555 1001 86380 86390 1
520012 99520012 1001 86380 86390 1
519974 99519974 1001 86380 86390 1
520015 99520015 1001 86380 86390 1
520615 99520615 1001 86380 86390 1
520530 99520530 1001 86380 86390 1
520052 99520052 1001 86380 86390 1
520117 99520117 1001 86380 86390 1
520182 99520182 1001 86380 86390 1
520784 99520784 1001 86380 86390 1
520673 99520673 1001 86380 86390 1
520662 99520662 1001 86380 86390 1
521069 99521069 1001 86380 86390 1
521230 99521230 1001 86380 86390 1
522040 99522040 1001 86380 86390 1
521950 99521950 1001 86380 86390 1
522042 99522042 1001 86380 86390 1
521928 99521928 1001 86380 86390 1
522086 99522086 1001 86380 86390 1
521711 99521711 1001 86380 86390 1
521878 99521878 1001 86380 86390 1
522365 99522365 1001 86380 86390 1
522418 99522418 1001 86380 86390 1
523068 99523068 1001 86380 86390 1
522945 99522945 1001 86380 86390 1
523212 99523212 1001 86380 86390 1
523121 99523121 1001 86380 86390 1
523830 99523830 1001 86380 86390 1
523727 99523727 1001 86380 86390 1
523559 99523559 1001 86380 86390 1
523400 99523400 1001 86380 86390 1
524738 99524738 1001 86380 86390 1
524692 99524692 1001 86380 86390 1
524439 99524439 1001 86380 86390 1
524312 99524312 1001 86380 86390 1
524183 99524183 1001 86380 86390 1
524197 99524197 1001 86380 86390 1
524199 99524199 1001 86380 86390 1
524953 99524953 1001 86380 86390 1
525563 99525563 1001 86380 86390 1
525323 99525323 1001 86380 86390 1
525221 99525221 1001 86380 86390 1
525260 99525260 1001 86380 86390 1
525124 99525124 1001 86380 86390 1
525724 99525724 1001 86380 86390 1
525598 99525598 1001 86380 86390 1
525638 99525638 1001 86380 86390 1
525601 99525601 1001 86380 86390 1
526252 99526252 1001 86380 86390 1
526207 99526207 1001 86380 86390 1
526122 99526122 1001 86380 86390 1
525978 99525978 1001 86380 86390 1
527057 99527057 1001 86380 86390 1
527062 99527062 1001 86380 86390 1
526878 99526878 1001 86380 86390 1
527326 99527326 1001 86380 86390 1
527378 99527378 1001 86380 86390 1
528017 99528017 1001 86380 86390 1
527728 99527728 1001 86380 86390 1
527863 99527863 1001 86380 86390 1
528841 99528841 1001 86380 86390 1
528860 99528860 1001 86380 86390 1
528671 99528671 1001 86380 86390 1
528684 99528684 1001 86380 86390 1
528410 99528410 1001 86380 86390 1
528375 99528375 1001 86380 86390 1
529085 99529085 1001 86380 86390 1
529051 99529051 1001 86380 86390 1
528923 99528923 1001 86380 86390 1
529431 99529431 1001 86380 86390 1
529320 99529320 1001 86380 86390 1
529302 99529302 1001 86380 86390 1
529124 99529124 1001 86380 86390 1
529754 99529754 1001 86380 86390 1
529767 99529767 1001 86380 86390 1
530520 99530520 1001 86380 86390 1
530371 99530371 1001 86380 86390 1
530514 99530514 1001 86380 86390 1
530337 99530337 1001 86380 86390 1
530581 99530581 1001 86380 86390 1
530635 99530635 1001 86380 86390 1
531233 99531233 1001 86380 86390 1
531221 99531221 1001 86380 86390 1
531063 99531063 1001 86380 86390 1
530813 99530813 1001 86380 86390 1
530842 99530842 1001 86380 86390 1
530934 99530934 1001 86380 86390 1
531422 99531422 1001 86380 86390 1
532235 99532235 1001 86380 86390 1
532250 99532250 1001 86380 86390 1
532916 99532916 1001 86380 86390 1
532852 99532852 1001 86380 86390 1
532845 99532845 1001 86380 86390 1
532925 99532925 1001 86380 86390 1
532471 99532471 1001 86380 86390 1
533523 99533523 1001 86380 86390 1
533362 99533362 1001 86380 86390 1
534037 99534037 1001 86380 86390 1
533989 99533989 1001 86380 86390 1
533932 99533932 1001 86380 86390 1
534213 99534213 1001 86380 86390 1
534787 99534787 1001 86380 86390 1
534784 99534784 1001 86380 86390 1
535006 99535006 1001 86380 86390 1
535094 99535094 1001 86380 86390 1
536326 99536326 1001 86380 86390 1
535898 99535898 1001 86380 86390 1
535887 99535887 1001 86380 86390 1
535799 99535799 1001 86380 86390 1
535804 99535804 1001 86380 86390 1
535753 99535753 1001 86380 86390 1
535740 99535740 1001 86380 86390 1
536770 99536770 1001 86380 86390 1
536824 99536824 1001 86380 86390 1
536662 99536662 1001 86380 86390 1
536741 99536741 1001 86380 86390 1
536729 99536729 1001 86380 86390 1
536615 99536615 1001 86380 86390 1
537179 99537179 1001 86380 86390 1
537248 99537248 1001 86380 86390 1
537660 99537660 1001 86380 86390 1
537716 99537716 1001 86380 86390 1
537601 99537601 1001 86380 86390 1
537424 99537424 1001 86380 86390 1
537451 99537451 1001 86380 86390 1
537444 99537444 1001 86380 86390 1
538053 99538053 1001 86380 86390 1
538086 99538086 1001 86380 86390 1
538105 99538105 1001 86380 86390 1
538533 99538533 1001 86380 86390 1
538998 99538998 1001 86380 86390 1
539532 99539532 1001 86380 86390 1
539409 99539409 1001 86380 86390 1
539151 99539151 1001 86380 86390 1
539103 99539103 1001 86380 86390 1
539821 99539821 1001 86380 86390 1
539829 99539829 1001 86380 86390 1
539727 99539727 1001 86380 86390 1
540437 99540437 1001 86380 86390 1
540306 99540306 1001 86380 86390 1
540412 99540412 1001 86380 86390 1
540164 99540164 1001 86380 86390 1
539928 99539928 1001 86380 86390 1
540491 99540491 1001 86380 86390 1
540588 99540588 1001 86380 86390 1
540601 99540601 1001 86380 86390 1
540641 99540641 1001 86380 86390 1
541199 99541199 1001 86380 86390 1
540973 99540973 1001 86380 86390 1
540951 99540951 1001 86380 86390 1
540729 99540729 1001 86380 86390 1
541426 99541426 1001 86380 86390 1
541337 99541337 1001 86380 86390 1
541457 99541457 1001 86380 86390 1
541956 99541956 1001 86380 86390 1
542028 99542028 1001 86380 86390 1
541901 99541901 1001 86380 86390 1
541778 99541778 1001 86380 86390 1
541604 99541604 1001 86380 86390 1
541543 99541543 1001 86380 86390 1
541601 99541601 1001 86380 86390 1
542140 99542140 1001 86380 86390 1
542830 99542830 1001 86380 86390 1
542809 99542809 1001 86380 86390 1
542902 99542902 1001 86380 86390 1
542645 99542645 1001 86380 86390 1
542622 99542622 1001 86380 86390 1
542501 99542501 1001 86380 86390 1
542476 99542476 1001 86380 86390 1
542440 99542440 1001 86380 86390 1
543138 99543138 1001 86380 86390 1
543044 99543044 1001 86380 86390 1
543045 99543045 1001 86380 86390 1
543450 99543450 1001 86380 86390 1
543919 99543919 1001 86380 86390 1
544406 99544406 1001 86380 86390 1
544389 99544389 1001 86380 86390 1
544184 99544184 1001 86380 86390 1
544091 99544091 1001 86380 86390 1
544733 99544733 1001 86380 86390 1
423877 709 1001 29520 30417 1
400120 99400120 1001 86380 86390 1
400215 99400215 1001 86380 86390 1
400272 99400272 1001 86380 86390 1
400359 99400359 1001 86380 86390 1
400531 99400531 1001 86380 86390 1
401020 99401020 1001 86380 86390 1
401107 99401107 1001 86380 86390 1
402317 99402317 1001 86380 86390 1
402555 99402555 1001 86380 86390 1
402772 99402772 1001 86380 86390 1
402917 99402917 1001 86380 86390 1
403085 99403085 1001 86380 86390 1
403123 99403123 1001 86380 86390 1
403357 99403357 1001 86380 86390 1
403447 99403447 1001 86380 86390 1
404320 99404320 1001 86380 86390 1
404391 99404391 1001 86380 86390 1
404592 99404592 1001 86380 86390 1
404715 99404715 1001 86380 86390 1
405088 99405088 1001 86380 86390 1
405205 99405205 1001 86380 86390 1
405310 99405310 1001 86380 86390 1
405697 99405697 1001 86380 86390 1
405669 99405669 1001 86380 86390 1
405942 99405942 1001 86380 86390 1
405893 99405893 1001 86380 86390 1
406491 99406491 1001 86380 86390 1
407026 99407026 1001 86380 86390 1
406979 99406979 1001 86380 86390 1
407188 99407188 1001 86380 86390 1
407612 99407612 1001 86380 86390 1
408283 99408283 1001 86380 86390 1
408267 99408267 1001 86380 86390 1
408456 99408456 1001 86380 86390 1
408501 99408501 1001 86380 86390 1
408782 99408782 1001 86380 86390 1
409028 99409028 1001 86380 86390 1
409358 99409358 1001 86380 86390 1
409516 99409516 1001 86380 86390 1
410356 99410356 1001 86380 86390 1
410493 99410493 1001 86380 86390 1
410468 99410468 1001 86380 86390 1
410627 99410627 1001 86380 86390 1
411064 99411064 1001 86380 86390 1
411405 99411405 1001 86380 86390 1
411394 99411394 1001 86380 86390 1
411456 99411456 1001 86380 86390 1
412098 99412098 1001 86380 86390 1
412132 99412132 1001 86380 86390 1
412340 99412340 1001 86380 86390 1
413437 99413437 1001 86380 86390 1
413084 99413084 1001 86380 86390 1
413258 99413258 1001 86380 86390 1
413018 99413018 1001 86380 86390 1
413148 99413148 1001 86380 86390 1
415269 99415269 1001 86380 86390 1
415238 99415238 1001 86380 86390 1
414463 99414463 1001 86380 86390 1
416221 99416221 1001 86380 86390 1
416423 99416423 1001 86380 86390 1
415973 99415973 1001 86380 86390 1
416127 99416127 1001 86380 86390 1
415921 99415921 1001 86380 86390 1
417013 99417013 1001 86380 86390 1
417437 99417437 1001 86380 86390 1
418759 99418759 1001 86380 86390 1
418662 99418662 1001 86380 86390 1
418221 99418221 1001 86380 86390 1
418005 99418005 1001 86380 86390 1
417914 99417914 1001 86380 86390 1
420184 99420184 1001 86380 86390 1
419984 99419984 1001 86380 86390 1
419740 99419740 1001 86380 86390 1
419877 99419877 1001 86380 86390 1
419220 99419220 1001 86380 86390 1
422115 99422115 1001 86380 86390 1
421379 99421379 1001 86380 86390 1
421133 99421133 1001 86380 86390 1
422384 99422384 1001 86380 86390 1
422250 99422250 1001 86380 86390 1
422466 99422466 1001 86380 86390 1
423340 99423340 1001 86380 86390 1
423650 99423650 1001 86380 86390 1
423300 99423300 1001 86380 86390 1
423774 99423774 1001 86380 86390 1
423780 99423780 1001 86380 86390 1
423999 99423999 1001 86380 86390 1
425220 99425220 1001 86380 86390 1
425342 99425342 1001 86380 86390 1
424641 99424641 1001 86380 86390 1
424327 99424327 1001 86380 86390 1
424588 99424588 1001 86380 86390 1
426412 99426412 1001 86380 86390 1
425970 99425970 1001 86380 86390 1
427236 99427236 1001 86380 86390 1
427517 99427517 1001 86380 86390 1
427335 99427335 1001 86380 86390 1
427449 99427449 1001 86380 86390 1
427257 99427257 1001 86380 86390 1
428372 99428372 1001 86380 86390 1
428390 99428390 1001 86380 86390 1
427739 99427739 1001 86380 86390 1
427594 99427594 1001 86380 86390 1
428968 99428968 1001 86380 86390 1
428892 99428892 1001 86380 86390 1
428957 99428957 1001 86380 86390 1
429121 99429121 1001 86380 86390 1
430261 99430261 1001 86380 86390 1
429743 99429743 1001 86380 86390 1
429916 99429916 1001 86380 86390 1
430627 99430627 1001 86380 86390 1
430788 99430788 1001 86380 86390 1
431703 99431703 1001 86380 86390 1
431448 99431448 1001 86380 86390 1
431451 99431451 1001 86380 86390 1
430845 99430845 1001 86380 86390 1
431172 99431172 1001 86380 86390 1
432271 99432271 1001 86380 86390 1
432383 99432383 1001 86380 86390 1
432316 99432316 1001 86380 86390 1
433490 99433490 1001 86380 86390 1
433472 99433472 1001 86380 86390 1
433080 99433080 1001 86380 86390 1
432943 99432943 1001 86380 86390 1
432501 99432501 1001 86380 86390 1
432549 99432549 1001 86380 86390 1
433779 99433779 1001 86380 86390 1
434090 99434090 1001 86380 86390 1
433968 99433968 1001 86380 86390 1
433798 99433798 1001 86380 86390 1
433745 99433745 1001 86380 86390 1
434131 99434131 1001 86380 86390 1
434768 99434768 1001 86380 86390 1
434199 99434199 1001 86380 86390 1
435461 99435461 1001 86380 86390 1
435692 99435692 1001 86380 86390 1
435816 99435816 1001 86380 86390 1
437048 99437048 1001 86380 86390 1
436890 99436890 1001 86380 86390 1
436034 99436034 1001 86380 86390 1
436164 99436164 1001 86380 86390 1
436119 99436119 1001 86380 86390 1
300088 99300088 1001 86380 86390 1
300063 99300063 1001 86380 86390 1
300001 99300001 1001 86380 86390 1
300526 99300526 1001 86380 86390 1
300682 99300682 1001 86380 86390 1
300683 99300683 1001 86380 86390 1
300674 99300674 1001 86380 86390 1
300726 99300726 1001 86380 86390 1
300449 99300449 1001 86380 86390 1
300385 99300385 1001 86380 86390 1
300123 99300123 1001 86380 86390 1
300858 99300858 1001 86380 86390 1
300795 99300795 1001 86380 86390 1
301507 99301507 1001 86380 86390 1
301156 99301156 1001 86380 86390 1
301171 99301171 1001 86380 86390 1
301315 99301315 1001 86380 86390 1
301187 99301187 1001 86380 86390 1
301150 99301150 1001 86380 86390 1
301715 99301715 1001 86380 86390 1
301998 99301998 1001 86380 86390 1
301852 99301852 1001 86380 86390 1
301847 99301847 1001 86380 86390 1
302447 99302447 1001 86380 86390 1
302577 99302577 1001 86380 86390 1
302462 99302462 1001 86380 86390 1
302426 99302426 1001 86380 86390 1
303140 99303140 1001 86380 86390 1
302761 99302761 1001 86380 86390 1
303816 99303816 1001 86380 86390 1
303785 99303785 1001 86380 86390 1
303595 99303595 1001 86380 86390 1
303598 99303598 1001 86380 86390 1
304076 99304076 1001 86380 86390 1
304182 99304182 1001 86380 86390 1
304621 99304621 1001 86380 86390 1
304531 99304531 1001 86380 86390 1
304585 99304585 1001 86380 86390 1
304471 99304471 1001 86380 86390 1
304306 99304306 1001 86380 86390 1
304376 99304376 1001 86380 86390 1
304929 99304929 1001 86380 86390 1
304919 99304919 1001 86380 86390 1
304998 99304998 1001 86380 86390 1
305330 99305330 1001 86380 86390 1
305190 99305190 1001 86380 86390 1
500049 99500049 1001 86380 86390 1
500130 99500130 1001 86380 86390 1
500655 99500655 1001 86380 86390 1
500761 99500761 1001 86380 86390 1
500530 99500530 1001 86380 86390 1
500608 99500608 1001 86380 86390 1
500440 99500440 1001 86380 86390 1
500215 99500215 1001 86380 86390 1
500850 99500850 1001 86380 86390 1
501008 99501008 1001 86380 86390 1
501549 99501549 1001 86380 86390 1
501274 99501274 1001 86380 86390 1
501099 99501099 1001 86380 86390 1
501177 99501177 1001 86380 86390 1
501837 99501837 1001 86380 86390 1
501751 99501751 1001 86380 86390 1
501764 99501764 1001 86380 86390 1
502465 99502465 1001 86380 86390 1
502268 99502268 1001 86380 86390 1
502374 99502374 1001 86380 86390 1
502239 99502239 1001 86380 86390 1
502099 99502099 1001 86380 86390 1
502206 99502206 1001 86380 86390 1
502042 99502042 1001 86380 86390 1
501968 99501968 1001 86380 86390 1
501930 99501930 1001 86380 86390 1
501870 99501870 1001 86380 86390 1
502528 99502528 1001 86380 86390 1
502554 99502554 1001 86380 86390 1
502543 99502543 1001 86380 86390 1
502667 99502667 1001 86380 86390 1
503291 99503291 1001 86380 86390 1
503259 99503259 1001 86380 86390 1
503091 99503091 1001 86380 86390 1
502767 99502767 1001 86380 86390 1
502823 99502823 1001 86380 86390 1
503449 99503449 1001 86380 86390 1
503440 99503440 1001 86380 86390 1
504100 99504100 1001 86380 86390 1
503582 99503582 1001 86380 86390 1
504138 99504138 1001 86380 86390 1
504563 99504563 1001 86380 86390 1
504666 99504666 1001 86380 86390 1
504725 99504725 1001 86380 86390 1
504455 99504455 1001 86380 86390 1
504495 99504495 1001 86380 86390 1
504371 99504371 1001 86380 86390 1
505003 99505003 1001 86380 86390 1
505594 99505594 1001 86380 86390 1
505596 99505596 1001 86380 86390 1
505427 99505427 1001 86380 86390 1
505441 99505441 1001 86380 86390 1
505507 99505507 1001 86380 86390 1
505381 99505381 1001 86380 86390 1
505837 99505837 1001 86380 86390 1
505916 99505916 1001 86380 86390 1
506262 99506262 1001 86380 86390 1
506001 99506001 1001 86380 86390 1
506061 99506061 1001 86380 86390 1
507363 99507363 1001 86380 86390 1
507400 99507400 1001 86380 86390 1
507090 99507090 1001 86380 86390 1
507173 99507173 1001 86380 86390 1
507022 99507022 1001 86380 86390 1
506971 99506971 1001 86380 86390 1
506855 99506855 1001 86380 86390 1
506938 99506938 1001 86380 86390 1
507485 99507485 1001 86380 86390 1
507982 99507982 1001 86380 86390 1
507896 99507896 1001 86380 86390 1
508256 99508256 1001 86380 86390 1
509040 99509040 1001 86380 86390 1
509006 99509006 1001 86380 86390 1
508851 99508851 1001 86380 86390 1
508572 99508572 1001 86380 86390 1
508486 99508486 1001 86380 86390 1
509280 99509280 1001 86380 86390 1
509114 99509114 1001 86380 86390 1
509192 99509192 1001 86380 86390 1
509186 99509186 1001 86380 86390 1
509498 99509498 1001 86380 86390 1
509449 99509449 1001 86380 86390 1
510001 99510001 1001 86380 86390 1
510077 99510077 1001 86380 86390 1
510665 99510665 1001 86380 86390 1
510393 99510393 1001 86380 86390 1
510358 99510358 1001 86380 86390 1
510836 99510836 1001 86380 86390 1
510849 99510849 1001 86380 86390 1
511404 99511404 1001 86380 86390 1
511074 99511074 1001 86380 86390 1
511571 99511571 1001 86380 86390 1
511624 99511624 1001 86380 86390 1
512218 99512218 1001 86380 86390 1
512287 99512287 1001 86380 86390 1
512099 99512099 1001 86380 86390 1
512164 99512164 1001 86380 86390 1
512077 99512077 1001 86380 86390 1
511888 99511888 1001 86380 86390 1
511954 99511954 1001 86380 86390 1
511812 99511812 1001 86380 86390 1
511841 99511841 1001 86380 86390 1
512429 99512429 1001 86380 86390 1
512417 99512417 1001 86380 86390 1
512971 99512971 1001 86380 86390 1
512728 99512728 1001 86380 86390 1
513364 99513364 1001 86380 86390 1
513316 99513316 1001 86380 86390 1
513985 99513985 1001 86380 86390 1
513925 99513925 1001 86380 86390 1
513635 99513635 1001 86380 86390 1
514445 99514445 1001 86380 86390 1
515013 99515013 1001 86380 86390 1
514977 99514977 1001 86380 86390 1
515650 99515650 1001 86380 86390 1
515481 99515481 1001 86380 86390 1
515664 99515664 1001 86380 86390 1
515515 99515515 1001 86380 86390 1
515348 99515348 1001 86380 86390 1
515339 99515339 1001 86380 86390 1
515315 99515315 1001 86380 86390 1
516386 99516386 1001 86380 86390 1
516323 99516323 1001 86380 86390 1
516291 99516291 1001 86380 86390 1
516255 99516255 1001 86380 86390 1
516049 99516049 1001 86380 86390 1
516630 99516630 1001 86380 86390 1
516605 99516605 1001 86380 86390 1
517304 99517304 1001 86380 86390 1
517106 99517106 1001 86380 86390 1
517016 99517016 1001 86380 86390 1
517108 99517108 1001 86380 86390 1
517057 99517057 1001 86380 86390 1
517026 99517026 1001 86380 86390 1
516859 99516859 1001 86380 86390 1
516771 99516771 1001 86380 86390 1
516906 99516906 1001 86380 86390 1
517362 99517362 1001 86380 86390 1
517375 99517375 1001 86380 86390 1
517521 99517521 1001 86380 86390 1
517943 99517943 1001 86380 86390 1
517915 99517915 1001 86380 86390 1
518172 99518172 1001 86380 86390 1
518903 99518903 1001 86380 86390 1
518789 99518789 1001 86380 86390 1
518707 99518707 1001 86380 86390 1
518657 99518657 1001 86380 86390 1
518674 99518674 1001 86380 86390 1
518537 99518537 1001 86380 86390 1
518519 99518519 1001 86380 86390 1
519012 99519012 1001 86380 86390 1
519118 99519118 1001 86380 86390 1
519724 99519724 1001 86380 86390 1
519756 99519756 1001 86380 86390 1
519683 99519683 1001 86380 86390 1
519808 99519808 1001 86380 86390 1
519601 99519601 1001 86380 86390 1
519335 99519335 1001 86380 86390 1
519838 99519838 1001 86380 86390 1
519851 99519851 1001 86380 86390 1
519820 99519820 1001 86380 86390 1
520446 99520446 1001 86380 86390 1
520387 99520387 1001 86380 86390 1
520313 99520313 1001 86380 86390 1
520825 99520825 1001 86380 86390 1
520686 99520686 1001 86380 86390 1
521395 99521395 1001 86380 86390 1
521375 99521375 1001 86380 86390 1
521079 99521079 1001 86380 86390 1
521171 99521171 1001 86380 86390 1
521184 99521184 1001 86380 86390 1
521058 99521058 1001 86380 86390 1
521150 99521150 1001 86380 86390 1
521195 99521195 1001 86380 86390 1
521221 99521221 1001 86380 86390 1
522095 99522095 1001 86380 86390 1
522135 99522135 1001 86380 86390 1
522079 99522079 1001 86380 86390 1
521694 99521694 1001 86380 86390 1
522406 99522406 1001 86380 86390 1
522461 99522461 1001 86380 86390 1
522400 99522400 1001 86380 86390 1
523003 99523003 1001 86380 86390 1
523019 99523019 1001 86380 86390 1
523048 99523048 1001 86380 86390 1
523112 99523112 1001 86380 86390 1
522824 99522824 1001 86380 86390 1
522748 99522748 1001 86380 86390 1
522696 99522696 1001 86380 86390 1
522580 99522580 1001 86380 86390 1
522532 99522532 1001 86380 86390 1
523245 99523245 1001 86380 86390 1
523246 99523246 1001 86380 86390 1
523144 99523144 1001 86380 86390 1
523261 99523261 1001 86380 86390 1
523911 99523911 1001 86380 86390 1
523705 99523705 1001 86380 86390 1
523329 99523329 1001 86380 86390 1
524045 99524045 1001 86380 86390 1
524046 99524046 1001 86380 86390 1
524001 99524001 1001 86380 86390 1
524577 99524577 1001 86380 86390 1
524659 99524659 1001 86380 86390 1
524589 99524589 1001 86380 86390 1
524523 99524523 1001 86380 86390 1
524499 99524499 1001 86380 86390 1
524343 99524343 1001 86380 86390 1
525381 99525381 1001 86380 86390 1
525271 99525271 1001 86380 86390 1
525028 99525028 1001 86380 86390 1
526240 99526240 1001 86380 86390 1
526292 99526292 1001 86380 86390 1
526086 99526086 1001 86380 86390 1
525920 99525920 1001 86380 86390 1
525968 99525968 1001 86380 86390 1
526549 99526549 1001 86380 86390 1
527081 99527081 1001 86380 86390 1
526953 99526953 1001 86380 86390 1
527717 99527717 1001 86380 86390 1
527683 99527683 1001 86380 86390 1
527867 99527867 1001 86380 86390 1
527674 99527674 1001 86380 86390 1
527535 99527535 1001 86380 86390 1
528813 99528813 1001 86380 86390 1
528674 99528674 1001 86380 86390 1
528586 99528586 1001 86380 86390 1
528334 99528334 1001 86380 86390 1
528323 99528323 1001 86380 86390 1
528401 99528401 1001 86380 86390 1
529020 99529020 1001 86380 86390 1
528986 99528986 1001 86380 86390 1
529669 99529669 1001 86380 86390 1
529438 99529438 1001 86380 86390 1
529348 99529348 1001 86380 86390 1
529469 99529469 1001 86380 86390 1
529283 99529283 1001 86380 86390 1
529131 99529131 1001 86380 86390 1
529766 99529766 1001 86380 86390 1
529899 99529899 1001 86380 86390 1
529963 99529963 1001 86380 86390 1
530016 99530016 1001 86380 86390 1
530752 99530752 1001 86380 86390 1
530756 99530756 1001 86380 86390 1
531337 99531337 1001 86380 86390 1
531162 99531162 1001 86380 86390 1
530801 99530801 1001 86380 86390 1
530784 99530784 1001 86380 86390 1
531471 99531471 1001 86380 86390 1
531577 99531577 1001 86380 86390 1
531384 99531384 1001 86380 86390 1
532107 99532107 1001 86380 86390 1
532115 99532115 1001 86380 86390 1
531877 99531877 1001 86380 86390 1
531906 99531906 1001 86380 86390 1
531735 99531735 1001 86380 86390 1
532396 99532396 1001 86380 86390 1
532847 99532847 1001 86380 86390 1
532624 99532624 1001 86380 86390 1
532572 99532572 1001 86380 86390 1
532548 99532548 1001 86380 86390 1
532435 99532435 1001 86380 86390 1
533094 99533094 1001 86380 86390 1
533075 99533075 1001 86380 86390 1
533788 99533788 1001 86380 86390 1
533580 99533580 1001 86380 86390 1
533568 99533568 1001 86380 86390 1
533304 99533304 1001 86380 86390 1
533249 99533249 1001 86380 86390 1
533975 99533975 1001 86380 86390 1
534004 99534004 1001 86380 86390 1
534562 99534562 1001 86380 86390 1
534312 99534312 1001 86380 86390 1
534419 99534419 1001 86380 86390 1
534322 99534322 1001 86380 86390 1
534111 99534111 1001 86380 86390 1
534177 99534177 1001 86380 86390 1
534074 99534074 1001 86380 86390 1
534872 99534872 1001 86380 86390 1
534886 99534886 1001 86380 86390 1
535319 99535319 1001 86380 86390 1
535335 99535335 1001 86380 86390 1
535466 99535466 1001 86380 86390 1
535403 99535403 1001 86380 86390 1
535157 99535157 1001 86380 86390 1
535008 99535008 1001 86380 86390 1
534935 99534935 1001 86380 86390 1
535595 99535595 1001 86380 86390 1
535597 99535597 1001 86380 86390 1
535807 99535807 1001 86380 86390 1
535833 99535833 1001 86380 86390 1
535868 99535868 1001 86380 86390 1
536507 99536507 1001 86380 86390 1
536472 99536472 1001 86380 86390 1
536474 99536474 1001 86380 86390 1
537074 99537074 1001 86380 86390 1
536999 99536999 1001 86380 86390 1
536958 99536958 1001 86380 86390 1
536909 99536909 1001 86380 86390 1
536806 99536806 1001 86380 86390 1
536912 99536912 1001 86380 86390 1
536783 99536783 1001 86380 86390 1
536809 99536809 1001 86380 86390 1
536928 99536928 1001 86380 86390 1
536749 99536749 1001 86380 86390 1
536737 99536737 1001 86380 86390 1
536686 99536686 1001 86380 86390 1
537190 99537190 1001 86380 86390 1
537809 99537809 1001 86380 86390 1
537989 99537989 1001 86380 86390 1
537801 99537801 1001 86380 86390 1
537803 99537803 1001 86380 86390 1
537658 99537658 1001 86380 86390 1
537414 99537414 1001 86380 86390 1
538008 99538008 1001 86380 86390 1
538091 99538091 1001 86380 86390 1
538145 99538145 1001 86380 86390 1
538134 99538134 1001 86380 86390 1
538621 99538621 1001 86380 86390 1
538511 99538511 1001 86380 86390 1
538489 99538489 1001 86380 86390 1
538363 99538363 1001 86380 86390 1
538248 99538248 1001 86380 86390 1
538357 99538357 1001 86380 86390 1
538930 99538930 1001 86380 86390 1
538934 99538934 1001 86380 86390 1
539002 99539002 1001 86380 86390 1
538990 99538990 1001 86380 86390 1
539585 99539585 1001 86380 86390 1
539334 99539334 1001 86380 86390 1
539377 99539377 1001 86380 86390 1
539219 99539219 1001 86380 86390 1
539134 99539134 1001 86380 86390 1
539147 99539147 1001 86380 86390 1
539816 99539816 1001 86380 86390 1
540287 99540287 1001 86380 86390 1
540516 99540516 1001 86380 86390 1
540649 99540649 1001 86380 86390 1
540551 99540551 1001 86380 86390 1
541095 99541095 1001 86380 86390 1
541050 99541050 1001 86380 86390 1
540922 99540922 1001 86380 86390 1
540725 99540725 1001 86380 86390 1
540683 99540683 1001 86380 86390 1
541456 99541456 1001 86380 86390 1
541979 99541979 1001 86380 86390 1
542006 99542006 1001 86380 86390 1
541994 99541994 1001 86380 86390 1
541786 99541786 1001 86380 86390 1
541727 99541727 1001 86380 86390 1
541643 99541643 1001 86380 86390 1
541670 99541670 1001 86380 86390 1
541632 99541632 1001 86380 86390 1
541559 99541559 1001 86380 86390 1
542264 99542264 1001 86380 86390 1
542461 99542461 1001 86380 86390 1
543026 99543026 1001 86380 86390 1
543028 99543028 1001 86380 86390 1
543713 99543713 1001 86380 86390 1
543489 99543489 1001 86380 86390 1
543445 99543445 1001 86380 86390 1
543153 99543153 1001 86380 86390 1
543350 99543350 1001 86380 86390 1
543214 99543214 1001 86380 86390 1
543800 99543800 1001 86380 86390 1
543844 99543844 1001 86380 86390 1
543819 99543819 1001 86380 86390 1
544450 99544450 1001 86380 86390 1
544224 99544224 1001 86380 86390 1
544264 99544264 1001 86380 86390 1
544040 99544040 1001 86380 86390 1
544624 99544624 1001 86380 86390 1
544628 99544628 1001 86380 86390 1
511177 1043 1002 61884 65773 1
519361 708 1002 62975 69859 1
400207 99400207 1001 86380 86390 1
400821 99400821 1001 86380 86390 1
400863 99400863 1001 86380 86390 1
401367 99401367 1001 86380 86390 1
401900 99401900 1001 86380 86390 1
402018 99402018 1001 86380 86390 1
402003 99402003 1001 86380 86390 1
402247 99402247 1001 86380 86390 1
402538 99402538 1001 86380 86390 1
402587 99402587 1001 86380 86390 1
402915 99402915 1001 86380 86390 1
403018 99403018 1001 86380 86390 1
403195 99403195 1001 86380 86390 1
403250 99403250 1001 86380 86390 1
403921 99403921 1001 86380 86390 1
403922 99403922 1001 86380 86390 1
404012 99404012 1001 86380 86390 1
404895 99404895 1001 86380 86390 1
405216 99405216 1001 86380 86390 1
406213 99406213 1001 86380 86390 1
406384 99406384 1001 86380 86390 1
406317 99406317 1001 86380 86390 1
406549 99406549 1001 86380 86390 1
406555 99406555 1001 86380 86390 1
406797 99406797 1001 86380 86390 1
406869 99406869 1001 86380 86390 1
406975 99406975 1001 86380 86390 1
407208 99407208 1001 86380 86390 1
407815 99407815 1001 86380 86390 1
408428 99408428 1001 86380 86390 1
408788 99408788 1001 86380 86390 1
408824 99408824 1001 86380 86390 1
409056 99409056 1001 86380 86390 1
409313 99409313 1001 86380 86390 1
409447 99409447 1001 86380 86390 1
409459 99409459 1001 86380 86390 1
409983 99409983 1001 86380 86390 1
410117 99410117 1001 86380 86390 1
410152 99410152 1001 86380 86390 1
410279 99410279 1001 86380 86390 1
410576 99410576 1001 86380 86390 1
410876 99410876 1001 86380 86390 1
411087 99411087 1001 86380 86390 1
411445 99411445 1001 86380 86390 1
412258 99412258 1001 86380 86390 1
412262 99412262 1001 86380 86390 1
412422 99412422 1001 86380 86390 1
413647 99413647 1001 86380 86390 1
413385 99413385 1001 86380 86390 1
413309 99413309 1001 86380 86390 1
413174 99413174 1001 86380 86390 1
413082 99413082 1001 86380 86390 1
412602 99412602 1001 86380 86390 1
412662 99412662 1001 86380 86390 1
413919 99413919 1001 86380 86390 1
415052 99415052 1001 86380 86390 1
415185 99415185 1001 86380 86390 1
414639 99414639 1001 86380 86390 1
414778 99414778 1001 86380 86390 1
414622 99414622 1001 86380 86390 1
414526 99414526 1001 86380 86390 1
414793 99414793 1001 86380 86390 1
414405 99414405 1001 86380 86390 1
415606 99415606 1001 86380 86390 1
415753 99415753 1001 86380 86390 1
415816 99415816 1001 86380 86390 1
417525 99417525 1001 86380 86390 1
418673 99418673 1001 86380 86390 1
418703 99418703 1001 86380 86390 1
418559 99418559 1001 86380 86390 1
418427 99418427 1001 86380 86390 1
417716 99417716 1001 86380 86390 1
417725 99417725 1001 86380 86390 1
418883 99418883 1001 86380 86390 1
418920 99418920 1001 86380 86390 1
420182 99420182 1001 86380 86390 1
420327 99420327 1001 86380 86390 1
419999 99419999 1001 86380 86390 1
420820 99420820 1001 86380 86390 1
420784 99420784 1001 86380 86390 1
420827 99420827 1001 86380 86390 1
422113 99422113 1001 86380 86390 1
421440 99421440 1001 86380 86390 1
421553 99421553 1001 86380 86390 1
421096 99421096 1001 86380 86390 1
422194 99422194 1001 86380 86390 1
422507 99422507 1001 86380 86390 1
421262 99421262 1001 86380 86390 1
422316 99422316 1001 86380 86390 1
423253 99423253 1001 86380 86390 1
423829 99423829 1001 86380 86390 1
423967 99423967 1001 86380 86390 1
423934 99423934 1001 86380 86390 1
425189 99425189 1001 86380 86390 1
424979 99424979 1001 86380 86390 1
424728 99424728 1001 86380 86390 1
424315 99424315 1001 86380 86390 1
425647 99425647 1001 86380 86390 1
426865 99426865 1001 86380 86390 1
427003 99427003 1001 86380 86390 1
426482 99426482 1001 86380 86390 1
426058 99426058 1001 86380 86390 1
427419 99427419 1001 86380 86390 1
428611 99428611 1001 86380 86390 1
428601 99428601 1001 86380 86390 1
428721 99428721 1001 86380 86390 1
429019 99429019 1001 86380 86390 1
428774 99428774 1001 86380 86390 1
429282 99429282 1001 86380 86390 1
430402 99430402 1001 86380 86390 1
431961 99431961 1001 86380 86390 1
431978 99431978 1001 86380 86390 1
430851 99430851 1001 86380 86390 1
432213 99432213 1001 86380 86390 1
432113 99432113 1001 86380 86390 1
433397 99433397 1001 86380 86390 1
433622 99433622 1001 86380 86390 1
433649 99433649 1001 86380 86390 1
433166 99433166 1001 86380 86390 1
433029 99433029 1001 86380 86390 1
433188 99433188 1001 86380 86390 1
432709 99432709 1001 86380 86390 1
434130 99434130 1001 86380 86390 1
435082 99435082 1001 86380 86390 1
434741 99434741 1001 86380 86390 1
434200 99434200 1001 86380 86390 1
434537 99434537 1001 86380 86390 1
434276 99434276 1001 86380 86390 1
435656 99435656 1001 86380 86390 1
435636 99435636 1001 86380 86390 1
435743 99435743 1001 86380 86390 1
435665 99435665 1001 86380 86390 1
437078 99437078 1001 86380 86390 1
436174 99436174 1001 86380 86390 1
436279 99436279 1001 86380 86390 1
300089 99300089 1001 86380 86390 1
300721 99300721 1001 86380 86390 1
300611 99300611 1001 86380 86390 1
300362 99300362 1001 86380 86390 1
300305 99300305 1001 86380 86390 1
300804 99300804 1001 86380 86390 1
300846 99300846 1001 86380 86390 1
301256 99301256 1001 86380 86390 1
301649 99301649 1001 86380 86390 1
301706 99301706 1001 86380 86390 1
302291 99302291 1001 86380 86390 1
302180 99302180 1001 86380 86390 1
302275 99302275 1001 86380 86390 1
301825 99301825 1001 86380 86390 1
301963 99301963 1001 86380 86390 1
301769 99301769 1001 86380 86390 1
301886 99301886 1001 86380 86390 1
301875 99301875 1001 86380 86390 1
302398 99302398 1001 86380 86390 1
302414 99302414 1001 86380 86390 1
303131 99303131 1001 86380 86390 1
303011 99303011 1001 86380 86390 1
302838 99302838 1001 86380 86390 1
302867 99302867 1001 86380 86390 1
302764 99302764 1001 86380 86390 1
302792 99302792 1001 86380 86390 1
303400 99303400 1001 86380 86390 1
303364 99303364 1001 86380 86390 1
303381 99303381 1001 86380 86390 1
303929 99303929 1001 86380 86390 1
303891 99303891 1001 86380 86390 1
303626 99303626 1001 86380 86390 1
303639 99303639 1001 86380 86390 1
303717 99303717 1001 86380 86390 1
303433 99303433 1001 86380 86390 1
304580 99304580 1001 86380 86390 1
304391 99304391 1001 86380 86390 1
304367 99304367 1001 86380 86390 1
304947 99304947 1001 86380 86390 1
305006 99305006 1001 86380 86390 1
305650 99305650 1001 86380 86390 1
305562 99305562 1001 86380 86390 1
305145 99305145 1001 86380 86390 1
305226 99305226 1001 86380 86390 1
500091 99500091 1001 86380 86390 1
500014 99500014 1001 86380 86390 1
500685 99500685 1001 86380 86390 1
500754 99500754 1001 86380 86390 1
500561 99500561 1001 86380 86390 1
500486 99500486 1001 86380 86390 1
500463 99500463 1001 86380 86390 1
500606 99500606 1001 86380 86390 1
501016 99501016 1001 86380 86390 1
501563 99501563 1001 86380 86390 1
501610 99501610 1001 86380 86390 1
501572 99501572 1001 86380 86390 1
501429 99501429 1001 86380 86390 1
501022 99501022 1001 86380 86390 1
501054 99501054 1001 86380 86390 1
501671 99501671 1001 86380 86390 1
502438 99502438 1001 86380 86390 1
502140 99502140 1001 86380 86390 1
502632 99502632 1001 86380 86390 1
503250 99503250 1001 86380 86390 1
502986 99502986 1001 86380 86390 1
503486 99503486 1001 86380 86390 1
503963 99503963 1001 86380 86390 1
503980 99503980 1001 86380 86390 1
504022 99504022 1001 86380 86390 1
504050 99504050 1001 86380 86390 1
504112 99504112 1001 86380 86390 1
503801 99503801 1001 86380 86390 1
503754 99503754 1001 86380 86390 1
503669 99503669 1001 86380 86390 1
504205 99504205 1001 86380 86390 1
504845 99504845 1001 86380 86390 1
504811 99504811 1001 86380 86390 1
504578 99504578 1001 86380 86390 1
504685 99504685 1001 86380 86390 1
504479 99504479 1001 86380 86390 1
504434 99504434 1001 86380 86390 1
505095 99505095 1001 86380 86390 1
505588 99505588 1001 86380 86390 1
505666 99505666 1001 86380 86390 1
505680 99505680 1001 86380 86390 1
505422 99505422 1001 86380 86390 1
505359 99505359 1001 86380 86390 1
505530 99505530 1001 86380 86390 1
505856 99505856 1001 86380 86390 1
506495 99506495 1001 86380 86390 1
506508 99506508 1001 86380 86390 1
506577 99506577 1001 86380 86390 1
506415 99506415 1001 86380 86390 1
506493 99506493 1001 86380 86390 1
506053 99506053 1001 86380 86390 1
506092 99506092 1001 86380 86390 1
505983 99505983 1001 86380 86390 1
506129 99506129 1001 86380 86390 1
506182 99506182 1001 86380 86390 1
507292 99507292 1001 86380 86390 1
507157 99507157 1001 86380 86390 1
507016 99507016 1001 86380 86390 1
506944 99506944 1001 86380 86390 1
507538 99507538 1001 86380 86390 1
507600 99507600 1001 86380 86390 1
507991 99507991 1001 86380 86390 1
508004 99508004 1001 86380 86390 1
507907 99507907 1001 86380 86390 1
507629 99507629 1001 86380 86390 1
507725 99507725 1001 86380 86390 1
507817 99507817 1001 86380 86390 1
507742 99507742 1001 86380 86390 1
508324 99508324 1001 86380 86390 1
508406 99508406 1001 86380 86390 1
508319 99508319 1001 86380 86390 1
508885 99508885 1001 86380 86390 1
508965 99508965 1001 86380 86390 1
508575 99508575 1001 86380 86390 1
508641 99508641 1001 86380 86390 1
508540 99508540 1001 86380 86390 1
509264 99509264 1001 86380 86390 1
509846 99509846 1001 86380 86390 1
509897 99509897 1001 86380 86390 1
509596 99509596 1001 86380 86390 1
509319 99509319 1001 86380 86390 1
509320 99509320 1001 86380 86390 1
509299 99509299 1001 86380 86390 1
509989 99509989 1001 86380 86390 1
509915 99509915 1001 86380 86390 1
509997 99509997 1001 86380 86390 1
510683 99510683 1001 86380 86390 1
510369 99510369 1001 86380 86390 1
510365 99510365 1001 86380 86390 1
510868 99510868 1001 86380 86390 1
510754 99510754 1001 86380 86390 1
510794 99510794 1001 86380 86390 1
510864 99510864 1001 86380 86390 1
510839 99510839 1001 86380 86390 1
511339 99511339 1001 86380 86390 1
511268 99511268 1001 86380 86390 1
511580 99511580 1001 86380 86390 1
511570 99511570 1001 86380 86390 1
512354 99512354 1001 86380 86390 1
512206 99512206 1001 86380 86390 1
511986 99511986 1001 86380 86390 1
511855 99511855 1001 86380 86390 1
512506 99512506 1001 86380 86390 1
512574 99512574 1001 86380 86390 1
512422 99512422 1001 86380 86390 1
512448 99512448 1001 86380 86390 1
512518 99512518 1001 86380 86390 1
513018 99513018 1001 86380 86390 1
512950 99512950 1001 86380 86390 1
512934 99512934 1001 86380 86390 1
513345 99513345 1001 86380 86390 1
513215 99513215 1001 86380 86390 1
513276 99513276 1001 86380 86390 1
513355 99513355 1001 86380 86390 1
513996 99513996 1001 86380 86390 1
513689 99513689 1001 86380 86390 1
513773 99513773 1001 86380 86390 1
514225 99514225 1001 86380 86390 1
514032 99514032 1001 86380 86390 1
514163 99514163 1001 86380 86390 1
514060 99514060 1001 86380 86390 1
514832 99514832 1001 86380 86390 1
514496 99514496 1001 86380 86390 1
514240 99514240 1001 86380 86390 1
514254 99514254 1001 86380 86390 1
514281 99514281 1001 86380 86390 1
514308 99514308 1001 86380 86390 1
514362 99514362 1001 86380 86390 1
515004 99515004 1001 86380 86390 1
515656 99515656 1001 86380 86390 1
515511 99515511 1001 86380 86390 1
515387 99515387 1001 86380 86390 1
515375 99515375 1001 86380 86390 1
515456 99515456 1001 86380 86390 1
515194 99515194 1001 86380 86390 1
515111 99515111 1001 86380 86390 1
515823 99515823 1001 86380 86390 1
515790 99515790 1001 86380 86390 1
516113 99516113 1001 86380 86390 1
515971 99515971 1001 86380 86390 1
515988 99515988 1001 86380 86390 1
517247 99517247 1001 86380 86390 1
517018 99517018 1001 86380 86390 1
516907 99516907 1001 86380 86390 1
518131 99518131 1001 86380 86390 1
517920 99517920 1001 86380 86390 1
517593 99517593 1001 86380 86390 1
517585 99517585 1001 86380 86390 1
518337 99518337 1001 86380 86390 1
518938 99518938 1001 86380 86390 1
518788 99518788 1001 86380 86390 1
518734 99518734 1001 86380 86390 1
518424 99518424 1001 86380 86390 1
518400 99518400 1001 86380 86390 1
518571 99518571 1001 86380 86390 1
518521 99518521 1001 86380 86390 1
518576 99518576 1001 86380 86390 1
518991 99518991 1001 86380 86390 1
519005 99519005 1001 86380 86390 1
519635 99519635 1001 86380 86390 1
519677 99519677 1001 86380 86390 1
519792 99519792 1001 86380 86390 1
519466 99519466 1001 86380 86390 1
519483 99519483 1001 86380 86390 1
519551 99519551 1001 86380 86390 1
519504 99519504 1001 86380 86390 1
519256 99519256 1001 86380 86390 1
519993 99519993 1001 86380 86390 1
519892 99519892 1001 86380 86390 1
519898 99519898 1001 86380 86390 1
519888 99519888 1001 86380 86390 1
520444 99520444 1001 86380 86390 1
520360 99520360 1001 86380 86390 1
520137 99520137 1001 86380 86390 1
520028 99520028 1001 86380 86390 1
521196 99521196 1001 86380 86390 1
521225 99521225 1001 86380 86390 1
521252 99521252 1001 86380 86390 1
521552 99521552 1001 86380 86390 1
522218 99522218 1001 86380 86390 1
522173 99522173 1001 86380 86390 1
522087 99522087 1001 86380 86390 1
521897 99521897 1001 86380 86390 1
522450 99522450 1001 86380 86390 1
522405 99522405 1001 86380 86390 1
522496 99522496 1001 86380 86390 1
522941 99522941 1001 86380 86390 1
522775 99522775 1001 86380 86390 1
522724 99522724 1001 86380 86390 1
522597 99522597 1001 86380 86390 1
523210 99523210 1001 86380 86390 1
523296 99523296 1001 86380 86390 1
523881 99523881 1001 86380 86390 1
523909 99523909 1001 86380 86390 1
523924 99523924 1001 86380 86390 1
523892 99523892 1001 86380 86390 1
523584 99523584 1001 86380 86390 1
523601 99523601 1001 86380 86390 1
523602 99523602 1001 86380 86390 1
523603 99523603 1001 86380 86390 1
523720 99523720 1001 86380 86390 1
523417 99523417 1001 86380 86390 1
524038 99524038 1001 86380 86390 1
524706 99524706 1001 86380 86390 1
524657 99524657 1001 86380 86390 1
524516 99524516 1001 86380 86390 1
524401 99524401 1001 86380 86390 1
524152 99524152 1001 86380 86390 1
525565 99525565 1001 86380 86390 1
525227 99525227 1001 86380 86390 1
525284 99525284 1001 86380 86390 1
524987 99524987 1001 86380 86390 1
525743 99525743 1001 86380 86390 1
525708 99525708 1001 86380 86390 1
526013 99526013 1001 86380 86390 1
526002 99526002 1001 86380 86390 1
525943 99525943 1001 86380 86390 1
527099 99527099 1001 86380 86390 1
527141 99527141 1001 86380 86390 1
526935 99526935 1001 86380 86390 1
526939 99526939 1001 86380 86390 1
526671 99526671 1001 86380 86390 1
527402 99527402 1001 86380 86390 1
527275 99527275 1001 86380 86390 1
527381 99527381 1001 86380 86390 1
527434 99527434 1001 86380 86390 1
527293 99527293 1001 86380 86390 1
528042 99528042 1001 86380 86390 1
527769 99527769 1001 86380 86390 1
527707 99527707 1001 86380 86390 1
527747 99527747 1001 86380 86390 1
527655 99527655 1001 86380 86390 1
528137 99528137 1001 86380 86390 1
528195 99528195 1001 86380 86390 1
528208 99528208 1001 86380 86390 1
528829 99528829 1001 86380 86390 1
528503 99528503 1001 86380 86390 1
528425 99528425 1001 86380 86390 1
528311 99528311 1001 86380 86390 1
528343 99528343 1001 86380 86390 1
529072 99529072 1001 86380 86390 1
528969 99528969 1001 86380 86390 1
529710 99529710 1001 86380 86390 1
529367 99529367 1001 86380 86390 1
529480 99529480 1001 86380 86390 1
529264 99529264 1001 86380 86390 1
529869 99529869 1001 86380 86390 1
530402 99530402 1001 86380 86390 1
530403 99530403 1001 86380 86390 1
530546 99530546 1001 86380 86390 1
530360 99530360 1001 86380 86390 1
530279 99530279 1001 86380 86390 1
530090 99530090 1001 86380 86390 1
530119 99530119 1001 86380 86390 1
530097 99530097 1001 86380 86390 1
529969 99529969 1001 86380 86390 1
530625 99530625 1001 86380 86390 1
530639 99530639 1001 86380 86390 1
531286 99531286 1001 86380 86390 1
531059 99531059 1001 86380 86390 1
530852 99530852 1001 86380 86390 1
531581 99531581 1001 86380 86390 1
531803 99531803 1001 86380 86390 1
531730 99531730 1001 86380 86390 1
531679 99531679 1001 86380 86390 1
532840 99532840 1001 86380 86390 1
532932 99532932 1001 86380 86390 1
532886 99532886 1001 86380 86390 1
532951 99532951 1001 86380 86390 1
532733 99532733 1001 86380 86390 1
532492 99532492 1001 86380 86390 1
532570 99532570 1001 86380 86390 1
532587 99532587 1001 86380 86390 1
532575 99532575 1001 86380 86390 1
533212 99533212 1001 86380 86390 1
533086 99533086 1001 86380 86390 1
533220 99533220 1001 86380 86390 1
533658 99533658 1001 86380 86390 1
533255 99533255 1001 86380 86390 1
533963 99533963 1001 86380 86390 1
534614 99534614 1001 86380 86390 1
534616 99534616 1001 86380 86390 1
534565 99534565 1001 86380 86390 1
534066 99534066 1001 86380 86390 1
534230 99534230 1001 86380 86390 1
534741 99534741 1001 86380 86390 1
534794 99534794 1001 86380 86390 1
535490 99535490 1001 86380 86390 1
535181 99535181 1001 86380 86390 1
535560 99535560 1001 86380 86390 1
535664 99535664 1001 86380 86390 1
535697 99535697 1001 86380 86390 1
535581 99535581 1001 86380 86390 1
535685 99535685 1001 86380 86390 1
536161 99536161 1001 86380 86390 1
536027 99536027 1001 86380 86390 1
536074 99536074 1001 86380 86390 1
535945 99535945 1001 86380 86390 1
535911 99535911 1001 86380 86390 1
535899 99535899 1001 86380 86390 1
536518 99536518 1001 86380 86390 1
536498 99536498 1001 86380 86390 1
537136 99537136 1001 86380 86390 1
536938 99536938 1001 86380 86390 1
536952 99536952 1001 86380 86390 1
536929 99536929 1001 86380 86390 1
536608 99536608 1001 86380 86390 1
536629 99536629 1001 86380 86390 1
537176 99537176 1001 86380 86390 1
537283 99537283 1001 86380 86390 1
537889 99537889 1001 86380 86390 1
537986 99537986 1001 86380 86390 1
537774 99537774 1001 86380 86390 1
537600 99537600 1001 86380 86390 1
537439 99537439 1001 86380 86390 1
537547 99537547 1001 86380 86390 1
538131 99538131 1001 86380 86390 1
538429 99538429 1001 86380 86390 1
538494 99538494 1001 86380 86390 1
538433 99538433 1001 86380 86390 1
538290 99538290 1001 86380 86390 1
538396 99538396 1001 86380 86390 1
538217 99538217 1001 86380 86390 1
539251 99539251 1001 86380 86390 1
539194 99539194 1001 86380 86390 1
539813 99539813 1001 86380 86390 1
540461 99540461 1001 86380 86390 1
540185 99540185 1001 86380 86390 1
540134 99540134 1001 86380 86390 1
540028 99540028 1001 86380 86390 1
540560 99540560 1001 86380 86390 1
541159 99541159 1001 86380 86390 1
540920 99540920 1001 86380 86390 1
540911 99540911 1001 86380 86390 1
540913 99540913 1001 86380 86390 1
541422 99541422 1001 86380 86390 1
541975 99541975 1001 86380 86390 1
541862 99541862 1001 86380 86390 1
541712 99541712 1001 86380 86390 1
541684 99541684 1001 86380 86390 1
541531 99541531 1001 86380 86390 1
541571 99541571 1001 86380 86390 1
541548 99541548 1001 86380 86390 1
542314 99542314 1001 86380 86390 1
542271 99542271 1001 86380 86390 1
542779 99542779 1001 86380 86390 1
542853 99542853 1001 86380 86390 1
542507 99542507 1001 86380 86390 1
542509 99542509 1001 86380 86390 1
543756 99543756 1001 86380 86390 1
543365 99543365 1001 86380 86390 1
543394 99543394 1001 86380 86390 1
543461 99543461 1001 86380 86390 1
543308 99543308 1001 86380 86390 1
543881 99543881 1001 86380 86390 1
543869 99543869 1001 86380 86390 1
544410 99544410 1001 86380 86390 1
544480 99544480 1001 86380 86390 1
544314 99544314 1001 86380 86390 1
544302 99544302 1001 86380 86390 1
544234 99544234 1001 86380 86390 1
544116 99544116 1001 86380 86390 1
508321 622 1002 26237 28036 1
527912 1116 1002 28866 30060 1
400067 99400067 1001 86380 86390 1
400318 99400318 1001 86380 86390 1
400370 99400370 1001 86380 86390 1
400568 99400568 1001 86380 86390 1
400561 99400561 1001 86380 86390 1
400633 99400633 1001 86380 86390 1
401016 99401016 1001 86380 86390 1
401117 99401117 1001 86380 86390 1
401089 99401089 1001 86380 86390 1
401223 99401223 1001 86380 86390 1
401310 99401310 1001 86380 86390 1
401625 99401625 1001 86380 86390 1
401599 99401599 1001 86380 86390 1
401751 99401751 1001 86380 86390 1
402220 99402220 1001 86380 86390 1
402296 99402296 1001 86380 86390 1
402707 99402707 1001 86380 86390 1
402734 99402734 1001 86380 86390 1
402845 99402845 1001 86380 86390 1
403311 99403311 1001 86380 86390 1
403836 99403836 1001 86380 86390 1
404077 99404077 1001 86380 86390 1
404394 99404394 1001 86380 86390 1
404644 99404644 1001 86380 86390 1
404856 99404856 1001 86380 86390 1
404825 99404825 1001 86380 86390 1
405016 99405016 1001 86380 86390 1
405670 99405670 1001 86380 86390 1
406423 99406423 1001 86380 86390 1
406518 99406518 1001 86380 86390 1
406806 99406806 1001 86380 86390 1
406896 99406896 1001 86380 86390 1
407003 99407003 1001 86380 86390 1
407236 99407236 1001 86380 86390 1
407752 99407752 1001 86380 86390 1
407858 99407858 1001 86380 86390 1
407938 99407938 1001 86380 86390 1
408049 99408049 1001 86380 86390 1
408009 99408009 1001 86380 86390 1
408503 99408503 1001 86380 86390 1
408632 99408632 1001 86380 86390 1
409021 99409021 1001 86380 86390 1
409685 99409685 1001 86380 86390 1
409906 99409906 1001 86380 86390 1
410254 99410254 1001 86380 86390 1
410335 99410335 1001 86380 86390 1
410441 99410441 1001 86380 86390 1
410746 99410746 1001 86380 86390 1
410877 99410877 1001 86380 86390 1
410847 99410847 1001 86380 86390 1
411007 99411007 1001 86380 86390 1
411370 99411370 1001 86380 86390 1
412287 99412287 1001 86380 86390 1
413685 99413685 1001 86380 86390 1
413289 99413289 1001 86380 86390 1
412486 99412486 1001 86380 86390 1
412687 99412687 1001 86380 86390 1
414076 99414076 1001 86380 86390 1
415014 99415014 1001 86380 86390 1
415177 99415177 1001 86380 86390 1
415132 99415132 1001 86380 86390 1
414883 99414883 1001 86380 86390 1
414753 99414753 1001 86380 86390 1
414473 99414473 1001 86380 86390 1
415449 99415449 1001 86380 86390 1
416766 99416766 1001 86380 86390 1
416917 99416917 1001 86380 86390 1
416398 99416398 1001 86380 86390 1
415869 99415869 1001 86380 86390 1
417046 99417046 1001 86380 86390 1
417341 99417341 1001 86380 86390 1
418624 99418624 1001 86380 86390 1
418448 99418448 1001 86380 86390 1
418288 99418288 1001 86380 86390 1
420356 99420356 1001 86380 86390 1
419880 99419880 1001 86380 86390 1
419248 99419248 1001 86380 86390 1
419399 99419399 1001 86380 86390 1
420510 99420510 1001 86380 86390 1
421270 99421270 1001 86380 86390 1
421277 99421277 1001 86380 86390 1
421686 99421686 1001 86380 86390 1
422359 99422359 1001 86380 86390 1
422201 99422201 1001 86380 86390 1
422125 99422125 1001 86380 86390 1
423577 99423577 1001 86380 86390 1
423519 99423519 1001 86380 86390 1
423702 99423702 1001 86380 86390 1
423143 99423143 1001 86380 86390 1
422978 99422978 1001 86380 86390 1
422533 99422533 1001 86380 86390 1
422541 99422541 1001 86380 86390 1
422595 99422595 1001 86380 86390 1
423952 99423952 1001 86380 86390 1
425061 99425061 1001 86380 86390 1
424810 99424810 1001 86380 86390 1
424535 99424535 1001 86380 86390 1
424589 99424589 1001 86380 86390 1
426139 99426139 1001 86380 86390 1
426264 99426264 1001 86380 86390 1
427172 99427172 1001 86380 86390 1
428081 99428081 1001 86380 86390 1
428114 99428114 1001 86380 86390 1
429665 99429665 1001 86380 86390 1
429409 99429409 1001 86380 86390 1
429203 99429203 1001 86380 86390 1
429405 99429405 1001 86380 86390 1
430467 99430467 1001 86380 86390 1
431778 99431778 1001 86380 86390 1
431532 99431532 1001 86380 86390 1
431371 99431371 1001 86380 86390 1
430844 99430844 1001 86380 86390 1
430960 99430960 1001 86380 86390 1
431015 99431015 1001 86380 86390 1
431234 99431234 1001 86380 86390 1
433549 99433549 1001 86380 86390 1
433635 99433635 1001 86380 86390 1
433670 99433670 1001 86380 86390 1
433593 99433593 1001 86380 86390 1
432632 99432632 1001 86380 86390 1
432712 99432712 1001 86380 86390 1
432816 99432816 1001 86380 86390 1
433786 99433786 1001 86380 86390 1
435383 99435383 1001 86380 86390 1
435114 99435114 1001 86380 86390 1
434703 99434703 1001 86380 86390 1
434820 99434820 1001 86380 86390 1
434970 99434970 1001 86380 86390 1
434890 99434890 1001 86380 86390 1
434423 99434423 1001 86380 86390 1
434324 99434324 1001 86380 86390 1
435677 99435677 1001 86380 86390 1
435805 99435805 1001 86380 86390 1
435741 99435741 1001 86380 86390 1
437111 99437111 1001 86380 86390 1
436544 99436544 1001 86380 86390 1
436727 99436727 1001 86380 86390 1
436388 99436388 1001 86380 86390 1
436568 99436568 1001 86380 86390 1
436507 99436507 1001 86380 86390 1
436485 99436485 1001 86380 86390 1
437303 99437303 1001 86380 86390 1
300550 99300550 1001 86380 86390 1
300339 99300339 1001 86380 86390 1
300353 99300353 1001 86380 86390 1
300224 99300224 1001 86380 86390 1
300306 99300306 1001 86380 86390 1
300285 99300285 1001 86380 86390 1
300822 99300822 1001 86380 86390 1
301394 99301394 1001 86380 86390 1
301487 99301487 1001 86380 86390 1
301120 99301120 1001 86380 86390 1
301647 99301647 1001 86380 86390 1
302193 99302193 1001 86380 86390 1
302165 99302165 1001 86380 86390 1
301836 99301836 1001 86380 86390 1
302461 99302461 1001 86380 86390 1
303091 99303091 1001 86380 86390 1
302870 99302870 1001 86380 86390 1
302770 99302770 1001 86380 86390 1
302706 99302706 1001 86380 86390 1
303996 99303996 1001 86380 86390 1
304026 99304026 1001 86380 86390 1
303503 99303503 1001 86380 86390 1
303439 99303439 1001 86380 86390 1
304848 99304848 1001 86380 86390 1
304741 99304741 1001 86380 86390 1
304319 99304319 1001 86380 86390 1
304260 99304260 1001 86380 86390 1
304911 99304911 1001 86380 86390 1
305046 99305046 1001 86380 86390 1
304971 99304971 1001 86380 86390 1
305509 99305509 1001 86380 86390 1
305373 99305373 1001 86380 86390 1
500042 99500042 1001 86380 86390 1
500703 99500703 1001 86380 86390 1
500204 99500204 1001 86380 86390 1
500939 99500939 1001 86380 86390 1
501550 99501550 1001 86380 86390 1
501523 99501523 1001 86380 86390 1
501306 99501306 1001 86380 86390 1
501058 99501058 1001 86380 86390 1
501823 99501823 1001 86380 86390 1
502273 99502273 1001 86380 86390 1
502287 99502287 1001 86380 86390 1
502196 99502196 1001 86380 86390 1
502148 99502148 1001 86380 86390 1
502023 99502023 1001 86380 86390 1
503212 99503212 1001 86380 86390 1
502701 99502701 1001 86380 86390 1
502784 99502784 1001 86380 86390 1
503419 99503419 1001 86380 86390 1
503359 99503359 1001 86380 86390 1
503310 99503310 1001 86380 86390 1
503747 99503747 1001 86380 86390 1
503738 99503738 1001 86380 86390 1
503606 99503606 1001 86380 86390 1
503542 99503542 1001 86380 86390 1
503646 99503646 1001 86380 86390 1
504936 99504936 1001 86380 86390 1
504571 99504571 1001 86380 86390 1
504483 99504483 1001 86380 86390 1
504356 99504356 1001 86380 86390 1
504448 99504448 1001 86380 86390 1
504983 99504983 1001 86380 86390 1
505113 99505113 1001 86380 86390 1
505114 99505114 1001 86380 86390 1
504949 99504949 1001 86380 86390 1
505018 99505018 1001 86380 86390 1
505671 99505671 1001 86380 86390 1
505531 99505531 1001 86380 86390 1
505262 99505262 1001 86380 86390 1
505926 99505926 1001 86380 86390 1
505958 99505958 1001 86380 86390 1
505974 99505974 1001 86380 86390 1
506359 99506359 1001 86380 86390 1
506323 99506323 1001 86380 86390 1
505994 99505994 1001 86380 86390 1
506620 99506620 1001 86380 86390 1
506894 99506894 1001 86380 86390 1
506831 99506831 1001 86380 86390 1
507617 99507617 1001 86380 86390 1
507618 99507618 1001 86380 86390 1
507987 99507987 1001 86380 86390 1
507637 99507637 1001 86380 86390 1
507664 99507664 1001 86380 86390 1
508271 99508271 1001 86380 86390 1
508369 99508369 1001 86380 86390 1
508936 99508936 1001 86380 86390 1
509018 99509018 1001 86380 86390 1
509009 99509009 1001 86380 86390 1
508784 99508784 1001 86380 86390 1
508803 99508803 1001 86380 86390 1
508551 99508551 1001 86380 86390 1
508657 99508657 1001 86380 86390 1
508567 99508567 1001 86380 86390 1
508476 99508476 1001 86380 86390 1
509125 99509125 1001 86380 86390 1
509869 99509869 1001 86380 86390 1
509816 99509816 1001 86380 86390 1
509768 99509768 1001 86380 86390 1
509622 99509622 1001 86380 86390 1
509336 99509336 1001 86380 86390 1
509418 99509418 1001 86380 86390 1
510067 99510067 1001 86380 86390 1
510100 99510100 1001 86380 86390 1
510667 99510667 1001 86380 86390 1
510684 99510684 1001 86380 86390 1
510688 99510688 1001 86380 86390 1
510459 99510459 1001 86380 86390 1
510776 99510776 1001 86380 86390 1
510766 99510766 1001 86380 86390 1
510859 99510859 1001 86380 86390 1
511367 99511367 1001 86380 86390 1
511731 99511731 1001 86380 86390 1
511668 99511668 1001 86380 86390 1
512208 99512208 1001 86380 86390 1
512111 99512111 1001 86380 86390 1
511964 99511964 1001 86380 86390 1
512460 99512460 1001 86380 86390 1
513159 99513159 1001 86380 86390 1
513189 99513189 1001 86380 86390 1
513199 99513199 1001 86380 86390 1
512667 99512667 1001 86380 86390 1
513299 99513299 1001 86380 86390 1
513831 99513831 1001 86380 86390 1
513857 99513857 1001 86380 86390 1
513694 99513694 1001 86380 86390 1
513581 99513581 1001 86380 86390 1
514118 99514118 1001 86380 86390 1
514711 99514711 1001 86380 86390 1
514475 99514475 1001 86380 86390 1
514516 99514516 1001 86380 86390 1
514432 99514432 1001 86380 86390 1
514858 99514858 1001 86380 86390 1
514860 99514860 1001 86380 86390 1
514927 99514927 1001 86380 86390 1
515634 99515634 1001 86380 86390 1
515182 99515182 1001 86380 86390 1
515068 99515068 1001 86380 86390 1
515225 99515225 1001 86380 86390 1
515162 99515162 1001 86380 86390 1
515190 99515190 1001 86380 86390 1
515242 99515242 1001 86380 86390 1
515806 99515806 1001 86380 86390 1
515807 99515807 1001 86380 86390 1
516368 99516368 1001 86380 86390 1
516356 99516356 1001 86380 86390 1
516334 99516334 1001 86380 86390 1
515996 99515996 1001 86380 86390 1
516704 99516704 1001 86380 86390 1
516592 99516592 1001 86380 86390 1
517169 99517169 1001 86380 86390 1
517033 99517033 1001 86380 86390 1
516931 99516931 1001 86380 86390 1
517100 99517100 1001 86380 86390 1
516796 99516796 1001 86380 86390 1
516731 99516731 1001 86380 86390 1
517492 99517492 1001 86380 86390 1
518058 99518058 1001 86380 86390 1
517922 99517922 1001 86380 86390 1
517632 99517632 1001 86380 86390 1
517677 99517677 1001 86380 86390 1
517613 99517613 1001 86380 86390 1
518729 99518729 1001 86380 86390 1
518678 99518678 1001 86380 86390 1
518531 99518531 1001 86380 86390 1
519114 99519114 1001 86380 86390 1
519814 99519814 1001 86380 86390 1
519800 99519800 1001 86380 86390 1
519806 99519806 1001 86380 86390 1
519621 99519621 1001 86380 86390 1
519377 99519377 1001 86380 86390 1
519319 99519319 1001 86380 86390 1
520018 99520018 1001 86380 86390 1
520637 99520637 1001 86380 86390 1
520449 99520449 1001 86380 86390 1
520594 99520594 1001 86380 86390 1
520266 99520266 1001 86380 86390 1
520328 99520328 1001 86380 86390 1
520432 99520432 1001 86380 86390 1
520343 99520343 1001 86380 86390 1
520408 99520408 1001 86380 86390 1
520124 99520124 1001 86380 86390 1
520132 99520132 1001 86380 86390 1
520719 99520719 1001 86380 86390 1
521339 99521339 1001 86380 86390 1
521392 99521392 1001 86380 86390 1
521368 99521368 1001 86380 86390 1
521043 99521043 1001 86380 86390 1
520855 99520855 1001 86380 86390 1
521652 99521652 1001 86380 86390 1
521655 99521655 1001 86380 86390 1
521884 99521884 1001 86380 86390 1
521855 99521855 1001 86380 86390 1
522471 99522471 1001 86380 86390 1
522342 99522342 1001 86380 86390 1
523107 99523107 1001 86380 86390 1
522807 99522807 1001 86380 86390 1
522538 99522538 1001 86380 86390 1
523236 99523236 1001 86380 86390 1
523304 99523304 1001 86380 86390 1
523870 99523870 1001 86380 86390 1
523871 99523871 1001 86380 86390 1
523771 99523771 1001 86380 86390 1
523854 99523854 1001 86380 86390 1
523620 99523620 1001 86380 86390 1
523609 99523609 1001 86380 86390 1
523470 99523470 1001 86380 86390 1
523459 99523459 1001 86380 86390 1
523475 99523475 1001 86380 86390 1
523973 99523973 1001 86380 86390 1
524053 99524053 1001 86380 86390 1
523977 99523977 1001 86380 86390 1
524647 99524647 1001 86380 86390 1
524717 99524717 1001 86380 86390 1
524530 99524530 1001 86380 86390 1
524379 99524379 1001 86380 86390 1
524242 99524242 1001 86380 86390 1
524970 99524970 1001 86380 86390 1
525495 99525495 1001 86380 86390 1
525485 99525485 1001 86380 86390 1
525571 99525571 1001 86380 86390 1
525582 99525582 1001 86380 86390 1
525788 99525788 1001 86380 86390 1
525756 99525756 1001 86380 86390 1
526422 99526422 1001 86380 86390 1
526328 99526328 1001 86380 86390 1
526068 99526068 1001 86380 86390 1
526150 99526150 1001 86380 86390 1
525907 99525907 1001 86380 86390 1
525896 99525896 1001 86380 86390 1
526499 99526499 1001 86380 86390 1
527082 99527082 1001 86380 86390 1
527072 99527072 1001 86380 86390 1
527124 99527124 1001 86380 86390 1
526977 99526977 1001 86380 86390 1
526741 99526741 1001 86380 86390 1
526783 99526783 1001 86380 86390 1
527260 99527260 1001 86380 86390 1
527910 99527910 1001 86380 86390 1
528049 99528049 1001 86380 86390 1
527723 99527723 1001 86380 86390 1
527522 99527522 1001 86380 86390 1
527536 99527536 1001 86380 86390 1
528270 99528270 1001 86380 86390 1
528861 99528861 1001 86380 86390 1
528523 99528523 1001 86380 86390 1
528655 99528655 1001 86380 86390 1
528681 99528681 1001 86380 86390 1
528310 99528310 1001 86380 86390 1
529047 99529047 1001 86380 86390 1
528947 99528947 1001 86380 86390 1
529525 99529525 1001 86380 86390 1
529533 99529533 1001 86380 86390 1
529421 99529421 1001 86380 86390 1
529173 99529173 1001 86380 86390 1
529858 99529858 1001 86380 86390 1
530440 99530440 1001 86380 86390 1
530283 99530283 1001 86380 86390 1
530303 99530303 1001 86380 86390 1
530213 99530213 1001 86380 86390 1
531202 99531202 1001 86380 86390 1
531353 99531353 1001 86380 86390 1
531161 99531161 1001 86380 86390 1
531086 99531086 1001 86380 86390 1
531082 99531082 1001 86380 86390 1
530797 99530797 1001 86380 86390 1
531408 99531408 1001 86380 86390 1
532101 99532101 1001 86380 86390 1
531953 99531953 1001 86380 86390 1
531815 99531815 1001 86380 86390 1
531756 99531756 1001 86380 86390 1
532282 99532282 1001 86380 86390 1
532348 99532348 1001 86380 86390 1
532391 99532391 1001 86380 86390 1
532304 99532304 1001 86380 86390 1
532565 99532565 1001 86380 86390 1
533079 99533079 1001 86380 86390 1
533040 99533040 1001 86380 86390 1
533757 99533757 1001 86380 86390 1
533614 99533614 1001 86380 86390 1
533312 99533312 1001 86380 86390 1
533893 99533893 1001 86380 86390 1
534492 99534492 1001 86380 86390 1
534483 99534483 1001 86380 86390 1
534600 99534600 1001 86380 86390 1
534303 99534303 1001 86380 86390 1
535451 99535451 1001 86380 86390 1
535267 99535267 1001 86380 86390 1
535141 99535141 1001 86380 86390 1
535143 99535143 1001 86380 86390 1
534920 99534920 1001 86380 86390 1
534992 99534992 1001 86380 86390 1
535675 99535675 1001 86380 86390 1
536070 99536070 1001 86380 86390 1
536116 99536116 1001 86380 86390 1
535847 99535847 1001 86380 86390 1
536495 99536495 1001 86380 86390 1
536354 99536354 1001 86380 86390 1
536510 99536510 1001 86380 86390 1
536383 99536383 1001 86380 86390 1
536436 99536436 1001 86380 86390 1
536982 99536982 1001 86380 86390 1
537062 99537062 1001 86380 86390 1
537110 99537110 1001 86380 86390 1
536936 99536936 1001 86380 86390 1
536812 99536812 1001 86380 86390 1
537987 99537987 1001 86380 86390 1
537757 99537757 1001 86380 86390 1
537695 99537695 1001 86380 86390 1
537711 99537711 1001 86380 86390 1
537676 99537676 1001 86380 86390 1
537638 99537638 1001 86380 86390 1
538038 99538038 1001 86380 86390 1
538003 99538003 1001 86380 86390 1
538296 99538296 1001 86380 86390 1
538958 99538958 1001 86380 86390 1
538870 99538870 1001 86380 86390 1
538831 99538831 1001 86380 86390 1
538846 99538846 1001 86380 86390 1
538886 99538886 1001 86380 86390 1
539610 99539610 1001 86380 86390 1
539615 99539615 1001 86380 86390 1
539494 99539494 1001 86380 86390 1
539308 99539308 1001 86380 86390 1
539086 99539086 1001 86380 86390 1
539190 99539190 1001 86380 86390 1
539132 99539132 1001 86380 86390 1
540369 99540369 1001 86380 86390 1
540447 99540447 1001 86380 86390 1
540332 99540332 1001 86380 86390 1
540385 99540385 1001 86380 86390 1
540093 99540093 1001 86380 86390 1
540068 99540068 1001 86380 86390 1
540231 99540231 1001 86380 86390 1
541141 99541141 1001 86380 86390 1
541164 99541164 1001 86380 86390 1
541077 99541077 1001 86380 86390 1
541028 99541028 1001 86380 86390 1
540912 99540912 1001 86380 86390 1
541401 99541401 1001 86380 86390 1
541443 99541443 1001 86380 86390 1
541354 99541354 1001 86380 86390 1
541999 99541999 1001 86380 86390 1
541974 99541974 1001 86380 86390 1
541990 99541990 1001 86380 86390 1
541769 99541769 1001 86380 86390 1
541630 99541630 1001 86380 86390 1
541633 99541633 1001 86380 86390 1
542151 99542151 1001 86380 86390 1
542911 99542911 1001 86380 86390 1
542923 99542923 1001 86380 86390 1
542922 99542922 1001 86380 86390 1
542839 99542839 1001 86380 86390 1
542690 99542690 1001 86380 86390 1
542694 99542694 1001 86380 86390 1
542478 99542478 1001 86380 86390 1
543077 99543077 1001 86380 86390 1
543671 99543671 1001 86380 86390 1
543690 99543690 1001 86380 86390 1
543515 99543515 1001 86380 86390 1
543192 99543192 1001 86380 86390 1
543154 99543154 1001 86380 86390 1
543310 99543310 1001 86380 86390 1
543795 99543795 1001 86380 86390 1
543875 99543875 1001 86380 86390 1
543914 99543914 1001 86380 86390 1
543813 99543813 1001 86380 86390 1
543852 99543852 1001 86380 86390 1
544238 99544238 1001 86380 86390 1
544351 99544351 1001 86380 86390 1
544041 99544041 1001 86380 86390 1
409809 676 1001 77220 82797 1
511176 1043 1002 54004 55255 1
525152 607 1001 63363 63662 1
400078 99400078 1001 86380 86390 1
400358 99400358 1001 86380 86390 1
400550 99400550 1001 86380 86390 1
400772 99400772 1001 86380 86390 1
401777 99401777 1001 86380 86390 1
402328 99402328 1001 86380 86390 1
402941 99402941 1001 86380 86390 1
403151 99403151 1001 86380 86390 1
403306 99403306 1001 86380 86390 1
403596 99403596 1001 86380 86390 1
403644 99403644 1001 86380 86390 1
404378 99404378 1001 86380 86390 1
404572 99404572 1001 86380 86390 1
404528 99404528 1001 86380 86390 1
404639 99404639 1001 86380 86390 1
404663 99404663 1001 86380 86390 1
404907 99404907 1001 86380 86390 1
405171 99405171 1001 86380 86390 1
405143 99405143 1001 86380 86390 1
405402 99405402 1001 86380 86390 1
405746 99405746 1001 86380 86390 1
406638 99406638 1001 86380 86390 1
406754 99406754 1001 86380 86390 1
406962 99406962 1001 86380 86390 1
407493 99407493 1001 86380 86390 1
407504 99407504 1001 86380 86390 1
407629 99407629 1001 86380 86390 1
407680 99407680 1001 86380 86390 1
408071 99408071 1001 86380 86390 1
408172 99408172 1001 86380 86390 1
408241 99408241 1001 86380 86390 1
408738 99408738 1001 86380 86390 1
408854 99408854 1001 86380 86390 1
409062 99409062 1001 86380 86390 1
409638 99409638 1001 86380 86390 1
409797 99409797 1001 86380 86390 1
409813 99409813 1001 86380 86390 1
410077 99410077 1001 86380 86390 1
410363 99410363 1001 86380 86390 1
410483 99410483 1001 86380 86390 1
410457 99410457 1001 86380 86390 1
411061 99411061 1001 86380 86390 1
411020 99411020 1001 86380 86390 1
411089 99411089 1001 86380 86390 1
411508 99411508 1001 86380 86390 1
411718 99411718 1001 86380 86390 1
411986 99411986 1001 86380 86390 1
413480 99413480 1001 86380 86390 1
413399 99413399 1001 86380 86390 1
413026 99413026 1001 86380 86390 1
412900 99412900 1001 86380 86390 1
414637 99414637 1001 86380 86390 1
414667 99414667 1001 86380 86390 1
415651 99415651 1001 86380 86390 1
415519 99415519 1001 86380 86390 1
415409 99415409 1001 86380 86390 1
416844 99416844 1001 86380 86390 1
416981 99416981 1001 86380 86390 1
416224 99416224 1001 86380 86390 1
415747 99415747 1001 86380 86390 1
416137 99416137 1001 86380 86390 1
415840 99415840 1001 86380 86390 1
418179 99418179 1001 86380 86390 1
418037 99418037 1001 86380 86390 1
418234 99418234 1001 86380 86390 1
418155 99418155 1001 86380 86390 1
417861 99417861 1001 86380 86390 1
419042 99419042 1001 86380 86390 1
419014 99419014 1001 86380 86390 1
420446 99420446 1001 86380 86390 1
420220 99420220 1001 86380 86390 1
420092 99420092 1001 86380 86390 1
419770 99419770 1001 86380 86390 1
419722 99419722 1001 86380 86390 1
419630 99419630 1001 86380 86390 1
419252 99419252 1001 86380 86390 1
420895 99420895 1001 86380 86390 1
421102 99421102 1001 86380 86390 1
422376 99422376 1001 86380 86390 1
422452 99422452 1001 86380 86390 1
423283 99423283 1001 86380 86390 1
422610 99422610 1001 86380 86390 1
422643 99422643 1001 86380 86390 1
424515 99424515 1001 86380 86390 1
424182 99424182 1001 86380 86390 1
425518 99425518 1001 86380 86390 1
425544 99425544 1001 86380 86390 1
425418 99425418 1001 86380 86390 1
425795 99425795 1001 86380 86390 1
426520 99426520 1001 86380 86390 1
426641 99426641 1001 86380 86390 1
427505 99427505 1001 86380 86390 1
428366 99428366 1001 86380 86390 1
428438 99428438 1001 86380 86390 1
428142 99428142 1001 86380 86390 1
428239 99428239 1001 86380 86390 1
428132 99428132 1001 86380 86390 1
428220 99428220 1001 86380 86390 1
428052 99428052 1001 86380 86390 1
427791 99427791 1001 86380 86390 1
427670 99427670 1001 86380 86390 1
429022 99429022 1001 86380 86390 1
430320 99430320 1001 86380 86390 1
430080 99430080 1001 86380 86390 1
429860 99429860 1001 86380 86390 1
429729 99429729 1001 86380 86390 1
429488 99429488 1001 86380 86390 1
430525 99430525 1001 86380 86390 1
430770 99430770 1001 86380 86390 1
430495 99430495 1001 86380 86390 1
430626 99430626 1001 86380 86390 1
431655 99431655 1001 86380 86390 1
431754 99431754 1001 86380 86390 1
431286 99431286 1001 86380 86390 1
431521 99431521 1001 86380 86390 1
431122 99431122 1001 86380 86390 1
430836 99430836 1001 86380 86390 1
432346 99432346 1001 86380 86390 1
432331 99432331 1001 86380 86390 1
432163 99432163 1001 86380 86390 1
433556 99433556 1001 86380 86390 1
433686 99433686 1001 86380 86390 1
433233 99433233 1001 86380 86390 1
432736 99432736 1001 86380 86390 1
432875 99432875 1001 86380 86390 1
433945 99433945 1001 86380 86390 1
435160 99435160 1001 86380 86390 1
434941 99434941 1001 86380 86390 1
434149 99434149 1001 86380 86390 1
434162 99434162 1001 86380 86390 1
435586 99435586 1001 86380 86390 1
437146 99437146 1001 86380 86390 1
436646 99436646 1001 86380 86390 1
436208 99436208 1001 86380 86390 1
300069 99300069 1001 86380 86390 1
437346 99437346 1001 86380 86390 1
300024 99300024 1001 86380 86390 1
300628 99300628 1001 86380 86390 1
300668 99300668 1001 86380 86390 1
300517 99300517 1001 86380 86390 1
300375 99300375 1001 86380 86390 1
300252 99300252 1001 86380 86390 1
300229 99300229 1001 86380 86390 1
300242 99300242 1001 86380 86390 1
300113 99300113 1001 86380 86390 1
300283 99300283 1001 86380 86390 1
300168 99300168 1001 86380 86390 1
300743 99300743 1001 86380 86390 1
300826 99300826 1001 86380 86390 1
300750 99300750 1001 86380 86390 1
301468 99301468 1001 86380 86390 1
301540 99301540 1001 86380 86390 1
301345 99301345 1001 86380 86390 1
300994 99300994 1001 86380 86390 1
301111 99301111 1001 86380 86390 1
302183 99302183 1001 86380 86390 1
302373 99302373 1001 86380 86390 1
302198 99302198 1001 86380 86390 1
302097 99302097 1001 86380 86390 1
301921 99301921 1001 86380 86390 1
301779 99301779 1001 86380 86390 1
301936 99301936 1001 86380 86390 1
301783 99301783 1001 86380 86390 1
301784 99301784 1001 86380 86390 1
302548 99302548 1001 86380 86390 1
302488 99302488 1001 86380 86390 1
302606 99302606 1001 86380 86390 1
302776 99302776 1001 86380 86390 1
302610 99302610 1001 86380 86390 1
303256 99303256 1001 86380 86390 1
303273 99303273 1001 86380 86390 1
303304 99303304 1001 86380 86390 1
303344 99303344 1001 86380 86390 1
303881 99303881 1001 86380 86390 1
303839 99303839 1001 86380 86390 1
303877 99303877 1001 86380 86390 1
303656 99303656 1001 86380 86390 1
303760 99303760 1001 86380 86390 1
303449 99303449 1001 86380 86390 1
304125 99304125 1001 86380 86390 1
304042 99304042 1001 86380 86390 1
304512 99304512 1001 86380 86390 1
304946 99304946 1001 86380 86390 1
305380 99305380 1001 86380 86390 1
305260 99305260 1001 86380 86390 1
305076 99305076 1001 86380 86390 1
500187 99500187 1001 86380 86390 1
500520 99500520 1001 86380 86390 1
500460 99500460 1001 86380 86390 1
500234 99500234 1001 86380 86390 1
500935 99500935 1001 86380 86390 1
500859 99500859 1001 86380 86390 1
501557 99501557 1001 86380 86390 1
501285 99501285 1001 86380 86390 1
501415 99501415 1001 86380 86390 1
501263 99501263 1001 86380 86390 1
501150 99501150 1001 86380 86390 1
501169 99501169 1001 86380 86390 1
501760 99501760 1001 86380 86390 1
502307 99502307 1001 86380 86390 1
502385 99502385 1001 86380 86390 1
502105 99502105 1001 86380 86390 1
501972 99501972 1001 86380 86390 1
503140 99503140 1001 86380 86390 1
502997 99502997 1001 86380 86390 1
504073 99504073 1001 86380 86390 1
503907 99503907 1001 86380 86390 1
503742 99503742 1001 86380 86390 1
503656 99503656 1001 86380 86390 1
504749 99504749 1001 86380 86390 1
504633 99504633 1001 86380 86390 1
505480 99505480 1001 86380 86390 1
505391 99505391 1001 86380 86390 1
505523 99505523 1001 86380 86390 1
505512 99505512 1001 86380 86390 1
505231 99505231 1001 86380 86390 1
506454 99506454 1001 86380 86390 1
506357 99506357 1001 86380 86390 1
506245 99506245 1001 86380 86390 1
506057 99506057 1001 86380 86390 1
505993 99505993 1001 86380 86390 1
506009 99506009 1001 86380 86390 1
506113 99506113 1001 86380 86390 1
506610 99506610 1001 86380 86390 1
506690 99506690 1001 86380 86390 1
506785 99506785 1001 86380 86390 1
507323 99507323 1001 86380 86390 1
507375 99507375 1001 86380 86390 1
507140 99507140 1001 86380 86390 1
507182 99507182 1001 86380 86390 1
507118 99507118 1001 86380 86390 1
506953 99506953 1001 86380 86390 1
507449 99507449 1001 86380 86390 1
508165 99508165 1001 86380 86390 1
508228 99508228 1001 86380 86390 1
508143 99508143 1001 86380 86390 1
508079 99508079 1001 86380 86390 1
508032 99508032 1001 86380 86390 1
507789 99507789 1001 86380 86390 1
507648 99507648 1001 86380 86390 1
509042 99509042 1001 86380 86390 1
509017 99509017 1001 86380 86390 1
509054 99509054 1001 86380 86390 1
509031 99509031 1001 86380 86390 1
508916 99508916 1001 86380 86390 1
508821 99508821 1001 86380 86390 1
508770 99508770 1001 86380 86390 1
508574 99508574 1001 86380 86390 1
509117 99509117 1001 86380 86390 1
509276 99509276 1001 86380 86390 1
509277 99509277 1001 86380 86390 1
509667 99509667 1001 86380 86390 1
509373 99509373 1001 86380 86390 1
509441 99509441 1001 86380 86390 1
509433 99509433 1001 86380 86390 1
509965 99509965 1001 86380 86390 1
509956 99509956 1001 86380 86390 1
510078 99510078 1001 86380 86390 1
510677 99510677 1001 86380 86390 1
510718 99510718 1001 86380 86390 1
510381 99510381 1001 86380 86390 1
510453 99510453 1001 86380 86390 1
510248 99510248 1001 86380 86390 1
510893 99510893 1001 86380 86390 1
510756 99510756 1001 86380 86390 1
510786 99510786 1001 86380 86390 1
511154 99511154 1001 86380 86390 1
511587 99511587 1001 86380 86390 1
512347 99512347 1001 86380 86390 1
512032 99512032 1001 86380 86390 1
512129 99512129 1001 86380 86390 1
511776 99511776 1001 86380 86390 1
512570 99512570 1001 86380 86390 1
512435 99512435 1001 86380 86390 1
513202 99513202 1001 86380 86390 1
513175 99513175 1001 86380 86390 1
512889 99512889 1001 86380 86390 1
512999 99512999 1001 86380 86390 1
512679 99512679 1001 86380 86390 1
513267 99513267 1001 86380 86390 1
513385 99513385 1001 86380 86390 1
513368 99513368 1001 86380 86390 1
513856 99513856 1001 86380 86390 1
513797 99513797 1001 86380 86390 1
513553 99513553 1001 86380 86390 1
513594 99513594 1001 86380 86390 1
513506 99513506 1001 86380 86390 1
514049 99514049 1001 86380 86390 1
514823 99514823 1001 86380 86390 1
514661 99514661 1001 86380 86390 1
514391 99514391 1001 86380 86390 1
515039 99515039 1001 86380 86390 1
514874 99514874 1001 86380 86390 1
515595 99515595 1001 86380 86390 1
515559 99515559 1001 86380 86390 1
515665 99515665 1001 86380 86390 1
515364 99515364 1001 86380 86390 1
515314 99515314 1001 86380 86390 1
515369 99515369 1001 86380 86390 1
515447 99515447 1001 86380 86390 1
515231 99515231 1001 86380 86390 1
515093 99515093 1001 86380 86390 1
515119 99515119 1001 86380 86390 1
515268 99515268 1001 86380 86390 1
515772 99515772 1001 86380 86390 1
515873 99515873 1001 86380 86390 1
516437 99516437 1001 86380 86390 1
516158 99516158 1001 86380 86390 1
515934 99515934 1001 86380 86390 1
516027 99516027 1001 86380 86390 1
515976 99515976 1001 86380 86390 1
516081 99516081 1001 86380 86390 1
517185 99517185 1001 86380 86390 1
517279 99517279 1001 86380 86390 1
517292 99517292 1001 86380 86390 1
517228 99517228 1001 86380 86390 1
517540 99517540 1001 86380 86390 1
518023 99518023 1001 86380 86390 1
518142 99518142 1001 86380 86390 1
518094 99518094 1001 86380 86390 1
518032 99518032 1001 86380 86390 1
517931 99517931 1001 86380 86390 1
517807 99517807 1001 86380 86390 1
517722 99517722 1001 86380 86390 1
517700 99517700 1001 86380 86390 1
518199 99518199 1001 86380 86390 1
518303 99518303 1001 86380 86390 1
518898 99518898 1001 86380 86390 1
518951 99518951 1001 86380 86390 1
518960 99518960 1001 86380 86390 1
518864 99518864 1001 86380 86390 1
518839 99518839 1001 86380 86390 1
518966 99518966 1001 86380 86390 1
518974 99518974 1001 86380 86390 1
518936 99518936 1001 86380 86390 1
518470 99518470 1001 86380 86390 1
519660 99519660 1001 86380 86390 1
519637 99519637 1001 86380 86390 1
519652 99519652 1001 86380 86390 1
519794 99519794 1001 86380 86390 1
519546 99519546 1001 86380 86390 1
519598 99519598 1001 86380 86390 1
519567 99519567 1001 86380 86390 1
519303 99519303 1001 86380 86390 1
519886 99519886 1001 86380 86390 1
520500 99520500 1001 86380 86390 1
520559 99520559 1001 86380 86390 1
520359 99520359 1001 86380 86390 1
520230 99520230 1001 86380 86390 1
520049 99520049 1001 86380 86390 1
520210 99520210 1001 86380 86390 1
520651 99520651 1001 86380 86390 1
520731 99520731 1001 86380 86390 1
520759 99520759 1001 86380 86390 1
520773 99520773 1001 86380 86390 1
521389 99521389 1001 86380 86390 1
520916 99520916 1001 86380 86390 1
521477 99521477 1001 86380 86390 1
521487 99521487 1001 86380 86390 1
522098 99522098 1001 86380 86390 1
522052 99522052 1001 86380 86390 1
521981 99521981 1001 86380 86390 1
521677 99521677 1001 86380 86390 1
521744 99521744 1001 86380 86390 1
521877 99521877 1001 86380 86390 1
522430 99522430 1001 86380 86390 1
523063 99523063 1001 86380 86390 1
522870 99522870 1001 86380 86390 1
522744 99522744 1001 86380 86390 1
522617 99522617 1001 86380 86390 1
522630 99522630 1001 86380 86390 1
522567 99522567 1001 86380 86390 1
522662 99522662 1001 86380 86390 1
523153 99523153 1001 86380 86390 1
523761 99523761 1001 86380 86390 1
523707 99523707 1001 86380 86390 1
523608 99523608 1001 86380 86390 1
523556 99523556 1001 86380 86390 1
523356 99523356 1001 86380 86390 1
524114 99524114 1001 86380 86390 1
524487 99524487 1001 86380 86390 1
524430 99524430 1001 86380 86390 1
524196 99524196 1001 86380 86390 1
524157 99524157 1001 86380 86390 1
524833 99524833 1001 86380 86390 1
524885 99524885 1001 86380 86390 1
524971 99524971 1001 86380 86390 1
525539 99525539 1001 86380 86390 1
525467 99525467 1001 86380 86390 1
525199 99525199 1001 86380 86390 1
525371 99525371 1001 86380 86390 1
525003 99525003 1001 86380 86390 1
526223 99526223 1001 86380 86390 1
526192 99526192 1001 86380 86390 1
526113 99526113 1001 86380 86390 1
526540 99526540 1001 86380 86390 1
526508 99526508 1001 86380 86390 1
527146 99527146 1001 86380 86390 1
526963 99526963 1001 86380 86390 1
526750 99526750 1001 86380 86390 1
526673 99526673 1001 86380 86390 1
527974 99527974 1001 86380 86390 1
527950 99527950 1001 86380 86390 1
527710 99527710 1001 86380 86390 1
527802 99527802 1001 86380 86390 1
527599 99527599 1001 86380 86390 1
528244 99528244 1001 86380 86390 1
528775 99528775 1001 86380 86390 1
528887 99528887 1001 86380 86390 1
528850 99528850 1001 86380 86390 1
528436 99528436 1001 86380 86390 1
528361 99528361 1001 86380 86390 1
528377 99528377 1001 86380 86390 1
528950 99528950 1001 86380 86390 1
529095 99529095 1001 86380 86390 1
529671 99529671 1001 86380 86390 1
529405 99529405 1001 86380 86390 1
529371 99529371 1001 86380 86390 1
529397 99529397 1001 86380 86390 1
529315 99529315 1001 86380 86390 1
529220 99529220 1001 86380 86390 1
529872 99529872 1001 86380 86390 1
530415 99530415 1001 86380 86390 1
530359 99530359 1001 86380 86390 1
530312 99530312 1001 86380 86390 1
530005 99530005 1001 86380 86390 1
530022 99530022 1001 86380 86390 1
530605 99530605 1001 86380 86390 1
530626 99530626 1001 86380 86390 1
530561 99530561 1001 86380 86390 1
531057 99531057 1001 86380 86390 1
530817 99530817 1001 86380 86390 1
530818 99530818 1001 86380 86390 1
531481 99531481 1001 86380 86390 1
531381 99531381 1001 86380 86390 1
532007 99532007 1001 86380 86390 1
531966 99531966 1001 86380 86390 1
532298 99532298 1001 86380 86390 1
532291 99532291 1001 86380 86390 1
532794 99532794 1001 86380 86390 1
532734 99532734 1001 86380 86390 1
532427 99532427 1001 86380 86390 1
533797 99533797 1001 86380 86390 1
533817 99533817 1001 86380 86390 1
533486 99533486 1001 86380 86390 1
533599 99533599 1001 86380 86390 1
533496 99533496 1001 86380 86390 1
533276 99533276 1001 86380 86390 1
533406 99533406 1001 86380 86390 1
533241 99533241 1001 86380 86390 1
533347 99533347 1001 86380 86390 1
533296 99533296 1001 86380 86390 1
534383 99534383 1001 86380 86390 1
534806 99534806 1001 86380 86390 1
535387 99535387 1001 86380 86390 1
535131 99535131 1001 86380 86390 1
534896 99534896 1001 86380 86390 1
534962 99534962 1001 86380 86390 1
535587 99535587 1001 86380 86390 1
536191 99536191 1001 86380 86390 1
536332 99536332 1001 86380 86390 1
536220 99536220 1001 86380 86390 1
535939 99535939 1001 86380 86390 1
535771 99535771 1001 86380 86390 1
535752 99535752 1001 86380 86390 1
536412 99536412 1001 86380 86390 1
536493 99536493 1001 86380 86390 1
536526 99536526 1001 86380 86390 1
537045 99537045 1001 86380 86390 1
536832 99536832 1001 86380 86390 1
536884 99536884 1001 86380 86390 1
537219 99537219 1001 86380 86390 1
537847 99537847 1001 86380 86390 1
537868 99537868 1001 86380 86390 1
537909 99537909 1001 86380 86390 1
537631 99537631 1001 86380 86390 1
537614 99537614 1001 86380 86390 1
537466 99537466 1001 86380 86390 1
538060 99538060 1001 86380 86390 1
538130 99538130 1001 86380 86390 1
538149 99538149 1001 86380 86390 1
538414 99538414 1001 86380 86390 1
538310 99538310 1001 86380 86390 1
538206 99538206 1001 86380 86390 1
538994 99538994 1001 86380 86390 1
539000 99539000 1001 86380 86390 1
539001 99539001 1001 86380 86390 1
539612 99539612 1001 86380 86390 1
539557 99539557 1001 86380 86390 1
539536 99539536 1001 86380 86390 1
539319 99539319 1001 86380 86390 1
539373 99539373 1001 86380 86390 1
539085 99539085 1001 86380 86390 1
539071 99539071 1001 86380 86390 1
539642 99539642 1001 86380 86390 1
539787 99539787 1001 86380 86390 1
540145 99540145 1001 86380 86390 1
540177 99540177 1001 86380 86390 1
540090 99540090 1001 86380 86390 1
539900 99539900 1001 86380 86390 1
541235 99541235 1001 86380 86390 1
540941 99540941 1001 86380 86390 1
541035 99541035 1001 86380 86390 1
540686 99540686 1001 86380 86390 1
540843 99540843 1001 86380 86390 1
541421 99541421 1001 86380 86390 1
542035 99542035 1001 86380 86390 1
541708 99541708 1001 86380 86390 1
541667 99541667 1001 86380 86390 1
541634 99541634 1001 86380 86390 1
542274 99542274 1001 86380 86390 1
542212 99542212 1001 86380 86390 1
542316 99542316 1001 86380 86390 1
542240 99542240 1001 86380 86390 1
542997 99542997 1001 86380 86390 1
543000 99543000 1001 86380 86390 1
542949 99542949 1001 86380 86390 1
543494 99543494 1001 86380 86390 1
543520 99543520 1001 86380 86390 1
543457 99543457 1001 86380 86390 1
543511 99543511 1001 86380 86390 1
543166 99543166 1001 86380 86390 1
543277 99543277 1001 86380 86390 1
543899 99543899 1001 86380 86390 1
544543 99544543 1001 86380 86390 1
544251 99544251 1001 86380 86390 1
544296 99544296 1001 86380 86390 1
429527 212 1001 17640 18057 1
525132 1217 1001 33723 33822 1
542083 967 1002 44129 46736 1
400039 99400039 1001 86380 86390 1
400260 99400260 1001 86380 86390 1
400365 99400365 1001 86380 86390 1
400529 99400529 1001 86380 86390 1
400713 99400713 1001 86380 86390 1
400719 99400719 1001 86380 86390 1
400795 99400795 1001 86380 86390 1
401126 99401126 1001 86380 86390 1
401325 99401325 1001 86380 86390 1
401547 99401547 1001 86380 86390 1
402112 99402112 1001 86380 86390 1
402280 99402280 1001 86380 86390 1
402439 99402439 1001 86380 86390 1
402898 99402898 1001 86380 86390 1
403013 99403013 1001 86380 86390 1
403445 99403445 1001 86380 86390 1
403490 99403490 1001 86380 86390 1
403641 99403641 1001 86380 86390 1
403679 99403679 1001 86380 86390 1
403943 99403943 1001 86380 86390 1
404082 99404082 1001 86380 86390 1
404155 99404155 1001 86380 86390 1
404751 99404751 1001 86380 86390 1
404757 99404757 1001 86380 86390 1
404735 99404735 1001 86380 86390 1
404881 99404881 1001 86380 86390 1
405039 99405039 1001 86380 86390 1
405254 99405254 1001 86380 86390 1
406038 99406038 1001 86380 86390 1
406148 99406148 1001 86380 86390 1
406132 99406132 1001 86380 86390 1
406110 99406110 1001 86380 86390 1
406360 99406360 1001 86380 86390 1
406937 99406937 1001 86380 86390 1
406846 99406846 1001 86380 86390 1
407608 99407608 1001 86380 86390 1
407586 99407586 1001 86380 86390 1
408571 99408571 1001 86380 86390 1
408625 99408625 1001 86380 86390 1
409077 99409077 1001 86380 86390 1
409225 99409225 1001 86380 86390 1
409349 99409349 1001 86380 86390 1
409650 99409650 1001 86380 86390 1
409604 99409604 1001 86380 86390 1
410541 99410541 1001 86380 86390 1
410632 99410632 1001 86380 86390 1
410787 99410787 1001 86380 86390 1
411057 99411057 1001 86380 86390 1
411142 99411142 1001 86380 86390 1
411121 99411121 1001 86380 86390 1
411137 99411137 1001 86380 86390 1
411551 99411551 1001 86380 86390 1
411714 99411714 1001 86380 86390 1
412103 99412103 1001 86380 86390 1
412392 99412392 1001 86380 86390 1
413542 99413542 1001 86380 86390 1
413442 99413442 1001 86380 86390 1
412944 99412944 1001 86380 86390 1
412527 99412527 1001 86380 86390 1
412756 99412756 1001 86380 86390 1
412515 99412515 1001 86380 86390 1
414024 99414024 1001 86380 86390 1
415131 99415131 1001 86380 86390 1
415207 99415207 1001 86380 86390 1
414369 99414369 1001 86380 86390 1
415330 99415330 1001 86380 86390 1
416480 99416480 1001 86380 86390 1
416451 99416451 1001 86380 86390 1
417298 99417298 1001 86380 86390 1
417371 99417371 1001 86380 86390 1
418652 99418652 1001 86380 86390 1
418211 99418211 1001 86380 86390 1
417748 99417748 1001 86380 86390 1
419001 99419001 1001 86380 86390 1
419812 99419812 1001 86380 86390 1
420048 99420048 1001 86380 86390 1
419718 99419718 1001 86380 86390 1
420626 99420626 1001 86380 86390 1
420584 99420584 1001 86380 86390 1
420767 99420767 1001 86380 86390 1
421720 99421720 1001 86380 86390 1
421876 99421876 1001 86380 86390 1
421704 99421704 1001 86380 86390 1
421480 99421480 1001 86380 86390 1
421505 99421505 1001 86380 86390 1
421621 99421621 1001 86380 86390 1
420937 99420937 1001 86380 86390 1
422299 99422299 1001 86380 86390 1
423459 99423459 1001 86380 86390 1
423465 99423465 1001 86380 86390 1
422993 99422993 1001 86380 86390 1
423297 99423297 1001 86380 86390 1
423243 99423243 1001 86380 86390 1
422709 99422709 1001 86380 86390 1
423784 99423784 1001 86380 86390 1
425313 99425313 1001 86380 86390 1
424529 99424529 1001 86380 86390 1
424189 99424189 1001 86380 86390 1
424538 99424538 1001 86380 86390 1
427116 99427116 1001 86380 86390 1
426745 99426745 1001 86380 86390 1
426871 99426871 1001 86380 86390 1
426910 99426910 1001 86380 86390 1
426662 99426662 1001 86380 86390 1
426578 99426578 1001 86380 86390 1
426392 99426392 1001 86380 86390 1
426126 99426126 1001 86380 86390 1
428519 99428519 1001 86380 86390 1
428374 99428374 1001 86380 86390 1
[truncated: 4,039,676 more chars]
