# Supplementary material for: Fast and near-optimal monitoring for healthcare acquired infection outbreaks
Source: PLoS Comput Biol. 2019 Sep 16;15(9):e1007284. doi: 10.1371/journal.pcbi.1007284 (PMC6762212; doi:10.1371/journal.pcbi.1007284)
Supplement: S1 Data — (ZIP) [file pcbi.1007284.s006.zip › MobilityLogs1/HAISE_Carilion_all_visits_day_15.txt]

#Person location Sublocation StartTime EndTime Type
412196 998 1001 60060 61317 1
400227 99400227 1001 86380 86390 1
401132 99401132 1001 86380 86390 1
401360 99401360 1001 86380 86390 1
401670 99401670 1001 86380 86390 1
401657 99401657 1001 86380 86390 1
401858 99401858 1001 86380 86390 1
402527 99402527 1001 86380 86390 1
403006 99403006 1001 86380 86390 1
403036 99403036 1001 86380 86390 1
403037 99403037 1001 86380 86390 1
403731 99403731 1001 86380 86390 1
403684 99403684 1001 86380 86390 1
403690 99403690 1001 86380 86390 1
403978 99403978 1001 86380 86390 1
403985 99403985 1001 86380 86390 1
404017 99404017 1001 86380 86390 1
404361 99404361 1001 86380 86390 1
404453 99404453 1001 86380 86390 1
404477 99404477 1001 86380 86390 1
404654 99404654 1001 86380 86390 1
404688 99404688 1001 86380 86390 1
405187 99405187 1001 86380 86390 1
406185 99406185 1001 86380 86390 1
406460 99406460 1001 86380 86390 1
406465 99406465 1001 86380 86390 1
406718 99406718 1001 86380 86390 1
406750 99406750 1001 86380 86390 1
406911 99406911 1001 86380 86390 1
407107 99407107 1001 86380 86390 1
407224 99407224 1001 86380 86390 1
407251 99407251 1001 86380 86390 1
407474 99407474 1001 86380 86390 1
407869 99407869 1001 86380 86390 1
407874 99407874 1001 86380 86390 1
407893 99407893 1001 86380 86390 1
407905 99407905 1001 86380 86390 1
408092 99408092 1001 86380 86390 1
408857 99408857 1001 86380 86390 1
408950 99408950 1001 86380 86390 1
409042 99409042 1001 86380 86390 1
409018 99409018 1001 86380 86390 1
409887 99409887 1001 86380 86390 1
409908 99409908 1001 86380 86390 1
410264 99410264 1001 86380 86390 1
410304 99410304 1001 86380 86390 1
410484 99410484 1001 86380 86390 1
410433 99410433 1001 86380 86390 1
410747 99410747 1001 86380 86390 1
410817 99410817 1001 86380 86390 1
411271 99411271 1001 86380 86390 1
411340 99411340 1001 86380 86390 1
411332 99411332 1001 86380 86390 1
411705 99411705 1001 86380 86390 1
411884 99411884 1001 86380 86390 1
412079 99412079 1001 86380 86390 1
413476 99413476 1001 86380 86390 1
412979 99412979 1001 86380 86390 1
413130 99413130 1001 86380 86390 1
412886 99412886 1001 86380 86390 1
412749 99412749 1001 86380 86390 1
412690 99412690 1001 86380 86390 1
413888 99413888 1001 86380 86390 1
415256 99415256 1001 86380 86390 1
415028 99415028 1001 86380 86390 1
415268 99415268 1001 86380 86390 1
414986 99414986 1001 86380 86390 1
414640 99414640 1001 86380 86390 1
414197 99414197 1001 86380 86390 1
414220 99414220 1001 86380 86390 1
415559 99415559 1001 86380 86390 1
416869 99416869 1001 86380 86390 1
416749 99416749 1001 86380 86390 1
416214 99416214 1001 86380 86390 1
416008 99416008 1001 86380 86390 1
416096 99416096 1001 86380 86390 1
416026 99416026 1001 86380 86390 1
415733 99415733 1001 86380 86390 1
417123 99417123 1001 86380 86390 1
417057 99417057 1001 86380 86390 1
418077 99418077 1001 86380 86390 1
418082 99418082 1001 86380 86390 1
418340 99418340 1001 86380 86390 1
418122 99418122 1001 86380 86390 1
417961 99417961 1001 86380 86390 1
419136 99419136 1001 86380 86390 1
420251 99420251 1001 86380 86390 1
419580 99419580 1001 86380 86390 1
420794 99420794 1001 86380 86390 1
420448 99420448 1001 86380 86390 1
420471 99420471 1001 86380 86390 1
420977 99420977 1001 86380 86390 1
420877 99420877 1001 86380 86390 1
420960 99420960 1001 86380 86390 1
421010 99421010 1001 86380 86390 1
422395 99422395 1001 86380 86390 1
423374 99423374 1001 86380 86390 1
422561 99422561 1001 86380 86390 1
424033 99424033 1001 86380 86390 1
424090 99424090 1001 86380 86390 1
425289 99425289 1001 86380 86390 1
424450 99424450 1001 86380 86390 1
424451 99424451 1001 86380 86390 1
425788 99425788 1001 86380 86390 1
426765 99426765 1001 86380 86390 1
426899 99426899 1001 86380 86390 1
426885 99426885 1001 86380 86390 1
426317 99426317 1001 86380 86390 1
425865 99425865 1001 86380 86390 1
425942 99425942 1001 86380 86390 1
426231 99426231 1001 86380 86390 1
425905 99425905 1001 86380 86390 1
428424 99428424 1001 86380 86390 1
428578 99428578 1001 86380 86390 1
428435 99428435 1001 86380 86390 1
428044 99428044 1001 86380 86390 1
428096 99428096 1001 86380 86390 1
427993 99427993 1001 86380 86390 1
430032 99430032 1001 86380 86390 1
430157 99430157 1001 86380 86390 1
430061 99430061 1001 86380 86390 1
429241 99429241 1001 86380 86390 1
431888 99431888 1001 86380 86390 1
431478 99431478 1001 86380 86390 1
431610 99431610 1001 86380 86390 1
431572 99431572 1001 86380 86390 1
431363 99431363 1001 86380 86390 1
431322 99431322 1001 86380 86390 1
431641 99431641 1001 86380 86390 1
430904 99430904 1001 86380 86390 1
433474 99433474 1001 86380 86390 1
433405 99433405 1001 86380 86390 1
432630 99432630 1001 86380 86390 1
434669 99434669 1001 86380 86390 1
435723 99435723 1001 86380 86390 1
436845 99436845 1001 86380 86390 1
437039 99437039 1001 86380 86390 1
436036 99436036 1001 86380 86390 1
436078 99436078 1001 86380 86390 1
437215 99437215 1001 86380 86390 1
300711 99300711 1001 86380 86390 1
300408 99300408 1001 86380 86390 1
300461 99300461 1001 86380 86390 1
300346 99300346 1001 86380 86390 1
300429 99300429 1001 86380 86390 1
300340 99300340 1001 86380 86390 1
300143 99300143 1001 86380 86390 1
300156 99300156 1001 86380 86390 1
300791 99300791 1001 86380 86390 1
300921 99300921 1001 86380 86390 1
300774 99300774 1001 86380 86390 1
301224 99301224 1001 86380 86390 1
301289 99301289 1001 86380 86390 1
300977 99300977 1001 86380 86390 1
301700 99301700 1001 86380 86390 1
301714 99301714 1001 86380 86390 1
302193 99302193 1001 86380 86390 1
302261 99302261 1001 86380 86390 1
302211 99302211 1001 86380 86390 1
301901 99301901 1001 86380 86390 1
302432 99302432 1001 86380 86390 1
302445 99302445 1001 86380 86390 1
302485 99302485 1001 86380 86390 1
302551 99302551 1001 86380 86390 1
303036 99303036 1001 86380 86390 1
302796 99302796 1001 86380 86390 1
302882 99302882 1001 86380 86390 1
302640 99302640 1001 86380 86390 1
302608 99302608 1001 86380 86390 1
303324 99303324 1001 86380 86390 1
303378 99303378 1001 86380 86390 1
303327 99303327 1001 86380 86390 1
303392 99303392 1001 86380 86390 1
303859 99303859 1001 86380 86390 1
303837 99303837 1001 86380 86390 1
303727 99303727 1001 86380 86390 1
303625 99303625 1001 86380 86390 1
303669 99303669 1001 86380 86390 1
303512 99303512 1001 86380 86390 1
303461 99303461 1001 86380 86390 1
304127 99304127 1001 86380 86390 1
304207 99304207 1001 86380 86390 1
304157 99304157 1001 86380 86390 1
304774 99304774 1001 86380 86390 1
304478 99304478 1001 86380 86390 1
304924 99304924 1001 86380 86390 1
304888 99304888 1001 86380 86390 1
304991 99304991 1001 86380 86390 1
305649 99305649 1001 86380 86390 1
305456 99305456 1001 86380 86390 1
305463 99305463 1001 86380 86390 1
305154 99305154 1001 86380 86390 1
500088 99500088 1001 86380 86390 1
500143 99500143 1001 86380 86390 1
500161 99500161 1001 86380 86390 1
500622 99500622 1001 86380 86390 1
500610 99500610 1001 86380 86390 1
500783 99500783 1001 86380 86390 1
500378 99500378 1001 86380 86390 1
500391 99500391 1001 86380 86390 1
500340 99500340 1001 86380 86390 1
500294 99500294 1001 86380 86390 1
500840 99500840 1001 86380 86390 1
501472 99501472 1001 86380 86390 1
501601 99501601 1001 86380 86390 1
501058 99501058 1001 86380 86390 1
501132 99501132 1001 86380 86390 1
502314 99502314 1001 86380 86390 1
502440 99502440 1001 86380 86390 1
502412 99502412 1001 86380 86390 1
502323 99502323 1001 86380 86390 1
502218 99502218 1001 86380 86390 1
502039 99502039 1001 86380 86390 1
501869 99501869 1001 86380 86390 1
502555 99502555 1001 86380 86390 1
502557 99502557 1001 86380 86390 1
502482 99502482 1001 86380 86390 1
502654 99502654 1001 86380 86390 1
503156 99503156 1001 86380 86390 1
503224 99503224 1001 86380 86390 1
502935 99502935 1001 86380 86390 1
502952 99502952 1001 86380 86390 1
503070 99503070 1001 86380 86390 1
503349 99503349 1001 86380 86390 1
504030 99504030 1001 86380 86390 1
503783 99503783 1001 86380 86390 1
503733 99503733 1001 86380 86390 1
503721 99503721 1001 86380 86390 1
503713 99503713 1001 86380 86390 1
503883 99503883 1001 86380 86390 1
503629 99503629 1001 86380 86390 1
503622 99503622 1001 86380 86390 1
504142 99504142 1001 86380 86390 1
504220 99504220 1001 86380 86390 1
504252 99504252 1001 86380 86390 1
504924 99504924 1001 86380 86390 1
504760 99504760 1001 86380 86390 1
504545 99504545 1001 86380 86390 1
504651 99504651 1001 86380 86390 1
505686 99505686 1001 86380 86390 1
505635 99505635 1001 86380 86390 1
505599 99505599 1001 86380 86390 1
505463 99505463 1001 86380 86390 1
505528 99505528 1001 86380 86390 1
505912 99505912 1001 86380 86390 1
506404 99506404 1001 86380 86390 1
506481 99506481 1001 86380 86390 1
506408 99506408 1001 86380 86390 1
506574 99506574 1001 86380 86390 1
506462 99506462 1001 86380 86390 1
506506 99506506 1001 86380 86390 1
506250 99506250 1001 86380 86390 1
506212 99506212 1001 86380 86390 1
506252 99506252 1001 86380 86390 1
506311 99506311 1001 86380 86390 1
506611 99506611 1001 86380 86390 1
507031 99507031 1001 86380 86390 1
507162 99507162 1001 86380 86390 1
507099 99507099 1001 86380 86390 1
506879 99506879 1001 86380 86390 1
506869 99506869 1001 86380 86390 1
506813 99506813 1001 86380 86390 1
507461 99507461 1001 86380 86390 1
507517 99507517 1001 86380 86390 1
507530 99507530 1001 86380 86390 1
507582 99507582 1001 86380 86390 1
507621 99507621 1001 86380 86390 1
507508 99507508 1001 86380 86390 1
507561 99507561 1001 86380 86390 1
508100 99508100 1001 86380 86390 1
508044 99508044 1001 86380 86390 1
508285 99508285 1001 86380 86390 1
508974 99508974 1001 86380 86390 1
508919 99508919 1001 86380 86390 1
508762 99508762 1001 86380 86390 1
508814 99508814 1001 86380 86390 1
508643 99508643 1001 86380 86390 1
509227 99509227 1001 86380 86390 1
509183 99509183 1001 86380 86390 1
509213 99509213 1001 86380 86390 1
509865 99509865 1001 86380 86390 1
509605 99509605 1001 86380 86390 1
509606 99509606 1001 86380 86390 1
509681 99509681 1001 86380 86390 1
510095 99510095 1001 86380 86390 1
509968 99509968 1001 86380 86390 1
510639 99510639 1001 86380 86390 1
510704 99510704 1001 86380 86390 1
510544 99510544 1001 86380 86390 1
510393 99510393 1001 86380 86390 1
510343 99510343 1001 86380 86390 1
511024 99511024 1001 86380 86390 1
510991 99510991 1001 86380 86390 1
511710 99511710 1001 86380 86390 1
511609 99511609 1001 86380 86390 1
511753 99511753 1001 86380 86390 1
512082 99512082 1001 86380 86390 1
511866 99511866 1001 86380 86390 1
511830 99511830 1001 86380 86390 1
511778 99511778 1001 86380 86390 1
512528 99512528 1001 86380 86390 1
512491 99512491 1001 86380 86390 1
513204 99513204 1001 86380 86390 1
513124 99513124 1001 86380 86390 1
512975 99512975 1001 86380 86390 1
512827 99512827 1001 86380 86390 1
512611 99512611 1001 86380 86390 1
512620 99512620 1001 86380 86390 1
514006 99514006 1001 86380 86390 1
513973 99513973 1001 86380 86390 1
513686 99513686 1001 86380 86390 1
513779 99513779 1001 86380 86390 1
513640 99513640 1001 86380 86390 1
513465 99513465 1001 86380 86390 1
513558 99513558 1001 86380 86390 1
513561 99513561 1001 86380 86390 1
514055 99514055 1001 86380 86390 1
514071 99514071 1001 86380 86390 1
514181 99514181 1001 86380 86390 1
514614 99514614 1001 86380 86390 1
514500 99514500 1001 86380 86390 1
514631 99514631 1001 86380 86390 1
514456 99514456 1001 86380 86390 1
514303 99514303 1001 86380 86390 1
514281 99514281 1001 86380 86390 1
515011 99515011 1001 86380 86390 1
515613 99515613 1001 86380 86390 1
515468 99515468 1001 86380 86390 1
515301 99515301 1001 86380 86390 1
515293 99515293 1001 86380 86390 1
515772 99515772 1001 86380 86390 1
515688 99515688 1001 86380 86390 1
516307 99516307 1001 86380 86390 1
516423 99516423 1001 86380 86390 1
516398 99516398 1001 86380 86390 1
516467 99516467 1001 86380 86390 1
516429 99516429 1001 86380 86390 1
516091 99516091 1001 86380 86390 1
516572 99516572 1001 86380 86390 1
516560 99516560 1001 86380 86390 1
517194 99517194 1001 86380 86390 1
517277 99517277 1001 86380 86390 1
517282 99517282 1001 86380 86390 1
517232 99517232 1001 86380 86390 1
516952 99516952 1001 86380 86390 1
516999 99516999 1001 86380 86390 1
516912 99516912 1001 86380 86390 1
516853 99516853 1001 86380 86390 1
517609 99517609 1001 86380 86390 1
517574 99517574 1001 86380 86390 1
518188 99518188 1001 86380 86390 1
518203 99518203 1001 86380 86390 1
518950 99518950 1001 86380 86390 1
518888 99518888 1001 86380 86390 1
518931 99518931 1001 86380 86390 1
518856 99518856 1001 86380 86390 1
518700 99518700 1001 86380 86390 1
518769 99518769 1001 86380 86390 1
518492 99518492 1001 86380 86390 1
519790 99519790 1001 86380 86390 1
519810 99519810 1001 86380 86390 1
519584 99519584 1001 86380 86390 1
519432 99519432 1001 86380 86390 1
519603 99519603 1001 86380 86390 1
519324 99519324 1001 86380 86390 1
519357 99519357 1001 86380 86390 1
519930 99519930 1001 86380 86390 1
520486 99520486 1001 86380 86390 1
520587 99520587 1001 86380 86390 1
520331 99520331 1001 86380 86390 1
520348 99520348 1001 86380 86390 1
520125 99520125 1001 86380 86390 1
520841 99520841 1001 86380 86390 1
520816 99520816 1001 86380 86390 1
521383 99521383 1001 86380 86390 1
521110 99521110 1001 86380 86390 1
521104 99521104 1001 86380 86390 1
520916 99520916 1001 86380 86390 1
521628 99521628 1001 86380 86390 1
522120 99522120 1001 86380 86390 1
522009 99522009 1001 86380 86390 1
521748 99521748 1001 86380 86390 1
522331 99522331 1001 86380 86390 1
523095 99523095 1001 86380 86390 1
522714 99522714 1001 86380 86390 1
522728 99522728 1001 86380 86390 1
522562 99522562 1001 86380 86390 1
522678 99522678 1001 86380 86390 1
523642 99523642 1001 86380 86390 1
523379 99523379 1001 86380 86390 1
523509 99523509 1001 86380 86390 1
523407 99523407 1001 86380 86390 1
524058 99524058 1001 86380 86390 1
524037 99524037 1001 86380 86390 1
524096 99524096 1001 86380 86390 1
524622 99524622 1001 86380 86390 1
524304 99524304 1001 86380 86390 1
524790 99524790 1001 86380 86390 1
525229 99525229 1001 86380 86390 1
525364 99525364 1001 86380 86390 1
525138 99525138 1001 86380 86390 1
524995 99524995 1001 86380 86390 1
525770 99525770 1001 86380 86390 1
526295 99526295 1001 86380 86390 1
526296 99526296 1001 86380 86390 1
526253 99526253 1001 86380 86390 1
526086 99526086 1001 86380 86390 1
525951 99525951 1001 86380 86390 1
526604 99526604 1001 86380 86390 1
527111 99527111 1001 86380 86390 1
527190 99527190 1001 86380 86390 1
527081 99527081 1001 86380 86390 1
526863 99526863 1001 86380 86390 1
526967 99526967 1001 86380 86390 1
526732 99526732 1001 86380 86390 1
526802 99526802 1001 86380 86390 1
526699 99526699 1001 86380 86390 1
527411 99527411 1001 86380 86390 1
527438 99527438 1001 86380 86390 1
527927 99527927 1001 86380 86390 1
528086 99528086 1001 86380 86390 1
528171 99528171 1001 86380 86390 1
528172 99528172 1001 86380 86390 1
528121 99528121 1001 86380 86390 1
528149 99528149 1001 86380 86390 1
528784 99528784 1001 86380 86390 1
528605 99528605 1001 86380 86390 1
528631 99528631 1001 86380 86390 1
528593 99528593 1001 86380 86390 1
528492 99528492 1001 86380 86390 1
528531 99528531 1001 86380 86390 1
528653 99528653 1001 86380 86390 1
528321 99528321 1001 86380 86390 1
528450 99528450 1001 86380 86390 1
529072 99529072 1001 86380 86390 1
528984 99528984 1001 86380 86390 1
529066 99529066 1001 86380 86390 1
529627 99529627 1001 86380 86390 1
529520 99529520 1001 86380 86390 1
529144 99529144 1001 86380 86390 1
529131 99529131 1001 86380 86390 1
529819 99529819 1001 86380 86390 1
529888 99529888 1001 86380 86390 1
530477 99530477 1001 86380 86390 1
530476 99530476 1001 86380 86390 1
530178 99530178 1001 86380 86390 1
530075 99530075 1001 86380 86390 1
530067 99530067 1001 86380 86390 1
530017 99530017 1001 86380 86390 1
530745 99530745 1001 86380 86390 1
531261 99531261 1001 86380 86390 1
531123 99531123 1001 86380 86390 1
530760 99530760 1001 86380 86390 1
530884 99530884 1001 86380 86390 1
530968 99530968 1001 86380 86390 1
531741 99531741 1001 86380 86390 1
531772 99531772 1001 86380 86390 1
531645 99531645 1001 86380 86390 1
531686 99531686 1001 86380 86390 1
532302 99532302 1001 86380 86390 1
532367 99532367 1001 86380 86390 1
533000 99533000 1001 86380 86390 1
533004 99533004 1001 86380 86390 1
532913 99532913 1001 86380 86390 1
532864 99532864 1001 86380 86390 1
532724 99532724 1001 86380 86390 1
532642 99532642 1001 86380 86390 1
532618 99532618 1001 86380 86390 1
532452 99532452 1001 86380 86390 1
532418 99532418 1001 86380 86390 1
533459 99533459 1001 86380 86390 1
533380 99533380 1001 86380 86390 1
533884 99533884 1001 86380 86390 1
534055 99534055 1001 86380 86390 1
534613 99534613 1001 86380 86390 1
534282 99534282 1001 86380 86390 1
534136 99534136 1001 86380 86390 1
535447 99535447 1001 86380 86390 1
535374 99535374 1001 86380 86390 1
535097 99535097 1001 86380 86390 1
535075 99535075 1001 86380 86390 1
535038 99535038 1001 86380 86390 1
535067 99535067 1001 86380 86390 1
536216 99536216 1001 86380 86390 1
535906 99535906 1001 86380 86390 1
535842 99535842 1001 86380 86390 1
536337 99536337 1001 86380 86390 1
537006 99537006 1001 86380 86390 1
536925 99536925 1001 86380 86390 1
536890 99536890 1001 86380 86390 1
536737 99536737 1001 86380 86390 1
537319 99537319 1001 86380 86390 1
537823 99537823 1001 86380 86390 1
537776 99537776 1001 86380 86390 1
537375 99537375 1001 86380 86390 1
537534 99537534 1001 86380 86390 1
537522 99537522 1001 86380 86390 1
538028 99538028 1001 86380 86390 1
538170 99538170 1001 86380 86390 1
538147 99538147 1001 86380 86390 1
538677 99538677 1001 86380 86390 1
538618 99538618 1001 86380 86390 1
538420 99538420 1001 86380 86390 1
538440 99538440 1001 86380 86390 1
538505 99538505 1001 86380 86390 1
538957 99538957 1001 86380 86390 1
538932 99538932 1001 86380 86390 1
538936 99538936 1001 86380 86390 1
538874 99538874 1001 86380 86390 1
539489 99539489 1001 86380 86390 1
539496 99539496 1001 86380 86390 1
539484 99539484 1001 86380 86390 1
539537 99539537 1001 86380 86390 1
539301 99539301 1001 86380 86390 1
539328 99539328 1001 86380 86390 1
539201 99539201 1001 86380 86390 1
539138 99539138 1001 86380 86390 1
539154 99539154 1001 86380 86390 1
539771 99539771 1001 86380 86390 1
539825 99539825 1001 86380 86390 1
540418 99540418 1001 86380 86390 1
540188 99540188 1001 86380 86390 1
540241 99540241 1001 86380 86390 1
539998 99539998 1001 86380 86390 1
539897 99539897 1001 86380 86390 1
540546 99540546 1001 86380 86390 1
540553 99540553 1001 86380 86390 1
541242 99541242 1001 86380 86390 1
541199 99541199 1001 86380 86390 1
541137 99541137 1001 86380 86390 1
541325 99541325 1001 86380 86390 1
542070 99542070 1001 86380 86390 1
541775 99541775 1001 86380 86390 1
541670 99541670 1001 86380 86390 1
541632 99541632 1001 86380 86390 1
541671 99541671 1001 86380 86390 1
541544 99541544 1001 86380 86390 1
542261 99542261 1001 86380 86390 1
542211 99542211 1001 86380 86390 1
542202 99542202 1001 86380 86390 1
542803 99542803 1001 86380 86390 1
542562 99542562 1001 86380 86390 1
542365 99542365 1001 86380 86390 1
542447 99542447 1001 86380 86390 1
543010 99543010 1001 86380 86390 1
543699 99543699 1001 86380 86390 1
543566 99543566 1001 86380 86390 1
543180 99543180 1001 86380 86390 1
543219 99543219 1001 86380 86390 1
543833 99543833 1001 86380 86390 1
543784 99543784 1001 86380 86390 1
543933 99543933 1001 86380 86390 1
543910 99543910 1001 86380 86390 1
544057 99544057 1001 86380 86390 1
543995 99543995 1001 86380 86390 1
543983 99543983 1001 86380 86390 1
544690 99544690 1001 86380 86390 1
544722 99544722 1001 86380 86390 1
516704 986 1002 32541 35905 1
400154 99400154 1001 86380 86390 1
400981 99400981 1001 86380 86390 1
401177 99401177 1001 86380 86390 1
401170 99401170 1001 86380 86390 1
401328 99401328 1001 86380 86390 1
401437 99401437 1001 86380 86390 1
401412 99401412 1001 86380 86390 1
401564 99401564 1001 86380 86390 1
401683 99401683 1001 86380 86390 1
402573 99402573 1001 86380 86390 1
402918 99402918 1001 86380 86390 1
403128 99403128 1001 86380 86390 1
403146 99403146 1001 86380 86390 1
403282 99403282 1001 86380 86390 1
403486 99403486 1001 86380 86390 1
403691 99403691 1001 86380 86390 1
404152 99404152 1001 86380 86390 1
404551 99404551 1001 86380 86390 1
404530 99404530 1001 86380 86390 1
404733 99404733 1001 86380 86390 1
405066 99405066 1001 86380 86390 1
405224 99405224 1001 86380 86390 1
405605 99405605 1001 86380 86390 1
405996 99405996 1001 86380 86390 1
406054 99406054 1001 86380 86390 1
406148 99406148 1001 86380 86390 1
406173 99406173 1001 86380 86390 1
406364 99406364 1001 86380 86390 1
406316 99406316 1001 86380 86390 1
406428 99406428 1001 86380 86390 1
406940 99406940 1001 86380 86390 1
406847 99406847 1001 86380 86390 1
407470 99407470 1001 86380 86390 1
407647 99407647 1001 86380 86390 1
407627 99407627 1001 86380 86390 1
408075 99408075 1001 86380 86390 1
408441 99408441 1001 86380 86390 1
408769 99408769 1001 86380 86390 1
409156 99409156 1001 86380 86390 1
409161 99409161 1001 86380 86390 1
409290 99409290 1001 86380 86390 1
409616 99409616 1001 86380 86390 1
410096 99410096 1001 86380 86390 1
410364 99410364 1001 86380 86390 1
410421 99410421 1001 86380 86390 1
410868 99410868 1001 86380 86390 1
411171 99411171 1001 86380 86390 1
411287 99411287 1001 86380 86390 1
411458 99411458 1001 86380 86390 1
412371 99412371 1001 86380 86390 1
413375 99413375 1001 86380 86390 1
413216 99413216 1001 86380 86390 1
412679 99412679 1001 86380 86390 1
412877 99412877 1001 86380 86390 1
412772 99412772 1001 86380 86390 1
412547 99412547 1001 86380 86390 1
413769 99413769 1001 86380 86390 1
413930 99413930 1001 86380 86390 1
415264 99415264 1001 86380 86390 1
415238 99415238 1001 86380 86390 1
414366 99414366 1001 86380 86390 1
414446 99414446 1001 86380 86390 1
414270 99414270 1001 86380 86390 1
415371 99415371 1001 86380 86390 1
415524 99415524 1001 86380 86390 1
416980 99416980 1001 86380 86390 1
416320 99416320 1001 86380 86390 1
416327 99416327 1001 86380 86390 1
416201 99416201 1001 86380 86390 1
416151 99416151 1001 86380 86390 1
417356 99417356 1001 86380 86390 1
417418 99417418 1001 86380 86390 1
417441 99417441 1001 86380 86390 1
418586 99418586 1001 86380 86390 1
418013 99418013 1001 86380 86390 1
417756 99417756 1001 86380 86390 1
417914 99417914 1001 86380 86390 1
418890 99418890 1001 86380 86390 1
419112 99419112 1001 86380 86390 1
418832 99418832 1001 86380 86390 1
418839 99418839 1001 86380 86390 1
420267 99420267 1001 86380 86390 1
419966 99419966 1001 86380 86390 1
419347 99419347 1001 86380 86390 1
419406 99419406 1001 86380 86390 1
420560 99420560 1001 86380 86390 1
420599 99420599 1001 86380 86390 1
420701 99420701 1001 86380 86390 1
421718 99421718 1001 86380 86390 1
421622 99421622 1001 86380 86390 1
422244 99422244 1001 86380 86390 1
422200 99422200 1001 86380 86390 1
423418 99423418 1001 86380 86390 1
423638 99423638 1001 86380 86390 1
423004 99423004 1001 86380 86390 1
422688 99422688 1001 86380 86390 1
423918 99423918 1001 86380 86390 1
423800 99423800 1001 86380 86390 1
425024 99425024 1001 86380 86390 1
424785 99424785 1001 86380 86390 1
424651 99424651 1001 86380 86390 1
424794 99424794 1001 86380 86390 1
424902 99424902 1001 86380 86390 1
424186 99424186 1001 86380 86390 1
425411 99425411 1001 86380 86390 1
425389 99425389 1001 86380 86390 1
425672 99425672 1001 86380 86390 1
425652 99425652 1001 86380 86390 1
426521 99426521 1001 86380 86390 1
426664 99426664 1001 86380 86390 1
426596 99426596 1001 86380 86390 1
426301 99426301 1001 86380 86390 1
426288 99426288 1001 86380 86390 1
427346 99427346 1001 86380 86390 1
427316 99427316 1001 86380 86390 1
427403 99427403 1001 86380 86390 1
427874 99427874 1001 86380 86390 1
427905 99427905 1001 86380 86390 1
427838 99427838 1001 86380 86390 1
430182 99430182 1001 86380 86390 1
429571 99429571 1001 86380 86390 1
429849 99429849 1001 86380 86390 1
429298 99429298 1001 86380 86390 1
429397 99429397 1001 86380 86390 1
430512 99430512 1001 86380 86390 1
430412 99430412 1001 86380 86390 1
431712 99431712 1001 86380 86390 1
431736 99431736 1001 86380 86390 1
431480 99431480 1001 86380 86390 1
431537 99431537 1001 86380 86390 1
431545 99431545 1001 86380 86390 1
431605 99431605 1001 86380 86390 1
432382 99432382 1001 86380 86390 1
433465 99433465 1001 86380 86390 1
433419 99433419 1001 86380 86390 1
433165 99433165 1001 86380 86390 1
433180 99433180 1001 86380 86390 1
432585 99432585 1001 86380 86390 1
432588 99432588 1001 86380 86390 1
432687 99432687 1001 86380 86390 1
434104 99434104 1001 86380 86390 1
434082 99434082 1001 86380 86390 1
434132 99434132 1001 86380 86390 1
435388 99435388 1001 86380 86390 1
435071 99435071 1001 86380 86390 1
434870 99434870 1001 86380 86390 1
434625 99434625 1001 86380 86390 1
434455 99434455 1001 86380 86390 1
434281 99434281 1001 86380 86390 1
435852 99435852 1001 86380 86390 1
436511 99436511 1001 86380 86390 1
435939 99435939 1001 86380 86390 1
436024 99436024 1001 86380 86390 1
436208 99436208 1001 86380 86390 1
436287 99436287 1001 86380 86390 1
300000 99300000 1001 86380 86390 1
300632 99300632 1001 86380 86390 1
300569 99300569 1001 86380 86390 1
300304 99300304 1001 86380 86390 1
300833 99300833 1001 86380 86390 1
300763 99300763 1001 86380 86390 1
301503 99301503 1001 86380 86390 1
301004 99301004 1001 86380 86390 1
302047 99302047 1001 86380 86390 1
302130 99302130 1001 86380 86390 1
302566 99302566 1001 86380 86390 1
302530 99302530 1001 86380 86390 1
302401 99302401 1001 86380 86390 1
303101 99303101 1001 86380 86390 1
302851 99302851 1001 86380 86390 1
302867 99302867 1001 86380 86390 1
303328 99303328 1001 86380 86390 1
303806 99303806 1001 86380 86390 1
303731 99303731 1001 86380 86390 1
303519 99303519 1001 86380 86390 1
304083 99304083 1001 86380 86390 1
304148 99304148 1001 86380 86390 1
304071 99304071 1001 86380 86390 1
304517 99304517 1001 86380 86390 1
304479 99304479 1001 86380 86390 1
304649 99304649 1001 86380 86390 1
304520 99304520 1001 86380 86390 1
304271 99304271 1001 86380 86390 1
304404 99304404 1001 86380 86390 1
305505 99305505 1001 86380 86390 1
305562 99305562 1001 86380 86390 1
305419 99305419 1001 86380 86390 1
305464 99305464 1001 86380 86390 1
305272 99305272 1001 86380 86390 1
305078 99305078 1001 86380 86390 1
305260 99305260 1001 86380 86390 1
305157 99305157 1001 86380 86390 1
305198 99305198 1001 86380 86390 1
305214 99305214 1001 86380 86390 1
500192 99500192 1001 86380 86390 1
500052 99500052 1001 86380 86390 1
500080 99500080 1001 86380 86390 1
500120 99500120 1001 86380 86390 1
500136 99500136 1001 86380 86390 1
500751 99500751 1001 86380 86390 1
500596 99500596 1001 86380 86390 1
500430 99500430 1001 86380 86390 1
500470 99500470 1001 86380 86390 1
500354 99500354 1001 86380 86390 1
500889 99500889 1001 86380 86390 1
500826 99500826 1001 86380 86390 1
500887 99500887 1001 86380 86390 1
501573 99501573 1001 86380 86390 1
501410 99501410 1001 86380 86390 1
501165 99501165 1001 86380 86390 1
501143 99501143 1001 86380 86390 1
501079 99501079 1001 86380 86390 1
501820 99501820 1001 86380 86390 1
501723 99501723 1001 86380 86390 1
502290 99502290 1001 86380 86390 1
502657 99502657 1001 86380 86390 1
502541 99502541 1001 86380 86390 1
502530 99502530 1001 86380 86390 1
502591 99502591 1001 86380 86390 1
503271 99503271 1001 86380 86390 1
503276 99503276 1001 86380 86390 1
503120 99503120 1001 86380 86390 1
503023 99503023 1001 86380 86390 1
502993 99502993 1001 86380 86390 1
502725 99502725 1001 86380 86390 1
503338 99503338 1001 86380 86390 1
503300 99503300 1001 86380 86390 1
503995 99503995 1001 86380 86390 1
503571 99503571 1001 86380 86390 1
504127 99504127 1001 86380 86390 1
504430 99504430 1001 86380 86390 1
504444 99504444 1001 86380 86390 1
504496 99504496 1001 86380 86390 1
504386 99504386 1001 86380 86390 1
504335 99504335 1001 86380 86390 1
505074 99505074 1001 86380 86390 1
505094 99505094 1001 86380 86390 1
505643 99505643 1001 86380 86390 1
505751 99505751 1001 86380 86390 1
505514 99505514 1001 86380 86390 1
505534 99505534 1001 86380 86390 1
505318 99505318 1001 86380 86390 1
505166 99505166 1001 86380 86390 1
506418 99506418 1001 86380 86390 1
506502 99506502 1001 86380 86390 1
506198 99506198 1001 86380 86390 1
506291 99506291 1001 86380 86390 1
506322 99506322 1001 86380 86390 1
506349 99506349 1001 86380 86390 1
506067 99506067 1001 86380 86390 1
506020 99506020 1001 86380 86390 1
505998 99505998 1001 86380 86390 1
506077 99506077 1001 86380 86390 1
506182 99506182 1001 86380 86390 1
506658 99506658 1001 86380 86390 1
506640 99506640 1001 86380 86390 1
507320 99507320 1001 86380 86390 1
507232 99507232 1001 86380 86390 1
507170 99507170 1001 86380 86390 1
507149 99507149 1001 86380 86390 1
507215 99507215 1001 86380 86390 1
507021 99507021 1001 86380 86390 1
506949 99506949 1001 86380 86390 1
507494 99507494 1001 86380 86390 1
507626 99507626 1001 86380 86390 1
508157 99508157 1001 86380 86390 1
507909 99507909 1001 86380 86390 1
507885 99507885 1001 86380 86390 1
508444 99508444 1001 86380 86390 1
509025 99509025 1001 86380 86390 1
509046 99509046 1001 86380 86390 1
508959 99508959 1001 86380 86390 1
508725 99508725 1001 86380 86390 1
508513 99508513 1001 86380 86390 1
508642 99508642 1001 86380 86390 1
508604 99508604 1001 86380 86390 1
509220 99509220 1001 86380 86390 1
509704 99509704 1001 86380 86390 1
509423 99509423 1001 86380 86390 1
509291 99509291 1001 86380 86390 1
510080 99510080 1001 86380 86390 1
509992 99509992 1001 86380 86390 1
510563 99510563 1001 86380 86390 1
510439 99510439 1001 86380 86390 1
510136 99510136 1001 86380 86390 1
511632 99511632 1001 86380 86390 1
512325 99512325 1001 86380 86390 1
512068 99512068 1001 86380 86390 1
512120 99512120 1001 86380 86390 1
511773 99511773 1001 86380 86390 1
511780 99511780 1001 86380 86390 1
512402 99512402 1001 86380 86390 1
512454 99512454 1001 86380 86390 1
512403 99512403 1001 86380 86390 1
512495 99512495 1001 86380 86390 1
512433 99512433 1001 86380 86390 1
512394 99512394 1001 86380 86390 1
513000 99513000 1001 86380 86390 1
512816 99512816 1001 86380 86390 1
512675 99512675 1001 86380 86390 1
512758 99512758 1001 86380 86390 1
512712 99512712 1001 86380 86390 1
513276 99513276 1001 86380 86390 1
513714 99513714 1001 86380 86390 1
513680 99513680 1001 86380 86390 1
513462 99513462 1001 86380 86390 1
513452 99513452 1001 86380 86390 1
514211 99514211 1001 86380 86390 1
514141 99514141 1001 86380 86390 1
514797 99514797 1001 86380 86390 1
514839 99514839 1001 86380 86390 1
514844 99514844 1001 86380 86390 1
514780 99514780 1001 86380 86390 1
514554 99514554 1001 86380 86390 1
514586 99514586 1001 86380 86390 1
515483 99515483 1001 86380 86390 1
515562 99515562 1001 86380 86390 1
515391 99515391 1001 86380 86390 1
515230 99515230 1001 86380 86390 1
515692 99515692 1001 86380 86390 1
516480 99516480 1001 86380 86390 1
516479 99516479 1001 86380 86390 1
516312 99516312 1001 86380 86390 1
516202 99516202 1001 86380 86390 1
516066 99516066 1001 86380 86390 1
515939 99515939 1001 86380 86390 1
516650 99516650 1001 86380 86390 1
517302 99517302 1001 86380 86390 1
517236 99517236 1001 86380 86390 1
517250 99517250 1001 86380 86390 1
517136 99517136 1001 86380 86390 1
517164 99517164 1001 86380 86390 1
516969 99516969 1001 86380 86390 1
516829 99516829 1001 86380 86390 1
517424 99517424 1001 86380 86390 1
517528 99517528 1001 86380 86390 1
517453 99517453 1001 86380 86390 1
518022 99518022 1001 86380 86390 1
518094 99518094 1001 86380 86390 1
518123 99518123 1001 86380 86390 1
517921 99517921 1001 86380 86390 1
517735 99517735 1001 86380 86390 1
518276 99518276 1001 86380 86390 1
518317 99518317 1001 86380 86390 1
518182 99518182 1001 86380 86390 1
518848 99518848 1001 86380 86390 1
518767 99518767 1001 86380 86390 1
518425 99518425 1001 86380 86390 1
519030 99519030 1001 86380 86390 1
519752 99519752 1001 86380 86390 1
519653 99519653 1001 86380 86390 1
519239 99519239 1001 86380 86390 1
519252 99519252 1001 86380 86390 1
519203 99519203 1001 86380 86390 1
519877 99519877 1001 86380 86390 1
519958 99519958 1001 86380 86390 1
519948 99519948 1001 86380 86390 1
519988 99519988 1001 86380 86390 1
520001 99520001 1001 86380 86390 1
520017 99520017 1001 86380 86390 1
520608 99520608 1001 86380 86390 1
520524 99520524 1001 86380 86390 1
520373 99520373 1001 86380 86390 1
520381 99520381 1001 86380 86390 1
520072 99520072 1001 86380 86390 1
520702 99520702 1001 86380 86390 1
521265 99521265 1001 86380 86390 1
521306 99521306 1001 86380 86390 1
521223 99521223 1001 86380 86390 1
521178 99521178 1001 86380 86390 1
520954 99520954 1001 86380 86390 1
521544 99521544 1001 86380 86390 1
521497 99521497 1001 86380 86390 1
521472 99521472 1001 86380 86390 1
521916 99521916 1001 86380 86390 1
521942 99521942 1001 86380 86390 1
521739 99521739 1001 86380 86390 1
521834 99521834 1001 86380 86390 1
522458 99522458 1001 86380 86390 1
522492 99522492 1001 86380 86390 1
522417 99522417 1001 86380 86390 1
522482 99522482 1001 86380 86390 1
523010 99523010 1001 86380 86390 1
522787 99522787 1001 86380 86390 1
522826 99522826 1001 86380 86390 1
522526 99522526 1001 86380 86390 1
523183 99523183 1001 86380 86390 1
523161 99523161 1001 86380 86390 1
523242 99523242 1001 86380 86390 1
523885 99523885 1001 86380 86390 1
523380 99523380 1001 86380 86390 1
524587 99524587 1001 86380 86390 1
524652 99524652 1001 86380 86390 1
524415 99524415 1001 86380 86390 1
524190 99524190 1001 86380 86390 1
524285 99524285 1001 86380 86390 1
524161 99524161 1001 86380 86390 1
524356 99524356 1001 86380 86390 1
524865 99524865 1001 86380 86390 1
525282 99525282 1001 86380 86390 1
525257 99525257 1001 86380 86390 1
525285 99525285 1001 86380 86390 1
525274 99525274 1001 86380 86390 1
525059 99525059 1001 86380 86390 1
525049 99525049 1001 86380 86390 1
525736 99525736 1001 86380 86390 1
525797 99525797 1001 86380 86390 1
526320 99526320 1001 86380 86390 1
526372 99526372 1001 86380 86390 1
526288 99526288 1001 86380 86390 1
526160 99526160 1001 86380 86390 1
525873 99525873 1001 86380 86390 1
525866 99525866 1001 86380 86390 1
526528 99526528 1001 86380 86390 1
527099 99527099 1001 86380 86390 1
527235 99527235 1001 86380 86390 1
527105 99527105 1001 86380 86390 1
526657 99526657 1001 86380 86390 1
527357 99527357 1001 86380 86390 1
527336 99527336 1001 86380 86390 1
528042 99528042 1001 86380 86390 1
528059 99528059 1001 86380 86390 1
527907 99527907 1001 86380 86390 1
527793 99527793 1001 86380 86390 1
527682 99527682 1001 86380 86390 1
527829 99527829 1001 86380 86390 1
527612 99527612 1001 86380 86390 1
527614 99527614 1001 86380 86390 1
527504 99527504 1001 86380 86390 1
528242 99528242 1001 86380 86390 1
528218 99528218 1001 86380 86390 1
528132 99528132 1001 86380 86390 1
528877 99528877 1001 86380 86390 1
528883 99528883 1001 86380 86390 1
528732 99528732 1001 86380 86390 1
528585 99528585 1001 86380 86390 1
528613 99528613 1001 86380 86390 1
528591 99528591 1001 86380 86390 1
528293 99528293 1001 86380 86390 1
528307 99528307 1001 86380 86390 1
528295 99528295 1001 86380 86390 1
528448 99528448 1001 86380 86390 1
528915 99528915 1001 86380 86390 1
529477 99529477 1001 86380 86390 1
529365 99529365 1001 86380 86390 1
529855 99529855 1001 86380 86390 1
529804 99529804 1001 86380 86390 1
529860 99529860 1001 86380 86390 1
530480 99530480 1001 86380 86390 1
530506 99530506 1001 86380 86390 1
530394 99530394 1001 86380 86390 1
530546 99530546 1001 86380 86390 1
530209 99530209 1001 86380 86390 1
530224 99530224 1001 86380 86390 1
530315 99530315 1001 86380 86390 1
530251 99530251 1001 86380 86390 1
530755 99530755 1001 86380 86390 1
531359 99531359 1001 86380 86390 1
531209 99531209 1001 86380 86390 1
531222 99531222 1001 86380 86390 1
531060 99531060 1001 86380 86390 1
531012 99531012 1001 86380 86390 1
530934 99530934 1001 86380 86390 1
530924 99530924 1001 86380 86390 1
531521 99531521 1001 86380 86390 1
531415 99531415 1001 86380 86390 1
532038 99532038 1001 86380 86390 1
532147 99532147 1001 86380 86390 1
531925 99531925 1001 86380 86390 1
531713 99531713 1001 86380 86390 1
532216 99532216 1001 86380 86390 1
532346 99532346 1001 86380 86390 1
532260 99532260 1001 86380 86390 1
532280 99532280 1001 86380 86390 1
532933 99532933 1001 86380 86390 1
532754 99532754 1001 86380 86390 1
532772 99532772 1001 86380 86390 1
532541 99532541 1001 86380 86390 1
532602 99532602 1001 86380 86390 1
532564 99532564 1001 86380 86390 1
532565 99532565 1001 86380 86390 1
533121 99533121 1001 86380 86390 1
533139 99533139 1001 86380 86390 1
533635 99533635 1001 86380 86390 1
533325 99533325 1001 86380 86390 1
533390 99533390 1001 86380 86390 1
533938 99533938 1001 86380 86390 1
534668 99534668 1001 86380 86390 1
534542 99534542 1001 86380 86390 1
534297 99534297 1001 86380 86390 1
534116 99534116 1001 86380 86390 1
534107 99534107 1001 86380 86390 1
534748 99534748 1001 86380 86390 1
534853 99534853 1001 86380 86390 1
534843 99534843 1001 86380 86390 1
535509 99535509 1001 86380 86390 1
535438 99535438 1001 86380 86390 1
535486 99535486 1001 86380 86390 1
535377 99535377 1001 86380 86390 1
535172 99535172 1001 86380 86390 1
535084 99535084 1001 86380 86390 1
536247 99536247 1001 86380 86390 1
536290 99536290 1001 86380 86390 1
535979 99535979 1001 86380 86390 1
535956 99535956 1001 86380 86390 1
536022 99536022 1001 86380 86390 1
535770 99535770 1001 86380 86390 1
535918 99535918 1001 86380 86390 1
535907 99535907 1001 86380 86390 1
536503 99536503 1001 86380 86390 1
536500 99536500 1001 86380 86390 1
537146 99537146 1001 86380 86390 1
537094 99537094 1001 86380 86390 1
536765 99536765 1001 86380 86390 1
536748 99536748 1001 86380 86390 1
537925 99537925 1001 86380 86390 1
537849 99537849 1001 86380 86390 1
537956 99537956 1001 86380 86390 1
537695 99537695 1001 86380 86390 1
537464 99537464 1001 86380 86390 1
538623 99538623 1001 86380 86390 1
538662 99538662 1001 86380 86390 1
538730 99538730 1001 86380 86390 1
538744 99538744 1001 86380 86390 1
538746 99538746 1001 86380 86390 1
538573 99538573 1001 86380 86390 1
538524 99538524 1001 86380 86390 1
538516 99538516 1001 86380 86390 1
538380 99538380 1001 86380 86390 1
539425 99539425 1001 86380 86390 1
539273 99539273 1001 86380 86390 1
539432 99539432 1001 86380 86390 1
539329 99539329 1001 86380 86390 1
539087 99539087 1001 86380 86390 1
539023 99539023 1001 86380 86390 1
539758 99539758 1001 86380 86390 1
540333 99540333 1001 86380 86390 1
540454 99540454 1001 86380 86390 1
540226 99540226 1001 86380 86390 1
540155 99540155 1001 86380 86390 1
540131 99540131 1001 86380 86390 1
540235 99540235 1001 86380 86390 1
539938 99539938 1001 86380 86390 1
539888 99539888 1001 86380 86390 1
539933 99539933 1001 86380 86390 1
540581 99540581 1001 86380 86390 1
541216 99541216 1001 86380 86390 1
541204 99541204 1001 86380 86390 1
541142 99541142 1001 86380 86390 1
541170 99541170 1001 86380 86390 1
540928 99540928 1001 86380 86390 1
541071 99541071 1001 86380 86390 1
540687 99540687 1001 86380 86390 1
540732 99540732 1001 86380 86390 1
540681 99540681 1001 86380 86390 1
541447 99541447 1001 86380 86390 1
541992 99541992 1001 86380 86390 1
541887 99541887 1001 86380 86390 1
541579 99541579 1001 86380 86390 1
541613 99541613 1001 86380 86390 1
542161 99542161 1001 86380 86390 1
542317 99542317 1001 86380 86390 1
542136 99542136 1001 86380 86390 1
542765 99542765 1001 86380 86390 1
542814 99542814 1001 86380 86390 1
542598 99542598 1001 86380 86390 1
542328 99542328 1001 86380 86390 1
542347 99542347 1001 86380 86390 1
542388 99542388 1001 86380 86390 1
542518 99542518 1001 86380 86390 1
543009 99543009 1001 86380 86390 1
543572 99543572 1001 86380 86390 1
543758 99543758 1001 86380 86390 1
543423 99543423 1001 86380 86390 1
543524 99543524 1001 86380 86390 1
543513 99543513 1001 86380 86390 1
543836 99543836 1001 86380 86390 1
543855 99543855 1001 86380 86390 1
543934 99543934 1001 86380 86390 1
544440 99544440 1001 86380 86390 1
544532 99544532 1001 86380 86390 1
544250 99544250 1001 86380 86390 1
544355 99544355 1001 86380 86390 1
544295 99544295 1001 86380 86390 1
544232 99544232 1001 86380 86390 1
544636 99544636 1001 86380 86390 1
409722 1161 1001 61620 66657 1
406053 999 1001 25560 31797 1
400015 99400015 1001 86380 86390 1
400043 99400043 1001 86380 86390 1
400083 99400083 1001 86380 86390 1
400196 99400196 1001 86380 86390 1
400232 99400232 1001 86380 86390 1
400538 99400538 1001 86380 86390 1
400733 99400733 1001 86380 86390 1
400822 99400822 1001 86380 86390 1
400845 99400845 1001 86380 86390 1
401926 99401926 1001 86380 86390 1
402045 99402045 1001 86380 86390 1
402158 99402158 1001 86380 86390 1
402179 99402179 1001 86380 86390 1
402325 99402325 1001 86380 86390 1
402475 99402475 1001 86380 86390 1
402566 99402566 1001 86380 86390 1
402747 99402747 1001 86380 86390 1
402763 99402763 1001 86380 86390 1
402798 99402798 1001 86380 86390 1
403140 99403140 1001 86380 86390 1
403493 99403493 1001 86380 86390 1
404495 99404495 1001 86380 86390 1
404760 99404760 1001 86380 86390 1
404790 99404790 1001 86380 86390 1
405159 99405159 1001 86380 86390 1
405268 99405268 1001 86380 86390 1
405714 99405714 1001 86380 86390 1
405988 99405988 1001 86380 86390 1
406039 99406039 1001 86380 86390 1
406712 99406712 1001 86380 86390 1
406748 99406748 1001 86380 86390 1
407401 99407401 1001 86380 86390 1
407383 99407383 1001 86380 86390 1
408559 99408559 1001 86380 86390 1
408750 99408750 1001 86380 86390 1
408711 99408711 1001 86380 86390 1
408659 99408659 1001 86380 86390 1
408882 99408882 1001 86380 86390 1
409881 99409881 1001 86380 86390 1
410310 99410310 1001 86380 86390 1
410399 99410399 1001 86380 86390 1
410592 99410592 1001 86380 86390 1
410799 99410799 1001 86380 86390 1
411263 99411263 1001 86380 86390 1
411634 99411634 1001 86380 86390 1
411725 99411725 1001 86380 86390 1
411931 99411931 1001 86380 86390 1
412076 99412076 1001 86380 86390 1
412251 99412251 1001 86380 86390 1
412208 99412208 1001 86380 86390 1
413604 99413604 1001 86380 86390 1
413511 99413511 1001 86380 86390 1
412934 99412934 1001 86380 86390 1
413144 99413144 1001 86380 86390 1
413202 99413202 1001 86380 86390 1
413049 99413049 1001 86380 86390 1
413279 99413279 1001 86380 86390 1
412815 99412815 1001 86380 86390 1
412717 99412717 1001 86380 86390 1
413812 99413812 1001 86380 86390 1
413801 99413801 1001 86380 86390 1
414715 99414715 1001 86380 86390 1
414735 99414735 1001 86380 86390 1
416982 99416982 1001 86380 86390 1
416668 99416668 1001 86380 86390 1
416248 99416248 1001 86380 86390 1
417141 99417141 1001 86380 86390 1
417326 99417326 1001 86380 86390 1
418710 99418710 1001 86380 86390 1
417890 99417890 1001 86380 86390 1
419057 99419057 1001 86380 86390 1
418804 99418804 1001 86380 86390 1
418806 99418806 1001 86380 86390 1
418943 99418943 1001 86380 86390 1
420182 99420182 1001 86380 86390 1
419751 99419751 1001 86380 86390 1
419874 99419874 1001 86380 86390 1
420628 99420628 1001 86380 86390 1
420724 99420724 1001 86380 86390 1
420753 99420753 1001 86380 86390 1
421795 99421795 1001 86380 86390 1
421781 99421781 1001 86380 86390 1
421819 99421819 1001 86380 86390 1
421589 99421589 1001 86380 86390 1
421322 99421322 1001 86380 86390 1
421464 99421464 1001 86380 86390 1
421362 99421362 1001 86380 86390 1
420838 99420838 1001 86380 86390 1
421215 99421215 1001 86380 86390 1
421115 99421115 1001 86380 86390 1
422383 99422383 1001 86380 86390 1
422511 99422511 1001 86380 86390 1
423720 99423720 1001 86380 86390 1
423142 99423142 1001 86380 86390 1
422803 99422803 1001 86380 86390 1
422735 99422735 1001 86380 86390 1
425087 99425087 1001 86380 86390 1
425339 99425339 1001 86380 86390 1
424866 99424866 1001 86380 86390 1
424690 99424690 1001 86380 86390 1
424949 99424949 1001 86380 86390 1
426619 99426619 1001 86380 86390 1
426429 99426429 1001 86380 86390 1
426684 99426684 1001 86380 86390 1
426126 99426126 1001 86380 86390 1
427318 99427318 1001 86380 86390 1
428441 99428441 1001 86380 86390 1
428702 99428702 1001 86380 86390 1
428663 99428663 1001 86380 86390 1
428944 99428944 1001 86380 86390 1
429036 99429036 1001 86380 86390 1
429093 99429093 1001 86380 86390 1
430328 99430328 1001 86380 86390 1
430107 99430107 1001 86380 86390 1
429785 99429785 1001 86380 86390 1
430509 99430509 1001 86380 86390 1
430387 99430387 1001 86380 86390 1
431583 99431583 1001 86380 86390 1
431413 99431413 1001 86380 86390 1
431061 99431061 1001 86380 86390 1
432435 99432435 1001 86380 86390 1
432186 99432186 1001 86380 86390 1
433399 99433399 1001 86380 86390 1
433354 99433354 1001 86380 86390 1
433518 99433518 1001 86380 86390 1
432971 99432971 1001 86380 86390 1
432981 99432981 1001 86380 86390 1
433014 99433014 1001 86380 86390 1
433208 99433208 1001 86380 86390 1
432578 99432578 1001 86380 86390 1
433858 99433858 1001 86380 86390 1
435020 99435020 1001 86380 86390 1
435415 99435415 1001 86380 86390 1
434920 99434920 1001 86380 86390 1
434469 99434469 1001 86380 86390 1
435603 99435603 1001 86380 86390 1
435882 99435882 1001 86380 86390 1
435785 99435785 1001 86380 86390 1
437005 99437005 1001 86380 86390 1
437009 99437009 1001 86380 86390 1
437125 99437125 1001 86380 86390 1
436422 99436422 1001 86380 86390 1
436671 99436671 1001 86380 86390 1
436480 99436480 1001 86380 86390 1
435930 99435930 1001 86380 86390 1
437245 99437245 1001 86380 86390 1
300061 99300061 1001 86380 86390 1
300066 99300066 1001 86380 86390 1
300627 99300627 1001 86380 86390 1
300682 99300682 1001 86380 86390 1
300687 99300687 1001 86380 86390 1
300425 99300425 1001 86380 86390 1
300218 99300218 1001 86380 86390 1
300168 99300168 1001 86380 86390 1
300183 99300183 1001 86380 86390 1
301286 99301286 1001 86380 86390 1
301188 99301188 1001 86380 86390 1
301228 99301228 1001 86380 86390 1
300986 99300986 1001 86380 86390 1
301091 99301091 1001 86380 86390 1
302266 99302266 1001 86380 86390 1
302268 99302268 1001 86380 86390 1
302065 99302065 1001 86380 86390 1
302078 99302078 1001 86380 86390 1
302058 99302058 1001 86380 86390 1
301852 99301852 1001 86380 86390 1
301905 99301905 1001 86380 86390 1
302521 99302521 1001 86380 86390 1
302536 99302536 1001 86380 86390 1
303170 99303170 1001 86380 86390 1
303004 99303004 1001 86380 86390 1
303147 99303147 1001 86380 86390 1
303103 99303103 1001 86380 86390 1
303001 99303001 1001 86380 86390 1
302666 99302666 1001 86380 86390 1
302726 99302726 1001 86380 86390 1
303343 99303343 1001 86380 86390 1
303921 99303921 1001 86380 86390 1
304013 99304013 1001 86380 86390 1
303712 99303712 1001 86380 86390 1
303426 99303426 1001 86380 86390 1
303546 99303546 1001 86380 86390 1
303618 99303618 1001 86380 86390 1
304813 99304813 1001 86380 86390 1
304793 99304793 1001 86380 86390 1
304604 99304604 1001 86380 86390 1
304567 99304567 1001 86380 86390 1
304568 99304568 1001 86380 86390 1
304547 99304547 1001 86380 86390 1
304651 99304651 1001 86380 86390 1
304909 99304909 1001 86380 86390 1
305632 99305632 1001 86380 86390 1
305408 99305408 1001 86380 86390 1
305348 99305348 1001 86380 86390 1
500098 99500098 1001 86380 86390 1
500099 99500099 1001 86380 86390 1
500659 99500659 1001 86380 86390 1
500690 99500690 1001 86380 86390 1
500760 99500760 1001 86380 86390 1
500481 99500481 1001 86380 86390 1
500522 99500522 1001 86380 86390 1
500458 99500458 1001 86380 86390 1
500589 99500589 1001 86380 86390 1
500566 99500566 1001 86380 86390 1
500274 99500274 1001 86380 86390 1
500334 99500334 1001 86380 86390 1
500957 99500957 1001 86380 86390 1
501440 99501440 1001 86380 86390 1
501063 99501063 1001 86380 86390 1
501053 99501053 1001 86380 86390 1
501183 99501183 1001 86380 86390 1
501770 99501770 1001 86380 86390 1
502432 99502432 1001 86380 86390 1
502277 99502277 1001 86380 86390 1
501974 99501974 1001 86380 86390 1
502045 99502045 1001 86380 86390 1
501881 99501881 1001 86380 86390 1
502037 99502037 1001 86380 86390 1
503192 99503192 1001 86380 86390 1
503270 99503270 1001 86380 86390 1
503146 99503146 1001 86380 86390 1
502701 99502701 1001 86380 86390 1
503354 99503354 1001 86380 86390 1
503407 99503407 1001 86380 86390 1
503436 99503436 1001 86380 86390 1
504057 99504057 1001 86380 86390 1
504032 99504032 1001 86380 86390 1
503873 99503873 1001 86380 86390 1
504149 99504149 1001 86380 86390 1
504907 99504907 1001 86380 86390 1
504873 99504873 1001 86380 86390 1
504615 99504615 1001 86380 86390 1
504466 99504466 1001 86380 86390 1
505020 99505020 1001 86380 86390 1
505106 99505106 1001 86380 86390 1
505055 99505055 1001 86380 86390 1
505722 99505722 1001 86380 86390 1
505685 99505685 1001 86380 86390 1
505760 99505760 1001 86380 86390 1
505345 99505345 1001 86380 86390 1
505274 99505274 1001 86380 86390 1
505913 99505913 1001 86380 86390 1
506482 99506482 1001 86380 86390 1
506422 99506422 1001 86380 86390 1
506426 99506426 1001 86380 86390 1
506219 99506219 1001 86380 86390 1
506206 99506206 1001 86380 86390 1
506388 99506388 1001 86380 86390 1
506106 99506106 1001 86380 86390 1
506122 99506122 1001 86380 86390 1
506058 99506058 1001 86380 86390 1
506022 99506022 1001 86380 86390 1
506635 99506635 1001 86380 86390 1
507365 99507365 1001 86380 86390 1
507409 99507409 1001 86380 86390 1
507329 99507329 1001 86380 86390 1
507003 99507003 1001 86380 86390 1
507595 99507595 1001 86380 86390 1
507916 99507916 1001 86380 86390 1
507871 99507871 1001 86380 86390 1
507937 99507937 1001 86380 86390 1
507653 99507653 1001 86380 86390 1
507679 99507679 1001 86380 86390 1
508889 99508889 1001 86380 86390 1
508785 99508785 1001 86380 86390 1
508739 99508739 1001 86380 86390 1
508535 99508535 1001 86380 86390 1
509723 99509723 1001 86380 86390 1
509879 99509879 1001 86380 86390 1
509732 99509732 1001 86380 86390 1
510054 99510054 1001 86380 86390 1
510099 99510099 1001 86380 86390 1
510698 99510698 1001 86380 86390 1
510418 99510418 1001 86380 86390 1
510149 99510149 1001 86380 86390 1
510231 99510231 1001 86380 86390 1
510258 99510258 1001 86380 86390 1
510196 99510196 1001 86380 86390 1
510769 99510769 1001 86380 86390 1
510930 99510930 1001 86380 86390 1
511493 99511493 1001 86380 86390 1
511488 99511488 1001 86380 86390 1
511135 99511135 1001 86380 86390 1
511084 99511084 1001 86380 86390 1
511661 99511661 1001 86380 86390 1
512213 99512213 1001 86380 86390 1
512319 99512319 1001 86380 86390 1
512179 99512179 1001 86380 86390 1
512234 99512234 1001 86380 86390 1
512222 99512222 1001 86380 86390 1
512235 99512235 1001 86380 86390 1
512019 99512019 1001 86380 86390 1
511833 99511833 1001 86380 86390 1
511860 99511860 1001 86380 86390 1
512410 99512410 1001 86380 86390 1
513083 99513083 1001 86380 86390 1
512905 99512905 1001 86380 86390 1
512842 99512842 1001 86380 86390 1
512779 99512779 1001 86380 86390 1
512668 99512668 1001 86380 86390 1
512618 99512618 1001 86380 86390 1
512683 99512683 1001 86380 86390 1
513308 99513308 1001 86380 86390 1
513644 99513644 1001 86380 86390 1
513661 99513661 1001 86380 86390 1
513599 99513599 1001 86380 86390 1
514081 99514081 1001 86380 86390 1
514098 99514098 1001 86380 86390 1
514033 99514033 1001 86380 86390 1
514060 99514060 1001 86380 86390 1
514179 99514179 1001 86380 86390 1
514659 99514659 1001 86380 86390 1
514499 99514499 1001 86380 86390 1
514279 99514279 1001 86380 86390 1
514362 99514362 1001 86380 86390 1
514880 99514880 1001 86380 86390 1
514907 99514907 1001 86380 86390 1
514909 99514909 1001 86380 86390 1
514948 99514948 1001 86380 86390 1
514936 99514936 1001 86380 86390 1
515683 99515683 1001 86380 86390 1
515478 99515478 1001 86380 86390 1
515125 99515125 1001 86380 86390 1
515797 99515797 1001 86380 86390 1
515876 99515876 1001 86380 86390 1
515805 99515805 1001 86380 86390 1
515832 99515832 1001 86380 86390 1
515821 99515821 1001 86380 86390 1
515834 99515834 1001 86380 86390 1
516322 99516322 1001 86380 86390 1
516282 99516282 1001 86380 86390 1
516249 99516249 1001 86380 86390 1
516146 99516146 1001 86380 86390 1
516264 99516264 1001 86380 86390 1
516533 99516533 1001 86380 86390 1
516515 99516515 1001 86380 86390 1
516606 99516606 1001 86380 86390 1
517171 99517171 1001 86380 86390 1
517184 99517184 1001 86380 86390 1
517289 99517289 1001 86380 86390 1
517202 99517202 1001 86380 86390 1
516964 99516964 1001 86380 86390 1
517033 99517033 1001 86380 86390 1
516839 99516839 1001 86380 86390 1
516893 99516893 1001 86380 86390 1
516895 99516895 1001 86380 86390 1
517372 99517372 1001 86380 86390 1
517392 99517392 1001 86380 86390 1
518103 99518103 1001 86380 86390 1
517845 99517845 1001 86380 86390 1
517852 99517852 1001 86380 86390 1
517654 99517654 1001 86380 86390 1
517693 99517693 1001 86380 86390 1
518333 99518333 1001 86380 86390 1
518794 99518794 1001 86380 86390 1
518707 99518707 1001 86380 86390 1
518657 99518657 1001 86380 86390 1
518761 99518761 1001 86380 86390 1
518582 99518582 1001 86380 86390 1
518611 99518611 1001 86380 86390 1
518550 99518550 1001 86380 86390 1
518382 99518382 1001 86380 86390 1
519140 99519140 1001 86380 86390 1
519638 99519638 1001 86380 86390 1
519536 99519536 1001 86380 86390 1
519394 99519394 1001 86380 86390 1
519333 99519333 1001 86380 86390 1
520482 99520482 1001 86380 86390 1
520537 99520537 1001 86380 86390 1
520190 99520190 1001 86380 86390 1
520070 99520070 1001 86380 86390 1
520782 99520782 1001 86380 86390 1
520744 99520744 1001 86380 86390 1
520750 99520750 1001 86380 86390 1
521398 99521398 1001 86380 86390 1
521284 99521284 1001 86380 86390 1
521057 99521057 1001 86380 86390 1
521143 99521143 1001 86380 86390 1
521001 99521001 1001 86380 86390 1
520966 99520966 1001 86380 86390 1
521529 99521529 1001 86380 86390 1
522148 99522148 1001 86380 86390 1
522045 99522045 1001 86380 86390 1
522377 99522377 1001 86380 86390 1
522313 99522313 1001 86380 86390 1
522925 99522925 1001 86380 86390 1
522783 99522783 1001 86380 86390 1
522758 99522758 1001 86380 86390 1
522889 99522889 1001 86380 86390 1
522761 99522761 1001 86380 86390 1
523291 99523291 1001 86380 86390 1
523320 99523320 1001 86380 86390 1
523675 99523675 1001 86380 86390 1
523703 99523703 1001 86380 86390 1
523729 99523729 1001 86380 86390 1
523666 99523666 1001 86380 86390 1
523578 99523578 1001 86380 86390 1
523484 99523484 1001 86380 86390 1
523969 99523969 1001 86380 86390 1
524022 99524022 1001 86380 86390 1
524407 99524407 1001 86380 86390 1
524255 99524255 1001 86380 86390 1
524949 99524949 1001 86380 86390 1
525551 99525551 1001 86380 86390 1
525595 99525595 1001 86380 86390 1
525196 99525196 1001 86380 86390 1
525006 99525006 1001 86380 86390 1
525053 99525053 1001 86380 86390 1
525169 99525169 1001 86380 86390 1
525777 99525777 1001 86380 86390 1
526386 99526386 1001 86380 86390 1
526398 99526398 1001 86380 86390 1
526414 99526414 1001 86380 86390 1
526603 99526603 1001 86380 86390 1
526455 99526455 1001 86380 86390 1
526598 99526598 1001 86380 86390 1
527214 99527214 1001 86380 86390 1
526877 99526877 1001 86380 86390 1
526976 99526976 1001 86380 86390 1
526750 99526750 1001 86380 86390 1
526822 99526822 1001 86380 86390 1
527391 99527391 1001 86380 86390 1
527267 99527267 1001 86380 86390 1
527294 99527294 1001 86380 86390 1
528003 99528003 1001 86380 86390 1
527715 99527715 1001 86380 86390 1
527717 99527717 1001 86380 86390 1
528099 99528099 1001 86380 86390 1
528808 99528808 1001 86380 86390 1
528516 99528516 1001 86380 86390 1
528594 99528594 1001 86380 86390 1
528646 99528646 1001 86380 86390 1
528625 99528625 1001 86380 86390 1
528423 99528423 1001 86380 86390 1
528333 99528333 1001 86380 86390 1
528965 99528965 1001 86380 86390 1
529266 99529266 1001 86380 86390 1
529294 99529294 1001 86380 86390 1
529733 99529733 1001 86380 86390 1
530730 99530730 1001 86380 86390 1
531251 99531251 1001 86380 86390 1
531237 99531237 1001 86380 86390 1
531276 99531276 1001 86380 86390 1
531045 99531045 1001 86380 86390 1
531114 99531114 1001 86380 86390 1
531546 99531546 1001 86380 86390 1
531527 99531527 1001 86380 86390 1
531451 99531451 1001 86380 86390 1
531568 99531568 1001 86380 86390 1
531830 99531830 1001 86380 86390 1
532789 99532789 1001 86380 86390 1
532690 99532690 1001 86380 86390 1
532755 99532755 1001 86380 86390 1
533044 99533044 1001 86380 86390 1
533515 99533515 1001 86380 86390 1
533531 99533531 1001 86380 86390 1
533253 99533253 1001 86380 86390 1
533350 99533350 1001 86380 86390 1
533907 99533907 1001 86380 86390 1
533937 99533937 1001 86380 86390 1
533901 99533901 1001 86380 86390 1
534684 99534684 1001 86380 86390 1
534330 99534330 1001 86380 86390 1
534128 99534128 1001 86380 86390 1
534113 99534113 1001 86380 86390 1
535340 99535340 1001 86380 86390 1
535123 99535123 1001 86380 86390 1
535258 99535258 1001 86380 86390 1
535060 99535060 1001 86380 86390 1
534996 99534996 1001 86380 86390 1
535549 99535549 1001 86380 86390 1
535708 99535708 1001 86380 86390 1
536318 99536318 1001 86380 86390 1
535989 99535989 1001 86380 86390 1
535735 99535735 1001 86380 86390 1
536987 99536987 1001 86380 86390 1
536988 99536988 1001 86380 86390 1
536847 99536847 1001 86380 86390 1
536567 99536567 1001 86380 86390 1
536594 99536594 1001 86380 86390 1
536744 99536744 1001 86380 86390 1
537284 99537284 1001 86380 86390 1
537861 99537861 1001 86380 86390 1
537962 99537962 1001 86380 86390 1
537733 99537733 1001 86380 86390 1
537605 99537605 1001 86380 86390 1
537760 99537760 1001 86380 86390 1
537501 99537501 1001 86380 86390 1
538782 99538782 1001 86380 86390 1
538704 99538704 1001 86380 86390 1
538568 99538568 1001 86380 86390 1
538390 99538390 1001 86380 86390 1
538880 99538880 1001 86380 86390 1
539015 99539015 1001 86380 86390 1
538861 99538861 1001 86380 86390 1
539543 99539543 1001 86380 86390 1
539521 99539521 1001 86380 86390 1
539072 99539072 1001 86380 86390 1
539169 99539169 1001 86380 86390 1
539054 99539054 1001 86380 86390 1
539677 99539677 1001 86380 86390 1
539690 99539690 1001 86380 86390 1
540299 99540299 1001 86380 86390 1
540070 99540070 1001 86380 86390 1
540189 99540189 1001 86380 86390 1
540605 99540605 1001 86380 86390 1
541270 99541270 1001 86380 86390 1
541150 99541150 1001 86380 86390 1
541215 99541215 1001 86380 86390 1
540946 99540946 1001 86380 86390 1
541045 99541045 1001 86380 86390 1
540744 99540744 1001 86380 86390 1
540796 99540796 1001 86380 86390 1
540721 99540721 1001 86380 86390 1
541477 99541477 1001 86380 86390 1
541405 99541405 1001 86380 86390 1
541799 99541799 1001 86380 86390 1
541705 99541705 1001 86380 86390 1
542290 99542290 1001 86380 86390 1
542135 99542135 1001 86380 86390 1
542201 99542201 1001 86380 86390 1
542714 99542714 1001 86380 86390 1
542677 99542677 1001 86380 86390 1
542719 99542719 1001 86380 86390 1
542670 99542670 1001 86380 86390 1
542635 99542635 1001 86380 86390 1
542482 99542482 1001 86380 86390 1
542983 99542983 1001 86380 86390 1
543658 99543658 1001 86380 86390 1
543743 99543743 1001 86380 86390 1
543663 99543663 1001 86380 86390 1
543664 99543664 1001 86380 86390 1
543706 99543706 1001 86380 86390 1
543476 99543476 1001 86380 86390 1
543511 99543511 1001 86380 86390 1
543887 99543887 1001 86380 86390 1
543901 99543901 1001 86380 86390 1
543968 99543968 1001 86380 86390 1
544515 99544515 1001 86380 86390 1
544494 99544494 1001 86380 86390 1
544010 99544010 1001 86380 86390 1
544707 99544707 1001 86380 86390 1
412967 998 1001 62100 63537 1
513869 701 1001 40539 40638 1
400182 99400182 1001 86380 86390 1
400268 99400268 1001 86380 86390 1
400256 99400256 1001 86380 86390 1
400438 99400438 1001 86380 86390 1
401300 99401300 1001 86380 86390 1
401899 99401899 1001 86380 86390 1
402064 99402064 1001 86380 86390 1
402346 99402346 1001 86380 86390 1
402439 99402439 1001 86380 86390 1
402575 99402575 1001 86380 86390 1
402635 99402635 1001 86380 86390 1
402933 99402933 1001 86380 86390 1
403857 99403857 1001 86380 86390 1
404187 99404187 1001 86380 86390 1
405189 99405189 1001 86380 86390 1
405416 99405416 1001 86380 86390 1
405592 99405592 1001 86380 86390 1
405739 99405739 1001 86380 86390 1
406357 99406357 1001 86380 86390 1
406334 99406334 1001 86380 86390 1
406782 99406782 1001 86380 86390 1
406944 99406944 1001 86380 86390 1
407102 99407102 1001 86380 86390 1
407724 99407724 1001 86380 86390 1
407854 99407854 1001 86380 86390 1
408087 99408087 1001 86380 86390 1
408293 99408293 1001 86380 86390 1
408599 99408599 1001 86380 86390 1
409153 99409153 1001 86380 86390 1
409260 99409260 1001 86380 86390 1
409452 99409452 1001 86380 86390 1
409548 99409548 1001 86380 86390 1
409600 99409600 1001 86380 86390 1
409857 99409857 1001 86380 86390 1
409939 99409939 1001 86380 86390 1
410374 99410374 1001 86380 86390 1
410776 99410776 1001 86380 86390 1
410934 99410934 1001 86380 86390 1
411000 99411000 1001 86380 86390 1
411572 99411572 1001 86380 86390 1
411616 99411616 1001 86380 86390 1
411707 99411707 1001 86380 86390 1
411732 99411732 1001 86380 86390 1
411810 99411810 1001 86380 86390 1
413356 99413356 1001 86380 86390 1
413148 99413148 1001 86380 86390 1
413081 99413081 1001 86380 86390 1
412607 99412607 1001 86380 86390 1
413751 99413751 1001 86380 86390 1
414893 99414893 1001 86380 86390 1
414721 99414721 1001 86380 86390 1
416888 99416888 1001 86380 86390 1
416294 99416294 1001 86380 86390 1
416562 99416562 1001 86380 86390 1
415832 99415832 1001 86380 86390 1
415985 99415985 1001 86380 86390 1
415727 99415727 1001 86380 86390 1
417003 99417003 1001 86380 86390 1
417017 99417017 1001 86380 86390 1
417517 99417517 1001 86380 86390 1
418475 99418475 1001 86380 86390 1
418512 99418512 1001 86380 86390 1
418513 99418513 1001 86380 86390 1
417848 99417848 1001 86380 86390 1
417779 99417779 1001 86380 86390 1
417889 99417889 1001 86380 86390 1
419137 99419137 1001 86380 86390 1
419231 99419231 1001 86380 86390 1
421828 99421828 1001 86380 86390 1
421937 99421937 1001 86380 86390 1
421442 99421442 1001 86380 86390 1
420958 99420958 1001 86380 86390 1
422479 99422479 1001 86380 86390 1
422354 99422354 1001 86380 86390 1
423365 99423365 1001 86380 86390 1
423134 99423134 1001 86380 86390 1
422711 99422711 1001 86380 86390 1
423803 99423803 1001 86380 86390 1
425133 99425133 1001 86380 86390 1
425238 99425238 1001 86380 86390 1
424982 99424982 1001 86380 86390 1
424590 99424590 1001 86380 86390 1
426943 99426943 1001 86380 86390 1
426752 99426752 1001 86380 86390 1
426524 99426524 1001 86380 86390 1
426382 99426382 1001 86380 86390 1
425957 99425957 1001 86380 86390 1
425978 99425978 1001 86380 86390 1
426109 99426109 1001 86380 86390 1
427418 99427418 1001 86380 86390 1
427374 99427374 1001 86380 86390 1
428159 99428159 1001 86380 86390 1
427723 99427723 1001 86380 86390 1
427770 99427770 1001 86380 86390 1
427922 99427922 1001 86380 86390 1
429008 99429008 1001 86380 86390 1
429352 99429352 1001 86380 86390 1
430466 99430466 1001 86380 86390 1
430690 99430690 1001 86380 86390 1
430700 99430700 1001 86380 86390 1
431333 99431333 1001 86380 86390 1
431625 99431625 1001 86380 86390 1
431203 99431203 1001 86380 86390 1
431219 99431219 1001 86380 86390 1
430855 99430855 1001 86380 86390 1
432072 99432072 1001 86380 86390 1
433656 99433656 1001 86380 86390 1
433689 99433689 1001 86380 86390 1
433692 99433692 1001 86380 86390 1
433547 99433547 1001 86380 86390 1
432625 99432625 1001 86380 86390 1
432776 99432776 1001 86380 86390 1
435070 99435070 1001 86380 86390 1
435128 99435128 1001 86380 86390 1
434755 99434755 1001 86380 86390 1
434813 99434813 1001 86380 86390 1
434149 99434149 1001 86380 86390 1
435787 99435787 1001 86380 86390 1
435673 99435673 1001 86380 86390 1
435755 99435755 1001 86380 86390 1
435566 99435566 1001 86380 86390 1
436396 99436396 1001 86380 86390 1
436066 99436066 1001 86380 86390 1
436320 99436320 1001 86380 86390 1
300033 99300033 1001 86380 86390 1
437350 99437350 1001 86380 86390 1
300090 99300090 1001 86380 86390 1
300602 99300602 1001 86380 86390 1
300570 99300570 1001 86380 86390 1
300351 99300351 1001 86380 86390 1
300365 99300365 1001 86380 86390 1
300291 99300291 1001 86380 86390 1
300771 99300771 1001 86380 86390 1
301547 99301547 1001 86380 86390 1
301343 99301343 1001 86380 86390 1
301152 99301152 1001 86380 86390 1
301179 99301179 1001 86380 86390 1
301193 99301193 1001 86380 86390 1
301018 99301018 1001 86380 86390 1
301617 99301617 1001 86380 86390 1
301579 99301579 1001 86380 86390 1
302304 99302304 1001 86380 86390 1
302202 99302202 1001 86380 86390 1
302232 99302232 1001 86380 86390 1
302326 99302326 1001 86380 86390 1
302146 99302146 1001 86380 86390 1
303151 99303151 1001 86380 86390 1
303164 99303164 1001 86380 86390 1
302781 99302781 1001 86380 86390 1
303337 99303337 1001 86380 86390 1
303944 99303944 1001 86380 86390 1
303870 99303870 1001 86380 86390 1
303743 99303743 1001 86380 86390 1
303477 99303477 1001 86380 86390 1
303516 99303516 1001 86380 86390 1
303619 99303619 1001 86380 86390 1
303583 99303583 1001 86380 86390 1
303481 99303481 1001 86380 86390 1
303417 99303417 1001 86380 86390 1
303432 99303432 1001 86380 86390 1
304173 99304173 1001 86380 86390 1
304174 99304174 1001 86380 86390 1
304073 99304073 1001 86380 86390 1
304075 99304075 1001 86380 86390 1
304734 99304734 1001 86380 86390 1
304812 99304812 1001 86380 86390 1
304552 99304552 1001 86380 86390 1
304509 99304509 1001 86380 86390 1
304395 99304395 1001 86380 86390 1
304373 99304373 1001 86380 86390 1
304926 99304926 1001 86380 86390 1
305513 99305513 1001 86380 86390 1
305300 99305300 1001 86380 86390 1
305412 99305412 1001 86380 86390 1
305130 99305130 1001 86380 86390 1
305172 99305172 1001 86380 86390 1
500175 99500175 1001 86380 86390 1
500673 99500673 1001 86380 86390 1
500636 99500636 1001 86380 86390 1
500534 99500534 1001 86380 86390 1
500488 99500488 1001 86380 86390 1
500581 99500581 1001 86380 86390 1
500236 99500236 1001 86380 86390 1
500210 99500210 1001 86380 86390 1
500869 99500869 1001 86380 86390 1
501449 99501449 1001 86380 86390 1
501466 99501466 1001 86380 86390 1
501344 99501344 1001 86380 86390 1
501359 99501359 1001 86380 86390 1
501342 99501342 1001 86380 86390 1
501177 99501177 1001 86380 86390 1
502138 99502138 1001 86380 86390 1
502152 99502152 1001 86380 86390 1
502004 99502004 1001 86380 86390 1
501980 99501980 1001 86380 86390 1
503150 99503150 1001 86380 86390 1
502911 99502911 1001 86380 86390 1
502800 99502800 1001 86380 86390 1
502789 99502789 1001 86380 86390 1
502781 99502781 1001 86380 86390 1
502820 99502820 1001 86380 86390 1
502743 99502743 1001 86380 86390 1
503408 99503408 1001 86380 86390 1
503898 99503898 1001 86380 86390 1
504270 99504270 1001 86380 86390 1
504246 99504246 1001 86380 86390 1
504166 99504166 1001 86380 86390 1
504679 99504679 1001 86380 86390 1
504375 99504375 1001 86380 86390 1
504480 99504480 1001 86380 86390 1
505099 99505099 1001 86380 86390 1
505003 99505003 1001 86380 86390 1
505735 99505735 1001 86380 86390 1
505568 99505568 1001 86380 86390 1
505435 99505435 1001 86380 86390 1
505927 99505927 1001 86380 86390 1
506545 99506545 1001 86380 86390 1
506538 99506538 1001 86380 86390 1
506587 99506587 1001 86380 86390 1
506331 99506331 1001 86380 86390 1
506360 99506360 1001 86380 86390 1
506781 99506781 1001 86380 86390 1
506696 99506696 1001 86380 86390 1
507361 99507361 1001 86380 86390 1
507375 99507375 1001 86380 86390 1
507351 99507351 1001 86380 86390 1
507210 99507210 1001 86380 86390 1
506856 99506856 1001 86380 86390 1
506851 99506851 1001 86380 86390 1
508067 99508067 1001 86380 86390 1
508437 99508437 1001 86380 86390 1
508425 99508425 1001 86380 86390 1
509039 99509039 1001 86380 86390 1
508781 99508781 1001 86380 86390 1
508865 99508865 1001 86380 86390 1
508506 99508506 1001 86380 86390 1
508519 99508519 1001 86380 86390 1
508565 99508565 1001 86380 86390 1
508541 99508541 1001 86380 86390 1
509193 99509193 1001 86380 86390 1
509157 99509157 1001 86380 86390 1
509082 99509082 1001 86380 86390 1
509544 99509544 1001 86380 86390 1
509655 99509655 1001 86380 86390 1
509358 99509358 1001 86380 86390 1
509361 99509361 1001 86380 86390 1
509391 99509391 1001 86380 86390 1
510062 99510062 1001 86380 86390 1
510703 99510703 1001 86380 86390 1
510473 99510473 1001 86380 86390 1
510409 99510409 1001 86380 86390 1
510463 99510463 1001 86380 86390 1
510225 99510225 1001 86380 86390 1
510855 99510855 1001 86380 86390 1
510916 99510916 1001 86380 86390 1
511353 99511353 1001 86380 86390 1
511356 99511356 1001 86380 86390 1
511499 99511499 1001 86380 86390 1
510963 99510963 1001 86380 86390 1
511085 99511085 1001 86380 86390 1
512230 99512230 1001 86380 86390 1
512089 99512089 1001 86380 86390 1
512568 99512568 1001 86380 86390 1
512641 99512641 1001 86380 86390 1
512629 99512629 1001 86380 86390 1
512631 99512631 1001 86380 86390 1
512697 99512697 1001 86380 86390 1
512646 99512646 1001 86380 86390 1
512647 99512647 1001 86380 86390 1
513369 99513369 1001 86380 86390 1
513331 99513331 1001 86380 86390 1
513645 99513645 1001 86380 86390 1
513430 99513430 1001 86380 86390 1
514124 99514124 1001 86380 86390 1
514129 99514129 1001 86380 86390 1
514170 99514170 1001 86380 86390 1
514730 99514730 1001 86380 86390 1
514747 99514747 1001 86380 86390 1
514789 99514789 1001 86380 86390 1
514564 99514564 1001 86380 86390 1
514329 99514329 1001 86380 86390 1
514971 99514971 1001 86380 86390 1
514940 99514940 1001 86380 86390 1
515542 99515542 1001 86380 86390 1
515460 99515460 1001 86380 86390 1
515235 99515235 1001 86380 86390 1
515136 99515136 1001 86380 86390 1
515201 99515201 1001 86380 86390 1
515784 99515784 1001 86380 86390 1
515695 99515695 1001 86380 86390 1
515838 99515838 1001 86380 86390 1
515843 99515843 1001 86380 86390 1
516380 99516380 1001 86380 86390 1
516204 99516204 1001 86380 86390 1
515928 99515928 1001 86380 86390 1
516576 99516576 1001 86380 86390 1
516517 99516517 1001 86380 86390 1
517271 99517271 1001 86380 86390 1
517044 99517044 1001 86380 86390 1
517084 99517084 1001 86380 86390 1
517038 99517038 1001 86380 86390 1
516805 99516805 1001 86380 86390 1
516906 99516906 1001 86380 86390 1
517540 99517540 1001 86380 86390 1
517511 99517511 1001 86380 86390 1
518076 99518076 1001 86380 86390 1
517828 99517828 1001 86380 86390 1
517754 99517754 1001 86380 86390 1
517742 99517742 1001 86380 86390 1
517718 99517718 1001 86380 86390 1
518263 99518263 1001 86380 86390 1
518265 99518265 1001 86380 86390 1
518825 99518825 1001 86380 86390 1
518905 99518905 1001 86380 86390 1
518680 99518680 1001 86380 86390 1
518562 99518562 1001 86380 86390 1
518539 99518539 1001 86380 86390 1
519095 99519095 1001 86380 86390 1
519634 99519634 1001 86380 86390 1
519464 99519464 1001 86380 86390 1
519953 99519953 1001 86380 86390 1
520555 99520555 1001 86380 86390 1
520361 99520361 1001 86380 86390 1
520289 99520289 1001 86380 86390 1
520058 99520058 1001 86380 86390 1
520153 99520153 1001 86380 86390 1
520050 99520050 1001 86380 86390 1
520040 99520040 1001 86380 86390 1
520698 99520698 1001 86380 86390 1
520753 99520753 1001 86380 86390 1
521400 99521400 1001 86380 86390 1
520959 99520959 1001 86380 86390 1
521051 99521051 1001 86380 86390 1
521581 99521581 1001 86380 86390 1
521596 99521596 1001 86380 86390 1
521563 99521563 1001 86380 86390 1
522163 99522163 1001 86380 86390 1
522013 99522013 1001 86380 86390 1
521863 99521863 1001 86380 86390 1
522471 99522471 1001 86380 86390 1
522438 99522438 1001 86380 86390 1
522467 99522467 1001 86380 86390 1
523022 99523022 1001 86380 86390 1
522540 99522540 1001 86380 86390 1
522697 99522697 1001 86380 86390 1
522522 99522522 1001 86380 86390 1
523815 99523815 1001 86380 86390 1
523705 99523705 1001 86380 86390 1
523723 99523723 1001 86380 86390 1
523507 99523507 1001 86380 86390 1
523372 99523372 1001 86380 86390 1
523451 99523451 1001 86380 86390 1
524086 99524086 1001 86380 86390 1
524080 99524080 1001 86380 86390 1
524134 99524134 1001 86380 86390 1
524631 99524631 1001 86380 86390 1
524741 99524741 1001 86380 86390 1
524753 99524753 1001 86380 86390 1
524664 99524664 1001 86380 86390 1
524626 99524626 1001 86380 86390 1
524524 99524524 1001 86380 86390 1
524224 99524224 1001 86380 86390 1
524251 99524251 1001 86380 86390 1
525466 99525466 1001 86380 86390 1
525038 99525038 1001 86380 86390 1
525700 99525700 1001 86380 86390 1
525791 99525791 1001 86380 86390 1
525598 99525598 1001 86380 86390 1
525657 99525657 1001 86380 86390 1
526146 99526146 1001 86380 86390 1
525934 99525934 1001 86380 86390 1
526515 99526515 1001 86380 86390 1
526517 99526517 1001 86380 86390 1
526510 99526510 1001 86380 86390 1
527175 99527175 1001 86380 86390 1
526847 99526847 1001 86380 86390 1
526741 99526741 1001 86380 86390 1
527398 99527398 1001 86380 86390 1
527388 99527388 1001 86380 86390 1
527975 99527975 1001 86380 86390 1
527784 99527784 1001 86380 86390 1
527576 99527576 1001 86380 86390 1
527620 99527620 1001 86380 86390 1
528224 99528224 1001 86380 86390 1
528836 99528836 1001 86380 86390 1
528665 99528665 1001 86380 86390 1
528539 99528539 1001 86380 86390 1
528977 99528977 1001 86380 86390 1
528905 99528905 1001 86380 86390 1
528988 99528988 1001 86380 86390 1
529653 99529653 1001 86380 86390 1
529403 99529403 1001 86380 86390 1
529145 99529145 1001 86380 86390 1
529133 99529133 1001 86380 86390 1
529209 99529209 1001 86380 86390 1
529891 99529891 1001 86380 86390 1
530131 99530131 1001 86380 86390 1
530059 99530059 1001 86380 86390 1
530587 99530587 1001 86380 86390 1
531085 99531085 1001 86380 86390 1
531105 99531105 1001 86380 86390 1
530761 99530761 1001 86380 86390 1
530855 99530855 1001 86380 86390 1
530946 99530946 1001 86380 86390 1
530913 99530913 1001 86380 86390 1
531560 99531560 1001 86380 86390 1
532178 99532178 1001 86380 86390 1
532121 99532121 1001 86380 86390 1
532196 99532196 1001 86380 86390 1
532153 99532153 1001 86380 86390 1
531629 99531629 1001 86380 86390 1
532380 99532380 1001 86380 86390 1
533031 99533031 1001 86380 86390 1
532431 99532431 1001 86380 86390 1
533065 99533065 1001 86380 86390 1
533820 99533820 1001 86380 86390 1
533431 99533431 1001 86380 86390 1
533270 99533270 1001 86380 86390 1
533906 99533906 1001 86380 86390 1
534363 99534363 1001 86380 86390 1
535343 99535343 1001 86380 86390 1
535472 99535472 1001 86380 86390 1
535378 99535378 1001 86380 86390 1
535315 99535315 1001 86380 86390 1
535052 99535052 1001 86380 86390 1
535095 99535095 1001 86380 86390 1
534992 99534992 1001 86380 86390 1
535616 99535616 1001 86380 86390 1
535695 99535695 1001 86380 86390 1
535710 99535710 1001 86380 86390 1
536233 99536233 1001 86380 86390 1
535964 99535964 1001 86380 86390 1
536124 99536124 1001 86380 86390 1
535960 99535960 1001 86380 86390 1
535790 99535790 1001 86380 86390 1
535896 99535896 1001 86380 86390 1
536983 99536983 1001 86380 86390 1
536803 99536803 1001 86380 86390 1
536881 99536881 1001 86380 86390 1
536929 99536929 1001 86380 86390 1
536582 99536582 1001 86380 86390 1
536585 99536585 1001 86380 86390 1
536588 99536588 1001 86380 86390 1
536732 99536732 1001 86380 86390 1
536709 99536709 1001 86380 86390 1
537281 99537281 1001 86380 86390 1
537223 99537223 1001 86380 86390 1
537887 99537887 1001 86380 86390 1
537801 99537801 1001 86380 86390 1
537702 99537702 1001 86380 86390 1
537612 99537612 1001 86380 86390 1
537664 99537664 1001 86380 86390 1
537541 99537541 1001 86380 86390 1
537785 99537785 1001 86380 86390 1
538093 99538093 1001 86380 86390 1
538146 99538146 1001 86380 86390 1
538176 99538176 1001 86380 86390 1
538681 99538681 1001 86380 86390 1
538576 99538576 1001 86380 86390 1
538392 99538392 1001 86380 86390 1
538240 99538240 1001 86380 86390 1
538838 99538838 1001 86380 86390 1
538944 99538944 1001 86380 86390 1
538958 99538958 1001 86380 86390 1
538961 99538961 1001 86380 86390 1
539000 99539000 1001 86380 86390 1
538963 99538963 1001 86380 86390 1
539783 99539783 1001 86380 86390 1
540437 99540437 1001 86380 86390 1
540158 99540158 1001 86380 86390 1
540262 99540262 1001 86380 86390 1
540220 99540220 1001 86380 86390 1
540066 99540066 1001 86380 86390 1
540053 99540053 1001 86380 86390 1
539875 99539875 1001 86380 86390 1
541237 99541237 1001 86380 86390 1
541279 99541279 1001 86380 86390 1
540919 99540919 1001 86380 86390 1
540933 99540933 1001 86380 86390 1
540963 99540963 1001 86380 86390 1
541028 99541028 1001 86380 86390 1
540978 99540978 1001 86380 86390 1
540724 99540724 1001 86380 86390 1
540755 99540755 1001 86380 86390 1
540811 99540811 1001 86380 86390 1
542050 99542050 1001 86380 86390 1
542399 99542399 1001 86380 86390 1
542374 99542374 1001 86380 86390 1
543022 99543022 1001 86380 86390 1
543103 99543103 1001 86380 86390 1
542948 99542948 1001 86380 86390 1
543078 99543078 1001 86380 86390 1
543451 99543451 1001 86380 86390 1
543546 99543546 1001 86380 86390 1
543206 99543206 1001 86380 86390 1
543809 99543809 1001 86380 86390 1
544290 99544290 1001 86380 86390 1
544147 99544147 1001 86380 86390 1
544077 99544077 1001 86380 86390 1
400936 99400936 1001 86380 86390 1
401157 99401157 1001 86380 86390 1
401050 99401050 1001 86380 86390 1
401236 99401236 1001 86380 86390 1
401575 99401575 1001 86380 86390 1
401604 99401604 1001 86380 86390 1
401717 99401717 1001 86380 86390 1
402131 99402131 1001 86380 86390 1
402497 99402497 1001 86380 86390 1
402545 99402545 1001 86380 86390 1
402746 99402746 1001 86380 86390 1
402964 99402964 1001 86380 86390 1
403475 99403475 1001 86380 86390 1
403553 99403553 1001 86380 86390 1
403719 99403719 1001 86380 86390 1
403966 99403966 1001 86380 86390 1
403968 99403968 1001 86380 86390 1
404442 99404442 1001 86380 86390 1
404679 99404679 1001 86380 86390 1
404727 99404727 1001 86380 86390 1
404703 99404703 1001 86380 86390 1
404899 99404899 1001 86380 86390 1
404798 99404798 1001 86380 86390 1
404944 99404944 1001 86380 86390 1
405207 99405207 1001 86380 86390 1
405363 99405363 1001 86380 86390 1
405700 99405700 1001 86380 86390 1
405834 99405834 1001 86380 86390 1
406132 99406132 1001 86380 86390 1
406204 99406204 1001 86380 86390 1
406233 99406233 1001 86380 86390 1
406261 99406261 1001 86380 86390 1
406983 99406983 1001 86380 86390 1
407175 99407175 1001 86380 86390 1
408249 99408249 1001 86380 86390 1
409028 99409028 1001 86380 86390 1
409639 99409639 1001 86380 86390 1
409774 99409774 1001 86380 86390 1
409906 99409906 1001 86380 86390 1
410002 99410002 1001 86380 86390 1
410179 99410179 1001 86380 86390 1
410349 99410349 1001 86380 86390 1
411404 99411404 1001 86380 86390 1
411591 99411591 1001 86380 86390 1
412203 99412203 1001 86380 86390 1
412417 99412417 1001 86380 86390 1
413311 99413311 1001 86380 86390 1
413316 99413316 1001 86380 86390 1
413305 99413305 1001 86380 86390 1
412931 99412931 1001 86380 86390 1
413152 99413152 1001 86380 86390 1
413176 99413176 1001 86380 86390 1
412824 99412824 1001 86380 86390 1
412699 99412699 1001 86380 86390 1
414061 99414061 1001 86380 86390 1
413805 99413805 1001 86380 86390 1
413773 99413773 1001 86380 86390 1
413743 99413743 1001 86380 86390 1
414056 99414056 1001 86380 86390 1
414083 99414083 1001 86380 86390 1
415295 99415295 1001 86380 86390 1
414615 99414615 1001 86380 86390 1
414675 99414675 1001 86380 86390 1
414657 99414657 1001 86380 86390 1
414750 99414750 1001 86380 86390 1
414527 99414527 1001 86380 86390 1
414610 99414610 1001 86380 86390 1
414755 99414755 1001 86380 86390 1
415686 99415686 1001 86380 86390 1
415561 99415561 1001 86380 86390 1
415713 99415713 1001 86380 86390 1
416908 99416908 1001 86380 86390 1
416369 99416369 1001 86380 86390 1
416236 99416236 1001 86380 86390 1
416311 99416311 1001 86380 86390 1
416155 99416155 1001 86380 86390 1
417562 99417562 1001 86380 86390 1
418624 99418624 1001 86380 86390 1
418706 99418706 1001 86380 86390 1
418569 99418569 1001 86380 86390 1
418547 99418547 1001 86380 86390 1
418085 99418085 1001 86380 86390 1
417647 99417647 1001 86380 86390 1
419201 99419201 1001 86380 86390 1
420080 99420080 1001 86380 86390 1
420081 99420081 1001 86380 86390 1
420021 99420021 1001 86380 86390 1
419935 99419935 1001 86380 86390 1
419581 99419581 1001 86380 86390 1
420695 99420695 1001 86380 86390 1
422040 99422040 1001 86380 86390 1
421347 99421347 1001 86380 86390 1
422405 99422405 1001 86380 86390 1
422335 99422335 1001 86380 86390 1
423555 99423555 1001 86380 86390 1
423288 99423288 1001 86380 86390 1
423201 99423201 1001 86380 86390 1
422622 99422622 1001 86380 86390 1
422780 99422780 1001 86380 86390 1
422915 99422915 1001 86380 86390 1
422716 99422716 1001 86380 86390 1
423987 99423987 1001 86380 86390 1
423840 99423840 1001 86380 86390 1
425303 99425303 1001 86380 86390 1
424716 99424716 1001 86380 86390 1
424818 99424818 1001 86380 86390 1
424344 99424344 1001 86380 86390 1
424331 99424331 1001 86380 86390 1
425776 99425776 1001 86380 86390 1
425600 99425600 1001 86380 86390 1
427116 99427116 1001 86380 86390 1
426067 99426067 1001 86380 86390 1
426076 99426076 1001 86380 86390 1
425906 99425906 1001 86380 86390 1
427370 99427370 1001 86380 86390 1
427465 99427465 1001 86380 86390 1
427156 99427156 1001 86380 86390 1
428473 99428473 1001 86380 86390 1
428611 99428611 1001 86380 86390 1
428350 99428350 1001 86380 86390 1
428434 99428434 1001 86380 86390 1
428512 99428512 1001 86380 86390 1
428060 99428060 1001 86380 86390 1
428295 99428295 1001 86380 86390 1
427891 99427891 1001 86380 86390 1
428943 99428943 1001 86380 86390 1
428849 99428849 1001 86380 86390 1
428956 99428956 1001 86380 86390 1
430055 99430055 1001 86380 86390 1
429277 99429277 1001 86380 86390 1
430432 99430432 1001 86380 86390 1
431894 99431894 1001 86380 86390 1
431670 99431670 1001 86380 86390 1
431456 99431456 1001 86380 86390 1
430998 99430998 1001 86380 86390 1
430842 99430842 1001 86380 86390 1
432409 99432409 1001 86380 86390 1
433434 99433434 1001 86380 86390 1
432902 99432902 1001 86380 86390 1
433281 99433281 1001 86380 86390 1
432493 99432493 1001 86380 86390 1
433913 99433913 1001 86380 86390 1
433754 99433754 1001 86380 86390 1
433865 99433865 1001 86380 86390 1
433809 99433809 1001 86380 86390 1
435434 99435434 1001 86380 86390 1
435343 99435343 1001 86380 86390 1
434754 99434754 1001 86380 86390 1
434161 99434161 1001 86380 86390 1
435616 99435616 1001 86380 86390 1
435926 99435926 1001 86380 86390 1
436046 99436046 1001 86380 86390 1
436245 99436245 1001 86380 86390 1
436065 99436065 1001 86380 86390 1
437202 99437202 1001 86380 86390 1
300512 99300512 1001 86380 86390 1
300504 99300504 1001 86380 86390 1
300136 99300136 1001 86380 86390 1
300293 99300293 1001 86380 86390 1
300929 99300929 1001 86380 86390 1
301507 99301507 1001 86380 86390 1
301534 99301534 1001 86380 86390 1
301316 99301316 1001 86380 86390 1
301649 99301649 1001 86380 86390 1
301701 99301701 1001 86380 86390 1
301574 99301574 1001 86380 86390 1
302083 99302083 1001 86380 86390 1
303037 99303037 1001 86380 86390 1
302861 99302861 1001 86380 86390 1
302883 99302883 1001 86380 86390 1
302704 99302704 1001 86380 86390 1
302642 99302642 1001 86380 86390 1
302752 99302752 1001 86380 86390 1
302675 99302675 1001 86380 86390 1
303239 99303239 1001 86380 86390 1
303822 99303822 1001 86380 86390 1
303694 99303694 1001 86380 86390 1
304164 99304164 1001 86380 86390 1
304050 99304050 1001 86380 86390 1
304222 99304222 1001 86380 86390 1
304067 99304067 1001 86380 86390 1
304068 99304068 1001 86380 86390 1
304722 99304722 1001 86380 86390 1
304735 99304735 1001 86380 86390 1
304632 99304632 1001 86380 86390 1
305443 99305443 1001 86380 86390 1
305447 99305447 1001 86380 86390 1
305448 99305448 1001 86380 86390 1
305179 99305179 1001 86380 86390 1
500057 99500057 1001 86380 86390 1
500361 99500361 1001 86380 86390 1
500226 99500226 1001 86380 86390 1
500966 99500966 1001 86380 86390 1
500861 99500861 1001 86380 86390 1
501491 99501491 1001 86380 86390 1
501235 99501235 1001 86380 86390 1
501100 99501100 1001 86380 86390 1
501065 99501065 1001 86380 86390 1
501171 99501171 1001 86380 86390 1
501827 99501827 1001 86380 86390 1
502134 99502134 1001 86380 86390 1
502070 99502070 1001 86380 86390 1
501920 99501920 1001 86380 86390 1
502958 99502958 1001 86380 86390 1
502991 99502991 1001 86380 86390 1
503008 99503008 1001 86380 86390 1
503365 99503365 1001 86380 86390 1
504079 99504079 1001 86380 86390 1
503752 99503752 1001 86380 86390 1
504160 99504160 1001 86380 86390 1
504914 99504914 1001 86380 86390 1
504812 99504812 1001 86380 86390 1
504638 99504638 1001 86380 86390 1
504694 99504694 1001 86380 86390 1
504682 99504682 1001 86380 86390 1
504483 99504483 1001 86380 86390 1
504974 99504974 1001 86380 86390 1
505117 99505117 1001 86380 86390 1
505647 99505647 1001 86380 86390 1
505597 99505597 1001 86380 86390 1
505439 99505439 1001 86380 86390 1
505497 99505497 1001 86380 86390 1
505564 99505564 1001 86380 86390 1
505206 99505206 1001 86380 86390 1
505932 99505932 1001 86380 86390 1
505777 99505777 1001 86380 86390 1
506469 99506469 1001 86380 86390 1
506248 99506248 1001 86380 86390 1
506355 99506355 1001 86380 86390 1
506053 99506053 1001 86380 86390 1
506097 99506097 1001 86380 86390 1
506699 99506699 1001 86380 86390 1
506674 99506674 1001 86380 86390 1
507089 99507089 1001 86380 86390 1
507041 99507041 1001 86380 86390 1
507018 99507018 1001 86380 86390 1
506914 99506914 1001 86380 86390 1
507601 99507601 1001 86380 86390 1
507500 99507500 1001 86380 86390 1
507465 99507465 1001 86380 86390 1
507546 99507546 1001 86380 86390 1
507522 99507522 1001 86380 86390 1
508085 99508085 1001 86380 86390 1
507926 99507926 1001 86380 86390 1
507953 99507953 1001 86380 86390 1
508034 99508034 1001 86380 86390 1
507972 99507972 1001 86380 86390 1
507799 99507799 1001 86380 86390 1
507813 99507813 1001 86380 86390 1
508381 99508381 1001 86380 86390 1
508345 99508345 1001 86380 86390 1
508322 99508322 1001 86380 86390 1
508719 99508719 1001 86380 86390 1
508732 99508732 1001 86380 86390 1
508547 99508547 1001 86380 86390 1
509230 99509230 1001 86380 86390 1
509185 99509185 1001 86380 86390 1
509787 99509787 1001 86380 86390 1
509784 99509784 1001 86380 86390 1
509602 99509602 1001 86380 86390 1
509383 99509383 1001 86380 86390 1
509454 99509454 1001 86380 86390 1
509302 99509302 1001 86380 86390 1
509942 99509942 1001 86380 86390 1
510702 99510702 1001 86380 86390 1
510457 99510457 1001 86380 86390 1
510750 99510750 1001 86380 86390 1
511412 99511412 1001 86380 86390 1
511371 99511371 1001 86380 86390 1
511182 99511182 1001 86380 86390 1
511295 99511295 1001 86380 86390 1
511012 99511012 1001 86380 86390 1
511118 99511118 1001 86380 86390 1
512192 99512192 1001 86380 86390 1
512182 99512182 1001 86380 86390 1
511989 99511989 1001 86380 86390 1
512159 99512159 1001 86380 86390 1
511962 99511962 1001 86380 86390 1
512545 99512545 1001 86380 86390 1
512436 99512436 1001 86380 86390 1
513171 99513171 1001 86380 86390 1
513029 99513029 1001 86380 86390 1
513181 99513181 1001 86380 86390 1
513062 99513062 1001 86380 86390 1
512700 99512700 1001 86380 86390 1
513936 99513936 1001 86380 86390 1
513913 99513913 1001 86380 86390 1
513657 99513657 1001 86380 86390 1
513636 99513636 1001 86380 86390 1
513773 99513773 1001 86380 86390 1
513573 99513573 1001 86380 86390 1
514107 99514107 1001 86380 86390 1
514226 99514226 1001 86380 86390 1
514571 99514571 1001 86380 86390 1
514507 99514507 1001 86380 86390 1
514895 99514895 1001 86380 86390 1
515661 99515661 1001 86380 86390 1
515130 99515130 1001 86380 86390 1
515234 99515234 1001 86380 86390 1
515729 99515729 1001 86380 86390 1
516402 99516402 1001 86380 86390 1
516498 99516498 1001 86380 86390 1
516305 99516305 1001 86380 86390 1
516083 99516083 1001 86380 86390 1
516074 99516074 1001 86380 86390 1
516706 99516706 1001 86380 86390 1
516591 99516591 1001 86380 86390 1
517221 99517221 1001 86380 86390 1
516998 99516998 1001 86380 86390 1
516986 99516986 1001 86380 86390 1
516865 99516865 1001 86380 86390 1
517966 99517966 1001 86380 86390 1
517814 99517814 1001 86380 86390 1
517946 99517946 1001 86380 86390 1
517911 99517911 1001 86380 86390 1
517723 99517723 1001 86380 86390 1
518332 99518332 1001 86380 86390 1
519168 99519168 1001 86380 86390 1
519067 99519067 1001 86380 86390 1
519133 99519133 1001 86380 86390 1
519185 99519185 1001 86380 86390 1
519114 99519114 1001 86380 86390 1
519700 99519700 1001 86380 86390 1
519796 99519796 1001 86380 86390 1
519411 99519411 1001 86380 86390 1
519378 99519378 1001 86380 86390 1
519242 99519242 1001 86380 86390 1
519904 99519904 1001 86380 86390 1
519856 99519856 1001 86380 86390 1
519845 99519845 1001 86380 86390 1
520388 99520388 1001 86380 86390 1
520168 99520168 1001 86380 86390 1
520069 99520069 1001 86380 86390 1
520778 99520778 1001 86380 86390 1
521331 99521331 1001 86380 86390 1
521079 99521079 1001 86380 86390 1
521197 99521197 1001 86380 86390 1
521122 99521122 1001 86380 86390 1
520923 99520923 1001 86380 86390 1
520925 99520925 1001 86380 86390 1
521622 99521622 1001 86380 86390 1
522198 99522198 1001 86380 86390 1
522285 99522285 1001 86380 86390 1
522111 99522111 1001 86380 86390 1
521948 99521948 1001 86380 86390 1
522497 99522497 1001 86380 86390 1
522963 99522963 1001 86380 86390 1
522582 99522582 1001 86380 86390 1
523767 99523767 1001 86380 86390 1
523806 99523806 1001 86380 86390 1
523933 99523933 1001 86380 86390 1
523536 99523536 1001 86380 86390 1
523640 99523640 1001 86380 86390 1
523396 99523396 1001 86380 86390 1
524583 99524583 1001 86380 86390 1
524649 99524649 1001 86380 86390 1
524637 99524637 1001 86380 86390 1
524728 99524728 1001 86380 86390 1
524384 99524384 1001 86380 86390 1
524526 99524526 1001 86380 86390 1
524464 99524464 1001 86380 86390 1
524506 99524506 1001 86380 86390 1
524829 99524829 1001 86380 86390 1
525297 99525297 1001 86380 86390 1
525126 99525126 1001 86380 86390 1
525762 99525762 1001 86380 86390 1
525773 99525773 1001 86380 86390 1
526393 99526393 1001 86380 86390 1
526247 99526247 1001 86380 86390 1
526056 99526056 1001 86380 86390 1
525913 99525913 1001 86380 86390 1
526482 99526482 1001 86380 86390 1
527130 99527130 1001 86380 86390 1
527029 99527029 1001 86380 86390 1
526720 99526720 1001 86380 86390 1
526711 99526711 1001 86380 86390 1
526725 99526725 1001 86380 86390 1
527276 99527276 1001 86380 86390 1
528066 99528066 1001 86380 86390 1
527932 99527932 1001 86380 86390 1
528069 99528069 1001 86380 86390 1
527852 99527852 1001 86380 86390 1
528829 99528829 1001 86380 86390 1
528819 99528819 1001 86380 86390 1
528683 99528683 1001 86380 86390 1
529626 99529626 1001 86380 86390 1
529601 99529601 1001 86380 86390 1
529589 99529589 1001 86380 86390 1
529630 99529630 1001 86380 86390 1
529545 99529545 1001 86380 86390 1
529342 99529342 1001 86380 86390 1
529275 99529275 1001 86380 86390 1
529742 99529742 1001 86380 86390 1
529784 99529784 1001 86380 86390 1
530493 99530493 1001 86380 86390 1
530340 99530340 1001 86380 86390 1
530025 99530025 1001 86380 86390 1
530004 99530004 1001 86380 86390 1
530070 99530070 1001 86380 86390 1
530687 99530687 1001 86380 86390 1
530640 99530640 1001 86380 86390 1
531309 99531309 1001 86380 86390 1
531323 99531323 1001 86380 86390 1
531313 99531313 1001 86380 86390 1
530827 99530827 1001 86380 86390 1
530939 99530939 1001 86380 86390 1
530952 99530952 1001 86380 86390 1
531452 99531452 1001 86380 86390 1
532056 99532056 1001 86380 86390 1
532198 99532198 1001 86380 86390 1
532141 99532141 1001 86380 86390 1
531985 99531985 1001 86380 86390 1
531909 99531909 1001 86380 86390 1
531765 99531765 1001 86380 86390 1
532340 99532340 1001 86380 86390 1
532919 99532919 1001 86380 86390 1
532973 99532973 1001 86380 86390 1
532963 99532963 1001 86380 86390 1
532849 99532849 1001 86380 86390 1
532645 99532645 1001 86380 86390 1
532821 99532821 1001 86380 86390 1
532783 99532783 1001 86380 86390 1
532760 99532760 1001 86380 86390 1
532598 99532598 1001 86380 86390 1
533096 99533096 1001 86380 86390 1
533086 99533086 1001 86380 86390 1
533165 99533165 1001 86380 86390 1
533169 99533169 1001 86380 86390 1
533476 99533476 1001 86380 86390 1
533557 99533557 1001 86380 86390 1
533455 99533455 1001 86380 86390 1
533394 99533394 1001 86380 86390 1
533356 99533356 1001 86380 86390 1
533259 99533259 1001 86380 86390 1
533430 99533430 1001 86380 86390 1
533949 99533949 1001 86380 86390 1
534033 99534033 1001 86380 86390 1
534544 99534544 1001 86380 86390 1
534618 99534618 1001 86380 86390 1
534383 99534383 1001 86380 86390 1
534292 99534292 1001 86380 86390 1
534151 99534151 1001 86380 86390 1
534088 99534088 1001 86380 86390 1
534703 99534703 1001 86380 86390 1
535474 99535474 1001 86380 86390 1
535408 99535408 1001 86380 86390 1
535435 99535435 1001 86380 86390 1
535019 99535019 1001 86380 86390 1
534924 99534924 1001 86380 86390 1
535016 99535016 1001 86380 86390 1
535676 99535676 1001 86380 86390 1
535672 99535672 1001 86380 86390 1
536079 99536079 1001 86380 86390 1
535755 99535755 1001 86380 86390 1
536400 99536400 1001 86380 86390 1
535716 99535716 1001 86380 86390 1
536415 99536415 1001 86380 86390 1
536540 99536540 1001 86380 86390 1
537113 99537113 1001 86380 86390 1
536999 99536999 1001 86380 86390 1
537095 99537095 1001 86380 86390 1
537152 99537152 1001 86380 86390 1
536763 99536763 1001 86380 86390 1
536952 99536952 1001 86380 86390 1
536698 99536698 1001 86380 86390 1
536626 99536626 1001 86380 86390 1
536720 99536720 1001 86380 86390 1
537237 99537237 1001 86380 86390 1
537217 99537217 1001 86380 86390 1
537231 99537231 1001 86380 86390 1
537739 99537739 1001 86380 86390 1
537410 99537410 1001 86380 86390 1
537416 99537416 1001 86380 86390 1
538179 99538179 1001 86380 86390 1
538661 99538661 1001 86380 86390 1
538753 99538753 1001 86380 86390 1
538597 99538597 1001 86380 86390 1
538338 99538338 1001 86380 86390 1
538351 99538351 1001 86380 86390 1
538276 99538276 1001 86380 86390 1
538947 99538947 1001 86380 86390 1
538950 99538950 1001 86380 86390 1
539587 99539587 1001 86380 86390 1
539300 99539300 1001 86380 86390 1
539149 99539149 1001 86380 86390 1
540134 99540134 1001 86380 86390 1
540125 99540125 1001 86380 86390 1
540230 99540230 1001 86380 86390 1
540128 99540128 1001 86380 86390 1
540496 99540496 1001 86380 86390 1
541132 99541132 1001 86380 86390 1
540938 99540938 1001 86380 86390 1
540965 99540965 1001 86380 86390 1
541034 99541034 1001 86380 86390 1
540858 99540858 1001 86380 86390 1
540743 99540743 1001 86380 86390 1
540708 99540708 1001 86380 86390 1
541978 99541978 1001 86380 86390 1
542018 99542018 1001 86380 86390 1
542033 99542033 1001 86380 86390 1
542046 99542046 1001 86380 86390 1
541974 99541974 1001 86380 86390 1
541747 99541747 1001 86380 86390 1
541777 99541777 1001 86380 86390 1
541752 99541752 1001 86380 86390 1
541856 99541856 1001 86380 86390 1
541794 99541794 1001 86380 86390 1
541619 99541619 1001 86380 86390 1
541568 99541568 1001 86380 86390 1
542207 99542207 1001 86380 86390 1
542151 99542151 1001 86380 86390 1
542244 99542244 1001 86380 86390 1
542911 99542911 1001 86380 86390 1
542623 99542623 1001 86380 86390 1
542547 99542547 1001 86380 86390 1
542733 99542733 1001 86380 86390 1
542417 99542417 1001 86380 86390 1
542982 99542982 1001 86380 86390 1
543064 99543064 1001 86380 86390 1
543143 99543143 1001 86380 86390 1
543041 99543041 1001 86380 86390 1
543674 99543674 1001 86380 86390 1
543759 99543759 1001 86380 86390 1
543760 99543760 1001 86380 86390 1
543489 99543489 1001 86380 86390 1
543555 99543555 1001 86380 86390 1
543369 99543369 1001 86380 86390 1
543294 99543294 1001 86380 86390 1
543295 99543295 1001 86380 86390 1
543976 99543976 1001 86380 86390 1
543874 99543874 1001 86380 86390 1
544263 99544263 1001 86380 86390 1
544318 99544318 1001 86380 86390 1
544180 99544180 1001 86380 86390 1
544091 99544091 1001 86380 86390 1
544679 99544679 1001 86380 86390 1
544682 99544682 1001 86380 86390 1
400955 99400955 1001 86380 86390 1
401224 99401224 1001 86380 86390 1
401515 99401515 1001 86380 86390 1
402011 99402011 1001 86380 86390 1
402298 99402298 1001 86380 86390 1
402410 99402410 1001 86380 86390 1
402733 99402733 1001 86380 86390 1
402806 99402806 1001 86380 86390 1
402856 99402856 1001 86380 86390 1
402940 99402940 1001 86380 86390 1
403018 99403018 1001 86380 86390 1
402892 99402892 1001 86380 86390 1
403675 99403675 1001 86380 86390 1
404396 99404396 1001 86380 86390 1
404464 99404464 1001 86380 86390 1
404720 99404720 1001 86380 86390 1
405056 99405056 1001 86380 86390 1
405524 99405524 1001 86380 86390 1
405618 99405618 1001 86380 86390 1
405855 99405855 1001 86380 86390 1
405950 99405950 1001 86380 86390 1
406613 99406613 1001 86380 86390 1
406967 99406967 1001 86380 86390 1
407137 99407137 1001 86380 86390 1
407179 99407179 1001 86380 86390 1
407248 99407248 1001 86380 86390 1
407687 99407687 1001 86380 86390 1
407962 99407962 1001 86380 86390 1
408059 99408059 1001 86380 86390 1
408345 99408345 1001 86380 86390 1
408357 99408357 1001 86380 86390 1
408738 99408738 1001 86380 86390 1
408797 99408797 1001 86380 86390 1
408906 99408906 1001 86380 86390 1
409095 99409095 1001 86380 86390 1
409297 99409297 1001 86380 86390 1
409635 99409635 1001 86380 86390 1
410207 99410207 1001 86380 86390 1
410401 99410401 1001 86380 86390 1
410544 99410544 1001 86380 86390 1
411182 99411182 1001 86380 86390 1
411260 99411260 1001 86380 86390 1
411986 99411986 1001 86380 86390 1
412277 99412277 1001 86380 86390 1
412392 99412392 1001 86380 86390 1
412330 99412330 1001 86380 86390 1
413404 99413404 1001 86380 86390 1
413272 99413272 1001 86380 86390 1
412730 99412730 1001 86380 86390 1
414041 99414041 1001 86380 86390 1
413770 99413770 1001 86380 86390 1
414107 99414107 1001 86380 86390 1
414905 99414905 1001 86380 86390 1
414728 99414728 1001 86380 86390 1
414305 99414305 1001 86380 86390 1
414282 99414282 1001 86380 86390 1
414442 99414442 1001 86380 86390 1
414313 99414313 1001 86380 86390 1
415399 99415399 1001 86380 86390 1
416889 99416889 1001 86380 86390 1
416799 99416799 1001 86380 86390 1
416212 99416212 1001 86380 86390 1
416148 99416148 1001 86380 86390 1
415884 99415884 1001 86380 86390 1
415975 99415975 1001 86380 86390 1
416031 99416031 1001 86380 86390 1
417030 99417030 1001 86380 86390 1
417327 99417327 1001 86380 86390 1
417451 99417451 1001 86380 86390 1
418677 99418677 1001 86380 86390 1
418152 99418152 1001 86380 86390 1
417797 99417797 1001 86380 86390 1
417935 99417935 1001 86380 86390 1
418971 99418971 1001 86380 86390 1
420371 99420371 1001 86380 86390 1
419971 99419971 1001 86380 86390 1
419329 99419329 1001 86380 86390 1
419535 99419535 1001 86380 86390 1
421416 99421416 1001 86380 86390 1
420944 99420944 1001 86380 86390 1
422457 99422457 1001 86380 86390 1
422293 99422293 1001 86380 86390 1
423488 99423488 1001 86380 86390 1
423489 99423489 1001 86380 86390 1
423663 99423663 1001 86380 86390 1
423156 99423156 1001 86380 86390 1
422828 99422828 1001 86380 86390 1
422679 99422679 1001 86380 86390 1
422910 99422910 1001 86380 86390 1
423981 99423981 1001 86380 86390 1
425184 99425184 1001 86380 86390 1
425317 99425317 1001 86380 86390 1
424468 99424468 1001 86380 86390 1
424555 99424555 1001 86380 86390 1
424589 99424589 1001 86380 86390 1
424182 99424182 1001 86380 86390 1
425417 99425417 1001 86380 86390 1
425728 99425728 1001 86380 86390 1
426908 99426908 1001 86380 86390 1
427025 99427025 1001 86380 86390 1
426498 99426498 1001 86380 86390 1
425869 99425869 1001 86380 86390 1
425968 99425968 1001 86380 86390 1
427219 99427219 1001 86380 86390 1
427310 99427310 1001 86380 86390 1
428630 99428630 1001 86380 86390 1
428304 99428304 1001 86380 86390 1
427851 99427851 1001 86380 86390 1
427857 99427857 1001 86380 86390 1
427570 99427570 1001 86380 86390 1
429152 99429152 1001 86380 86390 1
430295 99430295 1001 86380 86390 1
430170 99430170 1001 86380 86390 1
429427 99429427 1001 86380 86390 1
430397 99430397 1001 86380 86390 1
431282 99431282 1001 86380 86390 1
431308 99431308 1001 86380 86390 1
431366 99431366 1001 86380 86390 1
431369 99431369 1001 86380 86390 1
431144 99431144 1001 86380 86390 1
433691 99433691 1001 86380 86390 1
433577 99433577 1001 86380 86390 1
432976 99432976 1001 86380 86390 1
433176 99433176 1001 86380 86390 1
433309 99433309 1001 86380 86390 1
433134 99433134 1001 86380 86390 1
435242 99435242 1001 86380 86390 1
436898 99436898 1001 86380 86390 1
436863 99436863 1001 86380 86390 1
436347 99436347 1001 86380 86390 1
436469 99436469 1001 86380 86390 1
436240 99436240 1001 86380 86390 1
435947 99435947 1001 86380 86390 1
436125 99436125 1001 86380 86390 1
435896 99435896 1001 86380 86390 1
437326 99437326 1001 86380 86390 1
300040 99300040 1001 86380 86390 1
300578 99300578 1001 86380 86390 1
300726 99300726 1001 86380 86390 1
300188 99300188 1001 86380 86390 1
300206 99300206 1001 86380 86390 1
300184 99300184 1001 86380 86390 1
300749 99300749 1001 86380 86390 1
301218 99301218 1001 86380 86390 1
301244 99301244 1001 86380 86390 1
300991 99300991 1001 86380 86390 1
301605 99301605 1001 86380 86390 1
301557 99301557 1001 86380 86390 1
302215 99302215 1001 86380 86390 1
301909 99301909 1001 86380 86390 1
302500 99302500 1001 86380 86390 1
302797 99302797 1001 86380 86390 1
302908 99302908 1001 86380 86390 1
302986 99302986 1001 86380 86390 1
302922 99302922 1001 86380 86390 1
302787 99302787 1001 86380 86390 1
302587 99302587 1001 86380 86390 1
303947 99303947 1001 86380 86390 1
303777 99303777 1001 86380 86390 1
303582 99303582 1001 86380 86390 1
303590 99303590 1001 86380 86390 1
304047 99304047 1001 86380 86390 1
304142 99304142 1001 86380 86390 1
304694 99304694 1001 86380 86390 1
304825 99304825 1001 86380 86390 1
304906 99304906 1001 86380 86390 1
305648 99305648 1001 86380 86390 1
305433 99305433 1001 86380 86390 1
305105 99305105 1001 86380 86390 1
500055 99500055 1001 86380 86390 1
500107 99500107 1001 86380 86390 1
500647 99500647 1001 86380 86390 1
500612 99500612 1001 86380 86390 1
500747 99500747 1001 86380 86390 1
500532 99500532 1001 86380 86390 1
500500 99500500 1001 86380 86390 1
500376 99500376 1001 86380 86390 1
500288 99500288 1001 86380 86390 1
500314 99500314 1001 86380 86390 1
500341 99500341 1001 86380 86390 1
501012 99501012 1001 86380 86390 1
501493 99501493 1001 86380 86390 1
501521 99501521 1001 86380 86390 1
501458 99501458 1001 86380 86390 1
501233 99501233 1001 86380 86390 1
501248 99501248 1001 86380 86390 1
501352 99501352 1001 86380 86390 1
501139 99501139 1001 86380 86390 1
501680 99501680 1001 86380 86390 1
502352 99502352 1001 86380 86390 1
502435 99502435 1001 86380 86390 1
502270 99502270 1001 86380 86390 1
502126 99502126 1001 86380 86390 1
502649 99502649 1001 86380 86390 1
502511 99502511 1001 86380 86390 1
502920 99502920 1001 86380 86390 1
503076 99503076 1001 86380 86390 1
502960 99502960 1001 86380 86390 1
503006 99503006 1001 86380 86390 1
502773 99502773 1001 86380 86390 1
503976 99503976 1001 86380 86390 1
504004 99504004 1001 86380 86390 1
504251 99504251 1001 86380 86390 1
504218 99504218 1001 86380 86390 1
504601 99504601 1001 86380 86390 1
504621 99504621 1001 86380 86390 1
504324 99504324 1001 86380 86390 1
505202 99505202 1001 86380 86390 1
505293 99505293 1001 86380 86390 1
505221 99505221 1001 86380 86390 1
505156 99505156 1001 86380 86390 1
505352 99505352 1001 86380 86390 1
505252 99505252 1001 86380 86390 1
505358 99505358 1001 86380 86390 1
505853 99505853 1001 86380 86390 1
506340 99506340 1001 86380 86390 1
506368 99506368 1001 86380 86390 1
506273 99506273 1001 86380 86390 1
506103 99506103 1001 86380 86390 1
506603 99506603 1001 86380 86390 1
507419 99507419 1001 86380 86390 1
507387 99507387 1001 86380 86390 1
507085 99507085 1001 86380 86390 1
507001 99507001 1001 86380 86390 1
507502 99507502 1001 86380 86390 1
507504 99507504 1001 86380 86390 1
507560 99507560 1001 86380 86390 1
508120 99508120 1001 86380 86390 1
508213 99508213 1001 86380 86390 1
508117 99508117 1001 86380 86390 1
507861 99507861 1001 86380 86390 1
507735 99507735 1001 86380 86390 1
507802 99507802 1001 86380 86390 1
508391 99508391 1001 86380 86390 1
508874 99508874 1001 86380 86390 1
509016 99509016 1001 86380 86390 1
508972 99508972 1001 86380 86390 1
509037 99509037 1001 86380 86390 1
508722 99508722 1001 86380 86390 1
508492 99508492 1001 86380 86390 1
508473 99508473 1001 86380 86390 1
508655 99508655 1001 86380 86390 1
509243 99509243 1001 86380 86390 1
509134 99509134 1001 86380 86390 1
509148 99509148 1001 86380 86390 1
509840 99509840 1001 86380 86390 1
509665 99509665 1001 86380 86390 1
509565 99509565 1001 86380 86390 1
509487 99509487 1001 86380 86390 1
509404 99509404 1001 86380 86390 1
509456 99509456 1001 86380 86390 1
509290 99509290 1001 86380 86390 1
509330 99509330 1001 86380 86390 1
510098 99510098 1001 86380 86390 1
510611 99510611 1001 86380 86390 1
510533 99510533 1001 86380 86390 1
510827 99510827 1001 86380 86390 1
510879 99510879 1001 86380 86390 1
510740 99510740 1001 86380 86390 1
510785 99510785 1001 86380 86390 1
510837 99510837 1001 86380 86390 1
511420 99511420 1001 86380 86390 1
511472 99511472 1001 86380 86390 1
511222 99511222 1001 86380 86390 1
511261 99511261 1001 86380 86390 1
511036 99511036 1001 86380 86390 1
510956 99510956 1001 86380 86390 1
511695 99511695 1001 86380 86390 1
511658 99511658 1001 86380 86390 1
511714 99511714 1001 86380 86390 1
511572 99511572 1001 86380 86390 1
512279 99512279 1001 86380 86390 1
512286 99512286 1001 86380 86390 1
512143 99512143 1001 86380 86390 1
511776 99511776 1001 86380 86390 1
512537 99512537 1001 86380 86390 1
513017 99513017 1001 86380 86390 1
512978 99512978 1001 86380 86390 1
512862 99512862 1001 86380 86390 1
512599 99512599 1001 86380 86390 1
512605 99512605 1001 86380 86390 1
512660 99512660 1001 86380 86390 1
513375 99513375 1001 86380 86390 1
513207 99513207 1001 86380 86390 1
513211 99513211 1001 86380 86390 1
513997 99513997 1001 86380 86390 1
514012 99514012 1001 86380 86390 1
513835 99513835 1001 86380 86390 1
513886 99513886 1001 86380 86390 1
513542 99513542 1001 86380 86390 1
514708 99514708 1001 86380 86390 1
514762 99514762 1001 86380 86390 1
514515 99514515 1001 86380 86390 1
514503 99514503 1001 86380 86390 1
514317 99514317 1001 86380 86390 1
514242 99514242 1001 86380 86390 1
515052 99515052 1001 86380 86390 1
515641 99515641 1001 86380 86390 1
515129 99515129 1001 86380 86390 1
515826 99515826 1001 86380 86390 1
516200 99516200 1001 86380 86390 1
516288 99516288 1001 86380 86390 1
516263 99516263 1001 86380 86390 1
515895 99515895 1001 86380 86390 1
517212 99517212 1001 86380 86390 1
517162 99517162 1001 86380 86390 1
517081 99517081 1001 86380 86390 1
516748 99516748 1001 86380 86390 1
516919 99516919 1001 86380 86390 1
517387 99517387 1001 86380 86390 1
517367 99517367 1001 86380 86390 1
518026 99518026 1001 86380 86390 1
518144 99518144 1001 86380 86390 1
517935 99517935 1001 86380 86390 1
518185 99518185 1001 86380 86390 1
518252 99518252 1001 86380 86390 1
518215 99518215 1001 86380 86390 1
518802 99518802 1001 86380 86390 1
518756 99518756 1001 86380 86390 1
518383 99518383 1001 86380 86390 1
518477 99518477 1001 86380 86390 1
519183 99519183 1001 86380 86390 1
519635 99519635 1001 86380 86390 1
519669 99519669 1001 86380 86390 1
519467 99519467 1001 86380 86390 1
519587 99519587 1001 86380 86390 1
519423 99519423 1001 86380 86390 1
519554 99519554 1001 86380 86390 1
519297 99519297 1001 86380 86390 1
519228 99519228 1001 86380 86390 1
519929 99519929 1001 86380 86390 1
519855 99519855 1001 86380 86390 1
519829 99519829 1001 86380 86390 1
519951 99519951 1001 86380 86390 1
520595 99520595 1001 86380 86390 1
520558 99520558 1001 86380 86390 1
520599 99520599 1001 86380 86390 1
520162 99520162 1001 86380 86390 1
520690 99520690 1001 86380 86390 1
520781 99520781 1001 86380 86390 1
521465 99521465 1001 86380 86390 1
521434 99521434 1001 86380 86390 1
521375 99521375 1001 86380 86390 1
521107 99521107 1001 86380 86390 1
521113 99521113 1001 86380 86390 1
521257 99521257 1001 86380 86390 1
520926 99520926 1001 86380 86390 1
520919 99520919 1001 86380 86390 1
521588 99521588 1001 86380 86390 1
522124 99522124 1001 86380 86390 1
522050 99522050 1001 86380 86390 1
521999 99521999 1001 86380 86390 1
521771 99521771 1001 86380 86390 1
521865 99521865 1001 86380 86390 1
522667 99522667 1001 86380 86390 1
522594 99522594 1001 86380 86390 1
522648 99522648 1001 86380 86390 1
523236 99523236 1001 86380 86390 1
523238 99523238 1001 86380 86390 1
523278 99523278 1001 86380 86390 1
523243 99523243 1001 86380 86390 1
523256 99523256 1001 86380 86390 1
523883 99523883 1001 86380 86390 1
523916 99523916 1001 86380 86390 1
523704 99523704 1001 86380 86390 1
524078 99524078 1001 86380 86390 1
524109 99524109 1001 86380 86390 1
524479 99524479 1001 86380 86390 1
524472 99524472 1001 86380 86390 1
524291 99524291 1001 86380 86390 1
524897 99524897 1001 86380 86390 1
524827 99524827 1001 86380 86390 1
525535 99525535 1001 86380 86390 1
525476 99525476 1001 86380 86390 1
525532 99525532 1001 86380 86390 1
525237 99525237 1001 86380 86390 1
525214 99525214 1001 86380 86390 1
525362 99525362 1001 86380 86390 1
525149 99525149 1001 86380 86390 1
525087 99525087 1001 86380 86390 1
525156 99525156 1001 86380 86390 1
525601 99525601 1001 86380 86390 1
526270 99526270 1001 86380 86390 1
526248 99526248 1001 86380 86390 1
526250 99526250 1001 86380 86390 1
526267 99526267 1001 86380 86390 1
525901 99525901 1001 86380 86390 1
526432 99526432 1001 86380 86390 1
527167 99527167 1001 86380 86390 1
527241 99527241 1001 86380 86390 1
526981 99526981 1001 86380 86390 1
526891 99526891 1001 86380 86390 1
526892 99526892 1001 86380 86390 1
527290 99527290 1001 86380 86390 1
527270 99527270 1001 86380 86390 1
527685 99527685 1001 86380 86390 1
528199 99528199 1001 86380 86390 1
528739 99528739 1001 86380 86390 1
528767 99528767 1001 86380 86390 1
528849 99528849 1001 86380 86390 1
528314 99528314 1001 86380 86390 1
528340 99528340 1001 86380 86390 1
529083 99529083 1001 86380 86390 1
529039 99529039 1001 86380 86390 1
529677 99529677 1001 86380 86390 1
529694 99529694 1001 86380 86390 1
529641 99529641 1001 86380 86390 1
529660 99529660 1001 86380 86390 1
529484 99529484 1001 86380 86390 1
529513 99529513 1001 86380 86390 1
529894 99529894 1001 86380 86390 1
529874 99529874 1001 86380 86390 1
529838 99529838 1001 86380 86390 1
530522 99530522 1001 86380 86390 1
530099 99530099 1001 86380 86390 1
530612 99530612 1001 86380 86390 1
531218 99531218 1001 86380 86390 1
531341 99531341 1001 86380 86390 1
530996 99530996 1001 86380 86390 1
531057 99531057 1001 86380 86390 1
530798 99530798 1001 86380 86390 1
530962 99530962 1001 86380 86390 1
531540 99531540 1001 86380 86390 1
531476 99531476 1001 86380 86390 1
532081 99532081 1001 86380 86390 1
532120 99532120 1001 86380 86390 1
532021 99532021 1001 86380 86390 1
532073 99532073 1001 86380 86390 1
532151 99532151 1001 86380 86390 1
531901 99531901 1001 86380 86390 1
532258 99532258 1001 86380 86390 1
532224 99532224 1001 86380 86390 1
532974 99532974 1001 86380 86390 1
532952 99532952 1001 86380 86390 1
532646 99532646 1001 86380 86390 1
532698 99532698 1001 86380 86390 1
532648 99532648 1001 86380 86390 1
532733 99532733 1001 86380 86390 1
532746 99532746 1001 86380 86390 1
532682 99532682 1001 86380 86390 1
532536 99532536 1001 86380 86390 1
532588 99532588 1001 86380 86390 1
533048 99533048 1001 86380 86390 1
533220 99533220 1001 86380 86390 1
533848 99533848 1001 86380 86390 1
533447 99533447 1001 86380 86390 1
533248 99533248 1001 86380 86390 1
534028 99534028 1001 86380 86390 1
533990 99533990 1001 86380 86390 1
533927 99533927 1001 86380 86390 1
533877 99533877 1001 86380 86390 1
534650 99534650 1001 86380 86390 1
534183 99534183 1001 86380 86390 1
534856 99534856 1001 86380 86390 1
535457 99535457 1001 86380 86390 1
535244 99535244 1001 86380 86390 1
535602 99535602 1001 86380 86390 1
536054 99536054 1001 86380 86390 1
536006 99536006 1001 86380 86390 1
536117 99536117 1001 86380 86390 1
535791 99535791 1001 86380 86390 1
537126 99537126 1001 86380 86390 1
537144 99537144 1001 86380 86390 1
537151 99537151 1001 86380 86390 1
537156 99537156 1001 86380 86390 1
536778 99536778 1001 86380 86390 1
536835 99536835 1001 86380 86390 1
536749 99536749 1001 86380 86390 1
536543 99536543 1001 86380 86390 1
536654 99536654 1001 86380 86390 1
536644 99536644 1001 86380 86390 1
537683 99537683 1001 86380 86390 1
537434 99537434 1001 86380 86390 1
537412 99537412 1001 86380 86390 1
537505 99537505 1001 86380 86390 1
538010 99538010 1001 86380 86390 1
538745 99538745 1001 86380 86390 1
538237 99538237 1001 86380 86390 1
538214 99538214 1001 86380 86390 1
538881 99538881 1001 86380 86390 1
539550 99539550 1001 86380 86390 1
539306 99539306 1001 86380 86390 1
539308 99539308 1001 86380 86390 1
539365 99539365 1001 86380 86390 1
539369 99539369 1001 86380 86390 1
539224 99539224 1001 86380 86390 1
539780 99539780 1001 86380 86390 1
539734 99539734 1001 86380 86390 1
540450 99540450 1001 86380 86390 1
540646 99540646 1001 86380 86390 1
540662 99540662 1001 86380 86390 1
540495 99540495 1001 86380 86390 1
541172 99541172 1001 86380 86390 1
541134 99541134 1001 86380 86390 1
541397 99541397 1001 86380 86390 1
542083 99542083 1001 86380 86390 1
542028 99542028 1001 86380 86390 1
541771 99541771 1001 86380 86390 1
541867 99541867 1001 86380 86390 1
541894 99541894 1001 86380 86390 1
541728 99541728 1001 86380 86390 1
541770 99541770 1001 86380 86390 1
542283 99542283 1001 86380 86390 1
542907 99542907 1001 86380 86390 1
542818 99542818 1001 86380 86390 1
542822 99542822 1001 86380 86390 1
542934 99542934 1001 86380 86390 1
542609 99542609 1001 86380 86390 1
542346 99542346 1001 86380 86390 1
543541 99543541 1001 86380 86390 1
543468 99543468 1001 86380 86390 1
543828 99543828 1001 86380 86390 1
543831 99543831 1001 86380 86390 1
544457 99544457 1001 86380 86390 1
544229 99544229 1001 86380 86390 1
544255 99544255 1001 86380 86390 1
544128 99544128 1001 86380 86390 1
544182 99544182 1001 86380 86390 1
412967 230 1001 60240 62097 1
437090 238 1001 53460 54897 1
519398 750 1001 26218 26518 1
400002 99400002 1001 86380 86390 1
400310 99400310 1001 86380 86390 1
400708 99400708 1001 86380 86390 1
401541 99401541 1001 86380 86390 1
401967 99401967 1001 86380 86390 1
402072 99402072 1001 86380 86390 1
402732 99402732 1001 86380 86390 1
402897 99402897 1001 86380 86390 1
403106 99403106 1001 86380 86390 1
403297 99403297 1001 86380 86390 1
403565 99403565 1001 86380 86390 1
403607 99403607 1001 86380 86390 1
403826 99403826 1001 86380 86390 1
403888 99403888 1001 86380 86390 1
403831 99403831 1001 86380 86390 1
403916 99403916 1001 86380 86390 1
404143 99404143 1001 86380 86390 1
404457 99404457 1001 86380 86390 1
404558 99404558 1001 86380 86390 1
404742 99404742 1001 86380 86390 1
404799 99404799 1001 86380 86390 1
404879 99404879 1001 86380 86390 1
405297 99405297 1001 86380 86390 1
405318 99405318 1001 86380 86390 1
405753 99405753 1001 86380 86390 1
405870 99405870 1001 86380 86390 1
405975 99405975 1001 86380 86390 1
406240 99406240 1001 86380 86390 1
406462 99406462 1001 86380 86390 1
406731 99406731 1001 86380 86390 1
406633 99406633 1001 86380 86390 1
406741 99406741 1001 86380 86390 1
406863 99406863 1001 86380 86390 1
407186 99407186 1001 86380 86390 1
407436 99407436 1001 86380 86390 1
407437 99407437 1001 86380 86390 1
407450 99407450 1001 86380 86390 1
407486 99407486 1001 86380 86390 1
407573 99407573 1001 86380 86390 1
407952 99407952 1001 86380 86390 1
408159 99408159 1001 86380 86390 1
408517 99408517 1001 86380 86390 1
408709 99408709 1001 86380 86390 1
408739 99408739 1001 86380 86390 1
408762 99408762 1001 86380 86390 1
408951 99408951 1001 86380 86390 1
409062 99409062 1001 86380 86390 1
409893 99409893 1001 86380 86390 1
410575 99410575 1001 86380 86390 1
410749 99410749 1001 86380 86390 1
410884 99410884 1001 86380 86390 1
411191 99411191 1001 86380 86390 1
411236 99411236 1001 86380 86390 1
411502 99411502 1001 86380 86390 1
411995 99411995 1001 86380 86390 1
412310 99412310 1001 86380 86390 1
413546 99413546 1001 86380 86390 1
412984 99412984 1001 86380 86390 1
412484 99412484 1001 86380 86390 1
412646 99412646 1001 86380 86390 1
412731 99412731 1001 86380 86390 1
412787 99412787 1001 86380 86390 1
414014 99414014 1001 86380 86390 1
413715 99413715 1001 86380 86390 1
415099 99415099 1001 86380 86390 1
414976 99414976 1001 86380 86390 1
414645 99414645 1001 86380 86390 1
414909 99414909 1001 86380 86390 1
414452 99414452 1001 86380 86390 1
414189 99414189 1001 86380 86390 1
415718 99415718 1001 86380 86390 1
415622 99415622 1001 86380 86390 1
416641 99416641 1001 86380 86390 1
416750 99416750 1001 86380 86390 1
416162 99416162 1001 86380 86390 1
416489 99416489 1001 86380 86390 1
415806 99415806 1001 86380 86390 1
417113 99417113 1001 86380 86390 1
418308 99418308 1001 86380 86390 1
419730 99419730 1001 86380 86390 1
419645 99419645 1001 86380 86390 1
419978 99419978 1001 86380 86390 1
419997 99419997 1001 86380 86390 1
419545 99419545 1001 86380 86390 1
419410 99419410 1001 86380 86390 1
419556 99419556 1001 86380 86390 1
420501 99420501 1001 86380 86390 1
420684 99420684 1001 86380 86390 1
421759 99421759 1001 86380 86390 1
421681 99421681 1001 86380 86390 1
420939 99420939 1001 86380 86390 1
422476 99422476 1001 86380 86390 1
423188 99423188 1001 86380 86390 1
423054 99423054 1001 86380 86390 1
422685 99422685 1001 86380 86390 1
425276 99425276 1001 86380 86390 1
425107 99425107 1001 86380 86390 1
425294 99425294 1001 86380 86390 1
424592 99424592 1001 86380 86390 1
424271 99424271 1001 86380 86390 1
425421 99425421 1001 86380 86390 1
426912 99426912 1001 86380 86390 1
426808 99426808 1001 86380 86390 1
426425 99426425 1001 86380 86390 1
426117 99426117 1001 86380 86390 1
426226 99426226 1001 86380 86390 1
425979 99425979 1001 86380 86390 1
425864 99425864 1001 86380 86390 1
427482 99427482 1001 86380 86390 1
427158 99427158 1001 86380 86390 1
427677 99427677 1001 86380 86390 1
427705 99427705 1001 86380 86390 1
427534 99427534 1001 86380 86390 1
427568 99427568 1001 86380 86390 1
427870 99427870 1001 86380 86390 1
430320 99430320 1001 86380 86390 1
429973 99429973 1001 86380 86390 1
430345 99430345 1001 86380 86390 1
429575 99429575 1001 86380 86390 1
429840 99429840 1001 86380 86390 1
429605 99429605 1001 86380 86390 1
429827 99429827 1001 86380 86390 1
429474 99429474 1001 86380 86390 1
430704 99430704 1001 86380 86390 1
430636 99430636 1001 86380 86390 1
430649 99430649 1001 86380 86390 1
430750 99430750 1001 86380 86390 1
430787 99430787 1001 86380 86390 1
431286 99431286 1001 86380 86390 1
431493 99431493 1001 86380 86390 1
431301 99431301 1001 86380 86390 1
430975 99430975 1001 86380 86390 1
431176 99431176 1001 86380 86390 1
431218 99431218 1001 86380 86390 1
432114 99432114 1001 86380 86390 1
433457 99433457 1001 86380 86390 1
433272 99433272 1001 86380 86390 1
432828 99432828 1001 86380 86390 1
432591 99432591 1001 86380 86390 1
432696 99432696 1001 86380 86390 1
433750 99433750 1001 86380 86390 1
433897 99433897 1001 86380 86390 1
434127 99434127 1001 86380 86390 1
433964 99433964 1001 86380 86390 1
435069 99435069 1001 86380 86390 1
434227 99434227 1001 86380 86390 1
434215 99434215 1001 86380 86390 1
434465 99434465 1001 86380 86390 1
435818 99435818 1001 86380 86390 1
436812 99436812 1001 86380 86390 1
437034 99437034 1001 86380 86390 1
436715 99436715 1001 86380 86390 1
436465 99436465 1001 86380 86390 1
436324 99436324 1001 86380 86390 1
436157 99436157 1001 86380 86390 1
300032 99300032 1001 86380 86390 1
437325 99437325 1001 86380 86390 1
300014 99300014 1001 86380 86390 1
300357 99300357 1001 86380 86390 1
300378 99300378 1001 86380 86390 1
301523 99301523 1001 86380 86390 1
301533 99301533 1001 86380 86390 1
301459 99301459 1001 86380 86390 1
301396 99301396 1001 86380 86390 1
301477 99301477 1001 86380 86390 1
301041 99301041 1001 86380 86390 1
300942 99300942 1001 86380 86390 1
300985 99300985 1001 86380 86390 1
301676 99301676 1001 86380 86390 1
302301 99302301 1001 86380 86390 1
302371 99302371 1001 86380 86390 1
301928 99301928 1001 86380 86390 1
301892 99301892 1001 86380 86390 1
302421 99302421 1001 86380 86390 1
302450 99302450 1001 86380 86390 1
302554 99302554 1001 86380 86390 1
302390 99302390 1001 86380 86390 1
303118 99303118 1001 86380 86390 1
303030 99303030 1001 86380 86390 1
303163 99303163 1001 86380 86390 1
303140 99303140 1001 86380 86390 1
302939 99302939 1001 86380 86390 1
302853 99302853 1001 86380 86390 1
302999 99302999 1001 86380 86390 1
302790 99302790 1001 86380 86390 1
303949 99303949 1001 86380 86390 1
304025 99304025 1001 86380 86390 1
304024 99304024 1001 86380 86390 1
303903 99303903 1001 86380 86390 1
303480 99303480 1001 86380 86390 1
303563 99303563 1001 86380 86390 1
304061 99304061 1001 86380 86390 1
304806 99304806 1001 86380 86390 1
304476 99304476 1001 86380 86390 1
304594 99304594 1001 86380 86390 1
304241 99304241 1001 86380 86390 1
304441 99304441 1001 86380 86390 1
304908 99304908 1001 86380 86390 1
304918 99304918 1001 86380 86390 1
304893 99304893 1001 86380 86390 1
304881 99304881 1001 86380 86390 1
305624 99305624 1001 86380 86390 1
305663 99305663 1001 86380 86390 1
305488 99305488 1001 86380 86390 1
305341 99305341 1001 86380 86390 1
305432 99305432 1001 86380 86390 1
305304 99305304 1001 86380 86390 1
305282 99305282 1001 86380 86390 1
305427 99305427 1001 86380 86390 1
305108 99305108 1001 86380 86390 1
305193 99305193 1001 86380 86390 1
500159 99500159 1001 86380 86390 1
500176 99500176 1001 86380 86390 1
500248 99500248 1001 86380 86390 1
500237 99500237 1001 86380 86390 1
500397 99500397 1001 86380 86390 1
500960 99500960 1001 86380 86390 1
501563 99501563 1001 86380 86390 1
501525 99501525 1001 86380 86390 1
501504 99501504 1001 86380 86390 1
501454 99501454 1001 86380 86390 1
501597 99501597 1001 86380 86390 1
501364 99501364 1001 86380 86390 1
501187 99501187 1001 86380 86390 1
501102 99501102 1001 86380 86390 1
502288 99502288 1001 86380 86390 1
502438 99502438 1001 86380 86390 1
502182 99502182 1001 86380 86390 1
502232 99502232 1001 86380 86390 1
502044 99502044 1001 86380 86390 1
501996 99501996 1001 86380 86390 1
501894 99501894 1001 86380 86390 1
502537 99502537 1001 86380 86390 1
503202 99503202 1001 86380 86390 1
502879 99502879 1001 86380 86390 1
502700 99502700 1001 86380 86390 1
503425 99503425 1001 86380 86390 1
503925 99503925 1001 86380 86390 1
503693 99503693 1001 86380 86390 1
503499 99503499 1001 86380 86390 1
504196 99504196 1001 86380 86390 1
504277 99504277 1001 86380 86390 1
504293 99504293 1001 86380 86390 1
504784 99504784 1001 86380 86390 1
504875 99504875 1001 86380 86390 1
504625 99504625 1001 86380 86390 1
504722 99504722 1001 86380 86390 1
504388 99504388 1001 86380 86390 1
505132 99505132 1001 86380 86390 1
505667 99505667 1001 86380 86390 1
505723 99505723 1001 86380 86390 1
505450 99505450 1001 86380 86390 1
505493 99505493 1001 86380 86390 1
505197 99505197 1001 86380 86390 1
505846 99505846 1001 86380 86390 1
505861 99505861 1001 86380 86390 1
505881 99505881 1001 86380 86390 1
506556 99506556 1001 86380 86390 1
506172 99506172 1001 86380 86390 1
506147 99506147 1001 86380 86390 1
506062 99506062 1001 86380 86390 1
507101 99507101 1001 86380 86390 1
507104 99507104 1001 86380 86390 1
507098 99507098 1001 86380 86390 1
506933 99506933 1001 86380 86390 1
506992 99506992 1001 86380 86390 1
507007 99507007 1001 86380 86390 1
508193 99508193 1001 86380 86390 1
508196 99508196 1001 86380 86390 1
507862 99507862 1001 86380 86390 1
507777 99507777 1001 86380 86390 1
507676 99507676 1001 86380 86390 1
508302 99508302 1001 86380 86390 1
508807 99508807 1001 86380 86390 1
508758 99508758 1001 86380 86390 1
509088 99509088 1001 86380 86390 1
509129 99509129 1001 86380 86390 1
509211 99509211 1001 86380 86390 1
509871 99509871 1001 86380 86390 1
509421 99509421 1001 86380 86390 1
510025 99510025 1001 86380 86390 1
510603 99510603 1001 86380 86390 1
510643 99510643 1001 86380 86390 1
510636 99510636 1001 86380 86390 1
510405 99510405 1001 86380 86390 1
510410 99510410 1001 86380 86390 1
510347 99510347 1001 86380 86390 1
510414 99510414 1001 86380 86390 1
510467 99510467 1001 86380 86390 1
510282 99510282 1001 86380 86390 1
510776 99510776 1001 86380 86390 1
510851 99510851 1001 86380 86390 1
511221 99511221 1001 86380 86390 1
511277 99511277 1001 86380 86390 1
511101 99511101 1001 86380 86390 1
511011 99511011 1001 86380 86390 1
510948 99510948 1001 86380 86390 1
511027 99511027 1001 86380 86390 1
511117 99511117 1001 86380 86390 1
511120 99511120 1001 86380 86390 1
511721 99511721 1001 86380 86390 1
512366 99512366 1001 86380 86390 1
512020 99512020 1001 86380 86390 1
511835 99511835 1001 86380 86390 1
513178 99513178 1001 86380 86390 1
513023 99513023 1001 86380 86390 1
512874 99512874 1001 86380 86390 1
512876 99512876 1001 86380 86390 1
513228 99513228 1001 86380 86390 1
513403 99513403 1001 86380 86390 1
513352 99513352 1001 86380 86390 1
513855 99513855 1001 86380 86390 1
513717 99513717 1001 86380 86390 1
513508 99513508 1001 86380 86390 1
513562 99513562 1001 86380 86390 1
514133 99514133 1001 86380 86390 1
514186 99514186 1001 86380 86390 1
514092 99514092 1001 86380 86390 1
514821 99514821 1001 86380 86390 1
514668 99514668 1001 86380 86390 1
514724 99514724 1001 86380 86390 1
514793 99514793 1001 86380 86390 1
514649 99514649 1001 86380 86390 1
514376 99514376 1001 86380 86390 1
514867 99514867 1001 86380 86390 1
515459 99515459 1001 86380 86390 1
515172 99515172 1001 86380 86390 1
515188 99515188 1001 86380 86390 1
515810 99515810 1001 86380 86390 1
515877 99515877 1001 86380 86390 1
515852 99515852 1001 86380 86390 1
515712 99515712 1001 86380 86390 1
515804 99515804 1001 86380 86390 1
516490 99516490 1001 86380 86390 1
516466 99516466 1001 86380 86390 1
516239 99516239 1001 86380 86390 1
516119 99516119 1001 86380 86390 1
515941 99515941 1001 86380 86390 1
516028 99516028 1001 86380 86390 1
517234 99517234 1001 86380 86390 1
517270 99517270 1001 86380 86390 1
516962 99516962 1001 86380 86390 1
516928 99516928 1001 86380 86390 1
517112 99517112 1001 86380 86390 1
517026 99517026 1001 86380 86390 1
517489 99517489 1001 86380 86390 1
517438 99517438 1001 86380 86390 1
517987 99517987 1001 86380 86390 1
518065 99518065 1001 86380 86390 1
518108 99518108 1001 86380 86390 1
518211 99518211 1001 86380 86390 1
518810 99518810 1001 86380 86390 1
518811 99518811 1001 86380 86390 1
518730 99518730 1001 86380 86390 1
518499 99518499 1001 86380 86390 1
518431 99518431 1001 86380 86390 1
519180 99519180 1001 86380 86390 1
519058 99519058 1001 86380 86390 1
519657 99519657 1001 86380 86390 1
519809 99519809 1001 86380 86390 1
519570 99519570 1001 86380 86390 1
519457 99519457 1001 86380 86390 1
519526 99519526 1001 86380 86390 1
519436 99519436 1001 86380 86390 1
519291 99519291 1001 86380 86390 1
519230 99519230 1001 86380 86390 1
519243 99519243 1001 86380 86390 1
519863 99519863 1001 86380 86390 1
519999 99519999 1001 86380 86390 1
520296 99520296 1001 86380 86390 1
520401 99520401 1001 86380 86390 1
520299 99520299 1001 86380 86390 1
520237 99520237 1001 86380 86390 1
520736 99520736 1001 86380 86390 1
521286 99521286 1001 86380 86390 1
521263 99521263 1001 86380 86390 1
521354 99521354 1001 86380 86390 1
520983 99520983 1001 86380 86390 1
520882 99520882 1001 86380 86390 1
521554 99521554 1001 86380 86390 1
521478 99521478 1001 86380 86390 1
522114 99522114 1001 86380 86390 1
522090 99522090 1001 86380 86390 1
522215 99522215 1001 86380 86390 1
521965 99521965 1001 86380 86390 1
521914 99521914 1001 86380 86390 1
521738 99521738 1001 86380 86390 1
521803 99521803 1001 86380 86390 1
522343 99522343 1001 86380 86390 1
522870 99522870 1001 86380 86390 1
522626 99522626 1001 86380 86390 1
523925 99523925 1001 86380 86390 1
523548 99523548 1001 86380 86390 1
523730 99523730 1001 86380 86390 1
523564 99523564 1001 86380 86390 1
523722 99523722 1001 86380 86390 1
523646 99523646 1001 86380 86390 1
523471 99523471 1001 86380 86390 1
524543 99524543 1001 86380 86390 1
524482 99524482 1001 86380 86390 1
524434 99524434 1001 86380 86390 1
524369 99524369 1001 86380 86390 1
524276 99524276 1001 86380 86390 1
524967 99524967 1001 86380 86390 1
525533 99525533 1001 86380 86390 1
525469 99525469 1001 86380 86390 1
525597 99525597 1001 86380 86390 1
525399 99525399 1001 86380 86390 1
525553 99525553 1001 86380 86390 1
525082 99525082 1001 86380 86390 1
525089 99525089 1001 86380 86390 1
526029 99526029 1001 86380 86390 1
526189 99526189 1001 86380 86390 1
525958 99525958 1001 86380 86390 1
525948 99525948 1001 86380 86390 1
525872 99525872 1001 86380 86390 1
525967 99525967 1001 86380 86390 1
527122 99527122 1001 86380 86390 1
527178 99527178 1001 86380 86390 1
527050 99527050 1001 86380 86390 1
527027 99527027 1001 86380 86390 1
526803 99526803 1001 86380 86390 1
527935 99527935 1001 86380 86390 1
527897 99527897 1001 86380 86390 1
527930 99527930 1001 86380 86390 1
527686 99527686 1001 86380 86390 1
527483 99527483 1001 86380 86390 1
527477 99527477 1001 86380 86390 1
527455 99527455 1001 86380 86390 1
528817 99528817 1001 86380 86390 1
528397 99528397 1001 86380 86390 1
528437 99528437 1001 86380 86390 1
528415 99528415 1001 86380 86390 1
529106 99529106 1001 86380 86390 1
529073 99529073 1001 86380 86390 1
529656 99529656 1001 86380 86390 1
529370 99529370 1001 86380 86390 1
529514 99529514 1001 86380 86390 1
529264 99529264 1001 86380 86390 1
529889 99529889 1001 86380 86390 1
530452 99530452 1001 86380 86390 1
530185 99530185 1001 86380 86390 1
530211 99530211 1001 86380 86390 1
530237 99530237 1001 86380 86390 1
530724 99530724 1001 86380 86390 1
530737 99530737 1001 86380 86390 1
530689 99530689 1001 86380 86390 1
530937 99530937 1001 86380 86390 1
531494 99531494 1001 86380 86390 1
531548 99531548 1001 86380 86390 1
531408 99531408 1001 86380 86390 1
531659 99531659 1001 86380 86390 1
532372 99532372 1001 86380 86390 1
532270 99532270 1001 86380 86390 1
532937 99532937 1001 86380 86390 1
532967 99532967 1001 86380 86390 1
532471 99532471 1001 86380 86390 1
533113 99533113 1001 86380 86390 1
533180 99533180 1001 86380 86390 1
533838 99533838 1001 86380 86390 1
533777 99533777 1001 86380 86390 1
533512 99533512 1001 86380 86390 1
533463 99533463 1001 86380 86390 1
533456 99533456 1001 86380 86390 1
533496 99533496 1001 86380 86390 1
533894 99533894 1001 86380 86390 1
534051 99534051 1001 86380 86390 1
533975 99533975 1001 86380 86390 1
534048 99534048 1001 86380 86390 1
534636 99534636 1001 86380 86390 1
534604 99534604 1001 86380 86390 1
534528 99534528 1001 86380 86390 1
534581 99534581 1001 86380 86390 1
534440 99534440 1001 86380 86390 1
534181 99534181 1001 86380 86390 1
534130 99534130 1001 86380 86390 1
534863 99534863 1001 86380 86390 1
534875 99534875 1001 86380 86390 1
535382 99535382 1001 86380 86390 1
535411 99535411 1001 86380 86390 1
535463 99535463 1001 86380 86390 1
535321 99535321 1001 86380 86390 1
535106 99535106 1001 86380 86390 1
535669 99535669 1001 86380 86390 1
535557 99535557 1001 86380 86390 1
536213 99536213 1001 86380 86390 1
536072 99536072 1001 86380 86390 1
535998 99535998 1001 86380 86390 1
535936 99535936 1001 86380 86390 1
535860 99535860 1001 86380 86390 1
535822 99535822 1001 86380 86390 1
535724 99535724 1001 86380 86390 1
535737 99535737 1001 86380 86390 1
535843 99535843 1001 86380 86390 1
536454 99536454 1001 86380 86390 1
536807 99536807 1001 86380 86390 1
536836 99536836 1001 86380 86390 1
537916 99537916 1001 86380 86390 1
537826 99537826 1001 86380 86390 1
537868 99537868 1001 86380 86390 1
537793 99537793 1001 86380 86390 1
537832 99537832 1001 86380 86390 1
537689 99537689 1001 86380 86390 1
537380 99537380 1001 86380 86390 1
538056 99538056 1001 86380 86390 1
538046 99538046 1001 86380 86390 1
538180 99538180 1001 86380 86390 1
538572 99538572 1001 86380 86390 1
538503 99538503 1001 86380 86390 1
538385 99538385 1001 86380 86390 1
538980 99538980 1001 86380 86390 1
538970 99538970 1001 86380 86390 1
539606 99539606 1001 86380 86390 1
539624 99539624 1001 86380 86390 1
539351 99539351 1001 86380 86390 1
539326 99539326 1001 86380 86390 1
539035 99539035 1001 86380 86390 1
539135 99539135 1001 86380 86390 1
539655 99539655 1001 86380 86390 1
539774 99539774 1001 86380 86390 1
540400 99540400 1001 86380 86390 1
540414 99540414 1001 86380 86390 1
540108 99540108 1001 86380 86390 1
539980 99539980 1001 86380 86390 1
540638 99540638 1001 86380 86390 1
540535 99540535 1001 86380 86390 1
540657 99540657 1001 86380 86390 1
541122 99541122 1001 86380 86390 1
540921 99540921 1001 86380 86390 1
540895 99540895 1001 86380 86390 1
540952 99540952 1001 86380 86390 1
540820 99540820 1001 86380 86390 1
540706 99540706 1001 86380 86390 1
541474 99541474 1001 86380 86390 1
541332 99541332 1001 86380 86390 1
541980 99541980 1001 86380 86390 1
541924 99541924 1001 86380 86390 1
541798 99541798 1001 86380 86390 1
541761 99541761 1001 86380 86390 1
542255 99542255 1001 86380 86390 1
542218 99542218 1001 86380 86390 1
542863 99542863 1001 86380 86390 1
542876 99542876 1001 86380 86390 1
542561 99542561 1001 86380 86390 1
543059 99543059 1001 86380 86390 1
542988 99542988 1001 86380 86390 1
543165 99543165 1001 86380 86390 1
543356 99543356 1001 86380 86390 1
543965 99543965 1001 86380 86390 1
543801 99543801 1001 86380 86390 1
544328 99544328 1001 86380 86390 1
544231 99544231 1001 86380 86390 1
544390 99544390 1001 86380 86390 1
544136 99544136 1001 86380 86390 1
544089 99544089 1001 86380 86390 1
544681 99544681 1001 86380 86390 1
516678 887 1001 60764 61063 1
400106 99400106 1001 86380 86390 1
400370 99400370 1001 86380 86390 1
400734 99400734 1001 86380 86390 1
401000 99401000 1001 86380 86390 1
401146 99401146 1001 86380 86390 1
401568 99401568 1001 86380 86390 1
401620 99401620 1001 86380 86390 1
401781 99401781 1001 86380 86390 1
401908 99401908 1001 86380 86390 1
401956 99401956 1001 86380 86390 1
402248 99402248 1001 86380 86390 1
402356 99402356 1001 86380 86390 1
402440 99402440 1001 86380 86390 1
402819 99402819 1001 86380 86390 1
402985 99402985 1001 86380 86390 1
403617 99403617 1001 86380 86390 1
403768 99403768 1001 86380 86390 1
404068 99404068 1001 86380 86390 1
405277 99405277 1001 86380 86390 1
405487 99405487 1001 86380 86390 1
405515 99405515 1001 86380 86390 1
405516 99405516 1001 86380 86390 1
405983 99405983 1001 86380 86390 1
407157 99407157 1001 86380 86390 1
407556 99407556 1001 86380 86390 1
408019 99408019 1001 86380 86390 1
408004 99408004 1001 86380 86390 1
408516 99408516 1001 86380 86390 1
408539 99408539 1001 86380 86390 1
409489 99409489 1001 86380 86390 1
409799 99409799 1001 86380 86390 1
409856 99409856 1001 86380 86390 1
409909 99409909 1001 86380 86390 1
409942 99409942 1001 86380 86390 1
410229 99410229 1001 86380 86390 1
410380 99410380 1001 86380 86390 1
410726 99410726 1001 86380 86390 1
411042 99411042 1001 86380 86390 1
411394 99411394 1001 86380 86390 1
411468 99411468 1001 86380 86390 1
411692 99411692 1001 86380 86390 1
412294 99412294 1001 86380 86390 1
413456 99413456 1001 86380 86390 1
413071 99413071 1001 86380 86390 1
413253 99413253 1001 86380 86390 1
412583 99412583 1001 86380 86390 1
412697 99412697 1001 86380 86390 1
412768 99412768 1001 86380 86390 1
415110 99415110 1001 86380 86390 1
414744 99414744 1001 86380 86390 1
414667 99414667 1001 86380 86390 1
414221 99414221 1001 86380 86390 1
414354 99414354 1001 86380 86390 1
414154 99414154 1001 86380 86390 1
416926 99416926 1001 86380 86390 1
416352 99416352 1001 86380 86390 1
416210 99416210 1001 86380 86390 1
415888 99415888 1001 86380 86390 1
418476 99418476 1001 86380 86390 1
418554 99418554 1001 86380 86390 1
418707 99418707 1001 86380 86390 1
418060 99418060 1001 86380 86390 1
418213 99418213 1001 86380 86390 1
418920 99418920 1001 86380 86390 1
418869 99418869 1001 86380 86390 1
420119 99420119 1001 86380 86390 1
420411 99420411 1001 86380 86390 1
419984 99419984 1001 86380 86390 1
419990 99419990 1001 86380 86390 1
419893 99419893 1001 86380 86390 1
419741 99419741 1001 86380 86390 1
419615 99419615 1001 86380 86390 1
421941 99421941 1001 86380 86390 1
421720 99421720 1001 86380 86390 1
421802 99421802 1001 86380 86390 1
421821 99421821 1001 86380 86390 1
421585 99421585 1001 86380 86390 1
421227 99421227 1001 86380 86390 1
422181 99422181 1001 86380 86390 1
423513 99423513 1001 86380 86390 1
423317 99423317 1001 86380 86390 1
423635 99423635 1001 86380 86390 1
423661 99423661 1001 86380 86390 1
423614 99423614 1001 86380 86390 1
423135 99423135 1001 86380 86390 1
423234 99423234 1001 86380 86390 1
422860 99422860 1001 86380 86390 1
422581 99422581 1001 86380 86390 1
425080 99425080 1001 86380 86390 1
424726 99424726 1001 86380 86390 1
424874 99424874 1001 86380 86390 1
424816 99424816 1001 86380 86390 1
424388 99424388 1001 86380 86390 1
424437 99424437 1001 86380 86390 1
425499 99425499 1001 86380 86390 1
425813 99425813 1001 86380 86390 1
426871 99426871 1001 86380 86390 1
426903 99426903 1001 86380 86390 1
427087 99427087 1001 86380 86390 1
426941 99426941 1001 86380 86390 1
425932 99425932 1001 86380 86390 1
426239 99426239 1001 86380 86390 1
425883 99425883 1001 86380 86390 1
427241 99427241 1001 86380 86390 1
427449 99427449 1001 86380 86390 1
427384 99427384 1001 86380 86390 1
428429 99428429 1001 86380 86390 1
428158 99428158 1001 86380 86390 1
427924 99427924 1001 86380 86390 1
427958 99427958 1001 86380 86390 1
428246 99428246 1001 86380 86390 1
428852 99428852 1001 86380 86390 1
430043 99430043 1001 86380 86390 1
430276 99430276 1001 86380 86390 1
430126 99430126 1001 86380 86390 1
430083 99430083 1001 86380 86390 1
429686 99429686 1001 86380 86390 1
429780 99429780 1001 86380 86390 1
429949 99429949 1001 86380 86390 1
429217 99429217 1001 86380 86390 1
430707 99430707 1001 86380 86390 1
430744 99430744 1001 86380 86390 1
430532 99430532 1001 86380 86390 1
431673 99431673 1001 86380 86390 1
431713 99431713 1001 86380 86390 1
431853 99431853 1001 86380 86390 1
431627 99431627 1001 86380 86390 1
430872 99430872 1001 86380 86390 1
433447 99433447 1001 86380 86390 1
433192 99433192 1001 86380 86390 1
432700 99432700 1001 86380 86390 1
434065 99434065 1001 86380 86390 1
433868 99433868 1001 86380 86390 1
435112 99435112 1001 86380 86390 1
434829 99434829 1001 86380 86390 1
434290 99434290 1001 86380 86390 1
434570 99434570 1001 86380 86390 1
434196 99434196 1001 86380 86390 1
436952 99436952 1001 86380 86390 1
436815 99436815 1001 86380 86390 1
437133 99437133 1001 86380 86390 1
436460 99436460 1001 86380 86390 1
436587 99436587 1001 86380 86390 1
436097 99436097 1001 86380 86390 1
435915 99435915 1001 86380 86390 1
300006 99300006 1001 86380 86390 1
300045 99300045 1001 86380 86390 1
300074 99300074 1001 86380 86390 1
300524 99300524 1001 86380 86390 1
300440 99300440 1001 86380 86390 1
300350 99300350 1001 86380 86390 1
300508 99300508 1001 86380 86390 1
300309 99300309 1001 86380 86390 1
300923 99300923 1001 86380 86390 1
300885 99300885 1001 86380 86390 1
300863 99300863 1001 86380 86390 1
301426 99301426 1001 86380 86390 1
301520 99301520 1001 86380 86390 1
301429 99301429 1001 86380 86390 1
301430 99301430 1001 86380 86390 1
301354 99301354 1001 86380 86390 1
301384 99301384 1001 86380 86390 1
301298 99301298 1001 86380 86390 1
301252 99301252 1001 86380 86390 1
301293 99301293 1001 86380 86390 1
301321 99301321 1001 86380 86390 1
300982 99300982 1001 86380 86390 1
301075 99301075 1001 86380 86390 1
301564 99301564 1001 86380 86390 1
302273 99302273 1001 86380 86390 1
301916 99301916 1001 86380 86390 1
301871 99301871 1001 86380 86390 1
302497 99302497 1001 86380 86390 1
302531 99302531 1001 86380 86390 1
303200 99303200 1001 86380 86390 1
302941 99302941 1001 86380 86390 1
302870 99302870 1001 86380 86390 1
302635 99302635 1001 86380 86390 1
303293 99303293 1001 86380 86390 1
303906 99303906 1001 86380 86390 1
303920 99303920 1001 86380 86390 1
303887 99303887 1001 86380 86390 1
303791 99303791 1001 86380 86390 1
303728 99303728 1001 86380 86390 1
303785 99303785 1001 86380 86390 1
304160 99304160 1001 86380 86390 1
304109 99304109 1001 86380 86390 1
304132 99304132 1001 86380 86390 1
304172 99304172 1001 86380 86390 1
304198 99304198 1001 86380 86390 1
304748 99304748 1001 86380 86390 1
304850 99304850 1001 86380 86390 1
304854 99304854 1001 86380 86390 1
304252 99304252 1001 86380 86390 1
304979 99304979 1001 86380 86390 1
305036 99305036 1001 86380 86390 1
305551 99305551 1001 86380 86390 1
305420 99305420 1001 86380 86390 1
500054 99500054 1001 86380 86390 1
500032 99500032 1001 86380 86390 1
500006 99500006 1001 86380 86390 1
500801 99500801 1001 86380 86390 1
500671 99500671 1001 86380 86390 1
500246 99500246 1001 86380 86390 1
500197 99500197 1001 86380 86390 1
500382 99500382 1001 86380 86390 1
501455 99501455 1001 86380 86390 1
501497 99501497 1001 86380 86390 1
501363 99501363 1001 86380 86390 1
501239 99501239 1001 86380 86390 1
501096 99501096 1001 86380 86390 1
501084 99501084 1001 86380 86390 1
501178 99501178 1001 86380 86390 1
501170 99501170 1001 86380 86390 1
501196 99501196 1001 86380 86390 1
502339 99502339 1001 86380 86390 1
502340 99502340 1001 86380 86390 1
502442 99502442 1001 86380 86390 1
502119 99502119 1001 86380 86390 1
502189 99502189 1001 86380 86390 1
502042 99502042 1001 86380 86390 1
501965 99501965 1001 86380 86390 1
501919 99501919 1001 86380 86390 1
502615 99502615 1001 86380 86390 1
502473 99502473 1001 86380 86390 1
503233 99503233 1001 86380 86390 1
502900 99502900 1001 86380 86390 1
502688 99502688 1001 86380 86390 1
504082 99504082 1001 86380 86390 1
503928 99503928 1001 86380 86390 1
504102 99504102 1001 86380 86390 1
503771 99503771 1001 86380 86390 1
503868 99503868 1001 86380 86390 1
504283 99504283 1001 86380 86390 1
504155 99504155 1001 86380 86390 1
504261 99504261 1001 86380 86390 1
504175 99504175 1001 86380 86390 1
504833 99504833 1001 86380 86390 1
504584 99504584 1001 86380 86390 1
504611 99504611 1001 86380 86390 1
504707 99504707 1001 86380 86390 1
504958 99504958 1001 86380 86390 1
505064 99505064 1001 86380 86390 1
505054 99505054 1001 86380 86390 1
505580 99505580 1001 86380 86390 1
505292 99505292 1001 86380 86390 1
505319 99505319 1001 86380 86390 1
505902 99505902 1001 86380 86390 1
506535 99506535 1001 86380 86390 1
506474 99506474 1001 86380 86390 1
506438 99506438 1001 86380 86390 1
506283 99506283 1001 86380 86390 1
506066 99506066 1001 86380 86390 1
506018 99506018 1001 86380 86390 1
506046 99506046 1001 86380 86390 1
506167 99506167 1001 86380 86390 1
506624 99506624 1001 86380 86390 1
507269 99507269 1001 86380 86390 1
507349 99507349 1001 86380 86390 1
507285 99507285 1001 86380 86390 1
507411 99507411 1001 86380 86390 1
507029 99507029 1001 86380 86390 1
506803 99506803 1001 86380 86390 1
506860 99506860 1001 86380 86390 1
507581 99507581 1001 86380 86390 1
508235 99508235 1001 86380 86390 1
508091 99508091 1001 86380 86390 1
507989 99507989 1001 86380 86390 1
508389 99508389 1001 86380 86390 1
508446 99508446 1001 86380 86390 1
508899 99508899 1001 86380 86390 1
508881 99508881 1001 86380 86390 1
508790 99508790 1001 86380 86390 1
508534 99508534 1001 86380 86390 1
509078 99509078 1001 86380 86390 1
509870 99509870 1001 86380 86390 1
509856 99509856 1001 86380 86390 1
509883 99509883 1001 86380 86390 1
509844 99509844 1001 86380 86390 1
509931 99509931 1001 86380 86390 1
510353 99510353 1001 86380 86390 1
510496 99510496 1001 86380 86390 1
510153 99510153 1001 86380 86390 1
510259 99510259 1001 86380 86390 1
511414 99511414 1001 86380 86390 1
511535 99511535 1001 86380 86390 1
511343 99511343 1001 86380 86390 1
511100 99511100 1001 86380 86390 1
511098 99511098 1001 86380 86390 1
512355 99512355 1001 86380 86390 1
512031 99512031 1001 86380 86390 1
511883 99511883 1001 86380 86390 1
512396 99512396 1001 86380 86390 1
513143 99513143 1001 86380 86390 1
513105 99513105 1001 86380 86390 1
513081 99513081 1001 86380 86390 1
513109 99513109 1001 86380 86390 1
513136 99513136 1001 86380 86390 1
513197 99513197 1001 86380 86390 1
512961 99512961 1001 86380 86390 1
512982 99512982 1001 86380 86390 1
512677 99512677 1001 86380 86390 1
512759 99512759 1001 86380 86390 1
512722 99512722 1001 86380 86390 1
512775 99512775 1001 86380 86390 1
512634 99512634 1001 86380 86390 1
513270 99513270 1001 86380 86390 1
513357 99513357 1001 86380 86390 1
513993 99513993 1001 86380 86390 1
513918 99513918 1001 86380 86390 1
513833 99513833 1001 86380 86390 1
514021 99514021 1001 86380 86390 1
513952 99513952 1001 86380 86390 1
513672 99513672 1001 86380 86390 1
513662 99513662 1001 86380 86390 1
513742 99513742 1001 86380 86390 1
514126 99514126 1001 86380 86390 1
514707 99514707 1001 86380 86390 1
514623 99514623 1001 86380 86390 1
514638 99514638 1001 86380 86390 1
514407 99514407 1001 86380 86390 1
515016 99515016 1001 86380 86390 1
515430 99515430 1001 86380 86390 1
515288 99515288 1001 86380 86390 1
515278 99515278 1001 86380 86390 1
515114 99515114 1001 86380 86390 1
515154 99515154 1001 86380 86390 1
515219 99515219 1001 86380 86390 1
515723 99515723 1001 86380 86390 1
515737 99515737 1001 86380 86390 1
516370 99516370 1001 86380 86390 1
516478 99516478 1001 86380 86390 1
516457 99516457 1001 86380 86390 1
516328 99516328 1001 86380 86390 1
516240 99516240 1001 86380 86390 1
516165 99516165 1001 86380 86390 1
516155 99516155 1001 86380 86390 1
516224 99516224 1001 86380 86390 1
516251 99516251 1001 86380 86390 1
516122 99516122 1001 86380 86390 1
516018 99516018 1001 86380 86390 1
515938 99515938 1001 86380 86390 1
515900 99515900 1001 86380 86390 1
516708 99516708 1001 86380 86390 1
516648 99516648 1001 86380 86390 1
517143 99517143 1001 86380 86390 1
517238 99517238 1001 86380 86390 1
517265 99517265 1001 86380 86390 1
517254 99517254 1001 86380 86390 1
517098 99517098 1001 86380 86390 1
516806 99516806 1001 86380 86390 1
516877 99516877 1001 86380 86390 1
516734 99516734 1001 86380 86390 1
517411 99517411 1001 86380 86390 1
517840 99517840 1001 86380 86390 1
517763 99517763 1001 86380 86390 1
517768 99517768 1001 86380 86390 1
517823 99517823 1001 86380 86390 1
517686 99517686 1001 86380 86390 1
517597 99517597 1001 86380 86390 1
517627 99517627 1001 86380 86390 1
517563 99517563 1001 86380 86390 1
518327 99518327 1001 86380 86390 1
518359 99518359 1001 86380 86390 1
518192 99518192 1001 86380 86390 1
518959 99518959 1001 86380 86390 1
518976 99518976 1001 86380 86390 1
518805 99518805 1001 86380 86390 1
518387 99518387 1001 86380 86390 1
518440 99518440 1001 86380 86390 1
518389 99518389 1001 86380 86390 1
519097 99519097 1001 86380 86390 1
519020 99519020 1001 86380 86390 1
519162 99519162 1001 86380 86390 1
519563 99519563 1001 86380 86390 1
519398 99519398 1001 86380 86390 1
520489 99520489 1001 86380 86390 1
520471 99520471 1001 86380 86390 1
520141 99520141 1001 86380 86390 1
520207 99520207 1001 86380 86390 1
520210 99520210 1001 86380 86390 1
520827 99520827 1001 86380 86390 1
520674 99520674 1001 86380 86390 1
521321 99521321 1001 86380 86390 1
521411 99521411 1001 86380 86390 1
521068 99521068 1001 86380 86390 1
521138 99521138 1001 86380 86390 1
521205 99521205 1001 86380 86390 1
520858 99520858 1001 86380 86390 1
520974 99520974 1001 86380 86390 1
522165 99522165 1001 86380 86390 1
522087 99522087 1001 86380 86390 1
521975 99521975 1001 86380 86390 1
522473 99522473 1001 86380 86390 1
522333 99522333 1001 86380 86390 1
522323 99522323 1001 86380 86390 1
522351 99522351 1001 86380 86390 1
523023 99523023 1001 86380 86390 1
522571 99522571 1001 86380 86390 1
522610 99522610 1001 86380 86390 1
522586 99522586 1001 86380 86390 1
523240 99523240 1001 86380 86390 1
523190 99523190 1001 86380 86390 1
523283 99523283 1001 86380 86390 1
523713 99523713 1001 86380 86390 1
523367 99523367 1001 86380 86390 1
523413 99523413 1001 86380 86390 1
523517 99523517 1001 86380 86390 1
524014 99524014 1001 86380 86390 1
524133 99524133 1001 86380 86390 1
524108 99524108 1001 86380 86390 1
524602 99524602 1001 86380 86390 1
524766 99524766 1001 86380 86390 1
524450 99524450 1001 86380 86390 1
524405 99524405 1001 86380 86390 1
524512 99524512 1001 86380 86390 1
524279 99524279 1001 86380 86390 1
524940 99524940 1001 86380 86390 1
524864 99524864 1001 86380 86390 1
524830 99524830 1001 86380 86390 1
524805 99524805 1001 86380 86390 1
525459 99525459 1001 86380 86390 1
525506 99525506 1001 86380 86390 1
525071 99525071 1001 86380 86390 1
524981 99524981 1001 86380 86390 1
525177 99525177 1001 86380 86390 1
525684 99525684 1001 86380 86390 1
526285 99526285 1001 86380 86390 1
526410 99526410 1001 86380 86390 1
526076 99526076 1001 86380 86390 1
526197 99526197 1001 86380 86390 1
526109 99526109 1001 86380 86390 1
526162 99526162 1001 86380 86390 1
526514 99526514 1001 86380 86390 1
526506 99526506 1001 86380 86390 1
526545 99526545 1001 86380 86390 1
526536 99526536 1001 86380 86390 1
527162 99527162 1001 86380 86390 1
526883 99526883 1001 86380 86390 1
526885 99526885 1001 86380 86390 1
527324 99527324 1001 86380 86390 1
527301 99527301 1001 86380 86390 1
528037 99528037 1001 86380 86390 1
527891 99527891 1001 86380 86390 1
527931 99527931 1001 86380 86390 1
527677 99527677 1001 86380 86390 1
527460 99527460 1001 86380 86390 1
528103 99528103 1001 86380 86390 1
528170 99528170 1001 86380 86390 1
528134 99528134 1001 86380 86390 1
528366 99528366 1001 86380 86390 1
528304 99528304 1001 86380 86390 1
529578 99529578 1001 86380 86390 1
529400 99529400 1001 86380 86390 1
529350 99529350 1001 86380 86390 1
529519 99529519 1001 86380 86390 1
529844 99529844 1001 86380 86390 1
529845 99529845 1001 86380 86390 1
530453 99530453 1001 86380 86390 1
530526 99530526 1001 86380 86390 1
530511 99530511 1001 86380 86390 1
530502 99530502 1001 86380 86390 1
530278 99530278 1001 86380 86390 1
530121 99530121 1001 86380 86390 1
530111 99530111 1001 86380 86390 1
530697 99530697 1001 86380 86390 1
530744 99530744 1001 86380 86390 1
531046 99531046 1001 86380 86390 1
531005 99531005 1001 86380 86390 1
530776 99530776 1001 86380 86390 1
530820 99530820 1001 86380 86390 1
531524 99531524 1001 86380 86390 1
531438 99531438 1001 86380 86390 1
531464 99531464 1001 86380 86390 1
532172 99532172 1001 86380 86390 1
531900 99531900 1001 86380 86390 1
531811 99531811 1001 86380 86390 1
531851 99531851 1001 86380 86390 1
531981 99531981 1001 86380 86390 1
531743 99531743 1001 86380 86390 1
531640 99531640 1001 86380 86390 1
532373 99532373 1001 86380 86390 1
532882 99532882 1001 86380 86390 1
532652 99532652 1001 86380 86390 1
532784 99532784 1001 86380 86390 1
532669 99532669 1001 86380 86390 1
532722 99532722 1001 86380 86390 1
532542 99532542 1001 86380 86390 1
532444 99532444 1001 86380 86390 1
532578 99532578 1001 86380 86390 1
533228 99533228 1001 86380 86390 1
533399 99533399 1001 86380 86390 1
533896 99533896 1001 86380 86390 1
533977 99533977 1001 86380 86390 1
533931 99533931 1001 86380 86390 1
534180 99534180 1001 86380 86390 1
535361 99535361 1001 86380 86390 1
535234 99535234 1001 86380 86390 1
535015 99535015 1001 86380 86390 1
535585 99535585 1001 86380 86390 1
535522 99535522 1001 86380 86390 1
536186 99536186 1001 86380 86390 1
536253 99536253 1001 86380 86390 1
536163 99536163 1001 86380 86390 1
536152 99536152 1001 86380 86390 1
536218 99536218 1001 86380 86390 1
536027 99536027 1001 86380 86390 1
536007 99536007 1001 86380 86390 1
535861 99535861 1001 86380 86390 1
535814 99535814 1001 86380 86390 1
536424 99536424 1001 86380 86390 1
536371 99536371 1001 86380 86390 1
536638 99536638 1001 86380 86390 1
536604 99536604 1001 86380 86390 1
537310 99537310 1001 86380 86390 1
537337 99537337 1001 86380 86390 1
537660 99537660 1001 86380 86390 1
537449 99537449 1001 86380 86390 1
537555 99537555 1001 86380 86390 1
537404 99537404 1001 86380 86390 1
537406 99537406 1001 86380 86390 1
537996 99537996 1001 86380 86390 1
538625 99538625 1001 86380 86390 1
538621 99538621 1001 86380 86390 1
538560 99538560 1001 86380 86390 1
538448 99538448 1001 86380 86390 1
538487 99538487 1001 86380 86390 1
538477 99538477 1001 86380 86390 1
538200 99538200 1001 86380 86390 1
539476 99539476 1001 86380 86390 1
539275 99539275 1001 86380 86390 1
539406 99539406 1001 86380 86390 1
539368 99539368 1001 86380 86390 1
539037 99539037 1001 86380 86390 1
539183 99539183 1001 86380 86390 1
539210 99539210 1001 86380 86390 1
539146 99539146 1001 86380 86390 1
539851 99539851 1001 86380 86390 1
540614 99540614 1001 86380 86390 1
540640 99540640 1001 86380 86390 1
540489 99540489 1001 86380 86390 1
541156 99541156 1001 86380 86390 1
541029 99541029 1001 86380 86390 1
541020 99541020 1001 86380 86390 1
541072 99541072 1001 86380 86390 1
540778 99540778 1001 86380 86390 1
540874 99540874 1001 86380 86390 1
541357 99541357 1001 86380 86390 1
541334 99541334 1001 86380 86390 1
541920 99541920 1001 86380 86390 1
542011 99542011 1001 86380 86390 1
541836 99541836 1001 86380 86390 1
541850 99541850 1001 86380 86390 1
541877 99541877 1001 86380 86390 1
541591 99541591 1001 86380 86390 1
541582 99541582 1001 86380 86390 1
541673 99541673 1001 86380 86390 1
541686 99541686 1001 86380 86390 1
541510 99541510 1001 86380 86390 1
542298 99542298 1001 86380 86390 1
542148 99542148 1001 86380 86390 1
542175 99542175 1001 86380 86390 1
542241 99542241 1001 86380 86390 1
542267 99542267 1001 86380 86390 1
542124 99542124 1001 86380 86390 1
542138 99542138 1001 86380 86390 1
542126 99542126 1001 86380 86390 1
542270 99542270 1001 86380 86390 1
542742 99542742 1001 86380 86390 1
542783 99542783 1001 86380 86390 1
542591 99542591 1001 86380 86390 1
542567 99542567 1001 86380 86390 1
542372 99542372 1001 86380 86390 1
543685 99543685 1001 86380 86390 1
543647 99543647 1001 86380 86390 1
543153 99543153 1001 86380 86390 1
543902 99543902 1001 86380 86390 1
543777 99543777 1001 86380 86390 1
544562 99544562 1001 86380 86390 1
544524 99544524 1001 86380 86390 1
544189 99544189 1001 86380 86390 1
544005 99544005 1001 86380 86390 1
544181 99544181 1001 86380 86390 1
544672 99544672 1001 86380 86390 1
544711 99544711 1001 86380 86390 1
544693 99544693 1001 86380 86390 1
502931 957 1002 62114 64361 1
539166 857 1002 25954 30198 1
400062 99400062 1001 86380 86390 1
400411 99400411 1001 86380 86390 1
400571 99400571 1001 86380 86390 1
401165 99401165 1001 86380 86390 1
401966 99401966 1001 86380 86390 1
402270 99402270 1001 86380 86390 1
402888 99402888 1001 86380 86390 1
402835 99402835 1001 86380 86390 1
403381 99403381 1001 86380 86390 1
403356 99403356 1001 86380 86390 1
403921 99403921 1001 86380 86390 1
404077 99404077 1001 86380 86390 1
404322 99404322 1001 86380 86390 1
404877 99404877 1001 86380 86390 1
404953 99404953 1001 86380 86390 1
404956 99404956 1001 86380 86390 1
404942 99404942 1001 86380 86390 1
405175 99405175 1001 86380 86390 1
405593 99405593 1001 86380 86390 1
405627 99405627 1001 86380 86390 1
405737 99405737 1001 86380 86390 1
405811 99405811 1001 86380 86390 1
406145 99406145 1001 86380 86390 1
406214 99406214 1001 86380 86390 1
406402 99406402 1001 86380 86390 1
406416 99406416 1001 86380 86390 1
406756 99406756 1001 86380 86390 1
406932 99406932 1001 86380 86390 1
407146 99407146 1001 86380 86390 1
407329 99407329 1001 86380 86390 1
407440 99407440 1001 86380 86390 1
408717 99408717 1001 86380 86390 1
409414 99409414 1001 86380 86390 1
409627 99409627 1001 86380 86390 1
410465 99410465 1001 86380 86390 1
410426 99410426 1001 86380 86390 1
410474 99410474 1001 86380 86390 1
410937 99410937 1001 86380 86390 1
411465 99411465 1001 86380 86390 1
411859 99411859 1001 86380 86390 1
413553 99413553 1001 86380 86390 1
413557 99413557 1001 86380 86390 1
413584 99413584 1001 86380 86390 1
412938 99412938 1001 86380 86390 1
413245 99413245 1001 86380 86390 1
413238 99413238 1001 86380 86390 1
412616 99412616 1001 86380 86390 1
412515 99412515 1001 86380 86390 1
413876 99413876 1001 86380 86390 1
414895 99414895 1001 86380 86390 1
414851 99414851 1001 86380 86390 1
414701 99414701 1001 86380 86390 1
414362 99414362 1001 86380 86390 1
417474 99417474 1001 86380 86390 1
417431 99417431 1001 86380 86390 1
418147 99418147 1001 86380 86390 1
418155 99418155 1001 86380 86390 1
418916 99418916 1001 86380 86390 1
420187 99420187 1001 86380 86390 1
419701 99419701 1001 86380 86390 1
419891 99419891 1001 86380 86390 1
419237 99419237 1001 86380 86390 1
419380 99419380 1001 86380 86390 1
420625 99420625 1001 86380 86390 1
420549 99420549 1001 86380 86390 1
420662 99420662 1001 86380 86390 1
420703 99420703 1001 86380 86390 1
420532 99420532 1001 86380 86390 1
421240 99421240 1001 86380 86390 1
421019 99421019 1001 86380 86390 1
420980 99420980 1001 86380 86390 1
422388 99422388 1001 86380 86390 1
422401 99422401 1001 86380 86390 1
423690 99423690 1001 86380 86390 1
423594 99423594 1001 86380 86390 1
423719 99423719 1001 86380 86390 1
422973 99422973 1001 86380 86390 1
422925 99422925 1001 86380 86390 1
422545 99422545 1001 86380 86390 1
425062 99425062 1001 86380 86390 1
424821 99424821 1001 86380 86390 1
424800 99424800 1001 86380 86390 1
424714 99424714 1001 86380 86390 1
424971 99424971 1001 86380 86390 1
424320 99424320 1001 86380 86390 1
424238 99424238 1001 86380 86390 1
425605 99425605 1001 86380 86390 1
425448 99425448 1001 86380 86390 1
425520 99425520 1001 86380 86390 1
426817 99426817 1001 86380 86390 1
426957 99426957 1001 86380 86390 1
426520 99426520 1001 86380 86390 1
426621 99426621 1001 86380 86390 1
426565 99426565 1001 86380 86390 1
428489 99428489 1001 86380 86390 1
427833 99427833 1001 86380 86390 1
427645 99427645 1001 86380 86390 1
428787 99428787 1001 86380 86390 1
429154 99429154 1001 86380 86390 1
429082 99429082 1001 86380 86390 1
428934 99428934 1001 86380 86390 1
430027 99430027 1001 86380 86390 1
430125 99430125 1001 86380 86390 1
430235 99430235 1001 86380 86390 1
429776 99429776 1001 86380 86390 1
429748 99429748 1001 86380 86390 1
429404 99429404 1001 86380 86390 1
431750 99431750 1001 86380 86390 1
431789 99431789 1001 86380 86390 1
430901 99430901 1001 86380 86390 1
430857 99430857 1001 86380 86390 1
432087 99432087 1001 86380 86390 1
432237 99432237 1001 86380 86390 1
433622 99433622 1001 86380 86390 1
433501 99433501 1001 86380 86390 1
432718 99432718 1001 86380 86390 1
433853 99433853 1001 86380 86390 1
435367 99435367 1001 86380 86390 1
435419 99435419 1001 86380 86390 1
434932 99434932 1001 86380 86390 1
434673 99434673 1001 86380 86390 1
435830 99435830 1001 86380 86390 1
436705 99436705 1001 86380 86390 1
436513 99436513 1001 86380 86390 1
300085 99300085 1001 86380 86390 1
300518 99300518 1001 86380 86390 1
300173 99300173 1001 86380 86390 1
300193 99300193 1001 86380 86390 1
300910 99300910 1001 86380 86390 1
301552 99301552 1001 86380 86390 1
301484 99301484 1001 86380 86390 1
301544 99301544 1001 86380 86390 1
300939 99300939 1001 86380 86390 1
300979 99300979 1001 86380 86390 1
300995 99300995 1001 86380 86390 1
301566 99301566 1001 86380 86390 1
301582 99301582 1001 86380 86390 1
301687 99301687 1001 86380 86390 1
302321 99302321 1001 86380 86390 1
302185 99302185 1001 86380 86390 1
302340 99302340 1001 86380 86390 1
302198 99302198 1001 86380 86390 1
302000 99302000 1001 86380 86390 1
302040 99302040 1001 86380 86390 1
301991 99301991 1001 86380 86390 1
302463 99302463 1001 86380 86390 1
302491 99302491 1001 86380 86390 1
302859 99302859 1001 86380 86390 1
302767 99302767 1001 86380 86390 1
302678 99302678 1001 86380 86390 1
302647 99302647 1001 86380 86390 1
302751 99302751 1001 86380 86390 1
303247 99303247 1001 86380 86390 1
303301 99303301 1001 86380 86390 1
303354 99303354 1001 86380 86390 1
303742 99303742 1001 86380 86390 1
303630 99303630 1001 86380 86390 1
303448 99303448 1001 86380 86390 1
304135 99304135 1001 86380 86390 1
304150 99304150 1001 86380 86390 1
304369 99304369 1001 86380 86390 1
304255 99304255 1001 86380 86390 1
305060 99305060 1001 86380 86390 1
305596 99305596 1001 86380 86390 1
305509 99305509 1001 86380 86390 1
305393 99305393 1001 86380 86390 1
305436 99305436 1001 86380 86390 1
305170 99305170 1001 86380 86390 1
305148 99305148 1001 86380 86390 1
500145 99500145 1001 86380 86390 1
500767 99500767 1001 86380 86390 1
500731 99500731 1001 86380 86390 1
500720 99500720 1001 86380 86390 1
500656 99500656 1001 86380 86390 1
500804 99500804 1001 86380 86390 1
500806 99500806 1001 86380 86390 1
501586 99501586 1001 86380 86390 1
501422 99501422 1001 86380 86390 1
501284 99501284 1001 86380 86390 1
501432 99501432 1001 86380 86390 1
501136 99501136 1001 86380 86390 1
501098 99501098 1001 86380 86390 1
501159 99501159 1001 86380 86390 1
501748 99501748 1001 86380 86390 1
501787 99501787 1001 86380 86390 1
502274 99502274 1001 86380 86390 1
502368 99502368 1001 86380 86390 1
502291 99502291 1001 86380 86390 1
502197 99502197 1001 86380 86390 1
502133 99502133 1001 86380 86390 1
502582 99502582 1001 86380 86390 1
503117 99503117 1001 86380 86390 1
503225 99503225 1001 86380 86390 1
502892 99502892 1001 86380 86390 1
503040 99503040 1001 86380 86390 1
502885 99502885 1001 86380 86390 1
504098 99504098 1001 86380 86390 1
504109 99504109 1001 86380 86390 1
503912 99503912 1001 86380 86390 1
504247 99504247 1001 86380 86390 1
504163 99504163 1001 86380 86390 1
504125 99504125 1001 86380 86390 1
504822 99504822 1001 86380 86390 1
504823 99504823 1001 86380 86390 1
504838 99504838 1001 86380 86390 1
504626 99504626 1001 86380 86390 1
505085 99505085 1001 86380 86390 1
505125 99505125 1001 86380 86390 1
505093 99505093 1001 86380 86390 1
505706 99505706 1001 86380 86390 1
505731 99505731 1001 86380 86390 1
505897 99505897 1001 86380 86390 1
505938 99505938 1001 86380 86390 1
506464 99506464 1001 86380 86390 1
506003 99506003 1001 86380 86390 1
506748 99506748 1001 86380 86390 1
507048 99507048 1001 86380 86390 1
507027 99507027 1001 86380 86390 1
507015 99507015 1001 86380 86390 1
507084 99507084 1001 86380 86390 1
506972 99506972 1001 86380 86390 1
507445 99507445 1001 86380 86390 1
507476 99507476 1001 86380 86390 1
508247 99508247 1001 86380 86390 1
508162 99508162 1001 86380 86390 1
508140 99508140 1001 86380 86390 1
508236 99508236 1001 86380 86390 1
507785 99507785 1001 86380 86390 1
507646 99507646 1001 86380 86390 1
507660 99507660 1001 86380 86390 1
507829 99507829 1001 86380 86390 1
507637 99507637 1001 86380 86390 1
509040 99509040 1001 86380 86390 1
508950 99508950 1001 86380 86390 1
508951 99508951 1001 86380 86390 1
508907 99508907 1001 86380 86390 1
508733 99508733 1001 86380 86390 1
508759 99508759 1001 86380 86390 1
508531 99508531 1001 86380 86390 1
508455 99508455 1001 86380 86390 1
509747 99509747 1001 86380 86390 1
509834 99509834 1001 86380 86390 1
509670 99509670 1001 86380 86390 1
509504 99509504 1001 86380 86390 1
509687 99509687 1001 86380 86390 1
509636 99509636 1001 86380 86390 1
509325 99509325 1001 86380 86390 1
509356 99509356 1001 86380 86390 1
510091 99510091 1001 86380 86390 1
510770 99510770 1001 86380 86390 1
510798 99510798 1001 86380 86390 1
511186 99511186 1001 86380 86390 1
511160 99511160 1001 86380 86390 1
511213 99511213 1001 86380 86390 1
511057 99511057 1001 86380 86390 1
512378 99512378 1001 86380 86390 1
512255 99512255 1001 86380 86390 1
512296 99512296 1001 86380 86390 1
512072 99512072 1001 86380 86390 1
512124 99512124 1001 86380 86390 1
511822 99511822 1001 86380 86390 1
512461 99512461 1001 86380 86390 1
512540 99512540 1001 86380 86390 1
513009 99513009 1001 86380 86390 1
512820 99512820 1001 86380 86390 1
512813 99512813 1001 86380 86390 1
512741 99512741 1001 86380 86390 1
513351 99513351 1001 86380 86390 1
513955 99513955 1001 86380 86390 1
513898 99513898 1001 86380 86390 1
513887 99513887 1001 86380 86390 1
513966 99513966 1001 86380 86390 1
513749 99513749 1001 86380 86390 1
513704 99513704 1001 86380 86390 1
513463 99513463 1001 86380 86390 1
513555 99513555 1001 86380 86390 1
514168 99514168 1001 86380 86390 1
514741 99514741 1001 86380 86390 1
514588 99514588 1001 86380 86390 1
514294 99514294 1001 86380 86390 1
514373 99514373 1001 86380 86390 1
515044 99515044 1001 86380 86390 1
515033 99515033 1001 86380 86390 1
515666 99515666 1001 86380 86390 1
515116 99515116 1001 86380 86390 1
515068 99515068 1001 86380 86390 1
515199 99515199 1001 86380 86390 1
515862 99515862 1001 86380 86390 1
515801 99515801 1001 86380 86390 1
515881 99515881 1001 86380 86390 1
515701 99515701 1001 86380 86390 1
516339 99516339 1001 86380 86390 1
516272 99516272 1001 86380 86390 1
516143 99516143 1001 86380 86390 1
515994 99515994 1001 86380 86390 1
515901 99515901 1001 86380 86390 1
517122 99517122 1001 86380 86390 1
516876 99516876 1001 86380 86390 1
517360 99517360 1001 86380 86390 1
517495 99517495 1001 86380 86390 1
517384 99517384 1001 86380 86390 1
518110 99518110 1001 86380 86390 1
517923 99517923 1001 86380 86390 1
517873 99517873 1001 86380 86390 1
517683 99517683 1001 86380 86390 1
517736 99517736 1001 86380 86390 1
517691 99517691 1001 86380 86390 1
517744 99517744 1001 86380 86390 1
517591 99517591 1001 86380 86390 1
518307 99518307 1001 86380 86390 1
518985 99518985 1001 86380 86390 1
518866 99518866 1001 86380 86390 1
518689 99518689 1001 86380 86390 1
518381 99518381 1001 86380 86390 1
518422 99518422 1001 86380 86390 1
518576 99518576 1001 86380 86390 1
519767 99519767 1001 86380 86390 1
519786 99519786 1001 86380 86390 1
519630 99519630 1001 86380 86390 1
519424 99519424 1001 86380 86390 1
519341 99519341 1001 86380 86390 1
519978 99519978 1001 86380 86390 1
520601 99520601 1001 86380 86390 1
520297 99520297 1001 86380 86390 1
520391 99520391 1001 86380 86390 1
520355 99520355 1001 86380 86390 1
520304 99520304 1001 86380 86390 1
520648 99520648 1001 86380 86390 1
521291 99521291 1001 86380 86390 1
521422 99521422 1001 86380 86390 1
521157 99521157 1001 86380 86390 1
521111 99521111 1001 86380 86390 1
521168 99521168 1001 86380 86390 1
521053 99521053 1001 86380 86390 1
520932 99520932 1001 86380 86390 1
521584 99521584 1001 86380 86390 1
521537 99521537 1001 86380 86390 1
521538 99521538 1001 86380 86390 1
521488 99521488 1001 86380 86390 1
521854 99521854 1001 86380 86390 1
521874 99521874 1001 86380 86390 1
522434 99522434 1001 86380 86390 1
523062 99523062 1001 86380 86390 1
522897 99522897 1001 86380 86390 1
522566 99522566 1001 86380 86390 1
522657 99522657 1001 86380 86390 1
522569 99522569 1001 86380 86390 1
523271 99523271 1001 86380 86390 1
523254 99523254 1001 86380 86390 1
523877 99523877 1001 86380 86390 1
523813 99523813 1001 86380 86390 1
523671 99523671 1001 86380 86390 1
523594 99523594 1001 86380 86390 1
523331 99523331 1001 86380 86390 1
524423 99524423 1001 86380 86390 1
524544 99524544 1001 86380 86390 1
524495 99524495 1001 86380 86390 1
524282 99524282 1001 86380 86390 1
524273 99524273 1001 86380 86390 1
524249 99524249 1001 86380 86390 1
524932 99524932 1001 86380 86390 1
525497 99525497 1001 86380 86390 1
525409 99525409 1001 86380 86390 1
525410 99525410 1001 86380 86390 1
525276 99525276 1001 86380 86390 1
525194 99525194 1001 86380 86390 1
525116 99525116 1001 86380 86390 1
525027 99525027 1001 86380 86390 1
526397 99526397 1001 86380 86390 1
526314 99526314 1001 86380 86390 1
526278 99526278 1001 86380 86390 1
526331 99526331 1001 86380 86390 1
526080 99526080 1001 86380 86390 1
526100 99526100 1001 86380 86390 1
525902 99525902 1001 86380 86390 1
527135 99527135 1001 86380 86390 1
527100 99527100 1001 86380 86390 1
527209 99527209 1001 86380 86390 1
526971 99526971 1001 86380 86390 1
526782 99526782 1001 86380 86390 1
527390 99527390 1001 86380 86390 1
528017 99528017 1001 86380 86390 1
527876 99527876 1001 86380 86390 1
528058 99528058 1001 86380 86390 1
527832 99527832 1001 86380 86390 1
527834 99527834 1001 86380 86390 1
527693 99527693 1001 86380 86390 1
527732 99527732 1001 86380 86390 1
527802 99527802 1001 86380 86390 1
527790 99527790 1001 86380 86390 1
527548 99527548 1001 86380 86390 1
527556 99527556 1001 86380 86390 1
528280 99528280 1001 86380 86390 1
528867 99528867 1001 86380 86390 1
528869 99528869 1001 86380 86390 1
528879 99528879 1001 86380 86390 1
528644 99528644 1001 86380 86390 1
528564 99528564 1001 86380 86390 1
528326 99528326 1001 86380 86390 1
529046 99529046 1001 86380 86390 1
529527 99529527 1001 86380 86390 1
529361 99529361 1001 86380 86390 1
529439 99529439 1001 86380 86390 1
529175 99529175 1001 86380 86390 1
529295 99529295 1001 86380 86390 1
529286 99529286 1001 86380 86390 1
529901 99529901 1001 86380 86390 1
529747 99529747 1001 86380 86390 1
530525 99530525 1001 86380 86390 1
530353 99530353 1001 86380 86390 1
530535 99530535 1001 86380 86390 1
530475 99530475 1001 86380 86390 1
530501 99530501 1001 86380 86390 1
530175 99530175 1001 86380 86390 1
530179 99530179 1001 86380 86390 1
530631 99530631 1001 86380 86390 1
530593 99530593 1001 86380 86390 1
530838 99530838 1001 86380 86390 1
530931 99530931 1001 86380 86390 1
530792 99530792 1001 86380 86390 1
530769 99530769 1001 86380 86390 1
531493 99531493 1001 86380 86390 1
531519 99531519 1001 86380 86390 1
531802 99531802 1001 86380 86390 1
531683 99531683 1001 86380 86390 1
532326 99532326 1001 86380 86390 1
532839 99532839 1001 86380 86390 1
532984 99532984 1001 86380 86390 1
533007 99533007 1001 86380 86390 1
533015 99533015 1001 86380 86390 1
532927 99532927 1001 86380 86390 1
533027 99533027 1001 86380 86390 1
532621 99532621 1001 86380 86390 1
532803 99532803 1001 86380 86390 1
532742 99532742 1001 86380 86390 1
532581 99532581 1001 86380 86390 1
532468 99532468 1001 86380 86390 1
532458 99532458 1001 86380 86390 1
533089 99533089 1001 86380 86390 1
533205 99533205 1001 86380 86390 1
533492 99533492 1001 86380 86390 1
533573 99533573 1001 86380 86390 1
533251 99533251 1001 86380 86390 1
533400 99533400 1001 86380 86390 1
534634 99534634 1001 86380 86390 1
534622 99534622 1001 86380 86390 1
534635 99534635 1001 86380 86390 1
534587 99534587 1001 86380 86390 1
534291 99534291 1001 86380 86390 1
534448 99534448 1001 86380 86390 1
534452 99534452 1001 86380 86390 1
534272 99534272 1001 86380 86390 1
534834 99534834 1001 86380 86390 1
535369 99535369 1001 86380 86390 1
535312 99535312 1001 86380 86390 1
535232 99535232 1001 86380 86390 1
535547 99535547 1001 86380 86390 1
536088 99536088 1001 86380 86390 1
535787 99535787 1001 86380 86390 1
536436 99536436 1001 86380 86390 1
537043 99537043 1001 86380 86390 1
536854 99536854 1001 86380 86390 1
536947 99536947 1001 86380 86390 1
536772 99536772 1001 86380 86390 1
537251 99537251 1001 86380 86390 1
537256 99537256 1001 86380 86390 1
537954 99537954 1001 86380 86390 1
537976 99537976 1001 86380 86390 1
537561 99537561 1001 86380 86390 1
538073 99538073 1001 86380 86390 1
538639 99538639 1001 86380 86390 1
538797 99538797 1001 86380 86390 1
538697 99538697 1001 86380 86390 1
538588 99538588 1001 86380 86390 1
538449 99538449 1001 86380 86390 1
538426 99538426 1001 86380 86390 1
538297 99538297 1001 86380 86390 1
538329 99538329 1001 86380 86390 1
538239 99538239 1001 86380 86390 1
538988 99538988 1001 86380 86390 1
539641 99539641 1001 86380 86390 1
539245 99539245 1001 86380 86390 1
539419 99539419 1001 86380 86390 1
539782 99539782 1001 86380 86390 1
539834 99539834 1001 86380 86390 1
539661 99539661 1001 86380 86390 1
540431 99540431 1001 86380 86390 1
540466 99540466 1001 86380 86390 1
540406 99540406 1001 86380 86390 1
540160 99540160 1001 86380 86390 1
539912 99539912 1001 86380 86390 1
539913 99539913 1001 86380 86390 1
540031 99540031 1001 86380 86390 1
540033 99540033 1001 86380 86390 1
539904 99539904 1001 86380 86390 1
539999 99539999 1001 86380 86390 1
540615 99540615 1001 86380 86390 1
540667 99540667 1001 86380 86390 1
541234 99541234 1001 86380 86390 1
541250 99541250 1001 86380 86390 1
541163 99541163 1001 86380 86390 1
541025 99541025 1001 86380 86390 1
540937 99540937 1001 86380 86390 1
541068 99541068 1001 86380 86390 1
540854 99540854 1001 86380 86390 1
540775 99540775 1001 86380 86390 1
541846 99541846 1001 86380 86390 1
542848 99542848 1001 86380 86390 1
542939 99542939 1001 86380 86390 1
542941 99542941 1001 86380 86390 1
542594 99542594 1001 86380 86390 1
542556 99542556 1001 86380 86390 1
543020 99543020 1001 86380 86390 1
543045 99543045 1001 86380 86390 1
543386 99543386 1001 86380 86390 1
543440 99543440 1001 86380 86390 1
543441 99543441 1001 86380 86390 1
543560 99543560 1001 86380 86390 1
543285 99543285 1001 86380 86390 1
543350 99543350 1001 86380 86390 1
543183 99543183 1001 86380 86390 1
543224 99543224 1001 86380 86390 1
543940 99543940 1001 86380 86390 1
544386 99544386 1001 86380 86390 1
544052 99544052 1001 86380 86390 1
544183 99544183 1001 86380 86390 1
543989 99543989 1001 86380 86390 1
508303 1186 1002 47506 61482 1
508334 863 1002 26397 32073 1
530629 514 1001 32458 32757 1
400067 99400067 1001 86380 86390 1
400055 99400055 1001 86380 86390 1
400602 99400602 1001 86380 86390 1
400720 99400720 1001 86380 86390 1
401037 99401037 1001 86380 86390 1
401102 99401102 1001 86380 86390 1
401970 99401970 1001 86380 86390 1
402118 99402118 1001 86380 86390 1
402070 99402070 1001 86380 86390 1
402283 99402283 1001 86380 86390 1
402436 99402436 1001 86380 86390 1
402877 99402877 1001 86380 86390 1
402795 99402795 1001 86380 86390 1
402986 99402986 1001 86380 86390 1
403053 99403053 1001 86380 86390 1
403437 99403437 1001 86380 86390 1
403490 99403490 1001 86380 86390 1
403472 99403472 1001 86380 86390 1
403602 99403602 1001 86380 86390 1
403871 99403871 1001 86380 86390 1
403967 99403967 1001 86380 86390 1
404527 99404527 1001 86380 86390 1
404663 99404663 1001 86380 86390 1
404644 99404644 1001 86380 86390 1
405205 99405205 1001 86380 86390 1
405195 99405195 1001 86380 86390 1
405246 99405246 1001 86380 86390 1
405648 99405648 1001 86380 86390 1
405709 99405709 1001 86380 86390 1
405785 99405785 1001 86380 86390 1
406034 99406034 1001 86380 86390 1
406457 99406457 1001 86380 86390 1
406619 99406619 1001 86380 86390 1
406552 99406552 1001 86380 86390 1
406711 99406711 1001 86380 86390 1
406662 99406662 1001 86380 86390 1
406868 99406868 1001 86380 86390 1
406878 99406878 1001 86380 86390 1
406846 99406846 1001 86380 86390 1
406973 99406973 1001 86380 86390 1
407074 99407074 1001 86380 86390 1
407281 99407281 1001 86380 86390 1
407971 99407971 1001 86380 86390 1
408131 99408131 1001 86380 86390 1
408498 99408498 1001 86380 86390 1
408746 99408746 1001 86380 86390 1
408871 99408871 1001 86380 86390 1
409058 99409058 1001 86380 86390 1
409242 99409242 1001 86380 86390 1
409342 99409342 1001 86380 86390 1
409651 99409651 1001 86380 86390 1
409601 99409601 1001 86380 86390 1
409723 99409723 1001 86380 86390 1
409761 99409761 1001 86380 86390 1
409958 99409958 1001 86380 86390 1
410360 99410360 1001 86380 86390 1
410587 99410587 1001 86380 86390 1
410657 99410657 1001 86380 86390 1
411360 99411360 1001 86380 86390 1
412070 99412070 1001 86380 86390 1
412090 99412090 1001 86380 86390 1
412189 99412189 1001 86380 86390 1
412363 99412363 1001 86380 86390 1
412326 99412326 1001 86380 86390 1
412342 99412342 1001 86380 86390 1
413292 99413292 1001 86380 86390 1
413410 99413410 1001 86380 86390 1
413255 99413255 1001 86380 86390 1
413179 99413179 1001 86380 86390 1
412554 99412554 1001 86380 86390 1
412688 99412688 1001 86380 86390 1
414779 99414779 1001 86380 86390 1
414575 99414575 1001 86380 86390 1
414476 99414476 1001 86380 86390 1
414456 99414456 1001 86380 86390 1
415970 99415970 1001 86380 86390 1
415775 99415775 1001 86380 86390 1
417328 99417328 1001 86380 86390 1
417024 99417024 1001 86380 86390 1
416138 99416138 1001 86380 86390 1
417129 99417129 1001 86380 86390 1
417573 99417573 1001 86380 86390 1
418335 99418335 1001 86380 86390 1
418291 99418291 1001 86380 86390 1
418016 99418016 1001 86380 86390 1
418822 99418822 1001 86380 86390 1
419144 99419144 1001 86380 86390 1
418994 99418994 1001 86380 86390 1
418948 99418948 1001 86380 86390 1
420062 99420062 1001 86380 86390 1
420440 99420440 1001 86380 86390 1
420518 99420518 1001 86380 86390 1
420629 99420629 1001 86380 86390 1
421935 99421935 1001 86380 86390 1
421565 99421565 1001 86380 86390 1
421454 99421454 1001 86380 86390 1
421139 99421139 1001 86380 86390 1
421168 99421168 1001 86380 86390 1
422282 99422282 1001 86380 86390 1
423703 99423703 1001 86380 86390 1
423217 99423217 1001 86380 86390 1
423763 99423763 1001 86380 86390 1
423787 99423787 1001 86380 86390 1
424788 99424788 1001 86380 86390 1
424538 99424538 1001 86380 86390 1
424356 99424356 1001 86380 86390 1
426764 99426764 1001 86380 86390 1
426792 99426792 1001 86380 86390 1
426890 99426890 1001 86380 86390 1
426544 99426544 1001 86380 86390 1
426085 99426085 1001 86380 86390 1
427432 99427432 1001 86380 86390 1
428366 99428366 1001 86380 86390 1
428377 99428377 1001 86380 86390 1
428722 99428722 1001 86380 86390 1
428772 99428772 1001 86380 86390 1
429148 99429148 1001 86380 86390 1
430273 99430273 1001 86380 86390 1
430357 99430357 1001 86380 86390 1
430042 99430042 1001 86380 86390 1
430367 99430367 1001 86380 86390 1
429356 99429356 1001 86380 86390 1
429407 99429407 1001 86380 86390 1
430652 99430652 1001 86380 86390 1
430452 99430452 1001 86380 86390 1
431935 99431935 1001 86380 86390 1
431984 99431984 1001 86380 86390 1
431307 99431307 1001 86380 86390 1
433285 99433285 1001 86380 86390 1
432940 99432940 1001 86380 86390 1
432881 99432881 1001 86380 86390 1
434108 99434108 1001 86380 86390 1
434655 99434655 1001 86380 86390 1
434938 99434938 1001 86380 86390 1
434525 99434525 1001 86380 86390 1
434219 99434219 1001 86380 86390 1
435444 99435444 1001 86380 86390 1
435563 99435563 1001 86380 86390 1
435592 99435592 1001 86380 86390 1
436919 99436919 1001 86380 86390 1
436434 99436434 1001 86380 86390 1
437316 99437316 1001 86380 86390 1
300390 99300390 1001 86380 86390 1
300352 99300352 1001 86380 86390 1
300457 99300457 1001 86380 86390 1
300250 99300250 1001 86380 86390 1
300111 99300111 1001 86380 86390 1
300259 99300259 1001 86380 86390 1
300288 99300288 1001 86380 86390 1
300868 99300868 1001 86380 86390 1
300925 99300925 1001 86380 86390 1
301444 99301444 1001 86380 86390 1
301445 99301445 1001 86380 86390 1
301438 99301438 1001 86380 86390 1
301172 99301172 1001 86380 86390 1
301239 99301239 1001 86380 86390 1
301255 99301255 1001 86380 86390 1
301013 99301013 1001 86380 86390 1
301130 99301130 1001 86380 86390 1
300935 99300935 1001 86380 86390 1
300976 99300976 1001 86380 86390 1
301042 99301042 1001 86380 86390 1
301035 99301035 1001 86380 86390 1
302357 99302357 1001 86380 86390 1
302208 99302208 1001 86380 86390 1
302275 99302275 1001 86380 86390 1
302250 99302250 1001 86380 86390 1
302115 99302115 1001 86380 86390 1
302013 99302013 1001 86380 86390 1
301900 99301900 1001 86380 86390 1
302469 99302469 1001 86380 86390 1
302431 99302431 1001 86380 86390 1
302480 99302480 1001 86380 86390 1
302532 99302532 1001 86380 86390 1
303096 99303096 1001 86380 86390 1
302992 99302992 1001 86380 86390 1
302954 99302954 1001 86380 86390 1
302916 99302916 1001 86380 86390 1
302905 99302905 1001 86380 86390 1
302801 99302801 1001 86380 86390 1
302909 99302909 1001 86380 86390 1
302757 99302757 1001 86380 86390 1
302788 99302788 1001 86380 86390 1
303224 99303224 1001 86380 86390 1
303952 99303952 1001 86380 86390 1
303427 99303427 1001 86380 86390 1
303430 99303430 1001 86380 86390 1
303560 99303560 1001 86380 86390 1
303436 99303436 1001 86380 86390 1
304800 99304800 1001 86380 86390 1
304511 99304511 1001 86380 86390 1
304474 99304474 1001 86380 86390 1
304548 99304548 1001 86380 86390 1
304421 99304421 1001 86380 86390 1
304885 99304885 1001 86380 86390 1
305653 99305653 1001 86380 86390 1
305381 99305381 1001 86380 86390 1
305297 99305297 1001 86380 86390 1
305116 99305116 1001 86380 86390 1
305261 99305261 1001 86380 86390 1
305186 99305186 1001 86380 86390 1
500023 99500023 1001 86380 86390 1
500544 99500544 1001 86380 86390 1
500584 99500584 1001 86380 86390 1
500511 99500511 1001 86380 86390 1
500461 99500461 1001 86380 86390 1
500220 99500220 1001 86380 86390 1
501498 99501498 1001 86380 86390 1
501268 99501268 1001 86380 86390 1
501424 99501424 1001 86380 86390 1
501270 99501270 1001 86380 86390 1
501388 99501388 1001 86380 86390 1
501161 99501161 1001 86380 86390 1
501175 99501175 1001 86380 86390 1
501078 99501078 1001 86380 86390 1
501068 99501068 1001 86380 86390 1
501678 99501678 1001 86380 86390 1
501737 99501737 1001 86380 86390 1
502417 99502417 1001 86380 86390 1
502279 99502279 1001 86380 86390 1
502118 99502118 1001 86380 86390 1
502081 99502081 1001 86380 86390 1
502108 99502108 1001 86380 86390 1
502161 99502161 1001 86380 86390 1
501990 99501990 1001 86380 86390 1
501877 99501877 1001 86380 86390 1
501970 99501970 1001 86380 86390 1
502606 99502606 1001 86380 86390 1
503235 99503235 1001 86380 86390 1
502730 99502730 1001 86380 86390 1
502761 99502761 1001 86380 86390 1
503339 99503339 1001 86380 86390 1
503614 99503614 1001 86380 86390 1
503563 99503563 1001 86380 86390 1
504274 99504274 1001 86380 86390 1
504241 99504241 1001 86380 86390 1
504242 99504242 1001 86380 86390 1
504140 99504140 1001 86380 86390 1
504779 99504779 1001 86380 86390 1
504714 99504714 1001 86380 86390 1
504612 99504612 1001 86380 86390 1
504574 99504574 1001 86380 86390 1
504563 99504563 1001 86380 86390 1
504538 99504538 1001 86380 86390 1
504683 99504683 1001 86380 86390 1
505142 99505142 1001 86380 86390 1
505759 99505759 1001 86380 86390 1
505666 99505666 1001 86380 86390 1
505331 99505331 1001 86380 86390 1
505222 99505222 1001 86380 86390 1
505289 99505289 1001 86380 86390 1
505291 99505291 1001 86380 86390 1
506511 99506511 1001 86380 86390 1
506553 99506553 1001 86380 86390 1
506241 99506241 1001 86380 86390 1
506294 99506294 1001 86380 86390 1
506032 99506032 1001 86380 86390 1
506033 99506033 1001 86380 86390 1
506671 99506671 1001 86380 86390 1
507307 99507307 1001 86380 86390 1
507191 99507191 1001 86380 86390 1
507148 99507148 1001 86380 86390 1
507058 99507058 1001 86380 86390 1
506867 99506867 1001 86380 86390 1
506998 99506998 1001 86380 86390 1
506895 99506895 1001 86380 86390 1
507618 99507618 1001 86380 86390 1
508129 99508129 1001 86380 86390 1
507659 99507659 1001 86380 86390 1
507628 99507628 1001 86380 86390 1
508937 99508937 1001 86380 86390 1
509067 99509067 1001 86380 86390 1
508695 99508695 1001 86380 86390 1
509162 99509162 1001 86380 86390 1
509147 99509147 1001 86380 86390 1
509895 99509895 1001 86380 86390 1
509629 99509629 1001 86380 86390 1
509463 99509463 1001 86380 86390 1
509990 99509990 1001 86380 86390 1
510641 99510641 1001 86380 86390 1
510670 99510670 1001 86380 86390 1
510606 99510606 1001 86380 86390 1
510720 99510720 1001 86380 86390 1
510352 99510352 1001 86380 86390 1
510274 99510274 1001 86380 86390 1
510917 99510917 1001 86380 86390 1
510938 99510938 1001 86380 86390 1
511005 99511005 1001 86380 86390 1
511746 99511746 1001 86380 86390 1
511992 99511992 1001 86380 86390 1
511787 99511787 1001 86380 86390 1
511958 99511958 1001 86380 86390 1
511808 99511808 1001 86380 86390 1
512389 99512389 1001 86380 86390 1
512514 99512514 1001 86380 86390 1
513126 99513126 1001 86380 86390 1
513166 99513166 1001 86380 86390 1
512896 99512896 1001 86380 86390 1
512970 99512970 1001 86380 86390 1
512754 99512754 1001 86380 86390 1
512632 99512632 1001 86380 86390 1
513234 99513234 1001 86380 86390 1
513209 99513209 1001 86380 86390 1
513863 99513863 1001 86380 86390 1
513902 99513902 1001 86380 86390 1
513800 99513800 1001 86380 86390 1
513450 99513450 1001 86380 86390 1
514057 99514057 1001 86380 86390 1
514149 99514149 1001 86380 86390 1
514190 99514190 1001 86380 86390 1
514830 99514830 1001 86380 86390 1
514701 99514701 1001 86380 86390 1
514458 99514458 1001 86380 86390 1
514642 99514642 1001 86380 86390 1
514607 99514607 1001 86380 86390 1
514481 99514481 1001 86380 86390 1
514275 99514275 1001 86380 86390 1
514433 99514433 1001 86380 86390 1
514309 99514309 1001 86380 86390 1
515012 99515012 1001 86380 86390 1
514926 99514926 1001 86380 86390 1
515481 99515481 1001 86380 86390 1
515403 99515403 1001 86380 86390 1
515471 99515471 1001 86380 86390 1
515424 99515424 1001 86380 86390 1
515195 99515195 1001 86380 86390 1
515237 99515237 1001 86380 86390 1
515161 99515161 1001 86380 86390 1
515265 99515265 1001 86380 86390 1
515812 99515812 1001 86380 86390 1
515766 99515766 1001 86380 86390 1
516334 99516334 1001 86380 86390 1
516237 99516237 1001 86380 86390 1
515910 99515910 1001 86380 86390 1
516669 99516669 1001 86380 86390 1
517034 99517034 1001 86380 86390 1
517036 99517036 1001 86380 86390 1
516891 99516891 1001 86380 86390 1
518040 99518040 1001 86380 86390 1
517822 99517822 1001 86380 86390 1
517670 99517670 1001 86380 86390 1
517715 99517715 1001 86380 86390 1
517575 99517575 1001 86380 86390 1
518204 99518204 1001 86380 86390 1
518282 99518282 1001 86380 86390 1
518963 99518963 1001 86380 86390 1
518833 99518833 1001 86380 86390 1
518757 99518757 1001 86380 86390 1
518437 99518437 1001 86380 86390 1
519038 99519038 1001 86380 86390 1
519122 99519122 1001 86380 86390 1
519177 99519177 1001 86380 86390 1
519664 99519664 1001 86380 86390 1
519698 99519698 1001 86380 86390 1
519949 99519949 1001 86380 86390 1
519822 99519822 1001 86380 86390 1
520339 99520339 1001 86380 86390 1
520024 99520024 1001 86380 86390 1
520093 99520093 1001 86380 86390 1
520029 99520029 1001 86380 86390 1
520828 99520828 1001 86380 86390 1
521320 99521320 1001 86380 86390 1
521081 99521081 1001 86380 86390 1
521173 99521173 1001 86380 86390 1
521089 99521089 1001 86380 86390 1
521128 99521128 1001 86380 86390 1
521647 99521647 1001 86380 86390 1
522144 99522144 1001 86380 86390 1
522000 99522000 1001 86380 86390 1
521740 99521740 1001 86380 86390 1
521728 99521728 1001 86380 86390 1
521861 99521861 1001 86380 86390 1
522920 99522920 1001 86380 86390 1
522971 99522971 1001 86380 86390 1
523026 99523026 1001 86380 86390 1
522887 99522887 1001 86380 86390 1
522775 99522775 1001 86380 86390 1
522622 99522622 1001 86380 86390 1
522691 99522691 1001 86380 86390 1
523275 99523275 1001 86380 86390 1
523186 99523186 1001 86380 86390 1
523281 99523281 1001 86380 86390 1
523754 99523754 1001 86380 86390 1
523844 99523844 1001 86380 86390 1
523914 99523914 1001 86380 86390 1
523755 99523755 1001 86380 86390 1
523784 99523784 1001 86380 86390 1
523747 99523747 1001 86380 86390 1
523538 99523538 1001 86380 86390 1
523378 99523378 1001 86380 86390 1
523373 99523373 1001 86380 86390 1
524003 99524003 1001 86380 86390 1
524055 99524055 1001 86380 86390 1
524639 99524639 1001 86380 86390 1
524555 99524555 1001 86380 86390 1
524430 99524430 1001 86380 86390 1
524471 99524471 1001 86380 86390 1
524234 99524234 1001 86380 86390 1
524209 99524209 1001 86380 86390 1
524884 99524884 1001 86380 86390 1
524834 99524834 1001 86380 86390 1
524844 99524844 1001 86380 86390 1
525534 99525534 1001 86380 86390 1
525485 99525485 1001 86380 86390 1
525434 99525434 1001 86380 86390 1
525504 99525504 1001 86380 86390 1
525366 99525366 1001 86380 86390 1
525368 99525368 1001 86380 86390 1
525350 99525350 1001 86380 86390 1
525013 99525013 1001 86380 86390 1
526297 99526297 1001 86380 86390 1
526018 99526018 1001 86380 86390 1
526149 99526149 1001 86380 86390 1
525844 99525844 1001 86380 86390 1
525824 99525824 1001 86380 86390 1
525982 99525982 1001 86380 86390 1
526479 99526479 1001 86380 86390 1
527013 99527013 1001 86380 86390 1
527026 99527026 1001 86380 86390 1
526937 99526937 1001 86380 86390 1
526964 99526964 1001 86380 86390 1
526630 99526630 1001 86380 86390 1
526786 99526786 1001 86380 86390 1
526731 99526731 1001 86380 86390 1
527259 99527259 1001 86380 86390 1
527989 99527989 1001 86380 86390 1
527887 99527887 1001 86380 86390 1
527865 99527865 1001 86380 86390 1
527649 99527649 1001 86380 86390 1
527457 99527457 1001 86380 86390 1
527595 99527595 1001 86380 86390 1
528606 99528606 1001 86380 86390 1
528316 99528316 1001 86380 86390 1
528986 99528986 1001 86380 86390 1
529555 99529555 1001 86380 86390 1
529714 99529714 1001 86380 86390 1
529515 99529515 1001 86380 86390 1
529334 99529334 1001 86380 86390 1
529454 99529454 1001 86380 86390 1
529150 99529150 1001 86380 86390 1
529259 99529259 1001 86380 86390 1
529849 99529849 1001 86380 86390 1
530484 99530484 1001 86380 86390 1
529972 99529972 1001 86380 86390 1
531294 99531294 1001 86380 86390 1
530995 99530995 1001 86380 86390 1
531070 99531070 1001 86380 86390 1
530903 99530903 1001 86380 86390 1
532143 99532143 1001 86380 86390 1
532094 99532094 1001 86380 86390 1
532043 99532043 1001 86380 86390 1
531701 99531701 1001 86380 86390 1
531689 99531689 1001 86380 86390 1
531669 99531669 1001 86380 86390 1
531722 99531722 1001 86380 86390 1
532241 99532241 1001 86380 86390 1
532759 99532759 1001 86380 86390 1
532413 99532413 1001 86380 86390 1
532499 99532499 1001 86380 86390 1
533441 99533441 1001 86380 86390 1
533996 99533996 1001 86380 86390 1
534486 99534486 1001 86380 86390 1
534322 99534322 1001 86380 86390 1
535434 99535434 1001 86380 86390 1
535370 99535370 1001 86380 86390 1
535139 99535139 1001 86380 86390 1
535071 99535071 1001 86380 86390 1
535010 99535010 1001 86380 86390 1
534947 99534947 1001 86380 86390 1
534938 99534938 1001 86380 86390 1
535704 99535704 1001 86380 86390 1
535597 99535597 1001 86380 86390 1
536314 99536314 1001 86380 86390 1
536282 99536282 1001 86380 86390 1
535846 99535846 1001 86380 86390 1
536428 99536428 1001 86380 86390 1
536982 99536982 1001 86380 86390 1
537114 99537114 1001 86380 86390 1
537011 99537011 1001 86380 86390 1
536945 99536945 1001 86380 86390 1
536558 99536558 1001 86380 86390 1
537238 99537238 1001 86380 86390 1
537297 99537297 1001 86380 86390 1
537234 99537234 1001 86380 86390 1
537619 99537619 1001 86380 86390 1
538064 99538064 1001 86380 86390 1
538157 99538157 1001 86380 86390 1
538137 99538137 1001 86380 86390 1
538752 99538752 1001 86380 86390 1
538666 99538666 1001 86380 86390 1
538803 99538803 1001 86380 86390 1
538483 99538483 1001 86380 86390 1
538207 99538207 1001 86380 86390 1
538378 99538378 1001 86380 86390 1
538368 99538368 1001 86380 86390 1
538891 99538891 1001 86380 86390 1
538962 99538962 1001 86380 86390 1
538979 99538979 1001 86380 86390 1
539340 99539340 1001 86380 86390 1
539071 99539071 1001 86380 86390 1
539646 99539646 1001 86380 86390 1
540172 99540172 1001 86380 86390 1
540109 99540109 1001 86380 86390 1
540196 99540196 1001 86380 86390 1
539946 99539946 1001 86380 86390 1
540001 99540001 1001 86380 86390 1
540502 99540502 1001 86380 86390 1
541273 99541273 1001 86380 86390 1
541026 99541026 1001 86380 86390 1
540834 99540834 1001 86380 86390 1
540682 99540682 1001 86380 86390 1
541426 99541426 1001 86380 86390 1
541482 99541482 1001 86380 86390 1
542031 99542031 1001 86380 86390 1
541957 99541957 1001 86380 86390 1
541816 99541816 1001 86380 86390 1
541805 99541805 1001 86380 86390 1
541883 99541883 1001 86380 86390 1
542936 99542936 1001 86380 86390 1
542763 99542763 1001 86380 86390 1
542730 99542730 1001 86380 86390 1
542697 99542697 1001 86380 86390 1
542327 99542327 1001 86380 86390 1
542526 99542526 1001 86380 86390 1
542398 99542398 1001 86380 86390 1
543002 99543002 1001 86380 86390 1
543592 99543592 1001 86380 86390 1
543607 99543607 1001 86380 86390 1
543167 99543167 1001 86380 86390 1
543325 99543325 1001 86380 86390 1
544528 99544528 1001 86380 86390 1
544740 99544740 1001 86380 86390 1
544704 99544704 1001 86380 86390 1
414983 997 1001 82320 85197 1
516678 887 1002 61074 66928 1
519353 732 1001 53340 53639 1
400053 99400053 1001 86380 86390 1
400213 99400213 1001 86380 86390 1
400263 99400263 1001 86380 86390 1
400265 99400265 1001 86380 86390 1
400253 99400253 1001 86380 86390 1
400439 99400439 1001 86380 86390 1
400613 99400613 1001 86380 86390 1
400778 99400778 1001 86380 86390 1
401005 99401005 1001 86380 86390 1
401342 99401342 1001 86380 86390 1
401599 99401599 1001 86380 86390 1
401669 99401669 1001 86380 86390 1
401788 99401788 1001 86380 86390 1
402337 99402337 1001 86380 86390 1
402690 99402690 1001 86380 86390 1
402829 99402829 1001 86380 86390 1
403377 99403377 1001 86380 86390 1
403638 99403638 1001 86380 86390 1
403817 99403817 1001 86380 86390 1
403883 99403883 1001 86380 86390 1
403969 99403969 1001 86380 86390 1
403946 99403946 1001 86380 86390 1
404036 99404036 1001 86380 86390 1
404643 99404643 1001 86380 86390 1
404715 99404715 1001 86380 86390 1
404895 99404895 1001 86380 86390 1
405354 99405354 1001 86380 86390 1
405607 99405607 1001 86380 86390 1
405758 99405758 1001 86380 86390 1
406328 99406328 1001 86380 86390 1
406685 99406685 1001 86380 86390 1
406806 99406806 1001 86380 86390 1
406860 99406860 1001 86380 86390 1
406952 99406952 1001 86380 86390 1
407100 99407100 1001 86380 86390 1
407317 99407317 1001 86380 86390 1
407261 99407261 1001 86380 86390 1
407933 99407933 1001 86380 86390 1
408096 99408096 1001 86380 86390 1
408446 99408446 1001 86380 86390 1
408511 99408511 1001 86380 86390 1
408596 99408596 1001 86380 86390 1
409039 99409039 1001 86380 86390 1
409403 99409403 1001 86380 86390 1
409438 99409438 1001 86380 86390 1
409808 99409808 1001 86380 86390 1
410274 99410274 1001 86380 86390 1
410461 99410461 1001 86380 86390 1
410487 99410487 1001 86380 86390 1
410448 99410448 1001 86380 86390 1
410809 99410809 1001 86380 86390 1
410904 99410904 1001 86380 86390 1
410869 99410869 1001 86380 86390 1
411045 99411045 1001 86380 86390 1
412112 99412112 1001 86380 86390 1
412295 99412295 1001 86380 86390 1
412998 99412998 1001 86380 86390 1
413132 99413132 1001 86380 86390 1
412930 99412930 1001 86380 86390 1
413874 99413874 1001 86380 86390 1
414928 99414928 1001 86380 86390 1
415074 99415074 1001 86380 86390 1
414911 99414911 1001 86380 86390 1
414482 99414482 1001 86380 86390 1
414241 99414241 1001 86380 86390 1
416752 99416752 1001 86380 86390 1
416909 99416909 1001 86380 86390 1
416923 99416923 1001 86380 86390 1
416498 99416498 1001 86380 86390 1
417140 99417140 1001 86380 86390 1
417109 99417109 1001 86380 86390 1
417397 99417397 1001 86380 86390 1
417090 99417090 1001 86380 86390 1
417530 99417530 1001 86380 86390 1
418651 99418651 1001 86380 86390 1
418656 99418656 1001 86380 86390 1
418774 99418774 1001 86380 86390 1
417805 99417805 1001 86380 86390 1
420293 99420293 1001 86380 86390 1
419819 99419819 1001 86380 86390 1
419214 99419214 1001 86380 86390 1
419430 99419430 1001 86380 86390 1
420675 99420675 1001 86380 86390 1
421456 99421456 1001 86380 86390 1
421608 99421608 1001 86380 86390 1
420987 99420987 1001 86380 86390 1
420988 99420988 1001 86380 86390 1
421128 99421128 1001 86380 86390 1
421129 99421129 1001 86380 86390 1
422296 99422296 1001 86380 86390 1
423159 99423159 1001 86380 86390 1
422976 99422976 1001 86380 86390 1
423979 99423979 1001 86380 86390 1
424761 99424761 1001 86380 86390 1
424645 99424645 1001 86380 86390 1
424226 99424226 1001 86380 86390 1
424403 99424403 1001 86380 86390 1
425476 99425476 1001 86380 86390 1
426363 99426363 1001 86380 86390 1
426289 99426289 1001 86380 86390 1
428490 99428490 1001 86380 86390 1
428446 99428446 1001 86380 86390 1
428683 99428683 1001 86380 86390 1
428601 99428601 1001 86380 86390 1
428627 99428627 1001 86380 86390 1
428130 99428130 1001 86380 86390 1
428228 99428228 1001 86380 86390 1
427782 99427782 1001 86380 86390 1
427887 99427887 1001 86380 86390 1
427774 99427774 1001 86380 86390 1
429071 99429071 1001 86380 86390 1
428973 99428973 1001 86380 86390 1
430190 99430190 1001 86380 86390 1
430246 99430246 1001 86380 86390 1
430106 99430106 1001 86380 86390 1
429976 99429976 1001 86380 86390 1
430263 99430263 1001 86380 86390 1
429859 99429859 1001 86380 86390 1
429835 99429835 1001 86380 86390 1
429247 99429247 1001 86380 86390 1
429472 99429472 1001 86380 86390 1
429532 99429532 1001 86380 86390 1
430534 99430534 1001 86380 86390 1
430731 99430731 1001 86380 86390 1
431966 99431966 1001 86380 86390 1
431970 99431970 1001 86380 86390 1
431777 99431777 1001 86380 86390 1
431778 99431778 1001 86380 86390 1
431502 99431502 1001 86380 86390 1
431112 99431112 1001 86380 86390 1
432346 99432346 1001 86380 86390 1
433585 99433585 1001 86380 86390 1
433661 99433661 1001 86380 86390 1
433058 99433058 1001 86380 86390 1
433147 99433147 1001 86380 86390 1
433207 99433207 1001 86380 86390 1
432942 99432942 1001 86380 86390 1
433133 99433133 1001 86380 86390 1
432849 99432849 1001 86380 86390 1
432834 99432834 1001 86380 86390 1
435385 99435385 1001 86380 86390 1
435336 99435336 1001 86380 86390 1
435105 99435105 1001 86380 86390 1
435510 99435510 1001 86380 86390 1
435824 99435824 1001 86380 86390 1
435595 99435595 1001 86380 86390 1
435866 99435866 1001 86380 86390 1
435735 99435735 1001 86380 86390 1
435553 99435553 1001 86380 86390 1
436772 99436772 1001 86380 86390 1
436821 99436821 1001 86380 86390 1
436545 99436545 1001 86380 86390 1
436343 99436343 1001 86380 86390 1
436098 99436098 1001 86380 86390 1
436244 99436244 1001 86380 86390 1
436050 99436050 1001 86380 86390 1
435996 99435996 1001 86380 86390 1
436122 99436122 1001 86380 86390 1
300561 99300561 1001 86380 86390 1
300633 99300633 1001 86380 86390 1
300586 99300586 1001 86380 86390 1
300501 99300501 1001 86380 86390 1
300386 99300386 1001 86380 86390 1
300339 99300339 1001 86380 86390 1
300392 99300392 1001 86380 86390 1
301682 99301682 1001 86380 86390 1
301571 99301571 1001 86380 86390 1
301679 99301679 1001 86380 86390 1
301745 99301745 1001 86380 86390 1
302216 99302216 1001 86380 86390 1
302085 99302085 1001 86380 86390 1
301800 99301800 1001 86380 86390 1
301764 99301764 1001 86380 86390 1
301804 99301804 1001 86380 86390 1
302547 99302547 1001 86380 86390 1
302392 99302392 1001 86380 86390 1
302452 99302452 1001 86380 86390 1
303076 99303076 1001 86380 86390 1
302937 99302937 1001 86380 86390 1
302985 99302985 1001 86380 86390 1
302936 99302936 1001 86380 86390 1
302773 99302773 1001 86380 86390 1
303399 99303399 1001 86380 86390 1
303388 99303388 1001 86380 86390 1
303274 99303274 1001 86380 86390 1
303370 99303370 1001 86380 86390 1
303509 99303509 1001 86380 86390 1
304115 99304115 1001 86380 86390 1
304219 99304219 1001 86380 86390 1
304197 99304197 1001 86380 86390 1
304516 99304516 1001 86380 86390 1
304470 99304470 1001 86380 86390 1
304614 99304614 1001 86380 86390 1
304281 99304281 1001 86380 86390 1
304399 99304399 1001 86380 86390 1
304247 99304247 1001 86380 86390 1
304972 99304972 1001 86380 86390 1
305600 99305600 1001 86380 86390 1
305397 99305397 1001 86380 86390 1
305167 99305167 1001 86380 86390 1
305687 99305687 1001 86380 86390 1
500786 99500786 1001 86380 86390 1
500624 99500624 1001 86380 86390 1
500795 99500795 1001 86380 86390 1
500504 99500504 1001 86380 86390 1
500328 99500328 1001 86380 86390 1
500824 99500824 1001 86380 86390 1
500881 99500881 1001 86380 86390 1
501515 99501515 1001 86380 86390 1
501541 99501541 1001 86380 86390 1
501467 99501467 1001 86380 86390 1
501397 99501397 1001 86380 86390 1
501164 99501164 1001 86380 86390 1
501156 99501156 1001 86380 86390 1
501208 99501208 1001 86380 86390 1
501184 99501184 1001 86380 86390 1
501069 99501069 1001 86380 86390 1
501725 99501725 1001 86380 86390 1
502110 99502110 1001 86380 86390 1
502086 99502086 1001 86380 86390 1
501853 99501853 1001 86380 86390 1
501933 99501933 1001 86380 86390 1
503190 99503190 1001 86380 86390 1
503264 99503264 1001 86380 86390 1
503154 99503154 1001 86380 86390 1
503000 99503000 1001 86380 86390 1
502805 99502805 1001 86380 86390 1
504010 99504010 1001 86380 86390 1
504785 99504785 1001 86380 86390 1
504801 99504801 1001 86380 86390 1
504680 99504680 1001 86380 86390 1
504994 99504994 1001 86380 86390 1
505684 99505684 1001 86380 86390 1
505654 99505654 1001 86380 86390 1
505397 99505397 1001 86380 86390 1
505415 99505415 1001 86380 86390 1
505524 99505524 1001 86380 86390 1
505282 99505282 1001 86380 86390 1
505219 99505219 1001 86380 86390 1
505258 99505258 1001 86380 86390 1
506014 99506014 1001 86380 86390 1
506152 99506152 1001 86380 86390 1
506756 99506756 1001 86380 86390 1
506653 99506653 1001 86380 86390 1
506720 99506720 1001 86380 86390 1
507303 99507303 1001 86380 86390 1
506897 99506897 1001 86380 86390 1
506910 99506910 1001 86380 86390 1
506833 99506833 1001 86380 86390 1
506938 99506938 1001 86380 86390 1
506876 99506876 1001 86380 86390 1
506994 99506994 1001 86380 86390 1
507596 99507596 1001 86380 86390 1
507469 99507469 1001 86380 86390 1
507893 99507893 1001 86380 86390 1
507960 99507960 1001 86380 86390 1
507757 99507757 1001 86380 86390 1
507693 99507693 1001 86380 86390 1
508354 99508354 1001 86380 86390 1
508304 99508304 1001 86380 86390 1
508280 99508280 1001 86380 86390 1
508960 99508960 1001 86380 86390 1
508876 99508876 1001 86380 86390 1
508700 99508700 1001 86380 86390 1
508855 99508855 1001 86380 86390 1
508589 99508589 1001 86380 86390 1
509205 99509205 1001 86380 86390 1
509119 99509119 1001 86380 86390 1
509474 99509474 1001 86380 86390 1
509282 99509282 1001 86380 86390 1
509485 99509485 1001 86380 86390 1
509959 99509959 1001 86380 86390 1
510653 99510653 1001 86380 86390 1
510538 99510538 1001 86380 86390 1
510683 99510683 1001 86380 86390 1
510348 99510348 1001 86380 86390 1
510296 99510296 1001 86380 86390 1
511376 99511376 1001 86380 86390 1
511456 99511456 1001 86380 86390 1
511397 99511397 1001 86380 86390 1
511514 99511514 1001 86380 86390 1
511166 99511166 1001 86380 86390 1
511336 99511336 1001 86380 86390 1
511207 99511207 1001 86380 86390 1
511253 99511253 1001 86380 86390 1
511150 99511150 1001 86380 86390 1
511621 99511621 1001 86380 86390 1
511560 99511560 1001 86380 86390 1
512352 99512352 1001 86380 86390 1
512135 99512135 1001 86380 86390 1
512074 99512074 1001 86380 86390 1
511983 99511983 1001 86380 86390 1
511871 99511871 1001 86380 86390 1
511964 99511964 1001 86380 86390 1
512432 99512432 1001 86380 86390 1
512412 99512412 1001 86380 86390 1
512903 99512903 1001 86380 86390 1
512652 99512652 1001 86380 86390 1
513362 99513362 1001 86380 86390 1
513356 99513356 1001 86380 86390 1
513240 99513240 1001 86380 86390 1
513991 99513991 1001 86380 86390 1
513822 99513822 1001 86380 86390 1
514069 99514069 1001 86380 86390 1
514072 99514072 1001 86380 86390 1
514280 99514280 1001 86380 86390 1
514308 99514308 1001 86380 86390 1
515057 99515057 1001 86380 86390 1
515601 99515601 1001 86380 86390 1
515675 99515675 1001 86380 86390 1
515566 99515566 1001 86380 86390 1
515155 99515155 1001 86380 86390 1
515120 99515120 1001 86380 86390 1
515865 99515865 1001 86380 86390 1
515841 99515841 1001 86380 86390 1
515793 99515793 1001 86380 86390 1
516487 99516487 1001 86380 86390 1
516378 99516378 1001 86380 86390 1
516102 99516102 1001 86380 86390 1
516108 99516108 1001 86380 86390 1
516597 99516597 1001 86380 86390 1
516715 99516715 1001 86380 86390 1
516692 99516692 1001 86380 86390 1
517332 99517332 1001 86380 86390 1
517099 99517099 1001 86380 86390 1
517023 99517023 1001 86380 86390 1
516745 99516745 1001 86380 86390 1
516758 99516758 1001 86380 86390 1
516894 99516894 1001 86380 86390 1
517538 99517538 1001 86380 86390 1
518100 99518100 1001 86380 86390 1
517830 99517830 1001 86380 86390 1
517844 99517844 1001 86380 86390 1
517677 99517677 1001 86380 86390 1
517747 99517747 1001 86380 86390 1
518233 99518233 1001 86380 86390 1
518720 99518720 1001 86380 86390 1
518634 99518634 1001 86380 86390 1
518715 99518715 1001 86380 86390 1
518998 99518998 1001 86380 86390 1
519044 99519044 1001 86380 86390 1
519139 99519139 1001 86380 86390 1
519498 99519498 1001 86380 86390 1
519589 99519589 1001 86380 86390 1
519425 99519425 1001 86380 86390 1
519503 99519503 1001 86380 86390 1
519255 99519255 1001 86380 86390 1
519815 99519815 1001 86380 86390 1
519946 99519946 1001 86380 86390 1
519936 99519936 1001 86380 86390 1
520637 99520637 1001 86380 86390 1
520567 99520567 1001 86380 86390 1
520622 99520622 1001 86380 86390 1
520422 99520422 1001 86380 86390 1
520231 99520231 1001 86380 86390 1
520099 99520099 1001 86380 86390 1
520166 99520166 1001 86380 86390 1
520754 99520754 1001 86380 86390 1
521370 99521370 1001 86380 86390 1
521281 99521281 1001 86380 86390 1
521245 99521245 1001 86380 86390 1
521610 99521610 1001 86380 86390 1
521625 99521625 1001 86380 86390 1
521657 99521657 1001 86380 86390 1
522229 99522229 1001 86380 86390 1
522173 99522173 1001 86380 86390 1
522018 99522018 1001 86380 86390 1
522034 99522034 1001 86380 86390 1
522487 99522487 1001 86380 86390 1
522430 99522430 1001 86380 86390 1
523001 99523001 1001 86380 86390 1
522875 99522875 1001 86380 86390 1
522556 99522556 1001 86380 86390 1
522674 99522674 1001 86380 86390 1
522597 99522597 1001 86380 86390 1
523299 99523299 1001 86380 86390 1
523164 99523164 1001 86380 86390 1
523294 99523294 1001 86380 86390 1
523826 99523826 1001 86380 86390 1
523814 99523814 1001 86380 86390 1
523562 99523562 1001 86380 86390 1
523576 99523576 1001 86380 86390 1
524104 99524104 1001 86380 86390 1
523977 99523977 1001 86380 86390 1
524696 99524696 1001 86380 86390 1
524691 99524691 1001 86380 86390 1
524692 99524692 1001 86380 86390 1
524558 99524558 1001 86380 86390 1
524325 99524325 1001 86380 86390 1
524198 99524198 1001 86380 86390 1
524959 99524959 1001 86380 86390 1
525548 99525548 1001 86380 86390 1
525394 99525394 1001 86380 86390 1
525353 99525353 1001 86380 86390 1
525183 99525183 1001 86380 86390 1
525115 99525115 1001 86380 86390 1
525039 99525039 1001 86380 86390 1
526186 99526186 1001 86380 86390 1
525954 99525954 1001 86380 86390 1
526529 99526529 1001 86380 86390 1
526530 99526530 1001 86380 86390 1
526534 99526534 1001 86380 86390 1
526599 99526599 1001 86380 86390 1
526458 99526458 1001 86380 86390 1
527275 99527275 1001 86380 86390 1
527688 99527688 1001 86380 86390 1
527771 99527771 1001 86380 86390 1
527836 99527836 1001 86380 86390 1
527560 99527560 1001 86380 86390 1
527647 99527647 1001 86380 86390 1
528150 99528150 1001 86380 86390 1
528090 99528090 1001 86380 86390 1
528711 99528711 1001 86380 86390 1
528493 99528493 1001 86380 86390 1
528989 99528989 1001 86380 86390 1
529065 99529065 1001 86380 86390 1
529727 99529727 1001 86380 86390 1
529525 99529525 1001 86380 86390 1
529631 99529631 1001 86380 86390 1
529163 99529163 1001 86380 86390 1
529244 99529244 1001 86380 86390 1
529168 99529168 1001 86380 86390 1
529924 99529924 1001 86380 86390 1
529775 99529775 1001 86380 86390 1
530183 99530183 1001 86380 86390 1
530158 99530158 1001 86380 86390 1
530291 99530291 1001 86380 86390 1
529966 99529966 1001 86380 86390 1
531277 99531277 1001 86380 86390 1
531290 99531290 1001 86380 86390 1
531006 99531006 1001 86380 86390 1
530923 99530923 1001 86380 86390 1
532130 99532130 1001 86380 86390 1
532015 99532015 1001 86380 86390 1
532058 99532058 1001 86380 86390 1
532200 99532200 1001 86380 86390 1
531836 99531836 1001 86380 86390 1
531644 99531644 1001 86380 86390 1
532351 99532351 1001 86380 86390 1
532395 99532395 1001 86380 86390 1
532267 99532267 1001 86380 86390 1
532892 99532892 1001 86380 86390 1
532932 99532932 1001 86380 86390 1
532950 99532950 1001 86380 86390 1
533108 99533108 1001 86380 86390 1
533807 99533807 1001 86380 86390 1
533705 99533705 1001 86380 86390 1
533745 99533745 1001 86380 86390 1
533753 99533753 1001 86380 86390 1
533729 99533729 1001 86380 86390 1
533462 99533462 1001 86380 86390 1
533265 99533265 1001 86380 86390 1
533278 99533278 1001 86380 86390 1
533266 99533266 1001 86380 86390 1
533435 99533435 1001 86380 86390 1
533323 99533323 1001 86380 86390 1
534059 99534059 1001 86380 86390 1
534483 99534483 1001 86380 86390 1
534624 99534624 1001 86380 86390 1
534576 99534576 1001 86380 86390 1
534311 99534311 1001 86380 86390 1
534314 99534314 1001 86380 86390 1
534328 99534328 1001 86380 86390 1
534407 99534407 1001 86380 86390 1
534239 99534239 1001 86380 86390 1
534889 99534889 1001 86380 86390 1
535466 99535466 1001 86380 86390 1
535402 99535402 1001 86380 86390 1
535365 99535365 1001 86380 86390 1
535354 99535354 1001 86380 86390 1
535445 99535445 1001 86380 86390 1
535156 99535156 1001 86380 86390 1
535299 99535299 1001 86380 86390 1
534896 99534896 1001 86380 86390 1
535652 99535652 1001 86380 86390 1
536321 99536321 1001 86380 86390 1
536270 99536270 1001 86380 86390 1
536504 99536504 1001 86380 86390 1
536470 99536470 1001 86380 86390 1
537129 99537129 1001 86380 86390 1
536985 99536985 1001 86380 86390 1
536986 99536986 1001 86380 86390 1
537140 99537140 1001 86380 86390 1
537109 99537109 1001 86380 86390 1
536622 99536622 1001 86380 86390 1
536725 99536725 1001 86380 86390 1
536739 99536739 1001 86380 86390 1
536578 99536578 1001 86380 86390 1
536722 99536722 1001 86380 86390 1
537955 99537955 1001 86380 86390 1
537384 99537384 1001 86380 86390 1
538080 99538080 1001 86380 86390 1
538113 99538113 1001 86380 86390 1
538636 99538636 1001 86380 86390 1
538815 99538815 1001 86380 86390 1
538510 99538510 1001 86380 86390 1
538512 99538512 1001 86380 86390 1
538435 99538435 1001 86380 86390 1
538267 99538267 1001 86380 86390 1
538335 99538335 1001 86380 86390 1
539524 99539524 1001 86380 86390 1
539332 99539332 1001 86380 86390 1
539382 99539382 1001 86380 86390 1
539179 99539179 1001 86380 86390 1
539824 99539824 1001 86380 86390 1
539762 99539762 1001 86380 86390 1
540354 99540354 1001 86380 86390 1
540446 99540446 1001 86380 86390 1
540401 99540401 1001 86380 86390 1
540104 99540104 1001 86380 86390 1
540533 99540533 1001 86380 86390 1
540611 99540611 1001 86380 86390 1
540497 99540497 1001 86380 86390 1
541047 99541047 1001 86380 86390 1
540853 99540853 1001 86380 86390 1
541414 99541414 1001 86380 86390 1
541679 99541679 1001 86380 86390 1
542273 99542273 1001 86380 86390 1
542314 99542314 1001 86380 86390 1
542308 99542308 1001 86380 86390 1
542330 99542330 1001 86380 86390 1
543088 99543088 1001 86380 86390 1
542950 99542950 1001 86380 86390 1
542980 99542980 1001 86380 86390 1
543722 99543722 1001 86380 86390 1
543543 99543543 1001 86380 86390 1
543457 99543457 1001 86380 86390 1
543954 99543954 1001 86380 86390 1
544377 99544377 1001 86380 86390 1
544041 99544041 1001 86380 86390 1
544033 99544033 1001 86380 86390 1
544701 99544701 1001 86380 86390 1
544658 99544658 1001 86380 86390 1
544710 99544710 1001 86380 86390 1
400033 786 1001 78160 78297 1
403494 213 1001 33060 33417 1
400507 99400507 1001 86380 86390 1
400695 99400695 1001 86380 86390 1
400954 99400954 1001 86380 86390 1
401089 99401089 1001 86380 86390 1
401480 99401480 1001 86380 86390 1
401505 99401505 1001 86380 86390 1
401558 99401558 1001 86380 86390 1
402047 99402047 1001 86380 86390 1
402362 99402362 1001 86380 86390 1
402376 99402376 1001 86380 86390 1
402454 99402454 1001 86380 86390 1
402773 99402773 1001 86380 86390 1
402712 99402712 1001 86380 86390 1
402843 99402843 1001 86380 86390 1
403222 99403222 1001 86380 86390 1
403445 99403445 1001 86380 86390 1
403418 99403418 1001 86380 86390 1
403680 99403680 1001 86380 86390 1
403739 99403739 1001 86380 86390 1
403934 99403934 1001 86380 86390 1
404379 99404379 1001 86380 86390 1
404536 99404536 1001 86380 86390 1
404752 99404752 1001 86380 86390 1
405049 99405049 1001 86380 86390 1
405566 99405566 1001 86380 86390 1
405582 99405582 1001 86380 86390 1
406161 99406161 1001 86380 86390 1
406281 99406281 1001 86380 86390 1
406203 99406203 1001 86380 86390 1
406259 99406259 1001 86380 86390 1
406951 99406951 1001 86380 86390 1
407038 99407038 1001 86380 86390 1
407344 99407344 1001 86380 86390 1
407471 99407471 1001 86380 86390 1
408081 99408081 1001 86380 86390 1
408138 99408138 1001 86380 86390 1
408414 99408414 1001 86380 86390 1
408604 99408604 1001 86380 86390 1
409983 99409983 1001 86380 86390 1
410099 99410099 1001 86380 86390 1
410103 99410103 1001 86380 86390 1
410160 99410160 1001 86380 86390 1
410233 99410233 1001 86380 86390 1
411116 99411116 1001 86380 86390 1
411484 99411484 1001 86380 86390 1
412100 99412100 1001 86380 86390 1
412474 99412474 1001 86380 86390 1
413222 99413222 1001 86380 86390 1
413197 99413197 1001 86380 86390 1
413122 99413122 1001 86380 86390 1
413174 99413174 1001 86380 86390 1
412856 99412856 1001 86380 86390 1
415058 99415058 1001 86380 86390 1
415042 99415042 1001 86380 86390 1
414159 99414159 1001 86380 86390 1
414205 99414205 1001 86380 86390 1
414188 99414188 1001 86380 86390 1
414281 99414281 1001 86380 86390 1
414343 99414343 1001 86380 86390 1
414468 99414468 1001 86380 86390 1
416825 99416825 1001 86380 86390 1
415942 99415942 1001 86380 86390 1
418500 99418500 1001 86380 86390 1
418052 99418052 1001 86380 86390 1
417738 99417738 1001 86380 86390 1
417650 99417650 1001 86380 86390 1
417759 99417759 1001 86380 86390 1
417704 99417704 1001 86380 86390 1
417630 99417630 1001 86380 86390 1
419185 99419185 1001 86380 86390 1
418819 99418819 1001 86380 86390 1
420199 99420199 1001 86380 86390 1
420106 99420106 1001 86380 86390 1
420438 99420438 1001 86380 86390 1
419726 99419726 1001 86380 86390 1
419651 99419651 1001 86380 86390 1
419397 99419397 1001 86380 86390 1
420768 99420768 1001 86380 86390 1
420562 99420562 1001 86380 86390 1
420793 99420793 1001 86380 86390 1
420719 99420719 1001 86380 86390 1
420663 99420663 1001 86380 86390 1
420477 99420477 1001 86380 86390 1
420764 99420764 1001 86380 86390 1
422007 99422007 1001 86380 86390 1
421900 99421900 1001 86380 86390 1
422073 99422073 1001 86380 86390 1
421853 99421853 1001 86380 86390 1
421507 99421507 1001 86380 86390 1
421654 99421654 1001 86380 86390 1
421146 99421146 1001 86380 86390 1
422218 99422218 1001 86380 86390 1
422207 99422207 1001 86380 86390 1
423585 99423585 1001 86380 86390 1
423287 99423287 1001 86380 86390 1
423113 99423113 1001 86380 86390 1
423205 99423205 1001 86380 86390 1
423243 99423243 1001 86380 86390 1
422930 99422930 1001 86380 86390 1
422825 99422825 1001 86380 86390 1
423884 99423884 1001 86380 86390 1
423989 99423989 1001 86380 86390 1
423937 99423937 1001 86380 86390 1
425139 99425139 1001 86380 86390 1
425141 99425141 1001 86380 86390 1
424837 99424837 1001 86380 86390 1
424413 99424413 1001 86380 86390 1
424362 99424362 1001 86380 86390 1
425592 99425592 1001 86380 86390 1
426190 99426190 1001 86380 86390 1
426171 99426171 1001 86380 86390 1
428734 99428734 1001 86380 86390 1
428600 99428600 1001 86380 86390 1
428138 99428138 1001 86380 86390 1
428107 99428107 1001 86380 86390 1
427739 99427739 1001 86380 86390 1
427746 99427746 1001 86380 86390 1
429066 99429066 1001 86380 86390 1
428839 99428839 1001 86380 86390 1
430070 99430070 1001 86380 86390 1
430074 99430074 1001 86380 86390 1
429707 99429707 1001 86380 86390 1
429604 99429604 1001 86380 86390 1
430713 99430713 1001 86380 86390 1
431940 99431940 1001 86380 86390 1
431880 99431880 1001 86380 86390 1
431645 99431645 1001 86380 86390 1
431270 99431270 1001 86380 86390 1
430928 99430928 1001 86380 86390 1
431089 99431089 1001 86380 86390 1
432200 99432200 1001 86380 86390 1
432226 99432226 1001 86380 86390 1
432255 99432255 1001 86380 86390 1
433621 99433621 1001 86380 86390 1
433407 99433407 1001 86380 86390 1
433137 99433137 1001 86380 86390 1
432956 99432956 1001 86380 86390 1
433173 99433173 1001 86380 86390 1
432894 99432894 1001 86380 86390 1
434059 99434059 1001 86380 86390 1
434630 99434630 1001 86380 86390 1
434865 99434865 1001 86380 86390 1
434456 99434456 1001 86380 86390 1
434306 99434306 1001 86380 86390 1
435826 99435826 1001 86380 86390 1
435868 99435868 1001 86380 86390 1
435739 99435739 1001 86380 86390 1
435741 99435741 1001 86380 86390 1
436988 99436988 1001 86380 86390 1
436970 99436970 1001 86380 86390 1
437132 99437132 1001 86380 86390 1
437138 99437138 1001 86380 86390 1
436425 99436425 1001 86380 86390 1
436602 99436602 1001 86380 86390 1
436236 99436236 1001 86380 86390 1
436246 99436246 1001 86380 86390 1
300539 99300539 1001 86380 86390 1
300683 99300683 1001 86380 86390 1
300834 99300834 1001 86380 86390 1
300913 99300913 1001 86380 86390 1
301388 99301388 1001 86380 86390 1
301352 99301352 1001 86380 86390 1
301416 99301416 1001 86380 86390 1
301524 99301524 1001 86380 86390 1
301305 99301305 1001 86380 86390 1
300952 99300952 1001 86380 86390 1
301746 99301746 1001 86380 86390 1
301592 99301592 1001 86380 86390 1
301728 99301728 1001 86380 86390 1
301741 99301741 1001 86380 86390 1
301640 99301640 1001 86380 86390 1
302201 99302201 1001 86380 86390 1
302190 99302190 1001 86380 86390 1
302033 99302033 1001 86380 86390 1
302102 99302102 1001 86380 86390 1
302039 99302039 1001 86380 86390 1
302156 99302156 1001 86380 86390 1
302170 99302170 1001 86380 86390 1
301943 99301943 1001 86380 86390 1
301910 99301910 1001 86380 86390 1
301846 99301846 1001 86380 86390 1
301862 99301862 1001 86380 86390 1
302568 99302568 1001 86380 86390 1
302991 99302991 1001 86380 86390 1
302983 99302983 1001 86380 86390 1
302935 99302935 1001 86380 86390 1
302592 99302592 1001 86380 86390 1
303271 99303271 1001 86380 86390 1
303260 99303260 1001 86380 86390 1
303377 99303377 1001 86380 86390 1
303276 99303276 1001 86380 86390 1
303252 99303252 1001 86380 86390 1
303394 99303394 1001 86380 86390 1
303424 99303424 1001 86380 86390 1
304126 99304126 1001 86380 86390 1
304540 99304540 1001 86380 86390 1
304619 99304619 1001 86380 86390 1
305499 99305499 1001 86380 86390 1
305437 99305437 1001 86380 86390 1
305195 99305195 1001 86380 86390 1
305144 99305144 1001 86380 86390 1
305263 99305263 1001 86380 86390 1
305095 99305095 1001 86380 86390 1
500090 99500090 1001 86380 86390 1
500020 99500020 1001 86380 86390 1
500727 99500727 1001 86380 86390 1
500769 99500769 1001 86380 86390 1
500225 99500225 1001 86380 86390 1
500228 99500228 1001 86380 86390 1
501401 99501401 1001 86380 86390 1
501690 99501690 1001 86380 86390 1
501790 99501790 1001 86380 86390 1
502465 99502465 1001 86380 86390 1
502378 99502378 1001 86380 86390 1
502306 99502306 1001 86380 86390 1
502372 99502372 1001 86380 86390 1
501953 99501953 1001 86380 86390 1
501995 99501995 1001 86380 86390 1
502619 99502619 1001 86380 86390 1
502597 99502597 1001 86380 86390 1
502486 99502486 1001 86380 86390 1
503073 99503073 1001 86380 86390 1
502884 99502884 1001 86380 86390 1
503016 99503016 1001 86380 86390 1
503044 99503044 1001 86380 86390 1
502753 99502753 1001 86380 86390 1
503363 99503363 1001 86380 86390 1
503378 99503378 1001 86380 86390 1
503920 99503920 1001 86380 86390 1
503879 99503879 1001 86380 86390 1
503819 99503819 1001 86380 86390 1
503575 99503575 1001 86380 86390 1
503692 99503692 1001 86380 86390 1
503635 99503635 1001 86380 86390 1
504141 99504141 1001 86380 86390 1
504883 99504883 1001 86380 86390 1
504809 99504809 1001 86380 86390 1
504702 99504702 1001 86380 86390 1
504619 99504619 1001 86380 86390 1
504711 99504711 1001 86380 86390 1
505124 99505124 1001 86380 86390 1
504995 99504995 1001 86380 86390 1
505049 99505049 1001 86380 86390 1
505042 99505042 1001 86380 86390 1
505120 99505120 1001 86380 86390 1
505544 99505544 1001 86380 86390 1
505459 99505459 1001 86380 86390 1
505472 99505472 1001 86380 86390 1
505332 99505332 1001 86380 86390 1
505791 99505791 1001 86380 86390 1
506592 99506592 1001 86380 86390 1
506324 99506324 1001 86380 86390 1
506170 99506170 1001 86380 86390 1
506096 99506096 1001 86380 86390 1
505980 99505980 1001 86380 86390 1
506074 99506074 1001 86380 86390 1
506101 99506101 1001 86380 86390 1
506655 99506655 1001 86380 86390 1
507051 99507051 1001 86380 86390 1
507120 99507120 1001 86380 86390 1
507591 99507591 1001 86380 86390 1
507481 99507481 1001 86380 86390 1
508181 99508181 1001 86380 86390 1
507684 99507684 1001 86380 86390 1
508298 99508298 1001 86380 86390 1
508912 99508912 1001 86380 86390 1
508997 99508997 1001 86380 86390 1
508664 99508664 1001 86380 86390 1
508666 99508666 1001 86380 86390 1
508823 99508823 1001 86380 86390 1
508508 99508508 1001 86380 86390 1
508486 99508486 1001 86380 86390 1
508491 99508491 1001 86380 86390 1
509874 99509874 1001 86380 86390 1
509882 99509882 1001 86380 86390 1
509754 99509754 1001 86380 86390 1
509756 99509756 1001 86380 86390 1
509757 99509757 1001 86380 86390 1
509669 99509669 1001 86380 86390 1
509584 99509584 1001 86380 86390 1
509337 99509337 1001 86380 86390 1
510014 99510014 1001 86380 86390 1
510368 99510368 1001 86380 86390 1
510816 99510816 1001 86380 86390 1
510819 99510819 1001 86380 86390 1
510927 99510927 1001 86380 86390 1
511515 99511515 1001 86380 86390 1
511358 99511358 1001 86380 86390 1
511205 99511205 1001 86380 86390 1
511223 99511223 1001 86380 86390 1
510977 99510977 1001 86380 86390 1
510994 99510994 1001 86380 86390 1
511738 99511738 1001 86380 86390 1
512188 99512188 1001 86380 86390 1
511979 99511979 1001 86380 86390 1
512012 99512012 1001 86380 86390 1
511923 99511923 1001 86380 86390 1
513045 99513045 1001 86380 86390 1
513201 99513201 1001 86380 86390 1
512731 99512731 1001 86380 86390 1
512617 99512617 1001 86380 86390 1
513273 99513273 1001 86380 86390 1
513353 99513353 1001 86380 86390 1
513408 99513408 1001 86380 86390 1
513769 99513769 1001 86380 86390 1
513783 99513783 1001 86380 86390 1
514111 99514111 1001 86380 86390 1
514233 99514233 1001 86380 86390 1
514857 99514857 1001 86380 86390 1
514834 99514834 1001 86380 86390 1
514473 99514473 1001 86380 86390 1
514555 99514555 1001 86380 86390 1
514464 99514464 1001 86380 86390 1
514493 99514493 1001 86380 86390 1
514341 99514341 1001 86380 86390 1
514406 99514406 1001 86380 86390 1
514363 99514363 1001 86380 86390 1
514378 99514378 1001 86380 86390 1
515017 99515017 1001 86380 86390 1
515632 99515632 1001 86380 86390 1
515432 99515432 1001 86380 86390 1
515139 99515139 1001 86380 86390 1
515724 99515724 1001 86380 86390 1
515730 99515730 1001 86380 86390 1
515847 99515847 1001 86380 86390 1
516431 99516431 1001 86380 86390 1
516037 99516037 1001 86380 86390 1
516520 99516520 1001 86380 86390 1
516534 99516534 1001 86380 86390 1
516686 99516686 1001 86380 86390 1
516661 99516661 1001 86380 86390 1
516978 99516978 1001 86380 86390 1
516991 99516991 1001 86380 86390 1
516995 99516995 1001 86380 86390 1
516960 99516960 1001 86380 86390 1
517051 99517051 1001 86380 86390 1
516741 99516741 1001 86380 86390 1
517466 99517466 1001 86380 86390 1
517523 99517523 1001 86380 86390 1
517368 99517368 1001 86380 86390 1
518135 99518135 1001 86380 86390 1
517803 99517803 1001 86380 86390 1
517871 99517871 1001 86380 86390 1
518871 99518871 1001 86380 86390 1
518575 99518575 1001 86380 86390 1
519109 99519109 1001 86380 86390 1
519691 99519691 1001 86380 86390 1
519446 99519446 1001 86380 86390 1
519577 99519577 1001 86380 86390 1
519981 99519981 1001 86380 86390 1
520538 99520538 1001 86380 86390 1
520469 99520469 1001 86380 86390 1
520562 99520562 1001 86380 86390 1
520188 99520188 1001 86380 86390 1
520189 99520189 1001 86380 86390 1
520721 99520721 1001 86380 86390 1
520792 99520792 1001 86380 86390 1
521309 99521309 1001 86380 86390 1
521387 99521387 1001 86380 86390 1
521190 99521190 1001 86380 86390 1
521191 99521191 1001 86380 86390 1
521091 99521091 1001 86380 86390 1
521014 99521014 1001 86380 86390 1
521029 99521029 1001 86380 86390 1
520861 99520861 1001 86380 86390 1
520879 99520879 1001 86380 86390 1
521513 99521513 1001 86380 86390 1
521631 99521631 1001 86380 86390 1
522280 99522280 1001 86380 86390 1
522288 99522288 1001 86380 86390 1
522070 99522070 1001 86380 86390 1
522071 99522071 1001 86380 86390 1
522378 99522378 1001 86380 86390 1
522301 99522301 1001 86380 86390 1
523104 99523104 1001 86380 86390 1
522767 99522767 1001 86380 86390 1
522795 99522795 1001 86380 86390 1
522718 99522718 1001 86380 86390 1
522631 99522631 1001 86380 86390 1
523823 99523823 1001 86380 86390 1
524706 99524706 1001 86380 86390 1
524746 99524746 1001 86380 86390 1
524431 99524431 1001 86380 86390 1
524811 99524811 1001 86380 86390 1
524800 99524800 1001 86380 86390 1
524818 99524818 1001 86380 86390 1
525580 99525580 1001 86380 86390 1
525586 99525586 1001 86380 86390 1
525441 99525441 1001 86380 86390 1
525277 99525277 1001 86380 86390 1
525384 99525384 1001 86380 86390 1
525051 99525051 1001 86380 86390 1
525092 99525092 1001 86380 86390 1
525756 99525756 1001 86380 86390 1
525760 99525760 1001 86380 86390 1
526392 99526392 1001 86380 86390 1
526273 99526273 1001 86380 86390 1
525865 99525865 1001 86380 86390 1
526606 99526606 1001 86380 86390 1
527095 99527095 1001 86380 86390 1
527092 99527092 1001 86380 86390 1
526953 99526953 1001 86380 86390 1
526993 99526993 1001 86380 86390 1
526929 99526929 1001 86380 86390 1
527037 99527037 1001 86380 86390 1
526921 99526921 1001 86380 86390 1
527025 99527025 1001 86380 86390 1
526771 99526771 1001 86380 86390 1
526681 99526681 1001 86380 86390 1
526772 99526772 1001 86380 86390 1
526760 99526760 1001 86380 86390 1
526702 99526702 1001 86380 86390 1
527962 99527962 1001 86380 86390 1
528004 99528004 1001 86380 86390 1
527904 99527904 1001 86380 86390 1
527943 99527943 1001 86380 86390 1
527678 99527678 1001 86380 86390 1
527809 99527809 1001 86380 86390 1
527842 99527842 1001 86380 86390 1
527459 99527459 1001 86380 86390 1
528632 99528632 1001 86380 86390 1
528535 99528535 1001 86380 86390 1
528680 99528680 1001 86380 86390 1
529018 99529018 1001 86380 86390 1
528987 99528987 1001 86380 86390 1
529587 99529587 1001 86380 86390 1
529655 99529655 1001 86380 86390 1
529609 99529609 1001 86380 86390 1
529368 99529368 1001 86380 86390 1
529327 99529327 1001 86380 86390 1
529167 99529167 1001 86380 86390 1
530312 99530312 1001 86380 86390 1
530145 99530145 1001 86380 86390 1
530205 99530205 1001 86380 86390 1
530680 99530680 1001 86380 86390 1
530616 99530616 1001 86380 86390 1
530567 99530567 1001 86380 86390 1
530608 99530608 1001 86380 86390 1
530712 99530712 1001 86380 86390 1
530597 99530597 1001 86380 86390 1
531186 99531186 1001 86380 86390 1
531117 99531117 1001 86380 86390 1
530956 99530956 1001 86380 86390 1
531384 99531384 1001 86380 86390 1
532084 99532084 1001 86380 86390 1
532047 99532047 1001 86380 86390 1
531974 99531974 1001 86380 86390 1
531821 99531821 1001 86380 86390 1
531964 99531964 1001 86380 86390 1
531747 99531747 1001 86380 86390 1
531790 99531790 1001 86380 86390 1
531687 99531687 1001 86380 86390 1
532244 99532244 1001 86380 86390 1
532315 99532315 1001 86380 86390 1
532848 99532848 1001 86380 86390 1
532992 99532992 1001 86380 86390 1
532688 99532688 1001 86380 86390 1
532655 99532655 1001 86380 86390 1
532523 99532523 1001 86380 86390 1
532526 99532526 1001 86380 86390 1
533198 99533198 1001 86380 86390 1
533134 99533134 1001 86380 86390 1
533137 99533137 1001 86380 86390 1
533140 99533140 1001 86380 86390 1
533131 99533131 1001 86380 86390 1
533595 99533595 1001 86380 86390 1
533622 99533622 1001 86380 86390 1
533331 99533331 1001 86380 86390 1
533946 99533946 1001 86380 86390 1
534557 99534557 1001 86380 86390 1
534558 99534558 1001 86380 86390 1
534509 99534509 1001 86380 86390 1
534642 99534642 1001 86380 86390 1
534489 99534489 1001 86380 86390 1
534678 99534678 1001 86380 86390 1
534443 99534443 1001 86380 86390 1
534163 99534163 1001 86380 86390 1
534127 99534127 1001 86380 86390 1
534782 99534782 1001 86380 86390 1
535446 99535446 1001 86380 86390 1
535194 99535194 1001 86380 86390 1
535170 99535170 1001 86380 86390 1
534972 99534972 1001 86380 86390 1
534936 99534936 1001 86380 86390 1
534975 99534975 1001 86380 86390 1
534963 99534963 1001 86380 86390 1
535543 99535543 1001 86380 86390 1
536237 99536237 1001 86380 86390 1
536053 99536053 1001 86380 86390 1
536123 99536123 1001 86380 86390 1
535902 99535902 1001 86380 86390 1
536379 99536379 1001 86380 86390 1
536392 99536392 1001 86380 86390 1
536485 99536485 1001 86380 86390 1
537002 99537002 1001 86380 86390 1
537028 99537028 1001 86380 86390 1
536843 99536843 1001 86380 86390 1
537362 99537362 1001 86380 86390 1
537810 99537810 1001 86380 86390 1
537815 99537815 1001 86380 86390 1
537593 99537593 1001 86380 86390 1
537454 99537454 1001 86380 86390 1
538173 99538173 1001 86380 86390 1
538641 99538641 1001 86380 86390 1
538800 99538800 1001 86380 86390 1
538522 99538522 1001 86380 86390 1
538299 99538299 1001 86380 86390 1
538953 99538953 1001 86380 86390 1
539640 99539640 1001 86380 86390 1
539506 99539506 1001 86380 86390 1
539455 99539455 1001 86380 86390 1
539600 99539600 1001 86380 86390 1
539371 99539371 1001 86380 86390 1
539297 99539297 1001 86380 86390 1
539205 99539205 1001 86380 86390 1
539682 99539682 1001 86380 86390 1
539648 99539648 1001 86380 86390 1
540439 99540439 1001 86380 86390 1
540358 99540358 1001 86380 86390 1
540168 99540168 1001 86380 86390 1
539869 99539869 1001 86380 86390 1
541184 99541184 1001 86380 86390 1
541276 99541276 1001 86380 86390 1
541099 99541099 1001 86380 86390 1
540890 99540890 1001 86380 86390 1
540823 99540823 1001 86380 86390 1
541373 99541373 1001 86380 86390 1
542056 99542056 1001 86380 86390 1
542023 99542023 1001 86380 86390 1
541923 99541923 1001 86380 86390 1
541576 99541576 1001 86380 86390 1
541642 99541642 1001 86380 86390 1
541630 99541630 1001 86380 86390 1
541567 99541567 1001 86380 86390 1
542152 99542152 1001 86380 86390 1
542295 99542295 1001 86380 86390 1
542920 99542920 1001 86380 86390 1
542790 99542790 1001 86380 86390 1
542740 99542740 1001 86380 86390 1
542637 99542637 1001 86380 86390 1
542616 99542616 1001 86380 86390 1
542334 99542334 1001 86380 86390 1
542529 99542529 1001 86380 86390 1
542452 99542452 1001 86380 86390 1
543406 99543406 1001 86380 86390 1
543445 99543445 1001 86380 86390 1
543230 99543230 1001 86380 86390 1
543289 99543289 1001 86380 86390 1
543781 99543781 1001 86380 86390 1
543931 99543931 1001 86380 86390 1
543815 99543815 1001 86380 86390 1
543845 99543845 1001 86380 86390 1
544462 99544462 1001 86380 86390 1
544368 99544368 1001 86380 86390 1
544214 99544214 1001 86380 86390 1
544219 99544219 1001 86380 86390 1
544034 99544034 1001 86380 86390 1
544062 99544062 1001 86380 86390 1
401158 372 1001 66300 66717 1
513873 974 1002 26561 33937 1
400698 99400698 1001 86380 86390 1
403432 99403432 1001 86380 86390 1
403497 99403497 1001 86380 86390 1
403509 99403509 1001 86380 86390 1
403557 99403557 1001 86380 86390 1
403845 99403845 1001 86380 86390 1
404330 99404330 1001 86380 86390 1
404822 99404822 1001 86380 86390 1
404825 99404825 1001 86380 86390 1
405170 99405170 1001 86380 86390 1
405821 99405821 1001 86380 86390 1
406017 99406017 1001 86380 86390 1
406154 99406154 1001 86380 86390 1
406260 99406260 1001 86380 86390 1
406212 99406212 1001 86380 86390 1
406354 99406354 1001 86380 86390 1
406695 99406695 1001 86380 86390 1
406801 99406801 1001 86380 86390 1
406738 99406738 1001 86380 86390 1
407302 99407302 1001 86380 86390 1
407366 99407366 1001 86380 86390 1
407809 99407809 1001 86380 86390 1
407815 99407815 1001 86380 86390 1
408285 99408285 1001 86380 86390 1
409075 99409075 1001 86380 86390 1
409776 99409776 1001 86380 86390 1
409696 99409696 1001 86380 86390 1
410076 99410076 1001 86380 86390 1
410144 99410144 1001 86380 86390 1
410272 99410272 1001 86380 86390 1
410768 99410768 1001 86380 86390 1
411336 99411336 1001 86380 86390 1
411709 99411709 1001 86380 86390 1
411825 99411825 1001 86380 86390 1
411860 99411860 1001 86380 86390 1
413645 99413645 1001 86380 86390 1
413655 99413655 1001 86380 86390 1
413186 99413186 1001 86380 86390 1
413244 99413244 1001 86380 86390 1
412799 99412799 1001 86380 86390 1
412723 99412723 1001 86380 86390 1
414064 99414064 1001 86380 86390 1
413942 99413942 1001 86380 86390 1
415057 99415057 1001 86380 86390 1
414943 99414943 1001 86380 86390 1
414801 99414801 1001 86380 86390 1
414529 99414529 1001 86380 86390 1
414240 99414240 1001 86380 86390 1
415330 99415330 1001 86380 86390 1
416736 99416736 1001 86380 86390 1
416679 99416679 1001 86380 86390 1
416795 99416795 1001 86380 86390 1
416874 99416874 1001 86380 86390 1
416232 99416232 1001 86380 86390 1
416501 99416501 1001 86380 86390 1
415918 99415918 1001 86380 86390 1
415819 99415819 1001 86380 86390 1
415823 99415823 1001 86380 86390 1
417223 99417223 1001 86380 86390 1
418555 99418555 1001 86380 86390 1
418773 99418773 1001 86380 86390 1
418791 99418791 1001 86380 86390 1
418139 99418139 1001 86380 86390 1
418405 99418405 1001 86380 86390 1
417685 99417685 1001 86380 86390 1
418829 99418829 1001 86380 86390 1
418807 99418807 1001 86380 86390 1
420356 99420356 1001 86380 86390 1
420211 99420211 1001 86380 86390 1
419577 99419577 1001 86380 86390 1
419557 99419557 1001 86380 86390 1
421745 99421745 1001 86380 86390 1
422086 99422086 1001 86380 86390 1
420900 99420900 1001 86380 86390 1
421002 99421002 1001 86380 86390 1
421009 99421009 1001 86380 86390 1
422142 99422142 1001 86380 86390 1
422427 99422427 1001 86380 86390 1
423312 99423312 1001 86380 86390 1
423697 99423697 1001 86380 86390 1
423329 99423329 1001 86380 86390 1
423108 99423108 1001 86380 86390 1
423269 99423269 1001 86380 86390 1
422553 99422553 1001 86380 86390 1
422559 99422559 1001 86380 86390 1
422668 99422668 1001 86380 86390 1
423938 99423938 1001 86380 86390 1
425324 99425324 1001 86380 86390 1
424642 99424642 1001 86380 86390 1
424280 99424280 1001 86380 86390 1
425750 99425750 1001 86380 86390 1
426285 99426285 1001 86380 86390 1
425914 99425914 1001 86380 86390 1
427391 99427391 1001 86380 86390 1
428615 99428615 1001 86380 86390 1
428646 99428646 1001 86380 86390 1
428242 99428242 1001 86380 86390 1
428147 99428147 1001 86380 86390 1
427809 99427809 1001 86380 86390 1
428859 99428859 1001 86380 86390 1
429577 99429577 1001 86380 86390 1
429893 99429893 1001 86380 86390 1
429581 99429581 1001 86380 86390 1
429560 99429560 1001 86380 86390 1
430595 99430595 1001 86380 86390 1
430538 99430538 1001 86380 86390 1
431703 99431703 1001 86380 86390 1
431459 99431459 1001 86380 86390 1
431361 99431361 1001 86380 86390 1
431327 99431327 1001 86380 86390 1
431027 99431027 1001 86380 86390 1
431010 99431010 1001 86380 86390 1
431021 99431021 1001 86380 86390 1
432061 99432061 1001 86380 86390 1
432417 99432417 1001 86380 86390 1
432438 99432438 1001 86380 86390 1
432266 99432266 1001 86380 86390 1
433300 99433300 1001 86380 86390 1
433977 99433977 1001 86380 86390 1
435134 99435134 1001 86380 86390 1
435416 99435416 1001 86380 86390 1
434909 99434909 1001 86380 86390 1
434633 99434633 1001 86380 86390 1
434512 99434512 1001 86380 86390 1
435771 99435771 1001 86380 86390 1
436894 99436894 1001 86380 86390 1
437011 99437011 1001 86380 86390 1
436613 99436613 1001 86380 86390 1
300528 99300528 1001 86380 86390 1
300707 99300707 1001 86380 86390 1
300546 99300546 1001 86380 86390 1
300535 99300535 1001 86380 86390 1
300377 99300377 1001 86380 86390 1
300470 99300470 1001 86380 86390 1
300109 99300109 1001 86380 86390 1
300243 99300243 1001 86380 86390 1
300874 99300874 1001 86380 86390 1
301548 99301548 1001 86380 86390 1
301147 99301147 1001 86380 86390 1
301064 99301064 1001 86380 86390 1
301000 99301000 1001 86380 86390 1
301026 99301026 1001 86380 86390 1
301060 99301060 1001 86380 86390 1
301651 99301651 1001 86380 86390 1
301691 99301691 1001 86380 86390 1
302348 99302348 1001 86380 86390 1
302297 99302297 1001 86380 86390 1
301982 99301982 1001 86380 86390 1
302160 99302160 1001 86380 86390 1
301856 99301856 1001 86380 86390 1
301819 99301819 1001 86380 86390 1
301848 99301848 1001 86380 86390 1
302448 99302448 1001 86380 86390 1
302579 99302579 1001 86380 86390 1
302567 99302567 1001 86380 86390 1
303169 99303169 1001 86380 86390 1
303045 99303045 1001 86380 86390 1
303110 99303110 1001 86380 86390 1
302818 99302818 1001 86380 86390 1
302679 99302679 1001 86380 86390 1
302604 99302604 1001 86380 86390 1
302708 99302708 1001 86380 86390 1
302789 99302789 1001 86380 86390 1
303309 99303309 1001 86380 86390 1
303376 99303376 1001 86380 86390 1
303905 99303905 1001 86380 86390 1
303869 99303869 1001 86380 86390 1
303914 99303914 1001 86380 86390 1
303928 99303928 1001 86380 86390 1
303700 99303700 1001 86380 86390 1
303796 99303796 1001 86380 86390 1
303813 99303813 1001 86380 86390 1
303434 99303434 1001 86380 86390 1
304184 99304184 1001 86380 86390 1
304744 99304744 1001 86380 86390 1
304659 99304659 1001 86380 86390 1
304847 99304847 1001 86380 86390 1
304767 99304767 1001 86380 86390 1
304576 99304576 1001 86380 86390 1
304460 99304460 1001 86380 86390 1
304264 99304264 1001 86380 86390 1
304934 99304934 1001 86380 86390 1
305025 99305025 1001 86380 86390 1
304915 99304915 1001 86380 86390 1
305020 99305020 1001 86380 86390 1
305034 99305034 1001 86380 86390 1
304879 99304879 1001 86380 86390 1
305402 99305402 1001 86380 86390 1
305468 99305468 1001 86380 86390 1
305414 99305414 1001 86380 86390 1
305233 99305233 1001 86380 86390 1
305150 99305150 1001 86380 86390 1
305073 99305073 1001 86380 86390 1
305191 99305191 1001 86380 86390 1
500077 99500077 1001 86380 86390 1
500186 99500186 1001 86380 86390 1
500415 99500415 1001 86380 86390 1
500445 99500445 1001 86380 86390 1
500604 99500604 1001 86380 86390 1
500234 99500234 1001 86380 86390 1
500200 99500200 1001 86380 86390 1
500291 99500291 1001 86380 86390 1
501000 99501000 1001 86380 86390 1
500963 99500963 1001 86380 86390 1
501002 99501002 1001 86380 86390 1
501636 99501636 1001 86380 86390 1
501047 99501047 1001 86380 86390 1
501023 99501023 1001 86380 86390 1
501769 99501769 1001 86380 86390 1
501822 99501822 1001 86380 86390 1
501693 99501693 1001 86380 86390 1
502313 99502313 1001 86380 86390 1
502275 99502275 1001 86380 86390 1
502330 99502330 1001 86380 86390 1
502413 99502413 1001 86380 86390 1
502553 99502553 1001 86380 86390 1
502516 99502516 1001 86380 86390 1
502498 99502498 1001 86380 86390 1
503089 99503089 1001 86380 86390 1
503185 99503185 1001 86380 86390 1
502896 99502896 1001 86380 86390 1
503042 99503042 1001 86380 86390 1
502672 99502672 1001 86380 86390 1
502806 99502806 1001 86380 86390 1
502716 99502716 1001 86380 86390 1
502690 99502690 1001 86380 86390 1
502811 99502811 1001 86380 86390 1
503458 99503458 1001 86380 86390 1
503355 99503355 1001 86380 86390 1
503383 99503383 1001 86380 86390 1
503466 99503466 1001 86380 86390 1
504041 99504041 1001 86380 86390 1
504023 99504023 1001 86380 86390 1
503902 99503902 1001 86380 86390 1
503773 99503773 1001 86380 86390 1
503753 99503753 1001 86380 86390 1
504320 99504320 1001 86380 86390 1
504670 99504670 1001 86380 86390 1
505692 99505692 1001 86380 86390 1
505507 99505507 1001 86380 86390 1
505337 99505337 1001 86380 86390 1
505239 99505239 1001 86380 86390 1
505957 99505957 1001 86380 86390 1
505776 99505776 1001 86380 86390 1
506486 99506486 1001 86380 86390 1
506557 99506557 1001 86380 86390 1
506330 99506330 1001 86380 86390 1
506338 99506338 1001 86380 86390 1
505982 99505982 1001 86380 86390 1
506636 99506636 1001 86380 86390 1
506708 99506708 1001 86380 86390 1
507389 99507389 1001 86380 86390 1
507011 99507011 1001 86380 86390 1
507039 99507039 1001 86380 86390 1
507200 99507200 1001 86380 86390 1
507032 99507032 1001 86380 86390 1
506922 99506922 1001 86380 86390 1
506821 99506821 1001 86380 86390 1
506864 99506864 1001 86380 86390 1
507433 99507433 1001 86380 86390 1
508154 99508154 1001 86380 86390 1
508078 99508078 1001 86380 86390 1
508092 99508092 1001 86380 86390 1
507933 99507933 1001 86380 86390 1
508429 99508429 1001 86380 86390 1
508276 99508276 1001 86380 86390 1
508334 99508334 1001 86380 86390 1
509053 99509053 1001 86380 86390 1
508980 99508980 1001 86380 86390 1
508891 99508891 1001 86380 86390 1
508970 99508970 1001 86380 86390 1
508727 99508727 1001 86380 86390 1
508704 99508704 1001 86380 86390 1
508738 99508738 1001 86380 86390 1
508468 99508468 1001 86380 86390 1
508653 99508653 1001 86380 86390 1
508581 99508581 1001 86380 86390 1
509219 99509219 1001 86380 86390 1
509716 99509716 1001 86380 86390 1
509520 99509520 1001 86380 86390 1
509985 99509985 1001 86380 86390 1
510050 99510050 1001 86380 86390 1
510012 99510012 1001 86380 86390 1
509936 99509936 1001 86380 86390 1
510528 99510528 1001 86380 86390 1
510325 99510325 1001 86380 86390 1
510200 99510200 1001 86380 86390 1
510150 99510150 1001 86380 86390 1
510782 99510782 1001 86380 86390 1
511522 99511522 1001 86380 86390 1
511540 99511540 1001 86380 86390 1
511486 99511486 1001 86380 86390 1
511146 99511146 1001 86380 86390 1
511079 99511079 1001 86380 86390 1
511072 99511072 1001 86380 86390 1
511744 99511744 1001 86380 86390 1
512090 99512090 1001 86380 86390 1
511793 99511793 1001 86380 86390 1
512531 99512531 1001 86380 86390 1
513060 99513060 1001 86380 86390 1
513125 99513125 1001 86380 86390 1
512889 99512889 1001 86380 86390 1
512881 99512881 1001 86380 86390 1
512933 99512933 1001 86380 86390 1
512986 99512986 1001 86380 86390 1
513254 99513254 1001 86380 86390 1
513221 99513221 1001 86380 86390 1
513212 99513212 1001 86380 86390 1
513787 99513787 1001 86380 86390 1
513646 99513646 1001 86380 86390 1
513626 99513626 1001 86380 86390 1
513733 99513733 1001 86380 86390 1
513747 99513747 1001 86380 86390 1
513568 99513568 1001 86380 86390 1
513531 99513531 1001 86380 86390 1
513589 99513589 1001 86380 86390 1
514034 99514034 1001 86380 86390 1
514824 99514824 1001 86380 86390 1
514808 99514808 1001 86380 86390 1
514695 99514695 1001 86380 86390 1
514583 99514583 1001 86380 86390 1
514482 99514482 1001 86380 86390 1
514423 99514423 1001 86380 86390 1
514995 99514995 1001 86380 86390 1
515647 99515647 1001 86380 86390 1
515650 99515650 1001 86380 86390 1
515600 99515600 1001 86380 86390 1
515669 99515669 1001 86380 86390 1
515489 99515489 1001 86380 86390 1
515439 99515439 1001 86380 86390 1
515302 99515302 1001 86380 86390 1
515295 99515295 1001 86380 86390 1
515438 99515438 1001 86380 86390 1
515093 99515093 1001 86380 86390 1
515833 99515833 1001 86380 86390 1
516410 99516410 1001 86380 86390 1
516327 99516327 1001 86380 86390 1
516151 99516151 1001 86380 86390 1
516126 99516126 1001 86380 86390 1
516246 99516246 1001 86380 86390 1
516187 99516187 1001 86380 86390 1
517237 99517237 1001 86380 86390 1
517121 99517121 1001 86380 86390 1
517049 99517049 1001 86380 86390 1
517856 99517856 1001 86380 86390 1
517899 99517899 1001 86380 86390 1
517810 99517810 1001 86380 86390 1
517662 99517662 1001 86380 86390 1
517694 99517694 1001 86380 86390 1
518295 99518295 1001 86380 86390 1
518962 99518962 1001 86380 86390 1
518906 99518906 1001 86380 86390 1
518739 99518739 1001 86380 86390 1
518688 99518688 1001 86380 86390 1
518478 99518478 1001 86380 86390 1
518572 99518572 1001 86380 86390 1
519680 99519680 1001 86380 86390 1
519670 99519670 1001 86380 86390 1
519471 99519471 1001 86380 86390 1
519388 99519388 1001 86380 86390 1
519367 99519367 1001 86380 86390 1
519980 99519980 1001 86380 86390 1
519945 99519945 1001 86380 86390 1
520216 99520216 1001 86380 86390 1
520742 99520742 1001 86380 86390 1
520756 99520756 1001 86380 86390 1
521162 99521162 1001 86380 86390 1
521042 99521042 1001 86380 86390 1
520995 99520995 1001 86380 86390 1
521632 99521632 1001 86380 86390 1
521569 99521569 1001 86380 86390 1
521637 99521637 1001 86380 86390 1
522102 99522102 1001 86380 86390 1
521751 99521751 1001 86380 86390 1
521706 99521706 1001 86380 86390 1
521799 99521799 1001 86380 86390 1
522344 99522344 1001 86380 86390 1
522422 99522422 1001 86380 86390 1
522300 99522300 1001 86380 86390 1
522916 99522916 1001 86380 86390 1
522970 99522970 1001 86380 86390 1
522585 99522585 1001 86380 86390 1
523260 99523260 1001 86380 86390 1
522498 99522498 1001 86380 86390 1
523244 99523244 1001 86380 86390 1
523830 99523830 1001 86380 86390 1
523760 99523760 1001 86380 86390 1
523905 99523905 1001 86380 86390 1
523512 99523512 1001 86380 86390 1
524015 99524015 1001 86380 86390 1
523953 99523953 1001 86380 86390 1
524628 99524628 1001 86380 86390 1
524538 99524538 1001 86380 86390 1
525325 99525325 1001 86380 86390 1
526232 99526232 1001 86380 86390 1
526241 99526241 1001 86380 86390 1
526216 99526216 1001 86380 86390 1
526113 99526113 1001 86380 86390 1
525950 99525950 1001 86380 86390 1
525939 99525939 1001 86380 86390 1
526625 99526625 1001 86380 86390 1
527059 99527059 1001 86380 86390 1
526978 99526978 1001 86380 86390 1
526785 99526785 1001 86380 86390 1
526814 99526814 1001 86380 86390 1
527428 99527428 1001 86380 86390 1
528011 99528011 1001 86380 86390 1
527942 99527942 1001 86380 86390 1
528010 99528010 1001 86380 86390 1
527652 99527652 1001 86380 86390 1
527486 99527486 1001 86380 86390 1
528245 99528245 1001 86380 86390 1
528235 99528235 1001 86380 86390 1
529093 99529093 1001 86380 86390 1
528981 99528981 1001 86380 86390 1
529034 99529034 1001 86380 86390 1
529541 99529541 1001 86380 86390 1
529386 99529386 1001 86380 86390 1
529441 99529441 1001 86380 86390 1
529125 99529125 1001 86380 86390 1
530512 99530512 1001 86380 86390 1
530336 99530336 1001 86380 86390 1
530316 99530316 1001 86380 86390 1
530227 99530227 1001 86380 86390 1
530037 99530037 1001 86380 86390 1
530725 99530725 1001 86380 86390 1
531347 99531347 1001 86380 86390 1
531174 99531174 1001 86380 86390 1
531048 99531048 1001 86380 86390 1
531017 99531017 1001 86380 86390 1
531485 99531485 1001 86380 86390 1
532109 99532109 1001 86380 86390 1
532162 99532162 1001 86380 86390 1
531966 99531966 1001 86380 86390 1
531980 99531980 1001 86380 86390 1
531736 99531736 1001 86380 86390 1
532969 99532969 1001 86380 86390 1
532657 99532657 1001 86380 86390 1
532480 99532480 1001 86380 86390 1
532415 99532415 1001 86380 86390 1
533178 99533178 1001 86380 86390 1
533666 99533666 1001 86380 86390 1
533812 99533812 1001 86380 86390 1
533536 99533536 1001 86380 86390 1
533604 99533604 1001 86380 86390 1
533300 99533300 1001 86380 86390 1
533871 99533871 1001 86380 86390 1
533969 99533969 1001 86380 86390 1
533958 99533958 1001 86380 86390 1
534538 99534538 1001 86380 86390 1
534450 99534450 1001 86380 86390 1
534795 99534795 1001 86380 86390 1
535413 99535413 1001 86380 86390 1
535293 99535293 1001 86380 86390 1
535255 99535255 1001 86380 86390 1
535154 99535154 1001 86380 86390 1
535047 99535047 1001 86380 86390 1
535093 99535093 1001 86380 86390 1
535598 99535598 1001 86380 86390 1
536287 99536287 1001 86380 86390 1
536180 99536180 1001 86380 86390 1
536194 99536194 1001 86380 86390 1
535803 99535803 1001 86380 86390 1
536404 99536404 1001 86380 86390 1
536484 99536484 1001 86380 86390 1
537039 99537039 1001 86380 86390 1
536913 99536913 1001 86380 86390 1
537328 99537328 1001 86380 86390 1
537330 99537330 1001 86380 86390 1
537656 99537656 1001 86380 86390 1
537622 99537622 1001 86380 86390 1
537688 99537688 1001 86380 86390 1
538638 99538638 1001 86380 86390 1
538670 99538670 1001 86380 86390 1
538408 99538408 1001 86380 86390 1
538421 99538421 1001 86380 86390 1
538264 99538264 1001 86380 86390 1
538230 99538230 1001 86380 86390 1
539577 99539577 1001 86380 86390 1
539603 99539603 1001 86380 86390 1
539621 99539621 1001 86380 86390 1
539589 99539589 1001 86380 86390 1
539151 99539151 1001 86380 86390 1
539193 99539193 1001 86380 86390 1
539685 99539685 1001 86380 86390 1
539805 99539805 1001 86380 86390 1
540380 99540380 1001 86380 86390 1
540444 99540444 1001 86380 86390 1
540120 99540120 1001 86380 86390 1
540129 99540129 1001 86380 86390 1
540047 99540047 1001 86380 86390 1
539936 99539936 1001 86380 86390 1
540503 99540503 1001 86380 86390 1
540643 99540643 1001 86380 86390 1
540670 99540670 1001 86380 86390 1
541180 99541180 1001 86380 86390 1
540727 99540727 1001 86380 86390 1
540819 99540819 1001 86380 86390 1
540822 99540822 1001 86380 86390 1
540709 99540709 1001 86380 86390 1
541490 99541490 1001 86380 86390 1
541348 99541348 1001 86380 86390 1
542085 99542085 1001 86380 86390 1
542035 99542035 1001 86380 86390 1
541554 99541554 1001 86380 86390 1
541569 99541569 1001 86380 86390 1
542229 99542229 1001 86380 86390 1
542785 99542785 1001 86380 86390 1
542636 99542636 1001 86380 86390 1
542550 99542550 1001 86380 86390 1
542657 99542657 1001 86380 86390 1
542501 99542501 1001 86380 86390 1
542345 99542345 1001 86380 86390 1
542373 99542373 1001 86380 86390 1
542977 99542977 1001 86380 86390 1
543570 99543570 1001 86380 86390 1
543719 99543719 1001 86380 86390 1
543531 99543531 1001 86380 86390 1
543189 99543189 1001 86380 86390 1
544405 99544405 1001 86380 86390 1
544541 99544541 1001 86380 86390 1
544327 99544327 1001 86380 86390 1
544330 99544330 1001 86380 86390 1
544306 99544306 1001 86380 86390 1
544193 99544193 1001 86380 86390 1
511163 991 1002 44622 44848 1
516705 999 1002 47550 57382 1
400251 99400251 1001 86380 86390 1
400648 99400648 1001 86380 86390 1
400852 99400852 1001 86380 86390 1
401154 99401154 1001 86380 86390 1
401701 99401701 1001 86380 86390 1
401892 99401892 1001 86380 86390 1
402020 99402020 1001 86380 86390 1
402053 99402053 1001 86380 86390 1
402279 99402279 1001 86380 86390 1
402580 99402580 1001 86380 86390 1
402564 99402564 1001 86380 86390 1
402759 99402759 1001 86380 86390 1
402911 99402911 1001 86380 86390 1
403679 99403679 1001 86380 86390 1
404041 99404041 1001 86380 86390 1
404018 99404018 1001 86380 86390 1
404296 99404296 1001 86380 86390 1
404653 99404653 1001 86380 86390 1
404759 99404759 1001 86380 86390 1
404826 99404826 1001 86380 86390 1
405951 99405951 1001 86380 86390 1
405930 99405930 1001 86380 86390 1
406061 99406061 1001 86380 86390 1
406313 99406313 1001 86380 86390 1
408571 99408571 1001 86380 86390 1
408672 99408672 1001 86380 86390 1
408815 99408815 1001 86380 86390 1
408977 99408977 1001 86380 86390 1
409235 99409235 1001 86380 86390 1
409630 99409630 1001 86380 86390 1
409940 99409940 1001 86380 86390 1
409948 99409948 1001 86380 86390 1
410058 99410058 1001 86380 86390 1
410150 99410150 1001 86380 86390 1
410122 99410122 1001 86380 86390 1
410308 99410308 1001 86380 86390 1
410463 99410463 1001 86380 86390 1
410722 99410722 1001 86380 86390 1
410804 99410804 1001 86380 86390 1
411216 99411216 1001 86380 86390 1
411217 99411217 1001 86380 86390 1
411398 99411398 1001 86380 86390 1
411793 99411793 1001 86380 86390 1
411846 99411846 1001 86380 86390 1
411975 99411975 1001 86380 86390 1
412265 99412265 1001 86380 86390 1
412424 99412424 1001 86380 86390 1
412940 99412940 1001 86380 86390 1
412588 99412588 1001 86380 86390 1
412683 99412683 1001 86380 86390 1
412659 99412659 1001 86380 86390 1
415141 99415141 1001 86380 86390 1
415155 99415155 1001 86380 86390 1
415303 99415303 1001 86380 86390 1
414655 99414655 1001 86380 86390 1
414643 99414643 1001 86380 86390 1
415724 99415724 1001 86380 86390 1
415835 99415835 1001 86380 86390 1
416099 99416099 1001 86380 86390 1
417117 99417117 1001 86380 86390 1
417008 99417008 1001 86380 86390 1
417478 99417478 1001 86380 86390 1
417604 99417604 1001 86380 86390 1
418638 99418638 1001 86380 86390 1
418683 99418683 1001 86380 86390 1
418668 99418668 1001 86380 86390 1
418087 99418087 1001 86380 86390 1
418063 99418063 1001 86380 86390 1
418064 99418064 1001 86380 86390 1
418430 99418430 1001 86380 86390 1
417770 99417770 1001 86380 86390 1
417745 99417745 1001 86380 86390 1
418939 99418939 1001 86380 86390 1
418959 99418959 1001 86380 86390 1
418805 99418805 1001 86380 86390 1
419008 99419008 1001 86380 86390 1
419125 99419125 1001 86380 86390 1
418927 99418927 1001 86380 86390 1
420079 99420079 1001 86380 86390 1
420158 99420158 1001 86380 86390 1
419770 99419770 1001 86380 86390 1
419725 99419725 1001 86380 86390 1
419677 99419677 1001 86380 86390 1
419685 99419685 1001 86380 86390 1
419450 99419450 1001 86380 86390 1
419558 99419558 1001 86380 86390 1
420603 99420603 1001 86380 86390 1
420554 99420554 1001 86380 86390 1
421712 99421712 1001 86380 86390 1
421763 99421763 1001 86380 86390 1
421702 99421702 1001 86380 86390 1
421810 99421810 1001 86380 86390 1
421561 99421561 1001 86380 86390 1
420965 99420965 1001 86380 86390 1
422151 99422151 1001 86380 86390 1
422448 99422448 1001 86380 86390 1
422208 99422208 1001 86380 86390 1
422430 99422430 1001 86380 86390 1
422967 99422967 1001 86380 86390 1
423239 99423239 1001 86380 86390 1
423286 99423286 1001 86380 86390 1
422660 99422660 1001 86380 86390 1
422548 99422548 1001 86380 86390 1
423878 99423878 1001 86380 86390 1
424658 99424658 1001 86380 86390 1
425802 99425802 1001 86380 86390 1
425480 99425480 1001 86380 86390 1
425391 99425391 1001 86380 86390 1
426873 99426873 1001 86380 86390 1
426960 99426960 1001 86380 86390 1
426371 99426371 1001 86380 86390 1
427456 99427456 1001 86380 86390 1
427372 99427372 1001 86380 86390 1
427239 99427239 1001 86380 86390 1
427321 99427321 1001 86380 86390 1
428184 99428184 1001 86380 86390 1
428269 99428269 1001 86380 86390 1
427757 99427757 1001 86380 86390 1
427692 99427692 1001 86380 86390 1
427572 99427572 1001 86380 86390 1
429039 99429039 1001 86380 86390 1
430375 99430375 1001 86380 86390 1
429999 99429999 1001 86380 86390 1
430001 99430001 1001 86380 86390 1
429908 99429908 1001 86380 86390 1
429721 99429721 1001 86380 86390 1
429891 99429891 1001 86380 86390 1
429705 99429705 1001 86380 86390 1
431868 99431868 1001 86380 86390 1
431688 99431688 1001 86380 86390 1
431549 99431549 1001 86380 86390 1
430851 99430851 1001 86380 86390 1
430926 99430926 1001 86380 86390 1
430992 99430992 1001 86380 86390 1
432426 99432426 1001 86380 86390 1
433489 99433489 1001 86380 86390 1
433623 99433623 1001 86380 86390 1
432945 99432945 1001 86380 86390 1
432665 99432665 1001 86380 86390 1
435138 99435138 1001 86380 86390 1
435100 99435100 1001 86380 86390 1
434516 99434516 1001 86380 86390 1
435577 99435577 1001 86380 86390 1
437143 99437143 1001 86380 86390 1
436423 99436423 1001 86380 86390 1
436488 99436488 1001 86380 86390 1
435951 99435951 1001 86380 86390 1
436168 99436168 1001 86380 86390 1
300107 99300107 1001 86380 86390 1
300550 99300550 1001 86380 86390 1
300659 99300659 1001 86380 86390 1
300717 99300717 1001 86380 86390 1
300466 99300466 1001 86380 86390 1
300224 99300224 1001 86380 86390 1
300882 99300882 1001 86380 86390 1
300903 99300903 1001 86380 86390 1
300879 99300879 1001 86380 86390 1
301170 99301170 1001 86380 86390 1
301165 99301165 1001 86380 86390 1
301014 99301014 1001 86380 86390 1
301125 99301125 1001 86380 86390 1
302320 99302320 1001 86380 86390 1
302236 99302236 1001 86380 86390 1
302329 99302329 1001 86380 86390 1
302151 99302151 1001 86380 86390 1
302494 99302494 1001 86380 86390 1
302507 99302507 1001 86380 86390 1
302902 99302902 1001 86380 86390 1
302864 99302864 1001 86380 86390 1
302625 99302625 1001 86380 86390 1
302627 99302627 1001 86380 86390 1
302795 99302795 1001 86380 86390 1
303964 99303964 1001 86380 86390 1
303793 99303793 1001 86380 86390 1
303679 99303679 1001 86380 86390 1
303697 99303697 1001 86380 86390 1
303749 99303749 1001 86380 86390 1
303520 99303520 1001 86380 86390 1
304189 99304189 1001 86380 86390 1
304196 99304196 1001 86380 86390 1
304538 99304538 1001 86380 86390 1
304452 99304452 1001 86380 86390 1
304466 99304466 1001 86380 86390 1
304622 99304622 1001 86380 86390 1
304262 99304262 1001 86380 86390 1
304953 99304953 1001 86380 86390 1
305044 99305044 1001 86380 86390 1
304904 99304904 1001 86380 86390 1
305652 99305652 1001 86380 86390 1
305377 99305377 1001 86380 86390 1
305335 99305335 1001 86380 86390 1
305265 99305265 1001 86380 86390 1
305100 99305100 1001 86380 86390 1
500166 99500166 1001 86380 86390 1
500147 99500147 1001 86380 86390 1
500083 99500083 1001 86380 86390 1
500614 99500614 1001 86380 86390 1
500517 99500517 1001 86380 86390 1
500512 99500512 1001 86380 86390 1
500490 99500490 1001 86380 86390 1
500290 99500290 1001 86380 86390 1
500839 99500839 1001 86380 86390 1
500937 99500937 1001 86380 86390 1
501638 99501638 1001 86380 86390 1
501486 99501486 1001 86380 86390 1
501538 99501538 1001 86380 86390 1
501360 99501360 1001 86380 86390 1
501257 99501257 1001 86380 86390 1
501658 99501658 1001 86380 86390 1
502056 99502056 1001 86380 86390 1
501945 99501945 1001 86380 86390 1
502647 99502647 1001 86380 86390 1
502577 99502577 1001 86380 86390 1
502474 99502474 1001 86380 86390 1
503168 99503168 1001 86380 86390 1
503060 99503060 1001 86380 86390 1
502927 99502927 1001 86380 86390 1
503069 99503069 1001 86380 86390 1
502778 99502778 1001 86380 86390 1
503445 99503445 1001 86380 86390 1
504051 99504051 1001 86380 86390 1
503770 99503770 1001 86380 86390 1
503732 99503732 1001 86380 86390 1
503627 99503627 1001 86380 86390 1
504227 99504227 1001 86380 86390 1
504899 99504899 1001 86380 86390 1
504662 99504662 1001 86380 86390 1
505038 99505038 1001 86380 86390 1
505690 99505690 1001 86380 86390 1
505491 99505491 1001 86380 86390 1
505378 99505378 1001 86380 86390 1
505486 99505486 1001 86380 86390 1
505824 99505824 1001 86380 86390 1
506444 99506444 1001 86380 86390 1
506235 99506235 1001 86380 86390 1
506225 99506225 1001 86380 86390 1
506057 99506057 1001 86380 86390 1
506038 99506038 1001 86380 86390 1
506701 99506701 1001 86380 86390 1
507272 99507272 1001 86380 86390 1
507288 99507288 1001 86380 86390 1
507063 99507063 1001 86380 86390 1
506843 99506843 1001 86380 86390 1
506924 99506924 1001 86380 86390 1
506937 99506937 1001 86380 86390 1
506976 99506976 1001 86380 86390 1
507423 99507423 1001 86380 86390 1
508212 99508212 1001 86380 86390 1
507868 99507868 1001 86380 86390 1
507831 99507831 1001 86380 86390 1
507807 99507807 1001 86380 86390 1
508416 99508416 1001 86380 86390 1
508439 99508439 1001 86380 86390 1
508789 99508789 1001 86380 86390 1
508576 99508576 1001 86380 86390 1
508454 99508454 1001 86380 86390 1
509812 99509812 1001 86380 86390 1
509703 99509703 1001 86380 86390 1
509696 99509696 1001 86380 86390 1
509658 99509658 1001 86380 86390 1
509416 99509416 1001 86380 86390 1
509484 99509484 1001 86380 86390 1
509907 99509907 1001 86380 86390 1
510026 99510026 1001 86380 86390 1
510705 99510705 1001 86380 86390 1
510147 99510147 1001 86380 86390 1
510252 99510252 1001 86380 86390 1
510914 99510914 1001 86380 86390 1
510761 99510761 1001 86380 86390 1
511351 99511351 1001 86380 86390 1
511395 99511395 1001 86380 86390 1
511693 99511693 1001 86380 86390 1
511683 99511683 1001 86380 86390 1
511608 99511608 1001 86380 86390 1
511666 99511666 1001 86380 86390 1
512361 99512361 1001 86380 86390 1
512000 99512000 1001 86380 86390 1
511902 99511902 1001 86380 86390 1
511916 99511916 1001 86380 86390 1
511794 99511794 1001 86380 86390 1
512441 99512441 1001 86380 86390 1
512987 99512987 1001 86380 86390 1
512790 99512790 1001 86380 86390 1
513218 99513218 1001 86380 86390 1
513248 99513248 1001 86380 86390 1
513395 99513395 1001 86380 86390 1
513956 99513956 1001 86380 86390 1
513983 99513983 1001 86380 86390 1
513480 99513480 1001 86380 86390 1
514114 99514114 1001 86380 86390 1
514128 99514128 1001 86380 86390 1
514810 99514810 1001 86380 86390 1
514653 99514653 1001 86380 86390 1
514512 99514512 1001 86380 86390 1
514551 99514551 1001 86380 86390 1
514527 99514527 1001 86380 86390 1
514922 99514922 1001 86380 86390 1
515041 99515041 1001 86380 86390 1
515512 99515512 1001 86380 86390 1
515488 99515488 1001 86380 86390 1
515554 99515554 1001 86380 86390 1
515156 99515156 1001 86380 86390 1
515767 99515767 1001 86380 86390 1
516341 99516341 1001 86380 86390 1
516278 99516278 1001 86380 86390 1
516167 99516167 1001 86380 86390 1
516186 99516186 1001 86380 86390 1
515935 99515935 1001 86380 86390 1
516616 99516616 1001 86380 86390 1
516634 99516634 1001 86380 86390 1
517137 99517137 1001 86380 86390 1
517176 99517176 1001 86380 86390 1
517151 99517151 1001 86380 86390 1
517142 99517142 1001 86380 86390 1
516956 99516956 1001 86380 86390 1
516875 99516875 1001 86380 86390 1
516787 99516787 1001 86380 86390 1
516854 99516854 1001 86380 86390 1
517398 99517398 1001 86380 86390 1
517469 99517469 1001 86380 86390 1
517446 99517446 1001 86380 86390 1
517981 99517981 1001 86380 86390 1
517776 99517776 1001 86380 86390 1
517657 99517657 1001 86380 86390 1
518353 99518353 1001 86380 86390 1
518268 99518268 1001 86380 86390 1
518334 99518334 1001 86380 86390 1
518847 99518847 1001 86380 86390 1
518886 99518886 1001 86380 86390 1
518828 99518828 1001 86380 86390 1
518663 99518663 1001 86380 86390 1
518741 99518741 1001 86380 86390 1
518532 99518532 1001 86380 86390 1
518571 99518571 1001 86380 86390 1
519479 99519479 1001 86380 86390 1
519573 99519573 1001 86380 86390 1
519340 99519340 1001 86380 86390 1
520513 99520513 1001 86380 86390 1
520475 99520475 1001 86380 86390 1
520592 99520592 1001 86380 86390 1
520614 99520614 1001 86380 86390 1
520415 99520415 1001 86380 86390 1
520315 99520315 1001 86380 86390 1
521364 99521364 1001 86380 86390 1
521327 99521327 1001 86380 86390 1
521247 99521247 1001 86380 86390 1
521260 99521260 1001 86380 86390 1
521530 99521530 1001 86380 86390 1
522150 99522150 1001 86380 86390 1
521998 99521998 1001 86380 86390 1
522060 99522060 1001 86380 86390 1
521778 99521778 1001 86380 86390 1
521786 99521786 1001 86380 86390 1
522414 99522414 1001 86380 86390 1
522984 99522984 1001 86380 86390 1
523075 99523075 1001 86380 86390 1
523040 99523040 1001 86380 86390 1
523079 99523079 1001 86380 86390 1
522771 99522771 1001 86380 86390 1
522555 99522555 1001 86380 86390 1
523160 99523160 1001 86380 86390 1
523559 99523559 1001 86380 86390 1
523702 99523702 1001 86380 86390 1
523531 99523531 1001 86380 86390 1
523499 99523499 1001 86380 86390 1
523956 99523956 1001 86380 86390 1
524050 99524050 1001 86380 86390 1
524093 99524093 1001 86380 86390 1
523951 99523951 1001 86380 86390 1
524095 99524095 1001 86380 86390 1
523954 99523954 1001 86380 86390 1
524655 99524655 1001 86380 86390 1
524647 99524647 1001 86380 86390 1
524640 99524640 1001 86380 86390 1
524264 99524264 1001 86380 86390 1
524252 99524252 1001 86380 86390 1
524876 99524876 1001 86380 86390 1
525290 99525290 1001 86380 86390 1
525268 99525268 1001 86380 86390 1
526272 99526272 1001 86380 86390 1
526401 99526401 1001 86380 86390 1
526405 99526405 1001 86380 86390 1
526268 99526268 1001 86380 86390 1
526129 99526129 1001 86380 86390 1
527047 99527047 1001 86380 86390 1
527205 99527205 1001 86380 86390 1
527103 99527103 1001 86380 86390 1
526852 99526852 1001 86380 86390 1
526869 99526869 1001 86380 86390 1
526669 99526669 1001 86380 86390 1
526658 99526658 1001 86380 86390 1
526729 99526729 1001 86380 86390 1
527994 99527994 1001 86380 86390 1
528071 99528071 1001 86380 86390 1
527844 99527844 1001 86380 86390 1
527689 99527689 1001 86380 86390 1
527676 99527676 1001 86380 86390 1
527673 99527673 1001 86380 86390 1
527778 99527778 1001 86380 86390 1
527651 99527651 1001 86380 86390 1
527549 99527549 1001 86380 86390 1
527630 99527630 1001 86380 86390 1
527581 99527581 1001 86380 86390 1
528138 99528138 1001 86380 86390 1
528152 99528152 1001 86380 86390 1
528752 99528752 1001 86380 86390 1
528805 99528805 1001 86380 86390 1
528857 99528857 1001 86380 86390 1
528584 99528584 1001 86380 86390 1
528319 99528319 1001 86380 86390 1
528438 99528438 1001 86380 86390 1
528376 99528376 1001 86380 86390 1
528483 99528483 1001 86380 86390 1
528908 99528908 1001 86380 86390 1
528974 99528974 1001 86380 86390 1
529701 99529701 1001 86380 86390 1
529582 99529582 1001 86380 86390 1
529688 99529688 1001 86380 86390 1
529422 99529422 1001 86380 86390 1
529463 99529463 1001 86380 86390 1
529478 99529478 1001 86380 86390 1
529207 99529207 1001 86380 86390 1
529880 99529880 1001 86380 86390 1
529911 99529911 1001 86380 86390 1
529748 99529748 1001 86380 86390 1
530342 99530342 1001 86380 86390 1
530069 99530069 1001 86380 86390 1
530350 99530350 1001 86380 86390 1
530692 99530692 1001 86380 86390 1
531179 99531179 1001 86380 86390 1
531371 99531371 1001 86380 86390 1
531033 99531033 1001 86380 86390 1
530909 99530909 1001 86380 86390 1
531615 99531615 1001 86380 86390 1
531660 99531660 1001 86380 86390 1
531777 99531777 1001 86380 86390 1
532248 99532248 1001 86380 86390 1
532250 99532250 1001 86380 86390 1
532710 99532710 1001 86380 86390 1
532626 99532626 1001 86380 86390 1
532629 99532629 1001 86380 86390 1
532433 99532433 1001 86380 86390 1
532524 99532524 1001 86380 86390 1
532538 99532538 1001 86380 86390 1
533173 99533173 1001 86380 86390 1
533091 99533091 1001 86380 86390 1
533041 99533041 1001 86380 86390 1
533761 99533761 1001 86380 86390 1
533593 99533593 1001 86380 86390 1
533518 99533518 1001 86380 86390 1
533382 99533382 1001 86380 86390 1
533334 99533334 1001 86380 86390 1
533950 99533950 1001 86380 86390 1
534627 99534627 1001 86380 86390 1
534564 99534564 1001 86380 86390 1
534273 99534273 1001 86380 86390 1
534367 99534367 1001 86380 86390 1
534316 99534316 1001 86380 86390 1
534439 99534439 1001 86380 86390 1
534283 99534283 1001 86380 86390 1
534260 99534260 1001 86380 86390 1
534209 99534209 1001 86380 86390 1
534197 99534197 1001 86380 86390 1
534199 99534199 1001 86380 86390 1
534149 99534149 1001 86380 86390 1
534818 99534818 1001 86380 86390 1
535273 99535273 1001 86380 86390 1
535022 99535022 1001 86380 86390 1
534925 99534925 1001 86380 86390 1
534939 99534939 1001 86380 86390 1
534914 99534914 1001 86380 86390 1
535548 99535548 1001 86380 86390 1
535696 99535696 1001 86380 86390 1
536236 99536236 1001 86380 86390 1
536146 99536146 1001 86380 86390 1
536320 99536320 1001 86380 86390 1
536217 99536217 1001 86380 86390 1
535968 99535968 1001 86380 86390 1
536049 99536049 1001 86380 86390 1
536025 99536025 1001 86380 86390 1
535934 99535934 1001 86380 86390 1
535783 99535783 1001 86380 86390 1
535919 99535919 1001 86380 86390 1
536367 99536367 1001 86380 86390 1
536407 99536407 1001 86380 86390 1
536538 99536538 1001 86380 86390 1
537054 99537054 1001 86380 86390 1
537069 99537069 1001 86380 86390 1
536841 99536841 1001 86380 86390 1
536550 99536550 1001 86380 86390 1
536553 99536553 1001 86380 86390 1
537298 99537298 1001 86380 86390 1
537831 99537831 1001 86380 86390 1
537746 99537746 1001 86380 86390 1
537711 99537711 1001 86380 86390 1
537498 99537498 1001 86380 86390 1
538062 99538062 1001 86380 86390 1
538060 99538060 1001 86380 86390 1
538624 99538624 1001 86380 86390 1
538788 99538788 1001 86380 86390 1
538404 99538404 1001 86380 86390 1
538243 99538243 1001 86380 86390 1
538871 99538871 1001 86380 86390 1
539623 99539623 1001 86380 86390 1
539399 99539399 1001 86380 86390 1
539401 99539401 1001 86380 86390 1
539417 99539417 1001 86380 86390 1
539127 99539127 1001 86380 86390 1
539142 99539142 1001 86380 86390 1
539779 99539779 1001 86380 86390 1
540403 99540403 1001 86380 86390 1
540301 99540301 1001 86380 86390 1
540412 99540412 1001 86380 86390 1
540119 99540119 1001 86380 86390 1
539953 99539953 1001 86380 86390 1
540613 99540613 1001 86380 86390 1
541277 99541277 1001 86380 86390 1
541288 99541288 1001 86380 86390 1
541049 99541049 1001 86380 86390 1
540951 99540951 1001 86380 86390 1
541041 99541041 1001 86380 86390 1
540891 99540891 1001 86380 86390 1
540765 99540765 1001 86380 86390 1
541381 99541381 1001 86380 86390 1
541303 99541303 1001 86380 86390 1
541972 99541972 1001 86380 86390 1
541782 99541782 1001 86380 86390 1
541503 99541503 1001 86380 86390 1
541571 99541571 1001 86380 86390 1
542265 99542265 1001 86380 86390 1
542306 99542306 1001 86380 86390 1
542755 99542755 1001 86380 86390 1
542794 99542794 1001 86380 86390 1
542889 99542889 1001 86380 86390 1
542602 99542602 1001 86380 86390 1
542694 99542694 1001 86380 86390 1
542710 99542710 1001 86380 86390 1
542390 99542390 1001 86380 86390 1
542349 99542349 1001 86380 86390 1
543730 99543730 1001 86380 86390 1
543616 99543616 1001 86380 86390 1
543466 99543466 1001 86380 86390 1
543890 99543890 1001 86380 86390 1
544536 99544536 1001 86380 86390 1
544006 99544006 1001 86380 86390 1
544104 99544104 1001 86380 86390 1
544688 99544688 1001 86380 86390 1
544629 99544629 1001 86380 86390 1
434125 519 1001 21000 26097 1
400514 99400514 1001 86380 86390 1
400682 99400682 1001 86380 86390 1
400829 99400829 1001 86380 86390 1
400889 99400889 1001 86380 86390 1
400953 99400953 1001 86380 86390 1
401127 99401127 1001 86380 86390 1
401206 99401206 1001 86380 86390 1
401268 99401268 1001 86380 86390 1
401222 99401222 1001 86380 86390 1
401355 99401355 1001 86380 86390 1
401580 99401580 1001 86380 86390 1
401522 99401522 1001 86380 86390 1
401679 99401679 1001 86380 86390 1
401923 99401923 1001 86380 86390 1
403373 99403373 1001 86380 86390 1
403481 99403481 1001 86380 86390 1
403800 99403800 1001 86380 86390 1
403886 99403886 1001 86380 86390 1
403953 99403953 1001 86380 86390 1
404227 99404227 1001 86380 86390 1
404456 99404456 1001 86380 86390 1
404383 99404383 1001 86380 86390 1
404724 99404724 1001 86380 86390 1
404739 99404739 1001 86380 86390 1
405232 99405232 1001 86380 86390 1
405411 99405411 1001 86380 86390 1
405721 99405721 1001 86380 86390 1
405902 99405902 1001 86380 86390 1
407019 99407019 1001 86380 86390 1
407105 99407105 1001 86380 86390 1
407158 99407158 1001 86380 86390 1
407213 99407213 1001 86380 86390 1
407501 99407501 1001 86380 86390 1
407609 99407609 1001 86380 86390 1
407692 99407692 1001 86380 86390 1
408010 99408010 1001 86380 86390 1
408015 99408015 1001 86380 86390 1
408494 99408494 1001 86380 86390 1
408627 99408627 1001 86380 86390 1
409202 99409202 1001 86380 86390 1
409268 99409268 1001 86380 86390 1
409474 99409474 1001 86380 86390 1
409405 99409405 1001 86380 86390 1
409602 99409602 1001 86380 86390 1
409964 99409964 1001 86380 86390 1
410261 99410261 1001 86380 86390 1
410410 99410410 1001 86380 86390 1
410541 99410541 1001 86380 86390 1
410524 99410524 1001 86380 86390 1
410621 99410621 1001 86380 86390 1
410944 99410944 1001 86380 86390 1
411265 99411265 1001 86380 86390 1
411845 99411845 1001 86380 86390 1
412108 99412108 1001 86380 86390 1
412355 99412355 1001 86380 86390 1
412337 99412337 1001 86380 86390 1
412387 99412387 1001 86380 86390 1
413458 99413458 1001 86380 86390 1
413183 99413183 1001 86380 86390 1
413084 99413084 1001 86380 86390 1
413085 99413085 1001 86380 86390 1
412890 99412890 1001 86380 86390 1
412632 99412632 1001 86380 86390 1
412495 99412495 1001 86380 86390 1
413859 99413859 1001 86380 86390 1
413749 99413749 1001 86380 86390 1
414828 99414828 1001 86380 86390 1
414404 99414404 1001 86380 86390 1
414214 99414214 1001 86380 86390 1
415401 99415401 1001 86380 86390 1
415688 99415688 1001 86380 86390 1
415661 99415661 1001 86380 86390 1
415689 99415689 1001 86380 86390 1
415570 99415570 1001 86380 86390 1
415598 99415598 1001 86380 86390 1
416993 99416993 1001 86380 86390 1
416997 99416997 1001 86380 86390 1
416612 99416612 1001 86380 86390 1
416464 99416464 1001 86380 86390 1
416321 99416321 1001 86380 86390 1
416503 99416503 1001 86380 86390 1
416266 99416266 1001 86380 86390 1
416416 99416416 1001 86380 86390 1
417086 99417086 1001 86380 86390 1
418532 99418532 1001 86380 86390 1
418652 99418652 1001 86380 86390 1
418755 99418755 1001 86380 86390 1
418542 99418542 1001 86380 86390 1
418221 99418221 1001 86380 86390 1
418043 99418043 1001 86380 86390 1
418072 99418072 1001 86380 86390 1
418247 99418247 1001 86380 86390 1
417866 99417866 1001 86380 86390 1
420174 99420174 1001 86380 86390 1
420392 99420392 1001 86380 86390 1
420338 99420338 1001 86380 86390 1
420056 99420056 1001 86380 86390 1
419270 99419270 1001 86380 86390 1
419608 99419608 1001 86380 86390 1
419623 99419623 1001 86380 86390 1
420458 99420458 1001 86380 86390 1
421692 99421692 1001 86380 86390 1
421281 99421281 1001 86380 86390 1
421467 99421467 1001 86380 86390 1
421223 99421223 1001 86380 86390 1
422333 99422333 1001 86380 86390 1
422226 99422226 1001 86380 86390 1
422810 99422810 1001 86380 86390 1
422768 99422768 1001 86380 86390 1
423836 99423836 1001 86380 86390 1
424140 99424140 1001 86380 86390 1
424147 99424147 1001 86380 86390 1
425369 99425369 1001 86380 86390 1
424755 99424755 1001 86380 86390 1
424793 99424793 1001 86380 86390 1
424878 99424878 1001 86380 86390 1
425506 99425506 1001 86380 86390 1
426947 99426947 1001 86380 86390 1
426478 99426478 1001 86380 86390 1
426383 99426383 1001 86380 86390 1
425993 99425993 1001 86380 86390 1
425949 99425949 1001 86380 86390 1
427519 99427519 1001 86380 86390 1
427160 99427160 1001 86380 86390 1
428497 99428497 1001 86380 86390 1
428122 99428122 1001 86380 86390 1
428333 99428333 1001 86380 86390 1
427946 99427946 1001 86380 86390 1
427606 99427606 1001 86380 86390 1
428754 99428754 1001 86380 86390 1
428775 99428775 1001 86380 86390 1
429887 99429887 1001 86380 86390 1
429765 99429765 1001 86380 86390 1
429497 99429497 1001 86380 86390 1
429536 99429536 1001 86380 86390 1
431844 99431844 1001 86380 86390 1
431385 99431385 1001 86380 86390 1
430945 99430945 1001 86380 86390 1
432176 99432176 1001 86380 86390 1
432386 99432386 1001 86380 86390 1
432081 99432081 1001 86380 86390 1
433537 99433537 1001 86380 86390 1
433145 99433145 1001 86380 86390 1
432771 99432771 1001 86380 86390 1
432888 99432888 1001 86380 86390 1
432783 99432783 1001 86380 86390 1
432871 99432871 1001 86380 86390 1
433998 99433998 1001 86380 86390 1
435380 99435380 1001 86380 86390 1
434590 99434590 1001 86380 86390 1
434216 99434216 1001 86380 86390 1
435628 99435628 1001 86380 86390 1
435610 99435610 1001 86380 86390 1
435891 99435891 1001 86380 86390 1
436521 99436521 1001 86380 86390 1
436363 99436363 1001 86380 86390 1
436311 99436311 1001 86380 86390 1
435937 99435937 1001 86380 86390 1
436205 99436205 1001 86380 86390 1
437250 99437250 1001 86380 86390 1
300645 99300645 1001 86380 86390 1
300438 99300438 1001 86380 86390 1
300148 99300148 1001 86380 86390 1
300117 99300117 1001 86380 86390 1
300819 99300819 1001 86380 86390 1
301368 99301368 1001 86380 86390 1
301181 99301181 1001 86380 86390 1
301284 99301284 1001 86380 86390 1
301345 99301345 1001 86380 86390 1
301076 99301076 1001 86380 86390 1
300951 99300951 1001 86380 86390 1
301750 99301750 1001 86380 86390 1
301638 99301638 1001 86380 86390 1
302186 99302186 1001 86380 86390 1
302166 99302166 1001 86380 86390 1
302107 99302107 1001 86380 86390 1
301879 99301879 1001 86380 86390 1
301884 99301884 1001 86380 86390 1
301912 99301912 1001 86380 86390 1
302538 99302538 1001 86380 86390 1
302731 99302731 1001 86380 86390 1
302723 99302723 1001 86380 86390 1
302688 99302688 1001 86380 86390 1
302676 99302676 1001 86380 86390 1
303219 99303219 1001 86380 86390 1
303246 99303246 1001 86380 86390 1
303305 99303305 1001 86380 86390 1
303229 99303229 1001 86380 86390 1
303959 99303959 1001 86380 86390 1
303988 99303988 1001 86380 86390 1
303794 99303794 1001 86380 86390 1
303476 99303476 1001 86380 86390 1
304212 99304212 1001 86380 86390 1
304039 99304039 1001 86380 86390 1
304290 99304290 1001 86380 86390 1
304422 99304422 1001 86380 86390 1
304372 99304372 1001 86380 86390 1
305563 99305563 1001 86380 86390 1
305418 99305418 1001 86380 86390 1
305318 99305318 1001 86380 86390 1
305284 99305284 1001 86380 86390 1
500101 99500101 1001 86380 86390 1
500051 99500051 1001 86380 86390 1
500027 99500027 1001 86380 86390 1
500813 99500813 1001 86380 86390 1
500627 99500627 1001 86380 86390 1
500682 99500682 1001 86380 86390 1
500424 99500424 1001 86380 86390 1
500944 99500944 1001 86380 86390 1
500958 99500958 1001 86380 86390 1
501593 99501593 1001 86380 86390 1
501243 99501243 1001 86380 86390 1
501404 99501404 1001 86380 86390 1
501265 99501265 1001 86380 86390 1
501150 99501150 1001 86380 86390 1
501021 99501021 1001 86380 86390 1
501186 99501186 1001 86380 86390 1
501793 99501793 1001 86380 86390 1
501019 99501019 1001 86380 86390 1
501759 99501759 1001 86380 86390 1
501686 99501686 1001 86380 86390 1
502436 99502436 1001 86380 86390 1
502392 99502392 1001 86380 86390 1
502369 99502369 1001 86380 86390 1
502399 99502399 1001 86380 86390 1
502071 99502071 1001 86380 86390 1
502246 99502246 1001 86380 86390 1
501872 99501872 1001 86380 86390 1
501963 99501963 1001 86380 86390 1
501875 99501875 1001 86380 86390 1
501889 99501889 1001 86380 86390 1
502035 99502035 1001 86380 86390 1
502570 99502570 1001 86380 86390 1
502599 99502599 1001 86380 86390 1
502548 99502548 1001 86380 86390 1
502488 99502488 1001 86380 86390 1
503115 99503115 1001 86380 86390 1
503048 99503048 1001 86380 86390 1
503041 99503041 1001 86380 86390 1
503004 99503004 1001 86380 86390 1
502865 99502865 1001 86380 86390 1
502790 99502790 1001 86380 86390 1
502838 99502838 1001 86380 86390 1
503322 99503322 1001 86380 86390 1
503456 99503456 1001 86380 86390 1
504056 99504056 1001 86380 86390 1
503966 99503966 1001 86380 86390 1
503970 99503970 1001 86380 86390 1
503825 99503825 1001 86380 86390 1
503856 99503856 1001 86380 86390 1
503846 99503846 1001 86380 86390 1
503640 99503640 1001 86380 86390 1
503532 99503532 1001 86380 86390 1
504168 99504168 1001 86380 86390 1
504315 99504315 1001 86380 86390 1
504164 99504164 1001 86380 86390 1
504842 99504842 1001 86380 86390 1
504794 99504794 1001 86380 86390 1
504441 99504441 1001 86380 86390 1
504470 99504470 1001 86380 86390 1
505149 99505149 1001 86380 86390 1
505027 99505027 1001 86380 86390 1
505443 99505443 1001 86380 86390 1
505547 99505547 1001 86380 86390 1
505380 99505380 1001 86380 86390 1
505407 99505407 1001 86380 86390 1
505382 99505382 1001 86380 86390 1
505189 99505189 1001 86380 86390 1
505196 99505196 1001 86380 86390 1
505302 99505302 1001 86380 86390 1
505225 99505225 1001 86380 86390 1
505801 99505801 1001 86380 86390 1
506505 99506505 1001 86380 86390 1
506222 99506222 1001 86380 86390 1
506258 99506258 1001 86380 86390 1
506138 99506138 1001 86380 86390 1
506126 99506126 1001 86380 86390 1
506166 99506166 1001 86380 86390 1
506673 99506673 1001 86380 86390 1
506702 99506702 1001 86380 86390 1
506612 99506612 1001 86380 86390 1
506744 99506744 1001 86380 86390 1
507308 99507308 1001 86380 86390 1
507393 99507393 1001 86380 86390 1
507100 99507100 1001 86380 86390 1
507181 99507181 1001 86380 86390 1
507176 99507176 1001 86380 86390 1
507000 99507000 1001 86380 86390 1
506988 99506988 1001 86380 86390 1
506887 99506887 1001 86380 86390 1
507554 99507554 1001 86380 86390 1
507441 99507441 1001 86380 86390 1
508234 99508234 1001 86380 86390 1
507906 99507906 1001 86380 86390 1
507925 99507925 1001 86380 86390 1
507848 99507848 1001 86380 86390 1
507655 99507655 1001 86380 86390 1
507723 99507723 1001 86380 86390 1
508883 99508883 1001 86380 86390 1
508989 99508989 1001 86380 86390 1
508900 99508900 1001 86380 86390 1
508668 99508668 1001 86380 86390 1
508853 99508853 1001 86380 86390 1
508518 99508518 1001 86380 86390 1
508497 99508497 1001 86380 86390 1
508553 99508553 1001 86380 86390 1
508465 99508465 1001 86380 86390 1
509252 99509252 1001 86380 86390 1
509739 99509739 1001 86380 86390 1
509894 99509894 1001 86380 86390 1
509627 99509627 1001 86380 86390 1
509319 99509319 1001 86380 86390 1
509925 99509925 1001 86380 86390 1
509956 99509956 1001 86380 86390 1
510678 99510678 1001 86380 86390 1
510540 99510540 1001 86380 86390 1
510555 99510555 1001 86380 86390 1
510394 99510394 1001 86380 86390 1
510433 99510433 1001 86380 86390 1
510395 99510395 1001 86380 86390 1
510319 99510319 1001 86380 86390 1
510322 99510322 1001 86380 86390 1
510417 99510417 1001 86380 86390 1
510165 99510165 1001 86380 86390 1
511430 99511430 1001 86380 86390 1
511359 99511359 1001 86380 86390 1
511215 99511215 1001 86380 86390 1
511280 99511280 1001 86380 86390 1
510933 99510933 1001 86380 86390 1
511591 99511591 1001 86380 86390 1
511698 99511698 1001 86380 86390 1
511600 99511600 1001 86380 86390 1
512289 99512289 1001 86380 86390 1
512252 99512252 1001 86380 86390 1
512280 99512280 1001 86380 86390 1
512057 99512057 1001 86380 86390 1
512006 99512006 1001 86380 86390 1
512049 99512049 1001 86380 86390 1
511959 99511959 1001 86380 86390 1
512468 99512468 1001 86380 86390 1
512525 99512525 1001 86380 86390 1
512569 99512569 1001 86380 86390 1
512922 99512922 1001 86380 86390 1
512967 99512967 1001 86380 86390 1
512943 99512943 1001 86380 86390 1
513566 99513566 1001 86380 86390 1
513605 99513605 1001 86380 86390 1
513543 99513543 1001 86380 86390 1
514188 99514188 1001 86380 86390 1
514807 99514807 1001 86380 86390 1
514735 99514735 1001 86380 86390 1
514647 99514647 1001 86380 86390 1
514241 99514241 1001 86380 86390 1
514860 99514860 1001 86380 86390 1
515046 99515046 1001 86380 86390 1
514983 99514983 1001 86380 86390 1
515544 99515544 1001 86380 86390 1
515545 99515545 1001 86380 86390 1
515576 99515576 1001 86380 86390 1
515423 99515423 1001 86380 86390 1
515464 99515464 1001 86380 86390 1
515146 99515146 1001 86380 86390 1
515083 99515083 1001 86380 86390 1
515720 99515720 1001 86380 86390 1
516395 99516395 1001 86380 86390 1
516144 99516144 1001 86380 86390 1
516260 99516260 1001 86380 86390 1
516620 99516620 1001 86380 86390 1
517158 99517158 1001 86380 86390 1
517154 99517154 1001 86380 86390 1
516834 99516834 1001 86380 86390 1
516886 99516886 1001 86380 86390 1
516852 99516852 1001 86380 86390 1
516777 99516777 1001 86380 86390 1
517504 99517504 1001 86380 86390 1
517533 99517533 1001 86380 86390 1
517435 99517435 1001 86380 86390 1
518013 99518013 1001 86380 86390 1
518004 99518004 1001 86380 86390 1
517580 99517580 1001 86380 86390 1
517595 99517595 1001 86380 86390 1
517612 99517612 1001 86380 86390 1
518363 99518363 1001 86380 86390 1
518721 99518721 1001 86380 86390 1
518738 99518738 1001 86380 86390 1
518664 99518664 1001 86380 86390 1
519789 99519789 1001 86380 86390 1
519641 99519641 1001 86380 86390 1
519469 99519469 1001 86380 86390 1
519312 99519312 1001 86380 86390 1
519399 99519399 1001 86380 86390 1
519887 99519887 1001 86380 86390 1
520593 99520593 1001 86380 86390 1
520485 99520485 1001 86380 86390 1
520290 99520290 1001 86380 86390 1
520160 99520160 1001 86380 86390 1
521402 99521402 1001 86380 86390 1
520935 99520935 1001 86380 86390 1
522152 99522152 1001 86380 86390 1
522234 99522234 1001 86380 86390 1
521895 99521895 1001 86380 86390 1
521879 99521879 1001 86380 86390 1
521705 99521705 1001 86380 86390 1
522466 99522466 1001 86380 86390 1
523091 99523091 1001 86380 86390 1
523080 99523080 1001 86380 86390 1
522913 99522913 1001 86380 86390 1
522912 99522912 1001 86380 86390 1
522592 99522592 1001 86380 86390 1
522621 99522621 1001 86380 86390 1
523310 99523310 1001 86380 86390 1
523285 99523285 1001 86380 86390 1
523211 99523211 1001 86380 86390 1
523575 99523575 1001 86380 86390 1
523684 99523684 1001 86380 86390 1
523453 99523453 1001 86380 86390 1
523410 99523410 1001 86380 86390 1
524034 99524034 1001 86380 86390 1
524577 99524577 1001 86380 86390 1
524668 99524668 1001 86380 86390 1
524708 99524708 1001 86380 86390 1
524487 99524487 1001 86380 86390 1
524370 99524370 1001 86380 86390 1
524489 99524489 1001 86380 86390 1
524496 99524496 1001 86380 86390 1
524254 99524254 1001 86380 86390 1
524898 99524898 1001 86380 86390 1
525431 99525431 1001 86380 86390 1
525590 99525590 1001 86380 86390 1
525351 99525351 1001 86380 86390 1
525184 99525184 1001 86380 86390 1
526349 99526349 1001 86380 86390 1
526023 99526023 1001 86380 86390 1
526019 99526019 1001 86380 86390 1
526073 99526073 1001 86380 86390 1
525988 99525988 1001 86380 86390 1
527098 99527098 1001 86380 86390 1
527225 99527225 1001 86380 86390 1
527192 99527192 1001 86380 86390 1
527065 99527065 1001 86380 86390 1
527091 99527091 1001 86380 86390 1
526840 99526840 1001 86380 86390 1
526832 99526832 1001 86380 86390 1
526717 99526717 1001 86380 86390 1
527330 99527330 1001 86380 86390 1
527696 99527696 1001 86380 86390 1
527573 99527573 1001 86380 86390 1
527472 99527472 1001 86380 86390 1
528076 99528076 1001 86380 86390 1
528089 99528089 1001 86380 86390 1
528120 99528120 1001 86380 86390 1
528760 99528760 1001 86380 86390 1
528792 99528792 1001 86380 86390 1
528768 99528768 1001 86380 86390 1
528890 99528890 1001 86380 86390 1
528545 99528545 1001 86380 86390 1
528663 99528663 1001 86380 86390 1
528525 99528525 1001 86380 86390 1
528458 99528458 1001 86380 86390 1
528434 99528434 1001 86380 86390 1
528913 99528913 1001 86380 86390 1
529597 99529597 1001 86380 86390 1
529396 99529396 1001 86380 86390 1
529448 99529448 1001 86380 86390 1
529332 99529332 1001 86380 86390 1
529186 99529186 1001 86380 86390 1
529763 99529763 1001 86380 86390 1
529739 99529739 1001 86380 86390 1
530505 99530505 1001 86380 86390 1
530629 99530629 1001 86380 86390 1
530733 99530733 1001 86380 86390 1
531303 99531303 1001 86380 86390 1
531151 99531151 1001 86380 86390 1
531397 99531397 1001 86380 86390 1
531491 99531491 1001 86380 86390 1
532065 99532065 1001 86380 86390 1
532138 99532138 1001 86380 86390 1
531990 99531990 1001 86380 86390 1
531907 99531907 1001 86380 86390 1
531626 99531626 1001 86380 86390 1
531623 99531623 1001 86380 86390 1
532307 99532307 1001 86380 86390 1
532269 99532269 1001 86380 86390 1
532211 99532211 1001 86380 86390 1
533016 99533016 1001 86380 86390 1
532740 99532740 1001 86380 86390 1
532491 99532491 1001 86380 86390 1
532486 99532486 1001 86380 86390 1
533210 99533210 1001 86380 86390 1
533227 99533227 1001 86380 86390 1
533125 99533125 1001 86380 86390 1
533853 99533853 1001 86380 86390 1
533471 99533471 1001 86380 86390 1
533498 99533498 1001 86380 86390 1
533454 99533454 1001 86380 86390 1
533443 99533443 1001 86380 86390 1
533327 99533327 1001 86380 86390 1
533947 99533947 1001 86380 86390 1
533873 99533873 1001 86380 86390 1
534029 99534029 1001 86380 86390 1
533914 99533914 1001 86380 86390 1
533979 99533979 1001 86380 86390 1
534611 99534611 1001 86380 86390 1
534414 99534414 1001 86380 86390 1
534398 99534398 1001 86380 86390 1
534243 99534243 1001 86380 86390 1
534747 99534747 1001 86380 86390 1
534876 99534876 1001 86380 86390 1
534749 99534749 1001 86380 86390 1
534712 99534712 1001 86380 86390 1
535363 99535363 1001 86380 86390 1
535197 99535197 1001 86380 86390 1
535058 99535058 1001 86380 86390 1
535628 99535628 1001 86380 86390 1
535569 99535569 1001 86380 86390 1
535699 99535699 1001 86380 86390 1
536197 99536197 1001 86380 86390 1
535973 99535973 1001 86380 86390 1
535889 99535889 1001 86380 86390 1
535841 99535841 1001 86380 86390 1
536346 99536346 1001 86380 86390 1
536531 99536531 1001 86380 86390 1
536498 99536498 1001 86380 86390 1
537101 99537101 1001 86380 86390 1
537063 99537063 1001 86380 86390 1
537148 99537148 1001 86380 86390 1
537019 99537019 1001 86380 86390 1
536919 99536919 1001 86380 86390 1
536829 99536829 1001 86380 86390 1
536845 99536845 1001 86380 86390 1
536670 99536670 1001 86380 86390 1
537295 99537295 1001 86380 86390 1
537942 99537942 1001 86380 86390 1
537948 99537948 1001 86380 86390 1
537950 99537950 1001 86380 86390 1
537626 99537626 1001 86380 86390 1
537666 99537666 1001 86380 86390 1
538099 99538099 1001 86380 86390 1
538430 99538430 1001 86380 86390 1
538375 99538375 1001 86380 86390 1
538316 99538316 1001 86380 86390 1
538217 99538217 1001 86380 86390 1
538816 99538816 1001 86380 86390 1
539248 99539248 1001 86380 86390 1
539221 99539221 1001 86380 86390 1
539160 99539160 1001 86380 86390 1
540442 99540442 1001 86380 86390 1
540272 99540272 1001 86380 86390 1
539952 99539952 1001 86380 86390 1
540506 99540506 1001 86380 86390 1
540514 99540514 1001 86380 86390 1
541260 99541260 1001 86380 86390 1
541223 99541223 1001 86380 86390 1
540944 99540944 1001 86380 86390 1
540733 99540733 1001 86380 86390 1
540863 99540863 1001 86380 86390 1
541409 99541409 1001 86380 86390 1
541916 99541916 1001 86380 86390 1
541938 99541938 1001 86380 86390 1
541849 99541849 1001 86380 86390 1
541904 99541904 1001 86380 86390 1
541881 99541881 1001 86380 86390 1
542225 99542225 1001 86380 86390 1
542216 99542216 1001 86380 86390 1
542749 99542749 1001 86380 86390 1
542937 99542937 1001 86380 86390 1
542938 99542938 1001 86380 86390 1
542789 99542789 1001 86380 86390 1
542545 99542545 1001 86380 86390 1
542574 99542574 1001 86380 86390 1
542355 99542355 1001 86380 86390 1
542409 99542409 1001 86380 86390 1
542435 99542435 1001 86380 86390 1
542400 99542400 1001 86380 86390 1
543073 99543073 1001 86380 86390 1
543739 99543739 1001 86380 86390 1
543677 99543677 1001 86380 86390 1
543589 99543589 1001 86380 86390 1
543542 99543542 1001 86380 86390 1
543460 99543460 1001 86380 86390 1
543487 99543487 1001 86380 86390 1
543813 99543813 1001 86380 86390 1
543842 99543842 1001 86380 86390 1
543871 99543871 1001 86380 86390 1
544535 99544535 1001 86380 86390 1
544517 99544517 1001 86380 86390 1
544402 99544402 1001 86380 86390 1
544558 99544558 1001 86380 86390 1
544341 99544341 1001 86380 86390 1
544380 99544380 1001 86380 86390 1
544308 99544308 1001 86380 86390 1
544285 99544285 1001 86380 86390 1
544123 99544123 1001 86380 86390 1
544714 99544714 1001 86380 86390 1
407465 380 1001 80940 81537 1
424297 770 1001 18900 19377 1
400028 99400028 1001 86380 86390 1
400318 99400318 1001 86380 86390 1
400863 99400863 1001 86380 86390 1
400964 99400964 1001 86380 86390 1
401077 99401077 1001 86380 86390 1
401229 99401229 1001 86380 86390 1
401181 99401181 1001 86380 86390 1
401533 99401533 1001 86380 86390 1
401681 99401681 1001 86380 86390 1
401896 99401896 1001 86380 86390 1
402092 99402092 1001 86380 86390 1
402149 99402149 1001 86380 86390 1
402351 99402351 1001 86380 86390 1
403003 99403003 1001 86380 86390 1
403456 99403456 1001 86380 86390 1
403495 99403495 1001 86380 86390 1
403574 99403574 1001 86380 86390 1
403600 99403600 1001 86380 86390 1
403911 99403911 1001 86380 86390 1
404139 99404139 1001 86380 86390 1
404214 99404214 1001 86380 86390 1
404571 99404571 1001 86380 86390 1
404685 99404685 1001 86380 86390 1
404823 99404823 1001 86380 86390 1
404974 99404974 1001 86380 86390 1
405562 99405562 1001 86380 86390 1
405617 99405617 1001 86380 86390 1
405826 99405826 1001 86380 86390 1
406506 99406506 1001 86380 86390 1
407229 99407229 1001 86380 86390 1
407250 99407250 1001 86380 86390 1
407458 99407458 1001 86380 86390 1
407941 99407941 1001 86380 86390 1
408410 99408410 1001 86380 86390 1
409023 99409023 1001 86380 86390 1
409152 99409152 1001 86380 86390 1
409330 99409330 1001 86380 86390 1
409322 99409322 1001 86380 86390 1
409935 99409935 1001 86380 86390 1
411086 99411086 1001 86380 86390 1
411158 99411158 1001 86380 86390 1
411383 99411383 1001 86380 86390 1
412222 99412222 1001 86380 86390 1
413309 99413309 1001 86380 86390 1
412745 99412745 1001 86380 86390 1
415207 99415207 1001 86380 86390 1
414233 99414233 1001 86380 86390 1
415656 99415656 1001 86380 86390 1
415322 99415322 1001 86380 86390 1
416743 99416743 1001 86380 86390 1
416796 99416796 1001 86380 86390 1
416350 99416350 1001 86380 86390 1
416358 99416358 1001 86380 86390 1
415966 99415966 1001 86380 86390 1
415854 99415854 1001 86380 86390 1
417335 99417335 1001 86380 86390 1
417317 99417317 1001 86380 86390 1
418715 99418715 1001 86380 86390 1
418761 99418761 1001 86380 86390 1
418102 99418102 1001 86380 86390 1
418372 99418372 1001 86380 86390 1
418186 99418186 1001 86380 86390 1
418005 99418005 1001 86380 86390 1
420281 99420281 1001 86380 86390 1
420184 99420184 1001 86380 86390 1
419906 99419906 1001 86380 86390 1
419876 99419876 1001 86380 86390 1
419525 99419525 1001 86380 86390 1
420707 99420707 1001 86380 86390 1
422117 99422117 1001 86380 86390 1
422102 99422102 1001 86380 86390 1
421568 99421568 1001 86380 86390 1
421282 99421282 1001 86380 86390 1
420867 99420867 1001 86380 86390 1
420956 99420956 1001 86380 86390 1
422390 99422390 1001 86380 86390 1
422394 99422394 1001 86380 86390 1
423624 99423624 1001 86380 86390 1
423272 99423272 1001 86380 86390 1
422940 99422940 1001 86380 86390 1
422853 99422853 1001 86380 86390 1
422602 99422602 1001 86380 86390 1
422731 99422731 1001 86380 86390 1
422787 99422787 1001 86380 86390 1
425148 99425148 1001 86380 86390 1
425304 99425304 1001 86380 86390 1
424625 99424625 1001 86380 86390 1
424500 99424500 1001 86380 86390 1
424349 99424349 1001 86380 86390 1
425810 99425810 1001 86380 86390 1
425737 99425737 1001 86380 86390 1
427075 99427075 1001 86380 86390 1
426649 99426649 1001 86380 86390 1
426409 99426409 1001 86380 86390 1
426681 99426681 1001 86380 86390 1
426441 99426441 1001 86380 86390 1
425915 99425915 1001 86380 86390 1
425974 99425974 1001 86380 86390 1
427286 99427286 1001 86380 86390 1
428363 99428363 1001 86380 86390 1
428500 99428500 1001 86380 86390 1
428694 99428694 1001 86380 86390 1
428182 99428182 1001 86380 86390 1
427802 99427802 1001 86380 86390 1
428886 99428886 1001 86380 86390 1
429010 99429010 1001 86380 86390 1
428982 99428982 1001 86380 86390 1
429169 99429169 1001 86380 86390 1
430028 99430028 1001 86380 86390 1
430197 99430197 1001 86380 86390 1
430343 99430343 1001 86380 86390 1
429858 99429858 1001 86380 86390 1
429682 99429682 1001 86380 86390 1
429214 99429214 1001 86380 86390 1
429559 99429559 1001 86380 86390 1
431718 99431718 1001 86380 86390 1
431842 99431842 1001 86380 86390 1
431735 99431735 1001 86380 86390 1
431626 99431626 1001 86380 86390 1
431343 99431343 1001 86380 86390 1
431281 99431281 1001 86380 86390 1
431072 99431072 1001 86380 86390 1
431168 99431168 1001 86380 86390 1
432212 99432212 1001 86380 86390 1
433378 99433378 1001 86380 86390 1
433607 99433607 1001 86380 86390 1
433282 99433282 1001 86380 86390 1
433265 99433265 1001 86380 86390 1
432698 99432698 1001 86380 86390 1
432555 99432555 1001 86380 86390 1
432627 99432627 1001 86380 86390 1
432759 99432759 1001 86380 86390 1
432763 99432763 1001 86380 86390 1
432788 99432788 1001 86380 86390 1
432492 99432492 1001 86380 86390 1
434118 99434118 1001 86380 86390 1
435256 99435256 1001 86380 86390 1
434653 99434653 1001 86380 86390 1
434378 99434378 1001 86380 86390 1
434291 99434291 1001 86380 86390 1
434270 99434270 1001 86380 86390 1
435532 99435532 1001 86380 86390 1
437065 99437065 1001 86380 86390 1
436778 99436778 1001 86380 86390 1
436371 99436371 1001 86380 86390 1
435901 99435901 1001 86380 86390 1
437281 99437281 1001 86380 86390 1
300092 99300092 1001 86380 86390 1
300728 99300728 1001 86380 86390 1
300419 99300419 1001 86380 86390 1
300490 99300490 1001 86380 86390 1
300387 99300387 1001 86380 86390 1
300362 99300362 1001 86380 86390 1
300415 99300415 1001 86380 86390 1
300307 99300307 1001 86380 86390 1
300900 99300900 1001 86380 86390 1
300828 99300828 1001 86380 86390 1
301376 99301376 1001 86380 86390 1
300989 99300989 1001 86380 86390 1
302282 99302282 1001 86380 86390 1
302284 99302284 1001 86380 86390 1
302124 99302124 1001 86380 86390 1
302167 99302167 1001 86380 86390 1
302117 99302117 1001 86380 86390 1
301882 99301882 1001 86380 86390 1
301820 99301820 1001 86380 86390 1
302394 99302394 1001 86380 86390 1
302569 99302569 1001 86380 86390 1
303002 99303002 1001 86380 86390 1
302784 99302784 1001 86380 86390 1
303366 99303366 1001 86380 86390 1
303331 99303331 1001 86380 86390 1
304015 99304015 1001 86380 86390 1
303608 99303608 1001 86380 86390 1
303597 99303597 1001 86380 86390 1
303486 99303486 1001 86380 86390 1
303526 99303526 1001 86380 86390 1
303617 99303617 1001 86380 86390 1
304052 99304052 1001 86380 86390 1
304144 99304144 1001 86380 86390 1
304119 99304119 1001 86380 86390 1
304857 99304857 1001 86380 86390 1
304495 99304495 1001 86380 86390 1
304308 99304308 1001 86380 86390 1
305042 99305042 1001 86380 86390 1
305061 99305061 1001 86380 86390 1
305521 99305521 1001 86380 86390 1
305645 99305645 1001 86380 86390 1
305124 99305124 1001 86380 86390 1
500183 99500183 1001 86380 86390 1
500021 99500021 1001 86380 86390 1
500737 99500737 1001 86380 86390 1
500788 99500788 1001 86380 86390 1
500443 99500443 1001 86380 86390 1
500514 99500514 1001 86380 86390 1
500463 99500463 1001 86380 86390 1
500281 99500281 1001 86380 86390 1
500884 99500884 1001 86380 86390 1
501436 99501436 1001 86380 86390 1
501582 99501582 1001 86380 86390 1
501326 99501326 1001 86380 86390 1
501783 99501783 1001 86380 86390 1
502264 99502264 1001 86380 86390 1
502318 99502318 1001 86380 86390 1
502261 99502261 1001 86380 86390 1
502156 99502156 1001 86380 86390 1
502505 99502505 1001 86380 86390 1
503244 99503244 1001 86380 86390 1
503167 99503167 1001 86380 86390 1
502999 99502999 1001 86380 86390 1
502913 99502913 1001 86380 86390 1
502762 99502762 1001 86380 86390 1
502833 99502833 1001 86380 86390 1
502756 99502756 1001 86380 86390 1
503382 99503382 1001 86380 86390 1
503373 99503373 1001 86380 86390 1
503311 99503311 1001 86380 86390 1
503801 99503801 1001 86380 86390 1
503831 99503831 1001 86380 86390 1
503524 99503524 1001 86380 86390 1
504802 99504802 1001 86380 86390 1
504730 99504730 1001 86380 86390 1
504656 99504656 1001 86380 86390 1
505520 99505520 1001 86380 86390 1
505446 99505446 1001 86380 86390 1
505786 99505786 1001 86380 86390 1
506199 99506199 1001 86380 86390 1
506203 99506203 1001 86380 86390 1
506136 99506136 1001 86380 86390 1
506153 99506153 1001 86380 86390 1
506692 99506692 1001 86380 86390 1
507394 99507394 1001 86380 86390 1
507299 99507299 1001 86380 86390 1
507129 99507129 1001 86380 86390 1
506934 99506934 1001 86380 86390 1
507553 99507553 1001 86380 86390 1
507583 99507583 1001 86380 86390 1
508187 99508187 1001 86380 86390 1
508158 99508158 1001 86380 86390 1
507632 99507632 1001 86380 86390 1
507803 99507803 1001 86380 86390 1
508396 99508396 1001 86380 86390 1
508962 99508962 1001 86380 86390 1
508858 99508858 1001 86380 86390 1
508825 99508825 1001 86380 86390 1
508475 99508475 1001 86380 86390 1
508517 99508517 1001 86380 86390 1
509081 99509081 1001 86380 86390 1
509824 99509824 1001 86380 86390 1
509749 99509749 1001 86380 86390 1
509857 99509857 1001 86380 86390 1
509671 99509671 1001 86380 86390 1
509430 99509430 1001 86380 86390 1
509406 99509406 1001 86380 86390 1
510066 99510066 1001 86380 86390 1
510079 99510079 1001 86380 86390 1
510460 99510460 1001 86380 86390 1
510435 99510435 1001 86380 86390 1
510210 99510210 1001 86380 86390 1
510280 99510280 1001 86380 86390 1
510817 99510817 1001 86380 86390 1
511274 99511274 1001 86380 86390 1
511251 99511251 1001 86380 86390 1
511252 99511252 1001 86380 86390 1
510947 99510947 1001 86380 86390 1
510988 99510988 1001 86380 86390 1
511657 99511657 1001 86380 86390 1
511994 99511994 1001 86380 86390 1
512024 99512024 1001 86380 86390 1
512140 99512140 1001 86380 86390 1
511814 99511814 1001 86380 86390 1
511834 99511834 1001 86380 86390 1
511967 99511967 1001 86380 86390 1
512489 99512489 1001 86380 86390 1
512477 99512477 1001 86380 86390 1
513042 99513042 1001 86380 86390 1
513075 99513075 1001 86380 86390 1
512807 99512807 1001 86380 86390 1
512964 99512964 1001 86380 86390 1
512666 99512666 1001 86380 86390 1
512739 99512739 1001 86380 86390 1
513312 99513312 1001 86380 86390 1
513772 99513772 1001 86380 86390 1
513811 99513811 1001 86380 86390 1
513643 99513643 1001 86380 86390 1
513437 99513437 1001 86380 86390 1
513517 99513517 1001 86380 86390 1
514832 99514832 1001 86380 86390 1
514803 99514803 1001 86380 86390 1
514851 99514851 1001 86380 86390 1
514525 99514525 1001 86380 86390 1
514462 99514462 1001 86380 86390 1
514377 99514377 1001 86380 86390 1
514976 99514976 1001 86380 86390 1
514913 99514913 1001 86380 86390 1
515318 99515318 1001 86380 86390 1
515206 99515206 1001 86380 86390 1
515741 99515741 1001 86380 86390 1
515873 99515873 1001 86380 86390 1
516483 99516483 1001 86380 86390 1
516493 99516493 1001 86380 86390 1
516352 99516352 1001 86380 86390 1
516244 99516244 1001 86380 86390 1
516296 99516296 1001 86380 86390 1
516158 99516158 1001 86380 86390 1
516086 99516086 1001 86380 86390 1
516639 99516639 1001 86380 86390 1
516645 99516645 1001 86380 86390 1
517207 99517207 1001 86380 86390 1
516936 99516936 1001 86380 86390 1
517451 99517451 1001 86380 86390 1
517351 99517351 1001 86380 86390 1
517471 99517471 1001 86380 86390 1
517988 99517988 1001 86380 86390 1
517896 99517896 1001 86380 86390 1
517950 99517950 1001 86380 86390 1
518342 99518342 1001 86380 86390 1
518357 99518357 1001 86380 86390 1
518308 99518308 1001 86380 86390 1
518337 99518337 1001 86380 86390 1
518941 99518941 1001 86380 86390 1
519178 99519178 1001 86380 86390 1
519689 99519689 1001 86380 86390 1
519605 99519605 1001 86380 86390 1
520018 99520018 1001 86380 86390 1
519944 99519944 1001 86380 86390 1
519970 99519970 1001 86380 86390 1
519883 99519883 1001 86380 86390 1
519976 99519976 1001 86380 86390 1
519925 99519925 1001 86380 86390 1
519977 99519977 1001 86380 86390 1
519992 99519992 1001 86380 86390 1
520493 99520493 1001 86380 86390 1
520039 99520039 1001 86380 86390 1
520224 99520224 1001 86380 86390 1
520677 99520677 1001 86380 86390 1
520644 99520644 1001 86380 86390 1
520763 99520763 1001 86380 86390 1
521274 99521274 1001 86380 86390 1
521408 99521408 1001 86380 86390 1
521409 99521409 1001 86380 86390 1
521226 99521226 1001 86380 86390 1
521242 99521242 1001 86380 86390 1
520854 99520854 1001 86380 86390 1
520947 99520947 1001 86380 86390 1
521666 99521666 1001 86380 86390 1
521525 99521525 1001 86380 86390 1
521540 99521540 1001 86380 86390 1
522115 99522115 1001 86380 86390 1
522143 99522143 1001 86380 86390 1
521921 99521921 1001 86380 86390 1
522069 99522069 1001 86380 86390 1
521830 99521830 1001 86380 86390 1
521862 99521862 1001 86380 86390 1
522353 99522353 1001 86380 86390 1
522837 99522837 1001 86380 86390 1
522777 99522777 1001 86380 86390 1
522713 99522713 1001 86380 86390 1
522899 99522899 1001 86380 86390 1
522589 99522589 1001 86380 86390 1
522630 99522630 1001 86380 86390 1
522584 99522584 1001 86380 86390 1
523267 99523267 1001 86380 86390 1
523855 99523855 1001 86380 86390 1
523748 99523748 1001 86380 86390 1
523879 99523879 1001 86380 86390 1
524077 99524077 1001 86380 86390 1
523974 99523974 1001 86380 86390 1
524143 99524143 1001 86380 86390 1
524017 99524017 1001 86380 86390 1
524732 99524732 1001 86380 86390 1
524711 99524711 1001 86380 86390 1
524385 99524385 1001 86380 86390 1
524418 99524418 1001 86380 86390 1
524329 99524329 1001 86380 86390 1
524240 99524240 1001 86380 86390 1
524848 99524848 1001 86380 86390 1
524773 99524773 1001 86380 86390 1
525507 99525507 1001 86380 86390 1
525578 99525578 1001 86380 86390 1
525543 99525543 1001 86380 86390 1
525589 99525589 1001 86380 86390 1
525213 99525213 1001 86380 86390 1
525369 99525369 1001 86380 86390 1
525106 99525106 1001 86380 86390 1
524990 99524990 1001 86380 86390 1
525055 99525055 1001 86380 86390 1
525075 99525075 1001 86380 86390 1
525011 99525011 1001 86380 86390 1
526206 99526206 1001 86380 86390 1
526172 99526172 1001 86380 86390 1
526199 99526199 1001 86380 86390 1
526035 99526035 1001 86380 86390 1
526550 99526550 1001 86380 86390 1
526554 99526554 1001 86380 86390 1
526608 99526608 1001 86380 86390 1
526548 99526548 1001 86380 86390 1
527085 99527085 1001 86380 86390 1
527155 99527155 1001 86380 86390 1
527156 99527156 1001 86380 86390 1
527022 99527022 1001 86380 86390 1
526938 99526938 1001 86380 86390 1
526900 99526900 1001 86380 86390 1
526991 99526991 1001 86380 86390 1
526811 99526811 1001 86380 86390 1
526651 99526651 1001 86380 86390 1
527272 99527272 1001 86380 86390 1
527454 99527454 1001 86380 86390 1
527252 99527252 1001 86380 86390 1
527436 99527436 1001 86380 86390 1
528000 99528000 1001 86380 86390 1
527990 99527990 1001 86380 86390 1
528053 99528053 1001 86380 86390 1
527768 99527768 1001 86380 86390 1
527624 99527624 1001 86380 86390 1
527510 99527510 1001 86380 86390 1
527629 99527629 1001 86380 86390 1
527582 99527582 1001 86380 86390 1
527621 99527621 1001 86380 86390 1
528214 99528214 1001 86380 86390 1
528818 99528818 1001 86380 86390 1
528474 99528474 1001 86380 86390 1
529059 99529059 1001 86380 86390 1
529612 99529612 1001 86380 86390 1
529576 99529576 1001 86380 86390 1
529410 99529410 1001 86380 86390 1
529348 99529348 1001 86380 86390 1
529187 99529187 1001 86380 86390 1
529768 99529768 1001 86380 86390 1
529836 99529836 1001 86380 86390 1
530543 99530543 1001 86380 86390 1
530282 99530282 1001 86380 86390 1
530558 99530558 1001 86380 86390 1
530636 99530636 1001 86380 86390 1
530705 99530705 1001 86380 86390 1
531226 99531226 1001 86380 86390 1
531214 99531214 1001 86380 86390 1
530775 99530775 1001 86380 86390 1
530791 99530791 1001 86380 86390 1
530804 99530804 1001 86380 86390 1
531409 99531409 1001 86380 86390 1
532053 99532053 1001 86380 86390 1
531796 99531796 1001 86380 86390 1
531982 99531982 1001 86380 86390 1
531815 99531815 1001 86380 86390 1
531705 99531705 1001 86380 86390 1
531750 99531750 1001 86380 86390 1
532238 99532238 1001 86380 86390 1
532831 99532831 1001 86380 86390 1
533024 99533024 1001 86380 86390 1
532824 99532824 1001 86380 86390 1
532560 99532560 1001 86380 86390 1
532548 99532548 1001 86380 86390 1
533772 99533772 1001 86380 86390 1
533786 99533786 1001 86380 86390 1
533819 99533819 1001 86380 86390 1
533614 99533614 1001 86380 86390 1
533241 99533241 1001 86380 86390 1
533284 99533284 1001 86380 86390 1
534598 99534598 1001 86380 86390 1
534640 99534640 1001 86380 86390 1
534539 99534539 1001 86380 86390 1
534377 99534377 1001 86380 86390 1
534294 99534294 1001 86380 86390 1
534347 99534347 1001 86380 86390 1
534155 99534155 1001 86380 86390 1
534718 99534718 1001 86380 86390 1
535267 99535267 1001 86380 86390 1
535129 99535129 1001 86380 86390 1
534971 99534971 1001 86380 86390 1
534927 99534927 1001 86380 86390 1
534940 99534940 1001 86380 86390 1
535707 99535707 1001 86380 86390 1
535684 99535684 1001 86380 86390 1
535700 99535700 1001 86380 86390 1
536135 99536135 1001 86380 86390 1
536230 99536230 1001 86380 86390 1
535807 99535807 1001 86380 86390 1
535752 99535752 1001 86380 86390 1
537147 99537147 1001 86380 86390 1
536950 99536950 1001 86380 86390 1
537258 99537258 1001 86380 86390 1
537221 99537221 1001 86380 86390 1
537883 99537883 1001 86380 86390 1
537707 99537707 1001 86380 86390 1
537623 99537623 1001 86380 86390 1
537484 99537484 1001 86380 86390 1
537407 99537407 1001 86380 86390 1
538128 99538128 1001 86380 86390 1
538158 99538158 1001 86380 86390 1
538596 99538596 1001 86380 86390 1
538575 99538575 1001 86380 86390 1
538246 99538246 1001 86380 86390 1
538318 99538318 1001 86380 86390 1
538332 99538332 1001 86380 86390 1
539241 99539241 1001 86380 86390 1
539743 99539743 1001 86380 86390 1
539718 99539718 1001 86380 86390 1
539724 99539724 1001 86380 86390 1
539802 99539802 1001 86380 86390 1
539725 99539725 1001 86380 86390 1
539991 99539991 1001 86380 86390 1
539905 99539905 1001 86380 86390 1
540022 99540022 1001 86380 86390 1
539893 99539893 1001 86380 86390 1
540570 99540570 1001 86380 86390 1
540639 99540639 1001 86380 86390 1
541123 99541123 1001 86380 86390 1
540760 99540760 1001 86380 86390 1
541458 99541458 1001 86380 86390 1
542095 99542095 1001 86380 86390 1
542861 99542861 1001 86380 86390 1
542927 99542927 1001 86380 86390 1
542656 99542656 1001 86380 86390 1
542430 99542430 1001 86380 86390 1
542418 99542418 1001 86380 86390 1
543649 99543649 1001 86380 86390 1
543506 99543506 1001 86380 86390 1
543391 99543391 1001 86380 86390 1
543395 99543395 1001 86380 86390 1
543879 99543879 1001 86380 86390 1
543818 99543818 1001 86380 86390 1
544417 99544417 1001 86380 86390 1
544400 99544400 1001 86380 86390 1
544413 99544413 1001 86380 86390 1
544379 99544379 1001 86380 86390 1
544240 99544240 1001 86380 86390 1
544171 99544171 1001 86380 86390 1
544038 99544038 1001 86380 86390 1
522282 989 1002 62343 70775 1
400260 99400260 1001 86380 86390 1
400322 99400322 1001 86380 86390 1
400325 99400325 1001 86380 86390 1
400435 99400435 1001 86380 86390 1
401345 99401345 1001 86380 86390 1
401274 99401274 1001 86380 86390 1
401538 99401538 1001 86380 86390 1
401496 99401496 1001 86380 86390 1
401700 99401700 1001 86380 86390 1
402255 99402255 1001 86380 86390 1
402357 99402357 1001 86380 86390 1
402492 99402492 1001 86380 86390 1
402546 99402546 1001 86380 86390 1
403329 99403329 1001 86380 86390 1
403269 99403269 1001 86380 86390 1
404052 99404052 1001 86380 86390 1
404989 99404989 1001 86380 86390 1
405105 99405105 1001 86380 86390 1
405400 99405400 1001 86380 86390 1
405504 99405504 1001 86380 86390 1
406032 99406032 1001 86380 86390 1
406131 99406131 1001 86380 86390 1
406272 99406272 1001 86380 86390 1
406630 99406630 1001 86380 86390 1
406746 99406746 1001 86380 86390 1
407004 99407004 1001 86380 86390 1
407469 99407469 1001 86380 86390 1
407557 99407557 1001 86380 86390 1
407571 99407571 1001 86380 86390 1
407721 99407721 1001 86380 86390 1
407845 99407845 1001 86380 86390 1
408858 99408858 1001 86380 86390 1
409439 99409439 1001 86380 86390 1
409441 99409441 1001 86380 86390 1
409781 99409781 1001 86380 86390 1
409828 99409828 1001 86380 86390 1
409838 99409838 1001 86380 86390 1
409973 99409973 1001 86380 86390 1
409898 99409898 1001 86380 86390 1
410114 99410114 1001 86380 86390 1
410267 99410267 1001 86380 86390 1
410609 99410609 1001 86380 86390 1
410756 99410756 1001 86380 86390 1
411018 99411018 1001 86380 86390 1
411051 99411051 1001 86380 86390 1
411103 99411103 1001 86380 86390 1
411306 99411306 1001 86380 86390 1
411255 99411255 1001 86380 86390 1
411797 99411797 1001 86380 86390 1
412097 99412097 1001 86380 86390 1
412231 99412231 1001 86380 86390 1
412291 99412291 1001 86380 86390 1
412353 99412353 1001 86380 86390 1
413077 99413077 1001 86380 86390 1
412511 99412511 1001 86380 86390 1
412837 99412837 1001 86380 86390 1
412573 99412573 1001 86380 86390 1
413955 99413955 1001 86380 86390 1
413972 99413972 1001 86380 86390 1
414106 99414106 1001 86380 86390 1
415075 99415075 1001 86380 86390 1
415168 99415168 1001 86380 86390 1
415125 99415125 1001 86380 86390 1
415054 99415054 1001 86380 86390 1
415023 99415023 1001 86380 86390 1
414663 99414663 1001 86380 86390 1
414825 99414825 1001 86380 86390 1
414252 99414252 1001 86380 86390 1
414298 99414298 1001 86380 86390 1
415499 99415499 1001 86380 86390 1
415535 99415535 1001 86380 86390 1
415566 99415566 1001 86380 86390 1
415670 99415670 1001 86380 86390 1
416437 99416437 1001 86380 86390 1
416517 99416517 1001 86380 86390 1
417307 99417307 1001 86380 86390 1
417501 99417501 1001 86380 86390 1
417582 99417582 1001 86380 86390 1
417480 99417480 1001 86380 86390 1
417455 99417455 1001 86380 86390 1
417567 99417567 1001 86380 86390 1
418528 99418528 1001 86380 86390 1
418609 99418609 1001 86380 86390 1
418103 99418103 1001 86380 86390 1
418058 99418058 1001 86380 86390 1
417921 99417921 1001 86380 86390 1
417874 99417874 1001 86380 86390 1
418936 99418936 1001 86380 86390 1
419282 99419282 1001 86380 86390 1
420651 99420651 1001 86380 86390 1
420787 99420787 1001 86380 86390 1
422048 99422048 1001 86380 86390 1
421875 99421875 1001 86380 86390 1
422024 99422024 1001 86380 86390 1
421431 99421431 1001 86380 86390 1
421651 99421651 1001 86380 86390 1
422498 99422498 1001 86380 86390 1
423465 99423465 1001 86380 86390 1
423388 99423388 1001 86380 86390 1
423722 99423722 1001 86380 86390 1
423650 99423650 1001 86380 86390 1
422644 99422644 1001 86380 86390 1
423999 99423999 1001 86380 86390 1
424030 99424030 1001 86380 86390 1
425176 99425176 1001 86380 86390 1
425018 99425018 1001 86380 86390 1
425040 99425040 1001 86380 86390 1
424915 99424915 1001 86380 86390 1
424369 99424369 1001 86380 86390 1
425689 99425689 1001 86380 86390 1
425827 99425827 1001 86380 86390 1
426703 99426703 1001 86380 86390 1
426662 99426662 1001 86380 86390 1
426611 99426611 1001 86380 86390 1
425893 99425893 1001 86380 86390 1
427419 99427419 1001 86380 86390 1
427515 99427515 1001 86380 86390 1
427401 99427401 1001 86380 86390 1
427472 99427472 1001 86380 86390 1
427966 99427966 1001 86380 86390 1
428792 99428792 1001 86380 86390 1
429052 99429052 1001 86380 86390 1
429615 99429615 1001 86380 86390 1
429738 99429738 1001 86380 86390 1
430616 99430616 1001 86380 86390 1
431725 99431725 1001 86380 86390 1
431980 99431980 1001 86380 86390 1
432047 99432047 1001 86380 86390 1
431527 99431527 1001 86380 86390 1
431300 99431300 1001 86380 86390 1
431520 99431520 1001 86380 86390 1
430940 99430940 1001 86380 86390 1
432116 99432116 1001 86380 86390 1
433347 99433347 1001 86380 86390 1
433397 99433397 1001 86380 86390 1
433694 99433694 1001 86380 86390 1
432907 99432907 1001 86380 86390 1
433299 99433299 1001 86380 86390 1
432826 99432826 1001 86380 86390 1
432853 99432853 1001 86380 86390 1
432634 99432634 1001 86380 86390 1
433914 99433914 1001 86380 86390 1
435009 99435009 1001 86380 86390 1
435672 99435672 1001 86380 86390 1
435453 99435453 1001 86380 86390 1
437147 99437147 1001 86380 86390 1
436895 99436895 1001 86380 86390 1
436788 99436788 1001 86380 86390 1
436910 99436910 1001 86380 86390 1
436911 99436911 1001 86380 86390 1
436890 99436890 1001 86380 86390 1
436566 99436566 1001 86380 86390 1
436725 99436725 1001 86380 86390 1
436011 99436011 1001 86380 86390 1
436173 99436173 1001 86380 86390 1
436308 99436308 1001 86380 86390 1
437308 99437308 1001 86380 86390 1
300065 99300065 1001 86380 86390 1
300698 99300698 1001 86380 86390 1
300685 99300685 1001 86380 86390 1
300710 99300710 1001 86380 86390 1
300663 99300663 1001 86380 86390 1
300487 99300487 1001 86380 86390 1
300360 99300360 1001 86380 86390 1
300521 99300521 1001 86380 86390 1
300380 99300380 1001 86380 86390 1
300861 99300861 1001 86380 86390 1
301370 99301370 1001 86380 86390 1
301027 99301027 1001 86380 86390 1
301066 99301066 1001 86380 86390 1
300964 99300964 1001 86380 86390 1
301715 99301715 1001 86380 86390 1
302267 99302267 1001 86380 86390 1
302149 99302149 1001 86380 86390 1
302077 99302077 1001 86380 86390 1
302016 99302016 1001 86380 86390 1
301918 99301918 1001 86380 86390 1
301859 99301859 1001 86380 86390 1
301924 99301924 1001 86380 86390 1
302524 99302524 1001 86380 86390 1
302412 99302412 1001 86380 86390 1
302555 99302555 1001 86380 86390 1
302544 99302544 1001 86380 86390 1
302878 99302878 1001 86380 86390 1
302957 99302957 1001 86380 86390 1
302923 99302923 1001 86380 86390 1
302724 99302724 1001 86380 86390 1
302699 99302699 1001 86380 86390 1
303238 99303238 1001 86380 86390 1
303834 99303834 1001 86380 86390 1
304021 99304021 1001 86380 86390 1
303721 99303721 1001 86380 86390 1
303505 99303505 1001 86380 86390 1
303534 99303534 1001 86380 86390 1
303538 99303538 1001 86380 86390 1
303551 99303551 1001 86380 86390 1
304049 99304049 1001 86380 86390 1
304606 99304606 1001 86380 86390 1
304504 99304504 1001 86380 86390 1
304599 99304599 1001 86380 86390 1
304574 99304574 1001 86380 86390 1
304433 99304433 1001 86380 86390 1
304344 99304344 1001 86380 86390 1
305594 99305594 1001 86380 86390 1
305415 99305415 1001 86380 86390 1
305356 99305356 1001 86380 86390 1
305239 99305239 1001 86380 86390 1
305151 99305151 1001 86380 86390 1
500003 99500003 1001 86380 86390 1
500270 99500270 1001 86380 86390 1
500969 99500969 1001 86380 86390 1
500911 99500911 1001 86380 86390 1
501462 99501462 1001 86380 86390 1
501533 99501533 1001 86380 86390 1
501267 99501267 1001 86380 86390 1
501661 99501661 1001 86380 86390 1
502298 99502298 1001 86380 86390 1
502325 99502325 1001 86380 86390 1
501918 99501918 1001 86380 86390 1
502519 99502519 1001 86380 86390 1
503019 99503019 1001 86380 86390 1
502903 99502903 1001 86380 86390 1
502767 99502767 1001 86380 86390 1
502846 99502846 1001 86380 86390 1
503471 99503471 1001 86380 86390 1
503357 99503357 1001 86380 86390 1
503455 99503455 1001 86380 86390 1
504005 99504005 1001 86380 86390 1
503922 99503922 1001 86380 86390 1
504113 99504113 1001 86380 86390 1
504249 99504249 1001 86380 86390 1
504303 99504303 1001 86380 86390 1
504726 99504726 1001 86380 86390 1
504350 99504350 1001 86380 86390 1
504354 99504354 1001 86380 86390 1
504511 99504511 1001 86380 86390 1
504955 99504955 1001 86380 86390 1
505758 99505758 1001 86380 86390 1
505640 99505640 1001 86380 86390 1
505424 99505424 1001 86380 86390 1
505440 99505440 1001 86380 86390 1
505229 99505229 1001 86380 86390 1
505349 99505349 1001 86380 86390 1
505795 99505795 1001 86380 86390 1
506507 99506507 1001 86380 86390 1
506446 99506446 1001 86380 86390 1
506526 99506526 1001 86380 86390 1
506391 99506391 1001 86380 86390 1
506327 99506327 1001 86380 86390 1
506204 99506204 1001 86380 86390 1
506270 99506270 1001 86380 86390 1
506113 99506113 1001 86380 86390 1
506680 99506680 1001 86380 86390 1
506747 99506747 1001 86380 86390 1
507255 99507255 1001 86380 86390 1
507391 99507391 1001 86380 86390 1
507220 99507220 1001 86380 86390 1
507339 99507339 1001 86380 86390 1
507314 99507314 1001 86380 86390 1
507036 99507036 1001 86380 86390 1
507028 99507028 1001 86380 86390 1
506973 99506973 1001 86380 86390 1
506818 99506818 1001 86380 86390 1
506878 99506878 1001 86380 86390 1
507436 99507436 1001 86380 86390 1
508211 99508211 1001 86380 86390 1
508148 99508148 1001 86380 86390 1
507981 99507981 1001 86380 86390 1
507936 99507936 1001 86380 86390 1
507643 99507643 1001 86380 86390 1
508318 99508318 1001 86380 86390 1
508926 99508926 1001 86380 86390 1
508822 99508822 1001 86380 86390 1
508812 99508812 1001 86380 86390 1
508671 99508671 1001 86380 86390 1
508521 99508521 1001 86380 86390 1
508574 99508574 1001 86380 86390 1
508550 99508550 1001 86380 86390 1
508620 99508620 1001 86380 86390 1
509167 99509167 1001 86380 86390 1
509235 99509235 1001 86380 86390 1
509750 99509750 1001 86380 86390 1
509731 99509731 1001 86380 86390 1
509656 99509656 1001 86380 86390 1
509644 99509644 1001 86380 86390 1
509688 99509688 1001 86380 86390 1
509297 99509297 1001 86380 86390 1
509434 99509434 1001 86380 86390 1
510013 99510013 1001 86380 86390 1
510537 99510537 1001 86380 86390 1
510645 99510645 1001 86380 86390 1
510384 99510384 1001 86380 86390 1
510507 99510507 1001 86380 86390 1
510158 99510158 1001 86380 86390 1
510302 99510302 1001 86380 86390 1
510293 99510293 1001 86380 86390 1
510297 99510297 1001 86380 86390 1
510866 99510866 1001 86380 86390 1
510894 99510894 1001 86380 86390 1
510830 99510830 1001 86380 86390 1
510731 99510731 1001 86380 86390 1
511127 99511127 1001 86380 86390 1
511039 99511039 1001 86380 86390 1
511066 99511066 1001 86380 86390 1
511733 99511733 1001 86380 86390 1
512343 99512343 1001 86380 86390 1
512359 99512359 1001 86380 86390 1
512132 99512132 1001 86380 86390 1
511965 99511965 1001 86380 86390 1
511938 99511938 1001 86380 86390 1
513098 99513098 1001 86380 86390 1
513114 99513114 1001 86380 86390 1
512760 99512760 1001 86380 86390 1
512762 99512762 1001 86380 86390 1
512791 99512791 1001 86380 86390 1
513378 99513378 1001 86380 86390 1
513252 99513252 1001 86380 86390 1
513947 99513947 1001 86380 86390 1
513836 99513836 1001 86380 86390 1
514153 99514153 1001 86380 86390 1
514759 99514759 1001 86380 86390 1
514785 99514785 1001 86380 86390 1
514636 99514636 1001 86380 86390 1
514625 99514625 1001 86380 86390 1
514282 99514282 1001 86380 86390 1
514411 99514411 1001 86380 86390 1
514399 99514399 1001 86380 86390 1
515529 99515529 1001 86380 86390 1
515558 99515558 1001 86380 86390 1
515664 99515664 1001 86380 86390 1
515590 99515590 1001 86380 86390 1
515552 99515552 1001 86380 86390 1
515374 99515374 1001 86380 86390 1
515336 99515336 1001 86380 86390 1
515456 99515456 1001 86380 86390 1
515238 99515238 1001 86380 86390 1
515796 99515796 1001 86380 86390 1
516384 99516384 1001 86380 86390 1
516106 99516106 1001 86380 86390 1
515965 99515965 1001 86380 86390 1
516589 99516589 1001 86380 86390 1
516693 99516693 1001 86380 86390 1
516566 99516566 1001 86380 86390 1
516698 99516698 1001 86380 86390 1
517196 99517196 1001 86380 86390 1
517140 99517140 1001 86380 86390 1
517080 99517080 1001 86380 86390 1
517094 99517094 1001 86380 86390 1
517076 99517076 1001 86380 86390 1
517361 99517361 1001 86380 86390 1
517530 99517530 1001 86380 86390 1
518075 99518075 1001 86380 86390 1
518080 99518080 1001 86380 86390 1
518153 99518153 1001 86380 86390 1
517558 99517558 1001 86380 86390 1
517642 99517642 1001 86380 86390 1
518803 99518803 1001 86380 86390 1
518818 99518818 1001 86380 86390 1
518610 99518610 1001 86380 86390 1
518426 99518426 1001 86380 86390 1
518504 99518504 1001 86380 86390 1
519116 99519116 1001 86380 86390 1
519792 99519792 1001 86380 86390 1
519618 99519618 1001 86380 86390 1
519695 99519695 1001 86380 86390 1
519646 99519646 1001 86380 86390 1
519233 99519233 1001 86380 86390 1
519300 99519300 1001 86380 86390 1
519198 99519198 1001 86380 86390 1
519985 99519985 1001 86380 86390 1
520468 99520468 1001 86380 86390 1
520470 99520470 1001 86380 86390 1
520472 99520472 1001 86380 86390 1
520498 99520498 1001 86380 86390 1
520279 99520279 1001 86380 86390 1
520672 99520672 1001 86380 86390 1
520713 99520713 1001 86380 86390 1
521267 99521267 1001 86380 86390 1
521132 99521132 1001 86380 86390 1
521206 99521206 1001 86380 86390 1
520978 99520978 1001 86380 86390 1
520991 99520991 1001 86380 86390 1
520969 99520969 1001 86380 86390 1
521586 99521586 1001 86380 86390 1
521550 99521550 1001 86380 86390 1
521630 99521630 1001 86380 86390 1
521553 99521553 1001 86380 86390 1
521579 99521579 1001 86380 86390 1
522049 99522049 1001 86380 86390 1
522065 99522065 1001 86380 86390 1
521753 99521753 1001 86380 86390 1
523016 99523016 1001 86380 86390 1
522776 99522776 1001 86380 86390 1
522683 99522683 1001 86380 86390 1
523220 99523220 1001 86380 86390 1
523169 99523169 1001 86380 86390 1
523934 99523934 1001 86380 86390 1
523740 99523740 1001 86380 86390 1
523613 99523613 1001 86380 86390 1
523416 99523416 1001 86380 86390 1
523444 99523444 1001 86380 86390 1
523343 99523343 1001 86380 86390 1
524103 99524103 1001 86380 86390 1
524040 99524040 1001 86380 86390 1
523978 99523978 1001 86380 86390 1
524679 99524679 1001 86380 86390 1
524514 99524514 1001 86380 86390 1
524380 99524380 1001 86380 86390 1
524217 99524217 1001 86380 86390 1
524837 99524837 1001 86380 86390 1
525421 99525421 1001 86380 86390 1
525093 99525093 1001 86380 86390 1
525613 99525613 1001 86380 86390 1
526346 99526346 1001 86380 86390 1
526390 99526390 1001 86380 86390 1
526065 99526065 1001 86380 86390 1
526067 99526067 1001 86380 86390 1
525933 99525933 1001 86380 86390 1
525952 99525952 1001 86380 86390 1
525838 99525838 1001 86380 86390 1
526457 99526457 1001 86380 86390 1
527226 99527226 1001 86380 86390 1
526642 99526642 1001 86380 86390 1
526746 99526746 1001 86380 86390 1
527351 99527351 1001 86380 86390 1
527365 99527365 1001 86380 86390 1
527421 99527421 1001 86380 86390 1
528025 99528025 1001 86380 86390 1
528044 99528044 1001 86380 86390 1
527772 99527772 1001 86380 86390 1
528793 99528793 1001 86380 86390 1
528704 99528704 1001 86380 86390 1
528583 99528583 1001 86380 86390 1
528522 99528522 1001 86380 86390 1
528652 99528652 1001 86380 86390 1
528524 99528524 1001 86380 86390 1
528682 99528682 1001 86380 86390 1
528370 99528370 1001 86380 86390 1
528930 99528930 1001 86380 86390 1
529013 99529013 1001 86380 86390 1
529764 99529764 1001 86380 86390 1
529820 99529820 1001 86380 86390 1
530497 99530497 1001 86380 86390 1
530309 99530309 1001 86380 86390 1
530210 99530210 1001 86380 86390 1
530186 99530186 1001 86380 86390 1
529994 99529994 1001 86380 86390 1
530098 99530098 1001 86380 86390 1
530656 99530656 1001 86380 86390 1
530657 99530657 1001 86380 86390 1
530671 99530671 1001 86380 86390 1
530749 99530749 1001 86380 86390 1
531281 99531281 1001 86380 86390 1
531244 99531244 1001 86380 86390 1
531310 99531310 1001 86380 86390 1
531052 99531052 1001 86380 86390 1
531003 99531003 1001 86380 86390 1
530762 99530762 1001 86380 86390 1
530880 99530880 1001 86380 86390 1
530960 99530960 1001 86380 86390 1
531477 99531477 1001 86380 86390 1
532079 99532079 1001 86380 86390 1
531716 99531716 1001 86380 86390 1
531759 99531759 1001 86380 86390 1
532279 99532279 1001 86380 86390 1
532647 99532647 1001 86380 86390 1
533056 99533056 1001 86380 86390 1
533093 99533093 1001 86380 86390 1
533742 99533742 1001 86380 86390 1
533828 99533828 1001 86380 86390 1
533746 99533746 1001 86380 86390 1
533685 99533685 1001 86380 86390 1
533700 99533700 1001 86380 86390 1
533594 99533594 1001 86380 86390 1
533493 99533493 1001 86380 86390 1
533305 99533305 1001 86380 86390 1
533357 99533357 1001 86380 86390 1
533286 99533286 1001 86380 86390 1
533313 99533313 1001 86380 86390 1
533941 99533941 1001 86380 86390 1
534458 99534458 1001 86380 86390 1
534257 99534257 1001 86380 86390 1
534696 99534696 1001 86380 86390 1
535337 99535337 1001 86380 86390 1
535593 99535593 1001 86380 86390 1
535713 99535713 1001 86380 86390 1
536293 99536293 1001 86380 86390 1
536323 99536323 1001 86380 86390 1
536244 99536244 1001 86380 86390 1
536029 99536029 1001 86380 86390 1
535904 99535904 1001 86380 86390 1
536403 99536403 1001 86380 86390 1
536494 99536494 1001 86380 86390 1
536788 99536788 1001 86380 86390 1
536599 99536599 1001 86380 86390 1
537289 99537289 1001 86380 86390 1
537842 99537842 1001 86380 86390 1
537792 99537792 1001 86380 86390 1
537856 99537856 1001 86380 86390 1
537692 99537692 1001 86380 86390 1
537506 99537506 1001 86380 86390 1
538082 99538082 1001 86380 86390 1
538007 99538007 1001 86380 86390 1
538652 99538652 1001 86380 86390 1
538685 99538685 1001 86380 86390 1
538564 99538564 1001 86380 86390 1
538300 99538300 1001 86380 86390 1
538331 99538331 1001 86380 86390 1
538295 99538295 1001 86380 86390 1
538257 99538257 1001 86380 86390 1
538270 99538270 1001 86380 86390 1
539638 99539638 1001 86380 86390 1
539552 99539552 1001 86380 86390 1
539510 99539510 1001 86380 86390 1
539323 99539323 1001 86380 86390 1
539174 99539174 1001 86380 86390 1
539760 99539760 1001 86380 86390 1
539657 99539657 1001 86380 86390 1
539830 99539830 1001 86380 86390 1
540367 99540367 1001 86380 86390 1
540425 99540425 1001 86380 86390 1
540389 99540389 1001 86380 86390 1
539939 99539939 1001 86380 86390 1
539929 99539929 1001 86380 86390 1
540480 99540480 1001 86380 86390 1
540650 99540650 1001 86380 86390 1
541109 99541109 1001 86380 86390 1
541076 99541076 1001 86380 86390 1
540990 99540990 1001 86380 86390 1
541004 99541004 1001 86380 86390 1
540803 99540803 1001 86380 86390 1
540800 99540800 1001 86380 86390 1
541435 99541435 1001 86380 86390 1
541297 99541297 1001 86380 86390 1
541339 99541339 1001 86380 86390 1
541953 99541953 1001 86380 86390 1
542091 99542091 1001 86380 86390 1
542037 99542037 1001 86380 86390 1
541934 99541934 1001 86380 86390 1
541784 99541784 1001 86380 86390 1
541878 99541878 1001 86380 86390 1
541715 99541715 1001 86380 86390 1
541796 99541796 1001 86380 86390 1
541555 99541555 1001 86380 86390 1
542221 99542221 1001 86380 86390 1
542321 99542321 1001 86380 86390 1
542179 99542179 1001 86380 86390 1
542795 99542795 1001 86380 86390 1
542775 99542775 1001 86380 86390 1
542363 99542363 1001 86380 86390 1
542520 99542520 1001 86380 86390 1
542458 99542458 1001 86380 86390 1
543008 99543008 1001 86380 86390 1
543696 99543696 1001 86380 86390 1
543710 99543710 1001 86380 86390 1
543319 99543319 1001 86380 86390 1
543282 99543282 1001 86380 86390 1
543340 99543340 1001 86380 86390 1
543263 99543263 1001 86380 86390 1
543900 99543900 1001 86380 86390 1
544227 99544227 1001 86380 86390 1
543999 99543999 1001 86380 86390 1
508334 863 1002 36767 45443 1
400121 99400121 1001 86380 86390 1
400190 99400190 1001 86380 86390 1
401212 99401212 1001 86380 86390 1
401307 99401307 1001 86380 86390 1
401273 99401273 1001 86380 86390 1
401658 99401658 1001 86380 86390 1
402249 99402249 1001 86380 86390 1
402347 99402347 1001 86380 86390 1
402664 99402664 1001 86380 86390 1
403742 99403742 1001 86380 86390 1
404302 99404302 1001 86380 86390 1
404292 99404292 1001 86380 86390 1
404480 99404480 1001 86380 86390 1
404728 99404728 1001 86380 86390 1
405261 99405261 1001 86380 86390 1
405425 99405425 1001 86380 86390 1
405431 99405431 1001 86380 86390 1
405433 99405433 1001 86380 86390 1
405583 99405583 1001 86380 86390 1
406177 99406177 1001 86380 86390 1
406353 99406353 1001 86380 86390 1
406423 99406423 1001 86380 86390 1
406666 99406666 1001 86380 86390 1
407410 99407410 1001 86380 86390 1
407853 99407853 1001 86380 86390 1
408203 99408203 1001 86380 86390 1
408098 99408098 1001 86380 86390 1
408297 99408297 1001 86380 86390 1
408307 99408307 1001 86380 86390 1
408975 99408975 1001 86380 86390 1
409221 99409221 1001 86380 86390 1
409423 99409423 1001 86380 86390 1
409580 99409580 1001 86380 86390 1
409529 99409529 1001 86380 86390 1
409640 99409640 1001 86380 86390 1
410069 99410069 1001 86380 86390 1
410159 99410159 1001 86380 86390 1
410445 99410445 1001 86380 86390 1
410892 99410892 1001 86380 86390 1
411074 99411074 1001 86380 86390 1
411141 99411141 1001 86380 86390 1
411406 99411406 1001 86380 86390 1
411921 99411921 1001 86380 86390 1
411958 99411958 1001 86380 86390 1
411982 99411982 1001 86380 86390 1
412032 99412032 1001 86380 86390 1
412133 99412133 1001 86380 86390 1
413413 99413413 1001 86380 86390 1
412952 99412952 1001 86380 86390 1
412720 99412720 1001 86380 86390 1
412587 99412587 1001 86380 86390 1
414004 99414004 1001 86380 86390 1
414470 99414470 1001 86380 86390 1
416593 99416593 1001 86380 86390 1
416960 99416960 1001 86380 86390 1
416139 99416139 1001 86380 86390 1
416401 99416401 1001 86380 86390 1
416442 99416442 1001 86380 86390 1
417089 99417089 1001 86380 86390 1
417424 99417424 1001 86380 86390 1
418792 99418792 1001 86380 86390 1
418522 99418522 1001 86380 86390 1
418109 99418109 1001 86380 86390 1
418062 99418062 1001 86380 86390 1
418404 99418404 1001 86380 86390 1
417815 99417815 1001 86380 86390 1
417915 99417915 1001 86380 86390 1
419169 99419169 1001 86380 86390 1
418895 99418895 1001 86380 86390 1
420330 99420330 1001 86380 86390 1
420368 99420368 1001 86380 86390 1
420010 99420010 1001 86380 86390 1
419704 99419704 1001 86380 86390 1
419652 99419652 1001 86380 86390 1
420626 99420626 1001 86380 86390 1
421870 99421870 1001 86380 86390 1
421848 99421848 1001 86380 86390 1
421635 99421635 1001 86380 86390 1
421360 99421360 1001 86380 86390 1
421365 99421365 1001 86380 86390 1
421033 99421033 1001 86380 86390 1
421230 99421230 1001 86380 86390 1
422178 99422178 1001 86380 86390 1
423497 99423497 1001 86380 86390 1
423066 99423066 1001 86380 86390 1
422540 99422540 1001 86380 86390 1
422662 99422662 1001 86380 86390 1
423864 99423864 1001 86380 86390 1
424015 99424015 1001 86380 86390 1
423994 99423994 1001 86380 86390 1
423926 99423926 1001 86380 86390 1
424061 99424061 1001 86380 86390 1
425342 99425342 1001 86380 86390 1
425345 99425345 1001 86380 86390 1
425318 99425318 1001 86380 86390 1
425296 99425296 1001 86380 86390 1
424938 99424938 1001 86380 86390 1
424638 99424638 1001 86380 86390 1
424399 99424399 1001 86380 86390 1
424448 99424448 1001 86380 86390 1
424487 99424487 1001 86380 86390 1
425666 99425666 1001 86380 86390 1
425780 99425780 1001 86380 86390 1
426840 99426840 1001 86380 86390 1
426827 99426827 1001 86380 86390 1
426861 99426861 1001 86380 86390 1
426625 99426625 1001 86380 86390 1
426472 99426472 1001 86380 86390 1
426152 99426152 1001 86380 86390 1
427167 99427167 1001 86380 86390 1
427483 99427483 1001 86380 86390 1
426697 99426697 1001 86380 86390 1
428364 99428364 1001 86380 86390 1
428452 99428452 1001 86380 86390 1
428605 99428605 1001 86380 86390 1
428114 99428114 1001 86380 86390 1
427538 99427538 1001 86380 86390 1
428974 99428974 1001 86380 86390 1
430068 99430068 1001 86380 86390 1
429704 99429704 1001 86380 86390 1
429433 99429433 1001 86380 86390 1
430564 99430564 1001 86380 86390 1
431897 99431897 1001 86380 86390 1
431684 99431684 1001 86380 86390 1
431847 99431847 1001 86380 86390 1
431764 99431764 1001 86380 86390 1
431612 99431612 1001 86380 86390 1
431392 99431392 1001 86380 86390 1
430854 99430854 1001 86380 86390 1
432288 99432288 1001 86380 86390 1
433587 99433587 1001 86380 86390 1
433018 99433018 1001 86380 86390 1
433307 99433307 1001 86380 86390 1
433236 99433236 1001 86380 86390 1
432581 99432581 1001 86380 86390 1
433968 99433968 1001 86380 86390 1
435053 99435053 1001 86380 86390 1
435372 99435372 1001 86380 86390 1
435326 99435326 1001 86380 86390 1
434989 99434989 1001 86380 86390 1
435730 99435730 1001 86380 86390 1
435485 99435485 1001 86380 86390 1
435712 99435712 1001 86380 86390 1
435856 99435856 1001 86380 86390 1
436859 99436859 1001 86380 86390 1
436368 99436368 1001 86380 86390 1
436445 99436445 1001 86380 86390 1
436225 99436225 1001 86380 86390 1
436261 99436261 1001 86380 86390 1
300041 99300041 1001 86380 86390 1
300601 99300601 1001 86380 86390 1
300372 99300372 1001 86380 86390 1
300376 99300376 1001 86380 86390 1
300441 99300441 1001 86380 86390 1
300115 99300115 1001 86380 86390 1
300274 99300274 1001 86380 86390 1
300849 99300849 1001 86380 86390 1
301415 99301415 1001 86380 86390 1
301323 99301323 1001 86380 86390 1
301232 99301232 1001 86380 86390 1
301022 99301022 1001 86380 86390 1
301707 99301707 1001 86380 86390 1
301749 99301749 1001 86380 86390 1
301724 99301724 1001 86380 86390 1
301601 99301601 1001 86380 86390 1
302281 99302281 1001 86380 86390 1
302323 99302323 1001 86380 86390 1
301841 99301841 1001 86380 86390 1
302811 99302811 1001 86380 86390 1
302933 99302933 1001 86380 86390 1
303270 99303270 1001 86380 86390 1
303346 99303346 1001 86380 86390 1
303979 99303979 1001 86380 86390 1
303942 99303942 1001 86380 86390 1
303805 99303805 1001 86380 86390 1
303693 99303693 1001 86380 86390 1
303759 99303759 1001 86380 86390 1
303671 99303671 1001 86380 86390 1
303467 99303467 1001 86380 86390 1
303522 99303522 1001 86380 86390 1
303499 99303499 1001 86380 86390 1
304215 99304215 1001 86380 86390 1
304787 99304787 1001 86380 86390 1
304778 99304778 1001 86380 86390 1
304779 99304779 1001 86380 86390 1
304512 99304512 1001 86380 86390 1
304468 99304468 1001 86380 86390 1
304536 99304536 1001 86380 86390 1
304251 99304251 1001 86380 86390 1
304898 99304898 1001 86380 86390 1
305016 99305016 1001 86380 86390 1
305515 99305515 1001 86380 86390 1
305421 99305421 1001 86380 86390 1
305357 99305357 1001 86380 86390 1
305398 99305398 1001 86380 86390 1
305068 99305068 1001 86380 86390 1
500173 99500173 1001 86380 86390 1
500034 99500034 1001 86380 86390 1
500780 99500780 1001 86380 86390 1
500687 99500687 1001 86380 86390 1
500773 99500773 1001 86380 86390 1
500585 99500585 1001 86380 86390 1
500476 99500476 1001 86380 86390 1
500828 99500828 1001 86380 86390 1
500845 99500845 1001 86380 86390 1
501476 99501476 1001 86380 86390 1
501581 99501581 1001 86380 86390 1
501534 99501534 1001 86380 86390 1
501263 99501263 1001 86380 86390 1
501278 99501278 1001 86380 86390 1
501433 99501433 1001 86380 86390 1
501806 99501806 1001 86380 86390 1
501795 99501795 1001 86380 86390 1
501733 99501733 1001 86380 86390 1
501774 99501774 1001 86380 86390 1
501800 99501800 1001 86380 86390 1
502423 99502423 1001 86380 86390 1
502250 99502250 1001 86380 86390 1
502053 99502053 1001 86380 86390 1
503246 99503246 1001 86380 86390 1
503157 99503157 1001 86380 86390 1
503184 99503184 1001 86380 86390 1
503121 99503121 1001 86380 86390 1
503283 99503283 1001 86380 86390 1
503394 99503394 1001 86380 86390 1
503459 99503459 1001 86380 86390 1
503395 99503395 1001 86380 86390 1
503337 99503337 1001 86380 86390 1
503495 99503495 1001 86380 86390 1
503926 99503926 1001 86380 86390 1
503983 99503983 1001 86380 86390 1
504097 99504097 1001 86380 86390 1
503899 99503899 1001 86380 86390 1
503723 99503723 1001 86380 86390 1
503906 99503906 1001 86380 86390 1
503845 99503845 1001 86380 86390 1
504205 99504205 1001 86380 86390 1
504811 99504811 1001 86380 86390 1
504578 99504578 1001 86380 86390 1
504631 99504631 1001 86380 86390 1
504522 99504522 1001 86380 86390 1
504330 99504330 1001 86380 86390 1
505767 99505767 1001 86380 86390 1
505215 99505215 1001 86380 86390 1
505273 99505273 1001 86380 86390 1
505184 99505184 1001 86380 86390 1
505940 99505940 1001 86380 86390 1
506558 99506558 1001 86380 86390 1
506414 99506414 1001 86380 86390 1
506480 99506480 1001 86380 86390 1
506213 99506213 1001 86380 86390 1
506348 99506348 1001 86380 86390 1
506143 99506143 1001 86380 86390 1
506638 99506638 1001 86380 86390 1
506627 99506627 1001 86380 86390 1
506695 99506695 1001 86380 86390 1
507287 99507287 1001 86380 86390 1
507254 99507254 1001 86380 86390 1
507345 99507345 1001 86380 86390 1
507117 99507117 1001 86380 86390 1
507201 99507201 1001 86380 86390 1
506984 99506984 1001 86380 86390 1
506871 99506871 1001 86380 86390 1
507447 99507447 1001 86380 86390 1
507619 99507619 1001 86380 86390 1
507495 99507495 1001 86380 86390 1
508180 99508180 1001 86380 86390 1
508241 99508241 1001 86380 86390 1
508093 99508093 1001 86380 86390 1
507869 99507869 1001 86380 86390 1
507725 99507725 1001 86380 86390 1
507753 99507753 1001 86380 86390 1
508938 99508938 1001 86380 86390 1
508724 99508724 1001 86380 86390 1
508828 99508828 1001 86380 86390 1
509202 99509202 1001 86380 86390 1
509143 99509143 1001 86380 86390 1
509616 99509616 1001 86380 86390 1
509467 99509467 1001 86380 86390 1
509405 99509405 1001 86380 86390 1
509947 99509947 1001 86380 86390 1
509986 99509986 1001 86380 86390 1
510052 99510052 1001 86380 86390 1
510065 99510065 1001 86380 86390 1
510482 99510482 1001 86380 86390 1
510385 99510385 1001 86380 86390 1
510402 99510402 1001 86380 86390 1
511471 99511471 1001 86380 86390 1
511334 99511334 1001 86380 86390 1
511271 99511271 1001 86380 86390 1
511130 99511130 1001 86380 86390 1
512063 99512063 1001 86380 86390 1
512093 99512093 1001 86380 86390 1
511891 99511891 1001 86380 86390 1
511947 99511947 1001 86380 86390 1
511765 99511765 1001 86380 86390 1
512564 99512564 1001 86380 86390 1
513146 99513146 1001 86380 86390 1
513188 99513188 1001 86380 86390 1
513046 99513046 1001 86380 86390 1
512979 99512979 1001 86380 86390 1
512993 99512993 1001 86380 86390 1
512812 99512812 1001 86380 86390 1
512869 99512869 1001 86380 86390 1
512781 99512781 1001 86380 86390 1
512782 99512782 1001 86380 86390 1
512627 99512627 1001 86380 86390 1
512604 99512604 1001 86380 86390 1
513350 99513350 1001 86380 86390 1
513931 99513931 1001 86380 86390 1
514010 99514010 1001 86380 86390 1
513858 99513858 1001 86380 86390 1
514026 99514026 1001 86380 86390 1
513816 99513816 1001 86380 86390 1
513668 99513668 1001 86380 86390 1
513606 99513606 1001 86380 86390 1
513427 99513427 1001 86380 86390 1
514229 99514229 1001 86380 86390 1
514079 99514079 1001 86380 86390 1
514761 99514761 1001 86380 86390 1
514447 99514447 1001 86380 86390 1
514463 99514463 1001 86380 86390 1
514393 99514393 1001 86380 86390 1
514287 99514287 1001 86380 86390 1
514984 99514984 1001 86380 86390 1
514885 99514885 1001 86380 86390 1
514944 99514944 1001 86380 86390 1
515534 99515534 1001 86380 86390 1
515513 99515513 1001 86380 86390 1
515323 99515323 1001 86380 86390 1
515458 99515458 1001 86380 86390 1
515292 99515292 1001 86380 86390 1
515462 99515462 1001 86380 86390 1
515095 99515095 1001 86380 86390 1
515173 99515173 1001 86380 86390 1
515227 99515227 1001 86380 86390 1
515071 99515071 1001 86380 86390 1
515703 99515703 1001 86380 86390 1
516265 99516265 1001 86380 86390 1
517285 99517285 1001 86380 86390 1
517183 99517183 1001 86380 86390 1
517097 99517097 1001 86380 86390 1
516932 99516932 1001 86380 86390 1
516880 99516880 1001 86380 86390 1
517436 99517436 1001 86380 86390 1
517794 99517794 1001 86380 86390 1
518344 99518344 1001 86380 86390 1
518274 99518274 1001 86380 86390 1
518262 99518262 1001 86380 86390 1
518896 99518896 1001 86380 86390 1
518693 99518693 1001 86380 86390 1
518609 99518609 1001 86380 86390 1
518569 99518569 1001 86380 86390 1
519123 99519123 1001 86380 86390 1
519112 99519112 1001 86380 86390 1
519814 99519814 1001 86380 86390 1
519676 99519676 1001 86380 86390 1
519339 99519339 1001 86380 86390 1
519866 99519866 1001 86380 86390 1
519960 99519960 1001 86380 86390 1
520606 99520606 1001 86380 86390 1
520365 99520365 1001 86380 86390 1
521458 99521458 1001 86380 86390 1
520890 99520890 1001 86380 86390 1
522247 99522247 1001 86380 86390 1
521864 99521864 1001 86380 86390 1
522304 99522304 1001 86380 86390 1
523103 99523103 1001 86380 86390 1
523067 99523067 1001 86380 86390 1
522811 99522811 1001 86380 86390 1
522782 99522782 1001 86380 86390 1
523199 99523199 1001 86380 86390 1
523138 99523138 1001 86380 86390 1
523178 99523178 1001 86380 86390 1
523912 99523912 1001 86380 86390 1
523838 99523838 1001 86380 86390 1
523623 99523623 1001 86380 86390 1
523600 99523600 1001 86380 86390 1
523615 99523615 1001 86380 86390 1
523569 99523569 1001 86380 86390 1
523660 99523660 1001 86380 86390 1
523351 99523351 1001 86380 86390 1
523432 99523432 1001 86380 86390 1
524073 99524073 1001 86380 86390 1
524065 99524065 1001 86380 86390 1
524053 99524053 1001 86380 86390 1
524119 99524119 1001 86380 86390 1
524605 99524605 1001 86380 86390 1
524594 99524594 1001 86380 86390 1
524744 99524744 1001 86380 86390 1
524532 99524532 1001 86380 86390 1
524391 99524391 1001 86380 86390 1
524483 99524483 1001 86380 86390 1
524525 99524525 1001 86380 86390 1
524223 99524223 1001 86380 86390 1
524343 99524343 1001 86380 86390 1
524841 99524841 1001 86380 86390 1
525335 99525335 1001 86380 86390 1
525208 99525208 1001 86380 86390 1
525021 99525021 1001 86380 86390 1
525127 99525127 1001 86380 86390 1
525661 99525661 1001 86380 86390 1
525727 99525727 1001 86380 86390 1
525626 99525626 1001 86380 86390 1
525743 99525743 1001 86380 86390 1
526301 99526301 1001 86380 86390 1
526305 99526305 1001 86380 86390 1
526122 99526122 1001 86380 86390 1
526137 99526137 1001 86380 86390 1
525962 99525962 1001 86380 86390 1
525809 99525809 1001 86380 86390 1
526533 99526533 1001 86380 86390 1
526585 99526585 1001 86380 86390 1
527171 99527171 1001 86380 86390 1
527007 99527007 1001 86380 86390 1
527012 99527012 1001 86380 86390 1
526896 99526896 1001 86380 86390 1
526671 99526671 1001 86380 86390 1
526650 99526650 1001 86380 86390 1
527954 99527954 1001 86380 86390 1
527831 99527831 1001 86380 86390 1
527545 99527545 1001 86380 86390 1
527662 99527662 1001 86380 86390 1
527508 99527508 1001 86380 86390 1
527544 99527544 1001 86380 86390 1
528196 99528196 1001 86380 86390 1
528855 99528855 1001 86380 86390 1
528624 99528624 1001 86380 86390 1
528387 99528387 1001 86380 86390 1
528369 99528369 1001 86380 86390 1
528487 99528487 1001 86380 86390 1
529664 99529664 1001 86380 86390 1
529516 99529516 1001 86380 86390 1
529211 99529211 1001 86380 86390 1
529239 99529239 1001 86380 86390 1
529267 99529267 1001 86380 86390 1
529178 99529178 1001 86380 86390 1
529182 99529182 1001 86380 86390 1
529882 99529882 1001 86380 86390 1
529315 99529315 1001 86380 86390 1
529876 99529876 1001 86380 86390 1
530402 99530402 1001 86380 86390 1
530355 99530355 1001 86380 86390 1
530253 99530253 1001 86380 86390 1
530050 99530050 1001 86380 86390 1
529990 99529990 1001 86380 86390 1
530138 99530138 1001 86380 86390 1
530634 99530634 1001 86380 86390 1
530751 99530751 1001 86380 86390 1
530742 99530742 1001 86380 86390 1
530666 99530666 1001 86380 86390 1
531351 99531351 1001 86380 86390 1
531335 99531335 1001 86380 86390 1
531100 99531100 1001 86380 86390 1
530774 99530774 1001 86380 86390 1
530777 99530777 1001 86380 86390 1
531450 99531450 1001 86380 86390 1
531556 99531556 1001 86380 86390 1
532067 99532067 1001 86380 86390 1
532179 99532179 1001 86380 86390 1
532045 99532045 1001 86380 86390 1
531875 99531875 1001 86380 86390 1
531943 99531943 1001 86380 86390 1
531749 99531749 1001 86380 86390 1
532294 99532294 1001 86380 86390 1
532257 99532257 1001 86380 86390 1
532316 99532316 1001 86380 86390 1
532381 99532381 1001 86380 86390 1
532522 99532522 1001 86380 86390 1
532550 99532550 1001 86380 86390 1
533229 99533229 1001 86380 86390 1
533129 99533129 1001 86380 86390 1
533694 99533694 1001 86380 86390 1
533437 99533437 1001 86380 86390 1
533427 99533427 1001 86380 86390 1
533991 99533991 1001 86380 86390 1
534527 99534527 1001 86380 86390 1
534379 99534379 1001 86380 86390 1
534408 99534408 1001 86380 86390 1
534779 99534779 1001 86380 86390 1
535329 99535329 1001 86380 86390 1
535178 99535178 1001 86380 86390 1
535171 99535171 1001 86380 86390 1
535678 99535678 1001 86380 86390 1
536268 99536268 1001 86380 86390 1
536334 99536334 1001 86380 86390 1
536107 99536107 1001 86380 86390 1
535927 99535927 1001 86380 86390 1
535995 99535995 1001 86380 86390 1
536115 99536115 1001 86380 86390 1
536476 99536476 1001 86380 86390 1
536493 99536493 1001 86380 86390 1
537097 99537097 1001 86380 86390 1
536597 99536597 1001 86380 86390 1
537336 99537336 1001 86380 86390 1
537875 99537875 1001 86380 86390 1
537943 99537943 1001 86380 86390 1
537718 99537718 1001 86380 86390 1
537726 99537726 1001 86380 86390 1
537425 99537425 1001 86380 86390 1
537439 99537439 1001 86380 86390 1
537401 99537401 1001 86380 86390 1
537546 99537546 1001 86380 86390 1
537521 99537521 1001 86380 86390 1
537391 99537391 1001 86380 86390 1
538130 99538130 1001 86380 86390 1
538156 99538156 1001 86380 86390 1
538313 99538313 1001 86380 86390 1
538370 99538370 1001 86380 86390 1
538823 99538823 1001 86380 86390 1
539617 99539617 1001 86380 86390 1
539335 99539335 1001 86380 86390 1
539324 99539324 1001 86380 86390 1
539059 99539059 1001 86380 86390 1
539653 99539653 1001 86380 86390 1
539720 99539720 1001 86380 86390 1
539790 99539790 1001 86380 86390 1
540351 99540351 1001 86380 86390 1
540430 99540430 1001 86380 86390 1
540330 99540330 1001 86380 86390 1
540282 99540282 1001 86380 86390 1
540415 99540415 1001 86380 86390 1
540510 99540510 1001 86380 86390 1
541231 99541231 1001 86380 86390 1
541077 99541077 1001 86380 86390 1
541485 99541485 1001 86380 86390 1
542067 99542067 1001 86380 86390 1
541890 99541890 1001 86380 86390 1
541696 99541696 1001 86380 86390 1
542223 99542223 1001 86380 86390 1
542253 99542253 1001 86380 86390 1
542258 99542258 1001 86380 86390 1
542808 99542808 1001 86380 86390 1
542699 99542699 1001 86380 86390 1
542532 99542532 1001 86380 86390 1
542421 99542421 1001 86380 86390 1
542486 99542486 1001 86380 86390 1
543081 99543081 1001 86380 86390 1
543133 99543133 1001 86380 86390 1
543084 99543084 1001 86380 86390 1
543439 99543439 1001 86380 86390 1
543448 99543448 1001 86380 86390 1
543306 99543306 1001 86380 86390 1
543168 99543168 1001 86380 86390 1
543316 99543316 1001 86380 86390 1
543966 99543966 1001 86380 86390 1
544555 99544555 1001 86380 86390 1
544595 99544595 1001 86380 86390 1
544455 99544455 1001 86380 86390 1
544333 99544333 1001 86380 86390 1
544197 99544197 1001 86380 86390 1
543985 99543985 1001 86380 86390 1
544696 99544696 1001 86380 86390 1
400230 99400230 1001 86380 86390 1
400408 99400408 1001 86380 86390 1
400365 99400365 1001 86380 86390 1
400626 99400626 1001 86380 86390 1
400580 99400580 1001 86380 86390 1
400834 99400834 1001 86380 86390 1
401121 99401121 1001 86380 86390 1
401310 99401310 1001 86380 86390 1
401386 99401386 1001 86380 86390 1
402043 99402043 1001 86380 86390 1
402206 99402206 1001 86380 86390 1
402208 99402208 1001 86380 86390 1
402499 99402499 1001 86380 86390 1
402741 99402741 1001 86380 86390 1
402742 99402742 1001 86380 86390 1
402783 99402783 1001 86380 86390 1
402953 99402953 1001 86380 86390 1
403352 99403352 1001 86380 86390 1
403545 99403545 1001 86380 86390 1
403615 99403615 1001 86380 86390 1
404053 99404053 1001 86380 86390 1
404874 99404874 1001 86380 86390 1
405406 99405406 1001 86380 86390 1
405373 99405373 1001 86380 86390 1
405498 99405498 1001 86380 86390 1
405657 99405657 1001 86380 86390 1
405761 99405761 1001 86380 86390 1
405861 99405861 1001 86380 86390 1
405840 99405840 1001 86380 86390 1
405831 99405831 1001 86380 86390 1
406114 99406114 1001 86380 86390 1
406186 99406186 1001 86380 86390 1
406827 99406827 1001 86380 86390 1
406828 99406828 1001 86380 86390 1
407001 99407001 1001 86380 86390 1
407290 99407290 1001 86380 86390 1
407895 99407895 1001 86380 86390 1
408198 99408198 1001 86380 86390 1
408240 99408240 1001 86380 86390 1
408614 99408614 1001 86380 86390 1
408666 99408666 1001 86380 86390 1
409216 99409216 1001 86380 86390 1
409360 99409360 1001 86380 86390 1
409364 99409364 1001 86380 86390 1
409479 99409479 1001 86380 86390 1
409469 99409469 1001 86380 86390 1
409599 99409599 1001 86380 86390 1
409975 99409975 1001 86380 86390 1
410104 99410104 1001 86380 86390 1
410133 99410133 1001 86380 86390 1
410718 99410718 1001 86380 86390 1
411107 99411107 1001 86380 86390 1
411704 99411704 1001 86380 86390 1
411997 99411997 1001 86380 86390 1
412172 99412172 1001 86380 86390 1
413475 99413475 1001 86380 86390 1
413550 99413550 1001 86380 86390 1
413415 99413415 1001 86380 86390 1
413563 99413563 1001 86380 86390 1
413215 99413215 1001 86380 86390 1
412613 99412613 1001 86380 86390 1
412615 99412615 1001 86380 86390 1
412809 99412809 1001 86380 86390 1
413954 99413954 1001 86380 86390 1
415095 99415095 1001 86380 86390 1
415253 99415253 1001 86380 86390 1
415132 99415132 1001 86380 86390 1
414621 99414621 1001 86380 86390 1
414692 99414692 1001 86380 86390 1
414321 99414321 1001 86380 86390 1
415538 99415538 1001 86380 86390 1
416903 99416903 1001 86380 86390 1
416613 99416613 1001 86380 86390 1
416168 99416168 1001 86380 86390 1
415743 99415743 1001 86380 86390 1
417545 99417545 1001 86380 86390 1
417410 99417410 1001 86380 86390 1
418504 99418504 1001 86380 86390 1
418008 99418008 1001 86380 86390 1
417862 99417862 1001 86380 86390 1
417954 99417954 1001 86380 86390 1
419006 99419006 1001 86380 86390 1
419198 99419198 1001 86380 86390 1
418902 99418902 1001 86380 86390 1
418998 99418998 1001 86380 86390 1
420413 99420413 1001 86380 86390 1
420350 99420350 1001 86380 86390 1
419930 99419930 1001 86380 86390 1
419466 99419466 1001 86380 86390 1
419375 99419375 1001 86380 86390 1
419526 99419526 1001 86380 86390 1
420692 99420692 1001 86380 86390 1
420742 99420742 1001 86380 86390 1
419631 99419631 1001 86380 86390 1
420576 99420576 1001 86380 86390 1
422004 99422004 1001 86380 86390 1
421818 99421818 1001 86380 86390 1
421730 99421730 1001 86380 86390 1
421549 99421549 1001 86380 86390 1
420885 99420885 1001 86380 86390 1
422334 99422334 1001 86380 86390 1
422152 99422152 1001 86380 86390 1
423658 99423658 1001 86380 86390 1
423558 99423558 1001 86380 86390 1
423471 99423471 1001 86380 86390 1
422579 99422579 1001 86380 86390 1
423952 99423952 1001 86380 86390 1
423765 99423765 1001 86380 86390 1
424996 99424996 1001 86380 86390 1
424838 99424838 1001 86380 86390 1
424441 99424441 1001 86380 86390 1
426394 99426394 1001 86380 86390 1
426569 99426569 1001 86380 86390 1
426092 99426092 1001 86380 86390 1
426144 99426144 1001 86380 86390 1
427429 99427429 1001 86380 86390 1
427196 99427196 1001 86380 86390 1
428352 99428352 1001 86380 86390 1
428361 99428361 1001 86380 86390 1
427963 99427963 1001 86380 86390 1
427848 99427848 1001 86380 86390 1
429003 99429003 1001 86380 86390 1
429134 99429134 1001 86380 86390 1
428863 99428863 1001 86380 86390 1
430165 99430165 1001 86380 86390 1
429573 99429573 1001 86380 86390 1
429910 99429910 1001 86380 86390 1
429653 99429653 1001 86380 86390 1
429396 99429396 1001 86380 86390 1
430561 99430561 1001 86380 86390 1
431964 99431964 1001 86380 86390 1
431959 99431959 1001 86380 86390 1
431400 99431400 1001 86380 86390 1
430850 99430850 1001 86380 86390 1
430980 99430980 1001 86380 86390 1
431078 99431078 1001 86380 86390 1
432137 99432137 1001 86380 86390 1
432483 99432483 1001 86380 86390 1
433525 99433525 1001 86380 86390 1
433387 99433387 1001 86380 86390 1
433609 99433609 1001 86380 86390 1
433007 99433007 1001 86380 86390 1
432775 99432775 1001 86380 86390 1
433318 99433318 1001 86380 86390 1
434088 99434088 1001 86380 86390 1
435160 99435160 1001 86380 86390 1
435136 99435136 1001 86380 86390 1
435145 99435145 1001 86380 86390 1
435101 99435101 1001 86380 86390 1
434880 99434880 1001 86380 86390 1
434748 99434748 1001 86380 86390 1
434428 99434428 1001 86380 86390 1
435734 99435734 1001 86380 86390 1
437153 99437153 1001 86380 86390 1
436518 99436518 1001 86380 86390 1
436235 99436235 1001 86380 86390 1
436290 99436290 1001 86380 86390 1
436292 99436292 1001 86380 86390 1
300016 99300016 1001 86380 86390 1
300004 99300004 1001 86380 86390 1
300007 99300007 1001 86380 86390 1
300002 99300002 1001 86380 86390 1
300652 99300652 1001 86380 86390 1
300700 99300700 1001 86380 86390 1
300631 99300631 1001 86380 86390 1
300436 99300436 1001 86380 86390 1
300451 99300451 1001 86380 86390 1
300414 99300414 1001 86380 86390 1
300915 99300915 1001 86380 86390 1
301403 99301403 1001 86380 86390 1
301335 99301335 1001 86380 86390 1
301725 99301725 1001 86380 86390 1
301588 99301588 1001 86380 86390 1
301757 99301757 1001 86380 86390 1
302311 99302311 1001 86380 86390 1
302020 99302020 1001 86380 86390 1
302038 99302038 1001 86380 86390 1
302053 99302053 1001 86380 86390 1
302534 99302534 1001 86380 86390 1
302472 99302472 1001 86380 86390 1
303106 99303106 1001 86380 86390 1
303112 99303112 1001 86380 86390 1
302989 99302989 1001 86380 86390 1
303232 99303232 1001 86380 86390 1
303214 99303214 1001 86380 86390 1
304016 99304016 1001 86380 86390 1
303968 99303968 1001 86380 86390 1
303491 99303491 1001 86380 86390 1
303584 99303584 1001 86380 86390 1
304097 99304097 1001 86380 86390 1
304089 99304089 1001 86380 86390 1
304775 99304775 1001 86380 86390 1
304534 99304534 1001 86380 86390 1
304311 99304311 1001 86380 86390 1
304248 99304248 1001 86380 86390 1
305647 99305647 1001 86380 86390 1
305532 99305532 1001 86380 86390 1
305546 99305546 1001 86380 86390 1
305664 99305664 1001 86380 86390 1
305376 99305376 1001 86380 86390 1
305314 99305314 1001 86380 86390 1
305139 99305139 1001 86380 86390 1
500042 99500042 1001 86380 86390 1
500733 99500733 1001 86380 86390 1
500480 99500480 1001 86380 86390 1
500348 99500348 1001 86380 86390 1
500300 99500300 1001 86380 86390 1
500301 99500301 1001 86380 86390 1
500317 99500317 1001 86380 86390 1
500829 99500829 1001 86380 86390 1
500883 99500883 1001 86380 86390 1
501485 99501485 1001 86380 86390 1
501530 99501530 1001 86380 86390 1
501624 99501624 1001 86380 86390 1
501382 99501382 1001 86380 86390 1
501340 99501340 1001 86380 86390 1
501688 99501688 1001 86380 86390 1
502373 99502373 1001 86380 86390 1
502309 99502309 1001 86380 86390 1
501921 99501921 1001 86380 86390 1
502535 99502535 1001 86380 86390 1
502574 99502574 1001 86380 86390 1
502872 99502872 1001 86380 86390 1
503317 99503317 1001 86380 86390 1
503424 99503424 1001 86380 86390 1
503872 99503872 1001 86380 86390 1
503616 99503616 1001 86380 86390 1
503501 99503501 1001 86380 86390 1
504181 99504181 1001 86380 86390 1
504816 99504816 1001 86380 86390 1
504895 99504895 1001 86380 86390 1
504863 99504863 1001 86380 86390 1
504602 99504602 1001 86380 86390 1
504494 99504494 1001 86380 86390 1
504392 99504392 1001 86380 86390 1
504345 99504345 1001 86380 86390 1
504969 99504969 1001 86380 86390 1
505725 99505725 1001 86380 86390 1
505762 99505762 1001 86380 86390 1
505413 99505413 1001 86380 86390 1
505375 99505375 1001 86380 86390 1
505549 99505549 1001 86380 86390 1
505165 99505165 1001 86380 86390 1
505325 99505325 1001 86380 86390 1
505261 99505261 1001 86380 86390 1
505313 99505313 1001 86380 86390 1
505160 99505160 1001 86380 86390 1
505965 99505965 1001 86380 86390 1
505852 99505852 1001 86380 86390 1
506549 99506549 1001 86380 86390 1
506479 99506479 1001 86380 86390 1
506345 99506345 1001 86380 86390 1
506164 99506164 1001 86380 86390 1
506104 99506104 1001 86380 86390 1
506690 99506690 1001 86380 86390 1
507206 99507206 1001 86380 86390 1
507467 99507467 1001 86380 86390 1
508109 99508109 1001 86380 86390 1
508155 99508155 1001 86380 86390 1
508104 99508104 1001 86380 86390 1
508130 99508130 1001 86380 86390 1
507783 99507783 1001 86380 86390 1
507765 99507765 1001 86380 86390 1
509038 99509038 1001 86380 86390 1
508888 99508888 1001 86380 86390 1
508612 99508612 1001 86380 86390 1
509203 99509203 1001 86380 86390 1
509117 99509117 1001 86380 86390 1
509825 99509825 1001 86380 86390 1
509852 99509852 1001 86380 86390 1
509867 99509867 1001 86380 86390 1
509753 99509753 1001 86380 86390 1
509859 99509859 1001 86380 86390 1
509862 99509862 1001 86380 86390 1
509632 99509632 1001 86380 86390 1
509571 99509571 1001 86380 86390 1
509941 99509941 1001 86380 86390 1
510657 99510657 1001 86380 86390 1
510658 99510658 1001 86380 86390 1
510327 99510327 1001 86380 86390 1
510509 99510509 1001 86380 86390 1
510421 99510421 1001 86380 86390 1
510502 99510502 1001 86380 86390 1
510203 99510203 1001 86380 86390 1
510125 99510125 1001 86380 86390 1
510835 99510835 1001 86380 86390 1
510887 99510887 1001 86380 86390 1
510745 99510745 1001 86380 86390 1
510812 99510812 1001 86380 86390 1
510734 99510734 1001 86380 86390 1
511504 99511504 1001 86380 86390 1
511227 99511227 1001 86380 86390 1
511008 99511008 1001 86380 86390 1
511706 99511706 1001 86380 86390 1
511739 99511739 1001 86380 86390 1
512251 99512251 1001 86380 86390 1
512370 99512370 1001 86380 86390 1
512275 99512275 1001 86380 86390 1
511790 99511790 1001 86380 86390 1
511963 99511963 1001 86380 86390 1
512175 99512175 1001 86380 86390 1
512935 99512935 1001 86380 86390 1
512952 99512952 1001 86380 86390 1
512929 99512929 1001 86380 86390 1
512904 99512904 1001 86380 86390 1
512999 99512999 1001 86380 86390 1
512662 99512662 1001 86380 86390 1
512785 99512785 1001 86380 86390 1
513319 99513319 1001 86380 86390 1
513371 99513371 1001 86380 86390 1
513256 99513256 1001 86380 86390 1
513223 99513223 1001 86380 86390 1
513995 99513995 1001 86380 86390 1
513912 99513912 1001 86380 86390 1
513726 99513726 1001 86380 86390 1
513732 99513732 1001 86380 86390 1
513618 99513618 1001 86380 86390 1
514756 99514756 1001 86380 86390 1
514661 99514661 1001 86380 86390 1
514818 99514818 1001 86380 86390 1
514664 99514664 1001 86380 86390 1
514518 99514518 1001 86380 86390 1
514288 99514288 1001 86380 86390 1
514901 99514901 1001 86380 86390 1
514889 99514889 1001 86380 86390 1
514878 99514878 1001 86380 86390 1
515618 99515618 1001 86380 86390 1
515466 99515466 1001 86380 86390 1
515476 99515476 1001 86380 86390 1
515094 99515094 1001 86380 86390 1
515122 99515122 1001 86380 86390 1
515226 99515226 1001 86380 86390 1
515214 99515214 1001 86380 86390 1
515824 99515824 1001 86380 86390 1
515690 99515690 1001 86380 86390 1
515808 99515808 1001 86380 86390 1
516377 99516377 1001 86380 86390 1
516501 99516501 1001 86380 86390 1
516150 99516150 1001 86380 86390 1
516128 99516128 1001 86380 86390 1
516274 99516274 1001 86380 86390 1
516096 99516096 1001 86380 86390 1
516611 99516611 1001 86380 86390 1
516524 99516524 1001 86380 86390 1
517204 99517204 1001 86380 86390 1
517091 99517091 1001 86380 86390 1
516823 99516823 1001 86380 86390 1
517425 99517425 1001 86380 86390 1
517517 99517517 1001 86380 86390 1
517408 99517408 1001 86380 86390 1
518133 99518133 1001 86380 86390 1
517964 99517964 1001 86380 86390 1
517945 99517945 1001 86380 86390 1
517543 99517543 1001 86380 86390 1
517635 99517635 1001 86380 86390 1
518354 99518354 1001 86380 86390 1
518291 99518291 1001 86380 86390 1
517750 99517750 1001 86380 86390 1
518216 99518216 1001 86380 86390 1
518243 99518243 1001 86380 86390 1
518231 99518231 1001 86380 86390 1
518682 99518682 1001 86380 86390 1
518447 99518447 1001 86380 86390 1
519656 99519656 1001 86380 86390 1
519599 99519599 1001 86380 86390 1
519509 99519509 1001 86380 86390 1
519311 99519311 1001 86380 86390 1
519364 99519364 1001 86380 86390 1
519200 99519200 1001 86380 86390 1
519383 99519383 1001 86380 86390 1
519386 99519386 1001 86380 86390 1
519296 99519296 1001 86380 86390 1
519959 99519959 1001 86380 86390 1
520594 99520594 1001 86380 86390 1
520634 99520634 1001 86380 86390 1
520651 99520651 1001 86380 86390 1
520796 99520796 1001 86380 86390 1
521318 99521318 1001 86380 86390 1
521196 99521196 1001 86380 86390 1
520938 99520938 1001 86380 86390 1
521539 99521539 1001 86380 86390 1
521617 99521617 1001 86380 86390 1
521960 99521960 1001 86380 86390 1
521927 99521927 1001 86380 86390 1
521707 99521707 1001 86380 86390 1
522810 99522810 1001 86380 86390 1
522800 99522800 1001 86380 86390 1
522820 99522820 1001 86380 86390 1
522499 99522499 1001 86380 86390 1
522696 99522696 1001 86380 86390 1
522502 99522502 1001 86380 86390 1
522520 99522520 1001 86380 86390 1
523251 99523251 1001 86380 86390 1
523140 99523140 1001 86380 86390 1
523886 99523886 1001 86380 86390 1
523923 99523923 1001 86380 86390 1
523810 99523810 1001 86380 86390 1
523852 99523852 1001 86380 86390 1
523937 99523937 1001 86380 86390 1
523456 99523456 1001 86380 86390 1
523418 99523418 1001 86380 86390 1
523991 99523991 1001 86380 86390 1
524707 99524707 1001 86380 86390 1
524651 99524651 1001 86380 86390 1
524520 99524520 1001 86380 86390 1
524317 99524317 1001 86380 86390 1
524774 99524774 1001 86380 86390 1
524946 99524946 1001 86380 86390 1
525549 99525549 1001 86380 86390 1
525489 99525489 1001 86380 86390 1
525145 99525145 1001 86380 86390 1
525160 99525160 1001 86380 86390 1
525153 99525153 1001 86380 86390 1
525155 99525155 1001 86380 86390 1
525716 99525716 1001 86380 86390 1
525761 99525761 1001 86380 86390 1
526091 99526091 1001 86380 86390 1
526083 99526083 1001 86380 86390 1
525973 99525973 1001 86380 86390 1
525805 99525805 1001 86380 86390 1
526577 99526577 1001 86380 86390 1
526526 99526526 1001 86380 86390 1
527159 99527159 1001 86380 86390 1
527116 99527116 1001 86380 86390 1
526972 99526972 1001 86380 86390 1
526947 99526947 1001 86380 86390 1
526910 99526910 1001 86380 86390 1
527028 99527028 1001 86380 86390 1
526696 99526696 1001 86380 86390 1
527280 99527280 1001 86380 86390 1
527437 99527437 1001 86380 86390 1
527634 99527634 1001 86380 86390 1
528275 99528275 1001 86380 86390 1
528240 99528240 1001 86380 86390 1
528839 99528839 1001 86380 86390 1
528671 99528671 1001 86380 86390 1
528559 99528559 1001 86380 86390 1
528299 99528299 1001 86380 86390 1
528317 99528317 1001 86380 86390 1
529078 99529078 1001 86380 86390 1
529646 99529646 1001 86380 86390 1
529453 99529453 1001 86380 86390 1
529468 99529468 1001 86380 86390 1
529338 99529338 1001 86380 86390 1
529197 99529197 1001 86380 86390 1
529261 99529261 1001 86380 86390 1
529867 99529867 1001 86380 86390 1
529791 99529791 1001 86380 86390 1
530440 99530440 1001 86380 86390 1
530466 99530466 1001 86380 86390 1
530166 99530166 1001 86380 86390 1
530054 99530054 1001 86380 86390 1
529996 99529996 1001 86380 86390 1
530660 99530660 1001 86380 86390 1
530686 99530686 1001 86380 86390 1
531225 99531225 1001 86380 86390 1
531270 99531270 1001 86380 86390 1
531129 99531129 1001 86380 86390 1
530894 99530894 1001 86380 86390 1
531487 99531487 1001 86380 86390 1
532203 99532203 1001 86380 86390 1
532093 99532093 1001 86380 86390 1
532022 99532022 1001 86380 86390 1
532127 99532127 1001 86380 86390 1
531661 99531661 1001 86380 86390 1
532323 99532323 1001 86380 86390 1
532921 99532921 1001 86380 86390 1
532817 99532817 1001 86380 86390 1
532720 99532720 1001 86380 86390 1
532467 99532467 1001 86380 86390 1
532434 99532434 1001 86380 86390 1
533204 99533204 1001 86380 86390 1
533719 99533719 1001 86380 86390 1
533497 99533497 1001 86380 86390 1
533458 99533458 1001 86380 86390 1
534569 99534569 1001 86380 86390 1
534593 99534593 1001 86380 86390 1
534351 99534351 1001 86380 86390 1
534301 99534301 1001 86380 86390 1
534193 99534193 1001 86380 86390 1
534824 99534824 1001 86380 86390 1
535358 99535358 1001 86380 86390 1
535487 99535487 1001 86380 86390 1
535111 99535111 1001 86380 86390 1
535185 99535185 1001 86380 86390 1
535003 99535003 1001 86380 86390 1
535562 99535562 1001 86380 86390 1
535541 99535541 1001 86380 86390 1
536081 99536081 1001 86380 86390 1
536086 99536086 1001 86380 86390 1
535734 99535734 1001 86380 86390 1
536359 99536359 1001 86380 86390 1
536445 99536445 1001 86380 86390 1
536382 99536382 1001 86380 86390 1
537115 99537115 1001 86380 86390 1
537044 99537044 1001 86380 86390 1
536968 99536968 1001 86380 86390 1
537331 99537331 1001 86380 86390 1
537385 99537385 1001 86380 86390 1
537374 99537374 1001 86380 86390 1
537442 99537442 1001 86380 86390 1
538066 99538066 1001 86380 86390 1
538691 99538691 1001 86380 86390 1
538722 99538722 1001 86380 86390 1
538220 99538220 1001 86380 86390 1
538284 99538284 1001 86380 86390 1
538315 99538315 1001 86380 86390 1
538279 99538279 1001 86380 86390 1
539514 99539514 1001 86380 86390 1
539497 99539497 1001 86380 86390 1
539294 99539294 1001 86380 86390 1
539139 99539139 1001 86380 86390 1
539659 99539659 1001 86380 86390 1
540429 99540429 1001 86380 86390 1
540253 99540253 1001 86380 86390 1
540242 99540242 1001 86380 86390 1
540023 99540023 1001 86380 86390 1
541194 99541194 1001 86380 86390 1
541174 99541174 1001 86380 86390 1
541070 99541070 1001 86380 86390 1
540876 99540876 1001 86380 86390 1
541355 99541355 1001 86380 86390 1
541394 99541394 1001 86380 86390 1
541460 99541460 1001 86380 86390 1
541299 99541299 1001 86380 86390 1
541495 99541495 1001 86380 86390 1
541542 99541542 1001 86380 86390 1
541505 99541505 1001 86380 86390 1
541700 99541700 1001 86380 86390 1
541689 99541689 1001 86380 86390 1
542199 99542199 1001 86380 86390 1
542885 99542885 1001 86380 86390 1
542672 99542672 1001 86380 86390 1
542506 99542506 1001 86380 86390 1
542464 99542464 1001 86380 86390 1
543652 99543652 1001 86380 86390 1
543562 99543562 1001 86380 86390 1
543474 99543474 1001 86380 86390 1
544451 99544451 1001 86380 86390 1
544337 99544337 1001 86380 86390 1
544082 99544082 1001 86380 86390 1
519399 750 1002 33049 40936 1
400364 99400364 1001 86380 86390 1
400516 99400516 1001 86380 86390 1
400595 99400595 1001 86380 86390 1
400798 99400798 1001 86380 86390 1
401103 99401103 1001 86380 86390 1
401854 99401854 1001 86380 86390 1
401911 99401911 1001 86380 86390 1
402137 99402137 1001 86380 86390 1
402247 99402247 1001 86380 86390 1
402471 99402471 1001 86380 86390 1
402721 99402721 1001 86380 86390 1
402886 99402886 1001 86380 86390 1
403453 99403453 1001 86380 86390 1
403703 99403703 1001 86380 86390 1
404747 99404747 1001 86380 86390 1
405242 99405242 1001 86380 86390 1
405588 99405588 1001 86380 86390 1
405858 99405858 1001 86380 86390 1
406037 99406037 1001 86380 86390 1
406424 99406424 1001 86380 86390 1
406759 99406759 1001 86380 86390 1
407000 99407000 1001 86380 86390 1
407682 99407682 1001 86380 86390 1
407752 99407752 1001 86380 86390 1
407738 99407738 1001 86380 86390 1
407779 99407779 1001 86380 86390 1
408848 99408848 1001 86380 86390 1
409026 99409026 1001 86380 86390 1
409208 99409208 1001 86380 86390 1
409755 99409755 1001 86380 86390 1
409911 99409911 1001 86380 86390 1
410059 99410059 1001 86380 86390 1
410197 99410197 1001 86380 86390 1
410277 99410277 1001 86380 86390 1
410493 99410493 1001 86380 86390 1
410545 99410545 1001 86380 86390 1
410643 99410643 1001 86380 86390 1
410875 99410875 1001 86380 86390 1
411473 99411473 1001 86380 86390 1
411788 99411788 1001 86380 86390 1
411870 99411870 1001 86380 86390 1
411861 99411861 1001 86380 86390 1
412000 99412000 1001 86380 86390 1
412125 99412125 1001 86380 86390 1
413620 99413620 1001 86380 86390 1
413648 99413648 1001 86380 86390 1
413433 99413433 1001 86380 86390 1
413214 99413214 1001 86380 86390 1
412909 99412909 1001 86380 86390 1
413172 99413172 1001 86380 86390 1
412967 99412967 1001 86380 86390 1
412668 99412668 1001 86380 86390 1
412802 99412802 1001 86380 86390 1
412500 99412500 1001 86380 86390 1
414088 99414088 1001 86380 86390 1
413843 99413843 1001 86380 86390 1
414822 99414822 1001 86380 86390 1
414171 99414171 1001 86380 86390 1
414396 99414396 1001 86380 86390 1
415325 99415325 1001 86380 86390 1
415663 99415663 1001 86380 86390 1
416871 99416871 1001 86380 86390 1
416852 99416852 1001 86380 86390 1
416398 99416398 1001 86380 86390 1
416411 99416411 1001 86380 86390 1
416507 99416507 1001 86380 86390 1
416510 99416510 1001 86380 86390 1
416514 99416514 1001 86380 86390 1
415777 99415777 1001 86380 86390 1
415988 99415988 1001 86380 86390 1
415995 99415995 1001 86380 86390 1
415978 99415978 1001 86380 86390 1
415924 99415924 1001 86380 86390 1
415741 99415741 1001 86380 86390 1
417233 99417233 1001 86380 86390 1
417534 99417534 1001 86380 86390 1
418403 99418403 1001 86380 86390 1
418217 99418217 1001 86380 86390 1
417988 99417988 1001 86380 86390 1
420126 99420126 1001 86380 86390 1
420229 99420229 1001 86380 86390 1
419913 99419913 1001 86380 86390 1
419715 99419715 1001 86380 86390 1
419607 99419607 1001 86380 86390 1
419400 99419400 1001 86380 86390 1
420618 99420618 1001 86380 86390 1
420697 99420697 1001 86380 86390 1
420580 99420580 1001 86380 86390 1
421831 99421831 1001 86380 86390 1
421658 99421658 1001 86380 86390 1
420858 99420858 1001 86380 86390 1
422466 99422466 1001 86380 86390 1
425298 99425298 1001 86380 86390 1
425263 99425263 1001 86380 86390 1
424975 99424975 1001 86380 86390 1
424663 99424663 1001 86380 86390 1
425617 99425617 1001 86380 86390 1
426865 99426865 1001 86380 86390 1
427115 99427115 1001 86380 86390 1
426831 99426831 1001 86380 86390 1
426713 99426713 1001 86380 86390 1
427439 99427439 1001 86380 86390 1
427277 99427277 1001 86380 86390 1
428510 99428510 1001 86380 86390 1
428725 99428725 1001 86380 86390 1
427941 99427941 1001 86380 86390 1
427738 99427738 1001 86380 86390 1
428855 99428855 1001 86380 86390 1
429142 99429142 1001 86380 86390 1
429989 99429989 1001 86380 86390 1
430054 99430054 1001 86380 86390 1
430037 99430037 1001 86380 86390 1
429641 99429641 1001 86380 86390 1
429558 99429558 1001 86380 86390 1
429237 99429237 1001 86380 86390 1
430403 99430403 1001 86380 86390 1
430390 99430390 1001 86380 86390 1
431745 99431745 1001 86380 86390 1
431806 99431806 1001 86380 86390 1
430874 99430874 1001 86380 86390 1
432067 99432067 1001 86380 86390 1
433060 99433060 1001 86380 86390 1
432668 99432668 1001 86380 86390 1
433936 99433936 1001 86380 86390 1
434070 99434070 1001 86380 86390 1
433948 99433948 1001 86380 86390 1
435054 99435054 1001 86380 86390 1
435346 99435346 1001 86380 86390 1
435267 99435267 1001 86380 86390 1
434790 99434790 1001 86380 86390 1
434911 99434911 1001 86380 86390 1
434138 99434138 1001 86380 86390 1
435631 99435631 1001 86380 86390 1
435662 99435662 1001 86380 86390 1
436971 99436971 1001 86380 86390 1
436265 99436265 1001 86380 86390 1
435907 99435907 1001 86380 86390 1
436002 99436002 1001 86380 86390 1
435966 99435966 1001 86380 86390 1
436088 99436088 1001 86380 86390 1
300097 99300097 1001 86380 86390 1
300721 99300721 1001 86380 86390 1
300724 99300724 1001 86380 86390 1
300334 99300334 1001 86380 86390 1
300416 99300416 1001 86380 86390 1
300208 99300208 1001 86380 86390 1
300820 99300820 1001 86380 86390 1
300821 99300821 1001 86380 86390 1
300887 99300887 1001 86380 86390 1
300772 99300772 1001 86380 86390 1
300852 99300852 1001 86380 86390 1
301192 99301192 1001 86380 86390 1
301070 99301070 1001 86380 86390 1
300971 99300971 1001 86380 86390 1
301994 99301994 1001 86380 86390 1
301832 99301832 1001 86380 86390 1
301899 99301899 1001 86380 86390 1
301874 99301874 1001 86380 86390 1
301914 99301914 1001 86380 86390 1
302573 99302573 1001 86380 86390 1
302177 99302177 1001 86380 86390 1
302563 99302563 1001 86380 86390 1
302427 99302427 1001 86380 86390 1
303120 99303120 1001 86380 86390 1
303122 99303122 1001 86380 86390 1
303139 99303139 1001 86380 86390 1
302863 99302863 1001 86380 86390 1
302891 99302891 1001 86380 86390 1
302819 99302819 1001 86380 86390 1
302762 99302762 1001 86380 86390 1
302701 99302701 1001 86380 86390 1
302779 99302779 1001 86380 86390 1
303237 99303237 1001 86380 86390 1
303329 99303329 1001 86380 86390 1
303862 99303862 1001 86380 86390 1
303807 99303807 1001 86380 86390 1
303475 99303475 1001 86380 86390 1
304188 99304188 1001 86380 86390 1
304059 99304059 1001 86380 86390 1
304156 99304156 1001 86380 86390 1
304169 99304169 1001 86380 86390 1
304681 99304681 1001 86380 86390 1
304785 99304785 1001 86380 86390 1
304533 99304533 1001 86380 86390 1
304243 99304243 1001 86380 86390 1
304386 99304386 1001 86380 86390 1
305064 99305064 1001 86380 86390 1
305027 99305027 1001 86380 86390 1
304901 99304901 1001 86380 86390 1
304945 99304945 1001 86380 86390 1
305062 99305062 1001 86380 86390 1
305684 99305684 1001 86380 86390 1
305536 99305536 1001 86380 86390 1
305604 99305604 1001 86380 86390 1
305267 99305267 1001 86380 86390 1
500005 99500005 1001 86380 86390 1
500655 99500655 1001 86380 86390 1
500497 99500497 1001 86380 86390 1
500219 99500219 1001 86380 86390 1
500311 99500311 1001 86380 86390 1
500377 99500377 1001 86380 86390 1
500307 99500307 1001 86380 86390 1
501009 99501009 1001 86380 86390 1
500909 99500909 1001 86380 86390 1
500975 99500975 1001 86380 86390 1
501579 99501579 1001 86380 86390 1
501598 99501598 1001 86380 86390 1
501044 99501044 1001 86380 86390 1
501815 99501815 1001 86380 86390 1
501751 99501751 1001 86380 86390 1
501898 99501898 1001 86380 86390 1
501864 99501864 1001 86380 86390 1
502008 99502008 1001 86380 86390 1
503036 99503036 1001 86380 86390 1
503049 99503049 1001 86380 86390 1
502985 99502985 1001 86380 86390 1
502936 99502936 1001 86380 86390 1
502916 99502916 1001 86380 86390 1
502942 99502942 1001 86380 86390 1
502685 99502685 1001 86380 86390 1
504080 99504080 1001 86380 86390 1
504020 99504020 1001 86380 86390 1
503946 99503946 1001 86380 86390 1
503972 99503972 1001 86380 86390 1
503998 99503998 1001 86380 86390 1
503824 99503824 1001 86380 86390 1
503870 99503870 1001 86380 86390 1
504882 99504882 1001 86380 86390 1
504742 99504742 1001 86380 86390 1
504724 99504724 1001 86380 86390 1
504450 99504450 1001 86380 86390 1
505147 99505147 1001 86380 86390 1
505745 99505745 1001 86380 86390 1
505679 99505679 1001 86380 86390 1
505474 99505474 1001 86380 86390 1
505436 99505436 1001 86380 86390 1
505428 99505428 1001 86380 86390 1
505562 99505562 1001 86380 86390 1
505263 99505263 1001 86380 86390 1
505931 99505931 1001 86380 86390 1
506310 99506310 1001 86380 86390 1
506118 99506118 1001 86380 86390 1
505991 99505991 1001 86380 86390 1
506795 99506795 1001 86380 86390 1
506668 99506668 1001 86380 86390 1
507271 99507271 1001 86380 86390 1
507405 99507405 1001 86380 86390 1
507183 99507183 1001 86380 86390 1
506986 99506986 1001 86380 86390 1
507580 99507580 1001 86380 86390 1
508208 99508208 1001 86380 86390 1
508977 99508977 1001 86380 86390 1
508878 99508878 1001 86380 86390 1
508930 99508930 1001 86380 86390 1
508489 99508489 1001 86380 86390 1
509182 99509182 1001 86380 86390 1
509083 99509083 1001 86380 86390 1
509746 99509746 1001 86380 86390 1
509507 99509507 1001 86380 86390 1
509372 99509372 1001 86380 86390 1
509399 99509399 1001 86380 86390 1
509295 99509295 1001 86380 86390 1
509376 99509376 1001 86380 86390 1
509460 99509460 1001 86380 86390 1
510053 99510053 1001 86380 86390 1
510354 99510354 1001 86380 86390 1
510472 99510472 1001 86380 86390 1
510436 99510436 1001 86380 86390 1
510187 99510187 1001 86380 86390 1
510213 99510213 1001 86380 86390 1
510842 99510842 1001 86380 86390 1
510767 99510767 1001 86380 86390 1
510861 99510861 1001 86380 86390 1
511477 99511477 1001 86380 86390 1
511344 99511344 1001 86380 86390 1
511216 99511216 1001 86380 86390 1
510974 99510974 1001 86380 86390 1
510980 99510980 1001 86380 86390 1
511694 99511694 1001 86380 86390 1
512050 99512050 1001 86380 86390 1
511855 99511855 1001 86380 86390 1
511857 99511857 1001 86380 86390 1
512485 99512485 1001 86380 86390 1
512554 99512554 1001 86380 86390 1
512953 99512953 1001 86380 86390 1
512840 99512840 1001 86380 86390 1
512921 99512921 1001 86380 86390 1
512718 99512718 1001 86380 86390 1
512708 99512708 1001 86380 86390 1
512736 99512736 1001 86380 86390 1
513229 99513229 1001 86380 86390 1
513289 99513289 1001 86380 86390 1
513843 99513843 1001 86380 86390 1
513446 99513446 1001 86380 86390 1
513539 99513539 1001 86380 86390 1
514146 99514146 1001 86380 86390 1
514187 99514187 1001 86380 86390 1
514783 99514783 1001 86380 86390 1
514764 99514764 1001 86380 86390 1
514817 99514817 1001 86380 86390 1
514626 99514626 1001 86380 86390 1
514615 99514615 1001 86380 86390 1
514547 99514547 1001 86380 86390 1
514358 99514358 1001 86380 86390 1
515232 99515232 1001 86380 86390 1
515236 99515236 1001 86380 86390 1
515887 99515887 1001 86380 86390 1
516439 99516439 1001 86380 86390 1
516445 99516445 1001 86380 86390 1
516256 99516256 1001 86380 86390 1
515903 99515903 1001 86380 86390 1
517330 99517330 1001 86380 86390 1
517296 99517296 1001 86380 86390 1
517092 99517092 1001 86380 86390 1
516926 99516926 1001 86380 86390 1
517000 99517000 1001 86380 86390 1
516918 99516918 1001 86380 86390 1
518034 99518034 1001 86380 86390 1
518014 99518014 1001 86380 86390 1
517864 99517864 1001 86380 86390 1
517547 99517547 1001 86380 86390 1
517562 99517562 1001 86380 86390 1
518254 99518254 1001 86380 86390 1
518207 99518207 1001 86380 86390 1
518183 99518183 1001 86380 86390 1
518735 99518735 1001 86380 86390 1
518598 99518598 1001 86380 86390 1
518460 99518460 1001 86380 86390 1
518469 99518469 1001 86380 86390 1
519003 99519003 1001 86380 86390 1
519099 99519099 1001 86380 86390 1
519126 99519126 1001 86380 86390 1
519626 99519626 1001 86380 86390 1
519806 99519806 1001 86380 86390 1
519579 99519579 1001 86380 86390 1
519465 99519465 1001 86380 86390 1
519543 99519543 1001 86380 86390 1
519285 99519285 1001 86380 86390 1
519353 99519353 1001 86380 86390 1
519321 99519321 1001 86380 86390 1
519892 99519892 1001 86380 86390 1
519984 99519984 1001 86380 86390 1
519899 99519899 1001 86380 86390 1
520581 99520581 1001 86380 86390 1
520346 99520346 1001 86380 86390 1
520327 99520327 1001 86380 86390 1
520368 99520368 1001 86380 86390 1
521238 99521238 1001 86380 86390 1
521027 99521027 1001 86380 86390 1
520989 99520989 1001 86380 86390 1
521018 99521018 1001 86380 86390 1
520982 99520982 1001 86380 86390 1
521619 99521619 1001 86380 86390 1
521648 99521648 1001 86380 86390 1
522230 99522230 1001 86380 86390 1
521967 99521967 1001 86380 86390 1
522084 99522084 1001 86380 86390 1
521702 99521702 1001 86380 86390 1
521780 99521780 1001 86380 86390 1
521693 99521693 1001 86380 86390 1
521708 99521708 1001 86380 86390 1
522986 99522986 1001 86380 86390 1
523051 99523051 1001 86380 86390 1
522512 99522512 1001 86380 86390 1
522518 99522518 1001 86380 86390 1
522506 99522506 1001 86380 86390 1
523153 99523153 1001 86380 86390 1
523791 99523791 1001 86380 86390 1
523869 99523869 1001 86380 86390 1
523503 99523503 1001 86380 86390 1
524088 99524088 1001 86380 86390 1
523946 99523946 1001 86380 86390 1
523959 99523959 1001 86380 86390 1
524608 99524608 1001 86380 86390 1
524586 99524586 1001 86380 86390 1
524398 99524398 1001 86380 86390 1
524183 99524183 1001 86380 86390 1
524303 99524303 1001 86380 86390 1
525423 99525423 1001 86380 86390 1
525428 99525428 1001 86380 86390 1
525144 99525144 1001 86380 86390 1
525065 99525065 1001 86380 86390 1
525078 99525078 1001 86380 86390 1
525647 99525647 1001 86380 86390 1
525899 99525899 1001 86380 86390 1
525969 99525969 1001 86380 86390 1
526549 99526549 1001 86380 86390 1
527147 99527147 1001 86380 86390 1
526915 99526915 1001 86380 86390 1
526973 99526973 1001 86380 86390 1
526936 99526936 1001 86380 86390 1
526925 99526925 1001 86380 86390 1
527260 99527260 1001 86380 86390 1
528031 99528031 1001 86380 86390 1
527745 99527745 1001 86380 86390 1
527657 99527657 1001 86380 86390 1
528100 99528100 1001 86380 86390 1
528244 99528244 1001 86380 86390 1
528154 99528154 1001 86380 86390 1
528856 99528856 1001 86380 86390 1
528795 99528795 1001 86380 86390 1
528770 99528770 1001 86380 86390 1
528660 99528660 1001 86380 86390 1
528402 99528402 1001 86380 86390 1
528301 99528301 1001 86380 86390 1
529700 99529700 1001 86380 86390 1
529566 99529566 1001 86380 86390 1
529184 99529184 1001 86380 86390 1
529272 99529272 1001 86380 86390 1
529852 99529852 1001 86380 86390 1
530361 99530361 1001 86380 86390 1
530128 99530128 1001 86380 86390 1
531361 99531361 1001 86380 86390 1
531511 99531511 1001 86380 86390 1
531421 99531421 1001 86380 86390 1
532072 99532072 1001 86380 86390 1
531589 99531589 1001 86380 86390 1
531737 99531737 1001 86380 86390 1
532246 99532246 1001 86380 86390 1
532262 99532262 1001 86380 86390 1
532981 99532981 1001 86380 86390 1
532946 99532946 1001 86380 86390 1
532874 99532874 1001 86380 86390 1
532695 99532695 1001 86380 86390 1
532414 99532414 1001 86380 86390 1
533232 99533232 1001 86380 86390 1
533656 99533656 1001 86380 86390 1
533833 99533833 1001 86380 86390 1
533842 99533842 1001 86380 86390 1
533844 99533844 1001 86380 86390 1
533629 99533629 1001 86380 86390 1
533578 99533578 1001 86380 86390 1
533502 99533502 1001 86380 86390 1
533647 99533647 1001 86380 86390 1
533948 99533948 1001 86380 86390 1
533963 99533963 1001 86380 86390 1
533952 99533952 1001 86380 86390 1
534022 99534022 1001 86380 86390 1
534371 99534371 1001 86380 86390 1
534449 99534449 1001 86380 86390 1
534144 99534144 1001 86380 86390 1
534250 99534250 1001 86380 86390 1
534734 99534734 1001 86380 86390 1
534756 99534756 1001 86380 86390 1
534848 99534848 1001 86380 86390 1
535375 99535375 1001 86380 86390 1
535282 99535282 1001 86380 86390 1
534981 99534981 1001 86380 86390 1
534995 99534995 1001 86380 86390 1
534893 99534893 1001 86380 86390 1
534965 99534965 1001 86380 86390 1
535586 99535586 1001 86380 86390 1
535617 99535617 1001 86380 86390 1
535581 99535581 1001 86380 86390 1
535647 99535647 1001 86380 86390 1
536242 99536242 1001 86380 86390 1
536327 99536327 1001 86380 86390 1
536093 99536093 1001 86380 86390 1
536068 99536068 1001 86380 86390 1
536127 99536127 1001 86380 86390 1
536076 99536076 1001 86380 86390 1
535947 99535947 1001 86380 86390 1
536077 99536077 1001 86380 86390 1
535885 99535885 1001 86380 86390 1
536450 99536450 1001 86380 86390 1
537047 99537047 1001 86380 86390 1
536964 99536964 1001 86380 86390 1
537005 99537005 1001 86380 86390 1
536872 99536872 1001 86380 86390 1
536898 99536898 1001 86380 86390 1
536648 99536648 1001 86380 86390 1
536603 99536603 1001 86380 86390 1
536655 99536655 1001 86380 86390 1
536681 99536681 1001 86380 86390 1
537341 99537341 1001 86380 86390 1
537277 99537277 1001 86380 86390 1
537821 99537821 1001 86380 86390 1
537703 99537703 1001 86380 86390 1
537782 99537782 1001 86380 86390 1
537518 99537518 1001 86380 86390 1
538091 99538091 1001 86380 86390 1
538674 99538674 1001 86380 86390 1
538808 99538808 1001 86380 86390 1
538601 99538601 1001 86380 86390 1
538462 99538462 1001 86380 86390 1
538210 99538210 1001 86380 86390 1
538292 99538292 1001 86380 86390 1
538215 99538215 1001 86380 86390 1
539605 99539605 1001 86380 86390 1
539579 99539579 1001 86380 86390 1
539465 99539465 1001 86380 86390 1
539262 99539262 1001 86380 86390 1
539125 99539125 1001 86380 86390 1
539666 99539666 1001 86380 86390 1
539686 99539686 1001 86380 86390 1
539926 99539926 1001 86380 86390 1
539994 99539994 1001 86380 86390 1
539985 99539985 1001 86380 86390 1
540653 99540653 1001 86380 86390 1
540628 99540628 1001 86380 86390 1
540894 99540894 1001 86380 86390 1
541003 99541003 1001 86380 86390 1
540983 99540983 1001 86380 86390 1
540857 99540857 1001 86380 86390 1
540679 99540679 1001 86380 86390 1
540707 99540707 1001 86380 86390 1
541345 99541345 1001 86380 86390 1
542105 99542105 1001 86380 86390 1
542052 99542052 1001 86380 86390 1
541886 99541886 1001 86380 86390 1
541899 99541899 1001 86380 86390 1
541511 99541511 1001 86380 86390 1
542182 99542182 1001 86380 86390 1
542125 99542125 1001 86380 86390 1
542926 99542926 1001 86380 86390 1
542824 99542824 1001 86380 86390 1
542588 99542588 1001 86380 86390 1
542542 99542542 1001 86380 86390 1
542426 99542426 1001 86380 86390 1
542960 99542960 1001 86380 86390 1
543017 99543017 1001 86380 86390 1
543608 99543608 1001 86380 86390 1
543651 99543651 1001 86380 86390 1
543377 99543377 1001 86380 86390 1
543508 99543508 1001 86380 86390 1
543859 99543859 1001 86380 86390 1
544432 99544432 1001 86380 86390 1
544511 99544511 1001 86380 86390 1
544414 99544414 1001 86380 86390 1
544172 99544172 1001 86380 86390 1
544114 99544114 1001 86380 86390 1
544154 99544154 1001 86380 86390 1
400036 99400036 1001 86380 86390 1
400264 99400264 1001 86380 86390 1
400332 99400332 1001 86380 86390 1
400357 99400357 1001 86380 86390 1
400486 99400486 1001 86380 86390 1
400860 99400860 1001 86380 86390 1
400980 99400980 1001 86380 86390 1
401074 99401074 1001 86380 86390 1
401136 99401136 1001 86380 86390 1
401584 99401584 1001 86380 86390 1
402480 99402480 1001 86380 86390 1
402679 99402679 1001 86380 86390 1
402722 99402722 1001 86380 86390 1
402850 99402850 1001 86380 86390 1
403023 99403023 1001 86380 86390 1
403732 99403732 1001 86380 86390 1
403696 99403696 1001 86380 86390 1
403860 99403860 1001 86380 86390 1
404022 99404022 1001 86380 86390 1
404119 99404119 1001 86380 86390 1
404145 99404145 1001 86380 86390 1
404276 99404276 1001 86380 86390 1
404864 99404864 1001 86380 86390 1
405738 99405738 1001 86380 86390 1
406040 99406040 1001 86380 86390 1
406582 99406582 1001 86380 86390 1
406611 99406611 1001 86380 86390 1
406906 99406906 1001 86380 86390 1
407415 99407415 1001 86380 86390 1
407930 99407930 1001 86380 86390 1
408017 99408017 1001 86380 86390 1
408097 99408097 1001 86380 86390 1
408611 99408611 1001 86380 86390 1
408621 99408621 1001 86380 86390 1
408681 99408681 1001 86380 86390 1
408863 99408863 1001 86380 86390 1
408824 99408824 1001 86380 86390 1
409336 99409336 1001 86380 86390 1
410156 99410156 1001 86380 86390 1
410113 99410113 1001 86380 86390 1
410333 99410333 1001 86380 86390 1
410551 99410551 1001 86380 86390 1
410913 99410913 1001 86380 86390 1
411743 99411743 1001 86380 86390 1
411782 99411782 1001 86380 86390 1
412055 99412055 1001 86380 86390 1
412243 99412243 1001 86380 86390 1
412202 99412202 1001 86380 86390 1
412445 99412445 1001 86380 86390 1
413619 99413619 1001 86380 86390 1
413353 99413353 1001 86380 86390 1
413399 99413399 1001 86380 86390 1
413039 99413039 1001 86380 86390 1
413101 99413101 1001 86380 86390 1
413080 99413080 1001 86380 86390 1
413785 99413785 1001 86380 86390 1
413744 99413744 1001 86380 86390 1
415257 99415257 1001 86380 86390 1
414797 99414797 1001 86380 86390 1
414177 99414177 1001 86380 86390 1
414434 99414434 1001 86380 86390 1
414184 99414184 1001 86380 86390 1
414460 99414460 1001 86380 86390 1
414450 99414450 1001 86380 86390 1
415469 99415469 1001 86380 86390 1
416792 99416792 1001 86380 86390 1
416941 99416941 1001 86380 86390 1
416317 99416317 1001 86380 86390 1
416144 99416144 1001 86380 86390 1
415861 99415861 1001 86380 86390 1
415905 99415905 1001 86380 86390 1
417500 99417500 1001 86380 86390 1
417484 99417484 1001 86380 86390 1
418716 99418716 1001 86380 86390 1
418678 99418678 1001 86380 86390 1
418492 99418492 1001 86380 86390 1
418169 99418169 1001 86380 86390 1
418324 99418324 1001 86380 86390 1
417752 99417752 1001 86380 86390 1
419199 99419199 1001 86380 86390 1
419972 99419972 1001 86380 86390 1
419408 99419408 1001 86380 86390 1
420494 99420494 1001 86380 86390 1
420824 99420824 1001 86380 86390 1
421820 99421820 1001 86380 86390 1
421788 99421788 1001 86380 86390 1
421318 99421318 1001 86380 86390 1
421404 99421404 1001 86380 86390 1
421595 99421595 1001 86380 86390 1
421515 99421515 1001 86380 86390 1
421160 99421160 1001 86380 86390 1
422172 99422172 1001 86380 86390 1
422124 99422124 1001 86380 86390 1
423424 99423424 1001 86380 86390 1
423525 99423525 1001 86380 86390 1
423398 99423398 1001 86380 86390 1
422994 99422994 1001 86380 86390 1
422699 99422699 1001 86380 86390 1
423886 99423886 1001 86380 86390 1
423888 99423888 1001 86380 86390 1
423780 99423780 1001 86380 86390 1
425095 99425095 1001 86380 86390 1
424409 99424409 1001 86380 86390 1
425513 99425513 1001 86380 86390 1
425419 99425419 1001 86380 86390 1
426729 99426729 1001 86380 86390 1
426751 99426751 1001 86380 86390 1
426315 99426315 1001 86380 86390 1
425904 99425904 1001 86380 86390 1
426270 99426270 1001 86380 86390 1
427455 99427455 1001 86380 86390 1
427200 99427200 1001 86380 86390 1
427352 99427352 1001 86380 86390 1
427148 99427148 1001 86380 86390 1
427407 99427407 1001 86380 86390 1
429157 99429157 1001 86380 86390 1
428892 99428892 1001 86380 86390 1
429161 99429161 1001 86380 86390 1
429123 99429123 1001 86380 86390 1
430281 99430281 1001 86380 86390 1
429832 99429832 1001 86380 86390 1
429764 99429764 1001 86380 86390 1
429181 99429181 1001 86380 86390 1
429278 99429278 1001 86380 86390 1
430458 99430458 1001 86380 86390 1
430709 99430709 1001 86380 86390 1
431510 99431510 1001 86380 86390 1
431443 99431443 1001 86380 86390 1
433678 99433678 1001 86380 86390 1
433338 99433338 1001 86380 86390 1
433301 99433301 1001 86380 86390 1
432917 99432917 1001 86380 86390 1
432723 99432723 1001 86380 86390 1
432866 99432866 1001 86380 86390 1
434004 99434004 1001 86380 86390 1
435077 99435077 1001 86380 86390 1
434520 99434520 1001 86380 86390 1
435593 99435593 1001 86380 86390 1
435724 99435724 1001 86380 86390 1
437090 99437090 1001 86380 86390 1
437006 99437006 1001 86380 86390 1
437059 99437059 1001 86380 86390 1
436865 99436865 1001 86380 86390 1
437000 99437000 1001 86380 86390 1
436683 99436683 1001 86380 86390 1
436412 99436412 1001 86380 86390 1
436119 99436119 1001 86380 86390 1
437267 99437267 1001 86380 86390 1
437176 99437176 1001 86380 86390 1
300445 99300445 1001 86380 86390 1
300798 99300798 1001 86380 86390 1
300812 99300812 1001 86380 86390 1
300890 99300890 1001 86380 86390 1
301553 99301553 1001 86380 86390 1
301457 99301457 1001 86380 86390 1
301502 99301502 1001 86380 86390 1
301294 99301294 1001 86380 86390 1
301204 99301204 1001 86380 86390 1
301270 99301270 1001 86380 86390 1
301105 99301105 1001 86380 86390 1
300937 99300937 1001 86380 86390 1
301097 99301097 1001 86380 86390 1
301684 99301684 1001 86380 86390 1
301143 99301143 1001 86380 86390 1
301581 99301581 1001 86380 86390 1
301751 99301751 1001 86380 86390 1
301622 99301622 1001 86380 86390 1
302243 99302243 1001 86380 86390 1
302355 99302355 1001 86380 86390 1
302316 99302316 1001 86380 86390 1
301974 99301974 1001 86380 86390 1
302520 99302520 1001 86380 86390 1
302396 99302396 1001 86380 86390 1
303095 99303095 1001 86380 86390 1
303179 99303179 1001 86380 86390 1
302873 99302873 1001 86380 86390 1
302895 99302895 1001 86380 86390 1
303382 99303382 1001 86380 86390 1
303344 99303344 1001 86380 86390 1
303937 99303937 1001 86380 86390 1
303784 99303784 1001 86380 86390 1
303683 99303683 1001 86380 86390 1
303441 99303441 1001 86380 86390 1
303545 99303545 1001 86380 86390 1
303559 99303559 1001 86380 86390 1
303498 99303498 1001 86380 86390 1
304165 99304165 1001 86380 86390 1
304170 99304170 1001 86380 86390 1
304736 99304736 1001 86380 86390 1
304663 99304663 1001 86380 86390 1
304257 99304257 1001 86380 86390 1
305537 99305537 1001 86380 86390 1
305591 99305591 1001 86380 86390 1
305503 99305503 1001 86380 86390 1
305384 99305384 1001 86380 86390 1
305248 99305248 1001 86380 86390 1
305085 99305085 1001 86380 86390 1
500094 99500094 1001 86380 86390 1
500108 99500108 1001 86380 86390 1
500187 99500187 1001 86380 86390 1
500739 99500739 1001 86380 86390 1
500652 99500652 1001 86380 86390 1
500629 99500629 1001 86380 86390 1
500406 99500406 1001 86380 86390 1
500257 99500257 1001 86380 86390 1
500283 99500283 1001 86380 86390 1
500206 99500206 1001 86380 86390 1
500260 99500260 1001 86380 86390 1
500364 99500364 1001 86380 86390 1
500302 99500302 1001 86380 86390 1
500213 99500213 1001 86380 86390 1
500892 99500892 1001 86380 86390 1
501575 99501575 1001 86380 86390 1
501375 99501375 1001 86380 86390 1
501216 99501216 1001 86380 86390 1
501050 99501050 1001 86380 86390 1
501041 99501041 1001 86380 86390 1
502272 99502272 1001 86380 86390 1
502026 99502026 1001 86380 86390 1
501991 99501991 1001 86380 86390 1
501852 99501852 1001 86380 86390 1
501845 99501845 1001 86380 86390 1
502651 99502651 1001 86380 86390 1
503266 99503266 1001 86380 86390 1
502844 99502844 1001 86380 86390 1
502794 99502794 1001 86380 86390 1
504075 99504075 1001 86380 86390 1
503590 99503590 1001 86380 86390 1
503675 99503675 1001 86380 86390 1
503521 99503521 1001 86380 86390 1
504850 99504850 1001 86380 86390 1
504667 99504667 1001 86380 86390 1
504493 99504493 1001 86380 86390 1
504393 99504393 1001 86380 86390 1
504381 99504381 1001 86380 86390 1
504333 99504333 1001 86380 86390 1
504968 99504968 1001 86380 86390 1
504957 99504957 1001 86380 86390 1
505018 99505018 1001 86380 86390 1
505629 99505629 1001 86380 86390 1
505573 99505573 1001 86380 86390 1
505541 99505541 1001 86380 86390 1
505871 99505871 1001 86380 86390 1
505954 99505954 1001 86380 86390 1
506394 99506394 1001 86380 86390 1
506396 99506396 1001 86380 86390 1
506581 99506581 1001 86380 86390 1
506256 99506256 1001 86380 86390 1
506050 99506050 1001 86380 86390 1
506738 99506738 1001 86380 86390 1
507322 99507322 1001 86380 86390 1
507403 99507403 1001 86380 86390 1
507328 99507328 1001 86380 86390 1
507180 99507180 1001 86380 86390 1
507197 99507197 1001 86380 86390 1
507121 99507121 1001 86380 86390 1
506806 99506806 1001 86380 86390 1
507607 99507607 1001 86380 86390 1
508185 99508185 1001 86380 86390 1
508069 99508069 1001 86380 86390 1
508082 99508082 1001 86380 86390 1
508099 99508099 1001 86380 86390 1
508194 99508194 1001 86380 86390 1
508374 99508374 1001 86380 86390 1
508921 99508921 1001 86380 86390 1
509049 99509049 1001 86380 86390 1
508966 99508966 1001 86380 86390 1
508902 99508902 1001 86380 86390 1
509066 99509066 1001 86380 86390 1
508845 99508845 1001 86380 86390 1
508834 99508834 1001 86380 86390 1
508783 99508783 1001 86380 86390 1
508835 99508835 1001 86380 86390 1
508672 99508672 1001 86380 86390 1
508673 99508673 1001 86380 86390 1
508635 99508635 1001 86380 86390 1
508498 99508498 1001 86380 86390 1
508512 99508512 1001 86380 86390 1
509233 99509233 1001 86380 86390 1
509807 99509807 1001 86380 86390 1
509847 99509847 1001 86380 86390 1
509525 99509525 1001 86380 86390 1
509469 99509469 1001 86380 86390 1
510725 99510725 1001 86380 86390 1
510638 99510638 1001 86380 86390 1
510535 99510535 1001 86380 86390 1
510607 99510607 1001 86380 86390 1
510341 99510341 1001 86380 86390 1
510484 99510484 1001 86380 86390 1
510391 99510391 1001 86380 86390 1
510314 99510314 1001 86380 86390 1
510289 99510289 1001 86380 86390 1
510253 99510253 1001 86380 86390 1
510752 99510752 1001 86380 86390 1
510923 99510923 1001 86380 86390 1
510886 99510886 1001 86380 86390 1
510864 99510864 1001 86380 86390 1
511413 99511413 1001 86380 86390 1
511364 99511364 1001 86380 86390 1
511470 99511470 1001 86380 86390 1
511257 99511257 1001 86380 86390 1
510971 99510971 1001 86380 86390 1
511102 99511102 1001 86380 86390 1
510986 99510986 1001 86380 86390 1
510975 99510975 1001 86380 86390 1
510940 99510940 1001 86380 86390 1
510969 99510969 1001 86380 86390 1
512379 99512379 1001 86380 86390 1
512270 99512270 1001 86380 86390 1
512310 99512310 1001 86380 86390 1
511970 99511970 1001 86380 86390 1
512010 99512010 1001 86380 86390 1
511986 99511986 1001 86380 86390 1
512158 99512158 1001 86380 86390 1
513119 99513119 1001 86380 86390 1
513007 99513007 1001 86380 86390 1
513020 99513020 1001 86380 86390 1
513086 99513086 1001 86380 86390 1
512769 99512769 1001 86380 86390 1
512655 99512655 1001 86380 86390 1
513367 99513367 1001 86380 86390 1
513867 99513867 1001 86380 86390 1
513946 99513946 1001 86380 86390 1
513899 99513899 1001 86380 86390 1
513670 99513670 1001 86380 86390 1
513647 99513647 1001 86380 86390 1
513802 99513802 1001 86380 86390 1
513639 99513639 1001 86380 86390 1
513441 99513441 1001 86380 86390 1
513598 99513598 1001 86380 86390 1
513525 99513525 1001 86380 86390 1
513551 99513551 1001 86380 86390 1
514198 99514198 1001 86380 86390 1
514189 99514189 1001 86380 86390 1
514194 99514194 1001 86380 86390 1
514144 99514144 1001 86380 86390 1
514782 99514782 1001 86380 86390 1
514465 99514465 1001 86380 86390 1
514598 99514598 1001 86380 86390 1
514290 99514290 1001 86380 86390 1
514428 99514428 1001 86380 86390 1
514985 99514985 1001 86380 86390 1
514905 99514905 1001 86380 86390 1
515526 99515526 1001 86380 86390 1
515578 99515578 1001 86380 86390 1
515330 99515330 1001 86380 86390 1
515372 99515372 1001 86380 86390 1
515294 99515294 1001 86380 86390 1
515138 99515138 1001 86380 86390 1
515781 99515781 1001 86380 86390 1
516325 99516325 1001 86380 86390 1
516471 99516471 1001 86380 86390 1
516121 99516121 1001 86380 86390 1
516135 99516135 1001 86380 86390 1
515984 99515984 1001 86380 86390 1
516064 99516064 1001 86380 86390 1
515952 99515952 1001 86380 86390 1
516306 99516306 1001 86380 86390 1
517281 99517281 1001 86380 86390 1
517035 99517035 1001 86380 86390 1
517100 99517100 1001 86380 86390 1
517037 99517037 1001 86380 86390 1
516888 99516888 1001 86380 86390 1
518114 99518114 1001 86380 86390 1
517933 99517933 1001 86380 86390 1
517890 99517890 1001 86380 86390 1
518348 99518348 1001 86380 86390 1
518865 99518865 1001 86380 86390 1
518602 99518602 1001 86380 86390 1
518373 99518373 1001 86380 86390 1
518483 99518483 1001 86380 86390 1
519093 99519093 1001 86380 86390 1
519174 99519174 1001 86380 86390 1
519781 99519781 1001 86380 86390 1
519663 99519663 1001 86380 86390 1
519720 99519720 1001 86380 86390 1
519468 99519468 1001 86380 86390 1
519262 99519262 1001 86380 86390 1
519371 99519371 1001 86380 86390 1
520551 99520551 1001 86380 86390 1
520497 99520497 1001 86380 86390 1
520306 99520306 1001 86380 86390 1
520411 99520411 1001 86380 86390 1
520295 99520295 1001 86380 86390 1
520376 99520376 1001 86380 86390 1
520151 99520151 1001 86380 86390 1
520154 99520154 1001 86380 86390 1
520689 99520689 1001 86380 86390 1
520687 99520687 1001 86380 86390 1
521103 99521103 1001 86380 86390 1
520968 99520968 1001 86380 86390 1
520918 99520918 1001 86380 86390 1
521580 99521580 1001 86380 86390 1
521477 99521477 1001 86380 86390 1
522139 99522139 1001 86380 86390 1
522218 99522218 1001 86380 86390 1
522271 99522271 1001 86380 86390 1
522122 99522122 1001 86380 86390 1
522099 99522099 1001 86380 86390 1
522048 99522048 1001 86380 86390 1
521867 99521867 1001 86380 86390 1
522477 99522477 1001 86380 86390 1
522876 99522876 1001 86380 86390 1
522774 99522774 1001 86380 86390 1
523324 99523324 1001 86380 86390 1
523192 99523192 1001 86380 86390 1
523848 99523848 1001 86380 86390 1
523931 99523931 1001 86380 86390 1
523761 99523761 1001 86380 86390 1
523854 99523854 1001 86380 86390 1
523728 99523728 1001 86380 86390 1
523733 99523733 1001 86380 86390 1
523657 99523657 1001 86380 86390 1
523724 99523724 1001 86380 86390 1
523329 99523329 1001 86380 86390 1
524062 99524062 1001 86380 86390 1
524011 99524011 1001 86380 86390 1
524107 99524107 1001 86380 86390 1
524742 99524742 1001 86380 86390 1
524439 99524439 1001 86380 86390 1
524298 99524298 1001 86380 86390 1
524212 99524212 1001 86380 86390 1
524891 99524891 1001 86380 86390 1
525550 99525550 1001 86380 86390 1
525332 99525332 1001 86380 86390 1
525676 99525676 1001 86380 86390 1
525746 99525746 1001 86380 86390 1
526322 99526322 1001 86380 86390 1
526233 99526233 1001 86380 86390 1
526302 99526302 1001 86380 86390 1
526209 99526209 1001 86380 86390 1
526151 99526151 1001 86380 86390 1
525964 99525964 1001 86380 86390 1
526613 99526613 1001 86380 86390 1
527063 99527063 1001 86380 86390 1
527056 99527056 1001 86380 86390 1
526632 99526632 1001 86380 86390 1
526633 99526633 1001 86380 86390 1
527950 99527950 1001 86380 86390 1
527920 99527920 1001 86380 86390 1
527766 99527766 1001 86380 86390 1
527811 99527811 1001 86380 86390 1
527813 99527813 1001 86380 86390 1
527465 99527465 1001 86380 86390 1
528209 99528209 1001 86380 86390 1
528093 99528093 1001 86380 86390 1
528885 99528885 1001 86380 86390 1
528581 99528581 1001 86380 86390 1
528439 99528439 1001 86380 86390 1
528445 99528445 1001 86380 86390 1
528342 99528342 1001 86380 86390 1
528963 99528963 1001 86380 86390 1
528971 99528971 1001 86380 86390 1
529695 99529695 1001 86380 86390 1
529679 99529679 1001 86380 86390 1
529683 99529683 1001 86380 86390 1
529672 99529672 1001 86380 86390 1
529481 99529481 1001 86380 86390 1
529301 99529301 1001 86380 86390 1
530468 99530468 1001 86380 86390 1
530157 99530157 1001 86380 86390 1
530268 99530268 1001 86380 86390 1
530068 99530068 1001 86380 86390 1
530579 99530579 1001 86380 86390 1
531308 99531308 1001 86380 86390 1
531206 99531206 1001 86380 86390 1
531285 99531285 1001 86380 86390 1
531111 99531111 1001 86380 86390 1
531108 99531108 1001 86380 86390 1
530841 99530841 1001 86380 86390 1
530882 99530882 1001 86380 86390 1
530823 99530823 1001 86380 86390 1
531460 99531460 1001 86380 86390 1
532142 99532142 1001 86380 86390 1
532052 99532052 1001 86380 86390 1
531625 99531625 1001 86380 86390 1
533009 99533009 1001 86380 86390 1
532884 99532884 1001 86380 86390 1
532512 99532512 1001 86380 86390 1
533203 99533203 1001 86380 86390 1
533166 99533166 1001 86380 86390 1
533235 99533235 1001 86380 86390 1
533768 99533768 1001 86380 86390 1
533825 99533825 1001 86380 86390 1
[truncated: 4,093,449 more chars]
