# Supplementary material for: Fast and near-optimal monitoring for healthcare acquired infection outbreaks
Source: PLoS Comput Biol. 2019 Sep 16;15(9):e1007284. doi: 10.1371/journal.pcbi.1007284 (PMC6762212; doi:10.1371/journal.pcbi.1007284)
Supplement: S1 Data — (ZIP) [file pcbi.1007284.s006.zip › MobilityLogs1/HAISE_Carilion_all_visits_day_16.txt]

#Person location Sublocation StartTime EndTime Type
530735 1010 1002 59001 59898 1
400063 99400063 1001 86380 86390 1
400067 99400067 1001 86380 86390 1
400068 99400068 1001 86380 86390 1
400310 99400310 1001 86380 86390 1
400438 99400438 1001 86380 86390 1
401274 99401274 1001 86380 86390 1
401300 99401300 1001 86380 86390 1
402038 99402038 1001 86380 86390 1
402854 99402854 1001 86380 86390 1
403142 99403142 1001 86380 86390 1
403685 99403685 1001 86380 86390 1
404068 99404068 1001 86380 86390 1
404300 99404300 1001 86380 86390 1
404871 99404871 1001 86380 86390 1
405175 99405175 1001 86380 86390 1
405290 99405290 1001 86380 86390 1
405316 99405316 1001 86380 86390 1
406369 99406369 1001 86380 86390 1
406820 99406820 1001 86380 86390 1
408299 99408299 1001 86380 86390 1
408326 99408326 1001 86380 86390 1
408493 99408493 1001 86380 86390 1
409549 99409549 1001 86380 86390 1
409803 99409803 1001 86380 86390 1
410405 99410405 1001 86380 86390 1
410483 99410483 1001 86380 86390 1
410408 99410408 1001 86380 86390 1
410880 99410880 1001 86380 86390 1
411840 99411840 1001 86380 86390 1
411870 99411870 1001 86380 86390 1
411901 99411901 1001 86380 86390 1
412071 99412071 1001 86380 86390 1
412102 99412102 1001 86380 86390 1
412255 99412255 1001 86380 86390 1
413476 99413476 1001 86380 86390 1
413152 99413152 1001 86380 86390 1
415195 99415195 1001 86380 86390 1
415204 99415204 1001 86380 86390 1
415296 99415296 1001 86380 86390 1
414731 99414731 1001 86380 86390 1
414293 99414293 1001 86380 86390 1
414260 99414260 1001 86380 86390 1
414418 99414418 1001 86380 86390 1
415496 99415496 1001 86380 86390 1
416726 99416726 1001 86380 86390 1
416979 99416979 1001 86380 86390 1
416525 99416525 1001 86380 86390 1
416484 99416484 1001 86380 86390 1
417392 99417392 1001 86380 86390 1
418766 99418766 1001 86380 86390 1
418650 99418650 1001 86380 86390 1
418128 99418128 1001 86380 86390 1
417820 99417820 1001 86380 86390 1
417745 99417745 1001 86380 86390 1
417620 99417620 1001 86380 86390 1
417988 99417988 1001 86380 86390 1
417936 99417936 1001 86380 86390 1
418842 99418842 1001 86380 86390 1
420031 99420031 1001 86380 86390 1
419715 99419715 1001 86380 86390 1
419757 99419757 1001 86380 86390 1
420574 99420574 1001 86380 86390 1
421934 99421934 1001 86380 86390 1
421632 99421632 1001 86380 86390 1
421583 99421583 1001 86380 86390 1
420961 99420961 1001 86380 86390 1
420978 99420978 1001 86380 86390 1
423388 99423388 1001 86380 86390 1
423176 99423176 1001 86380 86390 1
425124 99425124 1001 86380 86390 1
425172 99425172 1001 86380 86390 1
425446 99425446 1001 86380 86390 1
425665 99425665 1001 86380 86390 1
425695 99425695 1001 86380 86390 1
426890 99426890 1001 86380 86390 1
426434 99426434 1001 86380 86390 1
426385 99426385 1001 86380 86390 1
425914 99425914 1001 86380 86390 1
426250 99426250 1001 86380 86390 1
425837 99425837 1001 86380 86390 1
425873 99425873 1001 86380 86390 1
427251 99427251 1001 86380 86390 1
428352 99428352 1001 86380 86390 1
428386 99428386 1001 86380 86390 1
428727 99428727 1001 86380 86390 1
427970 99427970 1001 86380 86390 1
427883 99427883 1001 86380 86390 1
428960 99428960 1001 86380 86390 1
428794 99428794 1001 86380 86390 1
430056 99430056 1001 86380 86390 1
429781 99429781 1001 86380 86390 1
429791 99429791 1001 86380 86390 1
429946 99429946 1001 86380 86390 1
430572 99430572 1001 86380 86390 1
431771 99431771 1001 86380 86390 1
431999 99431999 1001 86380 86390 1
431972 99431972 1001 86380 86390 1
431141 99431141 1001 86380 86390 1
432280 99432280 1001 86380 86390 1
433467 99433467 1001 86380 86390 1
432783 99432783 1001 86380 86390 1
434100 99434100 1001 86380 86390 1
435138 99435138 1001 86380 86390 1
435146 99435146 1001 86380 86390 1
434679 99434679 1001 86380 86390 1
434938 99434938 1001 86380 86390 1
434287 99434287 1001 86380 86390 1
434559 99434559 1001 86380 86390 1
435594 99435594 1001 86380 86390 1
435840 99435840 1001 86380 86390 1
435816 99435816 1001 86380 86390 1
436920 99436920 1001 86380 86390 1
436472 99436472 1001 86380 86390 1
436488 99436488 1001 86380 86390 1
436725 99436725 1001 86380 86390 1
436215 99436215 1001 86380 86390 1
435908 99435908 1001 86380 86390 1
300083 99300083 1001 86380 86390 1
300666 99300666 1001 86380 86390 1
300590 99300590 1001 86380 86390 1
300593 99300593 1001 86380 86390 1
300633 99300633 1001 86380 86390 1
300650 99300650 1001 86380 86390 1
300377 99300377 1001 86380 86390 1
301534 99301534 1001 86380 86390 1
301004 99301004 1001 86380 86390 1
301111 99301111 1001 86380 86390 1
301125 99301125 1001 86380 86390 1
301565 99301565 1001 86380 86390 1
301574 99301574 1001 86380 86390 1
302261 99302261 1001 86380 86390 1
302171 99302171 1001 86380 86390 1
301967 99301967 1001 86380 86390 1
301874 99301874 1001 86380 86390 1
301875 99301875 1001 86380 86390 1
302561 99302561 1001 86380 86390 1
302556 99302556 1001 86380 86390 1
303021 99303021 1001 86380 86390 1
303013 99303013 1001 86380 86390 1
302808 99302808 1001 86380 86390 1
302927 99302927 1001 86380 86390 1
303219 99303219 1001 86380 86390 1
303350 99303350 1001 86380 86390 1
303281 99303281 1001 86380 86390 1
303780 99303780 1001 86380 86390 1
303782 99303782 1001 86380 86390 1
303574 99303574 1001 86380 86390 1
303445 99303445 1001 86380 86390 1
304511 99304511 1001 86380 86390 1
304611 99304611 1001 86380 86390 1
304469 99304469 1001 86380 86390 1
304420 99304420 1001 86380 86390 1
305634 99305634 1001 86380 86390 1
305648 99305648 1001 86380 86390 1
305467 99305467 1001 86380 86390 1
305262 99305262 1001 86380 86390 1
500051 99500051 1001 86380 86390 1
500017 99500017 1001 86380 86390 1
500096 99500096 1001 86380 86390 1
500742 99500742 1001 86380 86390 1
500266 99500266 1001 86380 86390 1
500896 99500896 1001 86380 86390 1
501382 99501382 1001 86380 86390 1
501278 99501278 1001 86380 86390 1
501073 99501073 1001 86380 86390 1
501155 99501155 1001 86380 86390 1
501118 99501118 1001 86380 86390 1
501028 99501028 1001 86380 86390 1
501654 99501654 1001 86380 86390 1
501787 99501787 1001 86380 86390 1
502134 99502134 1001 86380 86390 1
502188 99502188 1001 86380 86390 1
502099 99502099 1001 86380 86390 1
502608 99502608 1001 86380 86390 1
503113 99503113 1001 86380 86390 1
503257 99503257 1001 86380 86390 1
503060 99503060 1001 86380 86390 1
503065 99503065 1001 86380 86390 1
503083 99503083 1001 86380 86390 1
502867 99502867 1001 86380 86390 1
502712 99502712 1001 86380 86390 1
502738 99502738 1001 86380 86390 1
502753 99502753 1001 86380 86390 1
502831 99502831 1001 86380 86390 1
502703 99502703 1001 86380 86390 1
502757 99502757 1001 86380 86390 1
502707 99502707 1001 86380 86390 1
503368 99503368 1001 86380 86390 1
503306 99503306 1001 86380 86390 1
503319 99503319 1001 86380 86390 1
504034 99504034 1001 86380 86390 1
503919 99503919 1001 86380 86390 1
504022 99504022 1001 86380 86390 1
503958 99503958 1001 86380 86390 1
503880 99503880 1001 86380 86390 1
503524 99503524 1001 86380 86390 1
503660 99503660 1001 86380 86390 1
503637 99503637 1001 86380 86390 1
504287 99504287 1001 86380 86390 1
504185 99504185 1001 86380 86390 1
504531 99504531 1001 86380 86390 1
504444 99504444 1001 86380 86390 1
504369 99504369 1001 86380 86390 1
505641 99505641 1001 86380 86390 1
505463 99505463 1001 86380 86390 1
505494 99505494 1001 86380 86390 1
505536 99505536 1001 86380 86390 1
505318 99505318 1001 86380 86390 1
505355 99505355 1001 86380 86390 1
505252 99505252 1001 86380 86390 1
506406 99506406 1001 86380 86390 1
506424 99506424 1001 86380 86390 1
506245 99506245 1001 86380 86390 1
506297 99506297 1001 86380 86390 1
506086 99506086 1001 86380 86390 1
506075 99506075 1001 86380 86390 1
506799 99506799 1001 86380 86390 1
507283 99507283 1001 86380 86390 1
507375 99507375 1001 86380 86390 1
507355 99507355 1001 86380 86390 1
507026 99507026 1001 86380 86390 1
507144 99507144 1001 86380 86390 1
507209 99507209 1001 86380 86390 1
507032 99507032 1001 86380 86390 1
506920 99506920 1001 86380 86390 1
506805 99506805 1001 86380 86390 1
506979 99506979 1001 86380 86390 1
507554 99507554 1001 86380 86390 1
507891 99507891 1001 86380 86390 1
507812 99507812 1001 86380 86390 1
507637 99507637 1001 86380 86390 1
508315 99508315 1001 86380 86390 1
508407 99508407 1001 86380 86390 1
508688 99508688 1001 86380 86390 1
508665 99508665 1001 86380 86390 1
508810 99508810 1001 86380 86390 1
508726 99508726 1001 86380 86390 1
508480 99508480 1001 86380 86390 1
509253 99509253 1001 86380 86390 1
509245 99509245 1001 86380 86390 1
509194 99509194 1001 86380 86390 1
509798 99509798 1001 86380 86390 1
509802 99509802 1001 86380 86390 1
509725 99509725 1001 86380 86390 1
509808 99509808 1001 86380 86390 1
509732 99509732 1001 86380 86390 1
509664 99509664 1001 86380 86390 1
509499 99509499 1001 86380 86390 1
509942 99509942 1001 86380 86390 1
510590 99510590 1001 86380 86390 1
510566 99510566 1001 86380 86390 1
510610 99510610 1001 86380 86390 1
510264 99510264 1001 86380 86390 1
510280 99510280 1001 86380 86390 1
510753 99510753 1001 86380 86390 1
510888 99510888 1001 86380 86390 1
511416 99511416 1001 86380 86390 1
511074 99511074 1001 86380 86390 1
510982 99510982 1001 86380 86390 1
511695 99511695 1001 86380 86390 1
511703 99511703 1001 86380 86390 1
512295 99512295 1001 86380 86390 1
512377 99512377 1001 86380 86390 1
512111 99512111 1001 86380 86390 1
511882 99511882 1001 86380 86390 1
512571 99512571 1001 86380 86390 1
512536 99512536 1001 86380 86390 1
512551 99512551 1001 86380 86390 1
513159 99513159 1001 86380 86390 1
513125 99513125 1001 86380 86390 1
512897 99512897 1001 86380 86390 1
512957 99512957 1001 86380 86390 1
512705 99512705 1001 86380 86390 1
513837 99513837 1001 86380 86390 1
513686 99513686 1001 86380 86390 1
513765 99513765 1001 86380 86390 1
513791 99513791 1001 86380 86390 1
513786 99513786 1001 86380 86390 1
513436 99513436 1001 86380 86390 1
514493 99514493 1001 86380 86390 1
514584 99514584 1001 86380 86390 1
514945 99514945 1001 86380 86390 1
515338 99515338 1001 86380 86390 1
515399 99515399 1001 86380 86390 1
515070 99515070 1001 86380 86390 1
515871 99515871 1001 86380 86390 1
516364 99516364 1001 86380 86390 1
516354 99516354 1001 86380 86390 1
516254 99516254 1001 86380 86390 1
516113 99516113 1001 86380 86390 1
516245 99516245 1001 86380 86390 1
516224 99516224 1001 86380 86390 1
516688 99516688 1001 86380 86390 1
516529 99516529 1001 86380 86390 1
517140 99517140 1001 86380 86390 1
516757 99516757 1001 86380 86390 1
516771 99516771 1001 86380 86390 1
516760 99516760 1001 86380 86390 1
516800 99516800 1001 86380 86390 1
517490 99517490 1001 86380 86390 1
517521 99517521 1001 86380 86390 1
517382 99517382 1001 86380 86390 1
518162 99518162 1001 86380 86390 1
518075 99518075 1001 86380 86390 1
518006 99518006 1001 86380 86390 1
518157 99518157 1001 86380 86390 1
517789 99517789 1001 86380 86390 1
517803 99517803 1001 86380 86390 1
517940 99517940 1001 86380 86390 1
517572 99517572 1001 86380 86390 1
517616 99517616 1001 86380 86390 1
518810 99518810 1001 86380 86390 1
518757 99518757 1001 86380 86390 1
518375 99518375 1001 86380 86390 1
519067 99519067 1001 86380 86390 1
519030 99519030 1001 86380 86390 1
519059 99519059 1001 86380 86390 1
519778 99519778 1001 86380 86390 1
519729 99519729 1001 86380 86390 1
519499 99519499 1001 86380 86390 1
519262 99519262 1001 86380 86390 1
519276 99519276 1001 86380 86390 1
520594 99520594 1001 86380 86390 1
520455 99520455 1001 86380 86390 1
520223 99520223 1001 86380 86390 1
520095 99520095 1001 86380 86390 1
520755 99520755 1001 86380 86390 1
520752 99520752 1001 86380 86390 1
521300 99521300 1001 86380 86390 1
521346 99521346 1001 86380 86390 1
521139 99521139 1001 86380 86390 1
521090 99521090 1001 86380 86390 1
520977 99520977 1001 86380 86390 1
520941 99520941 1001 86380 86390 1
521007 99521007 1001 86380 86390 1
520957 99520957 1001 86380 86390 1
521641 99521641 1001 86380 86390 1
521996 99521996 1001 86380 86390 1
521911 99521911 1001 86380 86390 1
521699 99521699 1001 86380 86390 1
521864 99521864 1001 86380 86390 1
521852 99521852 1001 86380 86390 1
523069 99523069 1001 86380 86390 1
523104 99523104 1001 86380 86390 1
523000 99523000 1001 86380 86390 1
522684 99522684 1001 86380 86390 1
523274 99523274 1001 86380 86390 1
523172 99523172 1001 86380 86390 1
523302 99523302 1001 86380 86390 1
523635 99523635 1001 86380 86390 1
523717 99523717 1001 86380 86390 1
523619 99523619 1001 86380 86390 1
523972 99523972 1001 86380 86390 1
524648 99524648 1001 86380 86390 1
524623 99524623 1001 86380 86390 1
524551 99524551 1001 86380 86390 1
524458 99524458 1001 86380 86390 1
524170 99524170 1001 86380 86390 1
524940 99524940 1001 86380 86390 1
524791 99524791 1001 86380 86390 1
525489 99525489 1001 86380 86390 1
525270 99525270 1001 86380 86390 1
525232 99525232 1001 86380 86390 1
525088 99525088 1001 86380 86390 1
525181 99525181 1001 86380 86390 1
525700 99525700 1001 86380 86390 1
525741 99525741 1001 86380 86390 1
525718 99525718 1001 86380 86390 1
525669 99525669 1001 86380 86390 1
526289 99526289 1001 86380 86390 1
526382 99526382 1001 86380 86390 1
526127 99526127 1001 86380 86390 1
526146 99526146 1001 86380 86390 1
525993 99525993 1001 86380 86390 1
526551 99526551 1001 86380 86390 1
526578 99526578 1001 86380 86390 1
526479 99526479 1001 86380 86390 1
526570 99526570 1001 86380 86390 1
526429 99526429 1001 86380 86390 1
526624 99526624 1001 86380 86390 1
527274 99527274 1001 86380 86390 1
527420 99527420 1001 86380 86390 1
527370 99527370 1001 86380 86390 1
527296 99527296 1001 86380 86390 1
528072 99528072 1001 86380 86390 1
527769 99527769 1001 86380 86390 1
527681 99527681 1001 86380 86390 1
528155 99528155 1001 86380 86390 1
528174 99528174 1001 86380 86390 1
528880 99528880 1001 86380 86390 1
528741 99528741 1001 86380 86390 1
528731 99528731 1001 86380 86390 1
528364 99528364 1001 86380 86390 1
528919 99528919 1001 86380 86390 1
528947 99528947 1001 86380 86390 1
529668 99529668 1001 86380 86390 1
529634 99529634 1001 86380 86390 1
529323 99529323 1001 86380 86390 1
529492 99529492 1001 86380 86390 1
529239 99529239 1001 86380 86390 1
529138 99529138 1001 86380 86390 1
529922 99529922 1001 86380 86390 1
529839 99529839 1001 86380 86390 1
530167 99530167 1001 86380 86390 1
530220 99530220 1001 86380 86390 1
530246 99530246 1001 86380 86390 1
530247 99530247 1001 86380 86390 1
530120 99530120 1001 86380 86390 1
529943 99529943 1001 86380 86390 1
530589 99530589 1001 86380 86390 1
530683 99530683 1001 86380 86390 1
531338 99531338 1001 86380 86390 1
530910 99530910 1001 86380 86390 1
530784 99530784 1001 86380 86390 1
531484 99531484 1001 86380 86390 1
531449 99531449 1001 86380 86390 1
531415 99531415 1001 86380 86390 1
531923 99531923 1001 86380 86390 1
531990 99531990 1001 86380 86390 1
531830 99531830 1001 86380 86390 1
531722 99531722 1001 86380 86390 1
531726 99531726 1001 86380 86390 1
531596 99531596 1001 86380 86390 1
532366 99532366 1001 86380 86390 1
532912 99532912 1001 86380 86390 1
532783 99532783 1001 86380 86390 1
532579 99532579 1001 86380 86390 1
532561 99532561 1001 86380 86390 1
532540 99532540 1001 86380 86390 1
533286 99533286 1001 86380 86390 1
533654 99533654 1001 86380 86390 1
534634 99534634 1001 86380 86390 1
534495 99534495 1001 86380 86390 1
534440 99534440 1001 86380 86390 1
534428 99534428 1001 86380 86390 1
534072 99534072 1001 86380 86390 1
535208 99535208 1001 86380 86390 1
535261 99535261 1001 86380 86390 1
535186 99535186 1001 86380 86390 1
534906 99534906 1001 86380 86390 1
535011 99535011 1001 86380 86390 1
535037 99535037 1001 86380 86390 1
536320 99536320 1001 86380 86390 1
536143 99536143 1001 86380 86390 1
536086 99536086 1001 86380 86390 1
535872 99535872 1001 86380 86390 1
535729 99535729 1001 86380 86390 1
535800 99535800 1001 86380 86390 1
536411 99536411 1001 86380 86390 1
537088 99537088 1001 86380 86390 1
537135 99537135 1001 86380 86390 1
536758 99536758 1001 86380 86390 1
536730 99536730 1001 86380 86390 1
536602 99536602 1001 86380 86390 1
537243 99537243 1001 86380 86390 1
537178 99537178 1001 86380 86390 1
537963 99537963 1001 86380 86390 1
537631 99537631 1001 86380 86390 1
537709 99537709 1001 86380 86390 1
538084 99538084 1001 86380 86390 1
538741 99538741 1001 86380 86390 1
538626 99538626 1001 86380 86390 1
538652 99538652 1001 86380 86390 1
538511 99538511 1001 86380 86390 1
538527 99538527 1001 86380 86390 1
538440 99538440 1001 86380 86390 1
538320 99538320 1001 86380 86390 1
539234 99539234 1001 86380 86390 1
539248 99539248 1001 86380 86390 1
539059 99539059 1001 86380 86390 1
539176 99539176 1001 86380 86390 1
539068 99539068 1001 86380 86390 1
539081 99539081 1001 86380 86390 1
539814 99539814 1001 86380 86390 1
540270 99540270 1001 86380 86390 1
540258 99540258 1001 86380 86390 1
539976 99539976 1001 86380 86390 1
540596 99540596 1001 86380 86390 1
541257 99541257 1001 86380 86390 1
541152 99541152 1001 86380 86390 1
541100 99541100 1001 86380 86390 1
540717 99540717 1001 86380 86390 1
540743 99540743 1001 86380 86390 1
541968 99541968 1001 86380 86390 1
541901 99541901 1001 86380 86390 1
541869 99541869 1001 86380 86390 1
541845 99541845 1001 86380 86390 1
541673 99541673 1001 86380 86390 1
541648 99541648 1001 86380 86390 1
541573 99541573 1001 86380 86390 1
541638 99541638 1001 86380 86390 1
542124 99542124 1001 86380 86390 1
542242 99542242 1001 86380 86390 1
542294 99542294 1001 86380 86390 1
542800 99542800 1001 86380 86390 1
542664 99542664 1001 86380 86390 1
542355 99542355 1001 86380 86390 1
542503 99542503 1001 86380 86390 1
542401 99542401 1001 86380 86390 1
542533 99542533 1001 86380 86390 1
543011 99543011 1001 86380 86390 1
543014 99543014 1001 86380 86390 1
543697 99543697 1001 86380 86390 1
543583 99543583 1001 86380 86390 1
543700 99543700 1001 86380 86390 1
543797 99543797 1001 86380 86390 1
544561 99544561 1001 86380 86390 1
544448 99544448 1001 86380 86390 1
544123 99544123 1001 86380 86390 1
544035 99544035 1001 86380 86390 1
525168 553 1001 68115 68214 1
400158 99400158 1001 86380 86390 1
400160 99400160 1001 86380 86390 1
400306 99400306 1001 86380 86390 1
401412 99401412 1001 86380 86390 1
401988 99401988 1001 86380 86390 1
402048 99402048 1001 86380 86390 1
402162 99402162 1001 86380 86390 1
402250 99402250 1001 86380 86390 1
402923 99402923 1001 86380 86390 1
402902 99402902 1001 86380 86390 1
403122 99403122 1001 86380 86390 1
403209 99403209 1001 86380 86390 1
403527 99403527 1001 86380 86390 1
403640 99403640 1001 86380 86390 1
403536 99403536 1001 86380 86390 1
403777 99403777 1001 86380 86390 1
404041 99404041 1001 86380 86390 1
404249 99404249 1001 86380 86390 1
404821 99404821 1001 86380 86390 1
404858 99404858 1001 86380 86390 1
405039 99405039 1001 86380 86390 1
405748 99405748 1001 86380 86390 1
405750 99405750 1001 86380 86390 1
406038 99406038 1001 86380 86390 1
406181 99406181 1001 86380 86390 1
406373 99406373 1001 86380 86390 1
406421 99406421 1001 86380 86390 1
406397 99406397 1001 86380 86390 1
406633 99406633 1001 86380 86390 1
406634 99406634 1001 86380 86390 1
407001 99407001 1001 86380 86390 1
407004 99407004 1001 86380 86390 1
407484 99407484 1001 86380 86390 1
407964 99407964 1001 86380 86390 1
408353 99408353 1001 86380 86390 1
408428 99408428 1001 86380 86390 1
408712 99408712 1001 86380 86390 1
408821 99408821 1001 86380 86390 1
409110 99409110 1001 86380 86390 1
409966 99409966 1001 86380 86390 1
410294 99410294 1001 86380 86390 1
410602 99410602 1001 86380 86390 1
410641 99410641 1001 86380 86390 1
411066 99411066 1001 86380 86390 1
411636 99411636 1001 86380 86390 1
412295 99412295 1001 86380 86390 1
413440 99413440 1001 86380 86390 1
413694 99413694 1001 86380 86390 1
413130 99413130 1001 86380 86390 1
413108 99413108 1001 86380 86390 1
412501 99412501 1001 86380 86390 1
412527 99412527 1001 86380 86390 1
412815 99412815 1001 86380 86390 1
413840 99413840 1001 86380 86390 1
413708 99413708 1001 86380 86390 1
415018 99415018 1001 86380 86390 1
414937 99414937 1001 86380 86390 1
414368 99414368 1001 86380 86390 1
414371 99414371 1001 86380 86390 1
415621 99415621 1001 86380 86390 1
415399 99415399 1001 86380 86390 1
416724 99416724 1001 86380 86390 1
416358 99416358 1001 86380 86390 1
415810 99415810 1001 86380 86390 1
416070 99416070 1001 86380 86390 1
415767 99415767 1001 86380 86390 1
416076 99416076 1001 86380 86390 1
417227 99417227 1001 86380 86390 1
417371 99417371 1001 86380 86390 1
417515 99417515 1001 86380 86390 1
417418 99417418 1001 86380 86390 1
418734 99418734 1001 86380 86390 1
418674 99418674 1001 86380 86390 1
418557 99418557 1001 86380 86390 1
418040 99418040 1001 86380 86390 1
418382 99418382 1001 86380 86390 1
417672 99417672 1001 86380 86390 1
418938 99418938 1001 86380 86390 1
419060 99419060 1001 86380 86390 1
420590 99420590 1001 86380 86390 1
420804 99420804 1001 86380 86390 1
421818 99421818 1001 86380 86390 1
422020 99422020 1001 86380 86390 1
421537 99421537 1001 86380 86390 1
421654 99421654 1001 86380 86390 1
420979 99420979 1001 86380 86390 1
421252 99421252 1001 86380 86390 1
422158 99422158 1001 86380 86390 1
423752 99423752 1001 86380 86390 1
423564 99423564 1001 86380 86390 1
423544 99423544 1001 86380 86390 1
423019 99423019 1001 86380 86390 1
422731 99422731 1001 86380 86390 1
422840 99422840 1001 86380 86390 1
425268 99425268 1001 86380 86390 1
424727 99424727 1001 86380 86390 1
424949 99424949 1001 86380 86390 1
424576 99424576 1001 86380 86390 1
424541 99424541 1001 86380 86390 1
424255 99424255 1001 86380 86390 1
424408 99424408 1001 86380 86390 1
425498 99425498 1001 86380 86390 1
426812 99426812 1001 86380 86390 1
426465 99426465 1001 86380 86390 1
425938 99425938 1001 86380 86390 1
425922 99425922 1001 86380 86390 1
427206 99427206 1001 86380 86390 1
427252 99427252 1001 86380 86390 1
427231 99427231 1001 86380 86390 1
428586 99428586 1001 86380 86390 1
428440 99428440 1001 86380 86390 1
428539 99428539 1001 86380 86390 1
428340 99428340 1001 86380 86390 1
428065 99428065 1001 86380 86390 1
427979 99427979 1001 86380 86390 1
427904 99427904 1001 86380 86390 1
427809 99427809 1001 86380 86390 1
427696 99427696 1001 86380 86390 1
427922 99427922 1001 86380 86390 1
429028 99429028 1001 86380 86390 1
430046 99430046 1001 86380 86390 1
430083 99430083 1001 86380 86390 1
430092 99430092 1001 86380 86390 1
429862 99429862 1001 86380 86390 1
429766 99429766 1001 86380 86390 1
429747 99429747 1001 86380 86390 1
431534 99431534 1001 86380 86390 1
431389 99431389 1001 86380 86390 1
432095 99432095 1001 86380 86390 1
432287 99432287 1001 86380 86390 1
433657 99433657 1001 86380 86390 1
433449 99433449 1001 86380 86390 1
433307 99433307 1001 86380 86390 1
432494 99432494 1001 86380 86390 1
432585 99432585 1001 86380 86390 1
432662 99432662 1001 86380 86390 1
433949 99433949 1001 86380 86390 1
434015 99434015 1001 86380 86390 1
435336 99435336 1001 86380 86390 1
434703 99434703 1001 86380 86390 1
434920 99434920 1001 86380 86390 1
434611 99434611 1001 86380 86390 1
434778 99434778 1001 86380 86390 1
434445 99434445 1001 86380 86390 1
436782 99436782 1001 86380 86390 1
436778 99436778 1001 86380 86390 1
436456 99436456 1001 86380 86390 1
436503 99436503 1001 86380 86390 1
436325 99436325 1001 86380 86390 1
436247 99436247 1001 86380 86390 1
435945 99435945 1001 86380 86390 1
435966 99435966 1001 86380 86390 1
300934 99300934 1001 86380 86390 1
300910 99300910 1001 86380 86390 1
301188 99301188 1001 86380 86390 1
301319 99301319 1001 86380 86390 1
301095 99301095 1001 86380 86390 1
300944 99300944 1001 86380 86390 1
301688 99301688 1001 86380 86390 1
301716 99301716 1001 86380 86390 1
301705 99301705 1001 86380 86390 1
302006 99302006 1001 86380 86390 1
301808 99301808 1001 86380 86390 1
302446 99302446 1001 86380 86390 1
303039 99303039 1001 86380 86390 1
302984 99302984 1001 86380 86390 1
302817 99302817 1001 86380 86390 1
302908 99302908 1001 86380 86390 1
302717 99302717 1001 86380 86390 1
302776 99302776 1001 86380 86390 1
303337 99303337 1001 86380 86390 1
303237 99303237 1001 86380 86390 1
303919 99303919 1001 86380 86390 1
303838 99303838 1001 86380 86390 1
303714 99303714 1001 86380 86390 1
303416 99303416 1001 86380 86390 1
303511 99303511 1001 86380 86390 1
303590 99303590 1001 86380 86390 1
303424 99303424 1001 86380 86390 1
304760 99304760 1001 86380 86390 1
304725 99304725 1001 86380 86390 1
304603 99304603 1001 86380 86390 1
304506 99304506 1001 86380 86390 1
305006 99305006 1001 86380 86390 1
305035 99305035 1001 86380 86390 1
305559 99305559 1001 86380 86390 1
305587 99305587 1001 86380 86390 1
305365 99305365 1001 86380 86390 1
305131 99305131 1001 86380 86390 1
305226 99305226 1001 86380 86390 1
305163 99305163 1001 86380 86390 1
500762 99500762 1001 86380 86390 1
500369 99500369 1001 86380 86390 1
500227 99500227 1001 86380 86390 1
500983 99500983 1001 86380 86390 1
501012 99501012 1001 86380 86390 1
500844 99500844 1001 86380 86390 1
500831 99500831 1001 86380 86390 1
501508 99501508 1001 86380 86390 1
501634 99501634 1001 86380 86390 1
501413 99501413 1001 86380 86390 1
501258 99501258 1001 86380 86390 1
501043 99501043 1001 86380 86390 1
501754 99501754 1001 86380 86390 1
501644 99501644 1001 86380 86390 1
502441 99502441 1001 86380 86390 1
502279 99502279 1001 86380 86390 1
502100 99502100 1001 86380 86390 1
501960 99501960 1001 86380 86390 1
503123 99503123 1001 86380 86390 1
502949 99502949 1001 86380 86390 1
504078 99504078 1001 86380 86390 1
503785 99503785 1001 86380 86390 1
503536 99503536 1001 86380 86390 1
503646 99503646 1001 86380 86390 1
504171 99504171 1001 86380 86390 1
504241 99504241 1001 86380 86390 1
504938 99504938 1001 86380 86390 1
504598 99504598 1001 86380 86390 1
504667 99504667 1001 86380 86390 1
504621 99504621 1001 86380 86390 1
504324 99504324 1001 86380 86390 1
505079 99505079 1001 86380 86390 1
505438 99505438 1001 86380 86390 1
505379 99505379 1001 86380 86390 1
505283 99505283 1001 86380 86390 1
505158 99505158 1001 86380 86390 1
505975 99505975 1001 86380 86390 1
505964 99505964 1001 86380 86390 1
505826 99505826 1001 86380 86390 1
506434 99506434 1001 86380 86390 1
506552 99506552 1001 86380 86390 1
506528 99506528 1001 86380 86390 1
506591 99506591 1001 86380 86390 1
506273 99506273 1001 86380 86390 1
506174 99506174 1001 86380 86390 1
505980 99505980 1001 86380 86390 1
506126 99506126 1001 86380 86390 1
506154 99506154 1001 86380 86390 1
506620 99506620 1001 86380 86390 1
506630 99506630 1001 86380 86390 1
507311 99507311 1001 86380 86390 1
507234 99507234 1001 86380 86390 1
507143 99507143 1001 86380 86390 1
507131 99507131 1001 86380 86390 1
507151 99507151 1001 86380 86390 1
506815 99506815 1001 86380 86390 1
506819 99506819 1001 86380 86390 1
506865 99506865 1001 86380 86390 1
507575 99507575 1001 86380 86390 1
507526 99507526 1001 86380 86390 1
507899 99507899 1001 86380 86390 1
508392 99508392 1001 86380 86390 1
508937 99508937 1001 86380 86390 1
509057 99509057 1001 86380 86390 1
509061 99509061 1001 86380 86390 1
508882 99508882 1001 86380 86390 1
508455 99508455 1001 86380 86390 1
508508 99508508 1001 86380 86390 1
508548 99508548 1001 86380 86390 1
509240 99509240 1001 86380 86390 1
509242 99509242 1001 86380 86390 1
509173 99509173 1001 86380 86390 1
509638 99509638 1001 86380 86390 1
509370 99509370 1001 86380 86390 1
509377 99509377 1001 86380 86390 1
509442 99509442 1001 86380 86390 1
509404 99509404 1001 86380 86390 1
509457 99509457 1001 86380 86390 1
509950 99509950 1001 86380 86390 1
510002 99510002 1001 86380 86390 1
510709 99510709 1001 86380 86390 1
510688 99510688 1001 86380 86390 1
510508 99510508 1001 86380 86390 1
510424 99510424 1001 86380 86390 1
510437 99510437 1001 86380 86390 1
511450 99511450 1001 86380 86390 1
511399 99511399 1001 86380 86390 1
511534 99511534 1001 86380 86390 1
511301 99511301 1001 86380 86390 1
511255 99511255 1001 86380 86390 1
511136 99511136 1001 86380 86390 1
511667 99511667 1001 86380 86390 1
511716 99511716 1001 86380 86390 1
512349 99512349 1001 86380 86390 1
512178 99512178 1001 86380 86390 1
512163 99512163 1001 86380 86390 1
512114 99512114 1001 86380 86390 1
513103 99513103 1001 86380 86390 1
512943 99512943 1001 86380 86390 1
513385 99513385 1001 86380 86390 1
514186 99514186 1001 86380 86390 1
514070 99514070 1001 86380 86390 1
514125 99514125 1001 86380 86390 1
514037 99514037 1001 86380 86390 1
514105 99514105 1001 86380 86390 1
514784 99514784 1001 86380 86390 1
514640 99514640 1001 86380 86390 1
514498 99514498 1001 86380 86390 1
514249 99514249 1001 86380 86390 1
514319 99514319 1001 86380 86390 1
514978 99514978 1001 86380 86390 1
515019 99515019 1001 86380 86390 1
515556 99515556 1001 86380 86390 1
515499 99515499 1001 86380 86390 1
515619 99515619 1001 86380 86390 1
515316 99515316 1001 86380 86390 1
515381 99515381 1001 86380 86390 1
515319 99515319 1001 86380 86390 1
515147 99515147 1001 86380 86390 1
515213 99515213 1001 86380 86390 1
515240 99515240 1001 86380 86390 1
515863 99515863 1001 86380 86390 1
515727 99515727 1001 86380 86390 1
516473 99516473 1001 86380 86390 1
516363 99516363 1001 86380 86390 1
516203 99516203 1001 86380 86390 1
516223 99516223 1001 86380 86390 1
515948 99515948 1001 86380 86390 1
516535 99516535 1001 86380 86390 1
517183 99517183 1001 86380 86390 1
517313 99517313 1001 86380 86390 1
516901 99516901 1001 86380 86390 1
516905 99516905 1001 86380 86390 1
517387 99517387 1001 86380 86390 1
517340 99517340 1001 86380 86390 1
517435 99517435 1001 86380 86390 1
517955 99517955 1001 86380 86390 1
518280 99518280 1001 86380 86390 1
518648 99518648 1001 86380 86390 1
518542 99518542 1001 86380 86390 1
518518 99518518 1001 86380 86390 1
518495 99518495 1001 86380 86390 1
519730 99519730 1001 86380 86390 1
519643 99519643 1001 86380 86390 1
519941 99519941 1001 86380 86390 1
519900 99519900 1001 86380 86390 1
520314 99520314 1001 86380 86390 1
520289 99520289 1001 86380 86390 1
520215 99520215 1001 86380 86390 1
520105 99520105 1001 86380 86390 1
520210 99520210 1001 86380 86390 1
520133 99520133 1001 86380 86390 1
520718 99520718 1001 86380 86390 1
520658 99520658 1001 86380 86390 1
521377 99521377 1001 86380 86390 1
521243 99521243 1001 86380 86390 1
521014 99521014 1001 86380 86390 1
521482 99521482 1001 86380 86390 1
521625 99521625 1001 86380 86390 1
522097 99522097 1001 86380 86390 1
522135 99522135 1001 86380 86390 1
521842 99521842 1001 86380 86390 1
521871 99521871 1001 86380 86390 1
521824 99521824 1001 86380 86390 1
522485 99522485 1001 86380 86390 1
522318 99522318 1001 86380 86390 1
523061 99523061 1001 86380 86390 1
522816 99522816 1001 86380 86390 1
523622 99523622 1001 86380 86390 1
523420 99523420 1001 86380 86390 1
523525 99523525 1001 86380 86390 1
524358 99524358 1001 86380 86390 1
524334 99524334 1001 86380 86390 1
524312 99524312 1001 86380 86390 1
524879 99524879 1001 86380 86390 1
525278 99525278 1001 86380 86390 1
525322 99525322 1001 86380 86390 1
525157 99525157 1001 86380 86390 1
525698 99525698 1001 86380 86390 1
525751 99525751 1001 86380 86390 1
525628 99525628 1001 86380 86390 1
526298 99526298 1001 86380 86390 1
526329 99526329 1001 86380 86390 1
526280 99526280 1001 86380 86390 1
526153 99526153 1001 86380 86390 1
526066 99526066 1001 86380 86390 1
526189 99526189 1001 86380 86390 1
525946 99525946 1001 86380 86390 1
525817 99525817 1001 86380 86390 1
525963 99525963 1001 86380 86390 1
526433 99526433 1001 86380 86390 1
526505 99526505 1001 86380 86390 1
526572 99526572 1001 86380 86390 1
527046 99527046 1001 86380 86390 1
527137 99527137 1001 86380 86390 1
527077 99527077 1001 86380 86390 1
527158 99527158 1001 86380 86390 1
526696 99526696 1001 86380 86390 1
526658 99526658 1001 86380 86390 1
526828 99526828 1001 86380 86390 1
527922 99527922 1001 86380 86390 1
527872 99527872 1001 86380 86390 1
527691 99527691 1001 86380 86390 1
527794 99527794 1001 86380 86390 1
527759 99527759 1001 86380 86390 1
527649 99527649 1001 86380 86390 1
527585 99527585 1001 86380 86390 1
527488 99527488 1001 86380 86390 1
527644 99527644 1001 86380 86390 1
527465 99527465 1001 86380 86390 1
528208 99528208 1001 86380 86390 1
528713 99528713 1001 86380 86390 1
528781 99528781 1001 86380 86390 1
528610 99528610 1001 86380 86390 1
528616 99528616 1001 86380 86390 1
528352 99528352 1001 86380 86390 1
529015 99529015 1001 86380 86390 1
529094 99529094 1001 86380 86390 1
528980 99528980 1001 86380 86390 1
529026 99529026 1001 86380 86390 1
529620 99529620 1001 86380 86390 1
529395 99529395 1001 86380 86390 1
529318 99529318 1001 86380 86390 1
529146 99529146 1001 86380 86390 1
530439 99530439 1001 86380 86390 1
530239 99530239 1001 86380 86390 1
530149 99530149 1001 86380 86390 1
530319 99530319 1001 86380 86390 1
530566 99530566 1001 86380 86390 1
530755 99530755 1001 86380 86390 1
530574 99530574 1001 86380 86390 1
530627 99530627 1001 86380 86390 1
531251 99531251 1001 86380 86390 1
531019 99531019 1001 86380 86390 1
531140 99531140 1001 86380 86390 1
530988 99530988 1001 86380 86390 1
531066 99531066 1001 86380 86390 1
531105 99531105 1001 86380 86390 1
531157 99531157 1001 86380 86390 1
531519 99531519 1001 86380 86390 1
531488 99531488 1001 86380 86390 1
531388 99531388 1001 86380 86390 1
532200 99532200 1001 86380 86390 1
531890 99531890 1001 86380 86390 1
531891 99531891 1001 86380 86390 1
531679 99531679 1001 86380 86390 1
531595 99531595 1001 86380 86390 1
531662 99531662 1001 86380 86390 1
532313 99532313 1001 86380 86390 1
532978 99532978 1001 86380 86390 1
532826 99532826 1001 86380 86390 1
532716 99532716 1001 86380 86390 1
532450 99532450 1001 86380 86390 1
532517 99532517 1001 86380 86390 1
532600 99532600 1001 86380 86390 1
532487 99532487 1001 86380 86390 1
533089 99533089 1001 86380 86390 1
533077 99533077 1001 86380 86390 1
533744 99533744 1001 86380 86390 1
533594 99533594 1001 86380 86390 1
533290 99533290 1001 86380 86390 1
533252 99533252 1001 86380 86390 1
533305 99533305 1001 86380 86390 1
533888 99533888 1001 86380 86390 1
533914 99533914 1001 86380 86390 1
534058 99534058 1001 86380 86390 1
534046 99534046 1001 86380 86390 1
534569 99534569 1001 86380 86390 1
534585 99534585 1001 86380 86390 1
534666 99534666 1001 86380 86390 1
534629 99534629 1001 86380 86390 1
534319 99534319 1001 86380 86390 1
534266 99534266 1001 86380 86390 1
534229 99534229 1001 86380 86390 1
534694 99534694 1001 86380 86390 1
534873 99534873 1001 86380 86390 1
535410 99535410 1001 86380 86390 1
535139 99535139 1001 86380 86390 1
535264 99535264 1001 86380 86390 1
536133 99536133 1001 86380 86390 1
536276 99536276 1001 86380 86390 1
535849 99535849 1001 86380 86390 1
536376 99536376 1001 86380 86390 1
536481 99536481 1001 86380 86390 1
536963 99536963 1001 86380 86390 1
537082 99537082 1001 86380 86390 1
536574 99536574 1001 86380 86390 1
537897 99537897 1001 86380 86390 1
537610 99537610 1001 86380 86390 1
537755 99537755 1001 86380 86390 1
537527 99537527 1001 86380 86390 1
537569 99537569 1001 86380 86390 1
538071 99538071 1001 86380 86390 1
538354 99538354 1001 86380 86390 1
538199 99538199 1001 86380 86390 1
539476 99539476 1001 86380 86390 1
539532 99539532 1001 86380 86390 1
539632 99539632 1001 86380 86390 1
539051 99539051 1001 86380 86390 1
539825 99539825 1001 86380 86390 1
539844 99539844 1001 86380 86390 1
540133 99540133 1001 86380 86390 1
540243 99540243 1001 86380 86390 1
539885 99539885 1001 86380 86390 1
540037 99540037 1001 86380 86390 1
540620 99540620 1001 86380 86390 1
540569 99540569 1001 86380 86390 1
540663 99540663 1001 86380 86390 1
541182 99541182 1001 86380 86390 1
541183 99541183 1001 86380 86390 1
541147 99541147 1001 86380 86390 1
540923 99540923 1001 86380 86390 1
541034 99541034 1001 86380 86390 1
540708 99540708 1001 86380 86390 1
541422 99541422 1001 86380 86390 1
541487 99541487 1001 86380 86390 1
542053 99542053 1001 86380 86390 1
541803 99541803 1001 86380 86390 1
541550 99541550 1001 86380 86390 1
541668 99541668 1001 86380 86390 1
541621 99541621 1001 86380 86390 1
541583 99541583 1001 86380 86390 1
541635 99541635 1001 86380 86390 1
541549 99541549 1001 86380 86390 1
541510 99541510 1001 86380 86390 1
542188 99542188 1001 86380 86390 1
542794 99542794 1001 86380 86390 1
542786 99542786 1001 86380 86390 1
542546 99542546 1001 86380 86390 1
542379 99542379 1001 86380 86390 1
542436 99542436 1001 86380 86390 1
542400 99542400 1001 86380 86390 1
542439 99542439 1001 86380 86390 1
543709 99543709 1001 86380 86390 1
543702 99543702 1001 86380 86390 1
543386 99543386 1001 86380 86390 1
543491 99543491 1001 86380 86390 1
543470 99543470 1001 86380 86390 1
543285 99543285 1001 86380 86390 1
543911 99543911 1001 86380 86390 1
543953 99543953 1001 86380 86390 1
543959 99543959 1001 86380 86390 1
544289 99544289 1001 86380 86390 1
544360 99544360 1001 86380 86390 1
544003 99544003 1001 86380 86390 1
544137 99544137 1001 86380 86390 1
544076 99544076 1001 86380 86390 1
544703 99544703 1001 86380 86390 1
434719 1159 1001 49320 85557 1
435584 224 1001 77520 78237 1
400161 99400161 1001 86380 86390 1
400192 99400192 1001 86380 86390 1
400318 99400318 1001 86380 86390 1
400340 99400340 1001 86380 86390 1
401062 99401062 1001 86380 86390 1
402481 99402481 1001 86380 86390 1
402568 99402568 1001 86380 86390 1
402676 99402676 1001 86380 86390 1
402678 99402678 1001 86380 86390 1
402985 99402985 1001 86380 86390 1
403288 99403288 1001 86380 86390 1
403597 99403597 1001 86380 86390 1
404706 99404706 1001 86380 86390 1
404989 99404989 1001 86380 86390 1
405525 99405525 1001 86380 86390 1
405649 99405649 1001 86380 86390 1
406328 99406328 1001 86380 86390 1
406343 99406343 1001 86380 86390 1
406568 99406568 1001 86380 86390 1
406735 99406735 1001 86380 86390 1
406769 99406769 1001 86380 86390 1
406829 99406829 1001 86380 86390 1
406752 99406752 1001 86380 86390 1
407014 99407014 1001 86380 86390 1
407154 99407154 1001 86380 86390 1
407257 99407257 1001 86380 86390 1
407565 99407565 1001 86380 86390 1
407592 99407592 1001 86380 86390 1
407743 99407743 1001 86380 86390 1
408136 99408136 1001 86380 86390 1
408754 99408754 1001 86380 86390 1
408706 99408706 1001 86380 86390 1
408882 99408882 1001 86380 86390 1
409109 99409109 1001 86380 86390 1
409209 99409209 1001 86380 86390 1
409577 99409577 1001 86380 86390 1
410309 99410309 1001 86380 86390 1
410367 99410367 1001 86380 86390 1
410306 99410306 1001 86380 86390 1
410601 99410601 1001 86380 86390 1
410699 99410699 1001 86380 86390 1
410763 99410763 1001 86380 86390 1
411057 99411057 1001 86380 86390 1
411098 99411098 1001 86380 86390 1
411144 99411144 1001 86380 86390 1
411173 99411173 1001 86380 86390 1
411741 99411741 1001 86380 86390 1
412074 99412074 1001 86380 86390 1
412079 99412079 1001 86380 86390 1
411963 99411963 1001 86380 86390 1
412002 99412002 1001 86380 86390 1
412170 99412170 1001 86380 86390 1
412433 99412433 1001 86380 86390 1
413456 99413456 1001 86380 86390 1
413486 99413486 1001 86380 86390 1
413329 99413329 1001 86380 86390 1
413060 99413060 1001 86380 86390 1
412981 99412981 1001 86380 86390 1
412919 99412919 1001 86380 86390 1
415213 99415213 1001 86380 86390 1
415058 99415058 1001 86380 86390 1
414584 99414584 1001 86380 86390 1
414386 99414386 1001 86380 86390 1
415331 99415331 1001 86380 86390 1
415598 99415598 1001 86380 86390 1
416397 99416397 1001 86380 86390 1
416155 99416155 1001 86380 86390 1
415786 99415786 1001 86380 86390 1
416013 99416013 1001 86380 86390 1
417158 99417158 1001 86380 86390 1
417604 99417604 1001 86380 86390 1
418559 99418559 1001 86380 86390 1
418313 99418313 1001 86380 86390 1
418333 99418333 1001 86380 86390 1
418072 99418072 1001 86380 86390 1
419079 99419079 1001 86380 86390 1
418807 99418807 1001 86380 86390 1
419884 99419884 1001 86380 86390 1
419681 99419681 1001 86380 86390 1
419324 99419324 1001 86380 86390 1
419354 99419354 1001 86380 86390 1
420683 99420683 1001 86380 86390 1
420584 99420584 1001 86380 86390 1
421876 99421876 1001 86380 86390 1
421529 99421529 1001 86380 86390 1
420948 99420948 1001 86380 86390 1
422488 99422488 1001 86380 86390 1
422317 99422317 1001 86380 86390 1
422324 99422324 1001 86380 86390 1
423608 99423608 1001 86380 86390 1
423456 99423456 1001 86380 86390 1
422963 99422963 1001 86380 86390 1
422553 99422553 1001 86380 86390 1
424112 99424112 1001 86380 86390 1
423765 99423765 1001 86380 86390 1
424753 99424753 1001 86380 86390 1
424529 99424529 1001 86380 86390 1
424413 99424413 1001 86380 86390 1
424193 99424193 1001 86380 86390 1
424484 99424484 1001 86380 86390 1
425532 99425532 1001 86380 86390 1
425570 99425570 1001 86380 86390 1
425668 99425668 1001 86380 86390 1
426999 99426999 1001 86380 86390 1
426437 99426437 1001 86380 86390 1
426289 99426289 1001 86380 86390 1
427340 99427340 1001 86380 86390 1
428696 99428696 1001 86380 86390 1
429823 99429823 1001 86380 86390 1
429681 99429681 1001 86380 86390 1
430497 99430497 1001 86380 86390 1
431828 99431828 1001 86380 86390 1
431657 99431657 1001 86380 86390 1
431717 99431717 1001 86380 86390 1
431778 99431778 1001 86380 86390 1
431879 99431879 1001 86380 86390 1
431905 99431905 1001 86380 86390 1
431571 99431571 1001 86380 86390 1
431501 99431501 1001 86380 86390 1
431172 99431172 1001 86380 86390 1
433470 99433470 1001 86380 86390 1
433058 99433058 1001 86380 86390 1
432576 99432576 1001 86380 86390 1
433783 99433783 1001 86380 86390 1
433784 99433784 1001 86380 86390 1
433969 99433969 1001 86380 86390 1
434080 99434080 1001 86380 86390 1
433778 99433778 1001 86380 86390 1
435370 99435370 1001 86380 86390 1
434260 99434260 1001 86380 86390 1
434536 99434536 1001 86380 86390 1
435839 99435839 1001 86380 86390 1
436853 99436853 1001 86380 86390 1
436867 99436867 1001 86380 86390 1
436851 99436851 1001 86380 86390 1
436024 99436024 1001 86380 86390 1
300060 99300060 1001 86380 86390 1
300102 99300102 1001 86380 86390 1
300077 99300077 1001 86380 86390 1
437206 99437206 1001 86380 86390 1
300559 99300559 1001 86380 86390 1
300430 99300430 1001 86380 86390 1
300469 99300469 1001 86380 86390 1
300214 99300214 1001 86380 86390 1
300903 99300903 1001 86380 86390 1
301417 99301417 1001 86380 86390 1
301313 99301313 1001 86380 86390 1
301296 99301296 1001 86380 86390 1
301002 99301002 1001 86380 86390 1
300996 99300996 1001 86380 86390 1
301579 99301579 1001 86380 86390 1
302331 99302331 1001 86380 86390 1
302100 99302100 1001 86380 86390 1
301972 99301972 1001 86380 86390 1
302070 99302070 1001 86380 86390 1
301778 99301778 1001 86380 86390 1
302520 99302520 1001 86380 86390 1
302521 99302521 1001 86380 86390 1
302488 99302488 1001 86380 86390 1
302570 99302570 1001 86380 86390 1
303006 99303006 1001 86380 86390 1
303035 99303035 1001 86380 86390 1
302867 99302867 1001 86380 86390 1
302597 99302597 1001 86380 86390 1
302587 99302587 1001 86380 86390 1
303392 99303392 1001 86380 86390 1
303927 99303927 1001 86380 86390 1
303672 99303672 1001 86380 86390 1
303711 99303711 1001 86380 86390 1
303686 99303686 1001 86380 86390 1
303654 99303654 1001 86380 86390 1
303706 99303706 1001 86380 86390 1
303721 99303721 1001 86380 86390 1
304191 99304191 1001 86380 86390 1
304128 99304128 1001 86380 86390 1
304811 99304811 1001 86380 86390 1
304765 99304765 1001 86380 86390 1
304753 99304753 1001 86380 86390 1
304463 99304463 1001 86380 86390 1
304252 99304252 1001 86380 86390 1
304397 99304397 1001 86380 86390 1
304297 99304297 1001 86380 86390 1
304327 99304327 1001 86380 86390 1
305026 99305026 1001 86380 86390 1
304902 99304902 1001 86380 86390 1
304891 99304891 1001 86380 86390 1
305034 99305034 1001 86380 86390 1
305558 99305558 1001 86380 86390 1
305643 99305643 1001 86380 86390 1
305387 99305387 1001 86380 86390 1
305117 99305117 1001 86380 86390 1
305176 99305176 1001 86380 86390 1
500157 99500157 1001 86380 86390 1
500133 99500133 1001 86380 86390 1
500393 99500393 1001 86380 86390 1
500360 99500360 1001 86380 86390 1
500841 99500841 1001 86380 86390 1
500899 99500899 1001 86380 86390 1
501451 99501451 1001 86380 86390 1
501471 99501471 1001 86380 86390 1
501302 99501302 1001 86380 86390 1
501659 99501659 1001 86380 86390 1
502273 99502273 1001 86380 86390 1
502212 99502212 1001 86380 86390 1
502163 99502163 1001 86380 86390 1
501916 99501916 1001 86380 86390 1
502990 99502990 1001 86380 86390 1
502755 99502755 1001 86380 86390 1
504021 99504021 1001 86380 86390 1
503921 99503921 1001 86380 86390 1
503799 99503799 1001 86380 86390 1
503516 99503516 1001 86380 86390 1
503530 99503530 1001 86380 86390 1
503506 99503506 1001 86380 86390 1
504119 99504119 1001 86380 86390 1
504815 99504815 1001 86380 86390 1
504867 99504867 1001 86380 86390 1
504816 99504816 1001 86380 86390 1
504767 99504767 1001 86380 86390 1
504939 99504939 1001 86380 86390 1
505670 99505670 1001 86380 86390 1
505671 99505671 1001 86380 86390 1
505659 99505659 1001 86380 86390 1
505749 99505749 1001 86380 86390 1
505597 99505597 1001 86380 86390 1
505760 99505760 1001 86380 86390 1
505319 99505319 1001 86380 86390 1
505269 99505269 1001 86380 86390 1
505887 99505887 1001 86380 86390 1
505824 99505824 1001 86380 86390 1
505880 99505880 1001 86380 86390 1
506514 99506514 1001 86380 86390 1
506491 99506491 1001 86380 86390 1
506368 99506368 1001 86380 86390 1
506243 99506243 1001 86380 86390 1
506257 99506257 1001 86380 86390 1
506283 99506283 1001 86380 86390 1
506309 99506309 1001 86380 86390 1
506030 99506030 1001 86380 86390 1
505992 99505992 1001 86380 86390 1
506059 99506059 1001 86380 86390 1
506599 99506599 1001 86380 86390 1
507062 99507062 1001 86380 86390 1
506972 99506972 1001 86380 86390 1
508198 99508198 1001 86380 86390 1
508174 99508174 1001 86380 86390 1
507875 99507875 1001 86380 86390 1
508005 99508005 1001 86380 86390 1
507941 99507941 1001 86380 86390 1
507993 99507993 1001 86380 86390 1
507838 99507838 1001 86380 86390 1
507998 99507998 1001 86380 86390 1
507922 99507922 1001 86380 86390 1
507697 99507697 1001 86380 86390 1
508935 99508935 1001 86380 86390 1
509003 99509003 1001 86380 86390 1
508929 99508929 1001 86380 86390 1
508692 99508692 1001 86380 86390 1
508667 99508667 1001 86380 86390 1
508597 99508597 1001 86380 86390 1
508582 99508582 1001 86380 86390 1
509221 99509221 1001 86380 86390 1
509132 99509132 1001 86380 86390 1
509753 99509753 1001 86380 86390 1
509320 99509320 1001 86380 86390 1
509466 99509466 1001 86380 86390 1
509979 99509979 1001 86380 86390 1
510057 99510057 1001 86380 86390 1
509994 99509994 1001 86380 86390 1
510103 99510103 1001 86380 86390 1
510722 99510722 1001 86380 86390 1
510344 99510344 1001 86380 86390 1
510358 99510358 1001 86380 86390 1
510476 99510476 1001 86380 86390 1
510784 99510784 1001 86380 86390 1
511365 99511365 1001 86380 86390 1
511379 99511379 1001 86380 86390 1
511309 99511309 1001 86380 86390 1
511216 99511216 1001 86380 86390 1
511256 99511256 1001 86380 86390 1
511101 99511101 1001 86380 86390 1
510986 99510986 1001 86380 86390 1
511068 99511068 1001 86380 86390 1
511636 99511636 1001 86380 86390 1
512192 99512192 1001 86380 86390 1
512285 99512285 1001 86380 86390 1
512540 99512540 1001 86380 86390 1
513205 99513205 1001 86380 86390 1
513110 99513110 1001 86380 86390 1
512831 99512831 1001 86380 86390 1
512898 99512898 1001 86380 86390 1
512834 99512834 1001 86380 86390 1
512841 99512841 1001 86380 86390 1
512749 99512749 1001 86380 86390 1
512762 99512762 1001 86380 86390 1
513997 99513997 1001 86380 86390 1
513768 99513768 1001 86380 86390 1
513626 99513626 1001 86380 86390 1
513484 99513484 1001 86380 86390 1
513510 99513510 1001 86380 86390 1
514153 99514153 1001 86380 86390 1
514850 99514850 1001 86380 86390 1
514470 99514470 1001 86380 86390 1
514485 99514485 1001 86380 86390 1
514394 99514394 1001 86380 86390 1
514278 99514278 1001 86380 86390 1
514292 99514292 1001 86380 86390 1
514934 99514934 1001 86380 86390 1
514939 99514939 1001 86380 86390 1
514928 99514928 1001 86380 86390 1
515020 99515020 1001 86380 86390 1
515564 99515564 1001 86380 86390 1
515300 99515300 1001 86380 86390 1
515328 99515328 1001 86380 86390 1
515434 99515434 1001 86380 86390 1
515745 99515745 1001 86380 86390 1
515799 99515799 1001 86380 86390 1
516021 99516021 1001 86380 86390 1
516521 99516521 1001 86380 86390 1
516666 99516666 1001 86380 86390 1
517252 99517252 1001 86380 86390 1
517318 99517318 1001 86380 86390 1
517167 99517167 1001 86380 86390 1
517045 99517045 1001 86380 86390 1
516941 99516941 1001 86380 86390 1
517126 99517126 1001 86380 86390 1
516973 99516973 1001 86380 86390 1
516874 99516874 1001 86380 86390 1
516879 99516879 1001 86380 86390 1
516817 99516817 1001 86380 86390 1
518035 99518035 1001 86380 86390 1
518037 99518037 1001 86380 86390 1
518031 99518031 1001 86380 86390 1
517910 99517910 1001 86380 86390 1
517923 99517923 1001 86380 86390 1
517903 99517903 1001 86380 86390 1
517610 99517610 1001 86380 86390 1
517746 99517746 1001 86380 86390 1
518292 99518292 1001 86380 86390 1
518326 99518326 1001 86380 86390 1
518764 99518764 1001 86380 86390 1
518755 99518755 1001 86380 86390 1
518717 99518717 1001 86380 86390 1
518440 99518440 1001 86380 86390 1
519045 99519045 1001 86380 86390 1
519792 99519792 1001 86380 86390 1
519308 99519308 1001 86380 86390 1
519993 99519993 1001 86380 86390 1
519904 99519904 1001 86380 86390 1
520246 99520246 1001 86380 86390 1
520421 99520421 1001 86380 86390 1
520833 99520833 1001 86380 86390 1
520648 99520648 1001 86380 86390 1
521429 99521429 1001 86380 86390 1
520899 99520899 1001 86380 86390 1
521478 99521478 1001 86380 86390 1
522153 99522153 1001 86380 86390 1
522010 99522010 1001 86380 86390 1
522025 99522025 1001 86380 86390 1
522043 99522043 1001 86380 86390 1
522073 99522073 1001 86380 86390 1
522482 99522482 1001 86380 86390 1
522990 99522990 1001 86380 86390 1
522588 99522588 1001 86380 86390 1
522550 99522550 1001 86380 86390 1
523120 99523120 1001 86380 86390 1
523915 99523915 1001 86380 86390 1
523608 99523608 1001 86380 86390 1
523505 99523505 1001 86380 86390 1
524066 99524066 1001 86380 86390 1
524668 99524668 1001 86380 86390 1
524690 99524690 1001 86380 86390 1
524336 99524336 1001 86380 86390 1
524903 99524903 1001 86380 86390 1
524956 99524956 1001 86380 86390 1
524829 99524829 1001 86380 86390 1
525524 99525524 1001 86380 86390 1
525493 99525493 1001 86380 86390 1
525369 99525369 1001 86380 86390 1
525332 99525332 1001 86380 86390 1
525335 99525335 1001 86380 86390 1
524978 99524978 1001 86380 86390 1
525139 99525139 1001 86380 86390 1
525703 99525703 1001 86380 86390 1
526399 99526399 1001 86380 86390 1
526302 99526302 1001 86380 86390 1
526024 99526024 1001 86380 86390 1
526117 99526117 1001 86380 86390 1
526032 99526032 1001 86380 86390 1
525864 99525864 1001 86380 86390 1
526593 99526593 1001 86380 86390 1
526613 99526613 1001 86380 86390 1
527207 99527207 1001 86380 86390 1
526932 99526932 1001 86380 86390 1
526894 99526894 1001 86380 86390 1
526937 99526937 1001 86380 86390 1
526787 99526787 1001 86380 86390 1
526736 99526736 1001 86380 86390 1
527286 99527286 1001 86380 86390 1
527269 99527269 1001 86380 86390 1
528031 99528031 1001 86380 86390 1
527995 99527995 1001 86380 86390 1
528023 99528023 1001 86380 86390 1
528036 99528036 1001 86380 86390 1
527818 99527818 1001 86380 86390 1
527700 99527700 1001 86380 86390 1
527521 99527521 1001 86380 86390 1
527578 99527578 1001 86380 86390 1
528747 99528747 1001 86380 86390 1
528853 99528853 1001 86380 86390 1
528778 99528778 1001 86380 86390 1
528744 99528744 1001 86380 86390 1
528824 99528824 1001 86380 86390 1
528611 99528611 1001 86380 86390 1
529707 99529707 1001 86380 86390 1
529522 99529522 1001 86380 86390 1
529420 99529420 1001 86380 86390 1
529307 99529307 1001 86380 86390 1
529854 99529854 1001 86380 86390 1
530406 99530406 1001 86380 86390 1
530446 99530446 1001 86380 86390 1
530285 99530285 1001 86380 86390 1
530159 99530159 1001 86380 86390 1
530295 99530295 1001 86380 86390 1
529975 99529975 1001 86380 86390 1
529940 99529940 1001 86380 86390 1
530564 99530564 1001 86380 86390 1
530740 99530740 1001 86380 86390 1
531177 99531177 1001 86380 86390 1
531294 99531294 1001 86380 86390 1
531256 99531256 1001 86380 86390 1
531353 99531353 1001 86380 86390 1
531326 99531326 1001 86380 86390 1
531073 99531073 1001 86380 86390 1
531061 99531061 1001 86380 86390 1
530930 99530930 1001 86380 86390 1
530880 99530880 1001 86380 86390 1
531406 99531406 1001 86380 86390 1
531517 99531517 1001 86380 86390 1
532080 99532080 1001 86380 86390 1
532061 99532061 1001 86380 86390 1
532115 99532115 1001 86380 86390 1
532128 99532128 1001 86380 86390 1
531966 99531966 1001 86380 86390 1
531715 99531715 1001 86380 86390 1
532360 99532360 1001 86380 86390 1
532301 99532301 1001 86380 86390 1
532985 99532985 1001 86380 86390 1
532767 99532767 1001 86380 86390 1
532732 99532732 1001 86380 86390 1
533729 99533729 1001 86380 86390 1
533682 99533682 1001 86380 86390 1
533641 99533641 1001 86380 86390 1
533384 99533384 1001 86380 86390 1
534023 99534023 1001 86380 86390 1
533936 99533936 1001 86380 86390 1
533988 99533988 1001 86380 86390 1
533939 99533939 1001 86380 86390 1
534630 99534630 1001 86380 86390 1
534342 99534342 1001 86380 86390 1
534280 99534280 1001 86380 86390 1
534113 99534113 1001 86380 86390 1
535060 99535060 1001 86380 86390 1
535010 99535010 1001 86380 86390 1
534973 99534973 1001 86380 86390 1
536305 99536305 1001 86380 86390 1
536044 99536044 1001 86380 86390 1
535984 99535984 1001 86380 86390 1
535886 99535886 1001 86380 86390 1
535784 99535784 1001 86380 86390 1
535876 99535876 1001 86380 86390 1
535869 99535869 1001 86380 86390 1
536423 99536423 1001 86380 86390 1
537081 99537081 1001 86380 86390 1
537111 99537111 1001 86380 86390 1
536837 99536837 1001 86380 86390 1
536760 99536760 1001 86380 86390 1
536557 99536557 1001 86380 86390 1
536559 99536559 1001 86380 86390 1
536690 99536690 1001 86380 86390 1
536591 99536591 1001 86380 86390 1
536618 99536618 1001 86380 86390 1
537320 99537320 1001 86380 86390 1
537615 99537615 1001 86380 86390 1
537411 99537411 1001 86380 86390 1
537504 99537504 1001 86380 86390 1
537442 99537442 1001 86380 86390 1
538126 99538126 1001 86380 86390 1
538102 99538102 1001 86380 86390 1
538800 99538800 1001 86380 86390 1
538724 99538724 1001 86380 86390 1
538470 99538470 1001 86380 86390 1
538525 99538525 1001 86380 86390 1
538297 99538297 1001 86380 86390 1
538312 99538312 1001 86380 86390 1
538282 99538282 1001 86380 86390 1
538972 99538972 1001 86380 86390 1
538979 99538979 1001 86380 86390 1
539489 99539489 1001 86380 86390 1
539586 99539586 1001 86380 86390 1
539600 99539600 1001 86380 86390 1
539368 99539368 1001 86380 86390 1
539047 99539047 1001 86380 86390 1
539736 99539736 1001 86380 86390 1
540348 99540348 1001 86380 86390 1
540387 99540387 1001 86380 86390 1
540216 99540216 1001 86380 86390 1
540126 99540126 1001 86380 86390 1
539954 99539954 1001 86380 86390 1
539985 99539985 1001 86380 86390 1
539962 99539962 1001 86380 86390 1
540959 99540959 1001 86380 86390 1
540951 99540951 1001 86380 86390 1
541006 99541006 1001 86380 86390 1
540727 99540727 1001 86380 86390 1
541373 99541373 1001 86380 86390 1
542026 99542026 1001 86380 86390 1
542041 99542041 1001 86380 86390 1
541914 99541914 1001 86380 86390 1
541651 99541651 1001 86380 86390 1
542932 99542932 1001 86380 86390 1
542698 99542698 1001 86380 86390 1
542431 99542431 1001 86380 86390 1
543076 99543076 1001 86380 86390 1
543145 99543145 1001 86380 86390 1
543688 99543688 1001 86380 86390 1
543477 99543477 1001 86380 86390 1
543889 99543889 1001 86380 86390 1
544311 99544311 1001 86380 86390 1
412070 556 1001 21540 23937 1
400195 99400195 1001 86380 86390 1
400243 99400243 1001 86380 86390 1
400639 99400639 1001 86380 86390 1
400750 99400750 1001 86380 86390 1
400883 99400883 1001 86380 86390 1
401782 99401782 1001 86380 86390 1
401911 99401911 1001 86380 86390 1
402320 99402320 1001 86380 86390 1
402308 99402308 1001 86380 86390 1
402470 99402470 1001 86380 86390 1
402826 99402826 1001 86380 86390 1
402931 99402931 1001 86380 86390 1
403675 99403675 1001 86380 86390 1
404003 99404003 1001 86380 86390 1
404767 99404767 1001 86380 86390 1
404761 99404761 1001 86380 86390 1
405077 99405077 1001 86380 86390 1
405128 99405128 1001 86380 86390 1
405194 99405194 1001 86380 86390 1
406146 99406146 1001 86380 86390 1
406873 99406873 1001 86380 86390 1
407188 99407188 1001 86380 86390 1
407268 99407268 1001 86380 86390 1
407660 99407660 1001 86380 86390 1
407779 99407779 1001 86380 86390 1
407959 99407959 1001 86380 86390 1
408374 99408374 1001 86380 86390 1
408501 99408501 1001 86380 86390 1
408606 99408606 1001 86380 86390 1
408659 99408659 1001 86380 86390 1
408780 99408780 1001 86380 86390 1
408908 99408908 1001 86380 86390 1
409256 99409256 1001 86380 86390 1
409311 99409311 1001 86380 86390 1
409346 99409346 1001 86380 86390 1
409462 99409462 1001 86380 86390 1
410254 99410254 1001 86380 86390 1
410298 99410298 1001 86380 86390 1
410267 99410267 1001 86380 86390 1
410898 99410898 1001 86380 86390 1
410983 99410983 1001 86380 86390 1
410931 99410931 1001 86380 86390 1
412065 99412065 1001 86380 86390 1
412291 99412291 1001 86380 86390 1
413311 99413311 1001 86380 86390 1
413435 99413435 1001 86380 86390 1
412944 99412944 1001 86380 86390 1
412831 99412831 1001 86380 86390 1
412592 99412592 1001 86380 86390 1
412736 99412736 1001 86380 86390 1
413770 99413770 1001 86380 86390 1
413979 99413979 1001 86380 86390 1
415000 99415000 1001 86380 86390 1
414617 99414617 1001 86380 86390 1
414275 99414275 1001 86380 86390 1
416255 99416255 1001 86380 86390 1
416256 99416256 1001 86380 86390 1
416387 99416387 1001 86380 86390 1
416086 99416086 1001 86380 86390 1
415838 99415838 1001 86380 86390 1
418603 99418603 1001 86380 86390 1
418686 99418686 1001 86380 86390 1
418082 99418082 1001 86380 86390 1
418405 99418405 1001 86380 86390 1
417748 99417748 1001 86380 86390 1
419055 99419055 1001 86380 86390 1
418845 99418845 1001 86380 86390 1
418853 99418853 1001 86380 86390 1
420053 99420053 1001 86380 86390 1
419405 99419405 1001 86380 86390 1
419578 99419578 1001 86380 86390 1
419258 99419258 1001 86380 86390 1
420449 99420449 1001 86380 86390 1
420690 99420690 1001 86380 86390 1
421831 99421831 1001 86380 86390 1
421666 99421666 1001 86380 86390 1
420955 99420955 1001 86380 86390 1
423595 99423595 1001 86380 86390 1
423740 99423740 1001 86380 86390 1
423022 99423022 1001 86380 86390 1
422677 99422677 1001 86380 86390 1
422723 99422723 1001 86380 86390 1
422551 99422551 1001 86380 86390 1
422555 99422555 1001 86380 86390 1
423915 99423915 1001 86380 86390 1
423796 99423796 1001 86380 86390 1
423857 99423857 1001 86380 86390 1
424146 99424146 1001 86380 86390 1
425002 99425002 1001 86380 86390 1
424441 99424441 1001 86380 86390 1
424158 99424158 1001 86380 86390 1
424182 99424182 1001 86380 86390 1
426759 99426759 1001 86380 86390 1
426440 99426440 1001 86380 86390 1
426117 99426117 1001 86380 86390 1
426157 99426157 1001 86380 86390 1
426085 99426085 1001 86380 86390 1
427462 99427462 1001 86380 86390 1
427295 99427295 1001 86380 86390 1
427130 99427130 1001 86380 86390 1
428487 99428487 1001 86380 86390 1
427603 99427603 1001 86380 86390 1
429100 99429100 1001 86380 86390 1
428876 99428876 1001 86380 86390 1
429062 99429062 1001 86380 86390 1
430190 99430190 1001 86380 86390 1
430228 99430228 1001 86380 86390 1
429707 99429707 1001 86380 86390 1
429790 99429790 1001 86380 86390 1
429818 99429818 1001 86380 86390 1
429217 99429217 1001 86380 86390 1
430533 99430533 1001 86380 86390 1
430597 99430597 1001 86380 86390 1
431557 99431557 1001 86380 86390 1
431362 99431362 1001 86380 86390 1
430850 99430850 1001 86380 86390 1
430984 99430984 1001 86380 86390 1
431165 99431165 1001 86380 86390 1
432889 99432889 1001 86380 86390 1
432816 99432816 1001 86380 86390 1
435201 99435201 1001 86380 86390 1
435416 99435416 1001 86380 86390 1
434290 99434290 1001 86380 86390 1
434242 99434242 1001 86380 86390 1
434364 99434364 1001 86380 86390 1
434497 99434497 1001 86380 86390 1
435724 99435724 1001 86380 86390 1
436875 99436875 1001 86380 86390 1
436463 99436463 1001 86380 86390 1
436381 99436381 1001 86380 86390 1
436324 99436324 1001 86380 86390 1
437290 99437290 1001 86380 86390 1
437293 99437293 1001 86380 86390 1
437254 99437254 1001 86380 86390 1
300657 99300657 1001 86380 86390 1
300585 99300585 1001 86380 86390 1
300383 99300383 1001 86380 86390 1
300736 99300736 1001 86380 86390 1
300880 99300880 1001 86380 86390 1
301454 99301454 1001 86380 86390 1
301497 99301497 1001 86380 86390 1
301498 99301498 1001 86380 86390 1
301448 99301448 1001 86380 86390 1
301740 99301740 1001 86380 86390 1
302260 99302260 1001 86380 86390 1
301924 99301924 1001 86380 86390 1
301810 99301810 1001 86380 86390 1
302472 99302472 1001 86380 86390 1
303129 99303129 1001 86380 86390 1
303901 99303901 1001 86380 86390 1
303968 99303968 1001 86380 86390 1
303533 99303533 1001 86380 86390 1
303429 99303429 1001 86380 86390 1
303567 99303567 1001 86380 86390 1
304757 99304757 1001 86380 86390 1
304732 99304732 1001 86380 86390 1
304854 99304854 1001 86380 86390 1
304857 99304857 1001 86380 86390 1
304474 99304474 1001 86380 86390 1
304583 99304583 1001 86380 86390 1
304307 99304307 1001 86380 86390 1
304245 99304245 1001 86380 86390 1
304392 99304392 1001 86380 86390 1
305005 99305005 1001 86380 86390 1
305674 99305674 1001 86380 86390 1
305528 99305528 1001 86380 86390 1
305554 99305554 1001 86380 86390 1
305137 99305137 1001 86380 86390 1
500022 99500022 1001 86380 86390 1
500811 99500811 1001 86380 86390 1
500465 99500465 1001 86380 86390 1
500250 99500250 1001 86380 86390 1
500252 99500252 1001 86380 86390 1
501436 99501436 1001 86380 86390 1
501608 99501608 1001 86380 86390 1
501457 99501457 1001 86380 86390 1
501267 99501267 1001 86380 86390 1
501346 99501346 1001 86380 86390 1
501064 99501064 1001 86380 86390 1
501206 99501206 1001 86380 86390 1
501745 99501745 1001 86380 86390 1
501798 99501798 1001 86380 86390 1
501778 99501778 1001 86380 86390 1
502334 99502334 1001 86380 86390 1
502232 99502232 1001 86380 86390 1
502039 99502039 1001 86380 86390 1
501887 99501887 1001 86380 86390 1
503246 99503246 1001 86380 86390 1
503248 99503248 1001 86380 86390 1
503225 99503225 1001 86380 86390 1
502881 99502881 1001 86380 86390 1
502903 99502903 1001 86380 86390 1
502828 99502828 1001 86380 86390 1
504073 99504073 1001 86380 86390 1
503823 99503823 1001 86380 86390 1
503773 99503773 1001 86380 86390 1
503834 99503834 1001 86380 86390 1
504913 99504913 1001 86380 86390 1
504866 99504866 1001 86380 86390 1
504591 99504591 1001 86380 86390 1
504595 99504595 1001 86380 86390 1
504394 99504394 1001 86380 86390 1
504408 99504408 1001 86380 86390 1
504439 99504439 1001 86380 86390 1
505545 99505545 1001 86380 86390 1
505534 99505534 1001 86380 86390 1
505316 99505316 1001 86380 86390 1
505912 99505912 1001 86380 86390 1
505774 99505774 1001 86380 86390 1
506446 99506446 1001 86380 86390 1
506438 99506438 1001 86380 86390 1
505985 99505985 1001 86380 86390 1
506038 99506038 1001 86380 86390 1
507167 99507167 1001 86380 86390 1
507210 99507210 1001 86380 86390 1
506927 99506927 1001 86380 86390 1
508107 99508107 1001 86380 86390 1
508298 99508298 1001 86380 86390 1
508396 99508396 1001 86380 86390 1
508942 99508942 1001 86380 86390 1
508735 99508735 1001 86380 86390 1
509570 99509570 1001 86380 86390 1
509626 99509626 1001 86380 86390 1
509463 99509463 1001 86380 86390 1
509412 99509412 1001 86380 86390 1
510563 99510563 1001 86380 86390 1
510621 99510621 1001 86380 86390 1
510163 99510163 1001 86380 86390 1
510202 99510202 1001 86380 86390 1
510817 99510817 1001 86380 86390 1
511283 99511283 1001 86380 86390 1
511223 99511223 1001 86380 86390 1
511215 99511215 1001 86380 86390 1
511063 99511063 1001 86380 86390 1
510939 99510939 1001 86380 86390 1
511135 99511135 1001 86380 86390 1
512198 99512198 1001 86380 86390 1
511832 99511832 1001 86380 86390 1
511809 99511809 1001 86380 86390 1
512574 99512574 1001 86380 86390 1
513083 99513083 1001 86380 86390 1
512981 99512981 1001 86380 86390 1
513855 99513855 1001 86380 86390 1
513776 99513776 1001 86380 86390 1
514213 99514213 1001 86380 86390 1
514142 99514142 1001 86380 86390 1
514656 99514656 1001 86380 86390 1
514696 99514696 1001 86380 86390 1
514673 99514673 1001 86380 86390 1
514462 99514462 1001 86380 86390 1
515037 99515037 1001 86380 86390 1
514948 99514948 1001 86380 86390 1
514949 99514949 1001 86380 86390 1
514976 99514976 1001 86380 86390 1
514951 99514951 1001 86380 86390 1
515265 99515265 1001 86380 86390 1
515793 99515793 1001 86380 86390 1
516450 99516450 1001 86380 86390 1
516432 99516432 1001 86380 86390 1
516506 99516506 1001 86380 86390 1
516168 99516168 1001 86380 86390 1
515978 99515978 1001 86380 86390 1
517143 99517143 1001 86380 86390 1
516735 99516735 1001 86380 86390 1
516753 99516753 1001 86380 86390 1
517614 99517614 1001 86380 86390 1
518295 99518295 1001 86380 86390 1
518881 99518881 1001 86380 86390 1
518615 99518615 1001 86380 86390 1
518629 99518629 1001 86380 86390 1
518622 99518622 1001 86380 86390 1
518636 99518636 1001 86380 86390 1
518702 99518702 1001 86380 86390 1
519813 99519813 1001 86380 86390 1
519641 99519641 1001 86380 86390 1
519539 99519539 1001 86380 86390 1
519943 99519943 1001 86380 86390 1
520499 99520499 1001 86380 86390 1
520554 99520554 1001 86380 86390 1
520506 99520506 1001 86380 86390 1
520237 99520237 1001 86380 86390 1
520026 99520026 1001 86380 86390 1
520030 99520030 1001 86380 86390 1
520187 99520187 1001 86380 86390 1
520730 99520730 1001 86380 86390 1
521415 99521415 1001 86380 86390 1
521287 99521287 1001 86380 86390 1
521291 99521291 1001 86380 86390 1
521485 99521485 1001 86380 86390 1
522114 99522114 1001 86380 86390 1
522249 99522249 1001 86380 86390 1
522277 99522277 1001 86380 86390 1
522212 99522212 1001 86380 86390 1
521893 99521893 1001 86380 86390 1
521713 99521713 1001 86380 86390 1
521783 99521783 1001 86380 86390 1
521799 99521799 1001 86380 86390 1
522341 99522341 1001 86380 86390 1
522453 99522453 1001 86380 86390 1
522732 99522732 1001 86380 86390 1
522808 99522808 1001 86380 86390 1
522601 99522601 1001 86380 86390 1
522661 99522661 1001 86380 86390 1
522674 99522674 1001 86380 86390 1
523158 99523158 1001 86380 86390 1
523821 99523821 1001 86380 86390 1
523847 99523847 1001 86380 86390 1
523615 99523615 1001 86380 86390 1
523724 99523724 1001 86380 86390 1
523460 99523460 1001 86380 86390 1
524094 99524094 1001 86380 86390 1
524069 99524069 1001 86380 86390 1
524364 99524364 1001 86380 86390 1
524307 99524307 1001 86380 86390 1
524227 99524227 1001 86380 86390 1
525446 99525446 1001 86380 86390 1
525424 99525424 1001 86380 86390 1
525304 99525304 1001 86380 86390 1
525247 99525247 1001 86380 86390 1
525060 99525060 1001 86380 86390 1
525729 99525729 1001 86380 86390 1
525761 99525761 1001 86380 86390 1
526465 99526465 1001 86380 86390 1
526647 99526647 1001 86380 86390 1
526715 99526715 1001 86380 86390 1
527883 99527883 1001 86380 86390 1
527916 99527916 1001 86380 86390 1
528071 99528071 1001 86380 86390 1
527573 99527573 1001 86380 86390 1
527582 99527582 1001 86380 86390 1
528185 99528185 1001 86380 86390 1
528704 99528704 1001 86380 86390 1
528719 99528719 1001 86380 86390 1
528679 99528679 1001 86380 86390 1
529080 99529080 1001 86380 86390 1
529638 99529638 1001 86380 86390 1
529446 99529446 1001 86380 86390 1
529331 99529331 1001 86380 86390 1
529370 99529370 1001 86380 86390 1
529252 99529252 1001 86380 86390 1
530625 99530625 1001 86380 86390 1
531375 99531375 1001 86380 86390 1
531070 99531070 1001 86380 86390 1
531482 99531482 1001 86380 86390 1
532093 99532093 1001 86380 86390 1
532124 99532124 1001 86380 86390 1
532047 99532047 1001 86380 86390 1
532010 99532010 1001 86380 86390 1
532036 99532036 1001 86380 86390 1
531948 99531948 1001 86380 86390 1
531743 99531743 1001 86380 86390 1
531666 99531666 1001 86380 86390 1
531601 99531601 1001 86380 86390 1
531684 99531684 1001 86380 86390 1
531713 99531713 1001 86380 86390 1
532385 99532385 1001 86380 86390 1
532275 99532275 1001 86380 86390 1
533005 99533005 1001 86380 86390 1
533006 99533006 1001 86380 86390 1
532658 99532658 1001 86380 86390 1
532775 99532775 1001 86380 86390 1
532793 99532793 1001 86380 86390 1
532651 99532651 1001 86380 86390 1
532652 99532652 1001 86380 86390 1
532555 99532555 1001 86380 86390 1
533172 99533172 1001 86380 86390 1
533043 99533043 1001 86380 86390 1
533119 99533119 1001 86380 86390 1
533515 99533515 1001 86380 86390 1
533530 99533530 1001 86380 86390 1
533623 99533623 1001 86380 86390 1
533240 99533240 1001 86380 86390 1
533306 99533306 1001 86380 86390 1
533348 99533348 1001 86380 86390 1
533975 99533975 1001 86380 86390 1
534624 99534624 1001 86380 86390 1
534273 99534273 1001 86380 86390 1
534424 99534424 1001 86380 86390 1
534715 99534715 1001 86380 86390 1
535310 99535310 1001 86380 86390 1
535465 99535465 1001 86380 86390 1
535508 99535508 1001 86380 86390 1
535420 99535420 1001 86380 86390 1
535232 99535232 1001 86380 86390 1
535182 99535182 1001 86380 86390 1
535224 99535224 1001 86380 86390 1
535135 99535135 1001 86380 86390 1
534895 99534895 1001 86380 86390 1
535661 99535661 1001 86380 86390 1
536216 99536216 1001 86380 86390 1
535947 99535947 1001 86380 86390 1
536039 99536039 1001 86380 86390 1
536438 99536438 1001 86380 86390 1
536347 99536347 1001 86380 86390 1
536454 99536454 1001 86380 86390 1
536520 99536520 1001 86380 86390 1
536394 99536394 1001 86380 86390 1
536960 99536960 1001 86380 86390 1
536782 99536782 1001 86380 86390 1
536929 99536929 1001 86380 86390 1
536581 99536581 1001 86380 86390 1
536725 99536725 1001 86380 86390 1
536742 99536742 1001 86380 86390 1
537276 99537276 1001 86380 86390 1
537187 99537187 1001 86380 86390 1
537889 99537889 1001 86380 86390 1
537975 99537975 1001 86380 86390 1
537983 99537983 1001 86380 86390 1
537646 99537646 1001 86380 86390 1
537752 99537752 1001 86380 86390 1
537765 99537765 1001 86380 86390 1
537509 99537509 1001 86380 86390 1
538693 99538693 1001 86380 86390 1
538685 99538685 1001 86380 86390 1
538526 99538526 1001 86380 86390 1
538384 99538384 1001 86380 86390 1
538965 99538965 1001 86380 86390 1
539461 99539461 1001 86380 86390 1
539607 99539607 1001 86380 86390 1
539231 99539231 1001 86380 86390 1
539770 99539770 1001 86380 86390 1
539777 99539777 1001 86380 86390 1
540089 99540089 1001 86380 86390 1
540004 99540004 1001 86380 86390 1
539882 99539882 1001 86380 86390 1
540513 99540513 1001 86380 86390 1
541258 99541258 1001 86380 86390 1
541102 99541102 1001 86380 86390 1
541131 99541131 1001 86380 86390 1
541075 99541075 1001 86380 86390 1
540810 99540810 1001 86380 86390 1
540788 99540788 1001 86380 86390 1
541460 99541460 1001 86380 86390 1
541385 99541385 1001 86380 86390 1
542031 99542031 1001 86380 86390 1
542007 99542007 1001 86380 86390 1
542095 99542095 1001 86380 86390 1
541958 99541958 1001 86380 86390 1
542024 99542024 1001 86380 86390 1
541925 99541925 1001 86380 86390 1
541772 99541772 1001 86380 86390 1
541630 99541630 1001 86380 86390 1
542198 99542198 1001 86380 86390 1
542804 99542804 1001 86380 86390 1
542706 99542706 1001 86380 86390 1
543038 99543038 1001 86380 86390 1
543130 99543130 1001 86380 86390 1
542990 99542990 1001 86380 86390 1
543042 99543042 1001 86380 86390 1
543044 99543044 1001 86380 86390 1
543740 99543740 1001 86380 86390 1
543751 99543751 1001 86380 86390 1
543600 99543600 1001 86380 86390 1
543373 99543373 1001 86380 86390 1
543531 99543531 1001 86380 86390 1
543344 99543344 1001 86380 86390 1
543784 99543784 1001 86380 86390 1
544485 99544485 1001 86380 86390 1
544460 99544460 1001 86380 86390 1
544462 99544462 1001 86380 86390 1
544515 99544515 1001 86380 86390 1
544072 99544072 1001 86380 86390 1
544142 99544142 1001 86380 86390 1
544608 99544608 1001 86380 86390 1
544675 99544675 1001 86380 86390 1
402481 573 1001 36720 37257 1
500094 1134 1002 48709 57359 1
400021 99400021 1001 86380 86390 1
400265 99400265 1001 86380 86390 1
400366 99400366 1001 86380 86390 1
400817 99400817 1001 86380 86390 1
400939 99400939 1001 86380 86390 1
401084 99401084 1001 86380 86390 1
401222 99401222 1001 86380 86390 1
401250 99401250 1001 86380 86390 1
401325 99401325 1001 86380 86390 1
401552 99401552 1001 86380 86390 1
401629 99401629 1001 86380 86390 1
402365 99402365 1001 86380 86390 1
402958 99402958 1001 86380 86390 1
403602 99403602 1001 86380 86390 1
403794 99403794 1001 86380 86390 1
404717 99404717 1001 86380 86390 1
404743 99404743 1001 86380 86390 1
404919 99404919 1001 86380 86390 1
405099 99405099 1001 86380 86390 1
405261 99405261 1001 86380 86390 1
405554 99405554 1001 86380 86390 1
405593 99405593 1001 86380 86390 1
405727 99405727 1001 86380 86390 1
405962 99405962 1001 86380 86390 1
406650 99406650 1001 86380 86390 1
408203 99408203 1001 86380 86390 1
408481 99408481 1001 86380 86390 1
408868 99408868 1001 86380 86390 1
410191 99410191 1001 86380 86390 1
410226 99410226 1001 86380 86390 1
410650 99410650 1001 86380 86390 1
410762 99410762 1001 86380 86390 1
410869 99410869 1001 86380 86390 1
411142 99411142 1001 86380 86390 1
411405 99411405 1001 86380 86390 1
411743 99411743 1001 86380 86390 1
411655 99411655 1001 86380 86390 1
412094 99412094 1001 86380 86390 1
412109 99412109 1001 86380 86390 1
413457 99413457 1001 86380 86390 1
413523 99413523 1001 86380 86390 1
413006 99413006 1001 86380 86390 1
412970 99412970 1001 86380 86390 1
412641 99412641 1001 86380 86390 1
413758 99413758 1001 86380 86390 1
413740 99413740 1001 86380 86390 1
414076 99414076 1001 86380 86390 1
415100 99415100 1001 86380 86390 1
415272 99415272 1001 86380 86390 1
415239 99415239 1001 86380 86390 1
415312 99415312 1001 86380 86390 1
414829 99414829 1001 86380 86390 1
414276 99414276 1001 86380 86390 1
414349 99414349 1001 86380 86390 1
415466 99415466 1001 86380 86390 1
415661 99415661 1001 86380 86390 1
415618 99415618 1001 86380 86390 1
416636 99416636 1001 86380 86390 1
416664 99416664 1001 86380 86390 1
416601 99416601 1001 86380 86390 1
416254 99416254 1001 86380 86390 1
416458 99416458 1001 86380 86390 1
416152 99416152 1001 86380 86390 1
416514 99416514 1001 86380 86390 1
417281 99417281 1001 86380 86390 1
417179 99417179 1001 86380 86390 1
417008 99417008 1001 86380 86390 1
417361 99417361 1001 86380 86390 1
417572 99417572 1001 86380 86390 1
417552 99417552 1001 86380 86390 1
418594 99418594 1001 86380 86390 1
418372 99418372 1001 86380 86390 1
418119 99418119 1001 86380 86390 1
418259 99418259 1001 86380 86390 1
417935 99417935 1001 86380 86390 1
418912 99418912 1001 86380 86390 1
420279 99420279 1001 86380 86390 1
420296 99420296 1001 86380 86390 1
419880 99419880 1001 86380 86390 1
419670 99419670 1001 86380 86390 1
419787 99419787 1001 86380 86390 1
419243 99419243 1001 86380 86390 1
419411 99419411 1001 86380 86390 1
420744 99420744 1001 86380 86390 1
421856 99421856 1001 86380 86390 1
420838 99420838 1001 86380 86390 1
422333 99422333 1001 86380 86390 1
422350 99422350 1001 86380 86390 1
423460 99423460 1001 86380 86390 1
423182 99423182 1001 86380 86390 1
423083 99423083 1001 86380 86390 1
422999 99422999 1001 86380 86390 1
422608 99422608 1001 86380 86390 1
423885 99423885 1001 86380 86390 1
423886 99423886 1001 86380 86390 1
425341 99425341 1001 86380 86390 1
424563 99424563 1001 86380 86390 1
424203 99424203 1001 86380 86390 1
425518 99425518 1001 86380 86390 1
425701 99425701 1001 86380 86390 1
426851 99426851 1001 86380 86390 1
427066 99427066 1001 86380 86390 1
426710 99426710 1001 86380 86390 1
426781 99426781 1001 86380 86390 1
426860 99426860 1001 86380 86390 1
425968 99425968 1001 86380 86390 1
426235 99426235 1001 86380 86390 1
428417 99428417 1001 86380 86390 1
428488 99428488 1001 86380 86390 1
428044 99428044 1001 86380 86390 1
427628 99427628 1001 86380 86390 1
428873 99428873 1001 86380 86390 1
429598 99429598 1001 86380 86390 1
429909 99429909 1001 86380 86390 1
429723 99429723 1001 86380 86390 1
429228 99429228 1001 86380 86390 1
429413 99429413 1001 86380 86390 1
429379 99429379 1001 86380 86390 1
430395 99430395 1001 86380 86390 1
431660 99431660 1001 86380 86390 1
431755 99431755 1001 86380 86390 1
432025 99432025 1001 86380 86390 1
431364 99431364 1001 86380 86390 1
431044 99431044 1001 86380 86390 1
431099 99431099 1001 86380 86390 1
432323 99432323 1001 86380 86390 1
432379 99432379 1001 86380 86390 1
432380 99432380 1001 86380 86390 1
432183 99432183 1001 86380 86390 1
432283 99432283 1001 86380 86390 1
432421 99432421 1001 86380 86390 1
433538 99433538 1001 86380 86390 1
433540 99433540 1001 86380 86390 1
432946 99432946 1001 86380 86390 1
432978 99432978 1001 86380 86390 1
433176 99433176 1001 86380 86390 1
432792 99432792 1001 86380 86390 1
432668 99432668 1001 86380 86390 1
432715 99432715 1001 86380 86390 1
434037 99434037 1001 86380 86390 1
433968 99433968 1001 86380 86390 1
435338 99435338 1001 86380 86390 1
435239 99435239 1001 86380 86390 1
434906 99434906 1001 86380 86390 1
434726 99434726 1001 86380 86390 1
434427 99434427 1001 86380 86390 1
435729 99435729 1001 86380 86390 1
435739 99435739 1001 86380 86390 1
435664 99435664 1001 86380 86390 1
436899 99436899 1001 86380 86390 1
436907 99436907 1001 86380 86390 1
436528 99436528 1001 86380 86390 1
436036 99436036 1001 86380 86390 1
436290 99436290 1001 86380 86390 1
436300 99436300 1001 86380 86390 1
437356 99437356 1001 86380 86390 1
300576 99300576 1001 86380 86390 1
300486 99300486 1001 86380 86390 1
300162 99300162 1001 86380 86390 1
300119 99300119 1001 86380 86390 1
300765 99300765 1001 86380 86390 1
300793 99300793 1001 86380 86390 1
300887 99300887 1001 86380 86390 1
300837 99300837 1001 86380 86390 1
300937 99300937 1001 86380 86390 1
300954 99300954 1001 86380 86390 1
301061 99301061 1001 86380 86390 1
301733 99301733 1001 86380 86390 1
301605 99301605 1001 86380 86390 1
301631 99301631 1001 86380 86390 1
302112 99302112 1001 86380 86390 1
302144 99302144 1001 86380 86390 1
302028 99302028 1001 86380 86390 1
301801 99301801 1001 86380 86390 1
301763 99301763 1001 86380 86390 1
302543 99302543 1001 86380 86390 1
302519 99302519 1001 86380 86390 1
303055 99303055 1001 86380 86390 1
303049 99303049 1001 86380 86390 1
302827 99302827 1001 86380 86390 1
303259 99303259 1001 86380 86390 1
303328 99303328 1001 86380 86390 1
304023 99304023 1001 86380 86390 1
303754 99303754 1001 86380 86390 1
303781 99303781 1001 86380 86390 1
303820 99303820 1001 86380 86390 1
303692 99303692 1001 86380 86390 1
303783 99303783 1001 86380 86390 1
303812 99303812 1001 86380 86390 1
303464 99303464 1001 86380 86390 1
304192 99304192 1001 86380 86390 1
304142 99304142 1001 86380 86390 1
304764 99304764 1001 86380 86390 1
305023 99305023 1001 86380 86390 1
305534 99305534 1001 86380 86390 1
305304 99305304 1001 86380 86390 1
305305 99305305 1001 86380 86390 1
305401 99305401 1001 86380 86390 1
305150 99305150 1001 86380 86390 1
500005 99500005 1001 86380 86390 1
500661 99500661 1001 86380 86390 1
500652 99500652 1001 86380 86390 1
500344 99500344 1001 86380 86390 1
500254 99500254 1001 86380 86390 1
500282 99500282 1001 86380 86390 1
500904 99500904 1001 86380 86390 1
500897 99500897 1001 86380 86390 1
501483 99501483 1001 86380 86390 1
501509 99501509 1001 86380 86390 1
501229 99501229 1001 86380 86390 1
501361 99501361 1001 86380 86390 1
501215 99501215 1001 86380 86390 1
501062 99501062 1001 86380 86390 1
501207 99501207 1001 86380 86390 1
501185 99501185 1001 86380 86390 1
501762 99501762 1001 86380 86390 1
502402 99502402 1001 86380 86390 1
502393 99502393 1001 86380 86390 1
502143 99502143 1001 86380 86390 1
502132 99502132 1001 86380 86390 1
502166 99502166 1001 86380 86390 1
502014 99502014 1001 86380 86390 1
501861 99501861 1001 86380 86390 1
502009 99502009 1001 86380 86390 1
502037 99502037 1001 86380 86390 1
502540 99502540 1001 86380 86390 1
502505 99502505 1001 86380 86390 1
502510 99502510 1001 86380 86390 1
503220 99503220 1001 86380 86390 1
502958 99502958 1001 86380 86390 1
502999 99502999 1001 86380 86390 1
503305 99503305 1001 86380 86390 1
503307 99503307 1001 86380 86390 1
503858 99503858 1001 86380 86390 1
503584 99503584 1001 86380 86390 1
504313 99504313 1001 86380 86390 1
504214 99504214 1001 86380 86390 1
504886 99504886 1001 86380 86390 1
504864 99504864 1001 86380 86390 1
504935 99504935 1001 86380 86390 1
504663 99504663 1001 86380 86390 1
504576 99504576 1001 86380 86390 1
504659 99504659 1001 86380 86390 1
505045 99505045 1001 86380 86390 1
505110 99505110 1001 86380 86390 1
505012 99505012 1001 86380 86390 1
505092 99505092 1001 86380 86390 1
504977 99504977 1001 86380 86390 1
505644 99505644 1001 86380 86390 1
505568 99505568 1001 86380 86390 1
505672 99505672 1001 86380 86390 1
505598 99505598 1001 86380 86390 1
505310 99505310 1001 86380 86390 1
505844 99505844 1001 86380 86390 1
506429 99506429 1001 86380 86390 1
506370 99506370 1001 86380 86390 1
506707 99506707 1001 86380 86390 1
507360 99507360 1001 86380 86390 1
507400 99507400 1001 86380 86390 1
507383 99507383 1001 86380 86390 1
507114 99507114 1001 86380 86390 1
507080 99507080 1001 86380 86390 1
507213 99507213 1001 86380 86390 1
506983 99506983 1001 86380 86390 1
507582 99507582 1001 86380 86390 1
508089 99508089 1001 86380 86390 1
508244 99508244 1001 86380 86390 1
507940 99507940 1001 86380 86390 1
507867 99507867 1001 86380 86390 1
507999 99507999 1001 86380 86390 1
507857 99507857 1001 86380 86390 1
507989 99507989 1001 86380 86390 1
508397 99508397 1001 86380 86390 1
508941 99508941 1001 86380 86390 1
509065 99509065 1001 86380 86390 1
508789 99508789 1001 86380 86390 1
508648 99508648 1001 86380 86390 1
508522 99508522 1001 86380 86390 1
509137 99509137 1001 86380 86390 1
509102 99509102 1001 86380 86390 1
509815 99509815 1001 86380 86390 1
509701 99509701 1001 86380 86390 1
509630 99509630 1001 86380 86390 1
509539 99509539 1001 86380 86390 1
509441 99509441 1001 86380 86390 1
510046 99510046 1001 86380 86390 1
509903 99509903 1001 86380 86390 1
510637 99510637 1001 86380 86390 1
510636 99510636 1001 86380 86390 1
510472 99510472 1001 86380 86390 1
510893 99510893 1001 86380 86390 1
510742 99510742 1001 86380 86390 1
510731 99510731 1001 86380 86390 1
511455 99511455 1001 86380 86390 1
511297 99511297 1001 86380 86390 1
511323 99511323 1001 86380 86390 1
511290 99511290 1001 86380 86390 1
511201 99511201 1001 86380 86390 1
511126 99511126 1001 86380 86390 1
510935 99510935 1001 86380 86390 1
510976 99510976 1001 86380 86390 1
511602 99511602 1001 86380 86390 1
511748 99511748 1001 86380 86390 1
511738 99511738 1001 86380 86390 1
511626 99511626 1001 86380 86390 1
511652 99511652 1001 86380 86390 1
512212 99512212 1001 86380 86390 1
512252 99512252 1001 86380 86390 1
512181 99512181 1001 86380 86390 1
512402 99512402 1001 86380 86390 1
512448 99512448 1001 86380 86390 1
512490 99512490 1001 86380 86390 1
513027 99513027 1001 86380 86390 1
513079 99513079 1001 86380 86390 1
512936 99512936 1001 86380 86390 1
512839 99512839 1001 86380 86390 1
513222 99513222 1001 86380 86390 1
513893 99513893 1001 86380 86390 1
514002 99514002 1001 86380 86390 1
514006 99514006 1001 86380 86390 1
513901 99513901 1001 86380 86390 1
513739 99513739 1001 86380 86390 1
513771 99513771 1001 86380 86390 1
513575 99513575 1001 86380 86390 1
514171 99514171 1001 86380 86390 1
514113 99514113 1001 86380 86390 1
514665 99514665 1001 86380 86390 1
514655 99514655 1001 86380 86390 1
514841 99514841 1001 86380 86390 1
514643 99514643 1001 86380 86390 1
514367 99514367 1001 86380 86390 1
514421 99514421 1001 86380 86390 1
514430 99514430 1001 86380 86390 1
514893 99514893 1001 86380 86390 1
515012 99515012 1001 86380 86390 1
514889 99514889 1001 86380 86390 1
515426 99515426 1001 86380 86390 1
515466 99515466 1001 86380 86390 1
515304 99515304 1001 86380 86390 1
515256 99515256 1001 86380 86390 1
515849 99515849 1001 86380 86390 1
515711 99515711 1001 86380 86390 1
515770 99515770 1001 86380 86390 1
516448 99516448 1001 86380 86390 1
516386 99516386 1001 86380 86390 1
516143 99516143 1001 86380 86390 1
516287 99516287 1001 86380 86390 1
515966 99515966 1001 86380 86390 1
516057 99516057 1001 86380 86390 1
515905 99515905 1001 86380 86390 1
516081 99516081 1001 86380 86390 1
516713 99516713 1001 86380 86390 1
516980 99516980 1001 86380 86390 1
516981 99516981 1001 86380 86390 1
516997 99516997 1001 86380 86390 1
516999 99516999 1001 86380 86390 1
517973 99517973 1001 86380 86390 1
518147 99518147 1001 86380 86390 1
517763 99517763 1001 86380 86390 1
517800 99517800 1001 86380 86390 1
517554 99517554 1001 86380 86390 1
518211 99518211 1001 86380 86390 1
518318 99518318 1001 86380 86390 1
518876 99518876 1001 86380 86390 1
518883 99518883 1001 86380 86390 1
518574 99518574 1001 86380 86390 1
519022 99519022 1001 86380 86390 1
519620 99519620 1001 86380 86390 1
519775 99519775 1001 86380 86390 1
519507 99519507 1001 86380 86390 1
519470 99519470 1001 86380 86390 1
519939 99519939 1001 86380 86390 1
520550 99520550 1001 86380 86390 1
520627 99520627 1001 86380 86390 1
520306 99520306 1001 86380 86390 1
520429 99520429 1001 86380 86390 1
520845 99520845 1001 86380 86390 1
521426 99521426 1001 86380 86390 1
520897 99520897 1001 86380 86390 1
520859 99520859 1001 86380 86390 1
520847 99520847 1001 86380 86390 1
521023 99521023 1001 86380 86390 1
522164 99522164 1001 86380 86390 1
522168 99522168 1001 86380 86390 1
521940 99521940 1001 86380 86390 1
522294 99522294 1001 86380 86390 1
522427 99522427 1001 86380 86390 1
522941 99522941 1001 86380 86390 1
523002 99523002 1001 86380 86390 1
522634 99522634 1001 86380 86390 1
523129 99523129 1001 86380 86390 1
523313 99523313 1001 86380 86390 1
523187 99523187 1001 86380 86390 1
523945 99523945 1001 86380 86390 1
523910 99523910 1001 86380 86390 1
523781 99523781 1001 86380 86390 1
523875 99523875 1001 86380 86390 1
523936 99523936 1001 86380 86390 1
523646 99523646 1001 86380 86390 1
523544 99523544 1001 86380 86390 1
523532 99523532 1001 86380 86390 1
523527 99523527 1001 86380 86390 1
524696 99524696 1001 86380 86390 1
524743 99524743 1001 86380 86390 1
524757 99524757 1001 86380 86390 1
524379 99524379 1001 86380 86390 1
524189 99524189 1001 86380 86390 1
524293 99524293 1001 86380 86390 1
524246 99524246 1001 86380 86390 1
524814 99524814 1001 86380 86390 1
524957 99524957 1001 86380 86390 1
525459 99525459 1001 86380 86390 1
525555 99525555 1001 86380 86390 1
525392 99525392 1001 86380 86390 1
525212 99525212 1001 86380 86390 1
525748 99525748 1001 86380 86390 1
526372 99526372 1001 86380 86390 1
526194 99526194 1001 86380 86390 1
526182 99526182 1001 86380 86390 1
526188 99526188 1001 86380 86390 1
526074 99526074 1001 86380 86390 1
525870 99525870 1001 86380 86390 1
526573 99526573 1001 86380 86390 1
527186 99527186 1001 86380 86390 1
526855 99526855 1001 86380 86390 1
527277 99527277 1001 86380 86390 1
527381 99527381 1001 86380 86390 1
527926 99527926 1001 86380 86390 1
527870 99527870 1001 86380 86390 1
527796 99527796 1001 86380 86390 1
527786 99527786 1001 86380 86390 1
527545 99527545 1001 86380 86390 1
528247 99528247 1001 86380 86390 1
528829 99528829 1001 86380 86390 1
528483 99528483 1001 86380 86390 1
528370 99528370 1001 86380 86390 1
529712 99529712 1001 86380 86390 1
529621 99529621 1001 86380 86390 1
529447 99529447 1001 86380 86390 1
529189 99529189 1001 86380 86390 1
529280 99529280 1001 86380 86390 1
529242 99529242 1001 86380 86390 1
529209 99529209 1001 86380 86390 1
529750 99529750 1001 86380 86390 1
529796 99529796 1001 86380 86390 1
530403 99530403 1001 86380 86390 1
530259 99530259 1001 86380 86390 1
530315 99530315 1001 86380 86390 1
530049 99530049 1001 86380 86390 1
530114 99530114 1001 86380 86390 1
530681 99530681 1001 86380 86390 1
530698 99530698 1001 86380 86390 1
531329 99531329 1001 86380 86390 1
531368 99531368 1001 86380 86390 1
531377 99531377 1001 86380 86390 1
531020 99531020 1001 86380 86390 1
530883 99530883 1001 86380 86390 1
531507 99531507 1001 86380 86390 1
531574 99531574 1001 86380 86390 1
532073 99532073 1001 86380 86390 1
531905 99531905 1001 86380 86390 1
531625 99531625 1001 86380 86390 1
531755 99531755 1001 86380 86390 1
531586 99531586 1001 86380 86390 1
531621 99531621 1001 86380 86390 1
532322 99532322 1001 86380 86390 1
532302 99532302 1001 86380 86390 1
532968 99532968 1001 86380 86390 1
532853 99532853 1001 86380 86390 1
532958 99532958 1001 86380 86390 1
532875 99532875 1001 86380 86390 1
532488 99532488 1001 86380 86390 1
533061 99533061 1001 86380 86390 1
533036 99533036 1001 86380 86390 1
533041 99533041 1001 86380 86390 1
533822 99533822 1001 86380 86390 1
533714 99533714 1001 86380 86390 1
533602 99533602 1001 86380 86390 1
533615 99533615 1001 86380 86390 1
533649 99533649 1001 86380 86390 1
533895 99533895 1001 86380 86390 1
533931 99533931 1001 86380 86390 1
534494 99534494 1001 86380 86390 1
534590 99534590 1001 86380 86390 1
534390 99534390 1001 86380 86390 1
534094 99534094 1001 86380 86390 1
534792 99534792 1001 86380 86390 1
534857 99534857 1001 86380 86390 1
535372 99535372 1001 86380 86390 1
535424 99535424 1001 86380 86390 1
535309 99535309 1001 86380 86390 1
535489 99535489 1001 86380 86390 1
535110 99535110 1001 86380 86390 1
535691 99535691 1001 86380 86390 1
535696 99535696 1001 86380 86390 1
536250 99536250 1001 86380 86390 1
535938 99535938 1001 86380 86390 1
535762 99535762 1001 86380 86390 1
536380 99536380 1001 86380 86390 1
536369 99536369 1001 86380 86390 1
536383 99536383 1001 86380 86390 1
536803 99536803 1001 86380 86390 1
536862 99536862 1001 86380 86390 1
536914 99536914 1001 86380 86390 1
536735 99536735 1001 86380 86390 1
537341 99537341 1001 86380 86390 1
537340 99537340 1001 86380 86390 1
537863 99537863 1001 86380 86390 1
537488 99537488 1001 86380 86390 1
537375 99537375 1001 86380 86390 1
537417 99537417 1001 86380 86390 1
538036 99538036 1001 86380 86390 1
537368 99537368 1001 86380 86390 1
538781 99538781 1001 86380 86390 1
538730 99538730 1001 86380 86390 1
538495 99538495 1001 86380 86390 1
538523 99538523 1001 86380 86390 1
538567 99538567 1001 86380 86390 1
538851 99538851 1001 86380 86390 1
539620 99539620 1001 86380 86390 1
539455 99539455 1001 86380 86390 1
539521 99539521 1001 86380 86390 1
539445 99539445 1001 86380 86390 1
539397 99539397 1001 86380 86390 1
539399 99539399 1001 86380 86390 1
539433 99539433 1001 86380 86390 1
539216 99539216 1001 86380 86390 1
539705 99539705 1001 86380 86390 1
539733 99539733 1001 86380 86390 1
539880 99539880 1001 86380 86390 1
540572 99540572 1001 86380 86390 1
541141 99541141 1001 86380 86390 1
540903 99540903 1001 86380 86390 1
541431 99541431 1001 86380 86390 1
541740 99541740 1001 86380 86390 1
542829 99542829 1001 86380 86390 1
542671 99542671 1001 86380 86390 1
542532 99542532 1001 86380 86390 1
542491 99542491 1001 86380 86390 1
543048 99543048 1001 86380 86390 1
543148 99543148 1001 86380 86390 1
543634 99543634 1001 86380 86390 1
543640 99543640 1001 86380 86390 1
543421 99543421 1001 86380 86390 1
543358 99543358 1001 86380 86390 1
543212 99543212 1001 86380 86390 1
543278 99543278 1001 86380 86390 1
543879 99543879 1001 86380 86390 1
543971 99543971 1001 86380 86390 1
544585 99544585 1001 86380 86390 1
544200 99544200 1001 86380 86390 1
544192 99544192 1001 86380 86390 1
544015 99544015 1001 86380 86390 1
544097 99544097 1001 86380 86390 1
400586 99400586 1001 86380 86390 1
400666 99400666 1001 86380 86390 1
400757 99400757 1001 86380 86390 1
400791 99400791 1001 86380 86390 1
400745 99400745 1001 86380 86390 1
400933 99400933 1001 86380 86390 1
401026 99401026 1001 86380 86390 1
401141 99401141 1001 86380 86390 1
402028 99402028 1001 86380 86390 1
401984 99401984 1001 86380 86390 1
402328 99402328 1001 86380 86390 1
402626 99402626 1001 86380 86390 1
403445 99403445 1001 86380 86390 1
404192 99404192 1001 86380 86390 1
404186 99404186 1001 86380 86390 1
404316 99404316 1001 86380 86390 1
404295 99404295 1001 86380 86390 1
404413 99404413 1001 86380 86390 1
404437 99404437 1001 86380 86390 1
404678 99404678 1001 86380 86390 1
405310 99405310 1001 86380 86390 1
405222 99405222 1001 86380 86390 1
405269 99405269 1001 86380 86390 1
405272 99405272 1001 86380 86390 1
405412 99405412 1001 86380 86390 1
405423 99405423 1001 86380 86390 1
405534 99405534 1001 86380 86390 1
405988 99405988 1001 86380 86390 1
406122 99406122 1001 86380 86390 1
406212 99406212 1001 86380 86390 1
406423 99406423 1001 86380 86390 1
406691 99406691 1001 86380 86390 1
407121 99407121 1001 86380 86390 1
407231 99407231 1001 86380 86390 1
407345 99407345 1001 86380 86390 1
407932 99407932 1001 86380 86390 1
408183 99408183 1001 86380 86390 1
408524 99408524 1001 86380 86390 1
408701 99408701 1001 86380 86390 1
409045 99409045 1001 86380 86390 1
409495 99409495 1001 86380 86390 1
409616 99409616 1001 86380 86390 1
409872 99409872 1001 86380 86390 1
409857 99409857 1001 86380 86390 1
410076 99410076 1001 86380 86390 1
410121 99410121 1001 86380 86390 1
410330 99410330 1001 86380 86390 1
410718 99410718 1001 86380 86390 1
410757 99410757 1001 86380 86390 1
411086 99411086 1001 86380 86390 1
411112 99411112 1001 86380 86390 1
411253 99411253 1001 86380 86390 1
411323 99411323 1001 86380 86390 1
411392 99411392 1001 86380 86390 1
411506 99411506 1001 86380 86390 1
411650 99411650 1001 86380 86390 1
411737 99411737 1001 86380 86390 1
411824 99411824 1001 86380 86390 1
412221 99412221 1001 86380 86390 1
412325 99412325 1001 86380 86390 1
412281 99412281 1001 86380 86390 1
412443 99412443 1001 86380 86390 1
413462 99413462 1001 86380 86390 1
413442 99413442 1001 86380 86390 1
413614 99413614 1001 86380 86390 1
412918 99412918 1001 86380 86390 1
412703 99412703 1001 86380 86390 1
412515 99412515 1001 86380 86390 1
413985 99413985 1001 86380 86390 1
413873 99413873 1001 86380 86390 1
413798 99413798 1001 86380 86390 1
415057 99415057 1001 86380 86390 1
414621 99414621 1001 86380 86390 1
414751 99414751 1001 86380 86390 1
414180 99414180 1001 86380 86390 1
415694 99415694 1001 86380 86390 1
416732 99416732 1001 86380 86390 1
416549 99416549 1001 86380 86390 1
415958 99415958 1001 86380 86390 1
417163 99417163 1001 86380 86390 1
417080 99417080 1001 86380 86390 1
418758 99418758 1001 86380 86390 1
418402 99418402 1001 86380 86390 1
417796 99417796 1001 86380 86390 1
417730 99417730 1001 86380 86390 1
417954 99417954 1001 86380 86390 1
420221 99420221 1001 86380 86390 1
420182 99420182 1001 86380 86390 1
420374 99420374 1001 86380 86390 1
420092 99420092 1001 86380 86390 1
419442 99419442 1001 86380 86390 1
419401 99419401 1001 86380 86390 1
419262 99419262 1001 86380 86390 1
422043 99422043 1001 86380 86390 1
422078 99422078 1001 86380 86390 1
421318 99421318 1001 86380 86390 1
421288 99421288 1001 86380 86390 1
421139 99421139 1001 86380 86390 1
422146 99422146 1001 86380 86390 1
422228 99422228 1001 86380 86390 1
422493 99422493 1001 86380 86390 1
423681 99423681 1001 86380 86390 1
423517 99423517 1001 86380 86390 1
423722 99423722 1001 86380 86390 1
423102 99423102 1001 86380 86390 1
425246 99425246 1001 86380 86390 1
425335 99425335 1001 86380 86390 1
425141 99425141 1001 86380 86390 1
424930 99424930 1001 86380 86390 1
424591 99424591 1001 86380 86390 1
424460 99424460 1001 86380 86390 1
424304 99424304 1001 86380 86390 1
426718 99426718 1001 86380 86390 1
426326 99426326 1001 86380 86390 1
425987 99425987 1001 86380 86390 1
426162 99426162 1001 86380 86390 1
425903 99425903 1001 86380 86390 1
427456 99427456 1001 86380 86390 1
427145 99427145 1001 86380 86390 1
427515 99427515 1001 86380 86390 1
429126 99429126 1001 86380 86390 1
428844 99428844 1001 86380 86390 1
428943 99428943 1001 86380 86390 1
429989 99429989 1001 86380 86390 1
429933 99429933 1001 86380 86390 1
429608 99429608 1001 86380 86390 1
429199 99429199 1001 86380 86390 1
429218 99429218 1001 86380 86390 1
431973 99431973 1001 86380 86390 1
431811 99431811 1001 86380 86390 1
430871 99430871 1001 86380 86390 1
431048 99431048 1001 86380 86390 1
430842 99430842 1001 86380 86390 1
432174 99432174 1001 86380 86390 1
432206 99432206 1001 86380 86390 1
433329 99433329 1001 86380 86390 1
433600 99433600 1001 86380 86390 1
432956 99432956 1001 86380 86390 1
433006 99433006 1001 86380 86390 1
432729 99432729 1001 86380 86390 1
432734 99432734 1001 86380 86390 1
433960 99433960 1001 86380 86390 1
434678 99434678 1001 86380 86390 1
434914 99434914 1001 86380 86390 1
434964 99434964 1001 86380 86390 1
434366 99434366 1001 86380 86390 1
435603 99435603 1001 86380 86390 1
436346 99436346 1001 86380 86390 1
436715 99436715 1001 86380 86390 1
300348 99300348 1001 86380 86390 1
300404 99300404 1001 86380 86390 1
300134 99300134 1001 86380 86390 1
300282 99300282 1001 86380 86390 1
300245 99300245 1001 86380 86390 1
300851 99300851 1001 86380 86390 1
300774 99300774 1001 86380 86390 1
300919 99300919 1001 86380 86390 1
301456 99301456 1001 86380 86390 1
301476 99301476 1001 86380 86390 1
301346 99301346 1001 86380 86390 1
302216 99302216 1001 86380 86390 1
302023 99302023 1001 86380 86390 1
302141 99302141 1001 86380 86390 1
301908 99301908 1001 86380 86390 1
301938 99301938 1001 86380 86390 1
302583 99302583 1001 86380 86390 1
303130 99303130 1001 86380 86390 1
303177 99303177 1001 86380 86390 1
303071 99303071 1001 86380 86390 1
303101 99303101 1001 86380 86390 1
302844 99302844 1001 86380 86390 1
302987 99302987 1001 86380 86390 1
302775 99302775 1001 86380 86390 1
303347 99303347 1001 86380 86390 1
303344 99303344 1001 86380 86390 1
303947 99303947 1001 86380 86390 1
303885 99303885 1001 86380 86390 1
303889 99303889 1001 86380 86390 1
303717 99303717 1001 86380 86390 1
303538 99303538 1001 86380 86390 1
304177 99304177 1001 86380 86390 1
304821 99304821 1001 86380 86390 1
304823 99304823 1001 86380 86390 1
304845 99304845 1001 86380 86390 1
304574 99304574 1001 86380 86390 1
304536 99304536 1001 86380 86390 1
304396 99304396 1001 86380 86390 1
304404 99304404 1001 86380 86390 1
305638 99305638 1001 86380 86390 1
305525 99305525 1001 86380 86390 1
305500 99305500 1001 86380 86390 1
305630 99305630 1001 86380 86390 1
305292 99305292 1001 86380 86390 1
305227 99305227 1001 86380 86390 1
500181 99500181 1001 86380 86390 1
500727 99500727 1001 86380 86390 1
500784 99500784 1001 86380 86390 1
500756 99500756 1001 86380 86390 1
500731 99500731 1001 86380 86390 1
500455 99500455 1001 86380 86390 1
500253 99500253 1001 86380 86390 1
501002 99501002 1001 86380 86390 1
501566 99501566 1001 86380 86390 1
501676 99501676 1001 86380 86390 1
501227 99501227 1001 86380 86390 1
502406 99502406 1001 86380 86390 1
502306 99502306 1001 86380 86390 1
502104 99502104 1001 86380 86390 1
502569 99502569 1001 86380 86390 1
502481 99502481 1001 86380 86390 1
503203 99503203 1001 86380 86390 1
502854 99502854 1001 86380 86390 1
503431 99503431 1001 86380 86390 1
503356 99503356 1001 86380 86390 1
503436 99503436 1001 86380 86390 1
504031 99504031 1001 86380 86390 1
503786 99503786 1001 86380 86390 1
503613 99503613 1001 86380 86390 1
503560 99503560 1001 86380 86390 1
504306 99504306 1001 86380 86390 1
504281 99504281 1001 86380 86390 1
504678 99504678 1001 86380 86390 1
504431 99504431 1001 86380 86390 1
504457 99504457 1001 86380 86390 1
504968 99504968 1001 86380 86390 1
505107 99505107 1001 86380 86390 1
505664 99505664 1001 86380 86390 1
505511 99505511 1001 86380 86390 1
505525 99505525 1001 86380 86390 1
505326 99505326 1001 86380 86390 1
506420 99506420 1001 86380 86390 1
506498 99506498 1001 86380 86390 1
506200 99506200 1001 86380 86390 1
506135 99506135 1001 86380 86390 1
506045 99506045 1001 86380 86390 1
506650 99506650 1001 86380 86390 1
506722 99506722 1001 86380 86390 1
507256 99507256 1001 86380 86390 1
507398 99507398 1001 86380 86390 1
507178 99507178 1001 86380 86390 1
507459 99507459 1001 86380 86390 1
507616 99507616 1001 86380 86390 1
507971 99507971 1001 86380 86390 1
507694 99507694 1001 86380 86390 1
507813 99507813 1001 86380 86390 1
507788 99507788 1001 86380 86390 1
507742 99507742 1001 86380 86390 1
509042 99509042 1001 86380 86390 1
508976 99508976 1001 86380 86390 1
508944 99508944 1001 86380 86390 1
508778 99508778 1001 86380 86390 1
508754 99508754 1001 86380 86390 1
508564 99508564 1001 86380 86390 1
509875 99509875 1001 86380 86390 1
509731 99509731 1001 86380 86390 1
509631 99509631 1001 86380 86390 1
509569 99509569 1001 86380 86390 1
509572 99509572 1001 86380 86390 1
509676 99509676 1001 86380 86390 1
509414 99509414 1001 86380 86390 1
510068 99510068 1001 86380 86390 1
509958 99509958 1001 86380 86390 1
510630 99510630 1001 86380 86390 1
510354 99510354 1001 86380 86390 1
510367 99510367 1001 86380 86390 1
510449 99510449 1001 86380 86390 1
510359 99510359 1001 86380 86390 1
510921 99510921 1001 86380 86390 1
510810 99510810 1001 86380 86390 1
511489 99511489 1001 86380 86390 1
511265 99511265 1001 86380 86390 1
511097 99511097 1001 86380 86390 1
511720 99511720 1001 86380 86390 1
511746 99511746 1001 86380 86390 1
511349 99511349 1001 86380 86390 1
511658 99511658 1001 86380 86390 1
511651 99511651 1001 86380 86390 1
511562 99511562 1001 86380 86390 1
512289 99512289 1001 86380 86390 1
512316 99512316 1001 86380 86390 1
512024 99512024 1001 86380 86390 1
512038 99512038 1001 86380 86390 1
512015 99512015 1001 86380 86390 1
512131 99512131 1001 86380 86390 1
511835 99511835 1001 86380 86390 1
511887 99511887 1001 86380 86390 1
512389 99512389 1001 86380 86390 1
512468 99512468 1001 86380 86390 1
512471 99512471 1001 86380 86390 1
512566 99512566 1001 86380 86390 1
512587 99512587 1001 86380 86390 1
513352 99513352 1001 86380 86390 1
513249 99513249 1001 86380 86390 1
514012 99514012 1001 86380 86390 1
513805 99513805 1001 86380 86390 1
513640 99513640 1001 86380 86390 1
513576 99513576 1001 86380 86390 1
514807 99514807 1001 86380 86390 1
514820 99514820 1001 86380 86390 1
514681 99514681 1001 86380 86390 1
514773 99514773 1001 86380 86390 1
514787 99514787 1001 86380 86390 1
514697 99514697 1001 86380 86390 1
515041 99515041 1001 86380 86390 1
514888 99514888 1001 86380 86390 1
515555 99515555 1001 86380 86390 1
515670 99515670 1001 86380 86390 1
515312 99515312 1001 86380 86390 1
515365 99515365 1001 86380 86390 1
515393 99515393 1001 86380 86390 1
515074 99515074 1001 86380 86390 1
515694 99515694 1001 86380 86390 1
516355 99516355 1001 86380 86390 1
516362 99516362 1001 86380 86390 1
516132 99516132 1001 86380 86390 1
515919 99515919 1001 86380 86390 1
515997 99515997 1001 86380 86390 1
516655 99516655 1001 86380 86390 1
516552 99516552 1001 86380 86390 1
516645 99516645 1001 86380 86390 1
516952 99516952 1001 86380 86390 1
516805 99516805 1001 86380 86390 1
516822 99516822 1001 86380 86390 1
516720 99516720 1001 86380 86390 1
517397 99517397 1001 86380 86390 1
517476 99517476 1001 86380 86390 1
518043 99518043 1001 86380 86390 1
517791 99517791 1001 86380 86390 1
517947 99517947 1001 86380 86390 1
517898 99517898 1001 86380 86390 1
517824 99517824 1001 86380 86390 1
517722 99517722 1001 86380 86390 1
517681 99517681 1001 86380 86390 1
518235 99518235 1001 86380 86390 1
518974 99518974 1001 86380 86390 1
518668 99518668 1001 86380 86390 1
519075 99519075 1001 86380 86390 1
519728 99519728 1001 86380 86390 1
519803 99519803 1001 86380 86390 1
519609 99519609 1001 86380 86390 1
519417 99519417 1001 86380 86390 1
519432 99519432 1001 86380 86390 1
519537 99519537 1001 86380 86390 1
519460 99519460 1001 86380 86390 1
519203 99519203 1001 86380 86390 1
519899 99519899 1001 86380 86390 1
520602 99520602 1001 86380 86390 1
520633 99520633 1001 86380 86390 1
520497 99520497 1001 86380 86390 1
520331 99520331 1001 86380 86390 1
520242 99520242 1001 86380 86390 1
520377 99520377 1001 86380 86390 1
520826 99520826 1001 86380 86390 1
520727 99520727 1001 86380 86390 1
521303 99521303 1001 86380 86390 1
521270 99521270 1001 86380 86390 1
521454 99521454 1001 86380 86390 1
521362 99521362 1001 86380 86390 1
521190 99521190 1001 86380 86390 1
521229 99521229 1001 86380 86390 1
520858 99520858 1001 86380 86390 1
521552 99521552 1001 86380 86390 1
522292 99522292 1001 86380 86390 1
522270 99522270 1001 86380 86390 1
522189 99522189 1001 86380 86390 1
522068 99522068 1001 86380 86390 1
521916 99521916 1001 86380 86390 1
521777 99521777 1001 86380 86390 1
521687 99521687 1001 86380 86390 1
522348 99522348 1001 86380 86390 1
522361 99522361 1001 86380 86390 1
522336 99522336 1001 86380 86390 1
523032 99523032 1001 86380 86390 1
522974 99522974 1001 86380 86390 1
522863 99522863 1001 86380 86390 1
522739 99522739 1001 86380 86390 1
522679 99522679 1001 86380 86390 1
522526 99522526 1001 86380 86390 1
522662 99522662 1001 86380 86390 1
523319 99523319 1001 86380 86390 1
523689 99523689 1001 86380 86390 1
523561 99523561 1001 86380 86390 1
523575 99523575 1001 86380 86390 1
523589 99523589 1001 86380 86390 1
523607 99523607 1001 86380 86390 1
524112 99524112 1001 86380 86390 1
523990 99523990 1001 86380 86390 1
524645 99524645 1001 86380 86390 1
524742 99524742 1001 86380 86390 1
524699 99524699 1001 86380 86390 1
524460 99524460 1001 86380 86390 1
524180 99524180 1001 86380 86390 1
524286 99524286 1001 86380 86390 1
524356 99524356 1001 86380 86390 1
524944 99524944 1001 86380 86390 1
525460 99525460 1001 86380 86390 1
525321 99525321 1001 86380 86390 1
525009 99525009 1001 86380 86390 1
525063 99525063 1001 86380 86390 1
525655 99525655 1001 86380 86390 1
526243 99526243 1001 86380 86390 1
526422 99526422 1001 86380 86390 1
526258 99526258 1001 86380 86390 1
526012 99526012 1001 86380 86390 1
526030 99526030 1001 86380 86390 1
525965 99525965 1001 86380 86390 1
526518 99526518 1001 86380 86390 1
526584 99526584 1001 86380 86390 1
526549 99526549 1001 86380 86390 1
527053 99527053 1001 86380 86390 1
526838 99526838 1001 86380 86390 1
527024 99527024 1001 86380 86390 1
526801 99526801 1001 86380 86390 1
526689 99526689 1001 86380 86390 1
527293 99527293 1001 86380 86390 1
528044 99528044 1001 86380 86390 1
527943 99527943 1001 86380 86390 1
527933 99527933 1001 86380 86390 1
527762 99527762 1001 86380 86390 1
527598 99527598 1001 86380 86390 1
527612 99527612 1001 86380 86390 1
527498 99527498 1001 86380 86390 1
528839 99528839 1001 86380 86390 1
528743 99528743 1001 86380 86390 1
529082 99529082 1001 86380 86390 1
529022 99529022 1001 86380 86390 1
529679 99529679 1001 86380 86390 1
529644 99529644 1001 86380 86390 1
529434 99529434 1001 86380 86390 1
529386 99529386 1001 86380 86390 1
529263 99529263 1001 86380 86390 1
529173 99529173 1001 86380 86390 1
529824 99529824 1001 86380 86390 1
530410 99530410 1001 86380 86390 1
530270 99530270 1001 86380 86390 1
530273 99530273 1001 86380 86390 1
530128 99530128 1001 86380 86390 1
530602 99530602 1001 86380 86390 1
531230 99531230 1001 86380 86390 1
531295 99531295 1001 86380 86390 1
531102 99531102 1001 86380 86390 1
531042 99531042 1001 86380 86390 1
530967 99530967 1001 86380 86390 1
530872 99530872 1001 86380 86390 1
531481 99531481 1001 86380 86390 1
531431 99531431 1001 86380 86390 1
531381 99531381 1001 86380 86390 1
531498 99531498 1001 86380 86390 1
531477 99531477 1001 86380 86390 1
531557 99531557 1001 86380 86390 1
532160 99532160 1001 86380 86390 1
532137 99532137 1001 86380 86390 1
531920 99531920 1001 86380 86390 1
531857 99531857 1001 86380 86390 1
531765 99531765 1001 86380 86390 1
532258 99532258 1001 86380 86390 1
532207 99532207 1001 86380 86390 1
532342 99532342 1001 86380 86390 1
532394 99532394 1001 86380 86390 1
533014 99533014 1001 86380 86390 1
532849 99532849 1001 86380 86390 1
532455 99532455 1001 86380 86390 1
532574 99532574 1001 86380 86390 1
532461 99532461 1001 86380 86390 1
533173 99533173 1001 86380 86390 1
533686 99533686 1001 86380 86390 1
533806 99533806 1001 86380 86390 1
533511 99533511 1001 86380 86390 1
533453 99533453 1001 86380 86390 1
533438 99533438 1001 86380 86390 1
534518 99534518 1001 86380 86390 1
534641 99534641 1001 86380 86390 1
534591 99534591 1001 86380 86390 1
534344 99534344 1001 86380 86390 1
534169 99534169 1001 86380 86390 1
534160 99534160 1001 86380 86390 1
534096 99534096 1001 86380 86390 1
534794 99534794 1001 86380 86390 1
534743 99534743 1001 86380 86390 1
535375 99535375 1001 86380 86390 1
535162 99535162 1001 86380 86390 1
535299 99535299 1001 86380 86390 1
535084 99535084 1001 86380 86390 1
535559 99535559 1001 86380 86390 1
535650 99535650 1001 86380 86390 1
536135 99536135 1001 86380 86390 1
536432 99536432 1001 86380 86390 1
536462 99536462 1001 86380 86390 1
536998 99536998 1001 86380 86390 1
537142 99537142 1001 86380 86390 1
536942 99536942 1001 86380 86390 1
536582 99536582 1001 86380 86390 1
536598 99536598 1001 86380 86390 1
536720 99536720 1001 86380 86390 1
537237 99537237 1001 86380 86390 1
537225 99537225 1001 86380 86390 1
537265 99537265 1001 86380 86390 1
537879 99537879 1001 86380 86390 1
537773 99537773 1001 86380 86390 1
537638 99537638 1001 86380 86390 1
537523 99537523 1001 86380 86390 1
537498 99537498 1001 86380 86390 1
537990 99537990 1001 86380 86390 1
538189 99538189 1001 86380 86390 1
538583 99538583 1001 86380 86390 1
538551 99538551 1001 86380 86390 1
538528 99538528 1001 86380 86390 1
538362 99538362 1001 86380 86390 1
538852 99538852 1001 86380 86390 1
538905 99538905 1001 86380 86390 1
538911 99538911 1001 86380 86390 1
539519 99539519 1001 86380 86390 1
539494 99539494 1001 86380 86390 1
539318 99539318 1001 86380 86390 1
539169 99539169 1001 86380 86390 1
539785 99539785 1001 86380 86390 1
539646 99539646 1001 86380 86390 1
540390 99540390 1001 86380 86390 1
540305 99540305 1001 86380 86390 1
540399 99540399 1001 86380 86390 1
540426 99540426 1001 86380 86390 1
540075 99540075 1001 86380 86390 1
540017 99540017 1001 86380 86390 1
540521 99540521 1001 86380 86390 1
540666 99540666 1001 86380 86390 1
540698 99540698 1001 86380 86390 1
540793 99540793 1001 86380 86390 1
541419 99541419 1001 86380 86390 1
541827 99541827 1001 86380 86390 1
541765 99541765 1001 86380 86390 1
541680 99541680 1001 86380 86390 1
542155 99542155 1001 86380 86390 1
542810 99542810 1001 86380 86390 1
542612 99542612 1001 86380 86390 1
542626 99542626 1001 86380 86390 1
542589 99542589 1001 86380 86390 1
542497 99542497 1001 86380 86390 1
542341 99542341 1001 86380 86390 1
543161 99543161 1001 86380 86390 1
543783 99543783 1001 86380 86390 1
543802 99543802 1001 86380 86390 1
543920 99543920 1001 86380 86390 1
544551 99544551 1001 86380 86390 1
544438 99544438 1001 86380 86390 1
544380 99544380 1001 86380 86390 1
544344 99544344 1001 86380 86390 1
544255 99544255 1001 86380 86390 1
544321 99544321 1001 86380 86390 1
544184 99544184 1001 86380 86390 1
544096 99544096 1001 86380 86390 1
544605 99544605 1001 86380 86390 1
412775 404 1001 42420 42777 1
513886 485 1002 25964 36156 1
400451 99400451 1001 86380 86390 1
400415 99400415 1001 86380 86390 1
400974 99400974 1001 86380 86390 1
401090 99401090 1001 86380 86390 1
401073 99401073 1001 86380 86390 1
401286 99401286 1001 86380 86390 1
401783 99401783 1001 86380 86390 1
401876 99401876 1001 86380 86390 1
402195 99402195 1001 86380 86390 1
402299 99402299 1001 86380 86390 1
403093 99403093 1001 86380 86390 1
403137 99403137 1001 86380 86390 1
403228 99403228 1001 86380 86390 1
403431 99403431 1001 86380 86390 1
403680 99403680 1001 86380 86390 1
404071 99404071 1001 86380 86390 1
404689 99404689 1001 86380 86390 1
404734 99404734 1001 86380 86390 1
404799 99404799 1001 86380 86390 1
405061 99405061 1001 86380 86390 1
405572 99405572 1001 86380 86390 1
405679 99405679 1001 86380 86390 1
405873 99405873 1001 86380 86390 1
405960 99405960 1001 86380 86390 1
406321 99406321 1001 86380 86390 1
406465 99406465 1001 86380 86390 1
407129 99407129 1001 86380 86390 1
407137 99407137 1001 86380 86390 1
407036 99407036 1001 86380 86390 1
407186 99407186 1001 86380 86390 1
407252 99407252 1001 86380 86390 1
407689 99407689 1001 86380 86390 1
408000 99408000 1001 86380 86390 1
408004 99408004 1001 86380 86390 1
409121 99409121 1001 86380 86390 1
409535 99409535 1001 86380 86390 1
409828 99409828 1001 86380 86390 1
409980 99409980 1001 86380 86390 1
410233 99410233 1001 86380 86390 1
410322 99410322 1001 86380 86390 1
410575 99410575 1001 86380 86390 1
410643 99410643 1001 86380 86390 1
410959 99410959 1001 86380 86390 1
410972 99410972 1001 86380 86390 1
411158 99411158 1001 86380 86390 1
411845 99411845 1001 86380 86390 1
413404 99413404 1001 86380 86390 1
413043 99413043 1001 86380 86390 1
412928 99412928 1001 86380 86390 1
412496 99412496 1001 86380 86390 1
412688 99412688 1001 86380 86390 1
414011 99414011 1001 86380 86390 1
414025 99414025 1001 86380 86390 1
415141 99415141 1001 86380 86390 1
415266 99415266 1001 86380 86390 1
415062 99415062 1001 86380 86390 1
415054 99415054 1001 86380 86390 1
414533 99414533 1001 86380 86390 1
414549 99414549 1001 86380 86390 1
414577 99414577 1001 86380 86390 1
414296 99414296 1001 86380 86390 1
414298 99414298 1001 86380 86390 1
416812 99416812 1001 86380 86390 1
416936 99416936 1001 86380 86390 1
416856 99416856 1001 86380 86390 1
416538 99416538 1001 86380 86390 1
415961 99415961 1001 86380 86390 1
417166 99417166 1001 86380 86390 1
417035 99417035 1001 86380 86390 1
417132 99417132 1001 86380 86390 1
418571 99418571 1001 86380 86390 1
418164 99418164 1001 86380 86390 1
418350 99418350 1001 86380 86390 1
418247 99418247 1001 86380 86390 1
418907 99418907 1001 86380 86390 1
420333 99420333 1001 86380 86390 1
420220 99420220 1001 86380 86390 1
419894 99419894 1001 86380 86390 1
419373 99419373 1001 86380 86390 1
420469 99420469 1001 86380 86390 1
420680 99420680 1001 86380 86390 1
420552 99420552 1001 86380 86390 1
421945 99421945 1001 86380 86390 1
421929 99421929 1001 86380 86390 1
421520 99421520 1001 86380 86390 1
421363 99421363 1001 86380 86390 1
421499 99421499 1001 86380 86390 1
420901 99420901 1001 86380 86390 1
422384 99422384 1001 86380 86390 1
422385 99422385 1001 86380 86390 1
422371 99422371 1001 86380 86390 1
422298 99422298 1001 86380 86390 1
422141 99422141 1001 86380 86390 1
423720 99423720 1001 86380 86390 1
423598 99423598 1001 86380 86390 1
423028 99423028 1001 86380 86390 1
423278 99423278 1001 86380 86390 1
423279 99423279 1001 86380 86390 1
422883 99422883 1001 86380 86390 1
422709 99422709 1001 86380 86390 1
422711 99422711 1001 86380 86390 1
425080 99425080 1001 86380 86390 1
425100 99425100 1001 86380 86390 1
424278 99424278 1001 86380 86390 1
424231 99424231 1001 86380 86390 1
427014 99427014 1001 86380 86390 1
427372 99427372 1001 86380 86390 1
427301 99427301 1001 86380 86390 1
428612 99428612 1001 86380 86390 1
428411 99428411 1001 86380 86390 1
428333 99428333 1001 86380 86390 1
427677 99427677 1001 86380 86390 1
427604 99427604 1001 86380 86390 1
427815 99427815 1001 86380 86390 1
427719 99427719 1001 86380 86390 1
428972 99428972 1001 86380 86390 1
430367 99430367 1001 86380 86390 1
429733 99429733 1001 86380 86390 1
429714 99429714 1001 86380 86390 1
429847 99429847 1001 86380 86390 1
429586 99429586 1001 86380 86390 1
429440 99429440 1001 86380 86390 1
429518 99429518 1001 86380 86390 1
430700 99430700 1001 86380 86390 1
430393 99430393 1001 86380 86390 1
431295 99431295 1001 86380 86390 1
431412 99431412 1001 86380 86390 1
431325 99431325 1001 86380 86390 1
431470 99431470 1001 86380 86390 1
430907 99430907 1001 86380 86390 1
432346 99432346 1001 86380 86390 1
432251 99432251 1001 86380 86390 1
432443 99432443 1001 86380 86390 1
432240 99432240 1001 86380 86390 1
432976 99432976 1001 86380 86390 1
433057 99433057 1001 86380 86390 1
432880 99432880 1001 86380 86390 1
433789 99433789 1001 86380 86390 1
434128 99434128 1001 86380 86390 1
435608 99435608 1001 86380 86390 1
437015 99437015 1001 86380 86390 1
436386 99436386 1001 86380 86390 1
436643 99436643 1001 86380 86390 1
300005 99300005 1001 86380 86390 1
300087 99300087 1001 86380 86390 1
437209 99437209 1001 86380 86390 1
300729 99300729 1001 86380 86390 1
300580 99300580 1001 86380 86390 1
300543 99300543 1001 86380 86390 1
300136 99300136 1001 86380 86390 1
301531 99301531 1001 86380 86390 1
301303 99301303 1001 86380 86390 1
301226 99301226 1001 86380 86390 1
301266 99301266 1001 86380 86390 1
300989 99300989 1001 86380 86390 1
301127 99301127 1001 86380 86390 1
301660 99301660 1001 86380 86390 1
302380 99302380 1001 86380 86390 1
302340 99302340 1001 86380 86390 1
302162 99302162 1001 86380 86390 1
301855 99301855 1001 86380 86390 1
301909 99301909 1001 86380 86390 1
302531 99302531 1001 86380 86390 1
303122 99303122 1001 86380 86390 1
303033 99303033 1001 86380 86390 1
302878 99302878 1001 86380 86390 1
302842 99302842 1001 86380 86390 1
303000 99303000 1001 86380 86390 1
302716 99302716 1001 86380 86390 1
302590 99302590 1001 86380 86390 1
302593 99302593 1001 86380 86390 1
303323 99303323 1001 86380 86390 1
303233 99303233 1001 86380 86390 1
303379 99303379 1001 86380 86390 1
303320 99303320 1001 86380 86390 1
303819 99303819 1001 86380 86390 1
303691 99303691 1001 86380 86390 1
303612 99303612 1001 86380 86390 1
303588 99303588 1001 86380 86390 1
304717 99304717 1001 86380 86390 1
304553 99304553 1001 86380 86390 1
304596 99304596 1001 86380 86390 1
304911 99304911 1001 86380 86390 1
304918 99304918 1001 86380 86390 1
305461 99305461 1001 86380 86390 1
305182 99305182 1001 86380 86390 1
500089 99500089 1001 86380 86390 1
500570 99500570 1001 86380 86390 1
500533 99500533 1001 86380 86390 1
500322 99500322 1001 86380 86390 1
500319 99500319 1001 86380 86390 1
500887 99500887 1001 86380 86390 1
501469 99501469 1001 86380 86390 1
501295 99501295 1001 86380 86390 1
501419 99501419 1001 86380 86390 1
501368 99501368 1001 86380 86390 1
501020 99501020 1001 86380 86390 1
501176 99501176 1001 86380 86390 1
501081 99501081 1001 86380 86390 1
501761 99501761 1001 86380 86390 1
502451 99502451 1001 86380 86390 1
502373 99502373 1001 86380 86390 1
502401 99502401 1001 86380 86390 1
502414 99502414 1001 86380 86390 1
502153 99502153 1001 86380 86390 1
501890 99501890 1001 86380 86390 1
502520 99502520 1001 86380 86390 1
502655 99502655 1001 86380 86390 1
502475 99502475 1001 86380 86390 1
503112 99503112 1001 86380 86390 1
503255 99503255 1001 86380 86390 1
503159 99503159 1001 86380 86390 1
502959 99502959 1001 86380 86390 1
502928 99502928 1001 86380 86390 1
502797 99502797 1001 86380 86390 1
502746 99502746 1001 86380 86390 1
502824 99502824 1001 86380 86390 1
503366 99503366 1001 86380 86390 1
503394 99503394 1001 86380 86390 1
504091 99504091 1001 86380 86390 1
504110 99504110 1001 86380 86390 1
503732 99503732 1001 86380 86390 1
503546 99503546 1001 86380 86390 1
504918 99504918 1001 86380 86390 1
504922 99504922 1001 86380 86390 1
504353 99504353 1001 86380 86390 1
504385 99504385 1001 86380 86390 1
505629 99505629 1001 86380 86390 1
505692 99505692 1001 86380 86390 1
505555 99505555 1001 86380 86390 1
505445 99505445 1001 86380 86390 1
505433 99505433 1001 86380 86390 1
505185 99505185 1001 86380 86390 1
505924 99505924 1001 86380 86390 1
505959 99505959 1001 86380 86390 1
506471 99506471 1001 86380 86390 1
506192 99506192 1001 86380 86390 1
506221 99506221 1001 86380 86390 1
505989 99505989 1001 86380 86390 1
506167 99506167 1001 86380 86390 1
506715 99506715 1001 86380 86390 1
507394 99507394 1001 86380 86390 1
507261 99507261 1001 86380 86390 1
507316 99507316 1001 86380 86390 1
507128 99507128 1001 86380 86390 1
507145 99507145 1001 86380 86390 1
507047 99507047 1001 86380 86390 1
508162 99508162 1001 86380 86390 1
508220 99508220 1001 86380 86390 1
508078 99508078 1001 86380 86390 1
508130 99508130 1001 86380 86390 1
508171 99508171 1001 86380 86390 1
507888 99507888 1001 86380 86390 1
507809 99507809 1001 86380 86390 1
507775 99507775 1001 86380 86390 1
507820 99507820 1001 86380 86390 1
507756 99507756 1001 86380 86390 1
507782 99507782 1001 86380 86390 1
508420 99508420 1001 86380 86390 1
508737 99508737 1001 86380 86390 1
508673 99508673 1001 86380 86390 1
508650 99508650 1001 86380 86390 1
508633 99508633 1001 86380 86390 1
509119 99509119 1001 86380 86390 1
509121 99509121 1001 86380 86390 1
509286 99509286 1001 86380 86390 1
509394 99509394 1001 86380 86390 1
510016 99510016 1001 86380 86390 1
510710 99510710 1001 86380 86390 1
510446 99510446 1001 86380 86390 1
510453 99510453 1001 86380 86390 1
510364 99510364 1001 86380 86390 1
510184 99510184 1001 86380 86390 1
510751 99510751 1001 86380 86390 1
510818 99510818 1001 86380 86390 1
511502 99511502 1001 86380 86390 1
511498 99511498 1001 86380 86390 1
511486 99511486 1001 86380 86390 1
511501 99511501 1001 86380 86390 1
511143 99511143 1001 86380 86390 1
511049 99511049 1001 86380 86390 1
511050 99511050 1001 86380 86390 1
510980 99510980 1001 86380 86390 1
511125 99511125 1001 86380 86390 1
511581 99511581 1001 86380 86390 1
511702 99511702 1001 86380 86390 1
512323 99512323 1001 86380 86390 1
512169 99512169 1001 86380 86390 1
511962 99511962 1001 86380 86390 1
512425 99512425 1001 86380 86390 1
512440 99512440 1001 86380 86390 1
513169 99513169 1001 86380 86390 1
513170 99513170 1001 86380 86390 1
513002 99513002 1001 86380 86390 1
512932 99512932 1001 86380 86390 1
512881 99512881 1001 86380 86390 1
512766 99512766 1001 86380 86390 1
512627 99512627 1001 86380 86390 1
512588 99512588 1001 86380 86390 1
512668 99512668 1001 86380 86390 1
512773 99512773 1001 86380 86390 1
513231 99513231 1001 86380 86390 1
513395 99513395 1001 86380 86390 1
514029 99514029 1001 86380 86390 1
513665 99513665 1001 86380 86390 1
513719 99513719 1001 86380 86390 1
513453 99513453 1001 86380 86390 1
513487 99513487 1001 86380 86390 1
514124 99514124 1001 86380 86390 1
514834 99514834 1001 86380 86390 1
514684 99514684 1001 86380 86390 1
514843 99514843 1001 86380 86390 1
514780 99514780 1001 86380 86390 1
514509 99514509 1001 86380 86390 1
514471 99514471 1001 86380 86390 1
514489 99514489 1001 86380 86390 1
514340 99514340 1001 86380 86390 1
514317 99514317 1001 86380 86390 1
514345 99514345 1001 86380 86390 1
514281 99514281 1001 86380 86390 1
514984 99514984 1001 86380 86390 1
515534 99515534 1001 86380 86390 1
515638 99515638 1001 86380 86390 1
515587 99515587 1001 86380 86390 1
515554 99515554 1001 86380 86390 1
515478 99515478 1001 86380 86390 1
515081 99515081 1001 86380 86390 1
515098 99515098 1001 86380 86390 1
516510 99516510 1001 86380 86390 1
516464 99516464 1001 86380 86390 1
516189 99516189 1001 86380 86390 1
516255 99516255 1001 86380 86390 1
516270 99516270 1001 86380 86390 1
516249 99516249 1001 86380 86390 1
515942 99515942 1001 86380 86390 1
516069 99516069 1001 86380 86390 1
516549 99516549 1001 86380 86390 1
516692 99516692 1001 86380 86390 1
516541 99516541 1001 86380 86390 1
517293 99517293 1001 86380 86390 1
516939 99516939 1001 86380 86390 1
517111 99517111 1001 86380 86390 1
517026 99517026 1001 86380 86390 1
516910 99516910 1001 86380 86390 1
516838 99516838 1001 86380 86390 1
516864 99516864 1001 86380 86390 1
517981 99517981 1001 86380 86390 1
518135 99518135 1001 86380 86390 1
518096 99518096 1001 86380 86390 1
517874 99517874 1001 86380 86390 1
517891 99517891 1001 86380 86390 1
517651 99517651 1001 86380 86390 1
518242 99518242 1001 86380 86390 1
518855 99518855 1001 86380 86390 1
518537 99518537 1001 86380 86390 1
518546 99518546 1001 86380 86390 1
519091 99519091 1001 86380 86390 1
519684 99519684 1001 86380 86390 1
519530 99519530 1001 86380 86390 1
519271 99519271 1001 86380 86390 1
519353 99519353 1001 86380 86390 1
519215 99519215 1001 86380 86390 1
520563 99520563 1001 86380 86390 1
520574 99520574 1001 86380 86390 1
520269 99520269 1001 86380 86390 1
520387 99520387 1001 86380 86390 1
520426 99520426 1001 86380 86390 1
520285 99520285 1001 86380 86390 1
520402 99520402 1001 86380 86390 1
520177 99520177 1001 86380 86390 1
520083 99520083 1001 86380 86390 1
520781 99520781 1001 86380 86390 1
520679 99520679 1001 86380 86390 1
520785 99520785 1001 86380 86390 1
520712 99520712 1001 86380 86390 1
521405 99521405 1001 86380 86390 1
521406 99521406 1001 86380 86390 1
521071 99521071 1001 86380 86390 1
520902 99520902 1001 86380 86390 1
520968 99520968 1001 86380 86390 1
520987 99520987 1001 86380 86390 1
521506 99521506 1001 86380 86390 1
521585 99521585 1001 86380 86390 1
521664 99521664 1001 86380 86390 1
521627 99521627 1001 86380 86390 1
522290 99522290 1001 86380 86390 1
522052 99522052 1001 86380 86390 1
521967 99521967 1001 86380 86390 1
522320 99522320 1001 86380 86390 1
522298 99522298 1001 86380 86390 1
523072 99523072 1001 86380 86390 1
523054 99523054 1001 86380 86390 1
522796 99522796 1001 86380 86390 1
522815 99522815 1001 86380 86390 1
522778 99522778 1001 86380 86390 1
522537 99522537 1001 86380 86390 1
522584 99522584 1001 86380 86390 1
522548 99522548 1001 86380 86390 1
523301 99523301 1001 86380 86390 1
523844 99523844 1001 86380 86390 1
523441 99523441 1001 86380 86390 1
523478 99523478 1001 86380 86390 1
524048 99524048 1001 86380 86390 1
524710 99524710 1001 86380 86390 1
524749 99524749 1001 86380 86390 1
524624 99524624 1001 86380 86390 1
524508 99524508 1001 86380 86390 1
525422 99525422 1001 86380 86390 1
525367 99525367 1001 86380 86390 1
525277 99525277 1001 86380 86390 1
525356 99525356 1001 86380 86390 1
525372 99525372 1001 86380 86390 1
525217 99525217 1001 86380 86390 1
525657 99525657 1001 86380 86390 1
526301 99526301 1001 86380 86390 1
526208 99526208 1001 86380 86390 1
526010 99526010 1001 86380 86390 1
525909 99525909 1001 86380 86390 1
527199 99527199 1001 86380 86390 1
526872 99526872 1001 86380 86390 1
527964 99527964 1001 86380 86390 1
527848 99527848 1001 86380 86390 1
527615 99527615 1001 86380 86390 1
527568 99527568 1001 86380 86390 1
528105 99528105 1001 86380 86390 1
528080 99528080 1001 86380 86390 1
528802 99528802 1001 86380 86390 1
528540 99528540 1001 86380 86390 1
528403 99528403 1001 86380 86390 1
528417 99528417 1001 86380 86390 1
528990 99528990 1001 86380 86390 1
528944 99528944 1001 86380 86390 1
528959 99528959 1001 86380 86390 1
529091 99529091 1001 86380 86390 1
529563 99529563 1001 86380 86390 1
529487 99529487 1001 86380 86390 1
529412 99529412 1001 86380 86390 1
529234 99529234 1001 86380 86390 1
529821 99529821 1001 86380 86390 1
529735 99529735 1001 86380 86390 1
530401 99530401 1001 86380 86390 1
530428 99530428 1001 86380 86390 1
530396 99530396 1001 86380 86390 1
530334 99530334 1001 86380 86390 1
530135 99530135 1001 86380 86390 1
530085 99530085 1001 86380 86390 1
530752 99530752 1001 86380 86390 1
531246 99531246 1001 86380 86390 1
531114 99531114 1001 86380 86390 1
531013 99531013 1001 86380 86390 1
531118 99531118 1001 86380 86390 1
531005 99531005 1001 86380 86390 1
530777 99530777 1001 86380 86390 1
531913 99531913 1001 86380 86390 1
531637 99531637 1001 86380 86390 1
531728 99531728 1001 86380 86390 1
531787 99531787 1001 86380 86390 1
531623 99531623 1001 86380 86390 1
532245 99532245 1001 86380 86390 1
532713 99532713 1001 86380 86390 1
532483 99532483 1001 86380 86390 1
533108 99533108 1001 86380 86390 1
533075 99533075 1001 86380 86390 1
533804 99533804 1001 86380 86390 1
533492 99533492 1001 86380 86390 1
533494 99533494 1001 86380 86390 1
533283 99533283 1001 86380 86390 1
534030 99534030 1001 86380 86390 1
533954 99533954 1001 86380 86390 1
534019 99534019 1001 86380 86390 1
534486 99534486 1001 86380 86390 1
534332 99534332 1001 86380 86390 1
534170 99534170 1001 86380 86390 1
534120 99534120 1001 86380 86390 1
534178 99534178 1001 86380 86390 1
534101 99534101 1001 86380 86390 1
534728 99534728 1001 86380 86390 1
534820 99534820 1001 86380 86390 1
534797 99534797 1001 86380 86390 1
535313 99535313 1001 86380 86390 1
535499 99535499 1001 86380 86390 1
534902 99534902 1001 86380 86390 1
535636 99535636 1001 86380 86390 1
536302 99536302 1001 86380 86390 1
535939 99535939 1001 86380 86390 1
535969 99535969 1001 86380 86390 1
536100 99536100 1001 86380 86390 1
535750 99535750 1001 86380 86390 1
535842 99535842 1001 86380 86390 1
536378 99536378 1001 86380 86390 1
536395 99536395 1001 86380 86390 1
537008 99537008 1001 86380 86390 1
536853 99536853 1001 86380 86390 1
536781 99536781 1001 86380 86390 1
536811 99536811 1001 86380 86390 1
536641 99536641 1001 86380 86390 1
536644 99536644 1001 86380 86390 1
537334 99537334 1001 86380 86390 1
537322 99537322 1001 86380 86390 1
537366 99537366 1001 86380 86390 1
537946 99537946 1001 86380 86390 1
537741 99537741 1001 86380 86390 1
538063 99538063 1001 86380 86390 1
538163 99538163 1001 86380 86390 1
538577 99538577 1001 86380 86390 1
538565 99538565 1001 86380 86390 1
538324 99538324 1001 86380 86390 1
538337 99538337 1001 86380 86390 1
538249 99538249 1001 86380 86390 1
538365 99538365 1001 86380 86390 1
539505 99539505 1001 86380 86390 1
539508 99539508 1001 86380 86390 1
539386 99539386 1001 86380 86390 1
539243 99539243 1001 86380 86390 1
539262 99539262 1001 86380 86390 1
539344 99539344 1001 86380 86390 1
539178 99539178 1001 86380 86390 1
539755 99539755 1001 86380 86390 1
539763 99539763 1001 86380 86390 1
539958 99539958 1001 86380 86390 1
540052 99540052 1001 86380 86390 1
540480 99540480 1001 86380 86390 1
541066 99541066 1001 86380 86390 1
541003 99541003 1001 86380 86390 1
541086 99541086 1001 86380 86390 1
541936 99541936 1001 86380 86390 1
541577 99541577 1001 86380 86390 1
541645 99541645 1001 86380 86390 1
541521 99541521 1001 86380 86390 1
542280 99542280 1001 86380 86390 1
542126 99542126 1001 86380 86390 1
542925 99542925 1001 86380 86390 1
542789 99542789 1001 86380 86390 1
542939 99542939 1001 86380 86390 1
542559 99542559 1001 86380 86390 1
542376 99542376 1001 86380 86390 1
542369 99542369 1001 86380 86390 1
543033 99543033 1001 86380 86390 1
543087 99543087 1001 86380 86390 1
543053 99543053 1001 86380 86390 1
543765 99543765 1001 86380 86390 1
543460 99543460 1001 86380 86390 1
543198 99543198 1001 86380 86390 1
543866 99543866 1001 86380 86390 1
544498 99544498 1001 86380 86390 1
544262 99544262 1001 86380 86390 1
544023 99544023 1001 86380 86390 1
544114 99544114 1001 86380 86390 1
544050 99544050 1001 86380 86390 1
544618 99544618 1001 86380 86390 1
505594 1067 1001 36000 36300 1
400213 99400213 1001 86380 86390 1
400633 99400633 1001 86380 86390 1
400840 99400840 1001 86380 86390 1
401022 99401022 1001 86380 86390 1
401382 99401382 1001 86380 86390 1
401859 99401859 1001 86380 86390 1
402463 99402463 1001 86380 86390 1
402566 99402566 1001 86380 86390 1
402546 99402546 1001 86380 86390 1
402587 99402587 1001 86380 86390 1
402592 99402592 1001 86380 86390 1
402837 99402837 1001 86380 86390 1
403239 99403239 1001 86380 86390 1
404419 99404419 1001 86380 86390 1
404861 99404861 1001 86380 86390 1
405403 99405403 1001 86380 86390 1
405518 99405518 1001 86380 86390 1
405693 99405693 1001 86380 86390 1
405928 99405928 1001 86380 86390 1
406126 99406126 1001 86380 86390 1
406952 99406952 1001 86380 86390 1
407079 99407079 1001 86380 86390 1
407497 99407497 1001 86380 86390 1
407671 99407671 1001 86380 86390 1
407718 99407718 1001 86380 86390 1
408094 99408094 1001 86380 86390 1
408042 99408042 1001 86380 86390 1
408119 99408119 1001 86380 86390 1
408159 99408159 1001 86380 86390 1
408287 99408287 1001 86380 86390 1
408857 99408857 1001 86380 86390 1
409100 99409100 1001 86380 86390 1
410057 99410057 1001 86380 86390 1
410058 99410058 1001 86380 86390 1
410199 99410199 1001 86380 86390 1
410475 99410475 1001 86380 86390 1
410514 99410514 1001 86380 86390 1
410722 99410722 1001 86380 86390 1
410746 99410746 1001 86380 86390 1
410892 99410892 1001 86380 86390 1
411740 99411740 1001 86380 86390 1
412154 99412154 1001 86380 86390 1
412262 99412262 1001 86380 86390 1
412472 99412472 1001 86380 86390 1
413321 99413321 1001 86380 86390 1
413366 99413366 1001 86380 86390 1
413272 99413272 1001 86380 86390 1
412679 99412679 1001 86380 86390 1
414113 99414113 1001 86380 86390 1
413957 99413957 1001 86380 86390 1
414106 99414106 1001 86380 86390 1
414950 99414950 1001 86380 86390 1
414519 99414519 1001 86380 86390 1
414529 99414529 1001 86380 86390 1
414251 99414251 1001 86380 86390 1
414168 99414168 1001 86380 86390 1
414213 99414213 1001 86380 86390 1
415622 99415622 1001 86380 86390 1
415545 99415545 1001 86380 86390 1
416639 99416639 1001 86380 86390 1
416757 99416757 1001 86380 86390 1
416758 99416758 1001 86380 86390 1
416986 99416986 1001 86380 86390 1
416438 99416438 1001 86380 86390 1
416218 99416218 1001 86380 86390 1
416301 99416301 1001 86380 86390 1
416361 99416361 1001 86380 86390 1
416395 99416395 1001 86380 86390 1
416137 99416137 1001 86380 86390 1
416055 99416055 1001 86380 86390 1
417259 99417259 1001 86380 86390 1
418722 99418722 1001 86380 86390 1
418206 99418206 1001 86380 86390 1
417770 99417770 1001 86380 86390 1
419886 99419886 1001 86380 86390 1
419643 99419643 1001 86380 86390 1
419753 99419753 1001 86380 86390 1
419347 99419347 1001 86380 86390 1
419382 99419382 1001 86380 86390 1
419474 99419474 1001 86380 86390 1
419414 99419414 1001 86380 86390 1
420510 99420510 1001 86380 86390 1
420719 99420719 1001 86380 86390 1
420576 99420576 1001 86380 86390 1
420665 99420665 1001 86380 86390 1
420642 99420642 1001 86380 86390 1
421848 99421848 1001 86380 86390 1
422082 99422082 1001 86380 86390 1
421487 99421487 1001 86380 86390 1
421285 99421285 1001 86380 86390 1
421016 99421016 1001 86380 86390 1
422234 99422234 1001 86380 86390 1
423624 99423624 1001 86380 86390 1
423207 99423207 1001 86380 86390 1
422828 99422828 1001 86380 86390 1
422834 99422834 1001 86380 86390 1
423764 99423764 1001 86380 86390 1
424914 99424914 1001 86380 86390 1
424369 99424369 1001 86380 86390 1
424253 99424253 1001 86380 86390 1
425829 99425829 1001 86380 86390 1
427049 99427049 1001 86380 86390 1
426699 99426699 1001 86380 86390 1
426703 99426703 1001 86380 86390 1
426756 99426756 1001 86380 86390 1
426644 99426644 1001 86380 86390 1
426670 99426670 1001 86380 86390 1
426681 99426681 1001 86380 86390 1
427212 99427212 1001 86380 86390 1
427220 99427220 1001 86380 86390 1
428506 99428506 1001 86380 86390 1
429095 99429095 1001 86380 86390 1
428941 99428941 1001 86380 86390 1
428920 99428920 1001 86380 86390 1
429035 99429035 1001 86380 86390 1
429645 99429645 1001 86380 86390 1
429871 99429871 1001 86380 86390 1
429925 99429925 1001 86380 86390 1
429411 99429411 1001 86380 86390 1
429401 99429401 1001 86380 86390 1
432041 99432041 1001 86380 86390 1
432143 99432143 1001 86380 86390 1
431649 99431649 1001 86380 86390 1
432103 99432103 1001 86380 86390 1
433146 99433146 1001 86380 86390 1
433208 99433208 1001 86380 86390 1
432763 99432763 1001 86380 86390 1
435248 99435248 1001 86380 86390 1
435020 99435020 1001 86380 86390 1
435214 99435214 1001 86380 86390 1
434680 99434680 1001 86380 86390 1
434876 99434876 1001 86380 86390 1
434300 99434300 1001 86380 86390 1
434529 99434529 1001 86380 86390 1
435837 99435837 1001 86380 86390 1
435530 99435530 1001 86380 86390 1
435447 99435447 1001 86380 86390 1
436988 99436988 1001 86380 86390 1
436866 99436866 1001 86380 86390 1
436623 99436623 1001 86380 86390 1
436371 99436371 1001 86380 86390 1
436272 99436272 1001 86380 86390 1
300571 99300571 1001 86380 86390 1
300265 99300265 1001 86380 86390 1
300114 99300114 1001 86380 86390 1
300235 99300235 1001 86380 86390 1
300834 99300834 1001 86380 86390 1
300841 99300841 1001 86380 86390 1
301383 99301383 1001 86380 86390 1
301291 99301291 1001 86380 86390 1
301708 99301708 1001 86380 86390 1
301644 99301644 1001 86380 86390 1
301608 99301608 1001 86380 86390 1
301661 99301661 1001 86380 86390 1
302241 99302241 1001 86380 86390 1
302283 99302283 1001 86380 86390 1
302046 99302046 1001 86380 86390 1
302140 99302140 1001 86380 86390 1
301811 99301811 1001 86380 86390 1
302414 99302414 1001 86380 86390 1
303060 99303060 1001 86380 86390 1
302824 99302824 1001 86380 86390 1
302730 99302730 1001 86380 86390 1
303608 99303608 1001 86380 86390 1
303561 99303561 1001 86380 86390 1
303562 99303562 1001 86380 86390 1
303617 99303617 1001 86380 86390 1
304573 99304573 1001 86380 86390 1
304612 99304612 1001 86380 86390 1
304347 99304347 1001 86380 86390 1
304941 99304941 1001 86380 86390 1
305484 99305484 1001 86380 86390 1
305487 99305487 1001 86380 86390 1
305346 99305346 1001 86380 86390 1
305202 99305202 1001 86380 86390 1
500000 99500000 1001 86380 86390 1
500014 99500014 1001 86380 86390 1
500191 99500191 1001 86380 86390 1
500623 99500623 1001 86380 86390 1
500636 99500636 1001 86380 86390 1
500487 99500487 1001 86380 86390 1
500209 99500209 1001 86380 86390 1
501460 99501460 1001 86380 86390 1
501329 99501329 1001 86380 86390 1
501663 99501663 1001 86380 86390 1
502299 99502299 1001 86380 86390 1
502405 99502405 1001 86380 86390 1
502341 99502341 1001 86380 86390 1
502305 99502305 1001 86380 86390 1
502309 99502309 1001 86380 86390 1
502146 99502146 1001 86380 86390 1
502070 99502070 1001 86380 86390 1
502161 99502161 1001 86380 86390 1
502091 99502091 1001 86380 86390 1
501898 99501898 1001 86380 86390 1
502002 99502002 1001 86380 86390 1
501947 99501947 1001 86380 86390 1
502640 99502640 1001 86380 86390 1
502474 99502474 1001 86380 86390 1
503138 99503138 1001 86380 86390 1
503229 99503229 1001 86380 86390 1
503196 99503196 1001 86380 86390 1
503275 99503275 1001 86380 86390 1
502885 99502885 1001 86380 86390 1
502981 99502981 1001 86380 86390 1
502721 99502721 1001 86380 86390 1
503444 99503444 1001 86380 86390 1
503943 99503943 1001 86380 86390 1
503600 99503600 1001 86380 86390 1
504195 99504195 1001 86380 86390 1
504908 99504908 1001 86380 86390 1
504943 99504943 1001 86380 86390 1
504902 99504902 1001 86380 86390 1
504585 99504585 1001 86380 86390 1
504416 99504416 1001 86380 86390 1
504481 99504481 1001 86380 86390 1
504367 99504367 1001 86380 86390 1
504330 99504330 1001 86380 86390 1
504976 99504976 1001 86380 86390 1
505684 99505684 1001 86380 86390 1
505753 99505753 1001 86380 86390 1
505423 99505423 1001 86380 86390 1
505424 99505424 1001 86380 86390 1
505468 99505468 1001 86380 86390 1
505447 99505447 1001 86380 86390 1
505892 99505892 1001 86380 86390 1
505934 99505934 1001 86380 86390 1
506558 99506558 1001 86380 86390 1
506522 99506522 1001 86380 86390 1
506472 99506472 1001 86380 86390 1
506232 99506232 1001 86380 86390 1
506171 99506171 1001 86380 86390 1
506013 99506013 1001 86380 86390 1
506731 99506731 1001 86380 86390 1
506628 99506628 1001 86380 86390 1
506683 99506683 1001 86380 86390 1
507348 99507348 1001 86380 86390 1
507233 99507233 1001 86380 86390 1
507413 99507413 1001 86380 86390 1
507195 99507195 1001 86380 86390 1
506989 99506989 1001 86380 86390 1
508138 99508138 1001 86380 86390 1
508236 99508236 1001 86380 86390 1
508067 99508067 1001 86380 86390 1
507967 99507967 1001 86380 86390 1
507987 99507987 1001 86380 86390 1
507726 99507726 1001 86380 86390 1
508414 99508414 1001 86380 86390 1
508415 99508415 1001 86380 86390 1
508382 99508382 1001 86380 86390 1
508331 99508331 1001 86380 86390 1
508666 99508666 1001 86380 86390 1
508736 99508736 1001 86380 86390 1
508814 99508814 1001 86380 86390 1
508652 99508652 1001 86380 86390 1
509729 99509729 1001 86380 86390 1
509617 99509617 1001 86380 86390 1
509541 99509541 1001 86380 86390 1
509550 99509550 1001 86380 86390 1
509500 99509500 1001 86380 86390 1
509372 99509372 1001 86380 86390 1
509352 99509352 1001 86380 86390 1
510026 99510026 1001 86380 86390 1
510683 99510683 1001 86380 86390 1
510555 99510555 1001 86380 86390 1
510450 99510450 1001 86380 86390 1
510430 99510430 1001 86380 86390 1
510172 99510172 1001 86380 86390 1
510764 99510764 1001 86380 86390 1
510914 99510914 1001 86380 86390 1
511227 99511227 1001 86380 86390 1
511318 99511318 1001 86380 86390 1
512225 99512225 1001 86380 86390 1
512340 99512340 1001 86380 86390 1
512102 99512102 1001 86380 86390 1
512055 99512055 1001 86380 86390 1
512068 99512068 1001 86380 86390 1
511780 99511780 1001 86380 86390 1
512538 99512538 1001 86380 86390 1
513084 99513084 1001 86380 86390 1
513022 99513022 1001 86380 86390 1
512937 99512937 1001 86380 86390 1
512837 99512837 1001 86380 86390 1
512971 99512971 1001 86380 86390 1
512629 99512629 1001 86380 86390 1
512698 99512698 1001 86380 86390 1
513332 99513332 1001 86380 86390 1
513379 99513379 1001 86380 86390 1
513328 99513328 1001 86380 86390 1
513355 99513355 1001 86380 86390 1
513685 99513685 1001 86380 86390 1
513612 99513612 1001 86380 86390 1
513422 99513422 1001 86380 86390 1
514108 99514108 1001 86380 86390 1
514675 99514675 1001 86380 86390 1
514676 99514676 1001 86380 86390 1
514562 99514562 1001 86380 86390 1
514641 99514641 1001 86380 86390 1
514399 99514399 1001 86380 86390 1
514937 99514937 1001 86380 86390 1
515620 99515620 1001 86380 86390 1
515518 99515518 1001 86380 86390 1
515625 99515625 1001 86380 86390 1
515349 99515349 1001 86380 86390 1
515356 99515356 1001 86380 86390 1
515254 99515254 1001 86380 86390 1
515748 99515748 1001 86380 86390 1
515698 99515698 1001 86380 86390 1
516437 99516437 1001 86380 86390 1
516360 99516360 1001 86380 86390 1
516227 99516227 1001 86380 86390 1
516099 99516099 1001 86380 86390 1
516091 99516091 1001 86380 86390 1
517194 99517194 1001 86380 86390 1
517002 99517002 1001 86380 86390 1
517108 99517108 1001 86380 86390 1
516929 99516929 1001 86380 86390 1
517465 99517465 1001 86380 86390 1
518033 99518033 1001 86380 86390 1
518013 99518013 1001 86380 86390 1
517808 99517808 1001 86380 86390 1
517758 99517758 1001 86380 86390 1
517673 99517673 1001 86380 86390 1
517675 99517675 1001 86380 86390 1
517546 99517546 1001 86380 86390 1
517695 99517695 1001 86380 86390 1
518266 99518266 1001 86380 86390 1
518345 99518345 1001 86380 86390 1
518585 99518585 1001 86380 86390 1
518434 99518434 1001 86380 86390 1
518422 99518422 1001 86380 86390 1
518377 99518377 1001 86380 86390 1
519017 99519017 1001 86380 86390 1
519593 99519593 1001 86380 86390 1
519360 99519360 1001 86380 86390 1
519815 99519815 1001 86380 86390 1
519831 99519831 1001 86380 86390 1
520476 99520476 1001 86380 86390 1
520458 99520458 1001 86380 86390 1
520309 99520309 1001 86380 86390 1
520239 99520239 1001 86380 86390 1
520103 99520103 1001 86380 86390 1
520174 99520174 1001 86380 86390 1
520678 99520678 1001 86380 86390 1
520696 99520696 1001 86380 86390 1
521458 99521458 1001 86380 86390 1
521259 99521259 1001 86380 86390 1
521182 99521182 1001 86380 86390 1
520863 99520863 1001 86380 86390 1
520996 99520996 1001 86380 86390 1
520946 99520946 1001 86380 86390 1
521609 99521609 1001 86380 86390 1
521589 99521589 1001 86380 86390 1
521590 99521590 1001 86380 86390 1
521604 99521604 1001 86380 86390 1
522015 99522015 1001 86380 86390 1
521811 99521811 1001 86380 86390 1
522397 99522397 1001 86380 86390 1
523055 99523055 1001 86380 86390 1
522996 99522996 1001 86380 86390 1
522935 99522935 1001 86380 86390 1
522949 99522949 1001 86380 86390 1
522852 99522852 1001 86380 86390 1
523816 99523816 1001 86380 86390 1
523889 99523889 1001 86380 86390 1
524113 99524113 1001 86380 86390 1
524109 99524109 1001 86380 86390 1
524567 99524567 1001 86380 86390 1
524570 99524570 1001 86380 86390 1
524565 99524565 1001 86380 86390 1
524491 99524491 1001 86380 86390 1
524468 99524468 1001 86380 86390 1
524306 99524306 1001 86380 86390 1
524191 99524191 1001 86380 86390 1
524244 99524244 1001 86380 86390 1
524187 99524187 1001 86380 86390 1
524804 99524804 1001 86380 86390 1
524844 99524844 1001 86380 86390 1
525750 99525750 1001 86380 86390 1
525610 99525610 1001 86380 86390 1
525793 99525793 1001 86380 86390 1
525617 99525617 1001 86380 86390 1
525892 99525892 1001 86380 86390 1
526567 99526567 1001 86380 86390 1
527058 99527058 1001 86380 86390 1
527044 99527044 1001 86380 86390 1
526895 99526895 1001 86380 86390 1
526693 99526693 1001 86380 86390 1
526726 99526726 1001 86380 86390 1
526752 99526752 1001 86380 86390 1
527935 99527935 1001 86380 86390 1
528000 99528000 1001 86380 86390 1
528063 99528063 1001 86380 86390 1
527785 99527785 1001 86380 86390 1
527555 99527555 1001 86380 86390 1
528353 99528353 1001 86380 86390 1
529093 99529093 1001 86380 86390 1
529017 99529017 1001 86380 86390 1
529046 99529046 1001 86380 86390 1
529694 99529694 1001 86380 86390 1
529673 99529673 1001 86380 86390 1
529184 99529184 1001 86380 86390 1
529125 99529125 1001 86380 86390 1
529893 99529893 1001 86380 86390 1
530494 99530494 1001 86380 86390 1
530512 99530512 1001 86380 86390 1
529988 99529988 1001 86380 86390 1
530684 99530684 1001 86380 86390 1
530651 99530651 1001 86380 86390 1
530703 99530703 1001 86380 86390 1
530717 99530717 1001 86380 86390 1
531008 99531008 1001 86380 86390 1
531078 99531078 1001 86380 86390 1
531015 99531015 1001 86380 86390 1
530800 99530800 1001 86380 86390 1
530865 99530865 1001 86380 86390 1
530905 99530905 1001 86380 86390 1
530906 99530906 1001 86380 86390 1
530829 99530829 1001 86380 86390 1
531536 99531536 1001 86380 86390 1
531501 99531501 1001 86380 86390 1
531412 99531412 1001 86380 86390 1
532110 99532110 1001 86380 86390 1
532190 99532190 1001 86380 86390 1
531887 99531887 1001 86380 86390 1
531796 99531796 1001 86380 86390 1
531815 99531815 1001 86380 86390 1
532255 99532255 1001 86380 86390 1
532401 99532401 1001 86380 86390 1
532286 99532286 1001 86380 86390 1
532855 99532855 1001 86380 86390 1
532689 99532689 1001 86380 86390 1
532691 99532691 1001 86380 86390 1
532464 99532464 1001 86380 86390 1
532545 99532545 1001 86380 86390 1
532586 99532586 1001 86380 86390 1
533057 99533057 1001 86380 86390 1
533113 99533113 1001 86380 86390 1
533191 99533191 1001 86380 86390 1
533181 99533181 1001 86380 86390 1
533799 99533799 1001 86380 86390 1
533698 99533698 1001 86380 86390 1
533531 99533531 1001 86380 86390 1
533507 99533507 1001 86380 86390 1
533302 99533302 1001 86380 86390 1
533247 99533247 1001 86380 86390 1
534025 99534025 1001 86380 86390 1
533238 99533238 1001 86380 86390 1
534007 99534007 1001 86380 86390 1
535382 99535382 1001 86380 86390 1
535447 99535447 1001 86380 86390 1
535227 99535227 1001 86380 86390 1
535234 99535234 1001 86380 86390 1
534949 99534949 1001 86380 86390 1
534953 99534953 1001 86380 86390 1
536152 99536152 1001 86380 86390 1
536387 99536387 1001 86380 86390 1
536478 99536478 1001 86380 86390 1
536340 99536340 1001 86380 86390 1
536983 99536983 1001 86380 86390 1
537084 99537084 1001 86380 86390 1
536881 99536881 1001 86380 86390 1
536894 99536894 1001 86380 86390 1
536897 99536897 1001 86380 86390 1
536833 99536833 1001 86380 86390 1
536685 99536685 1001 86380 86390 1
536622 99536622 1001 86380 86390 1
537277 99537277 1001 86380 86390 1
537355 99537355 1001 86380 86390 1
537218 99537218 1001 86380 86390 1
537221 99537221 1001 86380 86390 1
537718 99537718 1001 86380 86390 1
537777 99537777 1001 86380 86390 1
537453 99537453 1001 86380 86390 1
538109 99538109 1001 86380 86390 1
538671 99538671 1001 86380 86390 1
538403 99538403 1001 86380 86390 1
538536 99538536 1001 86380 86390 1
538385 99538385 1001 86380 86390 1
538993 99538993 1001 86380 86390 1
538964 99538964 1001 86380 86390 1
539376 99539376 1001 86380 86390 1
539075 99539075 1001 86380 86390 1
539752 99539752 1001 86380 86390 1
539843 99539843 1001 86380 86390 1
540431 99540431 1001 86380 86390 1
540444 99540444 1001 86380 86390 1
540318 99540318 1001 86380 86390 1
540087 99540087 1001 86380 86390 1
540165 99540165 1001 86380 86390 1
540131 99540131 1001 86380 86390 1
541189 99541189 1001 86380 86390 1
541011 99541011 1001 86380 86390 1
541079 99541079 1001 86380 86390 1
540995 99540995 1001 86380 86390 1
540867 99540867 1001 86380 86390 1
540779 99540779 1001 86380 86390 1
541434 99541434 1001 86380 86390 1
541349 99541349 1001 86380 86390 1
542037 99542037 1001 86380 86390 1
541719 99541719 1001 86380 86390 1
541563 99541563 1001 86380 86390 1
541617 99541617 1001 86380 86390 1
541554 99541554 1001 86380 86390 1
542308 99542308 1001 86380 86390 1
542841 99542841 1001 86380 86390 1
542574 99542574 1001 86380 86390 1
542608 99542608 1001 86380 86390 1
542346 99542346 1001 86380 86390 1
542478 99542478 1001 86380 86390 1
543141 99543141 1001 86380 86390 1
543070 99543070 1001 86380 86390 1
543637 99543637 1001 86380 86390 1
543730 99543730 1001 86380 86390 1
543473 99543473 1001 86380 86390 1
543217 99543217 1001 86380 86390 1
543152 99543152 1001 86380 86390 1
543168 99543168 1001 86380 86390 1
543339 99543339 1001 86380 86390 1
543870 99543870 1001 86380 86390 1
544444 99544444 1001 86380 86390 1
544573 99544573 1001 86380 86390 1
544425 99544425 1001 86380 86390 1
544403 99544403 1001 86380 86390 1
544226 99544226 1001 86380 86390 1
544326 99544326 1001 86380 86390 1
544054 99544054 1001 86380 86390 1
544070 99544070 1001 86380 86390 1
544027 99544027 1001 86380 86390 1
544726 99544726 1001 86380 86390 1
544702 99544702 1001 86380 86390 1
544632 99544632 1001 86380 86390 1
427777 214 1001 42180 42777 1
400522 99400522 1001 86380 86390 1
402034 99402034 1001 86380 86390 1
401986 99401986 1001 86380 86390 1
402491 99402491 1001 86380 86390 1
402653 99402653 1001 86380 86390 1
402705 99402705 1001 86380 86390 1
402717 99402717 1001 86380 86390 1
403593 99403593 1001 86380 86390 1
403559 99403559 1001 86380 86390 1
403538 99403538 1001 86380 86390 1
404376 99404376 1001 86380 86390 1
404644 99404644 1001 86380 86390 1
404970 99404970 1001 86380 86390 1
406364 99406364 1001 86380 86390 1
406884 99406884 1001 86380 86390 1
407012 99407012 1001 86380 86390 1
407274 99407274 1001 86380 86390 1
407501 99407501 1001 86380 86390 1
407612 99407612 1001 86380 86390 1
407741 99407741 1001 86380 86390 1
408059 99408059 1001 86380 86390 1
408231 99408231 1001 86380 86390 1
408598 99408598 1001 86380 86390 1
408621 99408621 1001 86380 86390 1
409058 99409058 1001 86380 86390 1
409817 99409817 1001 86380 86390 1
409840 99409840 1001 86380 86390 1
409954 99409954 1001 86380 86390 1
410126 99410126 1001 86380 86390 1
410997 99410997 1001 86380 86390 1
412450 99412450 1001 86380 86390 1
413453 99413453 1001 86380 86390 1
412914 99412914 1001 86380 86390 1
412616 99412616 1001 86380 86390 1
412758 99412758 1001 86380 86390 1
412772 99412772 1001 86380 86390 1
415305 99415305 1001 86380 86390 1
414782 99414782 1001 86380 86390 1
414206 99414206 1001 86380 86390 1
414133 99414133 1001 86380 86390 1
415455 99415455 1001 86380 86390 1
416850 99416850 1001 86380 86390 1
416317 99416317 1001 86380 86390 1
416555 99416555 1001 86380 86390 1
415780 99415780 1001 86380 86390 1
415895 99415895 1001 86380 86390 1
415769 99415769 1001 86380 86390 1
417238 99417238 1001 86380 86390 1
417038 99417038 1001 86380 86390 1
417584 99417584 1001 86380 86390 1
418700 99418700 1001 86380 86390 1
417671 99417671 1001 86380 86390 1
418895 99418895 1001 86380 86390 1
419537 99419537 1001 86380 86390 1
420613 99420613 1001 86380 86390 1
420471 99420471 1001 86380 86390 1
422048 99422048 1001 86380 86390 1
421476 99421476 1001 86380 86390 1
421355 99421355 1001 86380 86390 1
421281 99421281 1001 86380 86390 1
421579 99421579 1001 86380 86390 1
421658 99421658 1001 86380 86390 1
420900 99420900 1001 86380 86390 1
421083 99421083 1001 86380 86390 1
421116 99421116 1001 86380 86390 1
422235 99422235 1001 86380 86390 1
423336 99423336 1001 86380 86390 1
423413 99423413 1001 86380 86390 1
423625 99423625 1001 86380 86390 1
423227 99423227 1001 86380 86390 1
422590 99422590 1001 86380 86390 1
422742 99422742 1001 86380 86390 1
422650 99422650 1001 86380 86390 1
423924 99423924 1001 86380 86390 1
424084 99424084 1001 86380 86390 1
425187 99425187 1001 86380 86390 1
424707 99424707 1001 86380 86390 1
424744 99424744 1001 86380 86390 1
424839 99424839 1001 86380 86390 1
424412 99424412 1001 86380 86390 1
425533 99425533 1001 86380 86390 1
425750 99425750 1001 86380 86390 1
425615 99425615 1001 86380 86390 1
427063 99427063 1001 86380 86390 1
426910 99426910 1001 86380 86390 1
426473 99426473 1001 86380 86390 1
426623 99426623 1001 86380 86390 1
426399 99426399 1001 86380 86390 1
426660 99426660 1001 86380 86390 1
425906 99425906 1001 86380 86390 1
426213 99426213 1001 86380 86390 1
427161 99427161 1001 86380 86390 1
428632 99428632 1001 86380 86390 1
428695 99428695 1001 86380 86390 1
428048 99428048 1001 86380 86390 1
428197 99428197 1001 86380 86390 1
427920 99427920 1001 86380 86390 1
427554 99427554 1001 86380 86390 1
429065 99429065 1001 86380 86390 1
429571 99429571 1001 86380 86390 1
429721 99429721 1001 86380 86390 1
431607 99431607 1001 86380 86390 1
431422 99431422 1001 86380 86390 1
431520 99431520 1001 86380 86390 1
431246 99431246 1001 86380 86390 1
432128 99432128 1001 86380 86390 1
433686 99433686 1001 86380 86390 1
433537 99433537 1001 86380 86390 1
433457 99433457 1001 86380 86390 1
433483 99433483 1001 86380 86390 1
432939 99432939 1001 86380 86390 1
434051 99434051 1001 86380 86390 1
433995 99433995 1001 86380 86390 1
435205 99435205 1001 86380 86390 1
434871 99434871 1001 86380 86390 1
434647 99434647 1001 86380 86390 1
434989 99434989 1001 86380 86390 1
435826 99435826 1001 86380 86390 1
437151 99437151 1001 86380 86390 1
436890 99436890 1001 86380 86390 1
436671 99436671 1001 86380 86390 1
436370 99436370 1001 86380 86390 1
436169 99436169 1001 86380 86390 1
436240 99436240 1001 86380 86390 1
436173 99436173 1001 86380 86390 1
436226 99436226 1001 86380 86390 1
300101 99300101 1001 86380 86390 1
300557 99300557 1001 86380 86390 1
300547 99300547 1001 86380 86390 1
300420 99300420 1001 86380 86390 1
300461 99300461 1001 86380 86390 1
300402 99300402 1001 86380 86390 1
300256 99300256 1001 86380 86390 1
300288 99300288 1001 86380 86390 1
300921 99300921 1001 86380 86390 1
301527 99301527 1001 86380 86390 1
301477 99301477 1001 86380 86390 1
301342 99301342 1001 86380 86390 1
301748 99301748 1001 86380 86390 1
302094 99302094 1001 86380 86390 1
302431 99302431 1001 86380 86390 1
302512 99302512 1001 86380 86390 1
303053 99303053 1001 86380 86390 1
303160 99303160 1001 86380 86390 1
302836 99302836 1001 86380 86390 1
302704 99302704 1001 86380 86390 1
303319 99303319 1001 86380 86390 1
304001 99304001 1001 86380 86390 1
303912 99303912 1001 86380 86390 1
303758 99303758 1001 86380 86390 1
303490 99303490 1001 86380 86390 1
304047 99304047 1001 86380 86390 1
304665 99304665 1001 86380 86390 1
304587 99304587 1001 86380 86390 1
304438 99304438 1001 86380 86390 1
305632 99305632 1001 86380 86390 1
305542 99305542 1001 86380 86390 1
305408 99305408 1001 86380 86390 1
305230 99305230 1001 86380 86390 1
500119 99500119 1001 86380 86390 1
500517 99500517 1001 86380 86390 1
500559 99500559 1001 86380 86390 1
500438 99500438 1001 86380 86390 1
501499 99501499 1001 86380 86390 1
501557 99501557 1001 86380 86390 1
501316 99501316 1001 86380 86390 1
501161 99501161 1001 86380 86390 1
501192 99501192 1001 86380 86390 1
501067 99501067 1001 86380 86390 1
501134 99501134 1001 86380 86390 1
501729 99501729 1001 86380 86390 1
501759 99501759 1001 86380 86390 1
501791 99501791 1001 86380 86390 1
502293 99502293 1001 86380 86390 1
502149 99502149 1001 86380 86390 1
501904 99501904 1001 86380 86390 1
502553 99502553 1001 86380 86390 1
502558 99502558 1001 86380 86390 1
502611 99502611 1001 86380 86390 1
503228 99503228 1001 86380 86390 1
503051 99503051 1001 86380 86390 1
502685 99502685 1001 86380 86390 1
503485 99503485 1001 86380 86390 1
503410 99503410 1001 86380 86390 1
503311 99503311 1001 86380 86390 1
503933 99503933 1001 86380 86390 1
503973 99503973 1001 86380 86390 1
503777 99503777 1001 86380 86390 1
504271 99504271 1001 86380 86390 1
504885 99504885 1001 86380 86390 1
504813 99504813 1001 86380 86390 1
504504 99504504 1001 86380 86390 1
504383 99504383 1001 86380 86390 1
504360 99504360 1001 86380 86390 1
504516 99504516 1001 86380 86390 1
505074 99505074 1001 86380 86390 1
505143 99505143 1001 86380 86390 1
505569 99505569 1001 86380 86390 1
505905 99505905 1001 86380 86390 1
505870 99505870 1001 86380 86390 1
506453 99506453 1001 86380 86390 1
505979 99505979 1001 86380 86390 1
506700 99506700 1001 86380 86390 1
506768 99506768 1001 86380 86390 1
506757 99506757 1001 86380 86390 1
506759 99506759 1001 86380 86390 1
507260 99507260 1001 86380 86390 1
507263 99507263 1001 86380 86390 1
507416 99507416 1001 86380 86390 1
507076 99507076 1001 86380 86390 1
507096 99507096 1001 86380 86390 1
506936 99506936 1001 86380 86390 1
508155 99508155 1001 86380 86390 1
507953 99507953 1001 86380 86390 1
507880 99507880 1001 86380 86390 1
507701 99507701 1001 86380 86390 1
508311 99508311 1001 86380 86390 1
508355 99508355 1001 86380 86390 1
508410 99508410 1001 86380 86390 1
508974 99508974 1001 86380 86390 1
508914 99508914 1001 86380 86390 1
508880 99508880 1001 86380 86390 1
508983 99508983 1001 86380 86390 1
508779 99508779 1001 86380 86390 1
508498 99508498 1001 86380 86390 1
509091 99509091 1001 86380 86390 1
509828 99509828 1001 86380 86390 1
509878 99509878 1001 86380 86390 1
509542 99509542 1001 86380 86390 1
509653 99509653 1001 86380 86390 1
509384 99509384 1001 86380 86390 1
509424 99509424 1001 86380 86390 1
509963 99509963 1001 86380 86390 1
510060 99510060 1001 86380 86390 1
510677 99510677 1001 86380 86390 1
510667 99510667 1001 86380 86390 1
510671 99510671 1001 86380 86390 1
510686 99510686 1001 86380 86390 1
510275 99510275 1001 86380 86390 1
510149 99510149 1001 86380 86390 1
510305 99510305 1001 86380 86390 1
511515 99511515 1001 86380 86390 1
511429 99511429 1001 86380 86390 1
511257 99511257 1001 86380 86390 1
511140 99511140 1001 86380 86390 1
511138 99511138 1001 86380 86390 1
511745 99511745 1001 86380 86390 1
511631 99511631 1001 86380 86390 1
512277 99512277 1001 86380 86390 1
512146 99512146 1001 86380 86390 1
511819 99511819 1001 86380 86390 1
512584 99512584 1001 86380 86390 1
512497 99512497 1001 86380 86390 1
512856 99512856 1001 86380 86390 1
512712 99512712 1001 86380 86390 1
513335 99513335 1001 86380 86390 1
513252 99513252 1001 86380 86390 1
513857 99513857 1001 86380 86390 1
513876 99513876 1001 86380 86390 1
513709 99513709 1001 86380 86390 1
513660 99513660 1001 86380 86390 1
513758 99513758 1001 86380 86390 1
513571 99513571 1001 86380 86390 1
513574 99513574 1001 86380 86390 1
514042 99514042 1001 86380 86390 1
514149 99514149 1001 86380 86390 1
514815 99514815 1001 86380 86390 1
514751 99514751 1001 86380 86390 1
514851 99514851 1001 86380 86390 1
514457 99514457 1001 86380 86390 1
514529 99514529 1001 86380 86390 1
514452 99514452 1001 86380 86390 1
514651 99514651 1001 86380 86390 1
515003 99515003 1001 86380 86390 1
515192 99515192 1001 86380 86390 1
515810 99515810 1001 86380 86390 1
516458 99516458 1001 86380 86390 1
516137 99516137 1001 86380 86390 1
516169 99516169 1001 86380 86390 1
516105 99516105 1001 86380 86390 1
515999 99515999 1001 86380 86390 1
516599 99516599 1001 86380 86390 1
516698 99516698 1001 86380 86390 1
517154 99517154 1001 86380 86390 1
516993 99516993 1001 86380 86390 1
516969 99516969 1001 86380 86390 1
517077 99517077 1001 86380 86390 1
516832 99516832 1001 86380 86390 1
516826 99516826 1001 86380 86390 1
517347 99517347 1001 86380 86390 1
517481 99517481 1001 86380 86390 1
517434 99517434 1001 86380 86390 1
518025 99518025 1001 86380 86390 1
517805 99517805 1001 86380 86390 1
517558 99517558 1001 86380 86390 1
517682 99517682 1001 86380 86390 1
518353 99518353 1001 86380 86390 1
518344 99518344 1001 86380 86390 1
518285 99518285 1001 86380 86390 1
518221 99518221 1001 86380 86390 1
518801 99518801 1001 86380 86390 1
518947 99518947 1001 86380 86390 1
518986 99518986 1001 86380 86390 1
518616 99518616 1001 86380 86390 1
518698 99518698 1001 86380 86390 1
518752 99518752 1001 86380 86390 1
518499 99518499 1001 86380 86390 1
518566 99518566 1001 86380 86390 1
519103 99519103 1001 86380 86390 1
519134 99519134 1001 86380 86390 1
519748 99519748 1001 86380 86390 1
519774 99519774 1001 86380 86390 1
519736 99519736 1001 86380 86390 1
519376 99519376 1001 86380 86390 1
519218 99519218 1001 86380 86390 1
519915 99519915 1001 86380 86390 1
519987 99519987 1001 86380 86390 1
520490 99520490 1001 86380 86390 1
520335 99520335 1001 86380 86390 1
520342 99520342 1001 86380 86390 1
520171 99520171 1001 86380 86390 1
520186 99520186 1001 86380 86390 1
520835 99520835 1001 86380 86390 1
521318 99521318 1001 86380 86390 1
521361 99521361 1001 86380 86390 1
521254 99521254 1001 86380 86390 1
521091 99521091 1001 86380 86390 1
521220 99521220 1001 86380 86390 1
520988 99520988 1001 86380 86390 1
520913 99520913 1001 86380 86390 1
521035 99521035 1001 86380 86390 1
521660 99521660 1001 86380 86390 1
521479 99521479 1001 86380 86390 1
521670 99521670 1001 86380 86390 1
521941 99521941 1001 86380 86390 1
521732 99521732 1001 86380 86390 1
522309 99522309 1001 86380 86390 1
522365 99522365 1001 86380 86390 1
522300 99522300 1001 86380 86390 1
522810 99522810 1001 86380 86390 1
522499 99522499 1001 86380 86390 1
522660 99522660 1001 86380 86390 1
523201 99523201 1001 86380 86390 1
523868 99523868 1001 86380 86390 1
523857 99523857 1001 86380 86390 1
523809 99523809 1001 86380 86390 1
523481 99523481 1001 86380 86390 1
523348 99523348 1001 86380 86390 1
524044 99524044 1001 86380 86390 1
524675 99524675 1001 86380 86390 1
524676 99524676 1001 86380 86390 1
524730 99524730 1001 86380 86390 1
524452 99524452 1001 86380 86390 1
524535 99524535 1001 86380 86390 1
524523 99524523 1001 86380 86390 1
524333 99524333 1001 86380 86390 1
524234 99524234 1001 86380 86390 1
524834 99524834 1001 86380 86390 1
524925 99524925 1001 86380 86390 1
525330 99525330 1001 86380 86390 1
525131 99525131 1001 86380 86390 1
525110 99525110 1001 86380 86390 1
526338 99526338 1001 86380 86390 1
525910 99525910 1001 86380 86390 1
527121 99527121 1001 86380 86390 1
527057 99527057 1001 86380 86390 1
527070 99527070 1001 86380 86390 1
526955 99526955 1001 86380 86390 1
526959 99526959 1001 86380 86390 1
526707 99526707 1001 86380 86390 1
526804 99526804 1001 86380 86390 1
526728 99526728 1001 86380 86390 1
527272 99527272 1001 86380 86390 1
527425 99527425 1001 86380 86390 1
527257 99527257 1001 86380 86390 1
528051 99528051 1001 86380 86390 1
527712 99527712 1001 86380 86390 1
527584 99527584 1001 86380 86390 1
527542 99527542 1001 86380 86390 1
527647 99527647 1001 86380 86390 1
528277 99528277 1001 86380 86390 1
528162 99528162 1001 86380 86390 1
528084 99528084 1001 86380 86390 1
528774 99528774 1001 86380 86390 1
528576 99528576 1001 86380 86390 1
528577 99528577 1001 86380 86390 1
528474 99528474 1001 86380 86390 1
528906 99528906 1001 86380 86390 1
529635 99529635 1001 86380 86390 1
529407 99529407 1001 86380 86390 1
529369 99529369 1001 86380 86390 1
529141 99529141 1001 86380 86390 1
529882 99529882 1001 86380 86390 1
529898 99529898 1001 86380 86390 1
530485 99530485 1001 86380 86390 1
530423 99530423 1001 86380 86390 1
530260 99530260 1001 86380 86390 1
530108 99530108 1001 86380 86390 1
530697 99530697 1001 86380 86390 1
530620 99530620 1001 86380 86390 1
530750 99530750 1001 86380 86390 1
530738 99530738 1001 86380 86390 1
531351 99531351 1001 86380 86390 1
531296 99531296 1001 86380 86390 1
531284 99531284 1001 86380 86390 1
531314 99531314 1001 86380 86390 1
531112 99531112 1001 86380 86390 1
530916 99530916 1001 86380 86390 1
530925 99530925 1001 86380 86390 1
530771 99530771 1001 86380 86390 1
531467 99531467 1001 86380 86390 1
531506 99531506 1001 86380 86390 1
531585 99531585 1001 86380 86390 1
531424 99531424 1001 86380 86390 1
531567 99531567 1001 86380 86390 1
532202 99532202 1001 86380 86390 1
531817 99531817 1001 86380 86390 1
532318 99532318 1001 86380 86390 1
532918 99532918 1001 86380 86390 1
532843 99532843 1001 86380 86390 1
532993 99532993 1001 86380 86390 1
532710 99532710 1001 86380 86390 1
532659 99532659 1001 86380 86390 1
532749 99532749 1001 86380 86390 1
532648 99532648 1001 86380 86390 1
532566 99532566 1001 86380 86390 1
533227 99533227 1001 86380 86390 1
533730 99533730 1001 86380 86390 1
533773 99533773 1001 86380 86390 1
533541 99533541 1001 86380 86390 1
533651 99533651 1001 86380 86390 1
533308 99533308 1001 86380 86390 1
533364 99533364 1001 86380 86390 1
533403 99533403 1001 86380 86390 1
533992 99533992 1001 86380 86390 1
534594 99534594 1001 86380 86390 1
534536 99534536 1001 86380 86390 1
534578 99534578 1001 86380 86390 1
534643 99534643 1001 86380 86390 1
534275 99534275 1001 86380 86390 1
534419 99534419 1001 86380 86390 1
534265 99534265 1001 86380 86390 1
534176 99534176 1001 86380 86390 1
534177 99534177 1001 86380 86390 1
535334 99535334 1001 86380 86390 1
535021 99535021 1001 86380 86390 1
535009 99535009 1001 86380 86390 1
535040 99535040 1001 86380 86390 1
534992 99534992 1001 86380 86390 1
535083 99535083 1001 86380 86390 1
536190 99536190 1001 86380 86390 1
535937 99535937 1001 86380 86390 1
535731 99535731 1001 86380 86390 1
535901 99535901 1001 86380 86390 1
535891 99535891 1001 86380 86390 1
536463 99536463 1001 86380 86390 1
536367 99536367 1001 86380 86390 1
536406 99536406 1001 86380 86390 1
536420 99536420 1001 86380 86390 1
537102 99537102 1001 86380 86390 1
537160 99537160 1001 86380 86390 1
537033 99537033 1001 86380 86390 1
536801 99536801 1001 86380 86390 1
536792 99536792 1001 86380 86390 1
536757 99536757 1001 86380 86390 1
536577 99536577 1001 86380 86390 1
536695 99536695 1001 86380 86390 1
537186 99537186 1001 86380 86390 1
537363 99537363 1001 86380 86390 1
537801 99537801 1001 86380 86390 1
537976 99537976 1001 86380 86390 1
537859 99537859 1001 86380 86390 1
537420 99537420 1001 86380 86390 1
538150 99538150 1001 86380 86390 1
538548 99538548 1001 86380 86390 1
538530 99538530 1001 86380 86390 1
538968 99538968 1001 86380 86390 1
538832 99538832 1001 86380 86390 1
538862 99538862 1001 86380 86390 1
539512 99539512 1001 86380 86390 1
539477 99539477 1001 86380 86390 1
539618 99539618 1001 86380 86390 1
539623 99539623 1001 86380 86390 1
539241 99539241 1001 86380 86390 1
539052 99539052 1001 86380 86390 1
539131 99539131 1001 86380 86390 1
539040 99539040 1001 86380 86390 1
539664 99539664 1001 86380 86390 1
539677 99539677 1001 86380 86390 1
539721 99539721 1001 86380 86390 1
539657 99539657 1001 86380 86390 1
540436 99540436 1001 86380 86390 1
540442 99540442 1001 86380 86390 1
540199 99540199 1001 86380 86390 1
540202 99540202 1001 86380 86390 1
540104 99540104 1001 86380 86390 1
540573 99540573 1001 86380 86390 1
540726 99540726 1001 86380 86390 1
540836 99540836 1001 86380 86390 1
540760 99540760 1001 86380 86390 1
541382 99541382 1001 86380 86390 1
541490 99541490 1001 86380 86390 1
541753 99541753 1001 86380 86390 1
541780 99541780 1001 86380 86390 1
541819 99541819 1001 86380 86390 1
541662 99541662 1001 86380 86390 1
541707 99541707 1001 86380 86390 1
542283 99542283 1001 86380 86390 1
542913 99542913 1001 86380 86390 1
542743 99542743 1001 86380 86390 1
542603 99542603 1001 86380 86390 1
542568 99542568 1001 86380 86390 1
542511 99542511 1001 86380 86390 1
542325 99542325 1001 86380 86390 1
543144 99543144 1001 86380 86390 1
543676 99543676 1001 86380 86390 1
543408 99543408 1001 86380 86390 1
543249 99543249 1001 86380 86390 1
543821 99543821 1001 86380 86390 1
505604 694 1001 36311 36610 1
400055 99400055 1001 86380 86390 1
400292 99400292 1001 86380 86390 1
400538 99400538 1001 86380 86390 1
400842 99400842 1001 86380 86390 1
400975 99400975 1001 86380 86390 1
401154 99401154 1001 86380 86390 1
401054 99401054 1001 86380 86390 1
401285 99401285 1001 86380 86390 1
401324 99401324 1001 86380 86390 1
402619 99402619 1001 86380 86390 1
402764 99402764 1001 86380 86390 1
403060 99403060 1001 86380 86390 1
403171 99403171 1001 86380 86390 1
403327 99403327 1001 86380 86390 1
403482 99403482 1001 86380 86390 1
403335 99403335 1001 86380 86390 1
404135 99404135 1001 86380 86390 1
404238 99404238 1001 86380 86390 1
404266 99404266 1001 86380 86390 1
405204 99405204 1001 86380 86390 1
405378 99405378 1001 86380 86390 1
405402 99405402 1001 86380 86390 1
405728 99405728 1001 86380 86390 1
406071 99406071 1001 86380 86390 1
406274 99406274 1001 86380 86390 1
406837 99406837 1001 86380 86390 1
407039 99407039 1001 86380 86390 1
407817 99407817 1001 86380 86390 1
407967 99407967 1001 86380 86390 1
407911 99407911 1001 86380 86390 1
408079 99408079 1001 86380 86390 1
408148 99408148 1001 86380 86390 1
409095 99409095 1001 86380 86390 1
409242 99409242 1001 86380 86390 1
409437 99409437 1001 86380 86390 1
409635 99409635 1001 86380 86390 1
409683 99409683 1001 86380 86390 1
409924 99409924 1001 86380 86390 1
410365 99410365 1001 86380 86390 1
410448 99410448 1001 86380 86390 1
410800 99410800 1001 86380 86390 1
410734 99410734 1001 86380 86390 1
411222 99411222 1001 86380 86390 1
411137 99411137 1001 86380 86390 1
411320 99411320 1001 86380 86390 1
411364 99411364 1001 86380 86390 1
411407 99411407 1001 86380 86390 1
411456 99411456 1001 86380 86390 1
411809 99411809 1001 86380 86390 1
412236 99412236 1001 86380 86390 1
413525 99413525 1001 86380 86390 1
412992 99412992 1001 86380 86390 1
413236 99413236 1001 86380 86390 1
412798 99412798 1001 86380 86390 1
412782 99412782 1001 86380 86390 1
415007 99415007 1001 86380 86390 1
415017 99415017 1001 86380 86390 1
415087 99415087 1001 86380 86390 1
415074 99415074 1001 86380 86390 1
414678 99414678 1001 86380 86390 1
414778 99414778 1001 86380 86390 1
414919 99414919 1001 86380 86390 1
414170 99414170 1001 86380 86390 1
414389 99414389 1001 86380 86390 1
416689 99416689 1001 86380 86390 1
416339 99416339 1001 86380 86390 1
416545 99416545 1001 86380 86390 1
415937 99415937 1001 86380 86390 1
415842 99415842 1001 86380 86390 1
418542 99418542 1001 86380 86390 1
418229 99418229 1001 86380 86390 1
418940 99418940 1001 86380 86390 1
419199 99419199 1001 86380 86390 1
418806 99418806 1001 86380 86390 1
419186 99419186 1001 86380 86390 1
419912 99419912 1001 86380 86390 1
419268 99419268 1001 86380 86390 1
421486 99421486 1001 86380 86390 1
421178 99421178 1001 86380 86390 1
421092 99421092 1001 86380 86390 1
423398 99423398 1001 86380 86390 1
423723 99423723 1001 86380 86390 1
423499 99423499 1001 86380 86390 1
423650 99423650 1001 86380 86390 1
423216 99423216 1001 86380 86390 1
423219 99423219 1001 86380 86390 1
423199 99423199 1001 86380 86390 1
423121 99423121 1001 86380 86390 1
422561 99422561 1001 86380 86390 1
424123 99424123 1001 86380 86390 1
423780 99423780 1001 86380 86390 1
424783 99424783 1001 86380 86390 1
424680 99424680 1001 86380 86390 1
424771 99424771 1001 86380 86390 1
424661 99424661 1001 86380 86390 1
424301 99424301 1001 86380 86390 1
425421 99425421 1001 86380 86390 1
427061 99427061 1001 86380 86390 1
426856 99426856 1001 86380 86390 1
426439 99426439 1001 86380 86390 1
426506 99426506 1001 86380 86390 1
427127 99427127 1001 86380 86390 1
428500 99428500 1001 86380 86390 1
428173 99428173 1001 86380 86390 1
427985 99427985 1001 86380 86390 1
427793 99427793 1001 86380 86390 1
428907 99428907 1001 86380 86390 1
428885 99428885 1001 86380 86390 1
429941 99429941 1001 86380 86390 1
429675 99429675 1001 86380 86390 1
430404 99430404 1001 86380 86390 1
431429 99431429 1001 86380 86390 1
431386 99431386 1001 86380 86390 1
431550 99431550 1001 86380 86390 1
431073 99431073 1001 86380 86390 1
431088 99431088 1001 86380 86390 1
432226 99432226 1001 86380 86390 1
432327 99432327 1001 86380 86390 1
433521 99433521 1001 86380 86390 1
433692 99433692 1001 86380 86390 1
433383 99433383 1001 86380 86390 1
433576 99433576 1001 86380 86390 1
433515 99433515 1001 86380 86390 1
433235 99433235 1001 86380 86390 1
432920 99432920 1001 86380 86390 1
433945 99433945 1001 86380 86390 1
433865 99433865 1001 86380 86390 1
435109 99435109 1001 86380 86390 1
434972 99434972 1001 86380 86390 1
434852 99434852 1001 86380 86390 1
434389 99434389 1001 86380 86390 1
436951 99436951 1001 86380 86390 1
437095 99437095 1001 86380 86390 1
436777 99436777 1001 86380 86390 1
436910 99436910 1001 86380 86390 1
436212 99436212 1001 86380 86390 1
300055 99300055 1001 86380 86390 1
300044 99300044 1001 86380 86390 1
437174 99437174 1001 86380 86390 1
300037 99300037 1001 86380 86390 1
437332 99437332 1001 86380 86390 1
300588 99300588 1001 86380 86390 1
300719 99300719 1001 86380 86390 1
300517 99300517 1001 86380 86390 1
300363 99300363 1001 86380 86390 1
300121 99300121 1001 86380 86390 1
300877 99300877 1001 86380 86390 1
300931 99300931 1001 86380 86390 1
301283 99301283 1001 86380 86390 1
301037 99301037 1001 86380 86390 1
302229 99302229 1001 86380 86390 1
302136 99302136 1001 86380 86390 1
302157 99302157 1001 86380 86390 1
301843 99301843 1001 86380 86390 1
302952 99302952 1001 86380 86390 1
302915 99302915 1001 86380 86390 1
302869 99302869 1001 86380 86390 1
302768 99302768 1001 86380 86390 1
302602 99302602 1001 86380 86390 1
302687 99302687 1001 86380 86390 1
303403 99303403 1001 86380 86390 1
303895 99303895 1001 86380 86390 1
303870 99303870 1001 86380 86390 1
303928 99303928 1001 86380 86390 1
303623 99303623 1001 86380 86390 1
303441 99303441 1001 86380 86390 1
303455 99303455 1001 86380 86390 1
303615 99303615 1001 86380 86390 1
304134 99304134 1001 86380 86390 1
304112 99304112 1001 86380 86390 1
304234 99304234 1001 86380 86390 1
304107 99304107 1001 86380 86390 1
304839 99304839 1001 86380 86390 1
304555 99304555 1001 86380 86390 1
304422 99304422 1001 86380 86390 1
304406 99304406 1001 86380 86390 1
305008 99305008 1001 86380 86390 1
305583 99305583 1001 86380 86390 1
305665 99305665 1001 86380 86390 1
305646 99305646 1001 86380 86390 1
305376 99305376 1001 86380 86390 1
305431 99305431 1001 86380 86390 1
305315 99305315 1001 86380 86390 1
500052 99500052 1001 86380 86390 1
500771 99500771 1001 86380 86390 1
500802 99500802 1001 86380 86390 1
500228 99500228 1001 86380 86390 1
500995 99500995 1001 86380 86390 1
500945 99500945 1001 86380 86390 1
500947 99500947 1001 86380 86390 1
501254 99501254 1001 86380 86390 1
501248 99501248 1001 86380 86390 1
501032 99501032 1001 86380 86390 1
501129 99501129 1001 86380 86390 1
501130 99501130 1001 86380 86390 1
501719 99501719 1001 86380 86390 1
501648 99501648 1001 86380 86390 1
502339 99502339 1001 86380 86390 1
502459 99502459 1001 86380 86390 1
502095 99502095 1001 86380 86390 1
502057 99502057 1001 86380 86390 1
502089 99502089 1001 86380 86390 1
501964 99501964 1001 86380 86390 1
501995 99501995 1001 86380 86390 1
501986 99501986 1001 86380 86390 1
502652 99502652 1001 86380 86390 1
503280 99503280 1001 86380 86390 1
503108 99503108 1001 86380 86390 1
502994 99502994 1001 86380 86390 1
502791 99502791 1001 86380 86390 1
502727 99502727 1001 86380 86390 1
502875 99502875 1001 86380 86390 1
502773 99502773 1001 86380 86390 1
502825 99502825 1001 86380 86390 1
503407 99503407 1001 86380 86390 1
503343 99503343 1001 86380 86390 1
503423 99503423 1001 86380 86390 1
503390 99503390 1001 86380 86390 1
503509 99503509 1001 86380 86390 1
504226 99504226 1001 86380 86390 1
504268 99504268 1001 86380 86390 1
504534 99504534 1001 86380 86390 1
504587 99504587 1001 86380 86390 1
504982 99504982 1001 86380 86390 1
505726 99505726 1001 86380 86390 1
505755 99505755 1001 86380 86390 1
505540 99505540 1001 86380 86390 1
505389 99505389 1001 86380 86390 1
505441 99505441 1001 86380 86390 1
505368 99505368 1001 86380 86390 1
505256 99505256 1001 86380 86390 1
505168 99505168 1001 86380 86390 1
505949 99505949 1001 86380 86390 1
506545 99506545 1001 86380 86390 1
506543 99506543 1001 86380 86390 1
506046 99506046 1001 86380 86390 1
506647 99506647 1001 86380 86390 1
507359 99507359 1001 86380 86390 1
507264 99507264 1001 86380 86390 1
507227 99507227 1001 86380 86390 1
507304 99507304 1001 86380 86390 1
507081 99507081 1001 86380 86390 1
507043 99507043 1001 86380 86390 1
507097 99507097 1001 86380 86390 1
507112 99507112 1001 86380 86390 1
506974 99506974 1001 86380 86390 1
506876 99506876 1001 86380 86390 1
507552 99507552 1001 86380 86390 1
507604 99507604 1001 86380 86390 1
507624 99507624 1001 86380 86390 1
508326 99508326 1001 86380 86390 1
508339 99508339 1001 86380 86390 1
508418 99508418 1001 86380 86390 1
508989 99508989 1001 86380 86390 1
509058 99509058 1001 86380 86390 1
508820 99508820 1001 86380 86390 1
508510 99508510 1001 86380 86390 1
509191 99509191 1001 86380 86390 1
509156 99509156 1001 86380 86390 1
509234 99509234 1001 86380 86390 1
509092 99509092 1001 86380 86390 1
509608 99509608 1001 86380 86390 1
509306 99509306 1001 86380 86390 1
509358 99509358 1001 86380 86390 1
510067 99510067 1001 86380 86390 1
509927 99509927 1001 86380 86390 1
509966 99509966 1001 86380 86390 1
510572 99510572 1001 86380 86390 1
510619 99510619 1001 86380 86390 1
510521 99510521 1001 86380 86390 1
510459 99510459 1001 86380 86390 1
510498 99510498 1001 86380 86390 1
510352 99510352 1001 86380 86390 1
510177 99510177 1001 86380 86390 1
510776 99510776 1001 86380 86390 1
510870 99510870 1001 86380 86390 1
510846 99510846 1001 86380 86390 1
511423 99511423 1001 86380 86390 1
511292 99511292 1001 86380 86390 1
511295 99511295 1001 86380 86390 1
511081 99511081 1001 86380 86390 1
511749 99511749 1001 86380 86390 1
511575 99511575 1001 86380 86390 1
512344 99512344 1001 86380 86390 1
512299 99512299 1001 86380 86390 1
512339 99512339 1001 86380 86390 1
512135 99512135 1001 86380 86390 1
511970 99511970 1001 86380 86390 1
511919 99511919 1001 86380 86390 1
511803 99511803 1001 86380 86390 1
512455 99512455 1001 86380 86390 1
512948 99512948 1001 86380 86390 1
512923 99512923 1001 86380 86390 1
512702 99512702 1001 86380 86390 1
512692 99512692 1001 86380 86390 1
513232 99513232 1001 86380 86390 1
513994 99513994 1001 86380 86390 1
513969 99513969 1001 86380 86390 1
513442 99513442 1001 86380 86390 1
513432 99513432 1001 86380 86390 1
514046 99514046 1001 86380 86390 1
514503 99514503 1001 86380 86390 1
515039 99515039 1001 86380 86390 1
514874 99514874 1001 86380 86390 1
514944 99514944 1001 86380 86390 1
515061 99515061 1001 86380 86390 1
515606 99515606 1001 86380 86390 1
515344 99515344 1001 86380 86390 1
515102 99515102 1001 86380 86390 1
515159 99515159 1001 86380 86390 1
515888 99515888 1001 86380 86390 1
515730 99515730 1001 86380 86390 1
516423 99516423 1001 86380 86390 1
516385 99516385 1001 86380 86390 1
516246 99516246 1001 86380 86390 1
516159 99516159 1001 86380 86390 1
516198 99516198 1001 86380 86390 1
516289 99516289 1001 86380 86390 1
515949 99515949 1001 86380 86390 1
516004 99516004 1001 86380 86390 1
517109 99517109 1001 86380 86390 1
516948 99516948 1001 86380 86390 1
516728 99516728 1001 86380 86390 1
516759 99516759 1001 86380 86390 1
516777 99516777 1001 86380 86390 1
516869 99516869 1001 86380 86390 1
517515 99517515 1001 86380 86390 1
517390 99517390 1001 86380 86390 1
517355 99517355 1001 86380 86390 1
517999 99517999 1001 86380 86390 1
518155 99518155 1001 86380 86390 1
517856 99517856 1001 86380 86390 1
517836 99517836 1001 86380 86390 1
517728 99517728 1001 86380 86390 1
518180 99518180 1001 86380 86390 1
518364 99518364 1001 86380 86390 1
518169 99518169 1001 86380 86390 1
518893 99518893 1001 86380 86390 1
518871 99518871 1001 86380 86390 1
518645 99518645 1001 86380 86390 1
518524 99518524 1001 86380 86390 1
518547 99518547 1001 86380 86390 1
519081 99519081 1001 86380 86390 1
519162 99519162 1001 86380 86390 1
519618 99519618 1001 86380 86390 1
519435 99519435 1001 86380 86390 1
519591 99519591 1001 86380 86390 1
520006 99520006 1001 86380 86390 1
519610 99519610 1001 86380 86390 1
519893 99519893 1001 86380 86390 1
520598 99520598 1001 86380 86390 1
520372 99520372 1001 86380 86390 1
520362 99520362 1001 86380 86390 1
520181 99520181 1001 86380 86390 1
520221 99520221 1001 86380 86390 1
520020 99520020 1001 86380 86390 1
520782 99520782 1001 86380 86390 1
520992 99520992 1001 86380 86390 1
521476 99521476 1001 86380 86390 1
521469 99521469 1001 86380 86390 1
522127 99522127 1001 86380 86390 1
522227 99522227 1001 86380 86390 1
522011 99522011 1001 86380 86390 1
522027 99522027 1001 86380 86390 1
522072 99522072 1001 86380 86390 1
521802 99521802 1001 86380 86390 1
521808 99521808 1001 86380 86390 1
523071 99523071 1001 86380 86390 1
523021 99523021 1001 86380 86390 1
522934 99522934 1001 86380 86390 1
522848 99522848 1001 86380 86390 1
522805 99522805 1001 86380 86390 1
522518 99522518 1001 86380 86390 1
522626 99522626 1001 86380 86390 1
523169 99523169 1001 86380 86390 1
523276 99523276 1001 86380 86390 1
523202 99523202 1001 86380 86390 1
523309 99523309 1001 86380 86390 1
523933 99523933 1001 86380 86390 1
523942 99523942 1001 86380 86390 1
523708 99523708 1001 86380 86390 1
523402 99523402 1001 86380 86390 1
523432 99523432 1001 86380 86390 1
523973 99523973 1001 86380 86390 1
524451 99524451 1001 86380 86390 1
524302 99524302 1001 86380 86390 1
524915 99524915 1001 86380 86390 1
525406 99525406 1001 86380 86390 1
525578 99525578 1001 86380 86390 1
525191 99525191 1001 86380 86390 1
525702 99525702 1001 86380 86390 1
525731 99525731 1001 86380 86390 1
526348 99526348 1001 86380 86390 1
526003 99526003 1001 86380 86390 1
526506 99526506 1001 86380 86390 1
527139 99527139 1001 86380 86390 1
527104 99527104 1001 86380 86390 1
527028 99527028 1001 86380 86390 1
526729 99526729 1001 86380 86390 1
526755 99526755 1001 86380 86390 1
527314 99527314 1001 86380 86390 1
528014 99528014 1001 86380 86390 1
527944 99527944 1001 86380 86390 1
527750 99527750 1001 86380 86390 1
527789 99527789 1001 86380 86390 1
527611 99527611 1001 86380 86390 1
527638 99527638 1001 86380 86390 1
528154 99528154 1001 86380 86390 1
528250 99528250 1001 86380 86390 1
528212 99528212 1001 86380 86390 1
528789 99528789 1001 86380 86390 1
528583 99528583 1001 86380 86390 1
528319 99528319 1001 86380 86390 1
528287 99528287 1001 86380 86390 1
529053 99529053 1001 86380 86390 1
529588 99529588 1001 86380 86390 1
529578 99529578 1001 86380 86390 1
529533 99529533 1001 86380 86390 1
529440 99529440 1001 86380 86390 1
529442 99529442 1001 86380 86390 1
529133 99529133 1001 86380 86390 1
529195 99529195 1001 86380 86390 1
529928 99529928 1001 86380 86390 1
529748 99529748 1001 86380 86390 1
530337 99530337 1001 86380 86390 1
530327 99530327 1001 86380 86390 1
530176 99530176 1001 86380 86390 1
530042 99530042 1001 86380 86390 1
529980 99529980 1001 86380 86390 1
532156 99532156 1001 86380 86390 1
531806 99531806 1001 86380 86390 1
531862 99531862 1001 86380 86390 1
531941 99531941 1001 86380 86390 1
531753 99531753 1001 86380 86390 1
531663 99531663 1001 86380 86390 1
531718 99531718 1001 86380 86390 1
531590 99531590 1001 86380 86390 1
532323 99532323 1001 86380 86390 1
532894 99532894 1001 86380 86390 1
533025 99533025 1001 86380 86390 1
532621 99532621 1001 86380 86390 1
532717 99532717 1001 86380 86390 1
532808 99532808 1001 86380 86390 1
532431 99532431 1001 86380 86390 1
532576 99532576 1001 86380 86390 1
532448 99532448 1001 86380 86390 1
533231 99533231 1001 86380 86390 1
533461 99533461 1001 86380 86390 1
533516 99533516 1001 86380 86390 1
533269 99533269 1001 86380 86390 1
533919 99533919 1001 86380 86390 1
534676 99534676 1001 86380 86390 1
534619 99534619 1001 86380 86390 1
534632 99534632 1001 86380 86390 1
534302 99534302 1001 86380 86390 1
534331 99534331 1001 86380 86390 1
534348 99534348 1001 86380 86390 1
534090 99534090 1001 86380 86390 1
534793 99534793 1001 86380 86390 1
535474 99535474 1001 86380 86390 1
535307 99535307 1001 86380 86390 1
535350 99535350 1001 86380 86390 1
535178 99535178 1001 86380 86390 1
535251 99535251 1001 86380 86390 1
535059 99535059 1001 86380 86390 1
535616 99535616 1001 86380 86390 1
535594 99535594 1001 86380 86390 1
536166 99536166 1001 86380 86390 1
536105 99536105 1001 86380 86390 1
535806 99535806 1001 86380 86390 1
536349 99536349 1001 86380 86390 1
536984 99536984 1001 86380 86390 1
537076 99537076 1001 86380 86390 1
536974 99536974 1001 86380 86390 1
537095 99537095 1001 86380 86390 1
536846 99536846 1001 86380 86390 1
536645 99536645 1001 86380 86390 1
537835 99537835 1001 86380 86390 1
537706 99537706 1001 86380 86390 1
537738 99537738 1001 86380 86390 1
537703 99537703 1001 86380 86390 1
537551 99537551 1001 86380 86390 1
537370 99537370 1001 86380 86390 1
538031 99538031 1001 86380 86390 1
538147 99538147 1001 86380 86390 1
538373 99538373 1001 86380 86390 1
538932 99538932 1001 86380 86390 1
539593 99539593 1001 86380 86390 1
539520 99539520 1001 86380 86390 1
539295 99539295 1001 86380 86390 1
539334 99539334 1001 86380 86390 1
539261 99539261 1001 86380 86390 1
539227 99539227 1001 86380 86390 1
539106 99539106 1001 86380 86390 1
539816 99539816 1001 86380 86390 1
540421 99540421 1001 86380 86390 1
540349 99540349 1001 86380 86390 1
540530 99540530 1001 86380 86390 1
540618 99540618 1001 86380 86390 1
540841 99540841 1001 86380 86390 1
540741 99540741 1001 86380 86390 1
540781 99540781 1001 86380 86390 1
542082 99542082 1001 86380 86390 1
541964 99541964 1001 86380 86390 1
541817 99541817 1001 86380 86390 1
541833 99541833 1001 86380 86390 1
541861 99541861 1001 86380 86390 1
541576 99541576 1001 86380 86390 1
542903 99542903 1001 86380 86390 1
542645 99542645 1001 86380 86390 1
542519 99542519 1001 86380 86390 1
542430 99542430 1001 86380 86390 1
542472 99542472 1001 86380 86390 1
542335 99542335 1001 86380 86390 1
542969 99542969 1001 86380 86390 1
543298 99543298 1001 86380 86390 1
543301 99543301 1001 86380 86390 1
543250 99543250 1001 86380 86390 1
543914 99543914 1001 86380 86390 1
543819 99543819 1001 86380 86390 1
544487 99544487 1001 86380 86390 1
544575 99544575 1001 86380 86390 1
544583 99544583 1001 86380 86390 1
544734 99544734 1001 86380 86390 1
530735 1010 1001 58691 58990 1
400105 99400105 1001 86380 86390 1
400290 99400290 1001 86380 86390 1
400342 99400342 1001 86380 86390 1
400578 99400578 1001 86380 86390 1
400617 99400617 1001 86380 86390 1
400789 99400789 1001 86380 86390 1
401097 99401097 1001 86380 86390 1
401308 99401308 1001 86380 86390 1
401346 99401346 1001 86380 86390 1
401618 99401618 1001 86380 86390 1
401991 99401991 1001 86380 86390 1
402241 99402241 1001 86380 86390 1
402728 99402728 1001 86380 86390 1
402733 99402733 1001 86380 86390 1
402718 99402718 1001 86380 86390 1
403372 99403372 1001 86380 86390 1
403342 99403342 1001 86380 86390 1
404027 99404027 1001 86380 86390 1
404322 99404322 1001 86380 86390 1
404537 99404537 1001 86380 86390 1
404724 99404724 1001 86380 86390 1
404751 99404751 1001 86380 86390 1
404856 99404856 1001 86380 86390 1
405032 99405032 1001 86380 86390 1
405042 99405042 1001 86380 86390 1
405133 99405133 1001 86380 86390 1
405616 99405616 1001 86380 86390 1
406099 99406099 1001 86380 86390 1
406153 99406153 1001 86380 86390 1
406216 99406216 1001 86380 86390 1
406422 99406422 1001 86380 86390 1
406662 99406662 1001 86380 86390 1
406780 99406780 1001 86380 86390 1
407094 99407094 1001 86380 86390 1
407106 99407106 1001 86380 86390 1
408278 99408278 1001 86380 86390 1
408702 99408702 1001 86380 86390 1
409128 99409128 1001 86380 86390 1
409405 99409405 1001 86380 86390 1
409615 99409615 1001 86380 86390 1
409704 99409704 1001 86380 86390 1
409786 99409786 1001 86380 86390 1
410182 99410182 1001 86380 86390 1
410290 99410290 1001 86380 86390 1
410516 99410516 1001 86380 86390 1
410754 99410754 1001 86380 86390 1
410941 99410941 1001 86380 86390 1
411027 99411027 1001 86380 86390 1
411061 99411061 1001 86380 86390 1
411347 99411347 1001 86380 86390 1
411725 99411725 1001 86380 86390 1
411726 99411726 1001 86380 86390 1
411730 99411730 1001 86380 86390 1
411889 99411889 1001 86380 86390 1
411897 99411897 1001 86380 86390 1
411928 99411928 1001 86380 86390 1
412222 99412222 1001 86380 86390 1
413664 99413664 1001 86380 86390 1
413096 99413096 1001 86380 86390 1
412853 99412853 1001 86380 86390 1
412856 99412856 1001 86380 86390 1
414014 99414014 1001 86380 86390 1
415098 99415098 1001 86380 86390 1
415122 99415122 1001 86380 86390 1
415085 99415085 1001 86380 86390 1
414699 99414699 1001 86380 86390 1
414273 99414273 1001 86380 86390 1
414325 99414325 1001 86380 86390 1
415374 99415374 1001 86380 86390 1
416472 99416472 1001 86380 86390 1
416221 99416221 1001 86380 86390 1
415877 99415877 1001 86380 86390 1
415926 99415926 1001 86380 86390 1
415953 99415953 1001 86380 86390 1
416051 99416051 1001 86380 86390 1
417503 99417503 1001 86380 86390 1
418597 99418597 1001 86380 86390 1
418545 99418545 1001 86380 86390 1
418159 99418159 1001 86380 86390 1
417723 99417723 1001 86380 86390 1
418009 99418009 1001 86380 86390 1
417645 99417645 1001 86380 86390 1
417733 99417733 1001 86380 86390 1
419119 99419119 1001 86380 86390 1
420338 99420338 1001 86380 86390 1
420323 99420323 1001 86380 86390 1
419949 99419949 1001 86380 86390 1
419900 99419900 1001 86380 86390 1
419250 99419250 1001 86380 86390 1
420465 99420465 1001 86380 86390 1
420980 99420980 1001 86380 86390 1
422413 99422413 1001 86380 86390 1
423557 99423557 1001 86380 86390 1
423274 99423274 1001 86380 86390 1
423039 99423039 1001 86380 86390 1
423874 99423874 1001 86380 86390 1
424025 99424025 1001 86380 86390 1
424135 99424135 1001 86380 86390 1
425153 99425153 1001 86380 86390 1
424882 99424882 1001 86380 86390 1
424837 99424837 1001 86380 86390 1
424847 99424847 1001 86380 86390 1
424315 99424315 1001 86380 86390 1
424396 99424396 1001 86380 86390 1
425515 99425515 1001 86380 86390 1
426114 99426114 1001 86380 86390 1
426069 99426069 1001 86380 86390 1
426270 99426270 1001 86380 86390 1
428573 99428573 1001 86380 86390 1
428508 99428508 1001 86380 86390 1
428377 99428377 1001 86380 86390 1
428057 99428057 1001 86380 86390 1
428768 99428768 1001 86380 86390 1
428742 99428742 1001 86380 86390 1
429142 99429142 1001 86380 86390 1
429991 99429991 1001 86380 86390 1
430181 99430181 1001 86380 86390 1
429265 99429265 1001 86380 86390 1
429344 99429344 1001 86380 86390 1
429335 99429335 1001 86380 86390 1
430741 99430741 1001 86380 86390 1
430446 99430446 1001 86380 86390 1
430570 99430570 1001 86380 86390 1
431940 99431940 1001 86380 86390 1
431713 99431713 1001 86380 86390 1
431948 99431948 1001 86380 86390 1
431188 99431188 1001 86380 86390 1
432457 99432457 1001 86380 86390 1
432445 99432445 1001 86380 86390 1
432114 99432114 1001 86380 86390 1
433403 99433403 1001 86380 86390 1
433038 99433038 1001 86380 86390 1
432675 99432675 1001 86380 86390 1
435375 99435375 1001 86380 86390 1
434690 99434690 1001 86380 86390 1
434452 99434452 1001 86380 86390 1
435515 99435515 1001 86380 86390 1
437107 99437107 1001 86380 86390 1
436735 99436735 1001 86380 86390 1
436653 99436653 1001 86380 86390 1
436192 99436192 1001 86380 86390 1
435956 99435956 1001 86380 86390 1
436225 99436225 1001 86380 86390 1
436029 99436029 1001 86380 86390 1
300107 99300107 1001 86380 86390 1
300105 99300105 1001 86380 86390 1
300373 99300373 1001 86380 86390 1
300362 99300362 1001 86380 86390 1
300401 99300401 1001 86380 86390 1
300147 99300147 1001 86380 86390 1
300888 99300888 1001 86380 86390 1
301156 99301156 1001 86380 86390 1
301276 99301276 1001 86380 86390 1
301344 99301344 1001 86380 86390 1
301136 99301136 1001 86380 86390 1
301621 99301621 1001 86380 86390 1
301603 99301603 1001 86380 86390 1
301758 99301758 1001 86380 86390 1
302369 99302369 1001 86380 86390 1
302087 99302087 1001 86380 86390 1
302052 99302052 1001 86380 86390 1
302110 99302110 1001 86380 86390 1
301922 99301922 1001 86380 86390 1
301862 99301862 1001 86380 86390 1
302507 99302507 1001 86380 86390 1
302464 99302464 1001 86380 86390 1
303187 99303187 1001 86380 86390 1
303062 99303062 1001 86380 86390 1
302935 99302935 1001 86380 86390 1
302974 99302974 1001 86380 86390 1
302645 99302645 1001 86380 86390 1
302610 99302610 1001 86380 86390 1
303234 99303234 1001 86380 86390 1
303247 99303247 1001 86380 86390 1
303394 99303394 1001 86380 86390 1
303291 99303291 1001 86380 86390 1
303892 99303892 1001 86380 86390 1
303872 99303872 1001 86380 86390 1
304026 99304026 1001 86380 86390 1
303722 99303722 1001 86380 86390 1
303611 99303611 1001 86380 86390 1
303413 99303413 1001 86380 86390 1
304064 99304064 1001 86380 86390 1
304742 99304742 1001 86380 86390 1
304794 99304794 1001 86380 86390 1
304691 99304691 1001 86380 86390 1
304550 99304550 1001 86380 86390 1
304451 99304451 1001 86380 86390 1
304570 99304570 1001 86380 86390 1
304400 99304400 1001 86380 86390 1
304875 99304875 1001 86380 86390 1
304984 99304984 1001 86380 86390 1
305011 99305011 1001 86380 86390 1
305540 99305540 1001 86380 86390 1
305430 99305430 1001 86380 86390 1
305342 99305342 1001 86380 86390 1
305306 99305306 1001 86380 86390 1
500162 99500162 1001 86380 86390 1
500611 99500611 1001 86380 86390 1
500740 99500740 1001 86380 86390 1
500880 99500880 1001 86380 86390 1
501525 99501525 1001 86380 86390 1
501500 99501500 1001 86380 86390 1
501381 99501381 1001 86380 86390 1
501058 99501058 1001 86380 86390 1
501809 99501809 1001 86380 86390 1
502448 99502448 1001 86380 86390 1
502423 99502423 1001 86380 86390 1
502321 99502321 1001 86380 86390 1
502386 99502386 1001 86380 86390 1
502133 99502133 1001 86380 86390 1
502204 99502204 1001 86380 86390 1
501942 99501942 1001 86380 86390 1
502022 99502022 1001 86380 86390 1
501893 99501893 1001 86380 86390 1
501869 99501869 1001 86380 86390 1
502644 99502644 1001 86380 86390 1
502662 99502662 1001 86380 86390 1
503279 99503279 1001 86380 86390 1
502894 99502894 1001 86380 86390 1
502934 99502934 1001 86380 86390 1
502974 99502974 1001 86380 86390 1
503039 99503039 1001 86380 86390 1
503293 99503293 1001 86380 86390 1
504084 99504084 1001 86380 86390 1
503849 99503849 1001 86380 86390 1
503791 99503791 1001 86380 86390 1
503569 99503569 1001 86380 86390 1
504162 99504162 1001 86380 86390 1
504742 99504742 1001 86380 86390 1
504738 99504738 1001 86380 86390 1
504546 99504546 1001 86380 86390 1
504429 99504429 1001 86380 86390 1
504397 99504397 1001 86380 86390 1
505111 99505111 1001 86380 86390 1
505448 99505448 1001 86380 86390 1
505395 99505395 1001 86380 86390 1
505434 99505434 1001 86380 86390 1
505349 99505349 1001 86380 86390 1
505953 99505953 1001 86380 86390 1
505972 99505972 1001 86380 86390 1
505818 99505818 1001 86380 86390 1
506538 99506538 1001 86380 86390 1
506516 99506516 1001 86380 86390 1
506354 99506354 1001 86380 86390 1
506266 99506266 1001 86380 86390 1
506351 99506351 1001 86380 86390 1
505997 99505997 1001 86380 86390 1
506752 99506752 1001 86380 86390 1
507346 99507346 1001 86380 86390 1
507308 99507308 1001 86380 86390 1
507285 99507285 1001 86380 86390 1
507157 99507157 1001 86380 86390 1
507159 99507159 1001 86380 86390 1
507591 99507591 1001 86380 86390 1
507561 99507561 1001 86380 86390 1
508213 99508213 1001 86380 86390 1
508153 99508153 1001 86380 86390 1
507942 99507942 1001 86380 86390 1
507860 99507860 1001 86380 86390 1
507720 99507720 1001 86380 86390 1
508377 99508377 1001 86380 86390 1
509071 99509071 1001 86380 86390 1
508691 99508691 1001 86380 86390 1
508770 99508770 1001 86380 86390 1
508475 99508475 1001 86380 86390 1
508620 99508620 1001 86380 86390 1
509087 99509087 1001 86380 86390 1
509155 99509155 1001 86380 86390 1
509120 99509120 1001 86380 86390 1
509159 99509159 1001 86380 86390 1
509160 99509160 1001 86380 86390 1
509503 99509503 1001 86380 86390 1
509641 99509641 1001 86380 86390 1
509385 99509385 1001 86380 86390 1
510040 99510040 1001 86380 86390 1
510573 99510573 1001 86380 86390 1
510609 99510609 1001 86380 86390 1
510469 99510469 1001 86380 86390 1
510457 99510457 1001 86380 86390 1
510821 99510821 1001 86380 86390 1
510875 99510875 1001 86380 86390 1
511493 99511493 1001 86380 86390 1
511390 99511390 1001 86380 86390 1
511258 99511258 1001 86380 86390 1
511209 99511209 1001 86380 86390 1
511104 99511104 1001 86380 86390 1
511644 99511644 1001 86380 86390 1
511560 99511560 1001 86380 86390 1
512036 99512036 1001 86380 86390 1
511889 99511889 1001 86380 86390 1
511961 99511961 1001 86380 86390 1
513146 99513146 1001 86380 86390 1
512963 99512963 1001 86380 86390 1
512899 99512899 1001 86380 86390 1
512942 99512942 1001 86380 86390 1
512983 99512983 1001 86380 86390 1
512739 99512739 1001 86380 86390 1
513347 99513347 1001 86380 86390 1
513377 99513377 1001 86380 86390 1
513251 99513251 1001 86380 86390 1
513763 99513763 1001 86380 86390 1
513609 99513609 1001 86380 86390 1
514068 99514068 1001 86380 86390 1
514187 99514187 1001 86380 86390 1
514151 99514151 1001 86380 86390 1
514192 99514192 1001 86380 86390 1
514710 99514710 1001 86380 86390 1
514524 99514524 1001 86380 86390 1
514553 99514553 1001 86380 86390 1
514541 99514541 1001 86380 86390 1
514288 99514288 1001 86380 86390 1
515038 99515038 1001 86380 86390 1
514981 99514981 1001 86380 86390 1
514995 99514995 1001 86380 86390 1
515488 99515488 1001 86380 86390 1
515642 99515642 1001 86380 86390 1
515676 99515676 1001 86380 86390 1
515413 99515413 1001 86380 86390 1
515331 99515331 1001 86380 86390 1
515260 99515260 1001 86380 86390 1
515201 99515201 1001 86380 86390 1
515191 99515191 1001 86380 86390 1
515807 99515807 1001 86380 86390 1
516394 99516394 1001 86380 86390 1
516500 99516500 1001 86380 86390 1
516101 99516101 1001 86380 86390 1
516048 99516048 1001 86380 86390 1
515936 99515936 1001 86380 86390 1
517273 99517273 1001 86380 86390 1
517192 99517192 1001 86380 86390 1
517193 99517193 1001 86380 86390 1
517091 99517091 1001 86380 86390 1
517087 99517087 1001 86380 86390 1
516768 99516768 1001 86380 86390 1
517375 99517375 1001 86380 86390 1
517433 99517433 1001 86380 86390 1
517500 99517500 1001 86380 86390 1
517969 99517969 1001 86380 86390 1
517987 99517987 1001 86380 86390 1
517832 99517832 1001 86380 86390 1
517771 99517771 1001 86380 86390 1
518239 99518239 1001 86380 86390 1
518203 99518203 1001 86380 86390 1
518349 99518349 1001 86380 86390 1
518865 99518865 1001 86380 86390 1
518843 99518843 1001 86380 86390 1
518631 99518631 1001 86380 86390 1
518725 99518725 1001 86380 86390 1
518583 99518583 1001 86380 86390 1
518500 99518500 1001 86380 86390 1
519649 99519649 1001 86380 86390 1
519692 99519692 1001 86380 86390 1
519418 99519418 1001 86380 86390 1
519274 99519274 1001 86380 86390 1
519227 99519227 1001 86380 86390 1
519907 99519907 1001 86380 86390 1
519836 99519836 1001 86380 86390 1
520539 99520539 1001 86380 86390 1
520450 99520450 1001 86380 86390 1
520441 99520441 1001 86380 86390 1
520153 99520153 1001 86380 86390 1
520719 99520719 1001 86380 86390 1
521286 99521286 1001 86380 86390 1
521409 99521409 1001 86380 86390 1
521185 99521185 1001 86380 86390 1
520947 99520947 1001 86380 86390 1
522125 99522125 1001 86380 86390 1
522126 99522126 1001 86380 86390 1
522247 99522247 1001 86380 86390 1
522042 99522042 1001 86380 86390 1
521869 99521869 1001 86380 86390 1
521837 99521837 1001 86380 86390 1
522463 99522463 1001 86380 86390 1
522339 99522339 1001 86380 86390 1
523007 99523007 1001 86380 86390 1
522937 99522937 1001 86380 86390 1
522900 99522900 1001 86380 86390 1
522534 99522534 1001 86380 86390 1
522521 99522521 1001 86380 86390 1
522522 99522522 1001 86380 86390 1
523273 99523273 1001 86380 86390 1
523783 99523783 1001 86380 86390 1
523585 99523585 1001 86380 86390 1
523586 99523586 1001 86380 86390 1
523507 99523507 1001 86380 86390 1
523976 99523976 1001 86380 86390 1
524691 99524691 1001 86380 86390 1
524426 99524426 1001 86380 86390 1
524949 99524949 1001 86380 86390 1
524878 99524878 1001 86380 86390 1
524787 99524787 1001 86380 86390 1
525551 99525551 1001 86380 86390 1
525526 99525526 1001 86380 86390 1
525258 99525258 1001 86380 86390 1
525740 99525740 1001 86380 86390 1
526161 99526161 1001 86380 86390 1
526537 99526537 1001 86380 86390 1
526435 99526435 1001 86380 86390 1
526904 99526904 1001 86380 86390 1
526883 99526883 1001 86380 86390 1
526817 99526817 1001 86380 86390 1
527895 99527895 1001 86380 86390 1
527997 99527997 1001 86380 86390 1
527809 99527809 1001 86380 86390 1
527707 99527707 1001 86380 86390 1
527527 99527527 1001 86380 86390 1
528126 99528126 1001 86380 86390 1
528892 99528892 1001 86380 86390 1
528446 99528446 1001 86380 86390 1
528422 99528422 1001 86380 86390 1
528967 99528967 1001 86380 86390 1
529076 99529076 1001 86380 86390 1
528936 99528936 1001 86380 86390 1
529479 99529479 1001 86380 86390 1
529799 99529799 1001 86380 86390 1
530467 99530467 1001 86380 86390 1
530154 99530154 1001 86380 86390 1
530215 99530215 1001 86380 86390 1
529997 99529997 1001 86380 86390 1
530033 99530033 1001 86380 86390 1
530667 99530667 1001 86380 86390 1
530758 99530758 1001 86380 86390 1
530718 99530718 1001 86380 86390 1
531342 99531342 1001 86380 86390 1
531098 99531098 1001 86380 86390 1
531087 99531087 1001 86380 86390 1
530976 99530976 1001 86380 86390 1
531018 99531018 1001 86380 86390 1
530955 99530955 1001 86380 86390 1
530948 99530948 1001 86380 86390 1
530833 99530833 1001 86380 86390 1
532078 99532078 1001 86380 86390 1
531980 99531980 1001 86380 86390 1
532363 99532363 1001 86380 86390 1
532364 99532364 1001 86380 86390 1
532403 99532403 1001 86380 86390 1
532241 99532241 1001 86380 86390 1
532789 99532789 1001 86380 86390 1
532780 99532780 1001 86380 86390 1
533076 99533076 1001 86380 86390 1
533526 99533526 1001 86380 86390 1
533417 99533417 1001 86380 86390 1
533379 99533379 1001 86380 86390 1
533986 99533986 1001 86380 86390 1
534018 99534018 1001 86380 86390 1
534511 99534511 1001 86380 86390 1
534432 99534432 1001 86380 86390 1
534381 99534381 1001 86380 86390 1
534369 99534369 1001 86380 86390 1
534149 99534149 1001 86380 86390 1
534829 99534829 1001 86380 86390 1
535446 99535446 1001 86380 86390 1
535319 99535319 1001 86380 86390 1
535245 99535245 1001 86380 86390 1
535221 99535221 1001 86380 86390 1
535275 99535275 1001 86380 86390 1
535288 99535288 1001 86380 86390 1
535106 99535106 1001 86380 86390 1
535120 99535120 1001 86380 86390 1
535090 99535090 1001 86380 86390 1
535026 99535026 1001 86380 86390 1
535595 99535595 1001 86380 86390 1
535635 99535635 1001 86380 86390 1
536144 99536144 1001 86380 86390 1
536127 99536127 1001 86380 86390 1
535909 99535909 1001 86380 86390 1
536541 99536541 1001 86380 86390 1
536985 99536985 1001 86380 86390 1
536994 99536994 1001 86380 86390 1
537085 99537085 1001 86380 86390 1
537124 99537124 1001 86380 86390 1
537974 99537974 1001 86380 86390 1
537936 99537936 1001 86380 86390 1
537667 99537667 1001 86380 86390 1
537588 99537588 1001 86380 86390 1
537422 99537422 1001 86380 86390 1
537462 99537462 1001 86380 86390 1
537559 99537559 1001 86380 86390 1
538026 99538026 1001 86380 86390 1
538100 99538100 1001 86380 86390 1
538184 99538184 1001 86380 86390 1
538650 99538650 1001 86380 86390 1
538631 99538631 1001 86380 86390 1
538408 99538408 1001 86380 86390 1
538274 99538274 1001 86380 86390 1
538201 99538201 1001 86380 86390 1
539492 99539492 1001 86380 86390 1
539446 99539446 1001 86380 86390 1
539349 99539349 1001 86380 86390 1
539072 99539072 1001 86380 86390 1
539164 99539164 1001 86380 86390 1
539209 99539209 1001 86380 86390 1
539671 99539671 1001 86380 86390 1
540403 99540403 1001 86380 86390 1
540327 99540327 1001 86380 86390 1
540359 99540359 1001 86380 86390 1
540099 99540099 1001 86380 86390 1
540103 99540103 1001 86380 86390 1
540247 99540247 1001 86380 86390 1
539872 99539872 1001 86380 86390 1
540033 99540033 1001 86380 86390 1
540034 99540034 1001 86380 86390 1
540508 99540508 1001 86380 86390 1
540484 99540484 1001 86380 86390 1
540554 99540554 1001 86380 86390 1
541175 99541175 1001 86380 86390 1
541253 99541253 1001 86380 86390 1
541036 99541036 1001 86380 86390 1
540842 99540842 1001 86380 86390 1
540806 99540806 1001 86380 86390 1
540759 99540759 1001 86380 86390 1
540812 99540812 1001 86380 86390 1
541331 99541331 1001 86380 86390 1
541954 99541954 1001 86380 86390 1
541732 99541732 1001 86380 86390 1
541810 99541810 1001 86380 86390 1
541832 99541832 1001 86380 86390 1
541539 99541539 1001 86380 86390 1
541545 99541545 1001 86380 86390 1
542234 99542234 1001 86380 86390 1
542802 99542802 1001 86380 86390 1
542535 99542535 1001 86380 86390 1
542607 99542607 1001 86380 86390 1
542389 99542389 1001 86380 86390 1
542507 99542507 1001 86380 86390 1
542406 99542406 1001 86380 86390 1
543077 99543077 1001 86380 86390 1
543066 99543066 1001 86380 86390 1
543017 99543017 1001 86380 86390 1
543687 99543687 1001 86380 86390 1
543701 99543701 1001 86380 86390 1
543273 99543273 1001 86380 86390 1
543805 99543805 1001 86380 86390 1
544509 99544509 1001 86380 86390 1
544129 99544129 1001 86380 86390 1
544712 99544712 1001 86380 86390 1
403837 980 1001 4560 6357 1
516711 480 1002 44117 52025 1
527923 991 1001 62508 62807 1
527940 864 1002 35018 36110 1
400015 99400015 1001 86380 86390 1
400159 99400159 1001 86380 86390 1
400254 99400254 1001 86380 86390 1
400563 99400563 1001 86380 86390 1
400955 99400955 1001 86380 86390 1
401503 99401503 1001 86380 86390 1
401506 99401506 1001 86380 86390 1
401699 99401699 1001 86380 86390 1
401589 99401589 1001 86380 86390 1
401881 99401881 1001 86380 86390 1
402378 99402378 1001 86380 86390 1
403035 99403035 1001 86380 86390 1
403170 99403170 1001 86380 86390 1
403280 99403280 1001 86380 86390 1
403526 99403526 1001 86380 86390 1
403518 99403518 1001 86380 86390 1
403737 99403737 1001 86380 86390 1
404593 99404593 1001 86380 86390 1
405383 99405383 1001 86380 86390 1
405354 99405354 1001 86380 86390 1
405618 99405618 1001 86380 86390 1
405752 99405752 1001 86380 86390 1
406024 99406024 1001 86380 86390 1
406091 99406091 1001 86380 86390 1
406227 99406227 1001 86380 86390 1
406334 99406334 1001 86380 86390 1
407002 99407002 1001 86380 86390 1
407114 99407114 1001 86380 86390 1
407238 99407238 1001 86380 86390 1
407256 99407256 1001 86380 86390 1
408134 99408134 1001 86380 86390 1
408530 99408530 1001 86380 86390 1
409077 99409077 1001 86380 86390 1
409439 99409439 1001 86380 86390 1
409726 99409726 1001 86380 86390 1
410300 99410300 1001 86380 86390 1
410546 99410546 1001 86380 86390 1
410582 99410582 1001 86380 86390 1
411307 99411307 1001 86380 86390 1
411276 99411276 1001 86380 86390 1
411403 99411403 1001 86380 86390 1
411329 99411329 1001 86380 86390 1
411458 99411458 1001 86380 86390 1
411942 99411942 1001 86380 86390 1
412164 99412164 1001 86380 86390 1
412339 99412339 1001 86380 86390 1
412730 99412730 1001 86380 86390 1
415033 99415033 1001 86380 86390 1
414953 99414953 1001 86380 86390 1
414557 99414557 1001 86380 86390 1
414735 99414735 1001 86380 86390 1
414120 99414120 1001 86380 86390 1
415712 99415712 1001 86380 86390 1
416729 99416729 1001 86380 86390 1
416944 99416944 1001 86380 86390 1
416185 99416185 1001 86380 86390 1
416576 99416576 1001 86380 86390 1
415832 99415832 1001 86380 86390 1
417200 99417200 1001 86380 86390 1
417321 99417321 1001 86380 86390 1
418138 99418138 1001 86380 86390 1
418071 99418071 1001 86380 86390 1
418960 99418960 1001 86380 86390 1
420148 99420148 1001 86380 86390 1
419652 99419652 1001 86380 86390 1
419930 99419930 1001 86380 86390 1
420565 99420565 1001 86380 86390 1
420475 99420475 1001 86380 86390 1
420632 99420632 1001 86380 86390 1
422037 99422037 1001 86380 86390 1
421297 99421297 1001 86380 86390 1
421511 99421511 1001 86380 86390 1
421246 99421246 1001 86380 86390 1
422338 99422338 1001 86380 86390 1
423547 99423547 1001 86380 86390 1
423434 99423434 1001 86380 86390 1
423680 99423680 1001 86380 86390 1
423710 99423710 1001 86380 86390 1
423663 99423663 1001 86380 86390 1
423716 99423716 1001 86380 86390 1
423424 99423424 1001 86380 86390 1
423623 99423623 1001 86380 86390 1
423004 99423004 1001 86380 86390 1
422964 99422964 1001 86380 86390 1
423094 99423094 1001 86380 86390 1
422780 99422780 1001 86380 86390 1
423817 99423817 1001 86380 86390 1
424011 99424011 1001 86380 86390 1
425387 99425387 1001 86380 86390 1
425165 99425165 1001 86380 86390 1
424675 99424675 1001 86380 86390 1
424790 99424790 1001 86380 86390 1
424364 99424364 1001 86380 86390 1
424474 99424474 1001 86380 86390 1
425608 99425608 1001 86380 86390 1
425513 99425513 1001 86380 86390 1
426895 99426895 1001 86380 86390 1
426698 99426698 1001 86380 86390 1
428641 99428641 1001 86380 86390 1
428139 99428139 1001 86380 86390 1
427919 99427919 1001 86380 86390 1
430322 99430322 1001 86380 86390 1
430129 99430129 1001 86380 86390 1
430131 99430131 1001 86380 86390 1
429875 99429875 1001 86380 86390 1
429954 99429954 1001 86380 86390 1
429297 99429297 1001 86380 86390 1
429554 99429554 1001 86380 86390 1
429216 99429216 1001 86380 86390 1
430822 99430822 1001 86380 86390 1
430569 99430569 1001 86380 86390 1
430813 99430813 1001 86380 86390 1
431263 99431263 1001 86380 86390 1
431588 99431588 1001 86380 86390 1
431387 99431387 1001 86380 86390 1
431208 99431208 1001 86380 86390 1
430980 99430980 1001 86380 86390 1
430932 99430932 1001 86380 86390 1
430969 99430969 1001 86380 86390 1
432328 99432328 1001 86380 86390 1
433277 99433277 1001 86380 86390 1
432915 99432915 1001 86380 86390 1
432898 99432898 1001 86380 86390 1
432775 99432775 1001 86380 86390 1
435169 99435169 1001 86380 86390 1
434880 99434880 1001 86380 86390 1
434752 99434752 1001 86380 86390 1
436963 99436963 1001 86380 86390 1
437034 99437034 1001 86380 86390 1
436727 99436727 1001 86380 86390 1
435915 99435915 1001 86380 86390 1
436032 99436032 1001 86380 86390 1
300058 99300058 1001 86380 86390 1
300046 99300046 1001 86380 86390 1
300628 99300628 1001 86380 86390 1
300564 99300564 1001 86380 86390 1
300598 99300598 1001 86380 86390 1
300677 99300677 1001 86380 86390 1
300460 99300460 1001 86380 86390 1
300124 99300124 1001 86380 86390 1
300268 99300268 1001 86380 86390 1
301543 99301543 1001 86380 86390 1
301253 99301253 1001 86380 86390 1
301044 99301044 1001 86380 86390 1
301700 99301700 1001 86380 86390 1
301577 99301577 1001 86380 86390 1
302304 99302304 1001 86380 86390 1
302344 99302344 1001 86380 86390 1
302345 99302345 1001 86380 86390 1
302284 99302284 1001 86380 86390 1
302236 99302236 1001 86380 86390 1
302303 99302303 1001 86380 86390 1
302329 99302329 1001 86380 86390 1
302124 99302124 1001 86380 86390 1
302176 99302176 1001 86380 86390 1
301973 99301973 1001 86380 86390 1
302095 99302095 1001 86380 86390 1
302444 99302444 1001 86380 86390 1
302861 99302861 1001 86380 86390 1
302832 99302832 1001 86380 86390 1
302759 99302759 1001 86380 86390 1
302675 99302675 1001 86380 86390 1
303260 99303260 1001 86380 86390 1
303313 99303313 1001 86380 86390 1
303950 99303950 1001 86380 86390 1
303955 99303955 1001 86380 86390 1
303709 99303709 1001 86380 86390 1
303585 99303585 1001 86380 86390 1
304162 99304162 1001 86380 86390 1
304075 99304075 1001 86380 86390 1
304055 99304055 1001 86380 86390 1
304858 99304858 1001 86380 86390 1
304790 99304790 1001 86380 86390 1
304537 99304537 1001 86380 86390 1
304467 99304467 1001 86380 86390 1
304470 99304470 1001 86380 86390 1
304243 99304243 1001 86380 86390 1
305485 99305485 1001 86380 86390 1
305680 99305680 1001 86380 86390 1
305308 99305308 1001 86380 86390 1
305162 99305162 1001 86380 86390 1
305686 99305686 1001 86380 86390 1
500054 99500054 1001 86380 86390 1
500672 99500672 1001 86380 86390 1
500427 99500427 1001 86380 86390 1
500481 99500481 1001 86380 86390 1
500314 99500314 1001 86380 86390 1
500328 99500328 1001 86380 86390 1
500997 99500997 1001 86380 86390 1
501213 99501213 1001 86380 86390 1
501127 99501127 1001 86380 86390 1
502376 99502376 1001 86380 86390 1
502464 99502464 1001 86380 86390 1
501922 99501922 1001 86380 86390 1
502612 99502612 1001 86380 86390 1
503291 99503291 1001 86380 86390 1
503129 99503129 1001 86380 86390 1
503187 99503187 1001 86380 86390 1
502985 99502985 1001 86380 86390 1
503012 99503012 1001 86380 86390 1
502955 99502955 1001 86380 86390 1
503496 99503496 1001 86380 86390 1
503412 99503412 1001 86380 86390 1
503872 99503872 1001 86380 86390 1
503550 99503550 1001 86380 86390 1
503612 99503612 1001 86380 86390 1
504311 99504311 1001 86380 86390 1
504130 99504130 1001 86380 86390 1
504210 99504210 1001 86380 86390 1
504176 99504176 1001 86380 86390 1
504677 99504677 1001 86380 86390 1
504541 99504541 1001 86380 86390 1
504660 99504660 1001 86380 86390 1
504364 99504364 1001 86380 86390 1
505149 99505149 1001 86380 86390 1
505017 99505017 1001 86380 86390 1
505636 99505636 1001 86380 86390 1
505193 99505193 1001 86380 86390 1
505161 99505161 1001 86380 86390 1
505957 99505957 1001 86380 86390 1
506092 99506092 1001 86380 86390 1
506750 99506750 1001 86380 86390 1
506626 99506626 1001 86380 86390 1
506761 99506761 1001 86380 86390 1
506994 99506994 1001 86380 86390 1
508248 99508248 1001 86380 86390 1
508071 99508071 1001 86380 86390 1
507663 99507663 1001 86380 86390 1
509008 99509008 1001 86380 86390 1
508680 99508680 1001 86380 86390 1
508800 99508800 1001 86380 86390 1
508725 99508725 1001 86380 86390 1
508579 99508579 1001 86380 86390 1
508568 99508568 1001 86380 86390 1
509265 99509265 1001 86380 86390 1
509871 99509871 1001 86380 86390 1
509874 99509874 1001 86380 86390 1
509538 99509538 1001 86380 86390 1
509997 99509997 1001 86380 86390 1
509909 99509909 1001 86380 86390 1
510599 99510599 1001 86380 86390 1
510554 99510554 1001 86380 86390 1
510593 99510593 1001 86380 86390 1
510542 99510542 1001 86380 86390 1
510456 99510456 1001 86380 86390 1
510490 99510490 1001 86380 86390 1
510760 99510760 1001 86380 86390 1
510787 99510787 1001 86380 86390 1
511363 99511363 1001 86380 86390 1
512307 99512307 1001 86380 86390 1
512208 99512208 1001 86380 86390 1
512039 99512039 1001 86380 86390 1
512065 99512065 1001 86380 86390 1
511966 99511966 1001 86380 86390 1
511954 99511954 1001 86380 86390 1
511775 99511775 1001 86380 86390 1
512469 99512469 1001 86380 86390 1
512496 99512496 1001 86380 86390 1
512515 99512515 1001 86380 86390 1
512464 99512464 1001 86380 86390 1
512505 99512505 1001 86380 86390 1
513167 99513167 1001 86380 86390 1
513116 99513116 1001 86380 86390 1
513152 99513152 1001 86380 86390 1
512808 99512808 1001 86380 86390 1
512813 99512813 1001 86380 86390 1
513254 99513254 1001 86380 86390 1
513625 99513625 1001 86380 86390 1
514056 99514056 1001 86380 86390 1
514071 99514071 1001 86380 86390 1
514165 99514165 1001 86380 86390 1
514205 99514205 1001 86380 86390 1
514703 99514703 1001 86380 86390 1
514846 99514846 1001 86380 86390 1
514548 99514548 1001 86380 86390 1
514607 99514607 1001 86380 86390 1
514481 99514481 1001 86380 86390 1
515585 99515585 1001 86380 86390 1
515535 99515535 1001 86380 86390 1
515631 99515631 1001 86380 86390 1
515384 99515384 1001 86380 86390 1
515864 99515864 1001 86380 86390 1
516420 99516420 1001 86380 86390 1
516352 99516352 1001 86380 86390 1
516406 99516406 1001 86380 86390 1
516243 99516243 1001 86380 86390 1
516251 99516251 1001 86380 86390 1
516624 99516624 1001 86380 86390 1
516682 99516682 1001 86380 86390 1
516557 99516557 1001 86380 86390 1
517280 99517280 1001 86380 86390 1
517151 99517151 1001 86380 86390 1
517056 99517056 1001 86380 86390 1
517086 99517086 1001 86380 86390 1
516761 99516761 1001 86380 86390 1
516919 99516919 1001 86380 86390 1
517411 99517411 1001 86380 86390 1
517377 99517377 1001 86380 86390 1
517917 99517917 1001 86380 86390 1
517943 99517943 1001 86380 86390 1
517843 99517843 1001 86380 86390 1
517849 99517849 1001 86380 86390 1
517761 99517761 1001 86380 86390 1
517730 99517730 1001 86380 86390 1
518163 99518163 1001 86380 86390 1
518307 99518307 1001 86380 86390 1
518271 99518271 1001 86380 86390 1
518659 99518659 1001 86380 86390 1
518711 99518711 1001 86380 86390 1
518724 99518724 1001 86380 86390 1
518575 99518575 1001 86380 86390 1
519077 99519077 1001 86380 86390 1
519168 99519168 1001 86380 86390 1
519184 99519184 1001 86380 86390 1
519673 99519673 1001 86380 86390 1
519565 99519565 1001 86380 86390 1
519820 99519820 1001 86380 86390 1
520495 99520495 1001 86380 86390 1
520286 99520286 1001 86380 86390 1
520392 99520392 1001 86380 86390 1
520034 99520034 1001 86380 86390 1
520025 99520025 1001 86380 86390 1
520211 99520211 1001 86380 86390 1
521452 99521452 1001 86380 86390 1
521492 99521492 1001 86380 86390 1
521513 99521513 1001 86380 86390 1
522231 99522231 1001 86380 86390 1
522264 99522264 1001 86380 86390 1
522283 99522283 1001 86380 86390 1
522000 99522000 1001 86380 86390 1
521885 99521885 1001 86380 86390 1
522008 99522008 1001 86380 86390 1
521736 99521736 1001 86380 86390 1
521827 99521827 1001 86380 86390 1
521817 99521817 1001 86380 86390 1
522323 99522323 1001 86380 86390 1
522440 99522440 1001 86380 86390 1
522889 99522889 1001 86380 86390 1
522750 99522750 1001 86380 86390 1
522564 99522564 1001 86380 86390 1
522593 99522593 1001 86380 86390 1
522532 99522532 1001 86380 86390 1
523310 99523310 1001 86380 86390 1
523185 99523185 1001 86380 86390 1
523804 99523804 1001 86380 86390 1
523932 99523932 1001 86380 86390 1
523938 99523938 1001 86380 86390 1
523660 99523660 1001 86380 86390 1
523543 99523543 1001 86380 86390 1
523342 99523342 1001 86380 86390 1
524091 99524091 1001 86380 86390 1
524747 99524747 1001 86380 86390 1
524217 99524217 1001 86380 86390 1
524295 99524295 1001 86380 86390 1
524272 99524272 1001 86380 86390 1
524155 99524155 1001 86380 86390 1
524798 99524798 1001 86380 86390 1
524902 99524902 1001 86380 86390 1
524894 99524894 1001 86380 86390 1
525562 99525562 1001 86380 86390 1
525588 99525588 1001 86380 86390 1
525260 99525260 1001 86380 86390 1
525006 99525006 1001 86380 86390 1
525677 99525677 1001 86380 86390 1
526260 99526260 1001 86380 86390 1
526275 99526275 1001 86380 86390 1
526205 99526205 1001 86380 86390 1
525846 99525846 1001 86380 86390 1
526619 99526619 1001 86380 86390 1
527221 99527221 1001 86380 86390 1
527102 99527102 1001 86380 86390 1
527194 99527194 1001 86380 86390 1
526889 99526889 1001 86380 86390 1
526969 99526969 1001 86380 86390 1
526970 99526970 1001 86380 86390 1
527037 99527037 1001 86380 86390 1
526797 99526797 1001 86380 86390 1
526750 99526750 1001 86380 86390 1
526743 99526743 1001 86380 86390 1
527278 99527278 1001 86380 86390 1
527705 99527705 1001 86380 86390 1
527547 99527547 1001 86380 86390 1
528794 99528794 1001 86380 86390 1
528862 99528862 1001 86380 86390 1
528532 99528532 1001 86380 86390 1
528663 99528663 1001 86380 86390 1
528653 99528653 1001 86380 86390 1
528473 99528473 1001 86380 86390 1
529572 99529572 1001 86380 86390 1
529341 99529341 1001 86380 86390 1
529382 99529382 1001 86380 86390 1
529335 99529335 1001 86380 86390 1
529269 99529269 1001 86380 86390 1
529855 99529855 1001 86380 86390 1
529869 99529869 1001 86380 86390 1
529740 99529740 1001 86380 86390 1
529741 99529741 1001 86380 86390 1
529926 99529926 1001 86380 86390 1
530518 99530518 1001 86380 86390 1
530188 99530188 1001 86380 86390 1
531215 99531215 1001 86380 86390 1
531181 99531181 1001 86380 86390 1
531096 99531096 1001 86380 86390 1
530907 99530907 1001 86380 86390 1
531453 99531453 1001 86380 86390 1
532184 99532184 1001 86380 86390 1
531828 99531828 1001 86380 86390 1
531855 99531855 1001 86380 86390 1
531693 99531693 1001 86380 86390 1
532380 99532380 1001 86380 86390 1
532867 99532867 1001 86380 86390 1
532794 99532794 1001 86380 86390 1
532613 99532613 1001 86380 86390 1
533100 99533100 1001 86380 86390 1
533681 99533681 1001 86380 86390 1
533810 99533810 1001 86380 86390 1
533565 99533565 1001 86380 86390 1
533527 99533527 1001 86380 86390 1
533505 99533505 1001 86380 86390 1
533911 99533911 1001 86380 86390 1
533901 99533901 1001 86380 86390 1
533880 99533880 1001 86380 86390 1
534670 99534670 1001 86380 86390 1
534450 99534450 1001 86380 86390 1
534159 99534159 1001 86380 86390 1
534754 99534754 1001 86380 86390 1
534806 99534806 1001 86380 86390 1
535408 99535408 1001 86380 86390 1
535413 99535413 1001 86380 86390 1
535198 99535198 1001 86380 86390 1
534929 99534929 1001 86380 86390 1
534951 99534951 1001 86380 86390 1
535094 99535094 1001 86380 86390 1
535702 99535702 1001 86380 86390 1
535690 99535690 1001 86380 86390 1
535590 99535590 1001 86380 86390 1
536273 99536273 1001 86380 86390 1
536299 99536299 1001 86380 86390 1
536251 99536251 1001 86380 86390 1
536292 99536292 1001 86380 86390 1
535831 99535831 1001 86380 86390 1
536540 99536540 1001 86380 86390 1
537060 99537060 1001 86380 86390 1
537041 99537041 1001 86380 86390 1
536689 99536689 1001 86380 86390 1
537164 99537164 1001 86380 86390 1
537235 99537235 1001 86380 86390 1
537858 99537858 1001 86380 86390 1
537898 99537898 1001 86380 86390 1
537732 99537732 1001 86380 86390 1
537619 99537619 1001 86380 86390 1
538087 99538087 1001 86380 86390 1
538814 99538814 1001 86380 86390 1
538672 99538672 1001 86380 86390 1
538573 99538573 1001 86380 86390 1
538550 99538550 1001 86380 86390 1
538338 99538338 1001 86380 86390 1
538245 99538245 1001 86380 86390 1
538889 99538889 1001 86380 86390 1
539007 99539007 1001 86380 86390 1
539008 99539008 1001 86380 86390 1
538989 99538989 1001 86380 86390 1
538925 99538925 1001 86380 86390 1
538952 99538952 1001 86380 86390 1
539526 99539526 1001 86380 86390 1
539555 99539555 1001 86380 86390 1
539497 99539497 1001 86380 86390 1
539550 99539550 1001 86380 86390 1
539329 99539329 1001 86380 86390 1
539240 99539240 1001 86380 86390 1
539021 99539021 1001 86380 86390 1
539148 99539148 1001 86380 86390 1
539229 99539229 1001 86380 86390 1
539822 99539822 1001 86380 86390 1
539683 99539683 1001 86380 86390 1
540343 99540343 1001 86380 86390 1
540441 99540441 1001 86380 86390 1
540105 99540105 1001 86380 86390 1
539922 99539922 1001 86380 86390 1
541242 99541242 1001 86380 86390 1
540932 99540932 1001 86380 86390 1
540948 99540948 1001 86380 86390 1
540888 99540888 1001 86380 86390 1
540766 99540766 1001 86380 86390 1
540680 99540680 1001 86380 86390 1
540762 99540762 1001 86380 86390 1
542004 99542004 1001 86380 86390 1
542002 99542002 1001 86380 86390 1
541857 99541857 1001 86380 86390 1
541598 99541598 1001 86380 86390 1
542195 99542195 1001 86380 86390 1
542292 99542292 1001 86380 86390 1
542916 99542916 1001 86380 86390 1
542899 99542899 1001 86380 86390 1
542796 99542796 1001 86380 86390 1
542585 99542585 1001 86380 86390 1
542496 99542496 1001 86380 86390 1
542398 99542398 1001 86380 86390 1
542388 99542388 1001 86380 86390 1
543074 99543074 1001 86380 86390 1
542998 99542998 1001 86380 86390 1
543116 99543116 1001 86380 86390 1
543581 99543581 1001 86380 86390 1
543711 99543711 1001 86380 86390 1
543652 99543652 1001 86380 86390 1
543375 99543375 1001 86380 86390 1
543427 99543427 1001 86380 86390 1
543162 99543162 1001 86380 86390 1
543795 99543795 1001 86380 86390 1
543974 99543974 1001 86380 86390 1
544472 99544472 1001 86380 86390 1
544397 99544397 1001 86380 86390 1
544435 99544435 1001 86380 86390 1
544198 99544198 1001 86380 86390 1
544334 99544334 1001 86380 86390 1
544338 99544338 1001 86380 86390 1
544339 99544339 1001 86380 86390 1
544135 99544135 1001 86380 86390 1
525151 655 1001 43977 44276 1
400749 99400749 1001 86380 86390 1
401066 99401066 1001 86380 86390 1
402077 99402077 1001 86380 86390 1
402137 99402137 1001 86380 86390 1
402181 99402181 1001 86380 86390 1
402336 99402336 1001 86380 86390 1
402276 99402276 1001 86380 86390 1
402329 99402329 1001 86380 86390 1
402531 99402531 1001 86380 86390 1
402695 99402695 1001 86380 86390 1
402995 99402995 1001 86380 86390 1
403325 99403325 1001 86380 86390 1
403918 99403918 1001 86380 86390 1
403934 99403934 1001 86380 86390 1
404776 99404776 1001 86380 86390 1
404923 99404923 1001 86380 86390 1
405228 99405228 1001 86380 86390 1
405265 99405265 1001 86380 86390 1
405224 99405224 1001 86380 86390 1
405652 99405652 1001 86380 86390 1
406114 99406114 1001 86380 86390 1
406115 99406115 1001 86380 86390 1
406257 99406257 1001 86380 86390 1
406611 99406611 1001 86380 86390 1
407120 99407120 1001 86380 86390 1
407100 99407100 1001 86380 86390 1
407058 99407058 1001 86380 86390 1
407709 99407709 1001 86380 86390 1
408604 99408604 1001 86380 86390 1
408933 99408933 1001 86380 86390 1
409161 99409161 1001 86380 86390 1
409083 99409083 1001 86380 86390 1
409341 99409341 1001 86380 86390 1
409460 99409460 1001 86380 86390 1
410187 99410187 1001 86380 86390 1
410156 99410156 1001 86380 86390 1
410230 99410230 1001 86380 86390 1
410768 99410768 1001 86380 86390 1
410847 99410847 1001 86380 86390 1
411616 99411616 1001 86380 86390 1
411872 99411872 1001 86380 86390 1
412213 99412213 1001 86380 86390 1
412402 99412402 1001 86380 86390 1
413487 99413487 1001 86380 86390 1
413050 99413050 1001 86380 86390 1
412861 99412861 1001 86380 86390 1
412508 99412508 1001 86380 86390 1
414037 99414037 1001 86380 86390 1
413878 99413878 1001 86380 86390 1
415282 99415282 1001 86380 86390 1
414841 99414841 1001 86380 86390 1
415321 99415321 1001 86380 86390 1
415583 99415583 1001 86380 86390 1
416888 99416888 1001 86380 86390 1
416871 99416871 1001 86380 86390 1
416669 99416669 1001 86380 86390 1
416462 99416462 1001 86380 86390 1
416050 99416050 1001 86380 86390 1
417265 99417265 1001 86380 86390 1
417318 99417318 1001 86380 86390 1
417307 99417307 1001 86380 86390 1
417814 99417814 1001 86380 86390 1
417816 99417816 1001 86380 86390 1
420122 99420122 1001 86380 86390 1
420269 99420269 1001 86380 86390 1
419946 99419946 1001 86380 86390 1
419249 99419249 1001 86380 86390 1
419433 99419433 1001 86380 86390 1
419289 99419289 1001 86380 86390 1
420500 99420500 1001 86380 86390 1
420554 99420554 1001 86380 86390 1
420558 99420558 1001 86380 86390 1
421748 99421748 1001 86380 86390 1
421825 99421825 1001 86380 86390 1
421858 99421858 1001 86380 86390 1
421885 99421885 1001 86380 86390 1
421994 99421994 1001 86380 86390 1
421668 99421668 1001 86380 86390 1
421275 99421275 1001 86380 86390 1
421416 99421416 1001 86380 86390 1
420912 99420912 1001 86380 86390 1
423693 99423693 1001 86380 86390 1
423449 99423449 1001 86380 86390 1
423419 99423419 1001 86380 86390 1
422945 99422945 1001 86380 86390 1
423297 99423297 1001 86380 86390 1
423919 99423919 1001 86380 86390 1
424027 99424027 1001 86380 86390 1
425263 99425263 1001 86380 86390 1
424681 99424681 1001 86380 86390 1
424335 99424335 1001 86380 86390 1
425495 99425495 1001 86380 86390 1
425702 99425702 1001 86380 86390 1
426446 99426446 1001 86380 86390 1
426329 99426329 1001 86380 86390 1
426195 99426195 1001 86380 86390 1
427505 99427505 1001 86380 86390 1
428523 99428523 1001 86380 86390 1
428413 99428413 1001 86380 86390 1
428132 99428132 1001 86380 86390 1
427575 99427575 1001 86380 86390 1
427820 99427820 1001 86380 86390 1
427753 99427753 1001 86380 86390 1
427577 99427577 1001 86380 86390 1
427690 99427690 1001 86380 86390 1
428754 99428754 1001 86380 86390 1
430280 99430280 1001 86380 86390 1
429734 99429734 1001 86380 86390 1
429834 99429834 1001 86380 86390 1
429628 99429628 1001 86380 86390 1
429177 99429177 1001 86380 86390 1
430380 99430380 1001 86380 86390 1
430542 99430542 1001 86380 86390 1
431798 99431798 1001 86380 86390 1
431357 99431357 1001 86380 86390 1
431459 99431459 1001 86380 86390 1
431005 99431005 1001 86380 86390 1
432268 99432268 1001 86380 86390 1
433373 99433373 1001 86380 86390 1
433052 99433052 1001 86380 86390 1
433118 99433118 1001 86380 86390 1
432959 99432959 1001 86380 86390 1
433151 99433151 1001 86380 86390 1
432714 99432714 1001 86380 86390 1
434629 99434629 1001 86380 86390 1
434832 99434832 1001 86380 86390 1
434266 99434266 1001 86380 86390 1
434460 99434460 1001 86380 86390 1
435771 99435771 1001 86380 86390 1
435844 99435844 1001 86380 86390 1
437130 99437130 1001 86380 86390 1
436657 99436657 1001 86380 86390 1
436345 99436345 1001 86380 86390 1
436264 99436264 1001 86380 86390 1
437196 99437196 1001 86380 86390 1
437311 99437311 1001 86380 86390 1
300002 99300002 1001 86380 86390 1
300678 99300678 1001 86380 86390 1
300612 99300612 1001 86380 86390 1
300433 99300433 1001 86380 86390 1
300170 99300170 1001 86380 86390 1
300881 99300881 1001 86380 86390 1
300795 99300795 1001 86380 86390 1
300758 99300758 1001 86380 86390 1
300891 99300891 1001 86380 86390 1
300917 99300917 1001 86380 86390 1
301525 99301525 1001 86380 86390 1
301301 99301301 1001 86380 86390 1
301225 99301225 1001 86380 86390 1
301270 99301270 1001 86380 86390 1
301050 99301050 1001 86380 86390 1
301104 99301104 1001 86380 86390 1
301001 99301001 1001 86380 86390 1
301070 99301070 1001 86380 86390 1
301072 99301072 1001 86380 86390 1
301101 99301101 1001 86380 86390 1
301566 99301566 1001 86380 86390 1
301710 99301710 1001 86380 86390 1
302191 99302191 1001 86380 86390 1
302273 99302273 1001 86380 86390 1
301824 99301824 1001 86380 86390 1
303023 99303023 1001 86380 86390 1
302804 99302804 1001 86380 86390 1
302934 99302934 1001 86380 86390 1
302640 99302640 1001 86380 86390 1
303875 99303875 1001 86380 86390 1
303877 99303877 1001 86380 86390 1
303755 99303755 1001 86380 86390 1
303630 99303630 1001 86380 86390 1
304190 99304190 1001 86380 86390 1
304203 99304203 1001 86380 86390 1
304707 99304707 1001 86380 86390 1
304697 99304697 1001 86380 86390 1
304687 99304687 1001 86380 86390 1
304741 99304741 1001 86380 86390 1
304625 99304625 1001 86380 86390 1
304360 99304360 1001 86380 86390 1
305645 99305645 1001 86380 86390 1
305683 99305683 1001 86380 86390 1
305692 99305692 1001 86380 86390 1
305694 99305694 1001 86380 86390 1
500573 99500573 1001 86380 86390 1
500566 99500566 1001 86380 86390 1
500477 99500477 1001 86380 86390 1
500388 99500388 1001 86380 86390 1
500994 99500994 1001 86380 86390 1
501497 99501497 1001 86380 86390 1
501395 99501395 1001 86380 86390 1
501338 99501338 1001 86380 86390 1
501315 99501315 1001 86380 86390 1
501665 99501665 1001 86380 86390 1
501653 99501653 1001 86380 86390 1
501828 99501828 1001 86380 86390 1
502286 99502286 1001 86380 86390 1
502419 99502419 1001 86380 86390 1
502157 99502157 1001 86380 86390 1
502111 99502111 1001 86380 86390 1
501875 99501875 1001 86380 86390 1
501902 99501902 1001 86380 86390 1
502605 99502605 1001 86380 86390 1
502624 99502624 1001 86380 86390 1
502626 99502626 1001 86380 86390 1
502578 99502578 1001 86380 86390 1
503014 99503014 1001 86380 86390 1
503055 99503055 1001 86380 86390 1
502902 99502902 1001 86380 86390 1
502793 99502793 1001 86380 86390 1
503488 99503488 1001 86380 86390 1
503346 99503346 1001 86380 86390 1
504006 99504006 1001 86380 86390 1
504098 99504098 1001 86380 86390 1
504100 99504100 1001 86380 86390 1
503714 99503714 1001 86380 86390 1
503795 99503795 1001 86380 86390 1
503683 99503683 1001 86380 86390 1
504206 99504206 1001 86380 86390 1
504859 99504859 1001 86380 86390 1
504899 99504899 1001 86380 86390 1
504810 99504810 1001 86380 86390 1
504849 99504849 1001 86380 86390 1
504545 99504545 1001 86380 86390 1
504405 99504405 1001 86380 86390 1
504458 99504458 1001 86380 86390 1
504329 99504329 1001 86380 86390 1
504464 99504464 1001 86380 86390 1
504990 99504990 1001 86380 86390 1
505719 99505719 1001 86380 86390 1
505720 99505720 1001 86380 86390 1
505695 99505695 1001 86380 86390 1
505665 99505665 1001 86380 86390 1
505509 99505509 1001 86380 86390 1
506387 99506387 1001 86380 86390 1
506108 99506108 1001 86380 86390 1
506071 99506071 1001 86380 86390 1
506671 99506671 1001 86380 86390 1
506662 99506662 1001 86380 86390 1
507404 99507404 1001 86380 86390 1
507408 99507408 1001 86380 86390 1
507181 99507181 1001 86380 86390 1
506875 99506875 1001 86380 86390 1
508056 99508056 1001 86380 86390 1
508170 99508170 1001 86380 86390 1
507924 99507924 1001 86380 86390 1
507668 99507668 1001 86380 86390 1
507681 99507681 1001 86380 86390 1
507817 99507817 1001 86380 86390 1
507793 99507793 1001 86380 86390 1
507769 99507769 1001 86380 86390 1
508927 99508927 1001 86380 86390 1
508985 99508985 1001 86380 86390 1
508809 99508809 1001 86380 86390 1
508683 99508683 1001 86380 86390 1
508827 99508827 1001 86380 86390 1
508563 99508563 1001 86380 86390 1
508641 99508641 1001 86380 86390 1
508488 99508488 1001 86380 86390 1
509218 99509218 1001 86380 86390 1
509743 99509743 1001 86380 86390 1
509308 99509308 1001 86380 86390 1
509369 99509369 1001 86380 86390 1
510036 99510036 1001 86380 86390 1
509972 99509972 1001 86380 86390 1
510536 99510536 1001 86380 86390 1
510657 99510657 1001 86380 86390 1
510288 99510288 1001 86380 86390 1
510255 99510255 1001 86380 86390 1
510157 99510157 1001 86380 86390 1
510918 99510918 1001 86380 86390 1
510828 99510828 1001 86380 86390 1
510765 99510765 1001 86380 86390 1
511492 99511492 1001 86380 86390 1
511369 99511369 1001 86380 86390 1
511261 99511261 1001 86380 86390 1
511252 99511252 1001 86380 86390 1
511346 99511346 1001 86380 86390 1
511092 99511092 1001 86380 86390 1
511696 99511696 1001 86380 86390 1
511556 99511556 1001 86380 86390 1
512207 99512207 1001 86380 86390 1
512123 99512123 1001 86380 86390 1
512117 99512117 1001 86380 86390 1
512462 99512462 1001 86380 86390 1
513098 99513098 1001 86380 86390 1
512914 99512914 1001 86380 86390 1
512643 99512643 1001 86380 86390 1
513271 99513271 1001 86380 86390 1
513726 99513726 1001 86380 86390 1
513690 99513690 1001 86380 86390 1
513729 99513729 1001 86380 86390 1
513643 99513643 1001 86380 86390 1
513423 99513423 1001 86380 86390 1
514129 99514129 1001 86380 86390 1
514170 99514170 1001 86380 86390 1
514854 99514854 1001 86380 86390 1
514818 99514818 1001 86380 86390 1
514664 99514664 1001 86380 86390 1
514523 99514523 1001 86380 86390 1
514564 99514564 1001 86380 86390 1
514323 99514323 1001 86380 86390 1
514915 99514915 1001 86380 86390 1
515607 99515607 1001 86380 86390 1
515571 99515571 1001 86380 86390 1
515352 99515352 1001 86380 86390 1
515245 99515245 1001 86380 86390 1
515182 99515182 1001 86380 86390 1
515222 99515222 1001 86380 86390 1
515150 99515150 1001 86380 86390 1
515880 99515880 1001 86380 86390 1
515845 99515845 1001 86380 86390 1
515691 99515691 1001 86380 86390 1
516443 99516443 1001 86380 86390 1
516148 99516148 1001 86380 86390 1
516077 99516077 1001 86380 86390 1
516548 99516548 1001 86380 86390 1
516644 99516644 1001 86380 86390 1
516568 99516568 1001 86380 86390 1
517210 99517210 1001 86380 86390 1
517226 99517226 1001 86380 86390 1
517082 99517082 1001 86380 86390 1
517101 99517101 1001 86380 86390 1
516972 99516972 1001 86380 86390 1
516917 99516917 1001 86380 86390 1
517385 99517385 1001 86380 86390 1
517417 99517417 1001 86380 86390 1
517508 99517508 1001 86380 86390 1
517408 99517408 1001 86380 86390 1
517473 99517473 1001 86380 86390 1
517948 99517948 1001 86380 86390 1
518265 99518265 1001 86380 86390 1
518174 99518174 1001 86380 86390 1
518253 99518253 1001 86380 86390 1
518202 99518202 1001 86380 86390 1
518287 99518287 1001 86380 86390 1
518737 99518737 1001 86380 86390 1
519166 99519166 1001 86380 86390 1
519170 99519170 1001 86380 86390 1
519158 99519158 1001 86380 86390 1
519505 99519505 1001 86380 86390 1
519506 99519506 1001 86380 86390 1
519458 99519458 1001 86380 86390 1
519471 99519471 1001 86380 86390 1
519446 99519446 1001 86380 86390 1
519543 99519543 1001 86380 86390 1
519284 99519284 1001 86380 86390 1
519314 99519314 1001 86380 86390 1
519876 99519876 1001 86380 86390 1
520399 99520399 1001 86380 86390 1
520693 99520693 1001 86380 86390 1
520708 99520708 1001 86380 86390 1
520760 99520760 1001 86380 86390 1
520839 99520839 1001 86380 86390 1
521202 99521202 1001 86380 86390 1
521215 99521215 1001 86380 86390 1
520967 99520967 1001 86380 86390 1
520933 99520933 1001 86380 86390 1
521490 99521490 1001 86380 86390 1
521600 99521600 1001 86380 86390 1
522195 99522195 1001 86380 86390 1
522095 99522095 1001 86380 86390 1
522186 99522186 1001 86380 86390 1
522214 99522214 1001 86380 86390 1
521983 99521983 1001 86380 86390 1
521933 99521933 1001 86380 86390 1
522039 99522039 1001 86380 86390 1
522005 99522005 1001 86380 86390 1
522307 99522307 1001 86380 86390 1
522945 99522945 1001 86380 86390 1
522913 99522913 1001 86380 86390 1
522804 99522804 1001 86380 86390 1
523153 99523153 1001 86380 86390 1
523859 99523859 1001 86380 86390 1
523493 99523493 1001 86380 86390 1
523471 99523471 1001 86380 86390 1
523407 99523407 1001 86380 86390 1
523330 99523330 1001 86380 86390 1
523963 99523963 1001 86380 86390 1
523954 99523954 1001 86380 86390 1
524470 99524470 1001 86380 86390 1
524473 99524473 1001 86380 86390 1
524181 99524181 1001 86380 86390 1
524274 99524274 1001 86380 86390 1
524912 99524912 1001 86380 86390 1
524822 99524822 1001 86380 86390 1
525494 99525494 1001 86380 86390 1
525597 99525597 1001 86380 86390 1
525452 99525452 1001 86380 86390 1
525106 99525106 1001 86380 86390 1
525779 99525779 1001 86380 86390 1
525787 99525787 1001 86380 86390 1
526398 99526398 1001 86380 86390 1
526364 99526364 1001 86380 86390 1
526279 99526279 1001 86380 86390 1
526383 99526383 1001 86380 86390 1
526216 99526216 1001 86380 86390 1
526452 99526452 1001 86380 86390 1
527110 99527110 1001 86380 86390 1
526923 99526923 1001 86380 86390 1
526962 99526962 1001 86380 86390 1
526747 99526747 1001 86380 86390 1
526748 99526748 1001 86380 86390 1
526803 99526803 1001 86380 86390 1
526795 99526795 1001 86380 86390 1
527263 99527263 1001 86380 86390 1
527371 99527371 1001 86380 86390 1
527947 99527947 1001 86380 86390 1
527663 99527663 1001 86380 86390 1
528091 99528091 1001 86380 86390 1
528260 99528260 1001 86380 86390 1
528170 99528170 1001 86380 86390 1
528718 99528718 1001 86380 86390 1
528695 99528695 1001 86380 86390 1
529096 99529096 1001 86380 86390 1
528918 99528918 1001 86380 86390 1
529088 99529088 1001 86380 86390 1
529595 99529595 1001 86380 86390 1
529502 99529502 1001 86380 86390 1
529391 99529391 1001 86380 86390 1
529241 99529241 1001 86380 86390 1
529310 99529310 1001 86380 86390 1
529181 99529181 1001 86380 86390 1
529272 99529272 1001 86380 86390 1
529117 99529117 1001 86380 86390 1
529883 99529883 1001 86380 86390 1
530448 99530448 1001 86380 86390 1
530236 99530236 1001 86380 86390 1
530191 99530191 1001 86380 86390 1
530044 99530044 1001 86380 86390 1
530631 99530631 1001 86380 86390 1
530584 99530584 1001 86380 86390 1
531200 99531200 1001 86380 86390 1
531348 99531348 1001 86380 86390 1
531185 99531185 1001 86380 86390 1
531006 99531006 1001 86380 86390 1
531131 99531131 1001 86380 86390 1
530773 99530773 1001 86380 86390 1
531546 99531546 1001 86380 86390 1
532014 99532014 1001 86380 86390 1
532079 99532079 1001 86380 86390 1
531879 99531879 1001 86380 86390 1
531958 99531958 1001 86380 86390 1
531946 99531946 1001 86380 86390 1
531614 99531614 1001 86380 86390 1
532271 99532271 1001 86380 86390 1
532274 99532274 1001 86380 86390 1
532381 99532381 1001 86380 86390 1
532966 99532966 1001 86380 86390 1
532662 99532662 1001 86380 86390 1
532643 99532643 1001 86380 86390 1
533824 99533824 1001 86380 86390 1
533750 99533750 1001 86380 86390 1
533562 99533562 1001 86380 86390 1
533642 99533642 1001 86380 86390 1
533872 99533872 1001 86380 86390 1
533875 99533875 1001 86380 86390 1
534581 99534581 1001 86380 86390 1
534493 99534493 1001 86380 86390 1
534112 99534112 1001 86380 86390 1
534889 99534889 1001 86380 86390 1
535158 99535158 1001 86380 86390 1
535572 99535572 1001 86380 86390 1
536183 99536183 1001 86380 86390 1
535982 99535982 1001 86380 86390 1
535918 99535918 1001 86380 86390 1
535815 99535815 1001 86380 86390 1
537049 99537049 1001 86380 86390 1
536934 99536934 1001 86380 86390 1
536794 99536794 1001 86380 86390 1
536901 99536901 1001 86380 86390 1
536699 99536699 1001 86380 86390 1
536612 99536612 1001 86380 86390 1
536651 99536651 1001 86380 86390 1
537239 99537239 1001 86380 86390 1
537327 99537327 1001 86380 86390 1
537933 99537933 1001 86380 86390 1
537784 99537784 1001 86380 86390 1
537708 99537708 1001 86380 86390 1
537776 99537776 1001 86380 86390 1
537676 99537676 1001 86380 86390 1
537576 99537576 1001 86380 86390 1
537431 99537431 1001 86380 86390 1
537999 99537999 1001 86380 86390 1
538021 99538021 1001 86380 86390 1
538647 99538647 1001 86380 86390 1
538773 99538773 1001 86380 86390 1
538407 99538407 1001 86380 86390 1
538499 99538499 1001 86380 86390 1
538387 99538387 1001 86380 86390 1
538206 99538206 1001 86380 86390 1
538219 99538219 1001 86380 86390 1
538994 99538994 1001 86380 86390 1
538849 99538849 1001 86380 86390 1
539831 99539831 1001 86380 86390 1
540437 99540437 1001 86380 86390 1
540176 99540176 1001 86380 86390 1
539849 99539849 1001 86380 86390 1
539959 99539959 1001 86380 86390 1
540472 99540472 1001 86380 86390 1
540590 99540590 1001 86380 86390 1
540969 99540969 1001 86380 86390 1
541374 99541374 1001 86380 86390 1
542059 99542059 1001 86380 86390 1
542091 99542091 1001 86380 86390 1
542106 99542106 1001 86380 86390 1
541800 99541800 1001 86380 86390 1
541856 99541856 1001 86380 86390 1
541524 99541524 1001 86380 86390 1
541553 99541553 1001 86380 86390 1
541580 99541580 1001 86380 86390 1
542745 99542745 1001 86380 86390 1
542728 99542728 1001 86380 86390 1
543001 99543001 1001 86380 86390 1
542950 99542950 1001 86380 86390 1
542967 99542967 1001 86380 86390 1
543673 99543673 1001 86380 86390 1
543625 99543625 1001 86380 86390 1
543410 99543410 1001 86380 86390 1
543464 99543464 1001 86380 86390 1
543466 99543466 1001 86380 86390 1
543405 99543405 1001 86380 86390 1
543523 99543523 1001 86380 86390 1
543550 99543550 1001 86380 86390 1
543513 99543513 1001 86380 86390 1
543283 99543283 1001 86380 86390 1
543299 99543299 1001 86380 86390 1
543188 99543188 1001 86380 86390 1
543951 99543951 1001 86380 86390 1
543825 99543825 1001 86380 86390 1
544409 99544409 1001 86380 86390 1
544480 99544480 1001 86380 86390 1
544429 99544429 1001 86380 86390 1
544299 99544299 1001 86380 86390 1
543992 99543992 1001 86380 86390 1
544149 99544149 1001 86380 86390 1
405902 383 1001 30540 30897 1
502932 752 1001 70487 70787 1
502937 667 1002 64455 70239 1
511182 1017 1001 68560 68860 1
527923 991 1001 39004 39303 1
400597 99400597 1001 86380 86390 1
400607 99400607 1001 86380 86390 1
400909 99400909 1001 86380 86390 1
400882 99400882 1001 86380 86390 1
401000 99401000 1001 86380 86390 1
401307 99401307 1001 86380 86390 1
401374 99401374 1001 86380 86390 1
401732 99401732 1001 86380 86390 1
402220 99402220 1001 86380 86390 1
402760 99402760 1001 86380 86390 1
403110 99403110 1001 86380 86390 1
403301 99403301 1001 86380 86390 1
403537 99403537 1001 86380 86390 1
403708 99403708 1001 86380 86390 1
403756 99403756 1001 86380 86390 1
403886 99403886 1001 86380 86390 1
404036 99404036 1001 86380 86390 1
403992 99403992 1001 86380 86390 1
404134 99404134 1001 86380 86390 1
404489 99404489 1001 86380 86390 1
404857 99404857 1001 86380 86390 1
405063 99405063 1001 86380 86390 1
405196 99405196 1001 86380 86390 1
405461 99405461 1001 86380 86390 1
405625 99405625 1001 86380 86390 1
405736 99405736 1001 86380 86390 1
405927 99405927 1001 86380 86390 1
406282 99406282 1001 86380 86390 1
406447 99406447 1001 86380 86390 1
406840 99406840 1001 86380 86390 1
406957 99406957 1001 86380 86390 1
407759 99407759 1001 86380 86390 1
408014 99408014 1001 86380 86390 1
408597 99408597 1001 86380 86390 1
409445 99409445 1001 86380 86390 1
409940 99409940 1001 86380 86390 1
411148 99411148 1001 86380 86390 1
411223 99411223 1001 86380 86390 1
411611 99411611 1001 86380 86390 1
411591 99411591 1001 86380 86390 1
411958 99411958 1001 86380 86390 1
413338 99413338 1001 86380 86390 1
413032 99413032 1001 86380 86390 1
413154 99413154 1001 86380 86390 1
413082 99413082 1001 86380 86390 1
414010 99414010 1001 86380 86390 1
413290 99413290 1001 86380 86390 1
413751 99413751 1001 86380 86390 1
415257 99415257 1001 86380 86390 1
415198 99415198 1001 86380 86390 1
415088 99415088 1001 86380 86390 1
414601 99414601 1001 86380 86390 1
415389 99415389 1001 86380 86390 1
415692 99415692 1001 86380 86390 1
416883 99416883 1001 86380 86390 1
416784 99416784 1001 86380 86390 1
416745 99416745 1001 86380 86390 1
416626 99416626 1001 86380 86390 1
416184 99416184 1001 86380 86390 1
415932 99415932 1001 86380 86390 1
416101 99416101 1001 86380 86390 1
416004 99416004 1001 86380 86390 1
417235 99417235 1001 86380 86390 1
417129 99417129 1001 86380 86390 1
417113 99417113 1001 86380 86390 1
418638 99418638 1001 86380 86390 1
418287 99418287 1001 86380 86390 1
418169 99418169 1001 86380 86390 1
418295 99418295 1001 86380 86390 1
418429 99418429 1001 86380 86390 1
417667 99417667 1001 86380 86390 1
417644 99417644 1001 86380 86390 1
419167 99419167 1001 86380 86390 1
418870 99418870 1001 86380 86390 1
419157 99419157 1001 86380 86390 1
420215 99420215 1001 86380 86390 1
420071 99420071 1001 86380 86390 1
419972 99419972 1001 86380 86390 1
420508 99420508 1001 86380 86390 1
421792 99421792 1001 86380 86390 1
421360 99421360 1001 86380 86390 1
421521 99421521 1001 86380 86390 1
421341 99421341 1001 86380 86390 1
420990 99420990 1001 86380 86390 1
421117 99421117 1001 86380 86390 1
423095 99423095 1001 86380 86390 1
423261 99423261 1001 86380 86390 1
422542 99422542 1001 86380 86390 1
422761 99422761 1001 86380 86390 1
422563 99422563 1001 86380 86390 1
424130 99424130 1001 86380 86390 1
423854 99423854 1001 86380 86390 1
424823 99424823 1001 86380 86390 1
424761 99424761 1001 86380 86390 1
424762 99424762 1001 86380 86390 1
424269 99424269 1001 86380 86390 1
424256 99424256 1001 86380 86390 1
425652 99425652 1001 86380 86390 1
426478 99426478 1001 86380 86390 1
426605 99426605 1001 86380 86390 1
427355 99427355 1001 86380 86390 1
427476 99427476 1001 86380 86390 1
428574 99428574 1001 86380 86390 1
428331 99428331 1001 86380 86390 1
427995 99427995 1001 86380 86390 1
428182 99428182 1001 86380 86390 1
429532 99429532 1001 86380 86390 1
429239 99429239 1001 86380 86390 1
430614 99430614 1001 86380 86390 1
431970 99431970 1001 86380 86390 1
431016 99431016 1001 86380 86390 1
432454 99432454 1001 86380 86390 1
432072 99432072 1001 86380 86390 1
432422 99432422 1001 86380 86390 1
433719 99433719 1001 86380 86390 1
433645 99433645 1001 86380 86390 1
433427 99433427 1001 86380 86390 1
433124 99433124 1001 86380 86390 1
433830 99433830 1001 86380 86390 1
433792 99433792 1001 86380 86390 1
435160 99435160 1001 86380 86390 1
434607 99434607 1001 86380 86390 1
434566 99434566 1001 86380 86390 1
434550 99434550 1001 86380 86390 1
434416 99434416 1001 86380 86390 1
434313 99434313 1001 86380 86390 1
435620 99435620 1001 86380 86390 1
437078 99437078 1001 86380 86390 1
437054 99437054 1001 86380 86390 1
436418 99436418 1001 86380 86390 1
436343 99436343 1001 86380 86390 1
436615 99436615 1001 86380 86390 1
436383 99436383 1001 86380 86390 1
436077 99436077 1001 86380 86390 1
300008 99300008 1001 86380 86390 1
300049 99300049 1001 86380 86390 1
300090 99300090 1001 86380 86390 1
300001 99300001 1001 86380 86390 1
300499 99300499 1001 86380 86390 1
300365 99300365 1001 86380 86390 1
300823 99300823 1001 86380 86390 1
301398 99301398 1001 86380 86390 1
301201 99301201 1001 86380 86390 1
301295 99301295 1001 86380 86390 1
301309 99301309 1001 86380 86390 1
301130 99301130 1001 86380 86390 1
301124 99301124 1001 86380 86390 1
301673 99301673 1001 86380 86390 1
302350 99302350 1001 86380 86390 1
302060 99302060 1001 86380 86390 1
302040 99302040 1001 86380 86390 1
301858 99301858 1001 86380 86390 1
302471 99302471 1001 86380 86390 1
302395 99302395 1001 86380 86390 1
302551 99302551 1001 86380 86390 1
303200 99303200 1001 86380 86390 1
303064 99303064 1001 86380 86390 1
302799 99302799 1001 86380 86390 1
303216 99303216 1001 86380 86390 1
303888 99303888 1001 86380 86390 1
303731 99303731 1001 86380 86390 1
304233 99304233 1001 86380 86390 1
304222 99304222 1001 86380 86390 1
304745 99304745 1001 86380 86390 1
304758 99304758 1001 86380 86390 1
304711 99304711 1001 86380 86390 1
304268 99304268 1001 86380 86390 1
304886 99304886 1001 86380 86390 1
304939 99304939 1001 86380 86390 1
305441 99305441 1001 86380 86390 1
305116 99305116 1001 86380 86390 1
305122 99305122 1001 86380 86390 1
500449 99500449 1001 86380 86390 1
500527 99500527 1001 86380 86390 1
500271 99500271 1001 86380 86390 1
500229 99500229 1001 86380 86390 1
500373 99500373 1001 86380 86390 1
500955 99500955 1001 86380 86390 1
500816 99500816 1001 86380 86390 1
501439 99501439 1001 86380 86390 1
501273 99501273 1001 86380 86390 1
501351 99501351 1001 86380 86390 1
501115 99501115 1001 86380 86390 1
501641 99501641 1001 86380 86390 1
501707 99501707 1001 86380 86390 1
502296 99502296 1001 86380 86390 1
502400 99502400 1001 86380 86390 1
502136 99502136 1001 86380 86390 1
502151 99502151 1001 86380 86390 1
502061 99502061 1001 86380 86390 1
501959 99501959 1001 86380 86390 1
502563 99502563 1001 86380 86390 1
502617 99502617 1001 86380 86390 1
502488 99502488 1001 86380 86390 1
503247 99503247 1001 86380 86390 1
503227 99503227 1001 86380 86390 1
503036 99503036 1001 86380 86390 1
502777 99502777 1001 86380 86390 1
502836 99502836 1001 86380 86390 1
503480 99503480 1001 86380 86390 1
504032 99504032 1001 86380 86390 1
503942 99503942 1001 86380 86390 1
503768 99503768 1001 86380 86390 1
503687 99503687 1001 86380 86390 1
504250 99504250 1001 86380 86390 1
504252 99504252 1001 86380 86390 1
504318 99504318 1001 86380 86390 1
504823 99504823 1001 86380 86390 1
504669 99504669 1001 86380 86390 1
504673 99504673 1001 86380 86390 1
504375 99504375 1001 86380 86390 1
504434 99504434 1001 86380 86390 1
505693 99505693 1001 86380 86390 1
505413 99505413 1001 86380 86390 1
505227 99505227 1001 86380 86390 1
505230 99505230 1001 86380 86390 1
505337 99505337 1001 86380 86390 1
505157 99505157 1001 86380 86390 1
505898 99505898 1001 86380 86390 1
505788 99505788 1001 86380 86390 1
505970 99505970 1001 86380 86390 1
505869 99505869 1001 86380 86390 1
506520 99506520 1001 86380 86390 1
506534 99506534 1001 86380 86390 1
506308 99506308 1001 86380 86390 1
506348 99506348 1001 86380 86390 1
506041 99506041 1001 86380 86390 1
507126 99507126 1001 86380 86390 1
507115 99507115 1001 86380 86390 1
507156 99507156 1001 86380 86390 1
507136 99507136 1001 86380 86390 1
506816 99506816 1001 86380 86390 1
506975 99506975 1001 86380 86390 1
506969 99506969 1001 86380 86390 1
508069 99508069 1001 86380 86390 1
508104 99508104 1001 86380 86390 1
508197 99508197 1001 86380 86390 1
507639 99507639 1001 86380 86390 1
508360 99508360 1001 86380 86390 1
508938 99508938 1001 86380 86390 1
508867 99508867 1001 86380 86390 1
508656 99508656 1001 86380 86390 1
509832 99509832 1001 86380 86390 1
509744 99509744 1001 86380 86390 1
509603 99509603 1001 86380 86390 1
509336 99509336 1001 86380 86390 1
509289 99509289 1001 86380 86390 1
510030 99510030 1001 86380 86390 1
510095 99510095 1001 86380 86390 1
509957 99509957 1001 86380 86390 1
509946 99509946 1001 86380 86390 1
509960 99509960 1001 86380 86390 1
510664 99510664 1001 86380 86390 1
510694 99510694 1001 86380 86390 1
510407 99510407 1001 86380 86390 1
510413 99510413 1001 86380 86390 1
510479 99510479 1001 86380 86390 1
510326 99510326 1001 86380 86390 1
510301 99510301 1001 86380 86390 1
510160 99510160 1001 86380 86390 1
510203 99510203 1001 86380 86390 1
510217 99510217 1001 86380 86390 1
510169 99510169 1001 86380 86390 1
511276 99511276 1001 86380 86390 1
511694 99511694 1001 86380 86390 1
511725 99511725 1001 86380 86390 1
512359 99512359 1001 86380 86390 1
512309 99512309 1001 86380 86390 1
512272 99512272 1001 86380 86390 1
511903 99511903 1001 86380 86390 1
511896 99511896 1001 86380 86390 1
511938 99511938 1001 86380 86390 1
512544 99512544 1001 86380 86390 1
512520 99512520 1001 86380 86390 1
512409 99512409 1001 86380 86390 1
513173 99513173 1001 86380 86390 1
512848 99512848 1001 86380 86390 1
512618 99512618 1001 86380 86390 1
512645 99512645 1001 86380 86390 1
513225 99513225 1001 86380 86390 1
513239 99513239 1001 86380 86390 1
513722 99513722 1001 86380 86390 1
513761 99513761 1001 86380 86390 1
513778 99513778 1001 86380 86390 1
513809 99513809 1001 86380 86390 1
513508 99513508 1001 86380 86390 1
514139 99514139 1001 86380 86390 1
514077 99514077 1001 86380 86390 1
514628 99514628 1001 86380 86390 1
514612 99514612 1001 86380 86390 1
514989 99514989 1001 86380 86390 1
515509 99515509 1001 86380 86390 1
515599 99515599 1001 86380 86390 1
515340 99515340 1001 86380 86390 1
515420 99515420 1001 86380 86390 1
515295 99515295 1001 86380 86390 1
515733 99515733 1001 86380 86390 1
515832 99515832 1001 86380 86390 1
516480 99516480 1001 86380 86390 1
516172 99516172 1001 86380 86390 1
515940 99515940 1001 86380 86390 1
515898 99515898 1001 86380 86390 1
516702 99516702 1001 86380 86390 1
517175 99517175 1001 86380 86390 1
517074 99517074 1001 86380 86390 1
516911 99516911 1001 86380 86390 1
516865 99516865 1001 86380 86390 1
516892 99516892 1001 86380 86390 1
516751 99516751 1001 86380 86390 1
517529 99517529 1001 86380 86390 1
517445 99517445 1001 86380 86390 1
518142 99518142 1001 86380 86390 1
517754 99517754 1001 86380 86390 1
517950 99517950 1001 86380 86390 1
517755 99517755 1001 86380 86390 1
517821 99517821 1001 86380 86390 1
517617 99517617 1001 86380 86390 1
518316 99518316 1001 86380 86390 1
518283 99518283 1001 86380 86390 1
518958 99518958 1001 86380 86390 1
518970 99518970 1001 86380 86390 1
518634 99518634 1001 86380 86390 1
518665 99518665 1001 86380 86390 1
518487 99518487 1001 86380 86390 1
519065 99519065 1001 86380 86390 1
519023 99519023 1001 86380 86390 1
519626 99519626 1001 86380 86390 1
519706 99519706 1001 86380 86390 1
519545 99519545 1001 86380 86390 1
519252 99519252 1001 86380 86390 1
519967 99519967 1001 86380 86390 1
519946 99519946 1001 86380 86390 1
519848 99519848 1001 86380 86390 1
520640 99520640 1001 86380 86390 1
520544 99520544 1001 86380 86390 1
520086 99520086 1001 86380 86390 1
520164 99520164 1001 86380 86390 1
520203 99520203 1001 86380 86390 1
521189 99521189 1001 86380 86390 1
521230 99521230 1001 86380 86390 1
521143 99521143 1001 86380 86390 1
521640 99521640 1001 86380 86390 1
522207 99522207 1001 86380 86390 1
521950 99521950 1001 86380 86390 1
521706 99521706 1001 86380 86390 1
522445 99522445 1001 86380 86390 1
522331 99522331 1001 86380 86390 1
522410 99522410 1001 86380 86390 1
522476 99522476 1001 86380 86390 1
522400 99522400 1001 86380 86390 1
522311 99522311 1001 86380 86390 1
522493 99522493 1001 86380 86390 1
523040 99523040 1001 86380 86390 1
522895 99522895 1001 86380 86390 1
522766 99522766 1001 86380 86390 1
522576 99522576 1001 86380 86390 1
522667 99522667 1001 86380 86390 1
522502 99522502 1001 86380 86390 1
522647 99522647 1001 86380 86390 1
523189 99523189 1001 86380 86390 1
523281 99523281 1001 86380 86390 1
523256 99523256 1001 86380 86390 1
523869 99523869 1001 86380 86390 1
523468 99523468 1001 86380 86390 1
523426 99523426 1001 86380 86390 1
523986 99523986 1001 86380 86390 1
524083 99524083 1001 86380 86390 1
524649 99524649 1001 86380 86390 1
524463 99524463 1001 86380 86390 1
524431 99524431 1001 86380 86390 1
524550 99524550 1001 86380 86390 1
524226 99524226 1001 86380 86390 1
525589 99525589 1001 86380 86390 1
525253 99525253 1001 86380 86390 1
524977 99524977 1001 86380 86390 1
525102 99525102 1001 86380 86390 1
525091 99525091 1001 86380 86390 1
525719 99525719 1001 86380 86390 1
525771 99525771 1001 86380 86390 1
526390 99526390 1001 86380 86390 1
526376 99526376 1001 86380 86390 1
526291 99526291 1001 86380 86390 1
527143 99527143 1001 86380 86390 1
526733 99526733 1001 86380 86390 1
526772 99526772 1001 86380 86390 1
526672 99526672 1001 86380 86390 1
526717 99526717 1001 86380 86390 1
527574 99527574 1001 86380 86390 1
528256 99528256 1001 86380 86390 1
528231 99528231 1001 86380 86390 1
528141 99528141 1001 86380 86390 1
528187 99528187 1001 86380 86390 1
528740 99528740 1001 86380 86390 1
528591 99528591 1001 86380 86390 1
528347 99528347 1001 86380 86390 1
528360 99528360 1001 86380 86390 1
528902 99528902 1001 86380 86390 1
529591 99529591 1001 86380 86390 1
529670 99529670 1001 86380 86390 1
529647 99529647 1001 86380 86390 1
529388 99529388 1001 86380 86390 1
530303 99530303 1001 86380 86390 1
530217 99530217 1001 86380 86390 1
530078 99530078 1001 86380 86390 1
530034 99530034 1001 86380 86390 1
531379 99531379 1001 86380 86390 1
531331 99531331 1001 86380 86390 1
531236 99531236 1001 86380 86390 1
531139 99531139 1001 86380 86390 1
530972 99530972 1001 86380 86390 1
531094 99531094 1001 86380 86390 1
531056 99531056 1001 86380 86390 1
530775 99530775 1001 86380 86390 1
530860 99530860 1001 86380 86390 1
531419 99531419 1001 86380 86390 1
532030 99532030 1001 86380 86390 1
532006 99532006 1001 86380 86390 1
532022 99532022 1001 86380 86390 1
531872 99531872 1001 86380 86390 1
531996 99531996 1001 86380 86390 1
531805 99531805 1001 86380 86390 1
531788 99531788 1001 86380 86390 1
532387 99532387 1001 86380 86390 1
532350 99532350 1001 86380 86390 1
532880 99532880 1001 86380 86390 1
532814 99532814 1001 86380 86390 1
532803 99532803 1001 86380 86390 1
532636 99532636 1001 86380 86390 1
532535 99532535 1001 86380 86390 1
533202 99533202 1001 86380 86390 1
533373 99533373 1001 86380 86390 1
533270 99533270 1001 86380 86390 1
534000 99534000 1001 86380 86390 1
534662 99534662 1001 86380 86390 1
534312 99534312 1001 86380 86390 1
534434 99534434 1001 86380 86390 1
534230 99534230 1001 86380 86390 1
534723 99534723 1001 86380 86390 1
534868 99534868 1001 86380 86390 1
534769 99534769 1001 86380 86390 1
534810 99534810 1001 86380 86390 1
535347 99535347 1001 86380 86390 1
535486 99535486 1001 86380 86390 1
535325 99535325 1001 86380 86390 1
535403 99535403 1001 86380 86390 1
535124 99535124 1001 86380 86390 1
535213 99535213 1001 86380 86390 1
534994 99534994 1001 86380 86390 1
534896 99534896 1001 86380 86390 1
535001 99535001 1001 86380 86390 1
536242 99536242 1001 86380 86390 1
535991 99535991 1001 86380 86390 1
536050 99536050 1001 86380 86390 1
536115 99536115 1001 86380 86390 1
535857 99535857 1001 86380 86390 1
536982 99536982 1001 86380 86390 1
537069 99537069 1001 86380 86390 1
536756 99536756 1001 86380 86390 1
536623 99536623 1001 86380 86390 1
536717 99536717 1001 86380 86390 1
536667 99536667 1001 86380 86390 1
537278 99537278 1001 86380 86390 1
537193 99537193 1001 86380 86390 1
537960 99537960 1001 86380 86390 1
537817 99537817 1001 86380 86390 1
537640 99537640 1001 86380 86390 1
537383 99537383 1001 86380 86390 1
537566 99537566 1001 86380 86390 1
537427 99537427 1001 86380 86390 1
537379 99537379 1001 86380 86390 1
538115 99538115 1001 86380 86390 1
538765 99538765 1001 86380 86390 1
538763 99538763 1001 86380 86390 1
538432 99538432 1001 86380 86390 1
538503 99538503 1001 86380 86390 1
538394 99538394 1001 86380 86390 1
538396 99538396 1001 86380 86390 1
538217 99538217 1001 86380 86390 1
539360 99539360 1001 86380 86390 1
539382 99539382 1001 86380 86390 1
540352 99540352 1001 86380 86390 1
540407 99540407 1001 86380 86390 1
540371 99540371 1001 86380 86390 1
540373 99540373 1001 86380 86390 1
540171 99540171 1001 86380 86390 1
540125 99540125 1001 86380 86390 1
540028 99540028 1001 86380 86390 1
539951 99539951 1001 86380 86390 1
540045 99540045 1001 86380 86390 1
540516 99540516 1001 86380 86390 1
540532 99540532 1001 86380 86390 1
540512 99540512 1001 86380 86390 1
541236 99541236 1001 86380 86390 1
540999 99540999 1001 86380 86390 1
540939 99540939 1001 86380 86390 1
540930 99540930 1001 86380 86390 1
541943 99541943 1001 86380 86390 1
541923 99541923 1001 86380 86390 1
541625 99541625 1001 86380 86390 1
542215 99542215 1001 86380 86390 1
542584 99542584 1001 86380 86390 1
542624 99542624 1001 86380 86390 1
542577 99542577 1001 86380 86390 1
542461 99542461 1001 86380 86390 1
542979 99542979 1001 86380 86390 1
543787 99543787 1001 86380 86390 1
544488 99544488 1001 86380 86390 1
544369 99544369 1001 86380 86390 1
544244 99544244 1001 86380 86390 1
544386 99544386 1001 86380 86390 1
544245 99544245 1001 86380 86390 1
544236 99544236 1001 86380 86390 1
544017 99544017 1001 86380 86390 1
544111 99544111 1001 86380 86390 1
544138 99544138 1001 86380 86390 1
544659 99544659 1001 86380 86390 1
544711 99544711 1001 86380 86390 1
544623 99544623 1001 86380 86390 1
544612 99544612 1001 86380 86390 1
500096 1039 1002 60980 64180 1
502921 693 1002 32855 35515 1
508340 812 1002 46035 59126 1
525166 1057 1001 69387 69686 1
519409 866 1001 26097 26396 1
519426 1120 1002 49877 62425 1
527927 1029 1001 41958 42257 1
400561 99400561 1001 86380 86390 1
400802 99400802 1001 86380 86390 1
400984 99400984 1001 86380 86390 1
401742 99401742 1001 86380 86390 1
401710 99401710 1001 86380 86390 1
402185 99402185 1001 86380 86390 1
402452 99402452 1001 86380 86390 1
402454 99402454 1001 86380 86390 1
402743 99402743 1001 86380 86390 1
402918 99402918 1001 86380 86390 1
402932 99402932 1001 86380 86390 1
403057 99403057 1001 86380 86390 1
403213 99403213 1001 86380 86390 1
403415 99403415 1001 86380 86390 1
403447 99403447 1001 86380 86390 1
403582 99403582 1001 86380 86390 1
403617 99403617 1001 86380 86390 1
404338 99404338 1001 86380 86390 1
404566 99404566 1001 86380 86390 1
404752 99404752 1001 86380 86390 1
405254 99405254 1001 86380 86390 1
405511 99405511 1001 86380 86390 1
405643 99405643 1001 86380 86390 1
405609 99405609 1001 86380 86390 1
405723 99405723 1001 86380 86390 1
406155 99406155 1001 86380 86390 1
406249 99406249 1001 86380 86390 1
406491 99406491 1001 86380 86390 1
406827 99406827 1001 86380 86390 1
406925 99406925 1001 86380 86390 1
407018 99407018 1001 86380 86390 1
407297 99407297 1001 86380 86390 1
408817 99408817 1001 86380 86390 1
408769 99408769 1001 86380 86390 1
408927 99408927 1001 86380 86390 1
409569 99409569 1001 86380 86390 1
409715 99409715 1001 86380 86390 1
409755 99409755 1001 86380 86390 1
409974 99409974 1001 86380 86390 1
410060 99410060 1001 86380 86390 1
410961 99410961 1001 86380 86390 1
411255 99411255 1001 86380 86390 1
411334 99411334 1001 86380 86390 1
411406 99411406 1001 86380 86390 1
413531 99413531 1001 86380 86390 1
413258 99413258 1001 86380 86390 1
413216 99413216 1001 86380 86390 1
413250 99413250 1001 86380 86390 1
412548 99412548 1001 86380 86390 1
413978 99413978 1001 86380 86390 1
414746 99414746 1001 86380 86390 1
414255 99414255 1001 86380 86390 1
415371 99415371 1001 86380 86390 1
414922 99414922 1001 86380 86390 1
415690 99415690 1001 86380 86390 1
416865 99416865 1001 86380 86390 1
416844 99416844 1001 86380 86390 1
416971 99416971 1001 86380 86390 1
416720 99416720 1001 86380 86390 1
416015 99416015 1001 86380 86390 1
416026 99416026 1001 86380 86390 1
416002 99416002 1001 86380 86390 1
417367 99417367 1001 86380 86390 1
417440 99417440 1001 86380 86390 1
417571 99417571 1001 86380 86390 1
418697 99418697 1001 86380 86390 1
418193 99418193 1001 86380 86390 1
417663 99417663 1001 86380 86390 1
418981 99418981 1001 86380 86390 1
419032 99419032 1001 86380 86390 1
419144 99419144 1001 86380 86390 1
418991 99418991 1001 86380 86390 1
420102 99420102 1001 86380 86390 1
420265 99420265 1001 86380 86390 1
420429 99420429 1001 86380 86390 1
419971 99419971 1001 86380 86390 1
419932 99419932 1001 86380 86390 1
419315 99419315 1001 86380 86390 1
421922 99421922 1001 86380 86390 1
422075 99422075 1001 86380 86390 1
421857 99421857 1001 86380 86390 1
422097 99422097 1001 86380 86390 1
421267 99421267 1001 86380 86390 1
421622 99421622 1001 86380 86390 1
421145 99421145 1001 86380 86390 1
421120 99421120 1001 86380 86390 1
422217 99422217 1001 86380 86390 1
422508 99422508 1001 86380 86390 1
422232 99422232 1001 86380 86390 1
422326 99422326 1001 86380 86390 1
423198 99423198 1001 86380 86390 1
423263 99423263 1001 86380 86390 1
422602 99422602 1001 86380 86390 1
422858 99422858 1001 86380 86390 1
422898 99422898 1001 86380 86390 1
424054 99424054 1001 86380 86390 1
425019 99425019 1001 86380 86390 1
425272 99425272 1001 86380 86390 1
424741 99424741 1001 86380 86390 1
424780 99424780 1001 86380 86390 1
424451 99424451 1001 86380 86390 1
425540 99425540 1001 86380 86390 1
426296 99426296 1001 86380 86390 1
426374 99426374 1001 86380 86390 1
426668 99426668 1001 86380 86390 1
426165 99426165 1001 86380 86390 1
426181 99426181 1001 86380 86390 1
427366 99427366 1001 86380 86390 1
428427 99428427 1001 86380 86390 1
427971 99427971 1001 86380 86390 1
427974 99427974 1001 86380 86390 1
427897 99427897 1001 86380 86390 1
427704 99427704 1001 86380 86390 1
427535 99427535 1001 86380 86390 1
429102 99429102 1001 86380 86390 1
429103 99429103 1001 86380 86390 1
428959 99428959 1001 86380 86390 1
430042 99430042 1001 86380 86390 1
429776 99429776 1001 86380 86390 1
429573 99429573 1001 86380 86390 1
429726 99429726 1001 86380 86390 1
429705 99429705 1001 86380 86390 1
429181 99429181 1001 86380 86390 1
430624 99430624 1001 86380 86390 1
431888 99431888 1001 86380 86390 1
432015 99432015 1001 86380 86390 1
431051 99431051 1001 86380 86390 1
430996 99430996 1001 86380 86390 1
432101 99432101 1001 86380 86390 1
432229 99432229 1001 86380 86390 1
432266 99432266 1001 86380 86390 1
433214 99433214 1001 86380 86390 1
432953 99432953 1001 86380 86390 1
432550 99432550 1001 86380 86390 1
435111 99435111 1001 86380 86390 1
435390 99435390 1001 86380 86390 1
435124 99435124 1001 86380 86390 1
435212 99435212 1001 86380 86390 1
434251 99434251 1001 86380 86390 1
434255 99434255 1001 86380 86390 1
436881 99436881 1001 86380 86390 1
436378 99436378 1001 86380 86390 1
436158 99436158 1001 86380 86390 1
437325 99437325 1001 86380 86390 1
300000 99300000 1001 86380 86390 1
300556 99300556 1001 86380 86390 1
300217 99300217 1001 86380 86390 1
300740 99300740 1001 86380 86390 1
300757 99300757 1001 86380 86390 1
300866 99300866 1001 86380 86390 1
301356 99301356 1001 86380 86390 1
301208 99301208 1001 86380 86390 1
301299 99301299 1001 86380 86390 1
301307 99301307 1001 86380 86390 1
300962 99300962 1001 86380 86390 1
301592 99301592 1001 86380 86390 1
301696 99301696 1001 86380 86390 1
301698 99301698 1001 86380 86390 1
301635 99301635 1001 86380 86390 1
301558 99301558 1001 86380 86390 1
301652 99301652 1001 86380 86390 1
302220 99302220 1001 86380 86390 1
302365 99302365 1001 86380 86390 1
302009 99302009 1001 86380 86390 1
302068 99302068 1001 86380 86390 1
301893 99301893 1001 86380 86390 1
301895 99301895 1001 86380 86390 1
302456 99302456 1001 86380 86390 1
303126 99303126 1001 86380 86390 1
302989 99302989 1001 86380 86390 1
302848 99302848 1001 86380 86390 1
302604 99302604 1001 86380 86390 1
302773 99302773 1001 86380 86390 1
303873 99303873 1001 86380 86390 1
303725 99303725 1001 86380 86390 1
303707 99303707 1001 86380 86390 1
303813 99303813 1001 86380 86390 1
303500 99303500 1001 86380 86390 1
304089 99304089 1001 86380 86390 1
304805 99304805 1001 86380 86390 1
304478 99304478 1001 86380 86390 1
304923 99304923 1001 86380 86390 1
304892 99304892 1001 86380 86390 1
305572 99305572 1001 86380 86390 1
305407 99305407 1001 86380 86390 1
305179 99305179 1001 86380 86390 1
500039 99500039 1001 86380 86390 1
500702 99500702 1001 86380 86390 1
500733 99500733 1001 86380 86390 1
500747 99500747 1001 86380 86390 1
500531 99500531 1001 86380 86390 1
500291 99500291 1001 86380 86390 1
500216 99500216 1001 86380 86390 1
500876 99500876 1001 86380 86390 1
501013 99501013 1001 86380 86390 1
501503 99501503 1001 86380 86390 1
501305 99501305 1001 86380 86390 1
501120 99501120 1001 86380 86390 1
501714 99501714 1001 86380 86390 1
501712 99501712 1001 86380 86390 1
502355 99502355 1001 86380 86390 1
502318 99502318 1001 86380 86390 1
501925 99501925 1001 86380 86390 1
501913 99501913 1001 86380 86390 1
503106 99503106 1001 86380 86390 1
502713 99502713 1001 86380 86390 1
502741 99502741 1001 86380 86390 1
502719 99502719 1001 86380 86390 1
502771 99502771 1001 86380 86390 1
503414 99503414 1001 86380 86390 1
503324 99503324 1001 86380 86390 1
503968 99503968 1001 86380 86390 1
503611 99503611 1001 86380 86390 1
504190 99504190 1001 86380 86390 1
504764 99504764 1001 86380 86390 1
504817 99504817 1001 86380 86390 1
504662 99504662 1001 86380 86390 1
504539 99504539 1001 86380 86390 1
504407 99504407 1001 86380 86390 1
504498 99504498 1001 86380 86390 1
505025 99505025 1001 86380 86390 1
505606 99505606 1001 86380 86390 1
505715 99505715 1001 86380 86390 1
505415 99505415 1001 86380 86390 1
505532 99505532 1001 86380 86390 1
505166 99505166 1001 86380 86390 1
505237 99505237 1001 86380 86390 1
505263 99505263 1001 86380 86390 1
506510 99506510 1001 86380 86390 1
506261 99506261 1001 86380 86390 1
506214 99506214 1001 86380 86390 1
506233 99506233 1001 86380 86390 1
506067 99506067 1001 86380 86390 1
506648 99506648 1001 86380 86390 1
506793 99506793 1001 86380 86390 1
506743 99506743 1001 86380 86390 1
506795 99506795 1001 86380 86390 1
506693 99506693 1001 86380 86390 1
507244 99507244 1001 86380 86390 1
507339 99507339 1001 86380 86390 1
507252 99507252 1001 86380 86390 1
507280 99507280 1001 86380 86390 1
507053 99507053 1001 86380 86390 1
507458 99507458 1001 86380 86390 1
507490 99507490 1001 86380 86390 1
508047 99508047 1001 86380 86390 1
508090 99508090 1001 86380 86390 1
507640 99507640 1001 86380 86390 1
507641 99507641 1001 86380 86390 1
508310 99508310 1001 86380 86390 1
508384 99508384 1001 86380 86390 1
508309 99508309 1001 86380 86390 1
508902 99508902 1001 86380 86390 1
509032 99509032 1001 86380 86390 1
508946 99508946 1001 86380 86390 1
508758 99508758 1001 86380 86390 1
508816 99508816 1001 86380 86390 1
508519 99508519 1001 86380 86390 1
508527 99508527 1001 86380 86390 1
508463 99508463 1001 86380 86390 1
509152 99509152 1001 86380 86390 1
509837 99509837 1001 86380 86390 1
509839 99509839 1001 86380 86390 1
509650 99509650 1001 86380 86390 1
509346 99509346 1001 86380 86390 1
509288 99509288 1001 86380 86390 1
509947 99509947 1001 86380 86390 1
510689 99510689 1001 86380 86390 1
510199 99510199 1001 86380 86390 1
510290 99510290 1001 86380 86390 1
510227 99510227 1001 86380 86390 1
510857 99510857 1001 86380 86390 1
510904 99510904 1001 86380 86390 1
511504 99511504 1001 86380 86390 1
511392 99511392 1001 86380 86390 1
511535 99511535 1001 86380 86390 1
511263 99511263 1001 86380 86390 1
510956 99510956 1001 86380 86390 1
511576 99511576 1001 86380 86390 1
511754 99511754 1001 86380 86390 1
512197 99512197 1001 86380 86390 1
512375 99512375 1001 86380 86390 1
512072 99512072 1001 86380 86390 1
511998 99511998 1001 86380 86390 1
512093 99512093 1001 86380 86390 1
513092 99513092 1001 86380 86390 1
513015 99513015 1001 86380 86390 1
513046 99513046 1001 86380 86390 1
512885 99512885 1001 86380 86390 1
512863 99512863 1001 86380 86390 1
512944 99512944 1001 86380 86390 1
512731 99512731 1001 86380 86390 1
512745 99512745 1001 86380 86390 1
512617 99512617 1001 86380 86390 1
512765 99512765 1001 86380 86390 1
513840 99513840 1001 86380 86390 1
513853 99513853 1001 86380 86390 1
513920 99513920 1001 86380 86390 1
513728 99513728 1001 86380 86390 1
513639 99513639 1001 86380 86390 1
513706 99513706 1001 86380 86390 1
513733 99513733 1001 86380 86390 1
513607 99513607 1001 86380 86390 1
513481 99513481 1001 86380 86390 1
514704 99514704 1001 86380 86390 1
514672 99514672 1001 86380 86390 1
514388 99514388 1001 86380 86390 1
514376 99514376 1001 86380 86390 1
514300 99514300 1001 86380 86390 1
514906 99514906 1001 86380 86390 1
515507 99515507 1001 86380 86390 1
515618 99515618 1001 86380 86390 1
515456 99515456 1001 86380 86390 1
516508 99516508 1001 86380 86390 1
516150 99516150 1001 86380 86390 1
516126 99516126 1001 86380 86390 1
516212 99516212 1001 86380 86390 1
515995 99515995 1001 86380 86390 1
515893 99515893 1001 86380 86390 1
515986 99515986 1001 86380 86390 1
516678 99516678 1001 86380 86390 1
517290 99517290 1001 86380 86390 1
517058 99517058 1001 86380 86390 1
517049 99517049 1001 86380 86390 1
517379 99517379 1001 86380 86390 1
517471 99517471 1001 86380 86390 1
518008 99518008 1001 86380 86390 1
518066 99518066 1001 86380 86390 1
518200 99518200 1001 86380 86390 1
518808 99518808 1001 86380 86390 1
518877 99518877 1001 86380 86390 1
518882 99518882 1001 86380 86390 1
518948 99518948 1001 86380 86390 1
518681 99518681 1001 86380 86390 1
518509 99518509 1001 86380 86390 1
518540 99518540 1001 86380 86390 1
519061 99519061 1001 86380 86390 1
519781 99519781 1001 86380 86390 1
519715 99519715 1001 86380 86390 1
519575 99519575 1001 86380 86390 1
519411 99519411 1001 86380 86390 1
519332 99519332 1001 86380 86390 1
519951 99519951 1001 86380 86390 1
520528 99520528 1001 86380 86390 1
520530 99520530 1001 86380 86390 1
520617 99520617 1001 86380 86390 1
520710 99520710 1001 86380 86390 1
520675 99520675 1001 86380 86390 1
521378 99521378 1001 86380 86390 1
521106 99521106 1001 86380 86390 1
521227 99521227 1001 86380 86390 1
521178 99521178 1001 86380 86390 1
521040 99521040 1001 86380 86390 1
520925 99520925 1001 86380 86390 1
520961 99520961 1001 86380 86390 1
520857 99520857 1001 86380 86390 1
522133 99522133 1001 86380 86390 1
522211 99522211 1001 86380 86390 1
521934 99521934 1001 86380 86390 1
521949 99521949 1001 86380 86390 1
521789 99521789 1001 86380 86390 1
521786 99521786 1001 86380 86390 1
521800 99521800 1001 86380 86390 1
522374 99522374 1001 86380 86390 1
522426 99522426 1001 86380 86390 1
522970 99522970 1001 86380 86390 1
522983 99522983 1001 86380 86390 1
522933 99522933 1001 86380 86390 1
522644 99522644 1001 86380 86390 1
522686 99522686 1001 86380 86390 1
522637 99522637 1001 86380 86390 1
522638 99522638 1001 86380 86390 1
522703 99522703 1001 86380 86390 1
523282 99523282 1001 86380 86390 1
523192 99523192 1001 86380 86390 1
524663 99524663 1001 86380 86390 1
524322 99524322 1001 86380 86390 1
524963 99524963 1001 86380 86390 1
524916 99524916 1001 86380 86390 1
525471 99525471 1001 86380 86390 1
525358 99525358 1001 86380 86390 1
525035 99525035 1001 86380 86390 1
525635 99525635 1001 86380 86390 1
525652 99525652 1001 86380 86390 1
526235 99526235 1001 86380 86390 1
526252 99526252 1001 86380 86390 1
526131 99526131 1001 86380 86390 1
525897 99525897 1001 86380 86390 1
525928 99525928 1001 86380 86390 1
526552 99526552 1001 86380 86390 1
526516 99526516 1001 86380 86390 1
526481 99526481 1001 86380 86390 1
526470 99526470 1001 86380 86390 1
527213 99527213 1001 86380 86390 1
527153 99527153 1001 86380 86390 1
526849 99526849 1001 86380 86390 1
526986 99526986 1001 86380 86390 1
526719 99526719 1001 86380 86390 1
526650 99526650 1001 86380 86390 1
527307 99527307 1001 86380 86390 1
527297 99527297 1001 86380 86390 1
527987 99527987 1001 86380 86390 1
528007 99528007 1001 86380 86390 1
527845 99527845 1001 86380 86390 1
527710 99527710 1001 86380 86390 1
527828 99527828 1001 86380 86390 1
527791 99527791 1001 86380 86390 1
527533 99527533 1001 86380 86390 1
527510 99527510 1001 86380 86390 1
528188 99528188 1001 86380 86390 1
528825 99528825 1001 86380 86390 1
528533 99528533 1001 86380 86390 1
528655 99528655 1001 86380 86390 1
528286 99528286 1001 86380 86390 1
528447 99528447 1001 86380 86390 1
529078 99529078 1001 86380 86390 1
529629 99529629 1001 86380 86390 1
529342 99529342 1001 86380 86390 1
529179 99529179 1001 86380 86390 1
529208 99529208 1001 86380 86390 1
529850 99529850 1001 86380 86390 1
530352 99530352 1001 86380 86390 1
530225 99530225 1001 86380 86390 1
530344 99530344 1001 86380 86390 1
530190 99530190 1001 86380 86390 1
529961 99529961 1001 86380 86390 1
530126 99530126 1001 86380 86390 1
530629 99530629 1001 86380 86390 1
530695 99530695 1001 86380 86390 1
530675 99530675 1001 86380 86390 1
531363 99531363 1001 86380 86390 1
531168 99531168 1001 86380 86390 1
531159 99531159 1001 86380 86390 1
530807 99530807 1001 86380 86390 1
532119 99532119 1001 86380 86390 1
531810 99531810 1001 86380 86390 1
531930 99531930 1001 86380 86390 1
531591 99531591 1001 86380 86390 1
531748 99531748 1001 86380 86390 1
531620 99531620 1001 86380 86390 1
532320 99532320 1001 86380 86390 1
532310 99532310 1001 86380 86390 1
532960 99532960 1001 86380 86390 1
532909 99532909 1001 86380 86390 1
532911 99532911 1001 86380 86390 1
532835 99532835 1001 86380 86390 1
532925 99532925 1001 86380 86390 1
532801 99532801 1001 86380 86390 1
532639 99532639 1001 86380 86390 1
532549 99532549 1001 86380 86390 1
533694 99533694 1001 86380 86390 1
533657 99533657 1001 86380 86390 1
533664 99533664 1001 86380 86390 1
533498 99533498 1001 86380 86390 1
533524 99533524 1001 86380 86390 1
533637 99533637 1001 86380 86390 1
533321 99533321 1001 86380 86390 1
533874 99533874 1001 86380 86390 1
533993 99533993 1001 86380 86390 1
534530 99534530 1001 86380 86390 1
534647 99534647 1001 86380 86390 1
534572 99534572 1001 86380 86390 1
534392 99534392 1001 86380 86390 1
534347 99534347 1001 86380 86390 1
534141 99534141 1001 86380 86390 1
534259 99534259 1001 86380 86390 1
534106 99534106 1001 86380 86390 1
534173 99534173 1001 86380 86390 1
534097 99534097 1001 86380 86390 1
534738 99534738 1001 86380 86390 1
534856 99534856 1001 86380 86390 1
534872 99534872 1001 86380 86390 1
535365 99535365 1001 86380 86390 1
534903 99534903 1001 86380 86390 1
535638 99535638 1001 86380 86390 1
535524 99535524 1001 86380 86390 1
535538 99535538 1001 86380 86390 1
535580 99535580 1001 86380 86390 1
536268 99536268 1001 86380 86390 1
536258 99536258 1001 86380 86390 1
536016 99536016 1001 86380 86390 1
536029 99536029 1001 86380 86390 1
535967 99535967 1001 86380 86390 1
536113 99536113 1001 86380 86390 1
536049 99536049 1001 86380 86390 1
535832 99535832 1001 86380 86390 1
535835 99535835 1001 86380 86390 1
535810 99535810 1001 86380 86390 1
535914 99535914 1001 86380 86390 1
535816 99535816 1001 86380 86390 1
536507 99536507 1001 86380 86390 1
537054 99537054 1001 86380 86390 1
536860 99536860 1001 86380 86390 1
536637 99536637 1001 86380 86390 1
536731 99536731 1001 86380 86390 1
536550 99536550 1001 86380 86390 1
537244 99537244 1001 86380 86390 1
537181 99537181 1001 86380 86390 1
537687 99537687 1001 86380 86390 1
537479 99537479 1001 86380 86390 1
537492 99537492 1001 86380 86390 1
538074 99538074 1001 86380 86390 1
538167 99538167 1001 86380 86390 1
538654 99538654 1001 86380 86390 1
538490 99538490 1001 86380 86390 1
538323 99538323 1001 86380 86390 1
538210 99538210 1001 86380 86390 1
538865 99538865 1001 86380 86390 1
538971 99538971 1001 86380 86390 1
538829 99538829 1001 86380 86390 1
538959 99538959 1001 86380 86390 1
538998 99538998 1001 86380 86390 1
538978 99538978 1001 86380 86390 1
538836 99538836 1001 86380 86390 1
539568 99539568 1001 86380 86390 1
539626 99539626 1001 86380 86390 1
539308 99539308 1001 86380 86390 1
539351 99539351 1001 86380 86390 1
539235 99539235 1001 86380 86390 1
539117 99539117 1001 86380 86390 1
539109 99539109 1001 86380 86390 1
539794 99539794 1001 86380 86390 1
539815 99539815 1001 86380 86390 1
540232 99540232 1001 86380 86390 1
539873 99539873 1001 86380 86390 1
539906 99539906 1001 86380 86390 1
539867 99539867 1001 86380 86390 1
539847 99539847 1001 86380 86390 1
540561 99540561 1001 86380 86390 1
540574 99540574 1001 86380 86390 1
541186 99541186 1001 86380 86390 1
541013 99541013 1001 86380 86390 1
541027 99541027 1001 86380 86390 1
540745 99540745 1001 86380 86390 1
541346 99541346 1001 86380 86390 1
541876 99541876 1001 86380 86390 1
541816 99541816 1001 86380 86390 1
541806 99541806 1001 86380 86390 1
541808 99541808 1001 86380 86390 1
541887 99541887 1001 86380 86390 1
541552 99541552 1001 86380 86390 1
541695 99541695 1001 86380 86390 1
542885 99542885 1001 86380 86390 1
542790 99542790 1001 86380 86390 1
542712 99542712 1001 86380 86390 1
542500 99542500 1001 86380 86390 1
543643 99543643 1001 86380 86390 1
543675 99543675 1001 86380 86390 1
543518 99543518 1001 86380 86390 1
543519 99543519 1001 86380 86390 1
543474 99543474 1001 86380 86390 1
543277 99543277 1001 86380 86390 1
544471 99544471 1001 86380 86390 1
544379 99544379 1001 86380 86390 1
544214 99544214 1001 86380 86390 1
544324 99544324 1001 86380 86390 1
544157 99544157 1001 86380 86390 1
544616 99544616 1001 86380 86390 1
411536 686 1001 45540 45897 1
400178 99400178 1001 86380 86390 1
400327 99400327 1001 86380 86390 1
400485 99400485 1001 86380 86390 1
400466 99400466 1001 86380 86390 1
400964 99400964 1001 86380 86390 1
401075 99401075 1001 86380 86390 1
401530 99401530 1001 86380 86390 1
402018 99402018 1001 86380 86390 1
402554 99402554 1001 86380 86390 1
402667 99402667 1001 86380 86390 1
402946 99402946 1001 86380 86390 1
403097 99403097 1001 86380 86390 1
404037 99404037 1001 86380 86390 1
404362 99404362 1001 86380 86390 1
404396 99404396 1001 86380 86390 1
404516 99404516 1001 86380 86390 1
404665 99404665 1001 86380 86390 1
404693 99404693 1001 86380 86390 1
404907 99404907 1001 86380 86390 1
405363 99405363 1001 86380 86390 1
405373 99405373 1001 86380 86390 1
405314 99405314 1001 86380 86390 1
405474 99405474 1001 86380 86390 1
405913 99405913 1001 86380 86390 1
406279 99406279 1001 86380 86390 1
406296 99406296 1001 86380 86390 1
407354 99407354 1001 86380 86390 1
407470 99407470 1001 86380 86390 1
409056 99409056 1001 86380 86390 1
409394 99409394 1001 86380 86390 1
409626 99409626 1001 86380 86390 1
409630 99409630 1001 86380 86390 1
409975 99409975 1001 86380 86390 1
409948 99409948 1001 86380 86390 1
410032 99410032 1001 86380 86390 1
410304 99410304 1001 86380 86390 1
410523 99410523 1001 86380 86390 1
410846 99410846 1001 86380 86390 1
411054 99411054 1001 86380 86390 1
411097 99411097 1001 86380 86390 1
411085 99411085 1001 86380 86390 1
411303 99411303 1001 86380 86390 1
411857 99411857 1001 86380 86390 1
411929 99411929 1001 86380 86390 1
412040 99412040 1001 86380 86390 1
411986 99411986 1001 86380 86390 1
412396 99412396 1001 86380 86390 1
413610 99413610 1001 86380 86390 1
413394 99413394 1001 86380 86390 1
412932 99412932 1001 86380 86390 1
412530 99412530 1001 86380 86390 1
414031 99414031 1001 86380 86390 1
413812 99413812 1001 86380 86390 1
414101 99414101 1001 86380 86390 1
415432 99415432 1001 86380 86390 1
415587 99415587 1001 86380 86390 1
416800 99416800 1001 86380 86390 1
415905 99415905 1001 86380 86390 1
416114 99416114 1001 86380 86390 1
415900 99415900 1001 86380 86390 1
417116 99417116 1001 86380 86390 1
417545 99417545 1001 86380 86390 1
418314 99418314 1001 86380 86390 1
418385 99418385 1001 86380 86390 1
417681 99417681 1001 86380 86390 1
417896 99417896 1001 86380 86390 1
417781 99417781 1001 86380 86390 1
419194 99419194 1001 86380 86390 1
420094 99420094 1001 86380 86390 1
420263 99420263 1001 86380 86390 1
420070 99420070 1001 86380 86390 1
420010 99420010 1001 86380 86390 1
419676 99419676 1001 86380 86390 1
419737 99419737 1001 86380 86390 1
419896 99419896 1001 86380 86390 1
419964 99419964 1001 86380 86390 1
419277 99419277 1001 86380 86390 1
420060 99420060 1001 86380 86390 1
421778 99421778 1001 86380 86390 1
421309 99421309 1001 86380 86390 1
421064 99421064 1001 86380 86390 1
420854 99420854 1001 86380 86390 1
421202 99421202 1001 86380 86390 1
422358 99422358 1001 86380 86390 1
422515 99422515 1001 86380 86390 1
423307 99423307 1001 86380 86390 1
423481 99423481 1001 86380 86390 1
423244 99423244 1001 86380 86390 1
423135 99423135 1001 86380 86390 1
422906 99422906 1001 86380 86390 1
422818 99422818 1001 86380 86390 1
422719 99422719 1001 86380 86390 1
425095 99425095 1001 86380 86390 1
424184 99424184 1001 86380 86390 1
424446 99424446 1001 86380 86390 1
424528 99424528 1001 86380 86390 1
427085 99427085 1001 86380 86390 1
426377 99426377 1001 86380 86390 1
425964 99425964 1001 86380 86390 1
425854 99425854 1001 86380 86390 1
427443 99427443 1001 86380 86390 1
428670 99428670 1001 86380 86390 1
428536 99428536 1001 86380 86390 1
428156 99428156 1001 86380 86390 1
427923 99427923 1001 86380 86390 1
428325 99428325 1001 86380 86390 1
428170 99428170 1001 86380 86390 1
428266 99428266 1001 86380 86390 1
427957 99427957 1001 86380 86390 1
427684 99427684 1001 86380 86390 1
429169 99429169 1001 86380 86390 1
428937 99428937 1001 86380 86390 1
430060 99430060 1001 86380 86390 1
429759 99429759 1001 86380 86390 1
429535 99429535 1001 86380 86390 1
430595 99430595 1001 86380 86390 1
431307 99431307 1001 86380 86390 1
431238 99431238 1001 86380 86390 1
432212 99432212 1001 86380 86390 1
433623 99433623 1001 86380 86390 1
433650 99433650 1001 86380 86390 1
432972 99432972 1001 86380 86390 1
432876 99432876 1001 86380 86390 1
432781 99432781 1001 86380 86390 1
433819 99433819 1001 86380 86390 1
433953 99433953 1001 86380 86390 1
435036 99435036 1001 86380 86390 1
435069 99435069 1001 86380 86390 1
435402 99435402 1001 86380 86390 1
435428 99435428 1001 86380 86390 1
434681 99434681 1001 86380 86390 1
434602 99434602 1001 86380 86390 1
434900 99434900 1001 86380 86390 1
436805 99436805 1001 86380 86390 1
436821 99436821 1001 86380 86390 1
436568 99436568 1001 86380 86390 1
436461 99436461 1001 86380 86390 1
436080 99436080 1001 86380 86390 1
437342 99437342 1001 86380 86390 1
437240 99437240 1001 86380 86390 1
300616 99300616 1001 86380 86390 1
300631 99300631 1001 86380 86390 1
300724 99300724 1001 86380 86390 1
300573 99300573 1001 86380 86390 1
300445 99300445 1001 86380 86390 1
300382 99300382 1001 86380 86390 1
300271 99300271 1001 86380 86390 1
300168 99300168 1001 86380 86390 1
301422 99301422 1001 86380 86390 1
301178 99301178 1001 86380 86390 1
300965 99300965 1001 86380 86390 1
301057 99301057 1001 86380 86390 1
301709 99301709 1001 86380 86390 1
302343 99302343 1001 86380 86390 1
302039 99302039 1001 86380 86390 1
302143 99302143 1001 86380 86390 1
301879 99301879 1001 86380 86390 1
301792 99301792 1001 86380 86390 1
301849 99301849 1001 86380 86390 1
302575 99302575 1001 86380 86390 1
302438 99302438 1001 86380 86390 1
302401 99302401 1001 86380 86390 1
303018 99303018 1001 86380 86390 1
302746 99302746 1001 86380 86390 1
303296 99303296 1001 86380 86390 1
303221 99303221 1001 86380 86390 1
303312 99303312 1001 86380 86390 1
303893 99303893 1001 86380 86390 1
303921 99303921 1001 86380 86390 1
303897 99303897 1001 86380 86390 1
303454 99303454 1001 86380 86390 1
303563 99303563 1001 86380 86390 1
304083 99304083 1001 86380 86390 1
304046 99304046 1001 86380 86390 1
304040 99304040 1001 86380 86390 1
304762 99304762 1001 86380 86390 1
304473 99304473 1001 86380 86390 1
304302 99304302 1001 86380 86390 1
305002 99305002 1001 86380 86390 1
305658 99305658 1001 86380 86390 1
305667 99305667 1001 86380 86390 1
305429 99305429 1001 86380 86390 1
305411 99305411 1001 86380 86390 1
305336 99305336 1001 86380 86390 1
305103 99305103 1001 86380 86390 1
305216 99305216 1001 86380 86390 1
500141 99500141 1001 86380 86390 1
500634 99500634 1001 86380 86390 1
500796 99500796 1001 86380 86390 1
500558 99500558 1001 86380 86390 1
500603 99500603 1001 86380 86390 1
500224 99500224 1001 86380 86390 1
500379 99500379 1001 86380 86390 1
500879 99500879 1001 86380 86390 1
501555 99501555 1001 86380 86390 1
501558 99501558 1001 86380 86390 1
501197 99501197 1001 86380 86390 1
501649 99501649 1001 86380 86390 1
501718 99501718 1001 86380 86390 1
501706 99501706 1001 86380 86390 1
502251 99502251 1001 86380 86390 1
502154 99502154 1001 86380 86390 1
501891 99501891 1001 86380 86390 1
502532 99502532 1001 86380 86390 1
502601 99502601 1001 86380 86390 1
503077 99503077 1001 86380 86390 1
502711 99502711 1001 86380 86390 1
502808 99502808 1001 86380 86390 1
503374 99503374 1001 86380 86390 1
503986 99503986 1001 86380 86390 1
503758 99503758 1001 86380 86390 1
503843 99503843 1001 86380 86390 1
503641 99503641 1001 86380 86390 1
503545 99503545 1001 86380 86390 1
504272 99504272 1001 86380 86390 1
504184 99504184 1001 86380 86390 1
504791 99504791 1001 86380 86390 1
504769 99504769 1001 86380 86390 1
504749 99504749 1001 86380 86390 1
504618 99504618 1001 86380 86390 1
504422 99504422 1001 86380 86390 1
504527 99504527 1001 86380 86390 1
504400 99504400 1001 86380 86390 1
505449 99505449 1001 86380 86390 1
505440 99505440 1001 86380 86390 1
505321 99505321 1001 86380 86390 1
505309 99505309 1001 86380 86390 1
505772 99505772 1001 86380 86390 1
505830 99505830 1001 86380 86390 1
506564 99506564 1001 86380 86390 1
506212 99506212 1001 86380 86390 1
506296 99506296 1001 86380 86390 1
506083 99506083 1001 86380 86390 1
506065 99506065 1001 86380 86390 1
506777 99506777 1001 86380 86390 1
507293 99507293 1001 86380 86390 1
506922 99506922 1001 86380 86390 1
506963 99506963 1001 86380 86390 1
508046 99508046 1001 86380 86390 1
508227 99508227 1001 86380 86390 1
508051 99508051 1001 86380 86390 1
508196 99508196 1001 86380 86390 1
507879 99507879 1001 86380 86390 1
507636 99507636 1001 86380 86390 1
508424 99508424 1001 86380 86390 1
508947 99508947 1001 86380 86390 1
508996 99508996 1001 86380 86390 1
508739 99508739 1001 86380 86390 1
508671 99508671 1001 86380 86390 1
508684 99508684 1001 86380 86390 1
509277 99509277 1001 86380 86390 1
509720 99509720 1001 86380 86390 1
509831 99509831 1001 86380 86390 1
509859 99509859 1001 86380 86390 1
509694 99509694 1001 86380 86390 1
509429 99509429 1001 86380 86390 1
509431 99509431 1001 86380 86390 1
510708 99510708 1001 86380 86390 1
510713 99510713 1001 86380 86390 1
510583 99510583 1001 86380 86390 1
510635 99510635 1001 86380 86390 1
510393 99510393 1001 86380 86390 1
510219 99510219 1001 86380 86390 1
510861 99510861 1001 86380 86390 1
511183 99511183 1001 86380 86390 1
511177 99511177 1001 86380 86390 1
510960 99510960 1001 86380 86390 1
511039 99511039 1001 86380 86390 1
511004 99511004 1001 86380 86390 1
511628 99511628 1001 86380 86390 1
511584 99511584 1001 86380 86390 1
511559 99511559 1001 86380 86390 1
512311 99512311 1001 86380 86390 1
512045 99512045 1001 86380 86390 1
512086 99512086 1001 86380 86390 1
511952 99511952 1001 86380 86390 1
511824 99511824 1001 86380 86390 1
511905 99511905 1001 86380 86390 1
511854 99511854 1001 86380 86390 1
511793 99511793 1001 86380 86390 1
512556 99512556 1001 86380 86390 1
512860 99512860 1001 86380 86390 1
512779 99512779 1001 86380 86390 1
512605 99512605 1001 86380 86390 1
513974 99513974 1001 86380 86390 1
513753 99513753 1001 86380 86390 1
513527 99513527 1001 86380 86390 1
514159 99514159 1001 86380 86390 1
514048 99514048 1001 86380 86390 1
514802 99514802 1001 86380 86390 1
514476 99514476 1001 86380 86390 1
514637 99514637 1001 86380 86390 1
514238 99514238 1001 86380 86390 1
514903 99514903 1001 86380 86390 1
515506 99515506 1001 86380 86390 1
515563 99515563 1001 86380 86390 1
515185 99515185 1001 86380 86390 1
515096 99515096 1001 86380 86390 1
515264 99515264 1001 86380 86390 1
515072 99515072 1001 86380 86390 1
515785 99515785 1001 86380 86390 1
515843 99515843 1001 86380 86390 1
516449 99516449 1001 86380 86390 1
515920 99515920 1001 86380 86390 1
516064 99516064 1001 86380 86390 1
516515 99516515 1001 86380 86390 1
517241 99517241 1001 86380 86390 1
517141 99517141 1001 86380 86390 1
516926 99516926 1001 86380 86390 1
518150 99518150 1001 86380 86390 1
518095 99518095 1001 86380 86390 1
517939 99517939 1001 86380 86390 1
517877 99517877 1001 86380 86390 1
517594 99517594 1001 86380 86390 1
517635 99517635 1001 86380 86390 1
518233 99518233 1001 86380 86390 1
518965 99518965 1001 86380 86390 1
518904 99518904 1001 86380 86390 1
518895 99518895 1001 86380 86390 1
518984 99518984 1001 86380 86390 1
518658 99518658 1001 86380 86390 1
518761 99518761 1001 86380 86390 1
518715 99518715 1001 86380 86390 1
518513 99518513 1001 86380 86390 1
518399 99518399 1001 86380 86390 1
518414 99518414 1001 86380 86390 1
518557 99518557 1001 86380 86390 1
518493 99518493 1001 86380 86390 1
518573 99518573 1001 86380 86390 1
519012 99519012 1001 86380 86390 1
519019 99519019 1001 86380 86390 1
519113 99519113 1001 86380 86390 1
519612 99519612 1001 86380 86390 1
519789 99519789 1001 86380 86390 1
519794 99519794 1001 86380 86390 1
519431 99519431 1001 86380 86390 1
519563 99519563 1001 86380 86390 1
519390 99519390 1001 86380 86390 1
519326 99519326 1001 86380 86390 1
519918 99519918 1001 86380 86390 1
520538 99520538 1001 86380 86390 1
520610 99520610 1001 86380 86390 1
520346 99520346 1001 86380 86390 1
520408 99520408 1001 86380 86390 1
520072 99520072 1001 86380 86390 1
520172 99520172 1001 86380 86390 1
520729 99520729 1001 86380 86390 1
521418 99521418 1001 86380 86390 1
521319 99521319 1001 86380 86390 1
521402 99521402 1001 86380 86390 1
521137 99521137 1001 86380 86390 1
520891 99520891 1001 86380 86390 1
521008 99521008 1001 86380 86390 1
521576 99521576 1001 86380 86390 1
521616 99521616 1001 86380 86390 1
522170 99522170 1001 86380 86390 1
522235 99522235 1001 86380 86390 1
522225 99522225 1001 86380 86390 1
522174 99522174 1001 86380 86390 1
522030 99522030 1001 86380 86390 1
521928 99521928 1001 86380 86390 1
521860 99521860 1001 86380 86390 1
522372 99522372 1001 86380 86390 1
522388 99522388 1001 86380 86390 1
523118 99523118 1001 86380 86390 1
522840 99522840 1001 86380 86390 1
522821 99522821 1001 86380 86390 1
522542 99522542 1001 86380 86390 1
523196 99523196 1001 86380 86390 1
523171 99523171 1001 86380 86390 1
523897 99523897 1001 86380 86390 1
523914 99523914 1001 86380 86390 1
523922 99523922 1001 86380 86390 1
523867 99523867 1001 86380 86390 1
523430 99523430 1001 86380 86390 1
523380 99523380 1001 86380 86390 1
524019 99524019 1001 86380 86390 1
524007 99524007 1001 86380 86390 1
524642 99524642 1001 86380 86390 1
524488 99524488 1001 86380 86390 1
524515 99524515 1001 86380 86390 1
524438 99524438 1001 86380 86390 1
524218 99524218 1001 86380 86390 1
524833 99524833 1001 86380 86390 1
524911 99524911 1001 86380 86390 1
524836 99524836 1001 86380 86390 1
525520 99525520 1001 86380 86390 1
525262 99525262 1001 86380 86390 1
525331 99525331 1001 86380 86390 1
526237 99526237 1001 86380 86390 1
526050 99526050 1001 86380 86390 1
526043 99526043 1001 86380 86390 1
526071 99526071 1001 86380 86390 1
525869 99525869 1001 86380 86390 1
526502 99526502 1001 86380 86390 1
526453 99526453 1001 86380 86390 1
527075 99527075 1001 86380 86390 1
527036 99527036 1001 86380 86390 1
526737 99526737 1001 86380 86390 1
526675 99526675 1001 86380 86390 1
527317 99527317 1001 86380 86390 1
527449 99527449 1001 86380 86390 1
527426 99527426 1001 86380 86390 1
527925 99527925 1001 86380 86390 1
527940 99527940 1001 86380 86390 1
527688 99527688 1001 86380 86390 1
527666 99527666 1001 86380 86390 1
527576 99527576 1001 86380 86390 1
527461 99527461 1001 86380 86390 1
527595 99527595 1001 86380 86390 1
527648 99527648 1001 86380 86390 1
528203 99528203 1001 86380 86390 1
528083 99528083 1001 86380 86390 1
528799 99528799 1001 86380 86390 1
528764 99528764 1001 86380 86390 1
528706 99528706 1001 86380 86390 1
528555 99528555 1001 86380 86390 1
528536 99528536 1001 86380 86390 1
528303 99528303 1001 86380 86390 1
528952 99528952 1001 86380 86390 1
528920 99528920 1001 86380 86390 1
529658 99529658 1001 86380 86390 1
529511 99529511 1001 86380 86390 1
529512 99529512 1001 86380 86390 1
529373 99529373 1001 86380 86390 1
529900 99529900 1001 86380 86390 1
530245 99530245 1001 86380 86390 1
530612 99530612 1001 86380 86390 1
531264 99531264 1001 86380 86390 1
531113 99531113 1001 86380 86390 1
531173 99531173 1001 86380 86390 1
531580 99531580 1001 86380 86390 1
532027 99532027 1001 86380 86390 1
532150 99532150 1001 86380 86390 1
531943 99531943 1001 86380 86390 1
532328 99532328 1001 86380 86390 1
533031 99533031 1001 86380 86390 1
533135 99533135 1001 86380 86390 1
533110 99533110 1001 86380 86390 1
533139 99533139 1001 86380 86390 1
533845 99533845 1001 86380 86390 1
533791 99533791 1001 86380 86390 1
533819 99533819 1001 86380 86390 1
533467 99533467 1001 86380 86390 1
533394 99533394 1001 86380 86390 1
534665 99534665 1001 86380 86390 1
534341 99534341 1001 86380 86390 1
534355 99534355 1001 86380 86390 1
534221 99534221 1001 86380 86390 1
534198 99534198 1001 86380 86390 1
535440 99535440 1001 86380 86390 1
535492 99535492 1001 86380 86390 1
534941 99534941 1001 86380 86390 1
535065 99535065 1001 86380 86390 1
534900 99534900 1001 86380 86390 1
535556 99535556 1001 86380 86390 1
536158 99536158 1001 86380 86390 1
536212 99536212 1001 86380 86390 1
536282 99536282 1001 86380 86390 1
536056 99536056 1001 86380 86390 1
535834 99535834 1001 86380 86390 1
536997 99536997 1001 86380 86390 1
536830 99536830 1001 86380 86390 1
536948 99536948 1001 86380 86390 1
536923 99536923 1001 86380 86390 1
536673 99536673 1001 86380 86390 1
536600 99536600 1001 86380 86390 1
537827 99537827 1001 86380 86390 1
537984 99537984 1001 86380 86390 1
537603 99537603 1001 86380 86390 1
537660 99537660 1001 86380 86390 1
537541 99537541 1001 86380 86390 1
538042 99538042 1001 86380 86390 1
538108 99538108 1001 86380 86390 1
538641 99538641 1001 86380 86390 1
538774 99538774 1001 86380 86390 1
538603 99538603 1001 86380 86390 1
538401 99538401 1001 86380 86390 1
538325 99538325 1001 86380 86390 1
539606 99539606 1001 86380 86390 1
539337 99539337 1001 86380 86390 1
539340 99539340 1001 86380 86390 1
539211 99539211 1001 86380 86390 1
539199 99539199 1001 86380 86390 1
540325 99540325 1001 86380 86390 1
540394 99540394 1001 86380 86390 1
540443 99540443 1001 86380 86390 1
540269 99540269 1001 86380 86390 1
540197 99540197 1001 86380 86390 1
540205 99540205 1001 86380 86390 1
540064 99540064 1001 86380 86390 1
540047 99540047 1001 86380 86390 1
540038 99540038 1001 86380 86390 1
540638 99540638 1001 86380 86390 1
540486 99540486 1001 86380 86390 1
541247 99541247 1001 86380 86390 1
540830 99540830 1001 86380 86390 1
540693 99540693 1001 86380 86390 1
540681 99540681 1001 86380 86390 1
541371 99541371 1001 86380 86390 1
541307 99541307 1001 86380 86390 1
541387 99541387 1001 86380 86390 1
542084 99542084 1001 86380 86390 1
541811 99541811 1001 86380 86390 1
541734 99541734 1001 86380 86390 1
541779 99541779 1001 86380 86390 1
541655 99541655 1001 86380 86390 1
541593 99541593 1001 86380 86390 1
541532 99541532 1001 86380 86390 1
541610 99541610 1001 86380 86390 1
541572 99541572 1001 86380 86390 1
542860 99542860 1001 86380 86390 1
542452 99542452 1001 86380 86390 1
542453 99542453 1001 86380 86390 1
543085 99543085 1001 86380 86390 1
543031 99543031 1001 86380 86390 1
543638 99543638 1001 86380 86390 1
543678 99543678 1001 86380 86390 1
543760 99543760 1001 86380 86390 1
543437 99543437 1001 86380 86390 1
543425 99543425 1001 86380 86390 1
543203 99543203 1001 86380 86390 1
543321 99543321 1001 86380 86390 1
543336 99543336 1001 86380 86390 1
543893 99543893 1001 86380 86390 1
543779 99543779 1001 86380 86390 1
543910 99543910 1001 86380 86390 1
544404 99544404 1001 86380 86390 1
544302 99544302 1001 86380 86390 1
544201 99544201 1001 86380 86390 1
544174 99544174 1001 86380 86390 1
544088 99544088 1001 86380 86390 1
544611 99544611 1001 86380 86390 1
544654 99544654 1001 86380 86390 1
533574 820 1001 64328 64627 1
536384 1052 1002 55578 63374 1
400225 99400225 1001 86380 86390 1
400228 99400228 1001 86380 86390 1
400354 99400354 1001 86380 86390 1
401050 99401050 1001 86380 86390 1
401564 99401564 1001 86380 86390 1
401890 99401890 1001 86380 86390 1
401836 99401836 1001 86380 86390 1
402386 99402386 1001 86380 86390 1
402524 99402524 1001 86380 86390 1
402877 99402877 1001 86380 86390 1
403407 99403407 1001 86380 86390 1
404152 99404152 1001 86380 86390 1
404224 99404224 1001 86380 86390 1
404344 99404344 1001 86380 86390 1
404404 99404404 1001 86380 86390 1
404769 99404769 1001 86380 86390 1
404865 99404865 1001 86380 86390 1
404848 99404848 1001 86380 86390 1
404999 99404999 1001 86380 86390 1
405273 99405273 1001 86380 86390 1
405431 99405431 1001 86380 86390 1
405581 99405581 1001 86380 86390 1
405586 99405586 1001 86380 86390 1
406326 99406326 1001 86380 86390 1
406486 99406486 1001 86380 86390 1
406620 99406620 1001 86380 86390 1
406571 99406571 1001 86380 86390 1
406657 99406657 1001 86380 86390 1
407208 99407208 1001 86380 86390 1
407146 99407146 1001 86380 86390 1
407419 99407419 1001 86380 86390 1
407467 99407467 1001 86380 86390 1
407782 99407782 1001 86380 86390 1
408032 99408032 1001 86380 86390 1
408179 99408179 1001 86380 86390 1
408241 99408241 1001 86380 86390 1
408355 99408355 1001 86380 86390 1
408602 99408602 1001 86380 86390 1
408543 99408543 1001 86380 86390 1
408810 99408810 1001 86380 86390 1
409151 99409151 1001 86380 86390 1
409098 99409098 1001 86380 86390 1
409401 99409401 1001 86380 86390 1
409618 99409618 1001 86380 86390 1
409773 99409773 1001 86380 86390 1
409774 99409774 1001 86380 86390 1
409969 99409969 1001 86380 86390 1
410159 99410159 1001 86380 86390 1
410297 99410297 1001 86380 86390 1
410537 99410537 1001 86380 86390 1
410798 99410798 1001 86380 86390 1
410955 99410955 1001 86380 86390 1
411301 99411301 1001 86380 86390 1
411879 99411879 1001 86380 86390 1
412456 99412456 1001 86380 86390 1
413416 99413416 1001 86380 86390 1
413276 99413276 1001 86380 86390 1
413126 99413126 1001 86380 86390 1
412549 99412549 1001 86380 86390 1
412777 99412777 1001 86380 86390 1
412702 99412702 1001 86380 86390 1
412873 99412873 1001 86380 86390 1
412602 99412602 1001 86380 86390 1
413783 99413783 1001 86380 86390 1
414013 99414013 1001 86380 86390 1
413964 99413964 1001 86380 86390 1
415090 99415090 1001 86380 86390 1
414853 99414853 1001 86380 86390 1
414321 99414321 1001 86380 86390 1
414193 99414193 1001 86380 86390 1
415501 99415501 1001 86380 86390 1
416752 99416752 1001 86380 86390 1
416607 99416607 1001 86380 86390 1
416811 99416811 1001 86380 86390 1
416020 99416020 1001 86380 86390 1
415818 99415818 1001 86380 86390 1
416044 99416044 1001 86380 86390 1
417425 99417425 1001 86380 86390 1
417514 99417514 1001 86380 86390 1
418710 99418710 1001 86380 86390 1
418177 99418177 1001 86380 86390 1
418208 99418208 1001 86380 86390 1
417946 99417946 1001 86380 86390 1
418883 99418883 1001 86380 86390 1
418920 99418920 1001 86380 86390 1
419729 99419729 1001 86380 86390 1
419547 99419547 1001 86380 86390 1
420560 99420560 1001 86380 86390 1
420651 99420651 1001 86380 86390 1
420474 99420474 1001 86380 86390 1
421923 99421923 1001 86380 86390 1
421968 99421968 1001 86380 86390 1
422007 99422007 1001 86380 86390 1
421828 99421828 1001 86380 86390 1
422090 99422090 1001 86380 86390 1
421446 99421446 1001 86380 86390 1
420910 99420910 1001 86380 86390 1
421096 99421096 1001 86380 86390 1
422507 99422507 1001 86380 86390 1
423137 99423137 1001 86380 86390 1
423205 99423205 1001 86380 86390 1
422681 99422681 1001 86380 86390 1
423951 99423951 1001 86380 86390 1
423839 99423839 1001 86380 86390 1
425092 99425092 1001 86380 86390 1
424593 99424593 1001 86380 86390 1
424748 99424748 1001 86380 86390 1
424381 99424381 1001 86380 86390 1
427021 99427021 1001 86380 86390 1
426780 99426780 1001 86380 86390 1
426218 99426218 1001 86380 86390 1
427402 99427402 1001 86380 86390 1
427286 99427286 1001 86380 86390 1
428553 99428553 1001 86380 86390 1
428040 99428040 1001 86380 86390 1
428093 99428093 1001 86380 86390 1
427705 99427705 1001 86380 86390 1
427869 99427869 1001 86380 86390 1
429041 99429041 1001 86380 86390 1
428342 99428342 1001 86380 86390 1
429104 99429104 1001 86380 86390 1
429868 99429868 1001 86380 86390 1
429578 99429578 1001 86380 86390 1
429433 99429433 1001 86380 86390 1
429460 99429460 1001 86380 86390 1
429492 99429492 1001 86380 86390 1
431699 99431699 1001 86380 86390 1
432013 99432013 1001 86380 86390 1
431686 99431686 1001 86380 86390 1
431413 99431413 1001 86380 86390 1
431366 99431366 1001 86380 86390 1
431301 99431301 1001 86380 86390 1
431549 99431549 1001 86380 86390 1
431024 99431024 1001 86380 86390 1
431214 99431214 1001 86380 86390 1
432467 99432467 1001 86380 86390 1
432384 99432384 1001 86380 86390 1
433588 99433588 1001 86380 86390 1
433685 99433685 1001 86380 86390 1
433359 99433359 1001 86380 86390 1
433223 99433223 1001 86380 86390 1
433046 99433046 1001 86380 86390 1
432577 99432577 1001 86380 86390 1
433735 99433735 1001 86380 86390 1
434276 99434276 1001 86380 86390 1
434362 99434362 1001 86380 86390 1
434224 99434224 1001 86380 86390 1
436863 99436863 1001 86380 86390 1
437011 99437011 1001 86380 86390 1
436422 99436422 1001 86380 86390 1
436344 99436344 1001 86380 86390 1
436262 99436262 1001 86380 86390 1
300011 99300011 1001 86380 86390 1
300065 99300065 1001 86380 86390 1
300104 99300104 1001 86380 86390 1
300655 99300655 1001 86380 86390 1
300539 99300539 1001 86380 86390 1
300656 99300656 1001 86380 86390 1
300535 99300535 1001 86380 86390 1
300599 99300599 1001 86380 86390 1
300378 99300378 1001 86380 86390 1
300417 99300417 1001 86380 86390 1
300125 99300125 1001 86380 86390 1
300791 99300791 1001 86380 86390 1
300871 99300871 1001 86380 86390 1
300923 99300923 1001 86380 86390 1
301145 99301145 1001 86380 86390 1
301198 99301198 1001 86380 86390 1
301190 99301190 1001 86380 86390 1
301308 99301308 1001 86380 86390 1
301131 99301131 1001 86380 86390 1
301107 99301107 1001 86380 86390 1
301108 99301108 1001 86380 86390 1
301722 99301722 1001 86380 86390 1
301684 99301684 1001 86380 86390 1
301562 99301562 1001 86380 86390 1
302208 99302208 1001 86380 86390 1
302312 99302312 1001 86380 86390 1
302276 99302276 1001 86380 86390 1
302021 99302021 1001 86380 86390 1
302092 99302092 1001 86380 86390 1
301979 99301979 1001 86380 86390 1
302423 99302423 1001 86380 86390 1
302815 99302815 1001 86380 86390 1
302896 99302896 1001 86380 86390 1
302742 99302742 1001 86380 86390 1
303399 99303399 1001 86380 86390 1
303325 99303325 1001 86380 86390 1
303209 99303209 1001 86380 86390 1
303275 99303275 1001 86380 86390 1
303803 99303803 1001 86380 86390 1
303791 99303791 1001 86380 86390 1
303469 99303469 1001 86380 86390 1
303471 99303471 1001 86380 86390 1
304859 99304859 1001 86380 86390 1
304802 99304802 1001 86380 86390 1
304266 99304266 1001 86380 86390 1
305574 99305574 1001 86380 86390 1
305538 99305538 1001 86380 86390 1
500142 99500142 1001 86380 86390 1
500083 99500083 1001 86380 86390 1
500782 99500782 1001 86380 86390 1
500663 99500663 1001 86380 86390 1
500720 99500720 1001 86380 86390 1
500511 99500511 1001 86380 86390 1
500339 99500339 1001 86380 86390 1
500341 99500341 1001 86380 86390 1
500199 99500199 1001 86380 86390 1
500212 99500212 1001 86380 86390 1
501564 99501564 1001 86380 86390 1
501596 99501596 1001 86380 86390 1
501442 99501442 1001 86380 86390 1
501369 99501369 1001 86380 86390 1
501265 99501265 1001 86380 86390 1
501055 99501055 1001 86380 86390 1
501655 99501655 1001 86380 86390 1
501811 99501811 1001 86380 86390 1
502436 99502436 1001 86380 86390 1
502418 99502418 1001 86380 86390 1
502282 99502282 1001 86380 86390 1
502426 99502426 1001 86380 86390 1
502144 99502144 1001 86380 86390 1
502067 99502067 1001 86380 86390 1
502237 99502237 1001 86380 86390 1
501917 99501917 1001 86380 86390 1
501853 99501853 1001 86380 86390 1
502533 99502533 1001 86380 86390 1
502572 99502572 1001 86380 86390 1
502508 99502508 1001 86380 86390 1
503153 99503153 1001 86380 86390 1
503245 99503245 1001 86380 86390 1
502947 99502947 1001 86380 86390 1
502965 99502965 1001 86380 86390 1
502779 99502779 1001 86380 86390 1
503371 99503371 1001 86380 86390 1
504103 99504103 1001 86380 86390 1
504076 99504076 1001 86380 86390 1
503900 99503900 1001 86380 86390 1
503705 99503705 1001 86380 86390 1
503515 99503515 1001 86380 86390 1
503508 99503508 1001 86380 86390 1
504141 99504141 1001 86380 86390 1
504231 99504231 1001 86380 86390 1
504157 99504157 1001 86380 86390 1
504818 99504818 1001 86380 86390 1
504844 99504844 1001 86380 86390 1
504858 99504858 1001 86380 86390 1
504761 99504761 1001 86380 86390 1
504730 99504730 1001 86380 86390 1
504567 99504567 1001 86380 86390 1
504343 99504343 1001 86380 86390 1
505126 99505126 1001 86380 86390 1
504975 99504975 1001 86380 86390 1
505742 99505742 1001 86380 86390 1
505626 99505626 1001 86380 86390 1
505552 99505552 1001 86380 86390 1
505178 99505178 1001 86380 86390 1
505939 99505939 1001 86380 86390 1
505811 99505811 1001 86380 86390 1
505943 99505943 1001 86380 86390 1
506219 99506219 1001 86380 86390 1
506054 99506054 1001 86380 86390 1
506011 99506011 1001 86380 86390 1
506140 99506140 1001 86380 86390 1
506612 99506612 1001 86380 86390 1
507371 99507371 1001 86380 86390 1
507050 99507050 1001 86380 86390 1
506844 99506844 1001 86380 86390 1
506871 99506871 1001 86380 86390 1
506884 99506884 1001 86380 86390 1
506962 99506962 1001 86380 86390 1
507495 99507495 1001 86380 86390 1
507496 99507496 1001 86380 86390 1
507431 99507431 1001 86380 86390 1
508150 99508150 1001 86380 86390 1
508233 99508233 1001 86380 86390 1
507918 99507918 1001 86380 86390 1
507844 99507844 1001 86380 86390 1
508026 99508026 1001 86380 86390 1
507827 99507827 1001 86380 86390 1
507673 99507673 1001 86380 86390 1
508259 99508259 1001 86380 86390 1
509039 99509039 1001 86380 86390 1
508987 99508987 1001 86380 86390 1
509052 99509052 1001 86380 86390 1
508932 99508932 1001 86380 86390 1
508484 99508484 1001 86380 86390 1
508486 99508486 1001 86380 86390 1
509724 99509724 1001 86380 86390 1
509624 99509624 1001 86380 86390 1
509296 99509296 1001 86380 86390 1
509339 99509339 1001 86380 86390 1
509447 99509447 1001 86380 86390 1
509977 99509977 1001 86380 86390 1
509916 99509916 1001 86380 86390 1
510615 99510615 1001 86380 86390 1
510702 99510702 1001 86380 86390 1
510527 99510527 1001 86380 86390 1
510340 99510340 1001 86380 86390 1
510499 99510499 1001 86380 86390 1
510360 99510360 1001 86380 86390 1
510294 99510294 1001 86380 86390 1
510156 99510156 1001 86380 86390 1
510905 99510905 1001 86380 86390 1
510884 99510884 1001 86380 86390 1
511463 99511463 1001 86380 86390 1
511413 99511413 1001 86380 86390 1
511401 99511401 1001 86380 86390 1
511460 99511460 1001 86380 86390 1
511326 99511326 1001 86380 86390 1
511145 99511145 1001 86380 86390 1
511668 99511668 1001 86380 86390 1
511648 99511648 1001 86380 86390 1
511687 99511687 1001 86380 86390 1
511715 99511715 1001 86380 86390 1
512244 99512244 1001 86380 86390 1
512005 99512005 1001 86380 86390 1
512048 99512048 1001 86380 86390 1
512576 99512576 1001 86380 86390 1
513081 99513081 1001 86380 86390 1
513149 99513149 1001 86380 86390 1
513100 99513100 1001 86380 86390 1
512818 99512818 1001 86380 86390 1
513348 99513348 1001 86380 86390 1
513248 99513248 1001 86380 86390 1
513212 99513212 1001 86380 86390 1
513961 99513961 1001 86380 86390 1
513777 99513777 1001 86380 86390 1
513457 99513457 1001 86380 86390 1
513587 99513587 1001 86380 86390 1
514076 99514076 1001 86380 86390 1
514730 99514730 1001 86380 86390 1
514831 99514831 1001 86380 86390 1
514459 99514459 1001 86380 86390 1
514477 99514477 1001 86380 86390 1
514467 99514467 1001 86380 86390 1
514963 99514963 1001 86380 86390 1
514865 99514865 1001 86380 86390 1
515617 99515617 1001 86380 86390 1
515553 99515553 1001 86380 86390 1
515515 99515515 1001 86380 86390 1
515076 99515076 1001 86380 86390 1
515171 99515171 1001 86380 86390 1
515239 99515239 1001 86380 86390 1
515699 99515699 1001 86380 86390 1
516330 99516330 1001 86380 86390 1
516202 99516202 1001 86380 86390 1
516238 99516238 1001 86380 86390 1
516695 99516695 1001 86380 86390 1
517061 99517061 1001 86380 86390 1
517431 99517431 1001 86380 86390 1
517537 99517537 1001 86380 86390 1
517967 99517967 1001 86380 86390 1
518110 99518110 1001 86380 86390 1
517788 99517788 1001 86380 86390 1
517873 99517873 1001 86380 86390 1
517810 99517810 1001 86380 86390 1
517743 99517743 1001 86380 86390 1
518289 99518289 1001 86380 86390 1
518251 99518251 1001 86380 86390 1
518189 99518189 1001 86380 86390 1
518243 99518243 1001 86380 86390 1
518988 99518988 1001 86380 86390 1
518827 99518827 1001 86380 86390 1
518906 99518906 1001 86380 86390 1
518675 99518675 1001 86380 86390 1
518425 99518425 1001 86380 86390 1
518405 99518405 1001 86380 86390 1
519051 99519051 1001 86380 86390 1
519149 99519149 1001 86380 86390 1
519771 99519771 1001 86380 86390 1
519324 99519324 1001 86380 86390 1
520160 99520160 1001 86380 86390 1
520758 99520758 1001 86380 86390 1
520751 99520751 1001 86380 86390 1
521432 99521432 1001 86380 86390 1
521380 99521380 1001 86380 86390 1
520877 99520877 1001 86380 86390 1
520864 99520864 1001 86380 86390 1
521489 99521489 1001 86380 86390 1
521658 99521658 1001 86380 86390 1
521522 99521522 1001 86380 86390 1
521551 99521551 1001 86380 86390 1
522139 99522139 1001 86380 86390 1
521766 99521766 1001 86380 86390 1
521728 99521728 1001 86380 86390 1
521845 99521845 1001 86380 86390 1
521823 99521823 1001 86380 86390 1
521825 99521825 1001 86380 86390 1
522484 99522484 1001 86380 86390 1
522382 99522382 1001 86380 86390 1
522901 99522901 1001 86380 86390 1
522892 99522892 1001 86380 86390 1
522672 99522672 1001 86380 86390 1
523210 99523210 1001 86380 86390 1
523213 99523213 1001 86380 86390 1
523920 99523920 1001 86380 86390 1
523715 99523715 1001 86380 86390 1
523603 99523603 1001 86380 86390 1
523568 99523568 1001 86380 86390 1
523364 99523364 1001 86380 86390 1
523421 99523421 1001 86380 86390 1
523515 99523515 1001 86380 86390 1
523984 99523984 1001 86380 86390 1
523741 99523741 1001 86380 86390 1
524709 99524709 1001 86380 86390 1
524634 99524634 1001 86380 86390 1
524587 99524587 1001 86380 86390 1
524465 99524465 1001 86380 86390 1
524269 99524269 1001 86380 86390 1
524182 99524182 1001 86380 86390 1
524236 99524236 1001 86380 86390 1
524199 99524199 1001 86380 86390 1
525315 99525315 1001 86380 86390 1
525238 99525238 1001 86380 86390 1
525324 99525324 1001 86380 86390 1
525149 99525149 1001 86380 86390 1
525125 99525125 1001 86380 86390 1
525806 99525806 1001 86380 86390 1
525979 99525979 1001 86380 86390 1
525992 99525992 1001 86380 86390 1
525916 99525916 1001 86380 86390 1
525825 99525825 1001 86380 86390 1
526219 99526219 1001 86380 86390 1
526600 99526600 1001 86380 86390 1
527215 99527215 1001 86380 86390 1
527203 99527203 1001 86380 86390 1
527132 99527132 1001 86380 86390 1
526869 99526869 1001 86380 86390 1
526882 99526882 1001 86380 86390 1
527012 99527012 1001 86380 86390 1
527000 99527000 1001 86380 86390 1
526815 99526815 1001 86380 86390 1
526686 99526686 1001 86380 86390 1
526725 99526725 1001 86380 86390 1
526713 99526713 1001 86380 86390 1
527427 99527427 1001 86380 86390 1
527423 99527423 1001 86380 86390 1
527373 99527373 1001 86380 86390 1
527754 99527754 1001 86380 86390 1
527811 99527811 1001 86380 86390 1
527843 99527843 1001 86380 86390 1
527564 99527564 1001 86380 86390 1
528813 99528813 1001 86380 86390 1
528686 99528686 1001 86380 86390 1
528635 99528635 1001 86380 86390 1
528523 99528523 1001 86380 86390 1
528526 99528526 1001 86380 86390 1
529550 99529550 1001 86380 86390 1
529543 99529543 1001 86380 86390 1
529337 99529337 1001 86380 86390 1
529148 99529148 1001 86380 86390 1
529112 99529112 1001 86380 86390 1
529156 99529156 1001 86380 86390 1
529920 99529920 1001 86380 86390 1
529782 99529782 1001 86380 86390 1
530393 99530393 1001 86380 86390 1
530299 99530299 1001 86380 86390 1
530328 99530328 1001 86380 86390 1
530160 99530160 1001 86380 86390 1
530317 99530317 1001 86380 86390 1
530130 99530130 1001 86380 86390 1
530704 99530704 1001 86380 86390 1
531250 99531250 1001 86380 86390 1
530980 99530980 1001 86380 86390 1
531021 99531021 1001 86380 86390 1
531009 99531009 1001 86380 86390 1
530970 99530970 1001 86380 86390 1
531090 99531090 1001 86380 86390 1
531092 99531092 1001 86380 86390 1
531029 99531029 1001 86380 86390 1
530798 99530798 1001 86380 86390 1
531510 99531510 1001 86380 86390 1
531542 99531542 1001 86380 86390 1
531582 99531582 1001 86380 86390 1
532088 99532088 1001 86380 86390 1
531977 99531977 1001 86380 86390 1
531991 99531991 1001 86380 86390 1
531985 99531985 1001 86380 86390 1
532947 99532947 1001 86380 86390 1
532975 99532975 1001 86380 86390 1
532940 99532940 1001 86380 86390 1
532967 99532967 1001 86380 86390 1
532718 99532718 1001 86380 86390 1
532823 99532823 1001 86380 86390 1
532558 99532558 1001 86380 86390 1
532565 99532565 1001 86380 86390 1
533092 99533092 1001 86380 86390 1
533719 99533719 1001 86380 86390 1
533520 99533520 1001 86380 86390 1
533323 99533323 1001 86380 86390 1
534011 99534011 1001 86380 86390 1
533934 99533934 1001 86380 86390 1
534611 99534611 1001 86380 86390 1
534503 99534503 1001 86380 86390 1
534401 99534401 1001 86380 86390 1
534472 99534472 1001 86380 86390 1
534435 99534435 1001 86380 86390 1
534360 99534360 1001 86380 86390 1
534439 99534439 1001 86380 86390 1
534193 99534193 1001 86380 86390 1
534224 99534224 1001 86380 86390 1
534175 99534175 1001 86380 86390 1
534190 99534190 1001 86380 86390 1
534749 99534749 1001 86380 86390 1
534706 99534706 1001 86380 86390 1
535318 99535318 1001 86380 86390 1
535460 99535460 1001 86380 86390 1
535321 99535321 1001 86380 86390 1
535339 99535339 1001 86380 86390 1
534923 99534923 1001 86380 86390 1
535692 99535692 1001 86380 86390 1
535523 99535523 1001 86380 86390 1
536326 99536326 1001 86380 86390 1
536034 99536034 1001 86380 86390 1
535921 99535921 1001 86380 86390 1
536490 99536490 1001 86380 86390 1
536466 99536466 1001 86380 86390 1
537042 99537042 1001 86380 86390 1
537018 99537018 1001 86380 86390 1
536968 99536968 1001 86380 86390 1
536875 99536875 1001 86380 86390 1
536619 99536619 1001 86380 86390 1
536571 99536571 1001 86380 86390 1
536572 99536572 1001 86380 86390 1
536707 99536707 1001 86380 86390 1
537834 99537834 1001 86380 86390 1
537828 99537828 1001 86380 86390 1
537906 99537906 1001 86380 86390 1
537909 99537909 1001 86380 86390 1
537674 99537674 1001 86380 86390 1
537740 99537740 1001 86380 86390 1
537549 99537549 1001 86380 86390 1
537574 99537574 1001 86380 86390 1
537995 99537995 1001 86380 86390 1
538729 99538729 1001 86380 86390 1
538614 99538614 1001 86380 86390 1
538480 99538480 1001 86380 86390 1
538339 99538339 1001 86380 86390 1
538327 99538327 1001 86380 86390 1
538317 99538317 1001 86380 86390 1
538928 99538928 1001 86380 86390 1
538944 99538944 1001 86380 86390 1
539010 99539010 1001 86380 86390 1
539014 99539014 1001 86380 86390 1
538950 99538950 1001 86380 86390 1
538847 99538847 1001 86380 86390 1
539471 99539471 1001 86380 86390 1
539459 99539459 1001 86380 86390 1
539637 99539637 1001 86380 86390 1
539413 99539413 1001 86380 86390 1
539076 99539076 1001 86380 86390 1
539089 99539089 1001 86380 86390 1
539159 99539159 1001 86380 86390 1
539058 99539058 1001 86380 86390 1
540351 99540351 1001 86380 86390 1
540420 99540420 1001 86380 86390 1
540261 99540261 1001 86380 86390 1
539848 99539848 1001 86380 86390 1
541062 99541062 1001 86380 86390 1
541068 99541068 1001 86380 86390 1
541031 99541031 1001 86380 86390 1
540678 99540678 1001 86380 86390 1
541475 99541475 1001 86380 86390 1
541340 99541340 1001 86380 86390 1
541945 99541945 1001 86380 86390 1
541975 99541975 1001 86380 86390 1
541761 99541761 1001 86380 86390 1
541866 99541866 1001 86380 86390 1
541821 99541821 1001 86380 86390 1
541633 99541633 1001 86380 86390 1
541522 99541522 1001 86380 86390 1
542173 99542173 1001 86380 86390 1
542768 99542768 1001 86380 86390 1
542848 99542848 1001 86380 86390 1
542941 99542941 1001 86380 86390 1
542710 99542710 1001 86380 86390 1
542726 99542726 1001 86380 86390 1
542960 99542960 1001 86380 86390 1
543030 99543030 1001 86380 86390 1
543644 99543644 1001 86380 86390 1
543571 99543571 1001 86380 86390 1
543390 99543390 1001 86380 86390 1
543512 99543512 1001 86380 86390 1
543834 99543834 1001 86380 86390 1
543877 99543877 1001 86380 86390 1
544399 99544399 1001 86380 86390 1
544094 99544094 1001 86380 86390 1
544160 99544160 1001 86380 86390 1
544644 99544644 1001 86380 86390 1
412070 590 1001 20520 20877 1
400529 99400529 1001 86380 86390 1
401263 99401263 1001 86380 86390 1
401831 99401831 1001 86380 86390 1
402476 99402476 1001 86380 86390 1
402440 99402440 1001 86380 86390 1
402538 99402538 1001 86380 86390 1
403169 99403169 1001 86380 86390 1
403377 99403377 1001 86380 86390 1
403569 99403569 1001 86380 86390 1
403543 99403543 1001 86380 86390 1
403691 99403691 1001 86380 86390 1
403943 99403943 1001 86380 86390 1
404367 99404367 1001 86380 86390 1
404508 99404508 1001 86380 86390 1
404653 99404653 1001 86380 86390 1
404632 99404632 1001 86380 86390 1
404695 99404695 1001 86380 86390 1
404972 99404972 1001 86380 86390 1
404986 99404986 1001 86380 86390 1
405415 99405415 1001 86380 86390 1
405334 99405334 1001 86380 86390 1
405464 99405464 1001 86380 86390 1
405556 99405556 1001 86380 86390 1
405617 99405617 1001 86380 86390 1
405917 99405917 1001 86380 86390 1
406040 99406040 1001 86380 86390 1
406400 99406400 1001 86380 86390 1
407281 99407281 1001 86380 86390 1
407670 99407670 1001 86380 86390 1
407874 99407874 1001 86380 86390 1
408943 99408943 1001 86380 86390 1
409053 99409053 1001 86380 86390 1
409180 99409180 1001 86380 86390 1
409430 99409430 1001 86380 86390 1
409522 99409522 1001 86380 86390 1
409723 99409723 1001 86380 86390 1
410024 99410024 1001 86380 86390 1
410272 99410272 1001 86380 86390 1
410357 99410357 1001 86380 86390 1
410441 99410441 1001 86380 86390 1
410876 99410876 1001 86380 86390 1
411074 99411074 1001 86380 86390 1
411059 99411059 1001 86380 86390 1
411167 99411167 1001 86380 86390 1
411265 99411265 1001 86380 86390 1
411710 99411710 1001 86380 86390 1
411846 99411846 1001 86380 86390 1
411794 99411794 1001 86380 86390 1
413505 99413505 1001 86380 86390 1
412931 99412931 1001 86380 86390 1
412968 99412968 1001 86380 86390 1
413877 99413877 1001 86380 86390 1
413961 99413961 1001 86380 86390 1
413883 99413883 1001 86380 86390 1
413919 99413919 1001 86380 86390 1
415306 99415306 1001 86380 86390 1
414523 99414523 1001 86380 86390 1
414250 99414250 1001 86380 86390 1
414345 99414345 1001 86380 86390 1
414119 99414119 1001 86380 86390 1
415703 99415703 1001 86380 86390 1
415472 99415472 1001 86380 86390 1
416711 99416711 1001 86380 86390 1
416977 99416977 1001 86380 86390 1
416237 99416237 1001 86380 86390 1
416228 99416228 1001 86380 86390 1
416363 99416363 1001 86380 86390 1
418581 99418581 1001 86380 86390 1
418544 99418544 1001 86380 86390 1
418569 99418569 1001 86380 86390 1
418378 99418378 1001 86380 86390 1
418167 99418167 1001 86380 86390 1
418386 99418386 1001 86380 86390 1
417916 99417916 1001 86380 86390 1
417650 99417650 1001 86380 86390 1
417627 99417627 1001 86380 86390 1
417868 99417868 1001 86380 86390 1
419021 99419021 1001 86380 86390 1
419061 99419061 1001 86380 86390 1
420210 99420210 1001 86380 86390 1
419905 99419905 1001 86380 86390 1
419421 99419421 1001 86380 86390 1
419488 99419488 1001 86380 86390 1
420788 99420788 1001 86380 86390 1
420793 99420793 1001 86380 86390 1
420518 99420518 1001 86380 86390 1
420823 99420823 1001 86380 86390 1
421432 99421432 1001 86380 86390 1
420947 99420947 1001 86380 86390 1
423491 99423491 1001 86380 86390 1
422559 99422559 1001 86380 86390 1
422937 99422937 1001 86380 86390 1
425339 99425339 1001 86380 86390 1
425266 99425266 1001 86380 86390 1
424970 99424970 1001 86380 86390 1
426738 99426738 1001 86380 86390 1
426762 99426762 1001 86380 86390 1
426319 99426319 1001 86380 86390 1
427168 99427168 1001 86380 86390 1
427266 99427266 1001 86380 86390 1
428702 99428702 1001 86380 86390 1
428159 99428159 1001 86380 86390 1
429030 99429030 1001 86380 86390 1
429999 99429999 1001 86380 86390 1
430103 99430103 1001 86380 86390 1
429494 99429494 1001 86380 86390 1
429520 99429520 1001 86380 86390 1
429245 99429245 1001 86380 86390 1
429340 99429340 1001 86380 86390 1
430546 99430546 1001 86380 86390 1
431763 99431763 1001 86380 86390 1
431579 99431579 1001 86380 86390 1
430897 99430897 1001 86380 86390 1
430926 99430926 1001 86380 86390 1
431164 99431164 1001 86380 86390 1
431168 99431168 1001 86380 86390 1
430911 99430911 1001 86380 86390 1
432375 99432375 1001 86380 86390 1
430824 99430824 1001 86380 86390 1
432316 99432316 1001 86380 86390 1
432237 99432237 1001 86380 86390 1
432483 99432483 1001 86380 86390 1
433691 99433691 1001 86380 86390 1
433239 99433239 1001 86380 86390 1
432493 99432493 1001 86380 86390 1
432634 99432634 1001 86380 86390 1
432541 99432541 1001 86380 86390 1
433967 99433967 1001 86380 86390 1
434066 99434066 1001 86380 86390 1
435273 99435273 1001 86380 86390 1
435274 99435274 1001 86380 86390 1
434659 99434659 1001 86380 86390 1
435708 99435708 1001 86380 86390 1
435660 99435660 1001 86380 86390 1
437144 99437144 1001 86380 86390 1
436673 99436673 1001 86380 86390 1
436646 99436646 1001 86380 86390 1
436291 99436291 1001 86380 86390 1
437328 99437328 1001 86380 86390 1
437281 99437281 1001 86380 86390 1
300589 99300589 1001 86380 86390 1
300682 99300682 1001 86380 86390 1
300459 99300459 1001 86380 86390 1
300423 99300423 1001 86380 86390 1
300451 99300451 1001 86380 86390 1
300316 99300316 1001 86380 86390 1
300821 99300821 1001 86380 86390 1
300810 99300810 1001 86380 86390 1
300737 99300737 1001 86380 86390 1
301515 99301515 1001 86380 86390 1
301224 99301224 1001 86380 86390 1
301292 99301292 1001 86380 86390 1
301204 99301204 1001 86380 86390 1
301035 99301035 1001 86380 86390 1
301075 99301075 1001 86380 86390 1
301675 99301675 1001 86380 86390 1
301664 99301664 1001 86380 86390 1
302379 99302379 1001 86380 86390 1
302183 99302183 1001 86380 86390 1
302056 99302056 1001 86380 86390 1
301779 99301779 1001 86380 86390 1
301834 99301834 1001 86380 86390 1
302484 99302484 1001 86380 86390 1
302424 99302424 1001 86380 86390 1
303052 99303052 1001 86380 86390 1
302796 99302796 1001 86380 86390 1
302909 99302909 1001 86380 86390 1
303358 99303358 1001 86380 86390 1
303845 99303845 1001 86380 86390 1
303979 99303979 1001 86380 86390 1
303741 99303741 1001 86380 86390 1
303465 99303465 1001 86380 86390 1
304683 99304683 1001 86380 86390 1
304643 99304643 1001 86380 86390 1
304949 99304949 1001 86380 86390 1
305586 99305586 1001 86380 86390 1
305340 99305340 1001 86380 86390 1
305366 99305366 1001 86380 86390 1
305383 99305383 1001 86380 86390 1
305439 99305439 1001 86380 86390 1
305427 99305427 1001 86380 86390 1
305105 99305105 1001 86380 86390 1
305081 99305081 1001 86380 86390 1
305069 99305069 1001 86380 86390 1
500146 99500146 1001 86380 86390 1
500681 99500681 1001 86380 86390 1
500572 99500572 1001 86380 86390 1
500198 99500198 1001 86380 86390 1
500892 99500892 1001 86380 86390 1
501370 99501370 1001 86380 86390 1
501046 99501046 1001 86380 86390 1
501052 99501052 1001 86380 86390 1
502328 99502328 1001 86380 86390 1
503057 99503057 1001 86380 86390 1
503393 99503393 1001 86380 86390 1
503989 99503989 1001 86380 86390 1
504067 99504067 1001 86380 86390 1
503987 99503987 1001 86380 86390 1
503820 99503820 1001 86380 86390 1
504159 99504159 1001 86380 86390 1
504188 99504188 1001 86380 86390 1
504834 99504834 1001 86380 86390 1
504679 99504679 1001 86380 86390 1
504603 99504603 1001 86380 86390 1
504707 99504707 1001 86380 86390 1
504699 99504699 1001 86380 86390 1
505137 99505137 1001 86380 86390 1
504951 99504951 1001 86380 86390 1
505399 99505399 1001 86380 86390 1
505366 99505366 1001 86380 86390 1
505394 99505394 1001 86380 86390 1
505563 99505563 1001 86380 86390 1
505878 99505878 1001 86380 86390 1
506595 99506595 1001 86380 86390 1
506395 99506395 1001 86380 86390 1
506280 99506280 1001 86380 86390 1
506146 99506146 1001 86380 86390 1
506151 99506151 1001 86380 86390 1
507282 99507282 1001 86380 86390 1
507391 99507391 1001 86380 86390 1
507278 99507278 1001 86380 86390 1
506905 99506905 1001 86380 86390 1
506856 99506856 1001 86380 86390 1
506928 99506928 1001 86380 86390 1
506877 99506877 1001 86380 86390 1
507512 99507512 1001 86380 86390 1
508083 99508083 1001 86380 86390 1
508165 99508165 1001 86380 86390 1
508077 99508077 1001 86380 86390 1
507914 99507914 1001 86380 86390 1
507855 99507855 1001 86380 86390 1
507846 99507846 1001 86380 86390 1
507805 99507805 1001 86380 86390 1
507702 99507702 1001 86380 86390 1
508427 99508427 1001 86380 86390 1
509025 99509025 1001 86380 86390 1
509054 99509054 1001 86380 86390 1
508599 99508599 1001 86380 86390 1
509100 99509100 1001 86380 86390 1
509142 99509142 1001 86380 86390 1
509130 99509130 1001 86380 86390 1
509824 99509824 1001 86380 86390 1
509532 99509532 1001 86380 86390 1
509510 99509510 1001 86380 86390 1
510085 99510085 1001 86380 86390 1
510398 99510398 1001 86380 86390 1
510454 99510454 1001 86380 86390 1
510297 99510297 1001 86380 86390 1
511180 99511180 1001 86380 86390 1
511184 99511184 1001 86380 86390 1
511250 99511250 1001 86380 86390 1
511077 99511077 1001 86380 86390 1
511034 99511034 1001 86380 86390 1
511723 99511723 1001 86380 86390 1
512240 99512240 1001 86380 86390 1
512209 99512209 1001 86380 86390 1
512097 99512097 1001 86380 86390 1
512124 99512124 1001 86380 86390 1
512173 99512173 1001 86380 86390 1
511777 99511777 1001 86380 86390 1
511910 99511910 1001 86380 86390 1
511783 99511783 1001 86380 86390 1
513097 99513097 1001 86380 86390 1
512989 99512989 1001 86380 86390 1
512877 99512877 1001 86380 86390 1
512600 99512600 1001 86380 86390 1
513381 99513381 1001 86380 86390 1
513879 99513879 1001 86380 86390 1
513934 99513934 1001 86380 86390 1
513677 99513677 1001 86380 86390 1
513440 99513440 1001 86380 86390 1
514175 99514175 1001 86380 86390 1
514052 99514052 1001 86380 86390 1
514483 99514483 1001 86380 86390 1
514364 99514364 1001 86380 86390 1
514326 99514326 1001 86380 86390 1
515002 99515002 1001 86380 86390 1
514860 99514860 1001 86380 86390 1
515581 99515581 1001 86380 86390 1
515609 99515609 1001 86380 86390 1
515522 99515522 1001 86380 86390 1
515614 99515614 1001 86380 86390 1
515513 99515513 1001 86380 86390 1
515591 99515591 1001 86380 86390 1
515127 99515127 1001 86380 86390 1
515129 99515129 1001 86380 86390 1
515709 99515709 1001 86380 86390 1
515754 99515754 1001 86380 86390 1
516462 99516462 1001 86380 86390 1
516180 99516180 1001 86380 86390 1
516275 99516275 1001 86380 86390 1
516637 99516637 1001 86380 86390 1
516635 99516635 1001 86380 86390 1
517207 99517207 1001 86380 86390 1
517165 99517165 1001 86380 86390 1
517243 99517243 1001 86380 86390 1
516963 99516963 1001 86380 86390 1
516749 99516749 1001 86380 86390 1
517470 99517470 1001 86380 86390 1
518073 99518073 1001 86380 86390 1
518000 99518000 1001 86380 86390 1
517759 99517759 1001 86380 86390 1
517684 99517684 1001 86380 86390 1
517652 99517652 1001 86380 86390 1
518199 99518199 1001 86380 86390 1
518866 99518866 1001 86380 86390 1
518679 99518679 1001 86380 86390 1
518693 99518693 1001 86380 86390 1
518595 99518595 1001 86380 86390 1
518395 99518395 1001 86380 86390 1
518416 99518416 1001 86380 86390 1
519776 99519776 1001 86380 86390 1
519677 99519677 1001 86380 86390 1
519705 99519705 1001 86380 86390 1
519746 99519746 1001 86380 86390 1
519523 99519523 1001 86380 86390 1
519461 99519461 1001 86380 86390 1
519526 99519526 1001 86380 86390 1
519996 99519996 1001 86380 86390 1
520616 99520616 1001 86380 86390 1
520844 99520844 1001 86380 86390 1
520820 99520820 1001 86380 86390 1
520705 99520705 1001 86380 86390 1
521404 99521404 1001 86380 86390 1
521163 99521163 1001 86380 86390 1
521165 99521165 1001 86380 86390 1
520963 99520963 1001 86380 86390 1
521011 99521011 1001 86380 86390 1
521039 99521039 1001 86380 86390 1
522138 99522138 1001 86380 86390 1
522177 99522177 1001 86380 86390 1
522202 99522202 1001 86380 86390 1
522017 99522017 1001 86380 86390 1
521737 99521737 1001 86380 86390 1
521830 99521830 1001 86380 86390 1
522376 99522376 1001 86380 86390 1
523085 99523085 1001 86380 86390 1
522761 99522761 1001 86380 86390 1
522712 99522712 1001 86380 86390 1
522846 99522846 1001 86380 86390 1
522615 99522615 1001 86380 86390 1
523199 99523199 1001 86380 86390 1
523321 99523321 1001 86380 86390 1
523871 99523871 1001 86380 86390 1
523751 99523751 1001 86380 86390 1
523386 99523386 1001 86380 86390 1
523465 99523465 1001 86380 86390 1
524629 99524629 1001 86380 86390 1
524769 99524769 1001 86380 86390 1
524425 99524425 1001 86380 86390 1
524530 99524530 1001 86380 86390 1
524407 99524407 1001 86380 86390 1
524162 99524162 1001 86380 86390 1
524910 99524910 1001 86380 86390 1
524947 99524947 1001 86380 86390 1
525417 99525417 1001 86380 86390 1
525482 99525482 1001 86380 86390 1
525172 99525172 1001 86380 86390 1
525686 99525686 1001 86380 86390 1
525796 99525796 1001 86380 86390 1
525682 99525682 1001 86380 86390 1
526057 99526057 1001 86380 86390 1
526045 99526045 1001 86380 86390 1
525835 99525835 1001 86380 86390 1
526008 99526008 1001 86380 86390 1
526449 99526449 1001 86380 86390 1
526451 99526451 1001 86380 86390 1
527054 99527054 1001 86380 86390 1
526908 99526908 1001 86380 86390 1
526859 99526859 1001 86380 86390 1
526796 99526796 1001 86380 86390 1
527306 99527306 1001 86380 86390 1
527282 99527282 1001 86380 86390 1
527861 99527861 1001 86380 86390 1
527673 99527673 1001 86380 86390 1
527868 99527868 1001 86380 86390 1
528244 99528244 1001 86380 86390 1
528634 99528634 1001 86380 86390 1
528639 99528639 1001 86380 86390 1
528329 99528329 1001 86380 86390 1
528344 99528344 1001 86380 86390 1
529724 99529724 1001 86380 86390 1
529702 99529702 1001 86380 86390 1
529675 99529675 1001 86380 86390 1
529298 99529298 1001 86380 86390 1
530550 99530550 1001 86380 86390 1
530276 99530276 1001 86380 86390 1
530150 99530150 1001 86380 86390 1
531293 99531293 1001 86380 86390 1
531373 99531373 1001 86380 86390 1
531120 99531120 1001 86380 86390 1
530947 99530947 1001 86380 86390 1
531522 99531522 1001 86380 86390 1
531530 99531530 1001 86380 86390 1
532163 99532163 1001 86380 86390 1
532192 99532192 1001 86380 86390 1
531886 99531886 1001 86380 86390 1
531881 99531881 1001 86380 86390 1
532292 99532292 1001 86380 86390 1
532305 99532305 1001 86380 86390 1
532939 99532939 1001 86380 86390 1
532876 99532876 1001 86380 86390 1
532456 99532456 1001 86380 86390 1
532495 99532495 1001 86380 86390 1
532470 99532470 1001 86380 86390 1
533217 99533217 1001 86380 86390 1
533553 99533553 1001 86380 86390 1
533570 99533570 1001 86380 86390 1
533455 99533455 1001 86380 86390 1
533456 99533456 1001 86380 86390 1
533432 99533432 1001 86380 86390 1
533390 99533390 1001 86380 86390 1
534056 99534056 1001 86380 86390 1
534603 99534603 1001 86380 86390 1
534328 99534328 1001 86380 86390 1
534294 99534294 1001 86380 86390 1
534201 99534201 1001 86380 86390 1
534114 99534114 1001 86380 86390 1
534257 99534257 1001 86380 86390 1
534839 99534839 1001 86380 86390 1
534867 99534867 1001 86380 86390 1
535169 99535169 1001 86380 86390 1
535023 99535023 1001 86380 86390 1
535631 99535631 1001 86380 86390 1
536217 99536217 1001 86380 86390 1
536298 99536298 1001 86380 86390 1
536070 99536070 1001 86380 86390 1
535985 99535985 1001 86380 86390 1
536024 99536024 1001 86380 86390 1
535853 99535853 1001 86380 86390 1
535868 99535868 1001 86380 86390 1
536515 99536515 1001 86380 86390 1
536361 99536361 1001 86380 86390 1
536539 99536539 1001 86380 86390 1
536828 99536828 1001 86380 86390 1
536787 99536787 1001 86380 86390 1
537253 99537253 1001 86380 86390 1
537358 99537358 1001 86380 86390 1
537365 99537365 1001 86380 86390 1
537701 99537701 1001 86380 86390 1
537511 99537511 1001 86380 86390 1
537500 99537500 1001 86380 86390 1
537455 99537455 1001 86380 86390 1
537392 99537392 1001 86380 86390 1
538096 99538096 1001 86380 86390 1
538223 99538223 1001 86380 86390 1
538265 99538265 1001 86380 86390 1
538894 99538894 1001 86380 86390 1
539615 99539615 1001 86380 86390 1
539242 99539242 1001 86380 86390 1
539427 99539427 1001 86380 86390 1
539331 99539331 1001 86380 86390 1
539678 99539678 1001 86380 86390 1
540301 99540301 1001 86380 86390 1
540355 99540355 1001 86380 86390 1
540286 99540286 1001 86380 86390 1
539963 99539963 1001 86380 86390 1
539901 99539901 1001 86380 86390 1
539966 99539966 1001 86380 86390 1
539871 99539871 1001 86380 86390 1
541273 99541273 1001 86380 86390 1
540976 99540976 1001 86380 86390 1
540863 99540863 1001 86380 86390 1
541446 99541446 1001 86380 86390 1
541979 99541979 1001 86380 86390 1
542076 99542076 1001 86380 86390 1
541773 99541773 1001 86380 86390 1
541818 99541818 1001 86380 86390 1
541729 99541729 1001 86380 86390 1
541504 99541504 1001 86380 86390 1
541676 99541676 1001 86380 86390 1
542773 99542773 1001 86380 86390 1
542721 99542721 1001 86380 86390 1
542392 99542392 1001 86380 86390 1
542336 99542336 1001 86380 86390 1
543127 99543127 1001 86380 86390 1
543382 99543382 1001 86380 86390 1
543461 99543461 1001 86380 86390 1
543312 99543312 1001 86380 86390 1
543288 99543288 1001 86380 86390 1
543853 99543853 1001 86380 86390 1
544596 99544596 1001 86380 86390 1
544433 99544433 1001 86380 86390 1
544213 99544213 1001 86380 86390 1
544298 99544298 1001 86380 86390 1
544112 99544112 1001 86380 86390 1
530687 698 1002 43306 44927 1
400001 99400001 1001 86380 86390 1
400078 99400078 1001 86380 86390 1
400300 99400300 1001 86380 86390 1
400330 99400330 1001 86380 86390 1
400358 99400358 1001 86380 86390 1
400349 99400349 1001 86380 86390 1
400441 99400441 1001 86380 86390 1
400589 99400589 1001 86380 86390 1
400698 99400698 1001 86380 86390 1
400943 99400943 1001 86380 86390 1
401157 99401157 1001 86380 86390 1
401253 99401253 1001 86380 86390 1
401513 99401513 1001 86380 86390 1
401667 99401667 1001 86380 86390 1
401937 99401937 1001 86380 86390 1
402055 99402055 1001 86380 86390 1
402113 99402113 1001 86380 86390 1
402218 99402218 1001 86380 86390 1
402381 99402381 1001 86380 86390 1
403154 99403154 1001 86380 86390 1
403465 99403465 1001 86380 86390 1
404092 99404092 1001 86380 86390 1
404198 99404198 1001 86380 86390 1
404155 99404155 1001 86380 86390 1
404390 99404390 1001 86380 86390 1
404482 99404482 1001 86380 86390 1
404536 99404536 1001 86380 86390 1
404648 99404648 1001 86380 86390 1
405793 99405793 1001 86380 86390 1
406154 99406154 1001 86380 86390 1
406231 99406231 1001 86380 86390 1
406308 99406308 1001 86380 86390 1
407064 99407064 1001 86380 86390 1
407218 99407218 1001 86380 86390 1
408446 99408446 1001 86380 86390 1
408627 99408627 1001 86380 86390 1
409697 99409697 1001 86380 86390 1
410795 99410795 1001 86380 86390 1
410879 99410879 1001 86380 86390 1
411444 99411444 1001 86380 86390 1
411972 99411972 1001 86380 86390 1
412278 99412278 1001 86380 86390 1
412459 99412459 1001 86380 86390 1
413447 99413447 1001 86380 86390 1
413493 99413493 1001 86380 86390 1
413641 99413641 1001 86380 86390 1
413017 99413017 1001 86380 86390 1
413026 99413026 1001 86380 86390 1
412929 99412929 1001 86380 86390 1
413257 99413257 1001 86380 86390 1
412904 99412904 1001 86380 86390 1
412828 99412828 1001 86380 86390 1
412491 99412491 1001 86380 86390 1
414058 99414058 1001 86380 86390 1
414973 99414973 1001 86380 86390 1
414531 99414531 1001 86380 86390 1
414864 99414864 1001 86380 86390 1
414779 99414779 1001 86380 86390 1
414900 99414900 1001 86380 86390 1
414447 99414447 1001 86380 86390 1
414375 99414375 1001 86380 86390 1
416853 99416853 1001 86380 86390 1
416628 99416628 1001 86380 86390 1
416498 99416498 1001 86380 86390 1
416521 99416521 1001 86380 86390 1
416450 99416450 1001 86380 86390 1
416359 99416359 1001 86380 86390 1
416128 99416128 1001 86380 86390 1
417444 99417444 1001 86380 86390 1
418795 99418795 1001 86380 86390 1
418213 99418213 1001 86380 86390 1
417711 99417711 1001 86380 86390 1
418013 99418013 1001 86380 86390 1
417646 99417646 1001 86380 86390 1
420062 99420062 1001 86380 86390 1
420178 99420178 1001 86380 86390 1
419888 99419888 1001 86380 86390 1
419389 99419389 1001 86380 86390 1
419463 99419463 1001 86380 86390 1
420710 99420710 1001 86380 86390 1
420516 99420516 1001 86380 86390 1
421776 99421776 1001 86380 86390 1
421892 99421892 1001 86380 86390 1
422081 99422081 1001 86380 86390 1
421639 99421639 1001 86380 86390 1
421576 99421576 1001 86380 86390 1
421282 99421282 1001 86380 86390 1
422132 99422132 1001 86380 86390 1
423692 99423692 1001 86380 86390 1
423497 99423497 1001 86380 86390 1
423571 99423571 1001 86380 86390 1
423281 99423281 1001 86380 86390 1
422954 99422954 1001 86380 86390 1
423243 99423243 1001 86380 86390 1
422940 99422940 1001 86380 86390 1
424136 99424136 1001 86380 86390 1
423790 99423790 1001 86380 86390 1
424846 99424846 1001 86380 86390 1
424730 99424730 1001 86380 86390 1
424415 99424415 1001 86380 86390 1
424582 99424582 1001 86380 86390 1
425700 99425700 1001 86380 86390 1
425731 99425731 1001 86380 86390 1
425823 99425823 1001 86380 86390 1
427004 99427004 1001 86380 86390 1
426824 99426824 1001 86380 86390 1
426885 99426885 1001 86380 86390 1
427080 99427080 1001 86380 86390 1
426520 99426520 1001 86380 86390 1
426637 99426637 1001 86380 86390 1
426586 99426586 1001 86380 86390 1
426048 99426048 1001 86380 86390 1
425905 99425905 1001 86380 86390 1
427202 99427202 1001 86380 86390 1
427189 99427189 1001 86380 86390 1
428375 99428375 1001 86380 86390 1
428718 99428718 1001 86380 86390 1
427952 99427952 1001 86380 86390 1
428181 99428181 1001 86380 86390 1
427671 99427671 1001 86380 86390 1
430375 99430375 1001 86380 86390 1
429907 99429907 1001 86380 86390 1
429601 99429601 1001 86380 86390 1
429415 99429415 1001 86380 86390 1
430502 99430502 1001 86380 86390 1
430704 99430704 1001 86380 86390 1
431701 99431701 1001 86380 86390 1
430948 99430948 1001 86380 86390 1
432312 99432312 1001 86380 86390 1
433684 99433684 1001 86380 86390 1
433266 99433266 1001 86380 86390 1
432877 99432877 1001 86380 86390 1
432787 99432787 1001 86380 86390 1
433755 99433755 1001 86380 86390 1
434007 99434007 1001 86380 86390 1
434079 99434079 1001 86380 86390 1
435159 99435159 1001 86380 86390 1
435096 99435096 1001 86380 86390 1
434969 99434969 1001 86380 86390 1
434909 99434909 1001 86380 86390 1
434532 99434532 1001 86380 86390 1
434381 99434381 1001 86380 86390 1
434328 99434328 1001 86380 86390 1
434358 99434358 1001 86380 86390 1
435479 99435479 1001 86380 86390 1
435461 99435461 1001 86380 86390 1
435699 99435699 1001 86380 86390 1
436916 99436916 1001 86380 86390 1
436815 99436815 1001 86380 86390 1
437031 99437031 1001 86380 86390 1
436913 99436913 1001 86380 86390 1
436405 99436405 1001 86380 86390 1
436095 99436095 1001 86380 86390 1
436218 99436218 1001 86380 86390 1
300016 99300016 1001 86380 86390 1
437215 99437215 1001 86380 86390 1
300626 99300626 1001 86380 86390 1
300690 99300690 1001 86380 86390 1
300335 99300335 1001 86380 86390 1
300243 99300243 1001 86380 86390 1
300270 99300270 1001 86380 86390 1
301197 99301197 1001 86380 86390 1
301217 99301217 1001 86380 86390 1
302233 99302233 1001 86380 86390 1
302368 99302368 1001 86380 86390 1
302063 99302063 1001 86380 86390 1
301840 99301840 1001 86380 86390 1
301854 99301854 1001 86380 86390 1
301950 99301950 1001 86380 86390 1
303118 99303118 1001 86380 86390 1
303083 99303083 1001 86380 86390 1
302821 99302821 1001 86380 86390 1
302679 99302679 1001 86380 86390 1
302771 99302771 1001 86380 86390 1
302722 99302722 1001 86380 86390 1
303316 99303316 1001 86380 86390 1
303774 99303774 1001 86380 86390 1
303433 99303433 1001 86380 86390 1
303514 99303514 1001 86380 86390 1
304045 99304045 1001 86380 86390 1
304124 99304124 1001 86380 86390 1
304193 99304193 1001 86380 86390 1
304666 99304666 1001 86380 86390 1
304521 99304521 1001 86380 86390 1
304292 99304292 1001 86380 86390 1
304334 99304334 1001 86380 86390 1
304312 99304312 1001 86380 86390 1
304261 99304261 1001 86380 86390 1
304328 99304328 1001 86380 86390 1
304897 99304897 1001 86380 86390 1
305042 99305042 1001 86380 86390 1
304868 99304868 1001 86380 86390 1
305609 99305609 1001 86380 86390 1
305576 99305576 1001 86380 86390 1
305330 99305330 1001 86380 86390 1
500158 99500158 1001 86380 86390 1
500124 99500124 1001 86380 86390 1
500700 99500700 1001 86380 86390 1
500586 99500586 1001 86380 86390 1
500434 99500434 1001 86380 86390 1
500476 99500476 1001 86380 86390 1
500309 99500309 1001 86380 86390 1
500306 99500306 1001 86380 86390 1
500845 99500845 1001 86380 86390 1
501440 99501440 1001 86380 86390 1
501059 99501059 1001 86380 86390 1
501675 99501675 1001 86380 86390 1
502357 99502357 1001 86380 86390 1
502284 99502284 1001 86380 86390 1
501905 99501905 1001 86380 86390 1
501880 99501880 1001 86380 86390 1
502518 99502518 1001 86380 86390 1
502584 99502584 1001 86380 86390 1
503100 99503100 1001 86380 86390 1
503136 99503136 1001 86380 86390 1
502912 99502912 1001 86380 86390 1
502901 99502901 1001 86380 86390 1
502966 99502966 1001 86380 86390 1
502823 99502823 1001 86380 86390 1
503475 99503475 1001 86380 86390 1
503309 99503309 1001 86380 86390 1
503935 99503935 1001 86380 86390 1
504111 99504111 1001 86380 86390 1
503912 99503912 1001 86380 86390 1
503800 99503800 1001 86380 86390 1
503726 99503726 1001 86380 86390 1
503845 99503845 1001 86380 86390 1
503661 99503661 1001 86380 86390 1
504174 99504174 1001 86380 86390 1
504294 99504294 1001 86380 86390 1
504959 99504959 1001 86380 86390 1
505384 99505384 1001 86380 86390 1
505412 99505412 1001 86380 86390 1
505428 99505428 1001 86380 86390 1
505535 99505535 1001 86380 86390 1
505184 99505184 1001 86380 86390 1
505160 99505160 1001 86380 86390 1
505859 99505859 1001 86380 86390 1
505902 99505902 1001 86380 86390 1
506209 99506209 1001 86380 86390 1
506132 99506132 1001 86380 86390 1
506143 99506143 1001 86380 86390 1
506736 99506736 1001 86380 86390 1
507249 99507249 1001 86380 86390 1
507211 99507211 1001 86380 86390 1
507592 99507592 1001 86380 86390 1
508113 99508113 1001 86380 86390 1
508210 99508210 1001 86380 86390 1
507929 99507929 1001 86380 86390 1
508008 99508008 1001 86380 86390 1
507696 99507696 1001 86380 86390 1
507830 99507830 1001 86380 86390 1
508383 99508383 1001 86380 86390 1
508965 99508965 1001 86380 86390 1
509033 99509033 1001 86380 86390 1
508793 99508793 1001 86380 86390 1
508777 99508777 1001 86380 86390 1
508636 99508636 1001 86380 86390 1
508603 99508603 1001 86380 86390 1
508501 99508501 1001 86380 86390 1
509693 99509693 1001 86380 86390 1
509629 99509629 1001 86380 86390 1
509464 99509464 1001 86380 86390 1
509418 99509418 1001 86380 86390 1
509978 99509978 1001 86380 86390 1
510638 99510638 1001 86380 86390 1
510317 99510317 1001 86380 86390 1
510324 99510324 1001 86380 86390 1
510300 99510300 1001 86380 86390 1
510137 99510137 1001 86380 86390 1
510127 99510127 1001 86380 86390 1
510131 99510131 1001 86380 86390 1
510842 99510842 1001 86380 86390 1
510868 99510868 1001 86380 86390 1
510728 99510728 1001 86380 86390 1
510851 99510851 1001 86380 86390 1
511402 99511402 1001 86380 86390 1
511336 99511336 1001 86380 86390 1
511344 99511344 1001 86380 86390 1
511141 99511141 1001 86380 86390 1
511697 99511697 1001 86380 86390 1
512034 99512034 1001 86380 86390 1
511902 99511902 1001 86380 86390 1
512416 99512416 1001 86380 86390 1
512533 99512533 1001 86380 86390 1
512463 99512463 1001 86380 86390 1
513157 99513157 1001 86380 86390 1
513048 99513048 1001 86380 86390 1
513199 99513199 1001 86380 86390 1
512650 99512650 1001 86380 86390 1
513283 99513283 1001 86380 86390 1
513343 99513343 1001 86380 86390 1
513870 99513870 1001 86380 86390 1
513705 99513705 1001 86380 86390 1
513595 99513595 1001 86380 86390 1
513599 99513599 1001 86380 86390 1
514133 99514133 1001 86380 86390 1
514087 99514087 1001 86380 86390 1
514755 99514755 1001 86380 86390 1
514629 99514629 1001 86380 86390 1
514463 99514463 1001 86380 86390 1
514508 99514508 1001 86380 86390 1
514395 99514395 1001 86380 86390 1
514409 99514409 1001 86380 86390 1
514435 99514435 1001 86380 86390 1
514373 99514373 1001 86380 86390 1
514871 99514871 1001 86380 86390 1
514900 99514900 1001 86380 86390 1
515383 99515383 1001 86380 86390 1
515283 99515283 1001 86380 86390 1
515065 99515065 1001 86380 86390 1
515107 99515107 1001 86380 86390 1
515095 99515095 1001 86380 86390 1
515263 99515263 1001 86380 86390 1
515762 99515762 1001 86380 86390 1
516482 99516482 1001 86380 86390 1
516326 99516326 1001 86380 86390 1
516365 99516365 1001 86380 86390 1
516291 99516291 1001 86380 86390 1
516044 99516044 1001 86380 86390 1
515915 99515915 1001 86380 86390 1
515973 99515973 1001 86380 86390 1
517169 99517169 1001 86380 86390 1
516857 99516857 1001 86380 86390 1
516719 99516719 1001 86380 86390 1
516878 99516878 1001 86380 86390 1
517491 99517491 1001 86380 86390 1
518126 99518126 1001 86380 86390 1
517883 99517883 1001 86380 86390 1
517649 99517649 1001 86380 86390 1
518331 99518331 1001 86380 86390 1
518849 99518849 1001 86380 86390 1
518921 99518921 1001 86380 86390 1
518777 99518777 1001 86380 86390 1
519127 99519127 1001 86380 86390 1
519527 99519527 1001 86380 86390 1
519293 99519293 1001 86380 86390 1
519841 99519841 1001 86380 86390 1
520501 99520501 1001 86380 86390 1
520533 99520533 1001 86380 86390 1
520317 99520317 1001 86380 86390 1
520032 99520032 1001 86380 86390 1
520654 99520654 1001 86380 86390 1
521276 99521276 1001 86380 86390 1
521329 99521329 1001 86380 86390 1
520901 99520901 1001 86380 86390 1
520881 99520881 1001 86380 86390 1
521619 99521619 1001 86380 86390 1
521974 99521974 1001 86380 86390 1
521913 99521913 1001 86380 86390 1
521715 99521715 1001 86380 86390 1
521849 99521849 1001 86380 86390 1
521735 99521735 1001 86380 86390 1
522471 99522471 1001 86380 86390 1
522381 99522381 1001 86380 86390 1
523119 99523119 1001 86380 86390 1
522954 99522954 1001 86380 86390 1
522904 99522904 1001 86380 86390 1
522553 99522553 1001 86380 86390 1
522659 99522659 1001 86380 86390 1
522586 99522586 1001 86380 86390 1
523855 99523855 1001 86380 86390 1
523653 99523653 1001 86380 86390 1
523695 99523695 1001 86380 86390 1
523686 99523686 1001 86380 86390 1
523414 99523414 1001 86380 86390 1
523475 99523475 1001 86380 86390 1
523488 99523488 1001 86380 86390 1
524000 99524000 1001 86380 86390 1
524067 99524067 1001 86380 86390 1
524135 99524135 1001 86380 86390 1
524745 99524745 1001 86380 86390 1
524422 99524422 1001 86380 86390 1
524388 99524388 1001 86380 86390 1
524366 99524366 1001 86380 86390 1
524267 99524267 1001 86380 86390 1
525521 99525521 1001 86380 86390 1
525584 99525584 1001 86380 86390 1
525648 99525648 1001 86380 86390 1
525756 99525756 1001 86380 86390 1
525616 99525616 1001 86380 86390 1
525773 99525773 1001 86380 86390 1
526342 99526342 1001 86380 86390 1
526072 99526072 1001 86380 86390 1
526165 99526165 1001 86380 86390 1
525921 99525921 1001 86380 86390 1
525977 99525977 1001 86380 86390 1
525812 99525812 1001 86380 86390 1
527135 99527135 1001 86380 86390 1
527389 99527389 1001 86380 86390 1
527338 99527338 1001 86380 86390 1
527422 99527422 1001 86380 86390 1
527690 99527690 1001 86380 86390 1
527718 99527718 1001 86380 86390 1
527720 99527720 1001 86380 86390 1
527839 99527839 1001 86380 86390 1
527827 99527827 1001 86380 86390 1
527540 99527540 1001 86380 86390 1
527633 99527633 1001 86380 86390 1
528138 99528138 1001 86380 86390 1
528100 99528100 1001 86380 86390 1
528101 99528101 1001 86380 86390 1
528220 99528220 1001 86380 86390 1
528272 99528272 1001 86380 86390 1
528793 99528793 1001 86380 86390 1
528819 99528819 1001 86380 86390 1
528517 99528517 1001 86380 86390 1
528685 99528685 1001 86380 86390 1
528693 99528693 1001 86380 86390 1
528604 99528604 1001 86380 86390 1
528438 99528438 1001 86380 86390 1
528283 99528283 1001 86380 86390 1
528960 99528960 1001 86380 86390 1
529544 99529544 1001 86380 86390 1
529649 99529649 1001 86380 86390 1
529229 99529229 1001 86380 86390 1
530060 99530060 1001 86380 86390 1
530600 99530600 1001 86380 86390 1
531532 99531532 1001 86380 86390 1
531513 99531513 1001 86380 86390 1
531569 99531569 1001 86380 86390 1
532038 99532038 1001 86380 86390 1
532132 99532132 1001 86380 86390 1
531816 99531816 1001 86380 86390 1
531947 99531947 1001 86380 86390 1
531767 99531767 1001 86380 86390 1
531671 99531671 1001 86380 86390 1
532230 99532230 1001 86380 86390 1
532933 99532933 1001 86380 86390 1
532861 99532861 1001 86380 86390 1
532820 99532820 1001 86380 86390 1
533184 99533184 1001 86380 86390 1
533080 99533080 1001 86380 86390 1
533825 99533825 1001 86380 86390 1
533718 99533718 1001 86380 86390 1
533783 99533783 1001 86380 86390 1
533711 99533711 1001 86380 86390 1
533620 99533620 1001 86380 86390 1
533310 99533310 1001 86380 86390 1
533375 99533375 1001 86380 86390 1
533388 99533388 1001 86380 86390 1
533440 99533440 1001 86380 86390 1
533428 99533428 1001 86380 86390 1
533338 99533338 1001 86380 86390 1
533862 99533862 1001 86380 86390 1
534314 99534314 1001 86380 86390 1
534279 99534279 1001 86380 86390 1
534335 99534335 1001 86380 86390 1
534158 99534158 1001 86380 86390 1
534186 99534186 1001 86380 86390 1
534840 99534840 1001 86380 86390 1
534714 99534714 1001 86380 86390 1
535510 99535510 1001 86380 86390 1
535391 99535391 1001 86380 86390 1
535160 99535160 1001 86380 86390 1
535022 99535022 1001 86380 86390 1
535050 99535050 1001 86380 86390 1
535613 99535613 1001 86380 86390 1
536193 99536193 1001 86380 86390 1
535927 99535927 1001 86380 86390 1
535917 99535917 1001 86380 86390 1
536493 99536493 1001 86380 86390 1
536391 99536391 1001 86380 86390 1
537113 99537113 1001 86380 86390 1
537050 99537050 1001 86380 86390 1
537079 99537079 1001 86380 86390 1
536879 99536879 1001 86380 86390 1
536936 99536936 1001 86380 86390 1
536847 99536847 1001 86380 86390 1
536826 99536826 1001 86380 86390 1
536575 99536575 1001 86380 86390 1
537318 99537318 1001 86380 86390 1
537957 99537957 1001 86380 86390 1
537783 99537783 1001 86380 86390 1
537675 99537675 1001 86380 86390 1
537464 99537464 1001 86380 86390 1
537457 99537457 1001 86380 86390 1
538658 99538658 1001 86380 86390 1
538513 99538513 1001 86380 86390 1
538580 99538580 1001 86380 86390 1
538240 99538240 1001 86380 86390 1
538916 99538916 1001 86380 86390 1
539514 99539514 1001 86380 86390 1
539547 99539547 1001 86380 86390 1
539409 99539409 1001 86380 86390 1
539405 99539405 1001 86380 86390 1
540383 99540383 1001 86380 86390 1
540350 99540350 1001 86380 86390 1
540082 99540082 1001 86380 86390 1
540259 99540259 1001 86380 86390 1
540029 99540029 1001 86380 86390 1
539915 99539915 1001 86380 86390 1
539919 99539919 1001 86380 86390 1
540036 99540036 1001 86380 86390 1
540589 99540589 1001 86380 86390 1
541140 99541140 1001 86380 86390 1
541130 99541130 1001 86380 86390 1
541214 99541214 1001 86380 86390 1
541125 99541125 1001 86380 86390 1
540914 99540914 1001 86380 86390 1
540870 99540870 1001 86380 86390 1
541376 99541376 1001 86380 86390 1
541298 99541298 1001 86380 86390 1
541429 99541429 1001 86380 86390 1
541940 99541940 1001 86380 86390 1
542088 99542088 1001 86380 86390 1
541973 99541973 1001 86380 86390 1
542013 99542013 1001 86380 86390 1
541906 99541906 1001 86380 86390 1
541529 99541529 1001 86380 86390 1
541548 99541548 1001 86380 86390 1
542288 99542288 1001 86380 86390 1
542893 99542893 1001 86380 86390 1
542462 99542462 1001 86380 86390 1
543047 99543047 1001 86380 86390 1
542972 99542972 1001 86380 86390 1
542976 99542976 1001 86380 86390 1
543002 99543002 1001 86380 86390 1
543109 99543109 1001 86380 86390 1
543729 99543729 1001 86380 86390 1
543449 99543449 1001 86380 86390 1
543558 99543558 1001 86380 86390 1
543330 99543330 1001 86380 86390 1
543924 99543924 1001 86380 86390 1
543850 99543850 1001 86380 86390 1
543916 99543916 1001 86380 86390 1
543968 99543968 1001 86380 86390 1
543969 99543969 1001 86380 86390 1
544371 99544371 1001 86380 86390 1
544134 99544134 1001 86380 86390 1
544019 99544019 1001 86380 86390 1
544136 99544136 1001 86380 86390 1
544688 99544688 1001 86380 86390 1
533609 621 1001 33613 33912 1
400040 99400040 1001 86380 86390 1
400124 99400124 1001 86380 86390 1
400204 99400204 1001 86380 86390 1
400571 99400571 1001 86380 86390 1
400912 99400912 1001 86380 86390 1
401179 99401179 1001 86380 86390 1
401287 99401287 1001 86380 86390 1
401511 99401511 1001 86380 86390 1
402021 99402021 1001 86380 86390 1
402410 99402410 1001 86380 86390 1
402555 99402555 1001 86380 86390 1
402936 99402936 1001 86380 86390 1
403082 99403082 1001 86380 86390 1
403703 99403703 1001 86380 86390 1
404294 99404294 1001 86380 86390 1
405210 99405210 1001 86380 86390 1
405311 99405311 1001 86380 86390 1
405592 99405592 1001 86380 86390 1
405789 99405789 1001 86380 86390 1
405902 99405902 1001 86380 86390 1
406143 99406143 1001 86380 86390 1
406569 99406569 1001 86380 86390 1
406775 99406775 1001 86380 86390 1
406739 99406739 1001 86380 86390 1
406962 99406962 1001 86380 86390 1
407420 99407420 1001 86380 86390 1
407720 99407720 1001 86380 86390 1
407678 99407678 1001 86380 86390 1
407869 99407869 1001 86380 86390 1
407919 99407919 1001 86380 86390 1
408123 99408123 1001 86380 86390 1
408294 99408294 1001 86380 86390 1
408243 99408243 1001 86380 86390 1
408333 99408333 1001 86380 86390 1
408337 99408337 1001 86380 86390 1
408447 99408447 1001 86380 86390 1
408569 99408569 1001 86380 86390 1
409062 99409062 1001 86380 86390 1
409881 99409881 1001 86380 86390 1
410006 99410006 1001 86380 86390 1
410289 99410289 1001 86380 86390 1
410339 99410339 1001 86380 86390 1
410539 99410539 1001 86380 86390 1
411354 99411354 1001 86380 86390 1
411613 99411613 1001 86380 86390 1
411587 99411587 1001 86380 86390 1
411686 99411686 1001 86380 86390 1
412023 99412023 1001 86380 86390 1
413419 99413419 1001 86380 86390 1
413241 99413241 1001 86380 86390 1
412891 99412891 1001 86380 86390 1
412646 99412646 1001 86380 86390 1
412785 99412785 1001 86380 86390 1
412719 99412719 1001 86380 86390 1
413993 99413993 1001 86380 86390 1
414992 99414992 1001 86380 86390 1
414866 99414866 1001 86380 86390 1
414165 99414165 1001 86380 86390 1
414187 99414187 1001 86380 86390 1
415391 99415391 1001 86380 86390 1
415542 99415542 1001 86380 86390 1
416954 99416954 1001 86380 86390 1
416244 99416244 1001 86380 86390 1
415889 99415889 1001 86380 86390 1
417123 99417123 1001 86380 86390 1
417183 99417183 1001 86380 86390 1
417548 99417548 1001 86380 86390 1
417542 99417542 1001 86380 86390 1
418528 99418528 1001 86380 86390 1
418676 99418676 1001 86380 86390 1
418718 99418718 1001 86380 86390 1
418226 99418226 1001 86380 86390 1
418209 99418209 1001 86380 86390 1
418383 99418383 1001 86380 86390 1
418985 99418985 1001 86380 86390 1
419110 99419110 1001 86380 86390 1
418941 99418941 1001 86380 86390 1
420198 99420198 1001 86380 86390 1
419316 99419316 1001 86380 86390 1
419592 99419592 1001 86380 86390 1
420758 99420758 1001 86380 86390 1
421426 99421426 1001 86380 86390 1
421566 99421566 1001 86380 86390 1
421546 99421546 1001 86380 86390 1
421608 99421608 1001 86380 86390 1
420958 99420958 1001 86380 86390 1
422479 99422479 1001 86380 86390 1
422247 99422247 1001 86380 86390 1
422307 99422307 1001 86380 86390 1
422220 99422220 1001 86380 86390 1
422130 99422130 1001 86380 86390 1
423508 99423508 1001 86380 86390 1
423386 99423386 1001 86380 86390 1
423703 99423703 1001 86380 86390 1
423469 99423469 1001 86380 86390 1
422973 99422973 1001 86380 86390 1
423967 99423967 1001 86380 86390 1
423829 99423829 1001 86380 86390 1
424934 99424934 1001 86380 86390 1
424265 99424265 1001 86380 86390 1
424297 99424297 1001 86380 86390 1
424273 99424273 1001 86380 86390 1
424359 99424359 1001 86380 86390 1
427015 99427015 1001 86380 86390 1
426568 99426568 1001 86380 86390 1
426442 99426442 1001 86380 86390 1
427504 99427504 1001 86380 86390 1
428519 99428519 1001 86380 86390 1
428672 99428672 1001 86380 86390 1
428434 99428434 1001 86380 86390 1
428510 99428510 1001 86380 86390 1
427941 99427941 1001 86380 86390 1
427652 99427652 1001 86380 86390 1
427653 99427653 1001 86380 86390 1
427824 99427824 1001 86380 86390 1
428735 99428735 1001 86380 86390 1
428833 99428833 1001 86380 86390 1
430044 99430044 1001 86380 86390 1
430249 99430249 1001 86380 86390 1
429623 99429623 1001 86380 86390 1
429522 99429522 1001 86380 86390 1
429325 99429325 1001 86380 86390 1
429371 99429371 1001 86380 86390 1
429530 99429530 1001 86380 86390 1
430593 99430593 1001 86380 86390 1
430807 99430807 1001 86380 86390 1
431762 99431762 1001 86380 86390 1
432052 99432052 1001 86380 86390 1
431419 99431419 1001 86380 86390 1
430920 99430920 1001 86380 86390 1
430977 99430977 1001 86380 86390 1
431130 99431130 1001 86380 86390 1
432452 99432452 1001 86380 86390 1
432324 99432324 1001 86380 86390 1
433034 99433034 1001 86380 86390 1
432658 99432658 1001 86380 86390 1
432871 99432871 1001 86380 86390 1
435380 99435380 1001 86380 86390 1
435165 99435165 1001 86380 86390 1
435395 99435395 1001 86380 86390 1
435335 99435335 1001 86380 86390 1
434692 99434692 1001 86380 86390 1
434931 99434931 1001 86380 86390 1
434837 99434837 1001 86380 86390 1
434189 99434189 1001 86380 86390 1
435627 99435627 1001 86380 86390 1
436613 99436613 1001 86380 86390 1
436413 99436413 1001 86380 86390 1
436342 99436342 1001 86380 86390 1
437307 99437307 1001 86380 86390 1
300680 99300680 1001 86380 86390 1
300622 99300622 1001 86380 86390 1
300597 99300597 1001 86380 86390 1
300149 99300149 1001 86380 86390 1
300166 99300166 1001 86380 86390 1
300193 99300193 1001 86380 86390 1
300872 99300872 1001 86380 86390 1
300799 99300799 1001 86380 86390 1
301504 99301504 1001 86380 86390 1
301415 99301415 1001 86380 86390 1
301474 99301474 1001 86380 86390 1
301325 99301325 1001 86380 86390 1
301343 99301343 1001 86380 86390 1
301141 99301141 1001 86380 86390 1
300963 99300963 1001 86380 86390 1
301643 99301643 1001 86380 86390 1
302129 99302129 1001 86380 86390 1
302170 99302170 1001 86380 86390 1
301841 99301841 1001 86380 86390 1
302441 99302441 1001 86380 86390 1
303057 99303057 1001 86380 86390 1
303096 99303096 1001 86380 86390 1
303165 99303165 1001 86380 86390 1
302953 99302953 1001 86380 86390 1
302828 99302828 1001 86380 86390 1
302972 99302972 1001 86380 86390 1
302660 99302660 1001 86380 86390 1
303969 99303969 1001 86380 86390 1
303625 99303625 1001 86380 86390 1
303628 99303628 1001 86380 86390 1
303570 99303570 1001 86380 86390 1
304809 99304809 1001 86380 86390 1
304772 99304772 1001 86380 86390 1
304777 99304777 1001 86380 86390 1
304316 99304316 1001 86380 86390 1
304351 99304351 1001 86380 86390 1
304900 99304900 1001 86380 86390 1
305473 99305473 1001 86380 86390 1
305083 99305083 1001 86380 86390 1
305174 99305174 1001 86380 86390 1
500115 99500115 1001 86380 86390 1
500480 99500480 1001 86380 86390 1
500435 99500435 1001 86380 86390 1
500464 99500464 1001 86380 86390 1
500916 99500916 1001 86380 86390 1
500918 99500918 1001 86380 86390 1
501482 99501482 1001 86380 86390 1
501630 99501630 1001 86380 86390 1
501536 99501536 1001 86380 86390 1
501331 99501331 1001 86380 86390 1
501272 99501272 1001 86380 86390 1
501237 99501237 1001 86380 86390 1
501239 99501239 1001 86380 86390 1
501051 99501051 1001 86380 86390 1
501220 99501220 1001 86380 86390 1
501170 99501170 1001 86380 86390 1
501844 99501844 1001 86380 86390 1
502195 99502195 1001 86380 86390 1
502094 99502094 1001 86380 86390 1
502055 99502055 1001 86380 86390 1
502122 99502122 1001 86380 86390 1
502202 99502202 1001 86380 86390 1
502064 99502064 1001 86380 86390 1
502053 99502053 1001 86380 86390 1
501886 99501886 1001 86380 86390 1
501955 99501955 1001 86380 86390 1
501956 99501956 1001 86380 86390 1
502502 99502502 1001 86380 86390 1
502524 99502524 1001 86380 86390 1
503164 99503164 1001 86380 86390 1
503205 99503205 1001 86380 86390 1
503016 99503016 1001 86380 86390 1
502673 99502673 1001 86380 86390 1
503453 99503453 1001 86380 86390 1
503922 99503922 1001 86380 86390 1
503715 99503715 1001 86380 86390 1
503911 99503911 1001 86380 86390 1
504310 99504310 1001 86380 86390 1
504757 99504757 1001 86380 86390 1
504836 99504836 1001 86380 86390 1
504811 99504811 1001 86380 86390 1
504840 99504840 1001 86380 86390 1
504648 99504648 1001 86380 86390 1
504586 99504586 1001 86380 86390 1
504590 99504590 1001 86380 86390 1
504955 99504955 1001 86380 86390 1
505737 99505737 1001 86380 86390 1
505735 99505735 1001 86380 86390 1
505593 99505593 1001 86380 86390 1
505436 99505436 1001 86380 86390 1
505369 99505369 1001 86380 86390 1
505352 99505352 1001 86380 86390 1
505277 99505277 1001 86380 86390 1
505813 99505813 1001 86380 86390 1
506511 99506511 1001 86380 86390 1
506513 99506513 1001 86380 86390 1
506466 99506466 1001 86380 86390 1
506271 99506271 1001 86380 86390 1
506021 99506021 1001 86380 86390 1
506035 99506035 1001 86380 86390 1
506624 99506624 1001 86380 86390 1
507168 99507168 1001 86380 86390 1
506882 99506882 1001 86380 86390 1
506973 99506973 1001 86380 86390 1
507000 99507000 1001 86380 86390 1
506925 99506925 1001 86380 86390 1
506851 99506851 1001 86380 86390 1
507510 99507510 1001 86380 86390 1
507514 99507514 1001 86380 86390 1
507517 99507517 1001 86380 86390 1
508088 99508088 1001 86380 86390 1
508079 99508079 1001 86380 86390 1
507840 99507840 1001 86380 86390 1
507894 99507894 1001 86380 86390 1
507752 99507752 1001 86380 86390 1
508390 99508390 1001 86380 86390 1
508307 99508307 1001 86380 86390 1
508268 99508268 1001 86380 86390 1
508961 99508961 1001 86380 86390 1
508872 99508872 1001 86380 86390 1
508821 99508821 1001 86380 86390 1
508535 99508535 1001 86380 86390 1
509101 99509101 1001 86380 86390 1
509193 99509193 1001 86380 86390 1
509103 99509103 1001 86380 86390 1
509751 99509751 1001 86380 86390 1
509704 99509704 1001 86380 86390 1
509490 99509490 1001 86380 86390 1
509534 99509534 1001 86380 86390 1
509666 99509666 1001 86380 86390 1
509293 99509293 1001 86380 86390 1
509313 99509313 1001 86380 86390 1
510037 99510037 1001 86380 86390 1
510076 99510076 1001 86380 86390 1
510582 99510582 1001 86380 86390 1
510259 99510259 1001 86380 86390 1
510260 99510260 1001 86380 86390 1
511388 99511388 1001 86380 86390 1
511225 99511225 1001 86380 86390 1
511100 99511100 1001 86380 86390 1
511015 99511015 1001 86380 86390 1
511084 99511084 1001 86380 86390 1
511585 99511585 1001 86380 86390 1
512259 99512259 1001 86380 86390 1
512061 99512061 1001 86380 86390 1
512573 99512573 1001 86380 86390 1
512549 99512549 1001 86380 86390 1
512382 99512382 1001 86380 86390 1
513188 99513188 1001 86380 86390 1
513162 99513162 1001 86380 86390 1
512858 99512858 1001 86380 86390 1
512952 99512952 1001 86380 86390 1
512947 99512947 1001 86380 86390 1
513228 99513228 1001 86380 86390 1
513917 99513917 1001 86380 86390 1
513654 99513654 1001 86380 86390 1
513746 99513746 1001 86380 86390 1
513452 99513452 1001 86380 86390 1
514666 99514666 1001 86380 86390 1
514563 99514563 1001 86380 86390 1
514255 99514255 1001 86380 86390 1
514882 99514882 1001 86380 86390 1
515004 99515004 1001 86380 86390 1
515508 99515508 1001 86380 86390 1
515661 99515661 1001 86380 86390 1
515341 99515341 1001 86380 86390 1
515233 99515233 1001 86380 86390 1
515120 99515120 1001 86380 86390 1
515110 99515110 1001 86380 86390 1
515267 99515267 1001 86380 86390 1
515865 99515865 1001 86380 86390 1
515756 99515756 1001 86380 86390 1
516358 99516358 1001 86380 86390 1
516392 99516392 1001 86380 86390 1
516178 99516178 1001 86380 86390 1
516070 99516070 1001 86380 86390 1
515911 99515911 1001 86380 86390 1
515912 99515912 1001 86380 86390 1
516708 99516708 1001 86380 86390 1
517292 99517292 1001 86380 86390 1
517019 99517019 1001 86380 86390 1
516947 99516947 1001 86380 86390 1
517000 99517000 1001 86380 86390 1
516784 99516784 1001 86380 86390 1
516888 99516888 1001 86380 86390 1
516765 99516765 1001 86380 86390 1
516727 99516727 1001 86380 86390 1
517493 99517493 1001 86380 86390 1
517482 99517482 1001 86380 86390 1
517995 99517995 1001 86380 86390 1
517970 99517970 1001 86380 86390 1
517620 99517620 1001 86380 86390 1
518321 99518321 1001 86380 86390 1
518298 99518298 1001 86380 86390 1
518833 99518833 1001 86380 86390 1
518920 99518920 1001 86380 86390 1
518979 99518979 1001 86380 86390 1
518667 99518667 1001 86380 86390 1
518772 99518772 1001 86380 86390 1
518687 99518687 1001 86380 86390 1
518766 99518766 1001 86380 86390 1
518426 99518426 1001 86380 86390 1
518569 99518569 1001 86380 86390 1
518505 99518505 1001 86380 86390 1
519712 99519712 1001 86380 86390 1
519716 99519716 1001 86380 86390 1
519756 99519756 1001 86380 86390 1
519802 99519802 1001 86380 86390 1
519807 99519807 1001 86380 86390 1
519550 99519550 1001 86380 86390 1
519491 99519491 1001 86380 86390 1
519235 99519235 1001 86380 86390 1
519305 99519305 1001 86380 86390 1
519863 99519863 1001 86380 86390 1
520334 99520334 1001 86380 86390 1
520412 99520412 1001 86380 86390 1
520194 99520194 1001 86380 86390 1
520722 99520722 1001 86380 86390 1
521366 99521366 1001 86380 86390 1
521392 99521392 1001 86380 86390 1
521308 99521308 1001 86380 86390 1
521399 99521399 1001 86380 86390 1
521121 99521121 1001 86380 86390 1
520972 99520972 1001 86380 86390 1
520883 99520883 1001 86380 86390 1
521593 99521593 1001 86380 86390 1
520846 99520846 1001 86380 86390 1
521480 99521480 1001 86380 86390 1
521524 99521524 1001 86380 86390 1
521563 99521563 1001 86380 86390 1
522146 99522146 1001 86380 86390 1
522481 99522481 1001 86380 86390 1
522494 99522494 1001 86380 86390 1
522991 99522991 1001 86380 86390 1
522969 99522969 1001 86380 86390 1
522957 99522957 1001 86380 86390 1
522800 99522800 1001 86380 86390 1
522883 99522883 1001 86380 86390 1
523193 99523193 1001 86380 86390 1
523161 99523161 1001 86380 86390 1
523177 99523177 1001 86380 86390 1
523860 99523860 1001 86380 86390 1
523901 99523901 1001 86380 86390 1
523712 99523712 1001 86380 86390 1
523502 99523502 1001 86380 86390 1
523967 99523967 1001 86380 86390 1
524637 99524637 1001 86380 86390 1
524396 99524396 1001 86380 86390 1
524361 99524361 1001 86380 86390 1
524201 99524201 1001 86380 86390 1
524783 99524783 1001 86380 86390 1
524943 99524943 1001 86380 86390 1
524818 99524818 1001 86380 86390 1
525713 99525713 1001 86380 86390 1
526366 99526366 1001 86380 86390 1
526410 99526410 1001 86380 86390 1
526118 99526118 1001 86380 86390 1
526132 99526132 1001 86380 86390 1
526880 99526880 1001 86380 86390 1
526844 99526844 1001 86380 86390 1
526857 99526857 1001 86380 86390 1
526688 99526688 1001 86380 86390 1
527254 99527254 1001 86380 86390 1
527885 99527885 1001 86380 86390 1
528067 99528067 1001 86380 86390 1
527483 99527483 1001 86380 86390 1
527472 99527472 1001 86380 86390 1
527635 99527635 1001 86380 86390 1
528822 99528822 1001 86380 86390 1
528512 99528512 1001 86380 86390 1
528451 99528451 1001 86380 86390 1
528343 99528343 1001 86380 86390 1
528486 99528486 1001 86380 86390 1
528954 99528954 1001 86380 86390 1
529569 99529569 1001 86380 86390 1
529720 99529720 1001 86380 86390 1
529513 99529513 1001 86380 86390 1
529333 99529333 1001 86380 86390 1
529491 99529491 1001 86380 86390 1
529236 99529236 1001 86380 86390 1
529108 99529108 1001 86380 86390 1
529203 99529203 1001 86380 86390 1
529268 99529268 1001 86380 86390 1
529811 99529811 1001 86380 86390 1
530399 99530399 1001 86380 86390 1
530543 99530543 1001 86380 86390 1
530463 99530463 1001 86380 86390 1
530207 99530207 1001 86380 86390 1
530195 99530195 1001 86380 86390 1
530210 99530210 1001 86380 86390 1
530146 99530146 1001 86380 86390 1
529972 99529972 1001 86380 86390 1
530112 99530112 1001 86380 86390 1
530571 99530571 1001 86380 86390 1
530676 99530676 1001 86380 86390 1
531266 99531266 1001 86380 86390 1
531344 99531344 1001 86380 86390 1
531300 99531300 1001 86380 86390 1
531124 99531124 1001 86380 86390 1
530982 99530982 1001 86380 86390 1
531101 99531101 1001 86380 86390 1
531170 99531170 1001 86380 86390 1
530810 99530810 1001 86380 86390 1
530952 99530952 1001 86380 86390 1
531469 99531469 1001 86380 86390 1
531418 99531418 1001 86380 86390 1
531523 99531523 1001 86380 86390 1
531464 99531464 1001 86380 86390 1
532077 99532077 1001 86380 86390 1
532122 99532122 1001 86380 86390 1
531819 99531819 1001 86380 86390 1
531833 99531833 1001 86380 86390 1
531979 99531979 1001 86380 86390 1
531972 99531972 1001 86380 86390 1
531843 99531843 1001 86380 86390 1
532262 99532262 1001 86380 86390 1
532356 99532356 1001 86380 86390 1
532240 99532240 1001 86380 86390 1
532227 99532227 1001 86380 86390 1
532999 99532999 1001 86380 86390 1
532896 99532896 1001 86380 86390 1
533018 99533018 1001 86380 86390 1
532954 99532954 1001 86380 86390 1
532694 99532694 1001 86380 86390 1
532530 99532530 1001 86380 86390 1
532519 99532519 1001 86380 86390 1
532524 99532524 1001 86380 86390 1
532499 99532499 1001 86380 86390 1
533086 99533086 1001 86380 86390 1
533065 99533065 1001 86380 86390 1
533752 99533752 1001 86380 86390 1
533448 99533448 1001 86380 86390 1
534043 99534043 1001 86380 86390 1
534008 99534008 1001 86380 86390 1
534559 99534559 1001 86380 86390 1
534637 99534637 1001 86380 86390 1
534668 99534668 1001 86380 86390 1
534605 99534605 1001 86380 86390 1
534362 99534362 1001 86380 86390 1
534353 99534353 1001 86380 86390 1
534244 99534244 1001 86380 86390 1
535450 99535450 1001 86380 86390 1
535501 99535501 1001 86380 86390 1
535433 99535433 1001 86380 86390 1
535125 99535125 1001 86380 86390 1
535190 99535190 1001 86380 86390 1
535007 99535007 1001 86380 86390 1
534919 99534919 1001 86380 86390 1
534990 99534990 1001 86380 86390 1
536169 99536169 1001 86380 86390 1
536027 99536027 1001 86380 86390 1
535858 99535858 1001 86380 86390 1
535737 99535737 1001 86380 86390 1
535790 99535790 1001 86380 86390 1
536372 99536372 1001 86380 86390 1
536470 99536470 1001 86380 86390 1
536976 99536976 1001 86380 86390 1
536817 99536817 1001 86380 86390 1
537964 99537964 1001 86380 86390 1
537980 99537980 1001 86380 86390 1
537746 99537746 1001 86380 86390 1
537725 99537725 1001 86380 86390 1
537529 99537529 1001 86380 86390 1
538145 99538145 1001 86380 86390 1
538643 99538643 1001 86380 86390 1
538378 99538378 1001 86380 86390 1
538936 99538936 1001 86380 86390 1
539616 99539616 1001 86380 86390 1
539443 99539443 1001 86380 86390 1
539548 99539548 1001 86380 86390 1
539426 99539426 1001 86380 86390 1
539285 99539285 1001 86380 86390 1
539364 99539364 1001 86380 86390 1
539025 99539025 1001 86380 86390 1
539800 99539800 1001 86380 86390 1
540123 99540123 1001 86380 86390 1
540014 99540014 1001 86380 86390 1
539990 99539990 1001 86380 86390 1
540010 99540010 1001 86380 86390 1
540614 99540614 1001 86380 86390 1
540498 99540498 1001 86380 86390 1
541229 99541229 1001 86380 86390 1
541191 99541191 1001 86380 86390 1
541261 99541261 1001 86380 86390 1
541056 99541056 1001 86380 86390 1
540789 99540789 1001 86380 86390 1
540792 99540792 1001 86380 86390 1
540823 99540823 1001 86380 86390 1
540862 99540862 1001 86380 86390 1
541344 99541344 1001 86380 86390 1
541463 99541463 1001 86380 86390 1
541393 99541393 1001 86380 86390 1
542118 99542118 1001 86380 86390 1
541986 99541986 1001 86380 86390 1
541890 99541890 1001 86380 86390 1
541766 99541766 1001 86380 86390 1
541873 99541873 1001 86380 86390 1
541540 99541540 1001 86380 86390 1
542156 99542156 1001 86380 86390 1
542590 99542590 1001 86380 86390 1
542619 99542619 1001 86380 86390 1
543670 99543670 1001 86380 86390 1
543699 99543699 1001 86380 86390 1
543397 99543397 1001 86380 86390 1
543380 99543380 1001 86380 86390 1
543351 99543351 1001 86380 86390 1
543302 99543302 1001 86380 86390 1
543328 99543328 1001 86380 86390 1
543304 99543304 1001 86380 86390 1
543944 99543944 1001 86380 86390 1
544568 99544568 1001 86380 86390 1
544578 99544578 1001 86380 86390 1
544437 99544437 1001 86380 86390 1
544455 99544455 1001 86380 86390 1
544207 99544207 1001 86380 86390 1
544020 99544020 1001 86380 86390 1
544102 99544102 1001 86380 86390 1
544657 99544657 1001 86380 86390 1
410939 697 1001 75840 83037 1
400002 99400002 1001 86380 86390 1
400272 99400272 1001 86380 86390 1
400490 99400490 1001 86380 86390 1
400922 99400922 1001 86380 86390 1
401343 99401343 1001 86380 86390 1
401464 99401464 1001 86380 86390 1
402206 99402206 1001 86380 86390 1
402657 99402657 1001 86380 86390 1
402585 99402585 1001 86380 86390 1
403028 99403028 1001 86380 86390 1
403008 99403008 1001 86380 86390 1
403488 99403488 1001 86380 86390 1
403554 99403554 1001 86380 86390 1
404125 99404125 1001 86380 86390 1
404565 99404565 1001 86380 86390 1
404571 99404571 1001 86380 86390 1
404667 99404667 1001 86380 86390 1
404748 99404748 1001 86380 86390 1
404774 99404774 1001 86380 86390 1
404703 99404703 1001 86380 86390 1
404944 99404944 1001 86380 86390 1
405421 99405421 1001 86380 86390 1
405574 99405574 1001 86380 86390 1
405587 99405587 1001 86380 86390 1
405767 99405767 1001 86380 86390 1
406092 99406092 1001 86380 86390 1
406235 99406235 1001 86380 86390 1
406322 99406322 1001 86380 86390 1
406608 99406608 1001 86380 86390 1
406754 99406754 1001 86380 86390 1
407549 99407549 1001 86380 86390 1
407538 99407538 1001 86380 86390 1
407661 99407661 1001 86380 86390 1
407635 99407635 1001 86380 86390 1
407927 99407927 1001 86380 86390 1
407888 99407888 1001 86380 86390 1
407889 99407889 1001 86380 86390 1
408307 99408307 1001 86380 86390 1
409060 99409060 1001 86380 86390 1
409548 99409548 1001 86380 86390 1
409714 99409714 1001 86380 86390 1
410615 99410615 1001 86380 86390 1
410724 99410724 1001 86380 86390 1
411019 99411019 1001 86380 86390 1
411118 99411118 1001 86380 86390 1
411285 99411285 1001 86380 86390 1
411260 99411260 1001 86380 86390 1
411436 99411436 1001 86380 86390 1
411573 99411573 1001 86380 86390 1
411546 99411546 1001 86380 86390 1
411644 99411644 1001 86380 86390 1
411878 99411878 1001 86380 86390 1
412326 99412326 1001 86380 86390 1
413563 99413563 1001 86380 86390 1
412613 99412613 1001 86380 86390 1
412652 99412652 1001 86380 86390 1
412857 99412857 1001 86380 86390 1
413983 99413983 1001 86380 86390 1
415162 99415162 1001 86380 86390 1
415159 99415159 1001 86380 86390 1
414550 99414550 1001 86380 86390 1
414755 99414755 1001 86380 86390 1
414138 99414138 1001 86380 86390 1
415386 99415386 1001 86380 86390 1
415600 99415600 1001 86380 86390 1
415500 99415500 1001 86380 86390 1
415388 99415388 1001 86380 86390 1
416682 99416682 1001 86380 86390 1
416981 99416981 1001 86380 86390 1
416982 99416982 1001 86380 86390 1
417368 99417368 1001 86380 86390 1
417495 99417495 1001 86380 86390 1
418435 99418435 1001 86380 86390 1
418663 99418663 1001 86380 86390 1
418249 99418249 1001 86380 86390 1
418379 99418379 1001 86380 86390 1
417683 99417683 1001 86380 86390 1
417643 99417643 1001 86380 86390 1
417754 99417754 1001 86380 86390 1
418953 99418953 1001 86380 86390 1
419181 99419181 1001 86380 86390 1
419150 99419150 1001 86380 86390 1
418947 99418947 1001 86380 86390 1
420425 99420425 1001 86380 86390 1
420432 99420432 1001 86380 86390 1
419546 99419546 1001 86380 86390 1
420493 99420493 1001 86380 86390 1
420514 99420514 1001 86380 86390 1
420760 99420760 1001 86380 86390 1
420783 99420783 1001 86380 86390 1
421593 99421593 1001 86380 86390 1
421651 99421651 1001 86380 86390 1
421534 99421534 1001 86380 86390 1
423215 99423215 1001 86380 86390 1
423069 99423069 1001 86380 86390 1
423282 99423282 1001 86380 86390 1
423805 99423805 1001 86380 86390 1
425109 99425109 1001 86380 86390 1
425212 99425212 1001 86380 86390 1
425296 99425296 1001 86380 86390 1
424641 99424641 1001 86380 86390 1
424884 99424884 1001 86380 86390 1
424885 99424885 1001 86380 86390 1
424542 99424542 1001 86380 86390 1
424487 99424487 1001 86380 86390 1
425632 99425632 1001 86380 86390 1
425664 99425664 1001 86380 86390 1
425401 99425401 1001 86380 86390 1
426842 99426842 1001 86380 86390 1
426875 99426875 1001 86380 86390 1
427025 99427025 1001 86380 86390 1
427002 99427002 1001 86380 86390 1
426458 99426458 1001 86380 86390 1
425944 99425944 1001 86380 86390 1
425842 99425842 1001 86380 86390 1
427506 99427506 1001 86380 86390 1
428679 99428679 1001 86380 86390 1
428616 99428616 1001 86380 86390 1
428083 99428083 1001 86380 86390 1
427631 99427631 1001 86380 86390 1
430284 99430284 1001 86380 86390 1
430111 99430111 1001 86380 86390 1
429337 99429337 1001 86380 86390 1
429427 99429427 1001 86380 86390 1
429312 99429312 1001 86380 86390 1
430506 99430506 1001 86380 86390 1
430644 99430644 1001 86380 86390 1
430806 99430806 1001 86380 86390 1
431835 99431835 1001 86380 86390 1
431922 99431922 1001 86380 86390 1
431641 99431641 1001 86380 86390 1
432184 99432184 1001 86380 86390 1
432417 99432417 1001 86380 86390 1
432255 99432255 1001 86380 86390 1
433447 99433447 1001 86380 86390 1
433694 99433694 1001 86380 86390 1
433107 99433107 1001 86380 86390 1
433196 99433196 1001 86380 86390 1
432917 99432917 1001 86380 86390 1
433092 99433092 1001 86380 86390 1
433236 99433236 1001 86380 86390 1
432829 99432829 1001 86380 86390 1
432565 99432565 1001 86380 86390 1
432663 99432663 1001 86380 86390 1
434106 99434106 1001 86380 86390 1
434768 99434768 1001 86380 86390 1
434450 99434450 1001 86380 86390 1
434371 99434371 1001 86380 86390 1
435510 99435510 1001 86380 86390 1
435480 99435480 1001 86380 86390 1
435792 99435792 1001 86380 86390 1
435765 99435765 1001 86380 86390 1
436809 99436809 1001 86380 86390 1
436842 99436842 1001 86380 86390 1
436307 99436307 1001 86380 86390 1
300084 99300084 1001 86380 86390 1
300587 99300587 1001 86380 86390 1
300727 99300727 1001 86380 86390 1
300714 99300714 1001 86380 86390 1
300689 99300689 1001 86380 86390 1
300467 99300467 1001 86380 86390 1
300341 99300341 1001 86380 86390 1
300182 99300182 1001 86380 86390 1
300859 99300859 1001 86380 86390 1
301209 99301209 1001 86380 86390 1
301238 99301238 1001 86380 86390 1
301129 99301129 1001 86380 86390 1
301016 99301016 1001 86380 86390 1
301006 99301006 1001 86380 86390 1
300994 99300994 1001 86380 86390 1
301137 99301137 1001 86380 86390 1
300943 99300943 1001 86380 86390 1
302334 99302334 1001 86380 86390 1
302207 99302207 1001 86380 86390 1
302026 99302026 1001 86380 86390 1
302480 99302480 1001 86380 86390 1
302403 99302403 1001 86380 86390 1
303014 99303014 1001 86380 86390 1
303072 99303072 1001 86380 86390 1
303089 99303089 1001 86380 86390 1
302838 99302838 1001 86380 86390 1
302856 99302856 1001 86380 86390 1
302806 99302806 1001 86380 86390 1
302721 99302721 1001 86380 86390 1
303250 99303250 1001 86380 86390 1
303277 99303277 1001 86380 86390 1
303833 99303833 1001 86380 86390 1
303716 99303716 1001 86380 86390 1
303438 99303438 1001 86380 86390 1
304110 99304110 1001 86380 86390 1
304063 99304063 1001 86380 86390 1
304104 99304104 1001 86380 86390 1
304585 99304585 1001 86380 86390 1
304439 99304439 1001 86380 86390 1
304442 99304442 1001 86380 86390 1
304275 99304275 1001 86380 86390 1
304914 99304914 1001 86380 86390 1
305062 99305062 1001 86380 86390 1
305602 99305602 1001 86380 86390 1
305606 99305606 1001 86380 86390 1
305310 99305310 1001 86380 86390 1
305244 99305244 1001 86380 86390 1
500069 99500069 1001 86380 86390 1
500689 99500689 1001 86380 86390 1
500719 99500719 1001 86380 86390 1
500428 99500428 1001 86380 86390 1
500534 99500534 1001 86380 86390 1
500588 99500588 1001 86380 86390 1
500200 99500200 1001 86380 86390 1
500343 99500343 1001 86380 86390 1
500279 99500279 1001 86380 86390 1
500214 99500214 1001 86380 86390 1
500256 99500256 1001 86380 86390 1
500882 99500882 1001 86380 86390 1
501476 99501476 1001 86380 86390 1
501477 99501477 1001 86380 86390 1
502356 99502356 1001 86380 86390 1
502046 99502046 1001 86380 86390 1
502025 99502025 1001 86380 86390 1
502477 99502477 1001 86380 86390 1
502519 99502519 1001 86380 86390 1
503163 99503163 1001 86380 86390 1
503193 99503193 1001 86380 86390 1
503174 99503174 1001 86380 86390 1
502747 99502747 1001 86380 86390 1
503418 99503418 1001 86380 86390 1
503380 99503380 1001 86380 86390 1
503421 99503421 1001 86380 86390 1
503478 99503478 1001 86380 86390 1
504004 99504004 1001 86380 86390 1
503985 99503985 1001 86380 86390 1
504038 99504038 1001 86380 86390 1
503775 99503775 1001 86380 86390 1
503908 99503908 1001 86380 86390 1
503671 99503671 1001 86380 86390 1
503701 99503701 1001 86380 86390 1
503706 99503706 1001 86380 86390 1
504772 99504772 1001 86380 86390 1
504558 99504558 1001 86380 86390 1
504456 99504456 1001 86380 86390 1
504366 99504366 1001 86380 86390 1
505075 99505075 1001 86380 86390 1
505481 99505481 1001 86380 86390 1
505537 99505537 1001 86380 86390 1
505192 99505192 1001 86380 86390 1
505850 99505850 1001 86380 86390 1
505857 99505857 1001 86380 86390 1
506433 99506433 1001 86380 86390 1
506578 99506578 1001 86380 86390 1
506295 99506295 1001 86380 86390 1
506708 99506708 1001 86380 86390 1
506804 99506804 1001 86380 86390 1
506991 99506991 1001 86380 86390 1
507710 99507710 1001 86380 86390 1
507740 99507740 1001 86380 86390 1
508271 99508271 1001 86380 86390 1
508429 99508429 1001 86380 86390 1
508417 99508417 1001 86380 86390 1
508264 99508264 1001 86380 86390 1
508895 99508895 1001 86380 86390 1
509066 99509066 1001 86380 86390 1
509037 99509037 1001 86380 86390 1
508805 99508805 1001 86380 86390 1
509262 99509262 1001 86380 86390 1
509819 99509819 1001 86380 86390 1
509769 99509769 1001 86380 86390 1
509635 99509635 1001 86380 86390 1
509598 99509598 1001 86380 86390 1
509281 99509281 1001 86380 86390 1
510054 99510054 1001 86380 86390 1
510003 99510003 1001 86380 86390 1
509954 99509954 1001 86380 86390 1
509955 99509955 1001 86380 86390 1
510665 99510665 1001 86380 86390 1
510411 99510411 1001 86380 86390 1
510442 99510442 1001 86380 86390 1
510262 99510262 1001 86380 86390 1
510151 99510151 1001 86380 86390 1
510853 99510853 1001 86380 86390 1
510854 99510854 1001 86380 86390 1
510925 99510925 1001 86380 86390 1
511383 99511383 1001 86380 86390 1
511219 99511219 1001 86380 86390 1
510937 99510937 1001 86380 86390 1
511086 99511086 1001 86380 86390 1
512220 99512220 1001 86380 86390 1
512019 99512019 1001 86380 86390 1
511972 99511972 1001 86380 86390 1
512001 99512001 1001 86380 86390 1
511856 99511856 1001 86380 86390 1
511967 99511967 1001 86380 86390 1
513091 99513091 1001 86380 86390 1
513032 99513032 1001 86380 86390 1
513060 99513060 1001 86380 86390 1
512844 99512844 1001 86380 86390 1
513244 99513244 1001 86380 86390 1
513259 99513259 1001 86380 86390 1
513303 99513303 1001 86380 86390 1
513943 99513943 1001 86380 86390 1
513999 99513999 1001 86380 86390 1
513757 99513757 1001 86380 86390 1
513618 99513618 1001 86380 86390 1
513464 99513464 1001 86380 86390 1
513482 99513482 1001 86380 86390 1
513509 99513509 1001 86380 86390 1
513448 99513448 1001 86380 86390 1
514094 99514094 1001 86380 86390 1
513411 99513411 1001 86380 86390 1
514128 99514128 1001 86380 86390 1
514065 99514065 1001 86380 86390 1
514053 99514053 1001 86380 86390 1
514569 99514569 1001 86380 86390 1
514521 99514521 1001 86380 86390 1
514327 99514327 1001 86380 86390 1
514959 99514959 1001 86380 86390 1
515013 99515013 1001 86380 86390 1
515519 99515519 1001 86380 86390 1
515339 99515339 1001 86380 86390 1
515385 99515385 1001 86380 86390 1
515112 99515112 1001 86380 86390 1
515734 99515734 1001 86380 86390 1
515786 99515786 1001 86380 86390 1
515739 99515739 1001 86380 86390 1
516177 99516177 1001 86380 86390 1
516170 99516170 1001 86380 86390 1
516093 99516093 1001 86380 86390 1
516631 99516631 1001 86380 86390 1
517199 99517199 1001 86380 86390 1
517095 99517095 1001 86380 86390 1
516811 99516811 1001 86380 86390 1
516867 99516867 1001 86380 86390 1
517541 99517541 1001 86380 86390 1
518065 99518065 1001 86380 86390 1
517989 99517989 1001 86380 86390 1
518118 99518118 1001 86380 86390 1
518068 99518068 1001 86380 86390 1
518252 99518252 1001 86380 86390 1
518167 99518167 1001 86380 86390 1
518620 99518620 1001 86380 86390 1
518472 99518472 1001 86380 86390 1
518437 99518437 1001 86380 86390 1
519042 99519042 1001 86380 86390 1
519751 99519751 1001 86380 86390 1
520019 99520019 1001 86380 86390 1
519933 99519933 1001 86380 86390 1
519830 99519830 1001 86380 86390 1
519884 99519884 1001 86380 86390 1
520487 99520487 1001 86380 86390 1
520262 99520262 1001 86380 86390 1
520432 99520432 1001 86380 86390 1
520134 99520134 1001 86380 86390 1
520734 99520734 1001 86380 86390 1
521375 99521375 1001 86380 86390 1
521239 99521239 1001 86380 86390 1
520898 99520898 1001 86380 86390 1
520852 99520852 1001 86380 86390 1
521571 99521571 1001 86380 86390 1
522140 99522140 1001 86380 86390 1
522241 99522241 1001 86380 86390 1
521879 99521879 1001 86380 86390 1
521856 99521856 1001 86380 86390 1
522310 99522310 1001 86380 86390 1
523103 99523103 1001 86380 86390 1
522850 99522850 1001 86380 86390 1
522711 99522711 1001 86380 86390 1
522510 99522510 1001 86380 86390 1
522612 99522612 1001 86380 86390 1
523147 99523147 1001 86380 86390 1
523253 99523253 1001 86380 86390 1
523729 99523729 1001 86380 86390 1
523719 99523719 1001 86380 86390 1
523668 99523668 1001 86380 86390 1
523400 99523400 1001 86380 86390 1
524010 99524010 1001 86380 86390 1
523966 99523966 1001 86380 86390 1
524654 99524654 1001 86380 86390 1
524755 99524755 1001 86380 86390 1
524585 99524585 1001 86380 86390 1
524763 99524763 1001 86380 86390 1
524427 99524427 1001 86380 86390 1
524549 99524549 1001 86380 86390 1
524313 99524313 1001 86380 86390 1
524853 99524853 1001 86380 86390 1
524830 99524830 1001 86380 86390 1
525409 99525409 1001 86380 86390 1
525250 99525250 1001 86380 86390 1
525290 99525290 1001 86380 86390 1
525070 99525070 1001 86380 86390 1
525611 99525611 1001 86380 86390 1
525640 99525640 1001 86380 86390 1
525614 99525614 1001 86380 86390 1
525785 99525785 1001 86380 86390 1
526392 99526392 1001 86380 86390 1
526056 99526056 1001 86380 86390 1
526061 99526061 1001 86380 86390 1
525842 99525842 1001 86380 86390 1
526446 99526446 1001 86380 86390 1
526538 99526538 1001 86380 86390 1
526616 99526616 1001 86380 86390 1
526445 99526445 1001 86380 86390 1
527218 99527218 1001 86380 86390 1
527164 99527164 1001 86380 86390 1
527170 99527170 1001 86380 86390 1
526906 99526906 1001 86380 86390 1
527035 99527035 1001 86380 86390 1
526645 99526645 1001 86380 86390 1
527433 99527433 1001 86380 86390 1
527446 99527446 1001 86380 86390 1
527961 99527961 1001 86380 86390 1
527721 99527721 1001 86380 86390 1
527553 99527553 1001 86380 86390 1
528164 99528164 1001 86380 86390 1
528078 99528078 1001 86380 86390 1
528234 99528234 1001 86380 86390 1
528705 99528705 1001 86380 86390 1
528535 99528535 1001 86380 86390 1
528603 99528603 1001 86380 86390 1
528335 99528335 1001 86380 86390 1
528285 99528285 1001 86380 86390 1
528367 99528367 1001 86380 86390 1
528925 99528925 1001 86380 86390 1
528968 99528968 1001 86380 86390 1
528969 99528969 1001 86380 86390 1
529211 99529211 1001 86380 86390 1
529140 99529140 1001 86380 86390 1
530552 99530552 1001 86380 86390 1
530482 99530482 1001 86380 86390 1
530010 99530010 1001 86380 86390 1
530111 99530111 1001 86380 86390 1
530099 99530099 1001 86380 86390 1
530655 99530655 1001 86380 86390 1
530686 99530686 1001 86380 86390 1
530652 99530652 1001 86380 86390 1
531239 99531239 1001 86380 86390 1
531142 99531142 1001 86380 86390 1
530978 99530978 1001 86380 86390 1
530991 99530991 1001 86380 86390 1
531446 99531446 1001 86380 86390 1
531511 99531511 1001 86380 86390 1
531538 99531538 1001 86380 86390 1
531450 99531450 1001 86380 86390 1
532155 99532155 1001 86380 86390 1
532041 99532041 1001 86380 86390 1
531963 99531963 1001 86380 86390 1
531719 99531719 1001 86380 86390 1
532332 99532332 1001 86380 86390 1
532221 99532221 1001 86380 86390 1
532291 99532291 1001 86380 86390 1
532395 99532395 1001 86380 86390 1
532923 99532923 1001 86380 86390 1
532887 99532887 1001 86380 86390 1
532632 99532632 1001 86380 86390 1
532693 99532693 1001 86380 86390 1
533669 99533669 1001 86380 86390 1
533677 99533677 1001 86380 86390 1
533703 99533703 1001 86380 86390 1
533485 99533485 1001 86380 86390 1
533477 99533477 1001 86380 86390 1
533599 99533599 1001 86380 86390 1
533342 99533342 1001 86380 86390 1
533339 99533339 1001 86380 86390 1
534108 99534108 1001 86380 86390 1
534123 99534123 1001 86380 86390 1
534253 99534253 1001 86380 86390 1
534697 99534697 1001 86380 86390 1
534830 99534830 1001 86380 86390 1
535409 99535409 1001 86380 86390 1
535458 99535458 1001 86380 86390 1
534999 99534999 1001 86380 86390 1
535078 99535078 1001 86380 86390 1
535680 99535680 1001 86380 86390 1
536253 99536253 1001 86380 86390 1
536232 99536232 1001 86380 86390 1
536033 99536033 1001 86380 86390 1
535797 99535797 1001 86380 86390 1
535738 99535738 1001 86380 86390 1
536418 99536418 1001 86380 86390 1
537057 99537057 1001 86380 86390 1
536824 99536824 1001 86380 86390 1
536852 99536852 1001 86380 86390 1
536774 99536774 1001 86380 86390 1
536549 99536549 1001 86380 86390 1
537308 99537308 1001 86380 86390 1
537180 99537180 1001 86380 86390 1
537979 99537979 1001 86380 86390 1
537644 99537644 1001 86380 86390 1
537769 99537769 1001 86380 86390 1
537405 99537405 1001 86380 86390 1
538023 99538023 1001 86380 86390 1
538098 99538098 1001 86380 86390 1
538795 99538795 1001 86380 86390 1
538420 99538420 1001 86380 86390 1
538555 99538555 1001 86380 86390 1
538290 99538290 1001 86380 86390 1
538818 99538818 1001 86380 86390 1
538940 99538940 1001 86380 86390 1
539515 99539515 1001 86380 86390 1
539119 99539119 1001 86380 86390 1
539651 99539651 1001 86380 86390 1
540142 99540142 1001 86380 86390 1
539940 99539940 1001 86380 86390 1
540660 99540660 1001 86380 86390 1
540557 99540557 1001 86380 86390 1
540527 99540527 1001 86380 86390 1
541202 99541202 1001 86380 86390 1
540871 99540871 1001 86380 86390 1
541367 99541367 1001 86380 86390 1
541875 99541875 1001 86380 86390 1
541783 99541783 1001 86380 86390 1
541536 99541536 1001 86380 86390 1
542202 99542202 1001 86380 86390 1
542600 99542600 1001 86380 86390 1
542393 99542393 1001 86380 86390 1
542371 99542371 1001 86380 86390 1
542956 99542956 1001 86380 86390 1
543115 99543115 1001 86380 86390 1
543628 99543628 1001 86380 86390 1
543231 99543231 1001 86380 86390 1
543337 99543337 1001 86380 86390 1
543213 99543213 1001 86380 86390 1
543845 99543845 1001 86380 86390 1
544560 99544560 1001 86380 86390 1
544352 99544352 1001 86380 86390 1
543990 99543990 1001 86380 86390 1
544121 99544121 1001 86380 86390 1
544032 99544032 1001 86380 86390 1
544653 99544653 1001 86380 86390 1
508343 1066 1001 65275 65575 1
539178 492 1001 63314 63613 1
400130 99400130 1001 86380 86390 1
400233 99400233 1001 86380 86390 1
400531 99400531 1001 86380 86390 1
400659 99400659 1001 86380 86390 1
400747 99400747 1001 86380 86390 1
401626 99401626 1001 86380 86390 1
402047 99402047 1001 86380 86390 1
402284 99402284 1001 86380 86390 1
402319 99402319 1001 86380 86390 1
402503 99402503 1001 86380 86390 1
402505 99402505 1001 86380 86390 1
402492 99402492 1001 86380 86390 1
402664 99402664 1001 86380 86390 1
402883 99402883 1001 86380 86390 1
403018 99403018 1001 86380 86390 1
403148 99403148 1001 86380 86390 1
403291 99403291 1001 86380 86390 1
403455 99403455 1001 86380 86390 1
403469 99403469 1001 86380 86390 1
403560 99403560 1001 86380 86390 1
403801 99403801 1001 86380 86390 1
404250 99404250 1001 86380 86390 1
404254 99404254 1001 86380 86390 1
405129 99405129 1001 86380 86390 1
405144 99405144 1001 86380 86390 1
405325 99405325 1001 86380 86390 1
405408 99405408 1001 86380 86390 1
405612 99405612 1001 86380 86390 1
405670 99405670 1001 86380 86390 1
405975 99405975 1001 86380 86390 1
406582 99406582 1001 86380 86390 1
406709 99406709 1001 86380 86390 1
406720 99406720 1001 86380 86390 1
406869 99406869 1001 86380 86390 1
407168 99407168 1001 86380 86390 1
407278 99407278 1001 86380 86390 1
407248 99407248 1001 86380 86390 1
407459 99407459 1001 86380 86390 1
407849 99407849 1001 86380 86390 1
408013 99408013 1001 86380 86390 1
408319 99408319 1001 86380 86390 1
408795 99408795 1001 86380 86390 1
408771 99408771 1001 86380 86390 1
408964 99408964 1001 86380 86390 1
409006 99409006 1001 86380 86390 1
408981 99408981 1001 86380 86390 1
409728 99409728 1001 86380 86390 1
410138 99410138 1001 86380 86390 1
410369 99410369 1001 86380 86390 1
410541 99410541 1001 86380 86390 1
410703 99410703 1001 86380 86390 1
410979 99410979 1001 86380 86390 1
411051 99411051 1001 86380 86390 1
411615 99411615 1001 86380 86390 1
411536 99411536 1001 86380 86390 1
412196 99412196 1001 86380 86390 1
412329 99412329 1001 86380 86390 1
413593 99413593 1001 86380 86390 1
413684 99413684 1001 86380 86390 1
412958 99412958 1001 86380 86390 1
412886 99412886 1001 86380 86390 1
412826 99412826 1001 86380 86390 1
412624 99412624 1001 86380 86390 1
412540 99412540 1001 86380 86390 1
413921 99413921 1001 86380 86390 1
413872 99413872 1001 86380 86390 1
413955 99413955 1001 86380 86390 1
414044 99414044 1001 86380 86390 1
415258 99415258 1001 86380 86390 1
414512 99414512 1001 86380 86390 1
414254 99414254 1001 86380 86390 1
414465 99414465 1001 86380 86390 1
414217 99414217 1001 86380 86390 1
415575 99415575 1001 86380 86390 1
415509 99415509 1001 86380 86390 1
415468 99415468 1001 86380 86390 1
416151 99416151 1001 86380 86390 1
416024 99416024 1001 86380 86390 1
415943 99415943 1001 86380 86390 1
417046 99417046 1001 86380 86390 1
417117 99417117 1001 86380 86390 1
418655 99418655 1001 86380 86390 1
418707 99418707 1001 86380 86390 1
418124 99418124 1001 86380 86390 1
417714 99417714 1001 86380 86390 1
417967 99417967 1001 86380 86390 1
419056 99419056 1001 86380 86390 1
419118 99419118 1001 86380 86390 1
418997 99418997 1001 86380 86390 1
420194 99420194 1001 86380 86390 1
420106 99420106 1001 86380 86390 1
420438 99420438 1001 86380 86390 1
419860 99419860 1001 86380 86390 1
419680 99419680 1001 86380 86390 1
419843 99419843 1001 86380 86390 1
419525 99419525 1001 86380 86390 1
419287 99419287 1001 86380 86390 1
419489 99419489 1001 86380 86390 1
420452 99420452 1001 86380 86390 1
420477 99420477 1001 86380 86390 1
421965 99421965 1001 86380 86390 1
421401 99421401 1001 86380 86390 1
421683 99421683 1001 86380 86390 1
421022 99421022 1001 86380 86390 1
422332 99422332 1001 86380 86390 1
420837 99420837 1001 86380 86390 1
422386 99422386 1001 86380 86390 1
422409 99422409 1001 86380 86390 1
422321 99422321 1001 86380 86390 1
422328 99422328 1001 86380 86390 1
423558 99423558 1001 86380 86390 1
422949 99422949 1001 86380 86390 1
423253 99423253 1001 86380 86390 1
423186 99423186 1001 86380 86390 1
422796 99422796 1001 86380 86390 1
423838 99423838 1001 86380 86390 1
424033 99424033 1001 86380 86390 1
425324 99425324 1001 86380 86390 1
425009 99425009 1001 86380 86390 1
425288 99425288 1001 86380 86390 1
424433 99424433 1001 86380 86390 1
424187 99424187 1001 86380 86390 1
424161 99424161 1001 86380 86390 1
425435 99425435 1001 86380 86390 1
425549 99425549 1001 86380 86390 1
426361 99426361 1001 86380 86390 1
427167 99427167 1001 86380 86390 1
427258 99427258 1001 86380 86390 1
428680 99428680 1001 86380 86390 1
428238 99428238 1001 86380 86390 1
427801 99427801 1001 86380 86390 1
427880 99427880 1001 86380 86390 1
429963 99429963 1001 86380 86390 1
430338 99430338 1001 86380 86390 1
430141 99430141 1001 86380 86390 1
429569 99429569 1001 86380 86390 1
429918 99429918 1001 86380 86390 1
429870 99429870 1001 86380 86390 1
429471 99429471 1001 86380 86390 1
429185 99429185 1001 86380 86390 1
429238 99429238 1001 86380 86390 1
430603 99430603 1001 86380 86390 1
430816 99430816 1001 86380 86390 1
431712 99431712 1001 86380 86390 1
431545 99431545 1001 86380 86390 1
433670 99433670 1001 86380 86390 1
432989 99432989 1001 86380 86390 1
433100 99433100 1001 86380 86390 1
433274 99433274 1001 86380 86390 1
433299 99433299 1001 86380 86390 1
432496 99432496 1001 86380 86390 1
432866 99432866 1001 86380 86390 1
432574 99432574 1001 86380 86390 1
433749 99433749 1001 86380 86390 1
433754 99433754 1001 86380 86390 1
435307 99435307 1001 86380 86390 1
434792 99434792 1001 86380 86390 1
434890 99434890 1001 86380 86390 1
435645 99435645 1001 86380 86390 1
435709 99435709 1001 86380 86390 1
436871 99436871 1001 86380 86390 1
437019 99437019 1001 86380 86390 1
436412 99436412 1001 86380 86390 1
436379 99436379 1001 86380 86390 1
436251 99436251 1001 86380 86390 1
436191 99436191 1001 86380 86390 1
300728 99300728 1001 86380 86390 1
300532 99300532 1001 86380 86390 1
300396 99300396 1001 86380 86390 1
300333 99300333 1001 86380 86390 1
300493 99300493 1001 86380 86390 1
300506 99300506 1001 86380 86390 1
300289 99300289 1001 86380 86390 1
300174 99300174 1001 86380 86390 1
300152 99300152 1001 86380 86390 1
300833 99300833 1001 86380 86390 1
300840 99300840 1001 86380 86390 1
301172 99301172 1001 86380 86390 1
301153 99301153 1001 86380 86390 1
302299 99302299 1001 86380 86390 1
302079 99302079 1001 86380 86390 1
302134 99302134 1001 86380 86390 1
301915 99301915 1001 86380 86390 1
301821 99301821 1001 86380 86390 1
302384 99302384 1001 86380 86390 1
303175 99303175 1001 86380 86390 1
303193 99303193 1001 86380 86390 1
303001 99303001 1001 86380 86390 1
303239 99303239 1001 86380 86390 1
303410 99303410 1001 86380 86390 1
303988 99303988 1001 86380 86390 1
303965 99303965 1001 86380 86390 1
303967 99303967 1001 86380 86390 1
303477 99303477 1001 86380 86390 1
303578 99303578 1001 86380 86390 1
303476 99303476 1001 86380 86390 1
304072 99304072 1001 86380 86390 1
304219 99304219 1001 86380 86390 1
304589 99304589 1001 86380 86390 1
304616 99304616 1001 86380 86390 1
304549 99304549 1001 86380 86390 1
304382 99304382 1001 86380 86390 1
304408 99304408 1001 86380 86390 1
304254 99304254 1001 86380 86390 1
304249 99304249 1001 86380 86390 1
304655 99304655 1001 86380 86390 1
305492 99305492 1001 86380 86390 1
305543 99305543 1001 86380 86390 1
305352 99305352 1001 86380 86390 1
305332 99305332 1001 86380 86390 1
305384 99305384 1001 86380 86390 1
305399 99305399 1001 86380 86390 1
305073 99305073 1001 86380 86390 1
500104 99500104 1001 86380 86390 1
500120 99500120 1001 86380 86390 1
500484 99500484 1001 86380 86390 1
500380 99500380 1001 86380 86390 1
[truncated: 4,078,655 more chars]
