# Supplementary material for: Fast and near-optimal monitoring for healthcare acquired infection outbreaks
Source: PLoS Comput Biol. 2019 Sep 16;15(9):e1007284. doi: 10.1371/journal.pcbi.1007284 (PMC6762212; doi:10.1371/journal.pcbi.1007284)
Supplement: S1 Data — (ZIP) [file pcbi.1007284.s006.zip › MobilityLogs1/HAISE_Carilion_all_visits_day_17.txt]

#Person location Sublocation StartTime EndTime Type
400495 99400495 1001 86380 86390 1
400709 99400709 1001 86380 86390 1
400689 99400689 1001 86380 86390 1
400822 99400822 1001 86380 86390 1
400834 99400834 1001 86380 86390 1
401544 99401544 1001 86380 86390 1
401796 99401796 1001 86380 86390 1
401855 99401855 1001 86380 86390 1
401831 99401831 1001 86380 86390 1
402214 99402214 1001 86380 86390 1
402707 99402707 1001 86380 86390 1
402795 99402795 1001 86380 86390 1
403312 99403312 1001 86380 86390 1
403401 99403401 1001 86380 86390 1
403614 99403614 1001 86380 86390 1
403582 99403582 1001 86380 86390 1
403917 99403917 1001 86380 86390 1
404767 99404767 1001 86380 86390 1
404786 99404786 1001 86380 86390 1
405232 99405232 1001 86380 86390 1
405558 99405558 1001 86380 86390 1
405999 99405999 1001 86380 86390 1
406099 99406099 1001 86380 86390 1
406369 99406369 1001 86380 86390 1
406410 99406410 1001 86380 86390 1
406615 99406615 1001 86380 86390 1
406842 99406842 1001 86380 86390 1
407059 99407059 1001 86380 86390 1
407329 99407329 1001 86380 86390 1
407899 99407899 1001 86380 86390 1
408278 99408278 1001 86380 86390 1
408292 99408292 1001 86380 86390 1
408477 99408477 1001 86380 86390 1
408421 99408421 1001 86380 86390 1
408754 99408754 1001 86380 86390 1
408905 99408905 1001 86380 86390 1
408998 99408998 1001 86380 86390 1
409143 99409143 1001 86380 86390 1
409618 99409618 1001 86380 86390 1
409872 99409872 1001 86380 86390 1
409949 99409949 1001 86380 86390 1
409964 99409964 1001 86380 86390 1
410427 99410427 1001 86380 86390 1
410855 99410855 1001 86380 86390 1
410852 99410852 1001 86380 86390 1
411000 99411000 1001 86380 86390 1
411149 99411149 1001 86380 86390 1
411193 99411193 1001 86380 86390 1
411436 99411436 1001 86380 86390 1
411819 99411819 1001 86380 86390 1
412074 99412074 1001 86380 86390 1
413292 99413292 1001 86380 86390 1
413433 99413433 1001 86380 86390 1
413246 99413246 1001 86380 86390 1
413126 99413126 1001 86380 86390 1
414041 99414041 1001 86380 86390 1
415264 99415264 1001 86380 86390 1
414618 99414618 1001 86380 86390 1
414405 99414405 1001 86380 86390 1
415411 99415411 1001 86380 86390 1
415620 99415620 1001 86380 86390 1
415614 99415614 1001 86380 86390 1
416726 99416726 1001 86380 86390 1
416589 99416589 1001 86380 86390 1
416187 99416187 1001 86380 86390 1
416401 99416401 1001 86380 86390 1
416241 99416241 1001 86380 86390 1
417067 99417067 1001 86380 86390 1
417138 99417138 1001 86380 86390 1
417319 99417319 1001 86380 86390 1
417154 99417154 1001 86380 86390 1
418143 99418143 1001 86380 86390 1
418423 99418423 1001 86380 86390 1
418051 99418051 1001 86380 86390 1
418012 99418012 1001 86380 86390 1
418821 99418821 1001 86380 86390 1
420367 99420367 1001 86380 86390 1
420144 99420144 1001 86380 86390 1
420212 99420212 1001 86380 86390 1
419930 99419930 1001 86380 86390 1
421958 99421958 1001 86380 86390 1
421938 99421938 1001 86380 86390 1
421371 99421371 1001 86380 86390 1
421153 99421153 1001 86380 86390 1
421161 99421161 1001 86380 86390 1
422356 99422356 1001 86380 86390 1
423554 99423554 1001 86380 86390 1
423504 99423504 1001 86380 86390 1
422534 99422534 1001 86380 86390 1
422662 99422662 1001 86380 86390 1
423965 99423965 1001 86380 86390 1
425363 99425363 1001 86380 86390 1
424823 99424823 1001 86380 86390 1
424932 99424932 1001 86380 86390 1
424957 99424957 1001 86380 86390 1
424711 99424711 1001 86380 86390 1
424867 99424867 1001 86380 86390 1
424605 99424605 1001 86380 86390 1
424320 99424320 1001 86380 86390 1
424396 99424396 1001 86380 86390 1
424190 99424190 1001 86380 86390 1
424477 99424477 1001 86380 86390 1
426793 99426793 1001 86380 86390 1
426413 99426413 1001 86380 86390 1
426317 99426317 1001 86380 86390 1
426220 99426220 1001 86380 86390 1
426239 99426239 1001 86380 86390 1
427145 99427145 1001 86380 86390 1
427127 99427127 1001 86380 86390 1
427430 99427430 1001 86380 86390 1
428724 99428724 1001 86380 86390 1
428317 99428317 1001 86380 86390 1
428096 99428096 1001 86380 86390 1
428335 99428335 1001 86380 86390 1
427816 99427816 1001 86380 86390 1
427800 99427800 1001 86380 86390 1
428949 99428949 1001 86380 86390 1
428797 99428797 1001 86380 86390 1
430046 99430046 1001 86380 86390 1
430277 99430277 1001 86380 86390 1
430337 99430337 1001 86380 86390 1
430236 99430236 1001 86380 86390 1
429818 99429818 1001 86380 86390 1
429180 99429180 1001 86380 86390 1
429493 99429493 1001 86380 86390 1
429562 99429562 1001 86380 86390 1
431987 99431987 1001 86380 86390 1
431854 99431854 1001 86380 86390 1
431764 99431764 1001 86380 86390 1
431493 99431493 1001 86380 86390 1
431171 99431171 1001 86380 86390 1
430881 99430881 1001 86380 86390 1
430837 99430837 1001 86380 86390 1
431234 99431234 1001 86380 86390 1
432318 99432318 1001 86380 86390 1
433631 99433631 1001 86380 86390 1
432933 99432933 1001 86380 86390 1
433060 99433060 1001 86380 86390 1
432673 99432673 1001 86380 86390 1
434115 99434115 1001 86380 86390 1
435134 99435134 1001 86380 86390 1
435084 99435084 1001 86380 86390 1
434905 99434905 1001 86380 86390 1
434613 99434613 1001 86380 86390 1
434287 99434287 1001 86380 86390 1
434144 99434144 1001 86380 86390 1
434299 99434299 1001 86380 86390 1
435454 99435454 1001 86380 86390 1
435877 99435877 1001 86380 86390 1
436827 99436827 1001 86380 86390 1
436774 99436774 1001 86380 86390 1
436517 99436517 1001 86380 86390 1
436507 99436507 1001 86380 86390 1
436402 99436402 1001 86380 86390 1
436724 99436724 1001 86380 86390 1
436137 99436137 1001 86380 86390 1
436141 99436141 1001 86380 86390 1
436028 99436028 1001 86380 86390 1
300000 99300000 1001 86380 86390 1
300702 99300702 1001 86380 86390 1
300378 99300378 1001 86380 86390 1
300418 99300418 1001 86380 86390 1
300777 99300777 1001 86380 86390 1
300796 99300796 1001 86380 86390 1
301217 99301217 1001 86380 86390 1
301727 99301727 1001 86380 86390 1
301753 99301753 1001 86380 86390 1
302346 99302346 1001 86380 86390 1
302251 99302251 1001 86380 86390 1
301988 99301988 1001 86380 86390 1
301937 99301937 1001 86380 86390 1
301860 99301860 1001 86380 86390 1
303089 99303089 1001 86380 86390 1
303200 99303200 1001 86380 86390 1
303013 99303013 1001 86380 86390 1
302806 99302806 1001 86380 86390 1
302737 99302737 1001 86380 86390 1
302661 99302661 1001 86380 86390 1
303399 99303399 1001 86380 86390 1
303311 99303311 1001 86380 86390 1
303302 99303302 1001 86380 86390 1
303213 99303213 1001 86380 86390 1
303970 99303970 1001 86380 86390 1
303755 99303755 1001 86380 86390 1
303427 99303427 1001 86380 86390 1
303512 99303512 1001 86380 86390 1
303489 99303489 1001 86380 86390 1
304488 99304488 1001 86380 86390 1
304507 99304507 1001 86380 86390 1
304304 99304304 1001 86380 86390 1
305493 99305493 1001 86380 86390 1
305315 99305315 1001 86380 86390 1
305262 99305262 1001 86380 86390 1
305240 99305240 1001 86380 86390 1
305125 99305125 1001 86380 86390 1
500038 99500038 1001 86380 86390 1
500018 99500018 1001 86380 86390 1
500033 99500033 1001 86380 86390 1
500099 99500099 1001 86380 86390 1
500113 99500113 1001 86380 86390 1
500785 99500785 1001 86380 86390 1
500694 99500694 1001 86380 86390 1
500582 99500582 1001 86380 86390 1
500424 99500424 1001 86380 86390 1
500275 99500275 1001 86380 86390 1
500214 99500214 1001 86380 86390 1
501016 99501016 1001 86380 86390 1
500848 99500848 1001 86380 86390 1
501377 99501377 1001 86380 86390 1
501365 99501365 1001 86380 86390 1
501303 99501303 1001 86380 86390 1
501201 99501201 1001 86380 86390 1
501766 99501766 1001 86380 86390 1
501810 99501810 1001 86380 86390 1
501751 99501751 1001 86380 86390 1
502436 99502436 1001 86380 86390 1
502318 99502318 1001 86380 86390 1
502413 99502413 1001 86380 86390 1
502375 99502375 1001 86380 86390 1
502109 99502109 1001 86380 86390 1
501888 99501888 1001 86380 86390 1
502605 99502605 1001 86380 86390 1
502520 99502520 1001 86380 86390 1
502522 99502522 1001 86380 86390 1
503151 99503151 1001 86380 86390 1
503118 99503118 1001 86380 86390 1
502964 99502964 1001 86380 86390 1
502870 99502870 1001 86380 86390 1
502719 99502719 1001 86380 86390 1
503473 99503473 1001 86380 86390 1
503921 99503921 1001 86380 86390 1
503722 99503722 1001 86380 86390 1
503738 99503738 1001 86380 86390 1
503753 99503753 1001 86380 86390 1
503691 99503691 1001 86380 86390 1
503557 99503557 1001 86380 86390 1
503519 99503519 1001 86380 86390 1
504300 99504300 1001 86380 86390 1
504187 99504187 1001 86380 86390 1
504726 99504726 1001 86380 86390 1
504631 99504631 1001 86380 86390 1
504491 99504491 1001 86380 86390 1
504387 99504387 1001 86380 86390 1
505062 99505062 1001 86380 86390 1
504986 99504986 1001 86380 86390 1
505576 99505576 1001 86380 86390 1
505218 99505218 1001 86380 86390 1
505155 99505155 1001 86380 86390 1
505867 99505867 1001 86380 86390 1
506395 99506395 1001 86380 86390 1
506281 99506281 1001 86380 86390 1
506376 99506376 1001 86380 86390 1
506002 99506002 1001 86380 86390 1
505997 99505997 1001 86380 86390 1
506647 99506647 1001 86380 86390 1
506657 99506657 1001 86380 86390 1
507411 99507411 1001 86380 86390 1
507344 99507344 1001 86380 86390 1
506856 99506856 1001 86380 86390 1
506810 99506810 1001 86380 86390 1
506864 99506864 1001 86380 86390 1
507606 99507606 1001 86380 86390 1
508186 99508186 1001 86380 86390 1
508197 99508197 1001 86380 86390 1
507731 99507731 1001 86380 86390 1
507824 99507824 1001 86380 86390 1
508365 99508365 1001 86380 86390 1
508397 99508397 1001 86380 86390 1
508757 99508757 1001 86380 86390 1
508733 99508733 1001 86380 86390 1
508812 99508812 1001 86380 86390 1
508748 99508748 1001 86380 86390 1
508587 99508587 1001 86380 86390 1
508503 99508503 1001 86380 86390 1
509132 99509132 1001 86380 86390 1
509898 99509898 1001 86380 86390 1
509598 99509598 1001 86380 86390 1
510058 99510058 1001 86380 86390 1
510037 99510037 1001 86380 86390 1
510320 99510320 1001 86380 86390 1
510261 99510261 1001 86380 86390 1
510141 99510141 1001 86380 86390 1
510220 99510220 1001 86380 86390 1
510748 99510748 1001 86380 86390 1
511355 99511355 1001 86380 86390 1
511167 99511167 1001 86380 86390 1
511172 99511172 1001 86380 86390 1
511241 99511241 1001 86380 86390 1
511077 99511077 1001 86380 86390 1
510975 99510975 1001 86380 86390 1
511724 99511724 1001 86380 86390 1
512283 99512283 1001 86380 86390 1
512364 99512364 1001 86380 86390 1
511979 99511979 1001 86380 86390 1
512075 99512075 1001 86380 86390 1
512066 99512066 1001 86380 86390 1
511787 99511787 1001 86380 86390 1
511917 99511917 1001 86380 86390 1
511867 99511867 1001 86380 86390 1
511924 99511924 1001 86380 86390 1
512459 99512459 1001 86380 86390 1
512409 99512409 1001 86380 86390 1
512513 99512513 1001 86380 86390 1
513146 99513146 1001 86380 86390 1
512849 99512849 1001 86380 86390 1
512798 99512798 1001 86380 86390 1
512942 99512942 1001 86380 86390 1
512720 99512720 1001 86380 86390 1
513892 99513892 1001 86380 86390 1
514011 99514011 1001 86380 86390 1
513726 99513726 1001 86380 86390 1
513650 99513650 1001 86380 86390 1
513555 99513555 1001 86380 86390 1
513485 99513485 1001 86380 86390 1
513589 99513589 1001 86380 86390 1
514228 99514228 1001 86380 86390 1
514063 99514063 1001 86380 86390 1
514510 99514510 1001 86380 86390 1
515060 99515060 1001 86380 86390 1
515682 99515682 1001 86380 86390 1
515569 99515569 1001 86380 86390 1
515566 99515566 1001 86380 86390 1
515836 99515836 1001 86380 86390 1
516317 99516317 1001 86380 86390 1
516471 99516471 1001 86380 86390 1
516265 99516265 1001 86380 86390 1
516227 99516227 1001 86380 86390 1
515961 99515961 1001 86380 86390 1
516039 99516039 1001 86380 86390 1
516573 99516573 1001 86380 86390 1
516555 99516555 1001 86380 86390 1
516672 99516672 1001 86380 86390 1
517285 99517285 1001 86380 86390 1
517120 99517120 1001 86380 86390 1
516930 99516930 1001 86380 86390 1
517429 99517429 1001 86380 86390 1
517481 99517481 1001 86380 86390 1
517460 99517460 1001 86380 86390 1
517371 99517371 1001 86380 86390 1
518126 99518126 1001 86380 86390 1
518035 99518035 1001 86380 86390 1
518138 99518138 1001 86380 86390 1
518032 99518032 1001 86380 86390 1
517881 99517881 1001 86380 86390 1
517911 99517911 1001 86380 86390 1
517769 99517769 1001 86380 86390 1
517619 99517619 1001 86380 86390 1
517749 99517749 1001 86380 86390 1
517597 99517597 1001 86380 86390 1
517679 99517679 1001 86380 86390 1
517693 99517693 1001 86380 86390 1
517553 99517553 1001 86380 86390 1
518217 99518217 1001 86380 86390 1
518335 99518335 1001 86380 86390 1
518937 99518937 1001 86380 86390 1
518836 99518836 1001 86380 86390 1
518580 99518580 1001 86380 86390 1
518536 99518536 1001 86380 86390 1
518501 99518501 1001 86380 86390 1
518558 99518558 1001 86380 86390 1
519028 99519028 1001 86380 86390 1
519184 99519184 1001 86380 86390 1
519755 99519755 1001 86380 86390 1
519736 99519736 1001 86380 86390 1
519540 99519540 1001 86380 86390 1
519592 99519592 1001 86380 86390 1
519581 99519581 1001 86380 86390 1
519280 99519280 1001 86380 86390 1
519847 99519847 1001 86380 86390 1
520639 99520639 1001 86380 86390 1
520280 99520280 1001 86380 86390 1
520413 99520413 1001 86380 86390 1
520198 99520198 1001 86380 86390 1
520834 99520834 1001 86380 86390 1
521272 99521272 1001 86380 86390 1
521107 99521107 1001 86380 86390 1
521234 99521234 1001 86380 86390 1
522151 99522151 1001 86380 86390 1
522177 99522177 1001 86380 86390 1
522291 99522291 1001 86380 86390 1
522219 99522219 1001 86380 86390 1
522265 99522265 1001 86380 86390 1
522224 99522224 1001 86380 86390 1
521763 99521763 1001 86380 86390 1
521685 99521685 1001 86380 86390 1
521856 99521856 1001 86380 86390 1
521792 99521792 1001 86380 86390 1
522376 99522376 1001 86380 86390 1
522954 99522954 1001 86380 86390 1
522989 99522989 1001 86380 86390 1
522745 99522745 1001 86380 86390 1
522721 99522721 1001 86380 86390 1
522878 99522878 1001 86380 86390 1
522523 99522523 1001 86380 86390 1
522560 99522560 1001 86380 86390 1
523289 99523289 1001 86380 86390 1
523257 99523257 1001 86380 86390 1
523309 99523309 1001 86380 86390 1
523807 99523807 1001 86380 86390 1
523847 99523847 1001 86380 86390 1
523624 99523624 1001 86380 86390 1
523579 99523579 1001 86380 86390 1
523712 99523712 1001 86380 86390 1
523422 99523422 1001 86380 86390 1
524503 99524503 1001 86380 86390 1
524188 99524188 1001 86380 86390 1
524937 99524937 1001 86380 86390 1
524823 99524823 1001 86380 86390 1
525469 99525469 1001 86380 86390 1
525482 99525482 1001 86380 86390 1
525514 99525514 1001 86380 86390 1
525428 99525428 1001 86380 86390 1
525194 99525194 1001 86380 86390 1
525351 99525351 1001 86380 86390 1
525118 99525118 1001 86380 86390 1
524986 99524986 1001 86380 86390 1
525001 99525001 1001 86380 86390 1
525640 99525640 1001 86380 86390 1
526256 99526256 1001 86380 86390 1
526349 99526349 1001 86380 86390 1
525970 99525970 1001 86380 86390 1
525831 99525831 1001 86380 86390 1
525866 99525866 1001 86380 86390 1
526542 99526542 1001 86380 86390 1
526533 99526533 1001 86380 86390 1
526484 99526484 1001 86380 86390 1
527229 99527229 1001 86380 86390 1
527088 99527088 1001 86380 86390 1
526941 99526941 1001 86380 86390 1
526881 99526881 1001 86380 86390 1
527037 99527037 1001 86380 86390 1
527038 99527038 1001 86380 86390 1
526776 99526776 1001 86380 86390 1
526777 99526777 1001 86380 86390 1
527377 99527377 1001 86380 86390 1
527908 99527908 1001 86380 86390 1
527936 99527936 1001 86380 86390 1
527690 99527690 1001 86380 86390 1
527669 99527669 1001 86380 86390 1
527856 99527856 1001 86380 86390 1
527619 99527619 1001 86380 86390 1
527621 99527621 1001 86380 86390 1
528751 99528751 1001 86380 86390 1
528881 99528881 1001 86380 86390 1
528707 99528707 1001 86380 86390 1
528899 99528899 1001 86380 86390 1
528424 99528424 1001 86380 86390 1
528291 99528291 1001 86380 86390 1
529076 99529076 1001 86380 86390 1
529537 99529537 1001 86380 86390 1
529643 99529643 1001 86380 86390 1
529711 99529711 1001 86380 86390 1
529636 99529636 1001 86380 86390 1
529514 99529514 1001 86380 86390 1
529277 99529277 1001 86380 86390 1
529907 99529907 1001 86380 86390 1
529808 99529808 1001 86380 86390 1
530535 99530535 1001 86380 86390 1
530285 99530285 1001 86380 86390 1
530093 99530093 1001 86380 86390 1
530122 99530122 1001 86380 86390 1
530722 99530722 1001 86380 86390 1
530594 99530594 1001 86380 86390 1
530572 99530572 1001 86380 86390 1
531285 99531285 1001 86380 86390 1
531073 99531073 1001 86380 86390 1
531036 99531036 1001 86380 86390 1
531160 99531160 1001 86380 86390 1
530761 99530761 1001 86380 86390 1
531430 99531430 1001 86380 86390 1
531514 99531514 1001 86380 86390 1
532013 99532013 1001 86380 86390 1
532131 99532131 1001 86380 86390 1
532042 99532042 1001 86380 86390 1
532058 99532058 1001 86380 86390 1
531983 99531983 1001 86380 86390 1
531908 99531908 1001 86380 86390 1
531626 99531626 1001 86380 86390 1
532353 99532353 1001 86380 86390 1
532829 99532829 1001 86380 86390 1
532827 99532827 1001 86380 86390 1
532643 99532643 1001 86380 86390 1
532600 99532600 1001 86380 86390 1
533149 99533149 1001 86380 86390 1
533744 99533744 1001 86380 86390 1
533911 99533911 1001 86380 86390 1
533875 99533875 1001 86380 86390 1
534007 99534007 1001 86380 86390 1
534411 99534411 1001 86380 86390 1
534246 99534246 1001 86380 86390 1
534226 99534226 1001 86380 86390 1
534073 99534073 1001 86380 86390 1
534805 99534805 1001 86380 86390 1
535429 99535429 1001 86380 86390 1
535202 99535202 1001 86380 86390 1
535299 99535299 1001 86380 86390 1
535303 99535303 1001 86380 86390 1
535090 99535090 1001 86380 86390 1
535574 99535574 1001 86380 86390 1
535680 99535680 1001 86380 86390 1
535553 99535553 1001 86380 86390 1
535570 99535570 1001 86380 86390 1
536243 99536243 1001 86380 86390 1
536011 99536011 1001 86380 86390 1
536531 99536531 1001 86380 86390 1
536436 99536436 1001 86380 86390 1
537078 99537078 1001 86380 86390 1
537003 99537003 1001 86380 86390 1
537082 99537082 1001 86380 86390 1
536757 99536757 1001 86380 86390 1
537215 99537215 1001 86380 86390 1
537310 99537310 1001 86380 86390 1
537209 99537209 1001 86380 86390 1
537741 99537741 1001 86380 86390 1
537532 99537532 1001 86380 86390 1
537405 99537405 1001 86380 86390 1
538071 99538071 1001 86380 86390 1
538008 99538008 1001 86380 86390 1
538094 99538094 1001 86380 86390 1
538639 99538639 1001 86380 86390 1
538540 99538540 1001 86380 86390 1
538530 99538530 1001 86380 86390 1
538291 99538291 1001 86380 86390 1
538227 99538227 1001 86380 86390 1
538371 99538371 1001 86380 86390 1
538203 99538203 1001 86380 86390 1
538975 99538975 1001 86380 86390 1
539002 99539002 1001 86380 86390 1
539558 99539558 1001 86380 86390 1
539637 99539637 1001 86380 86390 1
539308 99539308 1001 86380 86390 1
539340 99539340 1001 86380 86390 1
539207 99539207 1001 86380 86390 1
539691 99539691 1001 86380 86390 1
540368 99540368 1001 86380 86390 1
540146 99540146 1001 86380 86390 1
540057 99540057 1001 86380 86390 1
540099 99540099 1001 86380 86390 1
540192 99540192 1001 86380 86390 1
540209 99540209 1001 86380 86390 1
540014 99540014 1001 86380 86390 1
539950 99539950 1001 86380 86390 1
540011 99540011 1001 86380 86390 1
539870 99539870 1001 86380 86390 1
540855 99540855 1001 86380 86390 1
540805 99540805 1001 86380 86390 1
541917 99541917 1001 86380 86390 1
541797 99541797 1001 86380 86390 1
541736 99541736 1001 86380 86390 1
541737 99541737 1001 86380 86390 1
541641 99541641 1001 86380 86390 1
541644 99541644 1001 86380 86390 1
542145 99542145 1001 86380 86390 1
542872 99542872 1001 86380 86390 1
542922 99542922 1001 86380 86390 1
542939 99542939 1001 86380 86390 1
542665 99542665 1001 86380 86390 1
542695 99542695 1001 86380 86390 1
542507 99542507 1001 86380 86390 1
543124 99543124 1001 86380 86390 1
543116 99543116 1001 86380 86390 1
543120 99543120 1001 86380 86390 1
542980 99542980 1001 86380 86390 1
543738 99543738 1001 86380 86390 1
543691 99543691 1001 86380 86390 1
543283 99543283 1001 86380 86390 1
543224 99543224 1001 86380 86390 1
543289 99543289 1001 86380 86390 1
543902 99543902 1001 86380 86390 1
543962 99543962 1001 86380 86390 1
544392 99544392 1001 86380 86390 1
544259 99544259 1001 86380 86390 1
544132 99544132 1001 86380 86390 1
544139 99544139 1001 86380 86390 1
544076 99544076 1001 86380 86390 1
544667 99544667 1001 86380 86390 1
408717 520 1001 19740 21597 1
522306 823 1001 61411 61510 1
516712 640 1002 44367 56455 1
400003 99400003 1001 86380 86390 1
400027 99400027 1001 86380 86390 1
400614 99400614 1001 86380 86390 1
400743 99400743 1001 86380 86390 1
401154 99401154 1001 86380 86390 1
401464 99401464 1001 86380 86390 1
401412 99401412 1001 86380 86390 1
401686 99401686 1001 86380 86390 1
403925 99403925 1001 86380 86390 1
404377 99404377 1001 86380 86390 1
404444 99404444 1001 86380 86390 1
404474 99404474 1001 86380 86390 1
404635 99404635 1001 86380 86390 1
404597 99404597 1001 86380 86390 1
405504 99405504 1001 86380 86390 1
405600 99405600 1001 86380 86390 1
405661 99405661 1001 86380 86390 1
405640 99405640 1001 86380 86390 1
405899 99405899 1001 86380 86390 1
406054 99406054 1001 86380 86390 1
406513 99406513 1001 86380 86390 1
406904 99406904 1001 86380 86390 1
406944 99406944 1001 86380 86390 1
407163 99407163 1001 86380 86390 1
407324 99407324 1001 86380 86390 1
407918 99407918 1001 86380 86390 1
408187 99408187 1001 86380 86390 1
408306 99408306 1001 86380 86390 1
409075 99409075 1001 86380 86390 1
409006 99409006 1001 86380 86390 1
409445 99409445 1001 86380 86390 1
409469 99409469 1001 86380 86390 1
409714 99409714 1001 86380 86390 1
409838 99409838 1001 86380 86390 1
411007 99411007 1001 86380 86390 1
410976 99410976 1001 86380 86390 1
411068 99411068 1001 86380 86390 1
411173 99411173 1001 86380 86390 1
411137 99411137 1001 86380 86390 1
411344 99411344 1001 86380 86390 1
411465 99411465 1001 86380 86390 1
411698 99411698 1001 86380 86390 1
411924 99411924 1001 86380 86390 1
411863 99411863 1001 86380 86390 1
412210 99412210 1001 86380 86390 1
413661 99413661 1001 86380 86390 1
413507 99413507 1001 86380 86390 1
413893 99413893 1001 86380 86390 1
414648 99414648 1001 86380 86390 1
414815 99414815 1001 86380 86390 1
414264 99414264 1001 86380 86390 1
415663 99415663 1001 86380 86390 1
415441 99415441 1001 86380 86390 1
416471 99416471 1001 86380 86390 1
416230 99416230 1001 86380 86390 1
415987 99415987 1001 86380 86390 1
416035 99416035 1001 86380 86390 1
415854 99415854 1001 86380 86390 1
417250 99417250 1001 86380 86390 1
418658 99418658 1001 86380 86390 1
418790 99418790 1001 86380 86390 1
418043 99418043 1001 86380 86390 1
417634 99417634 1001 86380 86390 1
419012 99419012 1001 86380 86390 1
418949 99418949 1001 86380 86390 1
418819 99418819 1001 86380 86390 1
420223 99420223 1001 86380 86390 1
419984 99419984 1001 86380 86390 1
419744 99419744 1001 86380 86390 1
419767 99419767 1001 86380 86390 1
419414 99419414 1001 86380 86390 1
420806 99420806 1001 86380 86390 1
420762 99420762 1001 86380 86390 1
421846 99421846 1001 86380 86390 1
420976 99420976 1001 86380 86390 1
420905 99420905 1001 86380 86390 1
423495 99423495 1001 86380 86390 1
423427 99423427 1001 86380 86390 1
423456 99423456 1001 86380 86390 1
422859 99422859 1001 86380 86390 1
422787 99422787 1001 86380 86390 1
422939 99422939 1001 86380 86390 1
424151 99424151 1001 86380 86390 1
423829 99423829 1001 86380 86390 1
423832 99423832 1001 86380 86390 1
425185 99425185 1001 86380 86390 1
424793 99424793 1001 86380 86390 1
424816 99424816 1001 86380 86390 1
424535 99424535 1001 86380 86390 1
424538 99424538 1001 86380 86390 1
425744 99425744 1001 86380 86390 1
425611 99425611 1001 86380 86390 1
425448 99425448 1001 86380 86390 1
425750 99425750 1001 86380 86390 1
425721 99425721 1001 86380 86390 1
427080 99427080 1001 86380 86390 1
426406 99426406 1001 86380 86390 1
426312 99426312 1001 86380 86390 1
426443 99426443 1001 86380 86390 1
425896 99425896 1001 86380 86390 1
425978 99425978 1001 86380 86390 1
425855 99425855 1001 86380 86390 1
428630 99428630 1001 86380 86390 1
427532 99427532 1001 86380 86390 1
427637 99427637 1001 86380 86390 1
427866 99427866 1001 86380 86390 1
427895 99427895 1001 86380 86390 1
428782 99428782 1001 86380 86390 1
429102 99429102 1001 86380 86390 1
429761 99429761 1001 86380 86390 1
429566 99429566 1001 86380 86390 1
430741 99430741 1001 86380 86390 1
432011 99432011 1001 86380 86390 1
431490 99431490 1001 86380 86390 1
431451 99431451 1001 86380 86390 1
431191 99431191 1001 86380 86390 1
432141 99432141 1001 86380 86390 1
433437 99433437 1001 86380 86390 1
433193 99433193 1001 86380 86390 1
433252 99433252 1001 86380 86390 1
433086 99433086 1001 86380 86390 1
432763 99432763 1001 86380 86390 1
432577 99432577 1001 86380 86390 1
433872 99433872 1001 86380 86390 1
435393 99435393 1001 86380 86390 1
435032 99435032 1001 86380 86390 1
434982 99434982 1001 86380 86390 1
437008 99437008 1001 86380 86390 1
436550 99436550 1001 86380 86390 1
436488 99436488 1001 86380 86390 1
300061 99300061 1001 86380 86390 1
300345 99300345 1001 86380 86390 1
300402 99300402 1001 86380 86390 1
300205 99300205 1001 86380 86390 1
300284 99300284 1001 86380 86390 1
301402 99301402 1001 86380 86390 1
301534 99301534 1001 86380 86390 1
301535 99301535 1001 86380 86390 1
301488 99301488 1001 86380 86390 1
301116 99301116 1001 86380 86390 1
300934 99300934 1001 86380 86390 1
302275 99302275 1001 86380 86390 1
302175 99302175 1001 86380 86390 1
301985 99301985 1001 86380 86390 1
302108 99302108 1001 86380 86390 1
301788 99301788 1001 86380 86390 1
301884 99301884 1001 86380 86390 1
302422 99302422 1001 86380 86390 1
302474 99302474 1001 86380 86390 1
302389 99302389 1001 86380 86390 1
303094 99303094 1001 86380 86390 1
303148 99303148 1001 86380 86390 1
303045 99303045 1001 86380 86390 1
303125 99303125 1001 86380 86390 1
302876 99302876 1001 86380 86390 1
302954 99302954 1001 86380 86390 1
302955 99302955 1001 86380 86390 1
302869 99302869 1001 86380 86390 1
302666 99302666 1001 86380 86390 1
302694 99302694 1001 86380 86390 1
302591 99302591 1001 86380 86390 1
302747 99302747 1001 86380 86390 1
302648 99302648 1001 86380 86390 1
302649 99302649 1001 86380 86390 1
303400 99303400 1001 86380 86390 1
303380 99303380 1001 86380 86390 1
303319 99303319 1001 86380 86390 1
303722 99303722 1001 86380 86390 1
303612 99303612 1001 86380 86390 1
304202 99304202 1001 86380 86390 1
304089 99304089 1001 86380 86390 1
304729 99304729 1001 86380 86390 1
304321 99304321 1001 86380 86390 1
304312 99304312 1001 86380 86390 1
304287 99304287 1001 86380 86390 1
304442 99304442 1001 86380 86390 1
305498 99305498 1001 86380 86390 1
305512 99305512 1001 86380 86390 1
305514 99305514 1001 86380 86390 1
305298 99305298 1001 86380 86390 1
305367 99305367 1001 86380 86390 1
305357 99305357 1001 86380 86390 1
305358 99305358 1001 86380 86390 1
305452 99305452 1001 86380 86390 1
500091 99500091 1001 86380 86390 1
500122 99500122 1001 86380 86390 1
500746 99500746 1001 86380 86390 1
500403 99500403 1001 86380 86390 1
500444 99500444 1001 86380 86390 1
500420 99500420 1001 86380 86390 1
500196 99500196 1001 86380 86390 1
501525 99501525 1001 86380 86390 1
501592 99501592 1001 86380 86390 1
501601 99501601 1001 86380 86390 1
501344 99501344 1001 86380 86390 1
501412 99501412 1001 86380 86390 1
501361 99501361 1001 86380 86390 1
501341 99501341 1001 86380 86390 1
501173 99501173 1001 86380 86390 1
501225 99501225 1001 86380 86390 1
501823 99501823 1001 86380 86390 1
502262 99502262 1001 86380 86390 1
502288 99502288 1001 86380 86390 1
502332 99502332 1001 86380 86390 1
502117 99502117 1001 86380 86390 1
501955 99501955 1001 86380 86390 1
502485 99502485 1001 86380 86390 1
503292 99503292 1001 86380 86390 1
503155 99503155 1001 86380 86390 1
503199 99503199 1001 86380 86390 1
503008 99503008 1001 86380 86390 1
503033 99503033 1001 86380 86390 1
503353 99503353 1001 86380 86390 1
503382 99503382 1001 86380 86390 1
503412 99503412 1001 86380 86390 1
503452 99503452 1001 86380 86390 1
504066 99504066 1001 86380 86390 1
503771 99503771 1001 86380 86390 1
503746 99503746 1001 86380 86390 1
503889 99503889 1001 86380 86390 1
503498 99503498 1001 86380 86390 1
503619 99503619 1001 86380 86390 1
503569 99503569 1001 86380 86390 1
504286 99504286 1001 86380 86390 1
504138 99504138 1001 86380 86390 1
504922 99504922 1001 86380 86390 1
504835 99504835 1001 86380 86390 1
504738 99504738 1001 86380 86390 1
504544 99504544 1001 86380 86390 1
504675 99504675 1001 86380 86390 1
505052 99505052 1001 86380 86390 1
505590 99505590 1001 86380 86390 1
505714 99505714 1001 86380 86390 1
505678 99505678 1001 86380 86390 1
505479 99505479 1001 86380 86390 1
505205 99505205 1001 86380 86390 1
505874 99505874 1001 86380 86390 1
506535 99506535 1001 86380 86390 1
506421 99506421 1001 86380 86390 1
506581 99506581 1001 86380 86390 1
506586 99506586 1001 86380 86390 1
506369 99506369 1001 86380 86390 1
505999 99505999 1001 86380 86390 1
506026 99506026 1001 86380 86390 1
506742 99506742 1001 86380 86390 1
507545 99507545 1001 86380 86390 1
508123 99508123 1001 86380 86390 1
508202 99508202 1001 86380 86390 1
507733 99507733 1001 86380 86390 1
507632 99507632 1001 86380 86390 1
507739 99507739 1001 86380 86390 1
508280 99508280 1001 86380 86390 1
508295 99508295 1001 86380 86390 1
508385 99508385 1001 86380 86390 1
508347 99508347 1001 86380 86390 1
509000 99509000 1001 86380 86390 1
509005 99509005 1001 86380 86390 1
508919 99508919 1001 86380 86390 1
508682 99508682 1001 86380 86390 1
509269 99509269 1001 86380 86390 1
509118 99509118 1001 86380 86390 1
509671 99509671 1001 86380 86390 1
509634 99509634 1001 86380 86390 1
509495 99509495 1001 86380 86390 1
509320 99509320 1001 86380 86390 1
509308 99509308 1001 86380 86390 1
510056 99510056 1001 86380 86390 1
510624 99510624 1001 86380 86390 1
510668 99510668 1001 86380 86390 1
510327 99510327 1001 86380 86390 1
510344 99510344 1001 86380 86390 1
510306 99510306 1001 86380 86390 1
510234 99510234 1001 86380 86390 1
510855 99510855 1001 86380 86390 1
511386 99511386 1001 86380 86390 1
511255 99511255 1001 86380 86390 1
511670 99511670 1001 86380 86390 1
511738 99511738 1001 86380 86390 1
512264 99512264 1001 86380 86390 1
512062 99512062 1001 86380 86390 1
511803 99511803 1001 86380 86390 1
511946 99511946 1001 86380 86390 1
511791 99511791 1001 86380 86390 1
512570 99512570 1001 86380 86390 1
512535 99512535 1001 86380 86390 1
512577 99512577 1001 86380 86390 1
513065 99513065 1001 86380 86390 1
512902 99512902 1001 86380 86390 1
512759 99512759 1001 86380 86390 1
513256 99513256 1001 86380 86390 1
513970 99513970 1001 86380 86390 1
513883 99513883 1001 86380 86390 1
513966 99513966 1001 86380 86390 1
513741 99513741 1001 86380 86390 1
513665 99513665 1001 86380 86390 1
513798 99513798 1001 86380 86390 1
513426 99513426 1001 86380 86390 1
513496 99513496 1001 86380 86390 1
513576 99513576 1001 86380 86390 1
514212 99514212 1001 86380 86390 1
513619 99513619 1001 86380 86390 1
514232 99514232 1001 86380 86390 1
514678 99514678 1001 86380 86390 1
514838 99514838 1001 86380 86390 1
514662 99514662 1001 86380 86390 1
514256 99514256 1001 86380 86390 1
515492 99515492 1001 86380 86390 1
515600 99515600 1001 86380 86390 1
515667 99515667 1001 86380 86390 1
515441 99515441 1001 86380 86390 1
515167 99515167 1001 86380 86390 1
515077 99515077 1001 86380 86390 1
515181 99515181 1001 86380 86390 1
515108 99515108 1001 86380 86390 1
515714 99515714 1001 86380 86390 1
515703 99515703 1001 86380 86390 1
516343 99516343 1001 86380 86390 1
516509 99516509 1001 86380 86390 1
516409 99516409 1001 86380 86390 1
516048 99516048 1001 86380 86390 1
516080 99516080 1001 86380 86390 1
517139 99517139 1001 86380 86390 1
517091 99517091 1001 86380 86390 1
516866 99516866 1001 86380 86390 1
517441 99517441 1001 86380 86390 1
517380 99517380 1001 86380 86390 1
517394 99517394 1001 86380 86390 1
518160 99518160 1001 86380 86390 1
517961 99517961 1001 86380 86390 1
517841 99517841 1001 86380 86390 1
517857 99517857 1001 86380 86390 1
517896 99517896 1001 86380 86390 1
517937 99517937 1001 86380 86390 1
518361 99518361 1001 86380 86390 1
518349 99518349 1001 86380 86390 1
518886 99518886 1001 86380 86390 1
518951 99518951 1001 86380 86390 1
518812 99518812 1001 86380 86390 1
518671 99518671 1001 86380 86390 1
518755 99518755 1001 86380 86390 1
518555 99518555 1001 86380 86390 1
518999 99518999 1001 86380 86390 1
519171 99519171 1001 86380 86390 1
519191 99519191 1001 86380 86390 1
519621 99519621 1001 86380 86390 1
519686 99519686 1001 86380 86390 1
519804 99519804 1001 86380 86390 1
519748 99519748 1001 86380 86390 1
519299 99519299 1001 86380 86390 1
519287 99519287 1001 86380 86390 1
519314 99519314 1001 86380 86390 1
519268 99519268 1001 86380 86390 1
519866 99519866 1001 86380 86390 1
520620 99520620 1001 86380 86390 1
520497 99520497 1001 86380 86390 1
520575 99520575 1001 86380 86390 1
520420 99520420 1001 86380 86390 1
520175 99520175 1001 86380 86390 1
521343 99521343 1001 86380 86390 1
521359 99521359 1001 86380 86390 1
521083 99521083 1001 86380 86390 1
521072 99521072 1001 86380 86390 1
521241 99521241 1001 86380 86390 1
521142 99521142 1001 86380 86390 1
521478 99521478 1001 86380 86390 1
521533 99521533 1001 86380 86390 1
521525 99521525 1001 86380 86390 1
522254 99522254 1001 86380 86390 1
522229 99522229 1001 86380 86390 1
522217 99522217 1001 86380 86390 1
522230 99522230 1001 86380 86390 1
521735 99521735 1001 86380 86390 1
522486 99522486 1001 86380 86390 1
522396 99522396 1001 86380 86390 1
522306 99522306 1001 86380 86390 1
522359 99522359 1001 86380 86390 1
522300 99522300 1001 86380 86390 1
522922 99522922 1001 86380 86390 1
522780 99522780 1001 86380 86390 1
523767 99523767 1001 86380 86390 1
523744 99523744 1001 86380 86390 1
523661 99523661 1001 86380 86390 1
523691 99523691 1001 86380 86390 1
523731 99523731 1001 86380 86390 1
523671 99523671 1001 86380 86390 1
523437 99523437 1001 86380 86390 1
523504 99523504 1001 86380 86390 1
523968 99523968 1001 86380 86390 1
524137 99524137 1001 86380 86390 1
524142 99524142 1001 86380 86390 1
524718 99524718 1001 86380 86390 1
524518 99524518 1001 86380 86390 1
524416 99524416 1001 86380 86390 1
524420 99524420 1001 86380 86390 1
524796 99524796 1001 86380 86390 1
524771 99524771 1001 86380 86390 1
525341 99525341 1001 86380 86390 1
525387 99525387 1001 86380 86390 1
525712 99525712 1001 86380 86390 1
526365 99526365 1001 86380 86390 1
526456 99526456 1001 86380 86390 1
527151 99527151 1001 86380 86390 1
527010 99527010 1001 86380 86390 1
527013 99527013 1001 86380 86390 1
526695 99526695 1001 86380 86390 1
526788 99526788 1001 86380 86390 1
527446 99527446 1001 86380 86390 1
527397 99527397 1001 86380 86390 1
528022 99528022 1001 86380 86390 1
527972 99527972 1001 86380 86390 1
527714 99527714 1001 86380 86390 1
527705 99527705 1001 86380 86390 1
527787 99527787 1001 86380 86390 1
527814 99527814 1001 86380 86390 1
527566 99527566 1001 86380 86390 1
527531 99527531 1001 86380 86390 1
528721 99528721 1001 86380 86390 1
528812 99528812 1001 86380 86390 1
528815 99528815 1001 86380 86390 1
528740 99528740 1001 86380 86390 1
528807 99528807 1001 86380 86390 1
528592 99528592 1001 86380 86390 1
528562 99528562 1001 86380 86390 1
528667 99528667 1001 86380 86390 1
529540 99529540 1001 86380 86390 1
529658 99529658 1001 86380 86390 1
529330 99529330 1001 86380 86390 1
529435 99529435 1001 86380 86390 1
529345 99529345 1001 86380 86390 1
529333 99529333 1001 86380 86390 1
529125 99529125 1001 86380 86390 1
529152 99529152 1001 86380 86390 1
529155 99529155 1001 86380 86390 1
529300 99529300 1001 86380 86390 1
529900 99529900 1001 86380 86390 1
529732 99529732 1001 86380 86390 1
529863 99529863 1001 86380 86390 1
529746 99529746 1001 86380 86390 1
529929 99529929 1001 86380 86390 1
530552 99530552 1001 86380 86390 1
530353 99530353 1001 86380 86390 1
530424 99530424 1001 86380 86390 1
530227 99530227 1001 86380 86390 1
530035 99530035 1001 86380 86390 1
531331 99531331 1001 86380 86390 1
530874 99530874 1001 86380 86390 1
531524 99531524 1001 86380 86390 1
532096 99532096 1001 86380 86390 1
531885 99531885 1001 86380 86390 1
531851 99531851 1001 86380 86390 1
532383 99532383 1001 86380 86390 1
532763 99532763 1001 86380 86390 1
532635 99532635 1001 86380 86390 1
532785 99532785 1001 86380 86390 1
532413 99532413 1001 86380 86390 1
533108 99533108 1001 86380 86390 1
533121 99533121 1001 86380 86390 1
533229 99533229 1001 86380 86390 1
533152 99533152 1001 86380 86390 1
533129 99533129 1001 86380 86390 1
533742 99533742 1001 86380 86390 1
533691 99533691 1001 86380 86390 1
533804 99533804 1001 86380 86390 1
533650 99533650 1001 86380 86390 1
533314 99533314 1001 86380 86390 1
534595 99534595 1001 86380 86390 1
534657 99534657 1001 86380 86390 1
534496 99534496 1001 86380 86390 1
534642 99534642 1001 86380 86390 1
534630 99534630 1001 86380 86390 1
534680 99534680 1001 86380 86390 1
534277 99534277 1001 86380 86390 1
534871 99534871 1001 86380 86390 1
535421 99535421 1001 86380 86390 1
535170 99535170 1001 86380 86390 1
535184 99535184 1001 86380 86390 1
534941 99534941 1001 86380 86390 1
535008 99535008 1001 86380 86390 1
535030 99535030 1001 86380 86390 1
535702 99535702 1001 86380 86390 1
535523 99535523 1001 86380 86390 1
535516 99535516 1001 86380 86390 1
536176 99536176 1001 86380 86390 1
536217 99536217 1001 86380 86390 1
536086 99536086 1001 86380 86390 1
536382 99536382 1001 86380 86390 1
537102 99537102 1001 86380 86390 1
537138 99537138 1001 86380 86390 1
536963 99536963 1001 86380 86390 1
537066 99537066 1001 86380 86390 1
536924 99536924 1001 86380 86390 1
536730 99536730 1001 86380 86390 1
536562 99536562 1001 86380 86390 1
537778 99537778 1001 86380 86390 1
537434 99537434 1001 86380 86390 1
537534 99537534 1001 86380 86390 1
538072 99538072 1001 86380 86390 1
538153 99538153 1001 86380 86390 1
538485 99538485 1001 86380 86390 1
538376 99538376 1001 86380 86390 1
538199 99538199 1001 86380 86390 1
538873 99538873 1001 86380 86390 1
538977 99538977 1001 86380 86390 1
539482 99539482 1001 86380 86390 1
539309 99539309 1001 86380 86390 1
539374 99539374 1001 86380 86390 1
539355 99539355 1001 86380 86390 1
539059 99539059 1001 86380 86390 1
539112 99539112 1001 86380 86390 1
539769 99539769 1001 86380 86390 1
539720 99539720 1001 86380 86390 1
539789 99539789 1001 86380 86390 1
540310 99540310 1001 86380 86390 1
540061 99540061 1001 86380 86390 1
539989 99539989 1001 86380 86390 1
540029 99540029 1001 86380 86390 1
540570 99540570 1001 86380 86390 1
540637 99540637 1001 86380 86390 1
540604 99540604 1001 86380 86390 1
541108 99541108 1001 86380 86390 1
540920 99540920 1001 86380 86390 1
540880 99540880 1001 86380 86390 1
541319 99541319 1001 86380 86390 1
541308 99541308 1001 86380 86390 1
541444 99541444 1001 86380 86390 1
542070 99542070 1001 86380 86390 1
541639 99541639 1001 86380 86390 1
542881 99542881 1001 86380 86390 1
542902 99542902 1001 86380 86390 1
542652 99542652 1001 86380 86390 1
542724 99542724 1001 86380 86390 1
542415 99542415 1001 86380 86390 1
542512 99542512 1001 86380 86390 1
542360 99542360 1001 86380 86390 1
543128 99543128 1001 86380 86390 1
543028 99543028 1001 86380 86390 1
543725 99543725 1001 86380 86390 1
543600 99543600 1001 86380 86390 1
543603 99543603 1001 86380 86390 1
543532 99543532 1001 86380 86390 1
543303 99543303 1001 86380 86390 1
543278 99543278 1001 86380 86390 1
544511 99544511 1001 86380 86390 1
544576 99544576 1001 86380 86390 1
544598 99544598 1001 86380 86390 1
544730 99544730 1001 86380 86390 1
405633 241 1001 51540 52017 1
533593 609 1002 33873 44121 1
400271 99400271 1001 86380 86390 1
400613 99400613 1001 86380 86390 1
400579 99400579 1001 86380 86390 1
400634 99400634 1001 86380 86390 1
401261 99401261 1001 86380 86390 1
401997 99401997 1001 86380 86390 1
402296 99402296 1001 86380 86390 1
402452 99402452 1001 86380 86390 1
402591 99402591 1001 86380 86390 1
402640 99402640 1001 86380 86390 1
403469 99403469 1001 86380 86390 1
403847 99403847 1001 86380 86390 1
403995 99403995 1001 86380 86390 1
404111 99404111 1001 86380 86390 1
404249 99404249 1001 86380 86390 1
404391 99404391 1001 86380 86390 1
405479 99405479 1001 86380 86390 1
405502 99405502 1001 86380 86390 1
405767 99405767 1001 86380 86390 1
406192 99406192 1001 86380 86390 1
406326 99406326 1001 86380 86390 1
406683 99406683 1001 86380 86390 1
406888 99406888 1001 86380 86390 1
407021 99407021 1001 86380 86390 1
407162 99407162 1001 86380 86390 1
407384 99407384 1001 86380 86390 1
407745 99407745 1001 86380 86390 1
408186 99408186 1001 86380 86390 1
408367 99408367 1001 86380 86390 1
408409 99408409 1001 86380 86390 1
408481 99408481 1001 86380 86390 1
409042 99409042 1001 86380 86390 1
409243 99409243 1001 86380 86390 1
409468 99409468 1001 86380 86390 1
409437 99409437 1001 86380 86390 1
410979 99410979 1001 86380 86390 1
410998 99410998 1001 86380 86390 1
412108 99412108 1001 86380 86390 1
412443 99412443 1001 86380 86390 1
413503 99413503 1001 86380 86390 1
413239 99413239 1001 86380 86390 1
413060 99413060 1001 86380 86390 1
412915 99412915 1001 86380 86390 1
413072 99413072 1001 86380 86390 1
413227 99413227 1001 86380 86390 1
412992 99412992 1001 86380 86390 1
412500 99412500 1001 86380 86390 1
415253 99415253 1001 86380 86390 1
415063 99415063 1001 86380 86390 1
414958 99414958 1001 86380 86390 1
414741 99414741 1001 86380 86390 1
414176 99414176 1001 86380 86390 1
414343 99414343 1001 86380 86390 1
415498 99415498 1001 86380 86390 1
416129 99416129 1001 86380 86390 1
415899 99415899 1001 86380 86390 1
417364 99417364 1001 86380 86390 1
417013 99417013 1001 86380 86390 1
417538 99417538 1001 86380 86390 1
418174 99418174 1001 86380 86390 1
420213 99420213 1001 86380 86390 1
419751 99419751 1001 86380 86390 1
419318 99419318 1001 86380 86390 1
420501 99420501 1001 86380 86390 1
422037 99422037 1001 86380 86390 1
421281 99421281 1001 86380 86390 1
421676 99421676 1001 86380 86390 1
421532 99421532 1001 86380 86390 1
420841 99420841 1001 86380 86390 1
420872 99420872 1001 86380 86390 1
420977 99420977 1001 86380 86390 1
422387 99422387 1001 86380 86390 1
422151 99422151 1001 86380 86390 1
422232 99422232 1001 86380 86390 1
423448 99423448 1001 86380 86390 1
423660 99423660 1001 86380 86390 1
422841 99422841 1001 86380 86390 1
423803 99423803 1001 86380 86390 1
425327 99425327 1001 86380 86390 1
425312 99425312 1001 86380 86390 1
424739 99424739 1001 86380 86390 1
424944 99424944 1001 86380 86390 1
424975 99424975 1001 86380 86390 1
424661 99424661 1001 86380 86390 1
424290 99424290 1001 86380 86390 1
424333 99424333 1001 86380 86390 1
425505 99425505 1001 86380 86390 1
426400 99426400 1001 86380 86390 1
426587 99426587 1001 86380 86390 1
426368 99426368 1001 86380 86390 1
427274 99427274 1001 86380 86390 1
428505 99428505 1001 86380 86390 1
428655 99428655 1001 86380 86390 1
428715 99428715 1001 86380 86390 1
428388 99428388 1001 86380 86390 1
428269 99428269 1001 86380 86390 1
428775 99428775 1001 86380 86390 1
429858 99429858 1001 86380 86390 1
429638 99429638 1001 86380 86390 1
429601 99429601 1001 86380 86390 1
429847 99429847 1001 86380 86390 1
429466 99429466 1001 86380 86390 1
429387 99429387 1001 86380 86390 1
430467 99430467 1001 86380 86390 1
430629 99430629 1001 86380 86390 1
431655 99431655 1001 86380 86390 1
431926 99431926 1001 86380 86390 1
431439 99431439 1001 86380 86390 1
431605 99431605 1001 86380 86390 1
431029 99431029 1001 86380 86390 1
431215 99431215 1001 86380 86390 1
432154 99432154 1001 86380 86390 1
433204 99433204 1001 86380 86390 1
432606 99432606 1001 86380 86390 1
432501 99432501 1001 86380 86390 1
432714 99432714 1001 86380 86390 1
435259 99435259 1001 86380 86390 1
435314 99435314 1001 86380 86390 1
434597 99434597 1001 86380 86390 1
434306 99434306 1001 86380 86390 1
435550 99435550 1001 86380 86390 1
435656 99435656 1001 86380 86390 1
435658 99435658 1001 86380 86390 1
435713 99435713 1001 86380 86390 1
435553 99435553 1001 86380 86390 1
435445 99435445 1001 86380 86390 1
435891 99435891 1001 86380 86390 1
436832 99436832 1001 86380 86390 1
436792 99436792 1001 86380 86390 1
436643 99436643 1001 86380 86390 1
436617 99436617 1001 86380 86390 1
300680 99300680 1001 86380 86390 1
300620 99300620 1001 86380 86390 1
300461 99300461 1001 86380 86390 1
300401 99300401 1001 86380 86390 1
300277 99300277 1001 86380 86390 1
300782 99300782 1001 86380 86390 1
300851 99300851 1001 86380 86390 1
300986 99300986 1001 86380 86390 1
302236 99302236 1001 86380 86390 1
302094 99302094 1001 86380 86390 1
302058 99302058 1001 86380 86390 1
301801 99301801 1001 86380 86390 1
301912 99301912 1001 86380 86390 1
301874 99301874 1001 86380 86390 1
302441 99302441 1001 86380 86390 1
302467 99302467 1001 86380 86390 1
302965 99302965 1001 86380 86390 1
302817 99302817 1001 86380 86390 1
302782 99302782 1001 86380 86390 1
302772 99302772 1001 86380 86390 1
302633 99302633 1001 86380 86390 1
303263 99303263 1001 86380 86390 1
303896 99303896 1001 86380 86390 1
303927 99303927 1001 86380 86390 1
303878 99303878 1001 86380 86390 1
303778 99303778 1001 86380 86390 1
303810 99303810 1001 86380 86390 1
303684 99303684 1001 86380 86390 1
304783 99304783 1001 86380 86390 1
304789 99304789 1001 86380 86390 1
304817 99304817 1001 86380 86390 1
304555 99304555 1001 86380 86390 1
304620 99304620 1001 86380 86390 1
304650 99304650 1001 86380 86390 1
305344 99305344 1001 86380 86390 1
305168 99305168 1001 86380 86390 1
305208 99305208 1001 86380 86390 1
500129 99500129 1001 86380 86390 1
305690 99305690 1001 86380 86390 1
500502 99500502 1001 86380 86390 1
500425 99500425 1001 86380 86390 1
500290 99500290 1001 86380 86390 1
500216 99500216 1001 86380 86390 1
501548 99501548 1001 86380 86390 1
501266 99501266 1001 86380 86390 1
501269 99501269 1001 86380 86390 1
501152 99501152 1001 86380 86390 1
501127 99501127 1001 86380 86390 1
501054 99501054 1001 86380 86390 1
502405 99502405 1001 86380 86390 1
502308 99502308 1001 86380 86390 1
501853 99501853 1001 86380 86390 1
502481 99502481 1001 86380 86390 1
503140 99503140 1001 86380 86390 1
503210 99503210 1001 86380 86390 1
503123 99503123 1001 86380 86390 1
503201 99503201 1001 86380 86390 1
502924 99502924 1001 86380 86390 1
503002 99503002 1001 86380 86390 1
502899 99502899 1001 86380 86390 1
503059 99503059 1001 86380 86390 1
502811 99502811 1001 86380 86390 1
503341 99503341 1001 86380 86390 1
503409 99503409 1001 86380 86390 1
503796 99503796 1001 86380 86390 1
503865 99503865 1001 86380 86390 1
503807 99503807 1001 86380 86390 1
504206 99504206 1001 86380 86390 1
504181 99504181 1001 86380 86390 1
504747 99504747 1001 86380 86390 1
504483 99504483 1001 86380 86390 1
504461 99504461 1001 86380 86390 1
504526 99504526 1001 86380 86390 1
505042 99505042 1001 86380 86390 1
505407 99505407 1001 86380 86390 1
505249 99505249 1001 86380 86390 1
505884 99505884 1001 86380 86390 1
505932 99505932 1001 86380 86390 1
506547 99506547 1001 86380 86390 1
506526 99506526 1001 86380 86390 1
506410 99506410 1001 86380 86390 1
506479 99506479 1001 86380 86390 1
506241 99506241 1001 86380 86390 1
505986 99505986 1001 86380 86390 1
506632 99506632 1001 86380 86390 1
506801 99506801 1001 86380 86390 1
506668 99506668 1001 86380 86390 1
507600 99507600 1001 86380 86390 1
508152 99508152 1001 86380 86390 1
507944 99507944 1001 86380 86390 1
507897 99507897 1001 86380 86390 1
507988 99507988 1001 86380 86390 1
507780 99507780 1001 86380 86390 1
508897 99508897 1001 86380 86390 1
508993 99508993 1001 86380 86390 1
509059 99509059 1001 86380 86390 1
508700 99508700 1001 86380 86390 1
508597 99508597 1001 86380 86390 1
509268 99509268 1001 86380 86390 1
509260 99509260 1001 86380 86390 1
509851 99509851 1001 86380 86390 1
509712 99509712 1001 86380 86390 1
509756 99509756 1001 86380 86390 1
509822 99509822 1001 86380 86390 1
509594 99509594 1001 86380 86390 1
509668 99509668 1001 86380 86390 1
509448 99509448 1001 86380 86390 1
509468 99509468 1001 86380 86390 1
510106 99510106 1001 86380 86390 1
510068 99510068 1001 86380 86390 1
510450 99510450 1001 86380 86390 1
510350 99510350 1001 86380 86390 1
510211 99510211 1001 86380 86390 1
510164 99510164 1001 86380 86390 1
510894 99510894 1001 86380 86390 1
510315 99510315 1001 86380 86390 1
510831 99510831 1001 86380 86390 1
510845 99510845 1001 86380 86390 1
510877 99510877 1001 86380 86390 1
510903 99510903 1001 86380 86390 1
511220 99511220 1001 86380 86390 1
511169 99511169 1001 86380 86390 1
511122 99511122 1001 86380 86390 1
510995 99510995 1001 86380 86390 1
511705 99511705 1001 86380 86390 1
512219 99512219 1001 86380 86390 1
512297 99512297 1001 86380 86390 1
512371 99512371 1001 86380 86390 1
512044 99512044 1001 86380 86390 1
512144 99512144 1001 86380 86390 1
511901 99511901 1001 86380 86390 1
511933 99511933 1001 86380 86390 1
511873 99511873 1001 86380 86390 1
511770 99511770 1001 86380 86390 1
512481 99512481 1001 86380 86390 1
512512 99512512 1001 86380 86390 1
512961 99512961 1001 86380 86390 1
513877 99513877 1001 86380 86390 1
513855 99513855 1001 86380 86390 1
513687 99513687 1001 86380 86390 1
513734 99513734 1001 86380 86390 1
513540 99513540 1001 86380 86390 1
513612 99513612 1001 86380 86390 1
513551 99513551 1001 86380 86390 1
514068 99514068 1001 86380 86390 1
514807 99514807 1001 86380 86390 1
514822 99514822 1001 86380 86390 1
514759 99514759 1001 86380 86390 1
514450 99514450 1001 86380 86390 1
514342 99514342 1001 86380 86390 1
514361 99514361 1001 86380 86390 1
515004 99515004 1001 86380 86390 1
515648 99515648 1001 86380 86390 1
515519 99515519 1001 86380 86390 1
515578 99515578 1001 86380 86390 1
515473 99515473 1001 86380 86390 1
515070 99515070 1001 86380 86390 1
515086 99515086 1001 86380 86390 1
516382 99516382 1001 86380 86390 1
516434 99516434 1001 86380 86390 1
516405 99516405 1001 86380 86390 1
516144 99516144 1001 86380 86390 1
516290 99516290 1001 86380 86390 1
516122 99516122 1001 86380 86390 1
515976 99515976 1001 86380 86390 1
516054 99516054 1001 86380 86390 1
516093 99516093 1001 86380 86390 1
516613 99516613 1001 86380 86390 1
516679 99516679 1001 86380 86390 1
516697 99516697 1001 86380 86390 1
517156 99517156 1001 86380 86390 1
516955 99516955 1001 86380 86390 1
517036 99517036 1001 86380 86390 1
516820 99516820 1001 86380 86390 1
516903 99516903 1001 86380 86390 1
516880 99516880 1001 86380 86390 1
517465 99517465 1001 86380 86390 1
518159 99518159 1001 86380 86390 1
518027 99518027 1001 86380 86390 1
518156 99518156 1001 86380 86390 1
517918 99517918 1001 86380 86390 1
517849 99517849 1001 86380 86390 1
517685 99517685 1001 86380 86390 1
517664 99517664 1001 86380 86390 1
518809 99518809 1001 86380 86390 1
518822 99518822 1001 86380 86390 1
518901 99518901 1001 86380 86390 1
518789 99518789 1001 86380 86390 1
518792 99518792 1001 86380 86390 1
518759 99518759 1001 86380 86390 1
518621 99518621 1001 86380 86390 1
518514 99518514 1001 86380 86390 1
518504 99518504 1001 86380 86390 1
518506 99518506 1001 86380 86390 1
519040 99519040 1001 86380 86390 1
519798 99519798 1001 86380 86390 1
519428 99519428 1001 86380 86390 1
519375 99519375 1001 86380 86390 1
519817 99519817 1001 86380 86390 1
520640 99520640 1001 86380 86390 1
520441 99520441 1001 86380 86390 1
520548 99520548 1001 86380 86390 1
520032 99520032 1001 86380 86390 1
520225 99520225 1001 86380 86390 1
520769 99520769 1001 86380 86390 1
520771 99520771 1001 86380 86390 1
520765 99520765 1001 86380 86390 1
520804 99520804 1001 86380 86390 1
521463 99521463 1001 86380 86390 1
521313 99521313 1001 86380 86390 1
521283 99521283 1001 86380 86390 1
521375 99521375 1001 86380 86390 1
521591 99521591 1001 86380 86390 1
522174 99522174 1001 86380 86390 1
522061 99522061 1001 86380 86390 1
521998 99521998 1001 86380 86390 1
521702 99521702 1001 86380 86390 1
521833 99521833 1001 86380 86390 1
522421 99522421 1001 86380 86390 1
522428 99522428 1001 86380 86390 1
522991 99522991 1001 86380 86390 1
523106 99523106 1001 86380 86390 1
523027 99523027 1001 86380 86390 1
523040 99523040 1001 86380 86390 1
522844 99522844 1001 86380 86390 1
522845 99522845 1001 86380 86390 1
522520 99522520 1001 86380 86390 1
523810 99523810 1001 86380 86390 1
523888 99523888 1001 86380 86390 1
523747 99523747 1001 86380 86390 1
523415 99523415 1001 86380 86390 1
523419 99523419 1001 86380 86390 1
523343 99523343 1001 86380 86390 1
523465 99523465 1001 86380 86390 1
523478 99523478 1001 86380 86390 1
524067 99524067 1001 86380 86390 1
524671 99524671 1001 86380 86390 1
524855 99524855 1001 86380 86390 1
524894 99524894 1001 86380 86390 1
524921 99524921 1001 86380 86390 1
525507 99525507 1001 86380 86390 1
526393 99526393 1001 86380 86390 1
526275 99526275 1001 86380 86390 1
526332 99526332 1001 86380 86390 1
526066 99526066 1001 86380 86390 1
526109 99526109 1001 86380 86390 1
526113 99526113 1001 86380 86390 1
525884 99525884 1001 86380 86390 1
526606 99526606 1001 86380 86390 1
526503 99526503 1001 86380 86390 1
526465 99526465 1001 86380 86390 1
526522 99526522 1001 86380 86390 1
526587 99526587 1001 86380 86390 1
527126 99527126 1001 86380 86390 1
527181 99527181 1001 86380 86390 1
526742 99526742 1001 86380 86390 1
527429 99527429 1001 86380 86390 1
527423 99527423 1001 86380 86390 1
528003 99528003 1001 86380 86390 1
528033 99528033 1001 86380 86390 1
527971 99527971 1001 86380 86390 1
527702 99527702 1001 86380 86390 1
527643 99527643 1001 86380 86390 1
528559 99528559 1001 86380 86390 1
528695 99528695 1001 86380 86390 1
528366 99528366 1001 86380 86390 1
528471 99528471 1001 86380 86390 1
528330 99528330 1001 86380 86390 1
528980 99528980 1001 86380 86390 1
529071 99529071 1001 86380 86390 1
528908 99528908 1001 86380 86390 1
529392 99529392 1001 86380 86390 1
529180 99529180 1001 86380 86390 1
529855 99529855 1001 86380 86390 1
529865 99529865 1001 86380 86390 1
530195 99530195 1001 86380 86390 1
530024 99530024 1001 86380 86390 1
530118 99530118 1001 86380 86390 1
530109 99530109 1001 86380 86390 1
530981 99530981 1001 86380 86390 1
530857 99530857 1001 86380 86390 1
531579 99531579 1001 86380 86390 1
531581 99531581 1001 86380 86390 1
532091 99532091 1001 86380 86390 1
532040 99532040 1001 86380 86390 1
532015 99532015 1001 86380 86390 1
531622 99531622 1001 86380 86390 1
532230 99532230 1001 86380 86390 1
532349 99532349 1001 86380 86390 1
532657 99532657 1001 86380 86390 1
532462 99532462 1001 86380 86390 1
533122 99533122 1001 86380 86390 1
533106 99533106 1001 86380 86390 1
533825 99533825 1001 86380 86390 1
533809 99533809 1001 86380 86390 1
533722 99533722 1001 86380 86390 1
533843 99533843 1001 86380 86390 1
533847 99533847 1001 86380 86390 1
533805 99533805 1001 86380 86390 1
533511 99533511 1001 86380 86390 1
533515 99533515 1001 86380 86390 1
533398 99533398 1001 86380 86390 1
533262 99533262 1001 86380 86390 1
534655 99534655 1001 86380 86390 1
534341 99534341 1001 86380 86390 1
534373 99534373 1001 86380 86390 1
534221 99534221 1001 86380 86390 1
534157 99534157 1001 86380 86390 1
535473 99535473 1001 86380 86390 1
535318 99535318 1001 86380 86390 1
535506 99535506 1001 86380 86390 1
535164 99535164 1001 86380 86390 1
535165 99535165 1001 86380 86390 1
535194 99535194 1001 86380 86390 1
534918 99534918 1001 86380 86390 1
535004 99535004 1001 86380 86390 1
536101 99536101 1001 86380 86390 1
535741 99535741 1001 86380 86390 1
536399 99536399 1001 86380 86390 1
536457 99536457 1001 86380 86390 1
536496 99536496 1001 86380 86390 1
536408 99536408 1001 86380 86390 1
536344 99536344 1001 86380 86390 1
536821 99536821 1001 86380 86390 1
536699 99536699 1001 86380 86390 1
536612 99536612 1001 86380 86390 1
537181 99537181 1001 86380 86390 1
537312 99537312 1001 86380 86390 1
537862 99537862 1001 86380 86390 1
537955 99537955 1001 86380 86390 1
537910 99537910 1001 86380 86390 1
537615 99537615 1001 86380 86390 1
537580 99537580 1001 86380 86390 1
537645 99537645 1001 86380 86390 1
537700 99537700 1001 86380 86390 1
537782 99537782 1001 86380 86390 1
537460 99537460 1001 86380 86390 1
537426 99537426 1001 86380 86390 1
538796 99538796 1001 86380 86390 1
538707 99538707 1001 86380 86390 1
538310 99538310 1001 86380 86390 1
538312 99538312 1001 86380 86390 1
538223 99538223 1001 86380 86390 1
538912 99538912 1001 86380 86390 1
539042 99539042 1001 86380 86390 1
539824 99539824 1001 86380 86390 1
540431 99540431 1001 86380 86390 1
540305 99540305 1001 86380 86390 1
540455 99540455 1001 86380 86390 1
540245 99540245 1001 86380 86390 1
540104 99540104 1001 86380 86390 1
540598 99540598 1001 86380 86390 1
540509 99540509 1001 86380 86390 1
540628 99540628 1001 86380 86390 1
540578 99540578 1001 86380 86390 1
541242 99541242 1001 86380 86390 1
541217 99541217 1001 86380 86390 1
541091 99541091 1001 86380 86390 1
541213 99541213 1001 86380 86390 1
540897 99540897 1001 86380 86390 1
540993 99540993 1001 86380 86390 1
540695 99540695 1001 86380 86390 1
541960 99541960 1001 86380 86390 1
541732 99541732 1001 86380 86390 1
541810 99541810 1001 86380 86390 1
541733 99541733 1001 86380 86390 1
541904 99541904 1001 86380 86390 1
541833 99541833 1001 86380 86390 1
541528 99541528 1001 86380 86390 1
541570 99541570 1001 86380 86390 1
541584 99541584 1001 86380 86390 1
541677 99541677 1001 86380 86390 1
541652 99541652 1001 86380 86390 1
542906 99542906 1001 86380 86390 1
542704 99542704 1001 86380 86390 1
542396 99542396 1001 86380 86390 1
542491 99542491 1001 86380 86390 1
543009 99543009 1001 86380 86390 1
543083 99543083 1001 86380 86390 1
543592 99543592 1001 86380 86390 1
543568 99543568 1001 86380 86390 1
543516 99543516 1001 86380 86390 1
543421 99543421 1001 86380 86390 1
543347 99543347 1001 86380 86390 1
543820 99543820 1001 86380 86390 1
543911 99543911 1001 86380 86390 1
543783 99543783 1001 86380 86390 1
544548 99544548 1001 86380 86390 1
544569 99544569 1001 86380 86390 1
544543 99544543 1001 86380 86390 1
544211 99544211 1001 86380 86390 1
544304 99544304 1001 86380 86390 1
544356 99544356 1001 86380 86390 1
544235 99544235 1001 86380 86390 1
544072 99544072 1001 86380 86390 1
511197 953 1001 69625 69925 1
542091 695 1001 41799 42098 1
400034 99400034 1001 86380 86390 1
400348 99400348 1001 86380 86390 1
400538 99400538 1001 86380 86390 1
400757 99400757 1001 86380 86390 1
400810 99400810 1001 86380 86390 1
401751 99401751 1001 86380 86390 1
401715 99401715 1001 86380 86390 1
402112 99402112 1001 86380 86390 1
402166 99402166 1001 86380 86390 1
402190 99402190 1001 86380 86390 1
402546 99402546 1001 86380 86390 1
403108 99403108 1001 86380 86390 1
403106 99403106 1001 86380 86390 1
403271 99403271 1001 86380 86390 1
403494 99403494 1001 86380 86390 1
403601 99403601 1001 86380 86390 1
403679 99403679 1001 86380 86390 1
403704 99403704 1001 86380 86390 1
403817 99403817 1001 86380 86390 1
404753 99404753 1001 86380 86390 1
404954 99404954 1001 86380 86390 1
405204 99405204 1001 86380 86390 1
405403 99405403 1001 86380 86390 1
405431 99405431 1001 86380 86390 1
406064 99406064 1001 86380 86390 1
406102 99406102 1001 86380 86390 1
406105 99406105 1001 86380 86390 1
406447 99406447 1001 86380 86390 1
406518 99406518 1001 86380 86390 1
406702 99406702 1001 86380 86390 1
406670 99406670 1001 86380 86390 1
407172 99407172 1001 86380 86390 1
407493 99407493 1001 86380 86390 1
407680 99407680 1001 86380 86390 1
407809 99407809 1001 86380 86390 1
407876 99407876 1001 86380 86390 1
407978 99407978 1001 86380 86390 1
408119 99408119 1001 86380 86390 1
409045 99409045 1001 86380 86390 1
409204 99409204 1001 86380 86390 1
409354 99409354 1001 86380 86390 1
409340 99409340 1001 86380 86390 1
409668 99409668 1001 86380 86390 1
410180 99410180 1001 86380 86390 1
411027 99411027 1001 86380 86390 1
411217 99411217 1001 86380 86390 1
411459 99411459 1001 86380 86390 1
411742 99411742 1001 86380 86390 1
411777 99411777 1001 86380 86390 1
411857 99411857 1001 86380 86390 1
412079 99412079 1001 86380 86390 1
412112 99412112 1001 86380 86390 1
412450 99412450 1001 86380 86390 1
413179 99413179 1001 86380 86390 1
412509 99412509 1001 86380 86390 1
413842 99413842 1001 86380 86390 1
413743 99413743 1001 86380 86390 1
415287 99415287 1001 86380 86390 1
414674 99414674 1001 86380 86390 1
414841 99414841 1001 86380 86390 1
414508 99414508 1001 86380 86390 1
414582 99414582 1001 86380 86390 1
414614 99414614 1001 86380 86390 1
414735 99414735 1001 86380 86390 1
414233 99414233 1001 86380 86390 1
415480 99415480 1001 86380 86390 1
416888 99416888 1001 86380 86390 1
416470 99416470 1001 86380 86390 1
416472 99416472 1001 86380 86390 1
416301 99416301 1001 86380 86390 1
416269 99416269 1001 86380 86390 1
416361 99416361 1001 86380 86390 1
415860 99415860 1001 86380 86390 1
416015 99416015 1001 86380 86390 1
415806 99415806 1001 86380 86390 1
417008 99417008 1001 86380 86390 1
417372 99417372 1001 86380 86390 1
418775 99418775 1001 86380 86390 1
418062 99418062 1001 86380 86390 1
418342 99418342 1001 86380 86390 1
419206 99419206 1001 86380 86390 1
419006 99419006 1001 86380 86390 1
420160 99420160 1001 86380 86390 1
420185 99420185 1001 86380 86390 1
419812 99419812 1001 86380 86390 1
419267 99419267 1001 86380 86390 1
420708 99420708 1001 86380 86390 1
420618 99420618 1001 86380 86390 1
420805 99420805 1001 86380 86390 1
421724 99421724 1001 86380 86390 1
421954 99421954 1001 86380 86390 1
422106 99422106 1001 86380 86390 1
421959 99421959 1001 86380 86390 1
421994 99421994 1001 86380 86390 1
421155 99421155 1001 86380 86390 1
422131 99422131 1001 86380 86390 1
423434 99423434 1001 86380 86390 1
423464 99423464 1001 86380 86390 1
423388 99423388 1001 86380 86390 1
423662 99423662 1001 86380 86390 1
423351 99423351 1001 86380 86390 1
423101 99423101 1001 86380 86390 1
422816 99422816 1001 86380 86390 1
425039 99425039 1001 86380 86390 1
425023 99425023 1001 86380 86390 1
424271 99424271 1001 86380 86390 1
424274 99424274 1001 86380 86390 1
424166 99424166 1001 86380 86390 1
425777 99425777 1001 86380 86390 1
427032 99427032 1001 86380 86390 1
426637 99426637 1001 86380 86390 1
426440 99426440 1001 86380 86390 1
426252 99426252 1001 86380 86390 1
425993 99425993 1001 86380 86390 1
427436 99427436 1001 86380 86390 1
427239 99427239 1001 86380 86390 1
427464 99427464 1001 86380 86390 1
428372 99428372 1001 86380 86390 1
428690 99428690 1001 86380 86390 1
428019 99428019 1001 86380 86390 1
427920 99427920 1001 86380 86390 1
427907 99427907 1001 86380 86390 1
429007 99429007 1001 86380 86390 1
428750 99428750 1001 86380 86390 1
428779 99428779 1001 86380 86390 1
429997 99429997 1001 86380 86390 1
429776 99429776 1001 86380 86390 1
429840 99429840 1001 86380 86390 1
429520 99429520 1001 86380 86390 1
430538 99430538 1001 86380 86390 1
431940 99431940 1001 86380 86390 1
432022 99432022 1001 86380 86390 1
431571 99431571 1001 86380 86390 1
431412 99431412 1001 86380 86390 1
431389 99431389 1001 86380 86390 1
431445 99431445 1001 86380 86390 1
430871 99430871 1001 86380 86390 1
431250 99431250 1001 86380 86390 1
432327 99432327 1001 86380 86390 1
433485 99433485 1001 86380 86390 1
433689 99433689 1001 86380 86390 1
433649 99433649 1001 86380 86390 1
433307 99433307 1001 86380 86390 1
432963 99432963 1001 86380 86390 1
433786 99433786 1001 86380 86390 1
434876 99434876 1001 86380 86390 1
434718 99434718 1001 86380 86390 1
434314 99434314 1001 86380 86390 1
434371 99434371 1001 86380 86390 1
434276 99434276 1001 86380 86390 1
435673 99435673 1001 86380 86390 1
436786 99436786 1001 86380 86390 1
437039 99437039 1001 86380 86390 1
436720 99436720 1001 86380 86390 1
435963 99435963 1001 86380 86390 1
436278 99436278 1001 86380 86390 1
436304 99436304 1001 86380 86390 1
437188 99437188 1001 86380 86390 1
300097 99300097 1001 86380 86390 1
437176 99437176 1001 86380 86390 1
300370 99300370 1001 86380 86390 1
300358 99300358 1001 86380 86390 1
300320 99300320 1001 86380 86390 1
301368 99301368 1001 86380 86390 1
301316 99301316 1001 86380 86390 1
301228 99301228 1001 86380 86390 1
300948 99300948 1001 86380 86390 1
301034 99301034 1001 86380 86390 1
302267 99302267 1001 86380 86390 1
302352 99302352 1001 86380 86390 1
302335 99302335 1001 86380 86390 1
302302 99302302 1001 86380 86390 1
302038 99302038 1001 86380 86390 1
301895 99301895 1001 86380 86390 1
301947 99301947 1001 86380 86390 1
301832 99301832 1001 86380 86390 1
302552 99302552 1001 86380 86390 1
302515 99302515 1001 86380 86390 1
302429 99302429 1001 86380 86390 1
303011 99303011 1001 86380 86390 1
302602 99302602 1001 86380 86390 1
303228 99303228 1001 86380 86390 1
303907 99303907 1001 86380 86390 1
303986 99303986 1001 86380 86390 1
303729 99303729 1001 86380 86390 1
303808 99303808 1001 86380 86390 1
303695 99303695 1001 86380 86390 1
303708 99303708 1001 86380 86390 1
303619 99303619 1001 86380 86390 1
303488 99303488 1001 86380 86390 1
303566 99303566 1001 86380 86390 1
304080 99304080 1001 86380 86390 1
304210 99304210 1001 86380 86390 1
304773 99304773 1001 86380 86390 1
304631 99304631 1001 86380 86390 1
304586 99304586 1001 86380 86390 1
304910 99304910 1001 86380 86390 1
305611 99305611 1001 86380 86390 1
305624 99305624 1001 86380 86390 1
305521 99305521 1001 86380 86390 1
305659 99305659 1001 86380 86390 1
305644 99305644 1001 86380 86390 1
305633 99305633 1001 86380 86390 1
305463 99305463 1001 86380 86390 1
305163 99305163 1001 86380 86390 1
305139 99305139 1001 86380 86390 1
305256 99305256 1001 86380 86390 1
305696 99305696 1001 86380 86390 1
500728 99500728 1001 86380 86390 1
500665 99500665 1001 86380 86390 1
500683 99500683 1001 86380 86390 1
500510 99500510 1001 86380 86390 1
500298 99500298 1001 86380 86390 1
500331 99500331 1001 86380 86390 1
500203 99500203 1001 86380 86390 1
500230 99500230 1001 86380 86390 1
501018 99501018 1001 86380 86390 1
501562 99501562 1001 86380 86390 1
501357 99501357 1001 86380 86390 1
501336 99501336 1001 86380 86390 1
501245 99501245 1001 86380 86390 1
501203 99501203 1001 86380 86390 1
502073 99502073 1001 86380 86390 1
502010 99502010 1001 86380 86390 1
502468 99502468 1001 86380 86390 1
502652 99502652 1001 86380 86390 1
503126 99503126 1001 86380 86390 1
503040 99503040 1001 86380 86390 1
502685 99502685 1001 86380 86390 1
502807 99502807 1001 86380 86390 1
502691 99502691 1001 86380 86390 1
502848 99502848 1001 86380 86390 1
503395 99503395 1001 86380 86390 1
503358 99503358 1001 86380 86390 1
503789 99503789 1001 86380 86390 1
503669 99503669 1001 86380 86390 1
503559 99503559 1001 86380 86390 1
504283 99504283 1001 86380 86390 1
504755 99504755 1001 86380 86390 1
504813 99504813 1001 86380 86390 1
504570 99504570 1001 86380 86390 1
504327 99504327 1001 86380 86390 1
505656 99505656 1001 86380 86390 1
505671 99505671 1001 86380 86390 1
505660 99505660 1001 86380 86390 1
505755 99505755 1001 86380 86390 1
505716 99505716 1001 86380 86390 1
505293 99505293 1001 86380 86390 1
505882 99505882 1001 86380 86390 1
506457 99506457 1001 86380 86390 1
506584 99506584 1001 86380 86390 1
506413 99506413 1001 86380 86390 1
506330 99506330 1001 86380 86390 1
505978 99505978 1001 86380 86390 1
506148 99506148 1001 86380 86390 1
506061 99506061 1001 86380 86390 1
507309 99507309 1001 86380 86390 1
507310 99507310 1001 86380 86390 1
507169 99507169 1001 86380 86390 1
507185 99507185 1001 86380 86390 1
507173 99507173 1001 86380 86390 1
507150 99507150 1001 86380 86390 1
507021 99507021 1001 86380 86390 1
506804 99506804 1001 86380 86390 1
506846 99506846 1001 86380 86390 1
507589 99507589 1001 86380 86390 1
507625 99507625 1001 86380 86390 1
508144 99508144 1001 86380 86390 1
507643 99507643 1001 86380 86390 1
507742 99507742 1001 86380 86390 1
508310 99508310 1001 86380 86390 1
508311 99508311 1001 86380 86390 1
508696 99508696 1001 86380 86390 1
508506 99508506 1001 86380 86390 1
508524 99508524 1001 86380 86390 1
509138 99509138 1001 86380 86390 1
509256 99509256 1001 86380 86390 1
509816 99509816 1001 86380 86390 1
509609 99509609 1001 86380 86390 1
509369 99509369 1001 86380 86390 1
510616 99510616 1001 86380 86390 1
510422 99510422 1001 86380 86390 1
510489 99510489 1001 86380 86390 1
510455 99510455 1001 86380 86390 1
510882 99510882 1001 86380 86390 1
510896 99510896 1001 86380 86390 1
511518 99511518 1001 86380 86390 1
511175 99511175 1001 86380 86390 1
511330 99511330 1001 86380 86390 1
511282 99511282 1001 86380 86390 1
511128 99511128 1001 86380 86390 1
511014 99511014 1001 86380 86390 1
511137 99511137 1001 86380 86390 1
511642 99511642 1001 86380 86390 1
511618 99511618 1001 86380 86390 1
511647 99511647 1001 86380 86390 1
511742 99511742 1001 86380 86390 1
512334 99512334 1001 86380 86390 1
512286 99512286 1001 86380 86390 1
512274 99512274 1001 86380 86390 1
511927 99511927 1001 86380 86390 1
511765 99511765 1001 86380 86390 1
511818 99511818 1001 86380 86390 1
511793 99511793 1001 86380 86390 1
512467 99512467 1001 86380 86390 1
513095 99513095 1001 86380 86390 1
512834 99512834 1001 86380 86390 1
512966 99512966 1001 86380 86390 1
512778 99512778 1001 86380 86390 1
512602 99512602 1001 86380 86390 1
513361 99513361 1001 86380 86390 1
513246 99513246 1001 86380 86390 1
513363 99513363 1001 86380 86390 1
513235 99513235 1001 86380 86390 1
513301 99513301 1001 86380 86390 1
513380 99513380 1001 86380 86390 1
513994 99513994 1001 86380 86390 1
513842 99513842 1001 86380 86390 1
513697 99513697 1001 86380 86390 1
513754 99513754 1001 86380 86390 1
513693 99513693 1001 86380 86390 1
513733 99513733 1001 86380 86390 1
513471 99513471 1001 86380 86390 1
514145 99514145 1001 86380 86390 1
514536 99514536 1001 86380 86390 1
514564 99514564 1001 86380 86390 1
514582 99514582 1001 86380 86390 1
514374 99514374 1001 86380 86390 1
514988 99514988 1001 86380 86390 1
514913 99514913 1001 86380 86390 1
515355 99515355 1001 86380 86390 1
515162 99515162 1001 86380 86390 1
515895 99515895 1001 86380 86390 1
516677 99516677 1001 86380 86390 1
516602 99516602 1001 86380 86390 1
516620 99516620 1001 86380 86390 1
517240 99517240 1001 86380 86390 1
517180 99517180 1001 86380 86390 1
517068 99517068 1001 86380 86390 1
517012 99517012 1001 86380 86390 1
516819 99516819 1001 86380 86390 1
516846 99516846 1001 86380 86390 1
516905 99516905 1001 86380 86390 1
516737 99516737 1001 86380 86390 1
518007 99518007 1001 86380 86390 1
518143 99518143 1001 86380 86390 1
518094 99518094 1001 86380 86390 1
517946 99517946 1001 86380 86390 1
517830 99517830 1001 86380 86390 1
517873 99517873 1001 86380 86390 1
517852 99517852 1001 86380 86390 1
517673 99517673 1001 86380 86390 1
517623 99517623 1001 86380 86390 1
518833 99518833 1001 86380 86390 1
518980 99518980 1001 86380 86390 1
518461 99518461 1001 86380 86390 1
518488 99518488 1001 86380 86390 1
519739 99519739 1001 86380 86390 1
519502 99519502 1001 86380 86390 1
519324 99519324 1001 86380 86390 1
519227 99519227 1001 86380 86390 1
519825 99519825 1001 86380 86390 1
519858 99519858 1001 86380 86390 1
520003 99520003 1001 86380 86390 1
520264 99520264 1001 86380 86390 1
520150 99520150 1001 86380 86390 1
520815 99520815 1001 86380 86390 1
520843 99520843 1001 86380 86390 1
521133 99521133 1001 86380 86390 1
521128 99521128 1001 86380 86390 1
520868 99520868 1001 86380 86390 1
520934 99520934 1001 86380 86390 1
520857 99520857 1001 86380 86390 1
521520 99521520 1001 86380 86390 1
521637 99521637 1001 86380 86390 1
521496 99521496 1001 86380 86390 1
521514 99521514 1001 86380 86390 1
521527 99521527 1001 86380 86390 1
522436 99522436 1001 86380 86390 1
522297 99522297 1001 86380 86390 1
523099 99523099 1001 86380 86390 1
522758 99522758 1001 86380 86390 1
522559 99522559 1001 86380 86390 1
523735 99523735 1001 86380 86390 1
523364 99523364 1001 86380 86390 1
523472 99523472 1001 86380 86390 1
523423 99523423 1001 86380 86390 1
523373 99523373 1001 86380 86390 1
524057 99524057 1001 86380 86390 1
524682 99524682 1001 86380 86390 1
524357 99524357 1001 86380 86390 1
524164 99524164 1001 86380 86390 1
524871 99524871 1001 86380 86390 1
525447 99525447 1001 86380 86390 1
525589 99525589 1001 86380 86390 1
525197 99525197 1001 86380 86390 1
525275 99525275 1001 86380 86390 1
525666 99525666 1001 86380 86390 1
525615 99525615 1001 86380 86390 1
526334 99526334 1001 86380 86390 1
526296 99526296 1001 86380 86390 1
526397 99526397 1001 86380 86390 1
526341 99526341 1001 86380 86390 1
526153 99526153 1001 86380 86390 1
526202 99526202 1001 86380 86390 1
525975 99525975 1001 86380 86390 1
525809 99525809 1001 86380 86390 1
526540 99526540 1001 86380 86390 1
526609 99526609 1001 86380 86390 1
526455 99526455 1001 86380 86390 1
526470 99526470 1001 86380 86390 1
526984 99526984 1001 86380 86390 1
527326 99527326 1001 86380 86390 1
527250 99527250 1001 86380 86390 1
527438 99527438 1001 86380 86390 1
527310 99527310 1001 86380 86390 1
528061 99528061 1001 86380 86390 1
527882 99527882 1001 86380 86390 1
527594 99527594 1001 86380 86390 1
528203 99528203 1001 86380 86390 1
528191 99528191 1001 86380 86390 1
528808 99528808 1001 86380 86390 1
528837 99528837 1001 86380 86390 1
528324 99528324 1001 86380 86390 1
528964 99528964 1001 86380 86390 1
528281 99528281 1001 86380 86390 1
529078 99529078 1001 86380 86390 1
529709 99529709 1001 86380 86390 1
529408 99529408 1001 86380 86390 1
529441 99529441 1001 86380 86390 1
529291 99529291 1001 86380 86390 1
529253 99529253 1001 86380 86390 1
529919 99529919 1001 86380 86390 1
530464 99530464 1001 86380 86390 1
530476 99530476 1001 86380 86390 1
530219 99530219 1001 86380 86390 1
530245 99530245 1001 86380 86390 1
530249 99530249 1001 86380 86390 1
530114 99530114 1001 86380 86390 1
530128 99530128 1001 86380 86390 1
530735 99530735 1001 86380 86390 1
530658 99530658 1001 86380 86390 1
530664 99530664 1001 86380 86390 1
530704 99530704 1001 86380 86390 1
530627 99530627 1001 86380 86390 1
531246 99531246 1001 86380 86390 1
531247 99531247 1001 86380 86390 1
531210 99531210 1001 86380 86390 1
531122 99531122 1001 86380 86390 1
531049 99531049 1001 86380 86390 1
531392 99531392 1001 86380 86390 1
531542 99531542 1001 86380 86390 1
531568 99531568 1001 86380 86390 1
531531 99531531 1001 86380 86390 1
532111 99532111 1001 86380 86390 1
532088 99532088 1001 86380 86390 1
531939 99531939 1001 86380 86390 1
531699 99531699 1001 86380 86390 1
532271 99532271 1001 86380 86390 1
532991 99532991 1001 86380 86390 1
532448 99532448 1001 86380 86390 1
532436 99532436 1001 86380 86390 1
533072 99533072 1001 86380 86390 1
533630 99533630 1001 86380 86390 1
533464 99533464 1001 86380 86390 1
533256 99533256 1001 86380 86390 1
533402 99533402 1001 86380 86390 1
533946 99533946 1001 86380 86390 1
534040 99534040 1001 86380 86390 1
533866 99533866 1001 86380 86390 1
534589 99534589 1001 86380 86390 1
534397 99534397 1001 86380 86390 1
534293 99534293 1001 86380 86390 1
534464 99534464 1001 86380 86390 1
534187 99534187 1001 86380 86390 1
534795 99534795 1001 86380 86390 1
535324 99535324 1001 86380 86390 1
535683 99535683 1001 86380 86390 1
535685 99535685 1001 86380 86390 1
535660 99535660 1001 86380 86390 1
536014 99536014 1001 86380 86390 1
536102 99536102 1001 86380 86390 1
535961 99535961 1001 86380 86390 1
535780 99535780 1001 86380 86390 1
535905 99535905 1001 86380 86390 1
536450 99536450 1001 86380 86390 1
536389 99536389 1001 86380 86390 1
536790 99536790 1001 86380 86390 1
536925 99536925 1001 86380 86390 1
536737 99536737 1001 86380 86390 1
536748 99536748 1001 86380 86390 1
537685 99537685 1001 86380 86390 1
538044 99538044 1001 86380 86390 1
538168 99538168 1001 86380 86390 1
538120 99538120 1001 86380 86390 1
538736 99538736 1001 86380 86390 1
538590 99538590 1001 86380 86390 1
538401 99538401 1001 86380 86390 1
539639 99539639 1001 86380 86390 1
539464 99539464 1001 86380 86390 1
539730 99539730 1001 86380 86390 1
539655 99539655 1001 86380 86390 1
539738 99539738 1001 86380 86390 1
540379 99540379 1001 86380 86390 1
540356 99540356 1001 86380 86390 1
540375 99540375 1001 86380 86390 1
540077 99540077 1001 86380 86390 1
540031 99540031 1001 86380 86390 1
539921 99539921 1001 86380 86390 1
540653 99540653 1001 86380 86390 1
540541 99540541 1001 86380 86390 1
541257 99541257 1001 86380 86390 1
540728 99540728 1001 86380 86390 1
541332 99541332 1001 86380 86390 1
541374 99541374 1001 86380 86390 1
541455 99541455 1001 86380 86390 1
541696 99541696 1001 86380 86390 1
541599 99541599 1001 86380 86390 1
541612 99541612 1001 86380 86390 1
542228 99542228 1001 86380 86390 1
542943 99542943 1001 86380 86390 1
542561 99542561 1001 86380 86390 1
542588 99542588 1001 86380 86390 1
542653 99542653 1001 86380 86390 1
542609 99542609 1001 86380 86390 1
542368 99542368 1001 86380 86390 1
542528 99542528 1001 86380 86390 1
543013 99543013 1001 86380 86390 1
543595 99543595 1001 86380 86390 1
543468 99543468 1001 86380 86390 1
543552 99543552 1001 86380 86390 1
543259 99543259 1001 86380 86390 1
543889 99543889 1001 86380 86390 1
543802 99543802 1001 86380 86390 1
543882 99543882 1001 86380 86390 1
544343 99544343 1001 86380 86390 1
544280 99544280 1001 86380 86390 1
544189 99544189 1001 86380 86390 1
544121 99544121 1001 86380 86390 1
544609 99544609 1001 86380 86390 1
415464 689 1001 6780 9357 1
527932 807 1001 49794 49893 1
527948 1128 1002 31818 43548 1
400029 99400029 1001 86380 86390 1
400466 99400466 1001 86380 86390 1
401114 99401114 1001 86380 86390 1
401053 99401053 1001 86380 86390 1
401542 99401542 1001 86380 86390 1
401627 99401627 1001 86380 86390 1
401911 99401911 1001 86380 86390 1
401928 99401928 1001 86380 86390 1
402240 99402240 1001 86380 86390 1
402504 99402504 1001 86380 86390 1
403744 99403744 1001 86380 86390 1
403755 99403755 1001 86380 86390 1
403991 99403991 1001 86380 86390 1
403940 99403940 1001 86380 86390 1
404151 99404151 1001 86380 86390 1
404678 99404678 1001 86380 86390 1
404638 99404638 1001 86380 86390 1
405246 99405246 1001 86380 86390 1
405363 99405363 1001 86380 86390 1
405524 99405524 1001 86380 86390 1
405642 99405642 1001 86380 86390 1
405928 99405928 1001 86380 86390 1
406363 99406363 1001 86380 86390 1
406622 99406622 1001 86380 86390 1
406962 99406962 1001 86380 86390 1
407937 99407937 1001 86380 86390 1
408320 99408320 1001 86380 86390 1
408445 99408445 1001 86380 86390 1
408883 99408883 1001 86380 86390 1
409216 99409216 1001 86380 86390 1
409326 99409326 1001 86380 86390 1
409749 99409749 1001 86380 86390 1
409916 99409916 1001 86380 86390 1
410099 99410099 1001 86380 86390 1
410278 99410278 1001 86380 86390 1
410339 99410339 1001 86380 86390 1
410303 99410303 1001 86380 86390 1
410454 99410454 1001 86380 86390 1
410922 99410922 1001 86380 86390 1
411209 99411209 1001 86380 86390 1
411306 99411306 1001 86380 86390 1
411337 99411337 1001 86380 86390 1
411420 99411420 1001 86380 86390 1
411865 99411865 1001 86380 86390 1
413583 99413583 1001 86380 86390 1
413663 99413663 1001 86380 86390 1
413396 99413396 1001 86380 86390 1
412911 99412911 1001 86380 86390 1
413172 99413172 1001 86380 86390 1
413208 99413208 1001 86380 86390 1
412613 99412613 1001 86380 86390 1
412625 99412625 1001 86380 86390 1
413783 99413783 1001 86380 86390 1
413796 99413796 1001 86380 86390 1
413917 99413917 1001 86380 86390 1
414027 99414027 1001 86380 86390 1
415204 99415204 1001 86380 86390 1
414761 99414761 1001 86380 86390 1
414180 99414180 1001 86380 86390 1
414205 99414205 1001 86380 86390 1
414241 99414241 1001 86380 86390 1
414418 99414418 1001 86380 86390 1
415720 99415720 1001 86380 86390 1
415337 99415337 1001 86380 86390 1
415390 99415390 1001 86380 86390 1
416745 99416745 1001 86380 86390 1
416527 99416527 1001 86380 86390 1
416168 99416168 1001 86380 86390 1
416246 99416246 1001 86380 86390 1
416310 99416310 1001 86380 86390 1
416055 99416055 1001 86380 86390 1
417361 99417361 1001 86380 86390 1
417129 99417129 1001 86380 86390 1
418534 99418534 1001 86380 86390 1
418676 99418676 1001 86380 86390 1
418657 99418657 1001 86380 86390 1
418765 99418765 1001 86380 86390 1
418780 99418780 1001 86380 86390 1
418689 99418689 1001 86380 86390 1
418574 99418574 1001 86380 86390 1
418265 99418265 1001 86380 86390 1
418409 99418409 1001 86380 86390 1
417668 99417668 1001 86380 86390 1
417883 99417883 1001 86380 86390 1
419054 99419054 1001 86380 86390 1
418883 99418883 1001 86380 86390 1
420194 99420194 1001 86380 86390 1
419913 99419913 1001 86380 86390 1
419703 99419703 1001 86380 86390 1
419431 99419431 1001 86380 86390 1
420538 99420538 1001 86380 86390 1
421947 99421947 1001 86380 86390 1
421979 99421979 1001 86380 86390 1
421687 99421687 1001 86380 86390 1
421332 99421332 1001 86380 86390 1
421080 99421080 1001 86380 86390 1
422216 99422216 1001 86380 86390 1
422466 99422466 1001 86380 86390 1
423159 99423159 1001 86380 86390 1
422658 99422658 1001 86380 86390 1
422560 99422560 1001 86380 86390 1
424110 99424110 1001 86380 86390 1
425086 99425086 1001 86380 86390 1
424561 99424561 1001 86380 86390 1
424294 99424294 1001 86380 86390 1
424334 99424334 1001 86380 86390 1
425655 99425655 1001 86380 86390 1
425792 99425792 1001 86380 86390 1
426801 99426801 1001 86380 86390 1
427025 99427025 1001 86380 86390 1
426605 99426605 1001 86380 86390 1
428566 99428566 1001 86380 86390 1
428446 99428446 1001 86380 86390 1
427851 99427851 1001 86380 86390 1
427882 99427882 1001 86380 86390 1
427574 99427574 1001 86380 86390 1
428924 99428924 1001 86380 86390 1
428957 99428957 1001 86380 86390 1
429013 99429013 1001 86380 86390 1
430193 99430193 1001 86380 86390 1
429569 99429569 1001 86380 86390 1
429871 99429871 1001 86380 86390 1
429474 99429474 1001 86380 86390 1
429340 99429340 1001 86380 86390 1
430633 99430633 1001 86380 86390 1
430625 99430625 1001 86380 86390 1
430421 99430421 1001 86380 86390 1
432041 99432041 1001 86380 86390 1
431527 99431527 1001 86380 86390 1
431331 99431331 1001 86380 86390 1
431323 99431323 1001 86380 86390 1
430966 99430966 1001 86380 86390 1
431089 99431089 1001 86380 86390 1
432207 99432207 1001 86380 86390 1
433691 99433691 1001 86380 86390 1
433384 99433384 1001 86380 86390 1
433646 99433646 1001 86380 86390 1
433454 99433454 1001 86380 86390 1
433081 99433081 1001 86380 86390 1
433235 99433235 1001 86380 86390 1
432646 99432646 1001 86380 86390 1
434065 99434065 1001 86380 86390 1
434039 99434039 1001 86380 86390 1
435380 99435380 1001 86380 86390 1
434614 99434614 1001 86380 86390 1
435708 99435708 1001 86380 86390 1
435452 99435452 1001 86380 86390 1
437085 99437085 1001 86380 86390 1
436140 99436140 1001 86380 86390 1
437241 99437241 1001 86380 86390 1
300558 99300558 1001 86380 86390 1
300363 99300363 1001 86380 86390 1
300272 99300272 1001 86380 86390 1
300730 99300730 1001 86380 86390 1
300786 99300786 1001 86380 86390 1
300929 99300929 1001 86380 86390 1
300880 99300880 1001 86380 86390 1
301481 99301481 1001 86380 86390 1
301537 99301537 1001 86380 86390 1
301434 99301434 1001 86380 86390 1
301216 99301216 1001 86380 86390 1
301255 99301255 1001 86380 86390 1
301153 99301153 1001 86380 86390 1
301103 99301103 1001 86380 86390 1
301101 99301101 1001 86380 86390 1
301696 99301696 1001 86380 86390 1
301667 99301667 1001 86380 86390 1
301732 99301732 1001 86380 86390 1
301564 99301564 1001 86380 86390 1
302009 99302009 1001 86380 86390 1
301998 99301998 1001 86380 86390 1
302063 99302063 1001 86380 86390 1
302026 99302026 1001 86380 86390 1
302078 99302078 1001 86380 86390 1
301829 99301829 1001 86380 86390 1
301781 99301781 1001 86380 86390 1
301834 99301834 1001 86380 86390 1
301888 99301888 1001 86380 86390 1
302551 99302551 1001 86380 86390 1
302414 99302414 1001 86380 86390 1
303065 99303065 1001 86380 86390 1
303017 99303017 1001 86380 86390 1
302760 99302760 1001 86380 86390 1
303297 99303297 1001 86380 86390 1
303251 99303251 1001 86380 86390 1
303345 99303345 1001 86380 86390 1
303792 99303792 1001 86380 86390 1
303710 99303710 1001 86380 86390 1
303499 99303499 1001 86380 86390 1
304056 99304056 1001 86380 86390 1
304164 99304164 1001 86380 86390 1
304481 99304481 1001 86380 86390 1
304533 99304533 1001 86380 86390 1
304587 99304587 1001 86380 86390 1
304340 99304340 1001 86380 86390 1
304447 99304447 1001 86380 86390 1
305518 99305518 1001 86380 86390 1
305508 99305508 1001 86380 86390 1
305387 99305387 1001 86380 86390 1
305254 99305254 1001 86380 86390 1
500155 99500155 1001 86380 86390 1
305688 99305688 1001 86380 86390 1
500173 99500173 1001 86380 86390 1
500462 99500462 1001 86380 86390 1
500607 99500607 1001 86380 86390 1
500341 99500341 1001 86380 86390 1
500945 99500945 1001 86380 86390 1
500986 99500986 1001 86380 86390 1
500896 99500896 1001 86380 86390 1
500924 99500924 1001 86380 86390 1
500821 99500821 1001 86380 86390 1
500887 99500887 1001 86380 86390 1
501481 99501481 1001 86380 86390 1
502234 99502234 1001 86380 86390 1
502152 99502152 1001 86380 86390 1
501900 99501900 1001 86380 86390 1
502595 99502595 1001 86380 86390 1
502573 99502573 1001 86380 86390 1
502940 99502940 1001 86380 86390 1
502689 99502689 1001 86380 86390 1
502872 99502872 1001 86380 86390 1
503480 99503480 1001 86380 86390 1
503443 99503443 1001 86380 86390 1
503963 99503963 1001 86380 86390 1
504029 99504029 1001 86380 86390 1
504044 99504044 1001 86380 86390 1
503932 99503932 1001 86380 86390 1
503818 99503818 1001 86380 86390 1
503896 99503896 1001 86380 86390 1
503898 99503898 1001 86380 86390 1
503704 99503704 1001 86380 86390 1
504217 99504217 1001 86380 86390 1
504906 99504906 1001 86380 86390 1
504919 99504919 1001 86380 86390 1
504812 99504812 1001 86380 86390 1
504546 99504546 1001 86380 86390 1
504479 99504479 1001 86380 86390 1
505086 99505086 1001 86380 86390 1
505366 99505366 1001 86380 86390 1
505223 99505223 1001 86380 86390 1
505887 99505887 1001 86380 86390 1
505907 99505907 1001 86380 86390 1
506503 99506503 1001 86380 86390 1
506018 99506018 1001 86380 86390 1
506114 99506114 1001 86380 86390 1
506711 99506711 1001 86380 86390 1
506655 99506655 1001 86380 86390 1
506644 99506644 1001 86380 86390 1
506868 99506868 1001 86380 86390 1
507000 99507000 1001 86380 86390 1
506874 99506874 1001 86380 86390 1
507489 99507489 1001 86380 86390 1
507522 99507522 1001 86380 86390 1
508065 99508065 1001 86380 86390 1
508143 99508143 1001 86380 86390 1
508156 99508156 1001 86380 86390 1
508195 99508195 1001 86380 86390 1
507718 99507718 1001 86380 86390 1
507641 99507641 1001 86380 86390 1
507755 99507755 1001 86380 86390 1
508442 99508442 1001 86380 86390 1
508942 99508942 1001 86380 86390 1
509070 99509070 1001 86380 86390 1
508732 99508732 1001 86380 86390 1
508596 99508596 1001 86380 86390 1
508599 99508599 1001 86380 86390 1
508550 99508550 1001 86380 86390 1
509230 99509230 1001 86380 86390 1
509245 99509245 1001 86380 86390 1
509884 99509884 1001 86380 86390 1
509896 99509896 1001 86380 86390 1
509613 99509613 1001 86380 86390 1
509498 99509498 1001 86380 86390 1
509333 99509333 1001 86380 86390 1
509360 99509360 1001 86380 86390 1
509376 99509376 1001 86380 86390 1
510040 99510040 1001 86380 86390 1
509992 99509992 1001 86380 86390 1
510007 99510007 1001 86380 86390 1
509982 99509982 1001 86380 86390 1
510706 99510706 1001 86380 86390 1
510816 99510816 1001 86380 86390 1
511311 99511311 1001 86380 86390 1
511277 99511277 1001 86380 86390 1
511095 99511095 1001 86380 86390 1
511070 99511070 1001 86380 86390 1
511631 99511631 1001 86380 86390 1
511715 99511715 1001 86380 86390 1
512298 99512298 1001 86380 86390 1
512210 99512210 1001 86380 86390 1
512140 99512140 1001 86380 86390 1
511865 99511865 1001 86380 86390 1
512520 99512520 1001 86380 86390 1
513169 99513169 1001 86380 86390 1
513002 99513002 1001 86380 86390 1
513188 99513188 1001 86380 86390 1
512889 99512889 1001 86380 86390 1
512650 99512650 1001 86380 86390 1
512681 99512681 1001 86380 86390 1
512593 99512593 1001 86380 86390 1
513321 99513321 1001 86380 86390 1
513722 99513722 1001 86380 86390 1
513671 99513671 1001 86380 86390 1
513677 99513677 1001 86380 86390 1
513678 99513678 1001 86380 86390 1
513429 99513429 1001 86380 86390 1
513443 99513443 1001 86380 86390 1
514627 99514627 1001 86380 86390 1
514370 99514370 1001 86380 86390 1
514906 99514906 1001 86380 86390 1
514939 99514939 1001 86380 86390 1
515337 99515337 1001 86380 86390 1
515370 99515370 1001 86380 86390 1
515231 99515231 1001 86380 86390 1
515069 99515069 1001 86380 86390 1
515732 99515732 1001 86380 86390 1
516477 99516477 1001 86380 86390 1
516358 99516358 1001 86380 86390 1
515942 99515942 1001 86380 86390 1
515917 99515917 1001 86380 86390 1
515974 99515974 1001 86380 86390 1
516645 99516645 1001 86380 86390 1
517149 99517149 1001 86380 86390 1
517177 99517177 1001 86380 86390 1
516928 99516928 1001 86380 86390 1
517528 99517528 1001 86380 86390 1
517348 99517348 1001 86380 86390 1
517358 99517358 1001 86380 86390 1
518090 99518090 1001 86380 86390 1
518030 99518030 1001 86380 86390 1
517727 99517727 1001 86380 86390 1
518232 99518232 1001 86380 86390 1
518875 99518875 1001 86380 86390 1
518946 99518946 1001 86380 86390 1
518507 99518507 1001 86380 86390 1
518576 99518576 1001 86380 86390 1
519814 99519814 1001 86380 86390 1
519703 99519703 1001 86380 86390 1
519730 99519730 1001 86380 86390 1
519745 99519745 1001 86380 86390 1
519668 99519668 1001 86380 86390 1
519772 99519772 1001 86380 86390 1
519453 99519453 1001 86380 86390 1
519468 99519468 1001 86380 86390 1
519526 99519526 1001 86380 86390 1
519992 99519992 1001 86380 86390 1
520424 99520424 1001 86380 86390 1
520261 99520261 1001 86380 86390 1
520767 99520767 1001 86380 86390 1
520814 99520814 1001 86380 86390 1
521215 99521215 1001 86380 86390 1
521035 99521035 1001 86380 86390 1
522103 99522103 1001 86380 86390 1
522223 99522223 1001 86380 86390 1
522213 99522213 1001 86380 86390 1
522162 99522162 1001 86380 86390 1
522035 99522035 1001 86380 86390 1
521846 99521846 1001 86380 86390 1
522404 99522404 1001 86380 86390 1
522801 99522801 1001 86380 86390 1
522714 99522714 1001 86380 86390 1
522543 99522543 1001 86380 86390 1
523296 99523296 1001 86380 86390 1
523535 99523535 1001 86380 86390 1
523360 99523360 1001 86380 86390 1
524123 99524123 1001 86380 86390 1
524104 99524104 1001 86380 86390 1
524670 99524670 1001 86380 86390 1
524571 99524571 1001 86380 86390 1
524553 99524553 1001 86380 86390 1
524549 99524549 1001 86380 86390 1
524269 99524269 1001 86380 86390 1
524179 99524179 1001 86380 86390 1
524854 99524854 1001 86380 86390 1
525565 99525565 1001 86380 86390 1
525218 99525218 1001 86380 86390 1
525040 99525040 1001 86380 86390 1
525768 99525768 1001 86380 86390 1
526206 99526206 1001 86380 86390 1
526124 99526124 1001 86380 86390 1
525907 99525907 1001 86380 86390 1
525805 99525805 1001 86380 86390 1
525912 99525912 1001 86380 86390 1
527077 99527077 1001 86380 86390 1
526952 99526952 1001 86380 86390 1
526823 99526823 1001 86380 86390 1
526787 99526787 1001 86380 86390 1
526660 99526660 1001 86380 86390 1
526817 99526817 1001 86380 86390 1
526769 99526769 1001 86380 86390 1
526834 99526834 1001 86380 86390 1
526718 99526718 1001 86380 86390 1
527311 99527311 1001 86380 86390 1
527398 99527398 1001 86380 86390 1
527322 99527322 1001 86380 86390 1
527853 99527853 1001 86380 86390 1
528189 99528189 1001 86380 86390 1
528088 99528088 1001 86380 86390 1
528793 99528793 1001 86380 86390 1
528532 99528532 1001 86380 86390 1
528691 99528691 1001 86380 86390 1
528617 99528617 1001 86380 86390 1
529081 99529081 1001 86380 86390 1
528928 99528928 1001 86380 86390 1
529705 99529705 1001 86380 86390 1
529405 99529405 1001 86380 86390 1
529850 99529850 1001 86380 86390 1
530361 99530361 1001 86380 86390 1
530521 99530521 1001 86380 86390 1
530391 99530391 1001 86380 86390 1
530248 99530248 1001 86380 86390 1
530158 99530158 1001 86380 86390 1
530037 99530037 1001 86380 86390 1
529938 99529938 1001 86380 86390 1
530629 99530629 1001 86380 86390 1
530646 99530646 1001 86380 86390 1
530661 99530661 1001 86380 86390 1
530585 99530585 1001 86380 86390 1
530561 99530561 1001 86380 86390 1
531357 99531357 1001 86380 86390 1
531174 99531174 1001 86380 86390 1
530986 99530986 1001 86380 86390 1
530880 99530880 1001 86380 86390 1
530958 99530958 1001 86380 86390 1
531405 99531405 1001 86380 86390 1
531421 99531421 1001 86380 86390 1
531399 99531399 1001 86380 86390 1
532008 99532008 1001 86380 86390 1
532047 99532047 1001 86380 86390 1
532195 99532195 1001 86380 86390 1
531948 99531948 1001 86380 86390 1
531923 99531923 1001 86380 86390 1
531868 99531868 1001 86380 86390 1
532219 99532219 1001 86380 86390 1
532251 99532251 1001 86380 86390 1
532655 99532655 1001 86380 86390 1
532735 99532735 1001 86380 86390 1
532506 99532506 1001 86380 86390 1
532599 99532599 1001 86380 86390 1
532417 99532417 1001 86380 86390 1
532445 99532445 1001 86380 86390 1
532447 99532447 1001 86380 86390 1
532473 99532473 1001 86380 86390 1
532486 99532486 1001 86380 86390 1
533151 99533151 1001 86380 86390 1
533183 99533183 1001 86380 86390 1
533665 99533665 1001 86380 86390 1
533693 99533693 1001 86380 86390 1
533774 99533774 1001 86380 86390 1
533601 99533601 1001 86380 86390 1
533250 99533250 1001 86380 86390 1
533896 99533896 1001 86380 86390 1
533983 99533983 1001 86380 86390 1
534529 99534529 1001 86380 86390 1
534388 99534388 1001 86380 86390 1
534300 99534300 1001 86380 86390 1
534379 99534379 1001 86380 86390 1
534477 99534477 1001 86380 86390 1
534154 99534154 1001 86380 86390 1
534088 99534088 1001 86380 86390 1
534865 99534865 1001 86380 86390 1
535347 99535347 1001 86380 86390 1
535248 99535248 1001 86380 86390 1
535145 99535145 1001 86380 86390 1
535291 99535291 1001 86380 86390 1
534984 99534984 1001 86380 86390 1
535593 99535593 1001 86380 86390 1
536196 99536196 1001 86380 86390 1
535930 99535930 1001 86380 86390 1
535913 99535913 1001 86380 86390 1
535920 99535920 1001 86380 86390 1
535843 99535843 1001 86380 86390 1
536427 99536427 1001 86380 86390 1
536520 99536520 1001 86380 86390 1
537074 99537074 1001 86380 86390 1
537107 99537107 1001 86380 86390 1
536958 99536958 1001 86380 86390 1
536754 99536754 1001 86380 86390 1
536786 99536786 1001 86380 86390 1
536634 99536634 1001 86380 86390 1
536653 99536653 1001 86380 86390 1
537198 99537198 1001 86380 86390 1
537328 99537328 1001 86380 86390 1
537167 99537167 1001 86380 86390 1
537220 99537220 1001 86380 86390 1
537351 99537351 1001 86380 86390 1
537820 99537820 1001 86380 86390 1
537766 99537766 1001 86380 86390 1
537730 99537730 1001 86380 86390 1
537511 99537511 1001 86380 86390 1
538042 99538042 1001 86380 86390 1
538043 99538043 1001 86380 86390 1
538141 99538141 1001 86380 86390 1
538142 99538142 1001 86380 86390 1
538161 99538161 1001 86380 86390 1
538749 99538749 1001 86380 86390 1
538383 99538383 1001 86380 86390 1
538930 99538930 1001 86380 86390 1
538895 99538895 1001 86380 86390 1
538870 99538870 1001 86380 86390 1
538848 99538848 1001 86380 86390 1
538861 99538861 1001 86380 86390 1
539602 99539602 1001 86380 86390 1
539419 99539419 1001 86380 86390 1
539671 99539671 1001 86380 86390 1
540383 99540383 1001 86380 86390 1
540039 99540039 1001 86380 86390 1
540577 99540577 1001 86380 86390 1
541220 99541220 1001 86380 86390 1
541156 99541156 1001 86380 86390 1
541096 99541096 1001 86380 86390 1
541001 99541001 1001 86380 86390 1
541047 99541047 1001 86380 86390 1
541383 99541383 1001 86380 86390 1
541321 99541321 1001 86380 86390 1
542068 99542068 1001 86380 86390 1
542020 99542020 1001 86380 86390 1
541958 99541958 1001 86380 86390 1
542098 99542098 1001 86380 86390 1
542104 99542104 1001 86380 86390 1
541759 99541759 1001 86380 86390 1
541590 99541590 1001 86380 86390 1
542261 99542261 1001 86380 86390 1
542167 99542167 1001 86380 86390 1
542925 99542925 1001 86380 86390 1
542772 99542772 1001 86380 86390 1
542739 99542739 1001 86380 86390 1
542347 99542347 1001 86380 86390 1
543061 99543061 1001 86380 86390 1
543135 99543135 1001 86380 86390 1
543669 99543669 1001 86380 86390 1
543528 99543528 1001 86380 86390 1
543529 99543529 1001 86380 86390 1
543366 99543366 1001 86380 86390 1
543550 99543550 1001 86380 86390 1
543880 99543880 1001 86380 86390 1
544595 99544595 1001 86380 86390 1
544310 99544310 1001 86380 86390 1
544068 99544068 1001 86380 86390 1
544669 99544669 1001 86380 86390 1
409702 531 1001 39780 40137 1
525156 490 1002 30490 31182 1
400065 99400065 1001 86380 86390 1
400317 99400317 1001 86380 86390 1
400376 99400376 1001 86380 86390 1
400555 99400555 1001 86380 86390 1
400873 99400873 1001 86380 86390 1
401140 99401140 1001 86380 86390 1
401307 99401307 1001 86380 86390 1
401515 99401515 1001 86380 86390 1
401937 99401937 1001 86380 86390 1
402058 99402058 1001 86380 86390 1
402088 99402088 1001 86380 86390 1
402149 99402149 1001 86380 86390 1
402255 99402255 1001 86380 86390 1
402454 99402454 1001 86380 86390 1
402726 99402726 1001 86380 86390 1
402752 99402752 1001 86380 86390 1
402717 99402717 1001 86380 86390 1
403341 99403341 1001 86380 86390 1
403836 99403836 1001 86380 86390 1
404143 99404143 1001 86380 86390 1
404073 99404073 1001 86380 86390 1
404186 99404186 1001 86380 86390 1
404504 99404504 1001 86380 86390 1
404798 99404798 1001 86380 86390 1
405088 99405088 1001 86380 86390 1
405279 99405279 1001 86380 86390 1
405553 99405553 1001 86380 86390 1
405593 99405593 1001 86380 86390 1
406025 99406025 1001 86380 86390 1
406065 99406065 1001 86380 86390 1
406486 99406486 1001 86380 86390 1
406426 99406426 1001 86380 86390 1
407546 99407546 1001 86380 86390 1
407854 99407854 1001 86380 86390 1
407770 99407770 1001 86380 86390 1
407893 99407893 1001 86380 86390 1
408000 99408000 1001 86380 86390 1
408004 99408004 1001 86380 86390 1
408125 99408125 1001 86380 86390 1
408570 99408570 1001 86380 86390 1
408748 99408748 1001 86380 86390 1
409037 99409037 1001 86380 86390 1
409522 99409522 1001 86380 86390 1
409863 99409863 1001 86380 86390 1
410410 99410410 1001 86380 86390 1
411508 99411508 1001 86380 86390 1
412154 99412154 1001 86380 86390 1
412109 99412109 1001 86380 86390 1
413504 99413504 1001 86380 86390 1
413511 99413511 1001 86380 86390 1
412890 99412890 1001 86380 86390 1
412988 99412988 1001 86380 86390 1
413204 99413204 1001 86380 86390 1
412497 99412497 1001 86380 86390 1
412524 99412524 1001 86380 86390 1
413778 99413778 1001 86380 86390 1
413859 99413859 1001 86380 86390 1
415049 99415049 1001 86380 86390 1
414857 99414857 1001 86380 86390 1
414365 99414365 1001 86380 86390 1
414494 99414494 1001 86380 86390 1
415452 99415452 1001 86380 86390 1
415581 99415581 1001 86380 86390 1
416863 99416863 1001 86380 86390 1
416842 99416842 1001 86380 86390 1
416739 99416739 1001 86380 86390 1
416948 99416948 1001 86380 86390 1
416780 99416780 1001 86380 86390 1
416024 99416024 1001 86380 86390 1
417003 99417003 1001 86380 86390 1
417089 99417089 1001 86380 86390 1
418528 99418528 1001 86380 86390 1
418085 99418085 1001 86380 86390 1
418424 99418424 1001 86380 86390 1
418171 99418171 1001 86380 86390 1
417639 99417639 1001 86380 86390 1
419107 99419107 1001 86380 86390 1
419042 99419042 1001 86380 86390 1
420302 99420302 1001 86380 86390 1
419663 99419663 1001 86380 86390 1
419756 99419756 1001 86380 86390 1
419718 99419718 1001 86380 86390 1
419213 99419213 1001 86380 86390 1
419329 99419329 1001 86380 86390 1
420809 99420809 1001 86380 86390 1
420780 99420780 1001 86380 86390 1
420458 99420458 1001 86380 86390 1
421688 99421688 1001 86380 86390 1
421825 99421825 1001 86380 86390 1
421641 99421641 1001 86380 86390 1
421603 99421603 1001 86380 86390 1
420919 99420919 1001 86380 86390 1
421043 99421043 1001 86380 86390 1
421033 99421033 1001 86380 86390 1
422217 99422217 1001 86380 86390 1
423486 99423486 1001 86380 86390 1
423694 99423694 1001 86380 86390 1
423391 99423391 1001 86380 86390 1
423740 99423740 1001 86380 86390 1
422889 99422889 1001 86380 86390 1
422569 99422569 1001 86380 86390 1
423888 99423888 1001 86380 86390 1
424028 99424028 1001 86380 86390 1
423880 99423880 1001 86380 86390 1
425324 99425324 1001 86380 86390 1
425050 99425050 1001 86380 86390 1
424707 99424707 1001 86380 86390 1
424338 99424338 1001 86380 86390 1
425444 99425444 1001 86380 86390 1
426323 99426323 1001 86380 86390 1
426299 99426299 1001 86380 86390 1
426569 99426569 1001 86380 86390 1
426144 99426144 1001 86380 86390 1
427281 99427281 1001 86380 86390 1
427930 99427930 1001 86380 86390 1
427576 99427576 1001 86380 86390 1
427541 99427541 1001 86380 86390 1
427723 99427723 1001 86380 86390 1
428871 99428871 1001 86380 86390 1
430249 99430249 1001 86380 86390 1
429826 99429826 1001 86380 86390 1
430626 99430626 1001 86380 86390 1
430603 99430603 1001 86380 86390 1
431072 99431072 1001 86380 86390 1
432228 99432228 1001 86380 86390 1
433418 99433418 1001 86380 86390 1
433703 99433703 1001 86380 86390 1
433648 99433648 1001 86380 86390 1
432930 99432930 1001 86380 86390 1
433003 99433003 1001 86380 86390 1
433176 99433176 1001 86380 86390 1
433916 99433916 1001 86380 86390 1
433846 99433846 1001 86380 86390 1
435286 99435286 1001 86380 86390 1
435008 99435008 1001 86380 86390 1
435401 99435401 1001 86380 86390 1
434472 99434472 1001 86380 86390 1
434460 99434460 1001 86380 86390 1
436952 99436952 1001 86380 86390 1
436856 99436856 1001 86380 86390 1
436899 99436899 1001 86380 86390 1
437117 99437117 1001 86380 86390 1
436528 99436528 1001 86380 86390 1
436721 99436721 1001 86380 86390 1
436079 99436079 1001 86380 86390 1
300058 99300058 1001 86380 86390 1
300617 99300617 1001 86380 86390 1
300618 99300618 1001 86380 86390 1
300703 99300703 1001 86380 86390 1
300687 99300687 1001 86380 86390 1
300137 99300137 1001 86380 86390 1
300806 99300806 1001 86380 86390 1
300905 99300905 1001 86380 86390 1
301541 99301541 1001 86380 86390 1
301449 99301449 1001 86380 86390 1
301287 99301287 1001 86380 86390 1
301200 99301200 1001 86380 86390 1
301204 99301204 1001 86380 86390 1
301099 99301099 1001 86380 86390 1
301138 99301138 1001 86380 86390 1
301755 99301755 1001 86380 86390 1
302306 99302306 1001 86380 86390 1
302018 99302018 1001 86380 86390 1
301891 99301891 1001 86380 86390 1
301919 99301919 1001 86380 86390 1
303129 99303129 1001 86380 86390 1
302977 99302977 1001 86380 86390 1
302640 99302640 1001 86380 86390 1
303388 99303388 1001 86380 86390 1
303239 99303239 1001 86380 86390 1
303265 99303265 1001 86380 86390 1
303370 99303370 1001 86380 86390 1
303332 99303332 1001 86380 86390 1
303786 99303786 1001 86380 86390 1
303446 99303446 1001 86380 86390 1
303485 99303485 1001 86380 86390 1
304170 99304170 1001 86380 86390 1
304787 99304787 1001 86380 86390 1
304609 99304609 1001 86380 86390 1
304480 99304480 1001 86380 86390 1
304649 99304649 1001 86380 86390 1
304334 99304334 1001 86380 86390 1
304911 99304911 1001 86380 86390 1
304939 99304939 1001 86380 86390 1
304927 99304927 1001 86380 86390 1
304903 99304903 1001 86380 86390 1
305021 99305021 1001 86380 86390 1
305060 99305060 1001 86380 86390 1
304970 99304970 1001 86380 86390 1
305023 99305023 1001 86380 86390 1
305648 99305648 1001 86380 86390 1
305415 99305415 1001 86380 86390 1
305418 99305418 1001 86380 86390 1
305147 99305147 1001 86380 86390 1
305137 99305137 1001 86380 86390 1
500629 99500629 1001 86380 86390 1
500697 99500697 1001 86380 86390 1
500723 99500723 1001 86380 86390 1
500505 99500505 1001 86380 86390 1
500209 99500209 1001 86380 86390 1
501447 99501447 1001 86380 86390 1
501456 99501456 1001 86380 86390 1
501630 99501630 1001 86380 86390 1
501471 99501471 1001 86380 86390 1
501325 99501325 1001 86380 86390 1
501394 99501394 1001 86380 86390 1
501188 99501188 1001 86380 86390 1
501224 99501224 1001 86380 86390 1
502273 99502273 1001 86380 86390 1
502431 99502431 1001 86380 86390 1
502347 99502347 1001 86380 86390 1
502093 99502093 1001 86380 86390 1
503178 99503178 1001 86380 86390 1
503166 99503166 1001 86380 86390 1
503205 99503205 1001 86380 86390 1
503232 99503232 1001 86380 86390 1
502908 99502908 1001 86380 86390 1
502787 99502787 1001 86380 86390 1
502793 99502793 1001 86380 86390 1
503488 99503488 1001 86380 86390 1
503463 99503463 1001 86380 86390 1
504101 99504101 1001 86380 86390 1
504108 99504108 1001 86380 86390 1
503830 99503830 1001 86380 86390 1
503628 99503628 1001 86380 86390 1
503551 99503551 1001 86380 86390 1
503694 99503694 1001 86380 86390 1
503682 99503682 1001 86380 86390 1
503636 99503636 1001 86380 86390 1
504388 99504388 1001 86380 86390 1
504341 99504341 1001 86380 86390 1
504371 99504371 1001 86380 86390 1
504426 99504426 1001 86380 86390 1
504964 99504964 1001 86380 86390 1
505489 99505489 1001 86380 86390 1
505558 99505558 1001 86380 86390 1
505429 99505429 1001 86380 86390 1
505266 99505266 1001 86380 86390 1
505169 99505169 1001 86380 86390 1
505265 99505265 1001 86380 86390 1
506290 99506290 1001 86380 86390 1
506270 99506270 1001 86380 86390 1
507325 99507325 1001 86380 86390 1
506990 99506990 1001 86380 86390 1
508120 99508120 1001 86380 86390 1
507875 99507875 1001 86380 86390 1
507655 99507655 1001 86380 86390 1
507812 99507812 1001 86380 86390 1
507756 99507756 1001 86380 86390 1
508796 99508796 1001 86380 86390 1
508777 99508777 1001 86380 86390 1
508581 99508581 1001 86380 86390 1
509849 99509849 1001 86380 86390 1
509553 99509553 1001 86380 86390 1
509555 99509555 1001 86380 86390 1
509691 99509691 1001 86380 86390 1
509524 99509524 1001 86380 86390 1
509347 99509347 1001 86380 86390 1
510064 99510064 1001 86380 86390 1
510103 99510103 1001 86380 86390 1
510567 99510567 1001 86380 86390 1
510675 99510675 1001 86380 86390 1
510192 99510192 1001 86380 86390 1
510285 99510285 1001 86380 86390 1
511519 99511519 1001 86380 86390 1
511364 99511364 1001 86380 86390 1
511233 99511233 1001 86380 86390 1
510948 99510948 1001 86380 86390 1
510989 99510989 1001 86380 86390 1
510990 99510990 1001 86380 86390 1
511572 99511572 1001 86380 86390 1
512241 99512241 1001 86380 86390 1
511851 99511851 1001 86380 86390 1
511884 99511884 1001 86380 86390 1
512532 99512532 1001 86380 86390 1
513204 99513204 1001 86380 86390 1
513172 99513172 1001 86380 86390 1
513132 99513132 1001 86380 86390 1
513125 99513125 1001 86380 86390 1
512896 99512896 1001 86380 86390 1
512915 99512915 1001 86380 86390 1
512688 99512688 1001 86380 86390 1
512757 99512757 1001 86380 86390 1
512607 99512607 1001 86380 86390 1
513324 99513324 1001 86380 86390 1
513807 99513807 1001 86380 86390 1
513530 99513530 1001 86380 86390 1
513582 99513582 1001 86380 86390 1
514745 99514745 1001 86380 86390 1
514800 99514800 1001 86380 86390 1
514843 99514843 1001 86380 86390 1
514613 99514613 1001 86380 86390 1
514476 99514476 1001 86380 86390 1
514250 99514250 1001 86380 86390 1
514951 99514951 1001 86380 86390 1
514900 99514900 1001 86380 86390 1
514888 99514888 1001 86380 86390 1
514982 99514982 1001 86380 86390 1
515611 99515611 1001 86380 86390 1
515612 99515612 1001 86380 86390 1
515563 99515563 1001 86380 86390 1
515273 99515273 1001 86380 86390 1
515182 99515182 1001 86380 86390 1
515758 99515758 1001 86380 86390 1
515823 99515823 1001 86380 86390 1
515828 99515828 1001 86380 86390 1
516420 99516420 1001 86380 86390 1
516362 99516362 1001 86380 86390 1
515938 99515938 1001 86380 86390 1
516541 99516541 1001 86380 86390 1
517254 99517254 1001 86380 86390 1
517092 99517092 1001 86380 86390 1
517073 99517073 1001 86380 86390 1
517440 99517440 1001 86380 86390 1
517379 99517379 1001 86380 86390 1
517508 99517508 1001 86380 86390 1
517408 99517408 1001 86380 86390 1
517559 99517559 1001 86380 86390 1
517627 99517627 1001 86380 86390 1
518808 99518808 1001 86380 86390 1
518976 99518976 1001 86380 86390 1
518688 99518688 1001 86380 86390 1
518393 99518393 1001 86380 86390 1
518462 99518462 1001 86380 86390 1
518572 99518572 1001 86380 86390 1
519023 99519023 1001 86380 86390 1
519750 99519750 1001 86380 86390 1
519419 99519419 1001 86380 86390 1
519542 99519542 1001 86380 86390 1
520007 99520007 1001 86380 86390 1
520075 99520075 1001 86380 86390 1
520839 99520839 1001 86380 86390 1
520763 99520763 1001 86380 86390 1
520660 99520660 1001 86380 86390 1
521435 99521435 1001 86380 86390 1
521449 99521449 1001 86380 86390 1
520884 99520884 1001 86380 86390 1
521569 99521569 1001 86380 86390 1
521625 99521625 1001 86380 86390 1
521538 99521538 1001 86380 86390 1
521618 99521618 1001 86380 86390 1
521475 99521475 1001 86380 86390 1
522129 99522129 1001 86380 86390 1
521749 99521749 1001 86380 86390 1
522337 99522337 1001 86380 86390 1
523030 99523030 1001 86380 86390 1
523059 99523059 1001 86380 86390 1
522690 99522690 1001 86380 86390 1
523128 99523128 1001 86380 86390 1
523195 99523195 1001 86380 86390 1
523124 99523124 1001 86380 86390 1
523294 99523294 1001 86380 86390 1
523892 99523892 1001 86380 86390 1
523403 99523403 1001 86380 86390 1
523511 99523511 1001 86380 86390 1
523490 99523490 1001 86380 86390 1
524124 99524124 1001 86380 86390 1
523990 99523990 1001 86380 86390 1
523992 99523992 1001 86380 86390 1
524018 99524018 1001 86380 86390 1
524562 99524562 1001 86380 86390 1
524499 99524499 1001 86380 86390 1
524267 99524267 1001 86380 86390 1
524927 99524927 1001 86380 86390 1
524814 99524814 1001 86380 86390 1
524827 99524827 1001 86380 86390 1
525202 99525202 1001 86380 86390 1
525193 99525193 1001 86380 86390 1
525324 99525324 1001 86380 86390 1
525286 99525286 1001 86380 86390 1
525163 99525163 1001 86380 86390 1
525034 99525034 1001 86380 86390 1
525649 99525649 1001 86380 86390 1
526313 99526313 1001 86380 86390 1
526252 99526252 1001 86380 86390 1
526174 99526174 1001 86380 86390 1
526060 99526060 1001 86380 86390 1
525991 99525991 1001 86380 86390 1
527211 99527211 1001 86380 86390 1
527109 99527109 1001 86380 86390 1
527060 99527060 1001 86380 86390 1
527191 99527191 1001 86380 86390 1
527093 99527093 1001 86380 86390 1
526888 99526888 1001 86380 86390 1
526968 99526968 1001 86380 86390 1
526910 99526910 1001 86380 86390 1
526708 99526708 1001 86380 86390 1
526799 99526799 1001 86380 86390 1
526792 99526792 1001 86380 86390 1
527689 99527689 1001 86380 86390 1
527797 99527797 1001 86380 86390 1
527772 99527772 1001 86380 86390 1
528660 99528660 1001 86380 86390 1
528317 99528317 1001 86380 86390 1
528965 99528965 1001 86380 86390 1
528903 99528903 1001 86380 86390 1
528969 99528969 1001 86380 86390 1
528959 99528959 1001 86380 86390 1
529039 99529039 1001 86380 86390 1
529588 99529588 1001 86380 86390 1
529353 99529353 1001 86380 86390 1
529473 99529473 1001 86380 86390 1
529120 99529120 1001 86380 86390 1
529232 99529232 1001 86380 86390 1
529906 99529906 1001 86380 86390 1
529930 99529930 1001 86380 86390 1
530532 99530532 1001 86380 86390 1
530445 99530445 1001 86380 86390 1
530502 99530502 1001 86380 86390 1
530277 99530277 1001 86380 86390 1
530132 99530132 1001 86380 86390 1
529978 99529978 1001 86380 86390 1
530121 99530121 1001 86380 86390 1
530721 99530721 1001 86380 86390 1
530609 99530609 1001 86380 86390 1
531369 99531369 1001 86380 86390 1
531164 99531164 1001 86380 86390 1
531074 99531074 1001 86380 86390 1
531498 99531498 1001 86380 86390 1
531570 99531570 1001 86380 86390 1
532186 99532186 1001 86380 86390 1
532032 99532032 1001 86380 86390 1
531924 99531924 1001 86380 86390 1
531837 99531837 1001 86380 86390 1
531931 99531931 1001 86380 86390 1
531998 99531998 1001 86380 86390 1
531690 99531690 1001 86380 86390 1
531721 99531721 1001 86380 86390 1
532404 99532404 1001 86380 86390 1
532947 99532947 1001 86380 86390 1
532744 99532744 1001 86380 86390 1
532734 99532734 1001 86380 86390 1
532426 99532426 1001 86380 86390 1
532601 99532601 1001 86380 86390 1
533212 99533212 1001 86380 86390 1
533666 99533666 1001 86380 86390 1
533733 99533733 1001 86380 86390 1
533817 99533817 1001 86380 86390 1
533754 99533754 1001 86380 86390 1
533444 99533444 1001 86380 86390 1
533306 99533306 1001 86380 86390 1
533963 99533963 1001 86380 86390 1
534664 99534664 1001 86380 86390 1
534394 99534394 1001 86380 86390 1
534343 99534343 1001 86380 86390 1
534321 99534321 1001 86380 86390 1
534386 99534386 1001 86380 86390 1
534266 99534266 1001 86380 86390 1
535475 99535475 1001 86380 86390 1
535307 99535307 1001 86380 86390 1
535214 99535214 1001 86380 86390 1
535280 99535280 1001 86380 86390 1
535249 99535249 1001 86380 86390 1
534942 99534942 1001 86380 86390 1
535606 99535606 1001 86380 86390 1
536294 99536294 1001 86380 86390 1
536090 99536090 1001 86380 86390 1
535798 99535798 1001 86380 86390 1
536347 99536347 1001 86380 86390 1
536536 99536536 1001 86380 86390 1
537114 99537114 1001 86380 86390 1
537050 99537050 1001 86380 86390 1
537026 99537026 1001 86380 86390 1
536781 99536781 1001 86380 86390 1
536796 99536796 1001 86380 86390 1
536902 99536902 1001 86380 86390 1
536941 99536941 1001 86380 86390 1
536663 99536663 1001 86380 86390 1
536590 99536590 1001 86380 86390 1
537356 99537356 1001 86380 86390 1
537307 99537307 1001 86380 86390 1
537610 99537610 1001 86380 86390 1
537626 99537626 1001 86380 86390 1
537529 99537529 1001 86380 86390 1
538027 99538027 1001 86380 86390 1
538055 99538055 1001 86380 86390 1
538126 99538126 1001 86380 86390 1
538695 99538695 1001 86380 86390 1
538196 99538196 1001 86380 86390 1
538372 99538372 1001 86380 86390 1
538216 99538216 1001 86380 86390 1
539019 99539019 1001 86380 86390 1
538996 99538996 1001 86380 86390 1
538973 99538973 1001 86380 86390 1
539583 99539583 1001 86380 86390 1
539312 99539312 1001 86380 86390 1
539369 99539369 1001 86380 86390 1
539033 99539033 1001 86380 86390 1
539118 99539118 1001 86380 86390 1
539742 99539742 1001 86380 86390 1
539717 99539717 1001 86380 86390 1
540079 99540079 1001 86380 86390 1
539965 99539965 1001 86380 86390 1
541185 99541185 1001 86380 86390 1
541251 99541251 1001 86380 86390 1
540781 99540781 1001 86380 86390 1
540771 99540771 1001 86380 86390 1
540746 99540746 1001 86380 86390 1
540736 99540736 1001 86380 86390 1
541386 99541386 1001 86380 86390 1
541913 99541913 1001 86380 86390 1
541684 99541684 1001 86380 86390 1
541633 99541633 1001 86380 86390 1
541596 99541596 1001 86380 86390 1
542217 99542217 1001 86380 86390 1
542796 99542796 1001 86380 86390 1
542879 99542879 1001 86380 86390 1
542684 99542684 1001 86380 86390 1
542698 99542698 1001 86380 86390 1
542337 99542337 1001 86380 86390 1
542468 99542468 1001 86380 86390 1
542499 99542499 1001 86380 86390 1
542410 99542410 1001 86380 86390 1
543113 99543113 1001 86380 86390 1
542998 99542998 1001 86380 86390 1
543050 99543050 1001 86380 86390 1
543092 99543092 1001 86380 86390 1
543067 99543067 1001 86380 86390 1
543119 99543119 1001 86380 86390 1
543742 99543742 1001 86380 86390 1
543609 99543609 1001 86380 86390 1
543588 99543588 1001 86380 86390 1
543361 99543361 1001 86380 86390 1
543417 99543417 1001 86380 86390 1
543234 99543234 1001 86380 86390 1
543213 99543213 1001 86380 86390 1
543342 99543342 1001 86380 86390 1
543227 99543227 1001 86380 86390 1
544411 99544411 1001 86380 86390 1
544531 99544531 1001 86380 86390 1
544480 99544480 1001 86380 86390 1
544355 99544355 1001 86380 86390 1
544126 99544126 1001 86380 86390 1
544649 99544649 1001 86380 86390 1
415860 538 1001 58440 59277 1
400259 99400259 1001 86380 86390 1
400283 99400283 1001 86380 86390 1
400327 99400327 1001 86380 86390 1
400530 99400530 1001 86380 86390 1
400880 99400880 1001 86380 86390 1
401066 99401066 1001 86380 86390 1
401580 99401580 1001 86380 86390 1
401824 99401824 1001 86380 86390 1
401908 99401908 1001 86380 86390 1
402309 99402309 1001 86380 86390 1
402345 99402345 1001 86380 86390 1
402643 99402643 1001 86380 86390 1
403643 99403643 1001 86380 86390 1
403667 99403667 1001 86380 86390 1
403888 99403888 1001 86380 86390 1
404065 99404065 1001 86380 86390 1
404285 99404285 1001 86380 86390 1
404837 99404837 1001 86380 86390 1
405505 99405505 1001 86380 86390 1
405835 99405835 1001 86380 86390 1
406071 99406071 1001 86380 86390 1
406131 99406131 1001 86380 86390 1
406709 99406709 1001 86380 86390 1
406735 99406735 1001 86380 86390 1
406743 99406743 1001 86380 86390 1
407251 99407251 1001 86380 86390 1
407440 99407440 1001 86380 86390 1
407357 99407357 1001 86380 86390 1
407604 99407604 1001 86380 86390 1
407906 99407906 1001 86380 86390 1
408087 99408087 1001 86380 86390 1
408079 99408079 1001 86380 86390 1
408195 99408195 1001 86380 86390 1
408287 99408287 1001 86380 86390 1
409297 99409297 1001 86380 86390 1
409242 99409242 1001 86380 86390 1
409641 99409641 1001 86380 86390 1
409763 99409763 1001 86380 86390 1
409952 99409952 1001 86380 86390 1
410143 99410143 1001 86380 86390 1
410883 99410883 1001 86380 86390 1
411482 99411482 1001 86380 86390 1
411591 99411591 1001 86380 86390 1
411737 99411737 1001 86380 86390 1
411929 99411929 1001 86380 86390 1
412007 99412007 1001 86380 86390 1
412088 99412088 1001 86380 86390 1
413700 99413700 1001 86380 86390 1
413222 99413222 1001 86380 86390 1
412489 99412489 1001 86380 86390 1
413964 99413964 1001 86380 86390 1
413736 99413736 1001 86380 86390 1
413928 99413928 1001 86380 86390 1
413991 99413991 1001 86380 86390 1
414083 99414083 1001 86380 86390 1
415004 99415004 1001 86380 86390 1
415077 99415077 1001 86380 86390 1
414436 99414436 1001 86380 86390 1
414447 99414447 1001 86380 86390 1
415553 99415553 1001 86380 86390 1
415347 99415347 1001 86380 86390 1
415436 99415436 1001 86380 86390 1
416593 99416593 1001 86380 86390 1
416370 99416370 1001 86380 86390 1
416240 99416240 1001 86380 86390 1
416305 99416305 1001 86380 86390 1
416535 99416535 1001 86380 86390 1
416244 99416244 1001 86380 86390 1
416462 99416462 1001 86380 86390 1
416128 99416128 1001 86380 86390 1
417092 99417092 1001 86380 86390 1
417264 99417264 1001 86380 86390 1
417041 99417041 1001 86380 86390 1
417252 99417252 1001 86380 86390 1
418659 99418659 1001 86380 86390 1
418547 99418547 1001 86380 86390 1
418288 99418288 1001 86380 86390 1
417843 99417843 1001 86380 86390 1
417816 99417816 1001 86380 86390 1
420152 99420152 1001 86380 86390 1
420222 99420222 1001 86380 86390 1
419820 99419820 1001 86380 86390 1
419833 99419833 1001 86380 86390 1
419660 99419660 1001 86380 86390 1
419400 99419400 1001 86380 86390 1
420817 99420817 1001 86380 86390 1
421815 99421815 1001 86380 86390 1
421748 99421748 1001 86380 86390 1
421730 99421730 1001 86380 86390 1
421484 99421484 1001 86380 86390 1
420894 99420894 1001 86380 86390 1
421222 99421222 1001 86380 86390 1
422285 99422285 1001 86380 86390 1
422263 99422263 1001 86380 86390 1
423738 99423738 1001 86380 86390 1
423284 99423284 1001 86380 86390 1
423189 99423189 1001 86380 86390 1
422882 99422882 1001 86380 86390 1
422812 99422812 1001 86380 86390 1
423767 99423767 1001 86380 86390 1
423967 99423967 1001 86380 86390 1
424075 99424075 1001 86380 86390 1
423958 99423958 1001 86380 86390 1
425298 99425298 1001 86380 86390 1
424349 99424349 1001 86380 86390 1
424432 99424432 1001 86380 86390 1
425827 99425827 1001 86380 86390 1
425532 99425532 1001 86380 86390 1
425640 99425640 1001 86380 86390 1
425625 99425625 1001 86380 86390 1
426660 99426660 1001 86380 86390 1
427123 99427123 1001 86380 86390 1
428600 99428600 1001 86380 86390 1
428134 99428134 1001 86380 86390 1
427660 99427660 1001 86380 86390 1
427842 99427842 1001 86380 86390 1
427799 99427799 1001 86380 86390 1
429015 99429015 1001 86380 86390 1
428844 99428844 1001 86380 86390 1
428849 99428849 1001 86380 86390 1
428974 99428974 1001 86380 86390 1
430020 99430020 1001 86380 86390 1
429615 99429615 1001 86380 86390 1
429585 99429585 1001 86380 86390 1
429413 99429413 1001 86380 86390 1
430579 99430579 1001 86380 86390 1
430774 99430774 1001 86380 86390 1
430376 99430376 1001 86380 86390 1
430700 99430700 1001 86380 86390 1
430546 99430546 1001 86380 86390 1
431935 99431935 1001 86380 86390 1
431806 99431806 1001 86380 86390 1
431032 99431032 1001 86380 86390 1
431106 99431106 1001 86380 86390 1
433347 99433347 1001 86380 86390 1
432781 99432781 1001 86380 86390 1
433829 99433829 1001 86380 86390 1
433835 99433835 1001 86380 86390 1
434128 99434128 1001 86380 86390 1
433995 99433995 1001 86380 86390 1
434954 99434954 1001 86380 86390 1
434390 99434390 1001 86380 86390 1
435687 99435687 1001 86380 86390 1
435779 99435779 1001 86380 86390 1
436709 99436709 1001 86380 86390 1
436050 99436050 1001 86380 86390 1
300042 99300042 1001 86380 86390 1
300318 99300318 1001 86380 86390 1
300502 99300502 1001 86380 86390 1
300468 99300468 1001 86380 86390 1
300163 99300163 1001 86380 86390 1
300283 99300283 1001 86380 86390 1
300299 99300299 1001 86380 86390 1
300753 99300753 1001 86380 86390 1
300899 99300899 1001 86380 86390 1
300850 99300850 1001 86380 86390 1
301400 99301400 1001 86380 86390 1
301390 99301390 1001 86380 86390 1
301410 99301410 1001 86380 86390 1
301191 99301191 1001 86380 86390 1
301579 99301579 1001 86380 86390 1
301624 99301624 1001 86380 86390 1
301780 99301780 1001 86380 86390 1
301927 99301927 1001 86380 86390 1
303141 99303141 1001 86380 86390 1
302873 99302873 1001 86380 86390 1
302638 99302638 1001 86380 86390 1
302653 99302653 1001 86380 86390 1
302617 99302617 1001 86380 86390 1
302662 99302662 1001 86380 86390 1
303404 99303404 1001 86380 86390 1
303357 99303357 1001 86380 86390 1
303842 99303842 1001 86380 86390 1
303831 99303831 1001 86380 86390 1
303537 99303537 1001 86380 86390 1
304130 99304130 1001 86380 86390 1
304066 99304066 1001 86380 86390 1
304171 99304171 1001 86380 86390 1
304704 99304704 1001 86380 86390 1
304591 99304591 1001 86380 86390 1
304581 99304581 1001 86380 86390 1
304434 99304434 1001 86380 86390 1
304376 99304376 1001 86380 86390 1
305007 99305007 1001 86380 86390 1
305037 99305037 1001 86380 86390 1
305355 99305355 1001 86380 86390 1
305230 99305230 1001 86380 86390 1
305115 99305115 1001 86380 86390 1
500041 99500041 1001 86380 86390 1
500058 99500058 1001 86380 86390 1
500072 99500072 1001 86380 86390 1
500803 99500803 1001 86380 86390 1
500708 99500708 1001 86380 86390 1
500521 99500521 1001 86380 86390 1
500477 99500477 1001 86380 86390 1
500208 99500208 1001 86380 86390 1
500352 99500352 1001 86380 86390 1
500278 99500278 1001 86380 86390 1
500305 99500305 1001 86380 86390 1
501448 99501448 1001 86380 86390 1
501618 99501618 1001 86380 86390 1
501138 99501138 1001 86380 86390 1
501074 99501074 1001 86380 86390 1
501024 99501024 1001 86380 86390 1
501196 99501196 1001 86380 86390 1
501744 99501744 1001 86380 86390 1
501801 99501801 1001 86380 86390 1
501975 99501975 1001 86380 86390 1
502037 99502037 1001 86380 86390 1
502572 99502572 1001 86380 86390 1
502655 99502655 1001 86380 86390 1
502976 99502976 1001 86380 86390 1
502917 99502917 1001 86380 86390 1
502805 99502805 1001 86380 86390 1
503420 99503420 1001 86380 86390 1
503495 99503495 1001 86380 86390 1
503775 99503775 1001 86380 86390 1
503539 99503539 1001 86380 86390 1
503592 99503592 1001 86380 86390 1
503534 99503534 1001 86380 86390 1
504251 99504251 1001 86380 86390 1
504882 99504882 1001 86380 86390 1
504917 99504917 1001 86380 86390 1
504596 99504596 1001 86380 86390 1
504696 99504696 1001 86380 86390 1
504431 99504431 1001 86380 86390 1
504359 99504359 1001 86380 86390 1
504989 99504989 1001 86380 86390 1
505710 99505710 1001 86380 86390 1
505652 99505652 1001 86380 86390 1
505484 99505484 1001 86380 86390 1
505936 99505936 1001 86380 86390 1
505925 99505925 1001 86380 86390 1
505942 99505942 1001 86380 86390 1
506445 99506445 1001 86380 86390 1
506541 99506541 1001 86380 86390 1
506003 99506003 1001 86380 86390 1
506145 99506145 1001 86380 86390 1
506172 99506172 1001 86380 86390 1
506125 99506125 1001 86380 86390 1
506184 99506184 1001 86380 86390 1
506696 99506696 1001 86380 86390 1
507330 99507330 1001 86380 86390 1
507045 99507045 1001 86380 86390 1
507164 99507164 1001 86380 86390 1
506827 99506827 1001 86380 86390 1
507621 99507621 1001 86380 86390 1
507672 99507672 1001 86380 86390 1
508421 99508421 1001 86380 86390 1
508319 99508319 1001 86380 86390 1
508943 99508943 1001 86380 86390 1
508704 99508704 1001 86380 86390 1
508797 99508797 1001 86380 86390 1
508840 99508840 1001 86380 86390 1
508585 99508585 1001 86380 86390 1
508563 99508563 1001 86380 86390 1
508590 99508590 1001 86380 86390 1
509101 99509101 1001 86380 86390 1
509257 99509257 1001 86380 86390 1
509864 99509864 1001 86380 86390 1
509799 99509799 1001 86380 86390 1
509836 99509836 1001 86380 86390 1
509285 99509285 1001 86380 86390 1
509365 99509365 1001 86380 86390 1
509457 99509457 1001 86380 86390 1
509354 99509354 1001 86380 86390 1
510586 99510586 1001 86380 86390 1
510601 99510601 1001 86380 86390 1
510439 99510439 1001 86380 86390 1
510504 99510504 1001 86380 86390 1
510492 99510492 1001 86380 86390 1
510232 99510232 1001 86380 86390 1
511363 99511363 1001 86380 86390 1
511468 99511468 1001 86380 86390 1
511471 99511471 1001 86380 86390 1
511308 99511308 1001 86380 86390 1
511324 99511324 1001 86380 86390 1
511183 99511183 1001 86380 86390 1
511190 99511190 1001 86380 86390 1
511165 99511165 1001 86380 86390 1
511130 99511130 1001 86380 86390 1
511005 99511005 1001 86380 86390 1
510967 99510967 1001 86380 86390 1
511645 99511645 1001 86380 86390 1
511671 99511671 1001 86380 86390 1
512083 99512083 1001 86380 86390 1
512137 99512137 1001 86380 86390 1
511911 99511911 1001 86380 86390 1
513069 99513069 1001 86380 86390 1
513097 99513097 1001 86380 86390 1
513035 99513035 1001 86380 86390 1
512850 99512850 1001 86380 86390 1
512791 99512791 1001 86380 86390 1
512784 99512784 1001 86380 86390 1
513874 99513874 1001 86380 86390 1
513800 99513800 1001 86380 86390 1
513634 99513634 1001 86380 86390 1
513822 99513822 1001 86380 86390 1
513478 99513478 1001 86380 86390 1
513563 99513563 1001 86380 86390 1
514043 99514043 1001 86380 86390 1
514162 99514162 1001 86380 86390 1
514117 99514117 1001 86380 86390 1
514327 99514327 1001 86380 86390 1
514338 99514338 1001 86380 86390 1
514984 99514984 1001 86380 86390 1
515014 99515014 1001 86380 86390 1
515032 99515032 1001 86380 86390 1
515531 99515531 1001 86380 86390 1
515515 99515515 1001 86380 86390 1
515394 99515394 1001 86380 86390 1
515071 99515071 1001 86380 86390 1
515084 99515084 1001 86380 86390 1
515863 99515863 1001 86380 86390 1
515799 99515799 1001 86380 86390 1
515879 99515879 1001 86380 86390 1
516384 99516384 1001 86380 86390 1
516313 99516313 1001 86380 86390 1
516445 99516445 1001 86380 86390 1
516203 99516203 1001 86380 86390 1
516246 99516246 1001 86380 86390 1
516071 99516071 1001 86380 86390 1
516035 99516035 1001 86380 86390 1
516657 99516657 1001 86380 86390 1
517335 99517335 1001 86380 86390 1
517276 99517276 1001 86380 86390 1
517018 99517018 1001 86380 86390 1
516958 99516958 1001 86380 86390 1
516972 99516972 1001 86380 86390 1
516833 99516833 1001 86380 86390 1
516823 99516823 1001 86380 86390 1
516836 99516836 1001 86380 86390 1
517525 99517525 1001 86380 86390 1
517867 99517867 1001 86380 86390 1
517760 99517760 1001 86380 86390 1
517543 99517543 1001 86380 86390 1
517676 99517676 1001 86380 86390 1
517715 99517715 1001 86380 86390 1
518205 99518205 1001 86380 86390 1
518987 99518987 1001 86380 86390 1
518837 99518837 1001 86380 86390 1
518425 99518425 1001 86380 86390 1
518414 99518414 1001 86380 86390 1
519193 99519193 1001 86380 86390 1
519090 99519090 1001 86380 86390 1
519044 99519044 1001 86380 86390 1
519061 99519061 1001 86380 86390 1
519659 99519659 1001 86380 86390 1
519454 99519454 1001 86380 86390 1
519559 99519559 1001 86380 86390 1
519445 99519445 1001 86380 86390 1
519539 99519539 1001 86380 86390 1
519552 99519552 1001 86380 86390 1
519292 99519292 1001 86380 86390 1
519334 99519334 1001 86380 86390 1
519832 99519832 1001 86380 86390 1
520565 99520565 1001 86380 86390 1
520517 99520517 1001 86380 86390 1
520293 99520293 1001 86380 86390 1
520307 99520307 1001 86380 86390 1
520314 99520314 1001 86380 86390 1
520098 99520098 1001 86380 86390 1
520217 99520217 1001 86380 86390 1
520095 99520095 1001 86380 86390 1
520829 99520829 1001 86380 86390 1
521312 99521312 1001 86380 86390 1
521188 99521188 1001 86380 86390 1
521112 99521112 1001 86380 86390 1
521256 99521256 1001 86380 86390 1
521117 99521117 1001 86380 86390 1
521590 99521590 1001 86380 86390 1
522125 99522125 1001 86380 86390 1
522190 99522190 1001 86380 86390 1
521841 99521841 1001 86380 86390 1
521759 99521759 1001 86380 86390 1
523031 99523031 1001 86380 86390 1
523182 99523182 1001 86380 86390 1
523308 99523308 1001 86380 86390 1
523818 99523818 1001 86380 86390 1
523821 99523821 1001 86380 86390 1
523499 99523499 1001 86380 86390 1
524113 99524113 1001 86380 86390 1
524037 99524037 1001 86380 86390 1
523965 99523965 1001 86380 86390 1
524005 99524005 1001 86380 86390 1
524574 99524574 1001 86380 86390 1
524599 99524599 1001 86380 86390 1
524765 99524765 1001 86380 86390 1
524489 99524489 1001 86380 86390 1
524559 99524559 1001 86380 86390 1
524203 99524203 1001 86380 86390 1
524242 99524242 1001 86380 86390 1
524166 99524166 1001 86380 86390 1
524795 99524795 1001 86380 86390 1
524848 99524848 1001 86380 86390 1
524779 99524779 1001 86380 86390 1
525560 99525560 1001 86380 86390 1
525320 99525320 1001 86380 86390 1
525059 99525059 1001 86380 86390 1
525795 99525795 1001 86380 86390 1
525719 99525719 1001 86380 86390 1
525618 99525618 1001 86380 86390 1
526311 99526311 1001 86380 86390 1
526338 99526338 1001 86380 86390 1
526370 99526370 1001 86380 86390 1
526023 99526023 1001 86380 86390 1
526107 99526107 1001 86380 86390 1
525989 99525989 1001 86380 86390 1
526477 99526477 1001 86380 86390 1
527212 99527212 1001 86380 86390 1
527087 99527087 1001 86380 86390 1
527055 99527055 1001 86380 86390 1
526706 99526706 1001 86380 86390 1
526656 99526656 1001 86380 86390 1
526685 99526685 1001 86380 86390 1
526676 99526676 1001 86380 86390 1
527363 99527363 1001 86380 86390 1
527329 99527329 1001 86380 86390 1
528030 99528030 1001 86380 86390 1
528009 99528009 1001 86380 86390 1
527706 99527706 1001 86380 86390 1
527713 99527713 1001 86380 86390 1
527561 99527561 1001 86380 86390 1
527569 99527569 1001 86380 86390 1
528151 99528151 1001 86380 86390 1
528264 99528264 1001 86380 86390 1
528723 99528723 1001 86380 86390 1
528890 99528890 1001 86380 86390 1
528555 99528555 1001 86380 86390 1
528635 99528635 1001 86380 86390 1
528600 99528600 1001 86380 86390 1
528655 99528655 1001 86380 86390 1
528464 99528464 1001 86380 86390 1
528355 99528355 1001 86380 86390 1
528939 99528939 1001 86380 86390 1
529042 99529042 1001 86380 86390 1
529599 99529599 1001 86380 86390 1
529625 99529625 1001 86380 86390 1
529689 99529689 1001 86380 86390 1
529442 99529442 1001 86380 86390 1
529241 99529241 1001 86380 86390 1
529139 99529139 1001 86380 86390 1
529295 99529295 1001 86380 86390 1
529793 99529793 1001 86380 86390 1
530404 99530404 1001 86380 86390 1
530056 99530056 1001 86380 86390 1
530021 99530021 1001 86380 86390 1
531284 99531284 1001 86380 86390 1
531312 99531312 1001 86380 86390 1
531120 99531120 1001 86380 86390 1
530889 99530889 1001 86380 86390 1
530820 99530820 1001 86380 86390 1
531418 99531418 1001 86380 86390 1
531446 99531446 1001 86380 86390 1
532051 99532051 1001 86380 86390 1
532034 99532034 1001 86380 86390 1
531825 99531825 1001 86380 86390 1
531739 99531739 1001 86380 86390 1
532279 99532279 1001 86380 86390 1
532914 99532914 1001 86380 86390 1
532700 99532700 1001 86380 86390 1
532706 99532706 1001 86380 86390 1
533217 99533217 1001 86380 86390 1
533750 99533750 1001 86380 86390 1
533537 99533537 1001 86380 86390 1
533618 99533618 1001 86380 86390 1
533454 99533454 1001 86380 86390 1
533651 99533651 1001 86380 86390 1
533865 99533865 1001 86380 86390 1
534556 99534556 1001 86380 86390 1
534565 99534565 1001 86380 86390 1
534566 99534566 1001 86380 86390 1
534455 99534455 1001 86380 86390 1
534145 99534145 1001 86380 86390 1
534200 99534200 1001 86380 86390 1
534213 99534213 1001 86380 86390 1
534227 99534227 1001 86380 86390 1
534807 99534807 1001 86380 86390 1
534848 99534848 1001 86380 86390 1
535371 99535371 1001 86380 86390 1
535452 99535452 1001 86380 86390 1
535104 99535104 1001 86380 86390 1
535221 99535221 1001 86380 86390 1
535146 99535146 1001 86380 86390 1
534972 99534972 1001 86380 86390 1
535075 99535075 1001 86380 86390 1
536301 99536301 1001 86380 86390 1
536248 99536248 1001 86380 86390 1
536069 99536069 1001 86380 86390 1
535941 99535941 1001 86380 86390 1
535790 99535790 1001 86380 86390 1
535869 99535869 1001 86380 86390 1
536420 99536420 1001 86380 86390 1
537051 99537051 1001 86380 86390 1
536579 99536579 1001 86380 86390 1
537227 99537227 1001 86380 86390 1
537939 99537939 1001 86380 86390 1
537863 99537863 1001 86380 86390 1
537817 99537817 1001 86380 86390 1
537733 99537733 1001 86380 86390 1
537672 99537672 1001 86380 86390 1
537397 99537397 1001 86380 86390 1
537424 99537424 1001 86380 86390 1
538013 99538013 1001 86380 86390 1
538041 99538041 1001 86380 86390 1
538189 99538189 1001 86380 86390 1
538687 99538687 1001 86380 86390 1
538653 99538653 1001 86380 86390 1
538646 99538646 1001 86380 86390 1
538999 99538999 1001 86380 86390 1
539500 99539500 1001 86380 86390 1
539555 99539555 1001 86380 86390 1
539509 99539509 1001 86380 86390 1
539329 99539329 1001 86380 86390 1
539228 99539228 1001 86380 86390 1
539793 99539793 1001 86380 86390 1
539696 99539696 1001 86380 86390 1
539816 99539816 1001 86380 86390 1
540385 99540385 1001 86380 86390 1
540401 99540401 1001 86380 86390 1
540182 99540182 1001 86380 86390 1
540645 99540645 1001 86380 86390 1
540496 99540496 1001 86380 86390 1
540587 99540587 1001 86380 86390 1
541230 99541230 1001 86380 86390 1
541285 99541285 1001 86380 86390 1
541075 99541075 1001 86380 86390 1
541000 99541000 1001 86380 86390 1
541073 99541073 1001 86380 86390 1
540821 99540821 1001 86380 86390 1
542119 99542119 1001 86380 86390 1
542107 99542107 1001 86380 86390 1
541725 99541725 1001 86380 86390 1
541765 99541765 1001 86380 86390 1
541883 99541883 1001 86380 86390 1
541681 99541681 1001 86380 86390 1
541656 99541656 1001 86380 86390 1
541505 99541505 1001 86380 86390 1
542137 99542137 1001 86380 86390 1
542817 99542817 1001 86380 86390 1
542844 99542844 1001 86380 86390 1
542867 99542867 1001 86380 86390 1
542536 99542536 1001 86380 86390 1
542454 99542454 1001 86380 86390 1
542531 99542531 1001 86380 86390 1
543047 99543047 1001 86380 86390 1
543662 99543662 1001 86380 86390 1
543202 99543202 1001 86380 86390 1
543170 99543170 1001 86380 86390 1
543854 99543854 1001 86380 86390 1
544407 99544407 1001 86380 86390 1
544544 99544544 1001 86380 86390 1
544659 99544659 1001 86380 86390 1
544708 99544708 1001 86380 86390 1
414274 601 1001 35340 35697 1
400073 99400073 1001 86380 86390 1
400208 99400208 1001 86380 86390 1
400263 99400263 1001 86380 86390 1
400358 99400358 1001 86380 86390 1
400510 99400510 1001 86380 86390 1
400460 99400460 1001 86380 86390 1
400607 99400607 1001 86380 86390 1
400770 99400770 1001 86380 86390 1
401342 99401342 1001 86380 86390 1
401543 99401543 1001 86380 86390 1
401781 99401781 1001 86380 86390 1
401835 99401835 1001 86380 86390 1
402206 99402206 1001 86380 86390 1
402227 99402227 1001 86380 86390 1
402944 99402944 1001 86380 86390 1
403265 99403265 1001 86380 86390 1
403574 99403574 1001 86380 86390 1
403984 99403984 1001 86380 86390 1
404062 99404062 1001 86380 86390 1
404244 99404244 1001 86380 86390 1
404274 99404274 1001 86380 86390 1
404806 99404806 1001 86380 86390 1
404876 99404876 1001 86380 86390 1
404814 99404814 1001 86380 86390 1
404978 99404978 1001 86380 86390 1
405393 99405393 1001 86380 86390 1
405397 99405397 1001 86380 86390 1
405607 99405607 1001 86380 86390 1
405587 99405587 1001 86380 86390 1
405752 99405752 1001 86380 86390 1
406072 99406072 1001 86380 86390 1
406101 99406101 1001 86380 86390 1
406605 99406605 1001 86380 86390 1
407279 99407279 1001 86380 86390 1
407619 99407619 1001 86380 86390 1
407746 99407746 1001 86380 86390 1
408882 99408882 1001 86380 86390 1
409358 99409358 1001 86380 86390 1
410024 99410024 1001 86380 86390 1
410117 99410117 1001 86380 86390 1
410800 99410800 1001 86380 86390 1
410866 99410866 1001 86380 86390 1
410871 99410871 1001 86380 86390 1
411276 99411276 1001 86380 86390 1
411634 99411634 1001 86380 86390 1
411713 99411713 1001 86380 86390 1
412263 99412263 1001 86380 86390 1
413116 99413116 1001 86380 86390 1
413224 99413224 1001 86380 86390 1
412584 99412584 1001 86380 86390 1
412644 99412644 1001 86380 86390 1
412827 99412827 1001 86380 86390 1
412495 99412495 1001 86380 86390 1
412660 99412660 1001 86380 86390 1
413946 99413946 1001 86380 86390 1
415142 99415142 1001 86380 86390 1
415038 99415038 1001 86380 86390 1
415106 99415106 1001 86380 86390 1
414642 99414642 1001 86380 86390 1
414234 99414234 1001 86380 86390 1
414128 99414128 1001 86380 86390 1
414260 99414260 1001 86380 86390 1
415367 99415367 1001 86380 86390 1
416596 99416596 1001 86380 86390 1
416180 99416180 1001 86380 86390 1
416313 99416313 1001 86380 86390 1
415984 99415984 1001 86380 86390 1
416047 99416047 1001 86380 86390 1
415741 99415741 1001 86380 86390 1
417316 99417316 1001 86380 86390 1
417505 99417505 1001 86380 86390 1
418651 99418651 1001 86380 86390 1
418735 99418735 1001 86380 86390 1
418612 99418612 1001 86380 86390 1
418210 99418210 1001 86380 86390 1
418188 99418188 1001 86380 86390 1
417850 99417850 1001 86380 86390 1
418016 99418016 1001 86380 86390 1
419194 99419194 1001 86380 86390 1
420198 99420198 1001 86380 86390 1
420342 99420342 1001 86380 86390 1
419704 99419704 1001 86380 86390 1
419295 99419295 1001 86380 86390 1
419497 99419497 1001 86380 86390 1
419354 99419354 1001 86380 86390 1
419436 99419436 1001 86380 86390 1
419282 99419282 1001 86380 86390 1
420620 99420620 1001 86380 86390 1
420668 99420668 1001 86380 86390 1
420738 99420738 1001 86380 86390 1
421930 99421930 1001 86380 86390 1
422082 99422082 1001 86380 86390 1
421380 99421380 1001 86380 86390 1
421446 99421446 1001 86380 86390 1
421106 99421106 1001 86380 86390 1
421253 99421253 1001 86380 86390 1
422388 99422388 1001 86380 86390 1
422156 99422156 1001 86380 86390 1
422430 99422430 1001 86380 86390 1
422270 99422270 1001 86380 86390 1
423535 99423535 1001 86380 86390 1
423598 99423598 1001 86380 86390 1
423069 99423069 1001 86380 86390 1
422571 99422571 1001 86380 86390 1
422696 99422696 1001 86380 86390 1
422735 99422735 1001 86380 86390 1
424761 99424761 1001 86380 86390 1
424297 99424297 1001 86380 86390 1
424425 99424425 1001 86380 86390 1
425561 99425561 1001 86380 86390 1
425585 99425585 1001 86380 86390 1
425619 99425619 1001 86380 86390 1
426955 99426955 1001 86380 86390 1
427001 99427001 1001 86380 86390 1
426623 99426623 1001 86380 86390 1
426358 99426358 1001 86380 86390 1
427266 99427266 1001 86380 86390 1
427374 99427374 1001 86380 86390 1
427231 99427231 1001 86380 86390 1
428597 99428597 1001 86380 86390 1
428562 99428562 1001 86380 86390 1
428184 99428184 1001 86380 86390 1
427924 99427924 1001 86380 86390 1
429157 99429157 1001 86380 86390 1
430049 99430049 1001 86380 86390 1
430266 99430266 1001 86380 86390 1
429660 99429660 1001 86380 86390 1
429877 99429877 1001 86380 86390 1
429917 99429917 1001 86380 86390 1
429895 99429895 1001 86380 86390 1
429899 99429899 1001 86380 86390 1
431882 99431882 1001 86380 86390 1
431741 99431741 1001 86380 86390 1
431459 99431459 1001 86380 86390 1
431392 99431392 1001 86380 86390 1
430956 99430956 1001 86380 86390 1
431130 99431130 1001 86380 86390 1
430830 99430830 1001 86380 86390 1
433292 99433292 1001 86380 86390 1
433034 99433034 1001 86380 86390 1
432791 99432791 1001 86380 86390 1
432609 99432609 1001 86380 86390 1
434072 99434072 1001 86380 86390 1
433905 99433905 1001 86380 86390 1
434079 99434079 1001 86380 86390 1
435338 99435338 1001 86380 86390 1
434735 99434735 1001 86380 86390 1
435000 99435000 1001 86380 86390 1
434729 99434729 1001 86380 86390 1
434146 99434146 1001 86380 86390 1
434242 99434242 1001 86380 86390 1
436975 99436975 1001 86380 86390 1
436396 99436396 1001 86380 86390 1
436746 99436746 1001 86380 86390 1
436342 99436342 1001 86380 86390 1
300008 99300008 1001 86380 86390 1
437303 99437303 1001 86380 86390 1
300086 99300086 1001 86380 86390 1
437178 99437178 1001 86380 86390 1
300212 99300212 1001 86380 86390 1
300238 99300238 1001 86380 86390 1
300189 99300189 1001 86380 86390 1
301150 99301150 1001 86380 86390 1
301627 99301627 1001 86380 86390 1
302354 99302354 1001 86380 86390 1
302211 99302211 1001 86380 86390 1
302199 99302199 1001 86380 86390 1
302176 99302176 1001 86380 86390 1
302477 99302477 1001 86380 86390 1
303133 99303133 1001 86380 86390 1
303083 99303083 1001 86380 86390 1
302984 99302984 1001 86380 86390 1
302934 99302934 1001 86380 86390 1
302780 99302780 1001 86380 86390 1
302750 99302750 1001 86380 86390 1
302650 99302650 1001 86380 86390 1
302766 99302766 1001 86380 86390 1
303240 99303240 1001 86380 86390 1
303959 99303959 1001 86380 86390 1
303690 99303690 1001 86380 86390 1
303639 99303639 1001 86380 86390 1
304123 99304123 1001 86380 86390 1
304189 99304189 1001 86380 86390 1
304065 99304065 1001 86380 86390 1
304673 99304673 1001 86380 86390 1
304751 99304751 1001 86380 86390 1
304794 99304794 1001 86380 86390 1
304602 99304602 1001 86380 86390 1
304546 99304546 1001 86380 86390 1
304994 99304994 1001 86380 86390 1
305010 99305010 1001 86380 86390 1
305585 99305585 1001 86380 86390 1
305643 99305643 1001 86380 86390 1
305593 99305593 1001 86380 86390 1
305134 99305134 1001 86380 86390 1
305099 99305099 1001 86380 86390 1
305229 99305229 1001 86380 86390 1
305243 99305243 1001 86380 86390 1
305101 99305101 1001 86380 86390 1
500161 99500161 1001 86380 86390 1
500672 99500672 1001 86380 86390 1
500601 99500601 1001 86380 86390 1
500474 99500474 1001 86380 86390 1
500323 99500323 1001 86380 86390 1
500233 99500233 1001 86380 86390 1
500273 99500273 1001 86380 86390 1
500364 99500364 1001 86380 86390 1
500248 99500248 1001 86380 86390 1
500301 99500301 1001 86380 86390 1
500827 99500827 1001 86380 86390 1
500948 99500948 1001 86380 86390 1
501014 99501014 1001 86380 86390 1
500991 99500991 1001 86380 86390 1
501617 99501617 1001 86380 86390 1
501583 99501583 1001 86380 86390 1
501493 99501493 1001 86380 86390 1
501370 99501370 1001 86380 86390 1
501124 99501124 1001 86380 86390 1
501078 99501078 1001 86380 86390 1
501727 99501727 1001 86380 86390 1
501709 99501709 1001 86380 86390 1
501725 99501725 1001 86380 86390 1
501661 99501661 1001 86380 86390 1
502425 99502425 1001 86380 86390 1
502138 99502138 1001 86380 86390 1
501909 99501909 1001 86380 86390 1
501938 99501938 1001 86380 86390 1
502004 99502004 1001 86380 86390 1
502032 99502032 1001 86380 86390 1
503112 99503112 1001 86380 86390 1
502865 99502865 1001 86380 86390 1
503458 99503458 1001 86380 86390 1
503316 99503316 1001 86380 86390 1
503425 99503425 1001 86380 86390 1
504115 99504115 1001 86380 86390 1
503966 99503966 1001 86380 86390 1
503827 99503827 1001 86380 86390 1
503883 99503883 1001 86380 86390 1
503502 99503502 1001 86380 86390 1
504218 99504218 1001 86380 86390 1
504182 99504182 1001 86380 86390 1
504144 99504144 1001 86380 86390 1
504301 99504301 1001 86380 86390 1
504255 99504255 1001 86380 86390 1
504140 99504140 1001 86380 86390 1
504764 99504764 1001 86380 86390 1
504918 99504918 1001 86380 86390 1
504757 99504757 1001 86380 86390 1
504785 99504785 1001 86380 86390 1
504654 99504654 1001 86380 86390 1
504698 99504698 1001 86380 86390 1
504416 99504416 1001 86380 86390 1
504392 99504392 1001 86380 86390 1
504462 99504462 1001 86380 86390 1
504950 99504950 1001 86380 86390 1
505668 99505668 1001 86380 86390 1
505567 99505567 1001 86380 86390 1
505657 99505657 1001 86380 86390 1
505758 99505758 1001 86380 86390 1
505528 99505528 1001 86380 86390 1
505496 99505496 1001 86380 86390 1
505320 99505320 1001 86380 86390 1
505259 99505259 1001 86380 86390 1
505290 99505290 1001 86380 86390 1
505810 99505810 1001 86380 86390 1
505940 99505940 1001 86380 86390 1
505928 99505928 1001 86380 86390 1
505988 99505988 1001 86380 86390 1
505990 99505990 1001 86380 86390 1
506110 99506110 1001 86380 86390 1
506746 99506746 1001 86380 86390 1
507230 99507230 1001 86380 86390 1
507304 99507304 1001 86380 86390 1
507184 99507184 1001 86380 86390 1
507071 99507071 1001 86380 86390 1
507477 99507477 1001 86380 86390 1
508086 99508086 1001 86380 86390 1
507861 99507861 1001 86380 86390 1
507954 99507954 1001 86380 86390 1
507970 99507970 1001 86380 86390 1
507880 99507880 1001 86380 86390 1
507972 99507972 1001 86380 86390 1
507801 99507801 1001 86380 86390 1
507804 99507804 1001 86380 86390 1
508871 99508871 1001 86380 86390 1
509170 99509170 1001 86380 86390 1
509212 99509212 1001 86380 86390 1
509705 99509705 1001 86380 86390 1
509696 99509696 1001 86380 86390 1
509645 99509645 1001 86380 86390 1
509573 99509573 1001 86380 86390 1
509639 99509639 1001 86380 86390 1
509357 99509357 1001 86380 86390 1
509392 99509392 1001 86380 86390 1
510006 99510006 1001 86380 86390 1
509933 99509933 1001 86380 86390 1
510458 99510458 1001 86380 86390 1
510462 99510462 1001 86380 86390 1
510186 99510186 1001 86380 86390 1
510240 99510240 1001 86380 86390 1
510827 99510827 1001 86380 86390 1
510892 99510892 1001 86380 86390 1
510926 99510926 1001 86380 86390 1
511352 99511352 1001 86380 86390 1
511406 99511406 1001 86380 86390 1
511299 99511299 1001 86380 86390 1
511331 99511331 1001 86380 86390 1
511344 99511344 1001 86380 86390 1
510976 99510976 1001 86380 86390 1
511660 99511660 1001 86380 86390 1
511609 99511609 1001 86380 86390 1
512228 99512228 1001 86380 86390 1
512034 99512034 1001 86380 86390 1
512164 99512164 1001 86380 86390 1
512029 99512029 1001 86380 86390 1
511840 99511840 1001 86380 86390 1
512457 99512457 1001 86380 86390 1
512408 99512408 1001 86380 86390 1
513121 99513121 1001 86380 86390 1
512978 99512978 1001 86380 86390 1
512914 99512914 1001 86380 86390 1
512712 99512712 1001 86380 86390 1
513346 99513346 1001 86380 86390 1
513251 99513251 1001 86380 86390 1
513711 99513711 1001 86380 86390 1
513652 99513652 1001 86380 86390 1
513679 99513679 1001 86380 86390 1
513605 99513605 1001 86380 86390 1
513428 99513428 1001 86380 86390 1
514671 99514671 1001 86380 86390 1
514802 99514802 1001 86380 86390 1
514568 99514568 1001 86380 86390 1
514355 99514355 1001 86380 86390 1
514420 99514420 1001 86380 86390 1
514343 99514343 1001 86380 86390 1
515608 99515608 1001 86380 86390 1
515665 99515665 1001 86380 86390 1
515365 99515365 1001 86380 86390 1
515386 99515386 1001 86380 86390 1
515147 99515147 1001 86380 86390 1
515175 99515175 1001 86380 86390 1
515688 99515688 1001 86380 86390 1
516442 99516442 1001 86380 86390 1
516269 99516269 1001 86380 86390 1
516285 99516285 1001 86380 86390 1
517164 99517164 1001 86380 86390 1
517051 99517051 1001 86380 86390 1
516810 99516810 1001 86380 86390 1
516918 99516918 1001 86380 86390 1
517427 99517427 1001 86380 86390 1
517493 99517493 1001 86380 86390 1
517350 99517350 1001 86380 86390 1
517407 99517407 1001 86380 86390 1
518021 99518021 1001 86380 86390 1
518073 99518073 1001 86380 86390 1
518077 99518077 1001 86380 86390 1
517817 99517817 1001 86380 86390 1
517825 99517825 1001 86380 86390 1
517839 99517839 1001 86380 86390 1
517555 99517555 1001 86380 86390 1
518734 99518734 1001 86380 86390 1
518567 99518567 1001 86380 86390 1
518412 99518412 1001 86380 86390 1
518518 99518518 1001 86380 86390 1
519014 99519014 1001 86380 86390 1
519093 99519093 1001 86380 86390 1
519654 99519654 1001 86380 86390 1
519642 99519642 1001 86380 86390 1
519522 99519522 1001 86380 86390 1
519221 99519221 1001 86380 86390 1
519874 99519874 1001 86380 86390 1
520313 99520313 1001 86380 86390 1
520133 99520133 1001 86380 86390 1
520772 99520772 1001 86380 86390 1
520800 99520800 1001 86380 86390 1
520700 99520700 1001 86380 86390 1
520661 99520661 1001 86380 86390 1
521356 99521356 1001 86380 86390 1
521398 99521398 1001 86380 86390 1
520869 99520869 1001 86380 86390 1
520846 99520846 1001 86380 86390 1
521558 99521558 1001 86380 86390 1
522148 99522148 1001 86380 86390 1
521901 99521901 1001 86380 86390 1
522349 99522349 1001 86380 86390 1
523096 99523096 1001 86380 86390 1
523050 99523050 1001 86380 86390 1
522948 99522948 1001 86380 86390 1
522580 99522580 1001 86380 86390 1
523768 99523768 1001 86380 86390 1
523693 99523693 1001 86380 86390 1
523605 99523605 1001 86380 86390 1
523482 99523482 1001 86380 86390 1
523449 99523449 1001 86380 86390 1
524032 99524032 1001 86380 86390 1
524020 99524020 1001 86380 86390 1
523946 99523946 1001 86380 86390 1
524706 99524706 1001 86380 86390 1
524695 99524695 1001 86380 86390 1
524552 99524552 1001 86380 86390 1
524227 99524227 1001 86380 86390 1
524832 99524832 1001 86380 86390 1
524837 99524837 1001 86380 86390 1
524825 99524825 1001 86380 86390 1
525448 99525448 1001 86380 86390 1
525339 99525339 1001 86380 86390 1
525290 99525290 1001 86380 86390 1
525081 99525081 1001 86380 86390 1
525152 99525152 1001 86380 86390 1
525114 99525114 1001 86380 86390 1
525141 99525141 1001 86380 86390 1
525753 99525753 1001 86380 86390 1
526458 99526458 1001 86380 86390 1
527203 99527203 1001 86380 86390 1
527117 99527117 1001 86380 86390 1
526990 99526990 1001 86380 86390 1
527350 99527350 1001 86380 86390 1
527312 99527312 1001 86380 86390 1
527267 99527267 1001 86380 86390 1
528072 99528072 1001 86380 86390 1
527970 99527970 1001 86380 86390 1
527745 99527745 1001 86380 86390 1
528217 99528217 1001 86380 86390 1
528170 99528170 1001 86380 86390 1
528683 99528683 1001 86380 86390 1
528637 99528637 1001 86380 86390 1
528629 99528629 1001 86380 86390 1
528990 99528990 1001 86380 86390 1
528697 99528697 1001 86380 86390 1
528995 99528995 1001 86380 86390 1
529104 99529104 1001 86380 86390 1
529638 99529638 1001 86380 86390 1
529575 99529575 1001 86380 86390 1
529680 99529680 1001 86380 86390 1
529697 99529697 1001 86380 86390 1
529153 99529153 1001 86380 86390 1
529743 99529743 1001 86380 86390 1
529814 99529814 1001 86380 86390 1
530127 99530127 1001 86380 86390 1
530052 99530052 1001 86380 86390 1
530720 99530720 1001 86380 86390 1
530647 99530647 1001 86380 86390 1
531098 99531098 1001 86380 86390 1
531064 99531064 1001 86380 86390 1
530940 99530940 1001 86380 86390 1
530791 99530791 1001 86380 86390 1
532000 99532000 1001 86380 86390 1
531919 99531919 1001 86380 86390 1
531740 99531740 1001 86380 86390 1
531589 99531589 1001 86380 86390 1
532347 99532347 1001 86380 86390 1
532350 99532350 1001 86380 86390 1
532209 99532209 1001 86380 86390 1
532263 99532263 1001 86380 86390 1
532214 99532214 1001 86380 86390 1
532721 99532721 1001 86380 86390 1
533147 99533147 1001 86380 86390 1
533061 99533061 1001 86380 86390 1
533165 99533165 1001 86380 86390 1
533155 99533155 1001 86380 86390 1
533823 99533823 1001 86380 86390 1
533670 99533670 1001 86380 86390 1
533569 99533569 1001 86380 86390 1
533465 99533465 1001 86380 86390 1
533372 99533372 1001 86380 86390 1
533862 99533862 1001 86380 86390 1
534543 99534543 1001 86380 86390 1
534585 99534585 1001 86380 86390 1
534850 99534850 1001 86380 86390 1
534736 99534736 1001 86380 86390 1
534745 99534745 1001 86380 86390 1
535496 99535496 1001 86380 86390 1
535677 99535677 1001 86380 86390 1
536234 99536234 1001 86380 86390 1
536323 99536323 1001 86380 86390 1
535884 99535884 1001 86380 86390 1
536424 99536424 1001 86380 86390 1
536541 99536541 1001 86380 86390 1
536352 99536352 1001 86380 86390 1
536435 99536435 1001 86380 86390 1
536449 99536449 1001 86380 86390 1
536358 99536358 1001 86380 86390 1
537054 99537054 1001 86380 86390 1
536660 99536660 1001 86380 86390 1
537346 99537346 1001 86380 86390 1
537272 99537272 1001 86380 86390 1
537881 99537881 1001 86380 86390 1
537794 99537794 1001 86380 86390 1
537986 99537986 1001 86380 86390 1
537640 99537640 1001 86380 86390 1
537601 99537601 1001 86380 86390 1
537461 99537461 1001 86380 86390 1
537541 99537541 1001 86380 86390 1
538155 99538155 1001 86380 86390 1
538751 99538751 1001 86380 86390 1
538863 99538863 1001 86380 86390 1
538864 99538864 1001 86380 86390 1
538904 99538904 1001 86380 86390 1
538966 99538966 1001 86380 86390 1
539195 99539195 1001 86380 86390 1
539654 99539654 1001 86380 86390 1
539751 99539751 1001 86380 86390 1
540418 99540418 1001 86380 86390 1
540002 99540002 1001 86380 86390 1
539849 99539849 1001 86380 86390 1
540636 99540636 1001 86380 86390 1
540978 99540978 1001 86380 86390 1
540941 99540941 1001 86380 86390 1
540970 99540970 1001 86380 86390 1
540833 99540833 1001 86380 86390 1
541379 99541379 1001 86380 86390 1
541965 99541965 1001 86380 86390 1
541771 99541771 1001 86380 86390 1
542866 99542866 1001 86380 86390 1
542733 99542733 1001 86380 86390 1
542459 99542459 1001 86380 86390 1
542356 99542356 1001 86380 86390 1
542466 99542466 1001 86380 86390 1
542505 99542505 1001 86380 86390 1
543649 99543649 1001 86380 86390 1
543493 99543493 1001 86380 86390 1
543508 99543508 1001 86380 86390 1
543326 99543326 1001 86380 86390 1
543803 99543803 1001 86380 86390 1
543817 99543817 1001 86380 86390 1
544305 99544305 1001 86380 86390 1
544149 99544149 1001 86380 86390 1
511215 791 1002 62155 65535 1
527940 864 1001 40279 40578 1
400150 99400150 1001 86380 86390 1
400335 99400335 1001 86380 86390 1
400673 99400673 1001 86380 86390 1
400970 99400970 1001 86380 86390 1
401246 99401246 1001 86380 86390 1
401189 99401189 1001 86380 86390 1
401445 99401445 1001 86380 86390 1
402257 99402257 1001 86380 86390 1
402279 99402279 1001 86380 86390 1
402414 99402414 1001 86380 86390 1
402531 99402531 1001 86380 86390 1
403085 99403085 1001 86380 86390 1
403061 99403061 1001 86380 86390 1
403239 99403239 1001 86380 86390 1
404011 99404011 1001 86380 86390 1
404363 99404363 1001 86380 86390 1
404413 99404413 1001 86380 86390 1
404442 99404442 1001 86380 86390 1
404875 99404875 1001 86380 86390 1
404933 99404933 1001 86380 86390 1
405074 99405074 1001 86380 86390 1
405330 99405330 1001 86380 86390 1
405435 99405435 1001 86380 86390 1
405515 99405515 1001 86380 86390 1
405610 99405610 1001 86380 86390 1
405846 99405846 1001 86380 86390 1
406313 99406313 1001 86380 86390 1
406907 99406907 1001 86380 86390 1
407118 99407118 1001 86380 86390 1
407708 99407708 1001 86380 86390 1
407688 99407688 1001 86380 86390 1
408243 99408243 1001 86380 86390 1
408293 99408293 1001 86380 86390 1
408329 99408329 1001 86380 86390 1
408488 99408488 1001 86380 86390 1
408525 99408525 1001 86380 86390 1
408524 99408524 1001 86380 86390 1
408788 99408788 1001 86380 86390 1
409587 99409587 1001 86380 86390 1
409908 99409908 1001 86380 86390 1
410219 99410219 1001 86380 86390 1
410709 99410709 1001 86380 86390 1
410787 99410787 1001 86380 86390 1
410958 99410958 1001 86380 86390 1
410972 99410972 1001 86380 86390 1
411087 99411087 1001 86380 86390 1
411528 99411528 1001 86380 86390 1
411689 99411689 1001 86380 86390 1
412075 99412075 1001 86380 86390 1
412346 99412346 1001 86380 86390 1
412409 99412409 1001 86380 86390 1
413591 99413591 1001 86380 86390 1
413225 99413225 1001 86380 86390 1
413028 99413028 1001 86380 86390 1
412720 99412720 1001 86380 86390 1
414014 99414014 1001 86380 86390 1
415259 99415259 1001 86380 86390 1
414953 99414953 1001 86380 86390 1
414703 99414703 1001 86380 86390 1
414480 99414480 1001 86380 86390 1
414493 99414493 1001 86380 86390 1
414391 99414391 1001 86380 86390 1
415515 99415515 1001 86380 86390 1
416865 99416865 1001 86380 86390 1
416086 99416086 1001 86380 86390 1
416020 99416020 1001 86380 86390 1
418468 99418468 1001 86380 86390 1
418354 99418354 1001 86380 86390 1
417744 99417744 1001 86380 86390 1
417986 99417986 1001 86380 86390 1
417988 99417988 1001 86380 86390 1
419169 99419169 1001 86380 86390 1
420089 99420089 1001 86380 86390 1
419811 99419811 1001 86380 86390 1
419540 99419540 1001 86380 86390 1
421824 99421824 1001 86380 86390 1
421851 99421851 1001 86380 86390 1
421018 99421018 1001 86380 86390 1
421223 99421223 1001 86380 86390 1
422206 99422206 1001 86380 86390 1
423519 99423519 1001 86380 86390 1
422749 99422749 1001 86380 86390 1
425350 99425350 1001 86380 86390 1
424917 99424917 1001 86380 86390 1
424657 99424657 1001 86380 86390 1
424348 99424348 1001 86380 86390 1
424255 99424255 1001 86380 86390 1
424586 99424586 1001 86380 86390 1
425665 99425665 1001 86380 86390 1
425712 99425712 1001 86380 86390 1
426767 99426767 1001 86380 86390 1
426654 99426654 1001 86380 86390 1
426465 99426465 1001 86380 86390 1
425897 99425897 1001 86380 86390 1
427337 99427337 1001 86380 86390 1
428550 99428550 1001 86380 86390 1
428623 99428623 1001 86380 86390 1
427753 99427753 1001 86380 86390 1
427640 99427640 1001 86380 86390 1
427551 99427551 1001 86380 86390 1
429161 99429161 1001 86380 86390 1
428864 99428864 1001 86380 86390 1
428778 99428778 1001 86380 86390 1
430330 99430330 1001 86380 86390 1
430204 99430204 1001 86380 86390 1
429602 99429602 1001 86380 86390 1
429434 99429434 1001 86380 86390 1
430634 99430634 1001 86380 86390 1
430606 99430606 1001 86380 86390 1
431318 99431318 1001 86380 86390 1
431579 99431579 1001 86380 86390 1
431249 99431249 1001 86380 86390 1
432374 99432374 1001 86380 86390 1
431260 99431260 1001 86380 86390 1
432305 99432305 1001 86380 86390 1
433634 99433634 1001 86380 86390 1
433341 99433341 1001 86380 86390 1
432565 99432565 1001 86380 86390 1
433749 99433749 1001 86380 86390 1
435336 99435336 1001 86380 86390 1
435128 99435128 1001 86380 86390 1
434866 99434866 1001 86380 86390 1
435594 99435594 1001 86380 86390 1
435662 99435662 1001 86380 86390 1
435672 99435672 1001 86380 86390 1
436999 99436999 1001 86380 86390 1
435965 99435965 1001 86380 86390 1
435966 99435966 1001 86380 86390 1
300379 99300379 1001 86380 86390 1
300240 99300240 1001 86380 86390 1
300125 99300125 1001 86380 86390 1
300271 99300271 1001 86380 86390 1
300169 99300169 1001 86380 86390 1
300738 99300738 1001 86380 86390 1
300824 99300824 1001 86380 86390 1
301498 99301498 1001 86380 86390 1
301024 99301024 1001 86380 86390 1
301654 99301654 1001 86380 86390 1
302330 99302330 1001 86380 86390 1
302164 99302164 1001 86380 86390 1
302050 99302050 1001 86380 86390 1
301773 99301773 1001 86380 86390 1
301840 99301840 1001 86380 86390 1
301765 99301765 1001 86380 86390 1
302537 99302537 1001 86380 86390 1
303158 99303158 1001 86380 86390 1
303135 99303135 1001 86380 86390 1
303058 99303058 1001 86380 86390 1
302928 99302928 1001 86380 86390 1
302981 99302981 1001 86380 86390 1
302983 99302983 1001 86380 86390 1
302670 99302670 1001 86380 86390 1
302702 99302702 1001 86380 86390 1
303385 99303385 1001 86380 86390 1
303776 99303776 1001 86380 86390 1
303701 99303701 1001 86380 86390 1
303626 99303626 1001 86380 86390 1
304199 99304199 1001 86380 86390 1
304114 99304114 1001 86380 86390 1
304683 99304683 1001 86380 86390 1
304777 99304777 1001 86380 86390 1
304534 99304534 1001 86380 86390 1
304469 99304469 1001 86380 86390 1
305615 99305615 1001 86380 86390 1
305582 99305582 1001 86380 86390 1
305404 99305404 1001 86380 86390 1
305316 99305316 1001 86380 86390 1
305409 99305409 1001 86380 86390 1
305198 99305198 1001 86380 86390 1
500021 99500021 1001 86380 86390 1
500703 99500703 1001 86380 86390 1
500670 99500670 1001 86380 86390 1
500481 99500481 1001 86380 86390 1
501476 99501476 1001 86380 86390 1
501543 99501543 1001 86380 86390 1
501625 99501625 1001 86380 86390 1
501351 99501351 1001 86380 86390 1
501274 99501274 1001 86380 86390 1
501129 99501129 1001 86380 86390 1
501117 99501117 1001 86380 86390 1
501835 99501835 1001 86380 86390 1
502356 99502356 1001 86380 86390 1
502320 99502320 1001 86380 86390 1
502197 99502197 1001 86380 86390 1
502069 99502069 1001 86380 86390 1
502036 99502036 1001 86380 86390 1
501986 99501986 1001 86380 86390 1
502479 99502479 1001 86380 86390 1
503222 99503222 1001 86380 86390 1
503249 99503249 1001 86380 86390 1
503013 99503013 1001 86380 86390 1
503080 99503080 1001 86380 86390 1
502954 99502954 1001 86380 86390 1
502803 99502803 1001 86380 86390 1
502682 99502682 1001 86380 86390 1
502838 99502838 1001 86380 86390 1
503401 99503401 1001 86380 86390 1
504071 99504071 1001 86380 86390 1
503999 99503999 1001 86380 86390 1
504027 99504027 1001 86380 86390 1
503868 99503868 1001 86380 86390 1
503663 99503663 1001 86380 86390 1
504197 99504197 1001 86380 86390 1
504133 99504133 1001 86380 86390 1
504587 99504587 1001 86380 86390 1
504718 99504718 1001 86380 86390 1
504440 99504440 1001 86380 86390 1
504492 99504492 1001 86380 86390 1
504467 99504467 1001 86380 86390 1
505629 99505629 1001 86380 86390 1
505573 99505573 1001 86380 86390 1
505690 99505690 1001 86380 86390 1
505460 99505460 1001 86380 86390 1
505793 99505793 1001 86380 86390 1
506564 99506564 1001 86380 86390 1
506382 99506382 1001 86380 86390 1
506105 99506105 1001 86380 86390 1
506096 99506096 1001 86380 86390 1
506151 99506151 1001 86380 86390 1
506648 99506648 1001 86380 86390 1
507365 99507365 1001 86380 86390 1
507240 99507240 1001 86380 86390 1
507123 99507123 1001 86380 86390 1
507604 99507604 1001 86380 86390 1
508248 99508248 1001 86380 86390 1
508061 99508061 1001 86380 86390 1
508167 99508167 1001 86380 86390 1
507966 99507966 1001 86380 86390 1
507941 99507941 1001 86380 86390 1
507922 99507922 1001 86380 86390 1
508766 99508766 1001 86380 86390 1
508716 99508716 1001 86380 86390 1
508586 99508586 1001 86380 86390 1
509204 99509204 1001 86380 86390 1
509821 99509821 1001 86380 86390 1
509657 99509657 1001 86380 86390 1
509633 99509633 1001 86380 86390 1
509497 99509497 1001 86380 86390 1
509322 99509322 1001 86380 86390 1
509432 99509432 1001 86380 86390 1
510004 99510004 1001 86380 86390 1
509955 99509955 1001 86380 86390 1
510432 99510432 1001 86380 86390 1
510415 99510415 1001 86380 86390 1
510150 99510150 1001 86380 86390 1
510112 99510112 1001 86380 86390 1
510791 99510791 1001 86380 86390 1
510844 99510844 1001 86380 86390 1
511200 99511200 1001 86380 86390 1
511227 99511227 1001 86380 86390 1
511049 99511049 1001 86380 86390 1
511037 99511037 1001 86380 86390 1
511648 99511648 1001 86380 86390 1
512192 99512192 1001 86380 86390 1
511997 99511997 1001 86380 86390 1
512089 99512089 1001 86380 86390 1
512132 99512132 1001 86380 86390 1
511864 99511864 1001 86380 86390 1
513047 99513047 1001 86380 86390 1
513024 99513024 1001 86380 86390 1
512802 99512802 1001 86380 86390 1
513282 99513282 1001 86380 86390 1
513907 99513907 1001 86380 86390 1
513826 99513826 1001 86380 86390 1
513622 99513622 1001 86380 86390 1
513533 99513533 1001 86380 86390 1
514136 99514136 1001 86380 86390 1
514192 99514192 1001 86380 86390 1
514617 99514617 1001 86380 86390 1
514529 99514529 1001 86380 86390 1
515021 99515021 1001 86380 86390 1
515517 99515517 1001 86380 86390 1
515659 99515659 1001 86380 86390 1
515631 99515631 1001 86380 86390 1
515414 99515414 1001 86380 86390 1
515326 99515326 1001 86380 86390 1
515339 99515339 1001 86380 86390 1
515393 99515393 1001 86380 86390 1
515304 99515304 1001 86380 86390 1
516452 99516452 1001 86380 86390 1
516415 99516415 1001 86380 86390 1
516392 99516392 1001 86380 86390 1
516157 99516157 1001 86380 86390 1
516558 99516558 1001 86380 86390 1
517234 99517234 1001 86380 86390 1
517210 99517210 1001 86380 86390 1
517185 99517185 1001 86380 86390 1
516949 99516949 1001 86380 86390 1
516976 99516976 1001 86380 86390 1
516924 99516924 1001 86380 86390 1
517083 99517083 1001 86380 86390 1
516994 99516994 1001 86380 86390 1
517112 99517112 1001 86380 86390 1
516932 99516932 1001 86380 86390 1
516834 99516834 1001 86380 86390 1
516802 99516802 1001 86380 86390 1
517509 99517509 1001 86380 86390 1
517971 99517971 1001 86380 86390 1
517972 99517972 1001 86380 86390 1
517678 99517678 1001 86380 86390 1
518268 99518268 1001 86380 86390 1
518164 99518164 1001 86380 86390 1
518191 99518191 1001 86380 86390 1
518841 99518841 1001 86380 86390 1
518918 99518918 1001 86380 86390 1
518669 99518669 1001 86380 86390 1
519111 99519111 1001 86380 86390 1
519021 99519021 1001 86380 86390 1
519712 99519712 1001 86380 86390 1
519764 99519764 1001 86380 86390 1
519374 99519374 1001 86380 86390 1
519262 99519262 1001 86380 86390 1
519345 99519345 1001 86380 86390 1
519373 99519373 1001 86380 86390 1
519919 99519919 1001 86380 86390 1
519958 99519958 1001 86380 86390 1
520581 99520581 1001 86380 86390 1
520392 99520392 1001 86380 86390 1
520171 99520171 1001 86380 86390 1
521336 99521336 1001 86380 86390 1
521613 99521613 1001 86380 86390 1
521615 99521615 1001 86380 86390 1
522202 99522202 1001 86380 86390 1
522003 99522003 1001 86380 86390 1
522082 99522082 1001 86380 86390 1
521824 99521824 1001 86380 86390 1
522432 99522432 1001 86380 86390 1
522425 99522425 1001 86380 86390 1
523034 99523034 1001 86380 86390 1
522937 99522937 1001 86380 86390 1
523067 99523067 1001 86380 86390 1
522550 99522550 1001 86380 86390 1
522698 99522698 1001 86380 86390 1
522509 99522509 1001 86380 86390 1
523130 99523130 1001 86380 86390 1
523176 99523176 1001 86380 86390 1
523894 99523894 1001 86380 86390 1
523770 99523770 1001 86380 86390 1
523835 99523835 1001 86380 86390 1
523853 99523853 1001 86380 86390 1
523677 99523677 1001 86380 86390 1
523652 99523652 1001 86380 86390 1
523440 99523440 1001 86380 86390 1
523338 99523338 1001 86380 86390 1
524082 99524082 1001 86380 86390 1
524702 99524702 1001 86380 86390 1
524528 99524528 1001 86380 86390 1
524289 99524289 1001 86380 86390 1
524238 99524238 1001 86380 86390 1
524303 99524303 1001 86380 86390 1
525449 99525449 1001 86380 86390 1
525352 99525352 1001 86380 86390 1
525232 99525232 1001 86380 86390 1
526374 99526374 1001 86380 86390 1
526170 99526170 1001 86380 86390 1
526189 99526189 1001 86380 86390 1
526441 99526441 1001 86380 86390 1
526624 99526624 1001 86380 86390 1
526599 99526599 1001 86380 86390 1
527215 99527215 1001 86380 86390 1
527062 99527062 1001 86380 86390 1
527231 99527231 1001 86380 86390 1
527131 99527131 1001 86380 86390 1
526654 99526654 1001 86380 86390 1
526762 99526762 1001 86380 86390 1
526664 99526664 1001 86380 86390 1
527290 99527290 1001 86380 86390 1
527278 99527278 1001 86380 86390 1
527318 99527318 1001 86380 86390 1
527985 99527985 1001 86380 86390 1
527925 99527925 1001 86380 86390 1
527942 99527942 1001 86380 86390 1
527894 99527894 1001 86380 86390 1
527728 99527728 1001 86380 86390 1
527770 99527770 1001 86380 86390 1
527597 99527597 1001 86380 86390 1
528218 99528218 1001 86380 86390 1
527871 99527871 1001 86380 86390 1
528570 99528570 1001 86380 86390 1
528498 99528498 1001 86380 86390 1
528483 99528483 1001 86380 86390 1
529682 99529682 1001 86380 86390 1
529623 99529623 1001 86380 86390 1
529184 99529184 1001 86380 86390 1
529225 99529225 1001 86380 86390 1
529181 99529181 1001 86380 86390 1
529889 99529889 1001 86380 86390 1
530307 99530307 1001 86380 86390 1
530044 99530044 1001 86380 86390 1
531341 99531341 1001 86380 86390 1
530817 99530817 1001 86380 86390 1
531442 99531442 1001 86380 86390 1
531574 99531574 1001 86380 86390 1
531517 99531517 1001 86380 86390 1
532123 99532123 1001 86380 86390 1
531718 99531718 1001 86380 86390 1
531604 99531604 1001 86380 86390 1
531712 99531712 1001 86380 86390 1
533015 99533015 1001 86380 86390 1
532817 99532817 1001 86380 86390 1
532754 99532754 1001 86380 86390 1
532478 99532478 1001 86380 86390 1
533132 99533132 1001 86380 86390 1
533065 99533065 1001 86380 86390 1
533118 99533118 1001 86380 86390 1
533761 99533761 1001 86380 86390 1
533485 99533485 1001 86380 86390 1
533255 99533255 1001 86380 86390 1
533261 99533261 1001 86380 86390 1
533914 99533914 1001 86380 86390 1
534451 99534451 1001 86380 86390 1
534131 99534131 1001 86380 86390 1
534107 99534107 1001 86380 86390 1
534153 99534153 1001 86380 86390 1
535397 99535397 1001 86380 86390 1
535467 99535467 1001 86380 86390 1
535341 99535341 1001 86380 86390 1
534967 99534967 1001 86380 86390 1
534956 99534956 1001 86380 86390 1
534957 99534957 1001 86380 86390 1
534895 99534895 1001 86380 86390 1
535000 99535000 1001 86380 86390 1
535536 99535536 1001 86380 86390 1
535550 99535550 1001 86380 86390 1
535525 99535525 1001 86380 86390 1
535528 99535528 1001 86380 86390 1
536274 99536274 1001 86380 86390 1
536184 99536184 1001 86380 86390 1
536262 99536262 1001 86380 86390 1
536230 99536230 1001 86380 86390 1
536098 99536098 1001 86380 86390 1
535970 99535970 1001 86380 86390 1
535898 99535898 1001 86380 86390 1
535829 99535829 1001 86380 86390 1
535792 99535792 1001 86380 86390 1
535727 99535727 1001 86380 86390 1
536499 99536499 1001 86380 86390 1
536998 99536998 1001 86380 86390 1
536919 99536919 1001 86380 86390 1
536846 99536846 1001 86380 86390 1
536640 99536640 1001 86380 86390 1
537253 99537253 1001 86380 86390 1
537216 99537216 1001 86380 86390 1
537708 99537708 1001 86380 86390 1
537696 99537696 1001 86380 86390 1
537388 99537388 1001 86380 86390 1
537548 99537548 1001 86380 86390 1
538107 99538107 1001 86380 86390 1
538649 99538649 1001 86380 86390 1
538406 99538406 1001 86380 86390 1
538436 99538436 1001 86380 86390 1
538236 99538236 1001 86380 86390 1
538880 99538880 1001 86380 86390 1
538883 99538883 1001 86380 86390 1
538897 99538897 1001 86380 86390 1
539237 99539237 1001 86380 86390 1
539316 99539316 1001 86380 86390 1
539022 99539022 1001 86380 86390 1
540393 99540393 1001 86380 86390 1
540407 99540407 1001 86380 86390 1
540658 99540658 1001 86380 86390 1
541245 99541245 1001 86380 86390 1
541208 99541208 1001 86380 86390 1
541234 99541234 1001 86380 86390 1
541118 99541118 1001 86380 86390 1
541211 99541211 1001 86380 86390 1
541111 99541111 1001 86380 86390 1
540926 99540926 1001 86380 86390 1
540725 99540725 1001 86380 86390 1
541497 99541497 1001 86380 86390 1
541299 99541299 1001 86380 86390 1
542077 99542077 1001 86380 86390 1
541882 99541882 1001 86380 86390 1
541885 99541885 1001 86380 86390 1
541757 99541757 1001 86380 86390 1
542755 99542755 1001 86380 86390 1
542783 99542783 1001 86380 86390 1
542850 99542850 1001 86380 86390 1
542931 99542931 1001 86380 86390 1
542579 99542579 1001 86380 86390 1
542394 99542394 1001 86380 86390 1
542511 99542511 1001 86380 86390 1
543033 99543033 1001 86380 86390 1
543768 99543768 1001 86380 86390 1
543623 99543623 1001 86380 86390 1
543675 99543675 1001 86380 86390 1
543851 99543851 1001 86380 86390 1
543790 99543790 1001 86380 86390 1
544418 99544418 1001 86380 86390 1
544550 99544550 1001 86380 86390 1
544288 99544288 1001 86380 86390 1
544360 99544360 1001 86380 86390 1
544636 99544636 1001 86380 86390 1
544600 99544600 1001 86380 86390 1
533593 609 1001 33563 33862 1
401077 99401077 1001 86380 86390 1
401212 99401212 1001 86380 86390 1
401285 99401285 1001 86380 86390 1
401782 99401782 1001 86380 86390 1
402493 99402493 1001 86380 86390 1
402684 99402684 1001 86380 86390 1
402936 99402936 1001 86380 86390 1
403014 99403014 1001 86380 86390 1
403169 99403169 1001 86380 86390 1
403532 99403532 1001 86380 86390 1
403537 99403537 1001 86380 86390 1
404557 99404557 1001 86380 86390 1
405401 99405401 1001 86380 86390 1
405375 99405375 1001 86380 86390 1
405513 99405513 1001 86380 86390 1
405699 99405699 1001 86380 86390 1
406400 99406400 1001 86380 86390 1
406733 99406733 1001 86380 86390 1
407470 99407470 1001 86380 86390 1
407678 99407678 1001 86380 86390 1
408032 99408032 1001 86380 86390 1
408277 99408277 1001 86380 86390 1
408229 99408229 1001 86380 86390 1
408521 99408521 1001 86380 86390 1
408768 99408768 1001 86380 86390 1
409013 99409013 1001 86380 86390 1
409250 99409250 1001 86380 86390 1
409270 99409270 1001 86380 86390 1
409251 99409251 1001 86380 86390 1
409449 99409449 1001 86380 86390 1
409662 99409662 1001 86380 86390 1
409775 99409775 1001 86380 86390 1
409778 99409778 1001 86380 86390 1
409906 99409906 1001 86380 86390 1
410293 99410293 1001 86380 86390 1
411025 99411025 1001 86380 86390 1
411390 99411390 1001 86380 86390 1
411471 99411471 1001 86380 86390 1
411893 99411893 1001 86380 86390 1
412042 99412042 1001 86380 86390 1
412301 99412301 1001 86380 86390 1
412282 99412282 1001 86380 86390 1
413435 99413435 1001 86380 86390 1
413694 99413694 1001 86380 86390 1
413162 99413162 1001 86380 86390 1
412965 99412965 1001 86380 86390 1
412802 99412802 1001 86380 86390 1
412730 99412730 1001 86380 86390 1
412600 99412600 1001 86380 86390 1
412741 99412741 1001 86380 86390 1
413720 99413720 1001 86380 86390 1
414943 99414943 1001 86380 86390 1
414797 99414797 1001 86380 86390 1
414920 99414920 1001 86380 86390 1
414225 99414225 1001 86380 86390 1
414127 99414127 1001 86380 86390 1
414316 99414316 1001 86380 86390 1
414922 99414922 1001 86380 86390 1
415331 99415331 1001 86380 86390 1
415774 99415774 1001 86380 86390 1
415775 99415775 1001 86380 86390 1
417545 99417545 1001 86380 86390 1
418791 99418791 1001 86380 86390 1
418526 99418526 1001 86380 86390 1
418370 99418370 1001 86380 86390 1
418058 99418058 1001 86380 86390 1
418380 99418380 1001 86380 86390 1
418803 99418803 1001 86380 86390 1
418804 99418804 1001 86380 86390 1
420369 99420369 1001 86380 86390 1
420415 99420415 1001 86380 86390 1
420372 99420372 1001 86380 86390 1
420351 99420351 1001 86380 86390 1
419847 99419847 1001 86380 86390 1
419939 99419939 1001 86380 86390 1
419365 99419365 1001 86380 86390 1
420700 99420700 1001 86380 86390 1
421986 99421986 1001 86380 86390 1
421283 99421283 1001 86380 86390 1
420871 99420871 1001 86380 86390 1
420883 99420883 1001 86380 86390 1
422336 99422336 1001 86380 86390 1
423307 99423307 1001 86380 86390 1
423245 99423245 1001 86380 86390 1
423292 99423292 1001 86380 86390 1
423233 99423233 1001 86380 86390 1
422628 99422628 1001 86380 86390 1
422778 99422778 1001 86380 86390 1
422815 99422815 1001 86380 86390 1
423844 99423844 1001 86380 86390 1
423951 99423951 1001 86380 86390 1
423787 99423787 1001 86380 86390 1
425101 99425101 1001 86380 86390 1
424810 99424810 1001 86380 86390 1
424813 99424813 1001 86380 86390 1
424753 99424753 1001 86380 86390 1
425392 99425392 1001 86380 86390 1
427370 99427370 1001 86380 86390 1
427353 99427353 1001 86380 86390 1
427323 99427323 1001 86380 86390 1
428682 99428682 1001 86380 86390 1
428377 99428377 1001 86380 86390 1
428256 99428256 1001 86380 86390 1
428101 99428101 1001 86380 86390 1
428177 99428177 1001 86380 86390 1
427736 99427736 1001 86380 86390 1
427708 99427708 1001 86380 86390 1
427910 99427910 1001 86380 86390 1
428785 99428785 1001 86380 86390 1
428776 99428776 1001 86380 86390 1
430228 99430228 1001 86380 86390 1
429974 99429974 1001 86380 86390 1
429711 99429711 1001 86380 86390 1
429764 99429764 1001 86380 86390 1
429416 99429416 1001 86380 86390 1
429460 99429460 1001 86380 86390 1
430540 99430540 1001 86380 86390 1
431818 99431818 1001 86380 86390 1
431068 99431068 1001 86380 86390 1
431131 99431131 1001 86380 86390 1
431247 99431247 1001 86380 86390 1
430842 99430842 1001 86380 86390 1
431144 99431144 1001 86380 86390 1
432181 99432181 1001 86380 86390 1
432355 99432355 1001 86380 86390 1
432420 99432420 1001 86380 86390 1
433507 99433507 1001 86380 86390 1
432851 99432851 1001 86380 86390 1
432734 99432734 1001 86380 86390 1
433913 99433913 1001 86380 86390 1
435382 99435382 1001 86380 86390 1
435085 99435085 1001 86380 86390 1
434406 99434406 1001 86380 86390 1
435628 99435628 1001 86380 86390 1
435720 99435720 1001 86380 86390 1
435744 99435744 1001 86380 86390 1
436540 99436540 1001 86380 86390 1
437328 99437328 1001 86380 86390 1
437286 99437286 1001 86380 86390 1
300015 99300015 1001 86380 86390 1
300706 99300706 1001 86380 86390 1
300608 99300608 1001 86380 86390 1
300651 99300651 1001 86380 86390 1
300440 99300440 1001 86380 86390 1
300190 99300190 1001 86380 86390 1
300296 99300296 1001 86380 86390 1
300297 99300297 1001 86380 86390 1
300194 99300194 1001 86380 86390 1
300922 99300922 1001 86380 86390 1
300867 99300867 1001 86380 86390 1
301606 99301606 1001 86380 86390 1
302200 99302200 1001 86380 86390 1
302365 99302365 1001 86380 86390 1
301906 99301906 1001 86380 86390 1
301804 99301804 1001 86380 86390 1
301806 99301806 1001 86380 86390 1
301846 99301846 1001 86380 86390 1
302579 99302579 1001 86380 86390 1
302900 99302900 1001 86380 86390 1
302920 99302920 1001 86380 86390 1
302960 99302960 1001 86380 86390 1
302601 99302601 1001 86380 86390 1
302647 99302647 1001 86380 86390 1
303611 99303611 1001 86380 86390 1
304160 99304160 1001 86380 86390 1
304047 99304047 1001 86380 86390 1
304074 99304074 1001 86380 86390 1
304740 99304740 1001 86380 86390 1
304422 99304422 1001 86380 86390 1
304971 99304971 1001 86380 86390 1
305570 99305570 1001 86380 86390 1
305637 99305637 1001 86380 86390 1
305580 99305580 1001 86380 86390 1
305471 99305471 1001 86380 86390 1
305474 99305474 1001 86380 86390 1
305345 99305345 1001 86380 86390 1
305477 99305477 1001 86380 86390 1
305154 99305154 1001 86380 86390 1
500251 99500251 1001 86380 86390 1
500977 99500977 1001 86380 86390 1
501514 99501514 1001 86380 86390 1
501347 99501347 1001 86380 86390 1
501145 99501145 1001 86380 86390 1
501805 99501805 1001 86380 86390 1
501769 99501769 1001 86380 86390 1
501666 99501666 1001 86380 86390 1
502184 99502184 1001 86380 86390 1
502173 99502173 1001 86380 86390 1
502190 99502190 1001 86380 86390 1
502104 99502104 1001 86380 86390 1
501979 99501979 1001 86380 86390 1
503229 99503229 1001 86380 86390 1
503257 99503257 1001 86380 86390 1
502885 99502885 1001 86380 86390 1
503030 99503030 1001 86380 86390 1
502815 99502815 1001 86380 86390 1
502845 99502845 1001 86380 86390 1
502782 99502782 1001 86380 86390 1
503462 99503462 1001 86380 86390 1
503398 99503398 1001 86380 86390 1
503884 99503884 1001 86380 86390 1
504202 99504202 1001 86380 86390 1
504192 99504192 1001 86380 86390 1
504896 99504896 1001 86380 86390 1
504885 99504885 1001 86380 86390 1
504898 99504898 1001 86380 86390 1
504635 99504635 1001 86380 86390 1
504668 99504668 1001 86380 86390 1
504406 99504406 1001 86380 86390 1
504399 99504399 1001 86380 86390 1
504529 99504529 1001 86380 86390 1
505073 99505073 1001 86380 86390 1
505077 99505077 1001 86380 86390 1
505620 99505620 1001 86380 86390 1
505463 99505463 1001 86380 86390 1
505309 99505309 1001 86380 86390 1
506559 99506559 1001 86380 86390 1
506404 99506404 1001 86380 86390 1
506749 99506749 1001 86380 86390 1
506769 99506769 1001 86380 86390 1
507329 99507329 1001 86380 86390 1
507112 99507112 1001 86380 86390 1
506989 99506989 1001 86380 86390 1
508098 99508098 1001 86380 86390 1
507887 99507887 1001 86380 86390 1
508332 99508332 1001 86380 86390 1
508974 99508974 1001 86380 86390 1
509028 99509028 1001 86380 86390 1
509060 99509060 1001 86380 86390 1
508584 99508584 1001 86380 86390 1
508632 99508632 1001 86380 86390 1
509273 99509273 1001 86380 86390 1
509865 99509865 1001 86380 86390 1
509748 99509748 1001 86380 86390 1
509700 99509700 1001 86380 86390 1
509686 99509686 1001 86380 86390 1
509649 99509649 1001 86380 86390 1
509928 99509928 1001 86380 86390 1
509905 99509905 1001 86380 86390 1
510023 99510023 1001 86380 86390 1
510607 99510607 1001 86380 86390 1
510716 99510716 1001 86380 86390 1
510443 99510443 1001 86380 86390 1
510171 99510171 1001 86380 86390 1
510262 99510262 1001 86380 86390 1
510252 99510252 1001 86380 86390 1
510267 99510267 1001 86380 86390 1
510870 99510870 1001 86380 86390 1
510741 99510741 1001 86380 86390 1
511387 99511387 1001 86380 86390 1
511293 99511293 1001 86380 86390 1
512333 99512333 1001 86380 86390 1
512247 99512247 1001 86380 86390 1
511988 99511988 1001 86380 86390 1
511877 99511877 1001 86380 86390 1
511893 99511893 1001 86380 86390 1
512456 99512456 1001 86380 86390 1
512497 99512497 1001 86380 86390 1
513073 99513073 1001 86380 86390 1
513152 99513152 1001 86380 86390 1
512929 99512929 1001 86380 86390 1
512760 99512760 1001 86380 86390 1
512687 99512687 1001 86380 86390 1
512700 99512700 1001 86380 86390 1
513248 99513248 1001 86380 86390 1
513870 99513870 1001 86380 86390 1
513685 99513685 1001 86380 86390 1
513481 99513481 1001 86380 86390 1
513447 99513447 1001 86380 86390 1
513552 99513552 1001 86380 86390 1
514137 99514137 1001 86380 86390 1
514206 99514206 1001 86380 86390 1
514170 99514170 1001 86380 86390 1
514666 99514666 1001 86380 86390 1
514696 99514696 1001 86380 86390 1
514753 99514753 1001 86380 86390 1
514562 99514562 1001 86380 86390 1
514448 99514448 1001 86380 86390 1
514971 99514971 1001 86380 86390 1
514946 99514946 1001 86380 86390 1
514895 99514895 1001 86380 86390 1
515607 99515607 1001 86380 86390 1
515536 99515536 1001 86380 86390 1
515432 99515432 1001 86380 86390 1
515279 99515279 1001 86380 86390 1
515082 99515082 1001 86380 86390 1
515251 99515251 1001 86380 86390 1
515228 99515228 1001 86380 86390 1
515686 99515686 1001 86380 86390 1
515881 99515881 1001 86380 86390 1
516270 99516270 1001 86380 86390 1
516288 99516288 1001 86380 86390 1
516172 99516172 1001 86380 86390 1
515980 99515980 1001 86380 86390 1
516086 99516086 1001 86380 86390 1
515894 99515894 1001 86380 86390 1
516714 99516714 1001 86380 86390 1
516651 99516651 1001 86380 86390 1
516542 99516542 1001 86380 86390 1
516635 99516635 1001 86380 86390 1
517196 99517196 1001 86380 86390 1
517175 99517175 1001 86380 86390 1
517291 99517291 1001 86380 86390 1
516786 99516786 1001 86380 86390 1
518080 99518080 1001 86380 86390 1
517950 99517950 1001 86380 86390 1
517914 99517914 1001 86380 86390 1
518340 99518340 1001 86380 86390 1
518213 99518213 1001 86380 86390 1
518828 99518828 1001 86380 86390 1
518817 99518817 1001 86380 86390 1
518764 99518764 1001 86380 86390 1
519065 99519065 1001 86380 86390 1
519066 99519066 1001 86380 86390 1
519124 99519124 1001 86380 86390 1
519177 99519177 1001 86380 86390 1
519088 99519088 1001 86380 86390 1
519757 99519757 1001 86380 86390 1
519499 99519499 1001 86380 86390 1
519391 99519391 1001 86380 86390 1
519266 99519266 1001 86380 86390 1
519344 99519344 1001 86380 86390 1
519837 99519837 1001 86380 86390 1
519835 99519835 1001 86380 86390 1
520457 99520457 1001 86380 86390 1
520397 99520397 1001 86380 86390 1
520784 99520784 1001 86380 86390 1
521259 99521259 1001 86380 86390 1
521104 99521104 1001 86380 86390 1
520858 99520858 1001 86380 86390 1
520979 99520979 1001 86380 86390 1
521039 99521039 1001 86380 86390 1
521557 99521557 1001 86380 86390 1
521589 99521589 1001 86380 86390 1
521602 99521602 1001 86380 86390 1
522141 99522141 1001 86380 86390 1
522271 99522271 1001 86380 86390 1
522286 99522286 1001 86380 86390 1
522037 99522037 1001 86380 86390 1
522069 99522069 1001 86380 86390 1
521812 99521812 1001 86380 86390 1
523035 99523035 1001 86380 86390 1
523001 99523001 1001 86380 86390 1
522792 99522792 1001 86380 86390 1
522681 99522681 1001 86380 86390 1
522633 99522633 1001 86380 86390 1
522646 99522646 1001 86380 86390 1
522703 99522703 1001 86380 86390 1
523142 99523142 1001 86380 86390 1
523121 99523121 1001 86380 86390 1
523253 99523253 1001 86380 86390 1
523645 99523645 1001 86380 86390 1
523355 99523355 1001 86380 86390 1
523329 99523329 1001 86380 86390 1
523997 99523997 1001 86380 86390 1
524189 99524189 1001 86380 86390 1
524866 99524866 1001 86380 86390 1
525762 99525762 1001 86380 86390 1
526303 99526303 1001 86380 86390 1
526156 99526156 1001 86380 86390 1
525868 99525868 1001 86380 86390 1
525853 99525853 1001 86380 86390 1
527009 99527009 1001 86380 86390 1
526659 99526659 1001 86380 86390 1
526646 99526646 1001 86380 86390 1
526726 99526726 1001 86380 86390 1
527389 99527389 1001 86380 86390 1
527282 99527282 1001 86380 86390 1
527309 99527309 1001 86380 86390 1
527826 99527826 1001 86380 86390 1
527627 99527627 1001 86380 86390 1
527499 99527499 1001 86380 86390 1
527628 99527628 1001 86380 86390 1
528743 99528743 1001 86380 86390 1
528744 99528744 1001 86380 86390 1
528576 99528576 1001 86380 86390 1
528352 99528352 1001 86380 86390 1
529639 99529639 1001 86380 86390 1
529619 99529619 1001 86380 86390 1
529262 99529262 1001 86380 86390 1
529297 99529297 1001 86380 86390 1
529777 99529777 1001 86380 86390 1
529728 99529728 1001 86380 86390 1
530252 99530252 1001 86380 86390 1
530116 99530116 1001 86380 86390 1
530129 99530129 1001 86380 86390 1
531319 99531319 1001 86380 86390 1
531311 99531311 1001 86380 86390 1
531186 99531186 1001 86380 86390 1
531088 99531088 1001 86380 86390 1
530999 99530999 1001 86380 86390 1
530879 99530879 1001 86380 86390 1
531470 99531470 1001 86380 86390 1
531437 99531437 1001 86380 86390 1
531388 99531388 1001 86380 86390 1
532193 99532193 1001 86380 86390 1
532087 99532087 1001 86380 86390 1
531729 99531729 1001 86380 86390 1
532310 99532310 1001 86380 86390 1
532274 99532274 1001 86380 86390 1
532883 99532883 1001 86380 86390 1
532666 99532666 1001 86380 86390 1
532628 99532628 1001 86380 86390 1
532629 99532629 1001 86380 86390 1
532709 99532709 1001 86380 86390 1
532464 99532464 1001 86380 86390 1
532584 99532584 1001 86380 86390 1
533060 99533060 1001 86380 86390 1
533659 99533659 1001 86380 86390 1
533497 99533497 1001 86380 86390 1
533557 99533557 1001 86380 86390 1
533253 99533253 1001 86380 86390 1
533986 99533986 1001 86380 86390 1
534525 99534525 1001 86380 86390 1
534389 99534389 1001 86380 86390 1
534329 99534329 1001 86380 86390 1
534118 99534118 1001 86380 86390 1
534161 99534161 1001 86380 86390 1
534750 99534750 1001 86380 86390 1
534751 99534751 1001 86380 86390 1
534766 99534766 1001 86380 86390 1
535376 99535376 1001 86380 86390 1
535503 99535503 1001 86380 86390 1
535056 99535056 1001 86380 86390 1
535520 99535520 1001 86380 86390 1
535639 99535639 1001 86380 86390 1
535513 99535513 1001 86380 86390 1
535571 99535571 1001 86380 86390 1
536005 99536005 1001 86380 86390 1
535743 99535743 1001 86380 86390 1
535750 99535750 1001 86380 86390 1
537140 99537140 1001 86380 86390 1
537111 99537111 1001 86380 86390 1
536956 99536956 1001 86380 86390 1
536729 99536729 1001 86380 86390 1
537642 99537642 1001 86380 86390 1
538024 99538024 1001 86380 86390 1
538172 99538172 1001 86380 86390 1
538505 99538505 1001 86380 86390 1
538497 99538497 1001 86380 86390 1
538833 99538833 1001 86380 86390 1
538924 99538924 1001 86380 86390 1
538989 99538989 1001 86380 86390 1
539514 99539514 1001 86380 86390 1
539258 99539258 1001 86380 86390 1
539094 99539094 1001 86380 86390 1
539773 99539773 1001 86380 86390 1
540303 99540303 1001 86380 86390 1
540422 99540422 1001 86380 86390 1
540446 99540446 1001 86380 86390 1
540165 99540165 1001 86380 86390 1
540535 99540535 1001 86380 86390 1
541292 99541292 1001 86380 86390 1
541090 99541090 1001 86380 86390 1
541246 99541246 1001 86380 86390 1
540971 99540971 1001 86380 86390 1
540938 99540938 1001 86380 86390 1
541074 99541074 1001 86380 86390 1
540685 99540685 1001 86380 86390 1
540726 99540726 1001 86380 86390 1
540775 99540775 1001 86380 86390 1
541694 99541694 1001 86380 86390 1
542192 99542192 1001 86380 86390 1
542805 99542805 1001 86380 86390 1
542795 99542795 1001 86380 86390 1
543132 99543132 1001 86380 86390 1
542952 99542952 1001 86380 86390 1
543018 99543018 1001 86380 86390 1
543097 99543097 1001 86380 86390 1
543619 99543619 1001 86380 86390 1
543927 99543927 1001 86380 86390 1
544426 99544426 1001 86380 86390 1
544125 99544125 1001 86380 86390 1
544141 99544141 1001 86380 86390 1
543988 99543988 1001 86380 86390 1
544677 99544677 1001 86380 86390 1
415464 631 1001 9540 14577 1
400371 99400371 1001 86380 86390 1
400564 99400564 1001 86380 86390 1
400679 99400679 1001 86380 86390 1
400671 99400671 1001 86380 86390 1
401571 99401571 1001 86380 86390 1
401618 99401618 1001 86380 86390 1
402072 99402072 1001 86380 86390 1
402526 99402526 1001 86380 86390 1
402806 99402806 1001 86380 86390 1
402965 99402965 1001 86380 86390 1
403338 99403338 1001 86380 86390 1
403698 99403698 1001 86380 86390 1
404087 99404087 1001 86380 86390 1
404066 99404066 1001 86380 86390 1
404583 99404583 1001 86380 86390 1
404553 99404553 1001 86380 86390 1
404609 99404609 1001 86380 86390 1
404695 99404695 1001 86380 86390 1
404999 99404999 1001 86380 86390 1
405194 99405194 1001 86380 86390 1
405670 99405670 1001 86380 86390 1
405942 99405942 1001 86380 86390 1
406184 99406184 1001 86380 86390 1
406857 99406857 1001 86380 86390 1
407041 99407041 1001 86380 86390 1
407236 99407236 1001 86380 86390 1
407707 99407707 1001 86380 86390 1
407798 99407798 1001 86380 86390 1
408148 99408148 1001 86380 86390 1
408134 99408134 1001 86380 86390 1
408223 99408223 1001 86380 86390 1
408340 99408340 1001 86380 86390 1
408761 99408761 1001 86380 86390 1
408726 99408726 1001 86380 86390 1
409144 99409144 1001 86380 86390 1
409239 99409239 1001 86380 86390 1
409347 99409347 1001 86380 86390 1
409532 99409532 1001 86380 86390 1
409684 99409684 1001 86380 86390 1
409941 99409941 1001 86380 86390 1
410076 99410076 1001 86380 86390 1
411622 99411622 1001 86380 86390 1
411681 99411681 1001 86380 86390 1
412295 99412295 1001 86380 86390 1
413581 99413581 1001 86380 86390 1
415217 99415217 1001 86380 86390 1
415277 99415277 1001 86380 86390 1
415110 99415110 1001 86380 86390 1
414651 99414651 1001 86380 86390 1
414270 99414270 1001 86380 86390 1
416732 99416732 1001 86380 86390 1
416912 99416912 1001 86380 86390 1
416202 99416202 1001 86380 86390 1
416358 99416358 1001 86380 86390 1
416463 99416463 1001 86380 86390 1
416074 99416074 1001 86380 86390 1
417100 99417100 1001 86380 86390 1
418724 99418724 1001 86380 86390 1
417661 99417661 1001 86380 86390 1
417901 99417901 1001 86380 86390 1
417669 99417669 1001 86380 86390 1
417671 99417671 1001 86380 86390 1
419130 99419130 1001 86380 86390 1
418967 99418967 1001 86380 86390 1
420215 99420215 1001 86380 86390 1
419722 99419722 1001 86380 86390 1
419670 99419670 1001 86380 86390 1
419896 99419896 1001 86380 86390 1
419764 99419764 1001 86380 86390 1
419296 99419296 1001 86380 86390 1
420576 99420576 1001 86380 86390 1
421431 99421431 1001 86380 86390 1
421608 99421608 1001 86380 86390 1
421095 99421095 1001 86380 86390 1
422220 99422220 1001 86380 86390 1
423724 99423724 1001 86380 86390 1
423287 99423287 1001 86380 86390 1
423194 99423194 1001 86380 86390 1
423083 99423083 1001 86380 86390 1
422854 99422854 1001 86380 86390 1
424130 99424130 1001 86380 86390 1
425109 99425109 1001 86380 86390 1
424341 99424341 1001 86380 86390 1
424301 99424301 1001 86380 86390 1
425559 99425559 1001 86380 86390 1
425633 99425633 1001 86380 86390 1
425599 99425599 1001 86380 86390 1
426980 99426980 1001 86380 86390 1
426875 99426875 1001 86380 86390 1
426572 99426572 1001 86380 86390 1
426181 99426181 1001 86380 86390 1
427453 99427453 1001 86380 86390 1
428659 99428659 1001 86380 86390 1
428039 99428039 1001 86380 86390 1
428143 99428143 1001 86380 86390 1
428944 99428944 1001 86380 86390 1
429116 99429116 1001 86380 86390 1
430028 99430028 1001 86380 86390 1
430007 99430007 1001 86380 86390 1
430141 99430141 1001 86380 86390 1
429861 99429861 1001 86380 86390 1
429676 99429676 1001 86380 86390 1
429650 99429650 1001 86380 86390 1
429870 99429870 1001 86380 86390 1
429216 99429216 1001 86380 86390 1
429239 99429239 1001 86380 86390 1
429543 99429543 1001 86380 86390 1
430484 99430484 1001 86380 86390 1
430462 99430462 1001 86380 86390 1
430533 99430533 1001 86380 86390 1
430394 99430394 1001 86380 86390 1
431703 99431703 1001 86380 86390 1
431286 99431286 1001 86380 86390 1
431610 99431610 1001 86380 86390 1
431218 99431218 1001 86380 86390 1
432283 99432283 1001 86380 86390 1
433660 99433660 1001 86380 86390 1
433607 99433607 1001 86380 86390 1
432721 99432721 1001 86380 86390 1
432803 99432803 1001 86380 86390 1
432899 99432899 1001 86380 86390 1
433898 99433898 1001 86380 86390 1
434096 99434096 1001 86380 86390 1
434875 99434875 1001 86380 86390 1
434856 99434856 1001 86380 86390 1
434149 99434149 1001 86380 86390 1
434193 99434193 1001 86380 86390 1
435622 99435622 1001 86380 86390 1
435734 99435734 1001 86380 86390 1
435462 99435462 1001 86380 86390 1
435693 99435693 1001 86380 86390 1
435879 99435879 1001 86380 86390 1
435721 99435721 1001 86380 86390 1
436206 99436206 1001 86380 86390 1
436329 99436329 1001 86380 86390 1
436056 99436056 1001 86380 86390 1
437215 99437215 1001 86380 86390 1
300600 99300600 1001 86380 86390 1
300610 99300610 1001 86380 86390 1
300244 99300244 1001 86380 86390 1
300311 99300311 1001 86380 86390 1
300158 99300158 1001 86380 86390 1
301503 99301503 1001 86380 86390 1
301146 99301146 1001 86380 86390 1
301218 99301218 1001 86380 86390 1
300965 99300965 1001 86380 86390 1
301069 99301069 1001 86380 86390 1
301008 99301008 1001 86380 86390 1
301572 99301572 1001 86380 86390 1
302123 99302123 1001 86380 86390 1
301971 99301971 1001 86380 86390 1
302171 99302171 1001 86380 86390 1
301992 99301992 1001 86380 86390 1
301917 99301917 1001 86380 86390 1
301771 99301771 1001 86380 86390 1
301969 99301969 1001 86380 86390 1
303107 99303107 1001 86380 86390 1
303085 99303085 1001 86380 86390 1
302807 99302807 1001 86380 86390 1
302823 99302823 1001 86380 86390 1
302754 99302754 1001 86380 86390 1
303378 99303378 1001 86380 86390 1
303379 99303379 1001 86380 86390 1
303268 99303268 1001 86380 86390 1
303397 99303397 1001 86380 86390 1
303565 99303565 1001 86380 86390 1
304087 99304087 1001 86380 86390 1
304088 99304088 1001 86380 86390 1
304127 99304127 1001 86380 86390 1
304855 99304855 1001 86380 86390 1
304536 99304536 1001 86380 86390 1
304997 99304997 1001 86380 86390 1
304946 99304946 1001 86380 86390 1
304881 99304881 1001 86380 86390 1
305646 99305646 1001 86380 86390 1
305299 99305299 1001 86380 86390 1
305301 99305301 1001 86380 86390 1
305275 99305275 1001 86380 86390 1
305296 99305296 1001 86380 86390 1
305375 99305375 1001 86380 86390 1
500166 99500166 1001 86380 86390 1
500013 99500013 1001 86380 86390 1
500003 99500003 1001 86380 86390 1
500069 99500069 1001 86380 86390 1
500790 99500790 1001 86380 86390 1
500735 99500735 1001 86380 86390 1
500557 99500557 1001 86380 86390 1
500590 99500590 1001 86380 86390 1
500554 99500554 1001 86380 86390 1
500355 99500355 1001 86380 86390 1
501516 99501516 1001 86380 86390 1
501632 99501632 1001 86380 86390 1
501523 99501523 1001 86380 86390 1
501371 99501371 1001 86380 86390 1
501044 99501044 1001 86380 86390 1
501680 99501680 1001 86380 86390 1
501672 99501672 1001 86380 86390 1
502271 99502271 1001 86380 86390 1
502309 99502309 1001 86380 86390 1
502224 99502224 1001 86380 86390 1
502000 99502000 1001 86380 86390 1
501920 99501920 1001 86380 86390 1
501895 99501895 1001 86380 86390 1
502648 99502648 1001 86380 86390 1
503272 99503272 1001 86380 86390 1
503240 99503240 1001 86380 86390 1
502991 99502991 1001 86380 86390 1
502762 99502762 1001 86380 86390 1
502767 99502767 1001 86380 86390 1
502820 99502820 1001 86380 86390 1
503449 99503449 1001 86380 86390 1
504014 99504014 1001 86380 86390 1
503671 99503671 1001 86380 86390 1
503546 99503546 1001 86380 86390 1
503651 99503651 1001 86380 86390 1
504264 99504264 1001 86380 86390 1
504648 99504648 1001 86380 86390 1
504680 99504680 1001 86380 86390 1
504682 99504682 1001 86380 86390 1
504360 99504360 1001 86380 86390 1
505000 99505000 1001 86380 86390 1
505669 99505669 1001 86380 86390 1
505650 99505650 1001 86380 86390 1
505575 99505575 1001 86380 86390 1
505493 99505493 1001 86380 86390 1
505319 99505319 1001 86380 86390 1
505853 99505853 1001 86380 86390 1
506288 99506288 1001 86380 86390 1
506377 99506377 1001 86380 86390 1
506007 99506007 1001 86380 86390 1
506011 99506011 1001 86380 86390 1
506013 99506013 1001 86380 86390 1
506659 99506659 1001 86380 86390 1
506673 99506673 1001 86380 86390 1
507400 99507400 1001 86380 86390 1
507401 99507401 1001 86380 86390 1
507404 99507404 1001 86380 86390 1
507413 99507413 1001 86380 86390 1
507306 99507306 1001 86380 86390 1
507116 99507116 1001 86380 86390 1
506807 99506807 1001 86380 86390 1
506808 99506808 1001 86380 86390 1
506851 99506851 1001 86380 86390 1
507579 99507579 1001 86380 86390 1
508211 99508211 1001 86380 86390 1
508235 99508235 1001 86380 86390 1
507983 99507983 1001 86380 86390 1
507958 99507958 1001 86380 86390 1
507814 99507814 1001 86380 86390 1
508286 99508286 1001 86380 86390 1
508428 99508428 1001 86380 86390 1
508655 99508655 1001 86380 86390 1
509751 99509751 1001 86380 86390 1
509808 99509808 1001 86380 86390 1
509583 99509583 1001 86380 86390 1
510017 99510017 1001 86380 86390 1
510359 99510359 1001 86380 86390 1
510227 99510227 1001 86380 86390 1
510195 99510195 1001 86380 86390 1
510822 99510822 1001 86380 86390 1
511125 99511125 1001 86380 86390 1
511708 99511708 1001 86380 86390 1
511672 99511672 1001 86380 86390 1
512288 99512288 1001 86380 86390 1
512170 99512170 1001 86380 86390 1
511839 99511839 1001 86380 86390 1
512391 99512391 1001 86380 86390 1
512432 99512432 1001 86380 86390 1
512578 99512578 1001 86380 86390 1
512656 99512656 1001 86380 86390 1
513001 99513001 1001 86380 86390 1
514006 99514006 1001 86380 86390 1
513838 99513838 1001 86380 86390 1
513758 99513758 1001 86380 86390 1
513785 99513785 1001 86380 86390 1
513824 99513824 1001 86380 86390 1
513532 99513532 1001 86380 86390 1
514089 99514089 1001 86380 86390 1
514705 99514705 1001 86380 86390 1
514657 99514657 1001 86380 86390 1
514554 99514554 1001 86380 86390 1
514423 99514423 1001 86380 86390 1
515043 99515043 1001 86380 86390 1
515059 99515059 1001 86380 86390 1
515633 99515633 1001 86380 86390 1
515348 99515348 1001 86380 86390 1
515412 99515412 1001 86380 86390 1
515202 99515202 1001 86380 86390 1
515709 99515709 1001 86380 86390 1
516371 99516371 1001 86380 86390 1
516380 99516380 1001 86380 86390 1
516193 99516193 1001 86380 86390 1
515915 99515915 1001 86380 86390 1
516033 99516033 1001 86380 86390 1
515971 99515971 1001 86380 86390 1
516014 99516014 1001 86380 86390 1
516027 99516027 1001 86380 86390 1
516665 99516665 1001 86380 86390 1
516647 99516647 1001 86380 86390 1
517262 99517262 1001 86380 86390 1
517229 99517229 1001 86380 86390 1
517219 99517219 1001 86380 86390 1
516988 99516988 1001 86380 86390 1
516766 99516766 1001 86380 86390 1
516818 99516818 1001 86380 86390 1
516789 99516789 1001 86380 86390 1
518151 99518151 1001 86380 86390 1
517806 99517806 1001 86380 86390 1
518315 99518315 1001 86380 86390 1
518317 99518317 1001 86380 86390 1
518358 99518358 1001 86380 86390 1
518981 99518981 1001 86380 86390 1
518775 99518775 1001 86380 86390 1
518420 99518420 1001 86380 86390 1
518422 99518422 1001 86380 86390 1
518436 99518436 1001 86380 86390 1
519107 99519107 1001 86380 86390 1
519085 99519085 1001 86380 86390 1
519009 99519009 1001 86380 86390 1
519560 99519560 1001 86380 86390 1
519465 99519465 1001 86380 86390 1
519207 99519207 1001 86380 86390 1
519250 99519250 1001 86380 86390 1
519928 99519928 1001 86380 86390 1
519929 99519929 1001 86380 86390 1
519917 99519917 1001 86380 86390 1
520458 99520458 1001 86380 86390 1
520536 99520536 1001 86380 86390 1
520162 99520162 1001 86380 86390 1
520138 99520138 1001 86380 86390 1
520203 99520203 1001 86380 86390 1
520117 99520117 1001 86380 86390 1
520160 99520160 1001 86380 86390 1
520730 99520730 1001 86380 86390 1
520671 99520671 1001 86380 86390 1
521127 99521127 1001 86380 86390 1
521155 99521155 1001 86380 86390 1
520969 99520969 1001 86380 86390 1
520998 99520998 1001 86380 86390 1
521529 99521529 1001 86380 86390 1
521506 99521506 1001 86380 86390 1
521624 99521624 1001 86380 86390 1
521552 99521552 1001 86380 86390 1
522105 99522105 1001 86380 86390 1
522252 99522252 1001 86380 86390 1
522288 99522288 1001 86380 86390 1
521908 99521908 1001 86380 86390 1
521975 99521975 1001 86380 86390 1
521753 99521753 1001 86380 86390 1
522330 99522330 1001 86380 86390 1
522415 99522415 1001 86380 86390 1
522942 99522942 1001 86380 86390 1
522853 99522853 1001 86380 86390 1
522866 99522866 1001 86380 86390 1
522705 99522705 1001 86380 86390 1
523188 99523188 1001 86380 86390 1
523281 99523281 1001 86380 86390 1
523924 99523924 1001 86380 86390 1
523891 99523891 1001 86380 86390 1
523828 99523828 1001 86380 86390 1
524609 99524609 1001 86380 86390 1
524623 99524623 1001 86380 86390 1
524677 99524677 1001 86380 86390 1
524703 99524703 1001 86380 86390 1
524575 99524575 1001 86380 86390 1
524678 99524678 1001 86380 86390 1
524691 99524691 1001 86380 86390 1
524388 99524388 1001 86380 86390 1
524427 99524427 1001 86380 86390 1
524428 99524428 1001 86380 86390 1
524494 99524494 1001 86380 86390 1
524225 99524225 1001 86380 86390 1
524949 99524949 1001 86380 86390 1
524892 99524892 1001 86380 86390 1
524957 99524957 1001 86380 86390 1
525456 99525456 1001 86380 86390 1
525419 99525419 1001 86380 86390 1
525395 99525395 1001 86380 86390 1
525383 99525383 1001 86380 86390 1
525272 99525272 1001 86380 86390 1
525071 99525071 1001 86380 86390 1
525655 99525655 1001 86380 86390 1
526280 99526280 1001 86380 86390 1
526058 99526058 1001 86380 86390 1
525861 99525861 1001 86380 86390 1
525839 99525839 1001 86380 86390 1
526605 99526605 1001 86380 86390 1
526425 99526425 1001 86380 86390 1
526467 99526467 1001 86380 86390 1
527232 99527232 1001 86380 86390 1
526869 99526869 1001 86380 86390 1
526825 99526825 1001 86380 86390 1
526699 99526699 1001 86380 86390 1
526725 99526725 1001 86380 86390 1
527820 99527820 1001 86380 86390 1
528207 99528207 1001 86380 86390 1
528221 99528221 1001 86380 86390 1
528726 99528726 1001 86380 86390 1
528816 99528816 1001 86380 86390 1
528715 99528715 1001 86380 86390 1
528897 99528897 1001 86380 86390 1
529043 99529043 1001 86380 86390 1
528942 99528942 1001 86380 86390 1
529317 99529317 1001 86380 86390 1
529467 99529467 1001 86380 86390 1
529146 99529146 1001 86380 86390 1
529207 99529207 1001 86380 86390 1
529802 99529802 1001 86380 86390 1
529880 99529880 1001 86380 86390 1
530503 99530503 1001 86380 86390 1
530507 99530507 1001 86380 86390 1
530489 99530489 1001 86380 86390 1
530314 99530314 1001 86380 86390 1
530243 99530243 1001 86380 86390 1
530107 99530107 1001 86380 86390 1
530563 99530563 1001 86380 86390 1
531348 99531348 1001 86380 86390 1
531221 99531221 1001 86380 86390 1
531325 99531325 1001 86380 86390 1
531125 99531125 1001 86380 86390 1
530969 99530969 1001 86380 86390 1
530812 99530812 1001 86380 86390 1
530806 99530806 1001 86380 86390 1
531443 99531443 1001 86380 86390 1
531562 99531562 1001 86380 86390 1
531461 99531461 1001 86380 86390 1
532038 99532038 1001 86380 86390 1
531996 99531996 1001 86380 86390 1
531714 99531714 1001 86380 86390 1
531593 99531593 1001 86380 86390 1
531749 99531749 1001 86380 86390 1
532370 99532370 1001 86380 86390 1
532927 99532927 1001 86380 86390 1
532636 99532636 1001 86380 86390 1
532818 99532818 1001 86380 86390 1
532729 99532729 1001 86380 86390 1
532606 99532606 1001 86380 86390 1
532415 99532415 1001 86380 86390 1
532498 99532498 1001 86380 86390 1
533098 99533098 1001 86380 86390 1
533176 99533176 1001 86380 86390 1
533458 99533458 1001 86380 86390 1
533588 99533588 1001 86380 86390 1
533468 99533468 1001 86380 86390 1
533266 99533266 1001 86380 86390 1
534003 99534003 1001 86380 86390 1
534504 99534504 1001 86380 86390 1
534381 99534381 1001 86380 86390 1
534435 99534435 1001 86380 86390 1
534334 99534334 1001 86380 86390 1
534322 99534322 1001 86380 86390 1
534093 99534093 1001 86380 86390 1
534225 99534225 1001 86380 86390 1
534074 99534074 1001 86380 86390 1
534789 99534789 1001 86380 86390 1
534905 99534905 1001 86380 86390 1
534997 99534997 1001 86380 86390 1
535054 99535054 1001 86380 86390 1
535665 99535665 1001 86380 86390 1
536321 99536321 1001 86380 86390 1
536087 99536087 1001 86380 86390 1
535958 99535958 1001 86380 86390 1
535875 99535875 1001 86380 86390 1
535776 99535776 1001 86380 86390 1
535924 99535924 1001 86380 86390 1
536375 99536375 1001 86380 86390 1
536526 99536526 1001 86380 86390 1
537134 99537134 1001 86380 86390 1
537225 99537225 1001 86380 86390 1
537365 99537365 1001 86380 86390 1
537952 99537952 1001 86380 86390 1
537822 99537822 1001 86380 86390 1
537959 99537959 1001 86380 86390 1
537889 99537889 1001 86380 86390 1
537675 99537675 1001 86380 86390 1
537556 99537556 1001 86380 86390 1
537509 99537509 1001 86380 86390 1
538694 99538694 1001 86380 86390 1
538522 99538522 1001 86380 86390 1
538563 99538563 1001 86380 86390 1
538566 99538566 1001 86380 86390 1
538478 99538478 1001 86380 86390 1
538301 99538301 1001 86380 86390 1
538308 99538308 1001 86380 86390 1
538967 99538967 1001 86380 86390 1
538903 99538903 1001 86380 86390 1
539554 99539554 1001 86380 86390 1
539238 99539238 1001 86380 86390 1
539794 99539794 1001 86380 86390 1
540299 99540299 1001 86380 86390 1
540390 99540390 1001 86380 86390 1
540005 99540005 1001 86380 86390 1
539929 99539929 1001 86380 86390 1
540515 99540515 1001 86380 86390 1
540989 99540989 1001 86380 86390 1
540868 99540868 1001 86380 86390 1
540827 99540827 1001 86380 86390 1
541346 99541346 1001 86380 86390 1
541980 99541980 1001 86380 86390 1
541936 99541936 1001 86380 86390 1
541963 99541963 1001 86380 86390 1
542003 99542003 1001 86380 86390 1
542846 99542846 1001 86380 86390 1
542727 99542727 1001 86380 86390 1
542645 99542645 1001 86380 86390 1
542554 99542554 1001 86380 86390 1
542382 99542382 1001 86380 86390 1
542346 99542346 1001 86380 86390 1
543000 99543000 1001 86380 86390 1
543122 99543122 1001 86380 86390 1
543572 99543572 1001 86380 86390 1
543418 99543418 1001 86380 86390 1
543301 99543301 1001 86380 86390 1
543265 99543265 1001 86380 86390 1
543821 99543821 1001 86380 86390 1
543926 99543926 1001 86380 86390 1
543813 99543813 1001 86380 86390 1
543909 99543909 1001 86380 86390 1
544406 99544406 1001 86380 86390 1
544507 99544507 1001 86380 86390 1
544069 99544069 1001 86380 86390 1
544012 99544012 1001 86380 86390 1
544718 99544718 1001 86380 86390 1
403782 875 1001 54720 57357 1
400647 99400647 1001 86380 86390 1
400727 99400727 1001 86380 86390 1
400775 99400775 1001 86380 86390 1
401484 99401484 1001 86380 86390 1
401578 99401578 1001 86380 86390 1
401565 99401565 1001 86380 86390 1
402013 99402013 1001 86380 86390 1
402196 99402196 1001 86380 86390 1
402713 99402713 1001 86380 86390 1
403431 99403431 1001 86380 86390 1
403857 99403857 1001 86380 86390 1
404290 99404290 1001 86380 86390 1
404419 99404419 1001 86380 86390 1
404682 99404682 1001 86380 86390 1
404592 99404592 1001 86380 86390 1
404895 99404895 1001 86380 86390 1
404919 99404919 1001 86380 86390 1
405785 99405785 1001 86380 86390 1
406061 99406061 1001 86380 86390 1
406324 99406324 1001 86380 86390 1
407214 99407214 1001 86380 86390 1
407383 99407383 1001 86380 86390 1
407574 99407574 1001 86380 86390 1
407816 99407816 1001 86380 86390 1
408172 99408172 1001 86380 86390 1
408332 99408332 1001 86380 86390 1
408564 99408564 1001 86380 86390 1
409746 99409746 1001 86380 86390 1
410213 99410213 1001 86380 86390 1
410667 99410667 1001 86380 86390 1
411148 99411148 1001 86380 86390 1
411588 99411588 1001 86380 86390 1
411779 99411779 1001 86380 86390 1
411986 99411986 1001 86380 86390 1
412267 99412267 1001 86380 86390 1
412217 99412217 1001 86380 86390 1
412400 99412400 1001 86380 86390 1
412305 99412305 1001 86380 86390 1
412955 99412955 1001 86380 86390 1
413253 99413253 1001 86380 86390 1
412785 99412785 1001 86380 86390 1
412659 99412659 1001 86380 86390 1
413862 99413862 1001 86380 86390 1
414013 99414013 1001 86380 86390 1
415171 99415171 1001 86380 86390 1
415131 99415131 1001 86380 86390 1
414795 99414795 1001 86380 86390 1
414167 99414167 1001 86380 86390 1
414437 99414437 1001 86380 86390 1
414389 99414389 1001 86380 86390 1
415526 99415526 1001 86380 86390 1
415630 99415630 1001 86380 86390 1
416689 99416689 1001 86380 86390 1
416289 99416289 1001 86380 86390 1
416524 99416524 1001 86380 86390 1
416445 99416445 1001 86380 86390 1
416121 99416121 1001 86380 86390 1
418712 99418712 1001 86380 86390 1
418719 99418719 1001 86380 86390 1
418039 99418039 1001 86380 86390 1
418399 99418399 1001 86380 86390 1
417611 99417611 1001 86380 86390 1
419166 99419166 1001 86380 86390 1
420249 99420249 1001 86380 86390 1
420228 99420228 1001 86380 86390 1
420273 99420273 1001 86380 86390 1
419942 99419942 1001 86380 86390 1
419544 99419544 1001 86380 86390 1
420691 99420691 1001 86380 86390 1
421814 99421814 1001 86380 86390 1
421953 99421953 1001 86380 86390 1
420922 99420922 1001 86380 86390 1
421164 99421164 1001 86380 86390 1
421200 99421200 1001 86380 86390 1
420939 99420939 1001 86380 86390 1
422120 99422120 1001 86380 86390 1
422212 99422212 1001 86380 86390 1
423395 99423395 1001 86380 86390 1
423148 99423148 1001 86380 86390 1
423306 99423306 1001 86380 86390 1
422681 99422681 1001 86380 86390 1
425066 99425066 1001 86380 86390 1
425268 99425268 1001 86380 86390 1
424821 99424821 1001 86380 86390 1
424645 99424645 1001 86380 86390 1
424806 99424806 1001 86380 86390 1
424970 99424970 1001 86380 86390 1
424902 99424902 1001 86380 86390 1
424488 99424488 1001 86380 86390 1
424417 99424417 1001 86380 86390 1
425829 99425829 1001 86380 86390 1
425589 99425589 1001 86380 86390 1
425616 99425616 1001 86380 86390 1
427039 99427039 1001 86380 86390 1
426855 99426855 1001 86380 86390 1
426067 99426067 1001 86380 86390 1
426081 99426081 1001 86380 86390 1
427517 99427517 1001 86380 86390 1
427184 99427184 1001 86380 86390 1
427410 99427410 1001 86380 86390 1
428490 99428490 1001 86380 86390 1
428696 99428696 1001 86380 86390 1
428005 99428005 1001 86380 86390 1
428836 99428836 1001 86380 86390 1
430210 99430210 1001 86380 86390 1
430148 99430148 1001 86380 86390 1
430280 99430280 1001 86380 86390 1
430029 99430029 1001 86380 86390 1
430372 99430372 1001 86380 86390 1
429781 99429781 1001 86380 86390 1
429868 99429868 1001 86380 86390 1
429608 99429608 1001 86380 86390 1
430792 99430792 1001 86380 86390 1
431966 99431966 1001 86380 86390 1
431837 99431837 1001 86380 86390 1
431841 99431841 1001 86380 86390 1
431403 99431403 1001 86380 86390 1
431362 99431362 1001 86380 86390 1
431274 99431274 1001 86380 86390 1
430970 99430970 1001 86380 86390 1
432124 99432124 1001 86380 86390 1
432476 99432476 1001 86380 86390 1
433490 99433490 1001 86380 86390 1
433623 99433623 1001 86380 86390 1
433715 99433715 1001 86380 86390 1
433054 99433054 1001 86380 86390 1
433029 99433029 1001 86380 86390 1
432652 99432652 1001 86380 86390 1
432550 99432550 1001 86380 86390 1
434104 99434104 1001 86380 86390 1
435056 99435056 1001 86380 86390 1
435116 99435116 1001 86380 86390 1
434708 99434708 1001 86380 86390 1
434831 99434831 1001 86380 86390 1
434381 99434381 1001 86380 86390 1
434521 99434521 1001 86380 86390 1
435608 99435608 1001 86380 86390 1
437079 99437079 1001 86380 86390 1
436806 99436806 1001 86380 86390 1
436846 99436846 1001 86380 86390 1
436824 99436824 1001 86380 86390 1
300047 99300047 1001 86380 86390 1
437282 99437282 1001 86380 86390 1
300473 99300473 1001 86380 86390 1
300409 99300409 1001 86380 86390 1
300464 99300464 1001 86380 86390 1
300376 99300376 1001 86380 86390 1
300326 99300326 1001 86380 86390 1
300179 99300179 1001 86380 86390 1
300788 99300788 1001 86380 86390 1
300827 99300827 1001 86380 86390 1
301555 99301555 1001 86380 86390 1
301190 99301190 1001 86380 86390 1
301685 99301685 1001 86380 86390 1
301742 99301742 1001 86380 86390 1
302241 99302241 1001 86380 86390 1
302336 99302336 1001 86380 86390 1
302115 99302115 1001 86380 86390 1
302028 99302028 1001 86380 86390 1
302160 99302160 1001 86380 86390 1
301993 99301993 1001 86380 86390 1
301799 99301799 1001 86380 86390 1
301831 99301831 1001 86380 86390 1
301900 99301900 1001 86380 86390 1
302540 99302540 1001 86380 86390 1
303091 99303091 1001 86380 86390 1
303118 99303118 1001 86380 86390 1
303095 99303095 1001 86380 86390 1
302898 99302898 1001 86380 86390 1
302824 99302824 1001 86380 86390 1
302957 99302957 1001 86380 86390 1
302970 99302970 1001 86380 86390 1
302679 99302679 1001 86380 86390 1
302607 99302607 1001 86380 86390 1
302610 99302610 1001 86380 86390 1
303943 99303943 1001 86380 86390 1
303872 99303872 1001 86380 86390 1
303750 99303750 1001 86380 86390 1
303636 99303636 1001 86380 86390 1
303720 99303720 1001 86380 86390 1
303721 99303721 1001 86380 86390 1
303466 99303466 1001 86380 86390 1
303495 99303495 1001 86380 86390 1
303616 99303616 1001 86380 86390 1
304096 99304096 1001 86380 86390 1
304795 99304795 1001 86380 86390 1
304771 99304771 1001 86380 86390 1
304790 99304790 1001 86380 86390 1
304665 99304665 1001 86380 86390 1
304576 99304576 1001 86380 86390 1
304397 99304397 1001 86380 86390 1
304427 99304427 1001 86380 86390 1
304415 99304415 1001 86380 86390 1
304393 99304393 1001 86380 86390 1
304884 99304884 1001 86380 86390 1
304877 99304877 1001 86380 86390 1
305569 99305569 1001 86380 86390 1
305326 99305326 1001 86380 86390 1
305469 99305469 1001 86380 86390 1
305371 99305371 1001 86380 86390 1
305335 99305335 1001 86380 86390 1
500012 99500012 1001 86380 86390 1
305691 99305691 1001 86380 86390 1
500655 99500655 1001 86380 86390 1
500811 99500811 1001 86380 86390 1
500632 99500632 1001 86380 86390 1
500645 99500645 1001 86380 86390 1
501298 99501298 1001 86380 86390 1
501212 99501212 1001 86380 86390 1
501807 99501807 1001 86380 86390 1
502144 99502144 1001 86380 86390 1
502642 99502642 1001 86380 86390 1
503266 99503266 1001 86380 86390 1
503093 99503093 1001 86380 86390 1
503122 99503122 1001 86380 86390 1
502932 99502932 1001 86380 86390 1
503010 99503010 1001 86380 86390 1
502878 99502878 1001 86380 86390 1
502729 99502729 1001 86380 86390 1
502873 99502873 1001 86380 86390 1
503496 99503496 1001 86380 86390 1
503317 99503317 1001 86380 86390 1
503389 99503389 1001 86380 86390 1
503301 99503301 1001 86380 86390 1
504016 99504016 1001 86380 86390 1
504043 99504043 1001 86380 86390 1
504049 99504049 1001 86380 86390 1
503678 99503678 1001 86380 86390 1
503670 99503670 1001 86380 86390 1
503687 99503687 1001 86380 86390 1
504820 99504820 1001 86380 86390 1
504769 99504769 1001 86380 86390 1
504609 99504609 1001 86380 86390 1
504663 99504663 1001 86380 86390 1
504438 99504438 1001 86380 86390 1
505680 99505680 1001 86380 86390 1
505709 99505709 1001 86380 86390 1
505602 99505602 1001 86380 86390 1
505286 99505286 1001 86380 86390 1
505196 99505196 1001 86380 86390 1
506433 99506433 1001 86380 86390 1
506554 99506554 1001 86380 86390 1
506222 99506222 1001 86380 86390 1
506282 99506282 1001 86380 86390 1
506309 99506309 1001 86380 86390 1
506162 99506162 1001 86380 86390 1
506039 99506039 1001 86380 86390 1
506757 99506757 1001 86380 86390 1
507261 99507261 1001 86380 86390 1
507542 99507542 1001 86380 86390 1
508218 99508218 1001 86380 86390 1
508060 99508060 1001 86380 86390 1
508237 99508237 1001 86380 86390 1
507962 99507962 1001 86380 86390 1
507803 99507803 1001 86380 86390 1
507793 99507793 1001 86380 86390 1
507820 99507820 1001 86380 86390 1
508267 99508267 1001 86380 86390 1
508727 99508727 1001 86380 86390 1
508755 99508755 1001 86380 86390 1
508504 99508504 1001 86380 86390 1
509845 99509845 1001 86380 86390 1
509768 99509768 1001 86380 86390 1
509543 99509543 1001 86380 86390 1
510027 99510027 1001 86380 86390 1
509909 99509909 1001 86380 86390 1
509910 99509910 1001 86380 86390 1
510190 99510190 1001 86380 86390 1
510858 99510858 1001 86380 86390 1
510769 99510769 1001 86380 86390 1
510927 99510927 1001 86380 86390 1
510775 99510775 1001 86380 86390 1
511463 99511463 1001 86380 86390 1
511523 99511523 1001 86380 86390 1
511482 99511482 1001 86380 86390 1
511545 99511545 1001 86380 86390 1
511237 99511237 1001 86380 86390 1
511161 99511161 1001 86380 86390 1
510985 99510985 1001 86380 86390 1
511020 99511020 1001 86380 86390 1
511858 99511858 1001 86380 86390 1
512454 99512454 1001 86380 86390 1
513133 99513133 1001 86380 86390 1
513148 99513148 1001 86380 86390 1
513075 99513075 1001 86380 86390 1
512954 99512954 1001 86380 86390 1
512829 99512829 1001 86380 86390 1
512842 99512842 1001 86380 86390 1
512587 99512587 1001 86380 86390 1
513387 99513387 1001 86380 86390 1
513218 99513218 1001 86380 86390 1
513277 99513277 1001 86380 86390 1
513893 99513893 1001 86380 86390 1
513850 99513850 1001 86380 86390 1
513761 99513761 1001 86380 86390 1
513542 99513542 1001 86380 86390 1
513469 99513469 1001 86380 86390 1
513460 99513460 1001 86380 86390 1
514634 99514634 1001 86380 86390 1
514238 99514238 1001 86380 86390 1
514383 99514383 1001 86380 86390 1
514335 99514335 1001 86380 86390 1
514898 99514898 1001 86380 86390 1
515597 99515597 1001 86380 86390 1
515643 99515643 1001 86380 86390 1
515444 99515444 1001 86380 86390 1
515278 99515278 1001 86380 86390 1
515817 99515817 1001 86380 86390 1
515691 99515691 1001 86380 86390 1
516357 99516357 1001 86380 86390 1
516143 99516143 1001 86380 86390 1
516197 99516197 1001 86380 86390 1
516018 99516018 1001 86380 86390 1
516031 99516031 1001 86380 86390 1
516601 99516601 1001 86380 86390 1
516712 99516712 1001 86380 86390 1
517248 99517248 1001 86380 86390 1
517093 99517093 1001 86380 86390 1
517076 99517076 1001 86380 86390 1
517428 99517428 1001 86380 86390 1
517816 99517816 1001 86380 86390 1
517638 99517638 1001 86380 86390 1
517669 99517669 1001 86380 86390 1
518271 99518271 1001 86380 86390 1
518799 99518799 1001 86380 86390 1
518970 99518970 1001 86380 86390 1
518793 99518793 1001 86380 86390 1
518651 99518651 1001 86380 86390 1
518423 99518423 1001 86380 86390 1
518543 99518543 1001 86380 86390 1
518479 99518479 1001 86380 86390 1
518456 99518456 1001 86380 86390 1
519063 99519063 1001 86380 86390 1
519128 99519128 1001 86380 86390 1
519029 99519029 1001 86380 86390 1
519492 99519492 1001 86380 86390 1
519284 99519284 1001 86380 86390 1
519395 99519395 1001 86380 86390 1
519218 99519218 1001 86380 86390 1
519906 99519906 1001 86380 86390 1
519934 99519934 1001 86380 86390 1
520487 99520487 1001 86380 86390 1
520501 99520501 1001 86380 86390 1
520571 99520571 1001 86380 86390 1
520485 99520485 1001 86380 86390 1
520322 99520322 1001 86380 86390 1
520417 99520417 1001 86380 86390 1
520236 99520236 1001 86380 86390 1
520832 99520832 1001 86380 86390 1
520729 99520729 1001 86380 86390 1
520756 99520756 1001 86380 86390 1
520669 99520669 1001 86380 86390 1
520735 99520735 1001 86380 86390 1
520701 99520701 1001 86380 86390 1
521242 99521242 1001 86380 86390 1
520874 99520874 1001 86380 86390 1
520853 99520853 1001 86380 86390 1
521050 99521050 1001 86380 86390 1
520856 99520856 1001 86380 86390 1
520961 99520961 1001 86380 86390 1
522164 99522164 1001 86380 86390 1
522268 99522268 1001 86380 86390 1
522209 99522209 1001 86380 86390 1
522172 99522172 1001 86380 86390 1
521918 99521918 1001 86380 86390 1
521973 99521973 1001 86380 86390 1
522039 99522039 1001 86380 86390 1
521799 99521799 1001 86380 86390 1
522467 99522467 1001 86380 86390 1
522443 99522443 1001 86380 86390 1
523062 99523062 1001 86380 86390 1
522747 99522747 1001 86380 86390 1
523238 99523238 1001 86380 86390 1
523881 99523881 1001 86380 86390 1
523742 99523742 1001 86380 86390 1
523921 99523921 1001 86380 86390 1
523748 99523748 1001 86380 86390 1
523696 99523696 1001 86380 86390 1
523445 99523445 1001 86380 86390 1
523474 99523474 1001 86380 86390 1
523503 99523503 1001 86380 86390 1
524080 99524080 1001 86380 86390 1
524746 99524746 1001 86380 86390 1
524572 99524572 1001 86380 86390 1
524430 99524430 1001 86380 86390 1
524458 99524458 1001 86380 86390 1
524279 99524279 1001 86380 86390 1
524345 99524345 1001 86380 86390 1
524976 99524976 1001 86380 86390 1
524860 99524860 1001 86380 86390 1
524931 99524931 1001 86380 86390 1
525228 99525228 1001 86380 86390 1
525388 99525388 1001 86380 86390 1
525177 99525177 1001 86380 86390 1
525672 99525672 1001 86380 86390 1
525598 99525598 1001 86380 86390 1
525731 99525731 1001 86380 86390 1
526072 99526072 1001 86380 86390 1
526005 99526005 1001 86380 86390 1
526615 99526615 1001 86380 86390 1
527200 99527200 1001 86380 86390 1
527217 99527217 1001 86380 86390 1
527075 99527075 1001 86380 86390 1
527143 99527143 1001 86380 86390 1
526696 99526696 1001 86380 86390 1
526791 99526791 1001 86380 86390 1
527343 99527343 1001 86380 86390 1
527283 99527283 1001 86380 86390 1
527986 99527986 1001 86380 86390 1
528068 99528068 1001 86380 86390 1
527680 99527680 1001 86380 86390 1
527773 99527773 1001 86380 86390 1
527553 99527553 1001 86380 86390 1
528738 99528738 1001 86380 86390 1
528390 99528390 1001 86380 86390 1
528419 99528419 1001 86380 86390 1
528906 99528906 1001 86380 86390 1
529703 99529703 1001 86380 86390 1
529348 99529348 1001 86380 86390 1
529403 99529403 1001 86380 86390 1
529206 99529206 1001 86380 86390 1
529761 99529761 1001 86380 86390 1
529931 99529931 1001 86380 86390 1
530244 99530244 1001 86380 86390 1
530213 99530213 1001 86380 86390 1
530281 99530281 1001 86380 86390 1
530698 99530698 1001 86380 86390 1
531343 99531343 1001 86380 86390 1
531365 99531365 1001 86380 86390 1
531078 99531078 1001 86380 86390 1
530928 99530928 1001 86380 86390 1
532098 99532098 1001 86380 86390 1
531795 99531795 1001 86380 86390 1
531797 99531797 1001 86380 86390 1
531688 99531688 1001 86380 86390 1
531600 99531600 1001 86380 86390 1
531744 99531744 1001 86380 86390 1
531694 99531694 1001 86380 86390 1
531696 99531696 1001 86380 86390 1
531748 99531748 1001 86380 86390 1
531594 99531594 1001 86380 86390 1
532393 99532393 1001 86380 86390 1
532891 99532891 1001 86380 86390 1
532986 99532986 1001 86380 86390 1
532723 99532723 1001 86380 86390 1
532738 99532738 1001 86380 86390 1
532457 99532457 1001 86380 86390 1
532449 99532449 1001 86380 86390 1
533057 99533057 1001 86380 86390 1
533078 99533078 1001 86380 86390 1
533726 99533726 1001 86380 86390 1
533392 99533392 1001 86380 86390 1
533336 99533336 1001 86380 86390 1
534015 99534015 1001 86380 86390 1
534054 99534054 1001 86380 86390 1
534549 99534549 1001 86380 86390 1
534305 99534305 1001 86380 86390 1
534813 99534813 1001 86380 86390 1
535434 99535434 1001 86380 86390 1
535107 99535107 1001 86380 86390 1
535276 99535276 1001 86380 86390 1
535001 99535001 1001 86380 86390 1
535080 99535080 1001 86380 86390 1
535017 99535017 1001 86380 86390 1
535537 99535537 1001 86380 86390 1
536241 99536241 1001 86380 86390 1
536037 99536037 1001 86380 86390 1
535850 99535850 1001 86380 86390 1
535738 99535738 1001 86380 86390 1
535765 99535765 1001 86380 86390 1
536519 99536519 1001 86380 86390 1
537033 99537033 1001 86380 86390 1
536939 99536939 1001 86380 86390 1
536850 99536850 1001 86380 86390 1
536943 99536943 1001 86380 86390 1
536678 99536678 1001 86380 86390 1
537342 99537342 1001 86380 86390 1
537870 99537870 1001 86380 86390 1
537746 99537746 1001 86380 86390 1
537752 99537752 1001 86380 86390 1
537663 99537663 1001 86380 86390 1
537664 99537664 1001 86380 86390 1
537563 99537563 1001 86380 86390 1
537486 99537486 1001 86380 86390 1
537571 99537571 1001 86380 86390 1
537455 99537455 1001 86380 86390 1
538093 99538093 1001 86380 86390 1
538718 99538718 1001 86380 86390 1
538629 99538629 1001 86380 86390 1
538759 99538759 1001 86380 86390 1
538525 99538525 1001 86380 86390 1
538448 99538448 1001 86380 86390 1
538569 99538569 1001 86380 86390 1
538840 99538840 1001 86380 86390 1
539147 99539147 1001 86380 86390 1
540411 99540411 1001 86380 86390 1
540350 99540350 1001 86380 86390 1
540076 99540076 1001 86380 86390 1
539902 99539902 1001 86380 86390 1
540605 99540605 1001 86380 86390 1
541140 99541140 1001 86380 86390 1
541092 99541092 1001 86380 86390 1
541224 99541224 1001 86380 86390 1
540869 99540869 1001 86380 86390 1
541446 99541446 1001 86380 86390 1
541351 99541351 1001 86380 86390 1
542010 99542010 1001 86380 86390 1
542080 99542080 1001 86380 86390 1
541914 99541914 1001 86380 86390 1
541553 99541553 1001 86380 86390 1
541632 99541632 1001 86380 86390 1
541516 99541516 1001 86380 86390 1
542129 99542129 1001 86380 86390 1
542913 99542913 1001 86380 86390 1
542799 99542799 1001 86380 86390 1
542865 99542865 1001 86380 86390 1
542651 99542651 1001 86380 86390 1
542690 99542690 1001 86380 86390 1
542348 99542348 1001 86380 86390 1
543022 99543022 1001 86380 86390 1
543744 99543744 1001 86380 86390 1
543712 99543712 1001 86380 86390 1
543503 99543503 1001 86380 86390 1
543388 99543388 1001 86380 86390 1
543548 99543548 1001 86380 86390 1
543241 99543241 1001 86380 86390 1
543846 99543846 1001 86380 86390 1
543890 99543890 1001 86380 86390 1
544496 99544496 1001 86380 86390 1
544346 99544346 1001 86380 86390 1
544210 99544210 1001 86380 86390 1
543977 99543977 1001 86380 86390 1
527935 889 1001 55526 55825 1
400098 99400098 1001 86380 86390 1
400121 99400121 1001 86380 86390 1
400320 99400320 1001 86380 86390 1
400929 99400929 1001 86380 86390 1
400860 99400860 1001 86380 86390 1
401165 99401165 1001 86380 86390 1
401320 99401320 1001 86380 86390 1
402034 99402034 1001 86380 86390 1
402362 99402362 1001 86380 86390 1
402600 99402600 1001 86380 86390 1
402709 99402709 1001 86380 86390 1
402747 99402747 1001 86380 86390 1
402842 99402842 1001 86380 86390 1
403202 99403202 1001 86380 86390 1
404154 99404154 1001 86380 86390 1
404856 99404856 1001 86380 86390 1
404960 99404960 1001 86380 86390 1
404942 99404942 1001 86380 86390 1
405103 99405103 1001 86380 86390 1
405238 99405238 1001 86380 86390 1
405416 99405416 1001 86380 86390 1
406177 99406177 1001 86380 86390 1
406172 99406172 1001 86380 86390 1
406411 99406411 1001 86380 86390 1
406472 99406472 1001 86380 86390 1
406762 99406762 1001 86380 86390 1
406861 99406861 1001 86380 86390 1
407776 99407776 1001 86380 86390 1
408285 99408285 1001 86380 86390 1
408529 99408529 1001 86380 86390 1
408848 99408848 1001 86380 86390 1
408938 99408938 1001 86380 86390 1
408886 99408886 1001 86380 86390 1
409448 99409448 1001 86380 86390 1
410015 99410015 1001 86380 86390 1
410319 99410319 1001 86380 86390 1
410554 99410554 1001 86380 86390 1
410847 99410847 1001 86380 86390 1
410983 99410983 1001 86380 86390 1
410960 99410960 1001 86380 86390 1
411167 99411167 1001 86380 86390 1
411650 99411650 1001 86380 86390 1
411894 99411894 1001 86380 86390 1
412392 99412392 1001 86380 86390 1
412474 99412474 1001 86380 86390 1
413543 99413543 1001 86380 86390 1
413403 99413403 1001 86380 86390 1
412964 99412964 1001 86380 86390 1
412917 99412917 1001 86380 86390 1
413958 99413958 1001 86380 86390 1
414048 99414048 1001 86380 86390 1
415057 99415057 1001 86380 86390 1
414589 99414589 1001 86380 86390 1
416338 99416338 1001 86380 86390 1
415889 99415889 1001 86380 86390 1
417073 99417073 1001 86380 86390 1
417157 99417157 1001 86380 86390 1
417494 99417494 1001 86380 86390 1
418755 99418755 1001 86380 86390 1
418683 99418683 1001 86380 86390 1
418591 99418591 1001 86380 86390 1
418159 99418159 1001 86380 86390 1
418413 99418413 1001 86380 86390 1
418333 99418333 1001 86380 86390 1
418072 99418072 1001 86380 86390 1
417692 99417692 1001 86380 86390 1
417700 99417700 1001 86380 86390 1
418950 99418950 1001 86380 86390 1
418911 99418911 1001 86380 86390 1
418890 99418890 1001 86380 86390 1
419040 99419040 1001 86380 86390 1
419125 99419125 1001 86380 86390 1
420084 99420084 1001 86380 86390 1
419883 99419883 1001 86380 86390 1
419886 99419886 1001 86380 86390 1
419838 99419838 1001 86380 86390 1
419657 99419657 1001 86380 86390 1
419817 99419817 1001 86380 86390 1
419380 99419380 1001 86380 86390 1
419583 99419583 1001 86380 86390 1
420739 99420739 1001 86380 86390 1
421935 99421935 1001 86380 86390 1
421570 99421570 1001 86380 86390 1
421417 99421417 1001 86380 86390 1
420979 99420979 1001 86380 86390 1
422984 99422984 1001 86380 86390 1
423117 99423117 1001 86380 86390 1
423139 99423139 1001 86380 86390 1
422993 99422993 1001 86380 86390 1
422602 99422602 1001 86380 86390 1
423816 99423816 1001 86380 86390 1
423766 99423766 1001 86380 86390 1
425072 99425072 1001 86380 86390 1
424981 99424981 1001 86380 86390 1
424593 99424593 1001 86380 86390 1
424292 99424292 1001 86380 86390 1
424213 99424213 1001 86380 86390 1
424447 99424447 1001 86380 86390 1
425405 99425405 1001 86380 86390 1
425540 99425540 1001 86380 86390 1
425816 99425816 1001 86380 86390 1
426768 99426768 1001 86380 86390 1
426482 99426482 1001 86380 86390 1
426329 99426329 1001 86380 86390 1
428732 99428732 1001 86380 86390 1
428504 99428504 1001 86380 86390 1
428356 99428356 1001 86380 86390 1
427597 99427597 1001 86380 86390 1
429685 99429685 1001 86380 86390 1
429780 99429780 1001 86380 86390 1
429555 99429555 1001 86380 86390 1
429181 99429181 1001 86380 86390 1
429532 99429532 1001 86380 86390 1
429486 99429486 1001 86380 86390 1
430424 99430424 1001 86380 86390 1
431660 99431660 1001 86380 86390 1
431680 99431680 1001 86380 86390 1
431310 99431310 1001 86380 86390 1
430870 99430870 1001 86380 86390 1
431009 99431009 1001 86380 86390 1
431181 99431181 1001 86380 86390 1
430995 99430995 1001 86380 86390 1
432379 99432379 1001 86380 86390 1
433694 99433694 1001 86380 86390 1
433180 99433180 1001 86380 86390 1
433205 99433205 1001 86380 86390 1
434669 99434669 1001 86380 86390 1
435767 99435767 1001 86380 86390 1
435444 99435444 1001 86380 86390 1
435777 99435777 1001 86380 86390 1
435844 99435844 1001 86380 86390 1
437047 99437047 1001 86380 86390 1
436628 99436628 1001 86380 86390 1
436325 99436325 1001 86380 86390 1
300022 99300022 1001 86380 86390 1
300028 99300028 1001 86380 86390 1
300507 99300507 1001 86380 86390 1
300265 99300265 1001 86380 86390 1
300152 99300152 1001 86380 86390 1
300816 99300816 1001 86380 86390 1
301446 99301446 1001 86380 86390 1
301171 99301171 1001 86380 86390 1
301289 99301289 1001 86380 86390 1
301227 99301227 1001 86380 86390 1
301060 99301060 1001 86380 86390 1
301074 99301074 1001 86380 86390 1
301607 99301607 1001 86380 86390 1
301595 99301595 1001 86380 86390 1
302228 99302228 1001 86380 86390 1
302341 99302341 1001 86380 86390 1
302415 99302415 1001 86380 86390 1
302428 99302428 1001 86380 86390 1
303204 99303204 1001 86380 86390 1
303027 99303027 1001 86380 86390 1
303041 99303041 1001 86380 86390 1
303176 99303176 1001 86380 86390 1
302940 99302940 1001 86380 86390 1
302948 99302948 1001 86380 86390 1
302743 99302743 1001 86380 86390 1
302672 99302672 1001 86380 86390 1
303339 99303339 1001 86380 86390 1
303905 99303905 1001 86380 86390 1
303976 99303976 1001 86380 86390 1
303926 99303926 1001 86380 86390 1
303572 99303572 1001 86380 86390 1
304231 99304231 1001 86380 86390 1
304168 99304168 1001 86380 86390 1
304562 99304562 1001 86380 86390 1
304445 99304445 1001 86380 86390 1
304408 99304408 1001 86380 86390 1
304250 99304250 1001 86380 86390 1
304263 99304263 1001 86380 86390 1
305616 99305616 1001 86380 86390 1
305354 99305354 1001 86380 86390 1
305282 99305282 1001 86380 86390 1
305196 99305196 1001 86380 86390 1
305140 99305140 1001 86380 86390 1
500169 99500169 1001 86380 86390 1
500686 99500686 1001 86380 86390 1
500768 99500768 1001 86380 86390 1
500549 99500549 1001 86380 86390 1
500552 99500552 1001 86380 86390 1
500566 99500566 1001 86380 86390 1
500351 99500351 1001 86380 86390 1
500261 99500261 1001 86380 86390 1
500401 99500401 1001 86380 86390 1
500842 99500842 1001 86380 86390 1
501494 99501494 1001 86380 86390 1
501573 99501573 1001 86380 86390 1
501631 99501631 1001 86380 86390 1
501561 99501561 1001 86380 86390 1
501256 99501256 1001 86380 86390 1
501178 99501178 1001 86380 86390 1
501118 99501118 1001 86380 86390 1
501677 99501677 1001 86380 86390 1
501819 99501819 1001 86380 86390 1
501761 99501761 1001 86380 86390 1
501815 99501815 1001 86380 86390 1
502408 99502408 1001 86380 86390 1
502156 99502156 1001 86380 86390 1
502817 99502817 1001 86380 86390 1
503376 99503376 1001 86380 86390 1
503298 99503298 1001 86380 86390 1
503952 99503952 1001 86380 86390 1
504076 99504076 1001 86380 86390 1
503783 99503783 1001 86380 86390 1
503750 99503750 1001 86380 86390 1
503790 99503790 1001 86380 86390 1
503572 99503572 1001 86380 86390 1
503548 99503548 1001 86380 86390 1
504169 99504169 1001 86380 86390 1
504241 99504241 1001 86380 86390 1
504881 99504881 1001 86380 86390 1
504818 99504818 1001 86380 86390 1
504858 99504858 1001 86380 86390 1
504807 99504807 1001 86380 86390 1
504538 99504538 1001 86380 86390 1
505084 99505084 1001 86380 86390 1
505129 99505129 1001 86380 86390 1
505545 99505545 1001 86380 86390 1
505338 99505338 1001 86380 86390 1
505170 99505170 1001 86380 86390 1
505934 99505934 1001 86380 86390 1
506512 99506512 1001 86380 86390 1
506399 99506399 1001 86380 86390 1
506316 99506316 1001 86380 86390 1
506242 99506242 1001 86380 86390 1
506088 99506088 1001 86380 86390 1
506706 99506706 1001 86380 86390 1
506630 99506630 1001 86380 86390 1
506734 99506734 1001 86380 86390 1
507271 99507271 1001 86380 86390 1
507377 99507377 1001 86380 86390 1
507405 99507405 1001 86380 86390 1
507165 99507165 1001 86380 86390 1
507210 99507210 1001 86380 86390 1
507031 99507031 1001 86380 86390 1
507582 99507582 1001 86380 86390 1
508087 99508087 1001 86380 86390 1
508209 99508209 1001 86380 86390 1
507927 99507927 1001 86380 86390 1
507893 99507893 1001 86380 86390 1
507959 99507959 1001 86380 86390 1
507822 99507822 1001 86380 86390 1
507674 99507674 1001 86380 86390 1
507662 99507662 1001 86380 86390 1
509032 99509032 1001 86380 86390 1
508771 99508771 1001 86380 86390 1
508566 99508566 1001 86380 86390 1
508647 99508647 1001 86380 86390 1
509241 99509241 1001 86380 86390 1
509086 99509086 1001 86380 86390 1
509109 99509109 1001 86380 86390 1
509870 99509870 1001 86380 86390 1
509606 99509606 1001 86380 86390 1
509571 99509571 1001 86380 86390 1
509636 99509636 1001 86380 86390 1
509666 99509666 1001 86380 86390 1
509390 99509390 1001 86380 86390 1
509417 99509417 1001 86380 86390 1
509954 99509954 1001 86380 86390 1
509956 99509956 1001 86380 86390 1
510108 99510108 1001 86380 86390 1
511193 99511193 1001 86380 86390 1
511145 99511145 1001 86380 86390 1
511681 99511681 1001 86380 86390 1
511566 99511566 1001 86380 86390 1
512282 99512282 1001 86380 86390 1
512078 99512078 1001 86380 86390 1
512067 99512067 1001 86380 86390 1
511843 99511843 1001 86380 86390 1
512381 99512381 1001 86380 86390 1
513028 99513028 1001 86380 86390 1
513149 99513149 1001 86380 86390 1
512945 99512945 1001 86380 86390 1
512670 99512670 1001 86380 86390 1
512620 99512620 1001 86380 86390 1
512763 99512763 1001 86380 86390 1
512635 99512635 1001 86380 86390 1
513242 99513242 1001 86380 86390 1
513345 99513345 1001 86380 86390 1
513359 99513359 1001 86380 86390 1
513916 99513916 1001 86380 86390 1
513973 99513973 1001 86380 86390 1
514019 99514019 1001 86380 86390 1
513748 99513748 1001 86380 86390 1
513783 99513783 1001 86380 86390 1
513424 99513424 1001 86380 86390 1
513595 99513595 1001 86380 86390 1
513427 99513427 1001 86380 86390 1
513565 99513565 1001 86380 86390 1
514054 99514054 1001 86380 86390 1
514153 99514153 1001 86380 86390 1
514731 99514731 1001 86380 86390 1
514827 99514827 1001 86380 86390 1
514694 99514694 1001 86380 86390 1
514803 99514803 1001 86380 86390 1
514639 99514639 1001 86380 86390 1
514652 99514652 1001 86380 86390 1
514379 99514379 1001 86380 86390 1
514358 99514358 1001 86380 86390 1
514324 99514324 1001 86380 86390 1
514414 99514414 1001 86380 86390 1
515012 99515012 1001 86380 86390 1
514927 99514927 1001 86380 86390 1
514878 99514878 1001 86380 86390 1
515445 99515445 1001 86380 86390 1
515291 99515291 1001 86380 86390 1
515347 99515347 1001 86380 86390 1
515091 99515091 1001 86380 86390 1
516342 99516342 1001 86380 86390 1
516271 99516271 1001 86380 86390 1
515953 99515953 1001 86380 86390 1
515902 99515902 1001 86380 86390 1
516616 99516616 1001 86380 86390 1
517223 99517223 1001 86380 86390 1
517308 99517308 1001 86380 86390 1
517014 99517014 1001 86380 86390 1
517055 99517055 1001 86380 86390 1
517047 99517047 1001 86380 86390 1
516759 99516759 1001 86380 86390 1
517393 99517393 1001 86380 86390 1
518006 99518006 1001 86380 86390 1
518945 99518945 1001 86380 86390 1
518627 99518627 1001 86380 86390 1
518767 99518767 1001 86380 86390 1
519130 99519130 1001 86380 86390 1
519777 99519777 1001 86380 86390 1
519813 99519813 1001 86380 86390 1
519422 99519422 1001 86380 86390 1
519310 99519310 1001 86380 86390 1
520447 99520447 1001 86380 86390 1
520423 99520423 1001 86380 86390 1
520433 99520433 1001 86380 86390 1
520114 99520114 1001 86380 86390 1
520222 99520222 1001 86380 86390 1
520737 99520737 1001 86380 86390 1
521428 99521428 1001 86380 86390 1
521390 99521390 1001 86380 86390 1
521385 99521385 1001 86380 86390 1
521455 99521455 1001 86380 86390 1
520850 99520850 1001 86380 86390 1
520877 99520877 1001 86380 86390 1
521025 99521025 1001 86380 86390 1
521556 99521556 1001 86380 86390 1
521570 99521570 1001 86380 86390 1
521655 99521655 1001 86380 86390 1
521539 99521539 1001 86380 86390 1
522120 99522120 1001 86380 86390 1
522211 99522211 1001 86380 86390 1
522250 99522250 1001 86380 86390 1
522041 99522041 1001 86380 86390 1
521816 99521816 1001 86380 86390 1
521804 99521804 1001 86380 86390 1
522356 99522356 1001 86380 86390 1
522413 99522413 1001 86380 86390 1
522822 99522822 1001 86380 86390 1
522569 99522569 1001 86380 86390 1
523184 99523184 1001 86380 86390 1
523863 99523863 1001 86380 86390 1
523706 99523706 1001 86380 86390 1
523577 99523577 1001 86380 86390 1
523578 99523578 1001 86380 86390 1
524602 99524602 1001 86380 86390 1
524605 99524605 1001 86380 86390 1
524280 99524280 1001 86380 86390 1
524306 99524306 1001 86380 86390 1
524205 99524205 1001 86380 86390 1
524338 99524338 1001 86380 86390 1
524906 99524906 1001 86380 86390 1
524868 99524868 1001 86380 86390 1
525554 99525554 1001 86380 86390 1
525216 99525216 1001 86380 86390 1
525019 99525019 1001 86380 86390 1
525073 99525073 1001 86380 86390 1
525035 99525035 1001 86380 86390 1
524998 99524998 1001 86380 86390 1
525765 99525765 1001 86380 86390 1
525606 99525606 1001 86380 86390 1
526419 99526419 1001 86380 86390 1
526152 99526152 1001 86380 86390 1
525965 99525965 1001 86380 86390 1
526596 99526596 1001 86380 86390 1
527063 99527063 1001 86380 86390 1
527180 99527180 1001 86380 86390 1
527053 99527053 1001 86380 86390 1
527182 99527182 1001 86380 86390 1
527032 99527032 1001 86380 86390 1
526946 99526946 1001 86380 86390 1
526836 99526836 1001 86380 86390 1
527360 99527360 1001 86380 86390 1
527973 99527973 1001 86380 86390 1
528052 99528052 1001 86380 86390 1
528150 99528150 1001 86380 86390 1
528087 99528087 1001 86380 86390 1
528208 99528208 1001 86380 86390 1
528175 99528175 1001 86380 86390 1
528775 99528775 1001 86380 86390 1
528727 99528727 1001 86380 86390 1
528535 99528535 1001 86380 86390 1
528412 99528412 1001 86380 86390 1
528469 99528469 1001 86380 86390 1
528302 99528302 1001 86380 86390 1
528948 99528948 1001 86380 86390 1
529698 99529698 1001 86380 86390 1
529429 99529429 1001 86380 86390 1
529148 99529148 1001 86380 86390 1
529281 99529281 1001 86380 86390 1
529881 99529881 1001 86380 86390 1
529874 99529874 1001 86380 86390 1
529875 99529875 1001 86380 86390 1
530550 99530550 1001 86380 86390 1
530439 99530439 1001 86380 86390 1
530393 99530393 1001 86380 86390 1
530484 99530484 1001 86380 86390 1
530408 99530408 1001 86380 86390 1
530422 99530422 1001 86380 86390 1
529946 99529946 1001 86380 86390 1
529983 99529983 1001 86380 86390 1
530659 99530659 1001 86380 86390 1
530596 99530596 1001 86380 86390 1
530743 99530743 1001 86380 86390 1
531188 99531188 1001 86380 86390 1
531272 99531272 1001 86380 86390 1
530942 99530942 1001 86380 86390 1
530893 99530893 1001 86380 86390 1
530831 99530831 1001 86380 86390 1
530897 99530897 1001 86380 86390 1
530951 99530951 1001 86380 86390 1
531559 99531559 1001 86380 86390 1
532177 99532177 1001 86380 86390 1
532151 99532151 1001 86380 86390 1
532139 99532139 1001 86380 86390 1
531921 99531921 1001 86380 86390 1
531703 99531703 1001 86380 86390 1
532354 99532354 1001 86380 86390 1
532266 99532266 1001 86380 86390 1
532832 99532832 1001 86380 86390 1
532736 99532736 1001 86380 86390 1
532712 99532712 1001 86380 86390 1
532652 99532652 1001 86380 86390 1
532444 99532444 1001 86380 86390 1
532470 99532470 1001 86380 86390 1
532435 99532435 1001 86380 86390 1
533120 99533120 1001 86380 86390 1
533849 99533849 1001 86380 86390 1
533359 99533359 1001 86380 86390 1
533916 99533916 1001 86380 86390 1
534614 99534614 1001 86380 86390 1
534603 99534603 1001 86380 86390 1
534552 99534552 1001 86380 86390 1
534555 99534555 1001 86380 86390 1
534326 99534326 1001 86380 86390 1
534149 99534149 1001 86380 86390 1
534879 99534879 1001 86380 86390 1
535416 99535416 1001 86380 86390 1
535108 99535108 1001 86380 86390 1
534931 99534931 1001 86380 86390 1
535062 99535062 1001 86380 86390 1
535533 99535533 1001 86380 86390 1
535684 99535684 1001 86380 86390 1
536068 99536068 1001 86380 86390 1
536082 99536082 1001 86380 86390 1
535948 99535948 1001 86380 86390 1
535778 99535778 1001 86380 86390 1
537024 99537024 1001 86380 86390 1
537302 99537302 1001 86380 86390 1
537244 99537244 1001 86380 86390 1
537363 99537363 1001 86380 86390 1
537552 99537552 1001 86380 86390 1
537436 99537436 1001 86380 86390 1
537560 99537560 1001 86380 86390 1
538101 99538101 1001 86380 86390 1
538129 99538129 1001 86380 86390 1
538608 99538608 1001 86380 86390 1
538354 99538354 1001 86380 86390 1
538268 99538268 1001 86380 86390 1
539048 99539048 1001 86380 86390 1
539199 99539199 1001 86380 86390 1
539878 99539878 1001 86380 86390 1
539984 99539984 1001 86380 86390 1
539896 99539896 1001 86380 86390 1
540639 99540639 1001 86380 86390 1
540567 99540567 1001 86380 86390 1
541107 99541107 1001 86380 86390 1
540997 99540997 1001 86380 86390 1
541034 99541034 1001 86380 86390 1
540860 99540860 1001 86380 86390 1
540680 99540680 1001 86380 86390 1
540762 99540762 1001 86380 86390 1
541433 99541433 1001 86380 86390 1
541495 99541495 1001 86380 86390 1
541327 99541327 1001 86380 86390 1
542029 99542029 1001 86380 86390 1
542109 99542109 1001 86380 86390 1
541760 99541760 1001 86380 86390 1
541578 99541578 1001 86380 86390 1
541638 99541638 1001 86380 86390 1
542304 99542304 1001 86380 86390 1
542256 99542256 1001 86380 86390 1
542551 99542551 1001 86380 86390 1
542668 99542668 1001 86380 86390 1
542947 99542947 1001 86380 86390 1
543001 99543001 1001 86380 86390 1
543660 99543660 1001 86380 86390 1
543585 99543585 1001 86380 86390 1
543514 99543514 1001 86380 86390 1
543489 99543489 1001 86380 86390 1
543483 99543483 1001 86380 86390 1
543524 99543524 1001 86380 86390 1
543312 99543312 1001 86380 86390 1
543828 99543828 1001 86380 86390 1
544278 99544278 1001 86380 86390 1
544334 99544334 1001 86380 86390 1
544207 99544207 1001 86380 86390 1
544037 99544037 1001 86380 86390 1
544741 99544741 1001 86380 86390 1
544658 99544658 1001 86380 86390 1
417689 216 1001 61740 63177 1
415860 214 1001 50100 50637 1
400452 99400452 1001 86380 86390 1
400802 99400802 1001 86380 86390 1
400832 99400832 1001 86380 86390 1
401177 99401177 1001 86380 86390 1
401221 99401221 1001 86380 86390 1
401613 99401613 1001 86380 86390 1
401785 99401785 1001 86380 86390 1
401790 99401790 1001 86380 86390 1
401852 99401852 1001 86380 86390 1
401984 99401984 1001 86380 86390 1
402392 99402392 1001 86380 86390 1
402636 99402636 1001 86380 86390 1
403848 99403848 1001 86380 86390 1
404304 99404304 1001 86380 86390 1
404487 99404487 1001 86380 86390 1
404622 99404622 1001 86380 86390 1
405289 99405289 1001 86380 86390 1
405627 99405627 1001 86380 86390 1
406028 99406028 1001 86380 86390 1
406630 99406630 1001 86380 86390 1
407377 99407377 1001 86380 86390 1
407728 99407728 1001 86380 86390 1
407739 99407739 1001 86380 86390 1
407807 99407807 1001 86380 86390 1
408098 99408098 1001 86380 86390 1
408460 99408460 1001 86380 86390 1
408616 99408616 1001 86380 86390 1
409368 99409368 1001 86380 86390 1
409474 99409474 1001 86380 86390 1
409557 99409557 1001 86380 86390 1
409649 99409649 1001 86380 86390 1
409599 99409599 1001 86380 86390 1
409877 99409877 1001 86380 86390 1
410594 99410594 1001 86380 86390 1
411473 99411473 1001 86380 86390 1
411560 99411560 1001 86380 86390 1
411664 99411664 1001 86380 86390 1
411688 99411688 1001 86380 86390 1
411975 99411975 1001 86380 86390 1
412185 99412185 1001 86380 86390 1
412090 99412090 1001 86380 86390 1
412338 99412338 1001 86380 86390 1
413458 99413458 1001 86380 86390 1
413037 99413037 1001 86380 86390 1
413108 99413108 1001 86380 86390 1
413133 99413133 1001 86380 86390 1
412624 99412624 1001 86380 86390 1
412516 99412516 1001 86380 86390 1
412835 99412835 1001 86380 86390 1
412857 99412857 1001 86380 86390 1
412878 99412878 1001 86380 86390 1
414036 99414036 1001 86380 86390 1
413839 99413839 1001 86380 86390 1
415030 99415030 1001 86380 86390 1
414616 99414616 1001 86380 86390 1
414864 99414864 1001 86380 86390 1
414625 99414625 1001 86380 86390 1
414750 99414750 1001 86380 86390 1
414910 99414910 1001 86380 86390 1
414232 99414232 1001 86380 86390 1
414131 99414131 1001 86380 86390 1
415538 99415538 1001 86380 86390 1
416724 99416724 1001 86380 86390 1
415828 99415828 1001 86380 86390 1
416057 99416057 1001 86380 86390 1
416138 99416138 1001 86380 86390 1
417561 99417561 1001 86380 86390 1
418636 99418636 1001 86380 86390 1
418586 99418586 1001 86380 86390 1
418005 99418005 1001 86380 86390 1
419193 99419193 1001 86380 86390 1
420435 99420435 1001 86380 86390 1
419502 99419502 1001 86380 86390 1
419262 99419262 1001 86380 86390 1
419211 99419211 1001 86380 86390 1
420553 99420553 1001 86380 86390 1
421818 99421818 1001 86380 86390 1
421700 99421700 1001 86380 86390 1
421057 99421057 1001 86380 86390 1
422497 99422497 1001 86380 86390 1
423489 99423489 1001 86380 86390 1
423386 99423386 1001 86380 86390 1
422986 99422986 1001 86380 86390 1
422980 99422980 1001 86380 86390 1
422796 99422796 1001 86380 86390 1
422561 99422561 1001 86380 86390 1
423964 99423964 1001 86380 86390 1
424123 99424123 1001 86380 86390 1
423840 99423840 1001 86380 86390 1
425120 99425120 1001 86380 86390 1
424261 99424261 1001 86380 86390 1
424343 99424343 1001 86380 86390 1
426957 99426957 1001 86380 86390 1
427021 99427021 1001 86380 86390 1
426619 99426619 1001 86380 86390 1
426422 99426422 1001 86380 86390 1
425905 99425905 1001 86380 86390 1
427438 99427438 1001 86380 86390 1
428723 99428723 1001 86380 86390 1
428170 99428170 1001 86380 86390 1
427575 99427575 1001 86380 86390 1
427818 99427818 1001 86380 86390 1
428993 99428993 1001 86380 86390 1
430068 99430068 1001 86380 86390 1
430273 99430273 1001 86380 86390 1
430083 99430083 1001 86380 86390 1
430261 99430261 1001 86380 86390 1
429607 99429607 1001 86380 86390 1
431750 99431750 1001 86380 86390 1
431805 99431805 1001 86380 86390 1
432047 99432047 1001 86380 86390 1
431587 99431587 1001 86380 86390 1
430850 99430850 1001 86380 86390 1
430980 99430980 1001 86380 86390 1
432467 99432467 1001 86380 86390 1
432363 99432363 1001 86380 86390 1
432314 99432314 1001 86380 86390 1
433349 99433349 1001 86380 86390 1
433208 99433208 1001 86380 86390 1
432558 99432558 1001 86380 86390 1
432584 99432584 1001 86380 86390 1
432835 99432835 1001 86380 86390 1
434059 99434059 1001 86380 86390 1
435368 99435368 1001 86380 86390 1
435406 99435406 1001 86380 86390 1
435403 99435403 1001 86380 86390 1
434528 99434528 1001 86380 86390 1
434162 99434162 1001 86380 86390 1
436672 99436672 1001 86380 86390 1
436557 99436557 1001 86380 86390 1
435970 99435970 1001 86380 86390 1
436238 99436238 1001 86380 86390 1
436019 99436019 1001 86380 86390 1
300027 99300027 1001 86380 86390 1
300092 99300092 1001 86380 86390 1
300630 99300630 1001 86380 86390 1
300351 99300351 1001 86380 86390 1
300173 99300173 1001 86380 86390 1
300153 99300153 1001 86380 86390 1
300155 99300155 1001 86380 86390 1
301507 99301507 1001 86380 86390 1
301528 99301528 1001 86380 86390 1
301489 99301489 1001 86380 86390 1
301438 99301438 1001 86380 86390 1
301129 99301129 1001 86380 86390 1
301015 99301015 1001 86380 86390 1
301594 99301594 1001 86380 86390 1
301558 99301558 1001 86380 86390 1
302318 99302318 1001 86380 86390 1
302244 99302244 1001 86380 86390 1
302337 99302337 1001 86380 86390 1
302117 99302117 1001 86380 86390 1
301813 99301813 1001 86380 86390 1
302522 99302522 1001 86380 86390 1
302924 99302924 1001 86380 86390 1
302926 99302926 1001 86380 86390 1
302894 99302894 1001 86380 86390 1
302629 99302629 1001 86380 86390 1
303291 99303291 1001 86380 86390 1
304033 99304033 1001 86380 86390 1
303933 99303933 1001 86380 86390 1
303688 99303688 1001 86380 86390 1
303549 99303549 1001 86380 86390 1
304186 99304186 1001 86380 86390 1
303621 99303621 1001 86380 86390 1
304229 99304229 1001 86380 86390 1
304115 99304115 1001 86380 86390 1
304105 99304105 1001 86380 86390 1
304054 99304054 1001 86380 86390 1
304815 99304815 1001 86380 86390 1
304428 99304428 1001 86380 86390 1
304923 99304923 1001 86380 86390 1
305520 99305520 1001 86380 86390 1
305515 99305515 1001 86380 86390 1
305410 99305410 1001 86380 86390 1
305152 99305152 1001 86380 86390 1
500174 99500174 1001 86380 86390 1
500020 99500020 1001 86380 86390 1
500750 99500750 1001 86380 86390 1
500764 99500764 1001 86380 86390 1
500753 99500753 1001 86380 86390 1
500947 99500947 1001 86380 86390 1
500987 99500987 1001 86380 86390 1
501500 99501500 1001 86380 86390 1
501565 99501565 1001 86380 86390 1
501242 99501242 1001 86380 86390 1
501247 99501247 1001 86380 86390 1
501143 99501143 1001 86380 86390 1
501108 99501108 1001 86380 86390 1
501740 99501740 1001 86380 86390 1
501756 99501756 1001 86380 86390 1
501796 99501796 1001 86380 86390 1
502264 99502264 1001 86380 86390 1
502317 99502317 1001 86380 86390 1
502346 99502346 1001 86380 86390 1
502250 99502250 1001 86380 86390 1
502583 99502583 1001 86380 86390 1
502611 99502611 1001 86380 86390 1
502586 99502586 1001 86380 86390 1
502470 99502470 1001 86380 86390 1
502727 99502727 1001 86380 86390 1
502706 99502706 1001 86380 86390 1
503330 99503330 1001 86380 86390 1
503335 99503335 1001 86380 86390 1
503993 99503993 1001 86380 86390 1
503975 99503975 1001 86380 86390 1
504001 99504001 1001 86380 86390 1
503905 99503905 1001 86380 86390 1
503655 99503655 1001 86380 86390 1
503688 99503688 1001 86380 86390 1
504119 99504119 1001 86380 86390 1
504147 99504147 1001 86380 86390 1
504842 99504842 1001 86380 86390 1
504797 99504797 1001 86380 86390 1
504731 99504731 1001 86380 86390 1
504683 99504683 1001 86380 86390 1
504506 99504506 1001 86380 86390 1
504500 99504500 1001 86380 86390 1
505085 99505085 1001 86380 86390 1
505116 99505116 1001 86380 86390 1
504948 99504948 1001 86380 86390 1
505667 99505667 1001 86380 86390 1
505735 99505735 1001 86380 86390 1
505175 99505175 1001 86380 86390 1
505253 99505253 1001 86380 86390 1
505254 99505254 1001 86380 86390 1
505191 99505191 1001 86380 86390 1
505220 99505220 1001 86380 86390 1
505262 99505262 1001 86380 86390 1
505199 99505199 1001 86380 86390 1
505855 99505855 1001 86380 86390 1
506401 99506401 1001 86380 86390 1
506352 99506352 1001 86380 86390 1
506234 99506234 1001 86380 86390 1
506159 99506159 1001 86380 86390 1
506070 99506070 1001 86380 86390 1
505985 99505985 1001 86380 86390 1
506737 99506737 1001 86380 86390 1
506776 99506776 1001 86380 86390 1
507388 99507388 1001 86380 86390 1
507274 99507274 1001 86380 86390 1
507143 99507143 1001 86380 86390 1
507424 99507424 1001 86380 86390 1
507535 99507535 1001 86380 86390 1
508201 99508201 1001 86380 86390 1
508138 99508138 1001 86380 86390 1
508205 99508205 1001 86380 86390 1
507915 99507915 1001 86380 86390 1
508032 99508032 1001 86380 86390 1
507700 99507700 1001 86380 86390 1
507729 99507729 1001 86380 86390 1
508922 99508922 1001 86380 86390 1
508956 99508956 1001 86380 86390 1
508957 99508957 1001 86380 86390 1
508983 99508983 1001 86380 86390 1
509139 99509139 1001 86380 86390 1
509222 99509222 1001 86380 86390 1
509807 99509807 1001 86380 86390 1
509580 99509580 1001 86380 86390 1
509646 99509646 1001 86380 86390 1
509557 99509557 1001 86380 86390 1
509521 99509521 1001 86380 86390 1
509676 99509676 1001 86380 86390 1
509565 99509565 1001 86380 86390 1
509378 99509378 1001 86380 86390 1
510625 99510625 1001 86380 86390 1
510482 99510482 1001 86380 86390 1
510434 99510434 1001 86380 86390 1
510830 99510830 1001 86380 86390 1
511520 99511520 1001 86380 86390 1
511154 99511154 1001 86380 86390 1
511036 99511036 1001 86380 86390 1
510973 99510973 1001 86380 86390 1
511117 99511117 1001 86380 86390 1
511704 99511704 1001 86380 86390 1
511961 99511961 1001 86380 86390 1
512493 99512493 1001 86380 86390 1
512491 99512491 1001 86380 86390 1
513071 99513071 1001 86380 86390 1
513009 99513009 1001 86380 86390 1
512800 99512800 1001 86380 86390 1
512867 99512867 1001 86380 86390 1
512754 99512754 1001 86380 86390 1
512722 99512722 1001 86380 86390 1
513315 99513315 1001 86380 86390 1
513637 99513637 1001 86380 86390 1
513538 99513538 1001 86380 86390 1
514210 99514210 1001 86380 86390 1
514215 99514215 1001 86380 86390 1
514720 99514720 1001 86380 86390 1
514708 99514708 1001 86380 86390 1
514697 99514697 1001 86380 86390 1
514689 99514689 1001 86380 86390 1
514549 99514549 1001 86380 86390 1
514252 99514252 1001 86380 86390 1
514246 99514246 1001 86380 86390 1
515504 99515504 1001 86380 86390 1
515651 99515651 1001 86380 86390 1
515532 99515532 1001 86380 86390 1
515565 99515565 1001 86380 86390 1
515707 99515707 1001 86380 86390 1
516404 99516404 1001 86380 86390 1
516204 99516204 1001 86380 86390 1
516102 99516102 1001 86380 86390 1
516225 99516225 1001 86380 86390 1
516008 99516008 1001 86380 86390 1
516693 99516693 1001 86380 86390 1
517183 99517183 1001 86380 86390 1
517206 99517206 1001 86380 86390 1
517039 99517039 1001 86380 86390 1
517056 99517056 1001 86380 86390 1
517363 99517363 1001 86380 86390 1
518152 99518152 1001 86380 86390 1
517776 99517776 1001 86380 86390 1
517794 99517794 1001 86380 86390 1
517583 99517583 1001 86380 86390 1
517613 99517613 1001 86380 86390 1
517719 99517719 1001 86380 86390 1
518208 99518208 1001 86380 86390 1
518865 99518865 1001 86380 86390 1
518806 99518806 1001 86380 86390 1
518653 99518653 1001 86380 86390 1
518617 99518617 1001 86380 86390 1
518712 99518712 1001 86380 86390 1
518496 99518496 1001 86380 86390 1
518411 99518411 1001 86380 86390 1
518466 99518466 1001 86380 86390 1
518530 99518530 1001 86380 86390 1
519105 99519105 1001 86380 86390 1
519183 99519183 1001 86380 86390 1
519338 99519338 1001 86380 86390 1
520346 99520346 1001 86380 86390 1
520335 99520335 1001 86380 86390 1
520172 99520172 1001 86380 86390 1
520057 99520057 1001 86380 86390 1
520096 99520096 1001 86380 86390 1
521345 99521345 1001 86380 86390 1
520995 99520995 1001 86380 86390 1
522119 99522119 1001 86380 86390 1
522132 99522132 1001 86380 86390 1
521728 99521728 1001 86380 86390 1
522424 99522424 1001 86380 86390 1
522651 99522651 1001 86380 86390 1
523301 99523301 1001 86380 86390 1
523293 99523293 1001 86380 86390 1
523886 99523886 1001 86380 86390 1
523492 99523492 1001 86380 86390 1
523496 99523496 1001 86380 86390 1
524736 99524736 1001 86380 86390 1
524598 99524598 1001 86380 86390 1
524463 99524463 1001 86380 86390 1
524457 99524457 1001 86380 86390 1
524192 99524192 1001 86380 86390 1
525418 99525418 1001 86380 86390 1
525432 99525432 1001 86380 86390 1
525570 99525570 1001 86380 86390 1
525556 99525556 1001 86380 86390 1
525318 99525318 1001 86380 86390 1
525345 99525345 1001 86380 86390 1
525158 99525158 1001 86380 86390 1
525066 99525066 1001 86380 86390 1
525776 99525776 1001 86380 86390 1
525701 99525701 1001 86380 86390 1
525791 99525791 1001 86380 86390 1
526298 99526298 1001 86380 86390 1
526274 99526274 1001 86380 86390 1
526368 99526368 1001 86380 86390 1
526330 99526330 1001 86380 86390 1
526099 99526099 1001 86380 86390 1
526216 99526216 1001 86380 86390 1
525978 99525978 1001 86380 86390 1
525916 99525916 1001 86380 86390 1
525956 99525956 1001 86380 86390 1
526575 99526575 1001 86380 86390 1
526597 99526597 1001 86380 86390 1
526457 99526457 1001 86380 86390 1
527136 99527136 1001 86380 86390 1
527089 99527089 1001 86380 86390 1
527024 99527024 1001 86380 86390 1
526815 99526815 1001 86380 86390 1
527427 99527427 1001 86380 86390 1
527367 99527367 1001 86380 86390 1
528057 99528057 1001 86380 86390 1
527905 99527905 1001 86380 86390 1
527819 99527819 1001 86380 86390 1
527525 99527525 1001 86380 86390 1
527661 99527661 1001 86380 86390 1
528250 99528250 1001 86380 86390 1
528174 99528174 1001 86380 86390 1
528762 99528762 1001 86380 86390 1
528827 99528827 1001 86380 86390 1
528853 99528853 1001 86380 86390 1
528750 99528750 1001 86380 86390 1
528856 99528856 1001 86380 86390 1
528540 99528540 1001 86380 86390 1
528286 99528286 1001 86380 86390 1
529624 99529624 1001 86380 86390 1
529386 99529386 1001 86380 86390 1
529361 99529361 1001 86380 86390 1
529426 99529426 1001 86380 86390 1
530410 99530410 1001 86380 86390 1
530224 99530224 1001 86380 86390 1
530102 99530102 1001 86380 86390 1
530019 99530019 1001 86380 86390 1
530020 99530020 1001 86380 86390 1
530139 99530139 1001 86380 86390 1
530673 99530673 1001 86380 86390 1
531327 99531327 1001 86380 86390 1
531144 99531144 1001 86380 86390 1
530884 99530884 1001 86380 86390 1
531429 99531429 1001 86380 86390 1
532172 99532172 1001 86380 86390 1
532108 99532108 1001 86380 86390 1
532148 99532148 1001 86380 86390 1
531902 99531902 1001 86380 86390 1
532896 99532896 1001 86380 86390 1
532646 99532646 1001 86380 86390 1
532677 99532677 1001 86380 86390 1
532670 99532670 1001 86380 86390 1
533137 99533137 1001 86380 86390 1
533138 99533138 1001 86380 86390 1
533114 99533114 1001 86380 86390 1
533205 99533205 1001 86380 86390 1
533769 99533769 1001 86380 86390 1
533782 99533782 1001 86380 86390 1
533489 99533489 1001 86380 86390 1
533450 99533450 1001 86380 86390 1
533276 99533276 1001 86380 86390 1
533246 99533246 1001 86380 86390 1
533379 99533379 1001 86380 86390 1
534026 99534026 1001 86380 86390 1
533901 99533901 1001 86380 86390 1
534515 99534515 1001 86380 86390 1
534288 99534288 1001 86380 86390 1
534445 99534445 1001 86380 86390 1
534348 99534348 1001 86380 86390 1
534159 99534159 1001 86380 86390 1
534265 99534265 1001 86380 86390 1
534889 99534889 1001 86380 86390 1
534695 99534695 1001 86380 86390 1
534851 99534851 1001 86380 86390 1
535480 99535480 1001 86380 86390 1
534974 99534974 1001 86380 86390 1
535527 99535527 1001 86380 86390 1
535674 99535674 1001 86380 86390 1
536275 99536275 1001 86380 86390 1
536212 99536212 1001 86380 86390 1
536187 99536187 1001 86380 86390 1
536150 99536150 1001 86380 86390 1
536190 99536190 1001 86380 86390 1
536002 99536002 1001 86380 86390 1
535935 99535935 1001 86380 86390 1
535721 99535721 1001 86380 86390 1
535734 99535734 1001 86380 86390 1
536999 99536999 1001 86380 86390 1
536769 99536769 1001 86380 86390 1
536598 99536598 1001 86380 86390 1
536546 99536546 1001 86380 86390 1
537858 99537858 1001 86380 86390 1
538102 99538102 1001 86380 86390 1
538147 99538147 1001 86380 86390 1
538109 99538109 1001 86380 86390 1
538149 99538149 1001 86380 86390 1
538637 99538637 1001 86380 86390 1
538715 99538715 1001 86380 86390 1
538717 99538717 1001 86380 86390 1
538680 99538680 1001 86380 86390 1
538599 99538599 1001 86380 86390 1
538523 99538523 1001 86380 86390 1
538576 99538576 1001 86380 86390 1
538221 99538221 1001 86380 86390 1
538307 99538307 1001 86380 86390 1
539456 99539456 1001 86380 86390 1
539429 99539429 1001 86380 86390 1
540290 99540290 1001 86380 86390 1
540279 99540279 1001 86380 86390 1
540321 99540321 1001 86380 86390 1
540456 99540456 1001 86380 86390 1
540092 99540092 1001 86380 86390 1
539966 99539966 1001 86380 86390 1
540022 99540022 1001 86380 86390 1
540603 99540603 1001 86380 86390 1
540629 99540629 1001 86380 86390 1
540554 99540554 1001 86380 86390 1
541153 99541153 1001 86380 86390 1
541227 99541227 1001 86380 86390 1
540907 99540907 1001 86380 86390 1
541082 99541082 1001 86380 86390 1
540914 99540914 1001 86380 86390 1
540830 99540830 1001 86380 86390 1
540871 99540871 1001 86380 86390 1
540859 99540859 1001 86380 86390 1
541312 99541312 1001 86380 86390 1
541801 99541801 1001 86380 86390 1
541869 99541869 1001 86380 86390 1
542262 99542262 1001 86380 86390 1
542314 99542314 1001 86380 86390 1
542856 99542856 1001 86380 86390 1
542649 99542649 1001 86380 86390 1
542697 99542697 1001 86380 86390 1
542433 99542433 1001 86380 86390 1
542472 99542472 1001 86380 86390 1
542427 99542427 1001 86380 86390 1
542325 99542325 1001 86380 86390 1
543079 99543079 1001 86380 86390 1
543721 99543721 1001 86380 86390 1
543638 99543638 1001 86380 86390 1
543346 99543346 1001 86380 86390 1
543209 99543209 1001 86380 86390 1
543920 99543920 1001 86380 86390 1
544329 99544329 1001 86380 86390 1
544350 99544350 1001 86380 86390 1
543989 99543989 1001 86380 86390 1
544058 99544058 1001 86380 86390 1
544686 99544686 1001 86380 86390 1
542103 955 1002 63780 71167 1
400033 99400033 1001 86380 86390 1
400137 99400137 1001 86380 86390 1
400332 99400332 1001 86380 86390 1
400787 99400787 1001 86380 86390 1
400948 99400948 1001 86380 86390 1
401040 99401040 1001 86380 86390 1
401019 99401019 1001 86380 86390 1
401525 99401525 1001 86380 86390 1
401991 99401991 1001 86380 86390 1
402071 99402071 1001 86380 86390 1
402627 99402627 1001 86380 86390 1
403586 99403586 1001 86380 86390 1
403886 99403886 1001 86380 86390 1
404177 99404177 1001 86380 86390 1
404364 99404364 1001 86380 86390 1
404384 99404384 1001 86380 86390 1
404561 99404561 1001 86380 86390 1
404514 99404514 1001 86380 86390 1
405297 99405297 1001 86380 86390 1
405649 99405649 1001 86380 86390 1
406492 99406492 1001 86380 86390 1
406549 99406549 1001 86380 86390 1
406591 99406591 1001 86380 86390 1
406807 99406807 1001 86380 86390 1
406820 99406820 1001 86380 86390 1
406851 99406851 1001 86380 86390 1
407048 99407048 1001 86380 86390 1
407838 99407838 1001 86380 86390 1
407830 99407830 1001 86380 86390 1
408059 99408059 1001 86380 86390 1
408940 99408940 1001 86380 86390 1
409185 99409185 1001 86380 86390 1
409268 99409268 1001 86380 86390 1
409472 99409472 1001 86380 86390 1
409626 99409626 1001 86380 86390 1
409973 99409973 1001 86380 86390 1
410196 99410196 1001 86380 86390 1
410357 99410357 1001 86380 86390 1
410802 99410802 1001 86380 86390 1
411048 99411048 1001 86380 86390 1
411354 99411354 1001 86380 86390 1
411431 99411431 1001 86380 86390 1
411655 99411655 1001 86380 86390 1
411937 99411937 1001 86380 86390 1
411934 99411934 1001 86380 86390 1
412170 99412170 1001 86380 86390 1
412311 99412311 1001 86380 86390 1
413497 99413497 1001 86380 86390 1
413584 99413584 1001 86380 86390 1
413241 99413241 1001 86380 86390 1
413175 99413175 1001 86380 86390 1
413255 99413255 1001 86380 86390 1
412748 99412748 1001 86380 86390 1
412868 99412868 1001 86380 86390 1
412513 99412513 1001 86380 86390 1
412592 99412592 1001 86380 86390 1
412687 99412687 1001 86380 86390 1
412661 99412661 1001 86380 86390 1
413942 99413942 1001 86380 86390 1
415087 99415087 1001 86380 86390 1
414782 99414782 1001 86380 86390 1
414886 99414886 1001 86380 86390 1
414476 99414476 1001 86380 86390 1
414479 99414479 1001 86380 86390 1
416676 99416676 1001 86380 86390 1
416227 99416227 1001 86380 86390 1
416174 99416174 1001 86380 86390 1
415838 99415838 1001 86380 86390 1
415840 99415840 1001 86380 86390 1
417391 99417391 1001 86380 86390 1
418595 99418595 1001 86380 86390 1
418759 99418759 1001 86380 86390 1
418420 99418420 1001 86380 86390 1
418404 99418404 1001 86380 86390 1
417795 99417795 1001 86380 86390 1
417690 99417690 1001 86380 86390 1
417907 99417907 1001 86380 86390 1
419091 99419091 1001 86380 86390 1
420422 99420422 1001 86380 86390 1
419730 99419730 1001 86380 86390 1
419441 99419441 1001 86380 86390 1
419557 99419557 1001 86380 86390 1
420509 99420509 1001 86380 86390 1
420695 99420695 1001 86380 86390 1
420697 99420697 1001 86380 86390 1
421865 99421865 1001 86380 86390 1
421419 99421419 1001 86380 86390 1
420895 99420895 1001 86380 86390 1
421071 99421071 1001 86380 86390 1
421127 99421127 1001 86380 86390 1
422527 99422527 1001 86380 86390 1
422219 99422219 1001 86380 86390 1
422201 99422201 1001 86380 86390 1
422396 99422396 1001 86380 86390 1
423668 99423668 1001 86380 86390 1
423733 99423733 1001 86380 86390 1
422592 99422592 1001 86380 86390 1
422768 99422768 1001 86380 86390 1
423942 99423942 1001 86380 86390 1
425260 99425260 1001 86380 86390 1
425206 99425206 1001 86380 86390 1
424591 99424591 1001 86380 86390 1
424460 99424460 1001 86380 86390 1
424306 99424306 1001 86380 86390 1
425506 99425506 1001 86380 86390 1
425715 99425715 1001 86380 86390 1
425752 99425752 1001 86380 86390 1
425735 99425735 1001 86380 86390 1
426758 99426758 1001 86380 86390 1
426612 99426612 1001 86380 86390 1
426094 99426094 1001 86380 86390 1
425949 99425949 1001 86380 86390 1
425878 99425878 1001 86380 86390 1
427171 99427171 1001 86380 86390 1
428573 99428573 1001 86380 86390 1
428605 99428605 1001 86380 86390 1
428337 99428337 1001 86380 86390 1
428064 99428064 1001 86380 86390 1
428127 99428127 1001 86380 86390 1
427918 99427918 1001 86380 86390 1
428968 99428968 1001 86380 86390 1
429085 99429085 1001 86380 86390 1
429911 99429911 1001 86380 86390 1
429623 99429623 1001 86380 86390 1
429730 99429730 1001 86380 86390 1
430795 99430795 1001 86380 86390 1
430750 99430750 1001 86380 86390 1
430522 99430522 1001 86380 86390 1
431473 99431473 1001 86380 86390 1
431468 99431468 1001 86380 86390 1
430896 99430896 1001 86380 86390 1
432123 99432123 1001 86380 86390 1
432068 99432068 1001 86380 86390 1
432197 99432197 1001 86380 86390 1
433549 99433549 1001 86380 86390 1
433420 99433420 1001 86380 86390 1
433708 99433708 1001 86380 86390 1
433101 99433101 1001 86380 86390 1
433147 99433147 1001 86380 86390 1
432980 99432980 1001 86380 86390 1
433287 99433287 1001 86380 86390 1
432657 99432657 1001 86380 86390 1
434125 99434125 1001 86380 86390 1
433866 99433866 1001 86380 86390 1
434030 99434030 1001 86380 86390 1
435357 99435357 1001 86380 86390 1
436893 99436893 1001 86380 86390 1
436895 99436895 1001 86380 86390 1
437016 99437016 1001 86380 86390 1
436445 99436445 1001 86380 86390 1
436366 99436366 1001 86380 86390 1
436677 99436677 1001 86380 86390 1
436405 99436405 1001 86380 86390 1
436725 99436725 1001 86380 86390 1
436751 99436751 1001 86380 86390 1
436364 99436364 1001 86380 86390 1
437316 99437316 1001 86380 86390 1
300496 99300496 1001 86380 86390 1
300115 99300115 1001 86380 86390 1
300773 99300773 1001 86380 86390 1
301430 99301430 1001 86380 86390 1
301371 99301371 1001 86380 86390 1
301285 99301285 1001 86380 86390 1
301241 99301241 1001 86380 86390 1
300947 99300947 1001 86380 86390 1
301133 99301133 1001 86380 86390 1
301746 99301746 1001 86380 86390 1
301651 99301651 1001 86380 86390 1
301677 99301677 1001 86380 86390 1
302378 99302378 1001 86380 86390 1
302372 99302372 1001 86380 86390 1
301766 99301766 1001 86380 86390 1
301924 99301924 1001 86380 86390 1
302516 99302516 1001 86380 86390 1
303034 99303034 1001 86380 86390 1
302589 99302589 1001 86380 86390 1
303284 99303284 1001 86380 86390 1
303275 99303275 1001 86380 86390 1
303225 99303225 1001 86380 86390 1
303355 99303355 1001 86380 86390 1
304018 99304018 1001 86380 86390 1
304027 99304027 1001 86380 86390 1
303685 99303685 1001 86380 86390 1
303726 99303726 1001 86380 86390 1
303773 99303773 1001 86380 86390 1
303530 99303530 1001 86380 86390 1
303440 99303440 1001 86380 86390 1
304075 99304075 1001 86380 86390 1
304232 99304232 1001 86380 86390 1
304512 99304512 1001 86380 86390 1
304570 99304570 1001 86380 86390 1
304455 99304455 1001 86380 86390 1
304371 99304371 1001 86380 86390 1
304430 99304430 1001 86380 86390 1
304984 99304984 1001 86380 86390 1
305552 99305552 1001 86380 86390 1
305669 99305669 1001 86380 86390 1
305214 99305214 1001 86380 86390 1
500077 99500077 1001 86380 86390 1
500780 99500780 1001 86380 86390 1
500760 99500760 1001 86380 86390 1
500407 99500407 1001 86380 86390 1
500410 99500410 1001 86380 86390 1
500580 99500580 1001 86380 86390 1
500377 99500377 1001 86380 86390 1
500379 99500379 1001 86380 86390 1
500852 99500852 1001 86380 86390 1
501612 99501612 1001 86380 86390 1
501318 99501318 1001 86380 86390 1
501260 99501260 1001 86380 86390 1
501190 99501190 1001 86380 86390 1
501126 99501126 1001 86380 86390 1
501089 99501089 1001 86380 86390 1
501844 99501844 1001 86380 86390 1
501667 99501667 1001 86380 86390 1
501981 99501981 1001 86380 86390 1
501919 99501919 1001 86380 86390 1
503216 99503216 1001 86380 86390 1
503207 99503207 1001 86380 86390 1
503268 99503268 1001 86380 86390 1
503187 99503187 1001 86380 86390 1
503066 99503066 1001 86380 86390 1
502761 99502761 1001 86380 86390 1
502869 99502869 1001 86380 86390 1
502703 99502703 1001 86380 86390 1
502694 99502694 1001 86380 86390 1
503354 99503354 1001 86380 86390 1
503493 99503493 1001 86380 86390 1
504086 99504086 1001 86380 86390 1
503982 99503982 1001 86380 86390 1
504073 99504073 1001 86380 86390 1
504100 99504100 1001 86380 86390 1
503855 99503855 1001 86380 86390 1
503594 99503594 1001 86380 86390 1
503635 99503635 1001 86380 86390 1
504924 99504924 1001 86380 86390 1
504653 99504653 1001 86380 86390 1
504521 99504521 1001 86380 86390 1
504957 99504957 1001 86380 86390 1
505767 99505767 1001 86380 86390 1
505612 99505612 1001 86380 86390 1
505396 99505396 1001 86380 86390 1
505509 99505509 1001 86380 86390 1
505380 99505380 1001 86380 86390 1
505156 99505156 1001 86380 86390 1
505935 99505935 1001 86380 86390 1
505777 99505777 1001 86380 86390 1
506446 99506446 1001 86380 86390 1
506367 99506367 1001 86380 86390 1
506053 99506053 1001 86380 86390 1
506059 99506059 1001 86380 86390 1
506698 99506698 1001 86380 86390 1
506719 99506719 1001 86380 86390 1
507390 99507390 1001 86380 86390 1
507285 99507285 1001 86380 86390 1
507351 99507351 1001 86380 86390 1
507057 99507057 1001 86380 86390 1
508136 99508136 1001 86380 86390 1
508137 99508137 1001 86380 86390 1
507840 99507840 1001 86380 86390 1
507807 99507807 1001 86380 86390 1
508898 99508898 1001 86380 86390 1
508697 99508697 1001 86380 86390 1
508517 99508517 1001 86380 86390 1
509175 99509175 1001 86380 86390 1
509150 99509150 1001 86380 86390 1
509202 99509202 1001 86380 86390 1
509331 99509331 1001 86380 86390 1
510024 99510024 1001 86380 86390 1
510626 99510626 1001 86380 86390 1
510642 99510642 1001 86380 86390 1
510307 99510307 1001 86380 86390 1
510233 99510233 1001 86380 86390 1
510932 99510932 1001 86380 86390 1
510754 99510754 1001 86380 86390 1
510742 99510742 1001 86380 86390 1
510875 99510875 1001 86380 86390 1
511502 99511502 1001 86380 86390 1
511062 99511062 1001 86380 86390 1
511001 99511001 1001 86380 86390 1
511081 99511081 1001 86380 86390 1
510940 99510940 1001 86380 86390 1
511693 99511693 1001 86380 86390 1
511719 99511719 1001 86380 86390 1
511756 99511756 1001 86380 86390 1
512233 99512233 1001 86380 86390 1
512234 99512234 1001 86380 86390 1
511849 99511849 1001 86380 86390 1
512543 99512543 1001 86380 86390 1
512975 99512975 1001 86380 86390 1
512816 99512816 1001 86380 86390 1
512782 99512782 1001 86380 86390 1
512711 99512711 1001 86380 86390 1
513436 99513436 1001 86380 86390 1
513517 99513517 1001 86380 86390 1
513507 99513507 1001 86380 86390 1
514214 99514214 1001 86380 86390 1
514679 99514679 1001 86380 86390 1
514833 99514833 1001 86380 86390 1
514620 99514620 1001 86380 86390 1
514597 99514597 1001 86380 86390 1
514249 99514249 1001 86380 86390 1
514329 99514329 1001 86380 86390 1
516410 99516410 1001 86380 86390 1
515996 99515996 1001 86380 86390 1
515999 99515999 1001 86380 86390 1
517130 99517130 1001 86380 86390 1
516934 99516934 1001 86380 86390 1
516910 99516910 1001 86380 86390 1
516876 99516876 1001 86380 86390 1
516725 99516725 1001 86380 86390 1
518074 99518074 1001 86380 86390 1
517651 99517651 1001 86380 86390 1
518288 99518288 1001 86380 86390 1
518887 99518887 1001 86380 86390 1
518972 99518972 1001 86380 86390 1
518843 99518843 1001 86380 86390 1
518977 99518977 1001 86380 86390 1
518707 99518707 1001 86380 86390 1
518656 99518656 1001 86380 86390 1
518594 99518594 1001 86380 86390 1
518635 99518635 1001 86380 86390 1
518612 99518612 1001 86380 86390 1
518626 99518626 1001 86380 86390 1
518450 99518450 1001 86380 86390 1
518559 99518559 1001 86380 86390 1
519713 99519713 1001 86380 86390 1
519671 99519671 1001 86380 86390 1
519480 99519480 1001 86380 86390 1
519486 99519486 1001 86380 86390 1
519339 99519339 1001 86380 86390 1
519263 99519263 1001 86380 86390 1
519945 99519945 1001 86380 86390 1
520733 99520733 1001 86380 86390 1
521325 99521325 1001 86380 86390 1
521341 99521341 1001 86380 86390 1
521412 99521412 1001 86380 86390 1
521115 99521115 1001 86380 86390 1
520897 99520897 1001 86380 86390 1
521002 99521002 1001 86380 86390 1
521634 99521634 1001 86380 86390 1
521494 99521494 1001 86380 86390 1
521654 99521654 1001 86380 86390 1
521488 99521488 1001 86380 86390 1
522096 99522096 1001 86380 86390 1
521678 99521678 1001 86380 86390 1
521773 99521773 1001 86380 86390 1
522406 99522406 1001 86380 86390 1
522343 99522343 1001 86380 86390 1
522448 99522448 1001 86380 86390 1
522400 99522400 1001 86380 86390 1
522350 99522350 1001 86380 86390 1
522327 99522327 1001 86380 86390 1
523006 99523006 1001 86380 86390 1
522956 99522956 1001 86380 86390 1
523054 99523054 1001 86380 86390 1
522710 99522710 1001 86380 86390 1
522739 99522739 1001 86380 86390 1
522568 99522568 1001 86380 86390 1
522663 99522663 1001 86380 86390 1
522702 99522702 1001 86380 86390 1
523719 99523719 1001 86380 86390 1
523630 99523630 1001 86380 86390 1
523644 99523644 1001 86380 86390 1
523531 99523531 1001 86380 86390 1
523328 99523328 1001 86380 86390 1
523330 99523330 1001 86380 86390 1
523384 99523384 1001 86380 86390 1
523956 99523956 1001 86380 86390 1
524024 99524024 1001 86380 86390 1
524734 99524734 1001 86380 86390 1
524645 99524645 1001 86380 86390 1
524612 99524612 1001 86380 86390 1
524389 99524389 1001 86380 86390 1
524523 99524523 1001 86380 86390 1
524208 99524208 1001 86380 86390 1
524252 99524252 1001 86380 86390 1
524865 99524865 1001 86380 86390 1
525422 99525422 1001 86380 86390 1
525321 99525321 1001 86380 86390 1
525109 99525109 1001 86380 86390 1
525766 99525766 1001 86380 86390 1
525720 99525720 1001 86380 86390 1
526400 99526400 1001 86380 86390 1
526127 99526127 1001 86380 86390 1
526065 99526065 1001 86380 86390 1
526148 99526148 1001 86380 86390 1
526022 99526022 1001 86380 86390 1
525871 99525871 1001 86380 86390 1
525833 99525833 1001 86380 86390 1
525850 99525850 1001 86380 86390 1
526601 99526601 1001 86380 86390 1
526473 99526473 1001 86380 86390 1
526536 99526536 1001 86380 86390 1
527199 99527199 1001 86380 86390 1
527219 99527219 1001 86380 86390 1
527156 99527156 1001 86380 86390 1
526853 99526853 1001 86380 86390 1
526935 99526935 1001 86380 86390 1
526733 99526733 1001 86380 86390 1
527805 99527805 1001 86380 86390 1
527754 99527754 1001 86380 86390 1
527732 99527732 1001 86380 86390 1
527601 99527601 1001 86380 86390 1
527466 99527466 1001 86380 86390 1
528145 99528145 1001 86380 86390 1
528799 99528799 1001 86380 86390 1
528767 99528767 1001 86380 86390 1
528581 99528581 1001 86380 86390 1
528601 99528601 1001 86380 86390 1
528497 99528497 1001 86380 86390 1
528654 99528654 1001 86380 86390 1
528578 99528578 1001 86380 86390 1
528378 99528378 1001 86380 86390 1
528472 99528472 1001 86380 86390 1
529094 99529094 1001 86380 86390 1
529018 99529018 1001 86380 86390 1
528998 99528998 1001 86380 86390 1
528949 99528949 1001 86380 86390 1
529412 99529412 1001 86380 86390 1
529455 99529455 1001 86380 86390 1
529123 99529123 1001 86380 86390 1
529218 99529218 1001 86380 86390 1
529271 99529271 1001 86380 86390 1
529844 99529844 1001 86380 86390 1
529858 99529858 1001 86380 86390 1
530547 99530547 1001 86380 86390 1
530173 99530173 1001 86380 86390 1
530054 99530054 1001 86380 86390 1
530604 99530604 1001 86380 86390 1
530567 99530567 1001 86380 86390 1
531035 99531035 1001 86380 86390 1
530974 99530974 1001 86380 86390 1
531526 99531526 1001 86380 86390 1
531476 99531476 1001 86380 86390 1
532203 99532203 1001 86380 86390 1
532147 99532147 1001 86380 86390 1
531954 99531954 1001 86380 86390 1
531999 99531999 1001 86380 86390 1
531683 99531683 1001 86380 86390 1
531619 99531619 1001 86380 86390 1
531735 99531735 1001 86380 86390 1
531711 99531711 1001 86380 86390 1
531608 99531608 1001 86380 86390 1
531623 99531623 1001 86380 86390 1
532217 99532217 1001 86380 86390 1
532290 99532290 1001 86380 86390 1
532342 99532342 1001 86380 86390 1
533031 99533031 1001 86380 86390 1
532990 99532990 1001 86380 86390 1
532939 99532939 1001 86380 86390 1
533022 99533022 1001 86380 86390 1
532801 99532801 1001 86380 86390 1
532614 99532614 1001 86380 86390 1
533145 99533145 1001 86380 86390 1
533185 99533185 1001 86380 86390 1
533035 99533035 1001 86380 86390 1
533667 99533667 1001 86380 86390 1
533854 99533854 1001 86380 86390 1
533473 99533473 1001 86380 86390 1
533448 99533448 1001 86380 86390 1
533341 99533341 1001 86380 86390 1
533308 99533308 1001 86380 86390 1
533861 99533861 1001 86380 86390 1
534323 99534323 1001 86380 86390 1
534173 99534173 1001 86380 86390 1
534204 99534204 1001 86380 86390 1
534868 99534868 1001 86380 86390 1
534845 99534845 1001 86380 86390 1
534833 99534833 1001 86380 86390 1
534887 99534887 1001 86380 86390 1
534810 99534810 1001 86380 86390 1
535384 99535384 1001 86380 86390 1
535453 99535453 1001 86380 86390 1
535493 99535493 1001 86380 86390 1
535499 99535499 1001 86380 86390 1
535124 99535124 1001 86380 86390 1
535259 99535259 1001 86380 86390 1
535092 99535092 1001 86380 86390 1
536204 99536204 1001 86380 86390 1
536246 99536246 1001 86380 86390 1
535870 99535870 1001 86380 86390 1
536922 99536922 1001 86380 86390 1
536811 99536811 1001 86380 86390 1
536650 99536650 1001 86380 86390 1
536553 99536553 1001 86380 86390 1
536670 99536670 1001 86380 86390 1
537193 99537193 1001 86380 86390 1
537362 99537362 1001 86380 86390 1
537834 99537834 1001 86380 86390 1
537927 99537927 1001 86380 86390 1
537845 99537845 1001 86380 86390 1
537614 99537614 1001 86380 86390 1
537462 99537462 1001 86380 86390 1
538122 99538122 1001 86380 86390 1
538314 99538314 1001 86380 86390 1
538230 99538230 1001 86380 86390 1
538918 99538918 1001 86380 86390 1
539525 99539525 1001 86380 86390 1
539587 99539587 1001 86380 86390 1
539634 99539634 1001 86380 86390 1
539256 99539256 1001 86380 86390 1
539283 99539283 1001 86380 86390 1
539393 99539393 1001 86380 86390 1
539171 99539171 1001 86380 86390 1
539068 99539068 1001 86380 86390 1
539808 99539808 1001 86380 86390 1
539747 99539747 1001 86380 86390 1
540412 99540412 1001 86380 86390 1
540335 99540335 1001 86380 86390 1
540618 99540618 1001 86380 86390 1
541182 99541182 1001 86380 86390 1
541240 99541240 1001 86380 86390 1
540862 99540862 1001 86380 86390 1
541927 99541927 1001 86380 86390 1
541842 99541842 1001 86380 86390 1
541848 99541848 1001 86380 86390 1
541512 99541512 1001 86380 86390 1
541539 99541539 1001 86380 86390 1
541627 99541627 1001 86380 86390 1
542187 99542187 1001 86380 86390 1
542907 99542907 1001 86380 86390 1
542899 99542899 1001 86380 86390 1
542777 99542777 1001 86380 86390 1
542716 99542716 1001 86380 86390 1
542371 99542371 1001 86380 86390 1
542426 99542426 1001 86380 86390 1
542336 99542336 1001 86380 86390 1
542999 99542999 1001 86380 86390 1
543080 99543080 1001 86380 86390 1
543030 99543030 1001 86380 86390 1
543739 99543739 1001 86380 86390 1
543688 99543688 1001 86380 86390 1
543318 99543318 1001 86380 86390 1
543175 99543175 1001 86380 86390 1
544435 99544435 1001 86380 86390 1
544449 99544449 1001 86380 86390 1
544200 99544200 1001 86380 86390 1
544206 99544206 1001 86380 86390 1
544326 99544326 1001 86380 86390 1
544106 99544106 1001 86380 86390 1
544160 99544160 1001 86380 86390 1
544097 99544097 1001 86380 86390 1
544061 99544061 1001 86380 86390 1
544089 99544089 1001 86380 86390 1
544051 99544051 1001 86380 86390 1
544182 99544182 1001 86380 86390 1
544720 99544720 1001 86380 86390 1
516710 480 1002 39670 52648 1
400429 99400429 1001 86380 86390 1
400580 99400580 1001 86380 86390 1
400698 99400698 1001 86380 86390 1
400964 99400964 1001 86380 86390 1
401527 99401527 1001 86380 86390 1
401575 99401575 1001 86380 86390 1
401608 99401608 1001 86380 86390 1
401956 99401956 1001 86380 86390 1
402376 99402376 1001 86380 86390 1
402489 99402489 1001 86380 86390 1
402759 99402759 1001 86380 86390 1
402785 99402785 1001 86380 86390 1
403380 99403380 1001 86380 86390 1
403536 99403536 1001 86380 86390 1
404305 99404305 1001 86380 86390 1
404153 99404153 1001 86380 86390 1
404593 99404593 1001 86380 86390 1
404929 99404929 1001 86380 86390 1
405055 99405055 1001 86380 86390 1
405773 99405773 1001 86380 86390 1
406281 99406281 1001 86380 86390 1
406203 99406203 1001 86380 86390 1
406416 99406416 1001 86380 86390 1
406546 99406546 1001 86380 86390 1
407436 99407436 1001 86380 86390 1
407419 99407419 1001 86380 86390 1
407408 99407408 1001 86380 86390 1
407516 99407516 1001 86380 86390 1
407731 99407731 1001 86380 86390 1
407882 99407882 1001 86380 86390 1
408037 99408037 1001 86380 86390 1
408425 99408425 1001 86380 86390 1
409025 99409025 1001 86380 86390 1
409773 99409773 1001 86380 86390 1
410508 99410508 1001 86380 86390 1
411287 99411287 1001 86380 86390 1
411444 99411444 1001 86380 86390 1
411729 99411729 1001 86380 86390 1
412065 99412065 1001 86380 86390 1
412192 99412192 1001 86380 86390 1
412308 99412308 1001 86380 86390 1
413476 99413476 1001 86380 86390 1
413636 99413636 1001 86380 86390 1
413672 99413672 1001 86380 86390 1
413039 99413039 1001 86380 86390 1
413096 99413096 1001 86380 86390 1
412996 99412996 1001 86380 86390 1
412632 99412632 1001 86380 86390 1
414067 99414067 1001 86380 86390 1
414106 99414106 1001 86380 86390 1
415149 99415149 1001 86380 86390 1
415180 99415180 1001 86380 86390 1
416839 99416839 1001 86380 86390 1
416771 99416771 1001 86380 86390 1
416692 99416692 1001 86380 86390 1
416283 99416283 1001 86380 86390 1
416154 99416154 1001 86380 86390 1
416210 99416210 1001 86380 86390 1
415865 99415865 1001 86380 86390 1
417027 99417027 1001 86380 86390 1
418256 99418256 1001 86380 86390 1
418032 99418032 1001 86380 86390 1
419100 99419100 1001 86380 86390 1
418433 99418433 1001 86380 86390 1
418853 99418853 1001 86380 86390 1
418902 99418902 1001 86380 86390 1
420341 99420341 1001 86380 86390 1
419793 99419793 1001 86380 86390 1
419815 99419815 1001 86380 86390 1
420001 99420001 1001 86380 86390 1
419273 99419273 1001 86380 86390 1
419332 99419332 1001 86380 86390 1
420798 99420798 1001 86380 86390 1
421458 99421458 1001 86380 86390 1
420965 99420965 1001 86380 86390 1
422406 99422406 1001 86380 86390 1
422354 99422354 1001 86380 86390 1
422433 99422433 1001 86380 86390 1
423634 99423634 1001 86380 86390 1
423449 99423449 1001 86380 86390 1
422693 99422693 1001 86380 86390 1
424108 99424108 1001 86380 86390 1
425125 99425125 1001 86380 86390 1
425005 99425005 1001 86380 86390 1
424740 99424740 1001 86380 86390 1
424771 99424771 1001 86380 86390 1
424389 99424389 1001 86380 86390 1
424565 99424565 1001 86380 86390 1
424307 99424307 1001 86380 86390 1
424387 99424387 1001 86380 86390 1
425412 99425412 1001 86380 86390 1
426698 99426698 1001 86380 86390 1
426851 99426851 1001 86380 86390 1
426639 99426639 1001 86380 86390 1
426195 99426195 1001 86380 86390 1
426139 99426139 1001 86380 86390 1
426270 99426270 1001 86380 86390 1
427450 99427450 1001 86380 86390 1
428424 99428424 1001 86380 86390 1
428616 99428616 1001 86380 86390 1
428487 99428487 1001 86380 86390 1
428331 99428331 1001 86380 86390 1
427692 99427692 1001 86380 86390 1
428841 99428841 1001 86380 86390 1
429153 99429153 1001 86380 86390 1
429158 99429158 1001 86380 86390 1
429123 99429123 1001 86380 86390 1
429933 99429933 1001 86380 86390 1
429907 99429907 1001 86380 86390 1
429744 99429744 1001 86380 86390 1
429535 99429535 1001 86380 86390 1
430511 99430511 1001 86380 86390 1
430495 99430495 1001 86380 86390 1
431964 99431964 1001 86380 86390 1
431685 99431685 1001 86380 86390 1
431346 99431346 1001 86380 86390 1
431058 99431058 1001 86380 86390 1
432202 99432202 1001 86380 86390 1
433467 99433467 1001 86380 86390 1
433297 99433297 1001 86380 86390 1
433220 99433220 1001 86380 86390 1
432555 99432555 1001 86380 86390 1
433969 99433969 1001 86380 86390 1
435077 99435077 1001 86380 86390 1
435319 99435319 1001 86380 86390 1
435066 99435066 1001 86380 86390 1
434660 99434660 1001 86380 86390 1
434839 99434839 1001 86380 86390 1
434354 99434354 1001 86380 86390 1
436920 99436920 1001 86380 86390 1
436910 99436910 1001 86380 86390 1
436418 99436418 1001 86380 86390 1
436687 99436687 1001 86380 86390 1
436236 99436236 1001 86380 86390 1
436335 99436335 1001 86380 86390 1
300021 99300021 1001 86380 86390 1
300685 99300685 1001 86380 86390 1
300342 99300342 1001 86380 86390 1
300488 99300488 1001 86380 86390 1
300386 99300386 1001 86380 86390 1
300441 99300441 1001 86380 86390 1
300366 99300366 1001 86380 86390 1
300470 99300470 1001 86380 86390 1
300124 99300124 1001 86380 86390 1
300804 99300804 1001 86380 86390 1
300746 99300746 1001 86380 86390 1
301522 99301522 1001 86380 86390 1
301441 99301441 1001 86380 86390 1
301365 99301365 1001 86380 86390 1
301358 99301358 1001 86380 86390 1
301631 99301631 1001 86380 86390 1
301697 99301697 1001 86380 86390 1
301714 99301714 1001 86380 86390 1
301691 99301691 1001 86380 86390 1
301743 99301743 1001 86380 86390 1
302293 99302293 1001 86380 86390 1
302162 99302162 1001 86380 86390 1
301850 99301850 1001 86380 86390 1
302483 99302483 1001 86380 86390 1
302446 99302446 1001 86380 86390 1
302704 99302704 1001 86380 86390 1
304001 99304001 1001 86380 86390 1
303935 99303935 1001 86380 86390 1
304017 99304017 1001 86380 86390 1
303646 99303646 1001 86380 86390 1
303698 99303698 1001 86380 86390 1
303806 99303806 1001 86380 86390 1
303749 99303749 1001 86380 86390 1
303467 99303467 1001 86380 86390 1
304173 99304173 1001 86380 86390 1
304812 99304812 1001 86380 86390 1
304805 99304805 1001 86380 86390 1
304852 99304852 1001 86380 86390 1
304807 99304807 1001 86380 86390 1
304492 99304492 1001 86380 86390 1
304571 99304571 1001 86380 86390 1
304497 99304497 1001 86380 86390 1
304240 99304240 1001 86380 86390 1
304260 99304260 1001 86380 86390 1
304932 99304932 1001 86380 86390 1
305558 99305558 1001 86380 86390 1
305561 99305561 1001 86380 86390 1
305603 99305603 1001 86380 86390 1
500182 99500182 1001 86380 86390 1
500159 99500159 1001 86380 86390 1
500108 99500108 1001 86380 86390 1
500137 99500137 1001 86380 86390 1
500022 99500022 1001 86380 86390 1
500530 99500530 1001 86380 86390 1
500199 99500199 1001 86380 86390 1
500304 99500304 1001 86380 86390 1
500861 99500861 1001 86380 86390 1
501553 99501553 1001 86380 86390 1
501581 99501581 1001 86380 86390 1
501311 99501311 1001 86380 86390 1
501363 99501363 1001 86380 86390 1
501428 99501428 1001 86380 86390 1
501390 99501390 1001 86380 86390 1
501392 99501392 1001 86380 86390 1
501144 99501144 1001 86380 86390 1
501209 99501209 1001 86380 86390 1
501658 99501658 1001 86380 86390 1
502383 99502383 1001 86380 86390 1
501937 99501937 1001 86380 86390 1
501977 99501977 1001 86380 86390 1
502045 99502045 1001 86380 86390 1
501973 99501973 1001 86380 86390 1
503150 99503150 1001 86380 86390 1
503173 99503173 1001 86380 86390 1
503028 99503028 1001 86380 86390 1
502977 99502977 1001 86380 86390 1
503017 99503017 1001 86380 86390 1
503020 99503020 1001 86380 86390 1
502725 99502725 1001 86380 86390 1
502798 99502798 1001 86380 86390 1
504028 99504028 1001 86380 86390 1
504059 99504059 1001 86380 86390 1
503734 99503734 1001 86380 86390 1
503761 99503761 1001 86380 86390 1
503870 99503870 1001 86380 86390 1
503832 99503832 1001 86380 86390 1
503578 99503578 1001 86380 86390 1
503513 99503513 1001 86380 86390 1
504239 99504239 1001 86380 86390 1
504829 99504829 1001 86380 86390 1
504914 99504914 1001 86380 86390 1
504615 99504615 1001 86380 86390 1
505010 99505010 1001 86380 86390 1
505140 99505140 1001 86380 86390 1
505444 99505444 1001 86380 86390 1
505179 99505179 1001 86380 86390 1
505275 99505275 1001 86380 86390 1
506533 99506533 1001 86380 86390 1
506384 99506384 1001 86380 86390 1
506028 99506028 1001 86380 86390 1
506781 99506781 1001 86380 86390 1
507270 99507270 1001 86380 86390 1
507393 99507393 1001 86380 86390 1
507287 99507287 1001 86380 86390 1
507301 99507301 1001 86380 86390 1
507168 99507168 1001 86380 86390 1
507085 99507085 1001 86380 86390 1
506907 99506907 1001 86380 86390 1
506812 99506812 1001 86380 86390 1
507539 99507539 1001 86380 86390 1
507530 99507530 1001 86380 86390 1
507495 99507495 1001 86380 86390 1
508175 99508175 1001 86380 86390 1
507865 99507865 1001 86380 86390 1
507713 99507713 1001 86380 86390 1
508408 99508408 1001 86380 86390 1
508925 99508925 1001 86380 86390 1
508938 99508938 1001 86380 86390 1
508781 99508781 1001 86380 86390 1
508678 99508678 1001 86380 86390 1
508784 99508784 1001 86380 86390 1
508560 99508560 1001 86380 86390 1
508537 99508537 1001 86380 86390 1
509258 99509258 1001 86380 86390 1
509891 99509891 1001 86380 86390 1
509745 99509745 1001 86380 86390 1
509450 99509450 1001 86380 86390 1
509403 99509403 1001 86380 86390 1
509367 99509367 1001 86380 86390 1
510650 99510650 1001 86380 86390 1
510588 99510588 1001 86380 86390 1
510500 99510500 1001 86380 86390 1
510263 99510263 1001 86380 86390 1
510204 99510204 1001 86380 86390 1
510246 99510246 1001 86380 86390 1
510221 99510221 1001 86380 86390 1
510897 99510897 1001 86380 86390 1
510808 99510808 1001 86380 86390 1
511526 99511526 1001 86380 86390 1
511432 99511432 1001 86380 86390 1
511514 99511514 1001 86380 86390 1
511238 99511238 1001 86380 86390 1
511100 99511100 1001 86380 86390 1
510984 99510984 1001 86380 86390 1
511042 99511042 1001 86380 86390 1
511004 99511004 1001 86380 86390 1
511615 99511615 1001 86380 86390 1
511654 99511654 1001 86380 86390 1
511713 99511713 1001 86380 86390 1
512238 99512238 1001 86380 86390 1
512061 99512061 1001 86380 86390 1
511906 99511906 1001 86380 86390 1
511855 99511855 1001 86380 86390 1
512553 99512553 1001 86380 86390 1
512412 99512412 1001 86380 86390 1
512386 99512386 1001 86380 86390 1
513184 99513184 1001 86380 86390 1
513137 99513137 1001 86380 86390 1
512847 99512847 1001 86380 86390 1
512715 99512715 1001 86380 86390 1
513371 99513371 1001 86380 86390 1
513904 99513904 1001 86380 86390 1
513985 99513985 1001 86380 86390 1
513845 99513845 1001 86380 86390 1
514766 99514766 1001 86380 86390 1
514618 99514618 1001 86380 86390 1
514596 99514596 1001 86380 86390 1
514454 99514454 1001 86380 86390 1
514348 99514348 1001 86380 86390 1
514287 99514287 1001 86380 86390 1
514977 99514977 1001 86380 86390 1
515646 99515646 1001 86380 86390 1
515636 99515636 1001 86380 86390 1
515559 99515559 1001 86380 86390 1
515310 99515310 1001 86380 86390 1
515136 99515136 1001 86380 86390 1
515771 99515771 1001 86380 86390 1
515803 99515803 1001 86380 86390 1
516368 99516368 1001 86380 86390 1
516424 99516424 1001 86380 86390 1
516321 99516321 1001 86380 86390 1
516088 99516088 1001 86380 86390 1
516076 99516076 1001 86380 86390 1
516089 99516089 1001 86380 86390 1
516708 99516708 1001 86380 86390 1
516608 99516608 1001 86380 86390 1
516673 99516673 1001 86380 86390 1
517194 99517194 1001 86380 86390 1
517199 99517199 1001 86380 86390 1
517295 99517295 1001 86380 86390 1
517205 99517205 1001 86380 86390 1
516936 99516936 1001 86380 86390 1
516971 99516971 1001 86380 86390 1
516767 99516767 1001 86380 86390 1
516887 99516887 1001 86380 86390 1
516826 99516826 1001 86380 86390 1
516855 99516855 1001 86380 86390 1
517472 99517472 1001 86380 86390 1
518127 99518127 1001 86380 86390 1
518137 99518137 1001 86380 86390 1
518118 99518118 1001 86380 86390 1
518002 99518002 1001 86380 86390 1
517819 99517819 1001 86380 86390 1
518275 99518275 1001 86380 86390 1
518280 99518280 1001 86380 86390 1
518913 99518913 1001 86380 86390 1
518942 99518942 1001 86380 86390 1
518971 99518971 1001 86380 86390 1
518601 99518601 1001 86380 86390 1
518618 99518618 1001 86380 86390 1
519172 99519172 1001 86380 86390 1
519715 99519715 1001 86380 86390 1
519652 99519652 1001 86380 86390 1
519606 99519606 1001 86380 86390 1
519297 99519297 1001 86380 86390 1
519259 99519259 1001 86380 86390 1
520438 99520438 1001 86380 86390 1
520541 99520541 1001 86380 86390 1
520567 99520567 1001 86380 86390 1
520518 99520518 1001 86380 86390 1
520561 99520561 1001 86380 86390 1
520428 99520428 1001 86380 86390 1
520049 99520049 1001 86380 86390 1
520760 99520760 1001 86380 86390 1
520710 99520710 1001 86380 86390 1
520659 99520659 1001 86380 86390 1
521235 99521235 1001 86380 86390 1
521055 99521055 1001 86380 86390 1
521130 99521130 1001 86380 86390 1
520963 99520963 1001 86380 86390 1
521499 99521499 1001 86380 86390 1
521566 99521566 1001 86380 86390 1
521886 99521886 1001 86380 86390 1
522006 99522006 1001 86380 86390 1
521765 99521765 1001 86380 86390 1
521806 99521806 1001 86380 86390 1
523012 99523012 1001 86380 86390 1
522774 99522774 1001 86380 86390 1
522753 99522753 1001 86380 86390 1
522818 99522818 1001 86380 86390 1
522808 99522808 1001 86380 86390 1
523265 99523265 1001 86380 86390 1
523204 99523204 1001 86380 86390 1
523547 99523547 1001 86380 86390 1
523613 99523613 1001 86380 86390 1
523604 99523604 1001 86380 86390 1
523340 99523340 1001 86380 86390 1
523334 99523334 1001 86380 86390 1
524076 99524076 1001 86380 86390 1
524091 99524091 1001 86380 86390 1
524066 99524066 1001 86380 86390 1
524664 99524664 1001 86380 86390 1
524331 99524331 1001 86380 86390 1
524298 99524298 1001 86380 86390 1
524343 99524343 1001 86380 86390 1
524954 99524954 1001 86380 86390 1
524773 99524773 1001 86380 86390 1
525187 99525187 1001 86380 86390 1
525293 99525293 1001 86380 86390 1
525312 99525312 1001 86380 86390 1
525196 99525196 1001 86380 86390 1
525745 99525745 1001 86380 86390 1
526373 99526373 1001 86380 86390 1
526265 99526265 1001 86380 86390 1
526188 99526188 1001 86380 86390 1
526191 99526191 1001 86380 86390 1
527122 99527122 1001 86380 86390 1
527206 99527206 1001 86380 86390 1
526683 99526683 1001 86380 86390 1
526728 99526728 1001 86380 86390 1
527316 99527316 1001 86380 86390 1
527884 99527884 1001 86380 86390 1
527967 99527967 1001 86380 86390 1
527716 99527716 1001 86380 86390 1
527720 99527720 1001 86380 86390 1
527837 99527837 1001 86380 86390 1
527761 99527761 1001 86380 86390 1
527623 99527623 1001 86380 86390 1
527657 99527657 1001 86380 86390 1
527516 99527516 1001 86380 86390 1
528271 99528271 1001 86380 86390 1
528211 99528211 1001 86380 86390 1
528879 99528879 1001 86380 86390 1
528293 99528293 1001 86380 86390 1
528394 99528394 1001 86380 86390 1
529073 99529073 1001 86380 86390 1
529086 99529086 1001 86380 86390 1
529725 99529725 1001 86380 86390 1
529356 99529356 1001 86380 86390 1
529323 99529323 1001 86380 86390 1
529299 99529299 1001 86380 86390 1
529857 99529857 1001 86380 86390 1
530378 99530378 1001 86380 86390 1
530394 99530394 1001 86380 86390 1
530222 99530222 1001 86380 86390 1
530274 99530274 1001 86380 86390 1
529990 99529990 1001 86380 86390 1
530712 99530712 1001 86380 86390 1
531112 99531112 1001 86380 86390 1
531052 99531052 1001 86380 86390 1
531053 99531053 1001 86380 86390 1
531131 99531131 1001 86380 86390 1
531081 99531081 1001 86380 86390 1
530830 99530830 1001 86380 86390 1
530964 99530964 1001 86380 86390 1
531575 99531575 1001 86380 86390 1
532028 99532028 1001 86380 86390 1
532010 99532010 1001 86380 86390 1
531814 99531814 1001 86380 86390 1
531960 99531960 1001 86380 86390 1
531732 99531732 1001 86380 86390 1
532890 99532890 1001 86380 86390 1
533002 99533002 1001 86380 86390 1
532634 99532634 1001 86380 86390 1
532650 99532650 1001 86380 86390 1
532702 99532702 1001 86380 86390 1
532768 99532768 1001 86380 86390 1
532822 99532822 1001 86380 86390 1
532644 99532644 1001 86380 86390 1
532567 99532567 1001 86380 86390 1
532508 99532508 1001 86380 86390 1
533210 99533210 1001 86380 86390 1
533084 99533084 1001 86380 86390 1
533099 99533099 1001 86380 86390 1
533822 99533822 1001 86380 86390 1
533641 99533641 1001 86380 86390 1
533475 99533475 1001 86380 86390 1
533480 99533480 1001 86380 86390 1
533385 99533385 1001 86380 86390 1
533923 99533923 1001 86380 86390 1
533978 99533978 1001 86380 86390 1
534606 99534606 1001 86380 86390 1
534193 99534193 1001 86380 86390 1
534857 99534857 1001 86380 86390 1
534886 99534886 1001 86380 86390 1
535487 99535487 1001 86380 86390 1
535354 99535354 1001 86380 86390 1
535246 99535246 1001 86380 86390 1
535263 99535263 1001 86380 86390 1
534955 99534955 1001 86380 86390 1
535097 99535097 1001 86380 86390 1
536170 99536170 1001 86380 86390 1
536175 99536175 1001 86380 86390 1
536188 99536188 1001 86380 86390 1
536078 99536078 1001 86380 86390 1
535803 99535803 1001 86380 86390 1
536346 99536346 1001 86380 86390 1
536458 99536458 1001 86380 86390 1
536968 99536968 1001 86380 86390 1
536883 99536883 1001 86380 86390 1
536903 99536903 1001 86380 86390 1
536743 99536743 1001 86380 86390 1
537189 99537189 1001 86380 86390 1
537900 99537900 1001 86380 86390 1
537743 99537743 1001 86380 86390 1
537369 99537369 1001 86380 86390 1
537557 99537557 1001 86380 86390 1
537481 99537481 1001 86380 86390 1
538612 99538612 1001 86380 86390 1
538794 99538794 1001 86380 86390 1
538561 99538561 1001 86380 86390 1
538602 99538602 1001 86380 86390 1
538603 99538603 1001 86380 86390 1
538593 99538593 1001 86380 86390 1
538338 99538338 1001 86380 86390 1
538275 99538275 1001 86380 86390 1
538347 99538347 1001 86380 86390 1
539013 99539013 1001 86380 86390 1
538835 99538835 1001 86380 86390 1
539461 99539461 1001 86380 86390 1
539597 99539597 1001 86380 86390 1
539254 99539254 1001 86380 86390 1
539069 99539069 1001 86380 86390 1
539653 99539653 1001 86380 86390 1
540462 99540462 1001 86380 86390 1
540059 99540059 1001 86380 86390 1
540207 99540207 1001 86380 86390 1
539992 99539992 1001 86380 86390 1
540646 99540646 1001 86380 86390 1
540545 99540545 1001 86380 86390 1
540559 99540559 1001 86380 86390 1
540513 99540513 1001 86380 86390 1
541079 99541079 1001 86380 86390 1
541033 99541033 1001 86380 86390 1
540969 99540969 1001 86380 86390 1
540904 99540904 1001 86380 86390 1
540817 99540817 1001 86380 86390 1
540845 99540845 1001 86380 86390 1
540757 99540757 1001 86380 86390 1
540848 99540848 1001 86380 86390 1
541587 99541587 1001 86380 86390 1
542227 99542227 1001 86380 86390 1
542802 99542802 1001 86380 86390 1
542604 99542604 1001 86380 86390 1
542709 99542709 1001 86380 86390 1
542700 99542700 1001 86380 86390 1
542377 99542377 1001 86380 86390 1
542953 99542953 1001 86380 86390 1
543019 99543019 1001 86380 86390 1
543648 99543648 1001 86380 86390 1
543664 99543664 1001 86380 86390 1
543628 99543628 1001 86380 86390 1
543554 99543554 1001 86380 86390 1
543386 99543386 1001 86380 86390 1
543521 99543521 1001 86380 86390 1
543470 99543470 1001 86380 86390 1
543242 99543242 1001 86380 86390 1
543806 99543806 1001 86380 86390 1
544321 99544321 1001 86380 86390 1
544218 99544218 1001 86380 86390 1
544146 99544146 1001 86380 86390 1
544734 99544734 1001 86380 86390 1
544696 99544696 1001 86380 86390 1
400221 99400221 1001 86380 86390 1
400359 99400359 1001 86380 86390 1
400549 99400549 1001 86380 86390 1
400772 99400772 1001 86380 86390 1
400851 99400851 1001 86380 86390 1
402006 99402006 1001 86380 86390 1
402145 99402145 1001 86380 86390 1
402319 99402319 1001 86380 86390 1
402443 99402443 1001 86380 86390 1
402424 99402424 1001 86380 86390 1
402519 99402519 1001 86380 86390 1
402933 99402933 1001 86380 86390 1
403242 99403242 1001 86380 86390 1
403518 99403518 1001 86380 86390 1
403555 99403555 1001 86380 86390 1
403676 99403676 1001 86380 86390 1
403903 99403903 1001 86380 86390 1
404506 99404506 1001 86380 86390 1
404887 99404887 1001 86380 86390 1
405477 99405477 1001 86380 86390 1
405718 99405718 1001 86380 86390 1
406147 99406147 1001 86380 86390 1
406139 99406139 1001 86380 86390 1
406450 99406450 1001 86380 86390 1
406639 99406639 1001 86380 86390 1
407002 99407002 1001 86380 86390 1
407220 99407220 1001 86380 86390 1
407972 99407972 1001 86380 86390 1
408556 99408556 1001 86380 86390 1
408762 99408762 1001 86380 86390 1
408778 99408778 1001 86380 86390 1
408950 99408950 1001 86380 86390 1
408958 99408958 1001 86380 86390 1
408907 99408907 1001 86380 86390 1
409202 99409202 1001 86380 86390 1
409298 99409298 1001 86380 86390 1
409416 99409416 1001 86380 86390 1
409435 99409435 1001 86380 86390 1
410258 99410258 1001 86380 86390 1
410480 99410480 1001 86380 86390 1
410457 99410457 1001 86380 86390 1
410575 99410575 1001 86380 86390 1
410552 99410552 1001 86380 86390 1
410530 99410530 1001 86380 86390 1
410809 99410809 1001 86380 86390 1
411683 99411683 1001 86380 86390 1
413320 99413320 1001 86380 86390 1
412940 99412940 1001 86380 86390 1
412848 99412848 1001 86380 86390 1
412871 99412871 1001 86380 86390 1
412768 99412768 1001 86380 86390 1
414093 99414093 1001 86380 86390 1
414001 99414001 1001 86380 86390 1
415007 99415007 1001 86380 86390 1
415273 99415273 1001 86380 86390 1
415291 99415291 1001 86380 86390 1
415205 99415205 1001 86380 86390 1
414739 99414739 1001 86380 86390 1
414670 99414670 1001 86380 86390 1
414158 99414158 1001 86380 86390 1
416711 99416711 1001 86380 86390 1
416963 99416963 1001 86380 86390 1
416917 99416917 1001 86380 86390 1
416384 99416384 1001 86380 86390 1
416039 99416039 1001 86380 86390 1
417393 99417393 1001 86380 86390 1
417562 99417562 1001 86380 86390 1
418624 99418624 1001 86380 86390 1
418682 99418682 1001 86380 86390 1
418130 99418130 1001 86380 86390 1
417796 99417796 1001 86380 86390 1
417643 99417643 1001 86380 86390 1
417969 99417969 1001 86380 86390 1
417932 99417932 1001 86380 86390 1
417627 99417627 1001 86380 86390 1
419143 99419143 1001 86380 86390 1
419200 99419200 1001 86380 86390 1
418966 99418966 1001 86380 86390 1
420386 99420386 1001 86380 86390 1
420311 99420311 1001 86380 86390 1
419381 99419381 1001 86380 86390 1
419248 99419248 1001 86380 86390 1
419333 99419333 1001 86380 86390 1
420468 99420468 1001 86380 86390 1
420605 99420605 1001 86380 86390 1
420673 99420673 1001 86380 86390 1
421712 99421712 1001 86380 86390 1
421550 99421550 1001 86380 86390 1
421595 99421595 1001 86380 86390 1
421309 99421309 1001 86380 86390 1
421448 99421448 1001 86380 86390 1
421012 99421012 1001 86380 86390 1
420859 99420859 1001 86380 86390 1
420920 99420920 1001 86380 86390 1
422283 99422283 1001 86380 86390 1
422397 99422397 1001 86380 86390 1
423285 99423285 1001 86380 86390 1
424055 99424055 1001 86380 86390 1
423818 99423818 1001 86380 86390 1
425148 99425148 1001 86380 86390 1
424614 99424614 1001 86380 86390 1
424764 99424764 1001 86380 86390 1
424651 99424651 1001 86380 86390 1
424415 99424415 1001 86380 86390 1
425666 99425666 1001 86380 86390 1
426744 99426744 1001 86380 86390 1
426588 99426588 1001 86380 86390 1
426016 99426016 1001 86380 86390 1
426109 99426109 1001 86380 86390 1
427372 99427372 1001 86380 86390 1
427943 99427943 1001 86380 86390 1
427761 99427761 1001 86380 86390 1
427717 99427717 1001 86380 86390 1
429039 99429039 1001 86380 86390 1
429008 99429008 1001 86380 86390 1
428742 99428742 1001 86380 86390 1
430320 99430320 1001 86380 86390 1
430332 99430332 1001 86380 86390 1
430240 99430240 1001 86380 86390 1
429708 99429708 1001 86380 86390 1
429616 99429616 1001 86380 86390 1
429379 99429379 1001 86380 86390 1
430534 99430534 1001 86380 86390 1
430697 99430697 1001 86380 86390 1
430500 99430500 1001 86380 86390 1
432048 99432048 1001 86380 86390 1
431431 99431431 1001 86380 86390 1
431122 99431122 1001 86380 86390 1
432331 99432331 1001 86380 86390 1
433058 99433058 1001 86380 86390 1
432703 99432703 1001 86380 86390 1
432888 99432888 1001 86380 86390 1
435102 99435102 1001 86380 86390 1
434627 99434627 1001 86380 86390 1
434750 99434750 1001 86380 86390 1
434139 99434139 1001 86380 86390 1
435866 99435866 1001 86380 86390 1
435600 99435600 1001 86380 86390 1
435584 99435584 1001 86380 86390 1
435755 99435755 1001 86380 86390 1
435756 99435756 1001 86380 86390 1
436874 99436874 1001 86380 86390 1
436356 99436356 1001 86380 86390 1
436358 99436358 1001 86380 86390 1
436467 99436467 1001 86380 86390 1
436258 99436258 1001 86380 86390 1
436306 99436306 1001 86380 86390 1
435921 99435921 1001 86380 86390 1
300535 99300535 1001 86380 86390 1
300431 99300431 1001 86380 86390 1
300304 99300304 1001 86380 86390 1
300142 99300142 1001 86380 86390 1
300933 99300933 1001 86380 86390 1
301378 99301378 1001 86380 86390 1
301533 99301533 1001 86380 86390 1
300949 99300949 1001 86380 86390 1
302178 99302178 1001 86380 86390 1
302271 99302271 1001 86380 86390 1
302297 99302297 1001 86380 86390 1
302362 99302362 1001 86380 86390 1
302198 99302198 1001 86380 86390 1
302030 99302030 1001 86380 86390 1
301816 99301816 1001 86380 86390 1
301810 99301810 1001 86380 86390 1
302506 99302506 1001 86380 86390 1
303152 99303152 1001 86380 86390 1
302763 99302763 1001 86380 86390 1
302623 99302623 1001 86380 86390 1
303389 99303389 1001 86380 86390 1
303879 99303879 1001 86380 86390 1
303957 99303957 1001 86380 86390 1
303830 99303830 1001 86380 86390 1
303924 99303924 1001 86380 86390 1
303667 99303667 1001 86380 86390 1
303825 99303825 1001 86380 86390 1
303542 99303542 1001 86380 86390 1
303607 99303607 1001 86380 86390 1
304155 99304155 1001 86380 86390 1
304832 99304832 1001 86380 86390 1
304846 99304846 1001 86380 86390 1
304464 99304464 1001 86380 86390 1
304382 99304382 1001 86380 86390 1
304419 99304419 1001 86380 86390 1
305003 99305003 1001 86380 86390 1
305056 99305056 1001 86380 86390 1
305670 99305670 1001 86380 86390 1
305579 99305579 1001 86380 86390 1
305312 99305312 1001 86380 86390 1
305143 99305143 1001 86380 86390 1
305178 99305178 1001 86380 86390 1
500050 99500050 1001 86380 86390 1
500043 99500043 1001 86380 86390 1
500004 99500004 1001 86380 86390 1
500057 99500057 1001 86380 86390 1
500700 99500700 1001 86380 86390 1
500652 99500652 1001 86380 86390 1
500680 99500680 1001 86380 86390 1
500830 99500830 1001 86380 86390 1
501003 99501003 1001 86380 86390 1
501323 99501323 1001 86380 86390 1
501286 99501286 1001 86380 86390 1
501777 99501777 1001 86380 86390 1
502439 99502439 1001 86380 86390 1
502442 99502442 1001 86380 86390 1
502306 99502306 1001 86380 86390 1
502410 99502410 1001 86380 86390 1
502236 99502236 1001 86380 86390 1
502081 99502081 1001 86380 86390 1
502103 99502103 1001 86380 86390 1
501876 99501876 1001 86380 86390 1
501943 99501943 1001 86380 86390 1
502608 99502608 1001 86380 86390 1
503037 99503037 1001 86380 86390 1
503031 99503031 1001 86380 86390 1
502891 99502891 1001 86380 86390 1
502809 99502809 1001 86380 86390 1
503369 99503369 1001 86380 86390 1
504047 99504047 1001 86380 86390 1
504063 99504063 1001 86380 86390 1
503829 99503829 1001 86380 86390 1
503792 99503792 1001 86380 86390 1
504205 99504205 1001 86380 86390 1
504163 99504163 1001 86380 86390 1
504786 99504786 1001 86380 86390 1
504636 99504636 1001 86380 86390 1
504573 99504573 1001 86380 86390 1
504569 99504569 1001 86380 86390 1
504375 99504375 1001 86380 86390 1
504430 99504430 1001 86380 86390 1
505730 99505730 1001 86380 86390 1
505385 99505385 1001 86380 86390 1
505465 99505465 1001 86380 86390 1
505243 99505243 1001 86380 86390 1
505807 99505807 1001 86380 86390 1
505799 99505799 1001 86380 86390 1
505843 99505843 1001 86380 86390 1
506522 99506522 1001 86380 86390 1
506408 99506408 1001 86380 86390 1
506113 99506113 1001 86380 86390 1
505984 99505984 1001 86380 86390 1
507331 99507331 1001 86380 86390 1
507066 99507066 1001 86380 86390 1
507118 99507118 1001 86380 86390 1
507214 99507214 1001 86380 86390 1
506829 99506829 1001 86380 86390 1
506984 99506984 1001 86380 86390 1
507006 99507006 1001 86380 86390 1
508161 99508161 1001 86380 86390 1
508165 99508165 1001 86380 86390 1
507852 99507852 1001 86380 86390 1
507907 99507907 1001 86380 86390 1
507676 99507676 1001 86380 86390 1
507639 99507639 1001 86380 86390 1
508962 99508962 1001 86380 86390 1
508713 99508713 1001 86380 86390 1
508681 99508681 1001 86380 86390 1
508724 99508724 1001 86380 86390 1
508568 99508568 1001 86380 86390 1
509240 99509240 1001 86380 86390 1
509215 99509215 1001 86380 86390 1
509841 99509841 1001 86380 86390 1
509744 99509744 1001 86380 86390 1
509541 99509541 1001 86380 86390 1
509384 99509384 1001 86380 86390 1
510405 99510405 1001 86380 86390 1
510133 99510133 1001 86380 86390 1
510893 99510893 1001 86380 86390 1
510797 99510797 1001 86380 86390 1
511403 99511403 1001 86380 86390 1
511367 99511367 1001 86380 86390 1
511368 99511368 1001 86380 86390 1
511447 99511447 1001 86380 86390 1
511160 99511160 1001 86380 86390 1
511643 99511643 1001 86380 86390 1
512223 99512223 1001 86380 86390 1
512150 99512150 1001 86380 86390 1
512064 99512064 1001 86380 86390 1
511940 99511940 1001 86380 86390 1
511878 99511878 1001 86380 86390 1
512387 99512387 1001 86380 86390 1
512924 99512924 1001 86380 86390 1
512917 99512917 1001 86380 86390 1
513241 99513241 1001 86380 86390 1
513365 99513365 1001 86380 86390 1
513946 99513946 1001 86380 86390 1
513579 99513579 1001 86380 86390 1
513521 99513521 1001 86380 86390 1
513430 99513430 1001 86380 86390 1
513603 99513603 1001 86380 86390 1
514236 99514236 1001 86380 86390 1
514200 99514200 1001 86380 86390 1
514165 99514165 1001 86380 86390 1
514717 99514717 1001 86380 86390 1
514852 99514852 1001 86380 86390 1
514535 99514535 1001 86380 86390 1
514538 99514538 1001 86380 86390 1
514264 99514264 1001 86380 86390 1
514308 99514308 1001 86380 86390 1
514248 99514248 1001 86380 86390 1
514869 99514869 1001 86380 86390 1
514963 99514963 1001 86380 86390 1
514979 99514979 1001 86380 86390 1
515210 99515210 1001 86380 86390 1
515212 99515212 1001 86380 86390 1
515225 99515225 1001 86380 86390 1
515243 99515243 1001 86380 86390 1
515727 99515727 1001 86380 86390 1
516584 99516584 1001 86380 86390 1
517319 99517319 1001 86380 86390 1
517065 99517065 1001 86380 86390 1
516947 99516947 1001 86380 86390 1
517132 99517132 1001 86380 86390 1
517376 99517376 1001 86380 86390 1
517985 99517985 1001 86380 86390 1
518135 99518135 1001 86380 86390 1
517775 99517775 1001 86380 86390 1
517789 99517789 1001 86380 86390 1
517925 99517925 1001 86380 86390 1
517902 99517902 1001 86380 86390 1
518278 99518278 1001 86380 86390 1
518332 99518332 1001 86380 86390 1
518197 99518197 1001 86380 86390 1
518223 99518223 1001 86380 86390 1
518352 99518352 1001 86380 86390 1
519102 99519102 1001 86380 86390 1
519039 99519039 1001 86380 86390 1
518989 99518989 1001 86380 86390 1
519776 99519776 1001 86380 86390 1
519604 99519604 1001 86380 86390 1
519944 99519944 1001 86380 86390 1
519997 99519997 1001 86380 86390 1
520481 99520481 1001 86380 86390 1
520560 99520560 1001 86380 86390 1
520601 99520601 1001 86380 86390 1
520348 99520348 1001 86380 86390 1
520387 99520387 1001 86380 86390 1
521194 99521194 1001 86380 86390 1
520891 99520891 1001 86380 86390 1
522038 99522038 1001 86380 86390 1
521788 99521788 1001 86380 86390 1
521738 99521738 1001 86380 86390 1
522438 99522438 1001 86380 86390 1
522336 99522336 1001 86380 86390 1
522809 99522809 1001 86380 86390 1
522812 99522812 1001 86380 86390 1
522775 99522775 1001 86380 86390 1
522779 99522779 1001 86380 86390 1
522717 99522717 1001 86380 86390 1
522632 99522632 1001 86380 86390 1
523206 99523206 1001 86380 86390 1
523315 99523315 1001 86380 86390 1
523842 99523842 1001 86380 86390 1
523943 99523943 1001 86380 86390 1
523834 99523834 1001 86380 86390 1
523590 99523590 1001 86380 86390 1
523468 99523468 1001 86380 86390 1
524436 99524436 1001 86380 86390 1
524449 99524449 1001 86380 86390 1
524488 99524488 1001 86380 86390 1
524368 99524368 1001 86380 86390 1
524512 99524512 1001 86380 86390 1
524323 99524323 1001 86380 86390 1
524272 99524272 1001 86380 86390 1
524943 99524943 1001 86380 86390 1
525407 99525407 1001 86380 86390 1
525224 99525224 1001 86380 86390 1
525308 99525308 1001 86380 86390 1
525222 99525222 1001 86380 86390 1
524996 99524996 1001 86380 86390 1
525077 99525077 1001 86380 86390 1
525702 99525702 1001 86380 86390 1
525786 99525786 1001 86380 86390 1
526171 99526171 1001 86380 86390 1
526178 99526178 1001 86380 86390 1
525841 99525841 1001 86380 86390 1
525819 99525819 1001 86380 86390 1
525901 99525901 1001 86380 86390 1
526590 99526590 1001 86380 86390 1
526436 99526436 1001 86380 86390 1
527084 99527084 1001 86380 86390 1
527208 99527208 1001 86380 86390 1
526841 99526841 1001 86380 86390 1
526898 99526898 1001 86380 86390 1
527040 99527040 1001 86380 86390 1
527004 99527004 1001 86380 86390 1
526861 99526861 1001 86380 86390 1
526775 99526775 1001 86380 86390 1
526689 99526689 1001 86380 86390 1
527391 99527391 1001 86380 86390 1
527252 99527252 1001 86380 86390 1
527978 99527978 1001 86380 86390 1
527958 99527958 1001 86380 86390 1
527744 99527744 1001 86380 86390 1
528095 99528095 1001 86380 86390 1
528735 99528735 1001 86380 86390 1
528766 99528766 1001 86380 86390 1
528891 99528891 1001 86380 86390 1
528321 99528321 1001 86380 86390 1
528981 99528981 1001 86380 86390 1
529695 99529695 1001 86380 86390 1
529662 99529662 1001 86380 86390 1
529387 99529387 1001 86380 86390 1
529339 99529339 1001 86380 86390 1
529768 99529768 1001 86380 86390 1
530513 99530513 1001 86380 86390 1
530271 99530271 1001 86380 86390 1
530157 99530157 1001 86380 86390 1
530714 99530714 1001 86380 86390 1
531290 99531290 1001 86380 86390 1
531150 99531150 1001 86380 86390 1
531024 99531024 1001 86380 86390 1
531104 99531104 1001 86380 86390 1
531118 99531118 1001 86380 86390 1
531132 99531132 1001 86380 86390 1
530967 99530967 1001 86380 86390 1
530845 99530845 1001 86380 86390 1
530925 99530925 1001 86380 86390 1
530797 99530797 1001 86380 86390 1
531511 99531511 1001 86380 86390 1
531550 99531550 1001 86380 86390 1
531408 99531408 1001 86380 86390 1
532167 99532167 1001 86380 86390 1
531803 99531803 1001 86380 86390 1
531609 99531609 1001 86380 86390 1
532359 99532359 1001 86380 86390 1
532895 99532895 1001 86380 86390 1
532963 99532963 1001 86380 86390 1
532625 99532625 1001 86380 86390 1
532454 99532454 1001 86380 86390 1
533669 99533669 1001 86380 86390 1
533721 99533721 1001 86380 86390 1
533663 99533663 1001 86380 86390 1
533476 99533476 1001 86380 86390 1
533542 99533542 1001 86380 86390 1
533467 99533467 1001 86380 86390 1
533600 99533600 1001 86380 86390 1
533321 99533321 1001 86380 86390 1
533288 99533288 1001 86380 86390 1
534055 99534055 1001 86380 86390 1
534522 99534522 1001 86380 86390 1
534510 99534510 1001 86380 86390 1
534511 99534511 1001 86380 86390 1
534591 99534591 1001 86380 86390 1
534318 99534318 1001 86380 86390 1
535508 99535508 1001 86380 86390 1
535178 99535178 1001 86380 86390 1
536211 99536211 1001 86380 86390 1
536319 99536319 1001 86380 86390 1
536113 99536113 1001 86380 86390 1
535914 99535914 1001 86380 86390 1
537009 99537009 1001 86380 86390 1
537110 99537110 1001 86380 86390 1
536802 99536802 1001 86380 86390 1
536779 99536779 1001 86380 86390 1
536923 99536923 1001 86380 86390 1
536718 99536718 1001 86380 86390 1
537204 99537204 1001 86380 86390 1
537287 99537287 1001 86380 86390 1
537641 99537641 1001 86380 86390 1
537520 99537520 1001 86380 86390 1
537999 99537999 1001 86380 86390 1
538323 99538323 1001 86380 86390 1
538281 99538281 1001 86380 86390 1
538257 99538257 1001 86380 86390 1
538879 99538879 1001 86380 86390 1
538997 99538997 1001 86380 86390 1
538871 99538871 1001 86380 86390 1
538834 99538834 1001 86380 86390 1
539333 99539333 1001 86380 86390 1
539314 99539314 1001 86380 86390 1
539046 99539046 1001 86380 86390 1
539127 99539127 1001 86380 86390 1
539210 99539210 1001 86380 86390 1
540283 99540283 1001 86380 86390 1
540093 99540093 1001 86380 86390 1
540046 99540046 1001 86380 86390 1
539973 99539973 1001 86380 86390 1
539974 99539974 1001 86380 86390 1
541017 99541017 1001 86380 86390 1
540744 99540744 1001 86380 86390 1
540874 99540874 1001 86380 86390 1
542000 99542000 1001 86380 86390 1
541938 99541938 1001 86380 86390 1
541767 99541767 1001 86380 86390 1
541715 99541715 1001 86380 86390 1
541756 99541756 1001 86380 86390 1
541645 99541645 1001 86380 86390 1
541519 99541519 1001 86380 86390 1
541510 99541510 1001 86380 86390 1
542176 99542176 1001 86380 86390 1
542280 99542280 1001 86380 86390 1
542257 99542257 1001 86380 86390 1
542837 99542837 1001 86380 86390 1
542547 99542547 1001 86380 86390 1
542353 99542353 1001 86380 86390 1
542445 99542445 1001 86380 86390 1
542440 99542440 1001 86380 86390 1
542995 99542995 1001 86380 86390 1
543570 99543570 1001 86380 86390 1
543702 99543702 1001 86380 86390 1
543400 99543400 1001 86380 86390 1
543407 99543407 1001 86380 86390 1
543321 99543321 1001 86380 86390 1
543263 99543263 1001 86380 86390 1
543886 99543886 1001 86380 86390 1
543798 99543798 1001 86380 86390 1
544198 99544198 1001 86380 86390 1
544244 99544244 1001 86380 86390 1
544339 99544339 1001 86380 86390 1
544617 99544617 1001 86380 86390 1
407714 998 1001 44760 49017 1
400957 99400957 1001 86380 86390 1
401530 99401530 1001 86380 86390 1
401526 99401526 1001 86380 86390 1
401730 99401730 1001 86380 86390 1
402135 99402135 1001 86380 86390 1
402336 99402336 1001 86380 86390 1
402559 99402559 1001 86380 86390 1
402736 99402736 1001 86380 86390 1
402807 99402807 1001 86380 86390 1
403010 99403010 1001 86380 86390 1
403093 99403093 1001 86380 86390 1
403192 99403192 1001 86380 86390 1
403455 99403455 1001 86380 86390 1
404689 99404689 1001 86380 86390 1
405045 99405045 1001 86380 86390 1
405273 99405273 1001 86380 86390 1
405494 99405494 1001 86380 86390 1
405669 99405669 1001 86380 86390 1
405855 99405855 1001 86380 86390 1
405776 99405776 1001 86380 86390 1
405997 99405997 1001 86380 86390 1
406718 99406718 1001 86380 86390 1
406869 99406869 1001 86380 86390 1
407149 99407149 1001 86380 86390 1
407417 99407417 1001 86380 86390 1
407488 99407488 1001 86380 86390 1
407515 99407515 1001 86380 86390 1
407661 99407661 1001 86380 86390 1
408014 99408014 1001 86380 86390 1
408196 99408196 1001 86380 86390 1
409117 99409117 1001 86380 86390 1
409331 99409331 1001 86380 86390 1
409525 99409525 1001 86380 86390 1
409806 99409806 1001 86380 86390 1
409934 99409934 1001 86380 86390 1
410537 99410537 1001 86380 86390 1
411234 99411234 1001 86380 86390 1
411442 99411442 1001 86380 86390 1
411522 99411522 1001 86380 86390 1
411749 99411749 1001 86380 86390 1
411732 99411732 1001 86380 86390 1
411660 99411660 1001 86380 86390 1
411895 99411895 1001 86380 86390 1
412094 99412094 1001 86380 86390 1
412298 99412298 1001 86380 86390 1
412372 99412372 1001 86380 86390 1
413374 99413374 1001 86380 86390 1
412799 99412799 1001 86380 86390 1
412652 99412652 1001 86380 86390 1
416939 99416939 1001 86380 86390 1
416615 99416615 1001 86380 86390 1
416956 99416956 1001 86380 86390 1
416511 99416511 1001 86380 86390 1
417038 99417038 1001 86380 86390 1
417109 99417109 1001 86380 86390 1
418585 99418585 1001 86380 86390 1
418091 99418091 1001 86380 86390 1
420418 99420418 1001 86380 86390 1
420347 99420347 1001 86380 86390 1
419352 99419352 1001 86380 86390 1
419525 99419525 1001 86380 86390 1
419510 99419510 1001 86380 86390 1
420707 99420707 1001 86380 86390 1
421920 99421920 1001 86380 86390 1
421955 99421955 1001 86380 86390 1
422094 99422094 1001 86380 86390 1
421401 99421401 1001 86380 86390 1
420910 99420910 1001 86380 86390 1
420901 99420901 1001 86380 86390 1
422495 99422495 1001 86380 86390 1
422299 99422299 1001 86380 86390 1
423610 99423610 1001 86380 86390 1
424087 99424087 1001 86380 86390 1
425180 99425180 1001 86380 86390 1
425036 99425036 1001 86380 86390 1
425242 99425242 1001 86380 86390 1
424599 99424599 1001 86380 86390 1
424231 99424231 1001 86380 86390 1
425695 99425695 1001 86380 86390 1
425703 99425703 1001 86380 86390 1
426300 99426300 1001 86380 86390 1
426301 99426301 1001 86380 86390 1
426634 99426634 1001 86380 86390 1
426681 99426681 1001 86380 86390 1
425889 99425889 1001 86380 86390 1
425942 99425942 1001 86380 86390 1
425935 99425935 1001 86380 86390 1
427388 99427388 1001 86380 86390 1
427416 99427416 1001 86380 86390 1
427403 99427403 1001 86380 86390 1
427449 99427449 1001 86380 86390 1
428260 99428260 1001 86380 86390 1
427952 99427952 1001 86380 86390 1
428150 99428150 1001 86380 86390 1
427806 99427806 1001 86380 86390 1
427548 99427548 1001 86380 86390 1
428813 99428813 1001 86380 86390 1
427922 99427922 1001 86380 86390 1
429076 99429076 1001 86380 86390 1
430340 99430340 1001 86380 86390 1
429365 99429365 1001 86380 86390 1
430641 99430641 1001 86380 86390 1
430624 99430624 1001 86380 86390 1
430649 99430649 1001 86380 86390 1
431298 99431298 1001 86380 86390 1
431576 99431576 1001 86380 86390 1
430921 99430921 1001 86380 86390 1
431015 99431015 1001 86380 86390 1
430907 99430907 1001 86380 86390 1
430994 99430994 1001 86380 86390 1
430945 99430945 1001 86380 86390 1
432409 99432409 1001 86380 86390 1
432073 99432073 1001 86380 86390 1
432426 99432426 1001 86380 86390 1
433018 99433018 1001 86380 86390 1
433100 99433100 1001 86380 86390 1
432972 99432972 1001 86380 86390 1
432629 99432629 1001 86380 86390 1
432838 99432838 1001 86380 86390 1
433754 99433754 1001 86380 86390 1
435160 99435160 1001 86380 86390 1
435124 99435124 1001 86380 86390 1
434849 99434849 1001 86380 86390 1
435578 99435578 1001 86380 86390 1
435588 99435588 1001 86380 86390 1
436374 99436374 1001 86380 86390 1
436412 99436412 1001 86380 86390 1
300446 99300446 1001 86380 86390 1
300319 99300319 1001 86380 86390 1
300391 99300391 1001 86380 86390 1
300268 99300268 1001 86380 86390 1
300221 99300221 1001 86380 86390 1
300770 99300770 1001 86380 86390 1
301413 99301413 1001 86380 86390 1
301517 99301517 1001 86380 86390 1
301391 99301391 1001 86380 86390 1
301458 99301458 1001 86380 86390 1
301472 99301472 1001 86380 86390 1
301195 99301195 1001 86380 86390 1
301185 99301185 1001 86380 86390 1
301303 99301303 1001 86380 86390 1
301318 99301318 1001 86380 86390 1
301346 99301346 1001 86380 86390 1
301114 99301114 1001 86380 86390 1
301635 99301635 1001 86380 86390 1
301726 99301726 1001 86380 86390 1
301584 99301584 1001 86380 86390 1
301678 99301678 1001 86380 86390 1
302182 99302182 1001 86380 86390 1
302022 99302022 1001 86380 86390 1
302031 99302031 1001 86380 86390 1
302109 99302109 1001 86380 86390 1
302756 99302756 1001 86380 86390 1
303368 99303368 1001 86380 86390 1
303995 99303995 1001 86380 86390 1
303975 99303975 1001 86380 86390 1
303439 99303439 1001 86380 86390 1
304198 99304198 1001 86380 86390 1
304119 99304119 1001 86380 86390 1
304675 99304675 1001 86380 86390 1
304717 99304717 1001 86380 86390 1
304554 99304554 1001 86380 86390 1
304243 99304243 1001 86380 86390 1
305026 99305026 1001 86380 86390 1
305053 99305053 1001 86380 86390 1
305017 99305017 1001 86380 86390 1
304982 99304982 1001 86380 86390 1
305455 99305455 1001 86380 86390 1
305437 99305437 1001 86380 86390 1
305255 99305255 1001 86380 86390 1
500064 99500064 1001 86380 86390 1
500104 99500104 1001 86380 86390 1
500146 99500146 1001 86380 86390 1
500726 99500726 1001 86380 86390 1
500706 99500706 1001 86380 86390 1
500668 99500668 1001 86380 86390 1
500435 99500435 1001 86380 86390 1
500851 99500851 1001 86380 86390 1
500864 99500864 1001 86380 86390 1
500890 99500890 1001 86380 86390 1
500820 99500820 1001 86380 86390 1
501265 99501265 1001 86380 86390 1
501389 99501389 1001 86380 86390 1
501768 99501768 1001 86380 86390 1
501838 99501838 1001 86380 86390 1
501723 99501723 1001 86380 86390 1
502363 99502363 1001 86380 86390 1
502249 99502249 1001 86380 86390 1
502174 99502174 1001 86380 86390 1
501884 99501884 1001 86380 86390 1
502015 99502015 1001 86380 86390 1
502541 99502541 1001 86380 86390 1
502609 99502609 1001 86380 86390 1
502500 99502500 1001 86380 86390 1
503342 99503342 1001 86380 86390 1
503490 99503490 1001 86380 86390 1
503978 99503978 1001 86380 86390 1
503930 99503930 1001 86380 86390 1
503922 99503922 1001 86380 86390 1
503784 99503784 1001 86380 86390 1
503804 99503804 1001 86380 86390 1
503561 99503561 1001 86380 86390 1
504266 99504266 1001 86380 86390 1
504642 99504642 1001 86380 86390 1
504565 99504565 1001 86380 86390 1
504539 99504539 1001 86380 86390 1
505033 99505033 1001 86380 86390 1
505642 99505642 1001 86380 86390 1
505574 99505574 1001 86380 86390 1
505625 99505625 1001 86380 86390 1
505398 99505398 1001 86380 86390 1
505451 99505451 1001 86380 86390 1
505160 99505160 1001 86380 86390 1
505897 99505897 1001 86380 86390 1
505829 99505829 1001 86380 86390 1
506596 99506596 1001 86380 86390 1
506223 99506223 1001 86380 86390 1
506334 99506334 1001 86380 86390 1
506284 99506284 1001 86380 86390 1
506158 99506158 1001 86380 86390 1
506753 99506753 1001 86380 86390 1
507392 99507392 1001 86380 86390 1
507233 99507233 1001 86380 86390 1
507223 99507223 1001 86380 86390 1
507378 99507378 1001 86380 86390 1
507383 99507383 1001 86380 86390 1
507627 99507627 1001 86380 86390 1
507452 99507452 1001 86380 86390 1
508139 99508139 1001 86380 86390 1
507862 99507862 1001 86380 86390 1
507917 99507917 1001 86380 86390 1
507760 99507760 1001 86380 86390 1
507752 99507752 1001 86380 86390 1
507830 99507830 1001 86380 86390 1
508271 99508271 1001 86380 86390 1
508929 99508929 1001 86380 86390 1
508701 99508701 1001 86380 86390 1
508815 99508815 1001 86380 86390 1
508627 99508627 1001 86380 86390 1
509781 99509781 1001 86380 86390 1
509422 99509422 1001 86380 86390 1
509321 99509321 1001 86380 86390 1
509433 99509433 1001 86380 86390 1
510013 99510013 1001 86380 86390 1
510052 99510052 1001 86380 86390 1
510547 99510547 1001 86380 86390 1
510687 99510687 1001 86380 86390 1
510326 99510326 1001 86380 86390 1
510288 99510288 1001 86380 86390 1
510777 99510777 1001 86380 86390 1
510829 99510829 1001 86380 86390 1
510740 99510740 1001 86380 86390 1
511534 99511534 1001 86380 86390 1
511329 99511329 1001 86380 86390 1
511149 99511149 1001 86380 86390 1
511240 99511240 1001 86380 86390 1
511150 99511150 1001 86380 86390 1
511127 99511127 1001 86380 86390 1
511055 99511055 1001 86380 86390 1
512328 99512328 1001 86380 86390 1
512176 99512176 1001 86380 86390 1
512231 99512231 1001 86380 86390 1
512336 99512336 1001 86380 86390 1
512127 99512127 1001 86380 86390 1
513094 99513094 1001 86380 86390 1
513147 99513147 1001 86380 86390 1
513138 99513138 1001 86380 86390 1
512704 99512704 1001 86380 86390 1
513342 99513342 1001 86380 86390 1
513408 99513408 1001 86380 86390 1
513969 99513969 1001 86380 86390 1
513975 99513975 1001 86380 86390 1
513873 99513873 1001 86380 86390 1
513803 99513803 1001 86380 86390 1
513423 99513423 1001 86380 86390 1
514111 99514111 1001 86380 86390 1
514099 99514099 1001 86380 86390 1
514049 99514049 1001 86380 86390 1
514813 99514813 1001 86380 86390 1
514452 99514452 1001 86380 86390 1
515497 99515497 1001 86380 86390 1
515475 99515475 1001 86380 86390 1
515203 99515203 1001 86380 86390 1
515802 99515802 1001 86380 86390 1
515690 99515690 1001 86380 86390 1
516190 99516190 1001 86380 86390 1
516223 99516223 1001 86380 86390 1
516514 99516514 1001 86380 86390 1
517329 99517329 1001 86380 86390 1
517375 99517375 1001 86380 86390 1
517405 99517405 1001 86380 86390 1
517526 99517526 1001 86380 86390 1
518043 99518043 1001 86380 86390 1
517799 99517799 1001 86380 86390 1
517709 99517709 1001 86380 86390 1
518212 99518212 1001 86380 86390 1
518176 99518176 1001 86380 86390 1
518885 99518885 1001 86380 86390 1
518814 99518814 1001 86380 86390 1
518840 99518840 1001 86380 86390 1
518883 99518883 1001 86380 86390 1
518382 99518382 1001 86380 86390 1
519168 99519168 1001 86380 86390 1
519711 99519711 1001 86380 86390 1
519793 99519793 1001 86380 86390 1
519519 99519519 1001 86380 86390 1
519337 99519337 1001 86380 86390 1
519235 99519235 1001 86380 86390 1
519302 99519302 1001 86380 86390 1
519924 99519924 1001 86380 86390 1
520340 99520340 1001 86380 86390 1
520137 99520137 1001 86380 86390 1
520079 99520079 1001 86380 86390 1
520831 99520831 1001 86380 86390 1
520712 99520712 1001 86380 86390 1
521361 99521361 1001 86380 86390 1
521363 99521363 1001 86380 86390 1
521225 99521225 1001 86380 86390 1
521004 99521004 1001 86380 86390 1
520956 99520956 1001 86380 86390 1
520946 99520946 1001 86380 86390 1
521580 99521580 1001 86380 86390 1
522075 99522075 1001 86380 86390 1
521711 99521711 1001 86380 86390 1
521688 99521688 1001 86380 86390 1
521859 99521859 1001 86380 86390 1
522325 99522325 1001 86380 86390 1
522469 99522469 1001 86380 86390 1
522685 99522685 1001 86380 86390 1
523131 99523131 1001 86380 86390 1
523150 99523150 1001 86380 86390 1
523827 99523827 1001 86380 86390 1
523866 99523866 1001 86380 86390 1
523534 99523534 1001 86380 86390 1
523401 99523401 1001 86380 86390 1
523502 99523502 1001 86380 86390 1
523967 99523967 1001 86380 86390 1
524030 99524030 1001 86380 86390 1
525559 99525559 1001 86380 86390 1
525544 99525544 1001 86380 86390 1
525233 99525233 1001 86380 86390 1
525700 99525700 1001 86380 86390 1
525757 99525757 1001 86380 86390 1
526071 99526071 1001 86380 86390 1
525869 99525869 1001 86380 86390 1
526619 99526619 1001 86380 86390 1
526746 99526746 1001 86380 86390 1
526790 99526790 1001 86380 86390 1
526831 99526831 1001 86380 86390 1
527362 99527362 1001 86380 86390 1
528015 99528015 1001 86380 86390 1
528064 99528064 1001 86380 86390 1
528182 99528182 1001 86380 86390 1
528848 99528848 1001 86380 86390 1
528823 99528823 1001 86380 86390 1
528674 99528674 1001 86380 86390 1
528584 99528584 1001 86380 86390 1
528626 99528626 1001 86380 86390 1
529095 99529095 1001 86380 86390 1
528919 99528919 1001 86380 86390 1
529528 99529528 1001 86380 86390 1
529572 99529572 1001 86380 86390 1
529502 99529502 1001 86380 86390 1
529453 99529453 1001 86380 86390 1
529119 99529119 1001 86380 86390 1
529790 99529790 1001 86380 86390 1
529742 99529742 1001 86380 86390 1
530452 99530452 1001 86380 86390 1
530379 99530379 1001 86380 86390 1
530409 99530409 1001 86380 86390 1
530189 99530189 1001 86380 86390 1
530101 99530101 1001 86380 86390 1
530630 99530630 1001 86380 86390 1
530996 99530996 1001 86380 86390 1
530943 99530943 1001 86380 86390 1
530858 99530858 1001 86380 86390 1
530860 99530860 1001 86380 86390 1
531483 99531483 1001 86380 86390 1
531435 99531435 1001 86380 86390 1
532053 99532053 1001 86380 86390 1
531972 99531972 1001 86380 86390 1
531628 99531628 1001 86380 86390 1
531680 99531680 1001 86380 86390 1
533032 99533032 1001 86380 86390 1
532740 99532740 1001 86380 86390 1
532619 99532619 1001 86380 86390 1
532535 99532535 1001 86380 86390 1
532475 99532475 1001 86380 86390 1
533153 99533153 1001 86380 86390 1
533573 99533573 1001 86380 86390 1
533289 99533289 1001 86380 86390 1
533274 99533274 1001 86380 86390 1
533340 99533340 1001 86380 86390 1
533981 99533981 1001 86380 86390 1
533919 99533919 1001 86380 86390 1
534610 99534610 1001 86380 86390 1
534661 99534661 1001 86380 86390 1
534554 99534554 1001 86380 86390 1
534419 99534419 1001 86380 86390 1
534333 99534333 1001 86380 86390 1
534123 99534123 1001 86380 86390 1
534229 99534229 1001 86380 86390 1
534139 99534139 1001 86380 86390 1
534764 99534764 1001 86380 86390 1
534884 99534884 1001 86380 86390 1
535457 99535457 1001 86380 86390 1
535247 99535247 1001 86380 86390 1
534965 99534965 1001 86380 86390 1
535626 99535626 1001 86380 86390 1
536223 99536223 1001 86380 86390 1
535988 99535988 1001 86380 86390 1
535989 99535989 1001 86380 86390 1
536516 99536516 1001 86380 86390 1
536494 99536494 1001 86380 86390 1
536471 99536471 1001 86380 86390 1
536511 99536511 1001 86380 86390 1
537137 99537137 1001 86380 86390 1
536992 99536992 1001 86380 86390 1
536835 99536835 1001 86380 86390 1
536901 99536901 1001 86380 86390 1
536635 99536635 1001 86380 86390 1
537207 99537207 1001 86380 86390 1
537886 99537886 1001 86380 86390 1
537715 99537715 1001 86380 86390 1
537393 99537393 1001 86380 86390 1
537517 99537517 1001 86380 86390 1
537573 99537573 1001 86380 86390 1
538537 99538537 1001 86380 86390 1
538513 99538513 1001 86380 86390 1
538340 99538340 1001 86380 86390 1
538922 99538922 1001 86380 86390 1
538831 99538831 1001 86380 86390 1
539468 99539468 1001 86380 86390 1
539026 99539026 1001 86380 86390 1
539822 99539822 1001 86380 86390 1
540322 99540322 1001 86380 86390 1
540389 99540389 1001 86380 86390 1
540154 99540154 1001 86380 86390 1
540016 99540016 1001 86380 86390 1
540599 99540599 1001 86380 86390 1
540538 99540538 1001 86380 86390 1
541148 99541148 1001 86380 86390 1
540974 99540974 1001 86380 86390 1
540890 99540890 1001 86380 86390 1
540995 99540995 1001 86380 86390 1
540856 99540856 1001 86380 86390 1
540707 99540707 1001 86380 86390 1
541407 99541407 1001 86380 86390 1
541425 99541425 1001 86380 86390 1
541323 99541323 1001 86380 86390 1
541481 99541481 1001 86380 86390 1
541788 99541788 1001 86380 86390 1
542269 99542269 1001 86380 86390 1
542180 99542180 1001 86380 86390 1
542662 99542662 1001 86380 86390 1
542633 99542633 1001 86380 86390 1
542493 99542493 1001 86380 86390 1
542339 99542339 1001 86380 86390 1
542994 99542994 1001 86380 86390 1
543141 99543141 1001 86380 86390 1
543617 99543617 1001 86380 86390 1
543673 99543673 1001 86380 86390 1
543574 99543574 1001 86380 86390 1
543449 99543449 1001 86380 86390 1
543476 99543476 1001 86380 86390 1
544389 99544389 1001 86380 86390 1
544102 99544102 1001 86380 86390 1
436931 793 1001 72060 82977 1
400160 99400160 1001 86380 86390 1
400919 99400919 1001 86380 86390 1
401280 99401280 1001 86380 86390 1
401702 99401702 1001 86380 86390 1
401749 99401749 1001 86380 86390 1
402461 99402461 1001 86380 86390 1
402701 99402701 1001 86380 86390 1
402820 99402820 1001 86380 86390 1
402986 99402986 1001 86380 86390 1
403175 99403175 1001 86380 86390 1
403538 99403538 1001 86380 86390 1
403841 99403841 1001 86380 86390 1
404552 99404552 1001 86380 86390 1
404964 99404964 1001 86380 86390 1
405031 99405031 1001 86380 86390 1
405187 99405187 1001 86380 86390 1
405310 99405310 1001 86380 86390 1
405487 99405487 1001 86380 86390 1
406219 99406219 1001 86380 86390 1
407078 99407078 1001 86380 86390 1
407057 99407057 1001 86380 86390 1
407231 99407231 1001 86380 86390 1
407823 99407823 1001 86380 86390 1
407887 99407887 1001 86380 86390 1
408194 99408194 1001 86380 86390 1
408744 99408744 1001 86380 86390 1
409742 99409742 1001 86380 86390 1
410107 99410107 1001 86380 86390 1
410156 99410156 1001 86380 86390 1
410360 99410360 1001 86380 86390 1
410869 99410869 1001 86380 86390 1
411037 99411037 1001 86380 86390 1
411125 99411125 1001 86380 86390 1
411503 99411503 1001 86380 86390 1
411547 99411547 1001 86380 86390 1
411595 99411595 1001 86380 86390 1
412146 99412146 1001 86380 86390 1
413549 99413549 1001 86380 86390 1
413407 99413407 1001 86380 86390 1
413356 99413356 1001 86380 86390 1
413327 99413327 1001 86380 86390 1
413541 99413541 1001 86380 86390 1
412861 99412861 1001 86380 86390 1
415228 99415228 1001 86380 86390 1
415296 99415296 1001 86380 86390 1
415430 99415430 1001 86380 86390 1
416622 99416622 1001 86380 86390 1
416979 99416979 1001 86380 86390 1
415810 99415810 1001 86380 86390 1
417311 99417311 1001 86380 86390 1
417190 99417190 1001 86380 86390 1
417408 99417408 1001 86380 86390 1
418220 99418220 1001 86380 86390 1
417854 99417854 1001 86380 86390 1
420077 99420077 1001 86380 86390 1
420281 99420281 1001 86380 86390 1
420133 99420133 1001 86380 86390 1
419809 99419809 1001 86380 86390 1
419864 99419864 1001 86380 86390 1
419535 99419535 1001 86380 86390 1
420807 99420807 1001 86380 86390 1
420628 99420628 1001 86380 86390 1
420506 99420506 1001 86380 86390 1
421720 99421720 1001 86380 86390 1
421721 99421721 1001 86380 86390 1
422102 99422102 1001 86380 86390 1
421831 99421831 1001 86380 86390 1
421998 99421998 1001 86380 86390 1
421654 99421654 1001 86380 86390 1
421096 99421096 1001 86380 86390 1
422444 99422444 1001 86380 86390 1
422226 99422226 1001 86380 86390 1
423329 99423329 1001 86380 86390 1
423273 99423273 1001 86380 86390 1
423235 99423235 1001 86380 86390 1
422773 99422773 1001 86380 86390 1
423769 99423769 1001 86380 86390 1
423790 99423790 1001 86380 86390 1
425032 99425032 1001 86380 86390 1
425013 99425013 1001 86380 86390 1
425156 99425156 1001 86380 86390 1
424592 99424592 1001 86380 86390 1
424826 99424826 1001 86380 86390 1
424156 99424156 1001 86380 86390 1
425810 99425810 1001 86380 86390 1
427116 99427116 1001 86380 86390 1
426816 99426816 1001 86380 86390 1
426966 99426966 1001 86380 86390 1
426970 99426970 1001 86380 86390 1
427028 99427028 1001 86380 86390 1
426316 99426316 1001 86380 86390 1
428519 99428519 1001 86380 86390 1
428041 99428041 1001 86380 86390 1
427757 99427757 1001 86380 86390 1
427550 99427550 1001 86380 86390 1
430080 99430080 1001 86380 86390 1
430126 99430126 1001 86380 86390 1
429937 99429937 1001 86380 86390 1
429748 99429748 1001 86380 86390 1
429222 99429222 1001 86380 86390 1
429408 99429408 1001 86380 86390 1
430499 99430499 1001 86380 86390 1
431858 99431858 1001 86380 86390 1
431863 99431863 1001 86380 86390 1
431572 99431572 1001 86380 86390 1
432254 99432254 1001 86380 86390 1
432195 99432195 1001 86380 86390 1
433525 99433525 1001 86380 86390 1
433089 99433089 1001 86380 86390 1
432755 99432755 1001 86380 86390 1
432694 99432694 1001 86380 86390 1
434019 99434019 1001 86380 86390 1
433789 99433789 1001 86380 86390 1
433733 99433733 1001 86380 86390 1
435238 99435238 1001 86380 86390 1
434319 99434319 1001 86380 86390 1
434445 99434445 1001 86380 86390 1
435644 99435644 1001 86380 86390 1
437078 99437078 1001 86380 86390 1
437258 99437258 1001 86380 86390 1
437290 99437290 1001 86380 86390 1
437229 99437229 1001 86380 86390 1
300039 99300039 1001 86380 86390 1
300014 99300014 1001 86380 86390 1
300605 99300605 1001 86380 86390 1
300714 99300714 1001 86380 86390 1
300726 99300726 1001 86380 86390 1
300516 99300516 1001 86380 86390 1
300200 99300200 1001 86380 86390 1
300204 99300204 1001 86380 86390 1
300116 99300116 1001 86380 86390 1
300843 99300843 1001 86380 86390 1
301529 99301529 1001 86380 86390 1
301380 99301380 1001 86380 86390 1
301168 99301168 1001 86380 86390 1
301263 99301263 1001 86380 86390 1
301344 99301344 1001 86380 86390 1
300943 99300943 1001 86380 86390 1
301582 99301582 1001 86380 86390 1
301688 99301688 1001 86380 86390 1
301693 99301693 1001 86380 86390 1
302064 99302064 1001 86380 86390 1
301864 99301864 1001 86380 86390 1
301822 99301822 1001 86380 86390 1
302567 99302567 1001 86380 86390 1
302480 99302480 1001 86380 86390 1
303067 99303067 1001 86380 86390 1
303055 99303055 1001 86380 86390 1
303068 99303068 1001 86380 86390 1
303082 99303082 1001 86380 86390 1
302861 99302861 1001 86380 86390 1
302991 99302991 1001 86380 86390 1
302998 99302998 1001 86380 86390 1
303210 99303210 1001 86380 86390 1
303316 99303316 1001 86380 86390 1
303844 99303844 1001 86380 86390 1
303802 99303802 1001 86380 86390 1
303794 99303794 1001 86380 86390 1
303451 99303451 1001 86380 86390 1
303556 99303556 1001 86380 86390 1
304041 99304041 1001 86380 86390 1
304822 99304822 1001 86380 86390 1
304724 99304724 1001 86380 86390 1
304691 99304691 1001 86380 86390 1
304450 99304450 1001 86380 86390 1
304383 99304383 1001 86380 86390 1
304276 99304276 1001 86380 86390 1
304871 99304871 1001 86380 86390 1
305649 99305649 1001 86380 86390 1
305517 99305517 1001 86380 86390 1
305353 99305353 1001 86380 86390 1
305328 99305328 1001 86380 86390 1
500485 99500485 1001 86380 86390 1
500538 99500538 1001 86380 86390 1
500249 99500249 1001 86380 86390 1
500253 99500253 1001 86380 86390 1
500889 99500889 1001 86380 86390 1
500840 99500840 1001 86380 86390 1
501015 99501015 1001 86380 86390 1
500822 99500822 1001 86380 86390 1
501552 99501552 1001 86380 86390 1
501593 99501593 1001 86380 86390 1
501395 99501395 1001 86380 86390 1
501295 99501295 1001 86380 86390 1
501386 99501386 1001 86380 86390 1
501425 99501425 1001 86380 86390 1
501432 99501432 1001 86380 86390 1
501037 99501037 1001 86380 86390 1
501211 99501211 1001 86380 86390 1
501795 99501795 1001 86380 86390 1
501693 99501693 1001 86380 86390 1
502391 99502391 1001 86380 86390 1
502302 99502302 1001 86380 86390 1
502277 99502277 1001 86380 86390 1
502358 99502358 1001 86380 86390 1
502295 99502295 1001 86380 86390 1
502058 99502058 1001 86380 86390 1
502150 99502150 1001 86380 86390 1
502179 99502179 1001 86380 86390 1
501988 99501988 1001 86380 86390 1
502547 99502547 1001 86380 86390 1
502625 99502625 1001 86380 86390 1
503177 99503177 1001 86380 86390 1
503127 99503127 1001 86380 86390 1
503015 99503015 1001 86380 86390 1
503055 99503055 1001 86380 86390 1
502824 99502824 1001 86380 86390 1
503396 99503396 1001 86380 86390 1
503322 99503322 1001 86380 86390 1
503464 99503464 1001 86380 86390 1
503325 99503325 1001 86380 86390 1
503937 99503937 1001 86380 86390 1
503576 99503576 1001 86380 86390 1
503589 99503589 1001 86380 86390 1
503564 99503564 1001 86380 86390 1
503647 99503647 1001 86380 86390 1
504312 99504312 1001 86380 86390 1
504274 99504274 1001 86380 86390 1
504321 99504321 1001 86380 86390 1
504886 99504886 1001 86380 86390 1
504878 99504878 1001 86380 86390 1
504700 99504700 1001 86380 86390 1
504574 99504574 1001 86380 86390 1
504349 99504349 1001 86380 86390 1
504417 99504417 1001 86380 86390 1
504374 99504374 1001 86380 86390 1
504978 99504978 1001 86380 86390 1
505744 99505744 1001 86380 86390 1
505582 99505582 1001 86380 86390 1
505585 99505585 1001 86380 86390 1
505615 99505615 1001 86380 86390 1
505256 99505256 1001 86380 86390 1
505311 99505311 1001 86380 86390 1
505339 99505339 1001 86380 86390 1
505198 99505198 1001 86380 86390 1
506005 99506005 1001 86380 86390 1
507391 99507391 1001 86380 86390 1
507239 99507239 1001 86380 86390 1
507081 99507081 1001 86380 86390 1
507146 99507146 1001 86380 86390 1
507056 99507056 1001 86380 86390 1
507446 99507446 1001 86380 86390 1
507485 99507485 1001 86380 86390 1
507564 99507564 1001 86380 86390 1
507568 99507568 1001 86380 86390 1
508227 99508227 1001 86380 86390 1
507809 99507809 1001 86380 86390 1
507657 99507657 1001 86380 86390 1
508285 99508285 1001 86380 86390 1
508937 99508937 1001 86380 86390 1
508920 99508920 1001 86380 86390 1
508852 99508852 1001 86380 86390 1
508738 99508738 1001 86380 86390 1
508502 99508502 1001 86380 86390 1
509112 99509112 1001 86380 86390 1
509093 99509093 1001 86380 86390 1
509238 99509238 1001 86380 86390 1
509711 99509711 1001 86380 86390 1
509605 99509605 1001 86380 86390 1
509503 99509503 1001 86380 86390 1
509659 99509659 1001 86380 86390 1
509531 99509531 1001 86380 86390 1
509505 99509505 1001 86380 86390 1
509558 99509558 1001 86380 86390 1
509662 99509662 1001 86380 86390 1
509520 99509520 1001 86380 86390 1
509534 99509534 1001 86380 86390 1
509318 99509318 1001 86380 86390 1
509461 99509461 1001 86380 86390 1
509428 99509428 1001 86380 86390 1
509902 99509902 1001 86380 86390 1
510548 99510548 1001 86380 86390 1
510695 99510695 1001 86380 86390 1
510712 99510712 1001 86380 86390 1
510459 99510459 1001 86380 86390 1
510499 99510499 1001 86380 86390 1
510338 99510338 1001 86380 86390 1
510132 99510132 1001 86380 86390 1
510151 99510151 1001 86380 86390 1
510750 99510750 1001 86380 86390 1
510767 99510767 1001 86380 86390 1
510929 99510929 1001 86380 86390 1
511479 99511479 1001 86380 86390 1
511454 99511454 1001 86380 86390 1
511455 99511455 1001 86380 86390 1
511547 99511547 1001 86380 86390 1
511197 99511197 1001 86380 86390 1
511944 99511944 1001 86380 86390 1
511816 99511816 1001 86380 86390 1
513013 99513013 1001 86380 86390 1
512858 99512858 1001 86380 86390 1
512803 99512803 1001 86380 86390 1
513396 99513396 1001 86380 86390 1
513897 99513897 1001 86380 86390 1
513859 99513859 1001 86380 86390 1
513644 99513644 1001 86380 86390 1
513737 99513737 1001 86380 86390 1
513635 99513635 1001 86380 86390 1
513706 99513706 1001 86380 86390 1
513549 99513549 1001 86380 86390 1
513539 99513539 1001 86380 86390 1
514104 99514104 1001 86380 86390 1
514790 99514790 1001 86380 86390 1
514331 99514331 1001 86380 86390 1
514413 99514413 1001 86380 86390 1
515062 99515062 1001 86380 86390 1
514911 99514911 1001 86380 86390 1
514887 99514887 1001 86380 86390 1
515048 99515048 1001 86380 86390 1
515591 99515591 1001 86380 86390 1
515330 99515330 1001 86380 86390 1
515075 99515075 1001 86380 86390 1
515064 99515064 1001 86380 86390 1
515092 99515092 1001 86380 86390 1
515813 99515813 1001 86380 86390 1
515880 99515880 1001 86380 86390 1
515818 99515818 1001 86380 86390 1
515845 99515845 1001 86380 86390 1
515755 99515755 1001 86380 86390 1
516428 99516428 1001 86380 86390 1
516258 99516258 1001 86380 86390 1
516078 99516078 1001 86380 86390 1
515913 99515913 1001 86380 86390 1
516649 99516649 1001 86380 86390 1
516600 99516600 1001 86380 86390 1
517146 99517146 1001 86380 86390 1
517228 99517228 1001 86380 86390 1
517111 99517111 1001 86380 86390 1
516913 99516913 1001 86380 86390 1
516771 99516771 1001 86380 86390 1
516917 99516917 1001 86380 86390 1
517417 99517417 1001 86380 86390 1
518114 99518114 1001 86380 86390 1
518140 99518140 1001 86380 86390 1
517921 99517921 1001 86380 86390 1
517785 99517785 1001 86380 86390 1
518318 99518318 1001 86380 86390 1
518967 99518967 1001 86380 86390 1
518894 99518894 1001 86380 86390 1
518974 99518974 1001 86380 86390 1
518805 99518805 1001 86380 86390 1
518733 99518733 1001 86380 86390 1
518610 99518610 1001 86380 86390 1
518406 99518406 1001 86380 86390 1
518451 99518451 1001 86380 86390 1
519135 99519135 1001 86380 86390 1
519682 99519682 1001 86380 86390 1
519773 99519773 1001 86380 86390 1
519735 99519735 1001 86380 86390 1
519251 99519251 1001 86380 86390 1
519264 99519264 1001 86380 86390 1
519204 99519204 1001 86380 86390 1
520319 99520319 1001 86380 86390 1
520041 99520041 1001 86380 86390 1
520643 99520643 1001 86380 86390 1
521288 99521288 1001 86380 86390 1
521154 99521154 1001 86380 86390 1
520865 99520865 1001 86380 86390 1
521636 99521636 1001 86380 86390 1
521540 99521540 1001 86380 86390 1
522091 99522091 1001 86380 86390 1
522169 99522169 1001 86380 86390 1
522022 99522022 1001 86380 86390 1
521893 99521893 1001 86380 86390 1
521700 99521700 1001 86380 86390 1
522419 99522419 1001 86380 86390 1
522382 99522382 1001 86380 86390 1
523110 99523110 1001 86380 86390 1
522861 99522861 1001 86380 86390 1
522738 99522738 1001 86380 86390 1
522571 99522571 1001 86380 86390 1
523193 99523193 1001 86380 86390 1
523189 99523189 1001 86380 86390 1
523241 99523241 1001 86380 86390 1
523267 99523267 1001 86380 86390 1
523138 99523138 1001 86380 86390 1
523217 99523217 1001 86380 86390 1
523179 99523179 1001 86380 86390 1
523782 99523782 1001 86380 86390 1
523900 99523900 1001 86380 86390 1
523558 99523558 1001 86380 86390 1
523729 99523729 1001 86380 86390 1
523720 99523720 1001 86380 86390 1
523656 99523656 1001 86380 86390 1
523454 99523454 1001 86380 86390 1
523433 99523433 1001 86380 86390 1
523526 99523526 1001 86380 86390 1
524150 99524150 1001 86380 86390 1
524669 99524669 1001 86380 86390 1
524608 99524608 1001 86380 86390 1
524584 99524584 1001 86380 86390 1
524367 99524367 1001 86380 86390 1
524840 99524840 1001 86380 86390 1
525340 99525340 1001 86380 86390 1
525181 99525181 1001 86380 86390 1
525620 99525620 1001 86380 86390 1
526106 99526106 1001 86380 86390 1
526074 99526074 1001 86380 86390 1
525945 99525945 1001 86380 86390 1
525848 99525848 1001 86380 86390 1
527202 99527202 1001 86380 86390 1
527244 99527244 1001 86380 86390 1
526891 99526891 1001 86380 86390 1
527035 99527035 1001 86380 86390 1
526977 99526977 1001 86380 86390 1
526657 99526657 1001 86380 86390 1
526673 99526673 1001 86380 86390 1
526793 99526793 1001 86380 86390 1
526666 99526666 1001 86380 86390 1
527372 99527372 1001 86380 86390 1
527411 99527411 1001 86380 86390 1
528037 99528037 1001 86380 86390 1
527975 99527975 1001 86380 86390 1
527927 99527927 1001 86380 86390 1
527775 99527775 1001 86380 86390 1
527867 99527867 1001 86380 86390 1
527534 99527534 1001 86380 86390 1
528119 99528119 1001 86380 86390 1
528857 99528857 1001 86380 86390 1
528495 99528495 1001 86380 86390 1
528348 99528348 1001 86380 86390 1
528296 99528296 1001 86380 86390 1
529069 99529069 1001 86380 86390 1
529089 99529089 1001 86380 86390 1
529699 99529699 1001 86380 86390 1
529567 99529567 1001 86380 86390 1
529597 99529597 1001 86380 86390 1
529410 99529410 1001 86380 86390 1
529449 99529449 1001 86380 86390 1
529212 99529212 1001 86380 86390 1
529204 99529204 1001 86380 86390 1
529243 99529243 1001 86380 86390 1
529764 99529764 1001 86380 86390 1
530451 99530451 1001 86380 86390 1
530081 99530081 1001 86380 86390 1
530615 99530615 1001 86380 86390 1
530605 99530605 1001 86380 86390 1
530679 99530679 1001 86380 86390 1
531238 99531238 1001 86380 86390 1
531239 99531239 1001 86380 86390 1
531291 99531291 1001 86380 86390 1
530825 99530825 1001 86380 86390 1
530852 99530852 1001 86380 86390 1
530847 99530847 1001 86380 86390 1
531445 99531445 1001 86380 86390 1
531497 99531497 1001 86380 86390 1
532014 99532014 1001 86380 86390 1
532056 99532056 1001 86380 86390 1
532048 99532048 1001 86380 86390 1
531663 99531663 1001 86380 86390 1
532231 99532231 1001 86380 86390 1
532278 99532278 1001 86380 86390 1
533001 99533001 1001 86380 86390 1
532868 99532868 1001 86380 86390 1
532860 99532860 1001 86380 86390 1
533758 99533758 1001 86380 86390 1
533828 99533828 1001 86380 86390 1
533852 99533852 1001 86380 86390 1
533461 99533461 1001 86380 86390 1
533567 99533567 1001 86380 86390 1
533544 99533544 1001 86380 86390 1
533434 99533434 1001 86380 86390 1
533318 99533318 1001 86380 86390 1
533907 99533907 1001 86380 86390 1
534035 99534035 1001 86380 86390 1
534612 99534612 1001 86380 86390 1
534640 99534640 1001 86380 86390 1
534723 99534723 1001 86380 86390 1
534777 99534777 1001 86380 86390 1
535436 99535436 1001 86380 86390 1
535492 99535492 1001 86380 86390 1
535365 99535365 1001 86380 86390 1
535366 99535366 1001 86380 86390 1
534936 99534936 1001 86380 86390 1
535559 99535559 1001 86380 86390 1
535576 99535576 1001 86380 86390 1
535697 99535697 1001 86380 86390 1
536048 99536048 1001 86380 86390 1
535729 99535729 1001 86380 86390 1
535791 99535791 1001 86380 86390 1
536497 99536497 1001 86380 86390 1
537131 99537131 1001 86380 86390 1
537104 99537104 1001 86380 86390 1
537070 99537070 1001 86380 86390 1
537058 99537058 1001 86380 86390 1
536905 99536905 1001 86380 86390 1
536620 99536620 1001 86380 86390 1
536661 99536661 1001 86380 86390 1
536649 99536649 1001 86380 86390 1
536572 99536572 1001 86380 86390 1
537221 99537221 1001 86380 86390 1
537223 99537223 1001 86380 86390 1
537681 99537681 1001 86380 86390 1
538030 99538030 1001 86380 86390 1
538467 99538467 1001 86380 86390 1
538598 99538598 1001 86380 86390 1
538605 99538605 1001 86380 86390 1
538195 99538195 1001 86380 86390 1
538252 99538252 1001 86380 86390 1
538947 99538947 1001 86380 86390 1
538896 99538896 1001 86380 86390 1
539373 99539373 1001 86380 86390 1
539757 99539757 1001 86380 86390 1
539694 99539694 1001 86380 86390 1
540312 99540312 1001 86380 86390 1
540325 99540325 1001 86380 86390 1
540339 99540339 1001 86380 86390 1
540264 99540264 1001 86380 86390 1
540421 99540421 1001 86380 86390 1
540225 99540225 1001 86380 86390 1
540254 99540254 1001 86380 86390 1
540191 99540191 1001 86380 86390 1
540193 99540193 1001 86380 86390 1
540142 99540142 1001 86380 86390 1
540156 99540156 1001 86380 86390 1
540626 99540626 1001 86380 86390 1
540501 99540501 1001 86380 86390 1
541192 99541192 1001 86380 86390 1
541200 99541200 1001 86380 86390 1
541053 99541053 1001 86380 86390 1
540912 99540912 1001 86380 86390 1
541005 99541005 1001 86380 86390 1
540980 99540980 1001 86380 86390 1
540822 99540822 1001 86380 86390 1
541490 99541490 1001 86380 86390 1
541496 99541496 1001 86380 86390 1
541609 99541609 1001 86380 86390 1
542272 99542272 1001 86380 86390 1
542451 99542451 1001 86380 86390 1
543066 99543066 1001 86380 86390 1
543006 99543006 1001 86380 86390 1
543696 99543696 1001 86380 86390 1
543627 99543627 1001 86380 86390 1
543764 99543764 1001 86380 86390 1
543385 99543385 1001 86380 86390 1
543426 99543426 1001 86380 86390 1
543308 99543308 1001 86380 86390 1
543257 99543257 1001 86380 86390 1
543207 99543207 1001 86380 86390 1
543305 99543305 1001 86380 86390 1
544421 99544421 1001 86380 86390 1
544313 99544313 1001 86380 86390 1
544084 99544084 1001 86380 86390 1
544698 99544698 1001 86380 86390 1
544705 99544705 1001 86380 86390 1
544710 99544710 1001 86380 86390 1
400419 99400419 1001 86380 86390 1
400616 99400616 1001 86380 86390 1
401013 99401013 1001 86380 86390 1
401062 99401062 1001 86380 86390 1
401596 99401596 1001 86380 86390 1
401592 99401592 1001 86380 86390 1
402612 99402612 1001 86380 86390 1
402809 99402809 1001 86380 86390 1
403185 99403185 1001 86380 86390 1
403410 99403410 1001 86380 86390 1
403636 99403636 1001 86380 86390 1
403894 99403894 1001 86380 86390 1
403922 99403922 1001 86380 86390 1
404078 99404078 1001 86380 86390 1
404924 99404924 1001 86380 86390 1
404991 99404991 1001 86380 86390 1
405374 99405374 1001 86380 86390 1
405485 99405485 1001 86380 86390 1
405915 99405915 1001 86380 86390 1
406070 99406070 1001 86380 86390 1
406339 99406339 1001 86380 86390 1
407197 99407197 1001 86380 86390 1
407246 99407246 1001 86380 86390 1
407530 99407530 1001 86380 86390 1
407660 99407660 1001 86380 86390 1
407794 99407794 1001 86380 86390 1
407888 99407888 1001 86380 86390 1
408174 99408174 1001 86380 86390 1
408795 99408795 1001 86380 86390 1
409051 99409051 1001 86380 86390 1
409156 99409156 1001 86380 86390 1
409659 99409659 1001 86380 86390 1
410254 99410254 1001 86380 86390 1
410374 99410374 1001 86380 86390 1
410327 99410327 1001 86380 86390 1
410766 99410766 1001 86380 86390 1
411046 99411046 1001 86380 86390 1
411072 99411072 1001 86380 86390 1
411142 99411142 1001 86380 86390 1
411158 99411158 1001 86380 86390 1
411705 99411705 1001 86380 86390 1
411899 99411899 1001 86380 86390 1
413531 99413531 1001 86380 86390 1
413087 99413087 1001 86380 86390 1
413235 99413235 1001 86380 86390 1
412528 99412528 1001 86380 86390 1
412619 99412619 1001 86380 86390 1
412761 99412761 1001 86380 86390 1
412858 99412858 1001 86380 86390 1
414043 99414043 1001 86380 86390 1
413854 99413854 1001 86380 86390 1
415071 99415071 1001 86380 86390 1
414601 99414601 1001 86380 86390 1
414345 99414345 1001 86380 86390 1
415656 99415656 1001 86380 86390 1
416637 99416637 1001 86380 86390 1
416815 99416815 1001 86380 86390 1
416126 99416126 1001 86380 86390 1
415924 99415924 1001 86380 86390 1
417258 99417258 1001 86380 86390 1
417090 99417090 1001 86380 86390 1
417113 99417113 1001 86380 86390 1
417431 99417431 1001 86380 86390 1
418720 99418720 1001 86380 86390 1
418773 99418773 1001 86380 86390 1
418783 99418783 1001 86380 86390 1
418218 99418218 1001 86380 86390 1
418394 99418394 1001 86380 86390 1
417814 99417814 1001 86380 86390 1
418975 99418975 1001 86380 86390 1
419860 99419860 1001 86380 86390 1
421922 99421922 1001 86380 86390 1
421334 99421334 1001 86380 86390 1
421115 99421115 1001 86380 86390 1
422207 99422207 1001 86380 86390 1
423605 99423605 1001 86380 86390 1
423190 99423190 1001 86380 86390 1
423255 99423255 1001 86380 86390 1
422617 99422617 1001 86380 86390 1
424868 99424868 1001 86380 86390 1
424390 99424390 1001 86380 86390 1
424157 99424157 1001 86380 86390 1
426842 99426842 1001 86380 86390 1
427061 99427061 1001 86380 86390 1
426805 99426805 1001 86380 86390 1
425851 99425851 1001 86380 86390 1
426237 99426237 1001 86380 86390 1
426044 99426044 1001 86380 86390 1
425937 99425937 1001 86380 86390 1
427158 99427158 1001 86380 86390 1
428574 99428574 1001 86380 86390 1
428509 99428509 1001 86380 86390 1
428238 99428238 1001 86380 86390 1
427856 99427856 1001 86380 86390 1
427606 99427606 1001 86380 86390 1
429700 99429700 1001 86380 86390 1
429853 99429853 1001 86380 86390 1
429515 99429515 1001 86380 86390 1
430380 99430380 1001 86380 86390 1
431963 99431963 1001 86380 86390 1
431897 99431897 1001 86380 86390 1
431371 99431371 1001 86380 86390 1
431550 99431550 1001 86380 86390 1
430975 99430975 1001 86380 86390 1
430977 99430977 1001 86380 86390 1
432345 99432345 1001 86380 86390 1
433387 99433387 1001 86380 86390 1
433117 99433117 1001 86380 86390 1
432668 99432668 1001 86380 86390 1
432811 99432811 1001 86380 86390 1
435385 99435385 1001 86380 86390 1
435390 99435390 1001 86380 86390 1
434366 99434366 1001 86380 86390 1
436647 99436647 1001 86380 86390 1
300011 99300011 1001 86380 86390 1
300435 99300435 1001 86380 86390 1
300302 99300302 1001 86380 86390 1
300251 99300251 1001 86380 86390 1
300835 99300835 1001 86380 86390 1
300903 99300903 1001 86380 86390 1
301505 99301505 1001 86380 86390 1
301494 99301494 1001 86380 86390 1
301343 99301343 1001 86380 86390 1
301283 99301283 1001 86380 86390 1
300984 99300984 1001 86380 86390 1
301735 99301735 1001 86380 86390 1
302344 99302344 1001 86380 86390 1
302217 99302217 1001 86380 86390 1
302120 99302120 1001 86380 86390 1
302174 99302174 1001 86380 86390 1
302421 99302421 1001 86380 86390 1
302514 99302514 1001 86380 86390 1
302412 99302412 1001 86380 86390 1
303029 99303029 1001 86380 86390 1
303128 99303128 1001 86380 86390 1
302888 99302888 1001 86380 86390 1
302587 99302587 1001 86380 86390 1
303216 99303216 1001 86380 86390 1
303910 99303910 1001 86380 86390 1
304029 99304029 1001 86380 86390 1
303817 99303817 1001 86380 86390 1
303450 99303450 1001 86380 86390 1
304062 99304062 1001 86380 86390 1
304129 99304129 1001 86380 86390 1
304042 99304042 1001 86380 86390 1
304801 99304801 1001 86380 86390 1
304842 99304842 1001 86380 86390 1
304793 99304793 1001 86380 86390 1
304579 99304579 1001 86380 86390 1
304467 99304467 1001 86380 86390 1
304598 99304598 1001 86380 86390 1
304509 99304509 1001 86380 86390 1
304244 99304244 1001 86380 86390 1
304401 99304401 1001 86380 86390 1
304365 99304365 1001 86380 86390 1
305546 99305546 1001 86380 86390 1
305487 99305487 1001 86380 86390 1
305577 99305577 1001 86380 86390 1
305630 99305630 1001 86380 86390 1
305566 99305566 1001 86380 86390 1
305338 99305338 1001 86380 86390 1
305408 99305408 1001 86380 86390 1
305309 99305309 1001 86380 86390 1
305166 99305166 1001 86380 86390 1
500776 99500776 1001 86380 86390 1
500699 99500699 1001 86380 86390 1
500717 99500717 1001 86380 86390 1
500583 99500583 1001 86380 86390 1
500385 99500385 1001 86380 86390 1
501544 99501544 1001 86380 86390 1
501338 99501338 1001 86380 86390 1
501289 99501289 1001 86380 86390 1
501177 99501177 1001 86380 86390 1
501180 99501180 1001 86380 86390 1
501826 99501826 1001 86380 86390 1
502120 99502120 1001 86380 86390 1
502136 99502136 1001 86380 86390 1
501860 99501860 1001 86380 86390 1
501851 99501851 1001 86380 86390 1
501999 99501999 1001 86380 86390 1
502502 99502502 1001 86380 86390 1
502476 99502476 1001 86380 86390 1
503247 99503247 1001 86380 86390 1
502712 99502712 1001 86380 86390 1
502673 99502673 1001 86380 86390 1
502833 99502833 1001 86380 86390 1
502795 99502795 1001 86380 86390 1
502860 99502860 1001 86380 86390 1
502692 99502692 1001 86380 86390 1
503485 99503485 1001 86380 86390 1
503465 99503465 1001 86380 86390 1
503350 99503350 1001 86380 86390 1
503365 99503365 1001 86380 86390 1
503404 99503404 1001 86380 86390 1
504058 99504058 1001 86380 86390 1
503720 99503720 1001 86380 86390 1
503812 99503812 1001 86380 86390 1
503866 99503866 1001 86380 86390 1
503854 99503854 1001 86380 86390 1
503724 99503724 1001 86380 86390 1
503527 99503527 1001 86380 86390 1
504297 99504297 1001 86380 86390 1
504226 99504226 1001 86380 86390 1
504320 99504320 1001 86380 86390 1
504779 99504779 1001 86380 86390 1
504665 99504665 1001 86380 86390 1
504679 99504679 1001 86380 86390 1
504647 99504647 1001 86380 86390 1
504975 99504975 1001 86380 86390 1
505028 99505028 1001 86380 86390 1
505571 99505571 1001 86380 86390 1
505520 99505520 1001 86380 86390 1
505434 99505434 1001 86380 86390 1
505200 99505200 1001 86380 86390 1
505864 99505864 1001 86380 86390 1
506347 99506347 1001 86380 86390 1
506068 99506068 1001 86380 86390 1
506710 99506710 1001 86380 86390 1
506789 99506789 1001 86380 86390 1
506754 99506754 1001 86380 86390 1
507220 99507220 1001 86380 86390 1
507286 99507286 1001 86380 86390 1
507026 99507026 1001 86380 86390 1
507170 99507170 1001 86380 86390 1
507017 99507017 1001 86380 86390 1
506967 99506967 1001 86380 86390 1
506942 99506942 1001 86380 86390 1
508043 99508043 1001 86380 86390 1
508003 99508003 1001 86380 86390 1
507790 99507790 1001 86380 86390 1
507687 99507687 1001 86380 86390 1
507766 99507766 1001 86380 86390 1
508443 99508443 1001 86380 86390 1
508858 99508858 1001 86380 86390 1
508664 99508664 1001 86380 86390 1
508705 99508705 1001 86380 86390 1
508864 99508864 1001 86380 86390 1
508711 99508711 1001 86380 86390 1
508525 99508525 1001 86380 86390 1
508603 99508603 1001 86380 86390 1
509724 99509724 1001 86380 86390 1
509771 99509771 1001 86380 86390 1
509683 99509683 1001 86380 86390 1
509653 99509653 1001 86380 86390 1
509383 99509383 1001 86380 86390 1
509348 99509348 1001 86380 86390 1
510418 99510418 1001 86380 86390 1
510446 99510446 1001 86380 86390 1
510515 99510515 1001 86380 86390 1
510880 99510880 1001 86380 86390 1
510883 99510883 1001 86380 86390 1
510823 99510823 1001 86380 86390 1
510862 99510862 1001 86380 86390 1
510904 99510904 1001 86380 86390 1
511379 99511379 1001 86380 86390 1
511179 99511179 1001 86380 86390 1
511029 99511029 1001 86380 86390 1
511684 99511684 1001 86380 86390 1
512295 99512295 1001 86380 86390 1
512013 99512013 1001 86380 86390 1
512015 99512015 1001 86380 86390 1
511942 99511942 1001 86380 86390 1
511805 99511805 1001 86380 86390 1
512514 99512514 1001 86380 86390 1
512818 99512818 1001 86380 86390 1
512903 99512903 1001 86380 86390 1
512812 99512812 1001 86380 86390 1
512776 99512776 1001 86380 86390 1
512752 99512752 1001 86380 86390 1
513211 99513211 1001 86380 86390 1
513929 99513929 1001 86380 86390 1
514020 99514020 1001 86380 86390 1
513762 99513762 1001 86380 86390 1
513795 99513795 1001 86380 86390 1
513444 99513444 1001 86380 86390 1
513472 99513472 1001 86380 86390 1
514837 99514837 1001 86380 86390 1
514537 99514537 1001 86380 86390 1
514589 99514589 1001 86380 86390 1
514516 99514516 1001 86380 86390 1
514357 99514357 1001 86380 86390 1
514372 99514372 1001 86380 86390 1
514947 99514947 1001 86380 86390 1
515657 99515657 1001 86380 86390 1
515666 99515666 1001 86380 86390 1
515575 99515575 1001 86380 86390 1
515580 99515580 1001 86380 86390 1
515606 99515606 1001 86380 86390 1
515168 99515168 1001 86380 86390 1
515161 99515161 1001 86380 86390 1
515839 99515839 1001 86380 86390 1
516510 99516510 1001 86380 86390 1
516463 99516463 1001 86380 86390 1
516486 99516486 1001 86380 86390 1
516467 99516467 1001 86380 86390 1
516327 99516327 1001 86380 86390 1
516502 99516502 1001 86380 86390 1
516252 99516252 1001 86380 86390 1
516207 99516207 1001 86380 86390 1
515947 99515947 1001 86380 86390 1
516691 99516691 1001 86380 86390 1
516641 99516641 1001 86380 86390 1
517163 99517163 1001 86380 86390 1
517203 99517203 1001 86380 86390 1
517081 99517081 1001 86380 86390 1
517121 99517121 1001 86380 86390 1
517102 99517102 1001 86380 86390 1
517351 99517351 1001 86380 86390 1
517369 99517369 1001 86380 86390 1
517994 99517994 1001 86380 86390 1
517969 99517969 1001 86380 86390 1
517990 99517990 1001 86380 86390 1
517906 99517906 1001 86380 86390 1
517610 99517610 1001 86380 86390 1
518950 99518950 1001 86380 86390 1
518922 99518922 1001 86380 86390 1
518561 99518561 1001 86380 86390 1
518467 99518467 1001 86380 86390 1
519158 99519158 1001 86380 86390 1
519743 99519743 1001 86380 86390 1
519253 99519253 1001 86380 86390 1
519829 99519829 1001 86380 86390 1
519869 99519869 1001 86380 86390 1
520015 99520015 1001 86380 86390 1
519990 99519990 1001 86380 86390 1
519913 99519913 1001 86380 86390 1
520597 99520597 1001 86380 86390 1
520379 99520379 1001 86380 86390 1
521046 99521046 1001 86380 86390 1
521605 99521605 1001 86380 86390 1
522221 99522221 1001 86380 86390 1
521920 99521920 1001 86380 86390 1
522076 99522076 1001 86380 86390 1
521764 99521764 1001 86380 86390 1
521676 99521676 1001 86380 86390 1
521706 99521706 1001 86380 86390 1
522474 99522474 1001 86380 86390 1
522938 99522938 1001 86380 86390 1
522746 99522746 1001 86380 86390 1
522785 99522785 1001 86380 86390 1
522614 99522614 1001 86380 86390 1
522641 99522641 1001 86380 86390 1
523270 99523270 1001 86380 86390 1
523844 99523844 1001 86380 86390 1
523884 99523884 1001 86380 86390 1
523897 99523897 1001 86380 86390 1
523878 99523878 1001 86380 86390 1
523571 99523571 1001 86380 86390 1
523559 99523559 1001 86380 86390 1
523424 99523424 1001 86380 86390 1
524717 99524717 1001 86380 86390 1
524555 99524555 1001 86380 86390 1
524361 99524361 1001 86380 86390 1
524414 99524414 1001 86380 86390 1
524888 99524888 1001 86380 86390 1
524935 99524935 1001 86380 86390 1
525550 99525550 1001 86380 86390 1
525410 99525410 1001 86380 86390 1
525122 99525122 1001 86380 86390 1
525075 99525075 1001 86380 86390 1
525697 99525697 1001 86380 86390 1
525744 99525744 1001 86380 86390 1
525867 99525867 1001 86380 86390 1
525847 99525847 1001 86380 86390 1
526623 99526623 1001 86380 86390 1
527133 99527133 1001 86380 86390 1
527174 99527174 1001 86380 86390 1
526918 99526918 1001 86380 86390 1
526738 99526738 1001 86380 86390 1
526739 99526739 1001 86380 86390 1
527301 99527301 1001 86380 86390 1
527262 99527262 1001 86380 86390 1
527873 99527873 1001 86380 86390 1
527542 99527542 1001 86380 86390 1
528210 99528210 1001 86380 86390 1
528253 99528253 1001 86380 86390 1
528547 99528547 1001 86380 86390 1
528625 99528625 1001 86380 86390 1
528523 99528523 1001 86380 86390 1
528999 99528999 1001 86380 86390 1
529478 99529478 1001 86380 86390 1
529454 99529454 1001 86380 86390 1
529520 99529520 1001 86380 86390 1
529294 99529294 1001 86380 86390 1
529776 99529776 1001 86380 86390 1
529791 99529791 1001 86380 86390 1
529835 99529835 1001 86380 86390 1
530540 99530540 1001 86380 86390 1
530545 99530545 1001 86380 86390 1
530348 99530348 1001 86380 86390 1
530246 99530246 1001 86380 86390 1
530328 99530328 1001 86380 86390 1
530153 99530153 1001 86380 86390 1
530736 99530736 1001 86380 86390 1
530581 99530581 1001 86380 86390 1
530595 99530595 1001 86380 86390 1
530660 99530660 1001 86380 86390 1
531235 99531235 1001 86380 86390 1
531373 99531373 1001 86380 86390 1
530891 99530891 1001 86380 86390 1
530769 99530769 1001 86380 86390 1
530782 99530782 1001 86380 86390 1
531546 99531546 1001 86380 86390 1
531499 99531499 1001 86380 86390 1
531974 99531974 1001 86380 86390 1
531871 99531871 1001 86380 86390 1
531780 99531780 1001 86380 86390 1
531681 99531681 1001 86380 86390 1
532327 99532327 1001 86380 86390 1
532833 99532833 1001 86380 86390 1
532765 99532765 1001 86380 86390 1
532442 99532442 1001 86380 86390 1
533083 99533083 1001 86380 86390 1
533231 99533231 1001 86380 86390 1
533739 99533739 1001 86380 86390 1
533533 99533533 1001 86380 86390 1
533561 99533561 1001 86380 86390 1
533368 99533368 1001 86380 86390 1
533243 99533243 1001 86380 86390 1
533952 99533952 1001 86380 86390 1
533991 99533991 1001 86380 86390 1
534608 99534608 1001 86380 86390 1
534598 99534598 1001 86380 86390 1
534390 99534390 1001 86380 86390 1
534385 99534385 1001 86380 86390 1
534827 99534827 1001 86380 86390 1
534758 99534758 1001 86380 86390 1
534836 99534836 1001 86380 86390 1
535338 99535338 1001 86380 86390 1
535315 99535315 1001 86380 86390 1
535316 99535316 1001 86380 86390 1
535233 99535233 1001 86380 86390 1
535098 99535098 1001 86380 86390 1
536322 99536322 1001 86380 86390 1
535980 99535980 1001 86380 86390 1
536084 99536084 1001 86380 86390 1
535972 99535972 1001 86380 86390 1
535860 99535860 1001 86380 86390 1
536997 99536997 1001 86380 86390 1
537135 99537135 1001 86380 86390 1
537142 99537142 1001 86380 86390 1
536806 99536806 1001 86380 86390 1
537315 99537315 1001 86380 86390 1
537174 99537174 1001 86380 86390 1
537878 99537878 1001 86380 86390 1
537967 99537967 1001 86380 86390 1
537802 99537802 1001 86380 86390 1
537946 99537946 1001 86380 86390 1
537694 99537694 1001 86380 86390 1
537671 99537671 1001 86380 86390 1
537581 99537581 1001 86380 86390 1
537448 99537448 1001 86380 86390 1
537514 99537514 1001 86380 86390 1
537427 99537427 1001 86380 86390 1
537454 99537454 1001 86380 86390 1
538064 99538064 1001 86380 86390 1
538033 99538033 1001 86380 86390 1
538190 99538190 1001 86380 86390 1
538180 99538180 1001 86380 86390 1
538761 99538761 1001 86380 86390 1
538461 99538461 1001 86380 86390 1
538424 99538424 1001 86380 86390 1
538378 99538378 1001 86380 86390 1
538318 99538318 1001 86380 86390 1
538946 99538946 1001 86380 86390 1
538936 99538936 1001 86380 86390 1
538911 99538911 1001 86380 86390 1
539452 99539452 1001 86380 86390 1
539571 99539571 1001 86380 86390 1
539371 99539371 1001 86380 86390 1
539350 99539350 1001 86380 86390 1
539406 99539406 1001 86380 86390 1
539703 99539703 1001 86380 86390 1
540357 99540357 1001 86380 86390 1
540160 99540160 1001 86380 86390 1
540200 99540200 1001 86380 86390 1
540168 99540168 1001 86380 86390 1
539881 99539881 1001 86380 86390 1
539948 99539948 1001 86380 86390 1
541255 99541255 1001 86380 86390 1
541262 99541262 1001 86380 86390 1
541144 99541144 1001 86380 86390 1
541196 99541196 1001 86380 86390 1
541284 99541284 1001 86380 86390 1
541052 99541052 1001 86380 86390 1
541003 99541003 1001 86380 86390 1
540750 99540750 1001 86380 86390 1
540779 99540779 1001 86380 86390 1
541362 99541362 1001 86380 86390 1
541979 99541979 1001 86380 86390 1
542019 99542019 1001 86380 86390 1
541876 99541876 1001 86380 86390 1
541845 99541845 1001 86380 86390 1
542260 99542260 1001 86380 86390 1
542832 99542832 1001 86380 86390 1
542841 99542841 1001 86380 86390 1
542712 99542712 1001 86380 86390 1
543053 99543053 1001 86380 86390 1
543145 99543145 1001 86380 86390 1
543726 99543726 1001 86380 86390 1
543678 99543678 1001 86380 86390 1
543456 99543456 1001 86380 86390 1
543320 99543320 1001 86380 86390 1
543952 99543952 1001 86380 86390 1
544594 99544594 1001 86380 86390 1
544368 99544368 1001 86380 86390 1
544337 99544337 1001 86380 86390 1
543990 99543990 1001 86380 86390 1
543982 99543982 1001 86380 86390 1
544026 99544026 1001 86380 86390 1
544655 99544655 1001 86380 86390 1
403618 292 1001 76440 77157 1
400264 99400264 1001 86380 86390 1
400559 99400559 1001 86380 86390 1
400833 99400833 1001 86380 86390 1
401179 99401179 1001 86380 86390 1
401562 99401562 1001 86380 86390 1
401783 99401783 1001 86380 86390 1
401764 99401764 1001 86380 86390 1
401898 99401898 1001 86380 86390 1
402439 99402439 1001 86380 86390 1
403282 99403282 1001 86380 86390 1
403640 99403640 1001 86380 86390 1
403708 99403708 1001 86380 86390 1
404161 99404161 1001 86380 86390 1
404191 99404191 1001 86380 86390 1
404864 99404864 1001 86380 86390 1
405320 99405320 1001 86380 86390 1
405674 99405674 1001 86380 86390 1
405667 99405667 1001 86380 86390 1
405783 99405783 1001 86380 86390 1
405764 99405764 1001 86380 86390 1
406171 99406171 1001 86380 86390 1
406796 99406796 1001 86380 86390 1
406923 99406923 1001 86380 86390 1
406986 99406986 1001 86380 86390 1
407281 99407281 1001 86380 86390 1
407484 99407484 1001 86380 86390 1
408696 99408696 1001 86380 86390 1
408939 99408939 1001 86380 86390 1
409100 99409100 1001 86380 86390 1
409822 99409822 1001 86380 86390 1
410068 99410068 1001 86380 86390 1
410190 99410190 1001 86380 86390 1
410342 99410342 1001 86380 86390 1
410670 99410670 1001 86380 86390 1
410872 99410872 1001 86380 86390 1
411043 99411043 1001 86380 86390 1
411445 99411445 1001 86380 86390 1
411621 99411621 1001 86380 86390 1
411697 99411697 1001 86380 86390 1
411707 99411707 1001 86380 86390 1
411752 99411752 1001 86380 86390 1
411913 99411913 1001 86380 86390 1
412025 99412025 1001 86380 86390 1
413505 99413505 1001 86380 86390 1
413442 99413442 1001 86380 86390 1
413257 99413257 1001 86380 86390 1
413120 99413120 1001 86380 86390 1
413130 99413130 1001 86380 86390 1
413726 99413726 1001 86380 86390 1
414925 99414925 1001 86380 86390 1
414804 99414804 1001 86380 86390 1
414317 99414317 1001 86380 86390 1
414383 99414383 1001 86380 86390 1
414498 99414498 1001 86380 86390 1
415322 99415322 1001 86380 86390 1
415667 99415667 1001 86380 86390 1
416813 99416813 1001 86380 86390 1
416901 99416901 1001 86380 86390 1
416490 99416490 1001 86380 86390 1
417296 99417296 1001 86380 86390 1
417277 99417277 1001 86380 86390 1
418470 99418470 1001 86380 86390 1
417663 99417663 1001 86380 86390 1
417626 99417626 1001 86380 86390 1
418937 99418937 1001 86380 86390 1
418827 99418827 1001 86380 86390 1
420164 99420164 1001 86380 86390 1
420432 99420432 1001 86380 86390 1
419987 99419987 1001 86380 86390 1
419862 99419862 1001 86380 86390 1
419712 99419712 1001 86380 86390 1
419421 99419421 1001 86380 86390 1
419471 99419471 1001 86380 86390 1
419517 99419517 1001 86380 86390 1
419463 99419463 1001 86380 86390 1
420692 99420692 1001 86380 86390 1
420705 99420705 1001 86380 86390 1
421759 99421759 1001 86380 86390 1
421961 99421961 1001 86380 86390 1
423379 99423379 1001 86380 86390 1
423710 99423710 1001 86380 86390 1
423431 99423431 1001 86380 86390 1
423110 99423110 1001 86380 86390 1
422963 99422963 1001 86380 86390 1
423296 99423296 1001 86380 86390 1
425233 99425233 1001 86380 86390 1
425139 99425139 1001 86380 86390 1
424598 99424598 1001 86380 86390 1
424437 99424437 1001 86380 86390 1
424484 99424484 1001 86380 86390 1
424526 99424526 1001 86380 86390 1
425670 99425670 1001 86380 86390 1
425404 99425404 1001 86380 86390 1
427002 99427002 1001 86380 86390 1
426647 99426647 1001 86380 86390 1
426148 99426148 1001 86380 86390 1
428423 99428423 1001 86380 86390 1
428139 99428139 1001 86380 86390 1
428181 99428181 1001 86380 86390 1
427739 99427739 1001 86380 86390 1
429095 99429095 1001 86380 86390 1
429154 99429154 1001 86380 86390 1
428863 99428863 1001 86380 86390 1
430035 99430035 1001 86380 86390 1
429621 99429621 1001 86380 86390 1
430721 99430721 1001 86380 86390 1
431709 99431709 1001 86380 86390 1
431561 99431561 1001 86380 86390 1
431134 99431134 1001 86380 86390 1
432382 99432382 1001 86380 86390 1
433053 99433053 1001 86380 86390 1
433306 99433306 1001 86380 86390 1
432891 99432891 1001 86380 86390 1
435004 99435004 1001 86380 86390 1
434820 99434820 1001 86380 86390 1
434928 99434928 1001 86380 86390 1
434449 99434449 1001 86380 86390 1
435603 99435603 1001 86380 86390 1
435560 99435560 1001 86380 86390 1
437003 99437003 1001 86380 86390 1
437034 99437034 1001 86380 86390 1
436886 99436886 1001 86380 86390 1
436683 99436683 1001 86380 86390 1
436359 99436359 1001 86380 86390 1
436487 99436487 1001 86380 86390 1
436680 99436680 1001 86380 86390 1
436133 99436133 1001 86380 86390 1
436158 99436158 1001 86380 86390 1
300093 99300093 1001 86380 86390 1
300646 99300646 1001 86380 86390 1
300453 99300453 1001 86380 86390 1
300882 99300882 1001 86380 86390 1
300908 99300908 1001 86380 86390 1
300924 99300924 1001 86380 86390 1
300916 99300916 1001 86380 86390 1
301405 99301405 1001 86380 86390 1
301543 99301543 1001 86380 86390 1
301271 99301271 1001 86380 86390 1
301315 99301315 1001 86380 86390 1
301105 99301105 1001 86380 86390 1
301636 99301636 1001 86380 86390 1
301625 99301625 1001 86380 86390 1
301588 99301588 1001 86380 86390 1
301641 99301641 1001 86380 86390 1
302195 99302195 1001 86380 86390 1
301929 99301929 1001 86380 86390 1
301795 99301795 1001 86380 86390 1
302447 99302447 1001 86380 86390 1
303187 99303187 1001 86380 86390 1
303188 99303188 1001 86380 86390 1
303051 99303051 1001 86380 86390 1
303168 99303168 1001 86380 86390 1
302821 99302821 1001 86380 86390 1
302910 99302910 1001 86380 86390 1
302746 99302746 1001 86380 86390 1
302696 99302696 1001 86380 86390 1
303360 99303360 1001 86380 86390 1
303331 99303331 1001 86380 86390 1
304030 99304030 1001 86380 86390 1
303866 99303866 1001 86380 86390 1
304003 99304003 1001 86380 86390 1
303666 99303666 1001 86380 86390 1
303587 99303587 1001 86380 86390 1
303550 99303550 1001 86380 86390 1
304069 99304069 1001 86380 86390 1
304161 99304161 1001 86380 86390 1
304126 99304126 1001 86380 86390 1
304208 99304208 1001 86380 86390 1
304487 99304487 1001 86380 86390 1
304482 99304482 1001 86380 86390 1
304396 99304396 1001 86380 86390 1
304358 99304358 1001 86380 86390 1
304373 99304373 1001 86380 86390 1
304873 99304873 1001 86380 86390 1
305586 99305586 1001 86380 86390 1
305499 99305499 1001 86380 86390 1
305403 99305403 1001 86380 86390 1
305225 99305225 1001 86380 86390 1
305070 99305070 1001 86380 86390 1
305084 99305084 1001 86380 86390 1
500140 99500140 1001 86380 86390 1
500185 99500185 1001 86380 86390 1
500006 99500006 1001 86380 86390 1
500073 99500073 1001 86380 86390 1
500637 99500637 1001 86380 86390 1
500480 99500480 1001 86380 86390 1
500559 99500559 1001 86380 86390 1
500228 99500228 1001 86380 86390 1
500241 99500241 1001 86380 86390 1
500847 99500847 1001 86380 86390 1
501397 99501397 1001 86380 86390 1
501760 99501760 1001 86380 86390 1
501696 99501696 1001 86380 86390 1
502350 99502350 1001 86380 86390 1
502389 99502389 1001 86380 86390 1
502412 99502412 1001 86380 86390 1
502624 99502624 1001 86380 86390 1
503148 99503148 1001 86380 86390 1
503175 99503175 1001 86380 86390 1
502946 99502946 1001 86380 86390 1
502947 99502947 1001 86380 86390 1
503367 99503367 1001 86380 86390 1
503337 99503337 1001 86380 86390 1
503455 99503455 1001 86380 86390 1
503798 99503798 1001 86380 86390 1
503741 99503741 1001 86380 86390 1
503526 99503526 1001 86380 86390 1
503618 99503618 1001 86380 86390 1
503611 99503611 1001 86380 86390 1
504638 99504638 1001 86380 86390 1
504658 99504658 1001 86380 86390 1
504633 99504633 1001 86380 86390 1
504366 99504366 1001 86380 86390 1
504418 99504418 1001 86380 86390 1
504985 99504985 1001 86380 86390 1
505103 99505103 1001 86380 86390 1
505659 99505659 1001 86380 86390 1
505445 99505445 1001 86380 86390 1
505215 99505215 1001 86380 86390 1
505230 99505230 1001 86380 86390 1
505820 99505820 1001 86380 86390 1
506521 99506521 1001 86380 86390 1
506484 99506484 1001 86380 86390 1
506582 99506582 1001 86380 86390 1
506529 99506529 1001 86380 86390 1
506317 99506317 1001 86380 86390 1
506050 99506050 1001 86380 86390 1
507371 99507371 1001 86380 86390 1
507096 99507096 1001 86380 86390 1
506817 99506817 1001 86380 86390 1
506912 99506912 1001 86380 86390 1
507441 99507441 1001 86380 86390 1
508135 99508135 1001 86380 86390 1
507982 99507982 1001 86380 86390 1
507759 99507759 1001 86380 86390 1
507734 99507734 1001 86380 86390 1
508978 99508978 1001 86380 86390 1
508676 99508676 1001 86380 86390 1
508730 99508730 1001 86380 86390 1
508637 99508637 1001 86380 86390 1
508522 99508522 1001 86380 86390 1
508535 99508535 1001 86380 86390 1
508658 99508658 1001 86380 86390 1
509141 99509141 1001 86380 86390 1
509157 99509157 1001 86380 86390 1
509746 99509746 1001 86380 86390 1
509842 99509842 1001 86380 86390 1
509887 99509887 1001 86380 86390 1
509567 99509567 1001 86380 86390 1
509658 99509658 1001 86380 86390 1
509647 99509647 1001 86380 86390 1
509677 99509677 1001 86380 86390 1
509366 99509366 1001 86380 86390 1
509903 99509903 1001 86380 86390 1
510645 99510645 1001 86380 86390 1
510392 99510392 1001 86380 86390 1
510329 99510329 1001 86380 86390 1
510408 99510408 1001 86380 86390 1
510254 99510254 1001 86380 86390 1
510126 99510126 1001 86380 86390 1
510853 99510853 1001 86380 86390 1
510922 99510922 1001 86380 86390 1
510916 99510916 1001 86380 86390 1
511512 99511512 1001 86380 86390 1
511232 99511232 1001 86380 86390 1
511163 99511163 1001 86380 86390 1
510998 99510998 1001 86380 86390 1
510961 99510961 1001 86380 86390 1
510951 99510951 1001 86380 86390 1
512349 99512349 1001 86380 86390 1
512071 99512071 1001 86380 86390 1
512151 99512151 1001 86380 86390 1
512166 99512166 1001 86380 86390 1
511826 99511826 1001 86380 86390 1
512399 99512399 1001 86380 86390 1
513130 99513130 1001 86380 86390 1
513171 99513171 1001 86380 86390 1
513042 99513042 1001 86380 86390 1
513020 99513020 1001 86380 86390 1
513021 99513021 1001 86380 86390 1
513164 99513164 1001 86380 86390 1
513373 99513373 1001 86380 86390 1
513266 99513266 1001 86380 86390 1
513961 99513961 1001 86380 86390 1
513673 99513673 1001 86380 86390 1
513686 99513686 1001 86380 86390 1
513669 99513669 1001 86380 86390 1
513498 99513498 1001 86380 86390 1
514069 99514069 1001 86380 86390 1
514149 99514149 1001 86380 86390 1
514073 99514073 1001 86380 86390 1
514064 99514064 1001 86380 86390 1
514821 99514821 1001 86380 86390 1
514483 99514483 1001 86380 86390 1
514615 99514615 1001 86380 86390 1
514298 99514298 1001 86380 86390 1
514950 99514950 1001 86380 86390 1
515388 99515388 1001 86380 86390 1
515396 99515396 1001 86380 86390 1
515359 99515359 1001 86380 86390 1
515265 99515265 1001 86380 86390 1
515177 99515177 1001 86380 86390 1
515113 99515113 1001 86380 86390 1
516439 99516439 1001 86380 86390 1
515995 99515995 1001 86380 86390 1
516075 99516075 1001 86380 86390 1
516028 99516028 1001 86380 86390 1
516626 99516626 1001 86380 86390 1
516711 99516711 1001 86380 86390 1
516674 99516674 1001 86380 86390 1
517138 99517138 1001 86380 86390 1
516884 99516884 1001 86380 86390 1
516760 99516760 1001 86380 86390 1
516804 99516804 1001 86380 86390 1
517443 99517443 1001 86380 86390 1
517420 99517420 1001 86380 86390 1
517396 99517396 1001 86380 86390 1
517996 99517996 1001 86380 86390 1
518136 99518136 1001 86380 86390 1
518065 99518065 1001 86380 86390 1
518120 99518120 1001 86380 86390 1
517750 99517750 1001 86380 86390 1
518209 99518209 1001 86380 86390 1
518863 99518863 1001 86380 86390 1
518960 99518960 1001 86380 86390 1
518867 99518867 1001 86380 86390 1
518715 99518715 1001 86380 86390 1
519003 99519003 1001 86380 86390 1
519788 99519788 1001 86380 86390 1
519771 99519771 1001 86380 86390 1
519416 99519416 1001 86380 86390 1
519230 99519230 1001 86380 86390 1
520328 99520328 1001 86380 86390 1
520046 99520046 1001 86380 86390 1
520052 99520052 1001 86380 86390 1
520746 99520746 1001 86380 86390 1
521424 99521424 1001 86380 86390 1
521022 99521022 1001 86380 86390 1
521469 99521469 1001 86380 86390 1
522243 99522243 1001 86380 86390 1
522212 99522212 1001 86380 86390 1
522227 99522227 1001 86380 86390 1
521857 99521857 1001 86380 86390 1
522422 99522422 1001 86380 86390 1
522307 99522307 1001 86380 86390 1
522996 99522996 1001 86380 86390 1
523080 99523080 1001 86380 86390 1
522783 99522783 1001 86380 86390 1
522880 99522880 1001 86380 86390 1
522615 99522615 1001 86380 86390 1
522648 99522648 1001 86380 86390 1
523141 99523141 1001 86380 86390 1
523917 99523917 1001 86380 86390 1
523758 99523758 1001 86380 86390 1
523934 99523934 1001 86380 86390 1
523775 99523775 1001 86380 86390 1
523678 99523678 1001 86380 86390 1
523628 99523628 1001 86380 86390 1
523527 99523527 1001 86380 86390 1
524697 99524697 1001 86380 86390 1
524634 99524634 1001 86380 86390 1
524412 99524412 1001 86380 86390 1
524490 99524490 1001 86380 86390 1
524215 99524215 1001 86380 86390 1
524288 99524288 1001 86380 86390 1
524224 99524224 1001 86380 86390 1
524341 99524341 1001 86380 86390 1
524277 99524277 1001 86380 86390 1
524778 99524778 1001 86380 86390 1
525596 99525596 1001 86380 86390 1
525435 99525435 1001 86380 86390 1
525543 99525543 1001 86380 86390 1
525304 99525304 1001 86380 86390 1
525103 99525103 1001 86380 86390 1
525625 99525625 1001 86380 86390 1
525628 99525628 1001 86380 86390 1
525732 99525732 1001 86380 86390 1
525632 99525632 1001 86380 86390 1
526233 99526233 1001 86380 86390 1
526364 99526364 1001 86380 86390 1
526210 99526210 1001 86380 86390 1
525944 99525944 1001 86380 86390 1
525971 99525971 1001 86380 86390 1
527114 99527114 1001 86380 86390 1
527079 99527079 1001 86380 86390 1
526989 99526989 1001 86380 86390 1
527354 99527354 1001 86380 86390 1
527369 99527369 1001 86380 86390 1
527900 99527900 1001 86380 86390 1
527746 99527746 1001 86380 86390 1
527524 99527524 1001 86380 86390 1
528126 99528126 1001 86380 86390 1
528269 99528269 1001 86380 86390 1
528878 99528878 1001 86380 86390 1
528610 99528610 1001 86380 86390 1
528506 99528506 1001 86380 86390 1
528628 99528628 1001 86380 86390 1
528413 99528413 1001 86380 86390 1
529056 99529056 1001 86380 86390 1
529604 99529604 1001 86380 86390 1
529165 99529165 1001 86380 86390 1
529816 99529816 1001 86380 86390 1
530520 99530520 1001 86380 86390 1
530264 99530264 1001 86380 86390 1
529965 99529965 1001 86380 86390 1
530709 99530709 1001 86380 86390 1
531269 99531269 1001 86380 86390 1
531205 99531205 1001 86380 86390 1
531050 99531050 1001 86380 86390 1
531142 99531142 1001 86380 86390 1
531016 99531016 1001 86380 86390 1
530780 99530780 1001 86380 86390 1
530784 99530784 1001 86380 86390 1
531453 99531453 1001 86380 86390 1
532121 99532121 1001 86380 86390 1
531838 99531838 1001 86380 86390 1
531826 99531826 1001 86380 86390 1
531707 99531707 1001 86380 86390 1
532408 99532408 1001 86380 86390 1
532855 99532855 1001 86380 86390 1
532477 99532477 1001 86380 86390 1
532516 99532516 1001 86380 86390 1
532414 99532414 1001 86380 86390 1
532563 99532563 1001 86380 86390 1
533225 99533225 1001 86380 86390 1
533047 99533047 1001 86380 86390 1
533100 99533100 1001 86380 86390 1
533104 99533104 1001 86380 86390 1
533054 99533054 1001 86380 86390 1
533857 99533857 1001 86380 86390 1
533547 99533547 1001 86380 86390 1
533870 99533870 1001 86380 86390 1
534653 99534653 1001 86380 86390 1
534468 99534468 1001 86380 86390 1
534457 99534457 1001 86380 86390 1
535396 99535396 1001 86380 86390 1
535257 99535257 1001 86380 86390 1
535014 99535014 1001 86380 86390 1
534925 99534925 1001 86380 86390 1
535595 99535595 1001 86380 86390 1
536298 99536298 1001 86380 86390 1
536146 99536146 1001 86380 86390 1
536173 99536173 1001 86380 86390 1
536174 99536174 1001 86380 86390 1
535825 99535825 1001 86380 86390 1
535763 99535763 1001 86380 86390 1
536538 99536538 1001 86380 86390 1
537014 99537014 1001 86380 86390 1
536755 99536755 1001 86380 86390 1
536929 99536929 1001 86380 86390 1
536601 99536601 1001 86380 86390 1
537292 99537292 1001 86380 86390 1
537255 99537255 1001 86380 86390 1
537879 99537879 1001 86380 86390 1
537792 99537792 1001 86380 86390 1
537885 99537885 1001 86380 86390 1
537595 99537595 1001 86380 86390 1
537751 99537751 1001 86380 86390 1
537598 99537598 1001 86380 86390 1
537370 99537370 1001 86380 86390 1
537379 99537379 1001 86380 86390 1
538073 99538073 1001 86380 86390 1
537995 99537995 1001 86380 86390 1
538709 99538709 1001 86380 86390 1
538495 99538495 1001 86380 86390 1
538577 99538577 1001 86380 86390 1
538487 99538487 1001 86380 86390 1
538324 99538324 1001 86380 86390 1
538327 99538327 1001 86380 86390 1
538902 99538902 1001 86380 86390 1
538826 99538826 1001 86380 86390 1
538884 99538884 1001 86380 86390 1
539502 99539502 1001 86380 86390 1
539614 99539614 1001 86380 86390 1
539504 99539504 1001 86380 86390 1
539481 99539481 1001 86380 86390 1
539240 99539240 1001 86380 86390 1
539066 99539066 1001 86380 86390 1
539096 99539096 1001 86380 86390 1
539838 99539838 1001 86380 86390 1
539723 99539723 1001 86380 86390 1
540459 99540459 1001 86380 86390 1
540123 99540123 1001 86380 86390 1
540155 99540155 1001 86380 86390 1
539861 99539861 1001 86380 86390 1
539981 99539981 1001 86380 86390 1
540047 99540047 1001 86380 86390 1
539883 99539883 1001 86380 86390 1
540633 99540633 1001 86380 86390 1
540936 99540936 1001 86380 86390 1
540967 99540967 1001 86380 86390 1
540846 99540846 1001 86380 86390 1
541384 99541384 1001 86380 86390 1
541956 99541956 1001 86380 86390 1
542061 99542061 1001 86380 86390 1
541891 99541891 1001 86380 86390 1
541905 99541905 1001 86380 86390 1
541743 99541743 1001 86380 86390 1
541580 99541580 1001 86380 86390 1
542812 99542812 1001 86380 86390 1
542416 99542416 1001 86380 86390 1
543026 99543026 1001 86380 86390 1
543058 99543058 1001 86380 86390 1
543647 99543647 1001 86380 86390 1
543714 99543714 1001 86380 86390 1
543553 99543553 1001 86380 86390 1
543199 99543199 1001 86380 86390 1
543808 99543808 1001 86380 86390 1
543919 99543919 1001 86380 86390 1
544525 99544525 1001 86380 86390 1
544381 99544381 1001 86380 86390 1
544243 99544243 1001 86380 86390 1
544096 99544096 1001 86380 86390 1
544040 99544040 1001 86380 86390 1
544673 99544673 1001 86380 86390 1
516719 1027 1002 46308 57749 1
400409 99400409 1001 86380 86390 1
400663 99400663 1001 86380 86390 1
400807 99400807 1001 86380 86390 1
401076 99401076 1001 86380 86390 1
401773 99401773 1001 86380 86390 1
402113 99402113 1001 86380 86390 1
402275 99402275 1001 86380 86390 1
402740 99402740 1001 86380 86390 1
402796 99402796 1001 86380 86390 1
402798 99402798 1001 86380 86390 1
403195 99403195 1001 86380 86390 1
403240 99403240 1001 86380 86390 1
403860 99403860 1001 86380 86390 1
404028 99404028 1001 86380 86390 1
404221 99404221 1001 86380 86390 1
404287 99404287 1001 86380 86390 1
404572 99404572 1001 86380 86390 1
404606 99404606 1001 86380 86390 1
404717 99404717 1001 86380 86390 1
405415 99405415 1001 86380 86390 1
405572 99405572 1001 86380 86390 1
405736 99405736 1001 86380 86390 1
406050 99406050 1001 86380 86390 1
406793 99406793 1001 86380 86390 1
406830 99406830 1001 86380 86390 1
407174 99407174 1001 86380 86390 1
407263 99407263 1001 86380 86390 1
407363 99407363 1001 86380 86390 1
407752 99407752 1001 86380 86390 1
407811 99407811 1001 86380 86390 1
408231 99408231 1001 86380 86390 1
408269 99408269 1001 86380 86390 1
408736 99408736 1001 86380 86390 1
408714 99408714 1001 86380 86390 1
408966 99408966 1001 86380 86390 1
409053 99409053 1001 86380 86390 1
409207 99409207 1001 86380 86390 1
409424 99409424 1001 86380 86390 1
409809 99409809 1001 86380 86390 1
410385 99410385 1001 86380 86390 1
411542 99411542 1001 86380 86390 1
411726 99411726 1001 86380 86390 1
412258 99412258 1001 86380 86390 1
412456 99412456 1001 86380 86390 1
412352 99412352 1001 86380 86390 1
413520 99413520 1001 86380 86390 1
412529 99412529 1001 86380 86390 1
412782 99412782 1001 86380 86390 1
413977 99413977 1001 86380 86390 1
415125 99415125 1001 86380 86390 1
415073 99415073 1001 86380 86390 1
414587 99414587 1001 86380 86390 1
414881 99414881 1001 86380 86390 1
414911 99414911 1001 86380 86390 1
414166 99414166 1001 86380 86390 1
414305 99414305 1001 86380 86390 1
414173 99414173 1001 86380 86390 1
414218 99414218 1001 86380 86390 1
415535 99415535 1001 86380 86390 1
415381 99415381 1001 86380 86390 1
416878 99416878 1001 86380 86390 1
416142 99416142 1001 86380 86390 1
416267 99416267 1001 86380 86390 1
415914 99415914 1001 86380 86390 1
417847 99417847 1001 86380 86390 1
417967 99417967 1001 86380 86390 1
417754 99417754 1001 86380 86390 1
418990 99418990 1001 86380 86390 1
419074 99419074 1001 86380 86390 1
419409 99419409 1001 86380 86390 1
420542 99420542 1001 86380 86390 1
420060 99420060 1001 86380 86390 1
420532 99420532 1001 86380 86390 1
422033 99422033 1001 86380 86390 1
421840 99421840 1001 86380 86390 1
421886 99421886 1001 86380 86390 1
421662 99421662 1001 86380 86390 1
421079 99421079 1001 86380 86390 1
420999 99420999 1001 86380 86390 1
422251 99422251 1001 86380 86390 1
422982 99422982 1001 86380 86390 1
423004 99423004 1001 86380 86390 1
423091 99423091 1001 86380 86390 1
423134 99423134 1001 86380 86390 1
422677 99422677 1001 86380 86390 1
422727 99422727 1001 86380 86390 1
423998 99423998 1001 86380 86390 1
423784 99423784 1001 86380 86390 1
425244 99425244 1001 86380 86390 1
424912 99424912 1001 86380 86390 1
424406 99424406 1001 86380 86390 1
425775 99425775 1001 86380 86390 1
425576 99425576 1001 86380 86390 1
425702 99425702 1001 86380 86390 1
426815 99426815 1001 86380 86390 1
426745 99426745 1001 86380 86390 1
426931 99426931 1001 86380 86390 1
426713 99426713 1001 86380 86390 1
426114 99426114 1001 86380 86390 1
426103 99426103 1001 86380 86390 1
427967 99427967 1001 86380 86390 1
429604 99429604 1001 86380 86390 1
429366 99429366 1001 86380 86390 1
429393 99429393 1001 86380 86390 1
429425 99429425 1001 86380 86390 1
429518 99429518 1001 86380 86390 1
430775 99430775 1001 86380 86390 1
431674 99431674 1001 86380 86390 1
431714 99431714 1001 86380 86390 1
431905 99431905 1001 86380 86390 1
431306 99431306 1001 86380 86390 1
431597 99431597 1001 86380 86390 1
431148 99431148 1001 86380 86390 1
430832 99430832 1001 86380 86390 1
432213 99432213 1001 86380 86390 1
432080 99432080 1001 86380 86390 1
433581 99433581 1001 86380 86390 1
433312 99433312 1001 86380 86390 1
435098 99435098 1001 86380 86390 1
435100 99435100 1001 86380 86390 1
435074 99435074 1001 86380 86390 1
434691 99434691 1001 86380 86390 1
434172 99434172 1001 86380 86390 1
434290 99434290 1001 86380 86390 1
434456 99434456 1001 86380 86390 1
436868 99436868 1001 86380 86390 1
436344 99436344 1001 86380 86390 1
436529 99436529 1001 86380 86390 1
436225 99436225 1001 86380 86390 1
436210 99436210 1001 86380 86390 1
437259 99437259 1001 86380 86390 1
300082 99300082 1001 86380 86390 1
300077 99300077 1001 86380 86390 1
437179 99437179 1001 86380 86390 1
437289 99437289 1001 86380 86390 1
300619 99300619 1001 86380 86390 1
300504 99300504 1001 86380 86390 1
300225 99300225 1001 86380 86390 1
300303 99300303 1001 86380 86390 1
300823 99300823 1001 86380 86390 1
300930 99300930 1001 86380 86390 1
301361 99301361 1001 86380 86390 1
301288 99301288 1001 86380 86390 1
301212 99301212 1001 86380 86390 1
301617 99301617 1001 86380 86390 1
302321 99302321 1001 86380 86390 1
302141 99302141 1001 86380 86390 1
302066 99302066 1001 86380 86390 1
301913 99301913 1001 86380 86390 1
302403 99302403 1001 86380 86390 1
303053 99303053 1001 86380 86390 1
303105 99303105 1001 86380 86390 1
303006 99303006 1001 86380 86390 1
303047 99303047 1001 86380 86390 1
302856 99302856 1001 86380 86390 1
303323 99303323 1001 86380 86390 1
303299 99303299 1001 86380 86390 1
303314 99303314 1001 86380 86390 1
303951 99303951 1001 86380 86390 1
304023 99304023 1001 86380 86390 1
304211 99304211 1001 86380 86390 1
304084 99304084 1001 86380 86390 1
304102 99304102 1001 86380 86390 1
304103 99304103 1001 86380 86390 1
304731 99304731 1001 86380 86390 1
304803 99304803 1001 86380 86390 1
304862 99304862 1001 86380 86390 1
305346 99305346 1001 86380 86390 1
305085 99305085 1001 86380 86390 1
500101 99500101 1001 86380 86390 1
500415 99500415 1001 86380 86390 1
500972 99500972 1001 86380 86390 1
501461 99501461 1001 86380 86390 1
501435 99501435 1001 86380 86390 1
501162 99501162 1001 86380 86390 1
501220 99501220 1001 86380 86390 1
501733 99501733 1001 86380 86390 1
501789 99501789 1001 86380 86390 1
502354 99502354 1001 86380 86390 1
502406 99502406 1001 86380 86390 1
502077 99502077 1001 86380 86390 1
502606 99502606 1001 86380 86390 1
502506 99502506 1001 86380 86390 1
502585 99502585 1001 86380 86390 1
502495 99502495 1001 86380 86390 1
502511 99502511 1001 86380 86390 1
503192 99503192 1001 86380 86390 1
503034 99503034 1001 86380 86390 1
503371 99503371 1001 86380 86390 1
503321 99503321 1001 86380 86390 1
503299 99503299 1001 86380 86390 1
503823 99503823 1001 86380 86390 1
503764 99503764 1001 86380 86390 1
503778 99503778 1001 86380 86390 1
504179 99504179 1001 86380 86390 1
504540 99504540 1001 86380 86390 1
504421 99504421 1001 86380 86390 1
504425 99504425 1001 86380 86390 1
505148 99505148 1001 86380 86390 1
505046 99505046 1001 86380 86390 1
505008 99505008 1001 86380 86390 1
505568 99505568 1001 86380 86390 1
505600 99505600 1001 86380 86390 1
505718 99505718 1001 86380 86390 1
505359 99505359 1001 86380 86390 1
505208 99505208 1001 86380 86390 1
505787 99505787 1001 86380 86390 1
506551 99506551 1001 86380 86390 1
506438 99506438 1001 86380 86390 1
506385 99506385 1001 86380 86390 1
506245 99506245 1001 86380 86390 1
506156 99506156 1001 86380 86390 1
507048 99507048 1001 86380 86390 1
507128 99507128 1001 86380 86390 1
507090 99507090 1001 86380 86390 1
507190 99507190 1001 86380 86390 1
507459 99507459 1001 86380 86390 1
508004 99508004 1001 86380 86390 1
507888 99507888 1001 86380 86390 1
507886 99507886 1001 86380 86390 1
508002 99508002 1001 86380 86390 1
507832 99507832 1001 86380 86390 1
508362 99508362 1001 86380 86390 1
508996 99508996 1001 86380 86390 1
508702 99508702 1001 86380 86390 1
508741 99508741 1001 86380 86390 1
508495 99508495 1001 86380 86390 1
508624 99508624 1001 86380 86390 1
509733 99509733 1001 86380 86390 1
509713 99509713 1001 86380 86390 1
509831 99509831 1001 86380 86390 1
509526 99509526 1001 86380 86390 1
509314 99509314 1001 86380 86390 1
510653 99510653 1001 86380 86390 1
510175 99510175 1001 86380 86390 1
510787 99510787 1001 86380 86390 1
511192 99511192 1001 86380 86390 1
511038 99511038 1001 86380 86390 1
511027 99511027 1001 86380 86390 1
511040 99511040 1001 86380 86390 1
510939 99510939 1001 86380 86390 1
511057 99511057 1001 86380 86390 1
511616 99511616 1001 86380 86390 1
511556 99511556 1001 86380 86390 1
511688 99511688 1001 86380 86390 1
511676 99511676 1001 86380 86390 1
512060 99512060 1001 86380 86390 1
511975 99511975 1001 86380 86390 1
512573 99512573 1001 86380 86390 1
512440 99512440 1001 86380 86390 1
513054 99513054 1001 86380 86390 1
513087 99513087 1001 86380 86390 1
512846 99512846 1001 86380 86390 1
512964 99512964 1001 86380 86390 1
513400 99513400 1001 86380 86390 1
513220 99513220 1001 86380 86390 1
513209 99513209 1001 86380 86390 1
513958 99513958 1001 86380 86390 1
513920 99513920 1001 86380 86390 1
513991 99513991 1001 86380 86390 1
514029 99514029 1001 86380 86390 1
513623 99513623 1001 86380 86390 1
513482 99513482 1001 86380 86390 1
513508 99513508 1001 86380 86390 1
513574 99513574 1001 86380 86390 1
514067 99514067 1001 86380 86390 1
514123 99514123 1001 86380 86390 1
514066 99514066 1001 86380 86390 1
514665 99514665 1001 86380 86390 1
514732 99514732 1001 86380 86390 1
514738 99514738 1001 86380 86390 1
514380 99514380 1001 86380 86390 1
514908 99514908 1001 86380 86390 1
515006 99515006 1001 86380 86390 1
514969 99514969 1001 86380 86390 1
515664 99515664 1001 86380 86390 1
515361 99515361 1001 86380 86390 1
515413 99515413 1001 86380 86390 1
515299 99515299 1001 86380 86390 1
515430 99515430 1001 86380 86390 1
515237 99515237 1001 86380 86390 1
515263 99515263 1001 86380 86390 1
515746 99515746 1001 86380 86390 1
515821 99515821 1001 86380 86390 1
516393 99516393 1001 86380 86390 1
516220 99516220 1001 86380 86390 1
516105 99516105 1001 86380 86390 1
516183 99516183 1001 86380 86390 1
515984 99515984 1001 86380 86390 1
517200 99517200 1001 86380 86390 1
517242 99517242 1001 86380 86390 1
516795 99516795 1001 86380 86390 1
517484 99517484 1001 86380 86390 1
517986 99517986 1001 86380 86390 1
518906 99518906 1001 86380 86390 1
518633 99518633 1001 86380 86390 1
518672 99518672 1001 86380 86390 1
518595 99518595 1001 86380 86390 1
519120 99519120 1001 86380 86390 1
519190 99519190 1001 86380 86390 1
519036 99519036 1001 86380 86390 1
519714 99519714 1001 86380 86390 1
519349 99519349 1001 86380 86390 1
519384 99519384 1001 86380 86390 1
519852 99519852 1001 86380 86390 1
519848 99519848 1001 86380 86390 1
520579 99520579 1001 86380 86390 1
520435 99520435 1001 86380 86390 1
520415 99520415 1001 86380 86390 1
520364 99520364 1001 86380 86390 1
520404 99520404 1001 86380 86390 1
520140 99520140 1001 86380 86390 1
520228 99520228 1001 86380 86390 1
520826 99520826 1001 86380 86390 1
521437 99521437 1001 86380 86390 1
521271 99521271 1001 86380 86390 1
521118 99521118 1001 86380 86390 1
520977 99520977 1001 86380 86390 1
520916 99520916 1001 86380 86390 1
520882 99520882 1001 86380 86390 1
521516 99521516 1001 86380 86390 1
521621 99521621 1001 86380 86390 1
522104 99522104 1001 86380 86390 1
522163 99522163 1001 86380 86390 1
522031 99522031 1001 86380 86390 1
521707 99521707 1001 86380 86390 1
522355 99522355 1001 86380 86390 1
522476 99522476 1001 86380 86390 1
522310 99522310 1001 86380 86390 1
523086 99523086 1001 86380 86390 1
522916 99522916 1001 86380 86390 1
522969 99522969 1001 86380 86390 1
522920 99522920 1001 86380 86390 1
522988 99522988 1001 86380 86390 1
522911 99522911 1001 86380 86390 1
522552 99522552 1001 86380 86390 1
522572 99522572 1001 86380 86390 1
523258 99523258 1001 86380 86390 1
523316 99523316 1001 86380 86390 1
523243 99523243 1001 86380 86390 1
523283 99523283 1001 86380 86390 1
523755 99523755 1001 86380 86390 1
523585 99523585 1001 86380 86390 1
523664 99523664 1001 86380 86390 1
523718 99523718 1001 86380 86390 1
523444 99523444 1001 86380 86390 1
523463 99523463 1001 86380 86390 1
524062 99524062 1001 86380 86390 1
524648 99524648 1001 86380 86390 1
524465 99524465 1001 86380 86390 1
524293 99524293 1001 86380 86390 1
524975 99524975 1001 86380 86390 1
524835 99524835 1001 86380 86390 1
525533 99525533 1001 86380 86390 1
525458 99525458 1001 86380 86390 1
525563 99525563 1001 86380 86390 1
525305 99525305 1001 86380 86390 1
[truncated: 4,073,710 more chars]
