# Supplementary material for: Fast and near-optimal monitoring for healthcare acquired infection outbreaks
Source: PLoS Comput Biol. 2019 Sep 16;15(9):e1007284. doi: 10.1371/journal.pcbi.1007284 (PMC6762212; doi:10.1371/journal.pcbi.1007284)
Supplement: S1 Data — (ZIP) [file pcbi.1007284.s006.zip › MobilityLogs1/HAISE_Carilion_all_visits_day_18.txt]

#Person location Sublocation StartTime EndTime Type
527944 1046 1001 57959 58259 1
400064 99400064 1001 86380 86390 1
400657 99400657 1001 86380 86390 1
400807 99400807 1001 86380 86390 1
400870 99400870 1001 86380 86390 1
402020 99402020 1001 86380 86390 1
402081 99402081 1001 86380 86390 1
402334 99402334 1001 86380 86390 1
402660 99402660 1001 86380 86390 1
402613 99402613 1001 86380 86390 1
402926 99402926 1001 86380 86390 1
402935 99402935 1001 86380 86390 1
403036 99403036 1001 86380 86390 1
403737 99403737 1001 86380 86390 1
404066 99404066 1001 86380 86390 1
404442 99404442 1001 86380 86390 1
404509 99404509 1001 86380 86390 1
404879 99404879 1001 86380 86390 1
405330 99405330 1001 86380 86390 1
405374 99405374 1001 86380 86390 1
405814 99405814 1001 86380 86390 1
405956 99405956 1001 86380 86390 1
406264 99406264 1001 86380 86390 1
406752 99406752 1001 86380 86390 1
407229 99407229 1001 86380 86390 1
407346 99407346 1001 86380 86390 1
407319 99407319 1001 86380 86390 1
407697 99407697 1001 86380 86390 1
407959 99407959 1001 86380 86390 1
408000 99408000 1001 86380 86390 1
408148 99408148 1001 86380 86390 1
408858 99408858 1001 86380 86390 1
409353 99409353 1001 86380 86390 1
409364 99409364 1001 86380 86390 1
409414 99409414 1001 86380 86390 1
409525 99409525 1001 86380 86390 1
409632 99409632 1001 86380 86390 1
409952 99409952 1001 86380 86390 1
410219 99410219 1001 86380 86390 1
410582 99410582 1001 86380 86390 1
410636 99410636 1001 86380 86390 1
410640 99410640 1001 86380 86390 1
410764 99410764 1001 86380 86390 1
410853 99410853 1001 86380 86390 1
410849 99410849 1001 86380 86390 1
411118 99411118 1001 86380 86390 1
411341 99411341 1001 86380 86390 1
411587 99411587 1001 86380 86390 1
411777 99411777 1001 86380 86390 1
413292 99413292 1001 86380 86390 1
413557 99413557 1001 86380 86390 1
413083 99413083 1001 86380 86390 1
414930 99414930 1001 86380 86390 1
415180 99415180 1001 86380 86390 1
414530 99414530 1001 86380 86390 1
414599 99414599 1001 86380 86390 1
414482 99414482 1001 86380 86390 1
414344 99414344 1001 86380 86390 1
414175 99414175 1001 86380 86390 1
415548 99415548 1001 86380 86390 1
415689 99415689 1001 86380 86390 1
416813 99416813 1001 86380 86390 1
416766 99416766 1001 86380 86390 1
416819 99416819 1001 86380 86390 1
416224 99416224 1001 86380 86390 1
416203 99416203 1001 86380 86390 1
415818 99415818 1001 86380 86390 1
417530 99417530 1001 86380 86390 1
418697 99418697 1001 86380 86390 1
418663 99418663 1001 86380 86390 1
418057 99418057 1001 86380 86390 1
418308 99418308 1001 86380 86390 1
418377 99418377 1001 86380 86390 1
418257 99418257 1001 86380 86390 1
417948 99417948 1001 86380 86390 1
417986 99417986 1001 86380 86390 1
418027 99418027 1001 86380 86390 1
420355 99420355 1001 86380 86390 1
420086 99420086 1001 86380 86390 1
419431 99419431 1001 86380 86390 1
420646 99420646 1001 86380 86390 1
421872 99421872 1001 86380 86390 1
421828 99421828 1001 86380 86390 1
421565 99421565 1001 86380 86390 1
421299 99421299 1001 86380 86390 1
421489 99421489 1001 86380 86390 1
420988 99420988 1001 86380 86390 1
422332 99422332 1001 86380 86390 1
422230 99422230 1001 86380 86390 1
423215 99423215 1001 86380 86390 1
423001 99423001 1001 86380 86390 1
423171 99423171 1001 86380 86390 1
423101 99423101 1001 86380 86390 1
422623 99422623 1001 86380 86390 1
424036 99424036 1001 86380 86390 1
425007 99425007 1001 86380 86390 1
425334 99425334 1001 86380 86390 1
425341 99425341 1001 86380 86390 1
424565 99424565 1001 86380 86390 1
424158 99424158 1001 86380 86390 1
424232 99424232 1001 86380 86390 1
425641 99425641 1001 86380 86390 1
426692 99426692 1001 86380 86390 1
426345 99426345 1001 86380 86390 1
426307 99426307 1001 86380 86390 1
426096 99426096 1001 86380 86390 1
426238 99426238 1001 86380 86390 1
426148 99426148 1001 86380 86390 1
427137 99427137 1001 86380 86390 1
427515 99427515 1001 86380 86390 1
427180 99427180 1001 86380 86390 1
427653 99427653 1001 86380 86390 1
429398 99429398 1001 86380 86390 1
430455 99430455 1001 86380 86390 1
430744 99430744 1001 86380 86390 1
430556 99430556 1001 86380 86390 1
430414 99430414 1001 86380 86390 1
431651 99431651 1001 86380 86390 1
431641 99431641 1001 86380 86390 1
431078 99431078 1001 86380 86390 1
433397 99433397 1001 86380 86390 1
433553 99433553 1001 86380 86390 1
433054 99433054 1001 86380 86390 1
433261 99433261 1001 86380 86390 1
433313 99433313 1001 86380 86390 1
432828 99432828 1001 86380 86390 1
434130 99434130 1001 86380 86390 1
435375 99435375 1001 86380 86390 1
434871 99434871 1001 86380 86390 1
434689 99434689 1001 86380 86390 1
434950 99434950 1001 86380 86390 1
434954 99434954 1001 86380 86390 1
434290 99434290 1001 86380 86390 1
435630 99435630 1001 86380 86390 1
435527 99435527 1001 86380 86390 1
436859 99436859 1001 86380 86390 1
436863 99436863 1001 86380 86390 1
436386 99436386 1001 86380 86390 1
436643 99436643 1001 86380 86390 1
436649 99436649 1001 86380 86390 1
436328 99436328 1001 86380 86390 1
300550 99300550 1001 86380 86390 1
300465 99300465 1001 86380 86390 1
300186 99300186 1001 86380 86390 1
300128 99300128 1001 86380 86390 1
300247 99300247 1001 86380 86390 1
300222 99300222 1001 86380 86390 1
300912 99300912 1001 86380 86390 1
301163 99301163 1001 86380 86390 1
301043 99301043 1001 86380 86390 1
301686 99301686 1001 86380 86390 1
301717 99301717 1001 86380 86390 1
302130 99302130 1001 86380 86390 1
301876 99301876 1001 86380 86390 1
301910 99301910 1001 86380 86390 1
301951 99301951 1001 86380 86390 1
302559 99302559 1001 86380 86390 1
302418 99302418 1001 86380 86390 1
302499 99302499 1001 86380 86390 1
302396 99302396 1001 86380 86390 1
303018 99303018 1001 86380 86390 1
302903 99302903 1001 86380 86390 1
302982 99302982 1001 86380 86390 1
302765 99302765 1001 86380 86390 1
303281 99303281 1001 86380 86390 1
303911 99303911 1001 86380 86390 1
303752 99303752 1001 86380 86390 1
304110 99304110 1001 86380 86390 1
304528 99304528 1001 86380 86390 1
304580 99304580 1001 86380 86390 1
304622 99304622 1001 86380 86390 1
304439 99304439 1001 86380 86390 1
304952 99304952 1001 86380 86390 1
305017 99305017 1001 86380 86390 1
304946 99304946 1001 86380 86390 1
305630 99305630 1001 86380 86390 1
305301 99305301 1001 86380 86390 1
305459 99305459 1001 86380 86390 1
500100 99500100 1001 86380 86390 1
500374 99500374 1001 86380 86390 1
500336 99500336 1001 86380 86390 1
500371 99500371 1001 86380 86390 1
500833 99500833 1001 86380 86390 1
501472 99501472 1001 86380 86390 1
501545 99501545 1001 86380 86390 1
501675 99501675 1001 86380 86390 1
501870 99501870 1001 86380 86390 1
501976 99501976 1001 86380 86390 1
501894 99501894 1001 86380 86390 1
502618 99502618 1001 86380 86390 1
502487 99502487 1001 86380 86390 1
503047 99503047 1001 86380 86390 1
503403 99503403 1001 86380 86390 1
503972 99503972 1001 86380 86390 1
503961 99503961 1001 86380 86390 1
503734 99503734 1001 86380 86390 1
503723 99503723 1001 86380 86390 1
504180 99504180 1001 86380 86390 1
504838 99504838 1001 86380 86390 1
504601 99504601 1001 86380 86390 1
504617 99504617 1001 86380 86390 1
504342 99504342 1001 86380 86390 1
504356 99504356 1001 86380 86390 1
504399 99504399 1001 86380 86390 1
505065 99505065 1001 86380 86390 1
505143 99505143 1001 86380 86390 1
505108 99505108 1001 86380 86390 1
505617 99505617 1001 86380 86390 1
505739 99505739 1001 86380 86390 1
505581 99505581 1001 86380 86390 1
505748 99505748 1001 86380 86390 1
505587 99505587 1001 86380 86390 1
505450 99505450 1001 86380 86390 1
505490 99505490 1001 86380 86390 1
505533 99505533 1001 86380 86390 1
505285 99505285 1001 86380 86390 1
505338 99505338 1001 86380 86390 1
505861 99505861 1001 86380 86390 1
505920 99505920 1001 86380 86390 1
506476 99506476 1001 86380 86390 1
506255 99506255 1001 86380 86390 1
506281 99506281 1001 86380 86390 1
506219 99506219 1001 86380 86390 1
506704 99506704 1001 86380 86390 1
507256 99507256 1001 86380 86390 1
507204 99507204 1001 86380 86390 1
506873 99506873 1001 86380 86390 1
507590 99507590 1001 86380 86390 1
507527 99507527 1001 86380 86390 1
507555 99507555 1001 86380 86390 1
507522 99507522 1001 86380 86390 1
508048 99508048 1001 86380 86390 1
508178 99508178 1001 86380 86390 1
508209 99508209 1001 86380 86390 1
507994 99507994 1001 86380 86390 1
507802 99507802 1001 86380 86390 1
507663 99507663 1001 86380 86390 1
508313 99508313 1001 86380 86390 1
508421 99508421 1001 86380 86390 1
508266 99508266 1001 86380 86390 1
508374 99508374 1001 86380 86390 1
509006 99509006 1001 86380 86390 1
508845 99508845 1001 86380 86390 1
508685 99508685 1001 86380 86390 1
508751 99508751 1001 86380 86390 1
508842 99508842 1001 86380 86390 1
508593 99508593 1001 86380 86390 1
509828 99509828 1001 86380 86390 1
509751 99509751 1001 86380 86390 1
509834 99509834 1001 86380 86390 1
509377 99509377 1001 86380 86390 1
509994 99509994 1001 86380 86390 1
510538 99510538 1001 86380 86390 1
510152 99510152 1001 86380 86390 1
510870 99510870 1001 86380 86390 1
510833 99510833 1001 86380 86390 1
511434 99511434 1001 86380 86390 1
511199 99511199 1001 86380 86390 1
511631 99511631 1001 86380 86390 1
512181 99512181 1001 86380 86390 1
512222 99512222 1001 86380 86390 1
512099 99512099 1001 86380 86390 1
512017 99512017 1001 86380 86390 1
511857 99511857 1001 86380 86390 1
512449 99512449 1001 86380 86390 1
513140 99513140 1001 86380 86390 1
512823 99512823 1001 86380 86390 1
512978 99512978 1001 86380 86390 1
512992 99512992 1001 86380 86390 1
512712 99512712 1001 86380 86390 1
513403 99513403 1001 86380 86390 1
513733 99513733 1001 86380 86390 1
513529 99513529 1001 86380 86390 1
513520 99513520 1001 86380 86390 1
514189 99514189 1001 86380 86390 1
514692 99514692 1001 86380 86390 1
514832 99514832 1001 86380 86390 1
514629 99514629 1001 86380 86390 1
514357 99514357 1001 86380 86390 1
514345 99514345 1001 86380 86390 1
515465 99515465 1001 86380 86390 1
515436 99515436 1001 86380 86390 1
515385 99515385 1001 86380 86390 1
515242 99515242 1001 86380 86390 1
515256 99515256 1001 86380 86390 1
515734 99515734 1001 86380 86390 1
515710 99515710 1001 86380 86390 1
516381 99516381 1001 86380 86390 1
516188 99516188 1001 86380 86390 1
515931 99515931 1001 86380 86390 1
515962 99515962 1001 86380 86390 1
515912 99515912 1001 86380 86390 1
516708 99516708 1001 86380 86390 1
516949 99516949 1001 86380 86390 1
516859 99516859 1001 86380 86390 1
516795 99516795 1001 86380 86390 1
517457 99517457 1001 86380 86390 1
517925 99517925 1001 86380 86390 1
517742 99517742 1001 86380 86390 1
517549 99517549 1001 86380 86390 1
518202 99518202 1001 86380 86390 1
518193 99518193 1001 86380 86390 1
518968 99518968 1001 86380 86390 1
518814 99518814 1001 86380 86390 1
518574 99518574 1001 86380 86390 1
518438 99518438 1001 86380 86390 1
519704 99519704 1001 86380 86390 1
519749 99519749 1001 86380 86390 1
519521 99519521 1001 86380 86390 1
519417 99519417 1001 86380 86390 1
519324 99519324 1001 86380 86390 1
519398 99519398 1001 86380 86390 1
519309 99519309 1001 86380 86390 1
519846 99519846 1001 86380 86390 1
520606 99520606 1001 86380 86390 1
520520 99520520 1001 86380 86390 1
520360 99520360 1001 86380 86390 1
520363 99520363 1001 86380 86390 1
520433 99520433 1001 86380 86390 1
520133 99520133 1001 86380 86390 1
521211 99521211 1001 86380 86390 1
521177 99521177 1001 86380 86390 1
520989 99520989 1001 86380 86390 1
521529 99521529 1001 86380 86390 1
521521 99521521 1001 86380 86390 1
522093 99522093 1001 86380 86390 1
522199 99522199 1001 86380 86390 1
522201 99522201 1001 86380 86390 1
521966 99521966 1001 86380 86390 1
521816 99521816 1001 86380 86390 1
521791 99521791 1001 86380 86390 1
521786 99521786 1001 86380 86390 1
522796 99522796 1001 86380 86390 1
522739 99522739 1001 86380 86390 1
522884 99522884 1001 86380 86390 1
523270 99523270 1001 86380 86390 1
523859 99523859 1001 86380 86390 1
523550 99523550 1001 86380 86390 1
523604 99523604 1001 86380 86390 1
523337 99523337 1001 86380 86390 1
524112 99524112 1001 86380 86390 1
524120 99524120 1001 86380 86390 1
524641 99524641 1001 86380 86390 1
524680 99524680 1001 86380 86390 1
524512 99524512 1001 86380 86390 1
524403 99524403 1001 86380 86390 1
524213 99524213 1001 86380 86390 1
525521 99525521 1001 86380 86390 1
525564 99525564 1001 86380 86390 1
525591 99525591 1001 86380 86390 1
525130 99525130 1001 86380 86390 1
525644 99525644 1001 86380 86390 1
526242 99526242 1001 86380 86390 1
526396 99526396 1001 86380 86390 1
526070 99526070 1001 86380 86390 1
525847 99525847 1001 86380 86390 1
525993 99525993 1001 86380 86390 1
526511 99526511 1001 86380 86390 1
526593 99526593 1001 86380 86390 1
526529 99526529 1001 86380 86390 1
526427 99526427 1001 86380 86390 1
526855 99526855 1001 86380 86390 1
526680 99526680 1001 86380 86390 1
526800 99526800 1001 86380 86390 1
527447 99527447 1001 86380 86390 1
527987 99527987 1001 86380 86390 1
527965 99527965 1001 86380 86390 1
528053 99528053 1001 86380 86390 1
527956 99527956 1001 86380 86390 1
527523 99527523 1001 86380 86390 1
528238 99528238 1001 86380 86390 1
528083 99528083 1001 86380 86390 1
528559 99528559 1001 86380 86390 1
529093 99529093 1001 86380 86390 1
529106 99529106 1001 86380 86390 1
529215 99529215 1001 86380 86390 1
529177 99529177 1001 86380 86390 1
529195 99529195 1001 86380 86390 1
529818 99529818 1001 86380 86390 1
530412 99530412 1001 86380 86390 1
530491 99530491 1001 86380 86390 1
530286 99530286 1001 86380 86390 1
530253 99530253 1001 86380 86390 1
530001 99530001 1001 86380 86390 1
529937 99529937 1001 86380 86390 1
530136 99530136 1001 86380 86390 1
531180 99531180 1001 86380 86390 1
531322 99531322 1001 86380 86390 1
531336 99531336 1001 86380 86390 1
531236 99531236 1001 86380 86390 1
531276 99531276 1001 86380 86390 1
531130 99531130 1001 86380 86390 1
531055 99531055 1001 86380 86390 1
530803 99530803 1001 86380 86390 1
532016 99532016 1001 86380 86390 1
532070 99532070 1001 86380 86390 1
532139 99532139 1001 86380 86390 1
531832 99531832 1001 86380 86390 1
531846 99531846 1001 86380 86390 1
531798 99531798 1001 86380 86390 1
531843 99531843 1001 86380 86390 1
531638 99531638 1001 86380 86390 1
531711 99531711 1001 86380 86390 1
532319 99532319 1001 86380 86390 1
532208 99532208 1001 86380 86390 1
532829 99532829 1001 86380 86390 1
532832 99532832 1001 86380 86390 1
532876 99532876 1001 86380 86390 1
533028 99533028 1001 86380 86390 1
532713 99532713 1001 86380 86390 1
532567 99532567 1001 86380 86390 1
532565 99532565 1001 86380 86390 1
533210 99533210 1001 86380 86390 1
533056 99533056 1001 86380 86390 1
533095 99533095 1001 86380 86390 1
533718 99533718 1001 86380 86390 1
533747 99533747 1001 86380 86390 1
533392 99533392 1001 86380 86390 1
533912 99533912 1001 86380 86390 1
534610 99534610 1001 86380 86390 1
534286 99534286 1001 86380 86390 1
534302 99534302 1001 86380 86390 1
534422 99534422 1001 86380 86390 1
534348 99534348 1001 86380 86390 1
534826 99534826 1001 86380 86390 1
534700 99534700 1001 86380 86390 1
535419 99535419 1001 86380 86390 1
535280 99535280 1001 86380 86390 1
535236 99535236 1001 86380 86390 1
535239 99535239 1001 86380 86390 1
535581 99535581 1001 86380 86390 1
536286 99536286 1001 86380 86390 1
536161 99536161 1001 86380 86390 1
536214 99536214 1001 86380 86390 1
536245 99536245 1001 86380 86390 1
536006 99536006 1001 86380 86390 1
535957 99535957 1001 86380 86390 1
535838 99535838 1001 86380 86390 1
535851 99535851 1001 86380 86390 1
536337 99536337 1001 86380 86390 1
536534 99536534 1001 86380 86390 1
536526 99536526 1001 86380 86390 1
537022 99537022 1001 86380 86390 1
537010 99537010 1001 86380 86390 1
537152 99537152 1001 86380 86390 1
536856 99536856 1001 86380 86390 1
536857 99536857 1001 86380 86390 1
536871 99536871 1001 86380 86390 1
536615 99536615 1001 86380 86390 1
536617 99536617 1001 86380 86390 1
537182 99537182 1001 86380 86390 1
537918 99537918 1001 86380 86390 1
538020 99538020 1001 86380 86390 1
538727 99538727 1001 86380 86390 1
538680 99538680 1001 86380 86390 1
538685 99538685 1001 86380 86390 1
538557 99538557 1001 86380 86390 1
538550 99538550 1001 86380 86390 1
538264 99538264 1001 86380 86390 1
538213 99538213 1001 86380 86390 1
538322 99538322 1001 86380 86390 1
538912 99538912 1001 86380 86390 1
538823 99538823 1001 86380 86390 1
539459 99539459 1001 86380 86390 1
539485 99539485 1001 86380 86390 1
539277 99539277 1001 86380 86390 1
539802 99539802 1001 86380 86390 1
540403 99540403 1001 86380 86390 1
540406 99540406 1001 86380 86390 1
540334 99540334 1001 86380 86390 1
540153 99540153 1001 86380 86390 1
539887 99539887 1001 86380 86390 1
539955 99539955 1001 86380 86390 1
540046 99540046 1001 86380 86390 1
539917 99539917 1001 86380 86390 1
539996 99539996 1001 86380 86390 1
541242 99541242 1001 86380 86390 1
541165 99541165 1001 86380 86390 1
541230 99541230 1001 86380 86390 1
541250 99541250 1001 86380 86390 1
541036 99541036 1001 86380 86390 1
540936 99540936 1001 86380 86390 1
540772 99540772 1001 86380 86390 1
541408 99541408 1001 86380 86390 1
541374 99541374 1001 86380 86390 1
542113 99542113 1001 86380 86390 1
542115 99542115 1001 86380 86390 1
541533 99541533 1001 86380 86390 1
542181 99542181 1001 86380 86390 1
542235 99542235 1001 86380 86390 1
542839 99542839 1001 86380 86390 1
542540 99542540 1001 86380 86390 1
542373 99542373 1001 86380 86390 1
543556 99543556 1001 86380 86390 1
543421 99543421 1001 86380 86390 1
543181 99543181 1001 86380 86390 1
543252 99543252 1001 86380 86390 1
543842 99543842 1001 86380 86390 1
543817 99543817 1001 86380 86390 1
544570 99544570 1001 86380 86390 1
544299 99544299 1001 86380 86390 1
544062 99544062 1001 86380 86390 1
544677 99544677 1001 86380 86390 1
544666 99544666 1001 86380 86390 1
544705 99544705 1001 86380 86390 1
527957 656 1002 26279 33319 1
400105 99400105 1001 86380 86390 1
400389 99400389 1001 86380 86390 1
400729 99400729 1001 86380 86390 1
401412 99401412 1001 86380 86390 1
401364 99401364 1001 86380 86390 1
403272 99403272 1001 86380 86390 1
403557 99403557 1001 86380 86390 1
403710 99403710 1001 86380 86390 1
404294 99404294 1001 86380 86390 1
404390 99404390 1001 86380 86390 1
404412 99404412 1001 86380 86390 1
404489 99404489 1001 86380 86390 1
404514 99404514 1001 86380 86390 1
405207 99405207 1001 86380 86390 1
405580 99405580 1001 86380 86390 1
405975 99405975 1001 86380 86390 1
406263 99406263 1001 86380 86390 1
406465 99406465 1001 86380 86390 1
407040 99407040 1001 86380 86390 1
407146 99407146 1001 86380 86390 1
408063 99408063 1001 86380 86390 1
408173 99408173 1001 86380 86390 1
409301 99409301 1001 86380 86390 1
409508 99409508 1001 86380 86390 1
409691 99409691 1001 86380 86390 1
409887 99409887 1001 86380 86390 1
410490 99410490 1001 86380 86390 1
410601 99410601 1001 86380 86390 1
410769 99410769 1001 86380 86390 1
410818 99410818 1001 86380 86390 1
411222 99411222 1001 86380 86390 1
411303 99411303 1001 86380 86390 1
411485 99411485 1001 86380 86390 1
412174 99412174 1001 86380 86390 1
412161 99412161 1001 86380 86390 1
412163 99412163 1001 86380 86390 1
412196 99412196 1001 86380 86390 1
413465 99413465 1001 86380 86390 1
413694 99413694 1001 86380 86390 1
413244 99413244 1001 86380 86390 1
412668 99412668 1001 86380 86390 1
412516 99412516 1001 86380 86390 1
412538 99412538 1001 86380 86390 1
413923 99413923 1001 86380 86390 1
412887 99412887 1001 86380 86390 1
414095 99414095 1001 86380 86390 1
414512 99414512 1001 86380 86390 1
414251 99414251 1001 86380 86390 1
414413 99414413 1001 86380 86390 1
415384 99415384 1001 86380 86390 1
416805 99416805 1001 86380 86390 1
416487 99416487 1001 86380 86390 1
416426 99416426 1001 86380 86390 1
416015 99416015 1001 86380 86390 1
416099 99416099 1001 86380 86390 1
417459 99417459 1001 86380 86390 1
417440 99417440 1001 86380 86390 1
417494 99417494 1001 86380 86390 1
418521 99418521 1001 86380 86390 1
418547 99418547 1001 86380 86390 1
417902 99417902 1001 86380 86390 1
417754 99417754 1001 86380 86390 1
419165 99419165 1001 86380 86390 1
418940 99418940 1001 86380 86390 1
419959 99419959 1001 86380 86390 1
419492 99419492 1001 86380 86390 1
419365 99419365 1001 86380 86390 1
420500 99420500 1001 86380 86390 1
420751 99420751 1001 86380 86390 1
422037 99422037 1001 86380 86390 1
421615 99421615 1001 86380 86390 1
421568 99421568 1001 86380 86390 1
421519 99421519 1001 86380 86390 1
421174 99421174 1001 86380 86390 1
420949 99420949 1001 86380 86390 1
421246 99421246 1001 86380 86390 1
420982 99420982 1001 86380 86390 1
422208 99422208 1001 86380 86390 1
423328 99423328 1001 86380 86390 1
423535 99423535 1001 86380 86390 1
422986 99422986 1001 86380 86390 1
423115 99423115 1001 86380 86390 1
422663 99422663 1001 86380 86390 1
422590 99422590 1001 86380 86390 1
422768 99422768 1001 86380 86390 1
424012 99424012 1001 86380 86390 1
423918 99423918 1001 86380 86390 1
424070 99424070 1001 86380 86390 1
423816 99423816 1001 86380 86390 1
425132 99425132 1001 86380 86390 1
425369 99425369 1001 86380 86390 1
424870 99424870 1001 86380 86390 1
424459 99424459 1001 86380 86390 1
424530 99424530 1001 86380 86390 1
425473 99425473 1001 86380 86390 1
424153 99424153 1001 86380 86390 1
425389 99425389 1001 86380 86390 1
427033 99427033 1001 86380 86390 1
426847 99426847 1001 86380 86390 1
427025 99427025 1001 86380 86390 1
426344 99426344 1001 86380 86390 1
426126 99426126 1001 86380 86390 1
425930 99425930 1001 86380 86390 1
426044 99426044 1001 86380 86390 1
427134 99427134 1001 86380 86390 1
428547 99428547 1001 86380 86390 1
428107 99428107 1001 86380 86390 1
428207 99428207 1001 86380 86390 1
428136 99428136 1001 86380 86390 1
427652 99427652 1001 86380 86390 1
427671 99427671 1001 86380 86390 1
429153 99429153 1001 86380 86390 1
429997 99429997 1001 86380 86390 1
429614 99429614 1001 86380 86390 1
429744 99429744 1001 86380 86390 1
429293 99429293 1001 86380 86390 1
429231 99429231 1001 86380 86390 1
429505 99429505 1001 86380 86390 1
429209 99429209 1001 86380 86390 1
430701 99430701 1001 86380 86390 1
431927 99431927 1001 86380 86390 1
431336 99431336 1001 86380 86390 1
431601 99431601 1001 86380 86390 1
431250 99431250 1001 86380 86390 1
431236 99431236 1001 86380 86390 1
432454 99432454 1001 86380 86390 1
433522 99433522 1001 86380 86390 1
432965 99432965 1001 86380 86390 1
432607 99432607 1001 86380 86390 1
432586 99432586 1001 86380 86390 1
434125 99434125 1001 86380 86390 1
433741 99433741 1001 86380 86390 1
435214 99435214 1001 86380 86390 1
434715 99434715 1001 86380 86390 1
434752 99434752 1001 86380 86390 1
434299 99434299 1001 86380 86390 1
436898 99436898 1001 86380 86390 1
436752 99436752 1001 86380 86390 1
436630 99436630 1001 86380 86390 1
436344 99436344 1001 86380 86390 1
436637 99436637 1001 86380 86390 1
436462 99436462 1001 86380 86390 1
436674 99436674 1001 86380 86390 1
436559 99436559 1001 86380 86390 1
436226 99436226 1001 86380 86390 1
436125 99436125 1001 86380 86390 1
437170 99437170 1001 86380 86390 1
300002 99300002 1001 86380 86390 1
300725 99300725 1001 86380 86390 1
300565 99300565 1001 86380 86390 1
300419 99300419 1001 86380 86390 1
300368 99300368 1001 86380 86390 1
300205 99300205 1001 86380 86390 1
300157 99300157 1001 86380 86390 1
300752 99300752 1001 86380 86390 1
300835 99300835 1001 86380 86390 1
300925 99300925 1001 86380 86390 1
301474 99301474 1001 86380 86390 1
301301 99301301 1001 86380 86390 1
301685 99301685 1001 86380 86390 1
301752 99301752 1001 86380 86390 1
302203 99302203 1001 86380 86390 1
302338 99302338 1001 86380 86390 1
302287 99302287 1001 86380 86390 1
302276 99302276 1001 86380 86390 1
302059 99302059 1001 86380 86390 1
302049 99302049 1001 86380 86390 1
302001 99302001 1001 86380 86390 1
301855 99301855 1001 86380 86390 1
301949 99301949 1001 86380 86390 1
302482 99302482 1001 86380 86390 1
303079 99303079 1001 86380 86390 1
303180 99303180 1001 86380 86390 1
302815 99302815 1001 86380 86390 1
302626 99302626 1001 86380 86390 1
302644 99302644 1001 86380 86390 1
303402 99303402 1001 86380 86390 1
303325 99303325 1001 86380 86390 1
303393 99303393 1001 86380 86390 1
303213 99303213 1001 86380 86390 1
303983 99303983 1001 86380 86390 1
303802 99303802 1001 86380 86390 1
303714 99303714 1001 86380 86390 1
303770 99303770 1001 86380 86390 1
304210 99304210 1001 86380 86390 1
304669 99304669 1001 86380 86390 1
304673 99304673 1001 86380 86390 1
304704 99304704 1001 86380 86390 1
304551 99304551 1001 86380 86390 1
304636 99304636 1001 86380 86390 1
304653 99304653 1001 86380 86390 1
304243 99304243 1001 86380 86390 1
304412 99304412 1001 86380 86390 1
304363 99304363 1001 86380 86390 1
305563 99305563 1001 86380 86390 1
305375 99305375 1001 86380 86390 1
500803 99500803 1001 86380 86390 1
500549 99500549 1001 86380 86390 1
500565 99500565 1001 86380 86390 1
500340 99500340 1001 86380 86390 1
500908 99500908 1001 86380 86390 1
500973 99500973 1001 86380 86390 1
501574 99501574 1001 86380 86390 1
501301 99501301 1001 86380 86390 1
501059 99501059 1001 86380 86390 1
501075 99501075 1001 86380 86390 1
501205 99501205 1001 86380 86390 1
502135 99502135 1001 86380 86390 1
502176 99502176 1001 86380 86390 1
502598 99502598 1001 86380 86390 1
502474 99502474 1001 86380 86390 1
503111 99503111 1001 86380 86390 1
503112 99503112 1001 86380 86390 1
503035 99503035 1001 86380 86390 1
503033 99503033 1001 86380 86390 1
502748 99502748 1001 86380 86390 1
503444 99503444 1001 86380 86390 1
503439 99503439 1001 86380 86390 1
503976 99503976 1001 86380 86390 1
503863 99503863 1001 86380 86390 1
503879 99503879 1001 86380 86390 1
503815 99503815 1001 86380 86390 1
503807 99503807 1001 86380 86390 1
503591 99503591 1001 86380 86390 1
503606 99503606 1001 86380 86390 1
504906 99504906 1001 86380 86390 1
504753 99504753 1001 86380 86390 1
504749 99504749 1001 86380 86390 1
504738 99504738 1001 86380 86390 1
504624 99504624 1001 86380 86390 1
504631 99504631 1001 86380 86390 1
504696 99504696 1001 86380 86390 1
504724 99504724 1001 86380 86390 1
504408 99504408 1001 86380 86390 1
504973 99504973 1001 86380 86390 1
505767 99505767 1001 86380 86390 1
505681 99505681 1001 86380 86390 1
505644 99505644 1001 86380 86390 1
505612 99505612 1001 86380 86390 1
505463 99505463 1001 86380 86390 1
505937 99505937 1001 86380 86390 1
505968 99505968 1001 86380 86390 1
506201 99506201 1001 86380 86390 1
505989 99505989 1001 86380 86390 1
506071 99506071 1001 86380 86390 1
506127 99506127 1001 86380 86390 1
506115 99506115 1001 86380 86390 1
507294 99507294 1001 86380 86390 1
507285 99507285 1001 86380 86390 1
507534 99507534 1001 86380 86390 1
508101 99508101 1001 86380 86390 1
508033 99508033 1001 86380 86390 1
508336 99508336 1001 86380 86390 1
508272 99508272 1001 86380 86390 1
509048 99509048 1001 86380 86390 1
508990 99508990 1001 86380 86390 1
508807 99508807 1001 86380 86390 1
508757 99508757 1001 86380 86390 1
508694 99508694 1001 86380 86390 1
509143 99509143 1001 86380 86390 1
509080 99509080 1001 86380 86390 1
509173 99509173 1001 86380 86390 1
509728 99509728 1001 86380 86390 1
509795 99509795 1001 86380 86390 1
509758 99509758 1001 86380 86390 1
509611 99509611 1001 86380 86390 1
509463 99509463 1001 86380 86390 1
510576 99510576 1001 86380 86390 1
510659 99510659 1001 86380 86390 1
510369 99510369 1001 86380 86390 1
510112 99510112 1001 86380 86390 1
510270 99510270 1001 86380 86390 1
510911 99510911 1001 86380 86390 1
511552 99511552 1001 86380 86390 1
511232 99511232 1001 86380 86390 1
511731 99511731 1001 86380 86390 1
511563 99511563 1001 86380 86390 1
511675 99511675 1001 86380 86390 1
512244 99512244 1001 86380 86390 1
512206 99512206 1001 86380 86390 1
512155 99512155 1001 86380 86390 1
512120 99512120 1001 86380 86390 1
512456 99512456 1001 86380 86390 1
512433 99512433 1001 86380 86390 1
512865 99512865 1001 86380 86390 1
512893 99512893 1001 86380 86390 1
512881 99512881 1001 86380 86390 1
512612 99512612 1001 86380 86390 1
512761 99512761 1001 86380 86390 1
513351 99513351 1001 86380 86390 1
513980 99513980 1001 86380 86390 1
514005 99514005 1001 86380 86390 1
513682 99513682 1001 86380 86390 1
514160 99514160 1001 86380 86390 1
514130 99514130 1001 86380 86390 1
514681 99514681 1001 86380 86390 1
514750 99514750 1001 86380 86390 1
514483 99514483 1001 86380 86390 1
514271 99514271 1001 86380 86390 1
514324 99514324 1001 86380 86390 1
514930 99514930 1001 86380 86390 1
515655 99515655 1001 86380 86390 1
515616 99515616 1001 86380 86390 1
515458 99515458 1001 86380 86390 1
515317 99515317 1001 86380 86390 1
515172 99515172 1001 86380 86390 1
515136 99515136 1001 86380 86390 1
515711 99515711 1001 86380 86390 1
516213 99516213 1001 86380 86390 1
516180 99516180 1001 86380 86390 1
516064 99516064 1001 86380 86390 1
517189 99517189 1001 86380 86390 1
517043 99517043 1001 86380 86390 1
516980 99516980 1001 86380 86390 1
516901 99516901 1001 86380 86390 1
516879 99516879 1001 86380 86390 1
517382 99517382 1001 86380 86390 1
518111 99518111 1001 86380 86390 1
518008 99518008 1001 86380 86390 1
518027 99518027 1001 86380 86390 1
518055 99518055 1001 86380 86390 1
517853 99517853 1001 86380 86390 1
517647 99517647 1001 86380 86390 1
517592 99517592 1001 86380 86390 1
518185 99518185 1001 86380 86390 1
518311 99518311 1001 86380 86390 1
518798 99518798 1001 86380 86390 1
518786 99518786 1001 86380 86390 1
518905 99518905 1001 86380 86390 1
518743 99518743 1001 86380 86390 1
518719 99518719 1001 86380 86390 1
518580 99518580 1001 86380 86390 1
518385 99518385 1001 86380 86390 1
519119 99519119 1001 86380 86390 1
519120 99519120 1001 86380 86390 1
519728 99519728 1001 86380 86390 1
519755 99519755 1001 86380 86390 1
519696 99519696 1001 86380 86390 1
519256 99519256 1001 86380 86390 1
520305 99520305 1001 86380 86390 1
520409 99520409 1001 86380 86390 1
520272 99520272 1001 86380 86390 1
520157 99520157 1001 86380 86390 1
520211 99520211 1001 86380 86390 1
520725 99520725 1001 86380 86390 1
521297 99521297 1001 86380 86390 1
521350 99521350 1001 86380 86390 1
521248 99521248 1001 86380 86390 1
521173 99521173 1001 86380 86390 1
521071 99521071 1001 86380 86390 1
520863 99520863 1001 86380 86390 1
520930 99520930 1001 86380 86390 1
520869 99520869 1001 86380 86390 1
520974 99520974 1001 86380 86390 1
521625 99521625 1001 86380 86390 1
522112 99522112 1001 86380 86390 1
522070 99522070 1001 86380 86390 1
522469 99522469 1001 86380 86390 1
522457 99522457 1001 86380 86390 1
522301 99522301 1001 86380 86390 1
522924 99522924 1001 86380 86390 1
522907 99522907 1001 86380 86390 1
522634 99522634 1001 86380 86390 1
522611 99522611 1001 86380 86390 1
523273 99523273 1001 86380 86390 1
523157 99523157 1001 86380 86390 1
523237 99523237 1001 86380 86390 1
523752 99523752 1001 86380 86390 1
523724 99523724 1001 86380 86390 1
524089 99524089 1001 86380 86390 1
524690 99524690 1001 86380 86390 1
524396 99524396 1001 86380 86390 1
524467 99524467 1001 86380 86390 1
524532 99524532 1001 86380 86390 1
524536 99524536 1001 86380 86390 1
524549 99524549 1001 86380 86390 1
524421 99524421 1001 86380 86390 1
524237 99524237 1001 86380 86390 1
524949 99524949 1001 86380 86390 1
524791 99524791 1001 86380 86390 1
525509 99525509 1001 86380 86390 1
525217 99525217 1001 86380 86390 1
525222 99525222 1001 86380 86390 1
524998 99524998 1001 86380 86390 1
525040 99525040 1001 86380 86390 1
525001 99525001 1001 86380 86390 1
525740 99525740 1001 86380 86390 1
525652 99525652 1001 86380 86390 1
525747 99525747 1001 86380 86390 1
525617 99525617 1001 86380 86390 1
526276 99526276 1001 86380 86390 1
526415 99526415 1001 86380 86390 1
526358 99526358 1001 86380 86390 1
526091 99526091 1001 86380 86390 1
526058 99526058 1001 86380 86390 1
525902 99525902 1001 86380 86390 1
525879 99525879 1001 86380 86390 1
526565 99526565 1001 86380 86390 1
527056 99527056 1001 86380 86390 1
526983 99526983 1001 86380 86390 1
526936 99526936 1001 86380 86390 1
527286 99527286 1001 86380 86390 1
527383 99527383 1001 86380 86390 1
527310 99527310 1001 86380 86390 1
527998 99527998 1001 86380 86390 1
528070 99528070 1001 86380 86390 1
527844 99527844 1001 86380 86390 1
527655 99527655 1001 86380 86390 1
528177 99528177 1001 86380 86390 1
528268 99528268 1001 86380 86390 1
528208 99528208 1001 86380 86390 1
528120 99528120 1001 86380 86390 1
528661 99528661 1001 86380 86390 1
528533 99528533 1001 86380 86390 1
528284 99528284 1001 86380 86390 1
528971 99528971 1001 86380 86390 1
529036 99529036 1001 86380 86390 1
529091 99529091 1001 86380 86390 1
528922 99528922 1001 86380 86390 1
529340 99529340 1001 86380 86390 1
529446 99529446 1001 86380 86390 1
529472 99529472 1001 86380 86390 1
529487 99529487 1001 86380 86390 1
529337 99529337 1001 86380 86390 1
529508 99529508 1001 86380 86390 1
529228 99529228 1001 86380 86390 1
529751 99529751 1001 86380 86390 1
530401 99530401 1001 86380 86390 1
530376 99530376 1001 86380 86390 1
530115 99530115 1001 86380 86390 1
530015 99530015 1001 86380 86390 1
530080 99530080 1001 86380 86390 1
529943 99529943 1001 86380 86390 1
530629 99530629 1001 86380 86390 1
531177 99531177 1001 86380 86390 1
531246 99531246 1001 86380 86390 1
531047 99531047 1001 86380 86390 1
531068 99531068 1001 86380 86390 1
530760 99530760 1001 86380 86390 1
532097 99532097 1001 86380 86390 1
531886 99531886 1001 86380 86390 1
531664 99531664 1001 86380 86390 1
531613 99531613 1001 86380 86390 1
531647 99531647 1001 86380 86390 1
532313 99532313 1001 86380 86390 1
532290 99532290 1001 86380 86390 1
533026 99533026 1001 86380 86390 1
532618 99532618 1001 86380 86390 1
532443 99532443 1001 86380 86390 1
533825 99533825 1001 86380 86390 1
533770 99533770 1001 86380 86390 1
533694 99533694 1001 86380 86390 1
533723 99533723 1001 86380 86390 1
533450 99533450 1001 86380 86390 1
533302 99533302 1001 86380 86390 1
533293 99533293 1001 86380 86390 1
533890 99533890 1001 86380 86390 1
534009 99534009 1001 86380 86390 1
534532 99534532 1001 86380 86390 1
534636 99534636 1001 86380 86390 1
534274 99534274 1001 86380 86390 1
534306 99534306 1001 86380 86390 1
534071 99534071 1001 86380 86390 1
534126 99534126 1001 86380 86390 1
535386 99535386 1001 86380 86390 1
535229 99535229 1001 86380 86390 1
535282 99535282 1001 86380 86390 1
534967 99534967 1001 86380 86390 1
535011 99535011 1001 86380 86390 1
534897 99534897 1001 86380 86390 1
535625 99535625 1001 86380 86390 1
535742 99535742 1001 86380 86390 1
535796 99535796 1001 86380 86390 1
535736 99535736 1001 86380 86390 1
536440 99536440 1001 86380 86390 1
536436 99536436 1001 86380 86390 1
537079 99537079 1001 86380 86390 1
537083 99537083 1001 86380 86390 1
536789 99536789 1001 86380 86390 1
536869 99536869 1001 86380 86390 1
536692 99536692 1001 86380 86390 1
537257 99537257 1001 86380 86390 1
537352 99537352 1001 86380 86390 1
537864 99537864 1001 86380 86390 1
537977 99537977 1001 86380 86390 1
537872 99537872 1001 86380 86390 1
537464 99537464 1001 86380 86390 1
538089 99538089 1001 86380 86390 1
538029 99538029 1001 86380 86390 1
538726 99538726 1001 86380 86390 1
538756 99538756 1001 86380 86390 1
538672 99538672 1001 86380 86390 1
538590 99538590 1001 86380 86390 1
538957 99538957 1001 86380 86390 1
539013 99539013 1001 86380 86390 1
539452 99539452 1001 86380 86390 1
539630 99539630 1001 86380 86390 1
539338 99539338 1001 86380 86390 1
539434 99539434 1001 86380 86390 1
539047 99539047 1001 86380 86390 1
539806 99539806 1001 86380 86390 1
539768 99539768 1001 86380 86390 1
539721 99539721 1001 86380 86390 1
540412 99540412 1001 86380 86390 1
539911 99539911 1001 86380 86390 1
540011 99540011 1001 86380 86390 1
540900 99540900 1001 86380 86390 1
540743 99540743 1001 86380 86390 1
541333 99541333 1001 86380 86390 1
541399 99541399 1001 86380 86390 1
541985 99541985 1001 86380 86390 1
542027 99542027 1001 86380 86390 1
541814 99541814 1001 86380 86390 1
541570 99541570 1001 86380 86390 1
541703 99541703 1001 86380 86390 1
541574 99541574 1001 86380 86390 1
542248 99542248 1001 86380 86390 1
542180 99542180 1001 86380 86390 1
542767 99542767 1001 86380 86390 1
542847 99542847 1001 86380 86390 1
542932 99542932 1001 86380 86390 1
542473 99542473 1001 86380 86390 1
543061 99543061 1001 86380 86390 1
543064 99543064 1001 86380 86390 1
543132 99543132 1001 86380 86390 1
543594 99543594 1001 86380 86390 1
543713 99543713 1001 86380 86390 1
543275 99543275 1001 86380 86390 1
543303 99543303 1001 86380 86390 1
543889 99543889 1001 86380 86390 1
543868 99543868 1001 86380 86390 1
543920 99543920 1001 86380 86390 1
544401 99544401 1001 86380 86390 1
544303 99544303 1001 86380 86390 1
544215 99544215 1001 86380 86390 1
543978 99543978 1001 86380 86390 1
544134 99544134 1001 86380 86390 1
543980 99543980 1001 86380 86390 1
544013 99544013 1001 86380 86390 1
544633 99544633 1001 86380 86390 1
401287 957 1001 47640 54237 1
400003 99400003 1001 86380 86390 1
400006 99400006 1001 86380 86390 1
400295 99400295 1001 86380 86390 1
400386 99400386 1001 86380 86390 1
400580 99400580 1001 86380 86390 1
400555 99400555 1001 86380 86390 1
400630 99400630 1001 86380 86390 1
400733 99400733 1001 86380 86390 1
401286 99401286 1001 86380 86390 1
401332 99401332 1001 86380 86390 1
401312 99401312 1001 86380 86390 1
401522 99401522 1001 86380 86390 1
402002 99402002 1001 86380 86390 1
402214 99402214 1001 86380 86390 1
402475 99402475 1001 86380 86390 1
402569 99402569 1001 86380 86390 1
402689 99402689 1001 86380 86390 1
402651 99402651 1001 86380 86390 1
402773 99402773 1001 86380 86390 1
402877 99402877 1001 86380 86390 1
403091 99403091 1001 86380 86390 1
403161 99403161 1001 86380 86390 1
403171 99403171 1001 86380 86390 1
403269 99403269 1001 86380 86390 1
403338 99403338 1001 86380 86390 1
403562 99403562 1001 86380 86390 1
403871 99403871 1001 86380 86390 1
403872 99403872 1001 86380 86390 1
404239 99404239 1001 86380 86390 1
404217 99404217 1001 86380 86390 1
404488 99404488 1001 86380 86390 1
404931 99404931 1001 86380 86390 1
405823 99405823 1001 86380 86390 1
405786 99405786 1001 86380 86390 1
406718 99406718 1001 86380 86390 1
406854 99406854 1001 86380 86390 1
407700 99407700 1001 86380 86390 1
407928 99407928 1001 86380 86390 1
408194 99408194 1001 86380 86390 1
408175 99408175 1001 86380 86390 1
408293 99408293 1001 86380 86390 1
408783 99408783 1001 86380 86390 1
409358 99409358 1001 86380 86390 1
409592 99409592 1001 86380 86390 1
409862 99409862 1001 86380 86390 1
410076 99410076 1001 86380 86390 1
409994 99409994 1001 86380 86390 1
410191 99410191 1001 86380 86390 1
410460 99410460 1001 86380 86390 1
410873 99410873 1001 86380 86390 1
411244 99411244 1001 86380 86390 1
411445 99411445 1001 86380 86390 1
411723 99411723 1001 86380 86390 1
411896 99411896 1001 86380 86390 1
412018 99412018 1001 86380 86390 1
412107 99412107 1001 86380 86390 1
412389 99412389 1001 86380 86390 1
413399 99413399 1001 86380 86390 1
413661 99413661 1001 86380 86390 1
412918 99412918 1001 86380 86390 1
412560 99412560 1001 86380 86390 1
412632 99412632 1001 86380 86390 1
412659 99412659 1001 86380 86390 1
412858 99412858 1001 86380 86390 1
415038 99415038 1001 86380 86390 1
415205 99415205 1001 86380 86390 1
414883 99414883 1001 86380 86390 1
414501 99414501 1001 86380 86390 1
414168 99414168 1001 86380 86390 1
414467 99414467 1001 86380 86390 1
414345 99414345 1001 86380 86390 1
416870 99416870 1001 86380 86390 1
416521 99416521 1001 86380 86390 1
415943 99415943 1001 86380 86390 1
417372 99417372 1001 86380 86390 1
417140 99417140 1001 86380 86390 1
417311 99417311 1001 86380 86390 1
417335 99417335 1001 86380 86390 1
417173 99417173 1001 86380 86390 1
417040 99417040 1001 86380 86390 1
418713 99418713 1001 86380 86390 1
418263 99418263 1001 86380 86390 1
417703 99417703 1001 86380 86390 1
417816 99417816 1001 86380 86390 1
418950 99418950 1001 86380 86390 1
420133 99420133 1001 86380 86390 1
420139 99420139 1001 86380 86390 1
420073 99420073 1001 86380 86390 1
419787 99419787 1001 86380 86390 1
419685 99419685 1001 86380 86390 1
419389 99419389 1001 86380 86390 1
419419 99419419 1001 86380 86390 1
420487 99420487 1001 86380 86390 1
421825 99421825 1001 86380 86390 1
421310 99421310 1001 86380 86390 1
420847 99420847 1001 86380 86390 1
422437 99422437 1001 86380 86390 1
423550 99423550 1001 86380 86390 1
423441 99423441 1001 86380 86390 1
423583 99423583 1001 86380 86390 1
423844 99423844 1001 86380 86390 1
424017 99424017 1001 86380 86390 1
423963 99423963 1001 86380 86390 1
425200 99425200 1001 86380 86390 1
425273 99425273 1001 86380 86390 1
424803 99424803 1001 86380 86390 1
424710 99424710 1001 86380 86390 1
424661 99424661 1001 86380 86390 1
424923 99424923 1001 86380 86390 1
424413 99424413 1001 86380 86390 1
424474 99424474 1001 86380 86390 1
425824 99425824 1001 86380 86390 1
426769 99426769 1001 86380 86390 1
426456 99426456 1001 86380 86390 1
427395 99427395 1001 86380 86390 1
427366 99427366 1001 86380 86390 1
427341 99427341 1001 86380 86390 1
428561 99428561 1001 86380 86390 1
428359 99428359 1001 86380 86390 1
427943 99427943 1001 86380 86390 1
429024 99429024 1001 86380 86390 1
428839 99428839 1001 86380 86390 1
429938 99429938 1001 86380 86390 1
429602 99429602 1001 86380 86390 1
429366 99429366 1001 86380 86390 1
429503 99429503 1001 86380 86390 1
429514 99429514 1001 86380 86390 1
429193 99429193 1001 86380 86390 1
430743 99430743 1001 86380 86390 1
431970 99431970 1001 86380 86390 1
431627 99431627 1001 86380 86390 1
431561 99431561 1001 86380 86390 1
431494 99431494 1001 86380 86390 1
431015 99431015 1001 86380 86390 1
431225 99431225 1001 86380 86390 1
432227 99432227 1001 86380 86390 1
433638 99433638 1001 86380 86390 1
432875 99432875 1001 86380 86390 1
435109 99435109 1001 86380 86390 1
435385 99435385 1001 86380 86390 1
434692 99434692 1001 86380 86390 1
434354 99434354 1001 86380 86390 1
434389 99434389 1001 86380 86390 1
435599 99435599 1001 86380 86390 1
437085 99437085 1001 86380 86390 1
436383 99436383 1001 86380 86390 1
436388 99436388 1001 86380 86390 1
436586 99436586 1001 86380 86390 1
436149 99436149 1001 86380 86390 1
437215 99437215 1001 86380 86390 1
437198 99437198 1001 86380 86390 1
300653 99300653 1001 86380 86390 1
300657 99300657 1001 86380 86390 1
300413 99300413 1001 86380 86390 1
300364 99300364 1001 86380 86390 1
300185 99300185 1001 86380 86390 1
300223 99300223 1001 86380 86390 1
300301 99300301 1001 86380 86390 1
301443 99301443 1001 86380 86390 1
301396 99301396 1001 86380 86390 1
301437 99301437 1001 86380 86390 1
301502 99301502 1001 86380 86390 1
301262 99301262 1001 86380 86390 1
301064 99301064 1001 86380 86390 1
301629 99301629 1001 86380 86390 1
302202 99302202 1001 86380 86390 1
302033 99302033 1001 86380 86390 1
302142 99302142 1001 86380 86390 1
302554 99302554 1001 86380 86390 1
303093 99303093 1001 86380 86390 1
302937 99302937 1001 86380 86390 1
302875 99302875 1001 86380 86390 1
302852 99302852 1001 86380 86390 1
303949 99303949 1001 86380 86390 1
303902 99303902 1001 86380 86390 1
303750 99303750 1001 86380 86390 1
303665 99303665 1001 86380 86390 1
303797 99303797 1001 86380 86390 1
303746 99303746 1001 86380 86390 1
303709 99303709 1001 86380 86390 1
303615 99303615 1001 86380 86390 1
304788 99304788 1001 86380 86390 1
304539 99304539 1001 86380 86390 1
304644 99304644 1001 86380 86390 1
304504 99304504 1001 86380 86390 1
304351 99304351 1001 86380 86390 1
304380 99304380 1001 86380 86390 1
305636 99305636 1001 86380 86390 1
305546 99305546 1001 86380 86390 1
305216 99305216 1001 86380 86390 1
500117 99500117 1001 86380 86390 1
500627 99500627 1001 86380 86390 1
500522 99500522 1001 86380 86390 1
500432 99500432 1001 86380 86390 1
500604 99500604 1001 86380 86390 1
500593 99500593 1001 86380 86390 1
500314 99500314 1001 86380 86390 1
500210 99500210 1001 86380 86390 1
500291 99500291 1001 86380 86390 1
500826 99500826 1001 86380 86390 1
500882 99500882 1001 86380 86390 1
501436 99501436 1001 86380 86390 1
501502 99501502 1001 86380 86390 1
501400 99501400 1001 86380 86390 1
501094 99501094 1001 86380 86390 1
501197 99501197 1001 86380 86390 1
501707 99501707 1001 86380 86390 1
501825 99501825 1001 86380 86390 1
502220 99502220 1001 86380 86390 1
501977 99501977 1001 86380 86390 1
501914 99501914 1001 86380 86390 1
502647 99502647 1001 86380 86390 1
502481 99502481 1001 86380 86390 1
502587 99502587 1001 86380 86390 1
502511 99502511 1001 86380 86390 1
503150 99503150 1001 86380 86390 1
503244 99503244 1001 86380 86390 1
503092 99503092 1001 86380 86390 1
503250 99503250 1001 86380 86390 1
502739 99502739 1001 86380 86390 1
502702 99502702 1001 86380 86390 1
502730 99502730 1001 86380 86390 1
503422 99503422 1001 86380 86390 1
503490 99503490 1001 86380 86390 1
504071 99504071 1001 86380 86390 1
503956 99503956 1001 86380 86390 1
503808 99503808 1001 86380 86390 1
504158 99504158 1001 86380 86390 1
504239 99504239 1001 86380 86390 1
504782 99504782 1001 86380 86390 1
504576 99504576 1001 86380 86390 1
504582 99504582 1001 86380 86390 1
505066 99505066 1001 86380 86390 1
505729 99505729 1001 86380 86390 1
505502 99505502 1001 86380 86390 1
505185 99505185 1001 86380 86390 1
505947 99505947 1001 86380 86390 1
506121 99506121 1001 86380 86390 1
506101 99506101 1001 86380 86390 1
506714 99506714 1001 86380 86390 1
506694 99506694 1001 86380 86390 1
507421 99507421 1001 86380 86390 1
507166 99507166 1001 86380 86390 1
506818 99506818 1001 86380 86390 1
506930 99506930 1001 86380 86390 1
507458 99507458 1001 86380 86390 1
507515 99507515 1001 86380 86390 1
508176 99508176 1001 86380 86390 1
507853 99507853 1001 86380 86390 1
507964 99507964 1001 86380 86390 1
508443 99508443 1001 86380 86390 1
508966 99508966 1001 86380 86390 1
508551 99508551 1001 86380 86390 1
508556 99508556 1001 86380 86390 1
509203 99509203 1001 86380 86390 1
509747 99509747 1001 86380 86390 1
509865 99509865 1001 86380 86390 1
509753 99509753 1001 86380 86390 1
509492 99509492 1001 86380 86390 1
509300 99509300 1001 86380 86390 1
509972 99509972 1001 86380 86390 1
510656 99510656 1001 86380 86390 1
510568 99510568 1001 86380 86390 1
510357 99510357 1001 86380 86390 1
510514 99510514 1001 86380 86390 1
510300 99510300 1001 86380 86390 1
510173 99510173 1001 86380 86390 1
510789 99510789 1001 86380 86390 1
510802 99510802 1001 86380 86390 1
510779 99510779 1001 86380 86390 1
511243 99511243 1001 86380 86390 1
511076 99511076 1001 86380 86390 1
511115 99511115 1001 86380 86390 1
511039 99511039 1001 86380 86390 1
511103 99511103 1001 86380 86390 1
511120 99511120 1001 86380 86390 1
510980 99510980 1001 86380 86390 1
511718 99511718 1001 86380 86390 1
511600 99511600 1001 86380 86390 1
512255 99512255 1001 86380 86390 1
511901 99511901 1001 86380 86390 1
512480 99512480 1001 86380 86390 1
512382 99512382 1001 86380 86390 1
512842 99512842 1001 86380 86390 1
512745 99512745 1001 86380 86390 1
512711 99512711 1001 86380 86390 1
513320 99513320 1001 86380 86390 1
513340 99513340 1001 86380 86390 1
513974 99513974 1001 86380 86390 1
513849 99513849 1001 86380 86390 1
513672 99513672 1001 86380 86390 1
513635 99513635 1001 86380 86390 1
513822 99513822 1001 86380 86390 1
513607 99513607 1001 86380 86390 1
513465 99513465 1001 86380 86390 1
513417 99513417 1001 86380 86390 1
514120 99514120 1001 86380 86390 1
514135 99514135 1001 86380 86390 1
514136 99514136 1001 86380 86390 1
514137 99514137 1001 86380 86390 1
514087 99514087 1001 86380 86390 1
514141 99514141 1001 86380 86390 1
514155 99514155 1001 86380 86390 1
514458 99514458 1001 86380 86390 1
514620 99514620 1001 86380 86390 1
514518 99514518 1001 86380 86390 1
514635 99514635 1001 86380 86390 1
514256 99514256 1001 86380 86390 1
514339 99514339 1001 86380 86390 1
514869 99514869 1001 86380 86390 1
515013 99515013 1001 86380 86390 1
515014 99515014 1001 86380 86390 1
515509 99515509 1001 86380 86390 1
515674 99515674 1001 86380 86390 1
515527 99515527 1001 86380 86390 1
515284 99515284 1001 86380 86390 1
515383 99515383 1001 86380 86390 1
515114 99515114 1001 86380 86390 1
515134 99515134 1001 86380 86390 1
515124 99515124 1001 86380 86390 1
515151 99515151 1001 86380 86390 1
515858 99515858 1001 86380 86390 1
516476 99516476 1001 86380 86390 1
516372 99516372 1001 86380 86390 1
516365 99516365 1001 86380 86390 1
516235 99516235 1001 86380 86390 1
516065 99516065 1001 86380 86390 1
516623 99516623 1001 86380 86390 1
516570 99516570 1001 86380 86390 1
516988 99516988 1001 86380 86390 1
517094 99517094 1001 86380 86390 1
517095 99517095 1001 86380 86390 1
516971 99516971 1001 86380 86390 1
516831 99516831 1001 86380 86390 1
516769 99516769 1001 86380 86390 1
516744 99516744 1001 86380 86390 1
517377 99517377 1001 86380 86390 1
517522 99517522 1001 86380 86390 1
518060 99518060 1001 86380 86390 1
518859 99518859 1001 86380 86390 1
518811 99518811 1001 86380 86390 1
518499 99518499 1001 86380 86390 1
518450 99518450 1001 86380 86390 1
518439 99518439 1001 86380 86390 1
518403 99518403 1001 86380 86390 1
519012 99519012 1001 86380 86390 1
519038 99519038 1001 86380 86390 1
519683 99519683 1001 86380 86390 1
519438 99519438 1001 86380 86390 1
519954 99519954 1001 86380 86390 1
520564 99520564 1001 86380 86390 1
520605 99520605 1001 86380 86390 1
520441 99520441 1001 86380 86390 1
520531 99520531 1001 86380 86390 1
520281 99520281 1001 86380 86390 1
520290 99520290 1001 86380 86390 1
520123 99520123 1001 86380 86390 1
520663 99520663 1001 86380 86390 1
520228 99520228 1001 86380 86390 1
520708 99520708 1001 86380 86390 1
521392 99521392 1001 86380 86390 1
521180 99521180 1001 86380 86390 1
521569 99521569 1001 86380 86390 1
521479 99521479 1001 86380 86390 1
521663 99521663 1001 86380 86390 1
522138 99522138 1001 86380 86390 1
522167 99522167 1001 86380 86390 1
522145 99522145 1001 86380 86390 1
522052 99522052 1001 86380 86390 1
521776 99521776 1001 86380 86390 1
523022 99523022 1001 86380 86390 1
522958 99522958 1001 86380 86390 1
522735 99522735 1001 86380 86390 1
522828 99522828 1001 86380 86390 1
522782 99522782 1001 86380 86390 1
522518 99522518 1001 86380 86390 1
522613 99522613 1001 86380 86390 1
523274 99523274 1001 86380 86390 1
523133 99523133 1001 86380 86390 1
523189 99523189 1001 86380 86390 1
523803 99523803 1001 86380 86390 1
523894 99523894 1001 86380 86390 1
523587 99523587 1001 86380 86390 1
523639 99523639 1001 86380 86390 1
523421 99523421 1001 86380 86390 1
523344 99523344 1001 86380 86390 1
524590 99524590 1001 86380 86390 1
524766 99524766 1001 86380 86390 1
524193 99524193 1001 86380 86390 1
524222 99524222 1001 86380 86390 1
524824 99524824 1001 86380 86390 1
524854 99524854 1001 86380 86390 1
524907 99524907 1001 86380 86390 1
525445 99525445 1001 86380 86390 1
525350 99525350 1001 86380 86390 1
525167 99525167 1001 86380 86390 1
524986 99524986 1001 86380 86390 1
525039 99525039 1001 86380 86390 1
525669 99525669 1001 86380 86390 1
526327 99526327 1001 86380 86390 1
526368 99526368 1001 86380 86390 1
526344 99526344 1001 86380 86390 1
526209 99526209 1001 86380 86390 1
525841 99525841 1001 86380 86390 1
525805 99525805 1001 86380 86390 1
525860 99525860 1001 86380 86390 1
525864 99525864 1001 86380 86390 1
525981 99525981 1001 86380 86390 1
526501 99526501 1001 86380 86390 1
527083 99527083 1001 86380 86390 1
527152 99527152 1001 86380 86390 1
527226 99527226 1001 86380 86390 1
526813 99526813 1001 86380 86390 1
526737 99526737 1001 86380 86390 1
527326 99527326 1001 86380 86390 1
527969 99527969 1001 86380 86390 1
527944 99527944 1001 86380 86390 1
527757 99527757 1001 86380 86390 1
527737 99527737 1001 86380 86390 1
527713 99527713 1001 86380 86390 1
528839 99528839 1001 86380 86390 1
528606 99528606 1001 86380 86390 1
528498 99528498 1001 86380 86390 1
528297 99528297 1001 86380 86390 1
529370 99529370 1001 86380 86390 1
529490 99529490 1001 86380 86390 1
529202 99529202 1001 86380 86390 1
529216 99529216 1001 86380 86390 1
529232 99529232 1001 86380 86390 1
529828 99529828 1001 86380 86390 1
529799 99529799 1001 86380 86390 1
529915 99529915 1001 86380 86390 1
530483 99530483 1001 86380 86390 1
530154 99530154 1001 86380 86390 1
530033 99530033 1001 86380 86390 1
530046 99530046 1001 86380 86390 1
530686 99530686 1001 86380 86390 1
530701 99530701 1001 86380 86390 1
531332 99531332 1001 86380 86390 1
531269 99531269 1001 86380 86390 1
531300 99531300 1001 86380 86390 1
531857 99531857 1001 86380 86390 1
531702 99531702 1001 86380 86390 1
531588 99531588 1001 86380 86390 1
532222 99532222 1001 86380 86390 1
532223 99532223 1001 86380 86390 1
532903 99532903 1001 86380 86390 1
532835 99532835 1001 86380 86390 1
532717 99532717 1001 86380 86390 1
532569 99532569 1001 86380 86390 1
532570 99532570 1001 86380 86390 1
532434 99532434 1001 86380 86390 1
532539 99532539 1001 86380 86390 1
533069 99533069 1001 86380 86390 1
533657 99533657 1001 86380 86390 1
533658 99533658 1001 86380 86390 1
533648 99533648 1001 86380 86390 1
533611 99533611 1001 86380 86390 1
533290 99533290 1001 86380 86390 1
533385 99533385 1001 86380 86390 1
533297 99533297 1001 86380 86390 1
533925 99533925 1001 86380 86390 1
533931 99533931 1001 86380 86390 1
533879 99533879 1001 86380 86390 1
534584 99534584 1001 86380 86390 1
534572 99534572 1001 86380 86390 1
534488 99534488 1001 86380 86390 1
534673 99534673 1001 86380 86390 1
534360 99534360 1001 86380 86390 1
534439 99534439 1001 86380 86390 1
534265 99534265 1001 86380 86390 1
534191 99534191 1001 86380 86390 1
535164 99535164 1001 86380 86390 1
535006 99535006 1001 86380 86390 1
534972 99534972 1001 86380 86390 1
535064 99535064 1001 86380 86390 1
535568 99535568 1001 86380 86390 1
535646 99535646 1001 86380 86390 1
535544 99535544 1001 86380 86390 1
536158 99536158 1001 86380 86390 1
536109 99536109 1001 86380 86390 1
535783 99535783 1001 86380 86390 1
536491 99536491 1001 86380 86390 1
536395 99536395 1001 86380 86390 1
537073 99537073 1001 86380 86390 1
537065 99537065 1001 86380 86390 1
536779 99536779 1001 86380 86390 1
536677 99536677 1001 86380 86390 1
537329 99537329 1001 86380 86390 1
537345 99537345 1001 86380 86390 1
537216 99537216 1001 86380 86390 1
537191 99537191 1001 86380 86390 1
537178 99537178 1001 86380 86390 1
537321 99537321 1001 86380 86390 1
537210 99537210 1001 86380 86390 1
537903 99537903 1001 86380 86390 1
537904 99537904 1001 86380 86390 1
537871 99537871 1001 86380 86390 1
537668 99537668 1001 86380 86390 1
537537 99537537 1001 86380 86390 1
537373 99537373 1001 86380 86390 1
537491 99537491 1001 86380 86390 1
537996 99537996 1001 86380 86390 1
538168 99538168 1001 86380 86390 1
538703 99538703 1001 86380 86390 1
538554 99538554 1001 86380 86390 1
539205 99539205 1001 86380 86390 1
539839 99539839 1001 86380 86390 1
539763 99539763 1001 86380 86390 1
539663 99539663 1001 86380 86390 1
540314 99540314 1001 86380 86390 1
540370 99540370 1001 86380 86390 1
540186 99540186 1001 86380 86390 1
540200 99540200 1001 86380 86390 1
539962 99539962 1001 86380 86390 1
539862 99539862 1001 86380 86390 1
540034 99540034 1001 86380 86390 1
539985 99539985 1001 86380 86390 1
540563 99540563 1001 86380 86390 1
541018 99541018 1001 86380 86390 1
540740 99540740 1001 86380 86390 1
541401 99541401 1001 86380 86390 1
541786 99541786 1001 86380 86390 1
541727 99541727 1001 86380 86390 1
541794 99541794 1001 86380 86390 1
541629 99541629 1001 86380 86390 1
542298 99542298 1001 86380 86390 1
542875 99542875 1001 86380 86390 1
542751 99542751 1001 86380 86390 1
542627 99542627 1001 86380 86390 1
542640 99542640 1001 86380 86390 1
542616 99542616 1001 86380 86390 1
542673 99542673 1001 86380 86390 1
542699 99542699 1001 86380 86390 1
542514 99542514 1001 86380 86390 1
543626 99543626 1001 86380 86390 1
543476 99543476 1001 86380 86390 1
543481 99543481 1001 86380 86390 1
543304 99543304 1001 86380 86390 1
544434 99544434 1001 86380 86390 1
544571 99544571 1001 86380 86390 1
544385 99544385 1001 86380 86390 1
544132 99544132 1001 86380 86390 1
544117 99544117 1001 86380 86390 1
516718 1027 1001 28133 28432 1
400067 99400067 1001 86380 86390 1
400394 99400394 1001 86380 86390 1
400708 99400708 1001 86380 86390 1
400749 99400749 1001 86380 86390 1
401000 99401000 1001 86380 86390 1
401090 99401090 1001 86380 86390 1
401203 99401203 1001 86380 86390 1
401235 99401235 1001 86380 86390 1
401787 99401787 1001 86380 86390 1
402226 99402226 1001 86380 86390 1
403239 99403239 1001 86380 86390 1
403456 99403456 1001 86380 86390 1
403467 99403467 1001 86380 86390 1
404645 99404645 1001 86380 86390 1
404768 99404768 1001 86380 86390 1
404779 99404779 1001 86380 86390 1
404954 99404954 1001 86380 86390 1
405206 99405206 1001 86380 86390 1
405688 99405688 1001 86380 86390 1
406131 99406131 1001 86380 86390 1
406450 99406450 1001 86380 86390 1
406395 99406395 1001 86380 86390 1
406878 99406878 1001 86380 86390 1
406860 99406860 1001 86380 86390 1
407105 99407105 1001 86380 86390 1
407177 99407177 1001 86380 86390 1
407341 99407341 1001 86380 86390 1
407302 99407302 1001 86380 86390 1
407736 99407736 1001 86380 86390 1
408530 99408530 1001 86380 86390 1
408935 99408935 1001 86380 86390 1
409131 99409131 1001 86380 86390 1
409213 99409213 1001 86380 86390 1
409348 99409348 1001 86380 86390 1
409662 99409662 1001 86380 86390 1
409598 99409598 1001 86380 86390 1
410258 99410258 1001 86380 86390 1
410683 99410683 1001 86380 86390 1
410872 99410872 1001 86380 86390 1
411661 99411661 1001 86380 86390 1
412425 99412425 1001 86380 86390 1
412445 99412445 1001 86380 86390 1
413476 99413476 1001 86380 86390 1
413460 99413460 1001 86380 86390 1
413398 99413398 1001 86380 86390 1
413049 99413049 1001 86380 86390 1
413176 99413176 1001 86380 86390 1
413877 99413877 1001 86380 86390 1
414972 99414972 1001 86380 86390 1
415022 99415022 1001 86380 86390 1
414412 99414412 1001 86380 86390 1
414237 99414237 1001 86380 86390 1
414375 99414375 1001 86380 86390 1
415443 99415443 1001 86380 86390 1
415688 99415688 1001 86380 86390 1
416674 99416674 1001 86380 86390 1
416546 99416546 1001 86380 86390 1
416076 99416076 1001 86380 86390 1
417079 99417079 1001 86380 86390 1
418345 99418345 1001 86380 86390 1
417647 99417647 1001 86380 86390 1
418991 99418991 1001 86380 86390 1
420226 99420226 1001 86380 86390 1
419864 99419864 1001 86380 86390 1
419325 99419325 1001 86380 86390 1
419315 99419315 1001 86380 86390 1
421685 99421685 1001 86380 86390 1
420839 99420839 1001 86380 86390 1
420877 99420877 1001 86380 86390 1
422162 99422162 1001 86380 86390 1
422151 99422151 1001 86380 86390 1
422270 99422270 1001 86380 86390 1
422477 99422477 1001 86380 86390 1
423173 99423173 1001 86380 86390 1
423113 99423113 1001 86380 86390 1
423154 99423154 1001 86380 86390 1
423118 99423118 1001 86380 86390 1
423239 99423239 1001 86380 86390 1
423145 99423145 1001 86380 86390 1
422555 99422555 1001 86380 86390 1
424123 99424123 1001 86380 86390 1
423766 99423766 1001 86380 86390 1
425098 99425098 1001 86380 86390 1
424736 99424736 1001 86380 86390 1
424993 99424993 1001 86380 86390 1
424651 99424651 1001 86380 86390 1
424414 99424414 1001 86380 86390 1
424356 99424356 1001 86380 86390 1
425719 99425719 1001 86380 86390 1
425490 99425490 1001 86380 86390 1
425854 99425854 1001 86380 86390 1
427133 99427133 1001 86380 86390 1
427281 99427281 1001 86380 86390 1
427526 99427526 1001 86380 86390 1
428427 99428427 1001 86380 86390 1
428374 99428374 1001 86380 86390 1
428279 99428279 1001 86380 86390 1
428065 99428065 1001 86380 86390 1
428242 99428242 1001 86380 86390 1
427640 99427640 1001 86380 86390 1
428841 99428841 1001 86380 86390 1
429082 99429082 1001 86380 86390 1
429011 99429011 1001 86380 86390 1
428776 99428776 1001 86380 86390 1
430193 99430193 1001 86380 86390 1
430280 99430280 1001 86380 86390 1
430253 99430253 1001 86380 86390 1
430207 99430207 1001 86380 86390 1
429844 99429844 1001 86380 86390 1
429328 99429328 1001 86380 86390 1
429370 99429370 1001 86380 86390 1
429217 99429217 1001 86380 86390 1
430395 99430395 1001 86380 86390 1
430376 99430376 1001 86380 86390 1
430474 99430474 1001 86380 86390 1
430869 99430869 1001 86380 86390 1
432268 99432268 1001 86380 86390 1
432422 99432422 1001 86380 86390 1
433018 99433018 1001 86380 86390 1
433060 99433060 1001 86380 86390 1
432878 99432878 1001 86380 86390 1
432885 99432885 1001 86380 86390 1
433865 99433865 1001 86380 86390 1
433846 99433846 1001 86380 86390 1
433746 99433746 1001 86380 86390 1
434616 99434616 1001 86380 86390 1
434751 99434751 1001 86380 86390 1
434427 99434427 1001 86380 86390 1
434429 99434429 1001 86380 86390 1
434391 99434391 1001 86380 86390 1
435719 99435719 1001 86380 86390 1
435504 99435504 1001 86380 86390 1
436864 99436864 1001 86380 86390 1
437122 99437122 1001 86380 86390 1
436975 99436975 1001 86380 86390 1
436711 99436711 1001 86380 86390 1
300022 99300022 1001 86380 86390 1
300639 99300639 1001 86380 86390 1
300525 99300525 1001 86380 86390 1
300699 99300699 1001 86380 86390 1
300709 99300709 1001 86380 86390 1
300687 99300687 1001 86380 86390 1
300649 99300649 1001 86380 86390 1
300625 99300625 1001 86380 86390 1
300396 99300396 1001 86380 86390 1
300744 99300744 1001 86380 86390 1
300866 99300866 1001 86380 86390 1
301426 99301426 1001 86380 86390 1
301534 99301534 1001 86380 86390 1
301222 99301222 1001 86380 86390 1
301029 99301029 1001 86380 86390 1
302218 99302218 1001 86380 86390 1
302094 99302094 1001 86380 86390 1
301885 99301885 1001 86380 86390 1
301795 99301795 1001 86380 86390 1
301783 99301783 1001 86380 86390 1
302403 99302403 1001 86380 86390 1
303076 99303076 1001 86380 86390 1
302898 99302898 1001 86380 86390 1
302905 99302905 1001 86380 86390 1
302728 99302728 1001 86380 86390 1
303255 99303255 1001 86380 86390 1
303732 99303732 1001 86380 86390 1
303445 99303445 1001 86380 86390 1
303488 99303488 1001 86380 86390 1
304176 99304176 1001 86380 86390 1
304719 99304719 1001 86380 86390 1
304847 99304847 1001 86380 86390 1
304465 99304465 1001 86380 86390 1
304544 99304544 1001 86380 86390 1
304385 99304385 1001 86380 86390 1
304334 99304334 1001 86380 86390 1
304309 99304309 1001 86380 86390 1
304977 99304977 1001 86380 86390 1
304878 99304878 1001 86380 86390 1
305610 99305610 1001 86380 86390 1
305660 99305660 1001 86380 86390 1
305661 99305661 1001 86380 86390 1
305672 99305672 1001 86380 86390 1
305644 99305644 1001 86380 86390 1
305441 99305441 1001 86380 86390 1
305398 99305398 1001 86380 86390 1
305134 99305134 1001 86380 86390 1
305147 99305147 1001 86380 86390 1
500643 99500643 1001 86380 86390 1
500444 99500444 1001 86380 86390 1
500511 99500511 1001 86380 86390 1
500346 99500346 1001 86380 86390 1
500979 99500979 1001 86380 86390 1
501347 99501347 1001 86380 86390 1
501402 99501402 1001 86380 86390 1
501188 99501188 1001 86380 86390 1
501193 99501193 1001 86380 86390 1
501720 99501720 1001 86380 86390 1
501840 99501840 1001 86380 86390 1
502337 99502337 1001 86380 86390 1
502414 99502414 1001 86380 86390 1
502146 99502146 1001 86380 86390 1
502112 99502112 1001 86380 86390 1
502657 99502657 1001 86380 86390 1
502596 99502596 1001 86380 86390 1
502563 99502563 1001 86380 86390 1
503187 99503187 1001 86380 86390 1
504118 99504118 1001 86380 86390 1
503996 99503996 1001 86380 86390 1
503751 99503751 1001 86380 86390 1
503765 99503765 1001 86380 86390 1
504298 99504298 1001 86380 86390 1
504161 99504161 1001 86380 86390 1
504291 99504291 1001 86380 86390 1
504700 99504700 1001 86380 86390 1
504554 99504554 1001 86380 86390 1
504671 99504671 1001 86380 86390 1
504581 99504581 1001 86380 86390 1
505021 99505021 1001 86380 86390 1
504948 99504948 1001 86380 86390 1
505121 99505121 1001 86380 86390 1
505593 99505593 1001 86380 86390 1
505685 99505685 1001 86380 86390 1
505381 99505381 1001 86380 86390 1
505859 99505859 1001 86380 86390 1
506577 99506577 1001 86380 86390 1
506313 99506313 1001 86380 86390 1
506365 99506365 1001 86380 86390 1
506301 99506301 1001 86380 86390 1
506268 99506268 1001 86380 86390 1
506334 99506334 1001 86380 86390 1
506207 99506207 1001 86380 86390 1
506020 99506020 1001 86380 86390 1
506012 99506012 1001 86380 86390 1
506800 99506800 1001 86380 86390 1
507261 99507261 1001 86380 86390 1
507263 99507263 1001 86380 86390 1
507303 99507303 1001 86380 86390 1
507038 99507038 1001 86380 86390 1
507169 99507169 1001 86380 86390 1
507056 99507056 1001 86380 86390 1
507084 99507084 1001 86380 86390 1
506869 99506869 1001 86380 86390 1
507564 99507564 1001 86380 86390 1
507566 99507566 1001 86380 86390 1
507861 99507861 1001 86380 86390 1
508008 99508008 1001 86380 86390 1
507841 99507841 1001 86380 86390 1
507667 99507667 1001 86380 86390 1
507767 99507767 1001 86380 86390 1
508254 99508254 1001 86380 86390 1
508411 99508411 1001 86380 86390 1
508873 99508873 1001 86380 86390 1
508687 99508687 1001 86380 86390 1
508600 99508600 1001 86380 86390 1
508470 99508470 1001 86380 86390 1
509232 99509232 1001 86380 86390 1
509076 99509076 1001 86380 86390 1
509749 99509749 1001 86380 86390 1
509738 99509738 1001 86380 86390 1
509730 99509730 1001 86380 86390 1
509580 99509580 1001 86380 86390 1
509650 99509650 1001 86380 86390 1
509525 99509525 1001 86380 86390 1
509305 99509305 1001 86380 86390 1
509331 99509331 1001 86380 86390 1
509339 99509339 1001 86380 86390 1
509405 99509405 1001 86380 86390 1
509329 99509329 1001 86380 86390 1
510691 99510691 1001 86380 86390 1
510583 99510583 1001 86380 86390 1
510460 99510460 1001 86380 86390 1
510200 99510200 1001 86380 86390 1
510924 99510924 1001 86380 86390 1
511526 99511526 1001 86380 86390 1
511333 99511333 1001 86380 86390 1
511089 99511089 1001 86380 86390 1
510952 99510952 1001 86380 86390 1
510983 99510983 1001 86380 86390 1
511745 99511745 1001 86380 86390 1
511609 99511609 1001 86380 86390 1
512293 99512293 1001 86380 86390 1
512320 99512320 1001 86380 86390 1
512184 99512184 1001 86380 86390 1
511761 99511761 1001 86380 86390 1
511909 99511909 1001 86380 86390 1
511885 99511885 1001 86380 86390 1
512549 99512549 1001 86380 86390 1
512511 99512511 1001 86380 86390 1
513159 99513159 1001 86380 86390 1
513084 99513084 1001 86380 86390 1
512859 99512859 1001 86380 86390 1
512926 99512926 1001 86380 86390 1
512666 99512666 1001 86380 86390 1
513216 99513216 1001 86380 86390 1
513958 99513958 1001 86380 86390 1
513712 99513712 1001 86380 86390 1
513756 99513756 1001 86380 86390 1
513667 99513667 1001 86380 86390 1
513799 99513799 1001 86380 86390 1
513419 99513419 1001 86380 86390 1
513562 99513562 1001 86380 86390 1
514116 99514116 1001 86380 86390 1
514731 99514731 1001 86380 86390 1
514710 99514710 1001 86380 86390 1
514714 99514714 1001 86380 86390 1
514851 99514851 1001 86380 86390 1
515565 99515565 1001 86380 86390 1
515433 99515433 1001 86380 86390 1
515805 99515805 1001 86380 86390 1
516474 99516474 1001 86380 86390 1
516346 99516346 1001 86380 86390 1
516322 99516322 1001 86380 86390 1
516149 99516149 1001 86380 86390 1
516191 99516191 1001 86380 86390 1
516119 99516119 1001 86380 86390 1
516029 99516029 1001 86380 86390 1
516636 99516636 1001 86380 86390 1
516798 99516798 1001 86380 86390 1
516725 99516725 1001 86380 86390 1
516738 99516738 1001 86380 86390 1
517350 99517350 1001 86380 86390 1
518036 99518036 1001 86380 86390 1
518030 99518030 1001 86380 86390 1
517899 99517899 1001 86380 86390 1
517736 99517736 1001 86380 86390 1
517663 99517663 1001 86380 86390 1
518366 99518366 1001 86380 86390 1
518330 99518330 1001 86380 86390 1
518885 99518885 1001 86380 86390 1
518960 99518960 1001 86380 86390 1
518973 99518973 1001 86380 86390 1
518949 99518949 1001 86380 86390 1
518685 99518685 1001 86380 86390 1
518556 99518556 1001 86380 86390 1
519058 99519058 1001 86380 86390 1
519660 99519660 1001 86380 86390 1
519731 99519731 1001 86380 86390 1
519589 99519589 1001 86380 86390 1
519315 99519315 1001 86380 86390 1
519393 99519393 1001 86380 86390 1
519225 99519225 1001 86380 86390 1
519204 99519204 1001 86380 86390 1
519897 99519897 1001 86380 86390 1
519963 99519963 1001 86380 86390 1
520580 99520580 1001 86380 86390 1
520588 99520588 1001 86380 86390 1
520322 99520322 1001 86380 86390 1
520226 99520226 1001 86380 86390 1
520840 99520840 1001 86380 86390 1
521304 99521304 1001 86380 86390 1
521236 99521236 1001 86380 86390 1
521134 99521134 1001 86380 86390 1
521148 99521148 1001 86380 86390 1
521169 99521169 1001 86380 86390 1
521247 99521247 1001 86380 86390 1
520977 99520977 1001 86380 86390 1
520948 99520948 1001 86380 86390 1
521517 99521517 1001 86380 86390 1
521537 99521537 1001 86380 86390 1
522246 99522246 1001 86380 86390 1
522121 99522121 1001 86380 86390 1
522174 99522174 1001 86380 86390 1
521828 99521828 1001 86380 86390 1
522426 99522426 1001 86380 86390 1
523059 99523059 1001 86380 86390 1
522863 99522863 1001 86380 86390 1
522906 99522906 1001 86380 86390 1
522883 99522883 1001 86380 86390 1
522591 99522591 1001 86380 86390 1
523284 99523284 1001 86380 86390 1
523148 99523148 1001 86380 86390 1
523868 99523868 1001 86380 86390 1
523720 99523720 1001 86380 86390 1
523567 99523567 1001 86380 86390 1
523341 99523341 1001 86380 86390 1
523408 99523408 1001 86380 86390 1
523332 99523332 1001 86380 86390 1
523399 99523399 1001 86380 86390 1
524724 99524724 1001 86380 86390 1
524401 99524401 1001 86380 86390 1
524402 99524402 1001 86380 86390 1
524547 99524547 1001 86380 86390 1
525548 99525548 1001 86380 86390 1
525380 99525380 1001 86380 86390 1
525329 99525329 1001 86380 86390 1
525102 99525102 1001 86380 86390 1
525141 99525141 1001 86380 86390 1
525129 99525129 1001 86380 86390 1
525609 99525609 1001 86380 86390 1
525611 99525611 1001 86380 86390 1
525651 99525651 1001 86380 86390 1
525794 99525794 1001 86380 86390 1
525730 99525730 1001 86380 86390 1
525782 99525782 1001 86380 86390 1
525705 99525705 1001 86380 86390 1
525694 99525694 1001 86380 86390 1
526333 99526333 1001 86380 86390 1
526416 99526416 1001 86380 86390 1
526157 99526157 1001 86380 86390 1
525983 99525983 1001 86380 86390 1
525974 99525974 1001 86380 86390 1
526502 99526502 1001 86380 86390 1
526452 99526452 1001 86380 86390 1
527194 99527194 1001 86380 86390 1
527025 99527025 1001 86380 86390 1
526639 99526639 1001 86380 86390 1
527259 99527259 1001 86380 86390 1
527378 99527378 1001 86380 86390 1
527888 99527888 1001 86380 86390 1
528032 99528032 1001 86380 86390 1
528008 99528008 1001 86380 86390 1
527459 99527459 1001 86380 86390 1
527525 99527525 1001 86380 86390 1
527631 99527631 1001 86380 86390 1
527490 99527490 1001 86380 86390 1
528091 99528091 1001 86380 86390 1
528235 99528235 1001 86380 86390 1
528739 99528739 1001 86380 86390 1
528894 99528894 1001 86380 86390 1
528394 99528394 1001 86380 86390 1
528982 99528982 1001 86380 86390 1
528985 99528985 1001 86380 86390 1
528986 99528986 1001 86380 86390 1
529628 99529628 1001 86380 86390 1
529634 99529634 1001 86380 86390 1
529189 99529189 1001 86380 86390 1
529181 99529181 1001 86380 86390 1
529170 99529170 1001 86380 86390 1
529887 99529887 1001 86380 86390 1
529734 99529734 1001 86380 86390 1
529775 99529775 1001 86380 86390 1
530517 99530517 1001 86380 86390 1
530507 99530507 1001 86380 86390 1
530274 99530274 1001 86380 86390 1
530197 99530197 1001 86380 86390 1
530315 99530315 1001 86380 86390 1
530090 99530090 1001 86380 86390 1
530130 99530130 1001 86380 86390 1
530007 99530007 1001 86380 86390 1
530723 99530723 1001 86380 86390 1
530985 99530985 1001 86380 86390 1
531039 99531039 1001 86380 86390 1
531081 99531081 1001 86380 86390 1
530851 99530851 1001 86380 86390 1
531440 99531440 1001 86380 86390 1
532205 99532205 1001 86380 86390 1
532172 99532172 1001 86380 86390 1
532012 99532012 1001 86380 86390 1
531962 99531962 1001 86380 86390 1
531732 99531732 1001 86380 86390 1
532392 99532392 1001 86380 86390 1
532395 99532395 1001 86380 86390 1
532836 99532836 1001 86380 86390 1
532914 99532914 1001 86380 86390 1
532623 99532623 1001 86380 86390 1
532806 99532806 1001 86380 86390 1
533120 99533120 1001 86380 86390 1
533122 99533122 1001 86380 86390 1
533100 99533100 1001 86380 86390 1
533692 99533692 1001 86380 86390 1
533764 99533764 1001 86380 86390 1
533908 99533908 1001 86380 86390 1
533953 99533953 1001 86380 86390 1
534635 99534635 1001 86380 86390 1
534653 99534653 1001 86380 86390 1
534637 99534637 1001 86380 86390 1
534659 99534659 1001 86380 86390 1
534368 99534368 1001 86380 86390 1
534162 99534162 1001 86380 86390 1
534112 99534112 1001 86380 86390 1
534125 99534125 1001 86380 86390 1
534792 99534792 1001 86380 86390 1
534822 99534822 1001 86380 86390 1
535408 99535408 1001 86380 86390 1
535498 99535498 1001 86380 86390 1
535405 99535405 1001 86380 86390 1
535252 99535252 1001 86380 86390 1
535062 99535062 1001 86380 86390 1
535067 99535067 1001 86380 86390 1
536222 99536222 1001 86380 86390 1
536153 99536153 1001 86380 86390 1
535818 99535818 1001 86380 86390 1
535831 99535831 1001 86380 86390 1
536414 99536414 1001 86380 86390 1
536474 99536474 1001 86380 86390 1
537037 99537037 1001 86380 86390 1
536957 99536957 1001 86380 86390 1
536867 99536867 1001 86380 86390 1
536765 99536765 1001 86380 86390 1
536845 99536845 1001 86380 86390 1
536807 99536807 1001 86380 86390 1
536698 99536698 1001 86380 86390 1
536558 99536558 1001 86380 86390 1
536549 99536549 1001 86380 86390 1
536631 99536631 1001 86380 86390 1
537289 99537289 1001 86380 86390 1
537328 99537328 1001 86380 86390 1
536542 99536542 1001 86380 86390 1
537945 99537945 1001 86380 86390 1
537856 99537856 1001 86380 86390 1
537736 99537736 1001 86380 86390 1
537522 99537522 1001 86380 86390 1
538000 99538000 1001 86380 86390 1
538102 99538102 1001 86380 86390 1
538136 99538136 1001 86380 86390 1
538662 99538662 1001 86380 86390 1
538745 99538745 1001 86380 86390 1
538509 99538509 1001 86380 86390 1
538445 99538445 1001 86380 86390 1
538414 99538414 1001 86380 86390 1
538829 99538829 1001 86380 86390 1
538870 99538870 1001 86380 86390 1
539108 99539108 1001 86380 86390 1
539160 99539160 1001 86380 86390 1
539822 99539822 1001 86380 86390 1
539786 99539786 1001 86380 86390 1
539739 99539739 1001 86380 86390 1
540397 99540397 1001 86380 86390 1
540350 99540350 1001 86380 86390 1
540251 99540251 1001 86380 86390 1
539874 99539874 1001 86380 86390 1
540659 99540659 1001 86380 86390 1
541254 99541254 1001 86380 86390 1
540692 99540692 1001 86380 86390 1
541424 99541424 1001 86380 86390 1
541322 99541322 1001 86380 86390 1
541413 99541413 1001 86380 86390 1
542043 99542043 1001 86380 86390 1
542060 99542060 1001 86380 86390 1
541950 99541950 1001 86380 86390 1
542054 99542054 1001 86380 86390 1
541876 99541876 1001 86380 86390 1
541816 99541816 1001 86380 86390 1
541819 99541819 1001 86380 86390 1
541642 99541642 1001 86380 86390 1
541565 99541565 1001 86380 86390 1
541643 99541643 1001 86380 86390 1
542259 99542259 1001 86380 86390 1
542221 99542221 1001 86380 86390 1
542837 99542837 1001 86380 86390 1
542536 99542536 1001 86380 86390 1
543058 99543058 1001 86380 86390 1
543717 99543717 1001 86380 86390 1
543627 99543627 1001 86380 86390 1
543615 99543615 1001 86380 86390 1
543441 99543441 1001 86380 86390 1
543157 99543157 1001 86380 86390 1
543791 99543791 1001 86380 86390 1
544507 99544507 1001 86380 86390 1
544310 99544310 1001 86380 86390 1
544041 99544041 1001 86380 86390 1
544123 99544123 1001 86380 86390 1
544742 99544742 1001 86380 86390 1
544629 99544629 1001 86380 86390 1
400026 99400026 1001 86380 86390 1
400616 99400616 1001 86380 86390 1
400649 99400649 1001 86380 86390 1
400888 99400888 1001 86380 86390 1
401248 99401248 1001 86380 86390 1
401365 99401365 1001 86380 86390 1
401539 99401539 1001 86380 86390 1
401666 99401666 1001 86380 86390 1
401928 99401928 1001 86380 86390 1
402308 99402308 1001 86380 86390 1
402575 99402575 1001 86380 86390 1
403195 99403195 1001 86380 86390 1
403196 99403196 1001 86380 86390 1
403317 99403317 1001 86380 86390 1
403437 99403437 1001 86380 86390 1
403855 99403855 1001 86380 86390 1
403908 99403908 1001 86380 86390 1
404203 99404203 1001 86380 86390 1
404933 99404933 1001 86380 86390 1
405133 99405133 1001 86380 86390 1
405172 99405172 1001 86380 86390 1
405296 99405296 1001 86380 86390 1
405540 99405540 1001 86380 86390 1
405729 99405729 1001 86380 86390 1
405767 99405767 1001 86380 86390 1
406116 99406116 1001 86380 86390 1
406248 99406248 1001 86380 86390 1
406359 99406359 1001 86380 86390 1
406314 99406314 1001 86380 86390 1
406836 99406836 1001 86380 86390 1
407226 99407226 1001 86380 86390 1
408081 99408081 1001 86380 86390 1
408741 99408741 1001 86380 86390 1
408943 99408943 1001 86380 86390 1
409266 99409266 1001 86380 86390 1
409463 99409463 1001 86380 86390 1
409906 99409906 1001 86380 86390 1
410069 99410069 1001 86380 86390 1
410152 99410152 1001 86380 86390 1
410670 99410670 1001 86380 86390 1
411059 99411059 1001 86380 86390 1
411465 99411465 1001 86380 86390 1
411863 99411863 1001 86380 86390 1
412058 99412058 1001 86380 86390 1
412103 99412103 1001 86380 86390 1
412337 99412337 1001 86380 86390 1
413621 99413621 1001 86380 86390 1
413635 99413635 1001 86380 86390 1
413136 99413136 1001 86380 86390 1
414061 99414061 1001 86380 86390 1
414052 99414052 1001 86380 86390 1
414107 99414107 1001 86380 86390 1
415078 99415078 1001 86380 86390 1
414655 99414655 1001 86380 86390 1
414761 99414761 1001 86380 86390 1
415515 99415515 1001 86380 86390 1
415570 99415570 1001 86380 86390 1
416639 99416639 1001 86380 86390 1
416008 99416008 1001 86380 86390 1
415822 99415822 1001 86380 86390 1
416105 99416105 1001 86380 86390 1
417317 99417317 1001 86380 86390 1
417552 99417552 1001 86380 86390 1
418489 99418489 1001 86380 86390 1
418720 99418720 1001 86380 86390 1
418340 99418340 1001 86380 86390 1
418173 99418173 1001 86380 86390 1
419113 99419113 1001 86380 86390 1
420387 99420387 1001 86380 86390 1
420399 99420399 1001 86380 86390 1
420414 99420414 1001 86380 86390 1
420210 99420210 1001 86380 86390 1
419843 99419843 1001 86380 86390 1
419817 99419817 1001 86380 86390 1
419417 99419417 1001 86380 86390 1
420493 99420493 1001 86380 86390 1
420554 99420554 1001 86380 86390 1
421890 99421890 1001 86380 86390 1
421810 99421810 1001 86380 86390 1
421672 99421672 1001 86380 86390 1
421382 99421382 1001 86380 86390 1
421019 99421019 1001 86380 86390 1
421111 99421111 1001 86380 86390 1
422440 99422440 1001 86380 86390 1
422389 99422389 1001 86380 86390 1
423702 99423702 1001 86380 86390 1
423320 99423320 1001 86380 86390 1
423347 99423347 1001 86380 86390 1
423590 99423590 1001 86380 86390 1
423596 99423596 1001 86380 86390 1
423289 99423289 1001 86380 86390 1
422882 99422882 1001 86380 86390 1
422789 99422789 1001 86380 86390 1
423794 99423794 1001 86380 86390 1
423801 99423801 1001 86380 86390 1
425080 99425080 1001 86380 86390 1
425376 99425376 1001 86380 86390 1
424668 99424668 1001 86380 86390 1
424762 99424762 1001 86380 86390 1
424894 99424894 1001 86380 86390 1
424314 99424314 1001 86380 86390 1
424564 99424564 1001 86380 86390 1
425533 99425533 1001 86380 86390 1
425592 99425592 1001 86380 86390 1
427038 99427038 1001 86380 86390 1
426805 99426805 1001 86380 86390 1
426484 99426484 1001 86380 86390 1
426129 99426129 1001 86380 86390 1
426111 99426111 1001 86380 86390 1
427148 99427148 1001 86380 86390 1
428409 99428409 1001 86380 86390 1
428615 99428615 1001 86380 86390 1
428092 99428092 1001 86380 86390 1
428787 99428787 1001 86380 86390 1
429156 99429156 1001 86380 86390 1
429103 99429103 1001 86380 86390 1
430079 99430079 1001 86380 86390 1
430202 99430202 1001 86380 86390 1
429527 99429527 1001 86380 86390 1
431945 99431945 1001 86380 86390 1
431130 99431130 1001 86380 86390 1
431165 99431165 1001 86380 86390 1
431234 99431234 1001 86380 86390 1
432953 99432953 1001 86380 86390 1
432937 99432937 1001 86380 86390 1
432578 99432578 1001 86380 86390 1
433943 99433943 1001 86380 86390 1
435311 99435311 1001 86380 86390 1
434870 99434870 1001 86380 86390 1
436886 99436886 1001 86380 86390 1
436314 99436314 1001 86380 86390 1
300492 99300492 1001 86380 86390 1
300224 99300224 1001 86380 86390 1
300176 99300176 1001 86380 86390 1
300763 99300763 1001 86380 86390 1
301554 99301554 1001 86380 86390 1
301546 99301546 1001 86380 86390 1
301310 99301310 1001 86380 86390 1
301002 99301002 1001 86380 86390 1
301097 99301097 1001 86380 86390 1
300983 99300983 1001 86380 86390 1
301744 99301744 1001 86380 86390 1
302088 99302088 1001 86380 86390 1
302101 99302101 1001 86380 86390 1
302096 99302096 1001 86380 86390 1
301799 99301799 1001 86380 86390 1
301800 99301800 1001 86380 86390 1
301761 99301761 1001 86380 86390 1
302561 99302561 1001 86380 86390 1
302408 99302408 1001 86380 86390 1
302974 99302974 1001 86380 86390 1
303385 99303385 1001 86380 86390 1
303795 99303795 1001 86380 86390 1
304105 99304105 1001 86380 86390 1
304730 99304730 1001 86380 86390 1
304751 99304751 1001 86380 86390 1
304848 99304848 1001 86380 86390 1
304678 99304678 1001 86380 86390 1
304533 99304533 1001 86380 86390 1
304497 99304497 1001 86380 86390 1
304283 99304283 1001 86380 86390 1
304354 99304354 1001 86380 86390 1
304973 99304973 1001 86380 86390 1
305015 99305015 1001 86380 86390 1
304866 99304866 1001 86380 86390 1
305544 99305544 1001 86380 86390 1
305526 99305526 1001 86380 86390 1
305314 99305314 1001 86380 86390 1
305137 99305137 1001 86380 86390 1
500027 99500027 1001 86380 86390 1
500787 99500787 1001 86380 86390 1
500692 99500692 1001 86380 86390 1
500804 99500804 1001 86380 86390 1
500531 99500531 1001 86380 86390 1
500508 99500508 1001 86380 86390 1
500424 99500424 1001 86380 86390 1
500323 99500323 1001 86380 86390 1
500850 99500850 1001 86380 86390 1
501004 99501004 1001 86380 86390 1
501055 99501055 1001 86380 86390 1
501677 99501677 1001 86380 86390 1
501665 99501665 1001 86380 86390 1
502005 99502005 1001 86380 86390 1
502622 99502622 1001 86380 86390 1
503177 99503177 1001 86380 86390 1
503192 99503192 1001 86380 86390 1
503086 99503086 1001 86380 86390 1
503087 99503087 1001 86380 86390 1
502833 99502833 1001 86380 86390 1
503466 99503466 1001 86380 86390 1
503364 99503364 1001 86380 86390 1
503951 99503951 1001 86380 86390 1
503993 99503993 1001 86380 86390 1
503810 99503810 1001 86380 86390 1
503501 99503501 1001 86380 86390 1
504193 99504193 1001 86380 86390 1
504286 99504286 1001 86380 86390 1
504250 99504250 1001 86380 86390 1
504264 99504264 1001 86380 86390 1
504915 99504915 1001 86380 86390 1
504929 99504929 1001 86380 86390 1
504679 99504679 1001 86380 86390 1
504341 99504341 1001 86380 86390 1
504384 99504384 1001 86380 86390 1
505050 99505050 1001 86380 86390 1
505686 99505686 1001 86380 86390 1
505649 99505649 1001 86380 86390 1
505392 99505392 1001 86380 86390 1
505880 99505880 1001 86380 86390 1
506458 99506458 1001 86380 86390 1
506570 99506570 1001 86380 86390 1
506357 99506357 1001 86380 86390 1
506180 99506180 1001 86380 86390 1
506142 99506142 1001 86380 86390 1
506775 99506775 1001 86380 86390 1
506765 99506765 1001 86380 86390 1
506728 99506728 1001 86380 86390 1
506742 99506742 1001 86380 86390 1
506668 99506668 1001 86380 86390 1
506759 99506759 1001 86380 86390 1
507255 99507255 1001 86380 86390 1
507248 99507248 1001 86380 86390 1
507118 99507118 1001 86380 86390 1
506946 99506946 1001 86380 86390 1
507616 99507616 1001 86380 86390 1
507591 99507591 1001 86380 86390 1
508159 99508159 1001 86380 86390 1
508215 99508215 1001 86380 86390 1
507993 99507993 1001 86380 86390 1
508007 99508007 1001 86380 86390 1
508014 99508014 1001 86380 86390 1
507673 99507673 1001 86380 86390 1
508249 99508249 1001 86380 86390 1
508892 99508892 1001 86380 86390 1
508997 99508997 1001 86380 86390 1
508510 99508510 1001 86380 86390 1
508512 99508512 1001 86380 86390 1
509127 99509127 1001 86380 86390 1
509153 99509153 1001 86380 86390 1
509703 99509703 1001 86380 86390 1
509823 99509823 1001 86380 86390 1
509545 99509545 1001 86380 86390 1
509323 99509323 1001 86380 86390 1
509917 99509917 1001 86380 86390 1
510626 99510626 1001 86380 86390 1
510435 99510435 1001 86380 86390 1
510120 99510120 1001 86380 86390 1
510154 99510154 1001 86380 86390 1
510310 99510310 1001 86380 86390 1
511475 99511475 1001 86380 86390 1
510961 99510961 1001 86380 86390 1
511709 99511709 1001 86380 86390 1
511672 99511672 1001 86380 86390 1
511674 99511674 1001 86380 86390 1
511601 99511601 1001 86380 86390 1
511743 99511743 1001 86380 86390 1
512214 99512214 1001 86380 86390 1
511982 99511982 1001 86380 86390 1
511827 99511827 1001 86380 86390 1
511781 99511781 1001 86380 86390 1
511847 99511847 1001 86380 86390 1
512461 99512461 1001 86380 86390 1
513051 99513051 1001 86380 86390 1
513205 99513205 1001 86380 86390 1
513200 99513200 1001 86380 86390 1
512821 99512821 1001 86380 86390 1
512848 99512848 1001 86380 86390 1
513286 99513286 1001 86380 86390 1
513291 99513291 1001 86380 86390 1
514004 99514004 1001 86380 86390 1
513907 99513907 1001 86380 86390 1
513736 99513736 1001 86380 86390 1
513595 99513595 1001 86380 86390 1
514204 99514204 1001 86380 86390 1
514207 99514207 1001 86380 86390 1
514801 99514801 1001 86380 86390 1
514446 99514446 1001 86380 86390 1
514428 99514428 1001 86380 86390 1
515045 99515045 1001 86380 86390 1
515665 99515665 1001 86380 86390 1
515515 99515515 1001 86380 86390 1
515066 99515066 1001 86380 86390 1
515098 99515098 1001 86380 86390 1
515773 99515773 1001 86380 86390 1
515769 99515769 1001 86380 86390 1
515692 99515692 1001 86380 86390 1
516388 99516388 1001 86380 86390 1
516338 99516338 1001 86380 86390 1
515930 99515930 1001 86380 86390 1
515933 99515933 1001 86380 86390 1
517225 99517225 1001 86380 86390 1
516926 99516926 1001 86380 86390 1
516984 99516984 1001 86380 86390 1
516998 99516998 1001 86380 86390 1
516820 99516820 1001 86380 86390 1
516866 99516866 1001 86380 86390 1
517504 99517504 1001 86380 86390 1
518337 99518337 1001 86380 86390 1
518601 99518601 1001 86380 86390 1
518774 99518774 1001 86380 86390 1
518394 99518394 1001 86380 86390 1
519627 99519627 1001 86380 86390 1
519762 99519762 1001 86380 86390 1
519555 99519555 1001 86380 86390 1
519237 99519237 1001 86380 86390 1
519382 99519382 1001 86380 86390 1
520517 99520517 1001 86380 86390 1
520303 99520303 1001 86380 86390 1
520138 99520138 1001 86380 86390 1
520126 99520126 1001 86380 86390 1
520680 99520680 1001 86380 86390 1
520785 99520785 1001 86380 86390 1
520841 99520841 1001 86380 86390 1
520701 99520701 1001 86380 86390 1
521344 99521344 1001 86380 86390 1
521082 99521082 1001 86380 86390 1
521086 99521086 1001 86380 86390 1
521102 99521102 1001 86380 86390 1
520885 99520885 1001 86380 86390 1
520963 99520963 1001 86380 86390 1
521034 99521034 1001 86380 86390 1
520892 99520892 1001 86380 86390 1
520907 99520907 1001 86380 86390 1
521026 99521026 1001 86380 86390 1
522289 99522289 1001 86380 86390 1
522229 99522229 1001 86380 86390 1
522264 99522264 1001 86380 86390 1
522108 99522108 1001 86380 86390 1
521944 99521944 1001 86380 86390 1
521738 99521738 1001 86380 86390 1
522421 99522421 1001 86380 86390 1
522810 99522810 1001 86380 86390 1
522725 99522725 1001 86380 86390 1
522554 99522554 1001 86380 86390 1
522661 99522661 1001 86380 86390 1
523842 99523842 1001 86380 86390 1
523909 99523909 1001 86380 86390 1
523871 99523871 1001 86380 86390 1
523611 99523611 1001 86380 86390 1
523560 99523560 1001 86380 86390 1
523349 99523349 1001 86380 86390 1
523437 99523437 1001 86380 86390 1
523400 99523400 1001 86380 86390 1
524038 99524038 1001 86380 86390 1
523976 99523976 1001 86380 86390 1
524654 99524654 1001 86380 86390 1
524468 99524468 1001 86380 86390 1
524352 99524352 1001 86380 86390 1
524850 99524850 1001 86380 86390 1
525540 99525540 1001 86380 86390 1
526323 99526323 1001 86380 86390 1
526299 99526299 1001 86380 86390 1
526280 99526280 1001 86380 86390 1
526101 99526101 1001 86380 86390 1
526118 99526118 1001 86380 86390 1
526132 99526132 1001 86380 86390 1
525843 99525843 1001 86380 86390 1
525811 99525811 1001 86380 86390 1
525890 99525890 1001 86380 86390 1
527123 99527123 1001 86380 86390 1
527192 99527192 1001 86380 86390 1
526806 99526806 1001 86380 86390 1
527937 99527937 1001 86380 86390 1
527887 99527887 1001 86380 86390 1
527857 99527857 1001 86380 86390 1
527579 99527579 1001 86380 86390 1
528100 99528100 1001 86380 86390 1
528270 99528270 1001 86380 86390 1
528710 99528710 1001 86380 86390 1
528879 99528879 1001 86380 86390 1
528844 99528844 1001 86380 86390 1
528769 99528769 1001 86380 86390 1
528436 99528436 1001 86380 86390 1
528334 99528334 1001 86380 86390 1
528370 99528370 1001 86380 86390 1
528921 99528921 1001 86380 86390 1
529039 99529039 1001 86380 86390 1
529520 99529520 1001 86380 86390 1
529310 99529310 1001 86380 86390 1
529816 99529816 1001 86380 86390 1
529729 99529729 1001 86380 86390 1
529834 99529834 1001 86380 86390 1
529773 99529773 1001 86380 86390 1
529735 99529735 1001 86380 86390 1
530342 99530342 1001 86380 86390 1
530019 99530019 1001 86380 86390 1
530556 99530556 1001 86380 86390 1
530640 99530640 1001 86380 86390 1
531268 99531268 1001 86380 86390 1
531287 99531287 1001 86380 86390 1
531059 99531059 1001 86380 86390 1
531100 99531100 1001 86380 86390 1
530942 99530942 1001 86380 86390 1
530949 99530949 1001 86380 86390 1
530796 99530796 1001 86380 86390 1
531497 99531497 1001 86380 86390 1
532106 99532106 1001 86380 86390 1
532186 99532186 1001 86380 86390 1
532151 99532151 1001 86380 86390 1
531885 99531885 1001 86380 86390 1
531842 99531842 1001 86380 86390 1
531869 99531869 1001 86380 86390 1
531895 99531895 1001 86380 86390 1
531790 99531790 1001 86380 86390 1
532346 99532346 1001 86380 86390 1
532296 99532296 1001 86380 86390 1
532925 99532925 1001 86380 86390 1
532501 99532501 1001 86380 86390 1
533798 99533798 1001 86380 86390 1
533846 99533846 1001 86380 86390 1
533804 99533804 1001 86380 86390 1
533792 99533792 1001 86380 86390 1
533405 99533405 1001 86380 86390 1
533250 99533250 1001 86380 86390 1
533407 99533407 1001 86380 86390 1
533247 99533247 1001 86380 86390 1
533340 99533340 1001 86380 86390 1
533870 99533870 1001 86380 86390 1
534362 99534362 1001 86380 86390 1
534351 99534351 1001 86380 86390 1
534313 99534313 1001 86380 86390 1
534799 99534799 1001 86380 86390 1
534751 99534751 1001 86380 86390 1
535462 99535462 1001 86380 86390 1
535158 99535158 1001 86380 86390 1
534892 99534892 1001 86380 86390 1
535001 99535001 1001 86380 86390 1
535004 99535004 1001 86380 86390 1
535596 99535596 1001 86380 86390 1
536209 99536209 1001 86380 86390 1
535964 99535964 1001 86380 86390 1
536081 99536081 1001 86380 86390 1
535840 99535840 1001 86380 86390 1
536405 99536405 1001 86380 86390 1
537036 99537036 1001 86380 86390 1
537131 99537131 1001 86380 86390 1
536972 99536972 1001 86380 86390 1
537139 99537139 1001 86380 86390 1
537158 99537158 1001 86380 86390 1
536859 99536859 1001 86380 86390 1
536811 99536811 1001 86380 86390 1
536590 99536590 1001 86380 86390 1
536630 99536630 1001 86380 86390 1
537255 99537255 1001 86380 86390 1
537217 99537217 1001 86380 86390 1
537916 99537916 1001 86380 86390 1
537729 99537729 1001 86380 86390 1
537406 99537406 1001 86380 86390 1
537486 99537486 1001 86380 86390 1
538634 99538634 1001 86380 86390 1
538553 99538553 1001 86380 86390 1
538931 99538931 1001 86380 86390 1
539605 99539605 1001 86380 86390 1
539562 99539562 1001 86380 86390 1
539090 99539090 1001 86380 86390 1
539220 99539220 1001 86380 86390 1
539040 99539040 1001 86380 86390 1
539705 99539705 1001 86380 86390 1
539842 99539842 1001 86380 86390 1
539648 99539648 1001 86380 86390 1
540410 99540410 1001 86380 86390 1
540387 99540387 1001 86380 86390 1
540112 99540112 1001 86380 86390 1
540177 99540177 1001 86380 86390 1
540191 99540191 1001 86380 86390 1
540218 99540218 1001 86380 86390 1
540195 99540195 1001 86380 86390 1
540002 99540002 1001 86380 86390 1
539971 99539971 1001 86380 86390 1
540485 99540485 1001 86380 86390 1
540644 99540644 1001 86380 86390 1
541066 99541066 1001 86380 86390 1
540982 99540982 1001 86380 86390 1
540970 99540970 1001 86380 86390 1
540853 99540853 1001 86380 86390 1
540752 99540752 1001 86380 86390 1
540814 99540814 1001 86380 86390 1
541354 99541354 1001 86380 86390 1
541916 99541916 1001 86380 86390 1
541931 99541931 1001 86380 86390 1
541858 99541858 1001 86380 86390 1
541847 99541847 1001 86380 86390 1
542128 99542128 1001 86380 86390 1
542759 99542759 1001 86380 86390 1
542702 99542702 1001 86380 86390 1
542728 99542728 1001 86380 86390 1
542385 99542385 1001 86380 86390 1
543139 99543139 1001 86380 86390 1
543062 99543062 1001 86380 86390 1
543011 99543011 1001 86380 86390 1
543028 99543028 1001 86380 86390 1
542964 99542964 1001 86380 86390 1
542953 99542953 1001 86380 86390 1
543110 99543110 1001 86380 86390 1
543699 99543699 1001 86380 86390 1
543577 99543577 1001 86380 86390 1
543451 99543451 1001 86380 86390 1
543561 99543561 1001 86380 86390 1
543525 99543525 1001 86380 86390 1
543271 99543271 1001 86380 86390 1
543286 99543286 1001 86380 86390 1
543820 99543820 1001 86380 86390 1
543776 99543776 1001 86380 86390 1
544534 99544534 1001 86380 86390 1
544230 99544230 1001 86380 86390 1
544309 99544309 1001 86380 86390 1
544040 99544040 1001 86380 86390 1
544663 99544663 1001 86380 86390 1
544693 99544693 1001 86380 86390 1
544706 99544706 1001 86380 86390 1
544668 99544668 1001 86380 86390 1
544603 99544603 1001 86380 86390 1
407392 1030 1001 37920 38937 1
407392 373 1001 39060 39717 1
533611 811 1001 30003 30303 1
539207 990 1002 67358 68984 1
400634 99400634 1001 86380 86390 1
400853 99400853 1001 86380 86390 1
400953 99400953 1001 86380 86390 1
401170 99401170 1001 86380 86390 1
401285 99401285 1001 86380 86390 1
401506 99401506 1001 86380 86390 1
401676 99401676 1001 86380 86390 1
401901 99401901 1001 86380 86390 1
402777 99402777 1001 86380 86390 1
403385 99403385 1001 86380 86390 1
403465 99403465 1001 86380 86390 1
403640 99403640 1001 86380 86390 1
403832 99403832 1001 86380 86390 1
404357 99404357 1001 86380 86390 1
404506 99404506 1001 86380 86390 1
405002 99405002 1001 86380 86390 1
405144 99405144 1001 86380 86390 1
405362 99405362 1001 86380 86390 1
405566 99405566 1001 86380 86390 1
405674 99405674 1001 86380 86390 1
405840 99405840 1001 86380 86390 1
406220 99406220 1001 86380 86390 1
406197 99406197 1001 86380 86390 1
406402 99406402 1001 86380 86390 1
406553 99406553 1001 86380 86390 1
406680 99406680 1001 86380 86390 1
406940 99406940 1001 86380 86390 1
407612 99407612 1001 86380 86390 1
407643 99407643 1001 86380 86390 1
407568 99407568 1001 86380 86390 1
408100 99408100 1001 86380 86390 1
409262 99409262 1001 86380 86390 1
409315 99409315 1001 86380 86390 1
409677 99409677 1001 86380 86390 1
409702 99409702 1001 86380 86390 1
409803 99409803 1001 86380 86390 1
409974 99409974 1001 86380 86390 1
409786 99409786 1001 86380 86390 1
410388 99410388 1001 86380 86390 1
410485 99410485 1001 86380 86390 1
410482 99410482 1001 86380 86390 1
410848 99410848 1001 86380 86390 1
411149 99411149 1001 86380 86390 1
411320 99411320 1001 86380 86390 1
411572 99411572 1001 86380 86390 1
411805 99411805 1001 86380 86390 1
411928 99411928 1001 86380 86390 1
412459 99412459 1001 86380 86390 1
413599 99413599 1001 86380 86390 1
413601 99413601 1001 86380 86390 1
413583 99413583 1001 86380 86390 1
413227 99413227 1001 86380 86390 1
412883 99412883 1001 86380 86390 1
413986 99413986 1001 86380 86390 1
415030 99415030 1001 86380 86390 1
415007 99415007 1001 86380 86390 1
415149 99415149 1001 86380 86390 1
415136 99415136 1001 86380 86390 1
415239 99415239 1001 86380 86390 1
414895 99414895 1001 86380 86390 1
414669 99414669 1001 86380 86390 1
414795 99414795 1001 86380 86390 1
414296 99414296 1001 86380 86390 1
415369 99415369 1001 86380 86390 1
416811 99416811 1001 86380 86390 1
416323 99416323 1001 86380 86390 1
416361 99416361 1001 86380 86390 1
416514 99416514 1001 86380 86390 1
416137 99416137 1001 86380 86390 1
415961 99415961 1001 86380 86390 1
415763 99415763 1001 86380 86390 1
415848 99415848 1001 86380 86390 1
415942 99415942 1001 86380 86390 1
418594 99418594 1001 86380 86390 1
418555 99418555 1001 86380 86390 1
418256 99418256 1001 86380 86390 1
418409 99418409 1001 86380 86390 1
419913 99419913 1001 86380 86390 1
419253 99419253 1001 86380 86390 1
421693 99421693 1001 86380 86390 1
421982 99421982 1001 86380 86390 1
421389 99421389 1001 86380 86390 1
421089 99421089 1001 86380 86390 1
421033 99421033 1001 86380 86390 1
420939 99420939 1001 86380 86390 1
422197 99422197 1001 86380 86390 1
423431 99423431 1001 86380 86390 1
423246 99423246 1001 86380 86390 1
423243 99423243 1001 86380 86390 1
422760 99422760 1001 86380 86390 1
422792 99422792 1001 86380 86390 1
423846 99423846 1001 86380 86390 1
423958 99423958 1001 86380 86390 1
425102 99425102 1001 86380 86390 1
425337 99425337 1001 86380 86390 1
425266 99425266 1001 86380 86390 1
424996 99424996 1001 86380 86390 1
424343 99424343 1001 86380 86390 1
424373 99424373 1001 86380 86390 1
424348 99424348 1001 86380 86390 1
424542 99424542 1001 86380 86390 1
426951 99426951 1001 86380 86390 1
426908 99426908 1001 86380 86390 1
426377 99426377 1001 86380 86390 1
425868 99425868 1001 86380 86390 1
427368 99427368 1001 86380 86390 1
427472 99427472 1001 86380 86390 1
427159 99427159 1001 86380 86390 1
427528 99427528 1001 86380 86390 1
428562 99428562 1001 86380 86390 1
428260 99428260 1001 86380 86390 1
427875 99427875 1001 86380 86390 1
427871 99427871 1001 86380 86390 1
428980 99428980 1001 86380 86390 1
430028 99430028 1001 86380 86390 1
430055 99430055 1001 86380 86390 1
429834 99429834 1001 86380 86390 1
429337 99429337 1001 86380 86390 1
429461 99429461 1001 86380 86390 1
430639 99430639 1001 86380 86390 1
432004 99432004 1001 86380 86390 1
431896 99431896 1001 86380 86390 1
431245 99431245 1001 86380 86390 1
432187 99432187 1001 86380 86390 1
433631 99433631 1001 86380 86390 1
433515 99433515 1001 86380 86390 1
433547 99433547 1001 86380 86390 1
433409 99433409 1001 86380 86390 1
432908 99432908 1001 86380 86390 1
432957 99432957 1001 86380 86390 1
432575 99432575 1001 86380 86390 1
433812 99433812 1001 86380 86390 1
435121 99435121 1001 86380 86390 1
434826 99434826 1001 86380 86390 1
434568 99434568 1001 86380 86390 1
434467 99434467 1001 86380 86390 1
435574 99435574 1001 86380 86390 1
435600 99435600 1001 86380 86390 1
435490 99435490 1001 86380 86390 1
435837 99435837 1001 86380 86390 1
435694 99435694 1001 86380 86390 1
436827 99436827 1001 86380 86390 1
437006 99437006 1001 86380 86390 1
436669 99436669 1001 86380 86390 1
436578 99436578 1001 86380 86390 1
436698 99436698 1001 86380 86390 1
436537 99436537 1001 86380 86390 1
436651 99436651 1001 86380 86390 1
435907 99435907 1001 86380 86390 1
435908 99435908 1001 86380 86390 1
436148 99436148 1001 86380 86390 1
300490 99300490 1001 86380 86390 1
300325 99300325 1001 86380 86390 1
300226 99300226 1001 86380 86390 1
300938 99300938 1001 86380 86390 1
301010 99301010 1001 86380 86390 1
301127 99301127 1001 86380 86390 1
301701 99301701 1001 86380 86390 1
301665 99301665 1001 86380 86390 1
302228 99302228 1001 86380 86390 1
302347 99302347 1001 86380 86390 1
302274 99302274 1001 86380 86390 1
302225 99302225 1001 86380 86390 1
301985 99301985 1001 86380 86390 1
301845 99301845 1001 86380 86390 1
301808 99301808 1001 86380 86390 1
302417 99302417 1001 86380 86390 1
303156 99303156 1001 86380 86390 1
303081 99303081 1001 86380 86390 1
302834 99302834 1001 86380 86390 1
302847 99302847 1001 86380 86390 1
302869 99302869 1001 86380 86390 1
302638 99302638 1001 86380 86390 1
303310 99303310 1001 86380 86390 1
303261 99303261 1001 86380 86390 1
303904 99303904 1001 86380 86390 1
303699 99303699 1001 86380 86390 1
303744 99303744 1001 86380 86390 1
303696 99303696 1001 86380 86390 1
303631 99303631 1001 86380 86390 1
303524 99303524 1001 86380 86390 1
303449 99303449 1001 86380 86390 1
304220 99304220 1001 86380 86390 1
304756 99304756 1001 86380 86390 1
304684 99304684 1001 86380 86390 1
304663 99304663 1001 86380 86390 1
304521 99304521 1001 86380 86390 1
304588 99304588 1001 86380 86390 1
304361 99304361 1001 86380 86390 1
304259 99304259 1001 86380 86390 1
304300 99304300 1001 86380 86390 1
305491 99305491 1001 86380 86390 1
305467 99305467 1001 86380 86390 1
305353 99305353 1001 86380 86390 1
305220 99305220 1001 86380 86390 1
500026 99500026 1001 86380 86390 1
500679 99500679 1001 86380 86390 1
500668 99500668 1001 86380 86390 1
500487 99500487 1001 86380 86390 1
500231 99500231 1001 86380 86390 1
500274 99500274 1001 86380 86390 1
500366 99500366 1001 86380 86390 1
500252 99500252 1001 86380 86390 1
500955 99500955 1001 86380 86390 1
501577 99501577 1001 86380 86390 1
501612 99501612 1001 86380 86390 1
501189 99501189 1001 86380 86390 1
501089 99501089 1001 86380 86390 1
501706 99501706 1001 86380 86390 1
502334 99502334 1001 86380 86390 1
502323 99502323 1001 86380 86390 1
502196 99502196 1001 86380 86390 1
502213 99502213 1001 86380 86390 1
502100 99502100 1001 86380 86390 1
502089 99502089 1001 86380 86390 1
501922 99501922 1001 86380 86390 1
502032 99502032 1001 86380 86390 1
501891 99501891 1001 86380 86390 1
503208 99503208 1001 86380 86390 1
503224 99503224 1001 86380 86390 1
503123 99503123 1001 86380 86390 1
502984 99502984 1001 86380 86390 1
502858 99502858 1001 86380 86390 1
502716 99502716 1001 86380 86390 1
502677 99502677 1001 86380 86390 1
503356 99503356 1001 86380 86390 1
504053 99504053 1001 86380 86390 1
503750 99503750 1001 86380 86390 1
504318 99504318 1001 86380 86390 1
504751 99504751 1001 86380 86390 1
504672 99504672 1001 86380 86390 1
504415 99504415 1001 86380 86390 1
504364 99504364 1001 86380 86390 1
504352 99504352 1001 86380 86390 1
505039 99505039 1001 86380 86390 1
505753 99505753 1001 86380 86390 1
505208 99505208 1001 86380 86390 1
505198 99505198 1001 86380 86390 1
505774 99505774 1001 86380 86390 1
506421 99506421 1001 86380 86390 1
506228 99506228 1001 86380 86390 1
506370 99506370 1001 86380 86390 1
506643 99506643 1001 86380 86390 1
507271 99507271 1001 86380 86390 1
507113 99507113 1001 86380 86390 1
507593 99507593 1001 86380 86390 1
507711 99507711 1001 86380 86390 1
508304 99508304 1001 86380 86390 1
509003 99509003 1001 86380 86390 1
508706 99508706 1001 86380 86390 1
508774 99508774 1001 86380 86390 1
509381 99509381 1001 86380 86390 1
510627 99510627 1001 86380 86390 1
510526 99510526 1001 86380 86390 1
510415 99510415 1001 86380 86390 1
510481 99510481 1001 86380 86390 1
510222 99510222 1001 86380 86390 1
510745 99510745 1001 86380 86390 1
510849 99510849 1001 86380 86390 1
511491 99511491 1001 86380 86390 1
511394 99511394 1001 86380 86390 1
511063 99511063 1001 86380 86390 1
510947 99510947 1001 86380 86390 1
511119 99511119 1001 86380 86390 1
511107 99511107 1001 86380 86390 1
511057 99511057 1001 86380 86390 1
511712 99511712 1001 86380 86390 1
511661 99511661 1001 86380 86390 1
511652 99511652 1001 86380 86390 1
512200 99512200 1001 86380 86390 1
512295 99512295 1001 86380 86390 1
512339 99512339 1001 86380 86390 1
512163 99512163 1001 86380 86390 1
513117 99513117 1001 86380 86390 1
513050 99513050 1001 86380 86390 1
512886 99512886 1001 86380 86390 1
512912 99512912 1001 86380 86390 1
512874 99512874 1001 86380 86390 1
512905 99512905 1001 86380 86390 1
512815 99512815 1001 86380 86390 1
512688 99512688 1001 86380 86390 1
513339 99513339 1001 86380 86390 1
513266 99513266 1001 86380 86390 1
514016 99514016 1001 86380 86390 1
513723 99513723 1001 86380 86390 1
513634 99513634 1001 86380 86390 1
513730 99513730 1001 86380 86390 1
513582 99513582 1001 86380 86390 1
513537 99513537 1001 86380 86390 1
514147 99514147 1001 86380 86390 1
514064 99514064 1001 86380 86390 1
514208 99514208 1001 86380 86390 1
514489 99514489 1001 86380 86390 1
514336 99514336 1001 86380 86390 1
514299 99514299 1001 86380 86390 1
515021 99515021 1001 86380 86390 1
515611 99515611 1001 86380 86390 1
515675 99515675 1001 86380 86390 1
515315 99515315 1001 86380 86390 1
515341 99515341 1001 86380 86390 1
515474 99515474 1001 86380 86390 1
515258 99515258 1001 86380 86390 1
515139 99515139 1001 86380 86390 1
515724 99515724 1001 86380 86390 1
515819 99515819 1001 86380 86390 1
515691 99515691 1001 86380 86390 1
516244 99516244 1001 86380 86390 1
516120 99516120 1001 86380 86390 1
515992 99515992 1001 86380 86390 1
516593 99516593 1001 86380 86390 1
517169 99517169 1001 86380 86390 1
517244 99517244 1001 86380 86390 1
517023 99517023 1001 86380 86390 1
516881 99516881 1001 86380 86390 1
516830 99516830 1001 86380 86390 1
517517 99517517 1001 86380 86390 1
517519 99517519 1001 86380 86390 1
517973 99517973 1001 86380 86390 1
518145 99518145 1001 86380 86390 1
517964 99517964 1001 86380 86390 1
518119 99518119 1001 86380 86390 1
517660 99517660 1001 86380 86390 1
517650 99517650 1001 86380 86390 1
517586 99517586 1001 86380 86390 1
517551 99517551 1001 86380 86390 1
518187 99518187 1001 86380 86390 1
518230 99518230 1001 86380 86390 1
518821 99518821 1001 86380 86390 1
518935 99518935 1001 86380 86390 1
518643 99518643 1001 86380 86390 1
518400 99518400 1001 86380 86390 1
519078 99519078 1001 86380 86390 1
519081 99519081 1001 86380 86390 1
519134 99519134 1001 86380 86390 1
519505 99519505 1001 86380 86390 1
519509 99519509 1001 86380 86390 1
519373 99519373 1001 86380 86390 1
520521 99520521 1001 86380 86390 1
520296 99520296 1001 86380 86390 1
520432 99520432 1001 86380 86390 1
520770 99520770 1001 86380 86390 1
520745 99520745 1001 86380 86390 1
521156 99521156 1001 86380 86390 1
521621 99521621 1001 86380 86390 1
522259 99522259 1001 86380 86390 1
521919 99521919 1001 86380 86390 1
521997 99521997 1001 86380 86390 1
521920 99521920 1001 86380 86390 1
522371 99522371 1001 86380 86390 1
522427 99522427 1001 86380 86390 1
522494 99522494 1001 86380 86390 1
523025 99523025 1001 86380 86390 1
522538 99522538 1001 86380 86390 1
523323 99523323 1001 86380 86390 1
523272 99523272 1001 86380 86390 1
523913 99523913 1001 86380 86390 1
523755 99523755 1001 86380 86390 1
523900 99523900 1001 86380 86390 1
523774 99523774 1001 86380 86390 1
523599 99523599 1001 86380 86390 1
523577 99523577 1001 86380 86390 1
523593 99523593 1001 86380 86390 1
523581 99523581 1001 86380 86390 1
523431 99523431 1001 86380 86390 1
524078 99524078 1001 86380 86390 1
524694 99524694 1001 86380 86390 1
524613 99524613 1001 86380 86390 1
524761 99524761 1001 86380 86390 1
524460 99524460 1001 86380 86390 1
524950 99524950 1001 86380 86390 1
524877 99524877 1001 86380 86390 1
525227 99525227 1001 86380 86390 1
525150 99525150 1001 86380 86390 1
525874 99525874 1001 86380 86390 1
525994 99525994 1001 86380 86390 1
526011 99526011 1001 86380 86390 1
526428 99526428 1001 86380 86390 1
526585 99526585 1001 86380 86390 1
527140 99527140 1001 86380 86390 1
527104 99527104 1001 86380 86390 1
526979 99526979 1001 86380 86390 1
526991 99526991 1001 86380 86390 1
527281 99527281 1001 86380 86390 1
527436 99527436 1001 86380 86390 1
527990 99527990 1001 86380 86390 1
527932 99527932 1001 86380 86390 1
527689 99527689 1001 86380 86390 1
527690 99527690 1001 86380 86390 1
527821 99527821 1001 86380 86390 1
527682 99527682 1001 86380 86390 1
527616 99527616 1001 86380 86390 1
528802 99528802 1001 86380 86390 1
528715 99528715 1001 86380 86390 1
529007 99529007 1001 86380 86390 1
529008 99529008 1001 86380 86390 1
528919 99528919 1001 86380 86390 1
529666 99529666 1001 86380 86390 1
529645 99529645 1001 86380 86390 1
529594 99529594 1001 86380 86390 1
529447 99529447 1001 86380 86390 1
529477 99529477 1001 86380 86390 1
529325 99529325 1001 86380 86390 1
529140 99529140 1001 86380 86390 1
529767 99529767 1001 86380 86390 1
529793 99529793 1001 86380 86390 1
529759 99529759 1001 86380 86390 1
530427 99530427 1001 86380 86390 1
530431 99530431 1001 86380 86390 1
530383 99530383 1001 86380 86390 1
530448 99530448 1001 86380 86390 1
530360 99530360 1001 86380 86390 1
530063 99530063 1001 86380 86390 1
529962 99529962 1001 86380 86390 1
530098 99530098 1001 86380 86390 1
531214 99531214 1001 86380 86390 1
530890 99530890 1001 86380 86390 1
531490 99531490 1001 86380 86390 1
531517 99531517 1001 86380 86390 1
532064 99532064 1001 86380 86390 1
532090 99532090 1001 86380 86390 1
532021 99532021 1001 86380 86390 1
531980 99531980 1001 86380 86390 1
532410 99532410 1001 86380 86390 1
532229 99532229 1001 86380 86390 1
532360 99532360 1001 86380 86390 1
532884 99532884 1001 86380 86390 1
532975 99532975 1001 86380 86390 1
532789 99532789 1001 86380 86390 1
532780 99532780 1001 86380 86390 1
532716 99532716 1001 86380 86390 1
532531 99532531 1001 86380 86390 1
532611 99532611 1001 86380 86390 1
533187 99533187 1001 86380 86390 1
533691 99533691 1001 86380 86390 1
533772 99533772 1001 86380 86390 1
533843 99533843 1001 86380 86390 1
533752 99533752 1001 86380 86390 1
533488 99533488 1001 86380 86390 1
533581 99533581 1001 86380 86390 1
533398 99533398 1001 86380 86390 1
533245 99533245 1001 86380 86390 1
533326 99533326 1001 86380 86390 1
533249 99533249 1001 86380 86390 1
534591 99534591 1001 86380 86390 1
534708 99534708 1001 86380 86390 1
534861 99534861 1001 86380 86390 1
535476 99535476 1001 86380 86390 1
535484 99535484 1001 86380 86390 1
535335 99535335 1001 86380 86390 1
535393 99535393 1001 86380 86390 1
534929 99534929 1001 86380 86390 1
534985 99534985 1001 86380 86390 1
535707 99535707 1001 86380 86390 1
536334 99536334 1001 86380 86390 1
536040 99536040 1001 86380 86390 1
536056 99536056 1001 86380 86390 1
536059 99536059 1001 86380 86390 1
536060 99536060 1001 86380 86390 1
535719 99535719 1001 86380 86390 1
536437 99536437 1001 86380 86390 1
536556 99536556 1001 86380 86390 1
536547 99536547 1001 86380 86390 1
536656 99536656 1001 86380 86390 1
537870 99537870 1001 86380 86390 1
537763 99537763 1001 86380 86390 1
537476 99537476 1001 86380 86390 1
537574 99537574 1001 86380 86390 1
538188 99538188 1001 86380 86390 1
538810 99538810 1001 86380 86390 1
538483 99538483 1001 86380 86390 1
538406 99538406 1001 86380 86390 1
538591 99538591 1001 86380 86390 1
538233 99538233 1001 86380 86390 1
538371 99538371 1001 86380 86390 1
538348 99538348 1001 86380 86390 1
538219 99538219 1001 86380 86390 1
538880 99538880 1001 86380 86390 1
538927 99538927 1001 86380 86390 1
539075 99539075 1001 86380 86390 1
539184 99539184 1001 86380 86390 1
540312 99540312 1001 86380 86390 1
540343 99540343 1001 86380 86390 1
539992 99539992 1001 86380 86390 1
540013 99540013 1001 86380 86390 1
540525 99540525 1001 86380 86390 1
541075 99541075 1001 86380 86390 1
540965 99540965 1001 86380 86390 1
540685 99540685 1001 86380 86390 1
540673 99540673 1001 86380 86390 1
541414 99541414 1001 86380 86390 1
542072 99542072 1001 86380 86390 1
542109 99542109 1001 86380 86390 1
542052 99542052 1001 86380 86390 1
542014 99542014 1001 86380 86390 1
541739 99541739 1001 86380 86390 1
541874 99541874 1001 86380 86390 1
541625 99541625 1001 86380 86390 1
542189 99542189 1001 86380 86390 1
542753 99542753 1001 86380 86390 1
542327 99542327 1001 86380 86390 1
542501 99542501 1001 86380 86390 1
543052 99543052 1001 86380 86390 1
543634 99543634 1001 86380 86390 1
543647 99543647 1001 86380 86390 1
543648 99543648 1001 86380 86390 1
543490 99543490 1001 86380 86390 1
543368 99543368 1001 86380 86390 1
543872 99543872 1001 86380 86390 1
543895 99543895 1001 86380 86390 1
543934 99543934 1001 86380 86390 1
544405 99544405 1001 86380 86390 1
544575 99544575 1001 86380 86390 1
544540 99544540 1001 86380 86390 1
544029 99544029 1001 86380 86390 1
400320 99400320 1001 86380 86390 1
400568 99400568 1001 86380 86390 1
400929 99400929 1001 86380 86390 1
401177 99401177 1001 86380 86390 1
401189 99401189 1001 86380 86390 1
401307 99401307 1001 86380 86390 1
401512 99401512 1001 86380 86390 1
401700 99401700 1001 86380 86390 1
402389 99402389 1001 86380 86390 1
402507 99402507 1001 86380 86390 1
402932 99402932 1001 86380 86390 1
403920 99403920 1001 86380 86390 1
403848 99403848 1001 86380 86390 1
404487 99404487 1001 86380 86390 1
404682 99404682 1001 86380 86390 1
405384 99405384 1001 86380 86390 1
405662 99405662 1001 86380 86390 1
405940 99405940 1001 86380 86390 1
406034 99406034 1001 86380 86390 1
406113 99406113 1001 86380 86390 1
406448 99406448 1001 86380 86390 1
406549 99406549 1001 86380 86390 1
406531 99406531 1001 86380 86390 1
407224 99407224 1001 86380 86390 1
407381 99407381 1001 86380 86390 1
407500 99407500 1001 86380 86390 1
407714 99407714 1001 86380 86390 1
407978 99407978 1001 86380 86390 1
408441 99408441 1001 86380 86390 1
408757 99408757 1001 86380 86390 1
409707 99409707 1001 86380 86390 1
409969 99409969 1001 86380 86390 1
409942 99409942 1001 86380 86390 1
410295 99410295 1001 86380 86390 1
410283 99410283 1001 86380 86390 1
410329 99410329 1001 86380 86390 1
410423 99410423 1001 86380 86390 1
410824 99410824 1001 86380 86390 1
410852 99410852 1001 86380 86390 1
411622 99411622 1001 86380 86390 1
411740 99411740 1001 86380 86390 1
411758 99411758 1001 86380 86390 1
413322 99413322 1001 86380 86390 1
413539 99413539 1001 86380 86390 1
413172 99413172 1001 86380 86390 1
413212 99413212 1001 86380 86390 1
412488 99412488 1001 86380 86390 1
412677 99412677 1001 86380 86390 1
412521 99412521 1001 86380 86390 1
413888 99413888 1001 86380 86390 1
413759 99413759 1001 86380 86390 1
415277 99415277 1001 86380 86390 1
415017 99415017 1001 86380 86390 1
414864 99414864 1001 86380 86390 1
414572 99414572 1001 86380 86390 1
414545 99414545 1001 86380 86390 1
414673 99414673 1001 86380 86390 1
414167 99414167 1001 86380 86390 1
414419 99414419 1001 86380 86390 1
415368 99415368 1001 86380 86390 1
415628 99415628 1001 86380 86390 1
416640 99416640 1001 86380 86390 1
416592 99416592 1001 86380 86390 1
416796 99416796 1001 86380 86390 1
417503 99417503 1001 86380 86390 1
418619 99418619 1001 86380 86390 1
418522 99418522 1001 86380 86390 1
418196 99418196 1001 86380 86390 1
418209 99418209 1001 86380 86390 1
418356 99418356 1001 86380 86390 1
419206 99419206 1001 86380 86390 1
419066 99419066 1001 86380 86390 1
418925 99418925 1001 86380 86390 1
418975 99418975 1001 86380 86390 1
420338 99420338 1001 86380 86390 1
420468 99420468 1001 86380 86390 1
420469 99420469 1001 86380 86390 1
420702 99420702 1001 86380 86390 1
421903 99421903 1001 86380 86390 1
421585 99421585 1001 86380 86390 1
421457 99421457 1001 86380 86390 1
421549 99421549 1001 86380 86390 1
421353 99421353 1001 86380 86390 1
421252 99421252 1001 86380 86390 1
420985 99420985 1001 86380 86390 1
423379 99423379 1001 86380 86390 1
423650 99423650 1001 86380 86390 1
422949 99422949 1001 86380 86390 1
423283 99423283 1001 86380 86390 1
423212 99423212 1001 86380 86390 1
422612 99422612 1001 86380 86390 1
423767 99423767 1001 86380 86390 1
423994 99423994 1001 86380 86390 1
423853 99423853 1001 86380 86390 1
423999 99423999 1001 86380 86390 1
425163 99425163 1001 86380 86390 1
425320 99425320 1001 86380 86390 1
424865 99424865 1001 86380 86390 1
424967 99424967 1001 86380 86390 1
424838 99424838 1001 86380 86390 1
424468 99424468 1001 86380 86390 1
426856 99426856 1001 86380 86390 1
426888 99426888 1001 86380 86390 1
426607 99426607 1001 86380 86390 1
426465 99426465 1001 86380 86390 1
426061 99426061 1001 86380 86390 1
427342 99427342 1001 86380 86390 1
428541 99428541 1001 86380 86390 1
428436 99428436 1001 86380 86390 1
427603 99427603 1001 86380 86390 1
427588 99427588 1001 86380 86390 1
428748 99428748 1001 86380 86390 1
430350 99430350 1001 86380 86390 1
430064 99430064 1001 86380 86390 1
429717 99429717 1001 86380 86390 1
429393 99429393 1001 86380 86390 1
429443 99429443 1001 86380 86390 1
429472 99429472 1001 86380 86390 1
429446 99429446 1001 86380 86390 1
429402 99429402 1001 86380 86390 1
429262 99429262 1001 86380 86390 1
429405 99429405 1001 86380 86390 1
430741 99430741 1001 86380 86390 1
430616 99430616 1001 86380 86390 1
430542 99430542 1001 86380 86390 1
431889 99431889 1001 86380 86390 1
431777 99431777 1001 86380 86390 1
431752 99431752 1001 86380 86390 1
430920 99430920 1001 86380 86390 1
430972 99430972 1001 86380 86390 1
431011 99431011 1001 86380 86390 1
431196 99431196 1001 86380 86390 1
432292 99432292 1001 86380 86390 1
432128 99432128 1001 86380 86390 1
433336 99433336 1001 86380 86390 1
432708 99432708 1001 86380 86390 1
433810 99433810 1001 86380 86390 1
433826 99433826 1001 86380 86390 1
435020 99435020 1001 86380 86390 1
434638 99434638 1001 86380 86390 1
434819 99434819 1001 86380 86390 1
434759 99434759 1001 86380 86390 1
434643 99434643 1001 86380 86390 1
434340 99434340 1001 86380 86390 1
437080 99437080 1001 86380 86390 1
437102 99437102 1001 86380 86390 1
437055 99437055 1001 86380 86390 1
436964 99436964 1001 86380 86390 1
436851 99436851 1001 86380 86390 1
436722 99436722 1001 86380 86390 1
436513 99436513 1001 86380 86390 1
436157 99436157 1001 86380 86390 1
300061 99300061 1001 86380 86390 1
300317 99300317 1001 86380 86390 1
300474 99300474 1001 86380 86390 1
300401 99300401 1001 86380 86390 1
300175 99300175 1001 86380 86390 1
300861 99300861 1001 86380 86390 1
300734 99300734 1001 86380 86390 1
301452 99301452 1001 86380 86390 1
301504 99301504 1001 86380 86390 1
301442 99301442 1001 86380 86390 1
301511 99301511 1001 86380 86390 1
301435 99301435 1001 86380 86390 1
301190 99301190 1001 86380 86390 1
301178 99301178 1001 86380 86390 1
301110 99301110 1001 86380 86390 1
301579 99301579 1001 86380 86390 1
302280 99302280 1001 86380 86390 1
302247 99302247 1001 86380 86390 1
302083 99302083 1001 86380 86390 1
301878 99301878 1001 86380 86390 1
301762 99301762 1001 86380 86390 1
302391 99302391 1001 86380 86390 1
302501 99302501 1001 86380 86390 1
303118 99303118 1001 86380 86390 1
303147 99303147 1001 86380 86390 1
303186 99303186 1001 86380 86390 1
302907 99302907 1001 86380 86390 1
303918 99303918 1001 86380 86390 1
304025 99304025 1001 86380 86390 1
303763 99303763 1001 86380 86390 1
303720 99303720 1001 86380 86390 1
303722 99303722 1001 86380 86390 1
303554 99303554 1001 86380 86390 1
304198 99304198 1001 86380 86390 1
304238 99304238 1001 86380 86390 1
304230 99304230 1001 86380 86390 1
304039 99304039 1001 86380 86390 1
304724 99304724 1001 86380 86390 1
304717 99304717 1001 86380 86390 1
304577 99304577 1001 86380 86390 1
304568 99304568 1001 86380 86390 1
304607 99304607 1001 86380 86390 1
304584 99304584 1001 86380 86390 1
304640 99304640 1001 86380 86390 1
304263 99304263 1001 86380 86390 1
305635 99305635 1001 86380 86390 1
305550 99305550 1001 86380 86390 1
305317 99305317 1001 86380 86390 1
305235 99305235 1001 86380 86390 1
305212 99305212 1001 86380 86390 1
305125 99305125 1001 86380 86390 1
500177 99500177 1001 86380 86390 1
500665 99500665 1001 86380 86390 1
500539 99500539 1001 86380 86390 1
500301 99500301 1001 86380 86390 1
500928 99500928 1001 86380 86390 1
500972 99500972 1001 86380 86390 1
501266 99501266 1001 86380 86390 1
501305 99501305 1001 86380 86390 1
501412 99501412 1001 86380 86390 1
501365 99501365 1001 86380 86390 1
501086 99501086 1001 86380 86390 1
501167 99501167 1001 86380 86390 1
501171 99501171 1001 86380 86390 1
501227 99501227 1001 86380 86390 1
501683 99501683 1001 86380 86390 1
501700 99501700 1001 86380 86390 1
502278 99502278 1001 86380 86390 1
502132 99502132 1001 86380 86390 1
502104 99502104 1001 86380 86390 1
501901 99501901 1001 86380 86390 1
502046 99502046 1001 86380 86390 1
502588 99502588 1001 86380 86390 1
502669 99502669 1001 86380 86390 1
503220 99503220 1001 86380 86390 1
503237 99503237 1001 86380 86390 1
502977 99502977 1001 86380 86390 1
503058 99503058 1001 86380 86390 1
502717 99502717 1001 86380 86390 1
502812 99502812 1001 86380 86390 1
504028 99504028 1001 86380 86390 1
504001 99504001 1001 86380 86390 1
503747 99503747 1001 86380 86390 1
503613 99503613 1001 86380 86390 1
503567 99503567 1001 86380 86390 1
504316 99504316 1001 86380 86390 1
504852 99504852 1001 86380 86390 1
504622 99504622 1001 86380 86390 1
504665 99504665 1001 86380 86390 1
504416 99504416 1001 86380 86390 1
504437 99504437 1001 86380 86390 1
504998 99504998 1001 86380 86390 1
505176 99505176 1001 86380 86390 1
505190 99505190 1001 86380 86390 1
505191 99505191 1001 86380 86390 1
505220 99505220 1001 86380 86390 1
505785 99505785 1001 86380 86390 1
505876 99505876 1001 86380 86390 1
506242 99506242 1001 86380 86390 1
506285 99506285 1001 86380 86390 1
506183 99506183 1001 86380 86390 1
506049 99506049 1001 86380 86390 1
506178 99506178 1001 86380 86390 1
506730 99506730 1001 86380 86390 1
506769 99506769 1001 86380 86390 1
506627 99506627 1001 86380 86390 1
507387 99507387 1001 86380 86390 1
507283 99507283 1001 86380 86390 1
507276 99507276 1001 86380 86390 1
508133 99508133 1001 86380 86390 1
507837 99507837 1001 86380 86390 1
507866 99507866 1001 86380 86390 1
508009 99508009 1001 86380 86390 1
507959 99507959 1001 86380 86390 1
507844 99507844 1001 86380 86390 1
507925 99507925 1001 86380 86390 1
508310 99508310 1001 86380 86390 1
508373 99508373 1001 86380 86390 1
508901 99508901 1001 86380 86390 1
508714 99508714 1001 86380 86390 1
508627 99508627 1001 86380 86390 1
509830 99509830 1001 86380 86390 1
509471 99509471 1001 86380 86390 1
510051 99510051 1001 86380 86390 1
510652 99510652 1001 86380 86390 1
510648 99510648 1001 86380 86390 1
510323 99510323 1001 86380 86390 1
510453 99510453 1001 86380 86390 1
510245 99510245 1001 86380 86390 1
510892 99510892 1001 86380 86390 1
511403 99511403 1001 86380 86390 1
511392 99511392 1001 86380 86390 1
510977 99510977 1001 86380 86390 1
510954 99510954 1001 86380 86390 1
511695 99511695 1001 86380 86390 1
511638 99511638 1001 86380 86390 1
512098 99512098 1001 86380 86390 1
512053 99512053 1001 86380 86390 1
511939 99511939 1001 86380 86390 1
511889 99511889 1001 86380 86390 1
511788 99511788 1001 86380 86390 1
511893 99511893 1001 86380 86390 1
511834 99511834 1001 86380 86390 1
512436 99512436 1001 86380 86390 1
512489 99512489 1001 86380 86390 1
513163 99513163 1001 86380 86390 1
512923 99512923 1001 86380 86390 1
512846 99512846 1001 86380 86390 1
512732 99512732 1001 86380 86390 1
512608 99512608 1001 86380 86390 1
513288 99513288 1001 86380 86390 1
513330 99513330 1001 86380 86390 1
513943 99513943 1001 86380 86390 1
513985 99513985 1001 86380 86390 1
514027 99514027 1001 86380 86390 1
513670 99513670 1001 86380 86390 1
513790 99513790 1001 86380 86390 1
513771 99513771 1001 86380 86390 1
513642 99513642 1001 86380 86390 1
513449 99513449 1001 86380 86390 1
513433 99513433 1001 86380 86390 1
514046 99514046 1001 86380 86390 1
514745 99514745 1001 86380 86390 1
514342 99514342 1001 86380 86390 1
514268 99514268 1001 86380 86390 1
514385 99514385 1001 86380 86390 1
514939 99514939 1001 86380 86390 1
514889 99514889 1001 86380 86390 1
515316 99515316 1001 86380 86390 1
515476 99515476 1001 86380 86390 1
515149 99515149 1001 86380 86390 1
515745 99515745 1001 86380 86390 1
515797 99515797 1001 86380 86390 1
515716 99515716 1001 86380 86390 1
516326 99516326 1001 86380 86390 1
516444 99516444 1001 86380 86390 1
515974 99515974 1001 86380 86390 1
516626 99516626 1001 86380 86390 1
516566 99516566 1001 86380 86390 1
516579 99516579 1001 86380 86390 1
516645 99516645 1001 86380 86390 1
517173 99517173 1001 86380 86390 1
517161 99517161 1001 86380 86390 1
517200 99517200 1001 86380 86390 1
517216 99517216 1001 86380 86390 1
517322 99517322 1001 86380 86390 1
517002 99517002 1001 86380 86390 1
517016 99517016 1001 86380 86390 1
516996 99516996 1001 86380 86390 1
517077 99517077 1001 86380 86390 1
516753 99516753 1001 86380 86390 1
516758 99516758 1001 86380 86390 1
516732 99516732 1001 86380 86390 1
517778 99517778 1001 86380 86390 1
517818 99517818 1001 86380 86390 1
517780 99517780 1001 86380 86390 1
517786 99517786 1001 86380 86390 1
517673 99517673 1001 86380 86390 1
518305 99518305 1001 86380 86390 1
518203 99518203 1001 86380 86390 1
518912 99518912 1001 86380 86390 1
518803 99518803 1001 86380 86390 1
518884 99518884 1001 86380 86390 1
518659 99518659 1001 86380 86390 1
518465 99518465 1001 86380 86390 1
519122 99519122 1001 86380 86390 1
519061 99519061 1001 86380 86390 1
519023 99519023 1001 86380 86390 1
519640 99519640 1001 86380 86390 1
519575 99519575 1001 86380 86390 1
519310 99519310 1001 86380 86390 1
519332 99519332 1001 86380 86390 1
519953 99519953 1001 86380 86390 1
519934 99519934 1001 86380 86390 1
520017 99520017 1001 86380 86390 1
520203 99520203 1001 86380 86390 1
520109 99520109 1001 86380 86390 1
520825 99520825 1001 86380 86390 1
520672 99520672 1001 86380 86390 1
521365 99521365 1001 86380 86390 1
521449 99521449 1001 86380 86390 1
521167 99521167 1001 86380 86390 1
521259 99521259 1001 86380 86390 1
520925 99520925 1001 86380 86390 1
520848 99520848 1001 86380 86390 1
520862 99520862 1001 86380 86390 1
520956 99520956 1001 86380 86390 1
521658 99521658 1001 86380 86390 1
521475 99521475 1001 86380 86390 1
522160 99522160 1001 86380 86390 1
522212 99522212 1001 86380 86390 1
521938 99521938 1001 86380 86390 1
521869 99521869 1001 86380 86390 1
521716 99521716 1001 86380 86390 1
523089 99523089 1001 86380 86390 1
522553 99522553 1001 86380 86390 1
522570 99522570 1001 86380 86390 1
523223 99523223 1001 86380 86390 1
523889 99523889 1001 86380 86390 1
523700 99523700 1001 86380 86390 1
523572 99523572 1001 86380 86390 1
523603 99523603 1001 86380 86390 1
523491 99523491 1001 86380 86390 1
524579 99524579 1001 86380 86390 1
524368 99524368 1001 86380 86390 1
524185 99524185 1001 86380 86390 1
524936 99524936 1001 86380 86390 1
525429 99525429 1001 86380 86390 1
525569 99525569 1001 86380 86390 1
525401 99525401 1001 86380 86390 1
525229 99525229 1001 86380 86390 1
525295 99525295 1001 86380 86390 1
525208 99525208 1001 86380 86390 1
525158 99525158 1001 86380 86390 1
525087 99525087 1001 86380 86390 1
525690 99525690 1001 86380 86390 1
525803 99525803 1001 86380 86390 1
526495 99526495 1001 86380 86390 1
526510 99526510 1001 86380 86390 1
527224 99527224 1001 86380 86390 1
526852 99526852 1001 86380 86390 1
526841 99526841 1001 86380 86390 1
526868 99526868 1001 86380 86390 1
526823 99526823 1001 86380 86390 1
526676 99526676 1001 86380 86390 1
527372 99527372 1001 86380 86390 1
528024 99528024 1001 86380 86390 1
528029 99528029 1001 86380 86390 1
528064 99528064 1001 86380 86390 1
527603 99527603 1001 86380 86390 1
527656 99527656 1001 86380 86390 1
527594 99527594 1001 86380 86390 1
528102 99528102 1001 86380 86390 1
528168 99528168 1001 86380 86390 1
528708 99528708 1001 86380 86390 1
528671 99528671 1001 86380 86390 1
529010 99529010 1001 86380 86390 1
529052 99529052 1001 86380 86390 1
529656 99529656 1001 86380 86390 1
529722 99529722 1001 86380 86390 1
529328 99529328 1001 86380 86390 1
529223 99529223 1001 86380 86390 1
529523 99529523 1001 86380 86390 1
529901 99529901 1001 86380 86390 1
530117 99530117 1001 86380 86390 1
530680 99530680 1001 86380 86390 1
530683 99530683 1001 86380 86390 1
530613 99530613 1001 86380 86390 1
531304 99531304 1001 86380 86390 1
531132 99531132 1001 86380 86390 1
530785 99530785 1001 86380 86390 1
530761 99530761 1001 86380 86390 1
530922 99530922 1001 86380 86390 1
530806 99530806 1001 86380 86390 1
531545 99531545 1001 86380 86390 1
532144 99532144 1001 86380 86390 1
531695 99531695 1001 86380 86390 1
532323 99532323 1001 86380 86390 1
532934 99532934 1001 86380 86390 1
532756 99532756 1001 86380 86390 1
532773 99532773 1001 86380 86390 1
532491 99532491 1001 86380 86390 1
533035 99533035 1001 86380 86390 1
533196 99533196 1001 86380 86390 1
533827 99533827 1001 86380 86390 1
533832 99533832 1001 86380 86390 1
533710 99533710 1001 86380 86390 1
533841 99533841 1001 86380 86390 1
533776 99533776 1001 86380 86390 1
533492 99533492 1001 86380 86390 1
533277 99533277 1001 86380 86390 1
534638 99534638 1001 86380 86390 1
534606 99534606 1001 86380 86390 1
534284 99534284 1001 86380 86390 1
534763 99534763 1001 86380 86390 1
534699 99534699 1001 86380 86390 1
534687 99534687 1001 86380 86390 1
534873 99534873 1001 86380 86390 1
535317 99535317 1001 86380 86390 1
535283 99535283 1001 86380 86390 1
535154 99535154 1001 86380 86390 1
535247 99535247 1001 86380 86390 1
535265 99535265 1001 86380 86390 1
536152 99536152 1001 86380 86390 1
536014 99536014 1001 86380 86390 1
536061 99536061 1001 86380 86390 1
535797 99535797 1001 86380 86390 1
537043 99537043 1001 86380 86390 1
536762 99536762 1001 86380 86390 1
536815 99536815 1001 86380 86390 1
536894 99536894 1001 86380 86390 1
536936 99536936 1001 86380 86390 1
536821 99536821 1001 86380 86390 1
536672 99536672 1001 86380 86390 1
536701 99536701 1001 86380 86390 1
536548 99536548 1001 86380 86390 1
536589 99536589 1001 86380 86390 1
536681 99536681 1001 86380 86390 1
536592 99536592 1001 86380 86390 1
537264 99537264 1001 86380 86390 1
537317 99537317 1001 86380 86390 1
537260 99537260 1001 86380 86390 1
537184 99537184 1001 86380 86390 1
537892 99537892 1001 86380 86390 1
537468 99537468 1001 86380 86390 1
538035 99538035 1001 86380 86390 1
538118 99538118 1001 86380 86390 1
538122 99538122 1001 86380 86390 1
538622 99538622 1001 86380 86390 1
538627 99538627 1001 86380 86390 1
538695 99538695 1001 86380 86390 1
538505 99538505 1001 86380 86390 1
538417 99538417 1001 86380 86390 1
538514 99538514 1001 86380 86390 1
538503 99538503 1001 86380 86390 1
538543 99538543 1001 86380 86390 1
538399 99538399 1001 86380 86390 1
538984 99538984 1001 86380 86390 1
539233 99539233 1001 86380 86390 1
539049 99539049 1001 86380 86390 1
539193 99539193 1001 86380 86390 1
540427 99540427 1001 86380 86390 1
540226 99540226 1001 86380 86390 1
540190 99540190 1001 86380 86390 1
540063 99540063 1001 86380 86390 1
540509 99540509 1001 86380 86390 1
541098 99541098 1001 86380 86390 1
541081 99541081 1001 86380 86390 1
541309 99541309 1001 86380 86390 1
542000 99542000 1001 86380 86390 1
541962 99541962 1001 86380 86390 1
541882 99541882 1001 86380 86390 1
541805 99541805 1001 86380 86390 1
541715 99541715 1001 86380 86390 1
541644 99541644 1001 86380 86390 1
541646 99541646 1001 86380 86390 1
541677 99541677 1001 86380 86390 1
541627 99541627 1001 86380 86390 1
542684 99542684 1001 86380 86390 1
542620 99542620 1001 86380 86390 1
542724 99542724 1001 86380 86390 1
542448 99542448 1001 86380 86390 1
542968 99542968 1001 86380 86390 1
543026 99543026 1001 86380 86390 1
543029 99543029 1001 86380 86390 1
542992 99542992 1001 86380 86390 1
543096 99543096 1001 86380 86390 1
543636 99543636 1001 86380 86390 1
543479 99543479 1001 86380 86390 1
543218 99543218 1001 86380 86390 1
544557 99544557 1001 86380 86390 1
544210 99544210 1001 86380 86390 1
544232 99544232 1001 86380 86390 1
544311 99544311 1001 86380 86390 1
544195 99544195 1001 86380 86390 1
544176 99544176 1001 86380 86390 1
544155 99544155 1001 86380 86390 1
416320 999 1001 61380 66897 1
539192 947 1001 45887 46187 1
400140 99400140 1001 86380 86390 1
401328 99401328 1001 86380 86390 1
401568 99401568 1001 86380 86390 1
402916 99402916 1001 86380 86390 1
403095 99403095 1001 86380 86390 1
403085 99403085 1001 86380 86390 1
403183 99403183 1001 86380 86390 1
403251 99403251 1001 86380 86390 1
403476 99403476 1001 86380 86390 1
404948 99404948 1001 86380 86390 1
404926 99404926 1001 86380 86390 1
405200 99405200 1001 86380 86390 1
405211 99405211 1001 86380 86390 1
405198 99405198 1001 86380 86390 1
405607 99405607 1001 86380 86390 1
405962 99405962 1001 86380 86390 1
405967 99405967 1001 86380 86390 1
406308 99406308 1001 86380 86390 1
406473 99406473 1001 86380 86390 1
407114 99407114 1001 86380 86390 1
407175 99407175 1001 86380 86390 1
407158 99407158 1001 86380 86390 1
407147 99407147 1001 86380 86390 1
407814 99407814 1001 86380 86390 1
407952 99407952 1001 86380 86390 1
408260 99408260 1001 86380 86390 1
408608 99408608 1001 86380 86390 1
408864 99408864 1001 86380 86390 1
408997 99408997 1001 86380 86390 1
409098 99409098 1001 86380 86390 1
409377 99409377 1001 86380 86390 1
409571 99409571 1001 86380 86390 1
409765 99409765 1001 86380 86390 1
409709 99409709 1001 86380 86390 1
409898 99409898 1001 86380 86390 1
410008 99410008 1001 86380 86390 1
410246 99410246 1001 86380 86390 1
410380 99410380 1001 86380 86390 1
410414 99410414 1001 86380 86390 1
410441 99410441 1001 86380 86390 1
410702 99410702 1001 86380 86390 1
410845 99410845 1001 86380 86390 1
411087 99411087 1001 86380 86390 1
411232 99411232 1001 86380 86390 1
411261 99411261 1001 86380 86390 1
412193 99412193 1001 86380 86390 1
412213 99412213 1001 86380 86390 1
412325 99412325 1001 86380 86390 1
413563 99413563 1001 86380 86390 1
413149 99413149 1001 86380 86390 1
412657 99412657 1001 86380 86390 1
415303 99415303 1001 86380 86390 1
414766 99414766 1001 86380 86390 1
414213 99414213 1001 86380 86390 1
414131 99414131 1001 86380 86390 1
414284 99414284 1001 86380 86390 1
415500 99415500 1001 86380 86390 1
415632 99415632 1001 86380 86390 1
416823 99416823 1001 86380 86390 1
416451 99416451 1001 86380 86390 1
416005 99416005 1001 86380 86390 1
415865 99415865 1001 86380 86390 1
416123 99416123 1001 86380 86390 1
415761 99415761 1001 86380 86390 1
415955 99415955 1001 86380 86390 1
417233 99417233 1001 86380 86390 1
417252 99417252 1001 86380 86390 1
418744 99418744 1001 86380 86390 1
418705 99418705 1001 86380 86390 1
417673 99417673 1001 86380 86390 1
419198 99419198 1001 86380 86390 1
420439 99420439 1001 86380 86390 1
420342 99420342 1001 86380 86390 1
420432 99420432 1001 86380 86390 1
419748 99419748 1001 86380 86390 1
419919 99419919 1001 86380 86390 1
419375 99419375 1001 86380 86390 1
419282 99419282 1001 86380 86390 1
420465 99420465 1001 86380 86390 1
422051 99422051 1001 86380 86390 1
421763 99421763 1001 86380 86390 1
421235 99421235 1001 86380 86390 1
421041 99421041 1001 86380 86390 1
420867 99420867 1001 86380 86390 1
422432 99422432 1001 86380 86390 1
423586 99423586 1001 86380 86390 1
422775 99422775 1001 86380 86390 1
422528 99422528 1001 86380 86390 1
423927 99423927 1001 86380 86390 1
424711 99424711 1001 86380 86390 1
424655 99424655 1001 86380 86390 1
424187 99424187 1001 86380 86390 1
424359 99424359 1001 86380 86390 1
425775 99425775 1001 86380 86390 1
425482 99425482 1001 86380 86390 1
425644 99425644 1001 86380 86390 1
426815 99426815 1001 86380 86390 1
426159 99426159 1001 86380 86390 1
427335 99427335 1001 86380 86390 1
428282 99428282 1001 86380 86390 1
427911 99427911 1001 86380 86390 1
430348 99430348 1001 86380 86390 1
430237 99430237 1001 86380 86390 1
430010 99430010 1001 86380 86390 1
429863 99429863 1001 86380 86390 1
429941 99429941 1001 86380 86390 1
429868 99429868 1001 86380 86390 1
429347 99429347 1001 86380 86390 1
429363 99429363 1001 86380 86390 1
430484 99430484 1001 86380 86390 1
430774 99430774 1001 86380 86390 1
430467 99430467 1001 86380 86390 1
430720 99430720 1001 86380 86390 1
430518 99430518 1001 86380 86390 1
430752 99430752 1001 86380 86390 1
431822 99431822 1001 86380 86390 1
431990 99431990 1001 86380 86390 1
431839 99431839 1001 86380 86390 1
431509 99431509 1001 86380 86390 1
430948 99430948 1001 86380 86390 1
432314 99432314 1001 86380 86390 1
433503 99433503 1001 86380 86390 1
433056 99433056 1001 86380 86390 1
433167 99433167 1001 86380 86390 1
433860 99433860 1001 86380 86390 1
434062 99434062 1001 86380 86390 1
434004 99434004 1001 86380 86390 1
435011 99435011 1001 86380 86390 1
434735 99434735 1001 86380 86390 1
434688 99434688 1001 86380 86390 1
434921 99434921 1001 86380 86390 1
434905 99434905 1001 86380 86390 1
434798 99434798 1001 86380 86390 1
434580 99434580 1001 86380 86390 1
435866 99435866 1001 86380 86390 1
435586 99435586 1001 86380 86390 1
437072 99437072 1001 86380 86390 1
436614 99436614 1001 86380 86390 1
436034 99436034 1001 86380 86390 1
436093 99436093 1001 86380 86390 1
435982 99435982 1001 86380 86390 1
436055 99436055 1001 86380 86390 1
436212 99436212 1001 86380 86390 1
300721 99300721 1001 86380 86390 1
300497 99300497 1001 86380 86390 1
300495 99300495 1001 86380 86390 1
300213 99300213 1001 86380 86390 1
300191 99300191 1001 86380 86390 1
301417 99301417 1001 86380 86390 1
301436 99301436 1001 86380 86390 1
301475 99301475 1001 86380 86390 1
301313 99301313 1001 86380 86390 1
301198 99301198 1001 86380 86390 1
300975 99300975 1001 86380 86390 1
301028 99301028 1001 86380 86390 1
301068 99301068 1001 86380 86390 1
301598 99301598 1001 86380 86390 1
301564 99301564 1001 86380 86390 1
302264 99302264 1001 86380 86390 1
301865 99301865 1001 86380 86390 1
301945 99301945 1001 86380 86390 1
301950 99301950 1001 86380 86390 1
301821 99301821 1001 86380 86390 1
302544 99302544 1001 86380 86390 1
303144 99303144 1001 86380 86390 1
302797 99302797 1001 86380 86390 1
302842 99302842 1001 86380 86390 1
302608 99302608 1001 86380 86390 1
303386 99303386 1001 86380 86390 1
303291 99303291 1001 86380 86390 1
303304 99303304 1001 86380 86390 1
304003 99304003 1001 86380 86390 1
303859 99303859 1001 86380 86390 1
303916 99303916 1001 86380 86390 1
303636 99303636 1001 86380 86390 1
303426 99303426 1001 86380 86390 1
303610 99303610 1001 86380 86390 1
304170 99304170 1001 86380 86390 1
304804 99304804 1001 86380 86390 1
304482 99304482 1001 86380 86390 1
304534 99304534 1001 86380 86390 1
304254 99304254 1001 86380 86390 1
304324 99304324 1001 86380 86390 1
304353 99304353 1001 86380 86390 1
305035 99305035 1001 86380 86390 1
304893 99304893 1001 86380 86390 1
305654 99305654 1001 86380 86390 1
305588 99305588 1001 86380 86390 1
305355 99305355 1001 86380 86390 1
305347 99305347 1001 86380 86390 1
305152 99305152 1001 86380 86390 1
305205 99305205 1001 86380 86390 1
500101 99500101 1001 86380 86390 1
500104 99500104 1001 86380 86390 1
500534 99500534 1001 86380 86390 1
500459 99500459 1001 86380 86390 1
500461 99500461 1001 86380 86390 1
500463 99500463 1001 86380 86390 1
500310 99500310 1001 86380 86390 1
500341 99500341 1001 86380 86390 1
500290 99500290 1001 86380 86390 1
500958 99500958 1001 86380 86390 1
500999 99500999 1001 86380 86390 1
500886 99500886 1001 86380 86390 1
501544 99501544 1001 86380 86390 1
501240 99501240 1001 86380 86390 1
501224 99501224 1001 86380 86390 1
501697 99501697 1001 86380 86390 1
501749 99501749 1001 86380 86390 1
501647 99501647 1001 86380 86390 1
502316 99502316 1001 86380 86390 1
502279 99502279 1001 86380 86390 1
502449 99502449 1001 86380 86390 1
502321 99502321 1001 86380 86390 1
502219 99502219 1001 86380 86390 1
502033 99502033 1001 86380 86390 1
502662 99502662 1001 86380 86390 1
502486 99502486 1001 86380 86390 1
503096 99503096 1001 86380 86390 1
502704 99502704 1001 86380 86390 1
502825 99502825 1001 86380 86390 1
503457 99503457 1001 86380 86390 1
503472 99503472 1001 86380 86390 1
503396 99503396 1001 86380 86390 1
504098 99504098 1001 86380 86390 1
503877 99503877 1001 86380 86390 1
503651 99503651 1001 86380 86390 1
504244 99504244 1001 86380 86390 1
504207 99504207 1001 86380 86390 1
504176 99504176 1001 86380 86390 1
504202 99504202 1001 86380 86390 1
504241 99504241 1001 86380 86390 1
504229 99504229 1001 86380 86390 1
504792 99504792 1001 86380 86390 1
504612 99504612 1001 86380 86390 1
504338 99504338 1001 86380 86390 1
505127 99505127 1001 86380 86390 1
505606 99505606 1001 86380 86390 1
505636 99505636 1001 86380 86390 1
505691 99505691 1001 86380 86390 1
505451 99505451 1001 86380 86390 1
505926 99505926 1001 86380 86390 1
506545 99506545 1001 86380 86390 1
506262 99506262 1001 86380 86390 1
506328 99506328 1001 86380 86390 1
506239 99506239 1001 86380 86390 1
506042 99506042 1001 86380 86390 1
506749 99506749 1001 86380 86390 1
506713 99506713 1001 86380 86390 1
507308 99507308 1001 86380 86390 1
507260 99507260 1001 86380 86390 1
507352 99507352 1001 86380 86390 1
507121 99507121 1001 86380 86390 1
506822 99506822 1001 86380 86390 1
506824 99506824 1001 86380 86390 1
507605 99507605 1001 86380 86390 1
507580 99507580 1001 86380 86390 1
507609 99507609 1001 86380 86390 1
508144 99508144 1001 86380 86390 1
507838 99507838 1001 86380 86390 1
507958 99507958 1001 86380 86390 1
507937 99507937 1001 86380 86390 1
507793 99507793 1001 86380 86390 1
508339 99508339 1001 86380 86390 1
508371 99508371 1001 86380 86390 1
508874 99508874 1001 86380 86390 1
508938 99508938 1001 86380 86390 1
508981 99508981 1001 86380 86390 1
509272 99509272 1001 86380 86390 1
509603 99509603 1001 86380 86390 1
509468 99509468 1001 86380 86390 1
509456 99509456 1001 86380 86390 1
509353 99509353 1001 86380 86390 1
510042 99510042 1001 86380 86390 1
510030 99510030 1001 86380 86390 1
510451 99510451 1001 86380 86390 1
510291 99510291 1001 86380 86390 1
510898 99510898 1001 86380 86390 1
511455 99511455 1001 86380 86390 1
510963 99510963 1001 86380 86390 1
511719 99511719 1001 86380 86390 1
511696 99511696 1001 86380 86390 1
512236 99512236 1001 86380 86390 1
511979 99511979 1001 86380 86390 1
512072 99512072 1001 86380 86390 1
511969 99511969 1001 86380 86390 1
511991 99511991 1001 86380 86390 1
512424 99512424 1001 86380 86390 1
512453 99512453 1001 86380 86390 1
513137 99513137 1001 86380 86390 1
513035 99513035 1001 86380 86390 1
512930 99512930 1001 86380 86390 1
513396 99513396 1001 86380 86390 1
513263 99513263 1001 86380 86390 1
513936 99513936 1001 86380 86390 1
513924 99513924 1001 86380 86390 1
513989 99513989 1001 86380 86390 1
513663 99513663 1001 86380 86390 1
513483 99513483 1001 86380 86390 1
513434 99513434 1001 86380 86390 1
514193 99514193 1001 86380 86390 1
514144 99514144 1001 86380 86390 1
514760 99514760 1001 86380 86390 1
514773 99514773 1001 86380 86390 1
514805 99514805 1001 86380 86390 1
514449 99514449 1001 86380 86390 1
514354 99514354 1001 86380 86390 1
515042 99515042 1001 86380 86390 1
515048 99515048 1001 86380 86390 1
515671 99515671 1001 86380 86390 1
515578 99515578 1001 86380 86390 1
515296 99515296 1001 86380 86390 1
515354 99515354 1001 86380 86390 1
515460 99515460 1001 86380 86390 1
515422 99515422 1001 86380 86390 1
515757 99515757 1001 86380 86390 1
516395 99516395 1001 86380 86390 1
516347 99516347 1001 86380 86390 1
516469 99516469 1001 86380 86390 1
516186 99516186 1001 86380 86390 1
515976 99515976 1001 86380 86390 1
516611 99516611 1001 86380 86390 1
516638 99516638 1001 86380 86390 1
516648 99516648 1001 86380 86390 1
517233 99517233 1001 86380 86390 1
516823 99516823 1001 86380 86390 1
516747 99516747 1001 86380 86390 1
516762 99516762 1001 86380 86390 1
517405 99517405 1001 86380 86390 1
517636 99517636 1001 86380 86390 1
517729 99517729 1001 86380 86390 1
518233 99518233 1001 86380 86390 1
518945 99518945 1001 86380 86390 1
518718 99518718 1001 86380 86390 1
518711 99518711 1001 86380 86390 1
518677 99518677 1001 86380 86390 1
518436 99518436 1001 86380 86390 1
519040 99519040 1001 86380 86390 1
519022 99519022 1001 86380 86390 1
519594 99519594 1001 86380 86390 1
519351 99519351 1001 86380 86390 1
519353 99519353 1001 86380 86390 1
519239 99519239 1001 86380 86390 1
519279 99519279 1001 86380 86390 1
519306 99519306 1001 86380 86390 1
519928 99519928 1001 86380 86390 1
519964 99519964 1001 86380 86390 1
519952 99519952 1001 86380 86390 1
520627 99520627 1001 86380 86390 1
520523 99520523 1001 86380 86390 1
520030 99520030 1001 86380 86390 1
521405 99521405 1001 86380 86390 1
521401 99521401 1001 86380 86390 1
520866 99520866 1001 86380 86390 1
521536 99521536 1001 86380 86390 1
522206 99522206 1001 86380 86390 1
521857 99521857 1001 86380 86390 1
522467 99522467 1001 86380 86390 1
522496 99522496 1001 86380 86390 1
522950 99522950 1001 86380 86390 1
522875 99522875 1001 86380 86390 1
522857 99522857 1001 86380 86390 1
522808 99522808 1001 86380 86390 1
523135 99523135 1001 86380 86390 1
523821 99523821 1001 86380 86390 1
523938 99523938 1001 86380 86390 1
523535 99523535 1001 86380 86390 1
523666 99523666 1001 86380 86390 1
523440 99523440 1001 86380 86390 1
523506 99523506 1001 86380 86390 1
524021 99524021 1001 86380 86390 1
524023 99524023 1001 86380 86390 1
523999 99523999 1001 86380 86390 1
524720 99524720 1001 86380 86390 1
524696 99524696 1001 86380 86390 1
524646 99524646 1001 86380 86390 1
524488 99524488 1001 86380 86390 1
524375 99524375 1001 86380 86390 1
524442 99524442 1001 86380 86390 1
524534 99524534 1001 86380 86390 1
524458 99524458 1001 86380 86390 1
524484 99524484 1001 86380 86390 1
524920 99524920 1001 86380 86390 1
525562 99525562 1001 86380 86390 1
525458 99525458 1001 86380 86390 1
525528 99525528 1001 86380 86390 1
525556 99525556 1001 86380 86390 1
525715 99525715 1001 86380 86390 1
525642 99525642 1001 86380 86390 1
526311 99526311 1001 86380 86390 1
526382 99526382 1001 86380 86390 1
526021 99526021 1001 86380 86390 1
525885 99525885 1001 86380 86390 1
526885 99526885 1001 86380 86390 1
526990 99526990 1001 86380 86390 1
527303 99527303 1001 86380 86390 1
527292 99527292 1001 86380 86390 1
527374 99527374 1001 86380 86390 1
527257 99527257 1001 86380 86390 1
528042 99528042 1001 86380 86390 1
528004 99528004 1001 86380 86390 1
528060 99528060 1001 86380 86390 1
528191 99528191 1001 86380 86390 1
528170 99528170 1001 86380 86390 1
528843 99528843 1001 86380 86390 1
528820 99528820 1001 86380 86390 1
528502 99528502 1001 86380 86390 1
528556 99528556 1001 86380 86390 1
528599 99528599 1001 86380 86390 1
528427 99528427 1001 86380 86390 1
528380 99528380 1001 86380 86390 1
528419 99528419 1001 86380 86390 1
529563 99529563 1001 86380 86390 1
529267 99529267 1001 86380 86390 1
530464 99530464 1001 86380 86390 1
530531 99530531 1001 86380 86390 1
530381 99530381 1001 86380 86390 1
530196 99530196 1001 86380 86390 1
530280 99530280 1001 86380 86390 1
530041 99530041 1001 86380 86390 1
530112 99530112 1001 86380 86390 1
530605 99530605 1001 86380 86390 1
531193 99531193 1001 86380 86390 1
530999 99530999 1001 86380 86390 1
530791 99530791 1001 86380 86390 1
531537 99531537 1001 86380 86390 1
531399 99531399 1001 86380 86390 1
531569 99531569 1001 86380 86390 1
531959 99531959 1001 86380 86390 1
532995 99532995 1001 86380 86390 1
532915 99532915 1001 86380 86390 1
532657 99532657 1001 86380 86390 1
532683 99532683 1001 86380 86390 1
532455 99532455 1001 86380 86390 1
532589 99532589 1001 86380 86390 1
532551 99532551 1001 86380 86390 1
533110 99533110 1001 86380 86390 1
533078 99533078 1001 86380 86390 1
533235 99533235 1001 86380 86390 1
533736 99533736 1001 86380 86390 1
533652 99533652 1001 86380 86390 1
533571 99533571 1001 86380 86390 1
533494 99533494 1001 86380 86390 1
533585 99533585 1001 86380 86390 1
533329 99533329 1001 86380 86390 1
533348 99533348 1001 86380 86390 1
534061 99534061 1001 86380 86390 1
534633 99534633 1001 86380 86390 1
534776 99534776 1001 86380 86390 1
535412 99535412 1001 86380 86390 1
535253 99535253 1001 86380 86390 1
535052 99535052 1001 86380 86390 1
535656 99535656 1001 86380 86390 1
536125 99536125 1001 86380 86390 1
535973 99535973 1001 86380 86390 1
535891 99535891 1001 86380 86390 1
536347 99536347 1001 86380 86390 1
536485 99536485 1001 86380 86390 1
536462 99536462 1001 86380 86390 1
536962 99536962 1001 86380 86390 1
536994 99536994 1001 86380 86390 1
537046 99537046 1001 86380 86390 1
536793 99536793 1001 86380 86390 1
536839 99536839 1001 86380 86390 1
536661 99536661 1001 86380 86390 1
536702 99536702 1001 86380 86390 1
536586 99536586 1001 86380 86390 1
536613 99536613 1001 86380 86390 1
536720 99536720 1001 86380 86390 1
537888 99537888 1001 86380 86390 1
537854 99537854 1001 86380 86390 1
537718 99537718 1001 86380 86390 1
537720 99537720 1001 86380 86390 1
538088 99538088 1001 86380 86390 1
538050 99538050 1001 86380 86390 1
538171 99538171 1001 86380 86390 1
538787 99538787 1001 86380 86390 1
538744 99538744 1001 86380 86390 1
538616 99538616 1001 86380 86390 1
538489 99538489 1001 86380 86390 1
538556 99538556 1001 86380 86390 1
538199 99538199 1001 86380 86390 1
538382 99538382 1001 86380 86390 1
538945 99538945 1001 86380 86390 1
538966 99538966 1001 86380 86390 1
539505 99539505 1001 86380 86390 1
540290 99540290 1001 86380 86390 1
540185 99540185 1001 86380 86390 1
540240 99540240 1001 86380 86390 1
539978 99539978 1001 86380 86390 1
540469 99540469 1001 86380 86390 1
541290 99541290 1001 86380 86390 1
541062 99541062 1001 86380 86390 1
540926 99540926 1001 86380 86390 1
540678 99540678 1001 86380 86390 1
540811 99540811 1001 86380 86390 1
542091 99542091 1001 86380 86390 1
541936 99541936 1001 86380 86390 1
541734 99541734 1001 86380 86390 1
541846 99541846 1001 86380 86390 1
541592 99541592 1001 86380 86390 1
541547 99541547 1001 86380 86390 1
541561 99541561 1001 86380 86390 1
542162 99542162 1001 86380 86390 1
542204 99542204 1001 86380 86390 1
542256 99542256 1001 86380 86390 1
542809 99542809 1001 86380 86390 1
542785 99542785 1001 86380 86390 1
542880 99542880 1001 86380 86390 1
543735 99543735 1001 86380 86390 1
543692 99543692 1001 86380 86390 1
543531 99543531 1001 86380 86390 1
543381 99543381 1001 86380 86390 1
543550 99543550 1001 86380 86390 1
543526 99543526 1001 86380 86390 1
543349 99543349 1001 86380 86390 1
543937 99543937 1001 86380 86390 1
543788 99543788 1001 86380 86390 1
544547 99544547 1001 86380 86390 1
544409 99544409 1001 86380 86390 1
544354 99544354 1001 86380 86390 1
544308 99544308 1001 86380 86390 1
544082 99544082 1001 86380 86390 1
543999 99543999 1001 86380 86390 1
400283 99400283 1001 86380 86390 1
400322 99400322 1001 86380 86390 1
400323 99400323 1001 86380 86390 1
400613 99400613 1001 86380 86390 1
400851 99400851 1001 86380 86390 1
401448 99401448 1001 86380 86390 1
401926 99401926 1001 86380 86390 1
402077 99402077 1001 86380 86390 1
402248 99402248 1001 86380 86390 1
402580 99402580 1001 86380 86390 1
402561 99402561 1001 86380 86390 1
402630 99402630 1001 86380 86390 1
402643 99402643 1001 86380 86390 1
403072 99403072 1001 86380 86390 1
403174 99403174 1001 86380 86390 1
403206 99403206 1001 86380 86390 1
403488 99403488 1001 86380 86390 1
403769 99403769 1001 86380 86390 1
403736 99403736 1001 86380 86390 1
403963 99403963 1001 86380 86390 1
404364 99404364 1001 86380 86390 1
404408 99404408 1001 86380 86390 1
404520 99404520 1001 86380 86390 1
404583 99404583 1001 86380 86390 1
404664 99404664 1001 86380 86390 1
404668 99404668 1001 86380 86390 1
404693 99404693 1001 86380 86390 1
404923 99404923 1001 86380 86390 1
405217 99405217 1001 86380 86390 1
405485 99405485 1001 86380 86390 1
405552 99405552 1001 86380 86390 1
405578 99405578 1001 86380 86390 1
405654 99405654 1001 86380 86390 1
405925 99405925 1001 86380 86390 1
405893 99405893 1001 86380 86390 1
406888 99406888 1001 86380 86390 1
407074 99407074 1001 86380 86390 1
407768 99407768 1001 86380 86390 1
407912 99407912 1001 86380 86390 1
408017 99408017 1001 86380 86390 1
408861 99408861 1001 86380 86390 1
408768 99408768 1001 86380 86390 1
408875 99408875 1001 86380 86390 1
410227 99410227 1001 86380 86390 1
410461 99410461 1001 86380 86390 1
410523 99410523 1001 86380 86390 1
410632 99410632 1001 86380 86390 1
410881 99410881 1001 86380 86390 1
411027 99411027 1001 86380 86390 1
411697 99411697 1001 86380 86390 1
411894 99411894 1001 86380 86390 1
412046 99412046 1001 86380 86390 1
412280 99412280 1001 86380 86390 1
413769 99413769 1001 86380 86390 1
413910 99413910 1001 86380 86390 1
415320 99415320 1001 86380 86390 1
414568 99414568 1001 86380 86390 1
414500 99414500 1001 86380 86390 1
415626 99415626 1001 86380 86390 1
416679 99416679 1001 86380 86390 1
416865 99416865 1001 86380 86390 1
416139 99416139 1001 86380 86390 1
416218 99416218 1001 86380 86390 1
416352 99416352 1001 86380 86390 1
416309 99416309 1001 86380 86390 1
415884 99415884 1001 86380 86390 1
415966 99415966 1001 86380 86390 1
417265 99417265 1001 86380 86390 1
417250 99417250 1001 86380 86390 1
418461 99418461 1001 86380 86390 1
418139 99418139 1001 86380 86390 1
418883 99418883 1001 86380 86390 1
419008 99419008 1001 86380 86390 1
418870 99418870 1001 86380 86390 1
420217 99420217 1001 86380 86390 1
419729 99419729 1001 86380 86390 1
421715 99421715 1001 86380 86390 1
421933 99421933 1001 86380 86390 1
421730 99421730 1001 86380 86390 1
421791 99421791 1001 86380 86390 1
421737 99421737 1001 86380 86390 1
422444 99422444 1001 86380 86390 1
422188 99422188 1001 86380 86390 1
423564 99423564 1001 86380 86390 1
423014 99423014 1001 86380 86390 1
422956 99422956 1001 86380 86390 1
422815 99422815 1001 86380 86390 1
424038 99424038 1001 86380 86390 1
423906 99423906 1001 86380 86390 1
424609 99424609 1001 86380 86390 1
424285 99424285 1001 86380 86390 1
426650 99426650 1001 86380 86390 1
426388 99426388 1001 86380 86390 1
426112 99426112 1001 86380 86390 1
427509 99427509 1001 86380 86390 1
428638 99428638 1001 86380 86390 1
428426 99428426 1001 86380 86390 1
428458 99428458 1001 86380 86390 1
428163 99428163 1001 86380 86390 1
427932 99427932 1001 86380 86390 1
427967 99427967 1001 86380 86390 1
430306 99430306 1001 86380 86390 1
430225 99430225 1001 86380 86390 1
429616 99429616 1001 86380 86390 1
429433 99429433 1001 86380 86390 1
429345 99429345 1001 86380 86390 1
429486 99429486 1001 86380 86390 1
431510 99431510 1001 86380 86390 1
431579 99431579 1001 86380 86390 1
431068 99431068 1001 86380 86390 1
430932 99430932 1001 86380 86390 1
431194 99431194 1001 86380 86390 1
432286 99432286 1001 86380 86390 1
433201 99433201 1001 86380 86390 1
433154 99433154 1001 86380 86390 1
432543 99432543 1001 86380 86390 1
433972 99433972 1001 86380 86390 1
434024 99434024 1001 86380 86390 1
434683 99434683 1001 86380 86390 1
434725 99434725 1001 86380 86390 1
434421 99434421 1001 86380 86390 1
434332 99434332 1001 86380 86390 1
435572 99435572 1001 86380 86390 1
435785 99435785 1001 86380 86390 1
436947 99436947 1001 86380 86390 1
436445 99436445 1001 86380 86390 1
436477 99436477 1001 86380 86390 1
436621 99436621 1001 86380 86390 1
436081 99436081 1001 86380 86390 1
436329 99436329 1001 86380 86390 1
437345 99437345 1001 86380 86390 1
300050 99300050 1001 86380 86390 1
300080 99300080 1001 86380 86390 1
300719 99300719 1001 86380 86390 1
300336 99300336 1001 86380 86390 1
300266 99300266 1001 86380 86390 1
300196 99300196 1001 86380 86390 1
300756 99300756 1001 86380 86390 1
300796 99300796 1001 86380 86390 1
300773 99300773 1001 86380 86390 1
301420 99301420 1001 86380 86390 1
301204 99301204 1001 86380 86390 1
300941 99300941 1001 86380 86390 1
301060 99301060 1001 86380 86390 1
301647 99301647 1001 86380 86390 1
301563 99301563 1001 86380 86390 1
302215 99302215 1001 86380 86390 1
302319 99302319 1001 86380 86390 1
302362 99302362 1001 86380 86390 1
302153 99302153 1001 86380 86390 1
302089 99302089 1001 86380 86390 1
302550 99302550 1001 86380 86390 1
302885 99302885 1001 86380 86390 1
302862 99302862 1001 86380 86390 1
302730 99302730 1001 86380 86390 1
302627 99302627 1001 86380 86390 1
302692 99302692 1001 86380 86390 1
302779 99302779 1001 86380 86390 1
303557 99303557 1001 86380 86390 1
303441 99303441 1001 86380 86390 1
304123 99304123 1001 86380 86390 1
304165 99304165 1001 86380 86390 1
304049 99304049 1001 86380 86390 1
304782 99304782 1001 86380 86390 1
304667 99304667 1001 86380 86390 1
304472 99304472 1001 86380 86390 1
304489 99304489 1001 86380 86390 1
304516 99304516 1001 86380 86390 1
304599 99304599 1001 86380 86390 1
304575 99304575 1001 86380 86390 1
304458 99304458 1001 86380 86390 1
304423 99304423 1001 86380 86390 1
305101 99305101 1001 86380 86390 1
305219 99305219 1001 86380 86390 1
500160 99500160 1001 86380 86390 1
500636 99500636 1001 86380 86390 1
500479 99500479 1001 86380 86390 1
500598 99500598 1001 86380 86390 1
500470 99500470 1001 86380 86390 1
500577 99500577 1001 86380 86390 1
500286 99500286 1001 86380 86390 1
500941 99500941 1001 86380 86390 1
501509 99501509 1001 86380 86390 1
501323 99501323 1001 86380 86390 1
501259 99501259 1001 86380 86390 1
501781 99501781 1001 86380 86390 1
501640 99501640 1001 86380 86390 1
501711 99501711 1001 86380 86390 1
502377 99502377 1001 86380 86390 1
502369 99502369 1001 86380 86390 1
502256 99502256 1001 86380 86390 1
502540 99502540 1001 86380 86390 1
502467 99502467 1001 86380 86390 1
502521 99502521 1001 86380 86390 1
503193 99503193 1001 86380 86390 1
502960 99502960 1001 86380 86390 1
503065 99503065 1001 86380 86390 1
503066 99503066 1001 86380 86390 1
503041 99503041 1001 86380 86390 1
503085 99503085 1001 86380 86390 1
502820 99502820 1001 86380 86390 1
504084 99504084 1001 86380 86390 1
503967 99503967 1001 86380 86390 1
504052 99504052 1001 86380 86390 1
503744 99503744 1001 86380 86390 1
503790 99503790 1001 86380 86390 1
503661 99503661 1001 86380 86390 1
504159 99504159 1001 86380 86390 1
504292 99504292 1001 86380 86390 1
504127 99504127 1001 86380 86390 1
504902 99504902 1001 86380 86390 1
504537 99504537 1001 86380 86390 1
504325 99504325 1001 86380 86390 1
505720 99505720 1001 86380 86390 1
505618 99505618 1001 86380 86390 1
505411 99505411 1001 86380 86390 1
505207 99505207 1001 86380 86390 1
505865 99505865 1001 86380 86390 1
506227 99506227 1001 86380 86390 1
506362 99506362 1001 86380 86390 1
506110 99506110 1001 86380 86390 1
506088 99506088 1001 86380 86390 1
506116 99506116 1001 86380 86390 1
506640 99506640 1001 86380 86390 1
506682 99506682 1001 86380 86390 1
507226 99507226 1001 86380 86390 1
507177 99507177 1001 86380 86390 1
507524 99507524 1001 86380 86390 1
507567 99507567 1001 86380 86390 1
507529 99507529 1001 86380 86390 1
508146 99508146 1001 86380 86390 1
508201 99508201 1001 86380 86390 1
508061 99508061 1001 86380 86390 1
508117 99508117 1001 86380 86390 1
507710 99507710 1001 86380 86390 1
507676 99507676 1001 86380 86390 1
507821 99507821 1001 86380 86390 1
509028 99509028 1001 86380 86390 1
508944 99508944 1001 86380 86390 1
508920 99508920 1001 86380 86390 1
508767 99508767 1001 86380 86390 1
508703 99508703 1001 86380 86390 1
508545 99508545 1001 86380 86390 1
508457 99508457 1001 86380 86390 1
508577 99508577 1001 86380 86390 1
508566 99508566 1001 86380 86390 1
509149 99509149 1001 86380 86390 1
509188 99509188 1001 86380 86390 1
509790 99509790 1001 86380 86390 1
509843 99509843 1001 86380 86390 1
509674 99509674 1001 86380 86390 1
509371 99509371 1001 86380 86390 1
509288 99509288 1001 86380 86390 1
510589 99510589 1001 86380 86390 1
510644 99510644 1001 86380 86390 1
511310 99511310 1001 86380 86390 1
511170 99511170 1001 86380 86390 1
511300 99511300 1001 86380 86390 1
511092 99511092 1001 86380 86390 1
511054 99511054 1001 86380 86390 1
511006 99511006 1001 86380 86390 1
510942 99510942 1001 86380 86390 1
512213 99512213 1001 86380 86390 1
512373 99512373 1001 86380 86390 1
512048 99512048 1001 86380 86390 1
512064 99512064 1001 86380 86390 1
512016 99512016 1001 86380 86390 1
512415 99512415 1001 86380 86390 1
512544 99512544 1001 86380 86390 1
513171 99513171 1001 86380 86390 1
513004 99513004 1001 86380 86390 1
513083 99513083 1001 86380 86390 1
513096 99513096 1001 86380 86390 1
512972 99512972 1001 86380 86390 1
512719 99512719 1001 86380 86390 1
513405 99513405 1001 86380 86390 1
513940 99513940 1001 86380 86390 1
513632 99513632 1001 86380 86390 1
513650 99513650 1001 86380 86390 1
513819 99513819 1001 86380 86390 1
513448 99513448 1001 86380 86390 1
514807 99514807 1001 86380 86390 1
514661 99514661 1001 86380 86390 1
514725 99514725 1001 86380 86390 1
514461 99514461 1001 86380 86390 1
514530 99514530 1001 86380 86390 1
514263 99514263 1001 86380 86390 1
514313 99514313 1001 86380 86390 1
514985 99514985 1001 86380 86390 1
515596 99515596 1001 86380 86390 1
515326 99515326 1001 86380 86390 1
515187 99515187 1001 86380 86390 1
515810 99515810 1001 86380 86390 1
516434 99516434 1001 86380 86390 1
516497 99516497 1001 86380 86390 1
516498 99516498 1001 86380 86390 1
516419 99516419 1001 86380 86390 1
516296 99516296 1001 86380 86390 1
516169 99516169 1001 86380 86390 1
515917 99515917 1001 86380 86390 1
515905 99515905 1001 86380 86390 1
516660 99516660 1001 86380 86390 1
517151 99517151 1001 86380 86390 1
517106 99517106 1001 86380 86390 1
518004 99518004 1001 86380 86390 1
518157 99518157 1001 86380 86390 1
517779 99517779 1001 86380 86390 1
517807 99517807 1001 86380 86390 1
517658 99517658 1001 86380 86390 1
517584 99517584 1001 86380 86390 1
517638 99517638 1001 86380 86390 1
518367 99518367 1001 86380 86390 1
518192 99518192 1001 86380 86390 1
518247 99518247 1001 86380 86390 1
518373 99518373 1001 86380 86390 1
519737 99519737 1001 86380 86390 1
519539 99519539 1001 86380 86390 1
519436 99519436 1001 86380 86390 1
519491 99519491 1001 86380 86390 1
519402 99519402 1001 86380 86390 1
520002 99520002 1001 86380 86390 1
519938 99519938 1001 86380 86390 1
519940 99519940 1001 86380 86390 1
520637 99520637 1001 86380 86390 1
520604 99520604 1001 86380 86390 1
520622 99520622 1001 86380 86390 1
520444 99520444 1001 86380 86390 1
520362 99520362 1001 86380 86390 1
520060 99520060 1001 86380 86390 1
520086 99520086 1001 86380 86390 1
520116 99520116 1001 86380 86390 1
520052 99520052 1001 86380 86390 1
520041 99520041 1001 86380 86390 1
520823 99520823 1001 86380 86390 1
521006 99521006 1001 86380 86390 1
520851 99520851 1001 86380 86390 1
521611 99521611 1001 86380 86390 1
521522 99521522 1001 86380 86390 1
522059 99522059 1001 86380 86390 1
521673 99521673 1001 86380 86390 1
521744 99521744 1001 86380 86390 1
522446 99522446 1001 86380 86390 1
522918 99522918 1001 86380 86390 1
522913 99522913 1001 86380 86390 1
522867 99522867 1001 86380 86390 1
522666 99522666 1001 86380 86390 1
522682 99522682 1001 86380 86390 1
522543 99522543 1001 86380 86390 1
523131 99523131 1001 86380 86390 1
523159 99523159 1001 86380 86390 1
523872 99523872 1001 86380 86390 1
523610 99523610 1001 86380 86390 1
523496 99523496 1001 86380 86390 1
523452 99523452 1001 86380 86390 1
524001 99524001 1001 86380 86390 1
524703 99524703 1001 86380 86390 1
524217 99524217 1001 86380 86390 1
524248 99524248 1001 86380 86390 1
524226 99524226 1001 86380 86390 1
524976 99524976 1001 86380 86390 1
524918 99524918 1001 86380 86390 1
525418 99525418 1001 86380 86390 1
525395 99525395 1001 86380 86390 1
526238 99526238 1001 86380 86390 1
525914 99525914 1001 86380 86390 1
527095 99527095 1001 86380 86390 1
527077 99527077 1001 86380 86390 1
527243 99527243 1001 86380 86390 1
526759 99526759 1001 86380 86390 1
526751 99526751 1001 86380 86390 1
526739 99526739 1001 86380 86390 1
527319 99527319 1001 86380 86390 1
528073 99528073 1001 86380 86390 1
527782 99527782 1001 86380 86390 1
527558 99527558 1001 86380 86390 1
527564 99527564 1001 86380 86390 1
527591 99527591 1001 86380 86390 1
527462 99527462 1001 86380 86390 1
528125 99528125 1001 86380 86390 1
528255 99528255 1001 86380 86390 1
528172 99528172 1001 86380 86390 1
528856 99528856 1001 86380 86390 1
528887 99528887 1001 86380 86390 1
528811 99528811 1001 86380 86390 1
528663 99528663 1001 86380 86390 1
528547 99528547 1001 86380 86390 1
528573 99528573 1001 86380 86390 1
528439 99528439 1001 86380 86390 1
528298 99528298 1001 86380 86390 1
529014 99529014 1001 86380 86390 1
529682 99529682 1001 86380 86390 1
529610 99529610 1001 86380 86390 1
529231 99529231 1001 86380 86390 1
529128 99529128 1001 86380 86390 1
529921 99529921 1001 86380 86390 1
530372 99530372 1001 86380 86390 1
530192 99530192 1001 86380 86390 1
530156 99530156 1001 86380 86390 1
530108 99530108 1001 86380 86390 1
530123 99530123 1001 86380 86390 1
530669 99530669 1001 86380 86390 1
530722 99530722 1001 86380 86390 1
530751 99530751 1001 86380 86390 1
531212 99531212 1001 86380 86390 1
531271 99531271 1001 86380 86390 1
531079 99531079 1001 86380 86390 1
530876 99530876 1001 86380 86390 1
531415 99531415 1001 86380 86390 1
531442 99531442 1001 86380 86390 1
532029 99532029 1001 86380 86390 1
532045 99532045 1001 86380 86390 1
532187 99532187 1001 86380 86390 1
531873 99531873 1001 86380 86390 1
531998 99531998 1001 86380 86390 1
532955 99532955 1001 86380 86390 1
533005 99533005 1001 86380 86390 1
533019 99533019 1001 86380 86390 1
532745 99532745 1001 86380 86390 1
532603 99532603 1001 86380 86390 1
532448 99532448 1001 86380 86390 1
533690 99533690 1001 86380 86390 1
533813 99533813 1001 86380 86390 1
533805 99533805 1001 86380 86390 1
533381 99533381 1001 86380 86390 1
533375 99533375 1001 86380 86390 1
533300 99533300 1001 86380 86390 1
533430 99533430 1001 86380 86390 1
533443 99533443 1001 86380 86390 1
533916 99533916 1001 86380 86390 1
534007 99534007 1001 86380 86390 1
534555 99534555 1001 86380 86390 1
534329 99534329 1001 86380 86390 1
534317 99534317 1001 86380 86390 1
534113 99534113 1001 86380 86390 1
534737 99534737 1001 86380 86390 1
535399 99535399 1001 86380 86390 1
535316 99535316 1001 86380 86390 1
535086 99535086 1001 86380 86390 1
534924 99534924 1001 86380 86390 1
534940 99534940 1001 86380 86390 1
535044 99535044 1001 86380 86390 1
535710 99535710 1001 86380 86390 1
536285 99536285 1001 86380 86390 1
536266 99536266 1001 86380 86390 1
536293 99536293 1001 86380 86390 1
536218 99536218 1001 86380 86390 1
536113 99536113 1001 86380 86390 1
535756 99535756 1001 86380 86390 1
535770 99535770 1001 86380 86390 1
535854 99535854 1001 86380 86390 1
535856 99535856 1001 86380 86390 1
536445 99536445 1001 86380 86390 1
537125 99537125 1001 86380 86390 1
537054 99537054 1001 86380 86390 1
537031 99537031 1001 86380 86390 1
536791 99536791 1001 86380 86390 1
536890 99536890 1001 86380 86390 1
536653 99536653 1001 86380 86390 1
536706 99536706 1001 86380 86390 1
537185 99537185 1001 86380 86390 1
537958 99537958 1001 86380 86390 1
537975 99537975 1001 86380 86390 1
537935 99537935 1001 86380 86390 1
537807 99537807 1001 86380 86390 1
537511 99537511 1001 86380 86390 1
537489 99537489 1001 86380 86390 1
538652 99538652 1001 86380 86390 1
538796 99538796 1001 86380 86390 1
538656 99538656 1001 86380 86390 1
538761 99538761 1001 86380 86390 1
538533 99538533 1001 86380 86390 1
538502 99538502 1001 86380 86390 1
538247 99538247 1001 86380 86390 1
539444 99539444 1001 86380 86390 1
539636 99539636 1001 86380 86390 1
539351 99539351 1001 86380 86390 1
539099 99539099 1001 86380 86390 1
539190 99539190 1001 86380 86390 1
539054 99539054 1001 86380 86390 1
539080 99539080 1001 86380 86390 1
539211 99539211 1001 86380 86390 1
539437 99539437 1001 86380 86390 1
540301 99540301 1001 86380 86390 1
540368 99540368 1001 86380 86390 1
540439 99540439 1001 86380 86390 1
540266 99540266 1001 86380 86390 1
540281 99540281 1001 86380 86390 1
540227 99540227 1001 86380 86390 1
540114 99540114 1001 86380 86390 1
540089 99540089 1001 86380 86390 1
540028 99540028 1001 86380 86390 1
540545 99540545 1001 86380 86390 1
541143 99541143 1001 86380 86390 1
541213 99541213 1001 86380 86390 1
541110 99541110 1001 86380 86390 1
540985 99540985 1001 86380 86390 1
540992 99540992 1001 86380 86390 1
540871 99540871 1001 86380 86390 1
540877 99540877 1001 86380 86390 1
541440 99541440 1001 86380 86390 1
541468 99541468 1001 86380 86390 1
542088 99542088 1001 86380 86390 1
541943 99541943 1001 86380 86390 1
541869 99541869 1001 86380 86390 1
541550 99541550 1001 86380 86390 1
542277 99542277 1001 86380 86390 1
542843 99542843 1001 86380 86390 1
542885 99542885 1001 86380 86390 1
542611 99542611 1001 86380 86390 1
542955 99542955 1001 86380 86390 1
543129 99543129 1001 86380 86390 1
543705 99543705 1001 86380 86390 1
543231 99543231 1001 86380 86390 1
543325 99543325 1001 86380 86390 1
543210 99543210 1001 86380 86390 1
543279 99543279 1001 86380 86390 1
543784 99543784 1001 86380 86390 1
544548 99544548 1001 86380 86390 1
544475 99544475 1001 86380 86390 1
544481 99544481 1001 86380 86390 1
544284 99544284 1001 86380 86390 1
544028 99544028 1001 86380 86390 1
544017 99544017 1001 86380 86390 1
544058 99544058 1001 86380 86390 1
544103 99544103 1001 86380 86390 1
427619 524 1001 18840 23337 1
420987 689 1001 78540 82017 1
425337 486 1001 55860 69657 1
400317 99400317 1001 86380 86390 1
400318 99400318 1001 86380 86390 1
400426 99400426 1001 86380 86390 1
401200 99401200 1001 86380 86390 1
401356 99401356 1001 86380 86390 1
401433 99401433 1001 86380 86390 1
401542 99401542 1001 86380 86390 1
401642 99401642 1001 86380 86390 1
401929 99401929 1001 86380 86390 1
402131 99402131 1001 86380 86390 1
402796 99402796 1001 86380 86390 1
402825 99402825 1001 86380 86390 1
402949 99402949 1001 86380 86390 1
403137 99403137 1001 86380 86390 1
403512 99403512 1001 86380 86390 1
404427 99404427 1001 86380 86390 1
404876 99404876 1001 86380 86390 1
405204 99405204 1001 86380 86390 1
405196 99405196 1001 86380 86390 1
405744 99405744 1001 86380 86390 1
405951 99405951 1001 86380 86390 1
405958 99405958 1001 86380 86390 1
406143 99406143 1001 86380 86390 1
406423 99406423 1001 86380 86390 1
406975 99406975 1001 86380 86390 1
407270 99407270 1001 86380 86390 1
407371 99407371 1001 86380 86390 1
407838 99407838 1001 86380 86390 1
407771 99407771 1001 86380 86390 1
408933 99408933 1001 86380 86390 1
409169 99409169 1001 86380 86390 1
409201 99409201 1001 86380 86390 1
409671 99409671 1001 86380 86390 1
410072 99410072 1001 86380 86390 1
410300 99410300 1001 86380 86390 1
410516 99410516 1001 86380 86390 1
410803 99410803 1001 86380 86390 1
410992 99410992 1001 86380 86390 1
411508 99411508 1001 86380 86390 1
412040 99412040 1001 86380 86390 1
413566 99413566 1001 86380 86390 1
413327 99413327 1001 86380 86390 1
412832 99412832 1001 86380 86390 1
414566 99414566 1001 86380 86390 1
414663 99414663 1001 86380 86390 1
414897 99414897 1001 86380 86390 1
414622 99414622 1001 86380 86390 1
414826 99414826 1001 86380 86390 1
414233 99414233 1001 86380 86390 1
416909 99416909 1001 86380 86390 1
416843 99416843 1001 86380 86390 1
416871 99416871 1001 86380 86390 1
416659 99416659 1001 86380 86390 1
416666 99416666 1001 86380 86390 1
416994 99416994 1001 86380 86390 1
416180 99416180 1001 86380 86390 1
416250 99416250 1001 86380 86390 1
417061 99417061 1001 86380 86390 1
417352 99417352 1001 86380 86390 1
417408 99417408 1001 86380 86390 1
417469 99417469 1001 86380 86390 1
418735 99418735 1001 86380 86390 1
418497 99418497 1001 86380 86390 1
418571 99418571 1001 86380 86390 1
418109 99418109 1001 86380 86390 1
419040 99419040 1001 86380 86390 1
419009 99419009 1001 86380 86390 1
420061 99420061 1001 86380 86390 1
419876 99419876 1001 86380 86390 1
419513 99419513 1001 86380 86390 1
419352 99419352 1001 86380 86390 1
419454 99419454 1001 86380 86390 1
420769 99420769 1001 86380 86390 1
420697 99420697 1001 86380 86390 1
422073 99422073 1001 86380 86390 1
421347 99421347 1001 86380 86390 1
421589 99421589 1001 86380 86390 1
421204 99421204 1001 86380 86390 1
422218 99422218 1001 86380 86390 1
422253 99422253 1001 86380 86390 1
422212 99422212 1001 86380 86390 1
422731 99422731 1001 86380 86390 1
422758 99422758 1001 86380 86390 1
422690 99422690 1001 86380 86390 1
422816 99422816 1001 86380 86390 1
422545 99422545 1001 86380 86390 1
423820 99423820 1001 86380 86390 1
423775 99423775 1001 86380 86390 1
423848 99423848 1001 86380 86390 1
424024 99424024 1001 86380 86390 1
425298 99425298 1001 86380 86390 1
425208 99425208 1001 86380 86390 1
424242 99424242 1001 86380 86390 1
425411 99425411 1001 86380 86390 1
425456 99425456 1001 86380 86390 1
425767 99425767 1001 86380 86390 1
425546 99425546 1001 86380 86390 1
427066 99427066 1001 86380 86390 1
426956 99426956 1001 86380 86390 1
426649 99426649 1001 86380 86390 1
426409 99426409 1001 86380 86390 1
426194 99426194 1001 86380 86390 1
428440 99428440 1001 86380 86390 1
428504 99428504 1001 86380 86390 1
428612 99428612 1001 86380 86390 1
428357 99428357 1001 86380 86390 1
429043 99429043 1001 86380 86390 1
429991 99429991 1001 86380 86390 1
430056 99430056 1001 86380 86390 1
429571 99429571 1001 86380 86390 1
429887 99429887 1001 86380 86390 1
429497 99429497 1001 86380 86390 1
429474 99429474 1001 86380 86390 1
430700 99430700 1001 86380 86390 1
431657 99431657 1001 86380 86390 1
431946 99431946 1001 86380 86390 1
431898 99431898 1001 86380 86390 1
431573 99431573 1001 86380 86390 1
430925 99430925 1001 86380 86390 1
431153 99431153 1001 86380 86390 1
432181 99432181 1001 86380 86390 1
433535 99433535 1001 86380 86390 1
433421 99433421 1001 86380 86390 1
432970 99432970 1001 86380 86390 1
433292 99433292 1001 86380 86390 1
433252 99433252 1001 86380 86390 1
432954 99432954 1001 86380 86390 1
432861 99432861 1001 86380 86390 1
432888 99432888 1001 86380 86390 1
432550 99432550 1001 86380 86390 1
434094 99434094 1001 86380 86390 1
435238 99435238 1001 86380 86390 1
434330 99434330 1001 86380 86390 1
435546 99435546 1001 86380 86390 1
435851 99435851 1001 86380 86390 1
437147 99437147 1001 86380 86390 1
437032 99437032 1001 86380 86390 1
437138 99437138 1001 86380 86390 1
436074 99436074 1001 86380 86390 1
436208 99436208 1001 86380 86390 1
436304 99436304 1001 86380 86390 1
300016 99300016 1001 86380 86390 1
300057 99300057 1001 86380 86390 1
300070 99300070 1001 86380 86390 1
300051 99300051 1001 86380 86390 1
300446 99300446 1001 86380 86390 1
300442 99300442 1001 86380 86390 1
300178 99300178 1001 86380 86390 1
300767 99300767 1001 86380 86390 1
300851 99300851 1001 86380 86390 1
300931 99300931 1001 86380 86390 1
300815 99300815 1001 86380 86390 1
301485 99301485 1001 86380 86390 1
301536 99301536 1001 86380 86390 1
301658 99301658 1001 86380 86390 1
301753 99301753 1001 86380 86390 1
302259 99302259 1001 86380 86390 1
302008 99302008 1001 86380 86390 1
302140 99302140 1001 86380 86390 1
302040 99302040 1001 86380 86390 1
302067 99302067 1001 86380 86390 1
301778 99301778 1001 86380 86390 1
301807 99301807 1001 86380 86390 1
302422 99302422 1001 86380 86390 1
302514 99302514 1001 86380 86390 1
302437 99302437 1001 86380 86390 1
302568 99302568 1001 86380 86390 1
302426 99302426 1001 86380 86390 1
303111 99303111 1001 86380 86390 1
303001 99303001 1001 86380 86390 1
302910 99302910 1001 86380 86390 1
302735 99302735 1001 86380 86390 1
303339 99303339 1001 86380 86390 1
303379 99303379 1001 86380 86390 1
303328 99303328 1001 86380 86390 1
303317 99303317 1001 86380 86390 1
303912 99303912 1001 86380 86390 1
303659 99303659 1001 86380 86390 1
303809 99303809 1001 86380 86390 1
303772 99303772 1001 86380 86390 1
303545 99303545 1001 86380 86390 1
303535 99303535 1001 86380 86390 1
304173 99304173 1001 86380 86390 1
304096 99304096 1001 86380 86390 1
304227 99304227 1001 86380 86390 1
304132 99304132 1001 86380 86390 1
304679 99304679 1001 86380 86390 1
304838 99304838 1001 86380 86390 1
304712 99304712 1001 86380 86390 1
304742 99304742 1001 86380 86390 1
304579 99304579 1001 86380 86390 1
304651 99304651 1001 86380 86390 1
304574 99304574 1001 86380 86390 1
305496 99305496 1001 86380 86390 1
305380 99305380 1001 86380 86390 1
305423 99305423 1001 86380 86390 1
305170 99305170 1001 86380 86390 1
305109 99305109 1001 86380 86390 1
500761 99500761 1001 86380 86390 1
500342 99500342 1001 86380 86390 1
500331 99500331 1001 86380 86390 1
500989 99500989 1001 86380 86390 1
501359 99501359 1001 86380 86390 1
501203 99501203 1001 86380 86390 1
501681 99501681 1001 86380 86390 1
502355 99502355 1001 86380 86390 1
502396 99502396 1001 86380 86390 1
502223 99502223 1001 86380 86390 1
502041 99502041 1001 86380 86390 1
502605 99502605 1001 86380 86390 1
503203 99503203 1001 86380 86390 1
503159 99503159 1001 86380 86390 1
503006 99503006 1001 86380 86390 1
502859 99502859 1001 86380 86390 1
503357 99503357 1001 86380 86390 1
503313 99503313 1001 86380 86390 1
504082 99504082 1001 86380 86390 1
504075 99504075 1001 86380 86390 1
503862 99503862 1001 86380 86390 1
503739 99503739 1001 86380 86390 1
503642 99503642 1001 86380 86390 1
503503 99503503 1001 86380 86390 1
503621 99503621 1001 86380 86390 1
504265 99504265 1001 86380 86390 1
504829 99504829 1001 86380 86390 1
504876 99504876 1001 86380 86390 1
504646 99504646 1001 86380 86390 1
504427 99504427 1001 86380 86390 1
504945 99504945 1001 86380 86390 1
505104 99505104 1001 86380 86390 1
505648 99505648 1001 86380 86390 1
505759 99505759 1001 86380 86390 1
505486 99505486 1001 86380 86390 1
505200 99505200 1001 86380 86390 1
505832 99505832 1001 86380 86390 1
505798 99505798 1001 86380 86390 1
506508 99506508 1001 86380 86390 1
506540 99506540 1001 86380 86390 1
506719 99506719 1001 86380 86390 1
507358 99507358 1001 86380 86390 1
507069 99507069 1001 86380 86390 1
506978 99506978 1001 86380 86390 1
507482 99507482 1001 86380 86390 1
507942 99507942 1001 86380 86390 1
507865 99507865 1001 86380 86390 1
507840 99507840 1001 86380 86390 1
507869 99507869 1001 86380 86390 1
507631 99507631 1001 86380 86390 1
508298 99508298 1001 86380 86390 1
508787 99508787 1001 86380 86390 1
508652 99508652 1001 86380 86390 1
508629 99508629 1001 86380 86390 1
509163 99509163 1001 86380 86390 1
509735 99509735 1001 86380 86390 1
509853 99509853 1001 86380 86390 1
509618 99509618 1001 86380 86390 1
509633 99509633 1001 86380 86390 1
509369 99509369 1001 86380 86390 1
510020 99510020 1001 86380 86390 1
510524 99510524 1001 86380 86390 1
510513 99510513 1001 86380 86390 1
510275 99510275 1001 86380 86390 1
510918 99510918 1001 86380 86390 1
510807 99510807 1001 86380 86390 1
510927 99510927 1001 86380 86390 1
511367 99511367 1001 86380 86390 1
511322 99511322 1001 86380 86390 1
511331 99511331 1001 86380 86390 1
511320 99511320 1001 86380 86390 1
511102 99511102 1001 86380 86390 1
511605 99511605 1001 86380 86390 1
512230 99512230 1001 86380 86390 1
512248 99512248 1001 86380 86390 1
511994 99511994 1001 86380 86390 1
512428 99512428 1001 86380 86390 1
513002 99513002 1001 86380 86390 1
512958 99512958 1001 86380 86390 1
512960 99512960 1001 86380 86390 1
512757 99512757 1001 86380 86390 1
513256 99513256 1001 86380 86390 1
513867 99513867 1001 86380 86390 1
513961 99513961 1001 86380 86390 1
513872 99513872 1001 86380 86390 1
513741 99513741 1001 86380 86390 1
513678 99513678 1001 86380 86390 1
513680 99513680 1001 86380 86390 1
513693 99513693 1001 86380 86390 1
513471 99513471 1001 86380 86390 1
513497 99513497 1001 86380 86390 1
514060 99514060 1001 86380 86390 1
514126 99514126 1001 86380 86390 1
514691 99514691 1001 86380 86390 1
514835 99514835 1001 86380 86390 1
514496 99514496 1001 86380 86390 1
514588 99514588 1001 86380 86390 1
514459 99514459 1001 86380 86390 1
514960 99514960 1001 86380 86390 1
514445 99514445 1001 86380 86390 1
515658 99515658 1001 86380 86390 1
515640 99515640 1001 86380 86390 1
515132 99515132 1001 86380 86390 1
515249 99515249 1001 86380 86390 1
515851 99515851 1001 86380 86390 1
515853 99515853 1001 86380 86390 1
516478 99516478 1001 86380 86390 1
516321 99516321 1001 86380 86390 1
516399 99516399 1001 86380 86390 1
516266 99516266 1001 86380 86390 1
516230 99516230 1001 86380 86390 1
516063 99516063 1001 86380 86390 1
516042 99516042 1001 86380 86390 1
516689 99516689 1001 86380 86390 1
516975 99516975 1001 86380 86390 1
516898 99516898 1001 86380 86390 1
516905 99516905 1001 86380 86390 1
516907 99516907 1001 86380 86390 1
518049 99518049 1001 86380 86390 1
518136 99518136 1001 86380 86390 1
518069 99518069 1001 86380 86390 1
517891 99517891 1001 86380 86390 1
517917 99517917 1001 86380 86390 1
517894 99517894 1001 86380 86390 1
517568 99517568 1001 86380 86390 1
517603 99517603 1001 86380 86390 1
518282 99518282 1001 86380 86390 1
518286 99518286 1001 86380 86390 1
518788 99518788 1001 86380 86390 1
518498 99518498 1001 86380 86390 1
519782 99519782 1001 86380 86390 1
519758 99519758 1001 86380 86390 1
519618 99519618 1001 86380 86390 1
519562 99519562 1001 86380 86390 1
519338 99519338 1001 86380 86390 1
519390 99519390 1001 86380 86390 1
519275 99519275 1001 86380 86390 1
519951 99519951 1001 86380 86390 1
520628 99520628 1001 86380 86390 1
520392 99520392 1001 86380 86390 1
520291 99520291 1001 86380 86390 1
520097 99520097 1001 86380 86390 1
520091 99520091 1001 86380 86390 1
520833 99520833 1001 86380 86390 1
520653 99520653 1001 86380 86390 1
521384 99521384 1001 86380 86390 1
521092 99521092 1001 86380 86390 1
521056 99521056 1001 86380 86390 1
521238 99521238 1001 86380 86390 1
521246 99521246 1001 86380 86390 1
521520 99521520 1001 86380 86390 1
521525 99521525 1001 86380 86390 1
522277 99522277 1001 86380 86390 1
522200 99522200 1001 86380 86390 1
521942 99521942 1001 86380 86390 1
522393 99522393 1001 86380 86390 1
522374 99522374 1001 86380 86390 1
522416 99522416 1001 86380 86390 1
522952 99522952 1001 86380 86390 1
523042 99523042 1001 86380 86390 1
523101 99523101 1001 86380 86390 1
522972 99522972 1001 86380 86390 1
523066 99523066 1001 86380 86390 1
522844 99522844 1001 86380 86390 1
522896 99522896 1001 86380 86390 1
522655 99522655 1001 86380 86390 1
522646 99522646 1001 86380 86390 1
523271 99523271 1001 86380 86390 1
523163 99523163 1001 86380 86390 1
523231 99523231 1001 86380 86390 1
523944 99523944 1001 86380 86390 1
523917 99523917 1001 86380 86390 1
523852 99523852 1001 86380 86390 1
523739 99523739 1001 86380 86390 1
523569 99523569 1001 86380 86390 1
523712 99523712 1001 86380 86390 1
523453 99523453 1001 86380 86390 1
524047 99524047 1001 86380 86390 1
524086 99524086 1001 86380 86390 1
524087 99524087 1001 86380 86390 1
524500 99524500 1001 86380 86390 1
524228 99524228 1001 86380 86390 1
524320 99524320 1001 86380 86390 1
524179 99524179 1001 86380 86390 1
525442 99525442 1001 86380 86390 1
525484 99525484 1001 86380 86390 1
525537 99525537 1001 86380 86390 1
525514 99525514 1001 86380 86390 1
525453 99525453 1001 86380 86390 1
525480 99525480 1001 86380 86390 1
525658 99525658 1001 86380 86390 1
525787 99525787 1001 86380 86390 1
526243 99526243 1001 86380 86390 1
526379 99526379 1001 86380 86390 1
526128 99526128 1001 86380 86390 1
526185 99526185 1001 86380 86390 1
526214 99526214 1001 86380 86390 1
525932 99525932 1001 86380 86390 1
525946 99525946 1001 86380 86390 1
525851 99525851 1001 86380 86390 1
526466 99526466 1001 86380 86390 1
527063 99527063 1001 86380 86390 1
527044 99527044 1001 86380 86390 1
526702 99526702 1001 86380 86390 1
527402 99527402 1001 86380 86390 1
527405 99527405 1001 86380 86390 1
528023 99528023 1001 86380 86390 1
527745 99527745 1001 86380 86390 1
527606 99527606 1001 86380 86390 1
528234 99528234 1001 86380 86390 1
528123 99528123 1001 86380 86390 1
528871 99528871 1001 86380 86390 1
528848 99528848 1001 86380 86390 1
528582 99528582 1001 86380 86390 1
528404 99528404 1001 86380 86390 1
529687 99529687 1001 86380 86390 1
529358 99529358 1001 86380 86390 1
529769 99529769 1001 86380 86390 1
530498 99530498 1001 86380 86390 1
530514 99530514 1001 86380 86390 1
530191 99530191 1001 86380 86390 1
530082 99530082 1001 86380 86390 1
530070 99530070 1001 86380 86390 1
530643 99530643 1001 86380 86390 1
530692 99530692 1001 86380 86390 1
531373 99531373 1001 86380 86390 1
531051 99531051 1001 86380 86390 1
530986 99530986 1001 86380 86390 1
531069 99531069 1001 86380 86390 1
530787 99530787 1001 86380 86390 1
530815 99530815 1001 86380 86390 1
530768 99530768 1001 86380 86390 1
531574 99531574 1001 86380 86390 1
531408 99531408 1001 86380 86390 1
531395 99531395 1001 86380 86390 1
532130 99532130 1001 86380 86390 1
532018 99532018 1001 86380 86390 1
532149 99532149 1001 86380 86390 1
532088 99532088 1001 86380 86390 1
531987 99531987 1001 86380 86390 1
531939 99531939 1001 86380 86390 1
531942 99531942 1001 86380 86390 1
531983 99531983 1001 86380 86390 1
531600 99531600 1001 86380 86390 1
532877 99532877 1001 86380 86390 1
532473 99532473 1001 86380 86390 1
533111 99533111 1001 86380 86390 1
533182 99533182 1001 86380 86390 1
533695 99533695 1001 86380 86390 1
533725 99533725 1001 86380 86390 1
533497 99533497 1001 86380 86390 1
533467 99533467 1001 86380 86390 1
534049 99534049 1001 86380 86390 1
533886 99533886 1001 86380 86390 1
534652 99534652 1001 86380 86390 1
534590 99534590 1001 86380 86390 1
534441 99534441 1001 86380 86390 1
534352 99534352 1001 86380 86390 1
534292 99534292 1001 86380 86390 1
534260 99534260 1001 86380 86390 1
534149 99534149 1001 86380 86390 1
534203 99534203 1001 86380 86390 1
534860 99534860 1001 86380 86390 1
535420 99535420 1001 86380 86390 1
535360 99535360 1001 86380 86390 1
535458 99535458 1001 86380 86390 1
535246 99535246 1001 86380 86390 1
535224 99535224 1001 86380 86390 1
535200 99535200 1001 86380 86390 1
535574 99535574 1001 86380 86390 1
535540 99535540 1001 86380 86390 1
535992 99535992 1001 86380 86390 1
536393 99536393 1001 86380 86390 1
536458 99536458 1001 86380 86390 1
536961 99536961 1001 86380 86390 1
536775 99536775 1001 86380 86390 1
536803 99536803 1001 86380 86390 1
536937 99536937 1001 86380 86390 1
536926 99536926 1001 86380 86390 1
536849 99536849 1001 86380 86390 1
536626 99536626 1001 86380 86390 1
537304 99537304 1001 86380 86390 1
537206 99537206 1001 86380 86390 1
537912 99537912 1001 86380 86390 1
537950 99537950 1001 86380 86390 1
537445 99537445 1001 86380 86390 1
537448 99537448 1001 86380 86390 1
537384 99537384 1001 86380 86390 1
537533 99537533 1001 86380 86390 1
538060 99538060 1001 86380 86390 1
538114 99538114 1001 86380 86390 1
538404 99538404 1001 86380 86390 1
538436 99538436 1001 86380 86390 1
538237 99538237 1001 86380 86390 1
538206 99538206 1001 86380 86390 1
538939 99538939 1001 86380 86390 1
539592 99539592 1001 86380 86390 1
539493 99539493 1001 86380 86390 1
539269 99539269 1001 86380 86390 1
539238 99539238 1001 86380 86390 1
539069 99539069 1001 86380 86390 1
539654 99539654 1001 86380 86390 1
539803 99539803 1001 86380 86390 1
539818 99539818 1001 86380 86390 1
540380 99540380 1001 86380 86390 1
540425 99540425 1001 86380 86390 1
540461 99540461 1001 86380 86390 1
540236 99540236 1001 86380 86390 1
539864 99539864 1001 86380 86390 1
540585 99540585 1001 86380 86390 1
540598 99540598 1001 86380 86390 1
541177 99541177 1001 86380 86390 1
541103 99541103 1001 86380 86390 1
541171 99541171 1001 86380 86390 1
540882 99540882 1001 86380 86390 1
540924 99540924 1001 86380 86390 1
540782 99540782 1001 86380 86390 1
540706 99540706 1001 86380 86390 1
542103 99542103 1001 86380 86390 1
542041 99542041 1001 86380 86390 1
541910 99541910 1001 86380 86390 1
541652 99541652 1001 86380 86390 1
542150 99542150 1001 86380 86390 1
542294 99542294 1001 86380 86390 1
542245 99542245 1001 86380 86390 1
542897 99542897 1001 86380 86390 1
542821 99542821 1001 86380 86390 1
542874 99542874 1001 86380 86390 1
542925 99542925 1001 86380 86390 1
542823 99542823 1001 86380 86390 1
542663 99542663 1001 86380 86390 1
542549 99542549 1001 86380 86390 1
542706 99542706 1001 86380 86390 1
542338 99542338 1001 86380 86390 1
542378 99542378 1001 86380 86390 1
543009 99543009 1001 86380 86390 1
543104 99543104 1001 86380 86390 1
542975 99542975 1001 86380 86390 1
543018 99543018 1001 86380 86390 1
542993 99542993 1001 86380 86390 1
543673 99543673 1001 86380 86390 1
543373 99543373 1001 86380 86390 1
543533 99543533 1001 86380 86390 1
543254 99543254 1001 86380 86390 1
543197 99543197 1001 86380 86390 1
543238 99543238 1001 86380 86390 1
543829 99543829 1001 86380 86390 1
544565 99544565 1001 86380 86390 1
544595 99544595 1001 86380 86390 1
544120 99544120 1001 86380 86390 1
544128 99544128 1001 86380 86390 1
544700 99544700 1001 86380 86390 1
544618 99544618 1001 86380 86390 1
400368 99400368 1001 86380 86390 1
400370 99400370 1001 86380 86390 1
400453 99400453 1001 86380 86390 1
400954 99400954 1001 86380 86390 1
401016 99401016 1001 86380 86390 1
402066 99402066 1001 86380 86390 1
402230 99402230 1001 86380 86390 1
402826 99402826 1001 86380 86390 1
402830 99402830 1001 86380 86390 1
402897 99402897 1001 86380 86390 1
403142 99403142 1001 86380 86390 1
403815 99403815 1001 86380 86390 1
404022 99404022 1001 86380 86390 1
404751 99404751 1001 86380 86390 1
405974 99405974 1001 86380 86390 1
406115 99406115 1001 86380 86390 1
406108 99406108 1001 86380 86390 1
406231 99406231 1001 86380 86390 1
406233 99406233 1001 86380 86390 1
406472 99406472 1001 86380 86390 1
406852 99406852 1001 86380 86390 1
406913 99406913 1001 86380 86390 1
406918 99406918 1001 86380 86390 1
407329 99407329 1001 86380 86390 1
407294 99407294 1001 86380 86390 1
407246 99407246 1001 86380 86390 1
407629 99407629 1001 86380 86390 1
407989 99407989 1001 86380 86390 1
408229 99408229 1001 86380 86390 1
408267 99408267 1001 86380 86390 1
408409 99408409 1001 86380 86390 1
408316 99408316 1001 86380 86390 1
408420 99408420 1001 86380 86390 1
408447 99408447 1001 86380 86390 1
408607 99408607 1001 86380 86390 1
408987 99408987 1001 86380 86390 1
409004 99409004 1001 86380 86390 1
409195 99409195 1001 86380 86390 1
409398 99409398 1001 86380 86390 1
409368 99409368 1001 86380 86390 1
409433 99409433 1001 86380 86390 1
409614 99409614 1001 86380 86390 1
409638 99409638 1001 86380 86390 1
409811 99409811 1001 86380 86390 1
409907 99409907 1001 86380 86390 1
410539 99410539 1001 86380 86390 1
410788 99410788 1001 86380 86390 1
410892 99410892 1001 86380 86390 1
411045 99411045 1001 86380 86390 1
411125 99411125 1001 86380 86390 1
413611 99413611 1001 86380 86390 1
412554 99412554 1001 86380 86390 1
412513 99412513 1001 86380 86390 1
412680 99412680 1001 86380 86390 1
412539 99412539 1001 86380 86390 1
415177 99415177 1001 86380 86390 1
415159 99415159 1001 86380 86390 1
414805 99414805 1001 86380 86390 1
414442 99414442 1001 86380 86390 1
416726 99416726 1001 86380 86390 1
416191 99416191 1001 86380 86390 1
416034 99416034 1001 86380 86390 1
417304 99417304 1001 86380 86390 1
418800 99418800 1001 86380 86390 1
417870 99417870 1001 86380 86390 1
417756 99417756 1001 86380 86390 1
419007 99419007 1001 86380 86390 1
419094 99419094 1001 86380 86390 1
420066 99420066 1001 86380 86390 1
419976 99419976 1001 86380 86390 1
419464 99419464 1001 86380 86390 1
420599 99420599 1001 86380 86390 1
420508 99420508 1001 86380 86390 1
421721 99421721 1001 86380 86390 1
421573 99421573 1001 86380 86390 1
421363 99421363 1001 86380 86390 1
421097 99421097 1001 86380 86390 1
421208 99421208 1001 86380 86390 1
420976 99420976 1001 86380 86390 1
421133 99421133 1001 86380 86390 1
422196 99422196 1001 86380 86390 1
422378 99422378 1001 86380 86390 1
423635 99423635 1001 86380 86390 1
423737 99423737 1001 86380 86390 1
423137 99423137 1001 86380 86390 1
423238 99423238 1001 86380 86390 1
422761 99422761 1001 86380 86390 1
423916 99423916 1001 86380 86390 1
423942 99423942 1001 86380 86390 1
423880 99423880 1001 86380 86390 1
424033 99424033 1001 86380 86390 1
424223 99424223 1001 86380 86390 1
424425 99424425 1001 86380 86390 1
425414 99425414 1001 86380 86390 1
426923 99426923 1001 86380 86390 1
426226 99426226 1001 86380 86390 1
428173 99428173 1001 86380 86390 1
428246 99428246 1001 86380 86390 1
429059 99429059 1001 86380 86390 1
430210 99430210 1001 86380 86390 1
430357 99430357 1001 86380 86390 1
429633 99429633 1001 86380 86390 1
429690 99429690 1001 86380 86390 1
429305 99429305 1001 86380 86390 1
432027 99432027 1001 86380 86390 1
431684 99431684 1001 86380 86390 1
431282 99431282 1001 86380 86390 1
431400 99431400 1001 86380 86390 1
431489 99431489 1001 86380 86390 1
431270 99431270 1001 86380 86390 1
431323 99431323 1001 86380 86390 1
431099 99431099 1001 86380 86390 1
432124 99432124 1001 86380 86390 1
432355 99432355 1001 86380 86390 1
432233 99432233 1001 86380 86390 1
432332 99432332 1001 86380 86390 1
433619 99433619 1001 86380 86390 1
433329 99433329 1001 86380 86390 1
433430 99433430 1001 86380 86390 1
432936 99432936 1001 86380 86390 1
433065 99433065 1001 86380 86390 1
434043 99434043 1001 86380 86390 1
435248 99435248 1001 86380 86390 1
434754 99434754 1001 86380 86390 1
434788 99434788 1001 86380 86390 1
434832 99434832 1001 86380 86390 1
434653 99434653 1001 86380 86390 1
434938 99434938 1001 86380 86390 1
435597 99435597 1001 86380 86390 1
435831 99435831 1001 86380 86390 1
437086 99437086 1001 86380 86390 1
436706 99436706 1001 86380 86390 1
436734 99436734 1001 86380 86390 1
436312 99436312 1001 86380 86390 1
436204 99436204 1001 86380 86390 1
436251 99436251 1001 86380 86390 1
300044 99300044 1001 86380 86390 1
300714 99300714 1001 86380 86390 1
300518 99300518 1001 86380 86390 1
300404 99300404 1001 86380 86390 1
300870 99300870 1001 86380 86390 1
300814 99300814 1001 86380 86390 1
301333 99301333 1001 86380 86390 1
302331 99302331 1001 86380 86390 1
302204 99302204 1001 86380 86390 1
302367 99302367 1001 86380 86390 1
301935 99301935 1001 86380 86390 1
301771 99301771 1001 86380 86390 1
302899 99302899 1001 86380 86390 1
302951 99302951 1001 86380 86390 1
302889 99302889 1001 86380 86390 1
302635 99302635 1001 86380 86390 1
302596 99302596 1001 86380 86390 1
303979 99303979 1001 86380 86390 1
303573 99303573 1001 86380 86390 1
304069 99304069 1001 86380 86390 1
304261 99304261 1001 86380 86390 1
304936 99304936 1001 86380 86390 1
305545 99305545 1001 86380 86390 1
305522 99305522 1001 86380 86390 1
305338 99305338 1001 86380 86390 1
305351 99305351 1001 86380 86390 1
305214 99305214 1001 86380 86390 1
500136 99500136 1001 86380 86390 1
500800 99500800 1001 86380 86390 1
500318 99500318 1001 86380 86390 1
500969 99500969 1001 86380 86390 1
501499 99501499 1001 86380 86390 1
501562 99501562 1001 86380 86390 1
501265 99501265 1001 86380 86390 1
501267 99501267 1001 86380 86390 1
501837 99501837 1001 86380 86390 1
501695 99501695 1001 86380 86390 1
501826 99501826 1001 86380 86390 1
501790 99501790 1001 86380 86390 1
502143 99502143 1001 86380 86390 1
502085 99502085 1001 86380 86390 1
501885 99501885 1001 86380 86390 1
501859 99501859 1001 86380 86390 1
501919 99501919 1001 86380 86390 1
502638 99502638 1001 86380 86390 1
502639 99502639 1001 86380 86390 1
503029 99503029 1001 86380 86390 1
502685 99502685 1001 86380 86390 1
502843 99502843 1001 86380 86390 1
503440 99503440 1001 86380 86390 1
504013 99504013 1001 86380 86390 1
503682 99503682 1001 86380 86390 1
504184 99504184 1001 86380 86390 1
504317 99504317 1001 86380 86390 1
504166 99504166 1001 86380 86390 1
504941 99504941 1001 86380 86390 1
504586 99504586 1001 86380 86390 1
504351 99504351 1001 86380 86390 1
504333 99504333 1001 86380 86390 1
504347 99504347 1001 86380 86390 1
505696 99505696 1001 86380 86390 1
505713 99505713 1001 86380 86390 1
505765 99505765 1001 86380 86390 1
505705 99505705 1001 86380 86390 1
505289 99505289 1001 86380 86390 1
506567 99506567 1001 86380 86390 1
506438 99506438 1001 86380 86390 1
506148 99506148 1001 86380 86390 1
506098 99506098 1001 86380 86390 1
506111 99506111 1001 86380 86390 1
506659 99506659 1001 86380 86390 1
507142 99507142 1001 86380 86390 1
506915 99506915 1001 86380 86390 1
508073 99508073 1001 86380 86390 1
507969 99507969 1001 86380 86390 1
507960 99507960 1001 86380 86390 1
507886 99507886 1001 86380 86390 1
507835 99507835 1001 86380 86390 1
507773 99507773 1001 86380 86390 1
507800 99507800 1001 86380 86390 1
507715 99507715 1001 86380 86390 1
508939 99508939 1001 86380 86390 1
508927 99508927 1001 86380 86390 1
508680 99508680 1001 86380 86390 1
508734 99508734 1001 86380 86390 1
508723 99508723 1001 86380 86390 1
508499 99508499 1001 86380 86390 1
508487 99508487 1001 86380 86390 1
509555 99509555 1001 86380 86390 1
509559 99509559 1001 86380 86390 1
509283 99509283 1001 86380 86390 1
509940 99509940 1001 86380 86390 1
510629 99510629 1001 86380 86390 1
510338 99510338 1001 86380 86390 1
510121 99510121 1001 86380 86390 1
511374 99511374 1001 86380 86390 1
511510 99511510 1001 86380 86390 1
511209 99511209 1001 86380 86390 1
511188 99511188 1001 86380 86390 1
511204 99511204 1001 86380 86390 1
510984 99510984 1001 86380 86390 1
511014 99511014 1001 86380 86390 1
511653 99511653 1001 86380 86390 1
512204 99512204 1001 86380 86390 1
511775 99511775 1001 86380 86390 1
511830 99511830 1001 86380 86390 1
511766 99511766 1001 86380 86390 1
512521 99512521 1001 86380 86390 1
512989 99512989 1001 86380 86390 1
512795 99512795 1001 86380 86390 1
512656 99512656 1001 86380 86390 1
513231 99513231 1001 86380 86390 1
513913 99513913 1001 86380 86390 1
513571 99513571 1001 86380 86390 1
514097 99514097 1001 86380 86390 1
514170 99514170 1001 86380 86390 1
514704 99514704 1001 86380 86390 1
514787 99514787 1001 86380 86390 1
514697 99514697 1001 86380 86390 1
514557 99514557 1001 86380 86390 1
514596 99514596 1001 86380 86390 1
514648 99514648 1001 86380 86390 1
514547 99514547 1001 86380 86390 1
514405 99514405 1001 86380 86390 1
514294 99514294 1001 86380 86390 1
514323 99514323 1001 86380 86390 1
514937 99514937 1001 86380 86390 1
515033 99515033 1001 86380 86390 1
515532 99515532 1001 86380 86390 1
515627 99515627 1001 86380 86390 1
515513 99515513 1001 86380 86390 1
515630 99515630 1001 86380 86390 1
515454 99515454 1001 86380 86390 1
515274 99515274 1001 86380 86390 1
515434 99515434 1001 86380 86390 1
515079 99515079 1001 86380 86390 1
515800 99515800 1001 86380 86390 1
515699 99515699 1001 86380 86390 1
515755 99515755 1001 86380 86390 1
515821 99515821 1001 86380 86390 1
516107 99516107 1001 86380 86390 1
515934 99515934 1001 86380 86390 1
517181 99517181 1001 86380 86390 1
517252 99517252 1001 86380 86390 1
517190 99517190 1001 86380 86390 1
516944 99516944 1001 86380 86390 1
517074 99517074 1001 86380 86390 1
516800 99516800 1001 86380 86390 1
516853 99516853 1001 86380 86390 1
517437 99517437 1001 86380 86390 1
517441 99517441 1001 86380 86390 1
517538 99517538 1001 86380 86390 1
517909 99517909 1001 86380 86390 1
517755 99517755 1001 86380 86390 1
517758 99517758 1001 86380 86390 1
517637 99517637 1001 86380 86390 1
517680 99517680 1001 86380 86390 1
518263 99518263 1001 86380 86390 1
518209 99518209 1001 86380 86390 1
518924 99518924 1001 86380 86390 1
518944 99518944 1001 86380 86390 1
518478 99518478 1001 86380 86390 1
519057 99519057 1001 86380 86390 1
519059 99519059 1001 86380 86390 1
519611 99519611 1001 86380 86390 1
519721 99519721 1001 86380 86390 1
519595 99519595 1001 86380 86390 1
519484 99519484 1001 86380 86390 1
519474 99519474 1001 86380 86390 1
519304 99519304 1001 86380 86390 1
520243 99520243 1001 86380 86390 1
520299 99520299 1001 86380 86390 1
520417 99520417 1001 86380 86390 1
520136 99520136 1001 86380 86390 1
520147 99520147 1001 86380 86390 1
520828 99520828 1001 86380 86390 1
520739 99520739 1001 86380 86390 1
521329 99521329 1001 86380 86390 1
521158 99521158 1001 86380 86390 1
520968 99520968 1001 86380 86390 1
521477 99521477 1001 86380 86390 1
521765 99521765 1001 86380 86390 1
522357 99522357 1001 86380 86390 1
522335 99522335 1001 86380 86390 1
522969 99522969 1001 86380 86390 1
522932 99522932 1001 86380 86390 1
522814 99522814 1001 86380 86390 1
523162 99523162 1001 86380 86390 1
523937 99523937 1001 86380 86390 1
523663 99523663 1001 86380 86390 1
523573 99523573 1001 86380 86390 1
523583 99523583 1001 86380 86390 1
524131 99524131 1001 86380 86390 1
524644 99524644 1001 86380 86390 1
524689 99524689 1001 86380 86390 1
524716 99524716 1001 86380 86390 1
524453 99524453 1001 86380 86390 1
524363 99524363 1001 86380 86390 1
524312 99524312 1001 86380 86390 1
524948 99524948 1001 86380 86390 1
525495 99525495 1001 86380 86390 1
525483 99525483 1001 86380 86390 1
525407 99525407 1001 86380 86390 1
525573 99525573 1001 86380 86390 1
525250 99525250 1001 86380 86390 1
525354 99525354 1001 86380 86390 1
525344 99525344 1001 86380 86390 1
525159 99525159 1001 86380 86390 1
525660 99525660 1001 86380 86390 1
525774 99525774 1001 86380 86390 1
526390 99526390 1001 86380 86390 1
526231 99526231 1001 86380 86390 1
526342 99526342 1001 86380 86390 1
526053 99526053 1001 86380 86390 1
526159 99526159 1001 86380 86390 1
526085 99526085 1001 86380 86390 1
526152 99526152 1001 86380 86390 1
525960 99525960 1001 86380 86390 1
525840 99525840 1001 86380 86390 1
526603 99526603 1001 86380 86390 1
526611 99526611 1001 86380 86390 1
527001 99527001 1001 86380 86390 1
526926 99526926 1001 86380 86390 1
526758 99526758 1001 86380 86390 1
526784 99526784 1001 86380 86390 1
526799 99526799 1001 86380 86390 1
526815 99526815 1001 86380 86390 1
527389 99527389 1001 86380 86390 1
527251 99527251 1001 86380 86390 1
527422 99527422 1001 86380 86390 1
527438 99527438 1001 86380 86390 1
528040 99528040 1001 86380 86390 1
528043 99528043 1001 86380 86390 1
528046 99528046 1001 86380 86390 1
527977 99527977 1001 86380 86390 1
528030 99528030 1001 86380 86390 1
527590 99527590 1001 86380 86390 1
527629 99527629 1001 86380 86390 1
528111 99528111 1001 86380 86390 1
528275 99528275 1001 86380 86390 1
528760 99528760 1001 86380 86390 1
528684 99528684 1001 86380 86390 1
528626 99528626 1001 86380 86390 1
528400 99528400 1001 86380 86390 1
528440 99528440 1001 86380 86390 1
528379 99528379 1001 86380 86390 1
528292 99528292 1001 86380 86390 1
528939 99528939 1001 86380 86390 1
528968 99528968 1001 86380 86390 1
529097 99529097 1001 86380 86390 1
528904 99528904 1001 86380 86390 1
528947 99528947 1001 86380 86390 1
529560 99529560 1001 86380 86390 1
529556 99529556 1001 86380 86390 1
529484 99529484 1001 86380 86390 1
529357 99529357 1001 86380 86390 1
529112 99529112 1001 86380 86390 1
530523 99530523 1001 86380 86390 1
530298 99530298 1001 86380 86390 1
530120 99530120 1001 86380 86390 1
530622 99530622 1001 86380 86390 1
531378 99531378 1001 86380 86390 1
531317 99531317 1001 86380 86390 1
531301 99531301 1001 86380 86390 1
531024 99531024 1001 86380 86390 1
531089 99531089 1001 86380 86390 1
531119 99531119 1001 86380 86390 1
530843 99530843 1001 86380 86390 1
531390 99531390 1001 86380 86390 1
531524 99531524 1001 86380 86390 1
531426 99531426 1001 86380 86390 1
532083 99532083 1001 86380 86390 1
532188 99532188 1001 86380 86390 1
532060 99532060 1001 86380 86390 1
532202 99532202 1001 86380 86390 1
531823 99531823 1001 86380 86390 1
531965 99531965 1001 86380 86390 1
531730 99531730 1001 86380 86390 1
531747 99531747 1001 86380 86390 1
531752 99531752 1001 86380 86390 1
532309 99532309 1001 86380 86390 1
532207 99532207 1001 86380 86390 1
532408 99532408 1001 86380 86390 1
532654 99532654 1001 86380 86390 1
532825 99532825 1001 86380 86390 1
532619 99532619 1001 86380 86390 1
532599 99532599 1001 86380 86390 1
533097 99533097 1001 86380 86390 1
533191 99533191 1001 86380 86390 1
533167 99533167 1001 86380 86390 1
533181 99533181 1001 86380 86390 1
533673 99533673 1001 86380 86390 1
533741 99533741 1001 86380 86390 1
533460 99533460 1001 86380 86390 1
533400 99533400 1001 86380 86390 1
533878 99533878 1001 86380 86390 1
534556 99534556 1001 86380 86390 1
534674 99534674 1001 86380 86390 1
534093 99534093 1001 86380 86390 1
534107 99534107 1001 86380 86390 1
534164 99534164 1001 86380 86390 1
534177 99534177 1001 86380 86390 1
534834 99534834 1001 86380 86390 1
534757 99534757 1001 86380 86390 1
535416 99535416 1001 86380 86390 1
535328 99535328 1001 86380 86390 1
535101 99535101 1001 86380 86390 1
535114 99535114 1001 86380 86390 1
534962 99534962 1001 86380 86390 1
535030 99535030 1001 86380 86390 1
535618 99535618 1001 86380 86390 1
536247 99536247 1001 86380 86390 1
536140 99536140 1001 86380 86390 1
536094 99536094 1001 86380 86390 1
535980 99535980 1001 86380 86390 1
535784 99535784 1001 86380 86390 1
535722 99535722 1001 86380 86390 1
536531 99536531 1001 86380 86390 1
536350 99536350 1001 86380 86390 1
536468 99536468 1001 86380 86390 1
536934 99536934 1001 86380 86390 1
536875 99536875 1001 86380 86390 1
536954 99536954 1001 86380 86390 1
536645 99536645 1001 86380 86390 1
536685 99536685 1001 86380 86390 1
536674 99536674 1001 86380 86390 1
537192 99537192 1001 86380 86390 1
537221 99537221 1001 86380 86390 1
537808 99537808 1001 86380 86390 1
537989 99537989 1001 86380 86390 1
537828 99537828 1001 86380 86390 1
537616 99537616 1001 86380 86390 1
537503 99537503 1001 86380 86390 1
537429 99537429 1001 86380 86390 1
538140 99538140 1001 86380 86390 1
538180 99538180 1001 86380 86390 1
538091 99538091 1001 86380 86390 1
538613 99538613 1001 86380 86390 1
538614 99538614 1001 86380 86390 1
538758 99538758 1001 86380 86390 1
538735 99538735 1001 86380 86390 1
538531 99538531 1001 86380 86390 1
538495 99538495 1001 86380 86390 1
538422 99538422 1001 86380 86390 1
538385 99538385 1001 86380 86390 1
539386 99539386 1001 86380 86390 1
539352 99539352 1001 86380 86390 1
539110 99539110 1001 86380 86390 1
539085 99539085 1001 86380 86390 1
539158 99539158 1001 86380 86390 1
539741 99539741 1001 86380 86390 1
539670 99539670 1001 86380 86390 1
539683 99539683 1001 86380 86390 1
539713 99539713 1001 86380 86390 1
540394 99540394 1001 86380 86390 1
540388 99540388 1001 86380 86390 1
540099 99540099 1001 86380 86390 1
540143 99540143 1001 86380 86390 1
539998 99539998 1001 86380 86390 1
540601 99540601 1001 86380 86390 1
541190 99541190 1001 86380 86390 1
541273 99541273 1001 86380 86390 1
541108 99541108 1001 86380 86390 1
540972 99540972 1001 86380 86390 1
541022 99541022 1001 86380 86390 1
540856 99540856 1001 86380 86390 1
541453 99541453 1001 86380 86390 1
542008 99542008 1001 86380 86390 1
541932 99541932 1001 86380 86390 1
541886 99541886 1001 86380 86390 1
541514 99541514 1001 86380 86390 1
541671 99541671 1001 86380 86390 1
542765 99542765 1001 86380 86390 1
542632 99542632 1001 86380 86390 1
542622 99542622 1001 86380 86390 1
542386 99542386 1001 86380 86390 1
543112 99543112 1001 86380 86390 1
543012 99543012 1001 86380 86390 1
543054 99543054 1001 86380 86390 1
543721 99543721 1001 86380 86390 1
543580 99543580 1001 86380 86390 1
543701 99543701 1001 86380 86390 1
543681 99543681 1001 86380 86390 1
543414 99543414 1001 86380 86390 1
543418 99543418 1001 86380 86390 1
543434 99543434 1001 86380 86390 1
543257 99543257 1001 86380 86390 1
543258 99543258 1001 86380 86390 1
543233 99543233 1001 86380 86390 1
543835 99543835 1001 86380 86390 1
543959 99543959 1001 86380 86390 1
543949 99543949 1001 86380 86390 1
544416 99544416 1001 86380 86390 1
544236 99544236 1001 86380 86390 1
544264 99544264 1001 86380 86390 1
544093 99544093 1001 86380 86390 1
544141 99544141 1001 86380 86390 1
544712 99544712 1001 86380 86390 1
544702 99544702 1001 86380 86390 1
519399 750 1001 38037 38336 1
519421 865 1001 69705 70004 1
400149 99400149 1001 86380 86390 1
400504 99400504 1001 86380 86390 1
400415 99400415 1001 86380 86390 1
400817 99400817 1001 86380 86390 1
401117 99401117 1001 86380 86390 1
401212 99401212 1001 86380 86390 1
401991 99401991 1001 86380 86390 1
402357 99402357 1001 86380 86390 1
402386 99402386 1001 86380 86390 1
402454 99402454 1001 86380 86390 1
402762 99402762 1001 86380 86390 1
403350 99403350 1001 86380 86390 1
403469 99403469 1001 86380 86390 1
403553 99403553 1001 86380 86390 1
403970 99403970 1001 86380 86390 1
403981 99403981 1001 86380 86390 1
404747 99404747 1001 86380 86390 1
404703 99404703 1001 86380 86390 1
404855 99404855 1001 86380 86390 1
405055 99405055 1001 86380 86390 1
405156 99405156 1001 86380 86390 1
405501 99405501 1001 86380 86390 1
405783 99405783 1001 86380 86390 1
405973 99405973 1001 86380 86390 1
405950 99405950 1001 86380 86390 1
406067 99406067 1001 86380 86390 1
406103 99406103 1001 86380 86390 1
406212 99406212 1001 86380 86390 1
406344 99406344 1001 86380 86390 1
406776 99406776 1001 86380 86390 1
407058 99407058 1001 86380 86390 1
407092 99407092 1001 86380 86390 1
407665 99407665 1001 86380 86390 1
407570 99407570 1001 86380 86390 1
407876 99407876 1001 86380 86390 1
407816 99407816 1001 86380 86390 1
407937 99407937 1001 86380 86390 1
408040 99408040 1001 86380 86390 1
408013 99408013 1001 86380 86390 1
408459 99408459 1001 86380 86390 1
408411 99408411 1001 86380 86390 1
408556 99408556 1001 86380 86390 1
408921 99408921 1001 86380 86390 1
409641 99409641 1001 86380 86390 1
409913 99409913 1001 86380 86390 1
410093 99410093 1001 86380 86390 1
410577 99410577 1001 86380 86390 1
410587 99410587 1001 86380 86390 1
410637 99410637 1001 86380 86390 1
410657 99410657 1001 86380 86390 1
410703 99410703 1001 86380 86390 1
411293 99411293 1001 86380 86390 1
411483 99411483 1001 86380 86390 1
411825 99411825 1001 86380 86390 1
411785 99411785 1001 86380 86390 1
413584 99413584 1001 86380 86390 1
412774 99412774 1001 86380 86390 1
412868 99412868 1001 86380 86390 1
414088 99414088 1001 86380 86390 1
413928 99413928 1001 86380 86390 1
413977 99413977 1001 86380 86390 1
415052 99415052 1001 86380 86390 1
414886 99414886 1001 86380 86390 1
414633 99414633 1001 86380 86390 1
414153 99414153 1001 86380 86390 1
414447 99414447 1001 86380 86390 1
415381 99415381 1001 86380 86390 1
417382 99417382 1001 86380 86390 1
417496 99417496 1001 86380 86390 1
417447 99417447 1001 86380 86390 1
418085 99418085 1001 86380 86390 1
418182 99418182 1001 86380 86390 1
418208 99418208 1001 86380 86390 1
418314 99418314 1001 86380 86390 1
420353 99420353 1001 86380 86390 1
419701 99419701 1001 86380 86390 1
419860 99419860 1001 86380 86390 1
419786 99419786 1001 86380 86390 1
419891 99419891 1001 86380 86390 1
419381 99419381 1001 86380 86390 1
419382 99419382 1001 86380 86390 1
419363 99419363 1001 86380 86390 1
419537 99419537 1001 86380 86390 1
420490 99420490 1001 86380 86390 1
422056 99422056 1001 86380 86390 1
422024 99422024 1001 86380 86390 1
421539 99421539 1001 86380 86390 1
421379 99421379 1001 86380 86390 1
423685 99423685 1001 86380 86390 1
423517 99423517 1001 86380 86390 1
423448 99423448 1001 86380 86390 1
423520 99423520 1001 86380 86390 1
423598 99423598 1001 86380 86390 1
423136 99423136 1001 86380 86390 1
422828 99422828 1001 86380 86390 1
422883 99422883 1001 86380 86390 1
422910 99422910 1001 86380 86390 1
424799 99424799 1001 86380 86390 1
424816 99424816 1001 86380 86390 1
424753 99424753 1001 86380 86390 1
424798 99424798 1001 86380 86390 1
424207 99424207 1001 86380 86390 1
424444 99424444 1001 86380 86390 1
425823 99425823 1001 86380 86390 1
425795 99425795 1001 86380 86390 1
426793 99426793 1001 86380 86390 1
427059 99427059 1001 86380 86390 1
426787 99426787 1001 86380 86390 1
426325 99426325 1001 86380 86390 1
426333 99426333 1001 86380 86390 1
426058 99426058 1001 86380 86390 1
427250 99427250 1001 86380 86390 1
427276 99427276 1001 86380 86390 1
428425 99428425 1001 86380 86390 1
428438 99428438 1001 86380 86390 1
428214 99428214 1001 86380 86390 1
428170 99428170 1001 86380 86390 1
427732 99427732 1001 86380 86390 1
429070 99429070 1001 86380 86390 1
428972 99428972 1001 86380 86390 1
428775 99428775 1001 86380 86390 1
430082 99430082 1001 86380 86390 1
430284 99430284 1001 86380 86390 1
429613 99429613 1001 86380 86390 1
429465 99429465 1001 86380 86390 1
429469 99429469 1001 86380 86390 1
430606 99430606 1001 86380 86390 1
430466 99430466 1001 86380 86390 1
430697 99430697 1001 86380 86390 1
431961 99431961 1001 86380 86390 1
431991 99431991 1001 86380 86390 1
431917 99431917 1001 86380 86390 1
431844 99431844 1001 86380 86390 1
431785 99431785 1001 86380 86390 1
430870 99430870 1001 86380 86390 1
430943 99430943 1001 86380 86390 1
432434 99432434 1001 86380 86390 1
431649 99431649 1001 86380 86390 1
432061 99432061 1001 86380 86390 1
432334 99432334 1001 86380 86390 1
432195 99432195 1001 86380 86390 1
433702 99433702 1001 86380 86390 1
433483 99433483 1001 86380 86390 1
433169 99433169 1001 86380 86390 1
432501 99432501 1001 86380 86390 1
434022 99434022 1001 86380 86390 1
433868 99433868 1001 86380 86390 1
433758 99433758 1001 86380 86390 1
433872 99433872 1001 86380 86390 1
435388 99435388 1001 86380 86390 1
435306 99435306 1001 86380 86390 1
434945 99434945 1001 86380 86390 1
434651 99434651 1001 86380 86390 1
434778 99434778 1001 86380 86390 1
434891 99434891 1001 86380 86390 1
434358 99434358 1001 86380 86390 1
435485 99435485 1001 86380 86390 1
435477 99435477 1001 86380 86390 1
436971 99436971 1001 86380 86390 1
436463 99436463 1001 86380 86390 1
436276 99436276 1001 86380 86390 1
436090 99436090 1001 86380 86390 1
300023 99300023 1001 86380 86390 1
300105 99300105 1001 86380 86390 1
300692 99300692 1001 86380 86390 1
300576 99300576 1001 86380 86390 1
300722 99300722 1001 86380 86390 1
300484 99300484 1001 86380 86390 1
300524 99300524 1001 86380 86390 1
300438 99300438 1001 86380 86390 1
300431 99300431 1001 86380 86390 1
300149 99300149 1001 86380 86390 1
300920 99300920 1001 86380 86390 1
301528 99301528 1001 86380 86390 1
301358 99301358 1001 86380 86390 1
301275 99301275 1001 86380 86390 1
301294 99301294 1001 86380 86390 1
301003 99301003 1001 86380 86390 1
301121 99301121 1001 86380 86390 1
301032 99301032 1001 86380 86390 1
300956 99300956 1001 86380 86390 1
301667 99301667 1001 86380 86390 1
302243 99302243 1001 86380 86390 1
302282 99302282 1001 86380 86390 1
302238 99302238 1001 86380 86390 1
302154 99302154 1001 86380 86390 1
302026 99302026 1001 86380 86390 1
301987 99301987 1001 86380 86390 1
302158 99302158 1001 86380 86390 1
301920 99301920 1001 86380 86390 1
301926 99301926 1001 86380 86390 1
302560 99302560 1001 86380 86390 1
302535 99302535 1001 86380 86390 1
303069 99303069 1001 86380 86390 1
302964 99302964 1001 86380 86390 1
302616 99302616 1001 86380 86390 1
303353 99303353 1001 86380 86390 1
303741 99303741 1001 86380 86390 1
303508 99303508 1001 86380 86390 1
303541 99303541 1001 86380 86390 1
304685 99304685 1001 86380 86390 1
304553 99304553 1001 86380 86390 1
304536 99304536 1001 86380 86390 1
304356 99304356 1001 86380 86390 1
304370 99304370 1001 86380 86390 1
304427 99304427 1001 86380 86390 1
305675 99305675 1001 86380 86390 1
305300 99305300 1001 86380 86390 1
305688 99305688 1001 86380 86390 1
500020 99500020 1001 86380 86390 1
500164 99500164 1001 86380 86390 1
500812 99500812 1001 86380 86390 1
500783 99500783 1001 86380 86390 1
500630 99500630 1001 86380 86390 1
500437 99500437 1001 86380 86390 1
500375 99500375 1001 86380 86390 1
500304 99500304 1001 86380 86390 1
500356 99500356 1001 86380 86390 1
500359 99500359 1001 86380 86390 1
500953 99500953 1001 86380 86390 1
500863 99500863 1001 86380 86390 1
500946 99500946 1001 86380 86390 1
500922 99500922 1001 86380 86390 1
500898 99500898 1001 86380 86390 1
501591 99501591 1001 86380 86390 1
501528 99501528 1001 86380 86390 1
501516 99501516 1001 86380 86390 1
501466 99501466 1001 86380 86390 1
501481 99501481 1001 86380 86390 1
501483 99501483 1001 86380 86390 1
501123 99501123 1001 86380 86390 1
502084 99502084 1001 86380 86390 1
502091 99502091 1001 86380 86390 1
501909 99501909 1001 86380 86390 1
501889 99501889 1001 86380 86390 1
501906 99501906 1001 86380 86390 1
502498 99502498 1001 86380 86390 1
503262 99503262 1001 86380 86390 1
503064 99503064 1001 86380 86390 1
502926 99502926 1001 86380 86390 1
502794 99502794 1001 86380 86390 1
503393 99503393 1001 86380 86390 1
504050 99504050 1001 86380 86390 1
503748 99503748 1001 86380 86390 1
503881 99503881 1001 86380 86390 1
503529 99503529 1001 86380 86390 1
503610 99503610 1001 86380 86390 1
504196 99504196 1001 86380 86390 1
504126 99504126 1001 86380 86390 1
504652 99504652 1001 86380 86390 1
504454 99504454 1001 86380 86390 1
505126 99505126 1001 86380 86390 1
505018 99505018 1001 86380 86390 1
505754 99505754 1001 86380 86390 1
505513 99505513 1001 86380 86390 1
505526 99505526 1001 86380 86390 1
505553 99505553 1001 86380 86390 1
505520 99505520 1001 86380 86390 1
505408 99505408 1001 86380 86390 1
505538 99505538 1001 86380 86390 1
505168 99505168 1001 86380 86390 1
505182 99505182 1001 86380 86390 1
505911 99505911 1001 86380 86390 1
505912 99505912 1001 86380 86390 1
506470 99506470 1001 86380 86390 1
506448 99506448 1001 86380 86390 1
506584 99506584 1001 86380 86390 1
506296 99506296 1001 86380 86390 1
506349 99506349 1001 86380 86390 1
506123 99506123 1001 86380 86390 1
506164 99506164 1001 86380 86390 1
506074 99506074 1001 86380 86390 1
506167 99506167 1001 86380 86390 1
506744 99506744 1001 86380 86390 1
507293 99507293 1001 86380 86390 1
507145 99507145 1001 86380 86390 1
507202 99507202 1001 86380 86390 1
507549 99507549 1001 86380 86390 1
507539 99507539 1001 86380 86390 1
508222 99508222 1001 86380 86390 1
508139 99508139 1001 86380 86390 1
508181 99508181 1001 86380 86390 1
507929 99507929 1001 86380 86390 1
507698 99507698 1001 86380 86390 1
507737 99507737 1001 86380 86390 1
507754 99507754 1001 86380 86390 1
508323 99508323 1001 86380 86390 1
508293 99508293 1001 86380 86390 1
508810 99508810 1001 86380 86390 1
508775 99508775 1001 86380 86390 1
508764 99508764 1001 86380 86390 1
508637 99508637 1001 86380 86390 1
508615 99508615 1001 86380 86390 1
508513 99508513 1001 86380 86390 1
508581 99508581 1001 86380 86390 1
509599 99509599 1001 86380 86390 1
509588 99509588 1001 86380 86390 1
509441 99509441 1001 86380 86390 1
509302 99509302 1001 86380 86390 1
509936 99509936 1001 86380 86390 1
510560 99510560 1001 86380 86390 1
510540 99510540 1001 86380 86390 1
510392 99510392 1001 86380 86390 1
510382 99510382 1001 86380 86390 1
510396 99510396 1001 86380 86390 1
510229 99510229 1001 86380 86390 1
510206 99510206 1001 86380 86390 1
510751 99510751 1001 86380 86390 1
511522 99511522 1001 86380 86390 1
511458 99511458 1001 86380 86390 1
511356 99511356 1001 86380 86390 1
511285 99511285 1001 86380 86390 1
511224 99511224 1001 86380 86390 1
511152 99511152 1001 86380 86390 1
510965 99510965 1001 86380 86390 1
511034 99511034 1001 86380 86390 1
512254 99512254 1001 86380 86390 1
512271 99512271 1001 86380 86390 1
512047 99512047 1001 86380 86390 1
511944 99511944 1001 86380 86390 1
513161 99513161 1001 86380 86390 1
512810 99512810 1001 86380 86390 1
512813 99512813 1001 86380 86390 1
512658 99512658 1001 86380 86390 1
512736 99512736 1001 86380 86390 1
513281 99513281 1001 86380 86390 1
513218 99513218 1001 86380 86390 1
513829 99513829 1001 86380 86390 1
513910 99513910 1001 86380 86390 1
513620 99513620 1001 86380 86390 1
513797 99513797 1001 86380 86390 1
513810 99513810 1001 86380 86390 1
513478 99513478 1001 86380 86390 1
514223 99514223 1001 86380 86390 1
514747 99514747 1001 86380 86390 1
514786 99514786 1001 86380 86390 1
514474 99514474 1001 86380 86390 1
514242 99514242 1001 86380 86390 1
514881 99514881 1001 86380 86390 1
514899 99514899 1001 86380 86390 1
515032 99515032 1001 86380 86390 1
515058 99515058 1001 86380 86390 1
514981 99514981 1001 86380 86390 1
515020 99515020 1001 86380 86390 1
515568 99515568 1001 86380 86390 1
515728 99515728 1001 86380 86390 1
515793 99515793 1001 86380 86390 1
516398 99516398 1001 86380 86390 1
516417 99516417 1001 86380 86390 1
516443 99516443 1001 86380 86390 1
516044 99516044 1001 86380 86390 1
515954 99515954 1001 86380 86390 1
516032 99516032 1001 86380 86390 1
515956 99515956 1001 86380 86390 1
515946 99515946 1001 86380 86390 1
516711 99516711 1001 86380 86390 1
517054 99517054 1001 86380 86390 1
516990 99516990 1001 86380 86390 1
517355 99517355 1001 86380 86390 1
517369 99517369 1001 86380 86390 1
517356 99517356 1001 86380 86390 1
518091 99518091 1001 86380 86390 1
517932 99517932 1001 86380 86390 1
517800 99517800 1001 86380 86390 1
517613 99517613 1001 86380 86390 1
517576 99517576 1001 86380 86390 1
518331 99518331 1001 86380 86390 1
518333 99518333 1001 86380 86390 1
518321 99518321 1001 86380 86390 1
518222 99518222 1001 86380 86390 1
518929 99518929 1001 86380 86390 1
518966 99518966 1001 86380 86390 1
518737 99518737 1001 86380 86390 1
518755 99518755 1001 86380 86390 1
519153 99519153 1001 86380 86390 1
519071 99519071 1001 86380 86390 1
519673 99519673 1001 86380 86390 1
519374 99519374 1001 86380 86390 1
519389 99519389 1001 86380 86390 1
519971 99519971 1001 86380 86390 1
520354 99520354 1001 86380 86390 1
520142 99520142 1001 86380 86390 1
520184 99520184 1001 86380 86390 1
520666 99520666 1001 86380 86390 1
520746 99520746 1001 86380 86390 1
521170 99521170 1001 86380 86390 1
521089 99521089 1001 86380 86390 1
520950 99520950 1001 86380 86390 1
520857 99520857 1001 86380 86390 1
521597 99521597 1001 86380 86390 1
521628 99521628 1001 86380 86390 1
522081 99522081 1001 86380 86390 1
521994 99521994 1001 86380 86390 1
521735 99521735 1001 86380 86390 1
522382 99522382 1001 86380 86390 1
522344 99522344 1001 86380 86390 1
522978 99522978 1001 86380 86390 1
522575 99522575 1001 86380 86390 1
522635 99522635 1001 86380 86390 1
523143 99523143 1001 86380 86390 1
523600 99523600 1001 86380 86390 1
523667 99523667 1001 86380 86390 1
523616 99523616 1001 86380 86390 1
523694 99523694 1001 86380 86390 1
523405 99523405 1001 86380 86390 1
523343 99523343 1001 86380 86390 1
523501 99523501 1001 86380 86390 1
524067 99524067 1001 86380 86390 1
523964 99523964 1001 86380 86390 1
524708 99524708 1001 86380 86390 1
524701 99524701 1001 86380 86390 1
524678 99524678 1001 86380 86390 1
524493 99524493 1001 86380 86390 1
524524 99524524 1001 86380 86390 1
524964 99524964 1001 86380 86390 1
524914 99524914 1001 86380 86390 1
524933 99524933 1001 86380 86390 1
524870 99524870 1001 86380 86390 1
525471 99525471 1001 86380 86390 1
525438 99525438 1001 86380 86390 1
525259 99525259 1001 86380 86390 1
525008 99525008 1001 86380 86390 1
525036 99525036 1001 86380 86390 1
525050 99525050 1001 86380 86390 1
525710 99525710 1001 86380 86390 1
525681 99525681 1001 86380 86390 1
526526 99526526 1001 86380 86390 1
526945 99526945 1001 86380 86390 1
526961 99526961 1001 86380 86390 1
526860 99526860 1001 86380 86390 1
526822 99526822 1001 86380 86390 1
526685 99526685 1001 86380 86390 1
527324 99527324 1001 86380 86390 1
527502 99527502 1001 86380 86390 1
527593 99527593 1001 86380 86390 1
528077 99528077 1001 86380 86390 1
528815 99528815 1001 86380 86390 1
528842 99528842 1001 86380 86390 1
528956 99528956 1001 86380 86390 1
529576 99529576 1001 86380 86390 1
529533 99529533 1001 86380 86390 1
529354 99529354 1001 86380 86390 1
529171 99529171 1001 86380 86390 1
529122 99529122 1001 86380 86390 1
529259 99529259 1001 86380 86390 1
529906 99529906 1001 86380 86390 1
529932 99529932 1001 86380 86390 1
529756 99529756 1001 86380 86390 1
529916 99529916 1001 86380 86390 1
529904 99529904 1001 86380 86390 1
529930 99529930 1001 86380 86390 1
530481 99530481 1001 86380 86390 1
530472 99530472 1001 86380 86390 1
530291 99530291 1001 86380 86390 1
530188 99530188 1001 86380 86390 1
530099 99530099 1001 86380 86390 1
530746 99530746 1001 86380 86390 1
530572 99530572 1001 86380 86390 1
530587 99530587 1001 86380 86390 1
531295 99531295 1001 86380 86390 1
531140 99531140 1001 86380 86390 1
531117 99531117 1001 86380 86390 1
532125 99532125 1001 86380 86390 1
532076 99532076 1001 86380 86390 1
531847 99531847 1001 86380 86390 1
531979 99531979 1001 86380 86390 1
531919 99531919 1001 86380 86390 1
531753 99531753 1001 86380 86390 1
531651 99531651 1001 86380 86390 1
532403 99532403 1001 86380 86390 1
532837 99532837 1001 86380 86390 1
532826 99532826 1001 86380 86390 1
533632 99533632 1001 86380 86390 1
533635 99533635 1001 86380 86390 1
533318 99533318 1001 86380 86390 1
533439 99533439 1001 86380 86390 1
533324 99533324 1001 86380 86390 1
533428 99533428 1001 86380 86390 1
534055 99534055 1001 86380 86390 1
534491 99534491 1001 86380 86390 1
534547 99534547 1001 86380 86390 1
534489 99534489 1001 86380 86390 1
534490 99534490 1001 86380 86390 1
534449 99534449 1001 86380 86390 1
534294 99534294 1001 86380 86390 1
534450 99534450 1001 86380 86390 1
534139 99534139 1001 86380 86390 1
535353 99535353 1001 86380 86390 1
535267 99535267 1001 86380 86390 1
534910 99534910 1001 86380 86390 1
535638 99535638 1001 86380 86390 1
535617 99535617 1001 86380 86390 1
536248 99536248 1001 86380 86390 1
536198 99536198 1001 86380 86390 1
536269 99536269 1001 86380 86390 1
536207 99536207 1001 86380 86390 1
535934 99535934 1001 86380 86390 1
536013 99536013 1001 86380 86390 1
535876 99535876 1001 86380 86390 1
535857 99535857 1001 86380 86390 1
536371 99536371 1001 86380 86390 1
537106 99537106 1001 86380 86390 1
537269 99537269 1001 86380 86390 1
537326 99537326 1001 86380 86390 1
537314 99537314 1001 86380 86390 1
537966 99537966 1001 86380 86390 1
537682 99537682 1001 86380 86390 1
537740 99537740 1001 86380 86390 1
537753 99537753 1001 86380 86390 1
537767 99537767 1001 86380 86390 1
537474 99537474 1001 86380 86390 1
537997 99537997 1001 86380 86390 1
538017 99538017 1001 86380 86390 1
538179 99538179 1001 86380 86390 1
538092 99538092 1001 86380 86390 1
538673 99538673 1001 86380 86390 1
538714 99538714 1001 86380 86390 1
538563 99538563 1001 86380 86390 1
538499 99538499 1001 86380 86390 1
538861 99538861 1001 86380 86390 1
539565 99539565 1001 86380 86390 1
539490 99539490 1001 86380 86390 1
539560 99539560 1001 86380 86390 1
539319 99539319 1001 86380 86390 1
539307 99539307 1001 86380 86390 1
539180 99539180 1001 86380 86390 1
539647 99539647 1001 86380 86390 1
540438 99540438 1001 86380 86390 1
540381 99540381 1001 86380 86390 1
540331 99540331 1001 86380 86390 1
540462 99540462 1001 86380 86390 1
540139 99540139 1001 86380 86390 1
540231 99540231 1001 86380 86390 1
539941 99539941 1001 86380 86390 1
539969 99539969 1001 86380 86390 1
539855 99539855 1001 86380 86390 1
540024 99540024 1001 86380 86390 1
540589 99540589 1001 86380 86390 1
541248 99541248 1001 86380 86390 1
541012 99541012 1001 86380 86390 1
540980 99540980 1001 86380 86390 1
540783 99540783 1001 86380 86390 1
540878 99540878 1001 86380 86390 1
541400 99541400 1001 86380 86390 1
542084 99542084 1001 86380 86390 1
542087 99542087 1001 86380 86390 1
542073 99542073 1001 86380 86390 1
541745 99541745 1001 86380 86390 1
541851 99541851 1001 86380 86390 1
541589 99541589 1001 86380 86390 1
541706 99541706 1001 86380 86390 1
541503 99541503 1001 86380 86390 1
541609 99541609 1001 86380 86390 1
541559 99541559 1001 86380 86390 1
541691 99541691 1001 86380 86390 1
542733 99542733 1001 86380 86390 1
542400 99542400 1001 86380 86390 1
542970 99542970 1001 86380 86390 1
543049 99543049 1001 86380 86390 1
542998 99542998 1001 86380 86390 1
543045 99543045 1001 86380 86390 1
543651 99543651 1001 86380 86390 1
543679 99543679 1001 86380 86390 1
543616 99543616 1001 86380 86390 1
543455 99543455 1001 86380 86390 1
543430 99543430 1001 86380 86390 1
543551 99543551 1001 86380 86390 1
543299 99543299 1001 86380 86390 1
543251 99543251 1001 86380 86390 1
543214 99543214 1001 86380 86390 1
543926 99543926 1001 86380 86390 1
543971 99543971 1001 86380 86390 1
544443 99544443 1001 86380 86390 1
544539 99544539 1001 86380 86390 1
544343 99544343 1001 86380 86390 1
544206 99544206 1001 86380 86390 1
544075 99544075 1001 86380 86390 1
544689 99544689 1001 86380 86390 1
544670 99544670 1001 86380 86390 1
412305 207 1001 9900 10977 1
400065 99400065 1001 86380 86390 1
400284 99400284 1001 86380 86390 1
400578 99400578 1001 86380 86390 1
400680 99400680 1001 86380 86390 1
401360 99401360 1001 86380 86390 1
401273 99401273 1001 86380 86390 1
401345 99401345 1001 86380 86390 1
401858 99401858 1001 86380 86390 1
401866 99401866 1001 86380 86390 1
402043 99402043 1001 86380 86390 1
402112 99402112 1001 86380 86390 1
402195 99402195 1001 86380 86390 1
402284 99402284 1001 86380 86390 1
402712 99402712 1001 86380 86390 1
402700 99402700 1001 86380 86390 1
402845 99402845 1001 86380 86390 1
403124 99403124 1001 86380 86390 1
403854 99403854 1001 86380 86390 1
404041 99404041 1001 86380 86390 1
403967 99403967 1001 86380 86390 1
404103 99404103 1001 86380 86390 1
404542 99404542 1001 86380 86390 1
404634 99404634 1001 86380 86390 1
405246 99405246 1001 86380 86390 1
405500 99405500 1001 86380 86390 1
405651 99405651 1001 86380 86390 1
405692 99405692 1001 86380 86390 1
406081 99406081 1001 86380 86390 1
405987 99405987 1001 86380 86390 1
406228 99406228 1001 86380 86390 1
406469 99406469 1001 86380 86390 1
406520 99406520 1001 86380 86390 1
406638 99406638 1001 86380 86390 1
406679 99406679 1001 86380 86390 1
406881 99406881 1001 86380 86390 1
406884 99406884 1001 86380 86390 1
407129 99407129 1001 86380 86390 1
407168 99407168 1001 86380 86390 1
407422 99407422 1001 86380 86390 1
407406 99407406 1001 86380 86390 1
407423 99407423 1001 86380 86390 1
407458 99407458 1001 86380 86390 1
407518 99407518 1001 86380 86390 1
407659 99407659 1001 86380 86390 1
409007 99409007 1001 86380 86390 1
409204 99409204 1001 86380 86390 1
409349 99409349 1001 86380 86390 1
410208 99410208 1001 86380 86390 1
410795 99410795 1001 86380 86390 1
410876 99410876 1001 86380 86390 1
410939 99410939 1001 86380 86390 1
411085 99411085 1001 86380 86390 1
411213 99411213 1001 86380 86390 1
411588 99411588 1001 86380 86390 1
412092 99412092 1001 86380 86390 1
412218 99412218 1001 86380 86390 1
412274 99412274 1001 86380 86390 1
413500 99413500 1001 86380 86390 1
413130 99413130 1001 86380 86390 1
412821 99412821 1001 86380 86390 1
412547 99412547 1001 86380 86390 1
414068 99414068 1001 86380 86390 1
413933 99413933 1001 86380 86390 1
413982 99413982 1001 86380 86390 1
414947 99414947 1001 86380 86390 1
415228 99415228 1001 86380 86390 1
415042 99415042 1001 86380 86390 1
415291 99415291 1001 86380 86390 1
415161 99415161 1001 86380 86390 1
415185 99415185 1001 86380 86390 1
414638 99414638 1001 86380 86390 1
414166 99414166 1001 86380 86390 1
414334 99414334 1001 86380 86390 1
415499 99415499 1001 86380 86390 1
415703 99415703 1001 86380 86390 1
415432 99415432 1001 86380 86390 1
415497 99415497 1001 86380 86390 1
415333 99415333 1001 86380 86390 1
416698 99416698 1001 86380 86390 1
416911 99416911 1001 86380 86390 1
416596 99416596 1001 86380 86390 1
416557 99416557 1001 86380 86390 1
416543 99416543 1001 86380 86390 1
417351 99417351 1001 86380 86390 1
417608 99417608 1001 86380 86390 1
418459 99418459 1001 86380 86390 1
418460 99418460 1001 86380 86390 1
418535 99418535 1001 86380 86390 1
418718 99418718 1001 86380 86390 1
418413 99418413 1001 86380 86390 1
417819 99417819 1001 86380 86390 1
417716 99417716 1001 86380 86390 1
418013 99418013 1001 86380 86390 1
419577 99419577 1001 86380 86390 1
420474 99420474 1001 86380 86390 1
420687 99420687 1001 86380 86390 1
421503 99421503 1001 86380 86390 1
421484 99421484 1001 86380 86390 1
421595 99421595 1001 86380 86390 1
421492 99421492 1001 86380 86390 1
421121 99421121 1001 86380 86390 1
421150 99421150 1001 86380 86390 1
422192 99422192 1001 86380 86390 1
423219 99423219 1001 86380 86390 1
423247 99423247 1001 86380 86390 1
422679 99422679 1001 86380 86390 1
422887 99422887 1001 86380 86390 1
423971 99423971 1001 86380 86390 1
425091 99425091 1001 86380 86390 1
425160 99425160 1001 86380 86390 1
425272 99425272 1001 86380 86390 1
425785 99425785 1001 86380 86390 1
425489 99425489 1001 86380 86390 1
427047 99427047 1001 86380 86390 1
426941 99426941 1001 86380 86390 1
427095 99427095 1001 86380 86390 1
426529 99426529 1001 86380 86390 1
426221 99426221 1001 86380 86390 1
427182 99427182 1001 86380 86390 1
428373 99428373 1001 86380 86390 1
427988 99427988 1001 86380 86390 1
427561 99427561 1001 86380 86390 1
427546 99427546 1001 86380 86390 1
428992 99428992 1001 86380 86390 1
430227 99430227 1001 86380 86390 1
429701 99429701 1001 86380 86390 1
429681 99429681 1001 86380 86390 1
430515 99430515 1001 86380 86390 1
430394 99430394 1001 86380 86390 1
431882 99431882 1001 86380 86390 1
431808 99431808 1001 86380 86390 1
431362 99431362 1001 86380 86390 1
431448 99431448 1001 86380 86390 1
430947 99430947 1001 86380 86390 1
431062 99431062 1001 86380 86390 1
432397 99432397 1001 86380 86390 1
432087 99432087 1001 86380 86390 1
432316 99432316 1001 86380 86390 1
433330 99433330 1001 86380 86390 1
433251 99433251 1001 86380 86390 1
432515 99432515 1001 86380 86390 1
432788 99432788 1001 86380 86390 1
434007 99434007 1001 86380 86390 1
433871 99433871 1001 86380 86390 1
435342 99435342 1001 86380 86390 1
435069 99435069 1001 86380 86390 1
434664 99434664 1001 86380 86390 1
434652 99434652 1001 86380 86390 1
434518 99434518 1001 86380 86390 1
434211 99434211 1001 86380 86390 1
434161 99434161 1001 86380 86390 1
434509 99434509 1001 86380 86390 1
435495 99435495 1001 86380 86390 1
435566 99435566 1001 86380 86390 1
436414 99436414 1001 86380 86390 1
436695 99436695 1001 86380 86390 1
436675 99436675 1001 86380 86390 1
436378 99436378 1001 86380 86390 1
436748 99436748 1001 86380 86390 1
436100 99436100 1001 86380 86390 1
436112 99436112 1001 86380 86390 1
300651 99300651 1001 86380 86390 1
300389 99300389 1001 86380 86390 1
300337 99300337 1001 86380 86390 1
300798 99300798 1001 86380 86390 1
300748 99300748 1001 86380 86390 1
301411 99301411 1001 86380 86390 1
301195 99301195 1001 86380 86390 1
301276 99301276 1001 86380 86390 1
301254 99301254 1001 86380 86390 1
301750 99301750 1001 86380 86390 1
301693 99301693 1001 86380 86390 1
302360 99302360 1001 86380 86390 1
302372 99302372 1001 86380 86390 1
302176 99302176 1001 86380 86390 1
302139 99302139 1001 86380 86390 1
302121 99302121 1001 86380 86390 1
302427 99302427 1001 86380 86390 1
302390 99302390 1001 86380 86390 1
303149 99303149 1001 86380 86390 1
303012 99303012 1001 86380 86390 1
302873 99302873 1001 86380 86390 1
302926 99302926 1001 86380 86390 1
302895 99302895 1001 86380 86390 1
302757 99302757 1001 86380 86390 1
302647 99302647 1001 86380 86390 1
303311 99303311 1001 86380 86390 1
303864 99303864 1001 86380 86390 1
303519 99303519 1001 86380 86390 1
303560 99303560 1001 86380 86390 1
303566 99303566 1001 86380 86390 1
304161 99304161 1001 86380 86390 1
304104 99304104 1001 86380 86390 1
304856 99304856 1001 86380 86390 1
304814 99304814 1001 86380 86390 1
304649 99304649 1001 86380 86390 1
304638 99304638 1001 86380 86390 1
304613 99304613 1001 86380 86390 1
304267 99304267 1001 86380 86390 1
304280 99304280 1001 86380 86390 1
305019 99305019 1001 86380 86390 1
305007 99305007 1001 86380 86390 1
305009 99305009 1001 86380 86390 1
305681 99305681 1001 86380 86390 1
305311 99305311 1001 86380 86390 1
305316 99305316 1001 86380 86390 1
500053 99500053 1001 86380 86390 1
500110 99500110 1001 86380 86390 1
500777 99500777 1001 86380 86390 1
500699 99500699 1001 86380 86390 1
500433 99500433 1001 86380 86390 1
500376 99500376 1001 86380 86390 1
500384 99500384 1001 86380 86390 1
500894 99500894 1001 86380 86390 1
501518 99501518 1001 86380 86390 1
501314 99501314 1001 86380 86390 1
501084 99501084 1001 86380 86390 1
501060 99501060 1001 86380 86390 1
501663 99501663 1001 86380 86390 1
501739 99501739 1001 86380 86390 1
502380 99502380 1001 86380 86390 1
502331 99502331 1001 86380 86390 1
502346 99502346 1001 86380 86390 1
502373 99502373 1001 86380 86390 1
502167 99502167 1001 86380 86390 1
502246 99502246 1001 86380 86390 1
501864 99501864 1001 86380 86390 1
501865 99501865 1001 86380 86390 1
502646 99502646 1001 86380 86390 1
502533 99502533 1001 86380 86390 1
502612 99502612 1001 86380 86390 1
502472 99502472 1001 86380 86390 1
503258 99503258 1001 86380 86390 1
503162 99503162 1001 86380 86390 1
503188 99503188 1001 86380 86390 1
502943 99502943 1001 86380 86390 1
502771 99502771 1001 86380 86390 1
502797 99502797 1001 86380 86390 1
503436 99503436 1001 86380 86390 1
503297 99503297 1001 86380 86390 1
503429 99503429 1001 86380 86390 1
504073 99504073 1001 86380 86390 1
504100 99504100 1001 86380 86390 1
503569 99503569 1001 86380 86390 1
503636 99503636 1001 86380 86390 1
503573 99503573 1001 86380 86390 1
504312 99504312 1001 86380 86390 1
504266 99504266 1001 86380 86390 1
504881 99504881 1001 86380 86390 1
504587 99504587 1001 86380 86390 1
504626 99504626 1001 86380 86390 1
504375 99504375 1001 86380 86390 1
504432 99504432 1001 86380 86390 1
504450 99504450 1001 86380 86390 1
505016 99505016 1001 86380 86390 1
505107 99505107 1001 86380 86390 1
505613 99505613 1001 86380 86390 1
505730 99505730 1001 86380 86390 1
505163 99505163 1001 86380 86390 1
505272 99505272 1001 86380 86390 1
505819 99505819 1001 86380 86390 1
505936 99505936 1001 86380 86390 1
505895 99505895 1001 86380 86390 1
505973 99505973 1001 86380 86390 1
506136 99506136 1001 86380 86390 1
507418 99507418 1001 86380 86390 1
506836 99506836 1001 86380 86390 1
507533 99507533 1001 86380 86390 1
508248 99508248 1001 86380 86390 1
508078 99508078 1001 86380 86390 1
508080 99508080 1001 86380 86390 1
507871 99507871 1001 86380 86390 1
507858 99507858 1001 86380 86390 1
508042 99508042 1001 86380 86390 1
507755 99507755 1001 86380 86390 1
508344 99508344 1001 86380 86390 1
508995 99508995 1001 86380 86390 1
508984 99508984 1001 86380 86390 1
508715 99508715 1001 86380 86390 1
508721 99508721 1001 86380 86390 1
508603 99508603 1001 86380 86390 1
509217 99509217 1001 86380 86390 1
509718 99509718 1001 86380 86390 1
509515 99509515 1001 86380 86390 1
509495 99509495 1001 86380 86390 1
509601 99509601 1001 86380 86390 1
509320 99509320 1001 86380 86390 1
510015 99510015 1001 86380 86390 1
510095 99510095 1001 86380 86390 1
509993 99509993 1001 86380 86390 1
510549 99510549 1001 86380 86390 1
510423 99510423 1001 86380 86390 1
510490 99510490 1001 86380 86390 1
510306 99510306 1001 86380 86390 1
510205 99510205 1001 86380 86390 1
510143 99510143 1001 86380 86390 1
510842 99510842 1001 86380 86390 1
510894 99510894 1001 86380 86390 1
510813 99510813 1001 86380 86390 1
511163 99511163 1001 86380 86390 1
511017 99511017 1001 86380 86390 1
511711 99511711 1001 86380 86390 1
511688 99511688 1001 86380 86390 1
511937 99511937 1001 86380 86390 1
511809 99511809 1001 86380 86390 1
512406 99512406 1001 86380 86390 1
512834 99512834 1001 86380 86390 1
512668 99512668 1001 86380 86390 1
512785 99512785 1001 86380 86390 1
513814 99513814 1001 86380 86390 1
513694 99513694 1001 86380 86390 1
513413 99513413 1001 86380 86390 1
513511 99513511 1001 86380 86390 1
514679 99514679 1001 86380 86390 1
514721 99514721 1001 86380 86390 1
514546 99514546 1001 86380 86390 1
515015 99515015 1001 86380 86390 1
514860 99514860 1001 86380 86390 1
514951 99514951 1001 86380 86390 1
515541 99515541 1001 86380 86390 1
515340 99515340 1001 86380 86390 1
515477 99515477 1001 86380 86390 1
515101 99515101 1001 86380 86390 1
515069 99515069 1001 86380 86390 1
515083 99515083 1001 86380 86390 1
515722 99515722 1001 86380 86390 1
515801 99515801 1001 86380 86390 1
515715 99515715 1001 86380 86390 1
515717 99515717 1001 86380 86390 1
516329 99516329 1001 86380 86390 1
516334 99516334 1001 86380 86390 1
516336 99516336 1001 86380 86390 1
516274 99516274 1001 86380 86390 1
516037 99516037 1001 86380 86390 1
517183 99517183 1001 86380 86390 1
517228 99517228 1001 86380 86390 1
517093 99517093 1001 86380 86390 1
516964 99516964 1001 86380 86390 1
517019 99517019 1001 86380 86390 1
517032 99517032 1001 86380 86390 1
517113 99517113 1001 86380 86390 1
517062 99517062 1001 86380 86390 1
516810 99516810 1001 86380 86390 1
517411 99517411 1001 86380 86390 1
518054 99518054 1001 86380 86390 1
517881 99517881 1001 86380 86390 1
517751 99517751 1001 86380 86390 1
517862 99517862 1001 86380 86390 1
517850 99517850 1001 86380 86390 1
517941 99517941 1001 86380 86390 1
517772 99517772 1001 86380 86390 1
517725 99517725 1001 86380 86390 1
517675 99517675 1001 86380 86390 1
518328 99518328 1001 86380 86390 1
518225 99518225 1001 86380 86390 1
518357 99518357 1001 86380 86390 1
518746 99518746 1001 86380 86390 1
518752 99518752 1001 86380 86390 1
519104 99519104 1001 86380 86390 1
519714 99519714 1001 86380 86390 1
519205 99519205 1001 86380 86390 1
519970 99519970 1001 86380 86390 1
519820 99519820 1001 86380 86390 1
519925 99519925 1001 86380 86390 1
519977 99519977 1001 86380 86390 1
520624 99520624 1001 86380 86390 1
520236 99520236 1001 86380 86390 1
520022 99520022 1001 86380 86390 1
520212 99520212 1001 86380 86390 1
520657 99520657 1001 86380 86390 1
521376 99521376 1001 86380 86390 1
521341 99521341 1001 86380 86390 1
521200 99521200 1001 86380 86390 1
521116 99521116 1001 86380 86390 1
521946 99521946 1001 86380 86390 1
521936 99521936 1001 86380 86390 1
521925 99521925 1001 86380 86390 1
521995 99521995 1001 86380 86390 1
522448 99522448 1001 86380 86390 1
522425 99522425 1001 86380 86390 1
522361 99522361 1001 86380 86390 1
522955 99522955 1001 86380 86390 1
522861 99522861 1001 86380 86390 1
522902 99522902 1001 86380 86390 1
522905 99522905 1001 86380 86390 1
522715 99522715 1001 86380 86390 1
522899 99522899 1001 86380 86390 1
522593 99522593 1001 86380 86390 1
522636 99522636 1001 86380 86390 1
522662 99522662 1001 86380 86390 1
522572 99522572 1001 86380 86390 1
523548 99523548 1001 86380 86390 1
523492 99523492 1001 86380 86390 1
524101 99524101 1001 86380 86390 1
524005 99524005 1001 86380 86390 1
524770 99524770 1001 86380 86390 1
524735 99524735 1001 86380 86390 1
524653 99524653 1001 86380 86390 1
524475 99524475 1001 86380 86390 1
524465 99524465 1001 86380 86390 1
524507 99524507 1001 86380 86390 1
524259 99524259 1001 86380 86390 1
524234 99524234 1001 86380 86390 1
524843 99524843 1001 86380 86390 1
525570 99525570 1001 86380 86390 1
525473 99525473 1001 86380 86390 1
525574 99525574 1001 86380 86390 1
525529 99525529 1001 86380 86390 1
525265 99525265 1001 86380 86390 1
525347 99525347 1001 86380 86390 1
525002 99525002 1001 86380 86390 1
525626 99525626 1001 86380 86390 1
526255 99526255 1001 86380 86390 1
526226 99526226 1001 86380 86390 1
526151 99526151 1001 86380 86390 1
525831 99525831 1001 86380 86390 1
525916 99525916 1001 86380 86390 1
526968 99526968 1001 86380 86390 1
526975 99526975 1001 86380 86390 1
526824 99526824 1001 86380 86390 1
527885 99527885 1001 86380 86390 1
527862 99527862 1001 86380 86390 1
527760 99527760 1001 86380 86390 1
527773 99527773 1001 86380 86390 1
527710 99527710 1001 86380 86390 1
528113 99528113 1001 86380 86390 1
528245 99528245 1001 86380 86390 1
528169 99528169 1001 86380 86390 1
528774 99528774 1001 86380 86390 1
528809 99528809 1001 86380 86390 1
528495 99528495 1001 86380 86390 1
528695 99528695 1001 86380 86390 1
528994 99528994 1001 86380 86390 1
529616 99529616 1001 86380 86390 1
529661 99529661 1001 86380 86390 1
529406 99529406 1001 86380 86390 1
529460 99529460 1001 86380 86390 1
529504 99529504 1001 86380 86390 1
529114 99529114 1001 86380 86390 1
529312 99529312 1001 86380 86390 1
529754 99529754 1001 86380 86390 1
530505 99530505 1001 86380 86390 1
530353 99530353 1001 86380 86390 1
530330 99530330 1001 86380 86390 1
530018 99530018 1001 86380 86390 1
531319 99531319 1001 86380 86390 1
531341 99531341 1001 86380 86390 1
531076 99531076 1001 86380 86390 1
531056 99531056 1001 86380 86390 1
530889 99530889 1001 86380 86390 1
530840 99530840 1001 86380 86390 1
530892 99530892 1001 86380 86390 1
530766 99530766 1001 86380 86390 1
531492 99531492 1001 86380 86390 1
532027 99532027 1001 86380 86390 1
531820 99531820 1001 86380 86390 1
531810 99531810 1001 86380 86390 1
531863 99531863 1001 86380 86390 1
531890 99531890 1001 86380 86390 1
531996 99531996 1001 86380 86390 1
531947 99531947 1001 86380 86390 1
531601 99531601 1001 86380 86390 1
531631 99531631 1001 86380 86390 1
531620 99531620 1001 86380 86390 1
531661 99531661 1001 86380 86390 1
531764 99531764 1001 86380 86390 1
532824 99532824 1001 86380 86390 1
532669 99532669 1001 86380 86390 1
532586 99532586 1001 86380 86390 1
533088 99533088 1001 86380 86390 1
533858 99533858 1001 86380 86390 1
533448 99533448 1001 86380 86390 1
533372 99533372 1001 86380 86390 1
533376 99533376 1001 86380 86390 1
533286 99533286 1001 86380 86390 1
534546 99534546 1001 86380 86390 1
534669 99534669 1001 86380 86390 1
534415 99534415 1001 86380 86390 1
534340 99534340 1001 86380 86390 1
534249 99534249 1001 86380 86390 1
534136 99534136 1001 86380 86390 1
534889 99534889 1001 86380 86390 1
534844 99534844 1001 86380 86390 1
535361 99535361 1001 86380 86390 1
535490 99535490 1001 86380 86390 1
535506 99535506 1001 86380 86390 1
535139 99535139 1001 86380 86390 1
535269 99535269 1001 86380 86390 1
535141 99535141 1001 86380 86390 1
535284 99535284 1001 86380 86390 1
535689 99535689 1001 86380 86390 1
535702 99535702 1001 86380 86390 1
536281 99536281 1001 86380 86390 1
536068 99536068 1001 86380 86390 1
536017 99536017 1001 86380 86390 1
535833 99535833 1001 86380 86390 1
535799 99535799 1001 86380 86390 1
535870 99535870 1001 86380 86390 1
537076 99537076 1001 86380 86390 1
536785 99536785 1001 86380 86390 1
536632 99536632 1001 86380 86390 1
537225 99537225 1001 86380 86390 1
537353 99537353 1001 86380 86390 1
537848 99537848 1001 86380 86390 1
537984 99537984 1001 86380 86390 1
537524 99537524 1001 86380 86390 1
537551 99537551 1001 86380 86390 1
538106 99538106 1001 86380 86390 1
538174 99538174 1001 86380 86390 1
538753 99538753 1001 86380 86390 1
538792 99538792 1001 86380 86390 1
538705 99538705 1001 86380 86390 1
538643 99538643 1001 86380 86390 1
538645 99538645 1001 86380 86390 1
538458 99538458 1001 86380 86390 1
538551 99538551 1001 86380 86390 1
538579 99538579 1001 86380 86390 1
538411 99538411 1001 86380 86390 1
538439 99538439 1001 86380 86390 1
538314 99538314 1001 86380 86390 1
538387 99538387 1001 86380 86390 1
538987 99538987 1001 86380 86390 1
539468 99539468 1001 86380 86390 1
539471 99539471 1001 86380 86390 1
539353 99539353 1001 86380 86390 1
539342 99539342 1001 86380 86390 1
539096 99539096 1001 86380 86390 1
540198 99540198 1001 86380 86390 1
540082 99540082 1001 86380 86390 1
540480 99540480 1001 86380 86390 1
540559 99540559 1001 86380 86390 1
540587 99540587 1001 86380 86390 1
541267 99541267 1001 86380 86390 1
541238 99541238 1001 86380 86390 1
540902 99540902 1001 86380 86390 1
541392 99541392 1001 86380 86390 1
542044 99542044 1001 86380 86390 1
541955 99541955 1001 86380 86390 1
542092 99542092 1001 86380 86390 1
541923 99541923 1001 86380 86390 1
542078 99542078 1001 86380 86390 1
541864 99541864 1001 86380 86390 1
541844 99541844 1001 86380 86390 1
541551 99541551 1001 86380 86390 1
542226 99542226 1001 86380 86390 1
542293 99542293 1001 86380 86390 1
542898 99542898 1001 86380 86390 1
542852 99542852 1001 86380 86390 1
542625 99542625 1001 86380 86390 1
542430 99542430 1001 86380 86390 1
542419 99542419 1001 86380 86390 1
542328 99542328 1001 86380 86390 1
543042 99543042 1001 86380 86390 1
543617 99543617 1001 86380 86390 1
543606 99543606 1001 86380 86390 1
543750 99543750 1001 86380 86390 1
543875 99543875 1001 86380 86390 1
544584 99544584 1001 86380 86390 1
544357 99544357 1001 86380 86390 1
544370 99544370 1001 86380 86390 1
544255 99544255 1001 86380 86390 1
544258 99544258 1001 86380 86390 1
544183 99544183 1001 86380 86390 1
544735 99544735 1001 86380 86390 1
433843 560 1001 20580 22737 1
519425 1127 1001 68972 69271 1
527944 1046 1002 58269 62057 1
400200 99400200 1001 86380 86390 1
400325 99400325 1001 86380 86390 1
400528 99400528 1001 86380 86390 1
400583 99400583 1001 86380 86390 1
400950 99400950 1001 86380 86390 1
401783 99401783 1001 86380 86390 1
401731 99401731 1001 86380 86390 1
401883 99401883 1001 86380 86390 1
402340 99402340 1001 86380 86390 1
402565 99402565 1001 86380 86390 1
402657 99402657 1001 86380 86390 1
402586 99402586 1001 86380 86390 1
402752 99402752 1001 86380 86390 1
402699 99402699 1001 86380 86390 1
402946 99402946 1001 86380 86390 1
403250 99403250 1001 86380 86390 1
403601 99403601 1001 86380 86390 1
403788 99403788 1001 86380 86390 1
404305 99404305 1001 86380 86390 1
404575 99404575 1001 86380 86390 1
404512 99404512 1001 86380 86390 1
404837 99404837 1001 86380 86390 1
405254 99405254 1001 86380 86390 1
405373 99405373 1001 86380 86390 1
405659 99405659 1001 86380 86390 1
405991 99405991 1001 86380 86390 1
406904 99406904 1001 86380 86390 1
406867 99406867 1001 86380 86390 1
407213 99407213 1001 86380 86390 1
407502 99407502 1001 86380 86390 1
407541 99407541 1001 86380 86390 1
407635 99407635 1001 86380 86390 1
408059 99408059 1001 86380 86390 1
408711 99408711 1001 86380 86390 1
409161 99409161 1001 86380 86390 1
409285 99409285 1001 86380 86390 1
409259 99409259 1001 86380 86390 1
410420 99410420 1001 86380 86390 1
410768 99410768 1001 86380 86390 1
410830 99410830 1001 86380 86390 1
411394 99411394 1001 86380 86390 1
411395 99411395 1001 86380 86390 1
411793 99411793 1001 86380 86390 1
411937 99411937 1001 86380 86390 1
411924 99411924 1001 86380 86390 1
412178 99412178 1001 86380 86390 1
412336 99412336 1001 86380 86390 1
413568 99413568 1001 86380 86390 1
413308 99413308 1001 86380 86390 1
413111 99413111 1001 86380 86390 1
413175 99413175 1001 86380 86390 1
412721 99412721 1001 86380 86390 1
413835 99413835 1001 86380 86390 1
414066 99414066 1001 86380 86390 1
413810 99413810 1001 86380 86390 1
413792 99413792 1001 86380 86390 1
414587 99414587 1001 86380 86390 1
414921 99414921 1001 86380 86390 1
414639 99414639 1001 86380 86390 1
414728 99414728 1001 86380 86390 1
414207 99414207 1001 86380 86390 1
414193 99414193 1001 86380 86390 1
414154 99414154 1001 86380 86390 1
415576 99415576 1001 86380 86390 1
415590 99415590 1001 86380 86390 1
415410 99415410 1001 86380 86390 1
415498 99415498 1001 86380 86390 1
416624 99416624 1001 86380 86390 1
416416 99416416 1001 86380 86390 1
416230 99416230 1001 86380 86390 1
415723 99415723 1001 86380 86390 1
417003 99417003 1001 86380 86390 1
417319 99417319 1001 86380 86390 1
417777 99417777 1001 86380 86390 1
417815 99417815 1001 86380 86390 1
417867 99417867 1001 86380 86390 1
419107 99419107 1001 86380 86390 1
419080 99419080 1001 86380 86390 1
419150 99419150 1001 86380 86390 1
420146 99420146 1001 86380 86390 1
419912 99419912 1001 86380 86390 1
419977 99419977 1001 86380 86390 1
419978 99419978 1001 86380 86390 1
419444 99419444 1001 86380 86390 1
419488 99419488 1001 86380 86390 1
422082 99422082 1001 86380 86390 1
421853 99421853 1001 86380 86390 1
421113 99421113 1001 86380 86390 1
421010 99421010 1001 86380 86390 1
422232 99422232 1001 86380 86390 1
423464 99423464 1001 86380 86390 1
423068 99423068 1001 86380 86390 1
423204 99423204 1001 86380 86390 1
423186 99423186 1001 86380 86390 1
422796 99422796 1001 86380 86390 1
422541 99422541 1001 86380 86390 1
422668 99422668 1001 86380 86390 1
423988 99423988 1001 86380 86390 1
423923 99423923 1001 86380 86390 1
424130 99424130 1001 86380 86390 1
424755 99424755 1001 86380 86390 1
424830 99424830 1001 86380 86390 1
424555 99424555 1001 86380 86390 1
425744 99425744 1001 86380 86390 1
426472 99426472 1001 86380 86390 1
426330 99426330 1001 86380 86390 1
425980 99425980 1001 86380 86390 1
426017 99426017 1001 86380 86390 1
426263 99426263 1001 86380 86390 1
428572 99428572 1001 86380 86390 1
428703 99428703 1001 86380 86390 1
428060 99428060 1001 86380 86390 1
428233 99428233 1001 86380 86390 1
428159 99428159 1001 86380 86390 1
428181 99428181 1001 86380 86390 1
427851 99427851 1001 86380 86390 1
428791 99428791 1001 86380 86390 1
429026 99429026 1001 86380 86390 1
428934 99428934 1001 86380 86390 1
430070 99430070 1001 86380 86390 1
430101 99430101 1001 86380 86390 1
430228 99430228 1001 86380 86390 1
430135 99430135 1001 86380 86390 1
429933 99429933 1001 86380 86390 1
429640 99429640 1001 86380 86390 1
429791 99429791 1001 86380 86390 1
429653 99429653 1001 86380 86390 1
429265 99429265 1001 86380 86390 1
430458 99430458 1001 86380 86390 1
430554 99430554 1001 86380 86390 1
430629 99430629 1001 86380 86390 1
431828 99431828 1001 86380 86390 1
432048 99432048 1001 86380 86390 1
431736 99431736 1001 86380 86390 1
431430 99431430 1001 86380 86390 1
431457 99431457 1001 86380 86390 1
431387 99431387 1001 86380 86390 1
430934 99430934 1001 86380 86390 1
432386 99432386 1001 86380 86390 1
433356 99433356 1001 86380 86390 1
433649 99433649 1001 86380 86390 1
432894 99432894 1001 86380 86390 1
433737 99433737 1001 86380 86390 1
433957 99433957 1001 86380 86390 1
434940 99434940 1001 86380 86390 1
434747 99434747 1001 86380 86390 1
434631 99434631 1001 86380 86390 1
434236 99434236 1001 86380 86390 1
434333 99434333 1001 86380 86390 1
434465 99434465 1001 86380 86390 1
435779 99435779 1001 86380 86390 1
436880 99436880 1001 86380 86390 1
436907 99436907 1001 86380 86390 1
436683 99436683 1001 86380 86390 1
436022 99436022 1001 86380 86390 1
300082 99300082 1001 86380 86390 1
437176 99437176 1001 86380 86390 1
300627 99300627 1001 86380 86390 1
300605 99300605 1001 86380 86390 1
300607 99300607 1001 86380 86390 1
300514 99300514 1001 86380 86390 1
300803 99300803 1001 86380 86390 1
300799 99300799 1001 86380 86390 1
301555 99301555 1001 86380 86390 1
301179 99301179 1001 86380 86390 1
300950 99300950 1001 86380 86390 1
301094 99301094 1001 86380 86390 1
301122 99301122 1001 86380 86390 1
301137 99301137 1001 86380 86390 1
302254 99302254 1001 86380 86390 1
302207 99302207 1001 86380 86390 1
302340 99302340 1001 86380 86390 1
302046 99302046 1001 86380 86390 1
302072 99302072 1001 86380 86390 1
302021 99302021 1001 86380 86390 1
301983 99301983 1001 86380 86390 1
302037 99302037 1001 86380 86390 1
301895 99301895 1001 86380 86390 1
301847 99301847 1001 86380 86390 1
301823 99301823 1001 86380 86390 1
302542 99302542 1001 86380 86390 1
303171 99303171 1001 86380 86390 1
303097 99303097 1001 86380 86390 1
302969 99302969 1001 86380 86390 1
302931 99302931 1001 86380 86390 1
302703 99302703 1001 86380 86390 1
302663 99302663 1001 86380 86390 1
303263 99303263 1001 86380 86390 1
303329 99303329 1001 86380 86390 1
303342 99303342 1001 86380 86390 1
303938 99303938 1001 86380 86390 1
303915 99303915 1001 86380 86390 1
303548 99303548 1001 86380 86390 1
303513 99303513 1001 86380 86390 1
304075 99304075 1001 86380 86390 1
304790 99304790 1001 86380 86390 1
304498 99304498 1001 86380 86390 1
304565 99304565 1001 86380 86390 1
304475 99304475 1001 86380 86390 1
304502 99304502 1001 86380 86390 1
304623 99304623 1001 86380 86390 1
304454 99304454 1001 86380 86390 1
304293 99304293 1001 86380 86390 1
304374 99304374 1001 86380 86390 1
304272 99304272 1001 86380 86390 1
304887 99304887 1001 86380 86390 1
304863 99304863 1001 86380 86390 1
305559 99305559 1001 86380 86390 1
305495 99305495 1001 86380 86390 1
305485 99305485 1001 86380 86390 1
305299 99305299 1001 86380 86390 1
305392 99305392 1001 86380 86390 1
305475 99305475 1001 86380 86390 1
305238 99305238 1001 86380 86390 1
500762 99500762 1001 86380 86390 1
500700 99500700 1001 86380 86390 1
500755 99500755 1001 86380 86390 1
500731 99500731 1001 86380 86390 1
500619 99500619 1001 86380 86390 1
500465 99500465 1001 86380 86390 1
500329 99500329 1001 86380 86390 1
500369 99500369 1001 86380 86390 1
500386 99500386 1001 86380 86390 1
500879 99500879 1001 86380 86390 1
500952 99500952 1001 86380 86390 1
501474 99501474 1001 86380 86390 1
501407 99501407 1001 86380 86390 1
501148 99501148 1001 86380 86390 1
501087 99501087 1001 86380 86390 1
501181 99501181 1001 86380 86390 1
501833 99501833 1001 86380 86390 1
502352 99502352 1001 86380 86390 1
502437 99502437 1001 86380 86390 1
502443 99502443 1001 86380 86390 1
502426 99502426 1001 86380 86390 1
501946 99501946 1001 86380 86390 1
502648 99502648 1001 86380 86390 1
503290 99503290 1001 86380 86390 1
503198 99503198 1001 86380 86390 1
502947 99502947 1001 86380 86390 1
503040 99503040 1001 86380 86390 1
503067 99503067 1001 86380 86390 1
503017 99503017 1001 86380 86390 1
503431 99503431 1001 86380 86390 1
503434 99503434 1001 86380 86390 1
503921 99503921 1001 86380 86390 1
503874 99503874 1001 86380 86390 1
503593 99503593 1001 86380 86390 1
503509 99503509 1001 86380 86390 1
504156 99504156 1001 86380 86390 1
504131 99504131 1001 86380 86390 1
504254 99504254 1001 86380 86390 1
504830 99504830 1001 86380 86390 1
504730 99504730 1001 86380 86390 1
504471 99504471 1001 86380 86390 1
505088 99505088 1001 86380 86390 1
505102 99505102 1001 86380 86390 1
505247 99505247 1001 86380 86390 1
505810 99505810 1001 86380 86390 1
506566 99506566 1001 86380 86390 1
506169 99506169 1001 86380 86390 1
506168 99506168 1001 86380 86390 1
506621 99506621 1001 86380 86390 1
506636 99506636 1001 86380 86390 1
506792 99506792 1001 86380 86390 1
506665 99506665 1001 86380 86390 1
507131 99507131 1001 86380 86390 1
507042 99507042 1001 86380 86390 1
507175 99507175 1001 86380 86390 1
506870 99506870 1001 86380 86390 1
507473 99507473 1001 86380 86390 1
507915 99507915 1001 86380 86390 1
507761 99507761 1001 86380 86390 1
507704 99507704 1001 86380 86390 1
508349 99508349 1001 86380 86390 1
508405 99508405 1001 86380 86390 1
508280 99508280 1001 86380 86390 1
509042 99509042 1001 86380 86390 1
509026 99509026 1001 86380 86390 1
508915 99508915 1001 86380 86390 1
508675 99508675 1001 86380 86390 1
508531 99508531 1001 86380 86390 1
508564 99508564 1001 86380 86390 1
508592 99508592 1001 86380 86390 1
509107 99509107 1001 86380 86390 1
509882 99509882 1001 86380 86390 1
509797 99509797 1001 86380 86390 1
509541 99509541 1001 86380 86390 1
509648 99509648 1001 86380 86390 1
509384 99509384 1001 86380 86390 1
509451 99509451 1001 86380 86390 1
510057 99510057 1001 86380 86390 1
510586 99510586 1001 86380 86390 1
510444 99510444 1001 86380 86390 1
510236 99510236 1001 86380 86390 1
510149 99510149 1001 86380 86390 1
510879 99510879 1001 86380 86390 1
510861 99510861 1001 86380 86390 1
511451 99511451 1001 86380 86390 1
511218 99511218 1001 86380 86390 1
511247 99511247 1001 86380 86390 1
511175 99511175 1001 86380 86390 1
511165 99511165 1001 86380 86390 1
511106 99511106 1001 86380 86390 1
511111 99511111 1001 86380 86390 1
510982 99510982 1001 86380 86390 1
511578 99511578 1001 86380 86390 1
512318 99512318 1001 86380 86390 1
512309 99512309 1001 86380 86390 1
512111 99512111 1001 86380 86390 1
512062 99512062 1001 86380 86390 1
512782 99512782 1001 86380 86390 1
512641 99512641 1001 86380 86390 1
513236 99513236 1001 86380 86390 1
513211 99513211 1001 86380 86390 1
513408 99513408 1001 86380 86390 1
513214 99513214 1001 86380 86390 1
513845 99513845 1001 86380 86390 1
513834 99513834 1001 86380 86390 1
513766 99513766 1001 86380 86390 1
514113 99514113 1001 86380 86390 1
514192 99514192 1001 86380 86390 1
514690 99514690 1001 86380 86390 1
514846 99514846 1001 86380 86390 1
514886 99514886 1001 86380 86390 1
515002 99515002 1001 86380 86390 1
515439 99515439 1001 86380 86390 1
515324 99515324 1001 86380 86390 1
516506 99516506 1001 86380 86390 1
516216 99516216 1001 86380 86390 1
515969 99515969 1001 86380 86390 1
516532 99516532 1001 86380 86390 1
516693 99516693 1001 86380 86390 1
516596 99516596 1001 86380 86390 1
516936 99516936 1001 86380 86390 1
517105 99517105 1001 86380 86390 1
517015 99517015 1001 86380 86390 1
516925 99516925 1001 86380 86390 1
516772 99516772 1001 86380 86390 1
516801 99516801 1001 86380 86390 1
516737 99516737 1001 86380 86390 1
516908 99516908 1001 86380 86390 1
517452 99517452 1001 86380 86390 1
517478 99517478 1001 86380 86390 1
517446 99517446 1001 86380 86390 1
517994 99517994 1001 86380 86390 1
517963 99517963 1001 86380 86390 1
517965 99517965 1001 86380 86390 1
517606 99517606 1001 86380 86390 1
517711 99517711 1001 86380 86390 1
517699 99517699 1001 86380 86390 1
518191 99518191 1001 86380 86390 1
518877 99518877 1001 86380 86390 1
519764 99519764 1001 86380 86390 1
519464 99519464 1001 86380 86390 1
519365 99519365 1001 86380 86390 1
519266 99519266 1001 86380 86390 1
519395 99519395 1001 86380 86390 1
519322 99519322 1001 86380 86390 1
519915 99519915 1001 86380 86390 1
519942 99519942 1001 86380 86390 1
520514 99520514 1001 86380 86390 1
520581 99520581 1001 86380 86390 1
520543 99520543 1001 86380 86390 1
520496 99520496 1001 86380 86390 1
520347 99520347 1001 86380 86390 1
520351 99520351 1001 86380 86390 1
520188 99520188 1001 86380 86390 1
521432 99521432 1001 86380 86390 1
521322 99521322 1001 86380 86390 1
521459 99521459 1001 86380 86390 1
521388 99521388 1001 86380 86390 1
521363 99521363 1001 86380 86390 1
521223 99521223 1001 86380 86390 1
521174 99521174 1001 86380 86390 1
521030 99521030 1001 86380 86390 1
520929 99520929 1001 86380 86390 1
521643 99521643 1001 86380 86390 1
522125 99522125 1001 86380 86390 1
522133 99522133 1001 86380 86390 1
522185 99522185 1001 86380 86390 1
522147 99522147 1001 86380 86390 1
521682 99521682 1001 86380 86390 1
521799 99521799 1001 86380 86390 1
522395 99522395 1001 86380 86390 1
522345 99522345 1001 86380 86390 1
523116 99523116 1001 86380 86390 1
522738 99522738 1001 86380 86390 1
522755 99522755 1001 86380 86390 1
522550 99522550 1001 86380 86390 1
522525 99522525 1001 86380 86390 1
523761 99523761 1001 86380 86390 1
523676 99523676 1001 86380 86390 1
523709 99523709 1001 86380 86390 1
523381 99523381 1001 86380 86390 1
523968 99523968 1001 86380 86390 1
524064 99524064 1001 86380 86390 1
524383 99524383 1001 86380 86390 1
524362 99524362 1001 86380 86390 1
524230 99524230 1001 86380 86390 1
524302 99524302 1001 86380 86390 1
525594 99525594 1001 86380 86390 1
525025 99525025 1001 86380 86390 1
525104 99525104 1001 86380 86390 1
525741 99525741 1001 86380 86390 1
526400 99526400 1001 86380 86390 1
526274 99526274 1001 86380 86390 1
526081 99526081 1001 86380 86390 1
526190 99526190 1001 86380 86390 1
525850 99525850 1001 86380 86390 1
526436 99526436 1001 86380 86390 1
526457 99526457 1001 86380 86390 1
526497 99526497 1001 86380 86390 1
527069 99527069 1001 86380 86390 1
527182 99527182 1001 86380 86390 1
526875 99526875 1001 86380 86390 1
526888 99526888 1001 86380 86390 1
526969 99526969 1001 86380 86390 1
526763 99526763 1001 86380 86390 1
526793 99526793 1001 86380 86390 1
526629 99526629 1001 86380 86390 1
527355 99527355 1001 86380 86390 1
527434 99527434 1001 86380 86390 1
527307 99527307 1001 86380 86390 1
527960 99527960 1001 86380 86390 1
527951 99527951 1001 86380 86390 1
528003 99528003 1001 86380 86390 1
527785 99527785 1001 86380 86390 1
527457 99527457 1001 86380 86390 1
527647 99527647 1001 86380 86390 1
528570 99528570 1001 86380 86390 1
528676 99528676 1001 86380 86390 1
528463 99528463 1001 86380 86390 1
528282 99528282 1001 86380 86390 1
529068 99529068 1001 86380 86390 1
528984 99528984 1001 86380 86390 1
529691 99529691 1001 86380 86390 1
529566 99529566 1001 86380 86390 1
529410 99529410 1001 86380 86390 1
529361 99529361 1001 86380 86390 1
529413 99529413 1001 86380 86390 1
529492 99529492 1001 86380 86390 1
529109 99529109 1001 86380 86390 1
529287 99529287 1001 86380 86390 1
530477 99530477 1001 86380 86390 1
530339 99530339 1001 86380 86390 1
530187 99530187 1001 86380 86390 1
530278 99530278 1001 86380 86390 1
530591 99530591 1001 86380 86390 1
531244 99531244 1001 86380 86390 1
531020 99531020 1001 86380 86390 1
530915 99530915 1001 86380 86390 1
530813 99530813 1001 86380 86390 1
530820 99530820 1001 86380 86390 1
531428 99531428 1001 86380 86390 1
531389 99531389 1001 86380 86390 1
531578 99531578 1001 86380 86390 1
532203 99532203 1001 86380 86390 1
531933 99531933 1001 86380 86390 1
531760 99531760 1001 86380 86390 1
531696 99531696 1001 86380 86390 1
532338 99532338 1001 86380 86390 1
532228 99532228 1001 86380 86390 1
532966 99532966 1001 86380 86390 1
532804 99532804 1001 86380 86390 1
532650 99532650 1001 86380 86390 1
532663 99532663 1001 86380 86390 1
532544 99532544 1001 86380 86390 1
532416 99532416 1001 86380 86390 1
533211 99533211 1001 86380 86390 1
533082 99533082 1001 86380 86390 1
533220 99533220 1001 86380 86390 1
533208 99533208 1001 86380 86390 1
533828 99533828 1001 86380 86390 1
533251 99533251 1001 86380 86390 1
533390 99533390 1001 86380 86390 1
533871 99533871 1001 86380 86390 1
533887 99533887 1001 86380 86390 1
533888 99533888 1001 86380 86390 1
533940 99533940 1001 86380 86390 1
533866 99533866 1001 86380 86390 1
534308 99534308 1001 86380 86390 1
534182 99534182 1001 86380 86390 1
534237 99534237 1001 86380 86390 1
535478 99535478 1001 86380 86390 1
535076 99535076 1001 86380 86390 1
536197 99536197 1001 86380 86390 1
536213 99536213 1001 86380 86390 1
536202 99536202 1001 86380 86390 1
536194 99536194 1001 86380 86390 1
536028 99536028 1001 86380 86390 1
535953 99535953 1001 86380 86390 1
535767 99535767 1001 86380 86390 1
535821 99535821 1001 86380 86390 1
536382 99536382 1001 86380 86390 1
536846 99536846 1001 86380 86390 1
536942 99536942 1001 86380 86390 1
536774 99536774 1001 86380 86390 1
536670 99536670 1001 86380 86390 1
537301 99537301 1001 86380 86390 1
537938 99537938 1001 86380 86390 1
537940 99537940 1001 86380 86390 1
537755 99537755 1001 86380 86390 1
537461 99537461 1001 86380 86390 1
538638 99538638 1001 86380 86390 1
538407 99538407 1001 86380 86390 1
538466 99538466 1001 86380 86390 1
538234 99538234 1001 86380 86390 1
538208 99538208 1001 86380 86390 1
538381 99538381 1001 86380 86390 1
538335 99538335 1001 86380 86390 1
538955 99538955 1001 86380 86390 1
538873 99538873 1001 86380 86390 1
539284 99539284 1001 86380 86390 1
539232 99539232 1001 86380 86390 1
539417 99539417 1001 86380 86390 1
539328 99539328 1001 86380 86390 1
539796 99539796 1001 86380 86390 1
540455 99540455 1001 86380 86390 1
540212 99540212 1001 86380 86390 1
540001 99540001 1001 86380 86390 1
540003 99540003 1001 86380 86390 1
540503 99540503 1001 86380 86390 1
540666 99540666 1001 86380 86390 1
541151 99541151 1001 86380 86390 1
541207 99541207 1001 86380 86390 1
541240 99541240 1001 86380 86390 1
541050 99541050 1001 86380 86390 1
541048 99541048 1001 86380 86390 1
541382 99541382 1001 86380 86390 1
541384 99541384 1001 86380 86390 1
541457 99541457 1001 86380 86390 1
542004 99542004 1001 86380 86390 1
541982 99541982 1001 86380 86390 1
541811 99541811 1001 86380 86390 1
542159 99542159 1001 86380 86390 1
542136 99542136 1001 86380 86390 1
542320 99542320 1001 86380 86390 1
542904 99542904 1001 86380 86390 1
542866 99542866 1001 86380 86390 1
542763 99542763 1001 86380 86390 1
542649 99542649 1001 86380 86390 1
542545 99542545 1001 86380 86390 1
542582 99542582 1001 86380 86390 1
542344 99542344 1001 86380 86390 1
543688 99543688 1001 86380 86390 1
543704 99543704 1001 86380 86390 1
543576 99543576 1001 86380 86390 1
543339 99543339 1001 86380 86390 1
543200 99543200 1001 86380 86390 1
543874 99543874 1001 86380 86390 1
543888 99543888 1001 86380 86390 1
543941 99543941 1001 86380 86390 1
543877 99543877 1001 86380 86390 1
543879 99543879 1001 86380 86390 1
543896 99543896 1001 86380 86390 1
543845 99543845 1001 86380 86390 1
543858 99543858 1001 86380 86390 1
544290 99544290 1001 86380 86390 1
544188 99544188 1001 86380 86390 1
544158 99544158 1001 86380 86390 1
544005 99544005 1001 86380 86390 1
544044 99544044 1001 86380 86390 1
543994 99543994 1001 86380 86390 1
519443 1019 1001 40759 41058 1
527925 832 1002 33027 37229 1
400160 99400160 1001 86380 86390 1
400263 99400263 1001 86380 86390 1
400698 99400698 1001 86380 86390 1
401287 99401287 1001 86380 86390 1
401311 99401311 1001 86380 86390 1
401411 99401411 1001 86380 86390 1
401960 99401960 1001 86380 86390 1
401971 99401971 1001 86380 86390 1
402007 99402007 1001 86380 86390 1
402134 99402134 1001 86380 86390 1
402237 99402237 1001 86380 86390 1
402285 99402285 1001 86380 86390 1
402570 99402570 1001 86380 86390 1
402835 99402835 1001 86380 86390 1
402941 99402941 1001 86380 86390 1
403068 99403068 1001 86380 86390 1
403850 99403850 1001 86380 86390 1
403886 99403886 1001 86380 86390 1
404379 99404379 1001 86380 86390 1
404578 99404578 1001 86380 86390 1
404516 99404516 1001 86380 86390 1
404753 99404753 1001 86380 86390 1
404713 99404713 1001 86380 86390 1
405175 99405175 1001 86380 86390 1
405502 99405502 1001 86380 86390 1
406073 99406073 1001 86380 86390 1
406039 99406039 1001 86380 86390 1
406087 99406087 1001 86380 86390 1
406391 99406391 1001 86380 86390 1
406366 99406366 1001 86380 86390 1
407027 99407027 1001 86380 86390 1
406946 99406946 1001 86380 86390 1
407345 99407345 1001 86380 86390 1
407639 99407639 1001 86380 86390 1
408352 99408352 1001 86380 86390 1
408790 99408790 1001 86380 86390 1
408849 99408849 1001 86380 86390 1
409207 99409207 1001 86380 86390 1
409397 99409397 1001 86380 86390 1
409529 99409529 1001 86380 86390 1
409627 99409627 1001 86380 86390 1
410406 99410406 1001 86380 86390 1
410465 99410465 1001 86380 86390 1
410427 99410427 1001 86380 86390 1
410797 99410797 1001 86380 86390 1
410869 99410869 1001 86380 86390 1
412013 99412013 1001 86380 86390 1
412017 99412017 1001 86380 86390 1
412429 99412429 1001 86380 86390 1
412469 99412469 1001 86380 86390 1
413115 99413115 1001 86380 86390 1
413148 99413148 1001 86380 86390 1
413282 99413282 1001 86380 86390 1
412495 99412495 1001 86380 86390 1
412733 99412733 1001 86380 86390 1
412878 99412878 1001 86380 86390 1
413764 99413764 1001 86380 86390 1
414952 99414952 1001 86380 86390 1
414797 99414797 1001 86380 86390 1
414543 99414543 1001 86380 86390 1
414833 99414833 1001 86380 86390 1
415684 99415684 1001 86380 86390 1
416962 99416962 1001 86380 86390 1
416599 99416599 1001 86380 86390 1
416370 99416370 1001 86380 86390 1
418792 99418792 1001 86380 86390 1
418056 99418056 1001 86380 86390 1
418059 99418059 1001 86380 86390 1
418118 99418118 1001 86380 86390 1
418381 99418381 1001 86380 86390 1
418242 99418242 1001 86380 86390 1
417645 99417645 1001 86380 86390 1
417671 99417671 1001 86380 86390 1
417732 99417732 1001 86380 86390 1
417935 99417935 1001 86380 86390 1
418943 99418943 1001 86380 86390 1
419045 99419045 1001 86380 86390 1
418839 99418839 1001 86380 86390 1
419814 99419814 1001 86380 86390 1
419450 99419450 1001 86380 86390 1
419568 99419568 1001 86380 86390 1
420649 99420649 1001 86380 86390 1
420634 99420634 1001 86380 86390 1
420684 99420684 1001 86380 86390 1
420458 99420458 1001 86380 86390 1
420506 99420506 1001 86380 86390 1
420705 99420705 1001 86380 86390 1
421779 99421779 1001 86380 86390 1
421440 99421440 1001 86380 86390 1
421550 99421550 1001 86380 86390 1
421646 99421646 1001 86380 86390 1
421465 99421465 1001 86380 86390 1
422415 99422415 1001 86380 86390 1
422268 99422268 1001 86380 86390 1
423047 99423047 1001 86380 86390 1
422806 99422806 1001 86380 86390 1
423890 99423890 1001 86380 86390 1
425104 99425104 1001 86380 86390 1
425289 99425289 1001 86380 86390 1
424938 99424938 1001 86380 86390 1
424599 99424599 1001 86380 86390 1
424415 99424415 1001 86380 86390 1
424416 99424416 1001 86380 86390 1
425470 99425470 1001 86380 86390 1
425419 99425419 1001 86380 86390 1
426751 99426751 1001 86380 86390 1
426761 99426761 1001 86380 86390 1
426326 99426326 1001 86380 86390 1
426002 99426002 1001 86380 86390 1
425855 99425855 1001 86380 86390 1
428423 99428423 1001 86380 86390 1
427754 99427754 1001 86380 86390 1
427538 99427538 1001 86380 86390 1
429007 99429007 1001 86380 86390 1
429158 99429158 1001 86380 86390 1
429093 99429093 1001 86380 86390 1
430196 99430196 1001 86380 86390 1
429425 99429425 1001 86380 86390 1
430576 99430576 1001 86380 86390 1
430796 99430796 1001 86380 86390 1
431868 99431868 1001 86380 86390 1
431422 99431422 1001 86380 86390 1
430845 99430845 1001 86380 86390 1
432279 99432279 1001 86380 86390 1
432264 99432264 1001 86380 86390 1
433521 99433521 1001 86380 86390 1
433349 99433349 1001 86380 86390 1
433621 99433621 1001 86380 86390 1
433420 99433420 1001 86380 86390 1
433159 99433159 1001 86380 86390 1
433272 99433272 1001 86380 86390 1
433306 99433306 1001 86380 86390 1
432625 99432625 1001 86380 86390 1
432772 99432772 1001 86380 86390 1
432834 99432834 1001 86380 86390 1
432714 99432714 1001 86380 86390 1
433990 99433990 1001 86380 86390 1
434706 99434706 1001 86380 86390 1
434668 99434668 1001 86380 86390 1
434321 99434321 1001 86380 86390 1
434388 99434388 1001 86380 86390 1
434149 99434149 1001 86380 86390 1
434189 99434189 1001 86380 86390 1
434162 99434162 1001 86380 86390 1
435465 99435465 1001 86380 86390 1
436540 99436540 1001 86380 86390 1
436235 99436235 1001 86380 86390 1
435927 99435927 1001 86380 86390 1
436262 99436262 1001 86380 86390 1
437240 99437240 1001 86380 86390 1
437254 99437254 1001 86380 86390 1
300040 99300040 1001 86380 86390 1
300594 99300594 1001 86380 86390 1
300595 99300595 1001 86380 86390 1
300570 99300570 1001 86380 86390 1
300414 99300414 1001 86380 86390 1
300278 99300278 1001 86380 86390 1
300240 99300240 1001 86380 86390 1
300930 99300930 1001 86380 86390 1
301510 99301510 1001 86380 86390 1
301397 99301397 1001 86380 86390 1
301385 99301385 1001 86380 86390 1
301247 99301247 1001 86380 86390 1
301328 99301328 1001 86380 86390 1
301283 99301283 1001 86380 86390 1
302246 99302246 1001 86380 86390 1
302117 99302117 1001 86380 86390 1
303324 99303324 1001 86380 86390 1
303855 99303855 1001 86380 86390 1
303597 99303597 1001 86380 86390 1
304137 99304137 1001 86380 86390 1
304061 99304061 1001 86380 86390 1
304152 99304152 1001 86380 86390 1
304129 99304129 1001 86380 86390 1
304234 99304234 1001 86380 86390 1
304672 99304672 1001 86380 86390 1
304715 99304715 1001 86380 86390 1
305012 99305012 1001 86380 86390 1
305003 99305003 1001 86380 86390 1
304939 99304939 1001 86380 86390 1
304918 99304918 1001 86380 86390 1
305667 99305667 1001 86380 86390 1
305556 99305556 1001 86380 86390 1
305474 99305474 1001 86380 86390 1
305412 99305412 1001 86380 86390 1
305124 99305124 1001 86380 86390 1
305215 99305215 1001 86380 86390 1
305268 99305268 1001 86380 86390 1
500141 99500141 1001 86380 86390 1
500185 99500185 1001 86380 86390 1
500795 99500795 1001 86380 86390 1
500620 99500620 1001 86380 86390 1
500338 99500338 1001 86380 86390 1
500261 99500261 1001 86380 86390 1
500869 99500869 1001 86380 86390 1
501601 99501601 1001 86380 86390 1
501275 99501275 1001 86380 86390 1
501215 99501215 1001 86380 86390 1
501185 99501185 1001 86380 86390 1
501758 99501758 1001 86380 86390 1
502383 99502383 1001 86380 86390 1
502095 99502095 1001 86380 86390 1
502211 99502211 1001 86380 86390 1
501926 99501926 1001 86380 86390 1
501863 99501863 1001 86380 86390 1
502048 99502048 1001 86380 86390 1
502049 99502049 1001 86380 86390 1
502489 99502489 1001 86380 86390 1
502627 99502627 1001 86380 86390 1
503100 99503100 1001 86380 86390 1
503000 99503000 1001 86380 86390 1
502792 99502792 1001 86380 86390 1
503358 99503358 1001 86380 86390 1
503488 99503488 1001 86380 86390 1
503389 99503389 1001 86380 86390 1
504106 99504106 1001 86380 86390 1
503749 99503749 1001 86380 86390 1
503827 99503827 1001 86380 86390 1
503742 99503742 1001 86380 86390 1
503652 99503652 1001 86380 86390 1
503692 99503692 1001 86380 86390 1
503620 99503620 1001 86380 86390 1
503582 99503582 1001 86380 86390 1
503546 99503546 1001 86380 86390 1
503599 99503599 1001 86380 86390 1
504141 99504141 1001 86380 86390 1
504277 99504277 1001 86380 86390 1
504269 99504269 1001 86380 86390 1
504548 99504548 1001 86380 86390 1
505608 99505608 1001 86380 86390 1
505687 99505687 1001 86380 86390 1
505574 99505574 1001 86380 86390 1
505399 99505399 1001 86380 86390 1
505560 99505560 1001 86380 86390 1
505307 99505307 1001 86380 86390 1
505336 99505336 1001 86380 86390 1
505800 99505800 1001 86380 86390 1
505828 99505828 1001 86380 86390 1
506468 99506468 1001 86380 86390 1
506277 99506277 1001 86380 86390 1
506332 99506332 1001 86380 86390 1
506048 99506048 1001 86380 86390 1
506156 99506156 1001 86380 86390 1
507361 99507361 1001 86380 86390 1
507192 99507192 1001 86380 86390 1
507120 99507120 1001 86380 86390 1
507149 99507149 1001 86380 86390 1
508081 99508081 1001 86380 86390 1
508186 99508186 1001 86380 86390 1
507818 99507818 1001 86380 86390 1
508278 99508278 1001 86380 86390 1
509046 99509046 1001 86380 86390 1
508670 99508670 1001 86380 86390 1
508558 99508558 1001 86380 86390 1
509160 99509160 1001 86380 86390 1
509725 99509725 1001 86380 86390 1
509888 99509888 1001 86380 86390 1
509628 99509628 1001 86380 86390 1
509396 99509396 1001 86380 86390 1
509999 99509999 1001 86380 86390 1
510612 99510612 1001 86380 86390 1
510471 99510471 1001 86380 86390 1
510342 99510342 1001 86380 86390 1
510394 99510394 1001 86380 86390 1
510225 99510225 1001 86380 86390 1
510818 99510818 1001 86380 86390 1
510845 99510845 1001 86380 86390 1
511492 99511492 1001 86380 86390 1
511493 99511493 1001 86380 86390 1
511348 99511348 1001 86380 86390 1
511206 99511206 1001 86380 86390 1
511316 99511316 1001 86380 86390 1
511116 99511116 1001 86380 86390 1
511668 99511668 1001 86380 86390 1
511724 99511724 1001 86380 86390 1
512241 99512241 1001 86380 86390 1
512130 99512130 1001 86380 86390 1
512066 99512066 1001 86380 86390 1
511816 99511816 1001 86380 86390 1
512457 99512457 1001 86380 86390 1
512522 99512522 1001 86380 86390 1
512542 99512542 1001 86380 86390 1
513066 99513066 1001 86380 86390 1
513093 99513093 1001 86380 86390 1
513182 99513182 1001 86380 86390 1
513070 99513070 1001 86380 86390 1
513034 99513034 1001 86380 86390 1
513166 99513166 1001 86380 86390 1
512956 99512956 1001 86380 86390 1
512867 99512867 1001 86380 86390 1
513241 99513241 1001 86380 86390 1
513333 99513333 1001 86380 86390 1
513684 99513684 1001 86380 86390 1
513759 99513759 1001 86380 86390 1
514227 99514227 1001 86380 86390 1
514665 99514665 1001 86380 86390 1
514820 99514820 1001 86380 86390 1
514678 99514678 1001 86380 86390 1
514735 99514735 1001 86380 86390 1
514462 99514462 1001 86380 86390 1
514597 99514597 1001 86380 86390 1
514610 99514610 1001 86380 86390 1
514572 99514572 1001 86380 86390 1
514393 99514393 1001 86380 86390 1
514281 99514281 1001 86380 86390 1
514417 99514417 1001 86380 86390 1
514950 99514950 1001 86380 86390 1
515055 99515055 1001 86380 86390 1
514916 99514916 1001 86380 86390 1
515666 99515666 1001 86380 86390 1
515405 99515405 1001 86380 86390 1
515420 99515420 1001 86380 86390 1
515331 99515331 1001 86380 86390 1
515108 99515108 1001 86380 86390 1
515263 99515263 1001 86380 86390 1
515877 99515877 1001 86380 86390 1
515871 99515871 1001 86380 86390 1
516313 99516313 1001 86380 86390 1
516298 99516298 1001 86380 86390 1
516146 99516146 1001 86380 86390 1
516290 99516290 1001 86380 86390 1
515902 99515902 1001 86380 86390 1
516012 99516012 1001 86380 86390 1
516027 99516027 1001 86380 86390 1
517055 99517055 1001 86380 86390 1
517049 99517049 1001 86380 86390 1
516893 99516893 1001 86380 86390 1
516817 99516817 1001 86380 86390 1
517416 99517416 1001 86380 86390 1
517846 99517846 1001 86380 86390 1
517939 99517939 1001 86380 86390 1
518240 99518240 1001 86380 86390 1
518319 99518319 1001 86380 86390 1
518164 99518164 1001 86380 86390 1
518165 99518165 1001 86380 86390 1
518735 99518735 1001 86380 86390 1
518661 99518661 1001 86380 86390 1
518701 99518701 1001 86380 86390 1
518485 99518485 1001 86380 86390 1
518476 99518476 1001 86380 86390 1
518530 99518530 1001 86380 86390 1
519622 99519622 1001 86380 86390 1
519798 99519798 1001 86380 86390 1
519559 99519559 1001 86380 86390 1
519329 99519329 1001 86380 86390 1
519213 99519213 1001 86380 86390 1
519257 99519257 1001 86380 86390 1
519834 99519834 1001 86380 86390 1
519927 99519927 1001 86380 86390 1
520634 99520634 1001 86380 86390 1
520334 99520334 1001 86380 86390 1
520265 99520265 1001 86380 86390 1
520046 99520046 1001 86380 86390 1
520177 99520177 1001 86380 86390 1
520222 99520222 1001 86380 86390 1
520225 99520225 1001 86380 86390 1
520122 99520122 1001 86380 86390 1
520671 99520671 1001 86380 86390 1
520763 99520763 1001 86380 86390 1
521466 99521466 1001 86380 86390 1
521242 99521242 1001 86380 86390 1
521143 99521143 1001 86380 86390 1
521671 99521671 1001 86380 86390 1
521501 99521501 1001 86380 86390 1
522193 99522193 1001 86380 86390 1
522117 99522117 1001 86380 86390 1
522182 99522182 1001 86380 86390 1
521742 99521742 1001 86380 86390 1
522381 99522381 1001 86380 86390 1
522454 99522454 1001 86380 86390 1
522809 99522809 1001 86380 86390 1
522803 99522803 1001 86380 86390 1
522807 99522807 1001 86380 86390 1
522820 99522820 1001 86380 86390 1
522885 99522885 1001 86380 86390 1
523213 99523213 1001 86380 86390 1
523267 99523267 1001 86380 86390 1
523846 99523846 1001 86380 86390 1
523814 99523814 1001 86380 86390 1
523866 99523866 1001 86380 86390 1
523763 99523763 1001 86380 86390 1
523706 99523706 1001 86380 86390 1
523458 99523458 1001 86380 86390 1
524582 99524582 1001 86380 86390 1
524660 99524660 1001 86380 86390 1
524587 99524587 1001 86380 86390 1
524639 99524639 1001 86380 86390 1
524515 99524515 1001 86380 86390 1
524470 99524470 1001 86380 86390 1
524946 99524946 1001 86380 86390 1
525535 99525535 1001 86380 86390 1
525567 99525567 1001 86380 86390 1
525324 99525324 1001 86380 86390 1
525004 99525004 1001 86380 86390 1
525000 99525000 1001 86380 86390 1
525702 99525702 1001 86380 86390 1
525695 99525695 1001 86380 86390 1
526130 99526130 1001 86380 86390 1
525931 99525931 1001 86380 86390 1
525897 99525897 1001 86380 86390 1
526001 99526001 1001 86380 86390 1
525886 99525886 1001 86380 86390 1
526612 99526612 1001 86380 86390 1
527232 99527232 1001 86380 86390 1
526862 99526862 1001 86380 86390 1
526878 99526878 1001 86380 86390 1
526776 99526776 1001 86380 86390 1
526640 99526640 1001 86380 86390 1
527256 99527256 1001 86380 86390 1
527978 99527978 1001 86380 86390 1
527795 99527795 1001 86380 86390 1
527733 99527733 1001 86380 86390 1
527681 99527681 1001 86380 86390 1
527509 99527509 1001 86380 86390 1
527553 99527553 1001 86380 86390 1
527605 99527605 1001 86380 86390 1
528754 99528754 1001 86380 86390 1
528374 99528374 1001 86380 86390 1
528305 99528305 1001 86380 86390 1
528978 99528978 1001 86380 86390 1
528995 99528995 1001 86380 86390 1
529062 99529062 1001 86380 86390 1
529638 99529638 1001 86380 86390 1
529574 99529574 1001 86380 86390 1
529600 99529600 1001 86380 86390 1
529521 99529521 1001 86380 86390 1
529277 99529277 1001 86380 86390 1
529178 99529178 1001 86380 86390 1
529777 99529777 1001 86380 86390 1
529821 99529821 1001 86380 86390 1
529876 99529876 1001 86380 86390 1
529978 99529978 1001 86380 86390 1
530616 99530616 1001 86380 86390 1
530697 99530697 1001 86380 86390 1
530984 99530984 1001 86380 86390 1
532145 99532145 1001 86380 86390 1
532154 99532154 1001 86380 86390 1
531796 99531796 1001 86380 86390 1
531969 99531969 1001 86380 86390 1
532317 99532317 1001 86380 86390 1
532753 99532753 1001 86380 86390 1
532781 99532781 1001 86380 86390 1
532445 99532445 1001 86380 86390 1
533816 99533816 1001 86380 86390 1
533498 99533498 1001 86380 86390 1
533643 99533643 1001 86380 86390 1
534578 99534578 1001 86380 86390 1
534364 99534364 1001 86380 86390 1
534455 99534455 1001 86380 86390 1
534238 99534238 1001 86380 86390 1
534769 99534769 1001 86380 86390 1
535471 99535471 1001 86380 86390 1
535172 99535172 1001 86380 86390 1
534983 99534983 1001 86380 86390 1
534895 99534895 1001 86380 86390 1
535667 99535667 1001 86380 86390 1
535565 99535565 1001 86380 86390 1
536119 99536119 1001 86380 86390 1
536108 99536108 1001 86380 86390 1
536044 99536044 1001 86380 86390 1
535772 99535772 1001 86380 86390 1
535853 99535853 1001 86380 86390 1
535830 99535830 1001 86380 86390 1
537108 99537108 1001 86380 86390 1
536843 99536843 1001 86380 86390 1
536872 99536872 1001 86380 86390 1
536950 99536950 1001 86380 86390 1
536736 99536736 1001 86380 86390 1
537291 99537291 1001 86380 86390 1
537282 99537282 1001 86380 86390 1
537234 99537234 1001 86380 86390 1
537340 99537340 1001 86380 86390 1
537877 99537877 1001 86380 86390 1
537843 99537843 1001 86380 86390 1
537795 99537795 1001 86380 86390 1
537607 99537607 1001 86380 86390 1
537517 99537517 1001 86380 86390 1
537403 99537403 1001 86380 86390 1
538158 99538158 1001 86380 86390 1
538184 99538184 1001 86380 86390 1
538754 99538754 1001 86380 86390 1
538573 99538573 1001 86380 86390 1
538231 99538231 1001 86380 86390 1
538866 99538866 1001 86380 86390 1
538964 99538964 1001 86380 86390 1
539460 99539460 1001 86380 86390 1
539610 99539610 1001 86380 86390 1
539594 99539594 1001 86380 86390 1
539496 99539496 1001 86380 86390 1
539413 99539413 1001 86380 86390 1
539104 99539104 1001 86380 86390 1
539145 99539145 1001 86380 86390 1
539043 99539043 1001 86380 86390 1
539823 99539823 1001 86380 86390 1
539840 99539840 1001 86380 86390 1
539674 99539674 1001 86380 86390 1
540330 99540330 1001 86380 86390 1
540205 99540205 1001 86380 86390 1
540044 99540044 1001 86380 86390 1
541208 99541208 1001 86380 86390 1
540973 99540973 1001 86380 86390 1
540815 99540815 1001 86380 86390 1
541335 99541335 1001 86380 86390 1
541444 99541444 1001 86380 86390 1
541840 99541840 1001 86380 86390 1
541845 99541845 1001 86380 86390 1
541648 99541648 1001 86380 86390 1
542263 99542263 1001 86380 86390 1
542253 99542253 1001 86380 86390 1
542218 99542218 1001 86380 86390 1
542812 99542812 1001 86380 86390 1
542644 99542644 1001 86380 86390 1
543085 99543085 1001 86380 86390 1
543099 99543099 1001 86380 86390 1
543002 99543002 1001 86380 86390 1
543729 99543729 1001 86380 86390 1
543881 99543881 1001 86380 86390 1
544522 99544522 1001 86380 86390 1
544552 99544552 1001 86380 86390 1
544503 99544503 1001 86380 86390 1
544491 99544491 1001 86380 86390 1
544545 99544545 1001 86380 86390 1
544364 99544364 1001 86380 86390 1
544070 99544070 1001 86380 86390 1
544115 99544115 1001 86380 86390 1
400957 255 1001 79440 80817 1
420249 817 1001 8520 12057 1
502927 943 1002 62169 70452 1
536418 1064 1001 43224 43523 1
400177 99400177 1001 86380 86390 1
400130 99400130 1001 86380 86390 1
400236 99400236 1001 86380 86390 1
400239 99400239 1001 86380 86390 1
400267 99400267 1001 86380 86390 1
400496 99400496 1001 86380 86390 1
400438 99400438 1001 86380 86390 1
400419 99400419 1001 86380 86390 1
400884 99400884 1001 86380 86390 1
401114 99401114 1001 86380 86390 1
401143 99401143 1001 86380 86390 1
401948 99401948 1001 86380 86390 1
402121 99402121 1001 86380 86390 1
403300 99403300 1001 86380 86390 1
403305 99403305 1001 86380 86390 1
403481 99403481 1001 86380 86390 1
403744 99403744 1001 86380 86390 1
403984 99403984 1001 86380 86390 1
404016 99404016 1001 86380 86390 1
404017 99404017 1001 86380 86390 1
404213 99404213 1001 86380 86390 1
404389 99404389 1001 86380 86390 1
404399 99404399 1001 86380 86390 1
405034 99405034 1001 86380 86390 1
405414 99405414 1001 86380 86390 1
405346 99405346 1001 86380 86390 1
405682 99405682 1001 86380 86390 1
405777 99405777 1001 86380 86390 1
405869 99405869 1001 86380 86390 1
406729 99406729 1001 86380 86390 1
406666 99406666 1001 86380 86390 1
407122 99407122 1001 86380 86390 1
407279 99407279 1001 86380 86390 1
407682 99407682 1001 86380 86390 1
407804 99407804 1001 86380 86390 1
408345 99408345 1001 86380 86390 1
408331 99408331 1001 86380 86390 1
408414 99408414 1001 86380 86390 1
408601 99408601 1001 86380 86390 1
409394 99409394 1001 86380 86390 1
409430 99409430 1001 86380 86390 1
409452 99409452 1001 86380 86390 1
409684 99409684 1001 86380 86390 1
410455 99410455 1001 86380 86390 1
410699 99410699 1001 86380 86390 1
410722 99410722 1001 86380 86390 1
410746 99410746 1001 86380 86390 1
410959 99410959 1001 86380 86390 1
410935 99410935 1001 86380 86390 1
411313 99411313 1001 86380 86390 1
411270 99411270 1001 86380 86390 1
411337 99411337 1001 86380 86390 1
411637 99411637 1001 86380 86390 1
411870 99411870 1001 86380 86390 1
412333 99412333 1001 86380 86390 1
412412 99412412 1001 86380 86390 1
413400 99413400 1001 86380 86390 1
413458 99413458 1001 86380 86390 1
413550 99413550 1001 86380 86390 1
413663 99413663 1001 86380 86390 1
413507 99413507 1001 86380 86390 1
413559 99413559 1001 86380 86390 1
413091 99413091 1001 86380 86390 1
412645 99412645 1001 86380 86390 1
412570 99412570 1001 86380 86390 1
413778 99413778 1001 86380 86390 1
413919 99413919 1001 86380 86390 1
415098 99415098 1001 86380 86390 1
414937 99414937 1001 86380 86390 1
415296 99415296 1001 86380 86390 1
415109 99415109 1001 86380 86390 1
414889 99414889 1001 86380 86390 1
414301 99414301 1001 86380 86390 1
414173 99414173 1001 86380 86390 1
414349 99414349 1001 86380 86390 1
415472 99415472 1001 86380 86390 1
416346 99416346 1001 86380 86390 1
416381 99416381 1001 86380 86390 1
416384 99416384 1001 86380 86390 1
416480 99416480 1001 86380 86390 1
415958 99415958 1001 86380 86390 1
417300 99417300 1001 86380 86390 1
417154 99417154 1001 86380 86390 1
417155 99417155 1001 86380 86390 1
417424 99417424 1001 86380 86390 1
418595 99418595 1001 86380 86390 1
418474 99418474 1001 86380 86390 1
418903 99418903 1001 86380 86390 1
420062 99420062 1001 86380 86390 1
420031 99420031 1001 86380 86390 1
419949 99419949 1001 86380 86390 1
419980 99419980 1001 86380 86390 1
419215 99419215 1001 86380 86390 1
419411 99419411 1001 86380 86390 1
419578 99419578 1001 86380 86390 1
420449 99420449 1001 86380 86390 1
420555 99420555 1001 86380 86390 1
420688 99420688 1001 86380 86390 1
420707 99420707 1001 86380 86390 1
422017 99422017 1001 86380 86390 1
421687 99421687 1001 86380 86390 1
421581 99421581 1001 86380 86390 1
420894 99420894 1001 86380 86390 1
421213 99421213 1001 86380 86390 1
421195 99421195 1001 86380 86390 1
422384 99422384 1001 86380 86390 1
422285 99422285 1001 86380 86390 1
423610 99423610 1001 86380 86390 1
423274 99423274 1001 86380 86390 1
423159 99423159 1001 86380 86390 1
422688 99422688 1001 86380 86390 1
422644 99422644 1001 86380 86390 1
422671 99422671 1001 86380 86390 1
423989 99423989 1001 86380 86390 1
425060 99425060 1001 86380 86390 1
424970 99424970 1001 86380 86390 1
424839 99424839 1001 86380 86390 1
424818 99424818 1001 86380 86390 1
424399 99424399 1001 86380 86390 1
425412 99425412 1001 86380 86390 1
425684 99425684 1001 86380 86390 1
427068 99427068 1001 86380 86390 1
426427 99426427 1001 86380 86390 1
426182 99426182 1001 86380 86390 1
427456 99427456 1001 86380 86390 1
428721 99428721 1001 86380 86390 1
428321 99428321 1001 86380 86390 1
427628 99427628 1001 86380 86390 1
427566 99427566 1001 86380 86390 1
427574 99427574 1001 86380 86390 1
430276 99430276 1001 86380 86390 1
430201 99430201 1001 86380 86390 1
429908 99429908 1001 86380 86390 1
430526 99430526 1001 86380 86390 1
430446 99430446 1001 86380 86390 1
431667 99431667 1001 86380 86390 1
431403 99431403 1001 86380 86390 1
431170 99431170 1001 86380 86390 1
431092 99431092 1001 86380 86390 1
431074 99431074 1001 86380 86390 1
431135 99431135 1001 86380 86390 1
430833 99430833 1001 86380 86390 1
430842 99430842 1001 86380 86390 1
430864 99430864 1001 86380 86390 1
433692 99433692 1001 86380 86390 1
433501 99433501 1001 86380 86390 1
433180 99433180 1001 86380 86390 1
433233 99433233 1001 86380 86390 1
433285 99433285 1001 86380 86390 1
435323 99435323 1001 86380 86390 1
435114 99435114 1001 86380 86390 1
434286 99434286 1001 86380 86390 1
434182 99434182 1001 86380 86390 1
434437 99434437 1001 86380 86390 1
434524 99434524 1001 86380 86390 1
434417 99434417 1001 86380 86390 1
437047 99437047 1001 86380 86390 1
436773 99436773 1001 86380 86390 1
436517 99436517 1001 86380 86390 1
436684 99436684 1001 86380 86390 1
436731 99436731 1001 86380 86390 1
436512 99436512 1001 86380 86390 1
300004 99300004 1001 86380 86390 1
436342 99436342 1001 86380 86390 1
437332 99437332 1001 86380 86390 1
300603 99300603 1001 86380 86390 1
300582 99300582 1001 86380 86390 1
300134 99300134 1001 86380 86390 1
300214 99300214 1001 86380 86390 1
300821 99300821 1001 86380 86390 1
301520 99301520 1001 86380 86390 1
301486 99301486 1001 86380 86390 1
301169 99301169 1001 86380 86390 1
301197 99301197 1001 86380 86390 1
302273 99302273 1001 86380 86390 1
302212 99302212 1001 86380 86390 1
302303 99302303 1001 86380 86390 1
302112 99302112 1001 86380 86390 1
302104 99302104 1001 86380 86390 1
301974 99301974 1001 86380 86390 1
301978 99301978 1001 86380 86390 1
301859 99301859 1001 86380 86390 1
303105 99303105 1001 86380 86390 1
303042 99303042 1001 86380 86390 1
303100 99303100 1001 86380 86390 1
303168 99303168 1001 86380 86390 1
302924 99302924 1001 86380 86390 1
302825 99302825 1001 86380 86390 1
302915 99302915 1001 86380 86390 1
302955 99302955 1001 86380 86390 1
302832 99302832 1001 86380 86390 1
302754 99302754 1001 86380 86390 1
302769 99302769 1001 86380 86390 1
302782 99302782 1001 86380 86390 1
303412 99303412 1001 86380 86390 1
303354 99303354 1001 86380 86390 1
303332 99303332 1001 86380 86390 1
303868 99303868 1001 86380 86390 1
304004 99304004 1001 86380 86390 1
303729 99303729 1001 86380 86390 1
303745 99303745 1001 86380 86390 1
303425 99303425 1001 86380 86390 1
304181 99304181 1001 86380 86390 1
304702 99304702 1001 86380 86390 1
304780 99304780 1001 86380 86390 1
304654 99304654 1001 86380 86390 1
304603 99304603 1001 86380 86390 1
304496 99304496 1001 86380 86390 1
304360 99304360 1001 86380 86390 1
304399 99304399 1001 86380 86390 1
304402 99304402 1001 86380 86390 1
304314 99304314 1001 86380 86390 1
305042 99305042 1001 86380 86390 1
304890 99304890 1001 86380 86390 1
305572 99305572 1001 86380 86390 1
305509 99305509 1001 86380 86390 1
305639 99305639 1001 86380 86390 1
305266 99305266 1001 86380 86390 1
305150 99305150 1001 86380 86390 1
305128 99305128 1001 86380 86390 1
500116 99500116 1001 86380 86390 1
500637 99500637 1001 86380 86390 1
500691 99500691 1001 86380 86390 1
500496 99500496 1001 86380 86390 1
500562 99500562 1001 86380 86390 1
500390 99500390 1001 86380 86390 1
500300 99500300 1001 86380 86390 1
500352 99500352 1001 86380 86390 1
500835 99500835 1001 86380 86390 1
501567 99501567 1001 86380 86390 1
501451 99501451 1001 86380 86390 1
501624 99501624 1001 86380 86390 1
501521 99501521 1001 86380 86390 1
501398 99501398 1001 86380 86390 1
501285 99501285 1001 86380 86390 1
501764 99501764 1001 86380 86390 1
501993 99501993 1001 86380 86390 1
501903 99501903 1001 86380 86390 1
501956 99501956 1001 86380 86390 1
502532 99502532 1001 86380 86390 1
503127 99503127 1001 86380 86390 1
502939 99502939 1001 86380 86390 1
503485 99503485 1001 86380 86390 1
503372 99503372 1001 86380 86390 1
503399 99503399 1001 86380 86390 1
503489 99503489 1001 86380 86390 1
504002 99504002 1001 86380 86390 1
503958 99503958 1001 86380 86390 1
503878 99503878 1001 86380 86390 1
503814 99503814 1001 86380 86390 1
503590 99503590 1001 86380 86390 1
503544 99503544 1001 86380 86390 1
504301 99504301 1001 86380 86390 1
504203 99504203 1001 86380 86390 1
504816 99504816 1001 86380 86390 1
504894 99504894 1001 86380 86390 1
504843 99504843 1001 86380 86390 1
504491 99504491 1001 86380 86390 1
504398 99504398 1001 86380 86390 1
505663 99505663 1001 86380 86390 1
505678 99505678 1001 86380 86390 1
505547 99505547 1001 86380 86390 1
505161 99505161 1001 86380 86390 1
505833 99505833 1001 86380 86390 1
505358 99505358 1001 86380 86390 1
505900 99505900 1001 86380 86390 1
505783 99505783 1001 86380 86390 1
505941 99505941 1001 86380 86390 1
506193 99506193 1001 86380 86390 1
505990 99505990 1001 86380 86390 1
506108 99506108 1001 86380 86390 1
506023 99506023 1001 86380 86390 1
506179 99506179 1001 86380 86390 1
506989 99506989 1001 86380 86390 1
506837 99506837 1001 86380 86390 1
506942 99506942 1001 86380 86390 1
506995 99506995 1001 86380 86390 1
507471 99507471 1001 86380 86390 1
507474 99507474 1001 86380 86390 1
507546 99507546 1001 86380 86390 1
508239 99508239 1001 86380 86390 1
507950 99507950 1001 86380 86390 1
507976 99507976 1001 86380 86390 1
507670 99507670 1001 86380 86390 1
507819 99507819 1001 86380 86390 1
508402 99508402 1001 86380 86390 1
508348 99508348 1001 86380 86390 1
509064 99509064 1001 86380 86390 1
508820 99508820 1001 86380 86390 1
508745 99508745 1001 86380 86390 1
508711 99508711 1001 86380 86390 1
508554 99508554 1001 86380 86390 1
509126 99509126 1001 86380 86390 1
509210 99509210 1001 86380 86390 1
509835 99509835 1001 86380 86390 1
510069 99510069 1001 86380 86390 1
510723 99510723 1001 86380 86390 1
510463 99510463 1001 86380 86390 1
510148 99510148 1001 86380 86390 1
510816 99510816 1001 86380 86390 1
511549 99511549 1001 86380 86390 1
511233 99511233 1001 86380 86390 1
511288 99511288 1001 86380 86390 1
511081 99511081 1001 86380 86390 1
511069 99511069 1001 86380 86390 1
511667 99511667 1001 86380 86390 1
511595 99511595 1001 86380 86390 1
511715 99511715 1001 86380 86390 1
511728 99511728 1001 86380 86390 1
511613 99511613 1001 86380 86390 1
511588 99511588 1001 86380 86390 1
512264 99512264 1001 86380 86390 1
512304 99512304 1001 86380 86390 1
512298 99512298 1001 86380 86390 1
512274 99512274 1001 86380 86390 1
512326 99512326 1001 86380 86390 1
511940 99511940 1001 86380 86390 1
511877 99511877 1001 86380 86390 1
513129 99513129 1001 86380 86390 1
513183 99513183 1001 86380 86390 1
513031 99513031 1001 86380 86390 1
512936 99512936 1001 86380 86390 1
512697 99512697 1001 86380 86390 1
513306 99513306 1001 86380 86390 1
513406 99513406 1001 86380 86390 1
513853 99513853 1001 86380 86390 1
513836 99513836 1001 86380 86390 1
513862 99513862 1001 86380 86390 1
514026 99514026 1001 86380 86390 1
513510 99513510 1001 86380 86390 1
513576 99513576 1001 86380 86390 1
513539 99513539 1001 86380 86390 1
514069 99514069 1001 86380 86390 1
514797 99514797 1001 86380 86390 1
514686 99514686 1001 86380 86390 1
514992 99514992 1001 86380 86390 1
515337 99515337 1001 86380 86390 1
515194 99515194 1001 86380 86390 1
515130 99515130 1001 86380 86390 1
515210 99515210 1001 86380 86390 1
515872 99515872 1001 86380 86390 1
516422 99516422 1001 86380 86390 1
516214 99516214 1001 86380 86390 1
516269 99516269 1001 86380 86390 1
516273 99516273 1001 86380 86390 1
515959 99515959 1001 86380 86390 1
515907 99515907 1001 86380 86390 1
516576 99516576 1001 86380 86390 1
516629 99516629 1001 86380 86390 1
517324 99517324 1001 86380 86390 1
517118 99517118 1001 86380 86390 1
516756 99516756 1001 86380 86390 1
516837 99516837 1001 86380 86390 1
517518 99517518 1001 86380 86390 1
517442 99517442 1001 86380 86390 1
517499 99517499 1001 86380 86390 1
518134 99518134 1001 86380 86390 1
518089 99518089 1001 86380 86390 1
517753 99517753 1001 86380 86390 1
517735 99517735 1001 86380 86390 1
518355 99518355 1001 86380 86390 1
518284 99518284 1001 86380 86390 1
518364 99518364 1001 86380 86390 1
518634 99518634 1001 86380 86390 1
518727 99518727 1001 86380 86390 1
518558 99518558 1001 86380 86390 1
519013 99519013 1001 86380 86390 1
519178 99519178 1001 86380 86390 1
519551 99519551 1001 86380 86390 1
519580 99519580 1001 86380 86390 1
519349 99519349 1001 86380 86390 1
519300 99519300 1001 86380 86390 1
519241 99519241 1001 86380 86390 1
519371 99519371 1001 86380 86390 1
519910 99519910 1001 86380 86390 1
520625 99520625 1001 86380 86390 1
520373 99520373 1001 86380 86390 1
520326 99520326 1001 86380 86390 1
520176 99520176 1001 86380 86390 1
520074 99520074 1001 86380 86390 1
520104 99520104 1001 86380 86390 1
520682 99520682 1001 86380 86390 1
521265 99521265 1001 86380 86390 1
521343 99521343 1001 86380 86390 1
521453 99521453 1001 86380 86390 1
521114 99521114 1001 86380 86390 1
520951 99520951 1001 86380 86390 1
522165 99522165 1001 86380 86390 1
522180 99522180 1001 86380 86390 1
521976 99521976 1001 86380 86390 1
522041 99522041 1001 86380 86390 1
521732 99521732 1001 86380 86390 1
521707 99521707 1001 86380 86390 1
522418 99522418 1001 86380 86390 1
523056 99523056 1001 86380 86390 1
523072 99523072 1001 86380 86390 1
523100 99523100 1001 86380 86390 1
522933 99522933 1001 86380 86390 1
523112 99523112 1001 86380 86390 1
523895 99523895 1001 86380 86390 1
523751 99523751 1001 86380 86390 1
523703 99523703 1001 86380 86390 1
523523 99523523 1001 86380 86390 1
523355 99523355 1001 86380 86390 1
523359 99523359 1001 86380 86390 1
523346 99523346 1001 86380 86390 1
524723 99524723 1001 86380 86390 1
524461 99524461 1001 86380 86390 1
524545 99524545 1001 86380 86390 1
524153 99524153 1001 86380 86390 1
524566 99524566 1001 86380 86390 1
524971 99524971 1001 86380 86390 1
524908 99524908 1001 86380 86390 1
525572 99525572 1001 86380 86390 1
525557 99525557 1001 86380 86390 1
525592 99525592 1001 86380 86390 1
525327 99525327 1001 86380 86390 1
525178 99525178 1001 86380 86390 1
525610 99525610 1001 86380 86390 1
526229 99526229 1001 86380 86390 1
526041 99526041 1001 86380 86390 1
525920 99525920 1001 86380 86390 1
525940 99525940 1001 86380 86390 1
526521 99526521 1001 86380 86390 1
527179 99527179 1001 86380 86390 1
526891 99526891 1001 86380 86390 1
527425 99527425 1001 86380 86390 1
527451 99527451 1001 86380 86390 1
528044 99528044 1001 86380 86390 1
527499 99527499 1001 86380 86390 1
527492 99527492 1001 86380 86390 1
528130 99528130 1001 86380 86390 1
528122 99528122 1001 86380 86390 1
528764 99528764 1001 86380 86390 1
528685 99528685 1001 86380 86390 1
528494 99528494 1001 86380 86390 1
528537 99528537 1001 86380 86390 1
528388 99528388 1001 86380 86390 1
528395 99528395 1001 86380 86390 1
529054 99529054 1001 86380 86390 1
529625 99529625 1001 86380 86390 1
529639 99529639 1001 86380 86390 1
529516 99529516 1001 86380 86390 1
529429 99529429 1001 86380 86390 1
529784 99529784 1001 86380 86390 1
529852 99529852 1001 86380 86390 1
530370 99530370 1001 86380 86390 1
530385 99530385 1001 86380 86390 1
530313 99530313 1001 86380 86390 1
530241 99530241 1001 86380 86390 1
529980 99529980 1001 86380 86390 1
530724 99530724 1001 86380 86390 1
530573 99530573 1001 86380 86390 1
530666 99530666 1001 86380 86390 1
531353 99531353 1001 86380 86390 1
531071 99531071 1001 86380 86390 1
531170 99531170 1001 86380 86390 1
531043 99531043 1001 86380 86390 1
530957 99530957 1001 86380 86390 1
530881 99530881 1001 86380 86390 1
530871 99530871 1001 86380 86390 1
530962 99530962 1001 86380 86390 1
530886 99530886 1001 86380 86390 1
532128 99532128 1001 86380 86390 1
531754 99531754 1001 86380 86390 1
531665 99531665 1001 86380 86390 1
531618 99531618 1001 86380 86390 1
531698 99531698 1001 86380 86390 1
532295 99532295 1001 86380 86390 1
532906 99532906 1001 86380 86390 1
532558 99532558 1001 86380 86390 1
532550 99532550 1001 86380 86390 1
533162 99533162 1001 86380 86390 1
533699 99533699 1001 86380 86390 1
533432 99533432 1001 86380 86390 1
534411 99534411 1001 86380 86390 1
534234 99534234 1001 86380 86390 1
534118 99534118 1001 86380 86390 1
534131 99534131 1001 86380 86390 1
534854 99534854 1001 86380 86390 1
535346 99535346 1001 86380 86390 1
535153 99535153 1001 86380 86390 1
535245 99535245 1001 86380 86390 1
535143 99535143 1001 86380 86390 1
535250 99535250 1001 86380 86390 1
535059 99535059 1001 86380 86390 1
534996 99534996 1001 86380 86390 1
535090 99535090 1001 86380 86390 1
534991 99534991 1001 86380 86390 1
535587 99535587 1001 86380 86390 1
536223 99536223 1001 86380 86390 1
536428 99536428 1001 86380 86390 1
536805 99536805 1001 86380 86390 1
536641 99536641 1001 86380 86390 1
537200 99537200 1001 86380 86390 1
537893 99537893 1001 86380 86390 1
537906 99537906 1001 86380 86390 1
537679 99537679 1001 86380 86390 1
537749 99537749 1001 86380 86390 1
537663 99537663 1001 86380 86390 1
537545 99537545 1001 86380 86390 1
538078 99538078 1001 86380 86390 1
538126 99538126 1001 86380 86390 1
538807 99538807 1001 86380 86390 1
538574 99538574 1001 86380 86390 1
538497 99538497 1001 86380 86390 1
538498 99538498 1001 86380 86390 1
538578 99538578 1001 86380 86390 1
538476 99538476 1001 86380 86390 1
538479 99538479 1001 86380 86390 1
538272 99538272 1001 86380 86390 1
538312 99538312 1001 86380 86390 1
538261 99538261 1001 86380 86390 1
538854 99538854 1001 86380 86390 1
538611 99538611 1001 86380 86390 1
538937 99538937 1001 86380 86390 1
539016 99539016 1001 86380 86390 1
539579 99539579 1001 86380 86390 1
539337 99539337 1001 86380 86390 1
539274 99539274 1001 86380 86390 1
540395 99540395 1001 86380 86390 1
540307 99540307 1001 86380 86390 1
540373 99540373 1001 86380 86390 1
540056 99540056 1001 86380 86390 1
539932 99539932 1001 86380 86390 1
540508 99540508 1001 86380 86390 1
541247 99541247 1001 86380 86390 1
541024 99541024 1001 86380 86390 1
540883 99540883 1001 86380 86390 1
540729 99540729 1001 86380 86390 1
540745 99540745 1001 86380 86390 1
541395 99541395 1001 86380 86390 1
542097 99542097 1001 86380 86390 1
541875 99541875 1001 86380 86390 1
541888 99541888 1001 86380 86390 1
541722 99541722 1001 86380 86390 1
541672 99541672 1001 86380 86390 1
541653 99541653 1001 86380 86390 1
542135 99542135 1001 86380 86390 1
542151 99542151 1001 86380 86390 1
542230 99542230 1001 86380 86390 1
542192 99542192 1001 86380 86390 1
542917 99542917 1001 86380 86390 1
542665 99542665 1001 86380 86390 1
542685 99542685 1001 86380 86390 1
542391 99542391 1001 86380 86390 1
542492 99542492 1001 86380 86390 1
543000 99543000 1001 86380 86390 1
542990 99542990 1001 86380 86390 1
543375 99543375 1001 86380 86390 1
543320 99543320 1001 86380 86390 1
543205 99543205 1001 86380 86390 1
543323 99543323 1001 86380 86390 1
543864 99543864 1001 86380 86390 1
544536 99544536 1001 86380 86390 1
544227 99544227 1001 86380 86390 1
543997 99543997 1001 86380 86390 1
544001 99544001 1001 86380 86390 1
544683 99544683 1001 86380 86390 1
502938 949 1002 28608 37987 1
522304 789 1001 32369 32669 1
542114 694 1001 52813 53112 1
400589 99400589 1001 86380 86390 1
400795 99400795 1001 86380 86390 1
400802 99400802 1001 86380 86390 1
401437 99401437 1001 86380 86390 1
401938 99401938 1001 86380 86390 1
401835 99401835 1001 86380 86390 1
402500 99402500 1001 86380 86390 1
402641 99402641 1001 86380 86390 1
403034 99403034 1001 86380 86390 1
403380 99403380 1001 86380 86390 1
403505 99403505 1001 86380 86390 1
404241 99404241 1001 86380 86390 1
404251 99404251 1001 86380 86390 1
404165 99404165 1001 86380 86390 1
404174 99404174 1001 86380 86390 1
405120 99405120 1001 86380 86390 1
405236 99405236 1001 86380 86390 1
405323 99405323 1001 86380 86390 1
405388 99405388 1001 86380 86390 1
406535 99406535 1001 86380 86390 1
406728 99406728 1001 86380 86390 1
406734 99406734 1001 86380 86390 1
406820 99406820 1001 86380 86390 1
407427 99407427 1001 86380 86390 1
407845 99407845 1001 86380 86390 1
407848 99407848 1001 86380 86390 1
408042 99408042 1001 86380 86390 1
408283 99408283 1001 86380 86390 1
408746 99408746 1001 86380 86390 1
409114 99409114 1001 86380 86390 1
409216 99409216 1001 86380 86390 1
409324 99409324 1001 86380 86390 1
409424 99409424 1001 86380 86390 1
409616 99409616 1001 86380 86390 1
409761 99409761 1001 86380 86390 1
410054 99410054 1001 86380 86390 1
410696 99410696 1001 86380 86390 1
410728 99410728 1001 86380 86390 1
410996 99410996 1001 86380 86390 1
411163 99411163 1001 86380 86390 1
411334 99411334 1001 86380 86390 1
411510 99411510 1001 86380 86390 1
411547 99411547 1001 86380 86390 1
413433 99413433 1001 86380 86390 1
413690 99413690 1001 86380 86390 1
413235 99413235 1001 86380 86390 1
412585 99412585 1001 86380 86390 1
412782 99412782 1001 86380 86390 1
412679 99412679 1001 86380 86390 1
412817 99412817 1001 86380 86390 1
413871 99413871 1001 86380 86390 1
413786 99413786 1001 86380 86390 1
415074 99415074 1001 86380 86390 1
415141 99415141 1001 86380 86390 1
415294 99415294 1001 86380 86390 1
414863 99414863 1001 86380 86390 1
414740 99414740 1001 86380 86390 1
414171 99414171 1001 86380 86390 1
415577 99415577 1001 86380 86390 1
415690 99415690 1001 86380 86390 1
416590 99416590 1001 86380 86390 1
416715 99416715 1001 86380 86390 1
416717 99416717 1001 86380 86390 1
415747 99415747 1001 86380 86390 1
415839 99415839 1001 86380 86390 1
415817 99415817 1001 86380 86390 1
416051 99416051 1001 86380 86390 1
415775 99415775 1001 86380 86390 1
417230 99417230 1001 86380 86390 1
417499 99417499 1001 86380 86390 1
417516 99417516 1001 86380 86390 1
418790 99418790 1001 86380 86390 1
418276 99418276 1001 86380 86390 1
418982 99418982 1001 86380 86390 1
418891 99418891 1001 86380 86390 1
420084 99420084 1001 86380 86390 1
419884 99419884 1001 86380 86390 1
419427 99419427 1001 86380 86390 1
420833 99420833 1001 86380 86390 1
420817 99420817 1001 86380 86390 1
420821 99420821 1001 86380 86390 1
421071 99421071 1001 86380 86390 1
421161 99421161 1001 86380 86390 1
422222 99422222 1001 86380 86390 1
423719 99423719 1001 86380 86390 1
423723 99423723 1001 86380 86390 1
423457 99423457 1001 86380 86390 1
423025 99423025 1001 86380 86390 1
423039 99423039 1001 86380 86390 1
423213 99423213 1001 86380 86390 1
423985 99423985 1001 86380 86390 1
425318 99425318 1001 86380 86390 1
424851 99424851 1001 86380 86390 1
424942 99424942 1001 86380 86390 1
424775 99424775 1001 86380 86390 1
424391 99424391 1001 86380 86390 1
425666 99425666 1001 86380 86390 1
425750 99425750 1001 86380 86390 1
425391 99425391 1001 86380 86390 1
425600 99425600 1001 86380 86390 1
426717 99426717 1001 86380 86390 1
427073 99427073 1001 86380 86390 1
426758 99426758 1001 86380 86390 1
427022 99427022 1001 86380 86390 1
426063 99426063 1001 86380 86390 1
426055 99426055 1001 86380 86390 1
425923 99425923 1001 86380 86390 1
425975 99425975 1001 86380 86390 1
425864 99425864 1001 86380 86390 1
427438 99427438 1001 86380 86390 1
428500 99428500 1001 86380 86390 1
428595 99428595 1001 86380 86390 1
428033 99428033 1001 86380 86390 1
427824 99427824 1001 86380 86390 1
427702 99427702 1001 86380 86390 1
428848 99428848 1001 86380 86390 1
428956 99428956 1001 86380 86390 1
428836 99428836 1001 86380 86390 1
428958 99428958 1001 86380 86390 1
429981 99429981 1001 86380 86390 1
429886 99429886 1001 86380 86390 1
429813 99429813 1001 86380 86390 1
429513 99429513 1001 86380 86390 1
430438 99430438 1001 86380 86390 1
430538 99430538 1001 86380 86390 1
431636 99431636 1001 86380 86390 1
431605 99431605 1001 86380 86390 1
432452 99432452 1001 86380 86390 1
433362 99433362 1001 86380 86390 1
433432 99433432 1001 86380 86390 1
433137 99433137 1001 86380 86390 1
432606 99432606 1001 86380 86390 1
432511 99432511 1001 86380 86390 1
435057 99435057 1001 86380 86390 1
435382 99435382 1001 86380 86390 1
435146 99435146 1001 86380 86390 1
434634 99434634 1001 86380 86390 1
434173 99434173 1001 86380 86390 1
435002 99435002 1001 86380 86390 1
435833 99435833 1001 86380 86390 1
435660 99435660 1001 86380 86390 1
435445 99435445 1001 86380 86390 1
436879 99436879 1001 86380 86390 1
436725 99436725 1001 86380 86390 1
436168 99436168 1001 86380 86390 1
436062 99436062 1001 86380 86390 1
300646 99300646 1001 86380 86390 1
300598 99300598 1001 86380 86390 1
300535 99300535 1001 86380 86390 1
300357 99300357 1001 86380 86390 1
300360 99300360 1001 86380 86390 1
300349 99300349 1001 86380 86390 1
300127 99300127 1001 86380 86390 1
300316 99300316 1001 86380 86390 1
300836 99300836 1001 86380 86390 1
300841 99300841 1001 86380 86390 1
301553 99301553 1001 86380 86390 1
301434 99301434 1001 86380 86390 1
301245 99301245 1001 86380 86390 1
301207 99301207 1001 86380 86390 1
301184 99301184 1001 86380 86390 1
300952 99300952 1001 86380 86390 1
302257 99302257 1001 86380 86390 1
302283 99302283 1001 86380 86390 1
301816 99301816 1001 86380 86390 1
302583 99302583 1001 86380 86390 1
302865 99302865 1001 86380 86390 1
302758 99302758 1001 86380 86390 1
303364 99303364 1001 86380 86390 1
303305 99303305 1001 86380 86390 1
303879 99303879 1001 86380 86390 1
303958 99303958 1001 86380 86390 1
303910 99303910 1001 86380 86390 1
303963 99303963 1001 86380 86390 1
303507 99303507 1001 86380 86390 1
303459 99303459 1001 86380 86390 1
304063 99304063 1001 86380 86390 1
304206 99304206 1001 86380 86390 1
304410 99304410 1001 86380 86390 1
304271 99304271 1001 86380 86390 1
304336 99304336 1001 86380 86390 1
304299 99304299 1001 86380 86390 1
304898 99304898 1001 86380 86390 1
305629 99305629 1001 86380 86390 1
305365 99305365 1001 86380 86390 1
305346 99305346 1001 86380 86390 1
305476 99305476 1001 86380 86390 1
305148 99305148 1001 86380 86390 1
305201 99305201 1001 86380 86390 1
305071 99305071 1001 86380 86390 1
305084 99305084 1001 86380 86390 1
305153 99305153 1001 86380 86390 1
305088 99305088 1001 86380 86390 1
500077 99500077 1001 86380 86390 1
500701 99500701 1001 86380 86390 1
500811 99500811 1001 86380 86390 1
500204 99500204 1001 86380 86390 1
501018 99501018 1001 86380 86390 1
501445 99501445 1001 86380 86390 1
501157 99501157 1001 86380 86390 1
502410 99502410 1001 86380 86390 1
502309 99502309 1001 86380 86390 1
502387 99502387 1001 86380 86390 1
502195 99502195 1001 86380 86390 1
501989 99501989 1001 86380 86390 1
501847 99501847 1001 86380 86390 1
502030 99502030 1001 86380 86390 1
502477 99502477 1001 86380 86390 1
502524 99502524 1001 86380 86390 1
503291 99503291 1001 86380 86390 1
503199 99503199 1001 86380 86390 1
502935 99502935 1001 86380 86390 1
502956 99502956 1001 86380 86390 1
502765 99502765 1001 86380 86390 1
502808 99502808 1001 86380 86390 1
503473 99503473 1001 86380 86390 1
503456 99503456 1001 86380 86390 1
503875 99503875 1001 86380 86390 1
503816 99503816 1001 86380 86390 1
503778 99503778 1001 86380 86390 1
503526 99503526 1001 86380 86390 1
503540 99503540 1001 86380 86390 1
503586 99503586 1001 86380 86390 1
504247 99504247 1001 86380 86390 1
504315 99504315 1001 86380 86390 1
504909 99504909 1001 86380 86390 1
504767 99504767 1001 86380 86390 1
504928 99504928 1001 86380 86390 1
504536 99504536 1001 86380 86390 1
504568 99504568 1001 86380 86390 1
504436 99504436 1001 86380 86390 1
505034 99505034 1001 86380 86390 1
505075 99505075 1001 86380 86390 1
505103 99505103 1001 86380 86390 1
505068 99505068 1001 86380 86390 1
505044 99505044 1001 86380 86390 1
505747 99505747 1001 86380 86390 1
505715 99505715 1001 86380 86390 1
505370 99505370 1001 86380 86390 1
505550 99505550 1001 86380 86390 1
505334 99505334 1001 86380 86390 1
505782 99505782 1001 86380 86390 1
506595 99506595 1001 86380 86390 1
506581 99506581 1001 86380 86390 1
506073 99506073 1001 86380 86390 1
505985 99505985 1001 86380 86390 1
506117 99506117 1001 86380 86390 1
506727 99506727 1001 86380 86390 1
506603 99506603 1001 86380 86390 1
506733 99506733 1001 86380 86390 1
506735 99506735 1001 86380 86390 1
507235 99507235 1001 86380 86390 1
507096 99507096 1001 86380 86390 1
506996 99506996 1001 86380 86390 1
506898 99506898 1001 86380 86390 1
506874 99506874 1001 86380 86390 1
506863 99506863 1001 86380 86390 1
506889 99506889 1001 86380 86390 1
507551 99507551 1001 86380 86390 1
507582 99507582 1001 86380 86390 1
507431 99507431 1001 86380 86390 1
508213 99508213 1001 86380 86390 1
507930 99507930 1001 86380 86390 1
507972 99507972 1001 86380 86390 1
508028 99508028 1001 86380 86390 1
507803 99507803 1001 86380 86390 1
508286 99508286 1001 86380 86390 1
508262 99508262 1001 86380 86390 1
509047 99509047 1001 86380 86390 1
508709 99508709 1001 86380 86390 1
508672 99508672 1001 86380 86390 1
508471 99508471 1001 86380 86390 1
509130 99509130 1001 86380 86390 1
509713 99509713 1001 86380 86390 1
509740 99509740 1001 86380 86390 1
509647 99509647 1001 86380 86390 1
509430 99509430 1001 86380 86390 1
509929 99509929 1001 86380 86390 1
510641 99510641 1001 86380 86390 1
510617 99510617 1001 86380 86390 1
510594 99510594 1001 86380 86390 1
510672 99510672 1001 86380 86390 1
510806 99510806 1001 86380 86390 1
511016 99511016 1001 86380 86390 1
511573 99511573 1001 86380 86390 1
511575 99511575 1001 86380 86390 1
512186 99512186 1001 86380 86390 1
512272 99512272 1001 86380 86390 1
512314 99512314 1001 86380 86390 1
512074 99512074 1001 86380 86390 1
512115 99512115 1001 86380 86390 1
512001 99512001 1001 86380 86390 1
512145 99512145 1001 86380 86390 1
511914 99511914 1001 86380 86390 1
512490 99512490 1001 86380 86390 1
512440 99512440 1001 86380 86390 1
512955 99512955 1001 86380 86390 1
512829 99512829 1001 86380 86390 1
513409 99513409 1001 86380 86390 1
513001 99513001 1001 86380 86390 1
513382 99513382 1001 86380 86390 1
513920 99513920 1001 86380 86390 1
513648 99513648 1001 86380 86390 1
513690 99513690 1001 86380 86390 1
513639 99513639 1001 86380 86390 1
513721 99513721 1001 86380 86390 1
514088 99514088 1001 86380 86390 1
514755 99514755 1001 86380 86390 1
514790 99514790 1001 86380 86390 1
514778 99514778 1001 86380 86390 1
514908 99514908 1001 86380 86390 1
515516 99515516 1001 86380 86390 1
515427 99515427 1001 86380 86390 1
515321 99515321 1001 86380 86390 1
515763 99515763 1001 86380 86390 1
515768 99515768 1001 86380 86390 1
515887 99515887 1001 86380 86390 1
516477 99516477 1001 86380 86390 1
516479 99516479 1001 86380 86390 1
516500 99516500 1001 86380 86390 1
516430 99516430 1001 86380 86390 1
516130 99516130 1001 86380 86390 1
515998 99515998 1001 86380 86390 1
516585 99516585 1001 86380 86390 1
517273 99517273 1001 86380 86390 1
517120 99517120 1001 86380 86390 1
516958 99516958 1001 86380 86390 1
516730 99516730 1001 86380 86390 1
516887 99516887 1001 86380 86390 1
516916 99516916 1001 86380 86390 1
517365 99517365 1001 86380 86390 1
517495 99517495 1001 86380 86390 1
517407 99517407 1001 86380 86390 1
517500 99517500 1001 86380 86390 1
518024 99518024 1001 86380 86390 1
517752 99517752 1001 86380 86390 1
517826 99517826 1001 86380 86390 1
518878 99518878 1001 86380 86390 1
518918 99518918 1001 86380 86390 1
518856 99518856 1001 86380 86390 1
518666 99518666 1001 86380 86390 1
518633 99518633 1001 86380 86390 1
519101 99519101 1001 86380 86390 1
519086 99519086 1001 86380 86390 1
519312 99519312 1001 86380 86390 1
519943 99519943 1001 86380 86390 1
520591 99520591 1001 86380 86390 1
520554 99520554 1001 86380 86390 1
520522 99520522 1001 86380 86390 1
520410 99520410 1001 86380 86390 1
520434 99520434 1001 86380 86390 1
520665 99520665 1001 86380 86390 1
521197 99521197 1001 86380 86390 1
521109 99521109 1001 86380 86390 1
521085 99521085 1001 86380 86390 1
521043 99521043 1001 86380 86390 1
521045 99521045 1001 86380 86390 1
521635 99521635 1001 86380 86390 1
522107 99522107 1001 86380 86390 1
522279 99522279 1001 86380 86390 1
522018 99522018 1001 86380 86390 1
521929 99521929 1001 86380 86390 1
521853 99521853 1001 86380 86390 1
521782 99521782 1001 86380 86390 1
521783 99521783 1001 86380 86390 1
521708 99521708 1001 86380 86390 1
522471 99522471 1001 86380 86390 1
523003 99523003 1001 86380 86390 1
523046 99523046 1001 86380 86390 1
522997 99522997 1001 86380 86390 1
523105 99523105 1001 86380 86390 1
522877 99522877 1001 86380 86390 1
522631 99522631 1001 86380 86390 1
522515 99522515 1001 86380 86390 1
522568 99522568 1001 86380 86390 1
523245 99523245 1001 86380 86390 1
523292 99523292 1001 86380 86390 1
523942 99523942 1001 86380 86390 1
523561 99523561 1001 86380 86390 1
523327 99523327 1001 86380 86390 1
523435 99523435 1001 86380 86390 1
523474 99523474 1001 86380 86390 1
524747 99524747 1001 86380 86390 1
524384 99524384 1001 86380 86390 1
524480 99524480 1001 86380 86390 1
524520 99524520 1001 86380 86390 1
524911 99524911 1001 86380 86390 1
524886 99524886 1001 86380 86390 1
524772 99524772 1001 86380 86390 1
525526 99525526 1001 86380 86390 1
525411 99525411 1001 86380 86390 1
525544 99525544 1001 86380 86390 1
525493 99525493 1001 86380 86390 1
525316 99525316 1001 86380 86390 1
525382 99525382 1001 86380 86390 1
525119 99525119 1001 86380 86390 1
524991 99524991 1001 86380 86390 1
524979 99524979 1001 86380 86390 1
526331 99526331 1001 86380 86390 1
526102 99526102 1001 86380 86390 1
526144 99526144 1001 86380 86390 1
525971 99525971 1001 86380 86390 1
526580 99526580 1001 86380 86390 1
527225 99527225 1001 86380 86390 1
527240 99527240 1001 86380 86390 1
526978 99526978 1001 86380 86390 1
527288 99527288 1001 86380 86390 1
527255 99527255 1001 86380 86390 1
527361 99527361 1001 86380 86390 1
527925 99527925 1001 86380 86390 1
527705 99527705 1001 86380 86390 1
527668 99527668 1001 86380 86390 1
527775 99527775 1001 86380 86390 1
527765 99527765 1001 86380 86390 1
527598 99527598 1001 86380 86390 1
527644 99527644 1001 86380 86390 1
528580 99528580 1001 86380 86390 1
528614 99528614 1001 86380 86390 1
528424 99528424 1001 86380 86390 1
529606 99529606 1001 86380 86390 1
529568 99529568 1001 86380 86390 1
529459 99529459 1001 86380 86390 1
529179 99529179 1001 86380 86390 1
529208 99529208 1001 86380 86390 1
529737 99529737 1001 86380 86390 1
530182 99530182 1001 86380 86390 1
530239 99530239 1001 86380 86390 1
530062 99530062 1001 86380 86390 1
530600 99530600 1001 86380 86390 1
531003 99531003 1001 86380 86390 1
530841 99530841 1001 86380 86390 1
530960 99530960 1001 86380 86390 1
532013 99532013 1001 86380 86390 1
532158 99532158 1001 86380 86390 1
531880 99531880 1001 86380 86390 1
531628 99531628 1001 86380 86390 1
532233 99532233 1001 86380 86390 1
532304 99532304 1001 86380 86390 1
532935 99532935 1001 86380 86390 1
532761 99532761 1001 86380 86390 1
532682 99532682 1001 86380 86390 1
532587 99532587 1001 86380 86390 1
532602 99532602 1001 86380 86390 1
533226 99533226 1001 86380 86390 1
533183 99533183 1001 86380 86390 1
533755 99533755 1001 86380 86390 1
533589 99533589 1001 86380 86390 1
533604 99533604 1001 86380 86390 1
533478 99533478 1001 86380 86390 1
533270 99533270 1001 86380 86390 1
533283 99533283 1001 86380 86390 1
533322 99533322 1001 86380 86390 1
533937 99533937 1001 86380 86390 1
534485 99534485 1001 86380 86390 1
534524 99534524 1001 86380 86390 1
534514 99534514 1001 86380 86390 1
534618 99534618 1001 86380 86390 1
534542 99534542 1001 86380 86390 1
534464 99534464 1001 86380 86390 1
534828 99534828 1001 86380 86390 1
535199 99535199 1001 86380 86390 1
535306 99535306 1001 86380 86390 1
535537 99535537 1001 86380 86390 1
535556 99535556 1001 86380 86390 1
536174 99536174 1001 86380 86390 1
535971 99535971 1001 86380 86390 1
535890 99535890 1001 86380 86390 1
536477 99536477 1001 86380 86390 1
536453 99536453 1001 86380 86390 1
536506 99536506 1001 86380 86390 1
536409 99536409 1001 86380 86390 1
537155 99537155 1001 86380 86390 1
536981 99536981 1001 86380 86390 1
537251 99537251 1001 86380 86390 1
537336 99537336 1001 86380 86390 1
537731 99537731 1001 86380 86390 1
537686 99537686 1001 86380 86390 1
537483 99537483 1001 86380 86390 1
538083 99538083 1001 86380 86390 1
538773 99538773 1001 86380 86390 1
538658 99538658 1001 86380 86390 1
538659 99538659 1001 86380 86390 1
538311 99538311 1001 86380 86390 1
538363 99538363 1001 86380 86390 1
538304 99538304 1001 86380 86390 1
538865 99538865 1001 86380 86390 1
538995 99538995 1001 86380 86390 1
538909 99538909 1001 86380 86390 1
538820 99538820 1001 86380 86390 1
539316 99539316 1001 86380 86390 1
539266 99539266 1001 86380 86390 1
539690 99539690 1001 86380 86390 1
539678 99539678 1001 86380 86390 1
539743 99539743 1001 86380 86390 1
540145 99540145 1001 86380 86390 1
539968 99539968 1001 86380 86390 1
540498 99540498 1001 86380 86390 1
541180 99541180 1001 86380 86390 1
541172 99541172 1001 86380 86390 1
541252 99541252 1001 86380 86390 1
541176 99541176 1001 86380 86390 1
541071 99541071 1001 86380 86390 1
540694 99540694 1001 86380 86390 1
540759 99540759 1001 86380 86390 1
541342 99541342 1001 86380 86390 1
541904 99541904 1001 86380 86390 1
541669 99541669 1001 86380 86390 1
541504 99541504 1001 86380 86390 1
541688 99541688 1001 86380 86390 1
542310 99542310 1001 86380 86390 1
542255 99542255 1001 86380 86390 1
542257 99542257 1001 86380 86390 1
542127 99542127 1001 86380 86390 1
542794 99542794 1001 86380 86390 1
542539 99542539 1001 86380 86390 1
542544 99542544 1001 86380 86390 1
542370 99542370 1001 86380 86390 1
543605 99543605 1001 86380 86390 1
543573 99543573 1001 86380 86390 1
543678 99543678 1001 86380 86390 1
543427 99543427 1001 86380 86390 1
543459 99543459 1001 86380 86390 1
543301 99543301 1001 86380 86390 1
543328 99543328 1001 86380 86390 1
543329 99543329 1001 86380 86390 1
544348 99544348 1001 86380 86390 1
543996 99543996 1001 86380 86390 1
544139 99544139 1001 86380 86390 1
511217 1053 1002 51256 60032 1
400207 99400207 1001 86380 86390 1
400129 99400129 1001 86380 86390 1
400416 99400416 1001 86380 86390 1
400873 99400873 1001 86380 86390 1
401119 99401119 1001 86380 86390 1
401327 99401327 1001 86380 86390 1
401782 99401782 1001 86380 86390 1
401967 99401967 1001 86380 86390 1
402456 99402456 1001 86380 86390 1
402539 99402539 1001 86380 86390 1
402730 99402730 1001 86380 86390 1
402813 99402813 1001 86380 86390 1
402837 99402837 1001 86380 86390 1
403704 99403704 1001 86380 86390 1
403921 99403921 1001 86380 86390 1
404034 99404034 1001 86380 86390 1
404448 99404448 1001 86380 86390 1
404460 99404460 1001 86380 86390 1
405114 99405114 1001 86380 86390 1
405876 99405876 1001 86380 86390 1
406065 99406065 1001 86380 86390 1
406386 99406386 1001 86380 86390 1
406400 99406400 1001 86380 86390 1
406414 99406414 1001 86380 86390 1
406715 99406715 1001 86380 86390 1
406895 99406895 1001 86380 86390 1
407149 99407149 1001 86380 86390 1
407252 99407252 1001 86380 86390 1
407344 99407344 1001 86380 86390 1
407402 99407402 1001 86380 86390 1
407637 99407637 1001 86380 86390 1
407874 99407874 1001 86380 86390 1
408164 99408164 1001 86380 86390 1
408477 99408477 1001 86380 86390 1
408666 99408666 1001 86380 86390 1
409095 99409095 1001 86380 86390 1
409138 99409138 1001 86380 86390 1
409318 99409318 1001 86380 86390 1
409908 99409908 1001 86380 86390 1
410094 99410094 1001 86380 86390 1
410484 99410484 1001 86380 86390 1
410732 99410732 1001 86380 86390 1
410756 99410756 1001 86380 86390 1
411082 99411082 1001 86380 86390 1
411215 99411215 1001 86380 86390 1
411307 99411307 1001 86380 86390 1
411565 99411565 1001 86380 86390 1
411925 99411925 1001 86380 86390 1
412032 99412032 1001 86380 86390 1
412102 99412102 1001 86380 86390 1
412278 99412278 1001 86380 86390 1
413010 99413010 1001 86380 86390 1
412984 99412984 1001 86380 86390 1
412587 99412587 1001 86380 86390 1
412795 99412795 1001 86380 86390 1
413956 99413956 1001 86380 86390 1
413706 99413706 1001 86380 86390 1
415102 99415102 1001 86380 86390 1
415238 99415238 1001 86380 86390 1
414567 99414567 1001 86380 86390 1
414696 99414696 1001 86380 86390 1
414187 99414187 1001 86380 86390 1
414486 99414486 1001 86380 86390 1
414307 99414307 1001 86380 86390 1
415426 99415426 1001 86380 86390 1
415659 99415659 1001 86380 86390 1
415663 99415663 1001 86380 86390 1
416837 99416837 1001 86380 86390 1
416628 99416628 1001 86380 86390 1
416231 99416231 1001 86380 86390 1
416162 99416162 1001 86380 86390 1
416240 99416240 1001 86380 86390 1
415811 99415811 1001 86380 86390 1
416040 99416040 1001 86380 86390 1
418646 99418646 1001 86380 86390 1
418135 99418135 1001 86380 86390 1
418287 99418287 1001 86380 86390 1
418184 99418184 1001 86380 86390 1
418834 99418834 1001 86380 86390 1
420192 99420192 1001 86380 86390 1
419452 99419452 1001 86380 86390 1
420518 99420518 1001 86380 86390 1
421913 99421913 1001 86380 86390 1
421146 99421146 1001 86380 86390 1
422244 99422244 1001 86380 86390 1
422136 99422136 1001 86380 86390 1
423607 99423607 1001 86380 86390 1
422981 99422981 1001 86380 86390 1
423012 99423012 1001 86380 86390 1
422733 99422733 1001 86380 86390 1
422568 99422568 1001 86380 86390 1
423943 99423943 1001 86380 86390 1
422941 99422941 1001 86380 86390 1
423753 99423753 1001 86380 86390 1
425349 99425349 1001 86380 86390 1
425078 99425078 1001 86380 86390 1
424825 99424825 1001 86380 86390 1
424625 99424625 1001 86380 86390 1
424889 99424889 1001 86380 86390 1
426593 99426593 1001 86380 86390 1
426429 99426429 1001 86380 86390 1
426243 99426243 1001 86380 86390 1
425988 99425988 1001 86380 86390 1
425935 99425935 1001 86380 86390 1
427266 99427266 1001 86380 86390 1
427379 99427379 1001 86380 86390 1
428656 99428656 1001 86380 86390 1
427601 99427601 1001 86380 86390 1
427891 99427891 1001 86380 86390 1
430172 99430172 1001 86380 86390 1
430199 99430199 1001 86380 86390 1
429204 99429204 1001 86380 86390 1
429535 99429535 1001 86380 86390 1
429240 99429240 1001 86380 86390 1
430626 99430626 1001 86380 86390 1
431674 99431674 1001 86380 86390 1
431959 99431959 1001 86380 86390 1
431358 99431358 1001 86380 86390 1
431560 99431560 1001 86380 86390 1
431643 99431643 1001 86380 86390 1
431238 99431238 1001 86380 86390 1
431072 99431072 1001 86380 86390 1
432935 99432935 1001 86380 86390 1
432678 99432678 1001 86380 86390 1
432645 99432645 1001 86380 86390 1
434030 99434030 1001 86380 86390 1
433929 99433929 1001 86380 86390 1
435154 99435154 1001 86380 86390 1
435244 99435244 1001 86380 86390 1
435339 99435339 1001 86380 86390 1
435134 99435134 1001 86380 86390 1
435397 99435397 1001 86380 86390 1
435070 99435070 1001 86380 86390 1
434615 99434615 1001 86380 86390 1
434197 99434197 1001 86380 86390 1
435729 99435729 1001 86380 86390 1
435712 99435712 1001 86380 86390 1
436914 99436914 1001 86380 86390 1
436815 99436815 1001 86380 86390 1
436965 99436965 1001 86380 86390 1
436821 99436821 1001 86380 86390 1
436642 99436642 1001 86380 86390 1
436678 99436678 1001 86380 86390 1
300042 99300042 1001 86380 86390 1
437320 99437320 1001 86380 86390 1
437325 99437325 1001 86380 86390 1
300693 99300693 1001 86380 86390 1
300531 99300531 1001 86380 86390 1
300544 99300544 1001 86380 86390 1
300690 99300690 1001 86380 86390 1
300204 99300204 1001 86380 86390 1
300897 99300897 1001 86380 86390 1
300872 99300872 1001 86380 86390 1
301403 99301403 1001 86380 86390 1
301371 99301371 1001 86380 86390 1
301318 99301318 1001 86380 86390 1
301166 99301166 1001 86380 86390 1
301105 99301105 1001 86380 86390 1
301080 99301080 1001 86380 86390 1
301073 99301073 1001 86380 86390 1
301036 99301036 1001 86380 86390 1
301671 99301671 1001 86380 86390 1
301702 99301702 1001 86380 86390 1
301677 99301677 1001 86380 86390 1
301743 99301743 1001 86380 86390 1
301561 99301561 1001 86380 86390 1
302214 99302214 1001 86380 86390 1
302048 99302048 1001 86380 86390 1
301809 99301809 1001 86380 86390 1
302549 99302549 1001 86380 86390 1
302411 99302411 1001 86380 86390 1
303050 99303050 1001 86380 86390 1
303201 99303201 1001 86380 86390 1
302720 99302720 1001 86380 86390 1
302624 99302624 1001 86380 86390 1
303286 99303286 1001 86380 86390 1
303237 99303237 1001 86380 86390 1
304014 99304014 1001 86380 86390 1
303877 99303877 1001 86380 86390 1
304028 99304028 1001 86380 86390 1
303512 99303512 1001 86380 86390 1
304154 99304154 1001 86380 86390 1
304041 99304041 1001 86380 86390 1
304616 99304616 1001 86380 86390 1
304461 99304461 1001 86380 86390 1
304477 99304477 1001 86380 86390 1
304466 99304466 1001 86380 86390 1
304265 99304265 1001 86380 86390 1
304279 99304279 1001 86380 86390 1
304346 99304346 1001 86380 86390 1
304438 99304438 1001 86380 86390 1
304247 99304247 1001 86380 86390 1
304934 99304934 1001 86380 86390 1
305038 99305038 1001 86380 86390 1
305577 99305577 1001 86380 86390 1
305159 99305159 1001 86380 86390 1
500140 99500140 1001 86380 86390 1
500106 99500106 1001 86380 86390 1
500124 99500124 1001 86380 86390 1
500739 99500739 1001 86380 86390 1
500645 99500645 1001 86380 86390 1
500658 99500658 1001 86380 86390 1
500491 99500491 1001 86380 86390 1
500275 99500275 1001 86380 86390 1
501013 99501013 1001 86380 86390 1
500988 99500988 1001 86380 86390 1
501603 99501603 1001 86380 86390 1
501554 99501554 1001 86380 86390 1
501617 99501617 1001 86380 86390 1
501559 99501559 1001 86380 86390 1
501410 99501410 1001 86380 86390 1
501234 99501234 1001 86380 86390 1
501149 99501149 1001 86380 86390 1
501124 99501124 1001 86380 86390 1
501028 99501028 1001 86380 86390 1
501714 99501714 1001 86380 86390 1
501698 99501698 1001 86380 86390 1
502286 99502286 1001 86380 86390 1
502108 99502108 1001 86380 86390 1
502122 99502122 1001 86380 86390 1
502193 99502193 1001 86380 86390 1
502042 99502042 1001 86380 86390 1
502542 99502542 1001 86380 86390 1
502655 99502655 1001 86380 86390 1
502987 99502987 1001 86380 86390 1
502854 99502854 1001 86380 86390 1
502718 99502718 1001 86380 86390 1
503448 99503448 1001 86380 86390 1
503363 99503363 1001 86380 86390 1
504064 99504064 1001 86380 86390 1
503745 99503745 1001 86380 86390 1
503554 99503554 1001 86380 86390 1
504258 99504258 1001 86380 86390 1
504754 99504754 1001 86380 86390 1
504887 99504887 1001 86380 86390 1
504786 99504786 1001 86380 86390 1
504676 99504676 1001 86380 86390 1
504500 99504500 1001 86380 86390 1
504449 99504449 1001 86380 86390 1
505085 99505085 1001 86380 86390 1
505087 99505087 1001 86380 86390 1
505570 99505570 1001 86380 86390 1
505647 99505647 1001 86380 86390 1
505396 99505396 1001 86380 86390 1
505196 99505196 1001 86380 86390 1
505961 99505961 1001 86380 86390 1
505974 99505974 1001 86380 86390 1
505949 99505949 1001 86380 86390 1
505899 99505899 1001 86380 86390 1
505927 99505927 1001 86380 86390 1
506521 99506521 1001 86380 86390 1
506535 99506535 1001 86380 86390 1
506394 99506394 1001 86380 86390 1
506449 99506449 1001 86380 86390 1
506050 99506050 1001 86380 86390 1
506692 99506692 1001 86380 86390 1
506644 99506644 1001 86380 86390 1
506931 99506931 1001 86380 86390 1
507581 99507581 1001 86380 86390 1
508221 99508221 1001 86380 86390 1
508171 99508171 1001 86380 86390 1
507939 99507939 1001 86380 86390 1
507999 99507999 1001 86380 86390 1
508312 99508312 1001 86380 86390 1
508418 99508418 1001 86380 86390 1
508447 99508447 1001 86380 86390 1
508452 99508452 1001 86380 86390 1
508999 99508999 1001 86380 86390 1
508914 99508914 1001 86380 86390 1
508573 99508573 1001 86380 86390 1
509733 99509733 1001 86380 86390 1
509748 99509748 1001 86380 86390 1
509814 99509814 1001 86380 86390 1
509876 99509876 1001 86380 86390 1
509307 99509307 1001 86380 86390 1
509482 99509482 1001 86380 86390 1
509341 99509341 1001 86380 86390 1
510060 99510060 1001 86380 86390 1
509932 99509932 1001 86380 86390 1
510692 99510692 1001 86380 86390 1
510693 99510693 1001 86380 86390 1
510653 99510653 1001 86380 86390 1
510704 99510704 1001 86380 86390 1
510662 99510662 1001 86380 86390 1
510439 99510439 1001 86380 86390 1
510869 99510869 1001 86380 86390 1
511065 99511065 1001 86380 86390 1
510950 99510950 1001 86380 86390 1
511591 99511591 1001 86380 86390 1
512343 99512343 1001 86380 86390 1
511941 99511941 1001 86380 86390 1
511801 99511801 1001 86380 86390 1
511930 99511930 1001 86380 86390 1
512398 99512398 1001 86380 86390 1
513081 99513081 1001 86380 86390 1
512845 99512845 1001 86380 86390 1
512637 99512637 1001 86380 86390 1
512754 99512754 1001 86380 86390 1
512771 99512771 1001 86380 86390 1
512621 99512621 1001 86380 86390 1
513254 99513254 1001 86380 86390 1
513323 99513323 1001 86380 86390 1
513375 99513375 1001 86380 86390 1
513260 99513260 1001 86380 86390 1
513964 99513964 1001 86380 86390 1
513646 99513646 1001 86380 86390 1
513764 99513764 1001 86380 86390 1
513702 99513702 1001 86380 86390 1
513772 99513772 1001 86380 86390 1
513601 99513601 1001 86380 86390 1
514654 99514654 1001 86380 86390 1
514749 99514749 1001 86380 86390 1
514407 99514407 1001 86380 86390 1
514934 99514934 1001 86380 86390 1
515056 99515056 1001 86380 86390 1
515560 99515560 1001 86380 86390 1
515371 99515371 1001 86380 86390 1
515248 99515248 1001 86380 86390 1
515123 99515123 1001 86380 86390 1
515214 99515214 1001 86380 86390 1
515826 99515826 1001 86380 86390 1
515743 99515743 1001 86380 86390 1
516173 99516173 1001 86380 86390 1
515979 99515979 1001 86380 86390 1
516031 99516031 1001 86380 86390 1
515994 99515994 1001 86380 86390 1
516038 99516038 1001 86380 86390 1
516649 99516649 1001 86380 86390 1
516637 99516637 1001 86380 86390 1
516560 99516560 1001 86380 86390 1
516097 99516097 1001 86380 86390 1
516634 99516634 1001 86380 86390 1
517243 99517243 1001 86380 86390 1
517006 99517006 1001 86380 86390 1
517000 99517000 1001 86380 86390 1
516874 99516874 1001 86380 86390 1
517413 99517413 1001 86380 86390 1
517403 99517403 1001 86380 86390 1
517368 99517368 1001 86380 86390 1
517395 99517395 1001 86380 86390 1
517396 99517396 1001 86380 86390 1
518013 99518013 1001 86380 86390 1
518158 99518158 1001 86380 86390 1
517880 99517880 1001 86380 86390 1
517787 99517787 1001 86380 86390 1
517573 99517573 1001 86380 86390 1
517591 99517591 1001 86380 86390 1
517553 99517553 1001 86380 86390 1
518181 99518181 1001 86380 86390 1
518195 99518195 1001 86380 86390 1
518911 99518911 1001 86380 86390 1
518826 99518826 1001 86380 86390 1
518671 99518671 1001 86380 86390 1
518522 99518522 1001 86380 86390 1
518447 99518447 1001 86380 86390 1
519043 99519043 1001 86380 86390 1
518993 99518993 1001 86380 86390 1
518996 99518996 1001 86380 86390 1
519698 99519698 1001 86380 86390 1
519733 99519733 1001 86380 86390 1
519274 99519274 1001 86380 86390 1
520559 99520559 1001 86380 86390 1
520240 99520240 1001 86380 86390 1
520386 99520386 1001 86380 86390 1
520387 99520387 1001 86380 86390 1
520769 99520769 1001 86380 86390 1
520778 99520778 1001 86380 86390 1
520766 99520766 1001 86380 86390 1
521391 99521391 1001 86380 86390 1
521385 99521385 1001 86380 86390 1
520959 99520959 1001 86380 86390 1
521580 99521580 1001 86380 86390 1
521558 99521558 1001 86380 86390 1
522219 99522219 1001 86380 86390 1
522136 99522136 1001 86380 86390 1
521759 99521759 1001 86380 86390 1
522333 99522333 1001 86380 86390 1
522311 99522311 1001 86380 86390 1
522901 99522901 1001 86380 86390 1
522733 99522733 1001 86380 86390 1
522879 99522879 1001 86380 86390 1
522623 99522623 1001 86380 86390 1
522649 99522649 1001 86380 86390 1
523311 99523311 1001 86380 86390 1
523222 99523222 1001 86380 86390 1
523855 99523855 1001 86380 86390 1
523858 99523858 1001 86380 86390 1
523595 99523595 1001 86380 86390 1
524671 99524671 1001 86380 86390 1
524749 99524749 1001 86380 86390 1
524652 99524652 1001 86380 86390 1
524588 99524588 1001 86380 86390 1
524183 99524183 1001 86380 86390 1
524889 99524889 1001 86380 86390 1
524799 99524799 1001 86380 86390 1
524944 99524944 1001 86380 86390 1
524961 99524961 1001 86380 86390 1
525301 99525301 1001 86380 86390 1
525366 99525366 1001 86380 86390 1
525226 99525226 1001 86380 86390 1
525016 99525016 1001 86380 86390 1
525739 99525739 1001 86380 86390 1
525727 99525727 1001 86380 86390 1
526191 99526191 1001 86380 86390 1
526064 99526064 1001 86380 86390 1
525955 99525955 1001 86380 86390 1
525930 99525930 1001 86380 86390 1
526579 99526579 1001 86380 86390 1
526518 99526518 1001 86380 86390 1
526509 99526509 1001 86380 86390 1
527167 99527167 1001 86380 86390 1
527065 99527065 1001 86380 86390 1
527386 99527386 1001 86380 86390 1
527780 99527780 1001 86380 86390 1
528870 99528870 1001 86380 86390 1
528737 99528737 1001 86380 86390 1
528740 99528740 1001 86380 86390 1
528527 99528527 1001 86380 86390 1
528633 99528633 1001 86380 86390 1
528531 99528531 1001 86380 86390 1
528345 99528345 1001 86380 86390 1
528966 99528966 1001 86380 86390 1
529392 99529392 1001 86380 86390 1
529305 99529305 1001 86380 86390 1
529855 99529855 1001 86380 86390 1
529743 99529743 1001 86380 86390 1
529861 99529861 1001 86380 86390 1
530168 99530168 1001 86380 86390 1
530092 99530092 1001 86380 86390 1
530687 99530687 1001 86380 86390 1
531245 99531245 1001 86380 86390 1
530912 99530912 1001 86380 86390 1
531447 99531447 1001 86380 86390 1
531579 99531579 1001 86380 86390 1
531567 99531567 1001 86380 86390 1
532133 99532133 1001 86380 86390 1
531938 99531938 1001 86380 86390 1
531825 99531825 1001 86380 86390 1
532350 99532350 1001 86380 86390 1
532288 99532288 1001 86380 86390 1
532889 99532889 1001 86380 86390 1
532638 99532638 1001 86380 86390 1
532527 99532527 1001 86380 86390 1
532499 99532499 1001 86380 86390 1
533666 99533666 1001 86380 86390 1
533479 99533479 1001 86380 86390 1
533240 99533240 1001 86380 86390 1
533345 99533345 1001 86380 86390 1
533895 99533895 1001 86380 86390 1
533949 99533949 1001 86380 86390 1
533889 99533889 1001 86380 86390 1
533955 99533955 1001 86380 86390 1
534487 99534487 1001 86380 86390 1
534236 99534236 1001 86380 86390 1
534703 99534703 1001 86380 86390 1
535507 99535507 1001 86380 86390 1
535435 99535435 1001 86380 86390 1
535165 99535165 1001 86380 86390 1
535148 99535148 1001 86380 86390 1
536067 99536067 1001 86380 86390 1
535812 99535812 1001 86380 86390 1
535904 99535904 1001 86380 86390 1
536543 99536543 1001 86380 86390 1
536577 99536577 1001 86380 86390 1
537202 99537202 1001 86380 86390 1
537849 99537849 1001 86380 86390 1
537946 99537946 1001 86380 86390 1
537625 99537625 1001 86380 86390 1
538010 99538010 1001 86380 86390 1
538081 99538081 1001 86380 86390 1
538082 99538082 1001 86380 86390 1
538154 99538154 1001 86380 86390 1
538781 99538781 1001 86380 86390 1
538629 99538629 1001 86380 86390 1
538621 99538621 1001 86380 86390 1
538222 99538222 1001 86380 86390 1
538235 99538235 1001 86380 86390 1
538223 99538223 1001 86380 86390 1
538900 99538900 1001 86380 86390 1
539551 99539551 1001 86380 86390 1
539462 99539462 1001 86380 86390 1
539621 99539621 1001 86380 86390 1
539270 99539270 1001 86380 86390 1
539362 99539362 1001 86380 86390 1
539240 99539240 1001 86380 86390 1
539168 99539168 1001 86380 86390 1
539066 99539066 1001 86380 86390 1
539854 99539854 1001 86380 86390 1
540917 99540917 1001 86380 86390 1
540707 99540707 1001 86380 86390 1
541330 99541330 1001 86380 86390 1
541331 99541331 1001 86380 86390 1
541409 99541409 1001 86380 86390 1
541319 99541319 1001 86380 86390 1
541411 99541411 1001 86380 86390 1
541477 99541477 1001 86380 86390 1
541483 99541483 1001 86380 86390 1
542055 99542055 1001 86380 86390 1
542107 99542107 1001 86380 86390 1
541661 99541661 1001 86380 86390 1
542282 99542282 1001 86380 86390 1
542786 99542786 1001 86380 86390 1
542829 99542829 1001 86380 86390 1
542606 99542606 1001 86380 86390 1
542407 99542407 1001 86380 86390 1
542434 99542434 1001 86380 86390 1
543409 99543409 1001 86380 86390 1
543337 99543337 1001 86380 86390 1
543266 99543266 1001 86380 86390 1
543777 99543777 1001 86380 86390 1
544525 99544525 1001 86380 86390 1
544528 99544528 1001 86380 86390 1
544494 99544494 1001 86380 86390 1
544175 99544175 1001 86380 86390 1
544157 99544157 1001 86380 86390 1
511198 973 1001 57061 57361 1
530745 492 1001 55364 55663 1
542093 605 1002 39421 46833 1
400167 99400167 1001 86380 86390 1
400490 99400490 1001 86380 86390 1
400647 99400647 1001 86380 86390 1
401041 99401041 1001 86380 86390 1
401268 99401268 1001 86380 86390 1
401363 99401363 1001 86380 86390 1
401452 99401452 1001 86380 86390 1
401739 99401739 1001 86380 86390 1
402139 99402139 1001 86380 86390 1
402336 99402336 1001 86380 86390 1
402686 99402686 1001 86380 86390 1
403048 99403048 1001 86380 86390 1
403679 99403679 1001 86380 86390 1
404053 99404053 1001 86380 86390 1
404527 99404527 1001 86380 86390 1
404656 99404656 1001 86380 86390 1
405109 99405109 1001 86380 86390 1
405311 99405311 1001 86380 86390 1
405498 99405498 1001 86380 86390 1
405516 99405516 1001 86380 86390 1
405641 99405641 1001 86380 86390 1
405978 99405978 1001 86380 86390 1
406075 99406075 1001 86380 86390 1
406272 99406272 1001 86380 86390 1
407212 99407212 1001 86380 86390 1
407565 99407565 1001 86380 86390 1
407609 99407609 1001 86380 86390 1
407905 99407905 1001 86380 86390 1
407968 99407968 1001 86380 86390 1
409799 99409799 1001 86380 86390 1
409792 99409792 1001 86380 86390 1
409922 99409922 1001 86380 86390 1
410233 99410233 1001 86380 86390 1
410800 99410800 1001 86380 86390 1
410741 99410741 1001 86380 86390 1
410878 99410878 1001 86380 86390 1
411079 99411079 1001 86380 86390 1
411235 99411235 1001 86380 86390 1
411301 99411301 1001 86380 86390 1
411479 99411479 1001 86380 86390 1
411939 99411939 1001 86380 86390 1
411979 99411979 1001 86380 86390 1
412230 99412230 1001 86380 86390 1
412426 99412426 1001 86380 86390 1
412386 99412386 1001 86380 86390 1
413133 99413133 1001 86380 86390 1
412633 99412633 1001 86380 86390 1
413954 99413954 1001 86380 86390 1
413873 99413873 1001 86380 86390 1
415317 99415317 1001 86380 86390 1
414333 99414333 1001 86380 86390 1
414483 99414483 1001 86380 86390 1
415647 99415647 1001 86380 86390 1
415712 99415712 1001 86380 86390 1
415613 99415613 1001 86380 86390 1
416244 99416244 1001 86380 86390 1
415973 99415973 1001 86380 86390 1
415941 99415941 1001 86380 86390 1
417328 99417328 1001 86380 86390 1
417258 99417258 1001 86380 86390 1
417100 99417100 1001 86380 86390 1
417090 99417090 1001 86380 86390 1
420296 99420296 1001 86380 86390 1
419250 99419250 1001 86380 86390 1
419445 99419445 1001 86380 86390 1
420589 99420589 1001 86380 86390 1
420505 99420505 1001 86380 86390 1
422057 99422057 1001 86380 86390 1
421593 99421593 1001 86380 86390 1
421155 99421155 1001 86380 86390 1
422377 99422377 1001 86380 86390 1
423713 99423713 1001 86380 86390 1
423625 99423625 1001 86380 86390 1
423279 99423279 1001 86380 86390 1
423142 99423142 1001 86380 86390 1
422640 99422640 1001 86380 86390 1
423972 99423972 1001 86380 86390 1
423817 99423817 1001 86380 86390 1
423910 99423910 1001 86380 86390 1
425172 99425172 1001 86380 86390 1
424649 99424649 1001 86380 86390 1
425536 99425536 1001 86380 86390 1
425596 99425596 1001 86380 86390 1
425399 99425399 1001 86380 86390 1
425705 99425705 1001 86380 86390 1
426800 99426800 1001 86380 86390 1
426641 99426641 1001 86380 86390 1
426616 99426616 1001 86380 86390 1
426239 99426239 1001 86380 86390 1
426213 99426213 1001 86380 86390 1
427197 99427197 1001 86380 86390 1
427171 99427171 1001 86380 86390 1
428694 99428694 1001 86380 86390 1
428720 99428720 1001 86380 86390 1
428724 99428724 1001 86380 86390 1
428388 99428388 1001 86380 86390 1
427947 99427947 1001 86380 86390 1
427958 99427958 1001 86380 86390 1
427985 99427985 1001 86380 86390 1
427966 99427966 1001 86380 86390 1
427853 99427853 1001 86380 86390 1
427745 99427745 1001 86380 86390 1
429148 99429148 1001 86380 86390 1
429296 99429296 1001 86380 86390 1
429334 99429334 1001 86380 86390 1
429407 99429407 1001 86380 86390 1
429314 99429314 1001 86380 86390 1
430505 99430505 1001 86380 86390 1
430749 99430749 1001 86380 86390 1
431774 99431774 1001 86380 86390 1
432011 99432011 1001 86380 86390 1
431477 99431477 1001 86380 86390 1
431466 99431466 1001 86380 86390 1
430901 99430901 1001 86380 86390 1
432346 99432346 1001 86380 86390 1
432420 99432420 1001 86380 86390 1
432260 99432260 1001 86380 86390 1
432483 99432483 1001 86380 86390 1
433363 99433363 1001 86380 86390 1
433533 99433533 1001 86380 86390 1
433580 99433580 1001 86380 86390 1
433715 99433715 1001 86380 86390 1
433462 99433462 1001 86380 86390 1
433892 99433892 1001 86380 86390 1
433786 99433786 1001 86380 86390 1
434074 99434074 1001 86380 86390 1
434061 99434061 1001 86380 86390 1
435003 99435003 1001 86380 86390 1
435063 99435063 1001 86380 86390 1
435074 99435074 1001 86380 86390 1
434614 99434614 1001 86380 86390 1
434396 99434396 1001 86380 86390 1
434558 99434558 1001 86380 86390 1
435716 99435716 1001 86380 86390 1
435877 99435877 1001 86380 86390 1
435882 99435882 1001 86380 86390 1
436573 99436573 1001 86380 86390 1
435938 99435938 1001 86380 86390 1
436107 99436107 1001 86380 86390 1
436205 99436205 1001 86380 86390 1
300516 99300516 1001 86380 86390 1
300455 99300455 1001 86380 86390 1
300352 99300352 1001 86380 86390 1
300340 99300340 1001 86380 86390 1
300341 99300341 1001 86380 86390 1
300216 99300216 1001 86380 86390 1
300735 99300735 1001 86380 86390 1
301369 99301369 1001 86380 86390 1
301258 99301258 1001 86380 86390 1
301040 99301040 1001 86380 86390 1
300964 99300964 1001 86380 86390 1
302310 99302310 1001 86380 86390 1
302313 99302313 1001 86380 86390 1
302185 99302185 1001 86380 86390 1
302163 99302163 1001 86380 86390 1
302069 99302069 1001 86380 86390 1
301928 99301928 1001 86380 86390 1
301916 99301916 1001 86380 86390 1
301886 99301886 1001 86380 86390 1
303019 99303019 1001 86380 86390 1
303009 99303009 1001 86380 86390 1
302962 99302962 1001 86380 86390 1
302774 99302774 1001 86380 86390 1
302738 99302738 1001 86380 86390 1
303254 99303254 1001 86380 86390 1
303830 99303830 1001 86380 86390 1
304011 99304011 1001 86380 86390 1
303650 99303650 1001 86380 86390 1
303767 99303767 1001 86380 86390 1
303717 99303717 1001 86380 86390 1
303730 99303730 1001 86380 86390 1
303782 99303782 1001 86380 86390 1
303484 99303484 1001 86380 86390 1
304109 99304109 1001 86380 86390 1
304215 99304215 1001 86380 86390 1
304055 99304055 1001 86380 86390 1
304810 99304810 1001 86380 86390 1
304747 99304747 1001 86380 86390 1
304581 99304581 1001 86380 86390 1
304547 99304547 1001 86380 86390 1
304435 99304435 1001 86380 86390 1
304961 99304961 1001 86380 86390 1
304995 99304995 1001 86380 86390 1
304933 99304933 1001 86380 86390 1
305534 99305534 1001 86380 86390 1
305305 99305305 1001 86380 86390 1
305156 99305156 1001 86380 86390 1
305094 99305094 1001 86380 86390 1
305096 99305096 1001 86380 86390 1
305232 99305232 1001 86380 86390 1
500054 99500054 1001 86380 86390 1
305687 99305687 1001 86380 86390 1
500139 99500139 1001 86380 86390 1
500675 99500675 1001 86380 86390 1
500420 99500420 1001 86380 86390 1
500337 99500337 1001 86380 86390 1
501389 99501389 1001 86380 86390 1
501300 99501300 1001 86380 86390 1
501211 99501211 1001 86380 86390 1
501671 99501671 1001 86380 86390 1
502021 99502021 1001 86380 86390 1
502530 99502530 1001 86380 86390 1
503251 99503251 1001 86380 86390 1
503057 99503057 1001 86380 86390 1
503401 99503401 1001 86380 86390 1
503757 99503757 1001 86380 86390 1
503784 99503784 1001 86380 86390 1
503813 99503813 1001 86380 86390 1
504181 99504181 1001 86380 86390 1
504146 99504146 1001 86380 86390 1
504122 99504122 1001 86380 86390 1
504761 99504761 1001 86380 86390 1
504687 99504687 1001 86380 86390 1
504376 99504376 1001 86380 86390 1
504996 99504996 1001 86380 86390 1
504964 99504964 1001 86380 86390 1
505005 99505005 1001 86380 86390 1
505622 99505622 1001 86380 86390 1
505845 99505845 1001 86380 86390 1
505858 99505858 1001 86380 86390 1
506509 99506509 1001 86380 86390 1
506406 99506406 1001 86380 86390 1
506741 99506741 1001 86380 86390 1
506657 99506657 1001 86380 86390 1
506936 99506936 1001 86380 86390 1
507007 99507007 1001 86380 86390 1
507502 99507502 1001 86380 86390 1
507568 99507568 1001 86380 86390 1
508110 99508110 1001 86380 86390 1
507906 99507906 1001 86380 86390 1
508010 99508010 1001 86380 86390 1
507883 99507883 1001 86380 86390 1
507790 99507790 1001 86380 86390 1
507804 99507804 1001 86380 86390 1
509017 99509017 1001 86380 86390 1
508942 99508942 1001 86380 86390 1
508857 99508857 1001 86380 86390 1
508756 99508756 1001 86380 86390 1
508570 99508570 1001 86380 86390 1
509236 99509236 1001 86380 86390 1
509766 99509766 1001 86380 86390 1
509643 99509643 1001 86380 86390 1
509543 99509543 1001 86380 86390 1
509557 99509557 1001 86380 86390 1
509532 99509532 1001 86380 86390 1
509572 99509572 1001 86380 86390 1
509613 99509613 1001 86380 86390 1
509512 99509512 1001 86380 86390 1
510067 99510067 1001 86380 86390 1
509913 99509913 1001 86380 86390 1
509995 99509995 1001 86380 86390 1
510088 99510088 1001 86380 86390 1
509921 99509921 1001 86380 86390 1
510551 99510551 1001 86380 86390 1
510327 99510327 1001 86380 86390 1
510487 99510487 1001 86380 86390 1
510325 99510325 1001 86380 86390 1
510184 99510184 1001 86380 86390 1
510107 99510107 1001 86380 86390 1
510778 99510778 1001 86380 86390 1
510856 99510856 1001 86380 86390 1
510822 99510822 1001 86380 86390 1
510758 99510758 1001 86380 86390 1
511464 99511464 1001 86380 86390 1
511416 99511416 1001 86380 86390 1
511482 99511482 1001 86380 86390 1
511346 99511346 1001 86380 86390 1
511080 99511080 1001 86380 86390 1
510957 99510957 1001 86380 86390 1
511702 99511702 1001 86380 86390 1
512364 99512364 1001 86380 86390 1
511992 99511992 1001 86380 86390 1
511983 99511983 1001 86380 86390 1
511798 99511798 1001 86380 86390 1
512505 99512505 1001 86380 86390 1
513065 99513065 1001 86380 86390 1
513131 99513131 1001 86380 86390 1
513067 99513067 1001 86380 86390 1
512869 99512869 1001 86380 86390 1
512646 99512646 1001 86380 86390 1
512647 99512647 1001 86380 86390 1
513398 99513398 1001 86380 86390 1
513774 99513774 1001 86380 86390 1
513625 99513625 1001 86380 86390 1
513508 99513508 1001 86380 86390 1
513615 99513615 1001 86380 86390 1
513461 99513461 1001 86380 86390 1
514094 99514094 1001 86380 86390 1
514233 99514233 1001 86380 86390 1
514774 99514774 1001 86380 86390 1
514628 99514628 1001 86380 86390 1
514645 99514645 1001 86380 86390 1
514609 99514609 1001 86380 86390 1
514598 99514598 1001 86380 86390 1
514440 99514440 1001 86380 86390 1
514976 99514976 1001 86380 86390 1
514874 99514874 1001 86380 86390 1
515572 99515572 1001 86380 86390 1
515440 99515440 1001 86380 86390 1
515402 99515402 1001 86380 86390 1
515312 99515312 1001 86380 86390 1
515089 99515089 1001 86380 86390 1
515689 99515689 1001 86380 86390 1
516483 99516483 1001 86380 86390 1
516083 99516083 1001 86380 86390 1
516627 99516627 1001 86380 86390 1
517185 99517185 1001 86380 86390 1
517238 99517238 1001 86380 86390 1
516941 99516941 1001 86380 86390 1
516960 99516960 1001 86380 86390 1
516804 99516804 1001 86380 86390 1
516869 99516869 1001 86380 86390 1
517521 99517521 1001 86380 86390 1
517918 99517918 1001 86380 86390 1
517607 99517607 1001 86380 86390 1
517621 99517621 1001 86380 86390 1
518329 99518329 1001 86380 86390 1
518343 99518343 1001 86380 86390 1
518182 99518182 1001 86380 86390 1
518888 99518888 1001 86380 86390 1
518839 99518839 1001 86380 86390 1
518830 99518830 1001 86380 86390 1
518793 99518793 1001 86380 86390 1
518650 99518650 1001 86380 86390 1
518715 99518715 1001 86380 86390 1
519147 99519147 1001 86380 86390 1
519916 99519916 1001 86380 86390 1
519857 99519857 1001 86380 86390 1
519912 99519912 1001 86380 86390 1
520448 99520448 1001 86380 86390 1
520261 99520261 1001 86380 86390 1
520087 99520087 1001 86380 86390 1
520648 99520648 1001 86380 86390 1
521283 99521283 1001 86380 86390 1
521323 99521323 1001 86380 86390 1
521224 99521224 1001 86380 86390 1
521122 99521122 1001 86380 86390 1
521176 99521176 1001 86380 86390 1
520991 99520991 1001 86380 86390 1
521559 99521559 1001 86380 86390 1
521630 99521630 1001 86380 86390 1
522128 99522128 1001 86380 86390 1
522000 99522000 1001 86380 86390 1
521978 99521978 1001 86380 86390 1
521928 99521928 1001 86380 86390 1
522060 99522060 1001 86380 86390 1
521815 99521815 1001 86380 86390 1
521706 99521706 1001 86380 86390 1
521784 99521784 1001 86380 86390 1
522476 99522476 1001 86380 86390 1
522468 99522468 1001 86380 86390 1
523043 99523043 1001 86380 86390 1
523032 99523032 1001 86380 86390 1
523073 99523073 1001 86380 86390 1
522712 99522712 1001 86380 86390 1
523144 99523144 1001 86380 86390 1
523760 99523760 1001 86380 86390 1
523661 99523661 1001 86380 86390 1
523643 99523643 1001 86380 86390 1
523737 99523737 1001 86380 86390 1
523544 99523544 1001 86380 86390 1
523439 99523439 1001 86380 86390 1
524011 99524011 1001 86380 86390 1
524767 99524767 1001 86380 86390 1
524618 99524618 1001 86380 86390 1
524267 99524267 1001 86380 86390 1
524207 99524207 1001 86380 86390 1
524314 99524314 1001 86380 86390 1
524806 99524806 1001 86380 86390 1
524852 99524852 1001 86380 86390 1
525426 99525426 1001 86380 86390 1
525314 99525314 1001 86380 86390 1
525361 99525361 1001 86380 86390 1
525789 99525789 1001 86380 86390 1
526099 99526099 1001 86380 86390 1
525959 99525959 1001 86380 86390 1
525861 99525861 1001 86380 86390 1
526461 99526461 1001 86380 86390 1
526581 99526581 1001 86380 86390 1
526469 99526469 1001 86380 86390 1
527204 99527204 1001 86380 86390 1
527050 99527050 1001 86380 86390 1
527157 99527157 1001 86380 86390 1
526944 99526944 1001 86380 86390 1
526921 99526921 1001 86380 86390 1
526999 99526999 1001 86380 86390 1
527029 99527029 1001 86380 86390 1
526847 99526847 1001 86380 86390 1
527410 99527410 1001 86380 86390 1
527899 99527899 1001 86380 86390 1
527879 99527879 1001 86380 86390 1
527863 99527863 1001 86380 86390 1
527552 99527552 1001 86380 86390 1
528086 99528086 1001 86380 86390 1
528195 99528195 1001 86380 86390 1
528222 99528222 1001 86380 86390 1
528717 99528717 1001 86380 86390 1
528625 99528625 1001 86380 86390 1
528574 99528574 1001 86380 86390 1
528497 99528497 1001 86380 86390 1
528403 99528403 1001 86380 86390 1
528446 99528446 1001 86380 86390 1
528926 99528926 1001 86380 86390 1
528993 99528993 1001 86380 86390 1
528949 99528949 1001 86380 86390 1
529079 99529079 1001 86380 86390 1
529605 99529605 1001 86380 86390 1
529440 99529440 1001 86380 86390 1
529187 99529187 1001 86380 86390 1
529815 99529815 1001 86380 86390 1
529107 99529107 1001 86380 86390 1
529740 99529740 1001 86380 86390 1
530503 99530503 1001 86380 86390 1
530504 99530504 1001 86380 86390 1
530416 99530416 1001 86380 86390 1
530443 99530443 1001 86380 86390 1
530209 99530209 1001 86380 86390 1
530236 99530236 1001 86380 86390 1
530289 99530289 1001 86380 86390 1
529938 99529938 1001 86380 86390 1
530667 99530667 1001 86380 86390 1
531272 99531272 1001 86380 86390 1
531152 99531152 1001 86380 86390 1
531141 99531141 1001 86380 86390 1
530832 99530832 1001 86380 86390 1
531410 99531410 1001 86380 86390 1
531540 99531540 1001 86380 86390 1
531479 99531479 1001 86380 86390 1
532077 99532077 1001 86380 86390 1
531968 99531968 1001 86380 86390 1
531921 99531921 1001 86380 86390 1
531662 99531662 1001 86380 86390 1
531792 99531792 1001 86380 86390 1
531611 99531611 1001 86380 86390 1
531606 99531606 1001 86380 86390 1
531686 99531686 1001 86380 86390 1
532270 99532270 1001 86380 86390 1
532931 99532931 1001 86380 86390 1
532983 99532983 1001 86380 86390 1
532705 99532705 1001 86380 86390 1
532784 99532784 1001 86380 86390 1
532579 99532579 1001 86380 86390 1
532572 99532572 1001 86380 86390 1
533129 99533129 1001 86380 86390 1
533093 99533093 1001 86380 86390 1
533837 99533837 1001 86380 86390 1
533660 99533660 1001 86380 86390 1
533521 99533521 1001 86380 86390 1
533457 99533457 1001 86380 86390 1
533265 99533265 1001 86380 86390 1
533301 99533301 1001 86380 86390 1
533986 99533986 1001 86380 86390 1
533884 99533884 1001 86380 86390 1
534022 99534022 1001 86380 86390 1
533971 99533971 1001 86380 86390 1
534651 99534651 1001 86380 86390 1
534657 99534657 1001 86380 86390 1
534275 99534275 1001 86380 86390 1
534460 99534460 1001 86380 86390 1
534069 99534069 1001 86380 86390 1
534098 99534098 1001 86380 86390 1
534793 99534793 1001 86380 86390 1
535448 99535448 1001 86380 86390 1
535123 99535123 1001 86380 86390 1
535111 99535111 1001 86380 86390 1
535256 99535256 1001 86380 86390 1
534953 99534953 1001 86380 86390 1
535675 99535675 1001 86380 86390 1
536287 99536287 1001 86380 86390 1
535942 99535942 1001 86380 86390 1
536036 99536036 1001 86380 86390 1
535727 99535727 1001 86380 86390 1
536392 99536392 1001 86380 86390 1
536527 99536527 1001 86380 86390 1
536796 99536796 1001 86380 86390 1
536726 99536726 1001 86380 86390 1
536708 99536708 1001 86380 86390 1
537333 99537333 1001 86380 86390 1
537236 99537236 1001 86380 86390 1
537392 99537392 1001 86380 86390 1
538034 99538034 1001 86380 86390 1
538150 99538150 1001 86380 86390 1
538783 99538783 1001 86380 86390 1
538791 99538791 1001 86380 86390 1
538711 99538711 1001 86380 86390 1
538491 99538491 1001 86380 86390 1
538284 99538284 1001 86380 86390 1
538275 99538275 1001 86380 86390 1
538282 99538282 1001 86380 86390 1
538876 99538876 1001 86380 86390 1
539357 99539357 1001 86380 86390 1
539242 99539242 1001 86380 86390 1
539072 99539072 1001 86380 86390 1
539129 99539129 1001 86380 86390 1
539133 99539133 1001 86380 86390 1
539800 99539800 1001 86380 86390 1
539689 99539689 1001 86380 86390 1
540428 99540428 1001 86380 86390 1
539905 99539905 1001 86380 86390 1
539972 99539972 1001 86380 86390 1
540538 99540538 1001 86380 86390 1
541231 99541231 1001 86380 86390 1
541094 99541094 1001 86380 86390 1
541149 99541149 1001 86380 86390 1
540948 99540948 1001 86380 86390 1
541002 99541002 1001 86380 86390 1
541084 99541084 1001 86380 86390 1
540699 99540699 1001 86380 86390 1
540794 99540794 1001 86380 86390 1
540861 99540861 1001 86380 86390 1
541402 99541402 1001 86380 86390 1
542036 99542036 1001 86380 86390 1
541803 99541803 1001 86380 86390 1
541859 99541859 1001 86380 86390 1
541515 99541515 1001 86380 86390 1
541546 99541546 1001 86380 86390 1
541508 99541508 1001 86380 86390 1
541548 99541548 1001 86380 86390 1
542165 99542165 1001 86380 86390 1
542894 99542894 1001 86380 86390 1
542846 99542846 1001 86380 86390 1
542772 99542772 1001 86380 86390 1
542591 99542591 1001 86380 86390 1
542595 99542595 1001 86380 86390 1
542396 99542396 1001 86380 86390 1
543105 99543105 1001 86380 86390 1
543031 99543031 1001 86380 86390 1
543733 99543733 1001 86380 86390 1
543672 99543672 1001 86380 86390 1
543545 99543545 1001 86380 86390 1
543391 99543391 1001 86380 86390 1
543225 99543225 1001 86380 86390 1
543914 99543914 1001 86380 86390 1
543935 99543935 1001 86380 86390 1
544432 99544432 1001 86380 86390 1
544478 99544478 1001 86380 86390 1
544254 99544254 1001 86380 86390 1
544373 99544373 1001 86380 86390 1
544055 99544055 1001 86380 86390 1
544036 99544036 1001 86380 86390 1
544732 99544732 1001 86380 86390 1
508374 949 1002 59510 70964 1
400087 99400087 1001 86380 86390 1
400227 99400227 1001 86380 86390 1
400285 99400285 1001 86380 86390 1
400366 99400366 1001 86380 86390 1
400495 99400495 1001 86380 86390 1
400436 99400436 1001 86380 86390 1
400679 99400679 1001 86380 86390 1
401697 99401697 1001 86380 86390 1
401830 99401830 1001 86380 86390 1
401763 99401763 1001 86380 86390 1
401818 99401818 1001 86380 86390 1
401905 99401905 1001 86380 86390 1
402117 99402117 1001 86380 86390 1
402763 99402763 1001 86380 86390 1
403007 99403007 1001 86380 86390 1
403800 99403800 1001 86380 86390 1
403860 99403860 1001 86380 86390 1
404134 99404134 1001 86380 86390 1
404238 99404238 1001 86380 86390 1
404544 99404544 1001 86380 86390 1
405090 99405090 1001 86380 86390 1
405297 99405297 1001 86380 86390 1
405261 99405261 1001 86380 86390 1
405681 99405681 1001 86380 86390 1
406689 99406689 1001 86380 86390 1
406952 99406952 1001 86380 86390 1
407184 99407184 1001 86380 86390 1
408387 99408387 1001 86380 86390 1
408611 99408611 1001 86380 86390 1
410044 99410044 1001 86380 86390 1
410190 99410190 1001 86380 86390 1
410734 99410734 1001 86380 86390 1
411670 99411670 1001 86380 86390 1
411880 99411880 1001 86380 86390 1
412851 99412851 1001 86380 86390 1
413708 99413708 1001 86380 86390 1
413978 99413978 1001 86380 86390 1
414007 99414007 1001 86380 86390 1
414731 99414731 1001 86380 86390 1
414911 99414911 1001 86380 86390 1
414389 99414389 1001 86380 86390 1
415509 99415509 1001 86380 86390 1
415441 99415441 1001 86380 86390 1
416758 99416758 1001 86380 86390 1
416795 99416795 1001 86380 86390 1
416049 99416049 1001 86380 86390 1
417261 99417261 1001 86380 86390 1
417086 99417086 1001 86380 86390 1
417465 99417465 1001 86380 86390 1
418625 99418625 1001 86380 86390 1
418559 99418559 1001 86380 86390 1
418230 99418230 1001 86380 86390 1
417674 99417674 1001 86380 86390 1
419021 99419021 1001 86380 86390 1
418845 99418845 1001 86380 86390 1
420152 99420152 1001 86380 86390 1
419730 99419730 1001 86380 86390 1
419267 99419267 1001 86380 86390 1
419324 99419324 1001 86380 86390 1
419482 99419482 1001 86380 86390 1
420584 99420584 1001 86380 86390 1
422011 99422011 1001 86380 86390 1
421907 99421907 1001 86380 86390 1
422094 99422094 1001 86380 86390 1
421885 99421885 1001 86380 86390 1
421673 99421673 1001 86380 86390 1
422522 99422522 1001 86380 86390 1
423750 99423750 1001 86380 86390 1
423465 99423465 1001 86380 86390 1
422700 99422700 1001 86380 86390 1
424075 99424075 1001 86380 86390 1
423762 99423762 1001 86380 86390 1
423959 99423959 1001 86380 86390 1
425171 99425171 1001 86380 86390 1
425326 99425326 1001 86380 86390 1
424591 99424591 1001 86380 86390 1
424519 99424519 1001 86380 86390 1
425587 99425587 1001 86380 86390 1
426899 99426899 1001 86380 86390 1
426960 99426960 1001 86380 86390 1
426577 99426577 1001 86380 86390 1
425938 99425938 1001 86380 86390 1
426095 99426095 1001 86380 86390 1
427443 99427443 1001 86380 86390 1
428675 99428675 1001 86380 86390 1
428609 99428609 1001 86380 86390 1
428048 99428048 1001 86380 86390 1
428134 99428134 1001 86380 86390 1
427906 99427906 1001 86380 86390 1
428871 99428871 1001 86380 86390 1
429097 99429097 1001 86380 86390 1
428864 99428864 1001 86380 86390 1
430094 99430094 1001 86380 86390 1
430119 99430119 1001 86380 86390 1
429883 99429883 1001 86380 86390 1
429893 99429893 1001 86380 86390 1
429798 99429798 1001 86380 86390 1
431150 99431150 1001 86380 86390 1
430887 99430887 1001 86380 86390 1
432197 99432197 1001 86380 86390 1
432845 99432845 1001 86380 86390 1
433858 99433858 1001 86380 86390 1
433927 99433927 1001 86380 86390 1
435281 99435281 1001 86380 86390 1
435112 99435112 1001 86380 86390 1
435233 99435233 1001 86380 86390 1
435393 99435393 1001 86380 86390 1
435050 99435050 1001 86380 86390 1
434842 99434842 1001 86380 86390 1
434203 99434203 1001 86380 86390 1
434578 99434578 1001 86380 86390 1
435637 99435637 1001 86380 86390 1
436860 99436860 1001 86380 86390 1
436795 99436795 1001 86380 86390 1
436799 99436799 1001 86380 86390 1
300062 99300062 1001 86380 86390 1
300038 99300038 1001 86380 86390 1
300615 99300615 1001 86380 86390 1
300619 99300619 1001 86380 86390 1
300510 99300510 1001 86380 86390 1
300241 99300241 1001 86380 86390 1
300131 99300131 1001 86380 86390 1
301378 99301378 1001 86380 86390 1
301408 99301408 1001 86380 86390 1
301326 99301326 1001 86380 86390 1
301277 99301277 1001 86380 86390 1
301265 99301265 1001 86380 86390 1
300961 99300961 1001 86380 86390 1
301113 99301113 1001 86380 86390 1
301617 99301617 1001 86380 86390 1
301715 99301715 1001 86380 86390 1
301664 99301664 1001 86380 86390 1
301560 99301560 1001 86380 86390 1
302266 99302266 1001 86380 86390 1
302210 99302210 1001 86380 86390 1
301838 99301838 1001 86380 86390 1
302485 99302485 1001 86380 86390 1
302410 99302410 1001 86380 86390 1
303123 99303123 1001 86380 86390 1
303048 99303048 1001 86380 86390 1
302945 99302945 1001 86380 86390 1
302722 99302722 1001 86380 86390 1
302739 99302739 1001 86380 86390 1
303869 99303869 1001 86380 86390 1
303952 99303952 1001 86380 86390 1
303760 99303760 1001 86380 86390 1
303414 99303414 1001 86380 86390 1
303605 99303605 1001 86380 86390 1
304379 99304379 1001 86380 86390 1
305016 99305016 1001 86380 86390 1
305494 99305494 1001 86380 86390 1
305547 99305547 1001 86380 86390 1
305141 99305141 1001 86380 86390 1
500713 99500713 1001 86380 86390 1
500641 99500641 1001 86380 86390 1
500505 99500505 1001 86380 86390 1
500540 99500540 1001 86380 86390 1
500423 99500423 1001 86380 86390 1
500196 99500196 1001 86380 86390 1
500223 99500223 1001 86380 86390 1
500960 99500960 1001 86380 86390 1
501589 99501589 1001 86380 86390 1
501440 99501440 1001 86380 86390 1
501455 99501455 1001 86380 86390 1
501384 99501384 1001 86380 86390 1
501415 99501415 1001 86380 86390 1
501213 99501213 1001 86380 86390 1
501159 99501159 1001 86380 86390 1
501815 99501815 1001 86380 86390 1
502281 99502281 1001 86380 86390 1
501970 99501970 1001 86380 86390 1
502011 99502011 1001 86380 86390 1
502478 99502478 1001 86380 86390 1
503170 99503170 1001 86380 86390 1
503238 99503238 1001 86380 86390 1
502895 99502895 1001 86380 86390 1
503013 99503013 1001 86380 86390 1
503082 99503082 1001 86380 86390 1
502690 99502690 1001 86380 86390 1
502874 99502874 1001 86380 86390 1
503367 99503367 1001 86380 86390 1
503453 99503453 1001 86380 86390 1
504054 99504054 1001 86380 86390 1
503915 99503915 1001 86380 86390 1
504103 99504103 1001 86380 86390 1
504065 99504065 1001 86380 86390 1
504040 99504040 1001 86380 86390 1
503553 99503553 1001 86380 86390 1
503658 99503658 1001 86380 86390 1
504186 99504186 1001 86380 86390 1
504919 99504919 1001 86380 86390 1
504349 99504349 1001 86380 86390 1
504525 99504525 1001 86380 86390 1
505072 99505072 1001 86380 86390 1
505389 99505389 1001 86380 86390 1
505455 99505455 1001 86380 86390 1
505248 99505248 1001 86380 86390 1
505327 99505327 1001 86380 86390 1
505315 99505315 1001 86380 86390 1
505875 99505875 1001 86380 86390 1
505850 99505850 1001 86380 86390 1
506494 99506494 1001 86380 86390 1
506487 99506487 1001 86380 86390 1
506196 99506196 1001 86380 86390 1
506325 99506325 1001 86380 86390 1
506762 99506762 1001 86380 86390 1
506701 99506701 1001 86380 86390 1
507013 99507013 1001 86380 86390 1
507171 99507171 1001 86380 86390 1
506871 99506871 1001 86380 86390 1
507432 99507432 1001 86380 86390 1
507218 99507218 1001 86380 86390 1
507477 99507477 1001 86380 86390 1
507612 99507612 1001 86380 86390 1
507483 99507483 1001 86380 86390 1
508223 99508223 1001 86380 86390 1
507763 99507763 1001 86380 86390 1
508453 99508453 1001 86380 86390 1
508391 99508391 1001 86380 86390 1
508367 99508367 1001 86380 86390 1
508359 99508359 1001 86380 86390 1
509009 99509009 1001 86380 86390 1
508771 99508771 1001 86380 86390 1
508733 99508733 1001 86380 86390 1
508863 99508863 1001 86380 86390 1
508519 99508519 1001 86380 86390 1
508626 99508626 1001 86380 86390 1
508540 99508540 1001 86380 86390 1
509162 99509162 1001 86380 86390 1
509100 99509100 1001 86380 86390 1
509901 99509901 1001 86380 86390 1
509788 99509788 1001 86380 86390 1
509742 99509742 1001 86380 86390 1
509705 99509705 1001 86380 86390 1
509578 99509578 1001 86380 86390 1
509594 99509594 1001 86380 86390 1
509498 99509498 1001 86380 86390 1
510552 99510552 1001 86380 86390 1
510647 99510647 1001 86380 86390 1
510354 99510354 1001 86380 86390 1
510472 99510472 1001 86380 86390 1
510853 99510853 1001 86380 86390 1
510884 99510884 1001 86380 86390 1
511424 99511424 1001 86380 86390 1
511537 99511537 1001 86380 86390 1
511172 99511172 1001 86380 86390 1
511215 99511215 1001 86380 86390 1
510974 99510974 1001 86380 86390 1
511136 99511136 1001 86380 86390 1
512328 99512328 1001 86380 86390 1
512218 99512218 1001 86380 86390 1
512362 99512362 1001 86380 86390 1
512118 99512118 1001 86380 86390 1
512119 99512119 1001 86380 86390 1
512458 99512458 1001 86380 86390 1
513103 99513103 1001 86380 86390 1
513092 99513092 1001 86380 86390 1
513145 99513145 1001 86380 86390 1
513196 99513196 1001 86380 86390 1
512689 99512689 1001 86380 86390 1
512717 99512717 1001 86380 86390 1
512786 99512786 1001 86380 86390 1
512738 99512738 1001 86380 86390 1
513839 99513839 1001 86380 86390 1
513884 99513884 1001 86380 86390 1
513837 99513837 1001 86380 86390 1
513850 99513850 1001 86380 86390 1
513572 99513572 1001 86380 86390 1
514138 99514138 1001 86380 86390 1
514637 99514637 1001 86380 86390 1
514368 99514368 1001 86380 86390 1
514240 99514240 1001 86380 86390 1
514364 99514364 1001 86380 86390 1
515011 99515011 1001 86380 86390 1
515530 99515530 1001 86380 86390 1
515551 99515551 1001 86380 86390 1
515417 99515417 1001 86380 86390 1
515294 99515294 1001 86380 86390 1
515220 99515220 1001 86380 86390 1
515262 99515262 1001 86380 86390 1
515238 99515238 1001 86380 86390 1
515831 99515831 1001 86380 86390 1
515770 99515770 1001 86380 86390 1
516413 99516413 1001 86380 86390 1
516076 99516076 1001 86380 86390 1
515900 99515900 1001 86380 86390 1
516676 99516676 1001 86380 86390 1
516666 99516666 1001 86380 86390 1
517197 99517197 1001 86380 86390 1
517061 99517061 1001 86380 86390 1
516785 99516785 1001 86380 86390 1
517436 99517436 1001 86380 86390 1
517527 99517527 1001 86380 86390 1
517360 99517360 1001 86380 86390 1
518100 99518100 1001 86380 86390 1
517988 99517988 1001 86380 86390 1
517878 99517878 1001 86380 86390 1
517922 99517922 1001 86380 86390 1
517793 99517793 1001 86380 86390 1
517916 99517916 1001 86380 86390 1
517593 99517593 1001 86380 86390 1
517572 99517572 1001 86380 86390 1
517588 99517588 1001 86380 86390 1
518317 99518317 1001 86380 86390 1
518347 99518347 1001 86380 86390 1
518283 99518283 1001 86380 86390 1
518285 99518285 1001 86380 86390 1
518921 99518921 1001 86380 86390 1
518679 99518679 1001 86380 86390 1
518644 99518644 1001 86380 86390 1
518773 99518773 1001 86380 86390 1
518621 99518621 1001 86380 86390 1
518712 99518712 1001 86380 86390 1
519730 99519730 1001 86380 86390 1
519220 99519220 1001 86380 86390 1
519842 99519842 1001 86380 86390 1
519984 99519984 1001 86380 86390 1
520590 99520590 1001 86380 86390 1
520459 99520459 1001 86380 86390 1
520401 99520401 1001 86380 86390 1
520196 99520196 1001 86380 86390 1
520753 99520753 1001 86380 86390 1
521431 99521431 1001 86380 86390 1
521367 99521367 1001 86380 86390 1
521357 99521357 1001 86380 86390 1
521447 99521447 1001 86380 86390 1
521066 99521066 1001 86380 86390 1
521160 99521160 1001 86380 86390 1
521074 99521074 1001 86380 86390 1
522095 99522095 1001 86380 86390 1
522280 99522280 1001 86380 86390 1
521910 99521910 1001 86380 86390 1
522485 99522485 1001 86380 86390 1
523018 99523018 1001 86380 86390 1
523031 99523031 1001 86380 86390 1
523033 99523033 1001 86380 86390 1
522986 99522986 1001 86380 86390 1
523040 99523040 1001 86380 86390 1
522772 99522772 1001 86380 86390 1
522605 99522605 1001 86380 86390 1
522608 99522608 1001 86380 86390 1
522703 99522703 1001 86380 86390 1
522691 99522691 1001 86380 86390 1
523209 99523209 1001 86380 86390 1
523276 99523276 1001 86380 86390 1
523882 99523882 1001 86380 86390 1
523902 99523902 1001 86380 86390 1
523825 99523825 1001 86380 86390 1
523936 99523936 1001 86380 86390 1
523687 99523687 1001 86380 86390 1
523713 99523713 1001 86380 86390 1
523589 99523589 1001 86380 86390 1
523682 99523682 1001 86380 86390 1
523364 99523364 1001 86380 86390 1
523325 99523325 1001 86380 86390 1
523382 99523382 1001 86380 86390 1
524110 99524110 1001 86380 86390 1
523955 99523955 1001 86380 86390 1
524359 99524359 1001 86380 86390 1
524391 99524391 1001 86380 86390 1
524562 99524562 1001 86380 86390 1
524275 99524275 1001 86380 86390 1
524858 99524858 1001 86380 86390 1
524952 99524952 1001 86380 86390 1
524917 99524917 1001 86380 86390 1
525215 99525215 1001 86380 86390 1
525362 99525362 1001 86380 86390 1
525247 99525247 1001 86380 86390 1
525299 99525299 1001 86380 86390 1
525127 99525127 1001 86380 86390 1
525168 99525168 1001 86380 86390 1
525753 99525753 1001 86380 86390 1
525795 99525795 1001 86380 86390 1
525614 99525614 1001 86380 86390 1
525602 99525602 1001 86380 86390 1
526268 99526268 1001 86380 86390 1
526407 99526407 1001 86380 86390 1
526171 99526171 1001 86380 86390 1
525975 99525975 1001 86380 86390 1
526552 99526552 1001 86380 86390 1
526540 99526540 1001 86380 86390 1
526566 99526566 1001 86380 86390 1
526528 99526528 1001 86380 86390 1
526560 99526560 1001 86380 86390 1
527113 99527113 1001 86380 86390 1
526941 99526941 1001 86380 86390 1
527038 99527038 1001 86380 86390 1
527003 99527003 1001 86380 86390 1
526887 99526887 1001 86380 86390 1
526819 99526819 1001 86380 86390 1
526832 99526832 1001 86380 86390 1
527414 99527414 1001 86380 86390 1
527264 99527264 1001 86380 86390 1
527424 99527424 1001 86380 86390 1
527296 99527296 1001 86380 86390 1
528072 99528072 1001 86380 86390 1
527463 99527463 1001 86380 86390 1
528159 99528159 1001 86380 86390 1
528518 99528518 1001 86380 86390 1
528505 99528505 1001 86380 86390 1
528964 99528964 1001 86380 86390 1
529022 99529022 1001 86380 86390 1
529524 99529524 1001 86380 86390 1
529562 99529562 1001 86380 86390 1
529698 99529698 1001 86380 86390 1
529555 99529555 1001 86380 86390 1
529431 99529431 1001 86380 86390 1
529511 99529511 1001 86380 86390 1
529427 99529427 1001 86380 86390 1
529200 99529200 1001 86380 86390 1
529868 99529868 1001 86380 86390 1
529806 99529806 1001 86380 86390 1
529772 99529772 1001 86380 86390 1
530543 99530543 1001 86380 86390 1
530398 99530398 1001 86380 86390 1
530144 99530144 1001 86380 86390 1
530224 99530224 1001 86380 86390 1
529999 99529999 1001 86380 86390 1
530597 99530597 1001 86380 86390 1
530598 99530598 1001 86380 86390 1
530741 99530741 1001 86380 86390 1
531215 99531215 1001 86380 86390 1
531362 99531362 1001 86380 86390 1
531312 99531312 1001 86380 86390 1
531249 99531249 1001 86380 86390 1
531302 99531302 1001 86380 86390 1
531014 99531014 1001 86380 86390 1
530823 99530823 1001 86380 86390 1
530952 99530952 1001 86380 86390 1
531493 99531493 1001 86380 86390 1
532174 99532174 1001 86380 86390 1
531690 99531690 1001 86380 86390 1
531614 99531614 1001 86380 86390 1
532282 99532282 1001 86380 86390 1
532220 99532220 1001 86380 86390 1
532344 99532344 1001 86380 86390 1
532646 99532646 1001 86380 86390 1
532770 99532770 1001 86380 86390 1
532507 99532507 1001 86380 86390 1
532462 99532462 1001 86380 86390 1
533833 99533833 1001 86380 86390 1
533790 99533790 1001 86380 86390 1
533714 99533714 1001 86380 86390 1
533702 99533702 1001 86380 86390 1
533459 99533459 1001 86380 86390 1
533503 99533503 1001 86380 86390 1
533542 99533542 1001 86380 86390 1
533495 99533495 1001 86380 86390 1
533374 99533374 1001 86380 86390 1
533248 99533248 1001 86380 86390 1
533959 99533959 1001 86380 86390 1
533927 99533927 1001 86380 86390 1
534060 99534060 1001 86380 86390 1
534570 99534570 1001 86380 86390 1
534622 99534622 1001 86380 86390 1
534649 99534649 1001 86380 86390 1
534598 99534598 1001 86380 86390 1
534567 99534567 1001 86380 86390 1
534231 99534231 1001 86380 86390 1
534736 99534736 1001 86380 86390 1
534788 99534788 1001 86380 86390 1
534842 99534842 1001 86380 86390 1
534833 99534833 1001 86380 86390 1
534743 99534743 1001 86380 86390 1
535367 99535367 1001 86380 86390 1
535240 99535240 1001 86380 86390 1
534999 99534999 1001 86380 86390 1
535077 99535077 1001 86380 86390 1
534938 99534938 1001 86380 86390 1
534890 99534890 1001 86380 86390 1
536131 99536131 1001 86380 86390 1
535947 99535947 1001 86380 86390 1
535874 99535874 1001 86380 86390 1
535720 99535720 1001 86380 86390 1
536391 99536391 1001 86380 86390 1
536524 99536524 1001 86380 86390 1
537050 99537050 1001 86380 86390 1
536953 99536953 1001 86380 86390 1
536744 99536744 1001 86380 86390 1
536680 99536680 1001 86380 86390 1
537175 99537175 1001 86380 86390 1
537324 99537324 1001 86380 86390 1
537641 99537641 1001 86380 86390 1
537654 99537654 1001 86380 86390 1
537775 99537775 1001 86380 86390 1
537471 99537471 1001 86380 86390 1
537516 99537516 1001 86380 86390 1
538069 99538069 1001 86380 86390 1
538693 99538693 1001 86380 86390 1
538409 99538409 1001 86380 86390 1
538606 99538606 1001 86380 86390 1
538452 99538452 1001 86380 86390 1
538260 99538260 1001 86380 86390 1
538976 99538976 1001 86380 86390 1
539508 99539508 1001 86380 86390 1
539037 99539037 1001 86380 86390 1
539077 99539077 1001 86380 86390 1
539132 99539132 1001 86380 86390 1
539122 99539122 1001 86380 86390 1
539757 99539757 1001 86380 86390 1
539734 99539734 1001 86380 86390 1
539737 99539737 1001 86380 86390 1
540035 99540035 1001 86380 86390 1
539895 99539895 1001 86380 86390 1
540671 99540671 1001 86380 86390 1
540650 99540650 1001 86380 86390 1
541243 99541243 1001 86380 86390 1
541154 99541154 1001 86380 86390 1
541093 99541093 1001 86380 86390 1
541118 99541118 1001 86380 86390 1
541163 99541163 1001 86380 86390 1
540893 99540893 1001 86380 86390 1
541065 99541065 1001 86380 86390 1
540738 99540738 1001 86380 86390 1
540751 99540751 1001 86380 86390 1
541472 99541472 1001 86380 86390 1
541350 99541350 1001 86380 86390 1
541975 99541975 1001 86380 86390 1
542015 99542015 1001 86380 86390 1
541871 99541871 1001 86380 86390 1
541808 99541808 1001 86380 86390 1
541530 99541530 1001 86380 86390 1
541505 99541505 1001 86380 86390 1
542234 99542234 1001 86380 86390 1
542173 99542173 1001 86380 86390 1
542126 99542126 1001 86380 86390 1
542154 99542154 1001 86380 86390 1
542804 99542804 1001 86380 86390 1
542928 99542928 1001 86380 86390 1
542903 99542903 1001 86380 86390 1
542547 99542547 1001 86380 86390 1
542629 99542629 1001 86380 86390 1
542442 99542442 1001 86380 86390 1
542447 99542447 1001 86380 86390 1
542488 99542488 1001 86380 86390 1
542527 99542527 1001 86380 86390 1
542956 99542956 1001 86380 86390 1
543036 99543036 1001 86380 86390 1
543075 99543075 1001 86380 86390 1
543017 99543017 1001 86380 86390 1
543569 99543569 1001 86380 86390 1
543611 99543611 1001 86380 86390 1
543417 99543417 1001 86380 86390 1
543562 99543562 1001 86380 86390 1
543370 99543370 1001 86380 86390 1
543201 99543201 1001 86380 86390 1
543344 99543344 1001 86380 86390 1
543947 99543947 1001 86380 86390 1
544438 99544438 1001 86380 86390 1
544301 99544301 1001 86380 86390 1
544345 99544345 1001 86380 86390 1
544220 99544220 1001 86380 86390 1
544659 99544659 1001 86380 86390 1
500107 977 1002 51993 53735 1
536394 966 1001 30890 31189 1
536403 853 1002 56592 64889 1
400424 99400424 1001 86380 86390 1
401008 99401008 1001 86380 86390 1
401075 99401075 1001 86380 86390 1
401249 99401249 1001 86380 86390 1
401637 99401637 1001 86380 86390 1
402820 99402820 1001 86380 86390 1
403324 99403324 1001 86380 86390 1
403266 99403266 1001 86380 86390 1
403571 99403571 1001 86380 86390 1
403784 99403784 1001 86380 86390 1
403985 99403985 1001 86380 86390 1
404218 99404218 1001 86380 86390 1
404266 99404266 1001 86380 86390 1
404316 99404316 1001 86380 86390 1
404480 99404480 1001 86380 86390 1
404739 99404739 1001 86380 86390 1
404831 99404831 1001 86380 86390 1
404929 99404929 1001 86380 86390 1
405390 99405390 1001 86380 86390 1
405460 99405460 1001 86380 86390 1
405420 99405420 1001 86380 86390 1
405577 99405577 1001 86380 86390 1
405514 99405514 1001 86380 86390 1
406037 99406037 1001 86380 86390 1
406166 99406166 1001 86380 86390 1
406130 99406130 1001 86380 86390 1
406480 99406480 1001 86380 86390 1
406670 99406670 1001 86380 86390 1
406987 99406987 1001 86380 86390 1
406967 99406967 1001 86380 86390 1
407077 99407077 1001 86380 86390 1
407354 99407354 1001 86380 86390 1
407661 99407661 1001 86380 86390 1
407854 99407854 1001 86380 86390 1
408025 99408025 1001 86380 86390 1
408754 99408754 1001 86380 86390 1
408804 99408804 1001 86380 86390 1
408966 99408966 1001 86380 86390 1
408906 99408906 1001 86380 86390 1
409116 99409116 1001 86380 86390 1
409361 99409361 1001 86380 86390 1
409300 99409300 1001 86380 86390 1
409644 99409644 1001 86380 86390 1
409861 99409861 1001 86380 86390 1
409970 99409970 1001 86380 86390 1
409910 99409910 1001 86380 86390 1
409916 99409916 1001 86380 86390 1
410158 99410158 1001 86380 86390 1
410687 99410687 1001 86380 86390 1
411209 99411209 1001 86380 86390 1
411252 99411252 1001 86380 86390 1
411377 99411377 1001 86380 86390 1
411349 99411349 1001 86380 86390 1
411444 99411444 1001 86380 86390 1
412217 99412217 1001 86380 86390 1
412988 99412988 1001 86380 86390 1
413096 99413096 1001 86380 86390 1
412841 99412841 1001 86380 86390 1
412665 99412665 1001 86380 86390 1
412873 99412873 1001 86380 86390 1
412600 99412600 1001 86380 86390 1
413798 99413798 1001 86380 86390 1
414935 99414935 1001 86380 86390 1
414218 99414218 1001 86380 86390 1
416689 99416689 1001 86380 86390 1
416269 99416269 1001 86380 86390 1
415997 99415997 1001 86380 86390 1
415978 99415978 1001 86380 86390 1
415923 99415923 1001 86380 86390 1
416079 99416079 1001 86380 86390 1
417202 99417202 1001 86380 86390 1
417397 99417397 1001 86380 86390 1
417474 99417474 1001 86380 86390 1
418726 99418726 1001 86380 86390 1
418159 99418159 1001 86380 86390 1
418274 99418274 1001 86380 86390 1
418423 99418423 1001 86380 86390 1
418424 99418424 1001 86380 86390 1
418264 99418264 1001 86380 86390 1
418071 99418071 1001 86380 86390 1
418412 99418412 1001 86380 86390 1
417956 99417956 1001 86380 86390 1
418821 99418821 1001 86380 86390 1
418911 99418911 1001 86380 86390 1
418927 99418927 1001 86380 86390 1
420171 99420171 1001 86380 86390 1
420410 99420410 1001 86380 86390 1
420302 99420302 1001 86380 86390 1
419986 99419986 1001 86380 86390 1
420009 99420009 1001 86380 86390 1
419960 99419960 1001 86380 86390 1
419654 99419654 1001 86380 86390 1
419436 99419436 1001 86380 86390 1
419332 99419332 1001 86380 86390 1
420704 99420704 1001 86380 86390 1
422086 99422086 1001 86380 86390 1
422090 99422090 1001 86380 86390 1
421994 99421994 1001 86380 86390 1
422104 99422104 1001 86380 86390 1
421478 99421478 1001 86380 86390 1
421553 99421553 1001 86380 86390 1
421558 99421558 1001 86380 86390 1
421104 99421104 1001 86380 86390 1
421023 99421023 1001 86380 86390 1
421117 99421117 1001 86380 86390 1
422402 99422402 1001 86380 86390 1
422251 99422251 1001 86380 86390 1
422120 99422120 1001 86380 86390 1
422525 99422525 1001 86380 86390 1
423614 99423614 1001 86380 86390 1
422944 99422944 1001 86380 86390 1
423038 99423038 1001 86380 86390 1
422979 99422979 1001 86380 86390 1
422711 99422711 1001 86380 86390 1
422851 99422851 1001 86380 86390 1
423998 99423998 1001 86380 86390 1
425103 99425103 1001 86380 86390 1
425300 99425300 1001 86380 86390 1
425205 99425205 1001 86380 86390 1
425268 99425268 1001 86380 86390 1
425363 99425363 1001 86380 86390 1
424645 99424645 1001 86380 86390 1
424558 99424558 1001 86380 86390 1
425677 99425677 1001 86380 86390 1
426929 99426929 1001 86380 86390 1
426522 99426522 1001 86380 86390 1
426353 99426353 1001 86380 86390 1
426318 99426318 1001 86380 86390 1
425981 99425981 1001 86380 86390 1
425834 99425834 1001 86380 86390 1
425866 99425866 1001 86380 86390 1
427437 99427437 1001 86380 86390 1
427206 99427206 1001 86380 86390 1
428416 99428416 1001 86380 86390 1
428419 99428419 1001 86380 86390 1
428189 99428189 1001 86380 86390 1
428083 99428083 1001 86380 86390 1
427577 99427577 1001 86380 86390 1
427548 99427548 1001 86380 86390 1
428918 99428918 1001 86380 86390 1
428927 99428927 1001 86380 86390 1
430158 99430158 1001 86380 86390 1
430114 99430114 1001 86380 86390 1
429770 99429770 1001 86380 86390 1
429237 99429237 1001 86380 86390 1
430548 99430548 1001 86380 86390 1
430737 99430737 1001 86380 86390 1
430773 99430773 1001 86380 86390 1
432032 99432032 1001 86380 86390 1
431286 99431286 1001 86380 86390 1
431571 99431571 1001 86380 86390 1
431023 99431023 1001 86380 86390 1
432201 99432201 1001 86380 86390 1
432438 99432438 1001 86380 86390 1
432189 99432189 1001 86380 86390 1
433377 99433377 1001 86380 86390 1
432674 99432674 1001 86380 86390 1
432504 99432504 1001 86380 86390 1
433831 99433831 1001 86380 86390 1
435321 99435321 1001 86380 86390 1
435174 99435174 1001 86380 86390 1
434745 99434745 1001 86380 86390 1
434218 99434218 1001 86380 86390 1
434248 99434248 1001 86380 86390 1
435447 99435447 1001 86380 86390 1
436905 99436905 1001 86380 86390 1
436476 99436476 1001 86380 86390 1
436550 99436550 1001 86380 86390 1
436506 99436506 1001 86380 86390 1
436587 99436587 1001 86380 86390 1
300701 99300701 1001 86380 86390 1
300715 99300715 1001 86380 86390 1
300506 99300506 1001 86380 86390 1
300271 99300271 1001 86380 86390 1
300208 99300208 1001 86380 86390 1
300865 99300865 1001 86380 86390 1
300762 99300762 1001 86380 86390 1
301374 99301374 1001 86380 86390 1
301308 99301308 1001 86380 86390 1
301077 99301077 1001 86380 86390 1
301022 99301022 1001 86380 86390 1
300957 99300957 1001 86380 86390 1
301707 99301707 1001 86380 86390 1
301740 99301740 1001 86380 86390 1
301666 99301666 1001 86380 86390 1
302183 99302183 1001 86380 86390 1
301931 99301931 1001 86380 86390 1
302470 99302470 1001 86380 86390 1
302450 99302450 1001 86380 86390 1
302438 99302438 1001 86380 86390 1
303161 99303161 1001 86380 86390 1
303164 99303164 1001 86380 86390 1
302993 99302993 1001 86380 86390 1
302839 99302839 1001 86380 86390 1
302947 99302947 1001 86380 86390 1
303398 99303398 1001 86380 86390 1
304017 99304017 1001 86380 86390 1
303849 99303849 1001 86380 86390 1
303754 99303754 1001 86380 86390 1
303743 99303743 1001 86380 86390 1
303811 99303811 1001 86380 86390 1
303570 99303570 1001 86380 86390 1
303577 99303577 1001 86380 86390 1
304149 99304149 1001 86380 86390 1
304126 99304126 1001 86380 86390 1
304205 99304205 1001 86380 86390 1
304182 99304182 1001 86380 86390 1
304683 99304683 1001 86380 86390 1
304845 99304845 1001 86380 86390 1
304618 99304618 1001 86380 86390 1
304467 99304467 1001 86380 86390 1
304611 99304611 1001 86380 86390 1
304601 99304601 1001 86380 86390 1
304471 99304471 1001 86380 86390 1
304340 99304340 1001 86380 86390 1
304431 99304431 1001 86380 86390 1
305609 99305609 1001 86380 86390 1
305288 99305288 1001 86380 86390 1
305233 99305233 1001 86380 86390 1
500169 99500169 1001 86380 86390 1
500032 99500032 1001 86380 86390 1
500716 99500716 1001 86380 86390 1
500431 99500431 1001 86380 86390 1
500409 99500409 1001 86380 86390 1
500901 99500901 1001 86380 86390 1
500843 99500843 1001 86380 86390 1
501564 99501564 1001 86380 86390 1
501476 99501476 1001 86380 86390 1
501229 99501229 1001 86380 86390 1
501299 99501299 1001 86380 86390 1
501417 99501417 1001 86380 86390 1
501342 99501342 1001 86380 86390 1
501129 99501129 1001 86380 86390 1
501108 99501108 1001 86380 86390 1
501844 99501844 1001 86380 86390 1
501645 99501645 1001 86380 86390 1
501658 99501658 1001 86380 86390 1
501672 99501672 1001 86380 86390 1
502325 99502325 1001 86380 86390 1
502433 99502433 1001 86380 86390 1
502378 99502378 1001 86380 86390 1
502094 99502094 1001 86380 86390 1
501992 99501992 1001 86380 86390 1
501876 99501876 1001 86380 86390 1
502644 99502644 1001 86380 86390 1
502651 99502651 1001 86380 86390 1
502499 99502499 1001 86380 86390 1
503235 99503235 1001 86380 86390 1
503011 99503011 1001 86380 86390 1
502909 99502909 1001 86380 86390 1
503081 99503081 1001 86380 86390 1
502686 99502686 1001 86380 86390 1
503341 99503341 1001 86380 86390 1
503464 99503464 1001 86380 86390 1
503491 99503491 1001 86380 86390 1
503375 99503375 1001 86380 86390 1
503930 99503930 1001 86380 86390 1
503871 99503871 1001 86380 86390 1
504225 99504225 1001 86380 86390 1
504230 99504230 1001 86380 86390 1
504918 99504918 1001 86380 86390 1
504664 99504664 1001 86380 86390 1
504575 99504575 1001 86380 86390 1
504354 99504354 1001 86380 86390 1
504371 99504371 1001 86380 86390 1
504413 99504413 1001 86380 86390 1
505762 99505762 1001 86380 86390 1
505565 99505565 1001 86380 86390 1
505478 99505478 1001 86380 86390 1
505518 99505518 1001 86380 86390 1
505193 99505193 1001 86380 86390 1
506506 99506506 1001 86380 86390 1
506542 99506542 1001 86380 86390 1
506492 99506492 1001 86380 86390 1
506235 99506235 1001 86380 86390 1
506264 99506264 1001 86380 86390 1
506039 99506039 1001 86380 86390 1
506645 99506645 1001 86380 86390 1
506764 99506764 1001 86380 86390 1
506674 99506674 1001 86380 86390 1
506756 99506756 1001 86380 86390 1
507221 99507221 1001 86380 86390 1
507130 99507130 1001 86380 86390 1
507040 99507040 1001 86380 86390 1
506841 99506841 1001 86380 86390 1
506968 99506968 1001 86380 86390 1
507538 99507538 1001 86380 86390 1
508059 99508059 1001 86380 86390 1
507889 99507889 1001 86380 86390 1
507895 99507895 1001 86380 86390 1
507872 99507872 1001 86380 86390 1
507813 99507813 1001 86380 86390 1
509072 99509072 1001 86380 86390 1
508902 99508902 1001 86380 86390 1
509019 99509019 1001 86380 86390 1
509033 99509033 1001 86380 86390 1
508858 99508858 1001 86380 86390 1
508760 99508760 1001 86380 86390 1
508579 99508579 1001 86380 86390 1
508502 99508502 1001 86380 86390 1
509125 99509125 1001 86380 86390 1
509772 99509772 1001 86380 86390 1
509503 99509503 1001 86380 86390 1
509590 99509590 1001 86380 86390 1
509370 99509370 1001 86380 86390 1
509449 99509449 1001 86380 86390 1
509361 99509361 1001 86380 86390 1
509446 99509446 1001 86380 86390 1
510079 99510079 1001 86380 86390 1
509973 99509973 1001 86380 86390 1
510714 99510714 1001 86380 86390 1
510495 99510495 1001 86380 86390 1
510474 99510474 1001 86380 86390 1
510334 99510334 1001 86380 86390 1
510126 99510126 1001 86380 86390 1
510204 99510204 1001 86380 86390 1
511376 99511376 1001 86380 86390 1
511528 99511528 1001 86380 86390 1
511153 99511153 1001 86380 86390 1
511144 99511144 1001 86380 86390 1
511158 99511158 1001 86380 86390 1
511150 99511150 1001 86380 86390 1
511013 99511013 1001 86380 86390 1
511067 99511067 1001 86380 86390 1
511004 99511004 1001 86380 86390 1
512346 99512346 1001 86380 86390 1
512356 99512356 1001 86380 86390 1
512335 99512335 1001 86380 86390 1
512312 99512312 1001 86380 86390 1
512301 99512301 1001 86380 86390 1
511988 99511988 1001 86380 86390 1
511855 99511855 1001 86380 86390 1
512467 99512467 1001 86380 86390 1
512663 99512663 1001 86380 86390 1
512602 99512602 1001 86380 86390 1
513751 99513751 1001 86380 86390 1
513714 99513714 1001 86380 86390 1
513740 99513740 1001 86380 86390 1
513691 99513691 1001 86380 86390 1
513463 99513463 1001 86380 86390 1
513412 99513412 1001 86380 86390 1
513460 99513460 1001 86380 86390 1
514184 99514184 1001 86380 86390 1
514070 99514070 1001 86380 86390 1
514110 99514110 1001 86380 86390 1
514752 99514752 1001 86380 86390 1
514754 99514754 1001 86380 86390 1
514568 99514568 1001 86380 86390 1
514289 99514289 1001 86380 86390 1
514402 99514402 1001 86380 86390 1
514973 99514973 1001 86380 86390 1
515415 99515415 1001 86380 86390 1
515119 99515119 1001 86380 86390 1
515198 99515198 1001 86380 86390 1
515211 99515211 1001 86380 86390 1
515253 99515253 1001 86380 86390 1
516358 99516358 1001 86380 86390 1
516449 99516449 1001 86380 86390 1
516403 99516403 1001 86380 86390 1
516353 99516353 1001 86380 86390 1
516470 99516470 1001 86380 86390 1
516215 99516215 1001 86380 86390 1
516113 99516113 1001 86380 86390 1
516533 99516533 1001 86380 86390 1
516704 99516704 1001 86380 86390 1
516609 99516609 1001 86380 86390 1
516622 99516622 1001 86380 86390 1
517250 99517250 1001 86380 86390 1
517163 99517163 1001 86380 86390 1
517131 99517131 1001 86380 86390 1
517017 99517017 1001 86380 86390 1
516983 99516983 1001 86380 86390 1
517100 99517100 1001 86380 86390 1
517483 99517483 1001 86380 86390 1
517536 99517536 1001 86380 86390 1
517383 99517383 1001 86380 86390 1
518068 99518068 1001 86380 86390 1
517643 99517643 1001 86380 86390 1
518819 99518819 1001 86380 86390 1
518581 99518581 1001 86380 86390 1
519011 99519011 1001 86380 86390 1
519161 99519161 1001 86380 86390 1
519457 99519457 1001 86380 86390 1
519462 99519462 1001 86380 86390 1
519980 99519980 1001 86380 86390 1
519855 99519855 1001 86380 86390 1
519861 99519861 1001 86380 86390 1
520528 99520528 1001 86380 86390 1
520615 99520615 1001 86380 86390 1
520266 99520266 1001 86380 86390 1
520397 99520397 1001 86380 86390 1
521266 99521266 1001 86380 86390 1
521460 99521460 1001 86380 86390 1
521311 99521311 1001 86380 86390 1
521037 99521037 1001 86380 86390 1
521542 99521542 1001 86380 86390 1
521608 99521608 1001 86380 86390 1
521518 99521518 1001 86380 86390 1
521629 99521629 1001 86380 86390 1
522243 99522243 1001 86380 86390 1
522013 99522013 1001 86380 86390 1
521990 99521990 1001 86380 86390 1
521939 99521939 1001 86380 86390 1
521829 99521829 1001 86380 86390 1
522492 99522492 1001 86380 86390 1
522326 99522326 1001 86380 86390 1
522964 99522964 1001 86380 86390 1
523828 99523828 1001 86380 86390 1
523594 99523594 1001 86380 86390 1
523427 99523427 1001 86380 86390 1
523504 99523504 1001 86380 86390 1
523530 99523530 1001 86380 86390 1
524138 99524138 1001 86380 86390 1
524116 99524116 1001 86380 86390 1
523989 99523989 1001 86380 86390 1
524107 99524107 1001 86380 86390 1
524742 99524742 1001 86380 86390 1
524583 99524583 1001 86380 86390 1
524819 99524819 1001 86380 86390 1
524953 99524953 1001 86380 86390 1
524828 99524828 1001 86380 86390 1
524804 99524804 1001 86380 86390 1
525460 99525460 1001 86380 86390 1
525593 99525593 1001 86380 86390 1
525351 99525351 1001 86380 86390 1
525155 99525155 1001 86380 86390 1
525699 99525699 1001 86380 86390 1
525759 99525759 1001 86380 86390 1
526047 99526047 1001 86380 86390 1
525912 99525912 1001 86380 86390 1
526460 99526460 1001 86380 86390 1
526618 99526618 1001 86380 86390 1
527181 99527181 1001 86380 86390 1
526982 99526982 1001 86380 86390 1
526829 99526829 1001 86380 86390 1
526715 99526715 1001 86380 86390 1
527350 99527350 1001 86380 86390 1
527396 99527396 1001 86380 86390 1
527959 99527959 1001 86380 86390 1
527968 99527968 1001 86380 86390 1
527738 99527738 1001 86380 86390 1
527636 99527636 1001 86380 86390 1
527554 99527554 1001 86380 86390 1
527632 99527632 1001 86380 86390 1
528139 99528139 1001 86380 86390 1
528205 99528205 1001 86380 86390 1
528089 99528089 1001 86380 86390 1
528225 99528225 1001 86380 86390 1
528673 99528673 1001 86380 86390 1
528596 99528596 1001 86380 86390 1
528675 99528675 1001 86380 86390 1
528906 99528906 1001 86380 86390 1
529025 99529025 1001 86380 86390 1
529561 99529561 1001 86380 86390 1
529696 99529696 1001 86380 86390 1
529545 99529545 1001 86380 86390 1
529426 99529426 1001 86380 86390 1
529268 99529268 1001 86380 86390 1
529308 99529308 1001 86380 86390 1
529245 99529245 1001 86380 86390 1
529260 99529260 1001 86380 86390 1
529819 99529819 1001 86380 86390 1
529746 99529746 1001 86380 86390 1
530530 99530530 1001 86380 86390 1
530178 99530178 1001 86380 86390 1
530106 99530106 1001 86380 86390 1
529942 99529942 1001 86380 86390 1
530663 99530663 1001 86380 86390 1
531379 99531379 1001 86380 86390 1
531006 99531006 1001 86380 86390 1
531106 99531106 1001 86380 86390 1
531004 99531004 1001 86380 86390 1
530978 99530978 1001 86380 86390 1
530953 99530953 1001 86380 86390 1
530800 99530800 1001 86380 86390 1
531457 99531457 1001 86380 86390 1
532165 99532165 1001 86380 86390 1
531835 99531835 1001 86380 86390 1
531905 99531905 1001 86380 86390 1
531958 99531958 1001 86380 86390 1
531791 99531791 1001 86380 86390 1
532821 99532821 1001 86380 86390 1
532515 99532515 1001 86380 86390 1
532483 99532483 1001 86380 86390 1
533124 99533124 1001 86380 86390 1
533812 99533812 1001 86380 86390 1
533677 99533677 1001 86380 86390 1
533645 99533645 1001 86380 86390 1
533246 99533246 1001 86380 86390 1
534527 99534527 1001 86380 86390 1
534273 99534273 1001 86380 86390 1
534430 99534430 1001 86380 86390 1
534473 99534473 1001 86380 86390 1
534147 99534147 1001 86380 86390 1
534226 99534226 1001 86380 86390 1
534266 99534266 1001 86380 86390 1
534862 99534862 1001 86380 86390 1
534816 99534816 1001 86380 86390 1
535509 99535509 1001 86380 86390 1
535259 99535259 1001 86380 86390 1
535298 99535298 1001 86380 86390 1
535221 99535221 1001 86380 86390 1
536309 99536309 1001 86380 86390 1
535754 99535754 1001 86380 86390 1
535793 99535793 1001 86380 86390 1
535910 99535910 1001 86380 86390 1
535769 99535769 1001 86380 86390 1
537099 99537099 1001 86380 86390 1
537109 99537109 1001 86380 86390 1
536833 99536833 1001 86380 86390 1
536729 99536729 1001 86380 86390 1
537188 99537188 1001 86380 86390 1
537227 99537227 1001 86380 86390 1
537177 99537177 1001 86380 86390 1
537193 99537193 1001 86380 86390 1
537298 99537298 1001 86380 86390 1
537917 99537917 1001 86380 86390 1
537842 99537842 1001 86380 86390 1
537683 99537683 1001 86380 86390 1
537698 99537698 1001 86380 86390 1
537699 99537699 1001 86380 86390 1
537446 99537446 1001 86380 86390 1
537540 99537540 1001 86380 86390 1
538189 99538189 1001 86380 86390 1
538558 99538558 1001 86380 86390 1
538571 99538571 1001 86380 86390 1
538592 99538592 1001 86380 86390 1
538331 99538331 1001 86380 86390 1
538218 99538218 1001 86380 86390 1
538841 99538841 1001 86380 86390 1
539541 99539541 1001 86380 86390 1
539634 99539634 1001 86380 86390 1
539406 99539406 1001 86380 86390 1
539219 99539219 1001 86380 86390 1
539181 99539181 1001 86380 86390 1
539834 99539834 1001 86380 86390 1
540265 99540265 1001 86380 86390 1
540556 99540556 1001 86380 86390 1
541037 99541037 1001 86380 86390 1
540963 99540963 1001 86380 86390 1
540996 99540996 1001 86380 86390 1
540767 99540767 1001 86380 86390 1
542056 99542056 1001 86380 86390 1
541705 99541705 1001 86380 86390 1
541624 99541624 1001 86380 86390 1
541650 99541650 1001 86380 86390 1
542791 99542791 1001 86380 86390 1
542881 99542881 1001 86380 86390 1
542621 99542621 1001 86380 86390 1
542526 99542526 1001 86380 86390 1
543023 99543023 1001 86380 86390 1
543107 99543107 1001 86380 86390 1
543697 99543697 1001 86380 86390 1
543726 99543726 1001 86380 86390 1
543759 99543759 1001 86380 86390 1
543241 99543241 1001 86380 86390 1
544436 99544436 1001 86380 86390 1
544270 99544270 1001 86380 86390 1
544149 99544149 1001 86380 86390 1
544630 99544630 1001 86380 86390 1
400508 99400508 1001 86380 86390 1
400753 99400753 1001 86380 86390 1
400925 99400925 1001 86380 86390 1
401840 99401840 1001 86380 86390 1
402135 99402135 1001 86380 86390 1
402145 99402145 1001 86380 86390 1
402280 99402280 1001 86380 86390 1
402676 99402676 1001 86380 86390 1
402759 99402759 1001 86380 86390 1
402992 99402992 1001 86380 86390 1
403120 99403120 1001 86380 86390 1
403589 99403589 1001 86380 86390 1
403658 99403658 1001 86380 86390 1
403801 99403801 1001 86380 86390 1
404061 99404061 1001 86380 86390 1
404065 99404065 1001 86380 86390 1
404404 99404404 1001 86380 86390 1
404618 99404618 1001 86380 86390 1
405397 99405397 1001 86380 86390 1
405761 99405761 1001 86380 86390 1
406020 99406020 1001 86380 86390 1
406068 99406068 1001 86380 86390 1
407470 99407470 1001 86380 86390 1
407577 99407577 1001 86380 86390 1
408018 99408018 1001 86380 86390 1
408155 99408155 1001 86380 86390 1
408235 99408235 1001 86380 86390 1
408830 99408830 1001 86380 86390 1
409121 99409121 1001 86380 86390 1
409580 99409580 1001 86380 86390 1
409722 99409722 1001 86380 86390 1
409756 99409756 1001 86380 86390 1
409712 99409712 1001 86380 86390 1
409797 99409797 1001 86380 86390 1
409927 99409927 1001 86380 86390 1
409904 99409904 1001 86380 86390 1
410385 99410385 1001 86380 86390 1
410493 99410493 1001 86380 86390 1
410422 99410422 1001 86380 86390 1
410558 99410558 1001 86380 86390 1
410941 99410941 1001 86380 86390 1
411704 99411704 1001 86380 86390 1
411745 99411745 1001 86380 86390 1
411955 99411955 1001 86380 86390 1
412231 99412231 1001 86380 86390 1
412316 99412316 1001 86380 86390 1
412369 99412369 1001 86380 86390 1
412456 99412456 1001 86380 86390 1
412417 99412417 1001 86380 86390 1
413590 99413590 1001 86380 86390 1
413459 99413459 1001 86380 86390 1
413324 99413324 1001 86380 86390 1
412511 99412511 1001 86380 86390 1
412531 99412531 1001 86380 86390 1
412637 99412637 1001 86380 86390 1
414234 99414234 1001 86380 86390 1
416833 99416833 1001 86380 86390 1
416919 99416919 1001 86380 86390 1
415970 99415970 1001 86380 86390 1
[truncated: 4,122,908 more chars]
