# Supplementary material for: Fast and near-optimal monitoring for healthcare acquired infection outbreaks
Source: PLoS Comput Biol. 2019 Sep 16;15(9):e1007284. doi: 10.1371/journal.pcbi.1007284 (PMC6762212; doi:10.1371/journal.pcbi.1007284)
Supplement: S1 Data — (ZIP) [file pcbi.1007284.s006.zip › MobilityLogs1/HAISE_Carilion_all_visits_day_19.txt]

#Person location Sublocation StartTime EndTime Type
527947 595 1002 27893 32960 1
400124 99400124 1001 86380 86390 1
400357 99400357 1001 86380 86390 1
400325 99400325 1001 86380 86390 1
400624 99400624 1001 86380 86390 1
401219 99401219 1001 86380 86390 1
401522 99401522 1001 86380 86390 1
402896 99402896 1001 86380 86390 1
403319 99403319 1001 86380 86390 1
403433 99403433 1001 86380 86390 1
403524 99403524 1001 86380 86390 1
403447 99403447 1001 86380 86390 1
403558 99403558 1001 86380 86390 1
403886 99403886 1001 86380 86390 1
403966 99403966 1001 86380 86390 1
404066 99404066 1001 86380 86390 1
404458 99404458 1001 86380 86390 1
404878 99404878 1001 86380 86390 1
405430 99405430 1001 86380 86390 1
405474 99405474 1001 86380 86390 1
405573 99405573 1001 86380 86390 1
405871 99405871 1001 86380 86390 1
406140 99406140 1001 86380 86390 1
406531 99406531 1001 86380 86390 1
406573 99406573 1001 86380 86390 1
406793 99406793 1001 86380 86390 1
407078 99407078 1001 86380 86390 1
407081 99407081 1001 86380 86390 1
407641 99407641 1001 86380 86390 1
407670 99407670 1001 86380 86390 1
407759 99407759 1001 86380 86390 1
407720 99407720 1001 86380 86390 1
408183 99408183 1001 86380 86390 1
408712 99408712 1001 86380 86390 1
408883 99408883 1001 86380 86390 1
409354 99409354 1001 86380 86390 1
409445 99409445 1001 86380 86390 1
409563 99409563 1001 86380 86390 1
409686 99409686 1001 86380 86390 1
409599 99409599 1001 86380 86390 1
409627 99409627 1001 86380 86390 1
409668 99409668 1001 86380 86390 1
409926 99409926 1001 86380 86390 1
410098 99410098 1001 86380 86390 1
410193 99410193 1001 86380 86390 1
410421 99410421 1001 86380 86390 1
410930 99410930 1001 86380 86390 1
411310 99411310 1001 86380 86390 1
411329 99411329 1001 86380 86390 1
411465 99411465 1001 86380 86390 1
411551 99411551 1001 86380 86390 1
412074 99412074 1001 86380 86390 1
412392 99412392 1001 86380 86390 1
412333 99412333 1001 86380 86390 1
413471 99413471 1001 86380 86390 1
412907 99412907 1001 86380 86390 1
412941 99412941 1001 86380 86390 1
413245 99413245 1001 86380 86390 1
413019 99413019 1001 86380 86390 1
412998 99412998 1001 86380 86390 1
413871 99413871 1001 86380 86390 1
414972 99414972 1001 86380 86390 1
414793 99414793 1001 86380 86390 1
414199 99414199 1001 86380 86390 1
414480 99414480 1001 86380 86390 1
414260 99414260 1001 86380 86390 1
414349 99414349 1001 86380 86390 1
415476 99415476 1001 86380 86390 1
415440 99415440 1001 86380 86390 1
416839 99416839 1001 86380 86390 1
416817 99416817 1001 86380 86390 1
416805 99416805 1001 86380 86390 1
416694 99416694 1001 86380 86390 1
416160 99416160 1001 86380 86390 1
416445 99416445 1001 86380 86390 1
416339 99416339 1001 86380 86390 1
417101 99417101 1001 86380 86390 1
417300 99417300 1001 86380 86390 1
418475 99418475 1001 86380 86390 1
418735 99418735 1001 86380 86390 1
418369 99418369 1001 86380 86390 1
417797 99417797 1001 86380 86390 1
417745 99417745 1001 86380 86390 1
419191 99419191 1001 86380 86390 1
420029 99420029 1001 86380 86390 1
419718 99419718 1001 86380 86390 1
419496 99419496 1001 86380 86390 1
420744 99420744 1001 86380 86390 1
420702 99420702 1001 86380 86390 1
420607 99420607 1001 86380 86390 1
420459 99420459 1001 86380 86390 1
420785 99420785 1001 86380 86390 1
421787 99421787 1001 86380 86390 1
421767 99421767 1001 86380 86390 1
421938 99421938 1001 86380 86390 1
422436 99422436 1001 86380 86390 1
423711 99423711 1001 86380 86390 1
423724 99423724 1001 86380 86390 1
423244 99423244 1001 86380 86390 1
422628 99422628 1001 86380 86390 1
422562 99422562 1001 86380 86390 1
423874 99423874 1001 86380 86390 1
425302 99425302 1001 86380 86390 1
425114 99425114 1001 86380 86390 1
425134 99425134 1001 86380 86390 1
425291 99425291 1001 86380 86390 1
424804 99424804 1001 86380 86390 1
424742 99424742 1001 86380 86390 1
424194 99424194 1001 86380 86390 1
425711 99425711 1001 86380 86390 1
425451 99425451 1001 86380 86390 1
426593 99426593 1001 86380 86390 1
426376 99426376 1001 86380 86390 1
425923 99425923 1001 86380 86390 1
427335 99427335 1001 86380 86390 1
428630 99428630 1001 86380 86390 1
428417 99428417 1001 86380 86390 1
428513 99428513 1001 86380 86390 1
428033 99428033 1001 86380 86390 1
428017 99428017 1001 86380 86390 1
428134 99428134 1001 86380 86390 1
428179 99428179 1001 86380 86390 1
428316 99428316 1001 86380 86390 1
427619 99427619 1001 86380 86390 1
428817 99428817 1001 86380 86390 1
428839 99428839 1001 86380 86390 1
430293 99430293 1001 86380 86390 1
429641 99429641 1001 86380 86390 1
429556 99429556 1001 86380 86390 1
430733 99430733 1001 86380 86390 1
430414 99430414 1001 86380 86390 1
431998 99431998 1001 86380 86390 1
431669 99431669 1001 86380 86390 1
431381 99431381 1001 86380 86390 1
431633 99431633 1001 86380 86390 1
431148 99431148 1001 86380 86390 1
431032 99431032 1001 86380 86390 1
432251 99432251 1001 86380 86390 1
433522 99433522 1001 86380 86390 1
432721 99432721 1001 86380 86390 1
432710 99432710 1001 86380 86390 1
434113 99434113 1001 86380 86390 1
434043 99434043 1001 86380 86390 1
437006 99437006 1001 86380 86390 1
436792 99436792 1001 86380 86390 1
436880 99436880 1001 86380 86390 1
436663 99436663 1001 86380 86390 1
436522 99436522 1001 86380 86390 1
436528 99436528 1001 86380 86390 1
436441 99436441 1001 86380 86390 1
436288 99436288 1001 86380 86390 1
436247 99436247 1001 86380 86390 1
436183 99436183 1001 86380 86390 1
436261 99436261 1001 86380 86390 1
437293 99437293 1001 86380 86390 1
300106 99300106 1001 86380 86390 1
300630 99300630 1001 86380 86390 1
300593 99300593 1001 86380 86390 1
300675 99300675 1001 86380 86390 1
300227 99300227 1001 86380 86390 1
301506 99301506 1001 86380 86390 1
301435 99301435 1001 86380 86390 1
301042 99301042 1001 86380 86390 1
301759 99301759 1001 86380 86390 1
301728 99301728 1001 86380 86390 1
302135 99302135 1001 86380 86390 1
301858 99301858 1001 86380 86390 1
301809 99301809 1001 86380 86390 1
302918 99302918 1001 86380 86390 1
302776 99302776 1001 86380 86390 1
303355 99303355 1001 86380 86390 1
303884 99303884 1001 86380 86390 1
303851 99303851 1001 86380 86390 1
304036 99304036 1001 86380 86390 1
304784 99304784 1001 86380 86390 1
304829 99304829 1001 86380 86390 1
304812 99304812 1001 86380 86390 1
304764 99304764 1001 86380 86390 1
304569 99304569 1001 86380 86390 1
304262 99304262 1001 86380 86390 1
304920 99304920 1001 86380 86390 1
305584 99305584 1001 86380 86390 1
305274 99305274 1001 86380 86390 1
305271 99305271 1001 86380 86390 1
305170 99305170 1001 86380 86390 1
500114 99500114 1001 86380 86390 1
500046 99500046 1001 86380 86390 1
500388 99500388 1001 86380 86390 1
500834 99500834 1001 86380 86390 1
501572 99501572 1001 86380 86390 1
501124 99501124 1001 86380 86390 1
501164 99501164 1001 86380 86390 1
501028 99501028 1001 86380 86390 1
501029 99501029 1001 86380 86390 1
502165 99502165 1001 86380 86390 1
502017 99502017 1001 86380 86390 1
501856 99501856 1001 86380 86390 1
502580 99502580 1001 86380 86390 1
503118 99503118 1001 86380 86390 1
502882 99502882 1001 86380 86390 1
502852 99502852 1001 86380 86390 1
502853 99502853 1001 86380 86390 1
502673 99502673 1001 86380 86390 1
502860 99502860 1001 86380 86390 1
503329 99503329 1001 86380 86390 1
503377 99503377 1001 86380 86390 1
504055 99504055 1001 86380 86390 1
503552 99503552 1001 86380 86390 1
504302 99504302 1001 86380 86390 1
504186 99504186 1001 86380 86390 1
504911 99504911 1001 86380 86390 1
504920 99504920 1001 86380 86390 1
504849 99504849 1001 86380 86390 1
504650 99504650 1001 86380 86390 1
504653 99504653 1001 86380 86390 1
504366 99504366 1001 86380 86390 1
504959 99504959 1001 86380 86390 1
505017 99505017 1001 86380 86390 1
505920 99505920 1001 86380 86390 1
506530 99506530 1001 86380 86390 1
506234 99506234 1001 86380 86390 1
506101 99506101 1001 86380 86390 1
506699 99506699 1001 86380 86390 1
506757 99506757 1001 86380 86390 1
506681 99506681 1001 86380 86390 1
507298 99507298 1001 86380 86390 1
507291 99507291 1001 86380 86390 1
507075 99507075 1001 86380 86390 1
507169 99507169 1001 86380 86390 1
507070 99507070 1001 86380 86390 1
506972 99506972 1001 86380 86390 1
507600 99507600 1001 86380 86390 1
508248 99508248 1001 86380 86390 1
507709 99507709 1001 86380 86390 1
507634 99507634 1001 86380 86390 1
508354 99508354 1001 86380 86390 1
508996 99508996 1001 86380 86390 1
508845 99508845 1001 86380 86390 1
508664 99508664 1001 86380 86390 1
508756 99508756 1001 86380 86390 1
508733 99508733 1001 86380 86390 1
508867 99508867 1001 86380 86390 1
509247 99509247 1001 86380 86390 1
509260 99509260 1001 86380 86390 1
509883 99509883 1001 86380 86390 1
509634 99509634 1001 86380 86390 1
509694 99509694 1001 86380 86390 1
509287 99509287 1001 86380 86390 1
509381 99509381 1001 86380 86390 1
510654 99510654 1001 86380 86390 1
510487 99510487 1001 86380 86390 1
510268 99510268 1001 86380 86390 1
511398 99511398 1001 86380 86390 1
511429 99511429 1001 86380 86390 1
511347 99511347 1001 86380 86390 1
511023 99511023 1001 86380 86390 1
511632 99511632 1001 86380 86390 1
511736 99511736 1001 86380 86390 1
511586 99511586 1001 86380 86390 1
512344 99512344 1001 86380 86390 1
512227 99512227 1001 86380 86390 1
512319 99512319 1001 86380 86390 1
511994 99511994 1001 86380 86390 1
512166 99512166 1001 86380 86390 1
512000 99512000 1001 86380 86390 1
512091 99512091 1001 86380 86390 1
511862 99511862 1001 86380 86390 1
511860 99511860 1001 86380 86390 1
512571 99512571 1001 86380 86390 1
513102 99513102 1001 86380 86390 1
513196 99513196 1001 86380 86390 1
512886 99512886 1001 86380 86390 1
512900 99512900 1001 86380 86390 1
512636 99512636 1001 86380 86390 1
512736 99512736 1001 86380 86390 1
513211 99513211 1001 86380 86390 1
513843 99513843 1001 86380 86390 1
513966 99513966 1001 86380 86390 1
513715 99513715 1001 86380 86390 1
513629 99513629 1001 86380 86390 1
514172 99514172 1001 86380 86390 1
514097 99514097 1001 86380 86390 1
514155 99514155 1001 86380 86390 1
514170 99514170 1001 86380 86390 1
514754 99514754 1001 86380 86390 1
514240 99514240 1001 86380 86390 1
515059 99515059 1001 86380 86390 1
515507 99515507 1001 86380 86390 1
515442 99515442 1001 86380 86390 1
515470 99515470 1001 86380 86390 1
515250 99515250 1001 86380 86390 1
515085 99515085 1001 86380 86390 1
515768 99515768 1001 86380 86390 1
516476 99516476 1001 86380 86390 1
516410 99516410 1001 86380 86390 1
516179 99516179 1001 86380 86390 1
516277 99516277 1001 86380 86390 1
516532 99516532 1001 86380 86390 1
516574 99516574 1001 86380 86390 1
517258 99517258 1001 86380 86390 1
517099 99517099 1001 86380 86390 1
517128 99517128 1001 86380 86390 1
516757 99516757 1001 86380 86390 1
517540 99517540 1001 86380 86390 1
517445 99517445 1001 86380 86390 1
517524 99517524 1001 86380 86390 1
517965 99517965 1001 86380 86390 1
518148 99518148 1001 86380 86390 1
517867 99517867 1001 86380 86390 1
517947 99517947 1001 86380 86390 1
517696 99517696 1001 86380 86390 1
517612 99517612 1001 86380 86390 1
517694 99517694 1001 86380 86390 1
518288 99518288 1001 86380 86390 1
518289 99518289 1001 86380 86390 1
518352 99518352 1001 86380 86390 1
518651 99518651 1001 86380 86390 1
518476 99518476 1001 86380 86390 1
518415 99518415 1001 86380 86390 1
519155 99519155 1001 86380 86390 1
519001 99519001 1001 86380 86390 1
519061 99519061 1001 86380 86390 1
519783 99519783 1001 86380 86390 1
519496 99519496 1001 86380 86390 1
519353 99519353 1001 86380 86390 1
519852 99519852 1001 86380 86390 1
520572 99520572 1001 86380 86390 1
520426 99520426 1001 86380 86390 1
520098 99520098 1001 86380 86390 1
521319 99521319 1001 86380 86390 1
521414 99521414 1001 86380 86390 1
520956 99520956 1001 86380 86390 1
520854 99520854 1001 86380 86390 1
521024 99521024 1001 86380 86390 1
521475 99521475 1001 86380 86390 1
522179 99522179 1001 86380 86390 1
522009 99522009 1001 86380 86390 1
521854 99521854 1001 86380 86390 1
521808 99521808 1001 86380 86390 1
522467 99522467 1001 86380 86390 1
522746 99522746 1001 86380 86390 1
522760 99522760 1001 86380 86390 1
522728 99522728 1001 86380 86390 1
523929 99523929 1001 86380 86390 1
523903 99523903 1001 86380 86390 1
523880 99523880 1001 86380 86390 1
523492 99523492 1001 86380 86390 1
523365 99523365 1001 86380 86390 1
523507 99523507 1001 86380 86390 1
524694 99524694 1001 86380 86390 1
524526 99524526 1001 86380 86390 1
524535 99524535 1001 86380 86390 1
524152 99524152 1001 86380 86390 1
524237 99524237 1001 86380 86390 1
524818 99524818 1001 86380 86390 1
525328 99525328 1001 86380 86390 1
525189 99525189 1001 86380 86390 1
525358 99525358 1001 86380 86390 1
525274 99525274 1001 86380 86390 1
525649 99525649 1001 86380 86390 1
525810 99525810 1001 86380 86390 1
526439 99526439 1001 86380 86390 1
526622 99526622 1001 86380 86390 1
526917 99526917 1001 86380 86390 1
527432 99527432 1001 86380 86390 1
528057 99528057 1001 86380 86390 1
527801 99527801 1001 86380 86390 1
527468 99527468 1001 86380 86390 1
527612 99527612 1001 86380 86390 1
527525 99527525 1001 86380 86390 1
528230 99528230 1001 86380 86390 1
528199 99528199 1001 86380 86390 1
528770 99528770 1001 86380 86390 1
528602 99528602 1001 86380 86390 1
528358 99528358 1001 86380 86390 1
528487 99528487 1001 86380 86390 1
528312 99528312 1001 86380 86390 1
528357 99528357 1001 86380 86390 1
529032 99529032 1001 86380 86390 1
529524 99529524 1001 86380 86390 1
529697 99529697 1001 86380 86390 1
529497 99529497 1001 86380 86390 1
529433 99529433 1001 86380 86390 1
529331 99529331 1001 86380 86390 1
529351 99529351 1001 86380 86390 1
529228 99529228 1001 86380 86390 1
529800 99529800 1001 86380 86390 1
530453 99530453 1001 86380 86390 1
530496 99530496 1001 86380 86390 1
530284 99530284 1001 86380 86390 1
530267 99530267 1001 86380 86390 1
530203 99530203 1001 86380 86390 1
529950 99529950 1001 86380 86390 1
530984 99530984 1001 86380 86390 1
531011 99531011 1001 86380 86390 1
530781 99530781 1001 86380 86390 1
531530 99531530 1001 86380 86390 1
532028 99532028 1001 86380 86390 1
531990 99531990 1001 86380 86390 1
531978 99531978 1001 86380 86390 1
532231 99532231 1001 86380 86390 1
532405 99532405 1001 86380 86390 1
532809 99532809 1001 86380 86390 1
532572 99532572 1001 86380 86390 1
532523 99532523 1001 86380 86390 1
533065 99533065 1001 86380 86390 1
533603 99533603 1001 86380 86390 1
533566 99533566 1001 86380 86390 1
533421 99533421 1001 86380 86390 1
534027 99534027 1001 86380 86390 1
534054 99534054 1001 86380 86390 1
534603 99534603 1001 86380 86390 1
534071 99534071 1001 86380 86390 1
534166 99534166 1001 86380 86390 1
534855 99534855 1001 86380 86390 1
535369 99535369 1001 86380 86390 1
535463 99535463 1001 86380 86390 1
535209 99535209 1001 86380 86390 1
535061 99535061 1001 86380 86390 1
534923 99534923 1001 86380 86390 1
535699 99535699 1001 86380 86390 1
536171 99536171 1001 86380 86390 1
536160 99536160 1001 86380 86390 1
535960 99535960 1001 86380 86390 1
535719 99535719 1001 86380 86390 1
535766 99535766 1001 86380 86390 1
535805 99535805 1001 86380 86390 1
536490 99536490 1001 86380 86390 1
536415 99536415 1001 86380 86390 1
536417 99536417 1001 86380 86390 1
536457 99536457 1001 86380 86390 1
536815 99536815 1001 86380 86390 1
536689 99536689 1001 86380 86390 1
537979 99537979 1001 86380 86390 1
537670 99537670 1001 86380 86390 1
537527 99537527 1001 86380 86390 1
538443 99538443 1001 86380 86390 1
538562 99538562 1001 86380 86390 1
538402 99538402 1001 86380 86390 1
538197 99538197 1001 86380 86390 1
538914 99538914 1001 86380 86390 1
539450 99539450 1001 86380 86390 1
539503 99539503 1001 86380 86390 1
539443 99539443 1001 86380 86390 1
539274 99539274 1001 86380 86390 1
539430 99539430 1001 86380 86390 1
539055 99539055 1001 86380 86390 1
540372 99540372 1001 86380 86390 1
540335 99540335 1001 86380 86390 1
540217 99540217 1001 86380 86390 1
540063 99540063 1001 86380 86390 1
540633 99540633 1001 86380 86390 1
540662 99540662 1001 86380 86390 1
540579 99540579 1001 86380 86390 1
541146 99541146 1001 86380 86390 1
540879 99540879 1001 86380 86390 1
541358 99541358 1001 86380 86390 1
541481 99541481 1001 86380 86390 1
541353 99541353 1001 86380 86390 1
541793 99541793 1001 86380 86390 1
542316 99542316 1001 86380 86390 1
542227 99542227 1001 86380 86390 1
542318 99542318 1001 86380 86390 1
542756 99542756 1001 86380 86390 1
542850 99542850 1001 86380 86390 1
542580 99542580 1001 86380 86390 1
542434 99542434 1001 86380 86390 1
542995 99542995 1001 86380 86390 1
543103 99543103 1001 86380 86390 1
542992 99542992 1001 86380 86390 1
543650 99543650 1001 86380 86390 1
543480 99543480 1001 86380 86390 1
543532 99543532 1001 86380 86390 1
543482 99543482 1001 86380 86390 1
543294 99543294 1001 86380 86390 1
543194 99543194 1001 86380 86390 1
543272 99543272 1001 86380 86390 1
544438 99544438 1001 86380 86390 1
544267 99544267 1001 86380 86390 1
544217 99544217 1001 86380 86390 1
544017 99544017 1001 86380 86390 1
543994 99543994 1001 86380 86390 1
544117 99544117 1001 86380 86390 1
544647 99544647 1001 86380 86390 1
400029 99400029 1001 86380 86390 1
400013 99400013 1001 86380 86390 1
400105 99400105 1001 86380 86390 1
400182 99400182 1001 86380 86390 1
400386 99400386 1001 86380 86390 1
401040 99401040 1001 86380 86390 1
401604 99401604 1001 86380 86390 1
401908 99401908 1001 86380 86390 1
402713 99402713 1001 86380 86390 1
402833 99402833 1001 86380 86390 1
403300 99403300 1001 86380 86390 1
403760 99403760 1001 86380 86390 1
403737 99403737 1001 86380 86390 1
403928 99403928 1001 86380 86390 1
404012 99404012 1001 86380 86390 1
404052 99404052 1001 86380 86390 1
404444 99404444 1001 86380 86390 1
404560 99404560 1001 86380 86390 1
404690 99404690 1001 86380 86390 1
404693 99404693 1001 86380 86390 1
405183 99405183 1001 86380 86390 1
405189 99405189 1001 86380 86390 1
405402 99405402 1001 86380 86390 1
405676 99405676 1001 86380 86390 1
405837 99405837 1001 86380 86390 1
405876 99405876 1001 86380 86390 1
406227 99406227 1001 86380 86390 1
406826 99406826 1001 86380 86390 1
406820 99406820 1001 86380 86390 1
407175 99407175 1001 86380 86390 1
407255 99407255 1001 86380 86390 1
407618 99407618 1001 86380 86390 1
407849 99407849 1001 86380 86390 1
407899 99407899 1001 86380 86390 1
408757 99408757 1001 86380 86390 1
409129 99409129 1001 86380 86390 1
409376 99409376 1001 86380 86390 1
409545 99409545 1001 86380 86390 1
409847 99409847 1001 86380 86390 1
410034 99410034 1001 86380 86390 1
410006 99410006 1001 86380 86390 1
410515 99410515 1001 86380 86390 1
411340 99411340 1001 86380 86390 1
411470 99411470 1001 86380 86390 1
411944 99411944 1001 86380 86390 1
412140 99412140 1001 86380 86390 1
412223 99412223 1001 86380 86390 1
413330 99413330 1001 86380 86390 1
413042 99413042 1001 86380 86390 1
413149 99413149 1001 86380 86390 1
412968 99412968 1001 86380 86390 1
412519 99412519 1001 86380 86390 1
413726 99413726 1001 86380 86390 1
414064 99414064 1001 86380 86390 1
413791 99413791 1001 86380 86390 1
414933 99414933 1001 86380 86390 1
414332 99414332 1001 86380 86390 1
414282 99414282 1001 86380 86390 1
415548 99415548 1001 86380 86390 1
414119 99414119 1001 86380 86390 1
415632 99415632 1001 86380 86390 1
416780 99416780 1001 86380 86390 1
416791 99416791 1001 86380 86390 1
416954 99416954 1001 86380 86390 1
416823 99416823 1001 86380 86390 1
416289 99416289 1001 86380 86390 1
416237 99416237 1001 86380 86390 1
416000 99416000 1001 86380 86390 1
417190 99417190 1001 86380 86390 1
417569 99417569 1001 86380 86390 1
418773 99418773 1001 86380 86390 1
418493 99418493 1001 86380 86390 1
418418 99418418 1001 86380 86390 1
418101 99418101 1001 86380 86390 1
417820 99417820 1001 86380 86390 1
417917 99417917 1001 86380 86390 1
417921 99417921 1001 86380 86390 1
417939 99417939 1001 86380 86390 1
418865 99418865 1001 86380 86390 1
419044 99419044 1001 86380 86390 1
419091 99419091 1001 86380 86390 1
420277 99420277 1001 86380 86390 1
420342 99420342 1001 86380 86390 1
420416 99420416 1001 86380 86390 1
420418 99420418 1001 86380 86390 1
419731 99419731 1001 86380 86390 1
419959 99419959 1001 86380 86390 1
419796 99419796 1001 86380 86390 1
419819 99419819 1001 86380 86390 1
419508 99419508 1001 86380 86390 1
419620 99419620 1001 86380 86390 1
419287 99419287 1001 86380 86390 1
420654 99420654 1001 86380 86390 1
420751 99420751 1001 86380 86390 1
421814 99421814 1001 86380 86390 1
422043 99422043 1001 86380 86390 1
421807 99421807 1001 86380 86390 1
421057 99421057 1001 86380 86390 1
422335 99422335 1001 86380 86390 1
422326 99422326 1001 86380 86390 1
423351 99423351 1001 86380 86390 1
423570 99423570 1001 86380 86390 1
422846 99422846 1001 86380 86390 1
423754 99423754 1001 86380 86390 1
423876 99423876 1001 86380 86390 1
423766 99423766 1001 86380 86390 1
425030 99425030 1001 86380 86390 1
425780 99425780 1001 86380 86390 1
426780 99426780 1001 86380 86390 1
427023 99427023 1001 86380 86390 1
426592 99426592 1001 86380 86390 1
426643 99426643 1001 86380 86390 1
426286 99426286 1001 86380 86390 1
426391 99426391 1001 86380 86390 1
427369 99427369 1001 86380 86390 1
427473 99427473 1001 86380 86390 1
427506 99427506 1001 86380 86390 1
428139 99428139 1001 86380 86390 1
428195 99428195 1001 86380 86390 1
428243 99428243 1001 86380 86390 1
427801 99427801 1001 86380 86390 1
427829 99427829 1001 86380 86390 1
427551 99427551 1001 86380 86390 1
428787 99428787 1001 86380 86390 1
429808 99429808 1001 86380 86390 1
429640 99429640 1001 86380 86390 1
429601 99429601 1001 86380 86390 1
429466 99429466 1001 86380 86390 1
430633 99430633 1001 86380 86390 1
430505 99430505 1001 86380 86390 1
430614 99430614 1001 86380 86390 1
430775 99430775 1001 86380 86390 1
430555 99430555 1001 86380 86390 1
430720 99430720 1001 86380 86390 1
431995 99431995 1001 86380 86390 1
432034 99432034 1001 86380 86390 1
432485 99432485 1001 86380 86390 1
433395 99433395 1001 86380 86390 1
433408 99433408 1001 86380 86390 1
432959 99432959 1001 86380 86390 1
432845 99432845 1001 86380 86390 1
432527 99432527 1001 86380 86390 1
432877 99432877 1001 86380 86390 1
433967 99433967 1001 86380 86390 1
433945 99433945 1001 86380 86390 1
433926 99433926 1001 86380 86390 1
434076 99434076 1001 86380 86390 1
433846 99433846 1001 86380 86390 1
433825 99433825 1001 86380 86390 1
435374 99435374 1001 86380 86390 1
434683 99434683 1001 86380 86390 1
434768 99434768 1001 86380 86390 1
435474 99435474 1001 86380 86390 1
437085 99437085 1001 86380 86390 1
436948 99436948 1001 86380 86390 1
436949 99436949 1001 86380 86390 1
436524 99436524 1001 86380 86390 1
436008 99436008 1001 86380 86390 1
436061 99436061 1001 86380 86390 1
300084 99300084 1001 86380 86390 1
300062 99300062 1001 86380 86390 1
300408 99300408 1001 86380 86390 1
300175 99300175 1001 86380 86390 1
300128 99300128 1001 86380 86390 1
300300 99300300 1001 86380 86390 1
300805 99300805 1001 86380 86390 1
301014 99301014 1001 86380 86390 1
301684 99301684 1001 86380 86390 1
301612 99301612 1001 86380 86390 1
302355 99302355 1001 86380 86390 1
301812 99301812 1001 86380 86390 1
301947 99301947 1001 86380 86390 1
301806 99301806 1001 86380 86390 1
301935 99301935 1001 86380 86390 1
301822 99301822 1001 86380 86390 1
302471 99302471 1001 86380 86390 1
303137 99303137 1001 86380 86390 1
303126 99303126 1001 86380 86390 1
302837 99302837 1001 86380 86390 1
302953 99302953 1001 86380 86390 1
303250 99303250 1001 86380 86390 1
303842 99303842 1001 86380 86390 1
303985 99303985 1001 86380 86390 1
303469 99303469 1001 86380 86390 1
303489 99303489 1001 86380 86390 1
304131 99304131 1001 86380 86390 1
304687 99304687 1001 86380 86390 1
304523 99304523 1001 86380 86390 1
304300 99304300 1001 86380 86390 1
305496 99305496 1001 86380 86390 1
305566 99305566 1001 86380 86390 1
305633 99305633 1001 86380 86390 1
305419 99305419 1001 86380 86390 1
305345 99305345 1001 86380 86390 1
305322 99305322 1001 86380 86390 1
305183 99305183 1001 86380 86390 1
305213 99305213 1001 86380 86390 1
500174 99500174 1001 86380 86390 1
500613 99500613 1001 86380 86390 1
500211 99500211 1001 86380 86390 1
500316 99500316 1001 86380 86390 1
500396 99500396 1001 86380 86390 1
501567 99501567 1001 86380 86390 1
501519 99501519 1001 86380 86390 1
501522 99501522 1001 86380 86390 1
501099 99501099 1001 86380 86390 1
501030 99501030 1001 86380 86390 1
501774 99501774 1001 86380 86390 1
502363 99502363 1001 86380 86390 1
502318 99502318 1001 86380 86390 1
502270 99502270 1001 86380 86390 1
502463 99502463 1001 86380 86390 1
502072 99502072 1001 86380 86390 1
502152 99502152 1001 86380 86390 1
502026 99502026 1001 86380 86390 1
501936 99501936 1001 86380 86390 1
502645 99502645 1001 86380 86390 1
502519 99502519 1001 86380 86390 1
502572 99502572 1001 86380 86390 1
503259 99503259 1001 86380 86390 1
503058 99503058 1001 86380 86390 1
502833 99502833 1001 86380 86390 1
502821 99502821 1001 86380 86390 1
503370 99503370 1001 86380 86390 1
503462 99503462 1001 86380 86390 1
503335 99503335 1001 86380 86390 1
503348 99503348 1001 86380 86390 1
503976 99503976 1001 86380 86390 1
503998 99503998 1001 86380 86390 1
503799 99503799 1001 86380 86390 1
503595 99503595 1001 86380 86390 1
503663 99503663 1001 86380 86390 1
503521 99503521 1001 86380 86390 1
504220 99504220 1001 86380 86390 1
504185 99504185 1001 86380 86390 1
504148 99504148 1001 86380 86390 1
504910 99504910 1001 86380 86390 1
504774 99504774 1001 86380 86390 1
504544 99504544 1001 86380 86390 1
504365 99504365 1001 86380 86390 1
505031 99505031 1001 86380 86390 1
505605 99505605 1001 86380 86390 1
505645 99505645 1001 86380 86390 1
505728 99505728 1001 86380 86390 1
505472 99505472 1001 86380 86390 1
505263 99505263 1001 86380 86390 1
505355 99505355 1001 86380 86390 1
505824 99505824 1001 86380 86390 1
505851 99505851 1001 86380 86390 1
505956 99505956 1001 86380 86390 1
505867 99505867 1001 86380 86390 1
505869 99505869 1001 86380 86390 1
506510 99506510 1001 86380 86390 1
506550 99506550 1001 86380 86390 1
506463 99506463 1001 86380 86390 1
506517 99506517 1001 86380 86390 1
506428 99506428 1001 86380 86390 1
506352 99506352 1001 86380 86390 1
506628 99506628 1001 86380 86390 1
506656 99506656 1001 86380 86390 1
507323 99507323 1001 86380 86390 1
507222 99507222 1001 86380 86390 1
507267 99507267 1001 86380 86390 1
507029 99507029 1001 86380 86390 1
507177 99507177 1001 86380 86390 1
506956 99506956 1001 86380 86390 1
507485 99507485 1001 86380 86390 1
507437 99507437 1001 86380 86390 1
507684 99507684 1001 86380 86390 1
508278 99508278 1001 86380 86390 1
508884 99508884 1001 86380 86390 1
508929 99508929 1001 86380 86390 1
508804 99508804 1001 86380 86390 1
508769 99508769 1001 86380 86390 1
508763 99508763 1001 86380 86390 1
508503 99508503 1001 86380 86390 1
509829 99509829 1001 86380 86390 1
509767 99509767 1001 86380 86390 1
509545 99509545 1001 86380 86390 1
509665 99509665 1001 86380 86390 1
509615 99509615 1001 86380 86390 1
509435 99509435 1001 86380 86390 1
509307 99509307 1001 86380 86390 1
509372 99509372 1001 86380 86390 1
509438 99509438 1001 86380 86390 1
509467 99509467 1001 86380 86390 1
509966 99509966 1001 86380 86390 1
510556 99510556 1001 86380 86390 1
510229 99510229 1001 86380 86390 1
510310 99510310 1001 86380 86390 1
510155 99510155 1001 86380 86390 1
511543 99511543 1001 86380 86390 1
511358 99511358 1001 86380 86390 1
511423 99511423 1001 86380 86390 1
511273 99511273 1001 86380 86390 1
511708 99511708 1001 86380 86390 1
511573 99511573 1001 86380 86390 1
512151 99512151 1001 86380 86390 1
511927 99511927 1001 86380 86390 1
512521 99512521 1001 86380 86390 1
513123 99513123 1001 86380 86390 1
513101 99513101 1001 86380 86390 1
512863 99512863 1001 86380 86390 1
512997 99512997 1001 86380 86390 1
512589 99512589 1001 86380 86390 1
512607 99512607 1001 86380 86390 1
512687 99512687 1001 86380 86390 1
513229 99513229 1001 86380 86390 1
513309 99513309 1001 86380 86390 1
513261 99513261 1001 86380 86390 1
513903 99513903 1001 86380 86390 1
513863 99513863 1001 86380 86390 1
513653 99513653 1001 86380 86390 1
513450 99513450 1001 86380 86390 1
514058 99514058 1001 86380 86390 1
514699 99514699 1001 86380 86390 1
514803 99514803 1001 86380 86390 1
514513 99514513 1001 86380 86390 1
514357 99514357 1001 86380 86390 1
514950 99514950 1001 86380 86390 1
515491 99515491 1001 86380 86390 1
515530 99515530 1001 86380 86390 1
515383 99515383 1001 86380 86390 1
516331 99516331 1001 86380 86390 1
516338 99516338 1001 86380 86390 1
516341 99516341 1001 86380 86390 1
515920 99515920 1001 86380 86390 1
516081 99516081 1001 86380 86390 1
516571 99516571 1001 86380 86390 1
516792 99516792 1001 86380 86390 1
517358 99517358 1001 86380 86390 1
517393 99517393 1001 86380 86390 1
518089 99518089 1001 86380 86390 1
518040 99518040 1001 86380 86390 1
517854 99517854 1001 86380 86390 1
517855 99517855 1001 86380 86390 1
517780 99517780 1001 86380 86390 1
517701 99517701 1001 86380 86390 1
517689 99517689 1001 86380 86390 1
517653 99517653 1001 86380 86390 1
518282 99518282 1001 86380 86390 1
518920 99518920 1001 86380 86390 1
518884 99518884 1001 86380 86390 1
518595 99518595 1001 86380 86390 1
518420 99518420 1001 86380 86390 1
518413 99518413 1001 86380 86390 1
519066 99519066 1001 86380 86390 1
519684 99519684 1001 86380 86390 1
519600 99519600 1001 86380 86390 1
519606 99519606 1001 86380 86390 1
519912 99519912 1001 86380 86390 1
520538 99520538 1001 86380 86390 1
520571 99520571 1001 86380 86390 1
520560 99520560 1001 86380 86390 1
520399 99520399 1001 86380 86390 1
520112 99520112 1001 86380 86390 1
520224 99520224 1001 86380 86390 1
520801 99520801 1001 86380 86390 1
521344 99521344 1001 86380 86390 1
521095 99521095 1001 86380 86390 1
521121 99521121 1001 86380 86390 1
520920 99520920 1001 86380 86390 1
521606 99521606 1001 86380 86390 1
521660 99521660 1001 86380 86390 1
521549 99521549 1001 86380 86390 1
522257 99522257 1001 86380 86390 1
522141 99522141 1001 86380 86390 1
522240 99522240 1001 86380 86390 1
521844 99521844 1001 86380 86390 1
522950 99522950 1001 86380 86390 1
522909 99522909 1001 86380 86390 1
522846 99522846 1001 86380 86390 1
522821 99522821 1001 86380 86390 1
522860 99522860 1001 86380 86390 1
523308 99523308 1001 86380 86390 1
523677 99523677 1001 86380 86390 1
523456 99523456 1001 86380 86390 1
523412 99523412 1001 86380 86390 1
524012 99524012 1001 86380 86390 1
524069 99524069 1001 86380 86390 1
524757 99524757 1001 86380 86390 1
524501 99524501 1001 86380 86390 1
524240 99524240 1001 86380 86390 1
524349 99524349 1001 86380 86390 1
524249 99524249 1001 86380 86390 1
524931 99524931 1001 86380 86390 1
525549 99525549 1001 86380 86390 1
525354 99525354 1001 86380 86390 1
525766 99525766 1001 86380 86390 1
525743 99525743 1001 86380 86390 1
526326 99526326 1001 86380 86390 1
526407 99526407 1001 86380 86390 1
526152 99526152 1001 86380 86390 1
525819 99525819 1001 86380 86390 1
525888 99525888 1001 86380 86390 1
526578 99526578 1001 86380 86390 1
527098 99527098 1001 86380 86390 1
527117 99527117 1001 86380 86390 1
527245 99527245 1001 86380 86390 1
527019 99527019 1001 86380 86390 1
526721 99526721 1001 86380 86390 1
527422 99527422 1001 86380 86390 1
528002 99528002 1001 86380 86390 1
527820 99527820 1001 86380 86390 1
527756 99527756 1001 86380 86390 1
527852 99527852 1001 86380 86390 1
527494 99527494 1001 86380 86390 1
527610 99527610 1001 86380 86390 1
527594 99527594 1001 86380 86390 1
528266 99528266 1001 86380 86390 1
528198 99528198 1001 86380 86390 1
528883 99528883 1001 86380 86390 1
528632 99528632 1001 86380 86390 1
528534 99528534 1001 86380 86390 1
528535 99528535 1001 86380 86390 1
528604 99528604 1001 86380 86390 1
528284 99528284 1001 86380 86390 1
528317 99528317 1001 86380 86390 1
528281 99528281 1001 86380 86390 1
529017 99529017 1001 86380 86390 1
529070 99529070 1001 86380 86390 1
529243 99529243 1001 86380 86390 1
530408 99530408 1001 86380 86390 1
530474 99530474 1001 86380 86390 1
530360 99530360 1001 86380 86390 1
530199 99530199 1001 86380 86390 1
530133 99530133 1001 86380 86390 1
531350 99531350 1001 86380 86390 1
531178 99531178 1001 86380 86390 1
531299 99531299 1001 86380 86390 1
530939 99530939 1001 86380 86390 1
532123 99532123 1001 86380 86390 1
532022 99532022 1001 86380 86390 1
531836 99531836 1001 86380 86390 1
531677 99531677 1001 86380 86390 1
532857 99532857 1001 86380 86390 1
532952 99532952 1001 86380 86390 1
532810 99532810 1001 86380 86390 1
532823 99532823 1001 86380 86390 1
532610 99532610 1001 86380 86390 1
532521 99532521 1001 86380 86390 1
533142 99533142 1001 86380 86390 1
533831 99533831 1001 86380 86390 1
533394 99533394 1001 86380 86390 1
533953 99533953 1001 86380 86390 1
534506 99534506 1001 86380 86390 1
534549 99534549 1001 86380 86390 1
534366 99534366 1001 86380 86390 1
535307 99535307 1001 86380 86390 1
535328 99535328 1001 86380 86390 1
535105 99535105 1001 86380 86390 1
535185 99535185 1001 86380 86390 1
534958 99534958 1001 86380 86390 1
534894 99534894 1001 86380 86390 1
536311 99536311 1001 86380 86390 1
536278 99536278 1001 86380 86390 1
536282 99536282 1001 86380 86390 1
535950 99535950 1001 86380 86390 1
535967 99535967 1001 86380 86390 1
535759 99535759 1001 86380 86390 1
535889 99535889 1001 86380 86390 1
535803 99535803 1001 86380 86390 1
536386 99536386 1001 86380 86390 1
536507 99536507 1001 86380 86390 1
537051 99537051 1001 86380 86390 1
537042 99537042 1001 86380 86390 1
536818 99536818 1001 86380 86390 1
536799 99536799 1001 86380 86390 1
537822 99537822 1001 86380 86390 1
537969 99537969 1001 86380 86390 1
537894 99537894 1001 86380 86390 1
537978 99537978 1001 86380 86390 1
537921 99537921 1001 86380 86390 1
537896 99537896 1001 86380 86390 1
537726 99537726 1001 86380 86390 1
537598 99537598 1001 86380 86390 1
537742 99537742 1001 86380 86390 1
537492 99537492 1001 86380 86390 1
537405 99537405 1001 86380 86390 1
538017 99538017 1001 86380 86390 1
538140 99538140 1001 86380 86390 1
538788 99538788 1001 86380 86390 1
538698 99538698 1001 86380 86390 1
538407 99538407 1001 86380 86390 1
538409 99538409 1001 86380 86390 1
538604 99538604 1001 86380 86390 1
538326 99538326 1001 86380 86390 1
538352 99538352 1001 86380 86390 1
538200 99538200 1001 86380 86390 1
538215 99538215 1001 86380 86390 1
538971 99538971 1001 86380 86390 1
538883 99538883 1001 86380 86390 1
539439 99539439 1001 86380 86390 1
539568 99539568 1001 86380 86390 1
539615 99539615 1001 86380 86390 1
539521 99539521 1001 86380 86390 1
539586 99539586 1001 86380 86390 1
539629 99539629 1001 86380 86390 1
539332 99539332 1001 86380 86390 1
539399 99539399 1001 86380 86390 1
539271 99539271 1001 86380 86390 1
539200 99539200 1001 86380 86390 1
539647 99539647 1001 86380 86390 1
539791 99539791 1001 86380 86390 1
540416 99540416 1001 86380 86390 1
539940 99539940 1001 86380 86390 1
540621 99540621 1001 86380 86390 1
540649 99540649 1001 86380 86390 1
540560 99540560 1001 86380 86390 1
540670 99540670 1001 86380 86390 1
541063 99541063 1001 86380 86390 1
541052 99541052 1001 86380 86390 1
540937 99540937 1001 86380 86390 1
541383 99541383 1001 86380 86390 1
541314 99541314 1001 86380 86390 1
542036 99542036 1001 86380 86390 1
541720 99541720 1001 86380 86390 1
541552 99541552 1001 86380 86390 1
541528 99541528 1001 86380 86390 1
542174 99542174 1001 86380 86390 1
542189 99542189 1001 86380 86390 1
542799 99542799 1001 86380 86390 1
542540 99542540 1001 86380 86390 1
542489 99542489 1001 86380 86390 1
542349 99542349 1001 86380 86390 1
543062 99543062 1001 86380 86390 1
543645 99543645 1001 86380 86390 1
544283 99544283 1001 86380 86390 1
544101 99544101 1001 86380 86390 1
544681 99544681 1001 86380 86390 1
544735 99544735 1001 86380 86390 1
500110 1125 1001 51064 51364 1
400399 99400399 1001 86380 86390 1
400568 99400568 1001 86380 86390 1
400791 99400791 1001 86380 86390 1
401663 99401663 1001 86380 86390 1
401629 99401629 1001 86380 86390 1
402257 99402257 1001 86380 86390 1
402453 99402453 1001 86380 86390 1
402511 99402511 1001 86380 86390 1
402568 99402568 1001 86380 86390 1
402626 99402626 1001 86380 86390 1
403021 99403021 1001 86380 86390 1
403505 99403505 1001 86380 86390 1
403667 99403667 1001 86380 86390 1
403792 99403792 1001 86380 86390 1
403991 99403991 1001 86380 86390 1
404140 99404140 1001 86380 86390 1
404544 99404544 1001 86380 86390 1
405015 99405015 1001 86380 86390 1
405187 99405187 1001 86380 86390 1
405399 99405399 1001 86380 86390 1
405518 99405518 1001 86380 86390 1
405746 99405746 1001 86380 86390 1
405733 99405733 1001 86380 86390 1
405864 99405864 1001 86380 86390 1
405902 99405902 1001 86380 86390 1
406110 99406110 1001 86380 86390 1
406449 99406449 1001 86380 86390 1
406462 99406462 1001 86380 86390 1
407358 99407358 1001 86380 86390 1
407499 99407499 1001 86380 86390 1
408147 99408147 1001 86380 86390 1
408242 99408242 1001 86380 86390 1
408337 99408337 1001 86380 86390 1
408642 99408642 1001 86380 86390 1
408609 99408609 1001 86380 86390 1
408754 99408754 1001 86380 86390 1
408950 99408950 1001 86380 86390 1
409064 99409064 1001 86380 86390 1
409181 99409181 1001 86380 86390 1
409138 99409138 1001 86380 86390 1
409297 99409297 1001 86380 86390 1
409266 99409266 1001 86380 86390 1
409339 99409339 1001 86380 86390 1
409457 99409457 1001 86380 86390 1
409561 99409561 1001 86380 86390 1
409696 99409696 1001 86380 86390 1
409787 99409787 1001 86380 86390 1
409929 99409929 1001 86380 86390 1
410032 99410032 1001 86380 86390 1
410410 99410410 1001 86380 86390 1
410514 99410514 1001 86380 86390 1
411121 99411121 1001 86380 86390 1
411018 99411018 1001 86380 86390 1
411491 99411491 1001 86380 86390 1
411672 99411672 1001 86380 86390 1
411853 99411853 1001 86380 86390 1
412272 99412272 1001 86380 86390 1
412428 99412428 1001 86380 86390 1
412329 99412329 1001 86380 86390 1
412379 99412379 1001 86380 86390 1
413491 99413491 1001 86380 86390 1
413533 99413533 1001 86380 86390 1
413470 99413470 1001 86380 86390 1
413511 99413511 1001 86380 86390 1
413215 99413215 1001 86380 86390 1
412942 99412942 1001 86380 86390 1
413804 99413804 1001 86380 86390 1
414057 99414057 1001 86380 86390 1
414757 99414757 1001 86380 86390 1
414666 99414666 1001 86380 86390 1
414673 99414673 1001 86380 86390 1
414125 99414125 1001 86380 86390 1
414144 99414144 1001 86380 86390 1
414188 99414188 1001 86380 86390 1
415516 99415516 1001 86380 86390 1
415566 99415566 1001 86380 86390 1
416609 99416609 1001 86380 86390 1
416932 99416932 1001 86380 86390 1
416488 99416488 1001 86380 86390 1
416039 99416039 1001 86380 86390 1
417027 99417027 1001 86380 86390 1
417571 99417571 1001 86380 86390 1
418145 99418145 1001 86380 86390 1
417661 99417661 1001 86380 86390 1
417979 99417979 1001 86380 86390 1
417652 99417652 1001 86380 86390 1
418911 99418911 1001 86380 86390 1
418957 99418957 1001 86380 86390 1
418959 99418959 1001 86380 86390 1
420152 99420152 1001 86380 86390 1
420102 99420102 1001 86380 86390 1
420697 99420697 1001 86380 86390 1
420632 99420632 1001 86380 86390 1
420731 99420731 1001 86380 86390 1
422033 99422033 1001 86380 86390 1
421273 99421273 1001 86380 86390 1
421608 99421608 1001 86380 86390 1
420994 99420994 1001 86380 86390 1
420844 99420844 1001 86380 86390 1
422149 99422149 1001 86380 86390 1
422234 99422234 1001 86380 86390 1
423391 99423391 1001 86380 86390 1
423062 99423062 1001 86380 86390 1
423068 99423068 1001 86380 86390 1
422773 99422773 1001 86380 86390 1
422835 99422835 1001 86380 86390 1
422760 99422760 1001 86380 86390 1
422693 99422693 1001 86380 86390 1
423852 99423852 1001 86380 86390 1
424025 99424025 1001 86380 86390 1
423782 99423782 1001 86380 86390 1
423856 99423856 1001 86380 86390 1
424904 99424904 1001 86380 86390 1
424813 99424813 1001 86380 86390 1
424611 99424611 1001 86380 86390 1
425490 99425490 1001 86380 86390 1
425421 99425421 1001 86380 86390 1
426625 99426625 1001 86380 86390 1
426454 99426454 1001 86380 86390 1
426484 99426484 1001 86380 86390 1
425960 99425960 1001 86380 86390 1
425851 99425851 1001 86380 86390 1
426060 99426060 1001 86380 86390 1
426111 99426111 1001 86380 86390 1
427346 99427346 1001 86380 86390 1
427172 99427172 1001 86380 86390 1
427439 99427439 1001 86380 86390 1
428452 99428452 1001 86380 86390 1
428702 99428702 1001 86380 86390 1
428600 99428600 1001 86380 86390 1
428601 99428601 1001 86380 86390 1
428602 99428602 1001 86380 86390 1
428220 99428220 1001 86380 86390 1
427875 99427875 1001 86380 86390 1
427921 99427921 1001 86380 86390 1
429065 99429065 1001 86380 86390 1
429036 99429036 1001 86380 86390 1
430111 99430111 1001 86380 86390 1
429613 99429613 1001 86380 86390 1
429604 99429604 1001 86380 86390 1
429677 99429677 1001 86380 86390 1
429523 99429523 1001 86380 86390 1
432014 99432014 1001 86380 86390 1
431955 99431955 1001 86380 86390 1
431295 99431295 1001 86380 86390 1
431346 99431346 1001 86380 86390 1
430948 99430948 1001 86380 86390 1
431181 99431181 1001 86380 86390 1
431225 99431225 1001 86380 86390 1
430966 99430966 1001 86380 86390 1
433138 99433138 1001 86380 86390 1
433216 99433216 1001 86380 86390 1
432915 99432915 1001 86380 86390 1
432983 99432983 1001 86380 86390 1
432661 99432661 1001 86380 86390 1
434871 99434871 1001 86380 86390 1
434611 99434611 1001 86380 86390 1
434512 99434512 1001 86380 86390 1
435722 99435722 1001 86380 86390 1
437122 99437122 1001 86380 86390 1
437018 99437018 1001 86380 86390 1
435951 99435951 1001 86380 86390 1
300085 99300085 1001 86380 86390 1
437228 99437228 1001 86380 86390 1
300012 99300012 1001 86380 86390 1
300631 99300631 1001 86380 86390 1
300596 99300596 1001 86380 86390 1
300424 99300424 1001 86380 86390 1
300743 99300743 1001 86380 86390 1
300919 99300919 1001 86380 86390 1
301465 99301465 1001 86380 86390 1
301431 99301431 1001 86380 86390 1
301537 99301537 1001 86380 86390 1
301488 99301488 1001 86380 86390 1
301463 99301463 1001 86380 86390 1
301208 99301208 1001 86380 86390 1
301283 99301283 1001 86380 86390 1
301007 99301007 1001 86380 86390 1
301033 99301033 1001 86380 86390 1
301690 99301690 1001 86380 86390 1
302371 99302371 1001 86380 86390 1
302023 99302023 1001 86380 86390 1
302006 99302006 1001 86380 86390 1
301915 99301915 1001 86380 86390 1
301807 99301807 1001 86380 86390 1
303183 99303183 1001 86380 86390 1
302852 99302852 1001 86380 86390 1
302785 99302785 1001 86380 86390 1
303310 99303310 1001 86380 86390 1
303233 99303233 1001 86380 86390 1
303871 99303871 1001 86380 86390 1
303815 99303815 1001 86380 86390 1
303682 99303682 1001 86380 86390 1
304212 99304212 1001 86380 86390 1
304139 99304139 1001 86380 86390 1
304133 99304133 1001 86380 86390 1
304856 99304856 1001 86380 86390 1
304844 99304844 1001 86380 86390 1
304740 99304740 1001 86380 86390 1
304626 99304626 1001 86380 86390 1
304336 99304336 1001 86380 86390 1
304275 99304275 1001 86380 86390 1
304996 99304996 1001 86380 86390 1
304959 99304959 1001 86380 86390 1
305530 99305530 1001 86380 86390 1
500061 99500061 1001 86380 86390 1
500794 99500794 1001 86380 86390 1
500681 99500681 1001 86380 86390 1
500472 99500472 1001 86380 86390 1
500270 99500270 1001 86380 86390 1
500212 99500212 1001 86380 86390 1
500307 99500307 1001 86380 86390 1
500856 99500856 1001 86380 86390 1
500911 99500911 1001 86380 86390 1
501449 99501449 1001 86380 86390 1
501544 99501544 1001 86380 86390 1
501241 99501241 1001 86380 86390 1
501347 99501347 1001 86380 86390 1
501262 99501262 1001 86380 86390 1
501249 99501249 1001 86380 86390 1
501039 99501039 1001 86380 86390 1
501677 99501677 1001 86380 86390 1
501757 99501757 1001 86380 86390 1
501720 99501720 1001 86380 86390 1
502339 99502339 1001 86380 86390 1
502352 99502352 1001 86380 86390 1
502404 99502404 1001 86380 86390 1
502340 99502340 1001 86380 86390 1
502343 99502343 1001 86380 86390 1
502065 99502065 1001 86380 86390 1
501988 99501988 1001 86380 86390 1
501982 99501982 1001 86380 86390 1
502662 99502662 1001 86380 86390 1
503175 99503175 1001 86380 86390 1
502735 99502735 1001 86380 86390 1
502689 99502689 1001 86380 86390 1
502730 99502730 1001 86380 86390 1
502691 99502691 1001 86380 86390 1
503384 99503384 1001 86380 86390 1
503320 99503320 1001 86380 86390 1
504028 99504028 1001 86380 86390 1
503984 99503984 1001 86380 86390 1
503842 99503842 1001 86380 86390 1
503696 99503696 1001 86380 86390 1
504885 99504885 1001 86380 86390 1
504389 99504389 1001 86380 86390 1
505136 99505136 1001 86380 86390 1
505681 99505681 1001 86380 86390 1
505458 99505458 1001 86380 86390 1
505382 99505382 1001 86380 86390 1
505286 99505286 1001 86380 86390 1
506337 99506337 1001 86380 86390 1
506062 99506062 1001 86380 86390 1
506130 99506130 1001 86380 86390 1
507321 99507321 1001 86380 86390 1
507240 99507240 1001 86380 86390 1
507162 99507162 1001 86380 86390 1
507125 99507125 1001 86380 86390 1
506856 99506856 1001 86380 86390 1
506897 99506897 1001 86380 86390 1
506819 99506819 1001 86380 86390 1
506820 99506820 1001 86380 86390 1
508146 99508146 1001 86380 86390 1
507961 99507961 1001 86380 86390 1
508028 99508028 1001 86380 86390 1
507783 99507783 1001 86380 86390 1
507829 99507829 1001 86380 86390 1
507676 99507676 1001 86380 86390 1
507806 99507806 1001 86380 86390 1
508292 99508292 1001 86380 86390 1
508319 99508319 1001 86380 86390 1
508910 99508910 1001 86380 86390 1
508691 99508691 1001 86380 86390 1
508798 99508798 1001 86380 86390 1
508722 99508722 1001 86380 86390 1
508671 99508671 1001 86380 86390 1
508507 99508507 1001 86380 86390 1
509270 99509270 1001 86380 86390 1
509102 99509102 1001 86380 86390 1
509273 99509273 1001 86380 86390 1
509094 99509094 1001 86380 86390 1
509714 99509714 1001 86380 86390 1
509547 99509547 1001 86380 86390 1
509338 99509338 1001 86380 86390 1
509910 99509910 1001 86380 86390 1
510038 99510038 1001 86380 86390 1
510605 99510605 1001 86380 86390 1
510713 99510713 1001 86380 86390 1
510429 99510429 1001 86380 86390 1
510494 99510494 1001 86380 86390 1
510339 99510339 1001 86380 86390 1
510746 99510746 1001 86380 86390 1
511118 99511118 1001 86380 86390 1
511629 99511629 1001 86380 86390 1
511710 99511710 1001 86380 86390 1
511700 99511700 1001 86380 86390 1
512304 99512304 1001 86380 86390 1
512178 99512178 1001 86380 86390 1
512286 99512286 1001 86380 86390 1
512059 99512059 1001 86380 86390 1
512022 99512022 1001 86380 86390 1
512105 99512105 1001 86380 86390 1
511884 99511884 1001 86380 86390 1
511821 99511821 1001 86380 86390 1
512500 99512500 1001 86380 86390 1
512578 99512578 1001 86380 86390 1
512514 99512514 1001 86380 86390 1
512451 99512451 1001 86380 86390 1
512453 99512453 1001 86380 86390 1
513092 99513092 1001 86380 86390 1
512818 99512818 1001 86380 86390 1
512805 99512805 1001 86380 86390 1
512825 99512825 1001 86380 86390 1
512632 99512632 1001 86380 86390 1
512634 99512634 1001 86380 86390 1
512751 99512751 1001 86380 86390 1
513881 99513881 1001 86380 86390 1
513986 99513986 1001 86380 86390 1
513911 99513911 1001 86380 86390 1
513553 99513553 1001 86380 86390 1
513478 99513478 1001 86380 86390 1
513508 99513508 1001 86380 86390 1
513601 99513601 1001 86380 86390 1
514824 99514824 1001 86380 86390 1
514675 99514675 1001 86380 86390 1
514331 99514331 1001 86380 86390 1
515611 99515611 1001 86380 86390 1
515408 99515408 1001 86380 86390 1
515464 99515464 1001 86380 86390 1
515090 99515090 1001 86380 86390 1
515171 99515171 1001 86380 86390 1
515122 99515122 1001 86380 86390 1
515187 99515187 1001 86380 86390 1
515854 99515854 1001 86380 86390 1
515809 99515809 1001 86380 86390 1
516257 99516257 1001 86380 86390 1
516183 99516183 1001 86380 86390 1
516060 99516060 1001 86380 86390 1
516610 99516610 1001 86380 86390 1
516624 99516624 1001 86380 86390 1
516589 99516589 1001 86380 86390 1
517246 99517246 1001 86380 86390 1
517163 99517163 1001 86380 86390 1
517042 99517042 1001 86380 86390 1
516955 99516955 1001 86380 86390 1
517020 99517020 1001 86380 86390 1
516834 99516834 1001 86380 86390 1
516797 99516797 1001 86380 86390 1
517530 99517530 1001 86380 86390 1
518074 99518074 1001 86380 86390 1
518090 99518090 1001 86380 86390 1
518152 99518152 1001 86380 86390 1
517852 99517852 1001 86380 86390 1
517905 99517905 1001 86380 86390 1
517914 99517914 1001 86380 86390 1
518327 99518327 1001 86380 86390 1
518951 99518951 1001 86380 86390 1
518835 99518835 1001 86380 86390 1
518944 99518944 1001 86380 86390 1
518636 99518636 1001 86380 86390 1
518569 99518569 1001 86380 86390 1
519689 99519689 1001 86380 86390 1
519238 99519238 1001 86380 86390 1
519226 99519226 1001 86380 86390 1
519369 99519369 1001 86380 86390 1
519383 99519383 1001 86380 86390 1
519851 99519851 1001 86380 86390 1
520445 99520445 1001 86380 86390 1
520058 99520058 1001 86380 86390 1
520202 99520202 1001 86380 86390 1
520092 99520092 1001 86380 86390 1
521387 99521387 1001 86380 86390 1
521324 99521324 1001 86380 86390 1
521239 99521239 1001 86380 86390 1
521245 99521245 1001 86380 86390 1
521220 99521220 1001 86380 86390 1
521246 99521246 1001 86380 86390 1
520928 99520928 1001 86380 86390 1
521504 99521504 1001 86380 86390 1
521559 99521559 1001 86380 86390 1
521522 99521522 1001 86380 86390 1
522103 99522103 1001 86380 86390 1
521996 99521996 1001 86380 86390 1
522055 99522055 1001 86380 86390 1
521742 99521742 1001 86380 86390 1
522471 99522471 1001 86380 86390 1
522331 99522331 1001 86380 86390 1
522589 99522589 1001 86380 86390 1
522581 99522581 1001 86380 86390 1
522700 99522700 1001 86380 86390 1
522650 99522650 1001 86380 86390 1
523272 99523272 1001 86380 86390 1
523300 99523300 1001 86380 86390 1
523680 99523680 1001 86380 86390 1
523564 99523564 1001 86380 86390 1
523591 99523591 1001 86380 86390 1
523459 99523459 1001 86380 86390 1
524081 99524081 1001 86380 86390 1
524676 99524676 1001 86380 86390 1
524387 99524387 1001 86380 86390 1
524218 99524218 1001 86380 86390 1
524877 99524877 1001 86380 86390 1
524813 99524813 1001 86380 86390 1
525445 99525445 1001 86380 86390 1
525375 99525375 1001 86380 86390 1
525272 99525272 1001 86380 86390 1
524992 99524992 1001 86380 86390 1
525662 99525662 1001 86380 86390 1
526389 99526389 1001 86380 86390 1
526223 99526223 1001 86380 86390 1
526116 99526116 1001 86380 86390 1
526157 99526157 1001 86380 86390 1
526159 99526159 1001 86380 86390 1
526436 99526436 1001 86380 86390 1
527143 99527143 1001 86380 86390 1
527054 99527054 1001 86380 86390 1
527036 99527036 1001 86380 86390 1
527016 99527016 1001 86380 86390 1
526822 99526822 1001 86380 86390 1
526751 99526751 1001 86380 86390 1
526752 99526752 1001 86380 86390 1
527352 99527352 1001 86380 86390 1
527292 99527292 1001 86380 86390 1
527318 99527318 1001 86380 86390 1
527412 99527412 1001 86380 86390 1
527750 99527750 1001 86380 86390 1
527527 99527527 1001 86380 86390 1
528203 99528203 1001 86380 86390 1
528130 99528130 1001 86380 86390 1
528161 99528161 1001 86380 86390 1
528738 99528738 1001 86380 86390 1
528846 99528846 1001 86380 86390 1
528847 99528847 1001 86380 86390 1
528620 99528620 1001 86380 86390 1
528306 99528306 1001 86380 86390 1
528296 99528296 1001 86380 86390 1
528383 99528383 1001 86380 86390 1
528989 99528989 1001 86380 86390 1
529067 99529067 1001 86380 86390 1
529601 99529601 1001 86380 86390 1
529635 99529635 1001 86380 86390 1
529484 99529484 1001 86380 86390 1
529226 99529226 1001 86380 86390 1
529168 99529168 1001 86380 86390 1
529116 99529116 1001 86380 86390 1
530353 99530353 1001 86380 86390 1
530283 99530283 1001 86380 86390 1
530186 99530186 1001 86380 86390 1
530345 99530345 1001 86380 86390 1
530685 99530685 1001 86380 86390 1
530622 99530622 1001 86380 86390 1
530739 99530739 1001 86380 86390 1
531259 99531259 1001 86380 86390 1
531324 99531324 1001 86380 86390 1
531366 99531366 1001 86380 86390 1
531367 99531367 1001 86380 86390 1
531139 99531139 1001 86380 86390 1
531153 99531153 1001 86380 86390 1
530783 99530783 1001 86380 86390 1
530874 99530874 1001 86380 86390 1
531540 99531540 1001 86380 86390 1
531385 99531385 1001 86380 86390 1
532143 99532143 1001 86380 86390 1
531826 99531826 1001 86380 86390 1
531814 99531814 1001 86380 86390 1
531624 99531624 1001 86380 86390 1
531625 99531625 1001 86380 86390 1
533006 99533006 1001 86380 86390 1
532787 99532787 1001 86380 86390 1
532729 99532729 1001 86380 86390 1
532669 99532669 1001 86380 86390 1
532519 99532519 1001 86380 86390 1
533062 99533062 1001 86380 86390 1
533155 99533155 1001 86380 86390 1
533222 99533222 1001 86380 86390 1
533794 99533794 1001 86380 86390 1
533691 99533691 1001 86380 86390 1
533795 99533795 1001 86380 86390 1
533712 99533712 1001 86380 86390 1
533473 99533473 1001 86380 86390 1
533551 99533551 1001 86380 86390 1
533596 99533596 1001 86380 86390 1
533393 99533393 1001 86380 86390 1
533257 99533257 1001 86380 86390 1
534028 99534028 1001 86380 86390 1
533860 99533860 1001 86380 86390 1
534598 99534598 1001 86380 86390 1
534630 99534630 1001 86380 86390 1
534285 99534285 1001 86380 86390 1
534429 99534429 1001 86380 86390 1
534123 99534123 1001 86380 86390 1
534697 99534697 1001 86380 86390 1
534742 99534742 1001 86380 86390 1
535422 99535422 1001 86380 86390 1
535298 99535298 1001 86380 86390 1
535222 99535222 1001 86380 86390 1
534922 99534922 1001 86380 86390 1
534991 99534991 1001 86380 86390 1
536161 99536161 1001 86380 86390 1
536200 99536200 1001 86380 86390 1
536326 99536326 1001 86380 86390 1
536006 99536006 1001 86380 86390 1
536037 99536037 1001 86380 86390 1
535794 99535794 1001 86380 86390 1
535861 99535861 1001 86380 86390 1
535735 99535735 1001 86380 86390 1
535801 99535801 1001 86380 86390 1
536447 99536447 1001 86380 86390 1
536435 99536435 1001 86380 86390 1
537064 99537064 1001 86380 86390 1
536841 99536841 1001 86380 86390 1
536906 99536906 1001 86380 86390 1
536757 99536757 1001 86380 86390 1
536673 99536673 1001 86380 86390 1
536598 99536598 1001 86380 86390 1
536653 99536653 1001 86380 86390 1
536696 99536696 1001 86380 86390 1
537174 99537174 1001 86380 86390 1
537228 99537228 1001 86380 86390 1
537943 99537943 1001 86380 86390 1
538081 99538081 1001 86380 86390 1
538149 99538149 1001 86380 86390 1
538755 99538755 1001 86380 86390 1
538654 99538654 1001 86380 86390 1
538446 99538446 1001 86380 86390 1
538434 99538434 1001 86380 86390 1
538578 99538578 1001 86380 86390 1
538591 99538591 1001 86380 86390 1
539012 99539012 1001 86380 86390 1
539449 99539449 1001 86380 86390 1
539491 99539491 1001 86380 86390 1
539595 99539595 1001 86380 86390 1
539137 99539137 1001 86380 86390 1
539758 99539758 1001 86380 86390 1
539713 99539713 1001 86380 86390 1
539675 99539675 1001 86380 86390 1
540418 99540418 1001 86380 86390 1
540209 99540209 1001 86380 86390 1
540151 99540151 1001 86380 86390 1
540142 99540142 1001 86380 86390 1
540960 99540960 1001 86380 86390 1
541069 99541069 1001 86380 86390 1
540890 99540890 1001 86380 86390 1
540819 99540819 1001 86380 86390 1
540812 99540812 1001 86380 86390 1
541483 99541483 1001 86380 86390 1
541957 99541957 1001 86380 86390 1
541996 99541996 1001 86380 86390 1
541923 99541923 1001 86380 86390 1
541570 99541570 1001 86380 86390 1
542276 99542276 1001 86380 86390 1
542162 99542162 1001 86380 86390 1
542203 99542203 1001 86380 86390 1
542765 99542765 1001 86380 86390 1
542488 99542488 1001 86380 86390 1
542348 99542348 1001 86380 86390 1
543589 99543589 1001 86380 86390 1
543364 99543364 1001 86380 86390 1
543357 99543357 1001 86380 86390 1
544521 99544521 1001 86380 86390 1
544399 99544399 1001 86380 86390 1
544288 99544288 1001 86380 86390 1
544389 99544389 1001 86380 86390 1
544648 99544648 1001 86380 86390 1
544741 99544741 1001 86380 86390 1
544651 99544651 1001 86380 86390 1
516701 613 1002 62619 67715 1
400062 99400062 1001 86380 86390 1
400612 99400612 1001 86380 86390 1
400746 99400746 1001 86380 86390 1
401312 99401312 1001 86380 86390 1
401292 99401292 1001 86380 86390 1
401482 99401482 1001 86380 86390 1
401749 99401749 1001 86380 86390 1
401984 99401984 1001 86380 86390 1
402362 99402362 1001 86380 86390 1
402567 99402567 1001 86380 86390 1
403095 99403095 1001 86380 86390 1
403152 99403152 1001 86380 86390 1
403432 99403432 1001 86380 86390 1
403684 99403684 1001 86380 86390 1
403815 99403815 1001 86380 86390 1
403739 99403739 1001 86380 86390 1
404106 99404106 1001 86380 86390 1
404442 99404442 1001 86380 86390 1
404767 99404767 1001 86380 86390 1
405006 99405006 1001 86380 86390 1
405026 99405026 1001 86380 86390 1
405310 99405310 1001 86380 86390 1
405454 99405454 1001 86380 86390 1
405506 99405506 1001 86380 86390 1
405641 99405641 1001 86380 86390 1
405752 99405752 1001 86380 86390 1
405913 99405913 1001 86380 86390 1
405893 99405893 1001 86380 86390 1
406067 99406067 1001 86380 86390 1
406738 99406738 1001 86380 86390 1
406895 99406895 1001 86380 86390 1
406923 99406923 1001 86380 86390 1
406930 99406930 1001 86380 86390 1
407224 99407224 1001 86380 86390 1
407616 99407616 1001 86380 86390 1
407687 99407687 1001 86380 86390 1
408026 99408026 1001 86380 86390 1
408229 99408229 1001 86380 86390 1
408356 99408356 1001 86380 86390 1
408486 99408486 1001 86380 86390 1
408523 99408523 1001 86380 86390 1
408866 99408866 1001 86380 86390 1
408938 99408938 1001 86380 86390 1
409128 99409128 1001 86380 86390 1
409326 99409326 1001 86380 86390 1
409749 99409749 1001 86380 86390 1
409955 99409955 1001 86380 86390 1
410104 99410104 1001 86380 86390 1
410108 99410108 1001 86380 86390 1
410179 99410179 1001 86380 86390 1
410615 99410615 1001 86380 86390 1
410762 99410762 1001 86380 86390 1
411046 99411046 1001 86380 86390 1
411440 99411440 1001 86380 86390 1
411555 99411555 1001 86380 86390 1
411928 99411928 1001 86380 86390 1
412344 99412344 1001 86380 86390 1
413569 99413569 1001 86380 86390 1
413324 99413324 1001 86380 86390 1
412996 99412996 1001 86380 86390 1
412858 99412858 1001 86380 86390 1
413802 99413802 1001 86380 86390 1
414012 99414012 1001 86380 86390 1
413926 99413926 1001 86380 86390 1
413909 99413909 1001 86380 86390 1
415000 99415000 1001 86380 86390 1
415131 99415131 1001 86380 86390 1
414761 99414761 1001 86380 86390 1
414803 99414803 1001 86380 86390 1
414696 99414696 1001 86380 86390 1
415385 99415385 1001 86380 86390 1
415388 99415388 1001 86380 86390 1
415623 99415623 1001 86380 86390 1
415715 99415715 1001 86380 86390 1
416747 99416747 1001 86380 86390 1
416321 99416321 1001 86380 86390 1
416386 99416386 1001 86380 86390 1
416051 99416051 1001 86380 86390 1
417311 99417311 1001 86380 86390 1
417339 99417339 1001 86380 86390 1
417298 99417298 1001 86380 86390 1
418109 99418109 1001 86380 86390 1
418213 99418213 1001 86380 86390 1
418425 99418425 1001 86380 86390 1
417646 99417646 1001 86380 86390 1
417839 99417839 1001 86380 86390 1
417982 99417982 1001 86380 86390 1
417816 99417816 1001 86380 86390 1
418954 99418954 1001 86380 86390 1
418847 99418847 1001 86380 86390 1
420079 99420079 1001 86380 86390 1
419764 99419764 1001 86380 86390 1
419213 99419213 1001 86380 86390 1
419363 99419363 1001 86380 86390 1
419370 99419370 1001 86380 86390 1
419259 99419259 1001 86380 86390 1
420618 99420618 1001 86380 86390 1
420749 99420749 1001 86380 86390 1
420661 99420661 1001 86380 86390 1
421795 99421795 1001 86380 86390 1
421841 99421841 1001 86380 86390 1
421687 99421687 1001 86380 86390 1
421023 99421023 1001 86380 86390 1
422488 99422488 1001 86380 86390 1
423398 99423398 1001 86380 86390 1
423028 99423028 1001 86380 86390 1
423066 99423066 1001 86380 86390 1
423214 99423214 1001 86380 86390 1
422658 99422658 1001 86380 86390 1
422612 99422612 1001 86380 86390 1
422590 99422590 1001 86380 86390 1
422768 99422768 1001 86380 86390 1
423918 99423918 1001 86380 86390 1
423901 99423901 1001 86380 86390 1
423961 99423961 1001 86380 86390 1
425199 99425199 1001 86380 86390 1
425036 99425036 1001 86380 86390 1
424730 99424730 1001 86380 86390 1
424609 99424609 1001 86380 86390 1
424412 99424412 1001 86380 86390 1
424413 99424413 1001 86380 86390 1
425561 99425561 1001 86380 86390 1
425518 99425518 1001 86380 86390 1
425814 99425814 1001 86380 86390 1
427085 99427085 1001 86380 86390 1
426836 99426836 1001 86380 86390 1
426576 99426576 1001 86380 86390 1
426638 99426638 1001 86380 86390 1
426318 99426318 1001 86380 86390 1
426085 99426085 1001 86380 86390 1
426239 99426239 1001 86380 86390 1
428734 99428734 1001 86380 86390 1
427601 99427601 1001 86380 86390 1
427699 99427699 1001 86380 86390 1
429772 99429772 1001 86380 86390 1
430403 99430403 1001 86380 86390 1
430805 99430805 1001 86380 86390 1
431654 99431654 1001 86380 86390 1
432033 99432033 1001 86380 86390 1
431593 99431593 1001 86380 86390 1
430926 99430926 1001 86380 86390 1
431154 99431154 1001 86380 86390 1
431247 99431247 1001 86380 86390 1
430991 99430991 1001 86380 86390 1
432428 99432428 1001 86380 86390 1
432067 99432067 1001 86380 86390 1
432318 99432318 1001 86380 86390 1
433329 99433329 1001 86380 86390 1
432912 99432912 1001 86380 86390 1
433006 99433006 1001 86380 86390 1
432578 99432578 1001 86380 86390 1
433996 99433996 1001 86380 86390 1
434035 99434035 1001 86380 86390 1
435338 99435338 1001 86380 86390 1
435406 99435406 1001 86380 86390 1
434659 99434659 1001 86380 86390 1
434604 99434604 1001 86380 86390 1
434540 99434540 1001 86380 86390 1
435002 99435002 1001 86380 86390 1
436773 99436773 1001 86380 86390 1
436062 99436062 1001 86380 86390 1
300057 99300057 1001 86380 86390 1
300394 99300394 1001 86380 86390 1
300438 99300438 1001 86380 86390 1
300301 99300301 1001 86380 86390 1
300793 99300793 1001 86380 86390 1
300841 99300841 1001 86380 86390 1
300906 99300906 1001 86380 86390 1
301402 99301402 1001 86380 86390 1
301416 99301416 1001 86380 86390 1
301484 99301484 1001 86380 86390 1
301462 99301462 1001 86380 86390 1
301203 99301203 1001 86380 86390 1
301307 99301307 1001 86380 86390 1
300937 99300937 1001 86380 86390 1
301068 99301068 1001 86380 86390 1
301620 99301620 1001 86380 86390 1
302179 99302179 1001 86380 86390 1
302225 99302225 1001 86380 86390 1
302059 99302059 1001 86380 86390 1
302086 99302086 1001 86380 86390 1
301969 99301969 1001 86380 86390 1
301986 99301986 1001 86380 86390 1
302019 99302019 1001 86380 86390 1
301931 99301931 1001 86380 86390 1
303121 99303121 1001 86380 86390 1
303162 99303162 1001 86380 86390 1
303114 99303114 1001 86380 86390 1
302846 99302846 1001 86380 86390 1
302886 99302886 1001 86380 86390 1
302887 99302887 1001 86380 86390 1
302967 99302967 1001 86380 86390 1
302816 99302816 1001 86380 86390 1
302671 99302671 1001 86380 86390 1
302597 99302597 1001 86380 86390 1
303405 99303405 1001 86380 86390 1
303911 99303911 1001 86380 86390 1
303646 99303646 1001 86380 86390 1
303790 99303790 1001 86380 86390 1
303653 99303653 1001 86380 86390 1
304129 99304129 1001 86380 86390 1
304707 99304707 1001 86380 86390 1
304357 99304357 1001 86380 86390 1
304320 99304320 1001 86380 86390 1
304423 99304423 1001 86380 86390 1
304437 99304437 1001 86380 86390 1
304366 99304366 1001 86380 86390 1
304863 99304863 1001 86380 86390 1
305570 99305570 1001 86380 86390 1
305354 99305354 1001 86380 86390 1
305477 99305477 1001 86380 86390 1
305091 99305091 1001 86380 86390 1
500624 99500624 1001 86380 86390 1
500657 99500657 1001 86380 86390 1
500709 99500709 1001 86380 86390 1
500503 99500503 1001 86380 86390 1
500244 99500244 1001 86380 86390 1
501444 99501444 1001 86380 86390 1
501509 99501509 1001 86380 86390 1
501083 99501083 1001 86380 86390 1
501129 99501129 1001 86380 86390 1
501042 99501042 1001 86380 86390 1
501227 99501227 1001 86380 86390 1
501652 99501652 1001 86380 86390 1
501842 99501842 1001 86380 86390 1
502337 99502337 1001 86380 86390 1
502378 99502378 1001 86380 86390 1
502423 99502423 1001 86380 86390 1
502236 99502236 1001 86380 86390 1
502103 99502103 1001 86380 86390 1
503036 99503036 1001 86380 86390 1
503064 99503064 1001 86380 86390 1
502913 99502913 1001 86380 86390 1
502676 99502676 1001 86380 86390 1
502798 99502798 1001 86380 86390 1
503854 99503854 1001 86380 86390 1
503882 99503882 1001 86380 86390 1
503715 99503715 1001 86380 86390 1
503653 99503653 1001 86380 86390 1
504764 99504764 1001 86380 86390 1
504793 99504793 1001 86380 86390 1
504548 99504548 1001 86380 86390 1
504652 99504652 1001 86380 86390 1
504524 99504524 1001 86380 86390 1
504529 99504529 1001 86380 86390 1
505115 99505115 1001 86380 86390 1
505693 99505693 1001 86380 86390 1
505618 99505618 1001 86380 86390 1
505570 99505570 1001 86380 86390 1
505663 99505663 1001 86380 86390 1
505361 99505361 1001 86380 86390 1
505544 99505544 1001 86380 86390 1
505395 99505395 1001 86380 86390 1
505796 99505796 1001 86380 86390 1
506480 99506480 1001 86380 86390 1
506596 99506596 1001 86380 86390 1
506485 99506485 1001 86380 86390 1
506473 99506473 1001 86380 86390 1
506554 99506554 1001 86380 86390 1
506042 99506042 1001 86380 86390 1
506148 99506148 1001 86380 86390 1
506097 99506097 1001 86380 86390 1
506635 99506635 1001 86380 86390 1
506677 99506677 1001 86380 86390 1
507296 99507296 1001 86380 86390 1
507335 99507335 1001 86380 86390 1
506932 99506932 1001 86380 86390 1
508136 99508136 1001 86380 86390 1
507984 99507984 1001 86380 86390 1
507847 99507847 1001 86380 86390 1
507821 99507821 1001 86380 86390 1
508342 99508342 1001 86380 86390 1
508963 99508963 1001 86380 86390 1
508706 99508706 1001 86380 86390 1
508650 99508650 1001 86380 86390 1
508469 99508469 1001 86380 86390 1
508606 99508606 1001 86380 86390 1
509114 99509114 1001 86380 86390 1
509278 99509278 1001 86380 86390 1
509522 99509522 1001 86380 86390 1
509513 99509513 1001 86380 86390 1
509288 99509288 1001 86380 86390 1
509990 99509990 1001 86380 86390 1
510656 99510656 1001 86380 86390 1
510881 99510881 1001 86380 86390 1
510927 99510927 1001 86380 86390 1
511550 99511550 1001 86380 86390 1
511504 99511504 1001 86380 86390 1
511455 99511455 1001 86380 86390 1
511419 99511419 1001 86380 86390 1
511013 99511013 1001 86380 86390 1
510965 99510965 1001 86380 86390 1
510940 99510940 1001 86380 86390 1
511059 99511059 1001 86380 86390 1
511667 99511667 1001 86380 86390 1
511349 99511349 1001 86380 86390 1
511753 99511753 1001 86380 86390 1
512290 99512290 1001 86380 86390 1
512196 99512196 1001 86380 86390 1
512118 99512118 1001 86380 86390 1
511813 99511813 1001 86380 86390 1
511763 99511763 1001 86380 86390 1
511935 99511935 1001 86380 86390 1
511936 99511936 1001 86380 86390 1
512431 99512431 1001 86380 86390 1
512445 99512445 1001 86380 86390 1
512407 99512407 1001 86380 86390 1
513083 99513083 1001 86380 86390 1
512830 99512830 1001 86380 86390 1
512777 99512777 1001 86380 86390 1
513901 99513901 1001 86380 86390 1
514026 99514026 1001 86380 86390 1
513775 99513775 1001 86380 86390 1
513789 99513789 1001 86380 86390 1
513438 99513438 1001 86380 86390 1
513498 99513498 1001 86380 86390 1
514099 99514099 1001 86380 86390 1
514139 99514139 1001 86380 86390 1
514665 99514665 1001 86380 86390 1
514588 99514588 1001 86380 86390 1
514529 99514529 1001 86380 86390 1
514623 99514623 1001 86380 86390 1
515053 99515053 1001 86380 86390 1
514874 99514874 1001 86380 86390 1
515528 99515528 1001 86380 86390 1
515297 99515297 1001 86380 86390 1
515101 99515101 1001 86380 86390 1
515075 99515075 1001 86380 86390 1
516374 99516374 1001 86380 86390 1
516419 99516419 1001 86380 86390 1
516294 99516294 1001 86380 86390 1
516083 99516083 1001 86380 86390 1
515909 99515909 1001 86380 86390 1
516663 99516663 1001 86380 86390 1
516578 99516578 1001 86380 86390 1
517096 99517096 1001 86380 86390 1
517100 99517100 1001 86380 86390 1
516729 99516729 1001 86380 86390 1
516880 99516880 1001 86380 86390 1
516907 99516907 1001 86380 86390 1
517778 99517778 1001 86380 86390 1
517769 99517769 1001 86380 86390 1
517813 99517813 1001 86380 86390 1
517665 99517665 1001 86380 86390 1
518222 99518222 1001 86380 86390 1
518820 99518820 1001 86380 86390 1
518903 99518903 1001 86380 86390 1
518969 99518969 1001 86380 86390 1
518740 99518740 1001 86380 86390 1
518779 99518779 1001 86380 86390 1
518703 99518703 1001 86380 86390 1
518483 99518483 1001 86380 86390 1
518479 99518479 1001 86380 86390 1
519025 99519025 1001 86380 86390 1
518576 99518576 1001 86380 86390 1
519131 99519131 1001 86380 86390 1
519048 99519048 1001 86380 86390 1
519770 99519770 1001 86380 86390 1
519680 99519680 1001 86380 86390 1
519719 99519719 1001 86380 86390 1
519548 99519548 1001 86380 86390 1
519216 99519216 1001 86380 86390 1
519256 99519256 1001 86380 86390 1
519876 99519876 1001 86380 86390 1
519866 99519866 1001 86380 86390 1
519867 99519867 1001 86380 86390 1
519962 99519962 1001 86380 86390 1
519859 99519859 1001 86380 86390 1
520597 99520597 1001 86380 86390 1
520559 99520559 1001 86380 86390 1
520357 99520357 1001 86380 86390 1
520257 99520257 1001 86380 86390 1
520400 99520400 1001 86380 86390 1
520417 99520417 1001 86380 86390 1
520651 99520651 1001 86380 86390 1
520710 99520710 1001 86380 86390 1
521155 99521155 1001 86380 86390 1
521659 99521659 1001 86380 86390 1
522154 99522154 1001 86380 86390 1
522170 99522170 1001 86380 86390 1
522286 99522286 1001 86380 86390 1
522000 99522000 1001 86380 86390 1
521803 99521803 1001 86380 86390 1
522303 99522303 1001 86380 86390 1
522494 99522494 1001 86380 86390 1
522313 99522313 1001 86380 86390 1
523087 99523087 1001 86380 86390 1
523089 99523089 1001 86380 86390 1
522933 99522933 1001 86380 86390 1
523104 99523104 1001 86380 86390 1
522758 99522758 1001 86380 86390 1
522707 99522707 1001 86380 86390 1
522827 99522827 1001 86380 86390 1
522883 99522883 1001 86380 86390 1
522795 99522795 1001 86380 86390 1
522873 99522873 1001 86380 86390 1
522675 99522675 1001 86380 86390 1
522688 99522688 1001 86380 86390 1
523155 99523155 1001 86380 86390 1
523224 99523224 1001 86380 86390 1
523687 99523687 1001 86380 86390 1
523533 99523533 1001 86380 86390 1
523510 99523510 1001 86380 86390 1
523395 99523395 1001 86380 86390 1
524714 99524714 1001 86380 86390 1
524755 99524755 1001 86380 86390 1
524388 99524388 1001 86380 86390 1
524376 99524376 1001 86380 86390 1
524163 99524163 1001 86380 86390 1
524190 99524190 1001 86380 86390 1
524167 99524167 1001 86380 86390 1
524261 99524261 1001 86380 86390 1
524289 99524289 1001 86380 86390 1
524851 99524851 1001 86380 86390 1
524947 99524947 1001 86380 86390 1
524792 99524792 1001 86380 86390 1
525472 99525472 1001 86380 86390 1
525396 99525396 1001 86380 86390 1
525529 99525529 1001 86380 86390 1
525555 99525555 1001 86380 86390 1
525585 99525585 1001 86380 86390 1
525248 99525248 1001 86380 86390 1
525621 99525621 1001 86380 86390 1
526193 99526193 1001 86380 86390 1
526186 99526186 1001 86380 86390 1
525831 99525831 1001 86380 86390 1
525999 99525999 1001 86380 86390 1
525846 99525846 1001 86380 86390 1
525872 99525872 1001 86380 86390 1
525968 99525968 1001 86380 86390 1
526620 99526620 1001 86380 86390 1
527081 99527081 1001 86380 86390 1
527094 99527094 1001 86380 86390 1
527139 99527139 1001 86380 86390 1
527091 99527091 1001 86380 86390 1
526981 99526981 1001 86380 86390 1
526913 99526913 1001 86380 86390 1
527429 99527429 1001 86380 86390 1
527261 99527261 1001 86380 86390 1
527278 99527278 1001 86380 86390 1
527306 99527306 1001 86380 86390 1
527999 99527999 1001 86380 86390 1
528031 99528031 1001 86380 86390 1
527817 99527817 1001 86380 86390 1
527552 99527552 1001 86380 86390 1
528190 99528190 1001 86380 86390 1
528765 99528765 1001 86380 86390 1
528830 99528830 1001 86380 86390 1
528589 99528589 1001 86380 86390 1
528297 99528297 1001 86380 86390 1
529606 99529606 1001 86380 86390 1
529496 99529496 1001 86380 86390 1
530355 99530355 1001 86380 86390 1
530356 99530356 1001 86380 86390 1
530278 99530278 1001 86380 86390 1
529999 99529999 1001 86380 86390 1
530073 99530073 1001 86380 86390 1
530596 99530596 1001 86380 86390 1
531376 99531376 1001 86380 86390 1
531256 99531256 1001 86380 86390 1
531356 99531356 1001 86380 86390 1
531016 99531016 1001 86380 86390 1
531482 99531482 1001 86380 86390 1
531538 99531538 1001 86380 86390 1
531439 99531439 1001 86380 86390 1
532103 99532103 1001 86380 86390 1
531838 99531838 1001 86380 86390 1
531705 99531705 1001 86380 86390 1
531723 99531723 1001 86380 86390 1
532339 99532339 1001 86380 86390 1
532962 99532962 1001 86380 86390 1
532624 99532624 1001 86380 86390 1
532415 99532415 1001 86380 86390 1
533161 99533161 1001 86380 86390 1
533150 99533150 1001 86380 86390 1
533798 99533798 1001 86380 86390 1
533523 99533523 1001 86380 86390 1
533615 99533615 1001 86380 86390 1
533320 99533320 1001 86380 86390 1
533288 99533288 1001 86380 86390 1
533916 99533916 1001 86380 86390 1
534007 99534007 1001 86380 86390 1
534621 99534621 1001 86380 86390 1
534392 99534392 1001 86380 86390 1
534439 99534439 1001 86380 86390 1
534760 99534760 1001 86380 86390 1
534976 99534976 1001 86380 86390 1
535676 99535676 1001 86380 86390 1
535702 99535702 1001 86380 86390 1
535521 99535521 1001 86380 86390 1
535098 99535098 1001 86380 86390 1
535693 99535693 1001 86380 86390 1
535530 99535530 1001 86380 86390 1
536052 99536052 1001 86380 86390 1
537146 99537146 1001 86380 86390 1
537030 99537030 1001 86380 86390 1
536875 99536875 1001 86380 86390 1
536915 99536915 1001 86380 86390 1
536663 99536663 1001 86380 86390 1
536643 99536643 1001 86380 86390 1
537315 99537315 1001 86380 86390 1
537204 99537204 1001 86380 86390 1
537347 99537347 1001 86380 86390 1
537911 99537911 1001 86380 86390 1
537669 99537669 1001 86380 86390 1
537649 99537649 1001 86380 86390 1
537675 99537675 1001 86380 86390 1
537406 99537406 1001 86380 86390 1
537387 99537387 1001 86380 86390 1
537548 99537548 1001 86380 86390 1
538175 99538175 1001 86380 86390 1
538633 99538633 1001 86380 86390 1
538596 99538596 1001 86380 86390 1
538585 99538585 1001 86380 86390 1
538463 99538463 1001 86380 86390 1
538255 99538255 1001 86380 86390 1
538942 99538942 1001 86380 86390 1
538816 99538816 1001 86380 86390 1
538940 99538940 1001 86380 86390 1
539579 99539579 1001 86380 86390 1
539576 99539576 1001 86380 86390 1
539337 99539337 1001 86380 86390 1
539415 99539415 1001 86380 86390 1
539238 99539238 1001 86380 86390 1
539123 99539123 1001 86380 86390 1
539800 99539800 1001 86380 86390 1
540292 99540292 1001 86380 86390 1
540454 99540454 1001 86380 86390 1
540096 99540096 1001 86380 86390 1
539909 99539909 1001 86380 86390 1
540555 99540555 1001 86380 86390 1
540535 99540535 1001 86380 86390 1
540527 99540527 1001 86380 86390 1
541104 99541104 1001 86380 86390 1
541234 99541234 1001 86380 86390 1
540989 99540989 1001 86380 86390 1
540965 99540965 1001 86380 86390 1
540930 99540930 1001 86380 86390 1
541334 99541334 1001 86380 86390 1
541457 99541457 1001 86380 86390 1
541941 99541941 1001 86380 86390 1
541917 99541917 1001 86380 86390 1
542013 99542013 1001 86380 86390 1
541776 99541776 1001 86380 86390 1
541604 99541604 1001 86380 86390 1
542149 99542149 1001 86380 86390 1
542231 99542231 1001 86380 86390 1
542920 99542920 1001 86380 86390 1
542787 99542787 1001 86380 86390 1
542543 99542543 1001 86380 86390 1
542487 99542487 1001 86380 86390 1
542981 99542981 1001 86380 86390 1
543384 99543384 1001 86380 86390 1
543420 99543420 1001 86380 86390 1
543287 99543287 1001 86380 86390 1
543236 99543236 1001 86380 86390 1
543837 99543837 1001 86380 86390 1
543815 99543815 1001 86380 86390 1
543803 99543803 1001 86380 86390 1
544483 99544483 1001 86380 86390 1
544459 99544459 1001 86380 86390 1
544514 99544514 1001 86380 86390 1
544130 99544130 1001 86380 86390 1
544640 99544640 1001 86380 86390 1
539199 965 1002 50086 51959 1
539204 789 1001 29105 29404 1
400046 99400046 1001 86380 86390 1
400373 99400373 1001 86380 86390 1
400391 99400391 1001 86380 86390 1
400666 99400666 1001 86380 86390 1
400932 99400932 1001 86380 86390 1
400722 99400722 1001 86380 86390 1
401310 99401310 1001 86380 86390 1
401381 99401381 1001 86380 86390 1
401415 99401415 1001 86380 86390 1
401538 99401538 1001 86380 86390 1
402221 99402221 1001 86380 86390 1
402247 99402247 1001 86380 86390 1
402338 99402338 1001 86380 86390 1
402705 99402705 1001 86380 86390 1
402781 99402781 1001 86380 86390 1
402752 99402752 1001 86380 86390 1
402903 99402903 1001 86380 86390 1
403501 99403501 1001 86380 86390 1
403536 99403536 1001 86380 86390 1
404558 99404558 1001 86380 86390 1
404675 99404675 1001 86380 86390 1
404641 99404641 1001 86380 86390 1
404768 99404768 1001 86380 86390 1
405208 99405208 1001 86380 86390 1
405252 99405252 1001 86380 86390 1
405236 99405236 1001 86380 86390 1
405246 99405246 1001 86380 86390 1
405593 99405593 1001 86380 86390 1
406063 99406063 1001 86380 86390 1
406639 99406639 1001 86380 86390 1
406946 99406946 1001 86380 86390 1
407171 99407171 1001 86380 86390 1
407268 99407268 1001 86380 86390 1
407630 99407630 1001 86380 86390 1
407657 99407657 1001 86380 86390 1
407994 99407994 1001 86380 86390 1
408481 99408481 1001 86380 86390 1
408411 99408411 1001 86380 86390 1
408902 99408902 1001 86380 86390 1
409256 99409256 1001 86380 86390 1
409711 99409711 1001 86380 86390 1
409691 99409691 1001 86380 86390 1
410018 99410018 1001 86380 86390 1
410150 99410150 1001 86380 86390 1
410192 99410192 1001 86380 86390 1
410236 99410236 1001 86380 86390 1
410328 99410328 1001 86380 86390 1
410485 99410485 1001 86380 86390 1
410587 99410587 1001 86380 86390 1
410898 99410898 1001 86380 86390 1
410984 99410984 1001 86380 86390 1
411082 99411082 1001 86380 86390 1
411448 99411448 1001 86380 86390 1
411591 99411591 1001 86380 86390 1
411732 99411732 1001 86380 86390 1
411959 99411959 1001 86380 86390 1
412337 99412337 1001 86380 86390 1
413326 99413326 1001 86380 86390 1
413688 99413688 1001 86380 86390 1
413250 99413250 1001 86380 86390 1
412859 99412859 1001 86380 86390 1
413768 99413768 1001 86380 86390 1
414041 99414041 1001 86380 86390 1
413854 99413854 1001 86380 86390 1
414608 99414608 1001 86380 86390 1
414754 99414754 1001 86380 86390 1
414224 99414224 1001 86380 86390 1
414488 99414488 1001 86380 86390 1
416878 99416878 1001 86380 86390 1
416150 99416150 1001 86380 86390 1
415988 99415988 1001 86380 86390 1
417314 99417314 1001 86380 86390 1
417143 99417143 1001 86380 86390 1
417474 99417474 1001 86380 86390 1
417480 99417480 1001 86380 86390 1
418697 99418697 1001 86380 86390 1
418252 99418252 1001 86380 86390 1
418210 99418210 1001 86380 86390 1
417667 99417667 1001 86380 86390 1
417873 99417873 1001 86380 86390 1
417656 99417656 1001 86380 86390 1
419169 99419169 1001 86380 86390 1
419202 99419202 1001 86380 86390 1
420106 99420106 1001 86380 86390 1
419896 99419896 1001 86380 86390 1
419316 99419316 1001 86380 86390 1
419596 99419596 1001 86380 86390 1
419547 99419547 1001 86380 86390 1
419577 99419577 1001 86380 86390 1
420773 99420773 1001 86380 86390 1
420799 99420799 1001 86380 86390 1
421371 99421371 1001 86380 86390 1
421357 99421357 1001 86380 86390 1
421520 99421520 1001 86380 86390 1
421419 99421419 1001 86380 86390 1
421291 99421291 1001 86380 86390 1
421129 99421129 1001 86380 86390 1
423112 99423112 1001 86380 86390 1
423012 99423012 1001 86380 86390 1
422796 99422796 1001 86380 86390 1
422727 99422727 1001 86380 86390 1
423847 99423847 1001 86380 86390 1
423877 99423877 1001 86380 86390 1
425133 99425133 1001 86380 86390 1
424868 99424868 1001 86380 86390 1
424681 99424681 1001 86380 86390 1
424190 99424190 1001 86380 86390 1
424374 99424374 1001 86380 86390 1
424203 99424203 1001 86380 86390 1
425774 99425774 1001 86380 86390 1
426709 99426709 1001 86380 86390 1
426443 99426443 1001 86380 86390 1
426668 99426668 1001 86380 86390 1
426534 99426534 1001 86380 86390 1
426539 99426539 1001 86380 86390 1
426167 99426167 1001 86380 86390 1
428717 99428717 1001 86380 86390 1
428135 99428135 1001 86380 86390 1
428056 99428056 1001 86380 86390 1
427856 99427856 1001 86380 86390 1
427544 99427544 1001 86380 86390 1
427866 99427866 1001 86380 86390 1
427800 99427800 1001 86380 86390 1
428959 99428959 1001 86380 86390 1
428811 99428811 1001 86380 86390 1
429070 99429070 1001 86380 86390 1
429008 99429008 1001 86380 86390 1
429895 99429895 1001 86380 86390 1
429370 99429370 1001 86380 86390 1
429258 99429258 1001 86380 86390 1
430446 99430446 1001 86380 86390 1
431798 99431798 1001 86380 86390 1
431778 99431778 1001 86380 86390 1
431019 99431019 1001 86380 86390 1
433615 99433615 1001 86380 86390 1
433572 99433572 1001 86380 86390 1
433003 99433003 1001 86380 86390 1
432918 99432918 1001 86380 86390 1
432504 99432504 1001 86380 86390 1
432547 99432547 1001 86380 86390 1
432770 99432770 1001 86380 86390 1
433946 99433946 1001 86380 86390 1
433865 99433865 1001 86380 86390 1
433818 99433818 1001 86380 86390 1
433871 99433871 1001 86380 86390 1
435202 99435202 1001 86380 86390 1
434632 99434632 1001 86380 86390 1
434567 99434567 1001 86380 86390 1
434460 99434460 1001 86380 86390 1
434580 99434580 1001 86380 86390 1
435488 99435488 1001 86380 86390 1
435877 99435877 1001 86380 86390 1
435742 99435742 1001 86380 86390 1
437077 99437077 1001 86380 86390 1
436344 99436344 1001 86380 86390 1
436397 99436397 1001 86380 86390 1
436737 99436737 1001 86380 86390 1
436002 99436002 1001 86380 86390 1
437303 99437303 1001 86380 86390 1
437209 99437209 1001 86380 86390 1
300693 99300693 1001 86380 86390 1
300672 99300672 1001 86380 86390 1
300348 99300348 1001 86380 86390 1
300293 99300293 1001 86380 86390 1
300191 99300191 1001 86380 86390 1
300193 99300193 1001 86380 86390 1
300142 99300142 1001 86380 86390 1
300859 99300859 1001 86380 86390 1
300916 99300916 1001 86380 86390 1
300734 99300734 1001 86380 86390 1
301507 99301507 1001 86380 86390 1
301552 99301552 1001 86380 86390 1
301188 99301188 1001 86380 86390 1
301266 99301266 1001 86380 86390 1
301115 99301115 1001 86380 86390 1
301025 99301025 1001 86380 86390 1
300970 99300970 1001 86380 86390 1
301674 99301674 1001 86380 86390 1
301651 99301651 1001 86380 86390 1
301758 99301758 1001 86380 86390 1
302115 99302115 1001 86380 86390 1
302055 99302055 1001 86380 86390 1
301992 99301992 1001 86380 86390 1
301805 99301805 1001 86380 86390 1
303100 99303100 1001 86380 86390 1
303113 99303113 1001 86380 86390 1
302936 99302936 1001 86380 86390 1
302866 99302866 1001 86380 86390 1
302763 99302763 1001 86380 86390 1
302673 99302673 1001 86380 86390 1
302700 99302700 1001 86380 86390 1
303374 99303374 1001 86380 86390 1
303337 99303337 1001 86380 86390 1
303396 99303396 1001 86380 86390 1
304225 99304225 1001 86380 86390 1
304667 99304667 1001 86380 86390 1
304792 99304792 1001 86380 86390 1
304793 99304793 1001 86380 86390 1
304819 99304819 1001 86380 86390 1
304473 99304473 1001 86380 86390 1
304630 99304630 1001 86380 86390 1
304503 99304503 1001 86380 86390 1
304425 99304425 1001 86380 86390 1
305333 99305333 1001 86380 86390 1
305348 99305348 1001 86380 86390 1
305121 99305121 1001 86380 86390 1
305245 99305245 1001 86380 86390 1
500175 99500175 1001 86380 86390 1
500645 99500645 1001 86380 86390 1
500405 99500405 1001 86380 86390 1
500258 99500258 1001 86380 86390 1
500241 99500241 1001 86380 86390 1
500979 99500979 1001 86380 86390 1
501503 99501503 1001 86380 86390 1
501506 99501506 1001 86380 86390 1
501571 99501571 1001 86380 86390 1
501308 99501308 1001 86380 86390 1
501350 99501350 1001 86380 86390 1
501363 99501363 1001 86380 86390 1
501070 99501070 1001 86380 86390 1
501097 99501097 1001 86380 86390 1
501041 99501041 1001 86380 86390 1
501199 99501199 1001 86380 86390 1
501805 99501805 1001 86380 86390 1
502325 99502325 1001 86380 86390 1
502408 99502408 1001 86380 86390 1
502183 99502183 1001 86380 86390 1
502134 99502134 1001 86380 86390 1
502115 99502115 1001 86380 86390 1
502014 99502014 1001 86380 86390 1
501984 99501984 1001 86380 86390 1
502513 99502513 1001 86380 86390 1
502604 99502604 1001 86380 86390 1
503140 99503140 1001 86380 86390 1
503097 99503097 1001 86380 86390 1
502944 99502944 1001 86380 86390 1
502966 99502966 1001 86380 86390 1
503360 99503360 1001 86380 86390 1
503966 99503966 1001 86380 86390 1
504005 99504005 1001 86380 86390 1
503721 99503721 1001 86380 86390 1
503764 99503764 1001 86380 86390 1
503806 99503806 1001 86380 86390 1
504215 99504215 1001 86380 86390 1
504127 99504127 1001 86380 86390 1
504717 99504717 1001 86380 86390 1
504440 99504440 1001 86380 86390 1
505700 99505700 1001 86380 86390 1
505427 99505427 1001 86380 86390 1
505479 99505479 1001 86380 86390 1
505178 99505178 1001 86380 86390 1
505295 99505295 1001 86380 86390 1
505348 99505348 1001 86380 86390 1
505833 99505833 1001 86380 86390 1
506558 99506558 1001 86380 86390 1
506290 99506290 1001 86380 86390 1
506245 99506245 1001 86380 86390 1
506027 99506027 1001 86380 86390 1
506161 99506161 1001 86380 86390 1
506721 99506721 1001 86380 86390 1
507141 99507141 1001 86380 86390 1
506905 99506905 1001 86380 86390 1
506829 99506829 1001 86380 86390 1
507589 99507589 1001 86380 86390 1
507557 99507557 1001 86380 86390 1
508188 99508188 1001 86380 86390 1
508191 99508191 1001 86380 86390 1
508141 99508141 1001 86380 86390 1
508239 99508239 1001 86380 86390 1
507942 99507942 1001 86380 86390 1
508299 99508299 1001 86380 86390 1
509001 99509001 1001 86380 86390 1
509041 99509041 1001 86380 86390 1
508917 99508917 1001 86380 86390 1
508591 99508591 1001 86380 86390 1
508488 99508488 1001 86380 86390 1
508465 99508465 1001 86380 86390 1
509098 99509098 1001 86380 86390 1
509750 99509750 1001 86380 86390 1
509816 99509816 1001 86380 86390 1
509831 99509831 1001 86380 86390 1
509836 99509836 1001 86380 86390 1
509532 99509532 1001 86380 86390 1
509564 99509564 1001 86380 86390 1
509318 99509318 1001 86380 86390 1
509354 99509354 1001 86380 86390 1
510538 99510538 1001 86380 86390 1
510897 99510897 1001 86380 86390 1
510785 99510785 1001 86380 86390 1
511388 99511388 1001 86380 86390 1
511480 99511480 1001 86380 86390 1
511313 99511313 1001 86380 86390 1
511344 99511344 1001 86380 86390 1
511178 99511178 1001 86380 86390 1
510966 99510966 1001 86380 86390 1
511649 99511649 1001 86380 86390 1
511587 99511587 1001 86380 86390 1
512283 99512283 1001 86380 86390 1
512102 99512102 1001 86380 86390 1
511952 99511952 1001 86380 86390 1
511888 99511888 1001 86380 86390 1
511932 99511932 1001 86380 86390 1
511793 99511793 1001 86380 86390 1
511848 99511848 1001 86380 86390 1
513047 99513047 1001 86380 86390 1
512914 99512914 1001 86380 86390 1
512670 99512670 1001 86380 86390 1
513462 99513462 1001 86380 86390 1
514130 99514130 1001 86380 86390 1
514195 99514195 1001 86380 86390 1
514838 99514838 1001 86380 86390 1
514635 99514635 1001 86380 86390 1
514276 99514276 1001 86380 86390 1
514299 99514299 1001 86380 86390 1
514958 99514958 1001 86380 86390 1
515551 99515551 1001 86380 86390 1
515399 99515399 1001 86380 86390 1
515224 99515224 1001 86380 86390 1
515880 99515880 1001 86380 86390 1
516461 99516461 1001 86380 86390 1
516321 99516321 1001 86380 86390 1
516390 99516390 1001 86380 86390 1
516160 99516160 1001 86380 86390 1
516070 99516070 1001 86380 86390 1
515917 99515917 1001 86380 86390 1
515931 99515931 1001 86380 86390 1
515895 99515895 1001 86380 86390 1
515911 99515911 1001 86380 86390 1
516615 99516615 1001 86380 86390 1
516525 99516525 1001 86380 86390 1
517182 99517182 1001 86380 86390 1
517199 99517199 1001 86380 86390 1
517282 99517282 1001 86380 86390 1
517067 99517067 1001 86380 86390 1
517016 99517016 1001 86380 86390 1
517010 99517010 1001 86380 86390 1
516869 99516869 1001 86380 86390 1
517340 99517340 1001 86380 86390 1
517510 99517510 1001 86380 86390 1
518111 99518111 1001 86380 86390 1
518066 99518066 1001 86380 86390 1
517944 99517944 1001 86380 86390 1
517808 99517808 1001 86380 86390 1
517555 99517555 1001 86380 86390 1
517543 99517543 1001 86380 86390 1
518311 99518311 1001 86380 86390 1
518813 99518813 1001 86380 86390 1
518396 99518396 1001 86380 86390 1
519055 99519055 1001 86380 86390 1
519110 99519110 1001 86380 86390 1
519123 99519123 1001 86380 86390 1
519720 99519720 1001 86380 86390 1
519257 99519257 1001 86380 86390 1
519908 99519908 1001 86380 86390 1
520563 99520563 1001 86380 86390 1
520589 99520589 1001 86380 86390 1
520384 99520384 1001 86380 86390 1
520234 99520234 1001 86380 86390 1
520392 99520392 1001 86380 86390 1
520369 99520369 1001 86380 86390 1
520170 99520170 1001 86380 86390 1
520041 99520041 1001 86380 86390 1
520070 99520070 1001 86380 86390 1
520707 99520707 1001 86380 86390 1
521380 99521380 1001 86380 86390 1
521105 99521105 1001 86380 86390 1
521164 99521164 1001 86380 86390 1
520892 99520892 1001 86380 86390 1
520946 99520946 1001 86380 86390 1
521467 99521467 1001 86380 86390 1
522262 99522262 1001 86380 86390 1
522006 99522006 1001 86380 86390 1
521815 99521815 1001 86380 86390 1
521877 99521877 1001 86380 86390 1
521813 99521813 1001 86380 86390 1
522446 99522446 1001 86380 86390 1
522485 99522485 1001 86380 86390 1
522994 99522994 1001 86380 86390 1
523014 99523014 1001 86380 86390 1
522666 99522666 1001 86380 86390 1
522692 99522692 1001 86380 86390 1
522602 99522602 1001 86380 86390 1
522502 99522502 1001 86380 86390 1
522534 99522534 1001 86380 86390 1
522704 99522704 1001 86380 86390 1
523259 99523259 1001 86380 86390 1
523818 99523818 1001 86380 86390 1
523851 99523851 1001 86380 86390 1
523762 99523762 1001 86380 86390 1
523579 99523579 1001 86380 86390 1
523470 99523470 1001 86380 86390 1
524137 99524137 1001 86380 86390 1
524598 99524598 1001 86380 86390 1
524718 99524718 1001 86380 86390 1
524505 99524505 1001 86380 86390 1
524305 99524305 1001 86380 86390 1
524820 99524820 1001 86380 86390 1
524900 99524900 1001 86380 86390 1
524904 99524904 1001 86380 86390 1
524959 99524959 1001 86380 86390 1
525419 99525419 1001 86380 86390 1
525398 99525398 1001 86380 86390 1
525225 99525225 1001 86380 86390 1
525383 99525383 1001 86380 86390 1
525319 99525319 1001 86380 86390 1
525111 99525111 1001 86380 86390 1
525180 99525180 1001 86380 86390 1
525645 99525645 1001 86380 86390 1
525708 99525708 1001 86380 86390 1
525604 99525604 1001 86380 86390 1
526051 99526051 1001 86380 86390 1
526138 99526138 1001 86380 86390 1
525852 99525852 1001 86380 86390 1
526616 99526616 1001 86380 86390 1
526453 99526453 1001 86380 86390 1
527050 99527050 1001 86380 86390 1
526857 99526857 1001 86380 86390 1
526950 99526950 1001 86380 86390 1
526812 99526812 1001 86380 86390 1
526776 99526776 1001 86380 86390 1
526663 99526663 1001 86380 86390 1
526767 99526767 1001 86380 86390 1
527350 99527350 1001 86380 86390 1
526837 99526837 1001 86380 86390 1
527373 99527373 1001 86380 86390 1
528054 99528054 1001 86380 86390 1
528033 99528033 1001 86380 86390 1
527565 99527565 1001 86380 86390 1
527502 99527502 1001 86380 86390 1
528187 99528187 1001 86380 86390 1
528786 99528786 1001 86380 86390 1
528829 99528829 1001 86380 86390 1
528807 99528807 1001 86380 86390 1
528897 99528897 1001 86380 86390 1
528554 99528554 1001 86380 86390 1
528538 99528538 1001 86380 86390 1
528656 99528656 1001 86380 86390 1
528319 99528319 1001 86380 86390 1
528386 99528386 1001 86380 86390 1
528481 99528481 1001 86380 86390 1
529042 99529042 1001 86380 86390 1
528974 99528974 1001 86380 86390 1
528949 99528949 1001 86380 86390 1
529646 99529646 1001 86380 86390 1
529169 99529169 1001 86380 86390 1
529844 99529844 1001 86380 86390 1
529922 99529922 1001 86380 86390 1
529784 99529784 1001 86380 86390 1
530427 99530427 1001 86380 86390 1
530469 99530469 1001 86380 86390 1
530344 99530344 1001 86380 86390 1
530306 99530306 1001 86380 86390 1
530242 99530242 1001 86380 86390 1
530040 99530040 1001 86380 86390 1
530631 99530631 1001 86380 86390 1
530671 99530671 1001 86380 86390 1
531029 99531029 1001 86380 86390 1
531043 99531043 1001 86380 86390 1
530831 99530831 1001 86380 86390 1
531496 99531496 1001 86380 86390 1
531448 99531448 1001 86380 86390 1
531554 99531554 1001 86380 86390 1
531451 99531451 1001 86380 86390 1
531505 99531505 1001 86380 86390 1
532069 99532069 1001 86380 86390 1
532149 99532149 1001 86380 86390 1
532151 99532151 1001 86380 86390 1
531883 99531883 1001 86380 86390 1
531996 99531996 1001 86380 86390 1
531640 99531640 1001 86380 86390 1
531757 99531757 1001 86380 86390 1
531646 99531646 1001 86380 86390 1
532920 99532920 1001 86380 86390 1
532818 99532818 1001 86380 86390 1
532594 99532594 1001 86380 86390 1
533237 99533237 1001 86380 86390 1
533176 99533176 1001 86380 86390 1
533144 99533144 1001 86380 86390 1
533811 99533811 1001 86380 86390 1
533833 99533833 1001 86380 86390 1
533813 99533813 1001 86380 86390 1
533738 99533738 1001 86380 86390 1
533474 99533474 1001 86380 86390 1
533646 99533646 1001 86380 86390 1
533411 99533411 1001 86380 86390 1
533446 99533446 1001 86380 86390 1
534173 99534173 1001 86380 86390 1
534109 99534109 1001 86380 86390 1
534831 99534831 1001 86380 86390 1
535213 99535213 1001 86380 86390 1
534942 99534942 1001 86380 86390 1
535605 99535605 1001 86380 86390 1
536092 99536092 1001 86380 86390 1
536118 99536118 1001 86380 86390 1
535994 99535994 1001 86380 86390 1
536047 99536047 1001 86380 86390 1
535849 99535849 1001 86380 86390 1
535922 99535922 1001 86380 86390 1
536456 99536456 1001 86380 86390 1
536445 99536445 1001 86380 86390 1
536394 99536394 1001 86380 86390 1
537145 99537145 1001 86380 86390 1
536783 99536783 1001 86380 86390 1
536901 99536901 1001 86380 86390 1
536624 99536624 1001 86380 86390 1
536717 99536717 1001 86380 86390 1
536750 99536750 1001 86380 86390 1
537169 99537169 1001 86380 86390 1
537964 99537964 1001 86380 86390 1
537897 99537897 1001 86380 86390 1
537641 99537641 1001 86380 86390 1
537616 99537616 1001 86380 86390 1
537761 99537761 1001 86380 86390 1
537646 99537646 1001 86380 86390 1
537678 99537678 1001 86380 86390 1
537769 99537769 1001 86380 86390 1
537468 99537468 1001 86380 86390 1
537392 99537392 1001 86380 86390 1
537418 99537418 1001 86380 86390 1
538610 99538610 1001 86380 86390 1
538234 99538234 1001 86380 86390 1
538929 99538929 1001 86380 86390 1
539370 99539370 1001 86380 86390 1
539319 99539319 1001 86380 86390 1
539360 99539360 1001 86380 86390 1
539141 99539141 1001 86380 86390 1
539180 99539180 1001 86380 86390 1
539194 99539194 1001 86380 86390 1
539749 99539749 1001 86380 86390 1
540331 99540331 1001 86380 86390 1
540332 99540332 1001 86380 86390 1
540196 99540196 1001 86380 86390 1
540221 99540221 1001 86380 86390 1
540481 99540481 1001 86380 86390 1
541208 99541208 1001 86380 86390 1
541247 99541247 1001 86380 86390 1
541095 99541095 1001 86380 86390 1
541124 99541124 1001 86380 86390 1
540900 99540900 1001 86380 86390 1
540842 99540842 1001 86380 86390 1
540874 99540874 1001 86380 86390 1
540875 99540875 1001 86380 86390 1
541967 99541967 1001 86380 86390 1
541875 99541875 1001 86380 86390 1
541811 99541811 1001 86380 86390 1
542480 99542480 1001 86380 86390 1
542481 99542481 1001 86380 86390 1
542342 99542342 1001 86380 86390 1
542741 99542741 1001 86380 86390 1
543141 99543141 1001 86380 86390 1
543039 99543039 1001 86380 86390 1
543314 99543314 1001 86380 86390 1
544449 99544449 1001 86380 86390 1
544372 99544372 1001 86380 86390 1
544220 99544220 1001 86380 86390 1
544312 99544312 1001 86380 86390 1
544378 99544378 1001 86380 86390 1
544164 99544164 1001 86380 86390 1
544699 99544699 1001 86380 86390 1
400258 99400258 1001 86380 86390 1
400254 99400254 1001 86380 86390 1
400507 99400507 1001 86380 86390 1
400679 99400679 1001 86380 86390 1
401008 99401008 1001 86380 86390 1
401139 99401139 1001 86380 86390 1
401751 99401751 1001 86380 86390 1
401926 99401926 1001 86380 86390 1
402564 99402564 1001 86380 86390 1
402687 99402687 1001 86380 86390 1
402762 99402762 1001 86380 86390 1
403843 99403843 1001 86380 86390 1
403953 99403953 1001 86380 86390 1
404061 99404061 1001 86380 86390 1
404102 99404102 1001 86380 86390 1
404190 99404190 1001 86380 86390 1
404663 99404663 1001 86380 86390 1
404951 99404951 1001 86380 86390 1
404960 99404960 1001 86380 86390 1
404988 99404988 1001 86380 86390 1
405346 99405346 1001 86380 86390 1
405349 99405349 1001 86380 86390 1
406020 99406020 1001 86380 86390 1
406128 99406128 1001 86380 86390 1
406131 99406131 1001 86380 86390 1
406416 99406416 1001 86380 86390 1
406700 99406700 1001 86380 86390 1
407469 99407469 1001 86380 86390 1
407504 99407504 1001 86380 86390 1
407678 99407678 1001 86380 86390 1
407876 99407876 1001 86380 86390 1
408687 99408687 1001 86380 86390 1
408830 99408830 1001 86380 86390 1
409462 99409462 1001 86380 86390 1
410134 99410134 1001 86380 86390 1
410113 99410113 1001 86380 86390 1
410258 99410258 1001 86380 86390 1
410267 99410267 1001 86380 86390 1
410365 99410365 1001 86380 86390 1
410474 99410474 1001 86380 86390 1
410684 99410684 1001 86380 86390 1
410667 99410667 1001 86380 86390 1
410876 99410876 1001 86380 86390 1
410847 99410847 1001 86380 86390 1
410959 99410959 1001 86380 86390 1
411092 99411092 1001 86380 86390 1
411326 99411326 1001 86380 86390 1
411379 99411379 1001 86380 86390 1
412013 99412013 1001 86380 86390 1
413386 99413386 1001 86380 86390 1
412952 99412952 1001 86380 86390 1
413197 99413197 1001 86380 86390 1
412665 99412665 1001 86380 86390 1
412728 99412728 1001 86380 86390 1
414067 99414067 1001 86380 86390 1
415141 99415141 1001 86380 86390 1
414367 99414367 1001 86380 86390 1
414271 99414271 1001 86380 86390 1
415671 99415671 1001 86380 86390 1
415577 99415577 1001 86380 86390 1
415607 99415607 1001 86380 86390 1
416381 99416381 1001 86380 86390 1
416442 99416442 1001 86380 86390 1
417362 99417362 1001 86380 86390 1
417408 99417408 1001 86380 86390 1
418449 99418449 1001 86380 86390 1
417753 99417753 1001 86380 86390 1
419113 99419113 1001 86380 86390 1
420374 99420374 1001 86380 86390 1
419667 99419667 1001 86380 86390 1
420038 99420038 1001 86380 86390 1
419441 99419441 1001 86380 86390 1
422051 99422051 1001 86380 86390 1
421856 99421856 1001 86380 86390 1
421639 99421639 1001 86380 86390 1
420953 99420953 1001 86380 86390 1
422136 99422136 1001 86380 86390 1
422798 99422798 1001 86380 86390 1
422840 99422840 1001 86380 86390 1
423930 99423930 1001 86380 86390 1
425294 99425294 1001 86380 86390 1
424962 99424962 1001 86380 86390 1
424157 99424157 1001 86380 86390 1
424306 99424306 1001 86380 86390 1
425767 99425767 1001 86380 86390 1
425546 99425546 1001 86380 86390 1
426607 99426607 1001 86380 86390 1
426076 99426076 1001 86380 86390 1
426061 99426061 1001 86380 86390 1
427388 99427388 1001 86380 86390 1
427137 99427137 1001 86380 86390 1
427515 99427515 1001 86380 86390 1
427420 99427420 1001 86380 86390 1
428390 99428390 1001 86380 86390 1
428372 99428372 1001 86380 86390 1
428377 99428377 1001 86380 86390 1
428512 99428512 1001 86380 86390 1
428050 99428050 1001 86380 86390 1
427838 99427838 1001 86380 86390 1
429102 99429102 1001 86380 86390 1
429114 99429114 1001 86380 86390 1
428904 99428904 1001 86380 86390 1
430061 99430061 1001 86380 86390 1
429616 99429616 1001 86380 86390 1
429571 99429571 1001 86380 86390 1
429254 99429254 1001 86380 86390 1
429507 99429507 1001 86380 86390 1
430705 99430705 1001 86380 86390 1
432006 99432006 1001 86380 86390 1
432032 99432032 1001 86380 86390 1
431755 99431755 1001 86380 86390 1
432039 99432039 1001 86380 86390 1
431429 99431429 1001 86380 86390 1
431385 99431385 1001 86380 86390 1
430959 99430959 1001 86380 86390 1
431165 99431165 1001 86380 86390 1
432452 99432452 1001 86380 86390 1
432130 99432130 1001 86380 86390 1
433472 99433472 1001 86380 86390 1
432846 99432846 1001 86380 86390 1
432808 99432808 1001 86380 86390 1
433789 99433789 1001 86380 86390 1
433740 99433740 1001 86380 86390 1
433872 99433872 1001 86380 86390 1
434109 99434109 1001 86380 86390 1
435220 99435220 1001 86380 86390 1
435357 99435357 1001 86380 86390 1
434950 99434950 1001 86380 86390 1
434753 99434753 1001 86380 86390 1
434590 99434590 1001 86380 86390 1
434161 99434161 1001 86380 86390 1
436853 99436853 1001 86380 86390 1
437099 99437099 1001 86380 86390 1
436449 99436449 1001 86380 86390 1
436592 99436592 1001 86380 86390 1
436738 99436738 1001 86380 86390 1
436297 99436297 1001 86380 86390 1
435919 99435919 1001 86380 86390 1
437217 99437217 1001 86380 86390 1
300692 99300692 1001 86380 86390 1
300577 99300577 1001 86380 86390 1
300700 99300700 1001 86380 86390 1
300625 99300625 1001 86380 86390 1
300521 99300521 1001 86380 86390 1
300272 99300272 1001 86380 86390 1
300831 99300831 1001 86380 86390 1
300732 99300732 1001 86380 86390 1
300849 99300849 1001 86380 86390 1
301493 99301493 1001 86380 86390 1
301289 99301289 1001 86380 86390 1
301330 99301330 1001 86380 86390 1
301077 99301077 1001 86380 86390 1
301643 99301643 1001 86380 86390 1
302240 99302240 1001 86380 86390 1
302306 99302306 1001 86380 86390 1
302234 99302234 1001 86380 86390 1
302339 99302339 1001 86380 86390 1
302197 99302197 1001 86380 86390 1
302016 99302016 1001 86380 86390 1
301838 99301838 1001 86380 86390 1
301865 99301865 1001 86380 86390 1
302431 99302431 1001 86380 86390 1
302457 99302457 1001 86380 86390 1
303175 99303175 1001 86380 86390 1
303181 99303181 1001 86380 86390 1
303086 99303086 1001 86380 86390 1
302831 99302831 1001 86380 86390 1
302922 99302922 1001 86380 86390 1
302818 99302818 1001 86380 86390 1
302681 99302681 1001 86380 86390 1
303918 99303918 1001 86380 86390 1
304032 99304032 1001 86380 86390 1
304002 99304002 1001 86380 86390 1
303834 99303834 1001 86380 86390 1
303837 99303837 1001 86380 86390 1
303673 99303673 1001 86380 86390 1
303701 99303701 1001 86380 86390 1
303611 99303611 1001 86380 86390 1
303487 99303487 1001 86380 86390 1
304783 99304783 1001 86380 86390 1
304723 99304723 1001 86380 86390 1
304525 99304525 1001 86380 86390 1
304333 99304333 1001 86380 86390 1
304283 99304283 1001 86380 86390 1
304361 99304361 1001 86380 86390 1
304388 99304388 1001 86380 86390 1
305565 99305565 1001 86380 86390 1
305441 99305441 1001 86380 86390 1
305442 99305442 1001 86380 86390 1
305478 99305478 1001 86380 86390 1
305119 99305119 1001 86380 86390 1
305087 99305087 1001 86380 86390 1
305206 99305206 1001 86380 86390 1
500153 99500153 1001 86380 86390 1
500666 99500666 1001 86380 86390 1
500292 99500292 1001 86380 86390 1
500946 99500946 1001 86380 86390 1
501345 99501345 1001 86380 86390 1
501327 99501327 1001 86380 86390 1
501407 99501407 1001 86380 86390 1
501110 99501110 1001 86380 86390 1
501025 99501025 1001 86380 86390 1
501131 99501131 1001 86380 86390 1
502353 99502353 1001 86380 86390 1
502409 99502409 1001 86380 86390 1
502297 99502297 1001 86380 86390 1
502214 99502214 1001 86380 86390 1
501857 99501857 1001 86380 86390 1
502034 99502034 1001 86380 86390 1
501944 99501944 1001 86380 86390 1
502468 99502468 1001 86380 86390 1
502495 99502495 1001 86380 86390 1
503280 99503280 1001 86380 86390 1
502991 99502991 1001 86380 86390 1
502756 99502756 1001 86380 86390 1
502720 99502720 1001 86380 86390 1
503469 99503469 1001 86380 86390 1
503930 99503930 1001 86380 86390 1
503777 99503777 1001 86380 86390 1
503530 99503530 1001 86380 86390 1
503544 99503544 1001 86380 86390 1
503690 99503690 1001 86380 86390 1
504883 99504883 1001 86380 86390 1
504824 99504824 1001 86380 86390 1
504726 99504726 1001 86380 86390 1
504482 99504482 1001 86380 86390 1
504509 99504509 1001 86380 86390 1
504409 99504409 1001 86380 86390 1
504412 99504412 1001 86380 86390 1
505057 99505057 1001 86380 86390 1
505092 99505092 1001 86380 86390 1
505415 99505415 1001 86380 86390 1
505823 99505823 1001 86380 86390 1
505881 99505881 1001 86380 86390 1
506395 99506395 1001 86380 86390 1
506500 99506500 1001 86380 86390 1
506439 99506439 1001 86380 86390 1
506317 99506317 1001 86380 86390 1
506156 99506156 1001 86380 86390 1
506171 99506171 1001 86380 86390 1
506030 99506030 1001 86380 86390 1
506680 99506680 1001 86380 86390 1
507219 99507219 1001 86380 86390 1
507247 99507247 1001 86380 86390 1
507289 99507289 1001 86380 86390 1
507266 99507266 1001 86380 86390 1
507073 99507073 1001 86380 86390 1
506866 99506866 1001 86380 86390 1
508107 99508107 1001 86380 86390 1
508223 99508223 1001 86380 86390 1
508051 99508051 1001 86380 86390 1
508207 99508207 1001 86380 86390 1
507977 99507977 1001 86380 86390 1
507655 99507655 1001 86380 86390 1
507739 99507739 1001 86380 86390 1
508281 99508281 1001 86380 86390 1
508410 99508410 1001 86380 86390 1
508746 99508746 1001 86380 86390 1
508685 99508685 1001 86380 86390 1
509085 99509085 1001 86380 86390 1
509828 99509828 1001 86380 86390 1
509725 99509725 1001 86380 86390 1
509782 99509782 1001 86380 86390 1
509518 99509518 1001 86380 86390 1
509614 99509614 1001 86380 86390 1
509371 99509371 1001 86380 86390 1
509302 99509302 1001 86380 86390 1
510678 99510678 1001 86380 86390 1
510693 99510693 1001 86380 86390 1
510522 99510522 1001 86380 86390 1
510394 99510394 1001 86380 86390 1
510331 99510331 1001 86380 86390 1
510411 99510411 1001 86380 86390 1
510414 99510414 1001 86380 86390 1
510258 99510258 1001 86380 86390 1
510776 99510776 1001 86380 86390 1
510880 99510880 1001 86380 86390 1
510908 99510908 1001 86380 86390 1
510858 99510858 1001 86380 86390 1
510863 99510863 1001 86380 86390 1
511218 99511218 1001 86380 86390 1
511311 99511311 1001 86380 86390 1
511268 99511268 1001 86380 86390 1
511071 99511071 1001 86380 86390 1
511721 99511721 1001 86380 86390 1
511559 99511559 1001 86380 86390 1
512097 99512097 1001 86380 86390 1
512128 99512128 1001 86380 86390 1
512016 99512016 1001 86380 86390 1
511866 99511866 1001 86380 86390 1
513090 99513090 1001 86380 86390 1
512884 99512884 1001 86380 86390 1
512885 99512885 1001 86380 86390 1
512810 99512810 1001 86380 86390 1
512953 99512953 1001 86380 86390 1
512998 99512998 1001 86380 86390 1
512709 99512709 1001 86380 86390 1
513905 99513905 1001 86380 86390 1
513842 99513842 1001 86380 86390 1
513837 99513837 1001 86380 86390 1
513617 99513617 1001 86380 86390 1
513425 99513425 1001 86380 86390 1
513569 99513569 1001 86380 86390 1
514106 99514106 1001 86380 86390 1
514198 99514198 1001 86380 86390 1
514224 99514224 1001 86380 86390 1
514548 99514548 1001 86380 86390 1
514521 99514521 1001 86380 86390 1
514383 99514383 1001 86380 86390 1
515543 99515543 1001 86380 86390 1
515541 99515541 1001 86380 86390 1
515413 99515413 1001 86380 86390 1
515455 99515455 1001 86380 86390 1
515170 99515170 1001 86380 86390 1
515197 99515197 1001 86380 86390 1
515099 99515099 1001 86380 86390 1
515138 99515138 1001 86380 86390 1
516311 99516311 1001 86380 86390 1
516252 99516252 1001 86380 86390 1
516119 99516119 1001 86380 86390 1
516010 99516010 1001 86380 86390 1
516039 99516039 1001 86380 86390 1
516002 99516002 1001 86380 86390 1
517069 99517069 1001 86380 86390 1
517031 99517031 1001 86380 86390 1
517074 99517074 1001 86380 86390 1
517063 99517063 1001 86380 86390 1
516896 99516896 1001 86380 86390 1
516778 99516778 1001 86380 86390 1
517413 99517413 1001 86380 86390 1
517378 99517378 1001 86380 86390 1
518118 99518118 1001 86380 86390 1
517816 99517816 1001 86380 86390 1
517793 99517793 1001 86380 86390 1
517846 99517846 1001 86380 86390 1
517875 99517875 1001 86380 86390 1
517729 99517729 1001 86380 86390 1
518331 99518331 1001 86380 86390 1
518925 99518925 1001 86380 86390 1
518596 99518596 1001 86380 86390 1
519125 99519125 1001 86380 86390 1
519434 99519434 1001 86380 86390 1
519351 99519351 1001 86380 86390 1
519274 99519274 1001 86380 86390 1
519241 99519241 1001 86380 86390 1
520579 99520579 1001 86380 86390 1
520536 99520536 1001 86380 86390 1
520335 99520335 1001 86380 86390 1
520337 99520337 1001 86380 86390 1
520404 99520404 1001 86380 86390 1
520152 99520152 1001 86380 86390 1
520206 99520206 1001 86380 86390 1
520119 99520119 1001 86380 86390 1
520748 99520748 1001 86380 86390 1
521118 99521118 1001 86380 86390 1
521179 99521179 1001 86380 86390 1
521551 99521551 1001 86380 86390 1
522266 99522266 1001 86380 86390 1
522109 99522109 1001 86380 86390 1
521894 99521894 1001 86380 86390 1
521936 99521936 1001 86380 86390 1
522017 99522017 1001 86380 86390 1
521749 99521749 1001 86380 86390 1
522382 99522382 1001 86380 86390 1
523016 99523016 1001 86380 86390 1
523049 99523049 1001 86380 86390 1
522750 99522750 1001 86380 86390 1
522524 99522524 1001 86380 86390 1
523129 99523129 1001 86380 86390 1
523184 99523184 1001 86380 86390 1
523139 99523139 1001 86380 86390 1
523192 99523192 1001 86380 86390 1
523761 99523761 1001 86380 86390 1
523675 99523675 1001 86380 86390 1
523534 99523534 1001 86380 86390 1
523730 99523730 1001 86380 86390 1
523550 99523550 1001 86380 86390 1
523605 99523605 1001 86380 86390 1
523644 99523644 1001 86380 86390 1
523399 99523399 1001 86380 86390 1
524007 99524007 1001 86380 86390 1
524068 99524068 1001 86380 86390 1
524606 99524606 1001 86380 86390 1
524704 99524704 1001 86380 86390 1
524495 99524495 1001 86380 86390 1
524192 99524192 1001 86380 86390 1
524895 99524895 1001 86380 86390 1
525548 99525548 1001 86380 86390 1
525422 99525422 1001 86380 86390 1
525480 99525480 1001 86380 86390 1
525365 99525365 1001 86380 86390 1
525288 99525288 1001 86380 86390 1
525380 99525380 1001 86380 86390 1
525373 99525373 1001 86380 86390 1
525285 99525285 1001 86380 86390 1
525031 99525031 1001 86380 86390 1
525640 99525640 1001 86380 86390 1
526115 99526115 1001 86380 86390 1
526199 99526199 1001 86380 86390 1
525960 99525960 1001 86380 86390 1
526494 99526494 1001 86380 86390 1
527058 99527058 1001 86380 86390 1
526867 99526867 1001 86380 86390 1
526642 99526642 1001 86380 86390 1
526805 99526805 1001 86380 86390 1
526678 99526678 1001 86380 86390 1
527331 99527331 1001 86380 86390 1
528026 99528026 1001 86380 86390 1
527688 99527688 1001 86380 86390 1
527718 99527718 1001 86380 86390 1
527731 99527731 1001 86380 86390 1
527829 99527829 1001 86380 86390 1
527618 99527618 1001 86380 86390 1
527657 99527657 1001 86380 86390 1
527596 99527596 1001 86380 86390 1
528840 99528840 1001 86380 86390 1
528780 99528780 1001 86380 86390 1
528887 99528887 1001 86380 86390 1
528628 99528628 1001 86380 86390 1
529080 99529080 1001 86380 86390 1
529539 99529539 1001 86380 86390 1
529645 99529645 1001 86380 86390 1
529722 99529722 1001 86380 86390 1
529362 99529362 1001 86380 86390 1
529493 99529493 1001 86380 86390 1
529326 99529326 1001 86380 86390 1
529129 99529129 1001 86380 86390 1
529815 99529815 1001 86380 86390 1
530439 99530439 1001 86380 86390 1
530049 99530049 1001 86380 86390 1
529948 99529948 1001 86380 86390 1
530748 99530748 1001 86380 86390 1
530684 99530684 1001 86380 86390 1
530674 99530674 1001 86380 86390 1
531369 99531369 1001 86380 86390 1
531133 99531133 1001 86380 86390 1
530842 99530842 1001 86380 86390 1
531452 99531452 1001 86380 86390 1
531479 99531479 1001 86380 86390 1
532089 99532089 1001 86380 86390 1
532167 99532167 1001 86380 86390 1
531703 99531703 1001 86380 86390 1
531775 99531775 1001 86380 86390 1
531764 99531764 1001 86380 86390 1
531713 99531713 1001 86380 86390 1
532358 99532358 1001 86380 86390 1
532841 99532841 1001 86380 86390 1
532826 99532826 1001 86380 86390 1
532418 99532418 1001 86380 86390 1
532590 99532590 1001 86380 86390 1
533699 99533699 1001 86380 86390 1
533818 99533818 1001 86380 86390 1
533525 99533525 1001 86380 86390 1
533582 99533582 1001 86380 86390 1
533522 99533522 1001 86380 86390 1
533252 99533252 1001 86380 86390 1
533295 99533295 1001 86380 86390 1
533942 99533942 1001 86380 86390 1
534599 99534599 1001 86380 86390 1
534664 99534664 1001 86380 86390 1
534539 99534539 1001 86380 86390 1
534617 99534617 1001 86380 86390 1
534644 99534644 1001 86380 86390 1
534441 99534441 1001 86380 86390 1
534469 99534469 1001 86380 86390 1
534470 99534470 1001 86380 86390 1
534078 99534078 1001 86380 86390 1
535435 99535435 1001 86380 86390 1
535377 99535377 1001 86380 86390 1
535502 99535502 1001 86380 86390 1
535062 99535062 1001 86380 86390 1
534899 99534899 1001 86380 86390 1
535664 99535664 1001 86380 86390 1
535639 99535639 1001 86380 86390 1
536182 99536182 1001 86380 86390 1
536334 99536334 1001 86380 86390 1
535979 99535979 1001 86380 86390 1
537153 99537153 1001 86380 86390 1
537046 99537046 1001 86380 86390 1
536855 99536855 1001 86380 86390 1
536793 99536793 1001 86380 86390 1
536594 99536594 1001 86380 86390 1
536578 99536578 1001 86380 86390 1
537356 99537356 1001 86380 86390 1
537288 99537288 1001 86380 86390 1
537806 99537806 1001 86380 86390 1
537807 99537807 1001 86380 86390 1
537528 99537528 1001 86380 86390 1
537507 99537507 1001 86380 86390 1
538521 99538521 1001 86380 86390 1
538470 99538470 1001 86380 86390 1
538418 99538418 1001 86380 86390 1
538895 99538895 1001 86380 86390 1
538896 99538896 1001 86380 86390 1
539526 99539526 1001 86380 86390 1
539410 99539410 1001 86380 86390 1
539234 99539234 1001 86380 86390 1
539408 99539408 1001 86380 86390 1
539204 99539204 1001 86380 86390 1
539688 99539688 1001 86380 86390 1
540403 99540403 1001 86380 86390 1
540406 99540406 1001 86380 86390 1
540174 99540174 1001 86380 86390 1
541231 99541231 1001 86380 86390 1
541107 99541107 1001 86380 86390 1
541015 99541015 1001 86380 86390 1
540856 99540856 1001 86380 86390 1
540741 99540741 1001 86380 86390 1
540731 99540731 1001 86380 86390 1
540809 99540809 1001 86380 86390 1
540848 99540848 1001 86380 86390 1
540759 99540759 1001 86380 86390 1
541330 99541330 1001 86380 86390 1
541976 99541976 1001 86380 86390 1
541667 99541667 1001 86380 86390 1
541541 99541541 1001 86380 86390 1
542832 99542832 1001 86380 86390 1
542771 99542771 1001 86380 86390 1
542926 99542926 1001 86380 86390 1
542733 99542733 1001 86380 86390 1
542635 99542635 1001 86380 86390 1
542339 99542339 1001 86380 86390 1
542395 99542395 1001 86380 86390 1
542478 99542478 1001 86380 86390 1
543057 99543057 1001 86380 86390 1
543724 99543724 1001 86380 86390 1
543583 99543583 1001 86380 86390 1
543689 99543689 1001 86380 86390 1
543528 99543528 1001 86380 86390 1
543533 99543533 1001 86380 86390 1
543181 99543181 1001 86380 86390 1
543209 99543209 1001 86380 86390 1
543968 99543968 1001 86380 86390 1
544223 99544223 1001 86380 86390 1
544024 99544024 1001 86380 86390 1
544168 99544168 1001 86380 86390 1
527963 888 1002 40955 44382 1
400404 99400404 1001 86380 86390 1
400594 99400594 1001 86380 86390 1
400745 99400745 1001 86380 86390 1
400987 99400987 1001 86380 86390 1
401184 99401184 1001 86380 86390 1
401484 99401484 1001 86380 86390 1
401451 99401451 1001 86380 86390 1
401814 99401814 1001 86380 86390 1
401765 99401765 1001 86380 86390 1
402569 99402569 1001 86380 86390 1
402592 99402592 1001 86380 86390 1
402777 99402777 1001 86380 86390 1
402906 99402906 1001 86380 86390 1
403084 99403084 1001 86380 86390 1
403149 99403149 1001 86380 86390 1
403583 99403583 1001 86380 86390 1
404022 99404022 1001 86380 86390 1
404303 99404303 1001 86380 86390 1
404379 99404379 1001 86380 86390 1
404471 99404471 1001 86380 86390 1
404453 99404453 1001 86380 86390 1
404992 99404992 1001 86380 86390 1
405232 99405232 1001 86380 86390 1
405325 99405325 1001 86380 86390 1
405758 99405758 1001 86380 86390 1
405996 99405996 1001 86380 86390 1
406050 99406050 1001 86380 86390 1
406450 99406450 1001 86380 86390 1
406775 99406775 1001 86380 86390 1
406869 99406869 1001 86380 86390 1
408296 99408296 1001 86380 86390 1
408238 99408238 1001 86380 86390 1
409667 99409667 1001 86380 86390 1
409723 99409723 1001 86380 86390 1
409761 99409761 1001 86380 86390 1
410111 99410111 1001 86380 86390 1
410795 99410795 1001 86380 86390 1
411741 99411741 1001 86380 86390 1
411867 99411867 1001 86380 86390 1
412131 99412131 1001 86380 86390 1
412166 99412166 1001 86380 86390 1
413485 99413485 1001 86380 86390 1
413394 99413394 1001 86380 86390 1
413161 99413161 1001 86380 86390 1
413050 99413050 1001 86380 86390 1
412668 99412668 1001 86380 86390 1
414065 99414065 1001 86380 86390 1
414112 99414112 1001 86380 86390 1
415098 99415098 1001 86380 86390 1
414866 99414866 1001 86380 86390 1
414886 99414886 1001 86380 86390 1
414317 99414317 1001 86380 86390 1
414298 99414298 1001 86380 86390 1
415619 99415619 1001 86380 86390 1
415621 99415621 1001 86380 86390 1
415483 99415483 1001 86380 86390 1
416612 99416612 1001 86380 86390 1
416614 99416614 1001 86380 86390 1
416888 99416888 1001 86380 86390 1
416663 99416663 1001 86380 86390 1
416244 99416244 1001 86380 86390 1
415964 99415964 1001 86380 86390 1
417114 99417114 1001 86380 86390 1
418501 99418501 1001 86380 86390 1
418486 99418486 1001 86380 86390 1
418657 99418657 1001 86380 86390 1
418783 99418783 1001 86380 86390 1
417937 99417937 1001 86380 86390 1
417681 99417681 1001 86380 86390 1
417664 99417664 1001 86380 86390 1
417959 99417959 1001 86380 86390 1
419131 99419131 1001 86380 86390 1
419071 99419071 1001 86380 86390 1
420379 99420379 1001 86380 86390 1
420438 99420438 1001 86380 86390 1
419724 99419724 1001 86380 86390 1
420051 99420051 1001 86380 86390 1
419963 99419963 1001 86380 86390 1
421951 99421951 1001 86380 86390 1
421881 99421881 1001 86380 86390 1
421635 99421635 1001 86380 86390 1
421648 99421648 1001 86380 86390 1
421091 99421091 1001 86380 86390 1
421115 99421115 1001 86380 86390 1
422162 99422162 1001 86380 86390 1
422341 99422341 1001 86380 86390 1
422377 99422377 1001 86380 86390 1
422157 99422157 1001 86380 86390 1
422498 99422498 1001 86380 86390 1
423320 99423320 1001 86380 86390 1
423497 99423497 1001 86380 86390 1
423004 99423004 1001 86380 86390 1
423227 99423227 1001 86380 86390 1
423014 99423014 1001 86380 86390 1
422540 99422540 1001 86380 86390 1
424651 99424651 1001 86380 86390 1
424438 99424438 1001 86380 86390 1
424288 99424288 1001 86380 86390 1
425389 99425389 1001 86380 86390 1
425460 99425460 1001 86380 86390 1
425626 99425626 1001 86380 86390 1
426991 99426991 1001 86380 86390 1
426970 99426970 1001 86380 86390 1
426647 99426647 1001 86380 86390 1
426201 99426201 1001 86380 86390 1
426057 99426057 1001 86380 86390 1
427402 99427402 1001 86380 86390 1
427216 99427216 1001 86380 86390 1
428486 99428486 1001 86380 86390 1
427931 99427931 1001 86380 86390 1
428180 99428180 1001 86380 86390 1
427561 99427561 1001 86380 86390 1
427805 99427805 1001 86380 86390 1
428885 99428885 1001 86380 86390 1
428774 99428774 1001 86380 86390 1
428956 99428956 1001 86380 86390 1
430371 99430371 1001 86380 86390 1
430328 99430328 1001 86380 86390 1
430080 99430080 1001 86380 86390 1
429603 99429603 1001 86380 86390 1
429953 99429953 1001 86380 86390 1
429413 99429413 1001 86380 86390 1
430576 99430576 1001 86380 86390 1
430551 99430551 1001 86380 86390 1
430462 99430462 1001 86380 86390 1
430653 99430653 1001 86380 86390 1
431300 99431300 1001 86380 86390 1
431371 99431371 1001 86380 86390 1
431199 99431199 1001 86380 86390 1
431051 99431051 1001 86380 86390 1
433362 99433362 1001 86380 86390 1
433358 99433358 1001 86380 86390 1
433180 99433180 1001 86380 86390 1
433910 99433910 1001 86380 86390 1
433964 99433964 1001 86380 86390 1
435310 99435310 1001 86380 86390 1
435274 99435274 1001 86380 86390 1
434680 99434680 1001 86380 86390 1
434974 99434974 1001 86380 86390 1
434964 99434964 1001 86380 86390 1
435818 99435818 1001 86380 86390 1
437012 99437012 1001 86380 86390 1
436434 99436434 1001 86380 86390 1
435963 99435963 1001 86380 86390 1
300665 99300665 1001 86380 86390 1
300633 99300633 1001 86380 86390 1
300556 99300556 1001 86380 86390 1
300712 99300712 1001 86380 86390 1
300368 99300368 1001 86380 86390 1
300464 99300464 1001 86380 86390 1
300279 99300279 1001 86380 86390 1
300259 99300259 1001 86380 86390 1
300236 99300236 1001 86380 86390 1
301475 99301475 1001 86380 86390 1
301271 99301271 1001 86380 86390 1
301253 99301253 1001 86380 86390 1
301163 99301163 1001 86380 86390 1
300973 99300973 1001 86380 86390 1
300990 99300990 1001 86380 86390 1
301061 99301061 1001 86380 86390 1
301036 99301036 1001 86380 86390 1
301595 99301595 1001 86380 86390 1
302136 99302136 1001 86380 86390 1
301853 99301853 1001 86380 86390 1
301843 99301843 1001 86380 86390 1
301886 99301886 1001 86380 86390 1
301835 99301835 1001 86380 86390 1
301849 99301849 1001 86380 86390 1
302416 99302416 1001 86380 86390 1
302468 99302468 1001 86380 86390 1
302550 99302550 1001 86380 86390 1
302538 99302538 1001 86380 86390 1
302518 99302518 1001 86380 86390 1
302822 99302822 1001 86380 86390 1
302901 99302901 1001 86380 86390 1
302980 99302980 1001 86380 86390 1
302932 99302932 1001 86380 86390 1
302683 99302683 1001 86380 86390 1
303211 99303211 1001 86380 86390 1
303328 99303328 1001 86380 86390 1
303986 99303986 1001 86380 86390 1
303752 99303752 1001 86380 86390 1
303821 99303821 1001 86380 86390 1
303761 99303761 1001 86380 86390 1
304043 99304043 1001 86380 86390 1
304060 99304060 1001 86380 86390 1
304846 99304846 1001 86380 86390 1
304560 99304560 1001 86380 86390 1
304267 99304267 1001 86380 86390 1
304268 99304268 1001 86380 86390 1
304338 99304338 1001 86380 86390 1
304949 99304949 1001 86380 86390 1
305031 99305031 1001 86380 86390 1
304954 99304954 1001 86380 86390 1
305650 99305650 1001 86380 86390 1
305550 99305550 1001 86380 86390 1
305543 99305543 1001 86380 86390 1
305300 99305300 1001 86380 86390 1
305374 99305374 1001 86380 86390 1
305092 99305092 1001 86380 86390 1
305174 99305174 1001 86380 86390 1
305074 99305074 1001 86380 86390 1
305089 99305089 1001 86380 86390 1
500119 99500119 1001 86380 86390 1
500189 99500189 1001 86380 86390 1
500451 99500451 1001 86380 86390 1
500348 99500348 1001 86380 86390 1
500228 99500228 1001 86380 86390 1
501511 99501511 1001 86380 86390 1
501564 99501564 1001 86380 86390 1
501626 99501626 1001 86380 86390 1
501304 99501304 1001 86380 86390 1
501263 99501263 1001 86380 86390 1
501354 99501354 1001 86380 86390 1
502393 99502393 1001 86380 86390 1
502068 99502068 1001 86380 86390 1
502058 99502058 1001 86380 86390 1
501905 99501905 1001 86380 86390 1
502476 99502476 1001 86380 86390 1
503274 99503274 1001 86380 86390 1
503173 99503173 1001 86380 86390 1
503161 99503161 1001 86380 86390 1
502905 99502905 1001 86380 86390 1
502771 99502771 1001 86380 86390 1
503407 99503407 1001 86380 86390 1
503706 99503706 1001 86380 86390 1
503657 99503657 1001 86380 86390 1
504254 99504254 1001 86380 86390 1
504151 99504151 1001 86380 86390 1
504942 99504942 1001 86380 86390 1
504668 99504668 1001 86380 86390 1
505026 99505026 1001 86380 86390 1
505119 99505119 1001 86380 86390 1
505029 99505029 1001 86380 86390 1
505643 99505643 1001 86380 86390 1
505740 99505740 1001 86380 86390 1
505697 99505697 1001 86380 86390 1
505491 99505491 1001 86380 86390 1
505366 99505366 1001 86380 86390 1
505208 99505208 1001 86380 86390 1
505950 99505950 1001 86380 86390 1
505942 99505942 1001 86380 86390 1
505841 99505841 1001 86380 86390 1
506503 99506503 1001 86380 86390 1
506384 99506384 1001 86380 86390 1
506749 99506749 1001 86380 86390 1
506788 99506788 1001 86380 86390 1
507146 99507146 1001 86380 86390 1
506883 99506883 1001 86380 86390 1
507543 99507543 1001 86380 86390 1
507546 99507546 1001 86380 86390 1
507482 99507482 1001 86380 86390 1
508221 99508221 1001 86380 86390 1
508190 99508190 1001 86380 86390 1
507966 99507966 1001 86380 86390 1
507969 99507969 1001 86380 86390 1
507768 99507768 1001 86380 86390 1
508350 99508350 1001 86380 86390 1
508431 99508431 1001 86380 86390 1
508898 99508898 1001 86380 86390 1
508906 99508906 1001 86380 86390 1
508793 99508793 1001 86380 86390 1
508666 99508666 1001 86380 86390 1
508498 99508498 1001 86380 86390 1
508552 99508552 1001 86380 86390 1
509204 99509204 1001 86380 86390 1
509217 99509217 1001 86380 86390 1
509824 99509824 1001 86380 86390 1
509886 99509886 1001 86380 86390 1
509671 99509671 1001 86380 86390 1
509496 99509496 1001 86380 86390 1
509411 99509411 1001 86380 86390 1
509401 99509401 1001 86380 86390 1
509314 99509314 1001 86380 86390 1
510095 99510095 1001 86380 86390 1
510006 99510006 1001 86380 86390 1
510032 99510032 1001 86380 86390 1
510666 99510666 1001 86380 86390 1
510443 99510443 1001 86380 86390 1
510491 99510491 1001 86380 86390 1
510375 99510375 1001 86380 86390 1
510376 99510376 1001 86380 86390 1
510235 99510235 1001 86380 86390 1
510132 99510132 1001 86380 86390 1
510192 99510192 1001 86380 86390 1
510739 99510739 1001 86380 86390 1
510523 99510523 1001 86380 86390 1
511368 99511368 1001 86380 86390 1
511324 99511324 1001 86380 86390 1
511067 99511067 1001 86380 86390 1
511618 99511618 1001 86380 86390 1
512198 99512198 1001 86380 86390 1
512229 99512229 1001 86380 86390 1
512355 99512355 1001 86380 86390 1
512098 99512098 1001 86380 86390 1
511991 99511991 1001 86380 86390 1
511803 99511803 1001 86380 86390 1
513193 99513193 1001 86380 86390 1
513023 99513023 1001 86380 86390 1
512662 99512662 1001 86380 86390 1
512711 99512711 1001 86380 86390 1
513325 99513325 1001 86380 86390 1
513962 99513962 1001 86380 86390 1
513645 99513645 1001 86380 86390 1
513649 99513649 1001 86380 86390 1
513449 99513449 1001 86380 86390 1
514802 99514802 1001 86380 86390 1
514738 99514738 1001 86380 86390 1
514630 99514630 1001 86380 86390 1
514506 99514506 1001 86380 86390 1
514571 99514571 1001 86380 86390 1
514290 99514290 1001 86380 86390 1
514344 99514344 1001 86380 86390 1
515022 99515022 1001 86380 86390 1
515652 99515652 1001 86380 86390 1
515511 99515511 1001 86380 86390 1
515134 99515134 1001 86380 86390 1
515849 99515849 1001 86380 86390 1
515760 99515760 1001 86380 86390 1
515866 99515866 1001 86380 86390 1
515757 99515757 1001 86380 86390 1
516408 99516408 1001 86380 86390 1
516499 99516499 1001 86380 86390 1
516391 99516391 1001 86380 86390 1
516148 99516148 1001 86380 86390 1
516205 99516205 1001 86380 86390 1
516511 99516511 1001 86380 86390 1
516524 99516524 1001 86380 86390 1
516670 99516670 1001 86380 86390 1
517146 99517146 1001 86380 86390 1
517047 99517047 1001 86380 86390 1
517038 99517038 1001 86380 86390 1
516891 99516891 1001 86380 86390 1
517533 99517533 1001 86380 86390 1
517483 99517483 1001 86380 86390 1
518088 99518088 1001 86380 86390 1
518077 99518077 1001 86380 86390 1
518083 99518083 1001 86380 86390 1
517774 99517774 1001 86380 86390 1
518199 99518199 1001 86380 86390 1
518821 99518821 1001 86380 86390 1
518916 99518916 1001 86380 86390 1
518774 99518774 1001 86380 86390 1
518699 99518699 1001 86380 86390 1
518477 99518477 1001 86380 86390 1
518389 99518389 1001 86380 86390 1
519056 99519056 1001 86380 86390 1
519188 99519188 1001 86380 86390 1
519623 99519623 1001 86380 86390 1
519792 99519792 1001 86380 86390 1
519545 99519545 1001 86380 86390 1
519494 99519494 1001 86380 86390 1
519547 99519547 1001 86380 86390 1
519452 99519452 1001 86380 86390 1
519258 99519258 1001 86380 86390 1
519248 99519248 1001 86380 86390 1
519251 99519251 1001 86380 86390 1
519316 99519316 1001 86380 86390 1
519343 99519343 1001 86380 86390 1
519373 99519373 1001 86380 86390 1
519959 99519959 1001 86380 86390 1
519937 99519937 1001 86380 86390 1
520318 99520318 1001 86380 86390 1
520272 99520272 1001 86380 86390 1
520286 99520286 1001 86380 86390 1
520154 99520154 1001 86380 86390 1
520193 99520193 1001 86380 86390 1
520026 99520026 1001 86380 86390 1
520691 99520691 1001 86380 86390 1
521066 99521066 1001 86380 86390 1
521122 99521122 1001 86380 86390 1
521153 99521153 1001 86380 86390 1
520923 99520923 1001 86380 86390 1
520962 99520962 1001 86380 86390 1
521670 99521670 1001 86380 86390 1
521516 99521516 1001 86380 86390 1
521544 99521544 1001 86380 86390 1
522214 99522214 1001 86380 86390 1
522757 99522757 1001 86380 86390 1
522798 99522798 1001 86380 86390 1
522896 99522896 1001 86380 86390 1
523860 99523860 1001 86380 86390 1
523500 99523500 1001 86380 86390 1
524136 99524136 1001 86380 86390 1
524013 99524013 1001 86380 86390 1
523976 99523976 1001 86380 86390 1
523965 99523965 1001 86380 86390 1
524417 99524417 1001 86380 86390 1
525589 99525589 1001 86380 86390 1
525415 99525415 1001 86380 86390 1
525289 99525289 1001 86380 86390 1
525387 99525387 1001 86380 86390 1
525195 99525195 1001 86380 86390 1
525071 99525071 1001 86380 86390 1
525142 99525142 1001 86380 86390 1
525697 99525697 1001 86380 86390 1
525627 99525627 1001 86380 86390 1
526323 99526323 1001 86380 86390 1
526354 99526354 1001 86380 86390 1
526183 99526183 1001 86380 86390 1
526442 99526442 1001 86380 86390 1
527122 99527122 1001 86380 86390 1
527084 99527084 1001 86380 86390 1
527033 99527033 1001 86380 86390 1
527024 99527024 1001 86380 86390 1
526759 99526759 1001 86380 86390 1
527308 99527308 1001 86380 86390 1
527472 99527472 1001 86380 86390 1
528240 99528240 1001 86380 86390 1
528202 99528202 1001 86380 86390 1
528893 99528893 1001 86380 86390 1
528894 99528894 1001 86380 86390 1
528670 99528670 1001 86380 86390 1
528665 99528665 1001 86380 86390 1
528640 99528640 1001 86380 86390 1
528654 99528654 1001 86380 86390 1
528432 99528432 1001 86380 86390 1
528909 99528909 1001 86380 86390 1
529680 99529680 1001 86380 86390 1
529400 99529400 1001 86380 86390 1
529856 99529856 1001 86380 86390 1
530501 99530501 1001 86380 86390 1
530247 99530247 1001 86380 86390 1
530241 99530241 1001 86380 86390 1
530204 99530204 1001 86380 86390 1
530597 99530597 1001 86380 86390 1
531192 99531192 1001 86380 86390 1
531328 99531328 1001 86380 86390 1
531035 99531035 1001 86380 86390 1
530850 99530850 1001 86380 86390 1
530869 99530869 1001 86380 86390 1
531491 99531491 1001 86380 86390 1
532088 99532088 1001 86380 86390 1
531820 99531820 1001 86380 86390 1
531848 99531848 1001 86380 86390 1
531971 99531971 1001 86380 86390 1
532268 99532268 1001 86380 86390 1
532930 99532930 1001 86380 86390 1
533002 99533002 1001 86380 86390 1
532846 99532846 1001 86380 86390 1
532698 99532698 1001 86380 86390 1
532465 99532465 1001 86380 86390 1
532573 99532573 1001 86380 86390 1
533093 99533093 1001 86380 86390 1
533034 99533034 1001 86380 86390 1
533217 99533217 1001 86380 86390 1
533079 99533079 1001 86380 86390 1
533741 99533741 1001 86380 86390 1
533631 99533631 1001 86380 86390 1
533346 99533346 1001 86380 86390 1
533999 99533999 1001 86380 86390 1
534574 99534574 1001 86380 86390 1
534669 99534669 1001 86380 86390 1
534413 99534413 1001 86380 86390 1
534165 99534165 1001 86380 86390 1
534871 99534871 1001 86380 86390 1
534821 99534821 1001 86380 86390 1
534758 99534758 1001 86380 86390 1
535176 99535176 1001 86380 86390 1
535012 99535012 1001 86380 86390 1
535522 99535522 1001 86380 86390 1
535529 99535529 1001 86380 86390 1
535992 99535992 1001 86380 86390 1
535997 99535997 1001 86380 86390 1
535793 99535793 1001 86380 86390 1
535791 99535791 1001 86380 86390 1
536355 99536355 1001 86380 86390 1
536421 99536421 1001 86380 86390 1
537100 99537100 1001 86380 86390 1
537093 99537093 1001 86380 86390 1
537152 99537152 1001 86380 86390 1
536764 99536764 1001 86380 86390 1
536568 99536568 1001 86380 86390 1
537201 99537201 1001 86380 86390 1
537873 99537873 1001 86380 86390 1
537903 99537903 1001 86380 86390 1
537414 99537414 1001 86380 86390 1
538193 99538193 1001 86380 86390 1
538810 99538810 1001 86380 86390 1
538417 99538417 1001 86380 86390 1
538580 99538580 1001 86380 86390 1
538282 99538282 1001 86380 86390 1
538270 99538270 1001 86380 86390 1
538993 99538993 1001 86380 86390 1
538826 99538826 1001 86380 86390 1
539348 99539348 1001 86380 86390 1
539355 99539355 1001 86380 86390 1
539214 99539214 1001 86380 86390 1
539120 99539120 1001 86380 86390 1
539681 99539681 1001 86380 86390 1
540423 99540423 1001 86380 86390 1
540110 99540110 1001 86380 86390 1
540175 99540175 1001 86380 86390 1
540168 99540168 1001 86380 86390 1
540195 99540195 1001 86380 86390 1
540247 99540247 1001 86380 86390 1
539926 99539926 1001 86380 86390 1
541243 99541243 1001 86380 86390 1
541128 99541128 1001 86380 86390 1
541269 99541269 1001 86380 86390 1
541081 99541081 1001 86380 86390 1
540876 99540876 1001 86380 86390 1
540710 99540710 1001 86380 86390 1
541381 99541381 1001 86380 86390 1
541331 99541331 1001 86380 86390 1
541441 99541441 1001 86380 86390 1
541299 99541299 1001 86380 86390 1
541786 99541786 1001 86380 86390 1
541702 99541702 1001 86380 86390 1
542286 99542286 1001 86380 86390 1
542132 99542132 1001 86380 86390 1
542301 99542301 1001 86380 86390 1
542932 99542932 1001 86380 86390 1
542801 99542801 1001 86380 86390 1
542840 99542840 1001 86380 86390 1
542564 99542564 1001 86380 86390 1
542645 99542645 1001 86380 86390 1
542712 99542712 1001 86380 86390 1
542326 99542326 1001 86380 86390 1
542526 99542526 1001 86380 86390 1
542956 99542956 1001 86380 86390 1
543119 99543119 1001 86380 86390 1
543660 99543660 1001 86380 86390 1
543677 99543677 1001 86380 86390 1
543451 99543451 1001 86380 86390 1
543421 99543421 1001 86380 86390 1
543254 99543254 1001 86380 86390 1
544535 99544535 1001 86380 86390 1
544585 99544585 1001 86380 86390 1
544320 99544320 1001 86380 86390 1
544322 99544322 1001 86380 86390 1
544272 99544272 1001 86380 86390 1
544016 99544016 1001 86380 86390 1
544623 99544623 1001 86380 86390 1
544669 99544669 1001 86380 86390 1
513898 663 1002 55328 60657 1
400026 99400026 1001 86380 86390 1
400033 99400033 1001 86380 86390 1
400147 99400147 1001 86380 86390 1
400684 99400684 1001 86380 86390 1
401049 99401049 1001 86380 86390 1
401339 99401339 1001 86380 86390 1
401781 99401781 1001 86380 86390 1
402292 99402292 1001 86380 86390 1
402470 99402470 1001 86380 86390 1
402523 99402523 1001 86380 86390 1
402684 99402684 1001 86380 86390 1
403324 99403324 1001 86380 86390 1
403327 99403327 1001 86380 86390 1
403503 99403503 1001 86380 86390 1
404363 99404363 1001 86380 86390 1
404369 99404369 1001 86380 86390 1
404504 99404504 1001 86380 86390 1
405194 99405194 1001 86380 86390 1
405456 99405456 1001 86380 86390 1
405882 99405882 1001 86380 86390 1
406185 99406185 1001 86380 86390 1
406423 99406423 1001 86380 86390 1
406705 99406705 1001 86380 86390 1
407015 99407015 1001 86380 86390 1
407208 99407208 1001 86380 86390 1
408788 99408788 1001 86380 86390 1
408763 99408763 1001 86380 86390 1
408980 99408980 1001 86380 86390 1
409313 99409313 1001 86380 86390 1
409532 99409532 1001 86380 86390 1
409964 99409964 1001 86380 86390 1
410524 99410524 1001 86380 86390 1
410703 99410703 1001 86380 86390 1
410975 99410975 1001 86380 86390 1
411144 99411144 1001 86380 86390 1
411401 99411401 1001 86380 86390 1
411503 99411503 1001 86380 86390 1
411825 99411825 1001 86380 86390 1
411870 99411870 1001 86380 86390 1
412083 99412083 1001 86380 86390 1
412029 99412029 1001 86380 86390 1
413442 99413442 1001 86380 86390 1
413136 99413136 1001 86380 86390 1
413269 99413269 1001 86380 86390 1
412967 99412967 1001 86380 86390 1
412828 99412828 1001 86380 86390 1
413942 99413942 1001 86380 86390 1
415110 99415110 1001 86380 86390 1
414638 99414638 1001 86380 86390 1
414198 99414198 1001 86380 86390 1
414179 99414179 1001 86380 86390 1
414232 99414232 1001 86380 86390 1
414436 99414436 1001 86380 86390 1
414440 99414440 1001 86380 86390 1
415526 99415526 1001 86380 86390 1
416184 99416184 1001 86380 86390 1
415732 99415732 1001 86380 86390 1
416074 99416074 1001 86380 86390 1
417525 99417525 1001 86380 86390 1
418058 99418058 1001 86380 86390 1
418155 99418155 1001 86380 86390 1
418302 99418302 1001 86380 86390 1
417709 99417709 1001 86380 86390 1
418939 99418939 1001 86380 86390 1
418965 99418965 1001 86380 86390 1
420323 99420323 1001 86380 86390 1
419975 99419975 1001 86380 86390 1
420021 99420021 1001 86380 86390 1
419797 99419797 1001 86380 86390 1
419306 99419306 1001 86380 86390 1
419315 99419315 1001 86380 86390 1
420700 99420700 1001 86380 86390 1
422037 99422037 1001 86380 86390 1
421726 99421726 1001 86380 86390 1
421566 99421566 1001 86380 86390 1
421549 99421549 1001 86380 86390 1
421464 99421464 1001 86380 86390 1
421653 99421653 1001 86380 86390 1
421473 99421473 1001 86380 86390 1
420940 99420940 1001 86380 86390 1
420978 99420978 1001 86380 86390 1
423350 99423350 1001 86380 86390 1
423048 99423048 1001 86380 86390 1
422998 99422998 1001 86380 86390 1
423302 99423302 1001 86380 86390 1
422656 99422656 1001 86380 86390 1
422825 99422825 1001 86380 86390 1
423883 99423883 1001 86380 86390 1
425205 99425205 1001 86380 86390 1
424793 99424793 1001 86380 86390 1
424875 99424875 1001 86380 86390 1
424193 99424193 1001 86380 86390 1
424349 99424349 1001 86380 86390 1
425499 99425499 1001 86380 86390 1
426903 99426903 1001 86380 86390 1
426855 99426855 1001 86380 86390 1
426578 99426578 1001 86380 86390 1
426186 99426186 1001 86380 86390 1
425848 99425848 1001 86380 86390 1
428373 99428373 1001 86380 86390 1
428656 99428656 1001 86380 86390 1
428229 99428229 1001 86380 86390 1
427953 99427953 1001 86380 86390 1
428247 99428247 1001 86380 86390 1
429015 99429015 1001 86380 86390 1
428970 99428970 1001 86380 86390 1
429055 99429055 1001 86380 86390 1
428957 99428957 1001 86380 86390 1
430365 99430365 1001 86380 86390 1
429908 99429908 1001 86380 86390 1
429893 99429893 1001 86380 86390 1
429752 99429752 1001 86380 86390 1
429586 99429586 1001 86380 86390 1
429542 99429542 1001 86380 86390 1
430561 99430561 1001 86380 86390 1
430540 99430540 1001 86380 86390 1
430569 99430569 1001 86380 86390 1
431844 99431844 1001 86380 86390 1
431265 99431265 1001 86380 86390 1
431632 99431632 1001 86380 86390 1
430947 99430947 1001 86380 86390 1
430844 99430844 1001 86380 86390 1
431138 99431138 1001 86380 86390 1
430885 99430885 1001 86380 86390 1
432274 99432274 1001 86380 86390 1
432470 99432470 1001 86380 86390 1
432163 99432163 1001 86380 86390 1
433515 99433515 1001 86380 86390 1
432940 99432940 1001 86380 86390 1
433047 99433047 1001 86380 86390 1
432564 99432564 1001 86380 86390 1
435159 99435159 1001 86380 86390 1
434755 99434755 1001 86380 86390 1
434920 99434920 1001 86380 86390 1
434406 99434406 1001 86380 86390 1
436913 99436913 1001 86380 86390 1
436507 99436507 1001 86380 86390 1
436404 99436404 1001 86380 86390 1
436722 99436722 1001 86380 86390 1
436300 99436300 1001 86380 86390 1
436208 99436208 1001 86380 86390 1
436032 99436032 1001 86380 86390 1
437224 99437224 1001 86380 86390 1
437304 99437304 1001 86380 86390 1
437253 99437253 1001 86380 86390 1
437202 99437202 1001 86380 86390 1
300543 99300543 1001 86380 86390 1
300451 99300451 1001 86380 86390 1
300416 99300416 1001 86380 86390 1
300192 99300192 1001 86380 86390 1
300752 99300752 1001 86380 86390 1
300884 99300884 1001 86380 86390 1
300885 99300885 1001 86380 86390 1
300901 99300901 1001 86380 86390 1
300914 99300914 1001 86380 86390 1
300877 99300877 1001 86380 86390 1
300788 99300788 1001 86380 86390 1
301365 99301365 1001 86380 86390 1
301299 99301299 1001 86380 86390 1
301180 99301180 1001 86380 86390 1
301733 99301733 1001 86380 86390 1
301659 99301659 1001 86380 86390 1
302132 99302132 1001 86380 86390 1
301885 99301885 1001 86380 86390 1
303103 99303103 1001 86380 86390 1
302946 99302946 1001 86380 86390 1
302692 99302692 1001 86380 86390 1
303377 99303377 1001 86380 86390 1
303223 99303223 1001 86380 86390 1
303317 99303317 1001 86380 86390 1
303839 99303839 1001 86380 86390 1
303663 99303663 1001 86380 86390 1
303624 99303624 1001 86380 86390 1
304108 99304108 1001 86380 86390 1
304073 99304073 1001 86380 86390 1
304178 99304178 1001 86380 86390 1
304808 99304808 1001 86380 86390 1
304809 99304809 1001 86380 86390 1
304773 99304773 1001 86380 86390 1
304729 99304729 1001 86380 86390 1
304610 99304610 1001 86380 86390 1
304433 99304433 1001 86380 86390 1
304252 99304252 1001 86380 86390 1
305559 99305559 1001 86380 86390 1
305676 99305676 1001 86380 86390 1
305363 99305363 1001 86380 86390 1
305429 99305429 1001 86380 86390 1
305272 99305272 1001 86380 86390 1
500179 99500179 1001 86380 86390 1
500069 99500069 1001 86380 86390 1
500387 99500387 1001 86380 86390 1
500209 99500209 1001 86380 86390 1
500332 99500332 1001 86380 86390 1
500987 99500987 1001 86380 86390 1
501627 99501627 1001 86380 86390 1
501495 99501495 1001 86380 86390 1
501290 99501290 1001 86380 86390 1
501141 99501141 1001 86380 86390 1
501777 99501777 1001 86380 86390 1
502331 99502331 1001 86380 86390 1
502447 99502447 1001 86380 86390 1
502100 99502100 1001 86380 86390 1
501872 99501872 1001 86380 86390 1
501863 99501863 1001 86380 86390 1
502573 99502573 1001 86380 86390 1
502651 99502651 1001 86380 86390 1
503205 99503205 1001 86380 86390 1
503213 99503213 1001 86380 86390 1
502976 99502976 1001 86380 86390 1
503041 99503041 1001 86380 86390 1
502902 99502902 1001 86380 86390 1
502748 99502748 1001 86380 86390 1
502697 99502697 1001 86380 86390 1
502715 99502715 1001 86380 86390 1
502742 99502742 1001 86380 86390 1
503369 99503369 1001 86380 86390 1
503313 99503313 1001 86380 86390 1
504082 99504082 1001 86380 86390 1
503962 99503962 1001 86380 86390 1
503758 99503758 1001 86380 86390 1
503722 99503722 1001 86380 86390 1
503826 99503826 1001 86380 86390 1
503555 99503555 1001 86380 86390 1
504776 99504776 1001 86380 86390 1
504894 99504894 1001 86380 86390 1
504784 99504784 1001 86380 86390 1
504836 99504836 1001 86380 86390 1
504826 99504826 1001 86380 86390 1
504646 99504646 1001 86380 86390 1
504393 99504393 1001 86380 86390 1
505671 99505671 1001 86380 86390 1
505608 99505608 1001 86380 86390 1
505464 99505464 1001 86380 86390 1
505180 99505180 1001 86380 86390 1
505284 99505284 1001 86380 86390 1
505234 99505234 1001 86380 86390 1
505855 99505855 1001 86380 86390 1
506433 99506433 1001 86380 86390 1
506426 99506426 1001 86380 86390 1
506329 99506329 1001 86380 86390 1
506324 99506324 1001 86380 86390 1
507314 99507314 1001 86380 86390 1
507184 99507184 1001 86380 86390 1
507085 99507085 1001 86380 86390 1
506894 99506894 1001 86380 86390 1
506805 99506805 1001 86380 86390 1
507613 99507613 1001 86380 86390 1
507535 99507535 1001 86380 86390 1
508154 99508154 1001 86380 86390 1
508077 99508077 1001 86380 86390 1
508194 99508194 1001 86380 86390 1
507907 99507907 1001 86380 86390 1
507976 99507976 1001 86380 86390 1
507713 99507713 1001 86380 86390 1
507664 99507664 1001 86380 86390 1
507793 99507793 1001 86380 86390 1
508378 99508378 1001 86380 86390 1
508432 99508432 1001 86380 86390 1
509035 99509035 1001 86380 86390 1
508669 99508669 1001 86380 86390 1
508672 99508672 1001 86380 86390 1
509136 99509136 1001 86380 86390 1
509248 99509248 1001 86380 86390 1
509741 99509741 1001 86380 86390 1
509607 99509607 1001 86380 86390 1
509297 99509297 1001 86380 86390 1
509286 99509286 1001 86380 86390 1
509940 99509940 1001 86380 86390 1
509995 99509995 1001 86380 86390 1
509945 99509945 1001 86380 86390 1
510581 99510581 1001 86380 86390 1
510673 99510673 1001 86380 86390 1
510405 99510405 1001 86380 86390 1
510301 99510301 1001 86380 86390 1
510237 99510237 1001 86380 86390 1
510186 99510186 1001 86380 86390 1
510281 99510281 1001 86380 86390 1
510218 99510218 1001 86380 86390 1
510887 99510887 1001 86380 86390 1
511366 99511366 1001 86380 86390 1
511484 99511484 1001 86380 86390 1
511485 99511485 1001 86380 86390 1
511208 99511208 1001 86380 86390 1
511249 99511249 1001 86380 86390 1
511147 99511147 1001 86380 86390 1
511032 99511032 1001 86380 86390 1
511757 99511757 1001 86380 86390 1
511673 99511673 1001 86380 86390 1
511556 99511556 1001 86380 86390 1
512375 99512375 1001 86380 86390 1
512039 99512039 1001 86380 86390 1
511787 99511787 1001 86380 86390 1
512415 99512415 1001 86380 86390 1
512391 99512391 1001 86380 86390 1
512489 99512489 1001 86380 86390 1
513002 99513002 1001 86380 86390 1
513020 99513020 1001 86380 86390 1
513139 99513139 1001 86380 86390 1
513036 99513036 1001 86380 86390 1
512912 99512912 1001 86380 86390 1
512964 99512964 1001 86380 86390 1
512663 99512663 1001 86380 86390 1
513267 99513267 1001 86380 86390 1
513327 99513327 1001 86380 86390 1
513967 99513967 1001 86380 86390 1
513907 99513907 1001 86380 86390 1
513711 99513711 1001 86380 86390 1
513719 99513719 1001 86380 86390 1
513708 99513708 1001 86380 86390 1
513525 99513525 1001 86380 86390 1
514147 99514147 1001 86380 86390 1
514051 99514051 1001 86380 86390 1
514730 99514730 1001 86380 86390 1
514839 99514839 1001 86380 86390 1
514792 99514792 1001 86380 86390 1
514631 99514631 1001 86380 86390 1
514452 99514452 1001 86380 86390 1
514650 99514650 1001 86380 86390 1
514293 99514293 1001 86380 86390 1
514308 99514308 1001 86380 86390 1
514932 99514932 1001 86380 86390 1
514862 99514862 1001 86380 86390 1
515494 99515494 1001 86380 86390 1
515601 99515601 1001 86380 86390 1
515643 99515643 1001 86380 86390 1
515326 99515326 1001 86380 86390 1
515345 99515345 1001 86380 86390 1
516386 99516386 1001 86380 86390 1
516313 99516313 1001 86380 86390 1
516326 99516326 1001 86380 86390 1
516272 99516272 1001 86380 86390 1
516186 99516186 1001 86380 86390 1
515945 99515945 1001 86380 86390 1
516573 99516573 1001 86380 86390 1
516681 99516681 1001 86380 86390 1
516580 99516580 1001 86380 86390 1
517093 99517093 1001 86380 86390 1
517045 99517045 1001 86380 86390 1
516780 99516780 1001 86380 86390 1
516916 99516916 1001 86380 86390 1
517614 99517614 1001 86380 86390 1
517629 99517629 1001 86380 86390 1
518198 99518198 1001 86380 86390 1
518269 99518269 1001 86380 86390 1
518295 99518295 1001 86380 86390 1
518362 99518362 1001 86380 86390 1
518767 99518767 1001 86380 86390 1
519102 99519102 1001 86380 86390 1
519718 99519718 1001 86380 86390 1
519669 99519669 1001 86380 86390 1
519608 99519608 1001 86380 86390 1
519311 99519311 1001 86380 86390 1
519990 99519990 1001 86380 86390 1
520607 99520607 1001 86380 86390 1
520540 99520540 1001 86380 86390 1
520358 99520358 1001 86380 86390 1
520323 99520323 1001 86380 86390 1
520259 99520259 1001 86380 86390 1
520299 99520299 1001 86380 86390 1
520071 99520071 1001 86380 86390 1
520150 99520150 1001 86380 86390 1
520036 99520036 1001 86380 86390 1
520697 99520697 1001 86380 86390 1
521444 99521444 1001 86380 86390 1
521453 99521453 1001 86380 86390 1
521270 99521270 1001 86380 86390 1
521230 99521230 1001 86380 86390 1
521034 99521034 1001 86380 86390 1
521545 99521545 1001 86380 86390 1
521468 99521468 1001 86380 86390 1
521669 99521669 1001 86380 86390 1
522260 99522260 1001 86380 86390 1
522102 99522102 1001 86380 86390 1
522120 99522120 1001 86380 86390 1
522065 99522065 1001 86380 86390 1
522032 99522032 1001 86380 86390 1
521712 99521712 1001 86380 86390 1
521700 99521700 1001 86380 86390 1
522335 99522335 1001 86380 86390 1
522453 99522453 1001 86380 86390 1
522455 99522455 1001 86380 86390 1
523044 99523044 1001 86380 86390 1
522802 99522802 1001 86380 86390 1
522752 99522752 1001 86380 86390 1
522882 99522882 1001 86380 86390 1
522670 99522670 1001 86380 86390 1
523921 99523921 1001 86380 86390 1
523923 99523923 1001 86380 86390 1
523874 99523874 1001 86380 86390 1
523611 99523611 1001 86380 86390 1
524112 99524112 1001 86380 86390 1
524067 99524067 1001 86380 86390 1
524567 99524567 1001 86380 86390 1
524658 99524658 1001 86380 86390 1
524558 99524558 1001 86380 86390 1
524292 99524292 1001 86380 86390 1
524178 99524178 1001 86380 86390 1
524322 99524322 1001 86380 86390 1
524234 99524234 1001 86380 86390 1
524976 99524976 1001 86380 86390 1
524788 99524788 1001 86380 86390 1
525481 99525481 1001 86380 86390 1
525507 99525507 1001 86380 86390 1
526420 99526420 1001 86380 86390 1
526384 99526384 1001 86380 86390 1
525989 99525989 1001 86380 86390 1
525874 99525874 1001 86380 86390 1
526482 99526482 1001 86380 86390 1
527017 99527017 1001 86380 86390 1
527035 99527035 1001 86380 86390 1
526976 99526976 1001 86380 86390 1
527338 99527338 1001 86380 86390 1
527795 99527795 1001 86380 86390 1
527611 99527611 1001 86380 86390 1
528157 99528157 1001 86380 86390 1
528212 99528212 1001 86380 86390 1
528788 99528788 1001 86380 86390 1
528805 99528805 1001 86380 86390 1
528880 99528880 1001 86380 86390 1
528771 99528771 1001 86380 86390 1
528553 99528553 1001 86380 86390 1
528646 99528646 1001 86380 86390 1
528674 99528674 1001 86380 86390 1
528413 99528413 1001 86380 86390 1
528310 99528310 1001 86380 86390 1
529678 99529678 1001 86380 86390 1
529700 99529700 1001 86380 86390 1
529578 99529578 1001 86380 86390 1
529438 99529438 1001 86380 86390 1
529389 99529389 1001 86380 86390 1
529182 99529182 1001 86380 86390 1
529247 99529247 1001 86380 86390 1
529765 99529765 1001 86380 86390 1
529778 99529778 1001 86380 86390 1
529913 99529913 1001 86380 86390 1
529839 99529839 1001 86380 86390 1
530455 99530455 1001 86380 86390 1
530473 99530473 1001 86380 86390 1
530548 99530548 1001 86380 86390 1
530233 99530233 1001 86380 86390 1
530337 99530337 1001 86380 86390 1
530301 99530301 1001 86380 86390 1
529945 99529945 1001 86380 86390 1
530077 99530077 1001 86380 86390 1
530059 99530059 1001 86380 86390 1
530617 99530617 1001 86380 86390 1
530555 99530555 1001 86380 86390 1
530687 99530687 1001 86380 86390 1
530675 99530675 1001 86380 86390 1
530690 99530690 1001 86380 86390 1
531241 99531241 1001 86380 86390 1
530999 99530999 1001 86380 86390 1
531067 99531067 1001 86380 86390 1
530967 99530967 1001 86380 86390 1
531555 99531555 1001 86380 86390 1
532168 99532168 1001 86380 86390 1
532139 99532139 1001 86380 86390 1
531902 99531902 1001 86380 86390 1
531895 99531895 1001 86380 86390 1
531762 99531762 1001 86380 86390 1
532324 99532324 1001 86380 86390 1
532363 99532363 1001 86380 86390 1
532402 99532402 1001 86380 86390 1
532967 99532967 1001 86380 86390 1
532763 99532763 1001 86380 86390 1
532767 99532767 1001 86380 86390 1
532489 99532489 1001 86380 86390 1
532561 99532561 1001 86380 86390 1
533592 99533592 1001 86380 86390 1
533587 99533587 1001 86380 86390 1
533416 99533416 1001 86380 86390 1
534004 99534004 1001 86380 86390 1
534633 99534633 1001 86380 86390 1
534543 99534543 1001 86380 86390 1
534525 99534525 1001 86380 86390 1
534632 99534632 1001 86380 86390 1
534369 99534369 1001 86380 86390 1
534421 99534421 1001 86380 86390 1
534476 99534476 1001 86380 86390 1
534847 99534847 1001 86380 86390 1
536303 99536303 1001 86380 86390 1
536184 99536184 1001 86380 86390 1
536142 99536142 1001 86380 86390 1
535824 99535824 1001 86380 86390 1
535786 99535786 1001 86380 86390 1
535879 99535879 1001 86380 86390 1
536411 99536411 1001 86380 86390 1
536861 99536861 1001 86380 86390 1
536736 99536736 1001 86380 86390 1
536559 99536559 1001 86380 86390 1
536565 99536565 1001 86380 86390 1
536734 99536734 1001 86380 86390 1
537354 99537354 1001 86380 86390 1
537254 99537254 1001 86380 86390 1
537633 99537633 1001 86380 86390 1
537647 99537647 1001 86380 86390 1
537485 99537485 1001 86380 86390 1
537499 99537499 1001 86380 86390 1
537481 99537481 1001 86380 86390 1
538674 99538674 1001 86380 86390 1
538730 99538730 1001 86380 86390 1
538852 99538852 1001 86380 86390 1
538820 99538820 1001 86380 86390 1
538861 99538861 1001 86380 86390 1
539577 99539577 1001 86380 86390 1
539409 99539409 1001 86380 86390 1
539294 99539294 1001 86380 86390 1
539325 99539325 1001 86380 86390 1
539149 99539149 1001 86380 86390 1
539189 99539189 1001 86380 86390 1
539177 99539177 1001 86380 86390 1
539079 99539079 1001 86380 86390 1
539197 99539197 1001 86380 86390 1
539057 99539057 1001 86380 86390 1
539122 99539122 1001 86380 86390 1
539804 99539804 1001 86380 86390 1
540390 99540390 1001 86380 86390 1
540080 99540080 1001 86380 86390 1
540125 99540125 1001 86380 86390 1
539901 99539901 1001 86380 86390 1
539932 99539932 1001 86380 86390 1
540562 99540562 1001 86380 86390 1
540886 99540886 1001 86380 86390 1
541060 99541060 1001 86380 86390 1
541325 99541325 1001 86380 86390 1
541943 99541943 1001 86380 86390 1
541803 99541803 1001 86380 86390 1
541781 99541781 1001 86380 86390 1
541543 99541543 1001 86380 86390 1
542200 99542200 1001 86380 86390 1
542830 99542830 1001 86380 86390 1
542649 99542649 1001 86380 86390 1
542554 99542554 1001 86380 86390 1
542362 99542362 1001 86380 86390 1
542479 99542479 1001 86380 86390 1
543099 99543099 1001 86380 86390 1
542975 99542975 1001 86380 86390 1
543607 99543607 1001 86380 86390 1
543743 99543743 1001 86380 86390 1
543598 99543598 1001 86380 86390 1
543602 99543602 1001 86380 86390 1
543403 99543403 1001 86380 86390 1
543801 99543801 1001 86380 86390 1
544435 99544435 1001 86380 86390 1
544588 99544588 1001 86380 86390 1
544252 99544252 1001 86380 86390 1
544325 99544325 1001 86380 86390 1
544147 99544147 1001 86380 86390 1
544111 99544111 1001 86380 86390 1
544663 99544663 1001 86380 86390 1
544627 99544627 1001 86380 86390 1
544605 99544605 1001 86380 86390 1
410458 876 1001 7020 8457 1
418477 213 1001 22680 23397 1
400002 99400002 1001 86380 86390 1
400037 99400037 1001 86380 86390 1
400067 99400067 1001 86380 86390 1
400227 99400227 1001 86380 86390 1
400318 99400318 1001 86380 86390 1
400232 99400232 1001 86380 86390 1
400632 99400632 1001 86380 86390 1
400910 99400910 1001 86380 86390 1
401136 99401136 1001 86380 86390 1
401188 99401188 1001 86380 86390 1
401858 99401858 1001 86380 86390 1
402034 99402034 1001 86380 86390 1
402155 99402155 1001 86380 86390 1
402167 99402167 1001 86380 86390 1
402251 99402251 1001 86380 86390 1
402489 99402489 1001 86380 86390 1
402590 99402590 1001 86380 86390 1
402929 99402929 1001 86380 86390 1
402916 99402916 1001 86380 86390 1
403342 99403342 1001 86380 86390 1
403967 99403967 1001 86380 86390 1
404323 99404323 1001 86380 86390 1
404517 99404517 1001 86380 86390 1
404523 99404523 1001 86380 86390 1
405152 99405152 1001 86380 86390 1
405284 99405284 1001 86380 86390 1
405391 99405391 1001 86380 86390 1
405415 99405415 1001 86380 86390 1
405421 99405421 1001 86380 86390 1
405476 99405476 1001 86380 86390 1
405525 99405525 1001 86380 86390 1
405983 99405983 1001 86380 86390 1
406207 99406207 1001 86380 86390 1
406296 99406296 1001 86380 86390 1
406386 99406386 1001 86380 86390 1
406447 99406447 1001 86380 86390 1
407276 99407276 1001 86380 86390 1
407570 99407570 1001 86380 86390 1
407714 99407714 1001 86380 86390 1
407862 99407862 1001 86380 86390 1
407962 99407962 1001 86380 86390 1
408086 99408086 1001 86380 86390 1
408006 99408006 1001 86380 86390 1
408294 99408294 1001 86380 86390 1
408340 99408340 1001 86380 86390 1
408622 99408622 1001 86380 86390 1
409051 99409051 1001 86380 86390 1
409152 99409152 1001 86380 86390 1
409087 99409087 1001 86380 86390 1
409210 99409210 1001 86380 86390 1
409299 99409299 1001 86380 86390 1
409469 99409469 1001 86380 86390 1
409803 99409803 1001 86380 86390 1
410058 99410058 1001 86380 86390 1
410114 99410114 1001 86380 86390 1
410226 99410226 1001 86380 86390 1
410268 99410268 1001 86380 86390 1
410602 99410602 1001 86380 86390 1
411423 99411423 1001 86380 86390 1
411809 99411809 1001 86380 86390 1
411932 99411932 1001 86380 86390 1
412185 99412185 1001 86380 86390 1
413374 99413374 1001 86380 86390 1
413489 99413489 1001 86380 86390 1
413246 99413246 1001 86380 86390 1
413028 99413028 1001 86380 86390 1
412488 99412488 1001 86380 86390 1
412654 99412654 1001 86380 86390 1
414061 99414061 1001 86380 86390 1
413788 99413788 1001 86380 86390 1
415243 99415243 1001 86380 86390 1
415266 99415266 1001 86380 86390 1
415052 99415052 1001 86380 86390 1
415312 99415312 1001 86380 86390 1
414647 99414647 1001 86380 86390 1
415568 99415568 1001 86380 86390 1
416369 99416369 1001 86380 86390 1
416534 99416534 1001 86380 86390 1
416248 99416248 1001 86380 86390 1
417264 99417264 1001 86380 86390 1
418178 99418178 1001 86380 86390 1
417619 99417619 1001 86380 86390 1
417887 99417887 1001 86380 86390 1
420435 99420435 1001 86380 86390 1
419843 99419843 1001 86380 86390 1
419556 99419556 1001 86380 86390 1
420570 99420570 1001 86380 86390 1
420707 99420707 1001 86380 86390 1
422080 99422080 1001 86380 86390 1
421986 99421986 1001 86380 86390 1
421366 99421366 1001 86380 86390 1
421347 99421347 1001 86380 86390 1
421666 99421666 1001 86380 86390 1
420920 99420920 1001 86380 86390 1
421135 99421135 1001 86380 86390 1
422160 99422160 1001 86380 86390 1
422443 99422443 1001 86380 86390 1
422338 99422338 1001 86380 86390 1
423374 99423374 1001 86380 86390 1
423690 99423690 1001 86380 86390 1
423469 99423469 1001 86380 86390 1
423239 99423239 1001 86380 86390 1
423944 99423944 1001 86380 86390 1
424102 99424102 1001 86380 86390 1
424799 99424799 1001 86380 86390 1
424914 99424914 1001 86380 86390 1
424895 99424895 1001 86380 86390 1
424920 99424920 1001 86380 86390 1
424562 99424562 1001 86380 86390 1
424296 99424296 1001 86380 86390 1
424329 99424329 1001 86380 86390 1
424348 99424348 1001 86380 86390 1
425701 99425701 1001 86380 86390 1
427005 99427005 1001 86380 86390 1
426337 99426337 1001 86380 86390 1
426063 99426063 1001 86380 86390 1
425974 99425974 1001 86380 86390 1
428465 99428465 1001 86380 86390 1
428727 99428727 1001 86380 86390 1
428193 99428193 1001 86380 86390 1
427966 99427966 1001 86380 86390 1
427759 99427759 1001 86380 86390 1
427887 99427887 1001 86380 86390 1
428847 99428847 1001 86380 86390 1
428769 99428769 1001 86380 86390 1
430280 99430280 1001 86380 86390 1
430344 99430344 1001 86380 86390 1
430266 99430266 1001 86380 86390 1
429775 99429775 1001 86380 86390 1
430758 99430758 1001 86380 86390 1
430492 99430492 1001 86380 86390 1
430647 99430647 1001 86380 86390 1
431937 99431937 1001 86380 86390 1
431293 99431293 1001 86380 86390 1
431318 99431318 1001 86380 86390 1
431550 99431550 1001 86380 86390 1
430891 99430891 1001 86380 86390 1
432266 99432266 1001 86380 86390 1
433676 99433676 1001 86380 86390 1
432947 99432947 1001 86380 86390 1
433223 99433223 1001 86380 86390 1
432532 99432532 1001 86380 86390 1
433835 99433835 1001 86380 86390 1
435011 99435011 1001 86380 86390 1
435308 99435308 1001 86380 86390 1
434833 99434833 1001 86380 86390 1
434141 99434141 1001 86380 86390 1
434555 99434555 1001 86380 86390 1
434255 99434255 1001 86380 86390 1
436873 99436873 1001 86380 86390 1
436822 99436822 1001 86380 86390 1
436274 99436274 1001 86380 86390 1
300651 99300651 1001 86380 86390 1
300343 99300343 1001 86380 86390 1
300347 99300347 1001 86380 86390 1
300491 99300491 1001 86380 86390 1
300483 99300483 1001 86380 86390 1
300144 99300144 1001 86380 86390 1
301519 99301519 1001 86380 86390 1
301250 99301250 1001 86380 86390 1
301189 99301189 1001 86380 86390 1
301092 99301092 1001 86380 86390 1
301005 99301005 1001 86380 86390 1
301702 99301702 1001 86380 86390 1
302208 99302208 1001 86380 86390 1
302163 99302163 1001 86380 86390 1
301956 99301956 1001 86380 86390 1
301921 99301921 1001 86380 86390 1
301820 99301820 1001 86380 86390 1
301823 99301823 1001 86380 86390 1
302458 99302458 1001 86380 86390 1
303081 99303081 1001 86380 86390 1
303141 99303141 1001 86380 86390 1
302892 99302892 1001 86380 86390 1
302672 99302672 1001 86380 86390 1
303365 99303365 1001 86380 86390 1
303976 99303976 1001 86380 86390 1
303630 99303630 1001 86380 86390 1
303559 99303559 1001 86380 86390 1
303461 99303461 1001 86380 86390 1
303501 99303501 1001 86380 86390 1
304594 99304594 1001 86380 86390 1
304295 99304295 1001 86380 86390 1
304402 99304402 1001 86380 86390 1
304962 99304962 1001 86380 86390 1
304894 99304894 1001 86380 86390 1
305602 99305602 1001 86380 86390 1
305212 99305212 1001 86380 86390 1
305266 99305266 1001 86380 86390 1
500011 99500011 1001 86380 86390 1
500143 99500143 1001 86380 86390 1
500053 99500053 1001 86380 86390 1
500765 99500765 1001 86380 86390 1
500339 99500339 1001 86380 86390 1
500315 99500315 1001 86380 86390 1
500914 99500914 1001 86380 86390 1
501508 99501508 1001 86380 86390 1
501245 99501245 1001 86380 86390 1
501302 99501302 1001 86380 86390 1
501062 99501062 1001 86380 86390 1
501640 99501640 1001 86380 86390 1
501836 99501836 1001 86380 86390 1
502389 99502389 1001 86380 86390 1
502312 99502312 1001 86380 86390 1
502322 99502322 1001 86380 86390 1
502272 99502272 1001 86380 86390 1
502501 99502501 1001 86380 86390 1
502551 99502551 1001 86380 86390 1
503216 99503216 1001 86380 86390 1
503082 99503082 1001 86380 86390 1
502992 99502992 1001 86380 86390 1
502901 99502901 1001 86380 86390 1
502721 99502721 1001 86380 86390 1
503393 99503393 1001 86380 86390 1
504006 99504006 1001 86380 86390 1
503837 99503837 1001 86380 86390 1
503767 99503767 1001 86380 86390 1
503523 99503523 1001 86380 86390 1
504909 99504909 1001 86380 86390 1
504875 99504875 1001 86380 86390 1
504570 99504570 1001 86380 86390 1
504581 99504581 1001 86380 86390 1
504498 99504498 1001 86380 86390 1
504396 99504396 1001 86380 86390 1
505666 99505666 1001 86380 86390 1
505255 99505255 1001 86380 86390 1
505257 99505257 1001 86380 86390 1
505312 99505312 1001 86380 86390 1
505949 99505949 1001 86380 86390 1
505947 99505947 1001 86380 86390 1
506446 99506446 1001 86380 86390 1
506213 99506213 1001 86380 86390 1
506200 99506200 1001 86380 86390 1
506049 99506049 1001 86380 86390 1
506777 99506777 1001 86380 86390 1
507095 99507095 1001 86380 86390 1
506889 99506889 1001 86380 86390 1
507498 99507498 1001 86380 86390 1
507491 99507491 1001 86380 86390 1
508144 99508144 1001 86380 86390 1
508908 99508908 1001 86380 86390 1
508886 99508886 1001 86380 86390 1
508904 99508904 1001 86380 86390 1
508933 99508933 1001 86380 86390 1
508623 99508623 1001 86380 86390 1
508455 99508455 1001 86380 86390 1
508468 99508468 1001 86380 86390 1
508615 99508615 1001 86380 86390 1
508619 99508619 1001 86380 86390 1
509104 99509104 1001 86380 86390 1
509246 99509246 1001 86380 86390 1
509146 99509146 1001 86380 86390 1
509805 99509805 1001 86380 86390 1
509924 99509924 1001 86380 86390 1
509952 99509952 1001 86380 86390 1
509902 99509902 1001 86380 86390 1
509920 99509920 1001 86380 86390 1
510546 99510546 1001 86380 86390 1
510667 99510667 1001 86380 86390 1
510592 99510592 1001 86380 86390 1
510674 99510674 1001 86380 86390 1
510262 99510262 1001 86380 86390 1
510203 99510203 1001 86380 86390 1
511481 99511481 1001 86380 86390 1
511251 99511251 1001 86380 86390 1
511316 99511316 1001 86380 86390 1
511127 99511127 1001 86380 86390 1
510951 99510951 1001 86380 86390 1
512216 99512216 1001 86380 86390 1
512181 99512181 1001 86380 86390 1
512074 99512074 1001 86380 86390 1
512493 99512493 1001 86380 86390 1
512520 99512520 1001 86380 86390 1
512566 99512566 1001 86380 86390 1
513022 99513022 1001 86380 86390 1
513283 99513283 1001 86380 86390 1
513233 99513233 1001 86380 86390 1
513884 99513884 1001 86380 86390 1
513695 99513695 1001 86380 86390 1
513476 99513476 1001 86380 86390 1
513588 99513588 1001 86380 86390 1
513551 99513551 1001 86380 86390 1
514788 99514788 1001 86380 86390 1
514855 99514855 1001 86380 86390 1
514581 99514581 1001 86380 86390 1
514543 99514543 1001 86380 86390 1
514420 99514420 1001 86380 86390 1
514272 99514272 1001 86380 86390 1
515483 99515483 1001 86380 86390 1
515599 99515599 1001 86380 86390 1
515375 99515375 1001 86380 86390 1
515352 99515352 1001 86380 86390 1
515188 99515188 1001 86380 86390 1
515230 99515230 1001 86380 86390 1
515886 99515886 1001 86380 86390 1
516342 99516342 1001 86380 86390 1
516309 99516309 1001 86380 86390 1
516469 99516469 1001 86380 86390 1
516241 99516241 1001 86380 86390 1
516103 99516103 1001 86380 86390 1
516087 99516087 1001 86380 86390 1
516528 99516528 1001 86380 86390 1
516557 99516557 1001 86380 86390 1
517181 99517181 1001 86380 86390 1
517077 99517077 1001 86380 86390 1
516730 99516730 1001 86380 86390 1
516721 99516721 1001 86380 86390 1
517489 99517489 1001 86380 86390 1
517521 99517521 1001 86380 86390 1
518046 99518046 1001 86380 86390 1
518101 99518101 1001 86380 86390 1
517919 99517919 1001 86380 86390 1
517939 99517939 1001 86380 86390 1
517562 99517562 1001 86380 86390 1
517669 99517669 1001 86380 86390 1
518304 99518304 1001 86380 86390 1
518240 99518240 1001 86380 86390 1
518769 99518769 1001 86380 86390 1
519091 99519091 1001 86380 86390 1
519032 99519032 1001 86380 86390 1
519149 99519149 1001 86380 86390 1
519086 99519086 1001 86380 86390 1
518997 99518997 1001 86380 86390 1
519741 99519741 1001 86380 86390 1
519788 99519788 1001 86380 86390 1
519775 99519775 1001 86380 86390 1
519595 99519595 1001 86380 86390 1
519556 99519556 1001 86380 86390 1
519336 99519336 1001 86380 86390 1
519296 99519296 1001 86380 86390 1
520006 99520006 1001 86380 86390 1
519971 99519971 1001 86380 86390 1
520615 99520615 1001 86380 86390 1
520583 99520583 1001 86380 86390 1
520137 99520137 1001 86380 86390 1
520642 99520642 1001 86380 86390 1
520788 99520788 1001 86380 86390 1
521456 99521456 1001 86380 86390 1
521322 99521322 1001 86380 86390 1
521119 99521119 1001 86380 86390 1
521147 99521147 1001 86380 86390 1
521130 99521130 1001 86380 86390 1
520861 99520861 1001 86380 86390 1
520895 99520895 1001 86380 86390 1
520869 99520869 1001 86380 86390 1
521625 99521625 1001 86380 86390 1
521962 99521962 1001 86380 86390 1
522432 99522432 1001 86380 86390 1
522304 99522304 1001 86380 86390 1
522440 99522440 1001 86380 86390 1
522918 99522918 1001 86380 86390 1
523103 99523103 1001 86380 86390 1
522503 99522503 1001 86380 86390 1
523120 99523120 1001 86380 86390 1
523148 99523148 1001 86380 86390 1
523742 99523742 1001 86380 86390 1
523782 99523782 1001 86380 86390 1
523853 99523853 1001 86380 86390 1
523723 99523723 1001 86380 86390 1
523513 99523513 1001 86380 86390 1
524514 99524514 1001 86380 86390 1
524401 99524401 1001 86380 86390 1
524432 99524432 1001 86380 86390 1
524173 99524173 1001 86380 86390 1
524889 99524889 1001 86380 86390 1
524919 99524919 1001 86380 86390 1
524932 99524932 1001 86380 86390 1
525525 99525525 1001 86380 86390 1
525424 99525424 1001 86380 86390 1
525346 99525346 1001 86380 86390 1
525360 99525360 1001 86380 86390 1
525286 99525286 1001 86380 86390 1
525066 99525066 1001 86380 86390 1
525049 99525049 1001 86380 86390 1
526090 99526090 1001 86380 86390 1
526198 99526198 1001 86380 86390 1
526149 99526149 1001 86380 86390 1
526164 99526164 1001 86380 86390 1
525828 99525828 1001 86380 86390 1
526525 99526525 1001 86380 86390 1
526565 99526565 1001 86380 86390 1
526425 99526425 1001 86380 86390 1
526465 99526465 1001 86380 86390 1
526521 99526521 1001 86380 86390 1
527097 99527097 1001 86380 86390 1
527136 99527136 1001 86380 86390 1
527202 99527202 1001 86380 86390 1
527166 99527166 1001 86380 86390 1
527208 99527208 1001 86380 86390 1
527131 99527131 1001 86380 86390 1
527009 99527009 1001 86380 86390 1
527014 99527014 1001 86380 86390 1
526722 99526722 1001 86380 86390 1
526808 99526808 1001 86380 86390 1
527325 99527325 1001 86380 86390 1
527370 99527370 1001 86380 86390 1
527976 99527976 1001 86380 86390 1
528055 99528055 1001 86380 86390 1
527805 99527805 1001 86380 86390 1
527736 99527736 1001 86380 86390 1
527482 99527482 1001 86380 86390 1
528184 99528184 1001 86380 86390 1
528891 99528891 1001 86380 86390 1
528504 99528504 1001 86380 86390 1
528412 99528412 1001 86380 86390 1
528301 99528301 1001 86380 86390 1
529405 99529405 1001 86380 86390 1
529522 99529522 1001 86380 86390 1
529492 99529492 1001 86380 86390 1
529830 99529830 1001 86380 86390 1
529808 99529808 1001 86380 86390 1
529822 99529822 1001 86380 86390 1
530383 99530383 1001 86380 86390 1
530143 99530143 1001 86380 86390 1
530238 99530238 1001 86380 86390 1
530091 99530091 1001 86380 86390 1
529942 99529942 1001 86380 86390 1
530646 99530646 1001 86380 86390 1
531234 99531234 1001 86380 86390 1
531070 99531070 1001 86380 86390 1
530902 99530902 1001 86380 86390 1
530804 99530804 1001 86380 86390 1
532178 99532178 1001 86380 86390 1
531912 99531912 1001 86380 86390 1
531900 99531900 1001 86380 86390 1
531841 99531841 1001 86380 86390 1
531744 99531744 1001 86380 86390 1
531783 99531783 1001 86380 86390 1
531607 99531607 1001 86380 86390 1
532404 99532404 1001 86380 86390 1
532276 99532276 1001 86380 86390 1
532238 99532238 1001 86380 86390 1
532291 99532291 1001 86380 86390 1
532774 99532774 1001 86380 86390 1
532447 99532447 1001 86380 86390 1
532577 99532577 1001 86380 86390 1
533071 99533071 1001 86380 86390 1
533698 99533698 1001 86380 86390 1
533846 99533846 1001 86380 86390 1
533740 99533740 1001 86380 86390 1
533482 99533482 1001 86380 86390 1
533443 99533443 1001 86380 86390 1
534010 99534010 1001 86380 86390 1
533874 99533874 1001 86380 86390 1
534056 99534056 1001 86380 86390 1
534638 99534638 1001 86380 86390 1
534537 99534537 1001 86380 86390 1
534474 99534474 1001 86380 86390 1
534387 99534387 1001 86380 86390 1
534135 99534135 1001 86380 86390 1
534704 99534704 1001 86380 86390 1
535312 99535312 1001 86380 86390 1
535152 99535152 1001 86380 86390 1
535236 99535236 1001 86380 86390 1
535224 99535224 1001 86380 86390 1
535014 99535014 1001 86380 86390 1
534989 99534989 1001 86380 86390 1
535056 99535056 1001 86380 86390 1
535681 99535681 1001 86380 86390 1
535555 99535555 1001 86380 86390 1
535711 99535711 1001 86380 86390 1
535964 99535964 1001 86380 86390 1
536042 99536042 1001 86380 86390 1
535881 99535881 1001 86380 86390 1
536429 99536429 1001 86380 86390 1
537008 99537008 1001 86380 86390 1
537132 99537132 1001 86380 86390 1
537019 99537019 1001 86380 86390 1
536898 99536898 1001 86380 86390 1
536635 99536635 1001 86380 86390 1
536715 99536715 1001 86380 86390 1
537238 99537238 1001 86380 86390 1
536958 99536958 1001 86380 86390 1
537300 99537300 1001 86380 86390 1
537365 99537365 1001 86380 86390 1
537849 99537849 1001 86380 86390 1
537880 99537880 1001 86380 86390 1
537759 99537759 1001 86380 86390 1
537486 99537486 1001 86380 86390 1
537554 99537554 1001 86380 86390 1
537466 99537466 1001 86380 86390 1
538028 99538028 1001 86380 86390 1
538614 99538614 1001 86380 86390 1
538415 99538415 1001 86380 86390 1
538517 99538517 1001 86380 86390 1
539566 99539566 1001 86380 86390 1
539569 99539569 1001 86380 86390 1
539354 99539354 1001 86380 86390 1
539419 99539419 1001 86380 86390 1
539211 99539211 1001 86380 86390 1
539756 99539756 1001 86380 86390 1
539731 99539731 1001 86380 86390 1
539668 99539668 1001 86380 86390 1
539774 99539774 1001 86380 86390 1
539777 99539777 1001 86380 86390 1
540133 99540133 1001 86380 86390 1
540163 99540163 1001 86380 86390 1
540075 99540075 1001 86380 86390 1
539991 99539991 1001 86380 86390 1
539998 99539998 1001 86380 86390 1
540654 99540654 1001 86380 86390 1
540667 99540667 1001 86380 86390 1
541256 99541256 1001 86380 86390 1
541267 99541267 1001 86380 86390 1
540699 99540699 1001 86380 86390 1
540701 99540701 1001 86380 86390 1
542085 99542085 1001 86380 86390 1
541959 99541959 1001 86380 86390 1
541559 99541559 1001 86380 86390 1
541561 99541561 1001 86380 86390 1
542800 99542800 1001 86380 86390 1
542575 99542575 1001 86380 86390 1
543012 99543012 1001 86380 86390 1
543143 99543143 1001 86380 86390 1
543092 99543092 1001 86380 86390 1
543742 99543742 1001 86380 86390 1
543757 99543757 1001 86380 86390 1
543575 99543575 1001 86380 86390 1
543629 99543629 1001 86380 86390 1
543475 99543475 1001 86380 86390 1
543426 99543426 1001 86380 86390 1
543461 99543461 1001 86380 86390 1
543220 99543220 1001 86380 86390 1
543184 99543184 1001 86380 86390 1
543161 99543161 1001 86380 86390 1
543890 99543890 1001 86380 86390 1
544542 99544542 1001 86380 86390 1
544506 99544506 1001 86380 86390 1
544339 99544339 1001 86380 86390 1
544636 99544636 1001 86380 86390 1
544639 99544639 1001 86380 86390 1
400017 99400017 1001 86380 86390 1
400152 99400152 1001 86380 86390 1
400210 99400210 1001 86380 86390 1
400326 99400326 1001 86380 86390 1
401443 99401443 1001 86380 86390 1
401530 99401530 1001 86380 86390 1
401881 99401881 1001 86380 86390 1
402077 99402077 1001 86380 86390 1
402254 99402254 1001 86380 86390 1
402436 99402436 1001 86380 86390 1
402651 99402651 1001 86380 86390 1
402795 99402795 1001 86380 86390 1
403312 99403312 1001 86380 86390 1
403218 99403218 1001 86380 86390 1
403467 99403467 1001 86380 86390 1
404222 99404222 1001 86380 86390 1
404266 99404266 1001 86380 86390 1
404739 99404739 1001 86380 86390 1
404793 99404793 1001 86380 86390 1
405109 99405109 1001 86380 86390 1
405197 99405197 1001 86380 86390 1
405296 99405296 1001 86380 86390 1
405408 99405408 1001 86380 86390 1
405446 99405446 1001 86380 86390 1
405554 99405554 1001 86380 86390 1
406054 99406054 1001 86380 86390 1
406068 99406068 1001 86380 86390 1
407383 99407383 1001 86380 86390 1
407733 99407733 1001 86380 86390 1
407689 99407689 1001 86380 86390 1
407905 99407905 1001 86380 86390 1
408761 99408761 1001 86380 86390 1
409060 99409060 1001 86380 86390 1
409438 99409438 1001 86380 86390 1
409548 99409548 1001 86380 86390 1
409505 99409505 1001 86380 86390 1
409727 99409727 1001 86380 86390 1
409709 99409709 1001 86380 86390 1
410208 99410208 1001 86380 86390 1
410264 99410264 1001 86380 86390 1
410401 99410401 1001 86380 86390 1
410407 99410407 1001 86380 86390 1
410783 99410783 1001 86380 86390 1
411019 99411019 1001 86380 86390 1
411209 99411209 1001 86380 86390 1
411866 99411866 1001 86380 86390 1
412284 99412284 1001 86380 86390 1
412592 99412592 1001 86380 86390 1
412680 99412680 1001 86380 86390 1
412539 99412539 1001 86380 86390 1
413923 99413923 1001 86380 86390 1
413993 99413993 1001 86380 86390 1
415153 99415153 1001 86380 86390 1
415017 99415017 1001 86380 86390 1
414641 99414641 1001 86380 86390 1
414910 99414910 1001 86380 86390 1
414919 99414919 1001 86380 86390 1
414275 99414275 1001 86380 86390 1
414394 99414394 1001 86380 86390 1
415713 99415713 1001 86380 86390 1
416608 99416608 1001 86380 86390 1
416187 99416187 1001 86380 86390 1
416225 99416225 1001 86380 86390 1
415871 99415871 1001 86380 86390 1
418539 99418539 1001 86380 86390 1
418144 99418144 1001 86380 86390 1
418430 99418430 1001 86380 86390 1
419196 99419196 1001 86380 86390 1
419167 99419167 1001 86380 86390 1
419880 99419880 1001 86380 86390 1
419683 99419683 1001 86380 86390 1
420782 99420782 1001 86380 86390 1
421846 99421846 1001 86380 86390 1
421328 99421328 1001 86380 86390 1
421579 99421579 1001 86380 86390 1
422502 99422502 1001 86380 86390 1
422413 99422413 1001 86380 86390 1
422449 99422449 1001 86380 86390 1
422232 99422232 1001 86380 86390 1
422185 99422185 1001 86380 86390 1
423564 99423564 1001 86380 86390 1
423431 99423431 1001 86380 86390 1
422969 99422969 1001 86380 86390 1
423299 99423299 1001 86380 86390 1
422550 99422550 1001 86380 86390 1
422898 99422898 1001 86380 86390 1
423987 99423987 1001 86380 86390 1
424792 99424792 1001 86380 86390 1
424777 99424777 1001 86380 86390 1
424565 99424565 1001 86380 86390 1
424582 99424582 1001 86380 86390 1
424234 99424234 1001 86380 86390 1
425665 99425665 1001 86380 86390 1
427123 99427123 1001 86380 86390 1
428261 99428261 1001 86380 86390 1
427857 99427857 1001 86380 86390 1
430201 99430201 1001 86380 86390 1
430357 99430357 1001 86380 86390 1
429212 99429212 1001 86380 86390 1
429239 99429239 1001 86380 86390 1
430455 99430455 1001 86380 86390 1
430604 99430604 1001 86380 86390 1
431935 99431935 1001 86380 86390 1
431661 99431661 1001 86380 86390 1
431645 99431645 1001 86380 86390 1
431579 99431579 1001 86380 86390 1
431062 99431062 1001 86380 86390 1
431140 99431140 1001 86380 86390 1
432389 99432389 1001 86380 86390 1
433708 99433708 1001 86380 86390 1
433361 99433361 1001 86380 86390 1
432929 99432929 1001 86380 86390 1
433287 99433287 1001 86380 86390 1
432772 99432772 1001 86380 86390 1
432884 99432884 1001 86380 86390 1
433812 99433812 1001 86380 86390 1
434013 99434013 1001 86380 86390 1
435136 99435136 1001 86380 86390 1
434715 99434715 1001 86380 86390 1
434734 99434734 1001 86380 86390 1
434450 99434450 1001 86380 86390 1
434281 99434281 1001 86380 86390 1
435457 99435457 1001 86380 86390 1
435530 99435530 1001 86380 86390 1
435821 99435821 1001 86380 86390 1
435453 99435453 1001 86380 86390 1
437138 99437138 1001 86380 86390 1
435952 99435952 1001 86380 86390 1
437183 99437183 1001 86380 86390 1
300659 99300659 1001 86380 86390 1
300499 99300499 1001 86380 86390 1
300331 99300331 1001 86380 86390 1
300277 99300277 1001 86380 86390 1
300244 99300244 1001 86380 86390 1
300197 99300197 1001 86380 86390 1
300913 99300913 1001 86380 86390 1
300797 99300797 1001 86380 86390 1
301401 99301401 1001 86380 86390 1
301414 99301414 1001 86380 86390 1
301272 99301272 1001 86380 86390 1
300948 99300948 1001 86380 86390 1
301040 99301040 1001 86380 86390 1
301629 99301629 1001 86380 86390 1
301705 99301705 1001 86380 86390 1
302200 99302200 1001 86380 86390 1
302193 99302193 1001 86380 86390 1
302007 99302007 1001 86380 86390 1
302008 99302008 1001 86380 86390 1
302011 99302011 1001 86380 86390 1
301905 99301905 1001 86380 86390 1
301965 99301965 1001 86380 86390 1
302500 99302500 1001 86380 86390 1
302414 99302414 1001 86380 86390 1
303346 99303346 1001 86380 86390 1
303339 99303339 1001 86380 86390 1
303843 99303843 1001 86380 86390 1
303568 99303568 1001 86380 86390 1
304046 99304046 1001 86380 86390 1
304757 99304757 1001 86380 86390 1
304733 99304733 1001 86380 86390 1
304565 99304565 1001 86380 86390 1
304493 99304493 1001 86380 86390 1
304253 99304253 1001 86380 86390 1
304347 99304347 1001 86380 86390 1
304405 99304405 1001 86380 86390 1
304917 99304917 1001 86380 86390 1
305497 99305497 1001 86380 86390 1
305220 99305220 1001 86380 86390 1
500187 99500187 1001 86380 86390 1
500738 99500738 1001 86380 86390 1
500619 99500619 1001 86380 86390 1
500415 99500415 1001 86380 86390 1
500592 99500592 1001 86380 86390 1
500842 99500842 1001 86380 86390 1
500868 99500868 1001 86380 86390 1
501447 99501447 1001 86380 86390 1
501352 99501352 1001 86380 86390 1
501221 99501221 1001 86380 86390 1
502285 99502285 1001 86380 86390 1
502407 99502407 1001 86380 86390 1
502320 99502320 1001 86380 86390 1
502092 99502092 1001 86380 86390 1
501935 99501935 1001 86380 86390 1
501971 99501971 1001 86380 86390 1
501960 99501960 1001 86380 86390 1
503196 99503196 1001 86380 86390 1
503133 99503133 1001 86380 86390 1
502925 99502925 1001 86380 86390 1
502714 99502714 1001 86380 86390 1
503492 99503492 1001 86380 86390 1
503773 99503773 1001 86380 86390 1
503893 99503893 1001 86380 86390 1
503755 99503755 1001 86380 86390 1
503664 99503664 1001 86380 86390 1
504166 99504166 1001 86380 86390 1
504277 99504277 1001 86380 86390 1
504799 99504799 1001 86380 86390 1
504604 99504604 1001 86380 86390 1
504483 99504483 1001 86380 86390 1
504397 99504397 1001 86380 86390 1
504359 99504359 1001 86380 86390 1
505145 99505145 1001 86380 86390 1
505371 99505371 1001 86380 86390 1
505536 99505536 1001 86380 86390 1
505337 99505337 1001 86380 86390 1
505199 99505199 1001 86380 86390 1
505264 99505264 1001 86380 86390 1
505173 99505173 1001 86380 86390 1
505940 99505940 1001 86380 86390 1
505891 99505891 1001 86380 86390 1
506499 99506499 1001 86380 86390 1
506371 99506371 1001 86380 86390 1
506244 99506244 1001 86380 86390 1
506257 99506257 1001 86380 86390 1
506091 99506091 1001 86380 86390 1
506801 99506801 1001 86380 86390 1
507283 99507283 1001 86380 86390 1
507142 99507142 1001 86380 86390 1
507058 99507058 1001 86380 86390 1
506937 99506937 1001 86380 86390 1
508170 99508170 1001 86380 86390 1
508021 99508021 1001 86380 86390 1
507843 99507843 1001 86380 86390 1
507817 99507817 1001 86380 86390 1
507794 99507794 1001 86380 86390 1
508388 99508388 1001 86380 86390 1
508282 99508282 1001 86380 86390 1
508426 99508426 1001 86380 86390 1
509032 99509032 1001 86380 86390 1
508893 99508893 1001 86380 86390 1
508774 99508774 1001 86380 86390 1
508532 99508532 1001 86380 86390 1
508597 99508597 1001 86380 86390 1
508601 99508601 1001 86380 86390 1
508589 99508589 1001 86380 86390 1
508556 99508556 1001 86380 86390 1
508569 99508569 1001 86380 86390 1
509709 99509709 1001 86380 86390 1
509807 99509807 1001 86380 86390 1
509340 99509340 1001 86380 86390 1
509280 99509280 1001 86380 86390 1
509914 99509914 1001 86380 86390 1
510718 99510718 1001 86380 86390 1
510216 99510216 1001 86380 86390 1
510921 99510921 1001 86380 86390 1
510870 99510870 1001 86380 86390 1
510861 99510861 1001 86380 86390 1
510891 99510891 1001 86380 86390 1
511553 99511553 1001 86380 86390 1
511335 99511335 1001 86380 86390 1
511280 99511280 1001 86380 86390 1
511717 99511717 1001 86380 86390 1
512199 99512199 1001 86380 86390 1
511837 99511837 1001 86380 86390 1
511775 99511775 1001 86380 86390 1
512482 99512482 1001 86380 86390 1
512396 99512396 1001 86380 86390 1
512450 99512450 1001 86380 86390 1
512990 99512990 1001 86380 86390 1
512889 99512889 1001 86380 86390 1
512816 99512816 1001 86380 86390 1
512746 99512746 1001 86380 86390 1
512787 99512787 1001 86380 86390 1
512606 99512606 1001 86380 86390 1
513365 99513365 1001 86380 86390 1
513555 99513555 1001 86380 86390 1
513578 99513578 1001 86380 86390 1
513422 99513422 1001 86380 86390 1
514751 99514751 1001 86380 86390 1
514851 99514851 1001 86380 86390 1
514568 99514568 1001 86380 86390 1
515000 99515000 1001 86380 86390 1
514878 99514878 1001 86380 86390 1
515343 99515343 1001 86380 86390 1
515473 99515473 1001 86380 86390 1
515811 99515811 1001 86380 86390 1
515749 99515749 1001 86380 86390 1
515820 99515820 1001 86380 86390 1
516355 99516355 1001 86380 86390 1
516380 99516380 1001 86380 86390 1
516243 99516243 1001 86380 86390 1
516158 99516158 1001 86380 86390 1
516597 99516597 1001 86380 86390 1
516585 99516585 1001 86380 86390 1
516689 99516689 1001 86380 86390 1
516575 99516575 1001 86380 86390 1
516576 99516576 1001 86380 86390 1
517206 99517206 1001 86380 86390 1
517066 99517066 1001 86380 86390 1
517108 99517108 1001 86380 86390 1
517075 99517075 1001 86380 86390 1
516820 99516820 1001 86380 86390 1
516887 99516887 1001 86380 86390 1
516878 99516878 1001 86380 86390 1
516894 99516894 1001 86380 86390 1
518033 99518033 1001 86380 86390 1
518065 99518065 1001 86380 86390 1
517964 99517964 1001 86380 86390 1
517856 99517856 1001 86380 86390 1
517779 99517779 1001 86380 86390 1
517890 99517890 1001 86380 86390 1
517557 99517557 1001 86380 86390 1
517648 99517648 1001 86380 86390 1
518306 99518306 1001 86380 86390 1
518879 99518879 1001 86380 86390 1
518656 99518656 1001 86380 86390 1
518780 99518780 1001 86380 86390 1
518625 99518625 1001 86380 86390 1
519615 99519615 1001 86380 86390 1
519619 99519619 1001 86380 86390 1
519464 99519464 1001 86380 86390 1
519270 99519270 1001 86380 86390 1
519830 99519830 1001 86380 86390 1
520639 99520639 1001 86380 86390 1
520482 99520482 1001 86380 86390 1
520218 99520218 1001 86380 86390 1
520211 99520211 1001 86380 86390 1
520683 99520683 1001 86380 86390 1
521301 99521301 1001 86380 86390 1
521241 99521241 1001 86380 86390 1
520858 99520858 1001 86380 86390 1
521016 99521016 1001 86380 86390 1
520901 99520901 1001 86380 86390 1
520967 99520967 1001 86380 86390 1
521032 99521032 1001 86380 86390 1
521045 99521045 1001 86380 86390 1
520987 99520987 1001 86380 86390 1
521599 99521599 1001 86380 86390 1
522292 99522292 1001 86380 86390 1
522051 99522051 1001 86380 86390 1
521911 99521911 1001 86380 86390 1
521867 99521867 1001 86380 86390 1
521874 99521874 1001 86380 86390 1
521824 99521824 1001 86380 86390 1
522352 99522352 1001 86380 86390 1
523084 99523084 1001 86380 86390 1
522998 99522998 1001 86380 86390 1
522876 99522876 1001 86380 86390 1
522767 99522767 1001 86380 86390 1
522780 99522780 1001 86380 86390 1
522617 99522617 1001 86380 86390 1
522543 99522543 1001 86380 86390 1
523142 99523142 1001 86380 86390 1
523254 99523254 1001 86380 86390 1
523536 99523536 1001 86380 86390 1
523551 99523551 1001 86380 86390 1
523342 99523342 1001 86380 86390 1
523331 99523331 1001 86380 86390 1
523357 99523357 1001 86380 86390 1
523360 99523360 1001 86380 86390 1
524740 99524740 1001 86380 86390 1
524594 99524594 1001 86380 86390 1
524752 99524752 1001 86380 86390 1
524463 99524463 1001 86380 86390 1
524470 99524470 1001 86380 86390 1
524202 99524202 1001 86380 86390 1
524328 99524328 1001 86380 86390 1
524278 99524278 1001 86380 86390 1
524884 99524884 1001 86380 86390 1
524869 99524869 1001 86380 86390 1
525474 99525474 1001 86380 86390 1
525327 99525327 1001 86380 86390 1
525019 99525019 1001 86380 86390 1
525179 99525179 1001 86380 86390 1
525671 99525671 1001 86380 86390 1
525790 99525790 1001 86380 86390 1
525615 99525615 1001 86380 86390 1
526249 99526249 1001 86380 86390 1
526328 99526328 1001 86380 86390 1
526092 99526092 1001 86380 86390 1
525822 99525822 1001 86380 86390 1
527241 99527241 1001 86380 86390 1
526928 99526928 1001 86380 86390 1
526993 99526993 1001 86380 86390 1
526719 99526719 1001 86380 86390 1
526686 99526686 1001 86380 86390 1
526816 99526816 1001 86380 86390 1
527694 99527694 1001 86380 86390 1
527683 99527683 1001 86380 86390 1
527627 99527627 1001 86380 86390 1
527544 99527544 1001 86380 86390 1
528777 99528777 1001 86380 86390 1
528516 99528516 1001 86380 86390 1
528557 99528557 1001 86380 86390 1
528681 99528681 1001 86380 86390 1
528337 99528337 1001 86380 86390 1
528418 99528418 1001 86380 86390 1
528305 99528305 1001 86380 86390 1
528976 99528976 1001 86380 86390 1
528916 99528916 1001 86380 86390 1
529625 99529625 1001 86380 86390 1
529380 99529380 1001 86380 86390 1
529486 99529486 1001 86380 86390 1
529318 99529318 1001 86380 86390 1
529275 99529275 1001 86380 86390 1
529149 99529149 1001 86380 86390 1
529270 99529270 1001 86380 86390 1
529791 99529791 1001 86380 86390 1
529869 99529869 1001 86380 86390 1
529852 99529852 1001 86380 86390 1
530478 99530478 1001 86380 86390 1
530389 99530389 1001 86380 86390 1
530172 99530172 1001 86380 86390 1
530161 99530161 1001 86380 86390 1
530152 99530152 1001 86380 86390 1
530062 99530062 1001 86380 86390 1
530641 99530641 1001 86380 86390 1
530661 99530661 1001 86380 86390 1
531185 99531185 1001 86380 86390 1
531142 99531142 1001 86380 86390 1
531040 99531040 1001 86380 86390 1
530931 99530931 1001 86380 86390 1
532053 99532053 1001 86380 86390 1
531833 99531833 1001 86380 86390 1
531868 99531868 1001 86380 86390 1
531616 99531616 1001 86380 86390 1
531786 99531786 1001 86380 86390 1
531671 99531671 1001 86380 86390 1
531737 99531737 1001 86380 86390 1
532260 99532260 1001 86380 86390 1
532865 99532865 1001 86380 86390 1
532769 99532769 1001 86380 86390 1
532615 99532615 1001 86380 86390 1
532617 99532617 1001 86380 86390 1
533045 99533045 1001 86380 86390 1
533195 99533195 1001 86380 86390 1
533405 99533405 1001 86380 86390 1
533418 99533418 1001 86380 86390 1
533327 99533327 1001 86380 86390 1
533430 99533430 1001 86380 86390 1
533917 99533917 1001 86380 86390 1
534653 99534653 1001 86380 86390 1
534355 99534355 1001 86380 86390 1
534384 99534384 1001 86380 86390 1
534128 99534128 1001 86380 86390 1
534096 99534096 1001 86380 86390 1
534241 99534241 1001 86380 86390 1
534694 99534694 1001 86380 86390 1
534778 99534778 1001 86380 86390 1
535320 99535320 1001 86380 86390 1
535489 99535489 1001 86380 86390 1
535124 99535124 1001 86380 86390 1
535173 99535173 1001 86380 86390 1
535051 99535051 1001 86380 86390 1
536256 99536256 1001 86380 86390 1
535986 99535986 1001 86380 86390 1
535717 99535717 1001 86380 86390 1
535771 99535771 1001 86380 86390 1
535762 99535762 1001 86380 86390 1
536506 99536506 1001 86380 86390 1
536366 99536366 1001 86380 86390 1
536759 99536759 1001 86380 86390 1
536917 99536917 1001 86380 86390 1
536588 99536588 1001 86380 86390 1
536616 99536616 1001 86380 86390 1
537263 99537263 1001 86380 86390 1
537330 99537330 1001 86380 86390 1
537313 99537313 1001 86380 86390 1
537940 99537940 1001 86380 86390 1
537890 99537890 1001 86380 86390 1
537615 99537615 1001 86380 86390 1
537762 99537762 1001 86380 86390 1
537763 99537763 1001 86380 86390 1
537781 99537781 1001 86380 86390 1
538027 99538027 1001 86380 86390 1
538043 99538043 1001 86380 86390 1
538505 99538505 1001 86380 86390 1
538467 99538467 1001 86380 86390 1
539720 99539720 1001 86380 86390 1
540382 99540382 1001 86380 86390 1
539979 99539979 1001 86380 86390 1
541344 99541344 1001 86380 86390 1
541939 99541939 1001 86380 86390 1
541864 99541864 1001 86380 86390 1
541764 99541764 1001 86380 86390 1
541553 99541553 1001 86380 86390 1
541607 99541607 1001 86380 86390 1
542120 99542120 1001 86380 86390 1
542891 99542891 1001 86380 86390 1
542565 99542565 1001 86380 86390 1
542592 99542592 1001 86380 86390 1
542497 99542497 1001 86380 86390 1
543064 99543064 1001 86380 86390 1
543104 99543104 1001 86380 86390 1
543056 99543056 1001 86380 86390 1
543661 99543661 1001 86380 86390 1
543652 99543652 1001 86380 86390 1
543764 99543764 1001 86380 86390 1
543402 99543402 1001 86380 86390 1
543204 99543204 1001 86380 86390 1
543284 99543284 1001 86380 86390 1
543225 99543225 1001 86380 86390 1
543355 99543355 1001 86380 86390 1
543188 99543188 1001 86380 86390 1
543831 99543831 1001 86380 86390 1
544265 99544265 1001 86380 86390 1
544369 99544369 1001 86380 86390 1
544059 99544059 1001 86380 86390 1
544740 99544740 1001 86380 86390 1
516728 474 1001 59308 59608 1
400108 99400108 1001 86380 86390 1
400322 99400322 1001 86380 86390 1
400646 99400646 1001 86380 86390 1
401254 99401254 1001 86380 86390 1
401288 99401288 1001 86380 86390 1
401273 99401273 1001 86380 86390 1
401377 99401377 1001 86380 86390 1
401584 99401584 1001 86380 86390 1
401785 99401785 1001 86380 86390 1
401740 99401740 1001 86380 86390 1
401968 99401968 1001 86380 86390 1
402319 99402319 1001 86380 86390 1
402279 99402279 1001 86380 86390 1
402334 99402334 1001 86380 86390 1
402471 99402471 1001 86380 86390 1
402519 99402519 1001 86380 86390 1
402853 99402853 1001 86380 86390 1
403143 99403143 1001 86380 86390 1
403264 99403264 1001 86380 86390 1
403357 99403357 1001 86380 86390 1
403696 99403696 1001 86380 86390 1
403787 99403787 1001 86380 86390 1
404005 99404005 1001 86380 86390 1
404302 99404302 1001 86380 86390 1
404344 99404344 1001 86380 86390 1
404572 99404572 1001 86380 86390 1
405191 99405191 1001 86380 86390 1
405224 99405224 1001 86380 86390 1
405738 99405738 1001 86380 86390 1
406446 99406446 1001 86380 86390 1
406620 99406620 1001 86380 86390 1
407012 99407012 1001 86380 86390 1
407382 99407382 1001 86380 86390 1
407758 99407758 1001 86380 86390 1
407909 99407909 1001 86380 86390 1
408048 99408048 1001 86380 86390 1
407883 99407883 1001 86380 86390 1
408614 99408614 1001 86380 86390 1
408810 99408810 1001 86380 86390 1
409007 99409007 1001 86380 86390 1
409684 99409684 1001 86380 86390 1
409625 99409625 1001 86380 86390 1
409842 99409842 1001 86380 86390 1
410714 99410714 1001 86380 86390 1
410992 99410992 1001 86380 86390 1
411078 99411078 1001 86380 86390 1
411147 99411147 1001 86380 86390 1
411160 99411160 1001 86380 86390 1
411892 99411892 1001 86380 86390 1
413293 99413293 1001 86380 86390 1
412566 99412566 1001 86380 86390 1
413290 99413290 1001 86380 86390 1
414098 99414098 1001 86380 86390 1
415190 99415190 1001 86380 86390 1
415192 99415192 1001 86380 86390 1
415272 99415272 1001 86380 86390 1
414479 99414479 1001 86380 86390 1
415335 99415335 1001 86380 86390 1
415600 99415600 1001 86380 86390 1
415369 99415369 1001 86380 86390 1
415486 99415486 1001 86380 86390 1
415714 99415714 1001 86380 86390 1
416843 99416843 1001 86380 86390 1
416438 99416438 1001 86380 86390 1
416144 99416144 1001 86380 86390 1
416210 99416210 1001 86380 86390 1
415883 99415883 1001 86380 86390 1
415933 99415933 1001 86380 86390 1
415787 99415787 1001 86380 86390 1
415891 99415891 1001 86380 86390 1
417133 99417133 1001 86380 86390 1
418795 99418795 1001 86380 86390 1
418208 99418208 1001 86380 86390 1
417868 99417868 1001 86380 86390 1
418937 99418937 1001 86380 86390 1
418829 99418829 1001 86380 86390 1
420171 99420171 1001 86380 86390 1
420400 99420400 1001 86380 86390 1
420410 99420410 1001 86380 86390 1
419806 99419806 1001 86380 86390 1
419809 99419809 1001 86380 86390 1
420806 99420806 1001 86380 86390 1
420462 99420462 1001 86380 86390 1
421613 99421613 1001 86380 86390 1
420915 99420915 1001 86380 86390 1
421104 99421104 1001 86380 86390 1
421197 99421197 1001 86380 86390 1
422388 99422388 1001 86380 86390 1
422154 99422154 1001 86380 86390 1
423525 99423525 1001 86380 86390 1
422999 99422999 1001 86380 86390 1
423175 99423175 1001 86380 86390 1
422716 99422716 1001 86380 86390 1
423866 99423866 1001 86380 86390 1
424905 99424905 1001 86380 86390 1
424833 99424833 1001 86380 86390 1
424999 99424999 1001 86380 86390 1
424748 99424748 1001 86380 86390 1
424661 99424661 1001 86380 86390 1
424186 99424186 1001 86380 86390 1
424583 99424583 1001 86380 86390 1
425444 99425444 1001 86380 86390 1
425785 99425785 1001 86380 86390 1
426765 99426765 1001 86380 86390 1
426713 99426713 1001 86380 86390 1
427513 99427513 1001 86380 86390 1
427337 99427337 1001 86380 86390 1
428540 99428540 1001 86380 86390 1
428523 99428523 1001 86380 86390 1
428488 99428488 1001 86380 86390 1
428789 99428789 1001 86380 86390 1
429154 99429154 1001 86380 86390 1
429093 99429093 1001 86380 86390 1
429181 99429181 1001 86380 86390 1
430574 99430574 1001 86380 86390 1
430552 99430552 1001 86380 86390 1
431667 99431667 1001 86380 86390 1
431121 99431121 1001 86380 86390 1
430849 99430849 1001 86380 86390 1
432072 99432072 1001 86380 86390 1
432240 99432240 1001 86380 86390 1
433436 99433436 1001 86380 86390 1
433418 99433418 1001 86380 86390 1
433470 99433470 1001 86380 86390 1
433643 99433643 1001 86380 86390 1
433428 99433428 1001 86380 86390 1
432493 99432493 1001 86380 86390 1
432611 99432611 1001 86380 86390 1
432533 99432533 1001 86380 86390 1
433904 99433904 1001 86380 86390 1
433877 99433877 1001 86380 86390 1
435052 99435052 1001 86380 86390 1
434663 99434663 1001 86380 86390 1
434769 99434769 1001 86380 86390 1
434231 99434231 1001 86380 86390 1
434389 99434389 1001 86380 86390 1
435574 99435574 1001 86380 86390 1
435687 99435687 1001 86380 86390 1
436970 99436970 1001 86380 86390 1
436799 99436799 1001 86380 86390 1
436477 99436477 1001 86380 86390 1
436174 99436174 1001 86380 86390 1
436083 99436083 1001 86380 86390 1
436251 99436251 1001 86380 86390 1
300053 99300053 1001 86380 86390 1
300541 99300541 1001 86380 86390 1
300717 99300717 1001 86380 86390 1
300755 99300755 1001 86380 86390 1
300872 99300872 1001 86380 86390 1
300821 99300821 1001 86380 86390 1
300774 99300774 1001 86380 86390 1
301362 99301362 1001 86380 86390 1
301530 99301530 1001 86380 86390 1
300935 99300935 1001 86380 86390 1
300936 99300936 1001 86380 86390 1
301080 99301080 1001 86380 86390 1
302088 99302088 1001 86380 86390 1
302499 99302499 1001 86380 86390 1
302403 99302403 1001 86380 86390 1
302925 99302925 1001 86380 86390 1
302587 99302587 1001 86380 86390 1
302655 99302655 1001 86380 86390 1
303308 99303308 1001 86380 86390 1
303919 99303919 1001 86380 86390 1
303877 99303877 1001 86380 86390 1
303654 99303654 1001 86380 86390 1
303547 99303547 1001 86380 86390 1
304045 99304045 1001 86380 86390 1
304685 99304685 1001 86380 86390 1
304293 99304293 1001 86380 86390 1
304341 99304341 1001 86380 86390 1
305012 99305012 1001 86380 86390 1
304989 99304989 1001 86380 86390 1
305054 99305054 1001 86380 86390 1
305528 99305528 1001 86380 86390 1
305286 99305286 1001 86380 86390 1
305411 99305411 1001 86380 86390 1
305182 99305182 1001 86380 86390 1
305066 99305066 1001 86380 86390 1
305171 99305171 1001 86380 86390 1
305094 99305094 1001 86380 86390 1
500082 99500082 1001 86380 86390 1
305689 99305689 1001 86380 86390 1
500813 99500813 1001 86380 86390 1
500515 99500515 1001 86380 86390 1
500988 99500988 1001 86380 86390 1
501476 99501476 1001 86380 86390 1
501622 99501622 1001 86380 86390 1
501396 99501396 1001 86380 86390 1
501397 99501397 1001 86380 86390 1
501264 99501264 1001 86380 86390 1
501117 99501117 1001 86380 86390 1
501696 99501696 1001 86380 86390 1
501800 99501800 1001 86380 86390 1
502392 99502392 1001 86380 86390 1
502368 99502368 1001 86380 86390 1
502369 99502369 1001 86380 86390 1
502243 99502243 1001 86380 86390 1
501874 99501874 1001 86380 86390 1
502631 99502631 1001 86380 86390 1
501845 99501845 1001 86380 86390 1
502635 99502635 1001 86380 86390 1
503189 99503189 1001 86380 86390 1
503285 99503285 1001 86380 86390 1
502982 99502982 1001 86380 86390 1
502988 99502988 1001 86380 86390 1
502727 99502727 1001 86380 86390 1
502754 99502754 1001 86380 86390 1
503446 99503446 1001 86380 86390 1
504085 99504085 1001 86380 86390 1
504007 99504007 1001 86380 86390 1
503944 99503944 1001 86380 86390 1
504063 99504063 1001 86380 86390 1
503719 99503719 1001 86380 86390 1
503717 99503717 1001 86380 86390 1
503688 99503688 1001 86380 86390 1
503519 99503519 1001 86380 86390 1
504179 99504179 1001 86380 86390 1
504131 99504131 1001 86380 86390 1
504656 99504656 1001 86380 86390 1
504458 99504458 1001 86380 86390 1
504464 99504464 1001 86380 86390 1
504957 99504957 1001 86380 86390 1
505140 99505140 1001 86380 86390 1
504951 99504951 1001 86380 86390 1
505633 99505633 1001 86380 86390 1
505753 99505753 1001 86380 86390 1
505364 99505364 1001 86380 86390 1
505483 99505483 1001 86380 86390 1
505240 99505240 1001 86380 86390 1
505870 99505870 1001 86380 86390 1
506565 99506565 1001 86380 86390 1
506570 99506570 1001 86380 86390 1
506451 99506451 1001 86380 86390 1
506504 99506504 1001 86380 86390 1
506402 99506402 1001 86380 86390 1
506374 99506374 1001 86380 86390 1
506131 99506131 1001 86380 86390 1
506774 99506774 1001 86380 86390 1
506675 99506675 1001 86380 86390 1
506655 99506655 1001 86380 86390 1
506630 99506630 1001 86380 86390 1
507388 99507388 1001 86380 86390 1
507261 99507261 1001 86380 86390 1
507145 99507145 1001 86380 86390 1
507488 99507488 1001 86380 86390 1
507902 99507902 1001 86380 86390 1
507982 99507982 1001 86380 86390 1
508022 99508022 1001 86380 86390 1
507778 99507778 1001 86380 86390 1
507717 99507717 1001 86380 86390 1
508271 99508271 1001 86380 86390 1
508428 99508428 1001 86380 86390 1
508390 99508390 1001 86380 86390 1
508442 99508442 1001 86380 86390 1
509033 99509033 1001 86380 86390 1
508858 99508858 1001 86380 86390 1
508731 99508731 1001 86380 86390 1
508707 99508707 1001 86380 86390 1
509149 99509149 1001 86380 86390 1
509775 99509775 1001 86380 86390 1
509667 99509667 1001 86380 86390 1
509448 99509448 1001 86380 86390 1
510068 99510068 1001 86380 86390 1
510613 99510613 1001 86380 86390 1
510460 99510460 1001 86380 86390 1
510332 99510332 1001 86380 86390 1
510346 99510346 1001 86380 86390 1
510320 99510320 1001 86380 86390 1
510152 99510152 1001 86380 86390 1
510129 99510129 1001 86380 86390 1
511373 99511373 1001 86380 86390 1
511482 99511482 1001 86380 86390 1
511150 99511150 1001 86380 86390 1
510970 99510970 1001 86380 86390 1
511099 99511099 1001 86380 86390 1
512083 99512083 1001 86380 86390 1
512131 99512131 1001 86380 86390 1
511772 99511772 1001 86380 86390 1
511825 99511825 1001 86380 86390 1
512442 99512442 1001 86380 86390 1
513183 99513183 1001 86380 86390 1
513124 99513124 1001 86380 86390 1
512826 99512826 1001 86380 86390 1
512996 99512996 1001 86380 86390 1
513255 99513255 1001 86380 86390 1
513314 99513314 1001 86380 86390 1
513747 99513747 1001 86380 86390 1
513540 99513540 1001 86380 86390 1
513549 99513549 1001 86380 86390 1
514161 99514161 1001 86380 86390 1
514034 99514034 1001 86380 86390 1
514183 99514183 1001 86380 86390 1
514669 99514669 1001 86380 86390 1
514358 99514358 1001 86380 86390 1
514972 99514972 1001 86380 86390 1
514869 99514869 1001 86380 86390 1
514871 99514871 1001 86380 86390 1
515016 99515016 1001 86380 86390 1
515570 99515570 1001 86380 86390 1
515580 99515580 1001 86380 86390 1
515322 99515322 1001 86380 86390 1
515316 99515316 1001 86380 86390 1
515474 99515474 1001 86380 86390 1
515174 99515174 1001 86380 86390 1
515200 99515200 1001 86380 86390 1
515876 99515876 1001 86380 86390 1
515852 99515852 1001 86380 86390 1
515873 99515873 1001 86380 86390 1
516375 99516375 1001 86380 86390 1
516143 99516143 1001 86380 86390 1
516107 99516107 1001 86380 86390 1
515994 99515994 1001 86380 86390 1
516051 99516051 1001 86380 86390 1
517208 99517208 1001 86380 86390 1
517320 99517320 1001 86380 86390 1
517121 99517121 1001 86380 86390 1
518138 99518138 1001 86380 86390 1
518080 99518080 1001 86380 86390 1
517896 99517896 1001 86380 86390 1
517806 99517806 1001 86380 86390 1
517938 99517938 1001 86380 86390 1
518356 99518356 1001 86380 86390 1
518218 99518218 1001 86380 86390 1
518259 99518259 1001 86380 86390 1
518971 99518971 1001 86380 86390 1
518832 99518832 1001 86380 86390 1
518719 99518719 1001 86380 86390 1
518494 99518494 1001 86380 86390 1
518989 99518989 1001 86380 86390 1
519751 99519751 1001 86380 86390 1
519297 99519297 1001 86380 86390 1
519347 99519347 1001 86380 86390 1
519966 99519966 1001 86380 86390 1
519861 99519861 1001 86380 86390 1
519900 99519900 1001 86380 86390 1
520437 99520437 1001 86380 86390 1
520616 99520616 1001 86380 86390 1
520248 99520248 1001 86380 86390 1
520132 99520132 1001 86380 86390 1
520698 99520698 1001 86380 86390 1
521264 99521264 1001 86380 86390 1
521385 99521385 1001 86380 86390 1
520876 99520876 1001 86380 86390 1
522291 99522291 1001 86380 86390 1
521886 99521886 1001 86380 86390 1
521693 99521693 1001 86380 86390 1
521823 99521823 1001 86380 86390 1
522992 99522992 1001 86380 86390 1
523045 99523045 1001 86380 86390 1
522736 99522736 1001 86380 86390 1
522814 99522814 1001 86380 86390 1
522895 99522895 1001 86380 86390 1
522640 99522640 1001 86380 86390 1
523159 99523159 1001 86380 86390 1
523907 99523907 1001 86380 86390 1
523882 99523882 1001 86380 86390 1
523819 99523819 1001 86380 86390 1
523770 99523770 1001 86380 86390 1
523824 99523824 1001 86380 86390 1
523631 99523631 1001 86380 86390 1
524097 99524097 1001 86380 86390 1
524100 99524100 1001 86380 86390 1
523999 99523999 1001 86380 86390 1
524065 99524065 1001 86380 86390 1
524027 99524027 1001 86380 86390 1
523977 99523977 1001 86380 86390 1
524055 99524055 1001 86380 86390 1
524568 99524568 1001 86380 86390 1
524503 99524503 1001 86380 86390 1
524555 99524555 1001 86380 86390 1
524374 99524374 1001 86380 86390 1
524522 99524522 1001 86380 86390 1
524346 99524346 1001 86380 86390 1
524198 99524198 1001 86380 86390 1
525217 99525217 1001 86380 86390 1
525040 99525040 1001 86380 86390 1
525159 99525159 1001 86380 86390 1
525123 99525123 1001 86380 86390 1
525008 99525008 1001 86380 86390 1
525151 99525151 1001 86380 86390 1
525154 99525154 1001 86380 86390 1
525012 99525012 1001 86380 86390 1
525027 99525027 1001 86380 86390 1
525772 99525772 1001 86380 86390 1
525748 99525748 1001 86380 86390 1
526246 99526246 1001 86380 86390 1
526073 99526073 1001 86380 86390 1
525971 99525971 1001 86380 86390 1
526447 99526447 1001 86380 86390 1
526544 99526544 1001 86380 86390 1
526534 99526534 1001 86380 86390 1
526560 99526560 1001 86380 86390 1
527067 99527067 1001 86380 86390 1
527043 99527043 1001 86380 86390 1
526872 99526872 1001 86380 86390 1
526659 99526659 1001 86380 86390 1
527329 99527329 1001 86380 86390 1
527922 99527922 1001 86380 86390 1
528015 99528015 1001 86380 86390 1
527858 99527858 1001 86380 86390 1
527458 99527458 1001 86380 86390 1
527537 99527537 1001 86380 86390 1
527633 99527633 1001 86380 86390 1
527478 99527478 1001 86380 86390 1
527570 99527570 1001 86380 86390 1
528828 99528828 1001 86380 86390 1
528437 99528437 1001 86380 86390 1
529561 99529561 1001 86380 86390 1
529541 99529541 1001 86380 86390 1
529569 99529569 1001 86380 86390 1
529127 99529127 1001 86380 86390 1
529794 99529794 1001 86380 86390 1
529848 99529848 1001 86380 86390 1
529773 99529773 1001 86380 86390 1
530553 99530553 1001 86380 86390 1
530442 99530442 1001 86380 86390 1
530108 99530108 1001 86380 86390 1
529966 99529966 1001 86380 86390 1
530008 99530008 1001 86380 86390 1
530681 99530681 1001 86380 86390 1
530614 99530614 1001 86380 86390 1
531379 99531379 1001 86380 86390 1
531325 99531325 1001 86380 86390 1
531300 99531300 1001 86380 86390 1
531046 99531046 1001 86380 86390 1
531526 99531526 1001 86380 86390 1
532099 99532099 1001 86380 86390 1
531859 99531859 1001 86380 86390 1
531799 99531799 1001 86380 86390 1
531651 99531651 1001 86380 86390 1
531704 99531704 1001 86380 86390 1
532225 99532225 1001 86380 86390 1
532897 99532897 1001 86380 86390 1
532988 99532988 1001 86380 86390 1
532660 99532660 1001 86380 86390 1
532808 99532808 1001 86380 86390 1
533133 99533133 1001 86380 86390 1
533109 99533109 1001 86380 86390 1
533809 99533809 1001 86380 86390 1
533791 99533791 1001 86380 86390 1
533557 99533557 1001 86380 86390 1
533353 99533353 1001 86380 86390 1
533390 99533390 1001 86380 86390 1
533938 99533938 1001 86380 86390 1
534675 99534675 1001 86380 86390 1
534417 99534417 1001 86380 86390 1
534447 99534447 1001 86380 86390 1
534232 99534232 1001 86380 86390 1
534163 99534163 1001 86380 86390 1
534867 99534867 1001 86380 86390 1
534861 99534861 1001 86380 86390 1
535293 99535293 1001 86380 86390 1
535102 99535102 1001 86380 86390 1
535073 99535073 1001 86380 86390 1
534948 99534948 1001 86380 86390 1
535053 99535053 1001 86380 86390 1
536260 99536260 1001 86380 86390 1
536222 99536222 1001 86380 86390 1
536238 99536238 1001 86380 86390 1
536251 99536251 1001 86380 86390 1
536045 99536045 1001 86380 86390 1
535780 99535780 1001 86380 86390 1
535750 99535750 1001 86380 86390 1
537066 99537066 1001 86380 86390 1
536896 99536896 1001 86380 86390 1
536871 99536871 1001 86380 86390 1
537289 99537289 1001 86380 86390 1
537344 99537344 1001 86380 86390 1
537772 99537772 1001 86380 86390 1
537644 99537644 1001 86380 86390 1
537690 99537690 1001 86380 86390 1
537520 99537520 1001 86380 86390 1
538804 99538804 1001 86380 86390 1
538710 99538710 1001 86380 86390 1
538775 99538775 1001 86380 86390 1
538366 99538366 1001 86380 86390 1
538980 99538980 1001 86380 86390 1
539639 99539639 1001 86380 86390 1
539630 99539630 1001 86380 86390 1
539309 99539309 1001 86380 86390 1
539245 99539245 1001 86380 86390 1
539353 99539353 1001 86380 86390 1
539131 99539131 1001 86380 86390 1
539224 99539224 1001 86380 86390 1
540367 99540367 1001 86380 86390 1
540316 99540316 1001 86380 86390 1
540206 99540206 1001 86380 86390 1
539867 99539867 1001 86380 86390 1
540050 99540050 1001 86380 86390 1
540559 99540559 1001 86380 86390 1
540522 99540522 1001 86380 86390 1
541111 99541111 1001 86380 86390 1
541189 99541189 1001 86380 86390 1
541009 99541009 1001 86380 86390 1
540862 99540862 1001 86380 86390 1
541990 99541990 1001 86380 86390 1
542091 99542091 1001 86380 86390 1
542095 99542095 1001 86380 86390 1
541824 99541824 1001 86380 86390 1
541725 99541725 1001 86380 86390 1
541589 99541589 1001 86380 86390 1
541655 99541655 1001 86380 86390 1
541605 99541605 1001 86380 86390 1
541697 99541697 1001 86380 86390 1
542235 99542235 1001 86380 86390 1
542224 99542224 1001 86380 86390 1
542228 99542228 1001 86380 86390 1
542786 99542786 1001 86380 86390 1
542892 99542892 1001 86380 86390 1
542686 99542686 1001 86380 86390 1
542609 99542609 1001 86380 86390 1
542406 99542406 1001 86380 86390 1
542396 99542396 1001 86380 86390 1
542466 99542466 1001 86380 86390 1
543024 99543024 1001 86380 86390 1
543019 99543019 1001 86380 86390 1
543729 99543729 1001 86380 86390 1
543509 99543509 1001 86380 86390 1
543155 99543155 1001 86380 86390 1
543312 99543312 1001 86380 86390 1
543223 99543223 1001 86380 86390 1
543330 99543330 1001 86380 86390 1
543859 99543859 1001 86380 86390 1
543862 99543862 1001 86380 86390 1
543914 99543914 1001 86380 86390 1
544204 99544204 1001 86380 86390 1
544297 99544297 1001 86380 86390 1
544019 99544019 1001 86380 86390 1
544125 99544125 1001 86380 86390 1
544720 99544720 1001 86380 86390 1
519424 1127 1002 32259 36829 1
542093 605 1001 50016 50315 1
400339 99400339 1001 86380 86390 1
400327 99400327 1001 86380 86390 1
400462 99400462 1001 86380 86390 1
400625 99400625 1001 86380 86390 1
400957 99400957 1001 86380 86390 1
401612 99401612 1001 86380 86390 1
402141 99402141 1001 86380 86390 1
402613 99402613 1001 86380 86390 1
403053 99403053 1001 86380 86390 1
404115 99404115 1001 86380 86390 1
404300 99404300 1001 86380 86390 1
404338 99404338 1001 86380 86390 1
404788 99404788 1001 86380 86390 1
404931 99404931 1001 86380 86390 1
405057 99405057 1001 86380 86390 1
405513 99405513 1001 86380 86390 1
405514 99405514 1001 86380 86390 1
405709 99405709 1001 86380 86390 1
405831 99405831 1001 86380 86390 1
405873 99405873 1001 86380 86390 1
406229 99406229 1001 86380 86390 1
406355 99406355 1001 86380 86390 1
406282 99406282 1001 86380 86390 1
406621 99406621 1001 86380 86390 1
406777 99406777 1001 86380 86390 1
407896 99407896 1001 86380 86390 1
407938 99407938 1001 86380 86390 1
408097 99408097 1001 86380 86390 1
408762 99408762 1001 86380 86390 1
408966 99408966 1001 86380 86390 1
409023 99409023 1001 86380 86390 1
409529 99409529 1001 86380 86390 1
409728 99409728 1001 86380 86390 1
409853 99409853 1001 86380 86390 1
409829 99409829 1001 86380 86390 1
409983 99409983 1001 86380 86390 1
410683 99410683 1001 86380 86390 1
410965 99410965 1001 86380 86390 1
411087 99411087 1001 86380 86390 1
411288 99411288 1001 86380 86390 1
411354 99411354 1001 86380 86390 1
411676 99411676 1001 86380 86390 1
411792 99411792 1001 86380 86390 1
411859 99411859 1001 86380 86390 1
412000 99412000 1001 86380 86390 1
413456 99413456 1001 86380 86390 1
413287 99413287 1001 86380 86390 1
412662 99412662 1001 86380 86390 1
413957 99413957 1001 86380 86390 1
415069 99415069 1001 86380 86390 1
414935 99414935 1001 86380 86390 1
414797 99414797 1001 86380 86390 1
414595 99414595 1001 86380 86390 1
416745 99416745 1001 86380 86390 1
416499 99416499 1001 86380 86390 1
416432 99416432 1001 86380 86390 1
416343 99416343 1001 86380 86390 1
415984 99415984 1001 86380 86390 1
415938 99415938 1001 86380 86390 1
417093 99417093 1001 86380 86390 1
418796 99418796 1001 86380 86390 1
418434 99418434 1001 86380 86390 1
418466 99418466 1001 86380 86390 1
417936 99417936 1001 86380 86390 1
417893 99417893 1001 86380 86390 1
417925 99417925 1001 86380 86390 1
419058 99419058 1001 86380 86390 1
420330 99420330 1001 86380 86390 1
419783 99419783 1001 86380 86390 1
419960 99419960 1001 86380 86390 1
419654 99419654 1001 86380 86390 1
419293 99419293 1001 86380 86390 1
420501 99420501 1001 86380 86390 1
421967 99421967 1001 86380 86390 1
421190 99421190 1001 86380 86390 1
422369 99422369 1001 86380 86390 1
423642 99423642 1001 86380 86390 1
422787 99422787 1001 86380 86390 1
423777 99423777 1001 86380 86390 1
423780 99423780 1001 86380 86390 1
424136 99424136 1001 86380 86390 1
424006 99424006 1001 86380 86390 1
424320 99424320 1001 86380 86390 1
424586 99424586 1001 86380 86390 1
424206 99424206 1001 86380 86390 1
426278 99426278 1001 86380 86390 1
426554 99426554 1001 86380 86390 1
425957 99425957 1001 86380 86390 1
427452 99427452 1001 86380 86390 1
428476 99428476 1001 86380 86390 1
428611 99428611 1001 86380 86390 1
428550 99428550 1001 86380 86390 1
428124 99428124 1001 86380 86390 1
428117 99428117 1001 86380 86390 1
428922 99428922 1001 86380 86390 1
430117 99430117 1001 86380 86390 1
430131 99430131 1001 86380 86390 1
430092 99430092 1001 86380 86390 1
429591 99429591 1001 86380 86390 1
429795 99429795 1001 86380 86390 1
429508 99429508 1001 86380 86390 1
429340 99429340 1001 86380 86390 1
430737 99430737 1001 86380 86390 1
430518 99430518 1001 86380 86390 1
430652 99430652 1001 86380 86390 1
431987 99431987 1001 86380 86390 1
431316 99431316 1001 86380 86390 1
431299 99431299 1001 86380 86390 1
431090 99431090 1001 86380 86390 1
431168 99431168 1001 86380 86390 1
432289 99432289 1001 86380 86390 1
433685 99433685 1001 86380 86390 1
433323 99433323 1001 86380 86390 1
432989 99432989 1001 86380 86390 1
432970 99432970 1001 86380 86390 1
432649 99432649 1001 86380 86390 1
433860 99433860 1001 86380 86390 1
434001 99434001 1001 86380 86390 1
434706 99434706 1001 86380 86390 1
434452 99434452 1001 86380 86390 1
434381 99434381 1001 86380 86390 1
434570 99434570 1001 86380 86390 1
434311 99434311 1001 86380 86390 1
435802 99435802 1001 86380 86390 1
435841 99435841 1001 86380 86390 1
437095 99437095 1001 86380 86390 1
436710 99436710 1001 86380 86390 1
436357 99436357 1001 86380 86390 1
436649 99436649 1001 86380 86390 1
435936 99435936 1001 86380 86390 1
300580 99300580 1001 86380 86390 1
300532 99300532 1001 86380 86390 1
300340 99300340 1001 86380 86390 1
300292 99300292 1001 86380 86390 1
300306 99300306 1001 86380 86390 1
300216 99300216 1001 86380 86390 1
301160 99301160 1001 86380 86390 1
301239 99301239 1001 86380 86390 1
300999 99300999 1001 86380 86390 1
301097 99301097 1001 86380 86390 1
301669 99301669 1001 86380 86390 1
301582 99301582 1001 86380 86390 1
301589 99301589 1001 86380 86390 1
302202 99302202 1001 86380 86390 1
302223 99302223 1001 86380 86390 1
302144 99302144 1001 86380 86390 1
301764 99301764 1001 86380 86390 1
302455 99302455 1001 86380 86390 1
302486 99302486 1001 86380 86390 1
302542 99302542 1001 86380 86390 1
302584 99302584 1001 86380 86390 1
303027 99303027 1001 86380 86390 1
303122 99303122 1001 86380 86390 1
302753 99302753 1001 86380 86390 1
303394 99303394 1001 86380 86390 1
303216 99303216 1001 86380 86390 1
303622 99303622 1001 86380 86390 1
303746 99303746 1001 86380 86390 1
304166 99304166 1001 86380 86390 1
304822 99304822 1001 86380 86390 1
304772 99304772 1001 86380 86390 1
304721 99304721 1001 86380 86390 1
304843 99304843 1001 86380 86390 1
304519 99304519 1001 86380 86390 1
304637 99304637 1001 86380 86390 1
304612 99304612 1001 86380 86390 1
304614 99304614 1001 86380 86390 1
305005 99305005 1001 86380 86390 1
305531 99305531 1001 86380 86390 1
305623 99305623 1001 86380 86390 1
305573 99305573 1001 86380 86390 1
305638 99305638 1001 86380 86390 1
305680 99305680 1001 86380 86390 1
305389 99305389 1001 86380 86390 1
305417 99305417 1001 86380 86390 1
305382 99305382 1001 86380 86390 1
305259 99305259 1001 86380 86390 1
500146 99500146 1001 86380 86390 1
500491 99500491 1001 86380 86390 1
500337 99500337 1001 86380 86390 1
500377 99500377 1001 86380 86390 1
500204 99500204 1001 86380 86390 1
501439 99501439 1001 86380 86390 1
501575 99501575 1001 86380 86390 1
501247 99501247 1001 86380 86390 1
501314 99501314 1001 86380 86390 1
501277 99501277 1001 86380 86390 1
501128 99501128 1001 86380 86390 1
501078 99501078 1001 86380 86390 1
501093 99501093 1001 86380 86390 1
502412 99502412 1001 86380 86390 1
502161 99502161 1001 86380 86390 1
502153 99502153 1001 86380 86390 1
501858 99501858 1001 86380 86390 1
502613 99502613 1001 86380 86390 1
502510 99502510 1001 86380 86390 1
503201 99503201 1001 86380 86390 1
503042 99503042 1001 86380 86390 1
503071 99503071 1001 86380 86390 1
502702 99502702 1001 86380 86390 1
502671 99502671 1001 86380 86390 1
504091 99504091 1001 86380 86390 1
504077 99504077 1001 86380 86390 1
503861 99503861 1001 86380 86390 1
503589 99503589 1001 86380 86390 1
503557 99503557 1001 86380 86390 1
503635 99503635 1001 86380 86390 1
504262 99504262 1001 86380 86390 1
504173 99504173 1001 86380 86390 1
504227 99504227 1001 86380 86390 1
504318 99504318 1001 86380 86390 1
504789 99504789 1001 86380 86390 1
504765 99504765 1001 86380 86390 1
504611 99504611 1001 86380 86390 1
504640 99504640 1001 86380 86390 1
504432 99504432 1001 86380 86390 1
504360 99504360 1001 86380 86390 1
504994 99504994 1001 86380 86390 1
505010 99505010 1001 86380 86390 1
505610 99505610 1001 86380 86390 1
505206 99505206 1001 86380 86390 1
505928 99505928 1001 86380 86390 1
506540 99506540 1001 86380 86390 1
506391 99506391 1001 86380 86390 1
506294 99506294 1001 86380 86390 1
505993 99505993 1001 86380 86390 1
506776 99506776 1001 86380 86390 1
507106 99507106 1001 86380 86390 1
507435 99507435 1001 86380 86390 1
507916 99507916 1001 86380 86390 1
508034 99508034 1001 86380 86390 1
507923 99507923 1001 86380 86390 1
507899 99507899 1001 86380 86390 1
508344 99508344 1001 86380 86390 1
508799 99508799 1001 86380 86390 1
508460 99508460 1001 86380 86390 1
508500 99508500 1001 86380 86390 1
509254 99509254 1001 86380 86390 1
509729 99509729 1001 86380 86390 1
509758 99509758 1001 86380 86390 1
509331 99509331 1001 86380 86390 1
509403 99509403 1001 86380 86390 1
509469 99509469 1001 86380 86390 1
509419 99509419 1001 86380 86390 1
510056 99510056 1001 86380 86390 1
510023 99510023 1001 86380 86390 1
510077 99510077 1001 86380 86390 1
510596 99510596 1001 86380 86390 1
510498 99510498 1001 86380 86390 1
510464 99510464 1001 86380 86390 1
510287 99510287 1001 86380 86390 1
510257 99510257 1001 86380 86390 1
510208 99510208 1001 86380 86390 1
510118 99510118 1001 86380 86390 1
510899 99510899 1001 86380 86390 1
511440 99511440 1001 86380 86390 1
511510 99511510 1001 86380 86390 1
511460 99511460 1001 86380 86390 1
511449 99511449 1001 86380 86390 1
511194 99511194 1001 86380 86390 1
512189 99512189 1001 86380 86390 1
512217 99512217 1001 86380 86390 1
512030 99512030 1001 86380 86390 1
511920 99511920 1001 86380 86390 1
512534 99512534 1001 86380 86390 1
512524 99512524 1001 86380 86390 1
512517 99512517 1001 86380 86390 1
513004 99513004 1001 86380 86390 1
513017 99513017 1001 86380 86390 1
513046 99513046 1001 86380 86390 1
512829 99512829 1001 86380 86390 1
512882 99512882 1001 86380 86390 1
513409 99513409 1001 86380 86390 1
513332 99513332 1001 86380 86390 1
514005 99514005 1001 86380 86390 1
513922 99513922 1001 86380 86390 1
513541 99513541 1001 86380 86390 1
513414 99513414 1001 86380 86390 1
513483 99513483 1001 86380 86390 1
514133 99514133 1001 86380 86390 1
514207 99514207 1001 86380 86390 1
514039 99514039 1001 86380 86390 1
514685 99514685 1001 86380 86390 1
514595 99514595 1001 86380 86390 1
514353 99514353 1001 86380 86390 1
514303 99514303 1001 86380 86390 1
514434 99514434 1001 86380 86390 1
514285 99514285 1001 86380 86390 1
515025 99515025 1001 86380 86390 1
515533 99515533 1001 86380 86390 1
515484 99515484 1001 86380 86390 1
515613 99515613 1001 86380 86390 1
515618 99515618 1001 86380 86390 1
515296 99515296 1001 86380 86390 1
515396 99515396 1001 86380 86390 1
515141 99515141 1001 86380 86390 1
515699 99515699 1001 86380 86390 1
516395 99516395 1001 86380 86390 1
516500 99516500 1001 86380 86390 1
516137 99516137 1001 86380 86390 1
516031 99516031 1001 86380 86390 1
515891 99515891 1001 86380 86390 1
516609 99516609 1001 86380 86390 1
517189 99517189 1001 86380 86390 1
517271 99517271 1001 86380 86390 1
516980 99516980 1001 86380 86390 1
516981 99516981 1001 86380 86390 1
517059 99517059 1001 86380 86390 1
517022 99517022 1001 86380 86390 1
516932 99516932 1001 86380 86390 1
517050 99517050 1001 86380 86390 1
516874 99516874 1001 86380 86390 1
516775 99516775 1001 86380 86390 1
518069 99518069 1001 86380 86390 1
518097 99518097 1001 86380 86390 1
517910 99517910 1001 86380 86390 1
517631 99517631 1001 86380 86390 1
517584 99517584 1001 86380 86390 1
517732 99517732 1001 86380 86390 1
518305 99518305 1001 86380 86390 1
518834 99518834 1001 86380 86390 1
518729 99518729 1001 86380 86390 1
518539 99518539 1001 86380 86390 1
518519 99518519 1001 86380 86390 1
519031 99519031 1001 86380 86390 1
519620 99519620 1001 86380 86390 1
520010 99520010 1001 86380 86390 1
519898 99519898 1001 86380 86390 1
519952 99519952 1001 86380 86390 1
520491 99520491 1001 86380 86390 1
520623 99520623 1001 86380 86390 1
520521 99520521 1001 86380 86390 1
520309 99520309 1001 86380 86390 1
520235 99520235 1001 86380 86390 1
520262 99520262 1001 86380 86390 1
520049 99520049 1001 86380 86390 1
520080 99520080 1001 86380 86390 1
520779 99520779 1001 86380 86390 1
521382 99521382 1001 86380 86390 1
521240 99521240 1001 86380 86390 1
521103 99521103 1001 86380 86390 1
521506 99521506 1001 86380 86390 1
521578 99521578 1001 86380 86390 1
522264 99522264 1001 86380 86390 1
522197 99522197 1001 86380 86390 1
521898 99521898 1001 86380 86390 1
523085 99523085 1001 86380 86390 1
523075 99523075 1001 86380 86390 1
522949 99522949 1001 86380 86390 1
522823 99522823 1001 86380 86390 1
522712 99522712 1001 86380 86390 1
522522 99522522 1001 86380 86390 1
523741 99523741 1001 86380 86390 1
523745 99523745 1001 86380 86390 1
523788 99523788 1001 86380 86390 1
523665 99523665 1001 86380 86390 1
523667 99523667 1001 86380 86390 1
523604 99523604 1001 86380 86390 1
523681 99523681 1001 86380 86390 1
523593 99523593 1001 86380 86390 1
523554 99523554 1001 86380 86390 1
523349 99523349 1001 86380 86390 1
523410 99523410 1001 86380 86390 1
524107 99524107 1001 86380 86390 1
524422 99524422 1001 86380 86390 1
524439 99524439 1001 86380 86390 1
524415 99524415 1001 86380 86390 1
524378 99524378 1001 86380 86390 1
524562 99524562 1001 86380 86390 1
524272 99524272 1001 86380 86390 1
524843 99524843 1001 86380 86390 1
525556 99525556 1001 86380 86390 1
525347 99525347 1001 86380 86390 1
525093 99525093 1001 86380 86390 1
525112 99525112 1001 86380 86390 1
525731 99525731 1001 86380 86390 1
526231 99526231 1001 86380 86390 1
526285 99526285 1001 86380 86390 1
526069 99526069 1001 86380 86390 1
525945 99525945 1001 86380 86390 1
526486 99526486 1001 86380 86390 1
526452 99526452 1001 86380 86390 1
526520 99526520 1001 86380 86390 1
526471 99526471 1001 86380 86390 1
527247 99527247 1001 86380 86390 1
526940 99526940 1001 86380 86390 1
526941 99526941 1001 86380 86390 1
526995 99526995 1001 86380 86390 1
526774 99526774 1001 86380 86390 1
526762 99526762 1001 86380 86390 1
527363 99527363 1001 86380 86390 1
527301 99527301 1001 86380 86390 1
527381 99527381 1001 86380 86390 1
527893 99527893 1001 86380 86390 1
527530 99527530 1001 86380 86390 1
528255 99528255 1001 86380 86390 1
528773 99528773 1001 86380 86390 1
528784 99528784 1001 86380 86390 1
528555 99528555 1001 86380 86390 1
528609 99528609 1001 86380 86390 1
528361 99528361 1001 86380 86390 1
528286 99528286 1001 86380 86390 1
528300 99528300 1001 86380 86390 1
529057 99529057 1001 86380 86390 1
529074 99529074 1001 86380 86390 1
529549 99529549 1001 86380 86390 1
529562 99529562 1001 86380 86390 1
529511 99529511 1001 86380 86390 1
529295 99529295 1001 86380 86390 1
529792 99529792 1001 86380 86390 1
530462 99530462 1001 86380 86390 1
530385 99530385 1001 86380 86390 1
530171 99530171 1001 86380 86390 1
530266 99530266 1001 86380 86390 1
530137 99530137 1001 86380 86390 1
531335 99531335 1001 86380 86390 1
531209 99531209 1001 86380 86390 1
531112 99531112 1001 86380 86390 1
531131 99531131 1001 86380 86390 1
531082 99531082 1001 86380 86390 1
530824 99530824 1001 86380 86390 1
531965 99531965 1001 86380 86390 1
531943 99531943 1001 86380 86390 1
531612 99531612 1001 86380 86390 1
531587 99531587 1001 86380 86390 1
531674 99531674 1001 86380 86390 1
532384 99532384 1001 86380 86390 1
532233 99532233 1001 86380 86390 1
532969 99532969 1001 86380 86390 1
532858 99532858 1001 86380 86390 1
533022 99533022 1001 86380 86390 1
532850 99532850 1001 86380 86390 1
533087 99533087 1001 86380 86390 1
533169 99533169 1001 86380 86390 1
533209 99533209 1001 86380 86390 1
533762 99533762 1001 86380 86390 1
533803 99533803 1001 86380 86390 1
533844 99533844 1001 86380 86390 1
533715 99533715 1001 86380 86390 1
533514 99533514 1001 86380 86390 1
533579 99533579 1001 86380 86390 1
533535 99533535 1001 86380 86390 1
534501 99534501 1001 86380 86390 1
534502 99534502 1001 86380 86390 1
534277 99534277 1001 86380 86390 1
534224 99534224 1001 86380 86390 1
534178 99534178 1001 86380 86390 1
535456 99535456 1001 86380 86390 1
535149 99535149 1001 86380 86390 1
535294 99535294 1001 86380 86390 1
535207 99535207 1001 86380 86390 1
535286 99535286 1001 86380 86390 1
535144 99535144 1001 86380 86390 1
535085 99535085 1001 86380 86390 1
535533 99535533 1001 86380 86390 1
535715 99535715 1001 86380 86390 1
535571 99535571 1001 86380 86390 1
536156 99536156 1001 86380 86390 1
536485 99536485 1001 86380 86390 1
537021 99537021 1001 86380 86390 1
537012 99537012 1001 86380 86390 1
536754 99536754 1001 86380 86390 1
536695 99536695 1001 86380 86390 1
537341 99537341 1001 86380 86390 1
537332 99537332 1001 86380 86390 1
537338 99537338 1001 86380 86390 1
537802 99537802 1001 86380 86390 1
537695 99537695 1001 86380 86390 1
538088 99538088 1001 86380 86390 1
538095 99538095 1001 86380 86390 1
538492 99538492 1001 86380 86390 1
538557 99538557 1001 86380 86390 1
538471 99538471 1001 86380 86390 1
538447 99538447 1001 86380 86390 1
538274 99538274 1001 86380 86390 1
538229 99538229 1001 86380 86390 1
538935 99538935 1001 86380 86390 1
539609 99539609 1001 86380 86390 1
539517 99539517 1001 86380 86390 1
539631 99539631 1001 86380 86390 1
539047 99539047 1001 86380 86390 1
539746 99539746 1001 86380 86390 1
539802 99539802 1001 86380 86390 1
540400 99540400 1001 86380 86390 1
540216 99540216 1001 86380 86390 1
540258 99540258 1001 86380 86390 1
540233 99540233 1001 86380 86390 1
539913 99539913 1001 86380 86390 1
539978 99539978 1001 86380 86390 1
540645 99540645 1001 86380 86390 1
541162 99541162 1001 86380 86390 1
541175 99541175 1001 86380 86390 1
540799 99540799 1001 86380 86390 1
540838 99540838 1001 86380 86390 1
542086 99542086 1001 86380 86390 1
541922 99541922 1001 86380 86390 1
541735 99541735 1001 86380 86390 1
541632 99541632 1001 86380 86390 1
541620 99541620 1001 86380 86390 1
542290 99542290 1001 86380 86390 1
542281 99542281 1001 86380 86390 1
542178 99542178 1001 86380 86390 1
542632 99542632 1001 86380 86390 1
542711 99542711 1001 86380 86390 1
542398 99542398 1001 86380 86390 1
542333 99542333 1001 86380 86390 1
543063 99543063 1001 86380 86390 1
543076 99543076 1001 86380 86390 1
543013 99543013 1001 86380 86390 1
543032 99543032 1001 86380 86390 1
543610 99543610 1001 86380 86390 1
543875 99543875 1001 86380 86390 1
543920 99543920 1001 86380 86390 1
543934 99543934 1001 86380 86390 1
544465 99544465 1001 86380 86390 1
544269 99544269 1001 86380 86390 1
543981 99543981 1001 86380 86390 1
544035 99544035 1001 86380 86390 1
544100 99544100 1001 86380 86390 1
544642 99544642 1001 86380 86390 1
516728 474 1002 59618 64189 1
400265 99400265 1001 86380 86390 1
400377 99400377 1001 86380 86390 1
400602 99400602 1001 86380 86390 1
400719 99400719 1001 86380 86390 1
402191 99402191 1001 86380 86390 1
402363 99402363 1001 86380 86390 1
402737 99402737 1001 86380 86390 1
402850 99402850 1001 86380 86390 1
403488 99403488 1001 86380 86390 1
403727 99403727 1001 86380 86390 1
404811 99404811 1001 86380 86390 1
404978 99404978 1001 86380 86390 1
405157 99405157 1001 86380 86390 1
405318 99405318 1001 86380 86390 1
406041 99406041 1001 86380 86390 1
406034 99406034 1001 86380 86390 1
406983 99406983 1001 86380 86390 1
407832 99407832 1001 86380 86390 1
407919 99407919 1001 86380 86390 1
408151 99408151 1001 86380 86390 1
408159 99408159 1001 86380 86390 1
408345 99408345 1001 86380 86390 1
408540 99408540 1001 86380 86390 1
408659 99408659 1001 86380 86390 1
408948 99408948 1001 86380 86390 1
408997 99408997 1001 86380 86390 1
409100 99409100 1001 86380 86390 1
409284 99409284 1001 86380 86390 1
409939 99409939 1001 86380 86390 1
410225 99410225 1001 86380 86390 1
410335 99410335 1001 86380 86390 1
410344 99410344 1001 86380 86390 1
410851 99410851 1001 86380 86390 1
411003 99411003 1001 86380 86390 1
410913 99410913 1001 86380 86390 1
411102 99411102 1001 86380 86390 1
411443 99411443 1001 86380 86390 1
411596 99411596 1001 86380 86390 1
411760 99411760 1001 86380 86390 1
412036 99412036 1001 86380 86390 1
413447 99413447 1001 86380 86390 1
413396 99413396 1001 86380 86390 1
413043 99413043 1001 86380 86390 1
412631 99412631 1001 86380 86390 1
412607 99412607 1001 86380 86390 1
415042 99415042 1001 86380 86390 1
415155 99415155 1001 86380 86390 1
414437 99414437 1001 86380 86390 1
415480 99415480 1001 86380 86390 1
416762 99416762 1001 86380 86390 1
416463 99416463 1001 86380 86390 1
416005 99416005 1001 86380 86390 1
415899 99415899 1001 86380 86390 1
417445 99417445 1001 86380 86390 1
418571 99418571 1001 86380 86390 1
418413 99418413 1001 86380 86390 1
418265 99418265 1001 86380 86390 1
417830 99417830 1001 86380 86390 1
417835 99417835 1001 86380 86390 1
417697 99417697 1001 86380 86390 1
420196 99420196 1001 86380 86390 1
420204 99420204 1001 86380 86390 1
420327 99420327 1001 86380 86390 1
419354 99419354 1001 86380 86390 1
420824 99420824 1001 86380 86390 1
421954 99421954 1001 86380 86390 1
421961 99421961 1001 86380 86390 1
421442 99421442 1001 86380 86390 1
421488 99421488 1001 86380 86390 1
421532 99421532 1001 86380 86390 1
421564 99421564 1001 86380 86390 1
421222 99421222 1001 86380 86390 1
421137 99421137 1001 86380 86390 1
422121 99422121 1001 86380 86390 1
423054 99423054 1001 86380 86390 1
423176 99423176 1001 86380 86390 1
423283 99423283 1001 86380 86390 1
422780 99422780 1001 86380 86390 1
422897 99422897 1001 86380 86390 1
422741 99422741 1001 86380 86390 1
422876 99422876 1001 86380 86390 1
423753 99423753 1001 86380 86390 1
425109 99425109 1001 86380 86390 1
425078 99425078 1001 86380 86390 1
424806 99424806 1001 86380 86390 1
425813 99425813 1001 86380 86390 1
426644 99426644 1001 86380 86390 1
426218 99426218 1001 86380 86390 1
427524 99427524 1001 86380 86390 1
427739 99427739 1001 86380 86390 1
427863 99427863 1001 86380 86390 1
430124 99430124 1001 86380 86390 1
429999 99429999 1001 86380 86390 1
430106 99430106 1001 86380 86390 1
429907 99429907 1001 86380 86390 1
429828 99429828 1001 86380 86390 1
429544 99429544 1001 86380 86390 1
429469 99429469 1001 86380 86390 1
430526 99430526 1001 86380 86390 1
430487 99430487 1001 86380 86390 1
431910 99431910 1001 86380 86390 1
432013 99432013 1001 86380 86390 1
431754 99431754 1001 86380 86390 1
431903 99431903 1001 86380 86390 1
433060 99433060 1001 86380 86390 1
433045 99433045 1001 86380 86390 1
433286 99433286 1001 86380 86390 1
432838 99432838 1001 86380 86390 1
433941 99433941 1001 86380 86390 1
434100 99434100 1001 86380 86390 1
433990 99433990 1001 86380 86390 1
434106 99434106 1001 86380 86390 1
435230 99435230 1001 86380 86390 1
435214 99435214 1001 86380 86390 1
435526 99435526 1001 86380 86390 1
435658 99435658 1001 86380 86390 1
436642 99436642 1001 86380 86390 1
435926 99435926 1001 86380 86390 1
436112 99436112 1001 86380 86390 1
300059 99300059 1001 86380 86390 1
437327 99437327 1001 86380 86390 1
437235 99437235 1001 86380 86390 1
300601 99300601 1001 86380 86390 1
300579 99300579 1001 86380 86390 1
300396 99300396 1001 86380 86390 1
301091 99301091 1001 86380 86390 1
301104 99301104 1001 86380 86390 1
301029 99301029 1001 86380 86390 1
301072 99301072 1001 86380 86390 1
301073 99301073 1001 86380 86390 1
301009 99301009 1001 86380 86390 1
301720 99301720 1001 86380 86390 1
302162 99302162 1001 86380 86390 1
302062 99302062 1001 86380 86390 1
302029 99302029 1001 86380 86390 1
302459 99302459 1001 86380 86390 1
303054 99303054 1001 86380 86390 1
302875 99302875 1001 86380 86390 1
302930 99302930 1001 86380 86390 1
302652 99302652 1001 86380 86390 1
303285 99303285 1001 86380 86390 1
303835 99303835 1001 86380 86390 1
303941 99303941 1001 86380 86390 1
303726 99303726 1001 86380 86390 1
303639 99303639 1001 86380 86390 1
303551 99303551 1001 86380 86390 1
304099 99304099 1001 86380 86390 1
304065 99304065 1001 86380 86390 1
304419 99304419 1001 86380 86390 1
304397 99304397 1001 86380 86390 1
304315 99304315 1001 86380 86390 1
304986 99304986 1001 86380 86390 1
305459 99305459 1001 86380 86390 1
305306 99305306 1001 86380 86390 1
305156 99305156 1001 86380 86390 1
305109 99305109 1001 86380 86390 1
500130 99500130 1001 86380 86390 1
500055 99500055 1001 86380 86390 1
500081 99500081 1001 86380 86390 1
500674 99500674 1001 86380 86390 1
500802 99500802 1001 86380 86390 1
500439 99500439 1001 86380 86390 1
500403 99500403 1001 86380 86390 1
500231 99500231 1001 86380 86390 1
500350 99500350 1001 86380 86390 1
500330 99500330 1001 86380 86390 1
501011 99501011 1001 86380 86390 1
500858 99500858 1001 86380 86390 1
501638 99501638 1001 86380 86390 1
501617 99501617 1001 86380 86390 1
501467 99501467 1001 86380 86390 1
501630 99501630 1001 86380 86390 1
501588 99501588 1001 86380 86390 1
501410 99501410 1001 86380 86390 1
501418 99501418 1001 86380 86390 1
501038 99501038 1001 86380 86390 1
501107 99501107 1001 86380 86390 1
501745 99501745 1001 86380 86390 1
502370 99502370 1001 86380 86390 1
502157 99502157 1001 86380 86390 1
502173 99502173 1001 86380 86390 1
502220 99502220 1001 86380 86390 1
501862 99501862 1001 86380 86390 1
502021 99502021 1001 86380 86390 1
502516 99502516 1001 86380 86390 1
502574 99502574 1001 86380 86390 1
502552 99502552 1001 86380 86390 1
503051 99503051 1001 86380 86390 1
502923 99502923 1001 86380 86390 1
502897 99502897 1001 86380 86390 1
502951 99502951 1001 86380 86390 1
502724 99502724 1001 86380 86390 1
504004 99504004 1001 86380 86390 1
504069 99504069 1001 86380 86390 1
503933 99503933 1001 86380 86390 1
503985 99503985 1001 86380 86390 1
503904 99503904 1001 86380 86390 1
503560 99503560 1001 86380 86390 1
503586 99503586 1001 86380 86390 1
504756 99504756 1001 86380 86390 1
504866 99504866 1001 86380 86390 1
504626 99504626 1001 86380 86390 1
504541 99504541 1001 86380 86390 1
505590 99505590 1001 86380 86390 1
505634 99505634 1001 86380 86390 1
505448 99505448 1001 86380 86390 1
505488 99505488 1001 86380 86390 1
505418 99505418 1001 86380 86390 1
505243 99505243 1001 86380 86390 1
505972 99505972 1001 86380 86390 1
506403 99506403 1001 86380 86390 1
506587 99506587 1001 86380 86390 1
506557 99506557 1001 86380 86390 1
506313 99506313 1001 86380 86390 1
506305 99506305 1001 86380 86390 1
506170 99506170 1001 86380 86390 1
506113 99506113 1001 86380 86390 1
506597 99506597 1001 86380 86390 1
506663 99506663 1001 86380 86390 1
506679 99506679 1001 86380 86390 1
506707 99506707 1001 86380 86390 1
507413 99507413 1001 86380 86390 1
507344 99507344 1001 86380 86390 1
507079 99507079 1001 86380 86390 1
507157 99507157 1001 86380 86390 1
506975 99506975 1001 86380 86390 1
507002 99507002 1001 86380 86390 1
508193 99508193 1001 86380 86390 1
507875 99507875 1001 86380 86390 1
507906 99507906 1001 86380 86390 1
507986 99507986 1001 86380 86390 1
507710 99507710 1001 86380 86390 1
508286 99508286 1001 86380 86390 1
508438 99508438 1001 86380 86390 1
508781 99508781 1001 86380 86390 1
508719 99508719 1001 86380 86390 1
508611 99508611 1001 86380 86390 1
508547 99508547 1001 86380 86390 1
508511 99508511 1001 86380 86390 1
509103 99509103 1001 86380 86390 1
509784 99509784 1001 86380 86390 1
509555 99509555 1001 86380 86390 1
509530 99509530 1001 86380 86390 1
509621 99509621 1001 86380 86390 1
509664 99509664 1001 86380 86390 1
509601 99509601 1001 86380 86390 1
509451 99509451 1001 86380 86390 1
509374 99509374 1001 86380 86390 1
509935 99509935 1001 86380 86390 1
510261 99510261 1001 86380 86390 1
510135 99510135 1001 86380 86390 1
510202 99510202 1001 86380 86390 1
510165 99510165 1001 86380 86390 1
510169 99510169 1001 86380 86390 1
510783 99510783 1001 86380 86390 1
510760 99510760 1001 86380 86390 1
511295 99511295 1001 86380 86390 1
511246 99511246 1001 86380 86390 1
511012 99511012 1001 86380 86390 1
511706 99511706 1001 86380 86390 1
511621 99511621 1001 86380 86390 1
511688 99511688 1001 86380 86390 1
512267 99512267 1001 86380 86390 1
512314 99512314 1001 86380 86390 1
512067 99512067 1001 86380 86390 1
512004 99512004 1001 86380 86390 1
511801 99511801 1001 86380 86390 1
511817 99511817 1001 86380 86390 1
512388 99512388 1001 86380 86390 1
513014 99513014 1001 86380 86390 1
512845 99512845 1001 86380 86390 1
512929 99512929 1001 86380 86390 1
512880 99512880 1001 86380 86390 1
512754 99512754 1001 86380 86390 1
512627 99512627 1001 86380 86390 1
512775 99512775 1001 86380 86390 1
513295 99513295 1001 86380 86390 1
513362 99513362 1001 86380 86390 1
513395 99513395 1001 86380 86390 1
513853 99513853 1001 86380 86390 1
513985 99513985 1001 86380 86390 1
513787 99513787 1001 86380 86390 1
513820 99513820 1001 86380 86390 1
513504 99513504 1001 86380 86390 1
513411 99513411 1001 86380 86390 1
514150 99514150 1001 86380 86390 1
514164 99514164 1001 86380 86390 1
514230 99514230 1001 86380 86390 1
514048 99514048 1001 86380 86390 1
514167 99514167 1001 86380 86390 1
514705 99514705 1001 86380 86390 1
514733 99514733 1001 86380 86390 1
514447 99514447 1001 86380 86390 1
514249 99514249 1001 86380 86390 1
514431 99514431 1001 86380 86390 1
514373 99514373 1001 86380 86390 1
514860 99514860 1001 86380 86390 1
514994 99514994 1001 86380 86390 1
515568 99515568 1001 86380 86390 1
515300 99515300 1001 86380 86390 1
515371 99515371 1001 86380 86390 1
515136 99515136 1001 86380 86390 1
515073 99515073 1001 86380 86390 1
515204 99515204 1001 86380 86390 1
515748 99515748 1001 86380 86390 1
516360 99516360 1001 86380 86390 1
516130 99516130 1001 86380 86390 1
516195 99516195 1001 86380 86390 1
516120 99516120 1001 86380 86390 1
516089 99516089 1001 86380 86390 1
516052 99516052 1001 86380 86390 1
516598 99516598 1001 86380 86390 1
516617 99516617 1001 86380 86390 1
516632 99516632 1001 86380 86390 1
517307 99517307 1001 86380 86390 1
517230 99517230 1001 86380 86390 1
517083 99517083 1001 86380 86390 1
517011 99517011 1001 86380 86390 1
516717 99516717 1001 86380 86390 1
516736 99516736 1001 86380 86390 1
517345 99517345 1001 86380 86390 1
516923 99516923 1001 86380 86390 1
518042 99518042 1001 86380 86390 1
517889 99517889 1001 86380 86390 1
518796 99518796 1001 86380 86390 1
518818 99518818 1001 86380 86390 1
518589 99518589 1001 86380 86390 1
518772 99518772 1001 86380 86390 1
518380 99518380 1001 86380 86390 1
519078 99519078 1001 86380 86390 1
519132 99519132 1001 86380 86390 1
519069 99519069 1001 86380 86390 1
519800 99519800 1001 86380 86390 1
519460 99519460 1001 86380 86390 1
519878 99519878 1001 86380 86390 1
520631 99520631 1001 86380 86390 1
520261 99520261 1001 86380 86390 1
520111 99520111 1001 86380 86390 1
520785 99520785 1001 86380 86390 1
520789 99520789 1001 86380 86390 1
520686 99520686 1001 86380 86390 1
521313 99521313 1001 86380 86390 1
521439 99521439 1001 86380 86390 1
520965 99520965 1001 86380 86390 1
520907 99520907 1001 86380 86390 1
521667 99521667 1001 86380 86390 1
521631 99521631 1001 86380 86390 1
522246 99522246 1001 86380 86390 1
522223 99522223 1001 86380 86390 1
522288 99522288 1001 86380 86390 1
522016 99522016 1001 86380 86390 1
522422 99522422 1001 86380 86390 1
522404 99522404 1001 86380 86390 1
523022 99523022 1001 86380 86390 1
522822 99522822 1001 86380 86390 1
522537 99522537 1001 86380 86390 1
522499 99522499 1001 86380 86390 1
522583 99522583 1001 86380 86390 1
523135 99523135 1001 86380 86390 1
523162 99523162 1001 86380 86390 1
523791 99523791 1001 86380 86390 1
523822 99523822 1001 86380 86390 1
523545 99523545 1001 86380 86390 1
523548 99523548 1001 86380 86390 1
523421 99523421 1001 86380 86390 1
524106 99524106 1001 86380 86390 1
524108 99524108 1001 86380 86390 1
524711 99524711 1001 86380 86390 1
524244 99524244 1001 86380 86390 1
524872 99524872 1001 86380 86390 1
525468 99525468 1001 86380 86390 1
525404 99525404 1001 86380 86390 1
525584 99525584 1001 86380 86390 1
525403 99525403 1001 86380 86390 1
525262 99525262 1001 86380 86390 1
525257 99525257 1001 86380 86390 1
525084 99525084 1001 86380 86390 1
525617 99525617 1001 86380 86390 1
525619 99525619 1001 86380 86390 1
526277 99526277 1001 86380 86390 1
526355 99526355 1001 86380 86390 1
526057 99526057 1001 86380 86390 1
525818 99525818 1001 86380 86390 1
526438 99526438 1001 86380 86390 1
526543 99526543 1001 86380 86390 1
526944 99526944 1001 86380 86390 1
527042 99527042 1001 86380 86390 1
527419 99527419 1001 86380 86390 1
527924 99527924 1001 86380 86390 1
527914 99527914 1001 86380 86390 1
527859 99527859 1001 86380 86390 1
527693 99527693 1001 86380 86390 1
527839 99527839 1001 86380 86390 1
527865 99527865 1001 86380 86390 1
527608 99527608 1001 86380 86390 1
528811 99528811 1001 86380 86390 1
528720 99528720 1001 86380 86390 1
528645 99528645 1001 86380 86390 1
528462 99528462 1001 86380 86390 1
528472 99528472 1001 86380 86390 1
528941 99528941 1001 86380 86390 1
529581 99529581 1001 86380 86390 1
529461 99529461 1001 86380 86390 1
529469 99529469 1001 86380 86390 1
529508 99529508 1001 86380 86390 1
529263 99529263 1001 86380 86390 1
529251 99529251 1001 86380 86390 1
529264 99529264 1001 86380 86390 1
529313 99529313 1001 86380 86390 1
529895 99529895 1001 86380 86390 1
529890 99529890 1001 86380 86390 1
530396 99530396 1001 86380 86390 1
530309 99530309 1001 86380 86390 1
530628 99530628 1001 86380 86390 1
530630 99530630 1001 86380 86390 1
531188 99531188 1001 86380 86390 1
531307 99531307 1001 86380 86390 1
530973 99530973 1001 86380 86390 1
531874 99531874 1001 86380 86390 1
531915 99531915 1001 86380 86390 1
531929 99531929 1001 86380 86390 1
531866 99531866 1001 86380 86390 1
532280 99532280 1001 86380 86390 1
532218 99532218 1001 86380 86390 1
532362 99532362 1001 86380 86390 1
532381 99532381 1001 86380 86390 1
532750 99532750 1001 86380 86390 1
533060 99533060 1001 86380 86390 1
533139 99533139 1001 86380 86390 1
533076 99533076 1001 86380 86390 1
533193 99533193 1001 86380 86390 1
533116 99533116 1001 86380 86390 1
533810 99533810 1001 86380 86390 1
533422 99533422 1001 86380 86390 1
533424 99533424 1001 86380 86390 1
533400 99533400 1001 86380 86390 1
533440 99533440 1001 86380 86390 1
533881 99533881 1001 86380 86390 1
534038 99534038 1001 86380 86390 1
534364 99534364 1001 86380 86390 1
534326 99534326 1001 86380 86390 1
534103 99534103 1001 86380 86390 1
534202 99534202 1001 86380 86390 1
534764 99534764 1001 86380 86390 1
535485 99535485 1001 86380 86390 1
535228 99535228 1001 86380 86390 1
535232 99535232 1001 86380 86390 1
535624 99535624 1001 86380 86390 1
535692 99535692 1001 86380 86390 1
535580 99535580 1001 86380 86390 1
535645 99535645 1001 86380 86390 1
536213 99536213 1001 86380 86390 1
536318 99536318 1001 86380 86390 1
535953 99535953 1001 86380 86390 1
536112 99536112 1001 86380 86390 1
535756 99535756 1001 86380 86390 1
536407 99536407 1001 86380 86390 1
536501 99536501 1001 86380 86390 1
537101 99537101 1001 86380 86390 1
537001 99537001 1001 86380 86390 1
537028 99537028 1001 86380 86390 1
536932 99536932 1001 86380 86390 1
536554 99536554 1001 86380 86390 1
537170 99537170 1001 86380 86390 1
537938 99537938 1001 86380 86390 1
537754 99537754 1001 86380 86390 1
537471 99537471 1001 86380 86390 1
537448 99537448 1001 86380 86390 1
538116 99538116 1001 86380 86390 1
538701 99538701 1001 86380 86390 1
538625 99538625 1001 86380 86390 1
538758 99538758 1001 86380 86390 1
538750 99538750 1001 86380 86390 1
538454 99538454 1001 86380 86390 1
538487 99538487 1001 86380 86390 1
538567 99538567 1001 86380 86390 1
538394 99538394 1001 86380 86390 1
538939 99538939 1001 86380 86390 1
539608 99539608 1001 86380 86390 1
539541 99539541 1001 86380 86390 1
539176 99539176 1001 86380 86390 1
539170 99539170 1001 86380 86390 1
540438 99540438 1001 86380 86390 1
540159 99540159 1001 86380 86390 1
540092 99540092 1001 86380 86390 1
540018 99540018 1001 86380 86390 1
540606 99540606 1001 86380 86390 1
540526 99540526 1001 86380 86390 1
540630 99540630 1001 86380 86390 1
541293 99541293 1001 86380 86390 1
541239 99541239 1001 86380 86390 1
540760 99540760 1001 86380 86390 1
541448 99541448 1001 86380 86390 1
541332 99541332 1001 86380 86390 1
541998 99541998 1001 86380 86390 1
541768 99541768 1001 86380 86390 1
542165 99542165 1001 86380 86390 1
542860 99542860 1001 86380 86390 1
542848 99542848 1001 86380 86390 1
542849 99542849 1001 86380 86390 1
542879 99542879 1001 86380 86390 1
542574 99542574 1001 86380 86390 1
542678 99542678 1001 86380 86390 1
542730 99542730 1001 86380 86390 1
542604 99542604 1001 86380 86390 1
542582 99542582 1001 86380 86390 1
542531 99542531 1001 86380 86390 1
542520 99542520 1001 86380 86390 1
543490 99543490 1001 86380 86390 1
543295 99543295 1001 86380 86390 1
543958 99543958 1001 86380 86390 1
544561 99544561 1001 86380 86390 1
544525 99544525 1001 86380 86390 1
544500 99544500 1001 86380 86390 1
544540 99544540 1001 86380 86390 1
544455 99544455 1001 86380 86390 1
544134 99544134 1001 86380 86390 1
544177 99544177 1001 86380 86390 1
423825 955 1001 47520 49497 1
400166 99400166 1001 86380 86390 1
400832 99400832 1001 86380 86390 1
400893 99400893 1001 86380 86390 1
401015 99401015 1001 86380 86390 1
401596 99401596 1001 86380 86390 1
402234 99402234 1001 86380 86390 1
402340 99402340 1001 86380 86390 1
402505 99402505 1001 86380 86390 1
402659 99402659 1001 86380 86390 1
402670 99402670 1001 86380 86390 1
402653 99402653 1001 86380 86390 1
402707 99402707 1001 86380 86390 1
403154 99403154 1001 86380 86390 1
403155 99403155 1001 86380 86390 1
403214 99403214 1001 86380 86390 1
403269 99403269 1001 86380 86390 1
404003 99404003 1001 86380 86390 1
404692 99404692 1001 86380 86390 1
405007 99405007 1001 86380 86390 1
405017 99405017 1001 86380 86390 1
405383 99405383 1001 86380 86390 1
405372 99405372 1001 86380 86390 1
405459 99405459 1001 86380 86390 1
405546 99405546 1001 86380 86390 1
405744 99405744 1001 86380 86390 1
406024 99406024 1001 86380 86390 1
406037 99406037 1001 86380 86390 1
406400 99406400 1001 86380 86390 1
406941 99406941 1001 86380 86390 1
407026 99407026 1001 86380 86390 1
407111 99407111 1001 86380 86390 1
407251 99407251 1001 86380 86390 1
407315 99407315 1001 86380 86390 1
407316 99407316 1001 86380 86390 1
407361 99407361 1001 86380 86390 1
407363 99407363 1001 86380 86390 1
407672 99407672 1001 86380 86390 1
407947 99407947 1001 86380 86390 1
407989 99407989 1001 86380 86390 1
408235 99408235 1001 86380 86390 1
408213 99408213 1001 86380 86390 1
409077 99409077 1001 86380 86390 1
409397 99409397 1001 86380 86390 1
409534 99409534 1001 86380 86390 1
409738 99409738 1001 86380 86390 1
409824 99409824 1001 86380 86390 1
409930 99409930 1001 86380 86390 1
409984 99409984 1001 86380 86390 1
410417 99410417 1001 86380 86390 1
410465 99410465 1001 86380 86390 1
410575 99410575 1001 86380 86390 1
410721 99410721 1001 86380 86390 1
410881 99410881 1001 86380 86390 1
410939 99410939 1001 86380 86390 1
411030 99411030 1001 86380 86390 1
411037 99411037 1001 86380 86390 1
411291 99411291 1001 86380 86390 1
411377 99411377 1001 86380 86390 1
412422 99412422 1001 86380 86390 1
412285 99412285 1001 86380 86390 1
412353 99412353 1001 86380 86390 1
413115 99413115 1001 86380 86390 1
412960 99412960 1001 86380 86390 1
413208 99413208 1001 86380 86390 1
412928 99412928 1001 86380 86390 1
412510 99412510 1001 86380 86390 1
412496 99412496 1001 86380 86390 1
412638 99412638 1001 86380 86390 1
415184 99415184 1001 86380 86390 1
415447 99415447 1001 86380 86390 1
415602 99415602 1001 86380 86390 1
416981 99416981 1001 86380 86390 1
416517 99416517 1001 86380 86390 1
416415 99416415 1001 86380 86390 1
416391 99416391 1001 86380 86390 1
416276 99416276 1001 86380 86390 1
415902 99415902 1001 86380 86390 1
417309 99417309 1001 86380 86390 1
417229 99417229 1001 86380 86390 1
417063 99417063 1001 86380 86390 1
417426 99417426 1001 86380 86390 1
418577 99418577 1001 86380 86390 1
418784 99418784 1001 86380 86390 1
418147 99418147 1001 86380 86390 1
417762 99417762 1001 86380 86390 1
418873 99418873 1001 86380 86390 1
419037 99419037 1001 86380 86390 1
419061 99419061 1001 86380 86390 1
420307 99420307 1001 86380 86390 1
420061 99420061 1001 86380 86390 1
420351 99420351 1001 86380 86390 1
419399 99419399 1001 86380 86390 1
421984 99421984 1001 86380 86390 1
422108 99422108 1001 86380 86390 1
421163 99421163 1001 86380 86390 1
420850 99420850 1001 86380 86390 1
421202 99421202 1001 86380 86390 1
422192 99422192 1001 86380 86390 1
422158 99422158 1001 86380 86390 1
422499 99422499 1001 86380 86390 1
423493 99423493 1001 86380 86390 1
422981 99422981 1001 86380 86390 1
422963 99422963 1001 86380 86390 1
422984 99422984 1001 86380 86390 1
423097 99423097 1001 86380 86390 1
422883 99422883 1001 86380 86390 1
422577 99422577 1001 86380 86390 1
423886 99423886 1001 86380 86390 1
425287 99425287 1001 86380 86390 1
425169 99425169 1001 86380 86390 1
425498 99425498 1001 86380 86390 1
427238 99427238 1001 86380 86390 1
427208 99427208 1001 86380 86390 1
428473 99428473 1001 86380 86390 1
428528 99428528 1001 86380 86390 1
427738 99427738 1001 86380 86390 1
429024 99429024 1001 86380 86390 1
429141 99429141 1001 86380 86390 1
429011 99429011 1001 86380 86390 1
430210 99430210 1001 86380 86390 1
429933 99429933 1001 86380 86390 1
429861 99429861 1001 86380 86390 1
429721 99429721 1001 86380 86390 1
429910 99429910 1001 86380 86390 1
430458 99430458 1001 86380 86390 1
430515 99430515 1001 86380 86390 1
431978 99431978 1001 86380 86390 1
431557 99431557 1001 86380 86390 1
431422 99431422 1001 86380 86390 1
431215 99431215 1001 86380 86390 1
432483 99432483 1001 86380 86390 1
433678 99433678 1001 86380 86390 1
433647 99433647 1001 86380 86390 1
433507 99433507 1001 86380 86390 1
433547 99433547 1001 86380 86390 1
432678 99432678 1001 86380 86390 1
432686 99432686 1001 86380 86390 1
432646 99432646 1001 86380 86390 1
434414 99434414 1001 86380 86390 1
434572 99434572 1001 86380 86390 1
435599 99435599 1001 86380 86390 1
437054 99437054 1001 86380 86390 1
436867 99436867 1001 86380 86390 1
436682 99436682 1001 86380 86390 1
436488 99436488 1001 86380 86390 1
435949 99435949 1001 86380 86390 1
300004 99300004 1001 86380 86390 1
300089 99300089 1001 86380 86390 1
300696 99300696 1001 86380 86390 1
300607 99300607 1001 86380 86390 1
300434 99300434 1001 86380 86390 1
300361 99300361 1001 86380 86390 1
300298 99300298 1001 86380 86390 1
300131 99300131 1001 86380 86390 1
300880 99300880 1001 86380 86390 1
301539 99301539 1001 86380 86390 1
301357 99301357 1001 86380 86390 1
301382 99301382 1001 86380 86390 1
301399 99301399 1001 86380 86390 1
301255 99301255 1001 86380 86390 1
301123 99301123 1001 86380 86390 1
301034 99301034 1001 86380 86390 1
300996 99300996 1001 86380 86390 1
301607 99301607 1001 86380 86390 1
302298 99302298 1001 86380 86390 1
302324 99302324 1001 86380 86390 1
302314 99302314 1001 86380 86390 1
302077 99302077 1001 86380 86390 1
301977 99301977 1001 86380 86390 1
301761 99301761 1001 86380 86390 1
302783 99302783 1001 86380 86390 1
303313 99303313 1001 86380 86390 1
303222 99303222 1001 86380 86390 1
303225 99303225 1001 86380 86390 1
303880 99303880 1001 86380 86390 1
303692 99303692 1001 86380 86390 1
303440 99303440 1001 86380 86390 1
303533 99303533 1001 86380 86390 1
303512 99303512 1001 86380 86390 1
304762 99304762 1001 86380 86390 1
304451 99304451 1001 86380 86390 1
304624 99304624 1001 86380 86390 1
304322 99304322 1001 86380 86390 1
304442 99304442 1001 86380 86390 1
304937 99304937 1001 86380 86390 1
305357 99305357 1001 86380 86390 1
305436 99305436 1001 86380 86390 1
305111 99305111 1001 86380 86390 1
500009 99500009 1001 86380 86390 1
500572 99500572 1001 86380 86390 1
500601 99500601 1001 86380 86390 1
500397 99500397 1001 86380 86390 1
500923 99500923 1001 86380 86390 1
501395 99501395 1001 86380 86390 1
501414 99501414 1001 86380 86390 1
501064 99501064 1001 86380 86390 1
501686 99501686 1001 86380 86390 1
502174 99502174 1001 86380 86390 1
501886 99501886 1001 86380 86390 1
501968 99501968 1001 86380 86390 1
501945 99501945 1001 86380 86390 1
502538 99502538 1001 86380 86390 1
502933 99502933 1001 86380 86390 1
502960 99502960 1001 86380 86390 1
503045 99503045 1001 86380 86390 1
502769 99502769 1001 86380 86390 1
503395 99503395 1001 86380 86390 1
504050 99504050 1001 86380 86390 1
503783 99503783 1001 86380 86390 1
503888 99503888 1001 86380 86390 1
503774 99503774 1001 86380 86390 1
503818 99503818 1001 86380 86390 1
503898 99503898 1001 86380 86390 1
503692 99503692 1001 86380 86390 1
503538 99503538 1001 86380 86390 1
504296 99504296 1001 86380 86390 1
504172 99504172 1001 86380 86390 1
504217 99504217 1001 86380 86390 1
504943 99504943 1001 86380 86390 1
504719 99504719 1001 86380 86390 1
504431 99504431 1001 86380 86390 1
504459 99504459 1001 86380 86390 1
504448 99504448 1001 86380 86390 1
504945 99504945 1001 86380 86390 1
504948 99504948 1001 86380 86390 1
505018 99505018 1001 86380 86390 1
505475 99505475 1001 86380 86390 1
505271 99505271 1001 86380 86390 1
505909 99505909 1001 86380 86390 1
505887 99505887 1001 86380 86390 1
505914 99505914 1001 86380 86390 1
505880 99505880 1001 86380 86390 1
506467 99506467 1001 86380 86390 1
506459 99506459 1001 86380 86390 1
506531 99506531 1001 86380 86390 1
506321 99506321 1001 86380 86390 1
506195 99506195 1001 86380 86390 1
506002 99506002 1001 86380 86390 1
506116 99506116 1001 86380 86390 1
505976 99505976 1001 86380 86390 1
506660 99506660 1001 86380 86390 1
506722 99506722 1001 86380 86390 1
507410 99507410 1001 86380 86390 1
507048 99507048 1001 86380 86390 1
507153 99507153 1001 86380 86390 1
507205 99507205 1001 86380 86390 1
507128 99507128 1001 86380 86390 1
507057 99507057 1001 86380 86390 1
507071 99507071 1001 86380 86390 1
506987 99506987 1001 86380 86390 1
506977 99506977 1001 86380 86390 1
507503 99507503 1001 86380 86390 1
507478 99507478 1001 86380 86390 1
507598 99507598 1001 86380 86390 1
508160 99508160 1001 86380 86390 1
508091 99508091 1001 86380 86390 1
508079 99508079 1001 86380 86390 1
508055 99508055 1001 86380 86390 1
507640 99507640 1001 86380 86390 1
507775 99507775 1001 86380 86390 1
507788 99507788 1001 86380 86390 1
507804 99507804 1001 86380 86390 1
507767 99507767 1001 86380 86390 1
508404 99508404 1001 86380 86390 1
508265 99508265 1001 86380 86390 1
508357 99508357 1001 86380 86390 1
508973 99508973 1001 86380 86390 1
508752 99508752 1001 86380 86390 1
508683 99508683 1001 86380 86390 1
508585 99508585 1001 86380 86390 1
508534 99508534 1001 86380 86390 1
509117 99509117 1001 86380 86390 1
509596 99509596 1001 86380 86390 1
509680 99509680 1001 86380 86390 1
509336 99509336 1001 86380 86390 1
509473 99509473 1001 86380 86390 1
509912 99509912 1001 86380 86390 1
510703 99510703 1001 86380 86390 1
510540 99510540 1001 86380 86390 1
510381 99510381 1001 86380 86390 1
510385 99510385 1001 86380 86390 1
510463 99510463 1001 86380 86390 1
510855 99510855 1001 86380 86390 1
510747 99510747 1001 86380 86390 1
511529 99511529 1001 86380 86390 1
511171 99511171 1001 86380 86390 1
510981 99510981 1001 86380 86390 1
511692 99511692 1001 86380 86390 1
511607 99511607 1001 86380 86390 1
511585 99511585 1001 86380 86390 1
512110 99512110 1001 86380 86390 1
512020 99512020 1001 86380 86390 1
512153 99512153 1001 86380 86390 1
512001 99512001 1001 86380 86390 1
511826 99511826 1001 86380 86390 1
511847 99511847 1001 86380 86390 1
513133 99513133 1001 86380 86390 1
513099 99513099 1001 86380 86390 1
512811 99512811 1001 86380 86390 1
512665 99512665 1001 86380 86390 1
512718 99512718 1001 86380 86390 1
514010 99514010 1001 86380 86390 1
513598 99513598 1001 86380 86390 1
514233 99514233 1001 86380 86390 1
514767 99514767 1001 86380 86390 1
514566 99514566 1001 86380 86390 1
514618 99514618 1001 86380 86390 1
514622 99514622 1001 86380 86390 1
514381 99514381 1001 86380 86390 1
515049 99515049 1001 86380 86390 1
514866 99514866 1001 86380 86390 1
515514 99515514 1001 86380 86390 1
515407 99515407 1001 86380 86390 1
515263 99515263 1001 86380 86390 1
515742 99515742 1001 86380 86390 1
516402 99516402 1001 86380 86390 1
516110 99516110 1001 86380 86390 1
516230 99516230 1001 86380 86390 1
516147 99516147 1001 86380 86390 1
516038 99516038 1001 86380 86390 1
515896 99515896 1001 86380 86390 1
516000 99516000 1001 86380 86390 1
515989 99515989 1001 86380 86390 1
515952 99515952 1001 86380 86390 1
517336 99517336 1001 86380 86390 1
517212 99517212 1001 86380 86390 1
517314 99517314 1001 86380 86390 1
517043 99517043 1001 86380 86390 1
517046 99517046 1001 86380 86390 1
517034 99517034 1001 86380 86390 1
517101 99517101 1001 86380 86390 1
516909 99516909 1001 86380 86390 1
516719 99516719 1001 86380 86390 1
517357 99517357 1001 86380 86390 1
517801 99517801 1001 86380 86390 1
517886 99517886 1001 86380 86390 1
517707 99517707 1001 86380 86390 1
518887 99518887 1001 86380 86390 1
518842 99518842 1001 86380 86390 1
518946 99518946 1001 86380 86390 1
519134 99519134 1001 86380 86390 1
519440 99519440 1001 86380 86390 1
519591 99519591 1001 86380 86390 1
519592 99519592 1001 86380 86390 1
519346 99519346 1001 86380 86390 1
519906 99519906 1001 86380 86390 1
520541 99520541 1001 86380 86390 1
520320 99520320 1001 86380 86390 1
520325 99520325 1001 86380 86390 1
520338 99520338 1001 86380 86390 1
520075 99520075 1001 86380 86390 1
520114 99520114 1001 86380 86390 1
520042 99520042 1001 86380 86390 1
521433 99521433 1001 86380 86390 1
521449 99521449 1001 86380 86390 1
521295 99521295 1001 86380 86390 1
521089 99521089 1001 86380 86390 1
521259 99521259 1001 86380 86390 1
521052 99521052 1001 86380 86390 1
520914 99520914 1001 86380 86390 1
520915 99520915 1001 86380 86390 1
520917 99520917 1001 86380 86390 1
520880 99520880 1001 86380 86390 1
521479 99521479 1001 86380 86390 1
521637 99521637 1001 86380 86390 1
522151 99522151 1001 86380 86390 1
522165 99522165 1001 86380 86390 1
522178 99522178 1001 86380 86390 1
522268 99522268 1001 86380 86390 1
521914 99521914 1001 86380 86390 1
521889 99521889 1001 86380 86390 1
522341 99522341 1001 86380 86390 1
522356 99522356 1001 86380 86390 1
522411 99522411 1001 86380 86390 1
522493 99522493 1001 86380 86390 1
523088 99523088 1001 86380 86390 1
523050 99523050 1001 86380 86390 1
523001 99523001 1001 86380 86390 1
522799 99522799 1001 86380 86390 1
522879 99522879 1001 86380 86390 1
522725 99522725 1001 86380 86390 1
522702 99522702 1001 86380 86390 1
523131 99523131 1001 86380 86390 1
523144 99523144 1001 86380 86390 1
523747 99523747 1001 86380 86390 1
523629 99523629 1001 86380 86390 1
523686 99523686 1001 86380 86390 1
523417 99523417 1001 86380 86390 1
523409 99523409 1001 86380 86390 1
524149 99524149 1001 86380 86390 1
523990 99523990 1001 86380 86390 1
524643 99524643 1001 86380 86390 1
524762 99524762 1001 86380 86390 1
524764 99524764 1001 86380 86390 1
524528 99524528 1001 86380 86390 1
524879 99524879 1001 86380 86390 1
524948 99524948 1001 86380 86390 1
525465 99525465 1001 86380 86390 1
525414 99525414 1001 86380 86390 1
525118 99525118 1001 86380 86390 1
525109 99525109 1001 86380 86390 1
525139 99525139 1001 86380 86390 1
525039 99525039 1001 86380 86390 1
525794 99525794 1001 86380 86390 1
525709 99525709 1001 86380 86390 1
526356 99526356 1001 86380 86390 1
526153 99526153 1001 86380 86390 1
525990 99525990 1001 86380 86390 1
527100 99527100 1001 86380 86390 1
527062 99527062 1001 86380 86390 1
526870 99526870 1001 86380 86390 1
527314 99527314 1001 86380 86390 1
527257 99527257 1001 86380 86390 1
527679 99527679 1001 86380 86390 1
527661 99527661 1001 86380 86390 1
527614 99527614 1001 86380 86390 1
527529 99527529 1001 86380 86390 1
528723 99528723 1001 86380 86390 1
528849 99528849 1001 86380 86390 1
528482 99528482 1001 86380 86390 1
528920 99528920 1001 86380 86390 1
529726 99529726 1001 86380 86390 1
529587 99529587 1001 86380 86390 1
529683 99529683 1001 86380 86390 1
529379 99529379 1001 86380 86390 1
529430 99529430 1001 86380 86390 1
529123 99529123 1001 86380 86390 1
529202 99529202 1001 86380 86390 1
530430 99530430 1001 86380 86390 1
530192 99530192 1001 86380 86390 1
530323 99530323 1001 86380 86390 1
530127 99530127 1001 86380 86390 1
530131 99530131 1001 86380 86390 1
530724 99530724 1001 86380 86390 1
530731 99530731 1001 86380 86390 1
531264 99531264 1001 86380 86390 1
531052 99531052 1001 86380 86390 1
531005 99531005 1001 86380 86390 1
530823 99530823 1001 86380 86390 1
530775 99530775 1001 86380 86390 1
530946 99530946 1001 86380 86390 1
530792 99530792 1001 86380 86390 1
531495 99531495 1001 86380 86390 1
531393 99531393 1001 86380 86390 1
531485 99531485 1001 86380 86390 1
532169 99532169 1001 86380 86390 1
532108 99532108 1001 86380 86390 1
532045 99532045 1001 86380 86390 1
531882 99531882 1001 86380 86390 1
531805 99531805 1001 86380 86390 1
532338 99532338 1001 86380 86390 1
532845 99532845 1001 86380 86390 1
532860 99532860 1001 86380 86390 1
532570 99532570 1001 86380 86390 1
532444 99532444 1001 86380 86390 1
532423 99532423 1001 86380 86390 1
533126 99533126 1001 86380 86390 1
533825 99533825 1001 86380 86390 1
533480 99533480 1001 86380 86390 1
533344 99533344 1001 86380 86390 1
534648 99534648 1001 86380 86390 1
534643 99534643 1001 86380 86390 1
534391 99534391 1001 86380 86390 1
534314 99534314 1001 86380 86390 1
534275 99534275 1001 86380 86390 1
534356 99534356 1001 86380 86390 1
534837 99534837 1001 86380 86390 1
535407 99535407 1001 86380 86390 1
535491 99535491 1001 86380 86390 1
535351 99535351 1001 86380 86390 1
535497 99535497 1001 86380 86390 1
534982 99534982 1001 86380 86390 1
534901 99534901 1001 86380 86390 1
535554 99535554 1001 86380 86390 1
536123 99536123 1001 86380 86390 1
535875 99535875 1001 86380 86390 1
535892 99535892 1001 86380 86390 1
536376 99536376 1001 86380 86390 1
536390 99536390 1001 86380 86390 1
536403 99536403 1001 86380 86390 1
536519 99536519 1001 86380 86390 1
537092 99537092 1001 86380 86390 1
537154 99537154 1001 86380 86390 1
536842 99536842 1001 86380 86390 1
536956 99536956 1001 86380 86390 1
536660 99536660 1001 86380 86390 1
536650 99536650 1001 86380 86390 1
536694 99536694 1001 86380 86390 1
537212 99537212 1001 86380 86390 1
537552 99537552 1001 86380 86390 1
538002 99538002 1001 86380 86390 1
537994 99537994 1001 86380 86390 1
538129 99538129 1001 86380 86390 1
538183 99538183 1001 86380 86390 1
538662 99538662 1001 86380 86390 1
538723 99538723 1001 86380 86390 1
538493 99538493 1001 86380 86390 1
538584 99538584 1001 86380 86390 1
538388 99538388 1001 86380 86390 1
539136 99539136 1001 86380 86390 1
539165 99539165 1001 86380 86390 1
539066 99539066 1001 86380 86390 1
539645 99539645 1001 86380 86390 1
539725 99539725 1001 86380 86390 1
540420 99540420 1001 86380 86390 1
540082 99540082 1001 86380 86390 1
539990 99539990 1001 86380 86390 1
540484 99540484 1001 86380 86390 1
541103 99541103 1001 86380 86390 1
541134 99541134 1001 86380 86390 1
541036 99541036 1001 86380 86390 1
540896 99540896 1001 86380 86390 1
540951 99540951 1001 86380 86390 1
541059 99541059 1001 86380 86390 1
540867 99540867 1001 86380 86390 1
540792 99540792 1001 86380 86390 1
540793 99540793 1001 86380 86390 1
541760 99541760 1001 86380 86390 1
541883 99541883 1001 86380 86390 1
541911 99541911 1001 86380 86390 1
542195 99542195 1001 86380 86390 1
542177 99542177 1001 86380 86390 1
542204 99542204 1001 86380 86390 1
542243 99542243 1001 86380 86390 1
542805 99542805 1001 86380 86390 1
542793 99542793 1001 86380 86390 1
542743 99542743 1001 86380 86390 1
542652 99542652 1001 86380 86390 1
542695 99542695 1001 86380 86390 1
542569 99542569 1001 86380 86390 1
543586 99543586 1001 86380 86390 1
543560 99543560 1001 86380 86390 1
543309 99543309 1001 86380 86390 1
543342 99543342 1001 86380 86390 1
543810 99543810 1001 86380 86390 1
544563 99544563 1001 86380 86390 1
544505 99544505 1001 86380 86390 1
544468 99544468 1001 86380 86390 1
544348 99544348 1001 86380 86390 1
544069 99544069 1001 86380 86390 1
544736 99544736 1001 86380 86390 1
511202 759 1001 44704 45003 1
516710 480 1002 41383 47145 1
400012 99400012 1001 86380 86390 1
400637 99400637 1001 86380 86390 1
400717 99400717 1001 86380 86390 1
400735 99400735 1001 86380 86390 1
400921 99400921 1001 86380 86390 1
401151 99401151 1001 86380 86390 1
401469 99401469 1001 86380 86390 1
401667 99401667 1001 86380 86390 1
401763 99401763 1001 86380 86390 1
401585 99401585 1001 86380 86390 1
402072 99402072 1001 86380 86390 1
402309 99402309 1001 86380 86390 1
402296 99402296 1001 86380 86390 1
402461 99402461 1001 86380 86390 1
402612 99402612 1001 86380 86390 1
403380 99403380 1001 86380 86390 1
403384 99403384 1001 86380 86390 1
403729 99403729 1001 86380 86390 1
404104 99404104 1001 86380 86390 1
404895 99404895 1001 86380 86390 1
405101 99405101 1001 86380 86390 1
405529 99405529 1001 86380 86390 1
405645 99405645 1001 86380 86390 1
405737 99405737 1001 86380 86390 1
405928 99405928 1001 86380 86390 1
406622 99406622 1001 86380 86390 1
407050 99407050 1001 86380 86390 1
407626 99407626 1001 86380 86390 1
408223 99408223 1001 86380 86390 1
408446 99408446 1001 86380 86390 1
409075 99409075 1001 86380 86390 1
410277 99410277 1001 86380 86390 1
410308 99410308 1001 86380 86390 1
410652 99410652 1001 86380 86390 1
410799 99410799 1001 86380 86390 1
410869 99410869 1001 86380 86390 1
411270 99411270 1001 86380 86390 1
411650 99411650 1001 86380 86390 1
411616 99411616 1001 86380 86390 1
411893 99411893 1001 86380 86390 1
412112 99412112 1001 86380 86390 1
412092 99412092 1001 86380 86390 1
413636 99413636 1001 86380 86390 1
413641 99413641 1001 86380 86390 1
413039 99413039 1001 86380 86390 1
412914 99412914 1001 86380 86390 1
412965 99412965 1001 86380 86390 1
413974 99413974 1001 86380 86390 1
413751 99413751 1001 86380 86390 1
415175 99415175 1001 86380 86390 1
415183 99415183 1001 86380 86390 1
414272 99414272 1001 86380 86390 1
414274 99414274 1001 86380 86390 1
414343 99414343 1001 86380 86390 1
415488 99415488 1001 86380 86390 1
416950 99416950 1001 86380 86390 1
416236 99416236 1001 86380 86390 1
416322 99416322 1001 86380 86390 1
416501 99416501 1001 86380 86390 1
416480 99416480 1001 86380 86390 1
417427 99417427 1001 86380 86390 1
418139 99418139 1001 86380 86390 1
418321 99418321 1001 86380 86390 1
418403 99418403 1001 86380 86390 1
417964 99417964 1001 86380 86390 1
417932 99417932 1001 86380 86390 1
417934 99417934 1001 86380 86390 1
419942 99419942 1001 86380 86390 1
419752 99419752 1001 86380 86390 1
419277 99419277 1001 86380 86390 1
420708 99420708 1001 86380 86390 1
420543 99420543 1001 86380 86390 1
421969 99421969 1001 86380 86390 1
421735 99421735 1001 86380 86390 1
421475 99421475 1001 86380 86390 1
421208 99421208 1001 86380 86390 1
421048 99421048 1001 86380 86390 1
422427 99422427 1001 86380 86390 1
423140 99423140 1001 86380 86390 1
423162 99423162 1001 86380 86390 1
423825 99423825 1001 86380 86390 1
424072 99424072 1001 86380 86390 1
424212 99424212 1001 86380 86390 1
425818 99425818 1001 86380 86390 1
425652 99425652 1001 86380 86390 1
426743 99426743 1001 86380 86390 1
426328 99426328 1001 86380 86390 1
426382 99426382 1001 86380 86390 1
426608 99426608 1001 86380 86390 1
425938 99425938 1001 86380 86390 1
425940 99425940 1001 86380 86390 1
426264 99426264 1001 86380 86390 1
428497 99428497 1001 86380 86390 1
428641 99428641 1001 86380 86390 1
428691 99428691 1001 86380 86390 1
428375 99428375 1001 86380 86390 1
427996 99427996 1001 86380 86390 1
428813 99428813 1001 86380 86390 1
428878 99428878 1001 86380 86390 1
430208 99430208 1001 86380 86390 1
430236 99430236 1001 86380 86390 1
429925 99429925 1001 86380 86390 1
429458 99429458 1001 86380 86390 1
430791 99430791 1001 86380 86390 1
430792 99430792 1001 86380 86390 1
431973 99431973 1001 86380 86390 1
430837 99430837 1001 86380 86390 1
432128 99432128 1001 86380 86390 1
432141 99432141 1001 86380 86390 1
433014 99433014 1001 86380 86390 1
432885 99432885 1001 86380 86390 1
432590 99432590 1001 86380 86390 1
433881 99433881 1001 86380 86390 1
433735 99433735 1001 86380 86390 1
433826 99433826 1001 86380 86390 1
433853 99433853 1001 86380 86390 1
434919 99434919 1001 86380 86390 1
434468 99434468 1001 86380 86390 1
434230 99434230 1001 86380 86390 1
435852 99435852 1001 86380 86390 1
435478 99435478 1001 86380 86390 1
436986 99436986 1001 86380 86390 1
436898 99436898 1001 86380 86390 1
436128 99436128 1001 86380 86390 1
436201 99436201 1001 86380 86390 1
435909 99435909 1001 86380 86390 1
436225 99436225 1001 86380 86390 1
436110 99436110 1001 86380 86390 1
435915 99435915 1001 86380 86390 1
436262 99436262 1001 86380 86390 1
300401 99300401 1001 86380 86390 1
300429 99300429 1001 86380 86390 1
300187 99300187 1001 86380 86390 1
300213 99300213 1001 86380 86390 1
300270 99300270 1001 86380 86390 1
300879 99300879 1001 86380 86390 1
301196 99301196 1001 86380 86390 1
301672 99301672 1001 86380 86390 1
301699 99301699 1001 86380 86390 1
301663 99301663 1001 86380 86390 1
302205 99302205 1001 86380 86390 1
302272 99302272 1001 86380 86390 1
302311 99302311 1001 86380 86390 1
302033 99302033 1001 86380 86390 1
302030 99302030 1001 86380 86390 1
301908 99301908 1001 86380 86390 1
301821 99301821 1001 86380 86390 1
302583 99302583 1001 86380 86390 1
303060 99303060 1001 86380 86390 1
302811 99302811 1001 86380 86390 1
302617 99302617 1001 86380 86390 1
303269 99303269 1001 86380 86390 1
304017 99304017 1001 86380 86390 1
304020 99304020 1001 86380 86390 1
303608 99303608 1001 86380 86390 1
303536 99303536 1001 86380 86390 1
303432 99303432 1001 86380 86390 1
303579 99303579 1001 86380 86390 1
303424 99303424 1001 86380 86390 1
304035 99304035 1001 86380 86390 1
304230 99304230 1001 86380 86390 1
304116 99304116 1001 86380 86390 1
304625 99304625 1001 86380 86390 1
304951 99304951 1001 86380 86390 1
305485 99305485 1001 86380 86390 1
305504 99305504 1001 86380 86390 1
305380 99305380 1001 86380 86390 1
305304 99305304 1001 86380 86390 1
305201 99305201 1001 86380 86390 1
500140 99500140 1001 86380 86390 1
500144 99500144 1001 86380 86390 1
500190 99500190 1001 86380 86390 1
500087 99500087 1001 86380 86390 1
500751 99500751 1001 86380 86390 1
500755 99500755 1001 86380 86390 1
500544 99500544 1001 86380 86390 1
500469 99500469 1001 86380 86390 1
500257 99500257 1001 86380 86390 1
500317 99500317 1001 86380 86390 1
500267 99500267 1001 86380 86390 1
500850 99500850 1001 86380 86390 1
500957 99500957 1001 86380 86390 1
500871 99500871 1001 86380 86390 1
501016 99501016 1001 86380 86390 1
500978 99500978 1001 86380 86390 1
501615 99501615 1001 86380 86390 1
501361 99501361 1001 86380 86390 1
501234 99501234 1001 86380 86390 1
501115 99501115 1001 86380 86390 1
502317 99502317 1001 86380 86390 1
502269 99502269 1001 86380 86390 1
502400 99502400 1001 86380 86390 1
502061 99502061 1001 86380 86390 1
502661 99502661 1001 86380 86390 1
502526 99502526 1001 86380 86390 1
503060 99503060 1001 86380 86390 1
503439 99503439 1001 86380 86390 1
503429 99503429 1001 86380 86390 1
503442 99503442 1001 86380 86390 1
503968 99503968 1001 86380 86390 1
504010 99504010 1001 86380 86390 1
504049 99504049 1001 86380 86390 1
504103 99504103 1001 86380 86390 1
503913 99503913 1001 86380 86390 1
503498 99503498 1001 86380 86390 1
503593 99503593 1001 86380 86390 1
504129 99504129 1001 86380 86390 1
504891 99504891 1001 86380 86390 1
504582 99504582 1001 86380 86390 1
504357 99504357 1001 86380 86390 1
505055 99505055 1001 86380 86390 1
505719 99505719 1001 86380 86390 1
505691 99505691 1001 86380 86390 1
505363 99505363 1001 86380 86390 1
505229 99505229 1001 86380 86390 1
505307 99505307 1001 86380 86390 1
505970 99505970 1001 86380 86390 1
506443 99506443 1001 86380 86390 1
506409 99506409 1001 86380 86390 1
506582 99506582 1001 86380 86390 1
506275 99506275 1001 86380 86390 1
506270 99506270 1001 86380 86390 1
506219 99506219 1001 86380 86390 1
506726 99506726 1001 86380 86390 1
507231 99507231 1001 86380 86390 1
507159 99507159 1001 86380 86390 1
506979 99506979 1001 86380 86390 1
507497 99507497 1001 86380 86390 1
507550 99507550 1001 86380 86390 1
507518 99507518 1001 86380 86390 1
507493 99507493 1001 86380 86390 1
508222 99508222 1001 86380 86390 1
508100 99508100 1001 86380 86390 1
507987 99507987 1001 86380 86390 1
508044 99508044 1001 86380 86390 1
508309 99508309 1001 86380 86390 1
508941 99508941 1001 86380 86390 1
508955 99508955 1001 86380 86390 1
508807 99508807 1001 86380 86390 1
508783 99508783 1001 86380 86390 1
508838 99508838 1001 86380 86390 1
509749 99509749 1001 86380 86390 1
509658 99509658 1001 86380 86390 1
509635 99509635 1001 86380 86390 1
509599 99509599 1001 86380 86390 1
509410 99509410 1001 86380 86390 1
509405 99509405 1001 86380 86390 1
510098 99510098 1001 86380 86390 1
510073 99510073 1001 86380 86390 1
510552 99510552 1001 86380 86390 1
510658 99510658 1001 86380 86390 1
510500 99510500 1001 86380 86390 1
510121 99510121 1001 86380 86390 1
510191 99510191 1001 86380 86390 1
510269 99510269 1001 86380 86390 1
510808 99510808 1001 86380 86390 1
510900 99510900 1001 86380 86390 1
510914 99510914 1001 86380 86390 1
511499 99511499 1001 86380 86390 1
511270 99511270 1001 86380 86390 1
511219 99511219 1001 86380 86390 1
511195 99511195 1001 86380 86390 1
511030 99511030 1001 86380 86390 1
510954 99510954 1001 86380 86390 1
511020 99511020 1001 86380 86390 1
511639 99511639 1001 86380 86390 1
512280 99512280 1001 86380 86390 1
512103 99512103 1001 86380 86390 1
511890 99511890 1001 86380 86390 1
511878 99511878 1001 86380 86390 1
511917 99511917 1001 86380 86390 1
511951 99511951 1001 86380 86390 1
512393 99512393 1001 86380 86390 1
512478 99512478 1001 86380 86390 1
512839 99512839 1001 86380 86390 1
512657 99512657 1001 86380 86390 1
513981 99513981 1001 86380 86390 1
514031 99514031 1001 86380 86390 1
514017 99514017 1001 86380 86390 1
513727 99513727 1001 86380 86390 1
513566 99513566 1001 86380 86390 1
513543 99513543 1001 86380 86390 1
514833 99514833 1001 86380 86390 1
514739 99514739 1001 86380 86390 1
514633 99514633 1001 86380 86390 1
514364 99514364 1001 86380 86390 1
515011 99515011 1001 86380 86390 1
514870 99514870 1001 86380 86390 1
514989 99514989 1001 86380 86390 1
514978 99514978 1001 86380 86390 1
514953 99514953 1001 86380 86390 1
514915 99514915 1001 86380 86390 1
515478 99515478 1001 86380 86390 1
515471 99515471 1001 86380 86390 1
515280 99515280 1001 86380 86390 1
515111 99515111 1001 86380 86390 1
515708 99515708 1001 86380 86390 1
516488 99516488 1001 86380 86390 1
516403 99516403 1001 86380 86390 1
516328 99516328 1001 86380 86390 1
516292 99516292 1001 86380 86390 1
516276 99516276 1001 86380 86390 1
515949 99515949 1001 86380 86390 1
517236 99517236 1001 86380 86390 1
517315 99517315 1001 86380 86390 1
516884 99516884 1001 86380 86390 1
517480 99517480 1001 86380 86390 1
517522 99517522 1001 86380 86390 1
517382 99517382 1001 86380 86390 1
517537 99517537 1001 86380 86390 1
518007 99518007 1001 86380 86390 1
517989 99517989 1001 86380 86390 1
518068 99518068 1001 86380 86390 1
518337 99518337 1001 86380 86390 1
518795 99518795 1001 86380 86390 1
518894 99518894 1001 86380 86390 1
518387 99518387 1001 86380 86390 1
519082 99519082 1001 86380 86390 1
519087 99519087 1001 86380 86390 1
519787 99519787 1001 86380 86390 1
519716 99519716 1001 86380 86390 1
519315 99519315 1001 86380 86390 1
520635 99520635 1001 86380 86390 1
520293 99520293 1001 86380 86390 1
520372 99520372 1001 86380 86390 1
520271 99520271 1001 86380 86390 1
520382 99520382 1001 86380 86390 1
520077 99520077 1001 86380 86390 1
520208 99520208 1001 86380 86390 1
520209 99520209 1001 86380 86390 1
520031 99520031 1001 86380 86390 1
520778 99520778 1001 86380 86390 1
521185 99521185 1001 86380 86390 1
521250 99521250 1001 86380 86390 1
521217 99521217 1001 86380 86390 1
520990 99520990 1001 86380 86390 1
521044 99521044 1001 86380 86390 1
521012 99521012 1001 86380 86390 1
521523 99521523 1001 86380 86390 1
521668 99521668 1001 86380 86390 1
521527 99521527 1001 86380 86390 1
522284 99522284 1001 86380 86390 1
522052 99522052 1001 86380 86390 1
522435 99522435 1001 86380 86390 1
522476 99522476 1001 86380 86390 1
522442 99522442 1001 86380 86390 1
522785 99522785 1001 86380 86390 1
522877 99522877 1001 86380 86390 1
522573 99522573 1001 86380 86390 1
523193 99523193 1001 86380 86390 1
523777 99523777 1001 86380 86390 1
523637 99523637 1001 86380 86390 1
523553 99523553 1001 86380 86390 1
523710 99523710 1001 86380 86390 1
523607 99523607 1001 86380 86390 1
523987 99523987 1001 86380 86390 1
524502 99524502 1001 86380 86390 1
524515 99524515 1001 86380 86390 1
524364 99524364 1001 86380 86390 1
524336 99524336 1001 86380 86390 1
524236 99524236 1001 86380 86390 1
524158 99524158 1001 86380 86390 1
524773 99524773 1001 86380 86390 1
525469 99525469 1001 86380 86390 1
525446 99525446 1001 86380 86390 1
525573 99525573 1001 86380 86390 1
525577 99525577 1001 86380 86390 1
525412 99525412 1001 86380 86390 1
525214 99525214 1001 86380 86390 1
525343 99525343 1001 86380 86390 1
526292 99526292 1001 86380 86390 1
526158 99526158 1001 86380 86390 1
526173 99526173 1001 86380 86390 1
526188 99526188 1001 86380 86390 1
525947 99525947 1001 86380 86390 1
525928 99525928 1001 86380 86390 1
525839 99525839 1001 86380 86390 1
526592 99526592 1001 86380 86390 1
526582 99526582 1001 86380 86390 1
526583 99526583 1001 86380 86390 1
527133 99527133 1001 86380 86390 1
526920 99526920 1001 86380 86390 1
527992 99527992 1001 86380 86390 1
527980 99527980 1001 86380 86390 1
527904 99527904 1001 86380 86390 1
527629 99527629 1001 86380 86390 1
528706 99528706 1001 86380 86390 1
528835 99528835 1001 86380 86390 1
528568 99528568 1001 86380 86390 1
528652 99528652 1001 86380 86390 1
528404 99528404 1001 86380 86390 1
528939 99528939 1001 86380 86390 1
529025 99529025 1001 86380 86390 1
529719 99529719 1001 86380 86390 1
529611 99529611 1001 86380 86390 1
529146 99529146 1001 86380 86390 1
529175 99529175 1001 86380 86390 1
529880 99529880 1001 86380 86390 1
529832 99529832 1001 86380 86390 1
529824 99529824 1001 86380 86390 1
530358 99530358 1001 86380 86390 1
530145 99530145 1001 86380 86390 1
530240 99530240 1001 86380 86390 1
530190 99530190 1001 86380 86390 1
530217 99530217 1001 86380 86390 1
530003 99530003 1001 86380 86390 1
530125 99530125 1001 86380 86390 1
530639 99530639 1001 86380 86390 1
531309 99531309 1001 86380 86390 1
531071 99531071 1001 86380 86390 1
531007 99531007 1001 86380 86390 1
531047 99531047 1001 86380 86390 1
530911 99530911 1001 86380 86390 1
531543 99531543 1001 86380 86390 1
532040 99532040 1001 86380 86390 1
532176 99532176 1001 86380 86390 1
532004 99532004 1001 86380 86390 1
531821 99531821 1001 86380 86390 1
531754 99531754 1001 86380 86390 1
531748 99531748 1001 86380 86390 1
532316 99532316 1001 86380 86390 1
532840 99532840 1001 86380 86390 1
532885 99532885 1001 86380 86390 1
532704 99532704 1001 86380 86390 1
532580 99532580 1001 86380 86390 1
532596 99532596 1001 86380 86390 1
532431 99532431 1001 86380 86390 1
533132 99533132 1001 86380 86390 1
533175 99533175 1001 86380 86390 1
533088 99533088 1001 86380 86390 1
533524 99533524 1001 86380 86390 1
533554 99533554 1001 86380 86390 1
533268 99533268 1001 86380 86390 1
533895 99533895 1001 86380 86390 1
533956 99533956 1001 86380 86390 1
533932 99533932 1001 86380 86390 1
534592 99534592 1001 86380 86390 1
534216 99534216 1001 86380 86390 1
535421 99535421 1001 86380 86390 1
535478 99535478 1001 86380 86390 1
535398 99535398 1001 86380 86390 1
534937 99534937 1001 86380 86390 1
535043 99535043 1001 86380 86390 1
535671 99535671 1001 86380 86390 1
535595 99535595 1001 86380 86390 1
536169 99536169 1001 86380 86390 1
536240 99536240 1001 86380 86390 1
536081 99536081 1001 86380 86390 1
536004 99536004 1001 86380 86390 1
536032 99536032 1001 86380 86390 1
536126 99536126 1001 86380 86390 1
536130 99536130 1001 86380 86390 1
535908 99535908 1001 86380 86390 1
536463 99536463 1001 86380 86390 1
536384 99536384 1001 86380 86390 1
536827 99536827 1001 86380 86390 1
536926 99536926 1001 86380 86390 1
536546 99536546 1001 86380 86390 1
536735 99536735 1001 86380 86390 1
537203 99537203 1001 86380 86390 1
537281 99537281 1001 86380 86390 1
537910 99537910 1001 86380 86390 1
537391 99537391 1001 86380 86390 1
537573 99537573 1001 86380 86390 1
538120 99538120 1001 86380 86390 1
538814 99538814 1001 86380 86390 1
538741 99538741 1001 86380 86390 1
538529 99538529 1001 86380 86390 1
538305 99538305 1001 86380 86390 1
538863 99538863 1001 86380 86390 1
538904 99538904 1001 86380 86390 1
538917 99538917 1001 86380 86390 1
538879 99538879 1001 86380 86390 1
538933 99538933 1001 86380 86390 1
539495 99539495 1001 86380 86390 1
539548 99539548 1001 86380 86390 1
539264 99539264 1001 86380 86390 1
539292 99539292 1001 86380 86390 1
539182 99539182 1001 86380 86390 1
539067 99539067 1001 86380 86390 1
539108 99539108 1001 86380 86390 1
540119 99540119 1001 86380 86390 1
540262 99540262 1001 86380 86390 1
539941 99539941 1001 86380 86390 1
539922 99539922 1001 86380 86390 1
540482 99540482 1001 86380 86390 1
540487 99540487 1001 86380 86390 1
540540 99540540 1001 86380 86390 1
540827 99540827 1001 86380 86390 1
540696 99540696 1001 86380 86390 1
541486 99541486 1001 86380 86390 1
541385 99541385 1001 86380 86390 1
541361 99541361 1001 86380 86390 1
542065 99542065 1001 86380 86390 1
541754 99541754 1001 86380 86390 1
542300 99542300 1001 86380 86390 1
542254 99542254 1001 86380 86390 1
542657 99542657 1001 86380 86390 1
542709 99542709 1001 86380 86390 1
542431 99542431 1001 86380 86390 1
542325 99542325 1001 86380 86390 1
542984 99542984 1001 86380 86390 1
543079 99543079 1001 86380 86390 1
543133 99543133 1001 86380 86390 1
543122 99543122 1001 86380 86390 1
543681 99543681 1001 86380 86390 1
543555 99543555 1001 86380 86390 1
543556 99543556 1001 86380 86390 1
543547 99543547 1001 86380 86390 1
543256 99543256 1001 86380 86390 1
543963 99543963 1001 86380 86390 1
544146 99544146 1001 86380 86390 1
544664 99544664 1001 86380 86390 1
434050 500 1001 20700 21477 1
400001 99400001 1001 86380 86390 1
400518 99400518 1001 86380 86390 1
400433 99400433 1001 86380 86390 1
400709 99400709 1001 86380 86390 1
400654 99400654 1001 86380 86390 1
401097 99401097 1001 86380 86390 1
401564 99401564 1001 86380 86390 1
401686 99401686 1001 86380 86390 1
402524 99402524 1001 86380 86390 1
402710 99402710 1001 86380 86390 1
403213 99403213 1001 86380 86390 1
403338 99403338 1001 86380 86390 1
404119 99404119 1001 86380 86390 1
404224 99404224 1001 86380 86390 1
404639 99404639 1001 86380 86390 1
405406 99405406 1001 86380 86390 1
405899 99405899 1001 86380 86390 1
406242 99406242 1001 86380 86390 1
406373 99406373 1001 86380 86390 1
406308 99406308 1001 86380 86390 1
406330 99406330 1001 86380 86390 1
406469 99406469 1001 86380 86390 1
406734 99406734 1001 86380 86390 1
406912 99406912 1001 86380 86390 1
407074 99407074 1001 86380 86390 1
407615 99407615 1001 86380 86390 1
407880 99407880 1001 86380 86390 1
408076 99408076 1001 86380 86390 1
408081 99408081 1001 86380 86390 1
408167 99408167 1001 86380 86390 1
408175 99408175 1001 86380 86390 1
408245 99408245 1001 86380 86390 1
408371 99408371 1001 86380 86390 1
408666 99408666 1001 86380 86390 1
409092 99409092 1001 86380 86390 1
409290 99409290 1001 86380 86390 1
409308 99409308 1001 86380 86390 1
409368 99409368 1001 86380 86390 1
409690 99409690 1001 86380 86390 1
410241 99410241 1001 86380 86390 1
410491 99410491 1001 86380 86390 1
410545 99410545 1001 86380 86390 1
411293 99411293 1001 86380 86390 1
411325 99411325 1001 86380 86390 1
411301 99411301 1001 86380 86390 1
411896 99411896 1001 86380 86390 1
412044 99412044 1001 86380 86390 1
412257 99412257 1001 86380 86390 1
412258 99412258 1001 86380 86390 1
412386 99412386 1001 86380 86390 1
413421 99413421 1001 86380 86390 1
413416 99413416 1001 86380 86390 1
414106 99414106 1001 86380 86390 1
414925 99414925 1001 86380 86390 1
414952 99414952 1001 86380 86390 1
414943 99414943 1001 86380 86390 1
414645 99414645 1001 86380 86390 1
414139 99414139 1001 86380 86390 1
414120 99414120 1001 86380 86390 1
415323 99415323 1001 86380 86390 1
415438 99415438 1001 86380 86390 1
416908 99416908 1001 86380 86390 1
416911 99416911 1001 86380 86390 1
416294 99416294 1001 86380 86390 1
416393 99416393 1001 86380 86390 1
415818 99415818 1001 86380 86390 1
415842 99415842 1001 86380 86390 1
416582 99416582 1001 86380 86390 1
417465 99417465 1001 86380 86390 1
417517 99417517 1001 86380 86390 1
417542 99417542 1001 86380 86390 1
418569 99418569 1001 86380 86390 1
418615 99418615 1001 86380 86390 1
418183 99418183 1001 86380 86390 1
417898 99417898 1001 86380 86390 1
417811 99417811 1001 86380 86390 1
417911 99417911 1001 86380 86390 1
419203 99419203 1001 86380 86390 1
420184 99420184 1001 86380 86390 1
419720 99419720 1001 86380 86390 1
419913 99419913 1001 86380 86390 1
419645 99419645 1001 86380 86390 1
420526 99420526 1001 86380 86390 1
421801 99421801 1001 86380 86390 1
422168 99422168 1001 86380 86390 1
422251 99422251 1001 86380 86390 1
423448 99423448 1001 86380 86390 1
423464 99423464 1001 86380 86390 1
423455 99423455 1001 86380 86390 1
423154 99423154 1001 86380 86390 1
423279 99423279 1001 86380 86390 1
423156 99423156 1001 86380 86390 1
424870 99424870 1001 86380 86390 1
424433 99424433 1001 86380 86390 1
424526 99424526 1001 86380 86390 1
425611 99425611 1001 86380 86390 1
426744 99426744 1001 86380 86390 1
426114 99426114 1001 86380 86390 1
426129 99426129 1001 86380 86390 1
425930 99425930 1001 86380 86390 1
427315 99427315 1001 86380 86390 1
427462 99427462 1001 86380 86390 1
428446 99428446 1001 86380 86390 1
428478 99428478 1001 86380 86390 1
428562 99428562 1001 86380 86390 1
428207 99428207 1001 86380 86390 1
427732 99427732 1001 86380 86390 1
427672 99427672 1001 86380 86390 1
427919 99427919 1001 86380 86390 1
430331 99430331 1001 86380 86390 1
429938 99429938 1001 86380 86390 1
429946 99429946 1001 86380 86390 1
429849 99429849 1001 86380 86390 1
429224 99429224 1001 86380 86390 1
429404 99429404 1001 86380 86390 1
430470 99430470 1001 86380 86390 1
431263 99431263 1001 86380 86390 1
431615 99431615 1001 86380 86390 1
431451 99431451 1001 86380 86390 1
431350 99431350 1001 86380 86390 1
431074 99431074 1001 86380 86390 1
432308 99432308 1001 86380 86390 1
432444 99432444 1001 86380 86390 1
432194 99432194 1001 86380 86390 1
432137 99432137 1001 86380 86390 1
432394 99432394 1001 86380 86390 1
433491 99433491 1001 86380 86390 1
433085 99433085 1001 86380 86390 1
432876 99432876 1001 86380 86390 1
432765 99432765 1001 86380 86390 1
434114 99434114 1001 86380 86390 1
434040 99434040 1001 86380 86390 1
433953 99433953 1001 86380 86390 1
433929 99433929 1001 86380 86390 1
434738 99434738 1001 86380 86390 1
434689 99434689 1001 86380 86390 1
434729 99434729 1001 86380 86390 1
434211 99434211 1001 86380 86390 1
435639 99435639 1001 86380 86390 1
436931 99436931 1001 86380 86390 1
436774 99436774 1001 86380 86390 1
436996 99436996 1001 86380 86390 1
436394 99436394 1001 86380 86390 1
436102 99436102 1001 86380 86390 1
300070 99300070 1001 86380 86390 1
300099 99300099 1001 86380 86390 1
300112 99300112 1001 86380 86390 1
300205 99300205 1001 86380 86390 1
300156 99300156 1001 86380 86390 1
300835 99300835 1001 86380 86390 1
301483 99301483 1001 86380 86390 1
301535 99301535 1001 86380 86390 1
301433 99301433 1001 86380 86390 1
301451 99301451 1001 86380 86390 1
301063 99301063 1001 86380 86390 1
301016 99301016 1001 86380 86390 1
301059 99301059 1001 86380 86390 1
301021 99301021 1001 86380 86390 1
301649 99301649 1001 86380 86390 1
302266 99302266 1001 86380 86390 1
302250 99302250 1001 86380 86390 1
302139 99302139 1001 86380 86390 1
302005 99302005 1001 86380 86390 1
302781 99302781 1001 86380 86390 1
302600 99302600 1001 86380 86390 1
302606 99302606 1001 86380 86390 1
303234 99303234 1001 86380 86390 1
303964 99303964 1001 86380 86390 1
303666 99303666 1001 86380 86390 1
303504 99303504 1001 86380 86390 1
304134 99304134 1001 86380 86390 1
304474 99304474 1001 86380 86390 1
304644 99304644 1001 86380 86390 1
304623 99304623 1001 86380 86390 1
304507 99304507 1001 86380 86390 1
304445 99304445 1001 86380 86390 1
304360 99304360 1001 86380 86390 1
305494 99305494 1001 86380 86390 1
305662 99305662 1001 86380 86390 1
305462 99305462 1001 86380 86390 1
305160 99305160 1001 86380 86390 1
305238 99305238 1001 86380 86390 1
500727 99500727 1001 86380 86390 1
500420 99500420 1001 86380 86390 1
500434 99500434 1001 86380 86390 1
500342 99500342 1001 86380 86390 1
500825 99500825 1001 86380 86390 1
500990 99500990 1001 86380 86390 1
501603 99501603 1001 86380 86390 1
501529 99501529 1001 86380 86390 1
501295 99501295 1001 86380 86390 1
501213 99501213 1001 86380 86390 1
501650 99501650 1001 86380 86390 1
501758 99501758 1001 86380 86390 1
501723 99501723 1001 86380 86390 1
502324 99502324 1001 86380 86390 1
502309 99502309 1001 86380 86390 1
502085 99502085 1001 86380 86390 1
502168 99502168 1001 86380 86390 1
501909 99501909 1001 86380 86390 1
502621 99502621 1001 86380 86390 1
502577 99502577 1001 86380 86390 1
503224 99503224 1001 86380 86390 1
502889 99502889 1001 86380 86390 1
502868 99502868 1001 86380 86390 1
502783 99502783 1001 86380 86390 1
503356 99503356 1001 86380 86390 1
503967 99503967 1001 86380 86390 1
503848 99503848 1001 86380 86390 1
503528 99503528 1001 86380 86390 1
504167 99504167 1001 86380 86390 1
504195 99504195 1001 86380 86390 1
504864 99504864 1001 86380 86390 1
504733 99504733 1001 86380 86390 1
505114 99505114 1001 86380 86390 1
505103 99505103 1001 86380 86390 1
505146 99505146 1001 86380 86390 1
505751 99505751 1001 86380 86390 1
505639 99505639 1001 86380 86390 1
505679 99505679 1001 86380 86390 1
505513 99505513 1001 86380 86390 1
505528 99505528 1001 86380 86390 1
505404 99505404 1001 86380 86390 1
505392 99505392 1001 86380 86390 1
505357 99505357 1001 86380 86390 1
505345 99505345 1001 86380 86390 1
505209 99505209 1001 86380 86390 1
505261 99505261 1001 86380 86390 1
506561 99506561 1001 86380 86390 1
506401 99506401 1001 86380 86390 1
506223 99506223 1001 86380 86390 1
506259 99506259 1001 86380 86390 1
506140 99506140 1001 86380 86390 1
506766 99506766 1001 86380 86390 1
506642 99506642 1001 86380 86390 1
507284 99507284 1001 86380 86390 1
507272 99507272 1001 86380 86390 1
507225 99507225 1001 86380 86390 1
507194 99507194 1001 86380 86390 1
506967 99506967 1001 86380 86390 1
508023 99508023 1001 86380 86390 1
507857 99507857 1001 86380 86390 1
507635 99507635 1001 86380 86390 1
507805 99507805 1001 86380 86390 1
507729 99507729 1001 86380 86390 1
508379 99508379 1001 86380 86390 1
509070 99509070 1001 86380 86390 1
508711 99508711 1001 86380 86390 1
508566 99508566 1001 86380 86390 1
509179 99509179 1001 86380 86390 1
509145 99509145 1001 86380 86390 1
509812 99509812 1001 86380 86390 1
509791 99509791 1001 86380 86390 1
509490 99509490 1001 86380 86390 1
509584 99509584 1001 86380 86390 1
509600 99509600 1001 86380 86390 1
509668 99509668 1001 86380 86390 1
509446 99509446 1001 86380 86390 1
510420 99510420 1001 86380 86390 1
510133 99510133 1001 86380 86390 1
510246 99510246 1001 86380 86390 1
510903 99510903 1001 86380 86390 1
511502 99511502 1001 86380 86390 1
511181 99511181 1001 86380 86390 1
511226 99511226 1001 86380 86390 1
511331 99511331 1001 86380 86390 1
510998 99510998 1001 86380 86390 1
510974 99510974 1001 86380 86390 1
511749 99511749 1001 86380 86390 1
511622 99511622 1001 86380 86390 1
512209 99512209 1001 86380 86390 1
512018 99512018 1001 86380 86390 1
512058 99512058 1001 86380 86390 1
511918 99511918 1001 86380 86390 1
511770 99511770 1001 86380 86390 1
512428 99512428 1001 86380 86390 1
513116 99513116 1001 86380 86390 1
513065 99513065 1001 86380 86390 1
513054 99513054 1001 86380 86390 1
512859 99512859 1001 86380 86390 1
512685 99512685 1001 86380 86390 1
513996 99513996 1001 86380 86390 1
513960 99513960 1001 86380 86390 1
514022 99514022 1001 86380 86390 1
513914 99513914 1001 86380 86390 1
513672 99513672 1001 86380 86390 1
513559 99513559 1001 86380 86390 1
514759 99514759 1001 86380 86390 1
514737 99514737 1001 86380 86390 1
514549 99514549 1001 86380 86390 1
514634 99514634 1001 86380 86390 1
514533 99514533 1001 86380 86390 1
514427 99514427 1001 86380 86390 1
514959 99514959 1001 86380 86390 1
514976 99514976 1001 86380 86390 1
514914 99514914 1001 86380 86390 1
515482 99515482 1001 86380 86390 1
515338 99515338 1001 86380 86390 1
515342 99515342 1001 86380 86390 1
515115 99515115 1001 86380 86390 1
515086 99515086 1001 86380 86390 1
516128 99516128 1001 86380 86390 1
516274 99516274 1001 86380 86390 1
516290 99516290 1001 86380 86390 1
515956 99515956 1001 86380 86390 1
516040 99516040 1001 86380 86390 1
516545 99516545 1001 86380 86390 1
516513 99516513 1001 86380 86390 1
517266 99517266 1001 86380 86390 1
517244 99517244 1001 86380 86390 1
516823 99516823 1001 86380 86390 1
517839 99517839 1001 86380 86390 1
517661 99517661 1001 86380 86390 1
517623 99517623 1001 86380 86390 1
517717 99517717 1001 86380 86390 1
518316 99518316 1001 86380 86390 1
518861 99518861 1001 86380 86390 1
518626 99518626 1001 86380 86390 1
518781 99518781 1001 86380 86390 1
518564 99518564 1001 86380 86390 1
519621 99519621 1001 86380 86390 1
519983 99519983 1001 86380 86390 1
519858 99519858 1001 86380 86390 1
519884 99519884 1001 86380 86390 1
519862 99519862 1001 86380 86390 1
520621 99520621 1001 86380 86390 1
520282 99520282 1001 86380 86390 1
520270 99520270 1001 86380 86390 1
520355 99520355 1001 86380 86390 1
520079 99520079 1001 86380 86390 1
520105 99520105 1001 86380 86390 1
520198 99520198 1001 86380 86390 1
520669 99520669 1001 86380 86390 1
520643 99520643 1001 86380 86390 1
521430 99521430 1001 86380 86390 1
521377 99521377 1001 86380 86390 1
521079 99521079 1001 86380 86390 1
521157 99521157 1001 86380 86390 1
521193 99521193 1001 86380 86390 1
521104 99521104 1001 86380 86390 1
521524 99521524 1001 86380 86390 1
521666 99521666 1001 86380 86390 1
522152 99522152 1001 86380 86390 1
522174 99522174 1001 86380 86390 1
522042 99522042 1001 86380 86390 1
521811 99521811 1001 86380 86390 1
522323 99522323 1001 86380 86390 1
522970 99522970 1001 86380 86390 1
523011 99523011 1001 86380 86390 1
523076 99523076 1001 86380 86390 1
523114 99523114 1001 86380 86390 1
522809 99522809 1001 86380 86390 1
522775 99522775 1001 86380 86390 1
522792 99522792 1001 86380 86390 1
522591 99522591 1001 86380 86390 1
522634 99522634 1001 86380 86390 1
522571 99522571 1001 86380 86390 1
523286 99523286 1001 86380 86390 1
523837 99523837 1001 86380 86390 1
523930 99523930 1001 86380 86390 1
523609 99523609 1001 86380 86390 1
523703 99523703 1001 86380 86390 1
523521 99523521 1001 86380 86390 1
523367 99523367 1001 86380 86390 1
524059 99524059 1001 86380 86390 1
524050 99524050 1001 86380 86390 1
524016 99524016 1001 86380 86390 1
524731 99524731 1001 86380 86390 1
524451 99524451 1001 86380 86390 1
524430 99524430 1001 86380 86390 1
524444 99524444 1001 86380 86390 1
524446 99524446 1001 86380 86390 1
524191 99524191 1001 86380 86390 1
524243 99524243 1001 86380 86390 1
524836 99524836 1001 86380 86390 1
524812 99524812 1001 86380 86390 1
525276 99525276 1001 86380 86390 1
525332 99525332 1001 86380 86390 1
525320 99525320 1001 86380 86390 1
525219 99525219 1001 86380 86390 1
525182 99525182 1001 86380 86390 1
525646 99525646 1001 86380 86390 1
525724 99525724 1001 86380 86390 1
525598 99525598 1001 86380 86390 1
526349 99526349 1001 86380 86390 1
526222 99526222 1001 86380 86390 1
526125 99526125 1001 86380 86390 1
525873 99525873 1001 86380 86390 1
525951 99525951 1001 86380 86390 1
526535 99526535 1001 86380 86390 1
527232 99527232 1001 86380 86390 1
527090 99527090 1001 86380 86390 1
526900 99526900 1001 86380 86390 1
526772 99526772 1001 86380 86390 1
526723 99526723 1001 86380 86390 1
526781 99526781 1001 86380 86390 1
528072 99528072 1001 86380 86390 1
527973 99527973 1001 86380 86390 1
528051 99528051 1001 86380 86390 1
527944 99527944 1001 86380 86390 1
527677 99527677 1001 86380 86390 1
527651 99527651 1001 86380 86390 1
528164 99528164 1001 86380 86390 1
528192 99528192 1001 86380 86390 1
528135 99528135 1001 86380 86390 1
528831 99528831 1001 86380 86390 1
528990 99528990 1001 86380 86390 1
529008 99529008 1001 86380 86390 1
528933 99528933 1001 86380 86390 1
529605 99529605 1001 86380 86390 1
529238 99529238 1001 86380 86390 1
529201 99529201 1001 86380 86390 1
529216 99529216 1001 86380 86390 1
529908 99529908 1001 86380 86390 1
529758 99529758 1001 86380 86390 1
530374 99530374 1001 86380 86390 1
530480 99530480 1001 86380 86390 1
530417 99530417 1001 86380 86390 1
530543 99530543 1001 86380 86390 1
530255 99530255 1001 86380 86390 1
530082 99530082 1001 86380 86390 1
530747 99530747 1001 86380 86390 1
530662 99530662 1001 86380 86390 1
531304 99531304 1001 86380 86390 1
531189 99531189 1001 86380 86390 1
531056 99531056 1001 86380 86390 1
530811 99530811 1001 86380 86390 1
530820 99530820 1001 86380 86390 1
531572 99531572 1001 86380 86390 1
531398 99531398 1001 86380 86390 1
532160 99532160 1001 86380 86390 1
532033 99532033 1001 86380 86390 1
531812 99531812 1001 86380 86390 1
531917 99531917 1001 86380 86390 1
531932 99531932 1001 86380 86390 1
531844 99531844 1001 86380 86390 1
532281 99532281 1001 86380 86390 1
532369 99532369 1001 86380 86390 1
532914 99532914 1001 86380 86390 1
532692 99532692 1001 86380 86390 1
532694 99532694 1001 86380 86390 1
532569 99532569 1001 86380 86390 1
532427 99532427 1001 86380 86390 1
532509 99532509 1001 86380 86390 1
533110 99533110 1001 86380 86390 1
533742 99533742 1001 86380 86390 1
533527 99533527 1001 86380 86390 1
533244 99533244 1001 86380 86390 1
533273 99533273 1001 86380 86390 1
533861 99533861 1001 86380 86390 1
534657 99534657 1001 86380 86390 1
534666 99534666 1001 86380 86390 1
534524 99534524 1001 86380 86390 1
534377 99534377 1001 86380 86390 1
534218 99534218 1001 86380 86390 1
534156 99534156 1001 86380 86390 1
534175 99534175 1001 86380 86390 1
535385 99535385 1001 86380 86390 1
535106 99535106 1001 86380 86390 1
535541 99535541 1001 86380 86390 1
536252 99536252 1001 86380 86390 1
536177 99536177 1001 86380 86390 1
535978 99535978 1001 86380 86390 1
536030 99536030 1001 86380 86390 1
535758 99535758 1001 86380 86390 1
535760 99535760 1001 86380 86390 1
535902 99535902 1001 86380 86390 1
536436 99536436 1001 86380 86390 1
537122 99537122 1001 86380 86390 1
536801 99536801 1001 86380 86390 1
536922 99536922 1001 86380 86390 1
536726 99536726 1001 86380 86390 1
536655 99536655 1001 86380 86390 1
537322 99537322 1001 86380 86390 1
537222 99537222 1001 86380 86390 1
537928 99537928 1001 86380 86390 1
537827 99537827 1001 86380 86390 1
537803 99537803 1001 86380 86390 1
537733 99537733 1001 86380 86390 1
537685 99537685 1001 86380 86390 1
537500 99537500 1001 86380 86390 1
537371 99537371 1001 86380 86390 1
537444 99537444 1001 86380 86390 1
537457 99537457 1001 86380 86390 1
538180 99538180 1001 86380 86390 1
538168 99538168 1001 86380 86390 1
538187 99538187 1001 86380 86390 1
538781 99538781 1001 86380 86390 1
538627 99538627 1001 86380 86390 1
538666 99538666 1001 86380 86390 1
538731 99538731 1001 86380 86390 1
538892 99538892 1001 86380 86390 1
539552 99539552 1001 86380 86390 1
539626 99539626 1001 86380 86390 1
539534 99539534 1001 86380 86390 1
539308 99539308 1001 86380 86390 1
539317 99539317 1001 86380 86390 1
539221 99539221 1001 86380 86390 1
539646 99539646 1001 86380 86390 1
539738 99539738 1001 86380 86390 1
540435 99540435 1001 86380 86390 1
539951 99539951 1001 86380 86390 1
540024 99540024 1001 86380 86390 1
539987 99539987 1001 86380 86390 1
540504 99540504 1001 86380 86390 1
540626 99540626 1001 86380 86390 1
540513 99540513 1001 86380 86390 1
540845 99540845 1001 86380 86390 1
540861 99540861 1001 86380 86390 1
541463 99541463 1001 86380 86390 1
541416 99541416 1001 86380 86390 1
541795 99541795 1001 86380 86390 1
541568 99541568 1001 86380 86390 1
541544 99541544 1001 86380 86390 1
541519 99541519 1001 86380 86390 1
541562 99541562 1001 86380 86390 1
542147 99542147 1001 86380 86390 1
542861 99542861 1001 86380 86390 1
542588 99542588 1001 86380 86390 1
542629 99542629 1001 86380 86390 1
542482 99542482 1001 86380 86390 1
542471 99542471 1001 86380 86390 1
542968 99542968 1001 86380 86390 1
542970 99542970 1001 86380 86390 1
542957 99542957 1001 86380 86390 1
543623 99543623 1001 86380 86390 1
543753 99543753 1001 86380 86390 1
543551 99543551 1001 86380 86390 1
543941 99543941 1001 86380 86390 1
544551 99544551 1001 86380 86390 1
544233 99544233 1001 86380 86390 1
404472 878 1001 54900 58257 1
406693 224 1001 26820 27477 1
400287 99400287 1001 86380 86390 1
402068 99402068 1001 86380 86390 1
402554 99402554 1001 86380 86390 1
402642 99402642 1001 86380 86390 1
402946 99402946 1001 86380 86390 1
403401 99403401 1001 86380 86390 1
403460 99403460 1001 86380 86390 1
404211 99404211 1001 86380 86390 1
404276 99404276 1001 86380 86390 1
404316 99404316 1001 86380 86390 1
404419 99404419 1001 86380 86390 1
405717 99405717 1001 86380 86390 1
405780 99405780 1001 86380 86390 1
406228 99406228 1001 86380 86390 1
407040 99407040 1001 86380 86390 1
407229 99407229 1001 86380 86390 1
407212 99407212 1001 86380 86390 1
407964 99407964 1001 86380 86390 1
408015 99408015 1001 86380 86390 1
408306 99408306 1001 86380 86390 1
408249 99408249 1001 86380 86390 1
408351 99408351 1001 86380 86390 1
409788 99409788 1001 86380 86390 1
409965 99409965 1001 86380 86390 1
410457 99410457 1001 86380 86390 1
410579 99410579 1001 86380 86390 1
410904 99410904 1001 86380 86390 1
411397 99411397 1001 86380 86390 1
411464 99411464 1001 86380 86390 1
412097 99412097 1001 86380 86390 1
412107 99412107 1001 86380 86390 1
412108 99412108 1001 86380 86390 1
412426 99412426 1001 86380 86390 1
413026 99413026 1001 86380 86390 1
412659 99412659 1001 86380 86390 1
413762 99413762 1001 86380 86390 1
414028 99414028 1001 86380 86390 1
413720 99413720 1001 86380 86390 1
414983 99414983 1001 86380 86390 1
415180 99415180 1001 86380 86390 1
414817 99414817 1001 86380 86390 1
414634 99414634 1001 86380 86390 1
414352 99414352 1001 86380 86390 1
415697 99415697 1001 86380 86390 1
415675 99415675 1001 86380 86390 1
415372 99415372 1001 86380 86390 1
416833 99416833 1001 86380 86390 1
416948 99416948 1001 86380 86390 1
416348 99416348 1001 86380 86390 1
416219 99416219 1001 86380 86390 1
415726 99415726 1001 86380 86390 1
415943 99415943 1001 86380 86390 1
418046 99418046 1001 86380 86390 1
418806 99418806 1001 86380 86390 1
419181 99419181 1001 86380 86390 1
419962 99419962 1001 86380 86390 1
419249 99419249 1001 86380 86390 1
419430 99419430 1001 86380 86390 1
419220 99419220 1001 86380 86390 1
421912 99421912 1001 86380 86390 1
421913 99421913 1001 86380 86390 1
421361 99421361 1001 86380 86390 1
421288 99421288 1001 86380 86390 1
423452 99423452 1001 86380 86390 1
423965 99423965 1001 86380 86390 1
423797 99423797 1001 86380 86390 1
425376 99425376 1001 86380 86390 1
425070 99425070 1001 86380 86390 1
424731 99424731 1001 86380 86390 1
424979 99424979 1001 86380 86390 1
424907 99424907 1001 86380 86390 1
424871 99424871 1001 86380 86390 1
424456 99424456 1001 86380 86390 1
424243 99424243 1001 86380 86390 1
424331 99424331 1001 86380 86390 1
425558 99425558 1001 86380 86390 1
425587 99425587 1001 86380 86390 1
426934 99426934 1001 86380 86390 1
427001 99427001 1001 86380 86390 1
426529 99426529 1001 86380 86390 1
426491 99426491 1001 86380 86390 1
425975 99425975 1001 86380 86390 1
428678 99428678 1001 86380 86390 1
428481 99428481 1001 86380 86390 1
428429 99428429 1001 86380 86390 1
428731 99428731 1001 86380 86390 1
428155 99428155 1001 86380 86390 1
428039 99428039 1001 86380 86390 1
428005 99428005 1001 86380 86390 1
427885 99427885 1001 86380 86390 1
428955 99428955 1001 86380 86390 1
428863 99428863 1001 86380 86390 1
429123 99429123 1001 86380 86390 1
429707 99429707 1001 86380 86390 1
429645 99429645 1001 86380 86390 1
429552 99429552 1001 86380 86390 1
429487 99429487 1001 86380 86390 1
430447 99430447 1001 86380 86390 1
430467 99430467 1001 86380 86390 1
432027 99432027 1001 86380 86390 1
431847 99431847 1001 86380 86390 1
431423 99431423 1001 86380 86390 1
430906 99430906 1001 86380 86390 1
430943 99430943 1001 86380 86390 1
432328 99432328 1001 86380 86390 1
432161 99432161 1001 86380 86390 1
432115 99432115 1001 86380 86390 1
433686 99433686 1001 86380 86390 1
433694 99433694 1001 86380 86390 1
433054 99433054 1001 86380 86390 1
432703 99432703 1001 86380 86390 1
432891 99432891 1001 86380 86390 1
435154 99435154 1001 86380 86390 1
435346 99435346 1001 86380 86390 1
435009 99435009 1001 86380 86390 1
434625 99434625 1001 86380 86390 1
434951 99434951 1001 86380 86390 1
434835 99434835 1001 86380 86390 1
434518 99434518 1001 86380 86390 1
434274 99434274 1001 86380 86390 1
434362 99434362 1001 86380 86390 1
434497 99434497 1001 86380 86390 1
434449 99434449 1001 86380 86390 1
435454 99435454 1001 86380 86390 1
435550 99435550 1001 86380 86390 1
437047 99437047 1001 86380 86390 1
436414 99436414 1001 86380 86390 1
436728 99436728 1001 86380 86390 1
436456 99436456 1001 86380 86390 1
436347 99436347 1001 86380 86390 1
436656 99436656 1001 86380 86390 1
437346 99437346 1001 86380 86390 1
437339 99437339 1001 86380 86390 1
300668 99300668 1001 86380 86390 1
300650 99300650 1001 86380 86390 1
300341 99300341 1001 86380 86390 1
300474 99300474 1001 86380 86390 1
300427 99300427 1001 86380 86390 1
300431 99300431 1001 86380 86390 1
300239 99300239 1001 86380 86390 1
300291 99300291 1001 86380 86390 1
300254 99300254 1001 86380 86390 1
300745 99300745 1001 86380 86390 1
300775 99300775 1001 86380 86390 1
301492 99301492 1001 86380 86390 1
301356 99301356 1001 86380 86390 1
301207 99301207 1001 86380 86390 1
301228 99301228 1001 86380 86390 1
301268 99301268 1001 86380 86390 1
301028 99301028 1001 86380 86390 1
300954 99300954 1001 86380 86390 1
301113 99301113 1001 86380 86390 1
301049 99301049 1001 86380 86390 1
301725 99301725 1001 86380 86390 1
302073 99302073 1001 86380 86390 1
301971 99301971 1001 86380 86390 1
301826 99301826 1001 86380 86390 1
301951 99301951 1001 86380 86390 1
301770 99301770 1001 86380 86390 1
302382 99302382 1001 86380 86390 1
302476 99302476 1001 86380 86390 1
302862 99302862 1001 86380 86390 1
302914 99302914 1001 86380 86390 1
302730 99302730 1001 86380 86390 1
303221 99303221 1001 86380 86390 1
303932 99303932 1001 86380 86390 1
303870 99303870 1001 86380 86390 1
303782 99303782 1001 86380 86390 1
303525 99303525 1001 86380 86390 1
303565 99303565 1001 86380 86390 1
304190 99304190 1001 86380 86390 1
304076 99304076 1001 86380 86390 1
304746 99304746 1001 86380 86390 1
304488 99304488 1001 86380 86390 1
304490 99304490 1001 86380 86390 1
304353 99304353 1001 86380 86390 1
305011 99305011 1001 86380 86390 1
304955 99304955 1001 86380 86390 1
304943 99304943 1001 86380 86390 1
305023 99305023 1001 86380 86390 1
305572 99305572 1001 86380 86390 1
305637 99305637 1001 86380 86390 1
305654 99305654 1001 86380 86390 1
305428 99305428 1001 86380 86390 1
305335 99305335 1001 86380 86390 1
500037 99500037 1001 86380 86390 1
500170 99500170 1001 86380 86390 1
500762 99500762 1001 86380 86390 1
500715 99500715 1001 86380 86390 1
500746 99500746 1001 86380 86390 1
500296 99500296 1001 86380 86390 1
500844 99500844 1001 86380 86390 1
500976 99500976 1001 86380 86390 1
501240 99501240 1001 86380 86390 1
501420 99501420 1001 86380 86390 1
501135 99501135 1001 86380 86390 1
501662 99501662 1001 86380 86390 1
501688 99501688 1001 86380 86390 1
502300 99502300 1001 86380 86390 1
502290 99502290 1001 86380 86390 1
503078 99503078 1001 86380 86390 1
502839 99502839 1001 86380 86390 1
502690 99502690 1001 86380 86390 1
504025 99504025 1001 86380 86390 1
503823 99503823 1001 86380 86390 1
503907 99503907 1001 86380 86390 1
503769 99503769 1001 86380 86390 1
503639 99503639 1001 86380 86390 1
503562 99503562 1001 86380 86390 1
503650 99503650 1001 86380 86390 1
504218 99504218 1001 86380 86390 1
504245 99504245 1001 86380 86390 1
504310 99504310 1001 86380 86390 1
504777 99504777 1001 86380 86390 1
504838 99504838 1001 86380 86390 1
504707 99504707 1001 86380 86390 1
504566 99504566 1001 86380 86390 1
504405 99504405 1001 86380 86390 1
504457 99504457 1001 86380 86390 1
504489 99504489 1001 86380 86390 1
504964 99504964 1001 86380 86390 1
505680 99505680 1001 86380 86390 1
505571 99505571 1001 86380 86390 1
505702 99505702 1001 86380 86390 1
505766 99505766 1001 86380 86390 1
505189 99505189 1001 86380 86390 1
505268 99505268 1001 86380 86390 1
505165 99505165 1001 86380 86390 1
505806 99505806 1001 86380 86390 1
505913 99505913 1001 86380 86390 1
506536 99506536 1001 86380 86390 1
506328 99506328 1001 86380 86390 1
506347 99506347 1001 86380 86390 1
506128 99506128 1001 86380 86390 1
506694 99506694 1001 86380 86390 1
507109 99507109 1001 86380 86390 1
507479 99507479 1001 86380 86390 1
508139 99508139 1001 86380 86390 1
508128 99508128 1001 86380 86390 1
507914 99507914 1001 86380 86390 1
507884 99507884 1001 86380 86390 1
507963 99507963 1001 86380 86390 1
508574 99508574 1001 86380 86390 1
508550 99508550 1001 86380 86390 1
509185 99509185 1001 86380 86390 1
509872 99509872 1001 86380 86390 1
509885 99509885 1001 86380 86390 1
509573 99509573 1001 86380 86390 1
509535 99509535 1001 86380 86390 1
509497 99509497 1001 86380 86390 1
509322 99509322 1001 86380 86390 1
509391 99509391 1001 86380 86390 1
509458 99509458 1001 86380 86390 1
509420 99509420 1001 86380 86390 1
509982 99509982 1001 86380 86390 1
510598 99510598 1001 86380 86390 1
510726 99510726 1001 86380 86390 1
510371 99510371 1001 86380 86390 1
510350 99510350 1001 86380 86390 1
510256 99510256 1001 86380 86390 1
510898 99510898 1001 86380 86390 1
510873 99510873 1001 86380 86390 1
511351 99511351 1001 86380 86390 1
511166 99511166 1001 86380 86390 1
511168 99511168 1001 86380 86390 1
511156 99511156 1001 86380 86390 1
511224 99511224 1001 86380 86390 1
511241 99511241 1001 86380 86390 1
510948 99510948 1001 86380 86390 1
511117 99511117 1001 86380 86390 1
511564 99511564 1001 86380 86390 1
511558 99511558 1001 86380 86390 1
511704 99511704 1001 86380 86390 1
512348 99512348 1001 86380 86390 1
512148 99512148 1001 86380 86390 1
512503 99512503 1001 86380 86390 1
512582 99512582 1001 86380 86390 1
513095 99513095 1001 86380 86390 1
513148 99513148 1001 86380 86390 1
512615 99512615 1001 86380 86390 1
513276 99513276 1001 86380 86390 1
513302 99513302 1001 86380 86390 1
513227 99513227 1001 86380 86390 1
514030 99514030 1001 86380 86390 1
513961 99513961 1001 86380 86390 1
513989 99513989 1001 86380 86390 1
513724 99513724 1001 86380 86390 1
513744 99513744 1001 86380 86390 1
513654 99513654 1001 86380 86390 1
513784 99513784 1001 86380 86390 1
513556 99513556 1001 86380 86390 1
513480 99513480 1001 86380 86390 1
513609 99513609 1001 86380 86390 1
514056 99514056 1001 86380 86390 1
514177 99514177 1001 86380 86390 1
514105 99514105 1001 86380 86390 1
514787 99514787 1001 86380 86390 1
514723 99514723 1001 86380 86390 1
514608 99514608 1001 86380 86390 1
514393 99514393 1001 86380 86390 1
514403 99514403 1001 86380 86390 1
514947 99514947 1001 86380 86390 1
514988 99514988 1001 86380 86390 1
515516 99515516 1001 86380 86390 1
515594 99515594 1001 86380 86390 1
515559 99515559 1001 86380 86390 1
515554 99515554 1001 86380 86390 1
515283 99515283 1001 86380 86390 1
515712 99515712 1001 86380 86390 1
516344 99516344 1001 86380 86390 1
516111 99516111 1001 86380 86390 1
516263 99516263 1001 86380 86390 1
516078 99516078 1001 86380 86390 1
516041 99516041 1001 86380 86390 1
517289 99517289 1001 86380 86390 1
517265 99517265 1001 86380 86390 1
517215 99517215 1001 86380 86390 1
517036 99517036 1001 86380 86390 1
517425 99517425 1001 86380 86390 1
517460 99517460 1001 86380 86390 1
517435 99517435 1001 86380 86390 1
517811 99517811 1001 86380 86390 1
517599 99517599 1001 86380 86390 1
518228 99518228 1001 86380 86390 1
518837 99518837 1001 86380 86390 1
518829 99518829 1001 86380 86390 1
518685 99518685 1001 86380 86390 1
518763 99518763 1001 86380 86390 1
518544 99518544 1001 86380 86390 1
519112 99519112 1001 86380 86390 1
519748 99519748 1001 86380 86390 1
519532 99519532 1001 86380 86390 1
519405 99519405 1001 86380 86390 1
519581 99519581 1001 86380 86390 1
519197 99519197 1001 86380 86390 1
519224 99519224 1001 86380 86390 1
519372 99519372 1001 86380 86390 1
520018 99520018 1001 86380 86390 1
519856 99519856 1001 86380 86390 1
519978 99519978 1001 86380 86390 1
520554 99520554 1001 86380 86390 1
520339 99520339 1001 86380 86390 1
520226 99520226 1001 86380 86390 1
520177 99520177 1001 86380 86390 1
520662 99520662 1001 86380 86390 1
520927 99520927 1001 86380 86390 1
521598 99521598 1001 86380 86390 1
521538 99521538 1001 86380 86390 1
522241 99522241 1001 86380 86390 1
522255 99522255 1001 86380 86390 1
522184 99522184 1001 86380 86390 1
522024 99522024 1001 86380 86390 1
522460 99522460 1001 86380 86390 1
523054 99523054 1001 86380 86390 1
522848 99522848 1001 86380 86390 1
523248 99523248 1001 86380 86390 1
523251 99523251 1001 86380 86390 1
523922 99523922 1001 86380 86390 1
523702 99523702 1001 86380 86390 1
523617 99523617 1001 86380 86390 1
523451 99523451 1001 86380 86390 1
523954 99523954 1001 86380 86390 1
524131 99524131 1001 86380 86390 1
524570 99524570 1001 86380 86390 1
524638 99524638 1001 86380 86390 1
524241 99524241 1001 86380 86390 1
525595 99525595 1001 86380 86390 1
525072 99525072 1001 86380 86390 1
525741 99525741 1001 86380 86390 1
526320 99526320 1001 86380 86390 1
526324 99526324 1001 86380 86390 1
526248 99526248 1001 86380 86390 1
526378 99526378 1001 86380 86390 1
526228 99526228 1001 86380 86390 1
526123 99526123 1001 86380 86390 1
527216 99527216 1001 86380 86390 1
527201 99527201 1001 86380 86390 1
526892 99526892 1001 86380 86390 1
526694 99526694 1001 86380 86390 1
526740 99526740 1001 86380 86390 1
526807 99526807 1001 86380 86390 1
527285 99527285 1001 86380 86390 1
527288 99527288 1001 86380 86390 1
527831 99527831 1001 86380 86390 1
527786 99527786 1001 86380 86390 1
527609 99527609 1001 86380 86390 1
528812 99528812 1001 86380 86390 1
528813 99528813 1001 86380 86390 1
528814 99528814 1001 86380 86390 1
528563 99528563 1001 86380 86390 1
528323 99528323 1001 86380 86390 1
528467 99528467 1001 86380 86390 1
528329 99528329 1001 86380 86390 1
528394 99528394 1001 86380 86390 1
529001 99529001 1001 86380 86390 1
529672 99529672 1001 86380 86390 1
529636 99529636 1001 86380 86390 1
529534 99529534 1001 86380 86390 1
529327 99529327 1001 86380 86390 1
529458 99529458 1001 86380 86390 1
529464 99529464 1001 86380 86390 1
529467 99529467 1001 86380 86390 1
529391 99529391 1001 86380 86390 1
529239 99529239 1001 86380 86390 1
529278 99529278 1001 86380 86390 1
529176 99529176 1001 86380 86390 1
529841 99529841 1001 86380 86390 1
529772 99529772 1001 86380 86390 1
530375 99530375 1001 86380 86390 1
530388 99530388 1001 86380 86390 1
530322 99530322 1001 86380 86390 1
530276 99530276 1001 86380 86390 1
530214 99530214 1001 86380 86390 1
530105 99530105 1001 86380 86390 1
529965 99529965 1001 86380 86390 1
529943 99529943 1001 86380 86390 1
530699 99530699 1001 86380 86390 1
530701 99530701 1001 86380 86390 1
531258 99531258 1001 86380 86390 1
531211 99531211 1001 86380 86390 1
531164 99531164 1001 86380 86390 1
531157 99531157 1001 86380 86390 1
530918 99530918 1001 86380 86390 1
530789 99530789 1001 86380 86390 1
531429 99531429 1001 86380 86390 1
531457 99531457 1001 86380 86390 1
532171 99532171 1001 86380 86390 1
531972 99531972 1001 86380 86390 1
531641 99531641 1001 86380 86390 1
531602 99531602 1001 86380 86390 1
531604 99531604 1001 86380 86390 1
531634 99531634 1001 86380 86390 1
532335 99532335 1001 86380 86390 1
532207 99532207 1001 86380 86390 1
532301 99532301 1001 86380 86390 1
532933 99532933 1001 86380 86390 1
532507 99532507 1001 86380 86390 1
532551 99532551 1001 86380 86390 1
533720 99533720 1001 86380 86390 1
533505 99533505 1001 86380 86390 1
533283 99533283 1001 86380 86390 1
534049 99534049 1001 86380 86390 1
534050 99534050 1001 86380 86390 1
534033 99534033 1001 86380 86390 1
534553 99534553 1001 86380 86390 1
534311 99534311 1001 86380 86390 1
534301 99534301 1001 86380 86390 1
534164 99534164 1001 86380 86390 1
534863 99534863 1001 86380 86390 1
535441 99535441 1001 86380 86390 1
535352 99535352 1001 86380 86390 1
535404 99535404 1001 86380 86390 1
535368 99535368 1001 86380 86390 1
535677 99535677 1001 86380 86390 1
535606 99535606 1001 86380 86390 1
535607 99535607 1001 86380 86390 1
536313 99536313 1001 86380 86390 1
536024 99536024 1001 86380 86390 1
535835 99535835 1001 86380 86390 1
535838 99535838 1001 86380 86390 1
535890 99535890 1001 86380 86390 1
536451 99536451 1001 86380 86390 1
536439 99536439 1001 86380 86390 1
536524 99536524 1001 86380 86390 1
536957 99536957 1001 86380 86390 1
536881 99536881 1001 86380 86390 1
536895 99536895 1001 86380 86390 1
536890 99536890 1001 86380 86390 1
536613 99536613 1001 86380 86390 1
536592 99536592 1001 86380 86390 1
537244 99537244 1001 86380 86390 1
537197 99537197 1001 86380 86390 1
537787 99537787 1001 86380 86390 1
537805 99537805 1001 86380 86390 1
537937 99537937 1001 86380 86390 1
537655 99537655 1001 86380 86390 1
538117 99538117 1001 86380 86390 1
538779 99538779 1001 86380 86390 1
538743 99538743 1001 86380 86390 1
538705 99538705 1001 86380 86390 1
538617 99538617 1001 86380 86390 1
538438 99538438 1001 86380 86390 1
538594 99538594 1001 86380 86390 1
538362 99538362 1001 86380 86390 1
538220 99538220 1001 86380 86390 1
538891 99538891 1001 86380 86390 1
538872 99538872 1001 86380 86390 1
538860 99538860 1001 86380 86390 1
539578 99539578 1001 86380 86390 1
539424 99539424 1001 86380 86390 1
539406 99539406 1001 86380 86390 1
539823 99539823 1001 86380 86390 1
539764 99539764 1001 86380 86390 1
539765 99539765 1001 86380 86390 1
540377 99540377 1001 86380 86390 1
540270 99540270 1001 86380 86390 1
540308 99540308 1001 86380 86390 1
540058 99540058 1001 86380 86390 1
540178 99540178 1001 86380 86390 1
540204 99540204 1001 86380 86390 1
540232 99540232 1001 86380 86390 1
539877 99539877 1001 86380 86390 1
539853 99539853 1001 86380 86390 1
539866 99539866 1001 86380 86390 1
539855 99539855 1001 86380 86390 1
539947 99539947 1001 86380 86390 1
541258 99541258 1001 86380 86390 1
540964 99540964 1001 86380 86390 1
541058 99541058 1001 86380 86390 1
540790 99540790 1001 86380 86390 1
540865 99540865 1001 86380 86390 1
542094 99542094 1001 86380 86390 1
542035 99542035 1001 86380 86390 1
542105 99542105 1001 86380 86390 1
542781 99542781 1001 86380 86390 1
542585 99542585 1001 86380 86390 1
542357 99542357 1001 86380 86390 1
542515 99542515 1001 86380 86390 1
542528 99542528 1001 86380 86390 1
543105 99543105 1001 86380 86390 1
543135 99543135 1001 86380 86390 1
543692 99543692 1001 86380 86390 1
543424 99543424 1001 86380 86390 1
543491 99543491 1001 86380 86390 1
543526 99543526 1001 86380 86390 1
543178 99543178 1001 86380 86390 1
543778 99543778 1001 86380 86390 1
544450 99544450 1001 86380 86390 1
544429 99544429 1001 86380 86390 1
544292 99544292 1001 86380 86390 1
544361 99544361 1001 86380 86390 1
544660 99544660 1001 86380 86390 1
544727 99544727 1001 86380 86390 1
516701 613 1001 62309 62609 1
400320 99400320 1001 86380 86390 1
400392 99400392 1001 86380 86390 1
400655 99400655 1001 86380 86390 1
400999 99400999 1001 86380 86390 1
401132 99401132 1001 86380 86390 1
401080 99401080 1001 86380 86390 1
401265 99401265 1001 86380 86390 1
401305 99401305 1001 86380 86390 1
401440 99401440 1001 86380 86390 1
401548 99401548 1001 86380 86390 1
402003 99402003 1001 86380 86390 1
402249 99402249 1001 86380 86390 1
402392 99402392 1001 86380 86390 1
402550 99402550 1001 86380 86390 1
402862 99402862 1001 86380 86390 1
403012 99403012 1001 86380 86390 1
403075 99403075 1001 86380 86390 1
403161 99403161 1001 86380 86390 1
403303 99403303 1001 86380 86390 1
403211 99403211 1001 86380 86390 1
403397 99403397 1001 86380 86390 1
403735 99403735 1001 86380 86390 1
404044 99404044 1001 86380 86390 1
404214 99404214 1001 86380 86390 1
404193 99404193 1001 86380 86390 1
404706 99404706 1001 86380 86390 1
406186 99406186 1001 86380 86390 1
406518 99406518 1001 86380 86390 1
406689 99406689 1001 86380 86390 1
406632 99406632 1001 86380 86390 1
406631 99406631 1001 86380 86390 1
407004 99407004 1001 86380 86390 1
407070 99407070 1001 86380 86390 1
407281 99407281 1001 86380 86390 1
407559 99407559 1001 86380 86390 1
407456 99407456 1001 86380 86390 1
407807 99407807 1001 86380 86390 1
407848 99407848 1001 86380 86390 1
408241 99408241 1001 86380 86390 1
408269 99408269 1001 86380 86390 1
408350 99408350 1001 86380 86390 1
408657 99408657 1001 86380 86390 1
409043 99409043 1001 86380 86390 1
409954 99409954 1001 86380 86390 1
409963 99409963 1001 86380 86390 1
410552 99410552 1001 86380 86390 1
410991 99410991 1001 86380 86390 1
410948 99410948 1001 86380 86390 1
411681 99411681 1001 86380 86390 1
411843 99411843 1001 86380 86390 1
411954 99411954 1001 86380 86390 1
412161 99412161 1001 86380 86390 1
412188 99412188 1001 86380 86390 1
413375 99413375 1001 86380 86390 1
413292 99413292 1001 86380 86390 1
413302 99413302 1001 86380 86390 1
413341 99413341 1001 86380 86390 1
413488 99413488 1001 86380 86390 1
413308 99413308 1001 86380 86390 1
413186 99413186 1001 86380 86390 1
412660 99412660 1001 86380 86390 1
414082 99414082 1001 86380 86390 1
415049 99415049 1001 86380 86390 1
415185 99415185 1001 86380 86390 1
414549 99414549 1001 86380 86390 1
414526 99414526 1001 86380 86390 1
414855 99414855 1001 86380 86390 1
414464 99414464 1001 86380 86390 1
416897 99416897 1001 86380 86390 1
416923 99416923 1001 86380 86390 1
416162 99416162 1001 86380 86390 1
415777 99415777 1001 86380 86390 1
416079 99416079 1001 86380 86390 1
415778 99415778 1001 86380 86390 1
416114 99416114 1001 86380 86390 1
415970 99415970 1001 86380 86390 1
415848 99415848 1001 86380 86390 1
417200 99417200 1001 86380 86390 1
417343 99417343 1001 86380 86390 1
417319 99417319 1001 86380 86390 1
417277 99417277 1001 86380 86390 1
418801 99418801 1001 86380 86390 1
419157 99419157 1001 86380 86390 1
419079 99419079 1001 86380 86390 1
420150 99420150 1001 86380 86390 1
420334 99420334 1001 86380 86390 1
419976 99419976 1001 86380 86390 1
419401 99419401 1001 86380 86390 1
421420 99421420 1001 86380 86390 1
421363 99421363 1001 86380 86390 1
420912 99420912 1001 86380 86390 1
421128 99421128 1001 86380 86390 1
420938 99420938 1001 86380 86390 1
422196 99422196 1001 86380 86390 1
422219 99422219 1001 86380 86390 1
423233 99423233 1001 86380 86390 1
423212 99423212 1001 86380 86390 1
422660 99422660 1001 86380 86390 1
422842 99422842 1001 86380 86390 1
423846 99423846 1001 86380 86390 1
423970 99423970 1001 86380 86390 1
423895 99423895 1001 86380 86390 1
425206 99425206 1001 86380 86390 1
425120 99425120 1001 86380 86390 1
424294 99424294 1001 86380 86390 1
425689 99425689 1001 86380 86390 1
425708 99425708 1001 86380 86390 1
427038 99427038 1001 86380 86390 1
426822 99426822 1001 86380 86390 1
426771 99426771 1001 86380 86390 1
426662 99426662 1001 86380 86390 1
426568 99426568 1001 86380 86390 1
426026 99426026 1001 86380 86390 1
425876 99425876 1001 86380 86390 1
427383 99427383 1001 86380 86390 1
428607 99428607 1001 86380 86390 1
428687 99428687 1001 86380 86390 1
427708 99427708 1001 86380 86390 1
429041 99429041 1001 86380 86390 1
430192 99430192 1001 86380 86390 1
430007 99430007 1001 86380 86390 1
430240 99430240 1001 86380 86390 1
429569 99429569 1001 86380 86390 1
429765 99429765 1001 86380 86390 1
429564 99429564 1001 86380 86390 1
429300 99429300 1001 86380 86390 1
431837 99431837 1001 86380 86390 1
431898 99431898 1001 86380 86390 1
431932 99431932 1001 86380 86390 1
431959 99431959 1001 86380 86390 1
431390 99431390 1001 86380 86390 1
431274 99431274 1001 86380 86390 1
431248 99431248 1001 86380 86390 1
431185 99431185 1001 86380 86390 1
433549 99433549 1001 86380 86390 1
433670 99433670 1001 86380 86390 1
433580 99433580 1001 86380 86390 1
432943 99432943 1001 86380 86390 1
432849 99432849 1001 86380 86390 1
432528 99432528 1001 86380 86390 1
433831 99433831 1001 86380 86390 1
434070 99434070 1001 86380 86390 1
435203 99435203 1001 86380 86390 1
434662 99434662 1001 86380 86390 1
434248 99434248 1001 86380 86390 1
435779 99435779 1001 86380 86390 1
435886 99435886 1001 86380 86390 1
436980 99436980 1001 86380 86390 1
437079 99437079 1001 86380 86390 1
436771 99436771 1001 86380 86390 1
436034 99436034 1001 86380 86390 1
436325 99436325 1001 86380 86390 1
436122 99436122 1001 86380 86390 1
300045 99300045 1001 86380 86390 1
300379 99300379 1001 86380 86390 1
300263 99300263 1001 86380 86390 1
300220 99300220 1001 86380 86390 1
300817 99300817 1001 86380 86390 1
301454 99301454 1001 86380 86390 1
301509 99301509 1001 86380 86390 1
301460 99301460 1001 86380 86390 1
301424 99301424 1001 86380 86390 1
301284 99301284 1001 86380 86390 1
301316 99301316 1001 86380 86390 1
301149 99301149 1001 86380 86390 1
301230 99301230 1001 86380 86390 1
301046 99301046 1001 86380 86390 1
301086 99301086 1001 86380 86390 1
301652 99301652 1001 86380 86390 1
302178 99302178 1001 86380 86390 1
302020 99302020 1001 86380 86390 1
301998 99301998 1001 86380 86390 1
302133 99302133 1001 86380 86390 1
301889 99301889 1001 86380 86390 1
301917 99301917 1001 86380 86390 1
301765 99301765 1001 86380 86390 1
302417 99302417 1001 86380 86390 1
303140 99303140 1001 86380 86390 1
302839 99302839 1001 86380 86390 1
302694 99302694 1001 86380 86390 1
303398 99303398 1001 86380 86390 1
303306 99303306 1001 86380 86390 1
303865 99303865 1001 86380 86390 1
303825 99303825 1001 86380 86390 1
303470 99303470 1001 86380 86390 1
303539 99303539 1001 86380 86390 1
304096 99304096 1001 86380 86390 1
304144 99304144 1001 86380 86390 1
304853 99304853 1001 86380 86390 1
304369 99304369 1001 86380 86390 1
304285 99304285 1001 86380 86390 1
305381 99305381 1001 86380 86390 1
305172 99305172 1001 86380 86390 1
305199 99305199 1001 86380 86390 1
305254 99305254 1001 86380 86390 1
500150 99500150 1001 86380 86390 1
501576 99501576 1001 86380 86390 1
501466 99501466 1001 86380 86390 1
501056 99501056 1001 86380 86390 1
501693 99501693 1001 86380 86390 1
501732 99501732 1001 86380 86390 1
502374 99502374 1001 86380 86390 1
501899 99501899 1001 86380 86390 1
502532 99502532 1001 86380 86390 1
502483 99502483 1001 86380 86390 1
502565 99502565 1001 86380 86390 1
503236 99503236 1001 86380 86390 1
503238 99503238 1001 86380 86390 1
503001 99503001 1001 86380 86390 1
502914 99502914 1001 86380 86390 1
503353 99503353 1001 86380 86390 1
503406 99503406 1001 86380 86390 1
503324 99503324 1001 86380 86390 1
504031 99504031 1001 86380 86390 1
503969 99503969 1001 86380 86390 1
503733 99503733 1001 86380 86390 1
503781 99503781 1001 86380 86390 1
503502 99503502 1001 86380 86390 1
504272 99504272 1001 86380 86390 1
504140 99504140 1001 86380 86390 1
504671 99504671 1001 86380 86390 1
504952 99504952 1001 86380 86390 1
505654 99505654 1001 86380 86390 1
505604 99505604 1001 86380 86390 1
505757 99505757 1001 86380 86390 1
505759 99505759 1001 86380 86390 1
505423 99505423 1001 86380 86390 1
505376 99505376 1001 86380 86390 1
505253 99505253 1001 86380 86390 1
505951 99505951 1001 86380 86390 1
505783 99505783 1001 86380 86390 1
505868 99505868 1001 86380 86390 1
505907 99505907 1001 86380 86390 1
506543 99506543 1001 86380 86390 1
506594 99506594 1001 86380 86390 1
506343 99506343 1001 86380 86390 1
506369 99506369 1001 86380 86390 1
506066 99506066 1001 86380 86390 1
506703 99506703 1001 86380 86390 1
506708 99506708 1001 86380 86390 1
507036 99507036 1001 86380 86390 1
506906 99506906 1001 86380 86390 1
506857 99506857 1001 86380 86390 1
506922 99506922 1001 86380 86390 1
506834 99506834 1001 86380 86390 1
506864 99506864 1001 86380 86390 1
507445 99507445 1001 86380 86390 1
508047 99508047 1001 86380 86390 1
508073 99508073 1001 86380 86390 1
508183 99508183 1001 86380 86390 1
507881 99507881 1001 86380 86390 1
507679 99507679 1001 86380 86390 1
508974 99508974 1001 86380 86390 1
508663 99508663 1001 86380 86390 1
508755 99508755 1001 86380 86390 1
509184 99509184 1001 86380 86390 1
509461 99509461 1001 86380 86390 1
509425 99509425 1001 86380 86390 1
509337 99509337 1001 86380 86390 1
509368 99509368 1001 86380 86390 1
510058 99510058 1001 86380 86390 1
509985 99509985 1001 86380 86390 1
510643 99510643 1001 86380 86390 1
510304 99510304 1001 86380 86390 1
510779 99510779 1001 86380 86390 1
510787 99510787 1001 86380 86390 1
511489 99511489 1001 86380 86390 1
511361 99511361 1001 86380 86390 1
511210 99511210 1001 86380 86390 1
511002 99511002 1001 86380 86390 1
511015 99511015 1001 86380 86390 1
511070 99511070 1001 86380 86390 1
512364 99512364 1001 86380 86390 1
512161 99512161 1001 86380 86390 1
511930 99511930 1001 86380 86390 1
511906 99511906 1001 86380 86390 1
513179 99513179 1001 86380 86390 1
512963 99512963 1001 86380 86390 1
512951 99512951 1001 86380 86390 1
512968 99512968 1001 86380 86390 1
512930 99512930 1001 86380 86390 1
512705 99512705 1001 86380 86390 1
513399 99513399 1001 86380 86390 1
513891 99513891 1001 86380 86390 1
513731 99513731 1001 86380 86390 1
513475 99513475 1001 86380 86390 1
513523 99513523 1001 86380 86390 1
514060 99514060 1001 86380 86390 1
514075 99514075 1001 86380 86390 1
514275 99514275 1001 86380 86390 1
514360 99514360 1001 86380 86390 1
515061 99515061 1001 86380 86390 1
514934 99514934 1001 86380 86390 1
514952 99514952 1001 86380 86390 1
515033 99515033 1001 86380 86390 1
515458 99515458 1001 86380 86390 1
515279 99515279 1001 86380 86390 1
515078 99515078 1001 86380 86390 1
515865 99515865 1001 86380 86390 1
515827 99515827 1001 86380 86390 1
515853 99515853 1001 86380 86390 1
515697 99515697 1001 86380 86390 1
515726 99515726 1001 86380 86390 1
515791 99515791 1001 86380 86390 1
515972 99515972 1001 86380 86390 1
516664 99516664 1001 86380 86390 1
516695 99516695 1001 86380 86390 1
517192 99517192 1001 86380 86390 1
516741 99516741 1001 86380 86390 1
516808 99516808 1001 86380 86390 1
516914 99516914 1001 86380 86390 1
516776 99516776 1001 86380 86390 1
516842 99516842 1001 86380 86390 1
517501 99517501 1001 86380 86390 1
518063 99518063 1001 86380 86390 1
517764 99517764 1001 86380 86390 1
517844 99517844 1001 86380 86390 1
517915 99517915 1001 86380 86390 1
517738 99517738 1001 86380 86390 1
518277 99518277 1001 86380 86390 1
518296 99518296 1001 86380 86390 1
518855 99518855 1001 86380 86390 1
518921 99518921 1001 86380 86390 1
518897 99518897 1001 86380 86390 1
518783 99518783 1001 86380 86390 1
518733 99518733 1001 86380 86390 1
518751 99518751 1001 86380 86390 1
518497 99518497 1001 86380 86390 1
518435 99518435 1001 86380 86390 1
519028 99519028 1001 86380 86390 1
519635 99519635 1001 86380 86390 1
519771 99519771 1001 86380 86390 1
519759 99519759 1001 86380 86390 1
519234 99519234 1001 86380 86390 1
520012 99520012 1001 86380 86390 1
520149 99520149 1001 86380 86390 1
520086 99520086 1001 86380 86390 1
520078 99520078 1001 86380 86390 1
520221 99520221 1001 86380 86390 1
520758 99520758 1001 86380 86390 1
520816 99520816 1001 86380 86390 1
521108 99521108 1001 86380 86390 1
521124 99521124 1001 86380 86390 1
520968 99520968 1001 86380 86390 1
522272 99522272 1001 86380 86390 1
521925 99521925 1001 86380 86390 1
522072 99522072 1001 86380 86390 1
521982 99521982 1001 86380 86390 1
521710 99521710 1001 86380 86390 1
522431 99522431 1001 86380 86390 1
522923 99522923 1001 86380 86390 1
523116 99523116 1001 86380 86390 1
522800 99522800 1001 86380 86390 1
522554 99522554 1001 86380 86390 1
522671 99522671 1001 86380 86390 1
523150 99523150 1001 86380 86390 1
523296 99523296 1001 86380 86390 1
523884 99523884 1001 86380 86390 1
523577 99523577 1001 86380 86390 1
523389 99523389 1001 86380 86390 1
523527 99523527 1001 86380 86390 1
524093 99524093 1001 86380 86390 1
524120 99524120 1001 86380 86390 1
524438 99524438 1001 86380 86390 1
524543 99524543 1001 86380 86390 1
524518 99524518 1001 86380 86390 1
524166 99524166 1001 86380 86390 1
524771 99524771 1001 86380 86390 1
525583 99525583 1001 86380 86390 1
525331 99525331 1001 86380 86390 1
525283 99525283 1001 86380 86390 1
525261 99525261 1001 86380 86390 1
525004 99525004 1001 86380 86390 1
524978 99524978 1001 86380 86390 1
525097 99525097 1001 86380 86390 1
525128 99525128 1001 86380 86390 1
525610 99525610 1001 86380 86390 1
525754 99525754 1001 86380 86390 1
525759 99525759 1001 86380 86390 1
525943 99525943 1001 86380 86390 1
526588 99526588 1001 86380 86390 1
526437 99526437 1001 86380 86390 1
526491 99526491 1001 86380 86390 1
527125 99527125 1001 86380 86390 1
527126 99527126 1001 86380 86390 1
526869 99526869 1001 86380 86390 1
526999 99526999 1001 86380 86390 1
527002 99527002 1001 86380 86390 1
526809 99526809 1001 86380 86390 1
526749 99526749 1001 86380 86390 1
526793 99526793 1001 86380 86390 1
527254 99527254 1001 86380 86390 1
528063 99528063 1001 86380 86390 1
527675 99527675 1001 86380 86390 1
527532 99527532 1001 86380 86390 1
527637 99527637 1001 86380 86390 1
527469 99527469 1001 86380 86390 1
528214 99528214 1001 86380 86390 1
528850 99528850 1001 86380 86390 1
528747 99528747 1001 86380 86390 1
528556 99528556 1001 86380 86390 1
528550 99528550 1001 86380 86390 1
528513 99528513 1001 86380 86390 1
528315 99528315 1001 86380 86390 1
528393 99528393 1001 86380 86390 1
528396 99528396 1001 86380 86390 1
529724 99529724 1001 86380 86390 1
529521 99529521 1001 86380 86390 1
529837 99529837 1001 86380 86390 1
529902 99529902 1001 86380 86390 1
530415 99530415 1001 86380 86390 1
530061 99530061 1001 86380 86390 1
530578 99530578 1001 86380 86390 1
530600 99530600 1001 86380 86390 1
530704 99530704 1001 86380 86390 1
531354 99531354 1001 86380 86390 1
531364 99531364 1001 86380 86390 1
531033 99531033 1001 86380 86390 1
531053 99531053 1001 86380 86390 1
531081 99531081 1001 86380 86390 1
531441 99531441 1001 86380 86390 1
531411 99531411 1001 86380 86390 1
531581 99531581 1001 86380 86390 1
532056 99532056 1001 86380 86390 1
532111 99532111 1001 86380 86390 1
531987 99531987 1001 86380 86390 1
531632 99531632 1001 86380 86390 1
531609 99531609 1001 86380 86390 1
532269 99532269 1001 86380 86390 1
533020 99533020 1001 86380 86390 1
532888 99532888 1001 86380 86390 1
533026 99533026 1001 86380 86390 1
532514 99532514 1001 86380 86390 1
532609 99532609 1001 86380 86390 1
533210 99533210 1001 86380 86390 1
533724 99533724 1001 86380 86390 1
533543 99533543 1001 86380 86390 1
533408 99533408 1001 86380 86390 1
533311 99533311 1001 86380 86390 1
533404 99533404 1001 86380 86390 1
533417 99533417 1001 86380 86390 1
533896 99533896 1001 86380 86390 1
534020 99534020 1001 86380 86390 1
534482 99534482 1001 86380 86390 1
534494 99534494 1001 86380 86390 1
534565 99534565 1001 86380 86390 1
534363 99534363 1001 86380 86390 1
534302 99534302 1001 86380 86390 1
534343 99534343 1001 86380 86390 1
534257 99534257 1001 86380 86390 1
534829 99534829 1001 86380 86390 1
534740 99534740 1001 86380 86390 1
535434 99535434 1001 86380 86390 1
535402 99535402 1001 86380 86390 1
535455 99535455 1001 86380 86390 1
535503 99535503 1001 86380 86390 1
535130 99535130 1001 86380 86390 1
535304 99535304 1001 86380 86390 1
534967 99534967 1001 86380 86390 1
535003 99535003 1001 86380 86390 1
536314 99536314 1001 86380 86390 1
536292 99536292 1001 86380 86390 1
536203 99536203 1001 86380 86390 1
536140 99536140 1001 86380 86390 1
536325 99536325 1001 86380 86390 1
536153 99536153 1001 86380 86390 1
536029 99536029 1001 86380 86390 1
536116 99536116 1001 86380 86390 1
536026 99536026 1001 86380 86390 1
535870 99535870 1001 86380 86390 1
536452 99536452 1001 86380 86390 1
536496 99536496 1001 86380 86390 1
537086 99537086 1001 86380 86390 1
537056 99537056 1001 86380 86390 1
536784 99536784 1001 86380 86390 1
537595 99537595 1001 86380 86390 1
537540 99537540 1001 86380 86390 1
537411 99537411 1001 86380 86390 1
537542 99537542 1001 86380 86390 1
538082 99538082 1001 86380 86390 1
538776 99538776 1001 86380 86390 1
538452 99538452 1001 86380 86390 1
538313 99538313 1001 86380 86390 1
538851 99538851 1001 86380 86390 1
538905 99538905 1001 86380 86390 1
538868 99538868 1001 86380 86390 1
538991 99538991 1001 86380 86390 1
539519 99539519 1001 86380 86390 1
539468 99539468 1001 86380 86390 1
539549 99539549 1001 86380 86390 1
539384 99539384 1001 86380 86390 1
539038 99539038 1001 86380 86390 1
539068 99539068 1001 86380 86390 1
539134 99539134 1001 86380 86390 1
539187 99539187 1001 86380 86390 1
539734 99539734 1001 86380 86390 1
540425 99540425 1001 86380 86390 1
540457 99540457 1001 86380 86390 1
540414 99540414 1001 86380 86390 1
540109 99540109 1001 86380 86390 1
540189 99540189 1001 86380 86390 1
539968 99539968 1001 86380 86390 1
540652 99540652 1001 86380 86390 1
540512 99540512 1001 86380 86390 1
541096 99541096 1001 86380 86390 1
541108 99541108 1001 86380 86390 1
541037 99541037 1001 86380 86390 1
540909 99540909 1001 86380 86390 1
540923 99540923 1001 86380 86390 1
540704 99540704 1001 86380 86390 1
540749 99540749 1001 86380 86390 1
541401 99541401 1001 86380 86390 1
541430 99541430 1001 86380 86390 1
541738 99541738 1001 86380 86390 1
541867 99541867 1001 86380 86390 1
541870 99541870 1001 86380 86390 1
541591 99541591 1001 86380 86390 1
542895 99542895 1001 86380 86390 1
542835 99542835 1001 86380 86390 1
542758 99542758 1001 86380 86390 1
542653 99542653 1001 86380 86390 1
542731 99542731 1001 86380 86390 1
542577 99542577 1001 86380 86390 1
542428 99542428 1001 86380 86390 1
542404 99542404 1001 86380 86390 1
542417 99542417 1001 86380 86390 1
542327 99542327 1001 86380 86390 1
542427 99542427 1001 86380 86390 1
543006 99543006 1001 86380 86390 1
543720 99543720 1001 86380 86390 1
543416 99543416 1001 86380 86390 1
543524 99543524 1001 86380 86390 1
543820 99543820 1001 86380 86390 1
544231 99544231 1001 86380 86390 1
544374 99544374 1001 86380 86390 1
544068 99544068 1001 86380 86390 1
544102 99544102 1001 86380 86390 1
544053 99544053 1001 86380 86390 1
544672 99544672 1001 86380 86390 1
543977 99543977 1001 86380 86390 1
511218 859 1002 70829 71875 1
400038 99400038 1001 86380 86390 1
400272 99400272 1001 86380 86390 1
400350 99400350 1001 86380 86390 1
400366 99400366 1001 86380 86390 1
400436 99400436 1001 86380 86390 1
400585 99400585 1001 86380 86390 1
400824 99400824 1001 86380 86390 1
401248 99401248 1001 86380 86390 1
401445 99401445 1001 86380 86390 1
401902 99401902 1001 86380 86390 1
402092 99402092 1001 86380 86390 1
402331 99402331 1001 86380 86390 1
402565 99402565 1001 86380 86390 1
402849 99402849 1001 86380 86390 1
402961 99402961 1001 86380 86390 1
403344 99403344 1001 86380 86390 1
403445 99403445 1001 86380 86390 1
403782 99403782 1001 86380 86390 1
404274 99404274 1001 86380 86390 1
404654 99404654 1001 86380 86390 1
404682 99404682 1001 86380 86390 1
405393 99405393 1001 86380 86390 1
406161 99406161 1001 86380 86390 1
406264 99406264 1001 86380 86390 1
406568 99406568 1001 86380 86390 1
406718 99406718 1001 86380 86390 1
406741 99406741 1001 86380 86390 1
407022 99407022 1001 86380 86390 1
407385 99407385 1001 86380 86390 1
407617 99407617 1001 86380 86390 1
408125 99408125 1001 86380 86390 1
408134 99408134 1001 86380 86390 1
408425 99408425 1001 86380 86390 1
408524 99408524 1001 86380 86390 1
409025 99409025 1001 86380 86390 1
409049 99409049 1001 86380 86390 1
409216 99409216 1001 86380 86390 1
409765 99409765 1001 86380 86390 1
409816 99409816 1001 86380 86390 1
410754 99410754 1001 86380 86390 1
411044 99411044 1001 86380 86390 1
411235 99411235 1001 86380 86390 1
411466 99411466 1001 86380 86390 1
412168 99412168 1001 86380 86390 1
412104 99412104 1001 86380 86390 1
412200 99412200 1001 86380 86390 1
412348 99412348 1001 86380 86390 1
413317 99413317 1001 86380 86390 1
413079 99413079 1001 86380 86390 1
412491 99412491 1001 86380 86390 1
412690 99412690 1001 86380 86390 1
414023 99414023 1001 86380 86390 1
414025 99414025 1001 86380 86390 1
415147 99415147 1001 86380 86390 1
415204 99415204 1001 86380 86390 1
414616 99414616 1001 86380 86390 1
414548 99414548 1001 86380 86390 1
414856 99414856 1001 86380 86390 1
414259 99414259 1001 86380 86390 1
415646 99415646 1001 86380 86390 1
415659 99415659 1001 86380 86390 1
415466 99415466 1001 86380 86390 1
415784 99415784 1001 86380 86390 1
417236 99417236 1001 86380 86390 1
417296 99417296 1001 86380 86390 1
417012 99417012 1001 86380 86390 1
418673 99418673 1001 86380 86390 1
418334 99418334 1001 86380 86390 1
418313 99418313 1001 86380 86390 1
418028 99418028 1001 86380 86390 1
417738 99417738 1001 86380 86390 1
418023 99418023 1001 86380 86390 1
418925 99418925 1001 86380 86390 1
418948 99418948 1001 86380 86390 1
420166 99420166 1001 86380 86390 1
420036 99420036 1001 86380 86390 1
419418 99419418 1001 86380 86390 1
420565 99420565 1001 86380 86390 1
420679 99420679 1001 86380 86390 1
421318 99421318 1001 86380 86390 1
421298 99421298 1001 86380 86390 1
421448 99421448 1001 86380 86390 1
421634 99421634 1001 86380 86390 1
422179 99422179 1001 86380 86390 1
422321 99422321 1001 86380 86390 1
422980 99422980 1001 86380 86390 1
423293 99423293 1001 86380 86390 1
423015 99423015 1001 86380 86390 1
423832 99423832 1001 86380 86390 1
424775 99424775 1001 86380 86390 1
424753 99424753 1001 86380 86390 1
424228 99424228 1001 86380 86390 1
425804 99425804 1001 86380 86390 1
425570 99425570 1001 86380 86390 1
425412 99425412 1001 86380 86390 1
426984 99426984 1001 86380 86390 1
426996 99426996 1001 86380 86390 1
426649 99426649 1001 86380 86390 1
426490 99426490 1001 86380 86390 1
425922 99425922 1001 86380 86390 1
428701 99428701 1001 86380 86390 1
428483 99428483 1001 86380 86390 1
428584 99428584 1001 86380 86390 1
428177 99428177 1001 86380 86390 1
428222 99428222 1001 86380 86390 1
428118 99428118 1001 86380 86390 1
428873 99428873 1001 86380 86390 1
428835 99428835 1001 86380 86390 1
429602 99429602 1001 86380 86390 1
430511 99430511 1001 86380 86390 1
431948 99431948 1001 86380 86390 1
432025 99432025 1001 86380 86390 1
431590 99431590 1001 86380 86390 1
431337 99431337 1001 86380 86390 1
431582 99431582 1001 86380 86390 1
430842 99430842 1001 86380 86390 1
432106 99432106 1001 86380 86390 1
433714 99433714 1001 86380 86390 1
432946 99432946 1001 86380 86390 1
433038 99433038 1001 86380 86390 1
433093 99433093 1001 86380 86390 1
432830 99432830 1001 86380 86390 1
432492 99432492 1001 86380 86390 1
433849 99433849 1001 86380 86390 1
435109 99435109 1001 86380 86390 1
435401 99435401 1001 86380 86390 1
434924 99434924 1001 86380 86390 1
434269 99434269 1001 86380 86390 1
435720 99435720 1001 86380 86390 1
435618 99435618 1001 86380 86390 1
436824 99436824 1001 86380 86390 1
436177 99436177 1001 86380 86390 1
436233 99436233 1001 86380 86390 1
437316 99437316 1001 86380 86390 1
300041 99300041 1001 86380 86390 1
300652 99300652 1001 86380 86390 1
300610 99300610 1001 86380 86390 1
300190 99300190 1001 86380 86390 1
300165 99300165 1001 86380 86390 1
300783 99300783 1001 86380 86390 1
301406 99301406 1001 86380 86390 1
301151 99301151 1001 86380 86390 1
300998 99300998 1001 86380 86390 1
300977 99300977 1001 86380 86390 1
301710 99301710 1001 86380 86390 1
301568 99301568 1001 86380 86390 1
302362 99302362 1001 86380 86390 1
301993 99301993 1001 86380 86390 1
302411 99302411 1001 86380 86390 1
302450 99302450 1001 86380 86390 1
302439 99302439 1001 86380 86390 1
303079 99303079 1001 86380 86390 1
303042 99303042 1001 86380 86390 1
303068 99303068 1001 86380 86390 1
303134 99303134 1001 86380 86390 1
303064 99303064 1001 86380 86390 1
302944 99302944 1001 86380 86390 1
302935 99302935 1001 86380 86390 1
303931 99303931 1001 86380 86390 1
303882 99303882 1001 86380 86390 1
303921 99303921 1001 86380 86390 1
303952 99303952 1001 86380 86390 1
303728 99303728 1001 86380 86390 1
303556 99303556 1001 86380 86390 1
303602 99303602 1001 86380 86390 1
304755 99304755 1001 86380 86390 1
304585 99304585 1001 86380 86390 1
305610 99305610 1001 86380 86390 1
305631 99305631 1001 86380 86390 1
305469 99305469 1001 86380 86390 1
305446 99305446 1001 86380 86390 1
305334 99305334 1001 86380 86390 1
305297 99305297 1001 86380 86390 1
305122 99305122 1001 86380 86390 1
500185 99500185 1001 86380 86390 1
500005 99500005 1001 86380 86390 1
305692 99305692 1001 86380 86390 1
500652 99500652 1001 86380 86390 1
500691 99500691 1001 86380 86390 1
500803 99500803 1001 86380 86390 1
500500 99500500 1001 86380 86390 1
500579 99500579 1001 86380 86390 1
500261 99500261 1001 86380 86390 1
500274 99500274 1001 86380 86390 1
500326 99500326 1001 86380 86390 1
500367 99500367 1001 86380 86390 1
500355 99500355 1001 86380 86390 1
500280 99500280 1001 86380 86390 1
500386 99500386 1001 86380 86390 1
500879 99500879 1001 86380 86390 1
500821 99500821 1001 86380 86390 1
501293 99501293 1001 86380 86390 1
501385 99501385 1001 86380 86390 1
501398 99501398 1001 86380 86390 1
501323 99501323 1001 86380 86390 1
501288 99501288 1001 86380 86390 1
502116 99502116 1001 86380 86390 1
502592 99502592 1001 86380 86390 1
503257 99503257 1001 86380 86390 1
503155 99503155 1001 86380 86390 1
502887 99502887 1001 86380 86390 1
502738 99502738 1001 86380 86390 1
502778 99502778 1001 86380 86390 1
502810 99502810 1001 86380 86390 1
503387 99503387 1001 86380 86390 1
503465 99503465 1001 86380 86390 1
504106 99504106 1001 86380 86390 1
503536 99503536 1001 86380 86390 1
504843 99504843 1001 86380 86390 1
504807 99504807 1001 86380 86390 1
504757 99504757 1001 86380 86390 1
504848 99504848 1001 86380 86390 1
504613 99504613 1001 86380 86390 1
505104 99505104 1001 86380 86390 1
505670 99505670 1001 86380 86390 1
505560 99505560 1001 86380 86390 1
505256 99505256 1001 86380 86390 1
505308 99505308 1001 86380 86390 1
505902 99505902 1001 86380 86390 1
506210 99506210 1001 86380 86390 1
506254 99506254 1001 86380 86390 1
506319 99506319 1001 86380 86390 1
506333 99506333 1001 86380 86390 1
506096 99506096 1001 86380 86390 1
507053 99507053 1001 86380 86390 1
507041 99507041 1001 86380 86390 1
507164 99507164 1001 86380 86390 1
506944 99506944 1001 86380 86390 1
506943 99506943 1001 86380 86390 1
507591 99507591 1001 86380 86390 1
507581 99507581 1001 86380 86390 1
508086 99508086 1001 86380 86390 1
508126 99508126 1001 86380 86390 1
508009 99508009 1001 86380 86390 1
507946 99507946 1001 86380 86390 1
507750 99507750 1001 86380 86390 1
508392 99508392 1001 86380 86390 1
508947 99508947 1001 86380 86390 1
508912 99508912 1001 86380 86390 1
509008 99509008 1001 86380 86390 1
509021 99509021 1001 86380 86390 1
508851 99508851 1001 86380 86390 1
508864 99508864 1001 86380 86390 1
508814 99508814 1001 86380 86390 1
508571 99508571 1001 86380 86390 1
509242 99509242 1001 86380 86390 1
509186 99509186 1001 86380 86390 1
509693 99509693 1001 86380 86390 1
509417 99509417 1001 86380 86390 1
510053 99510053 1001 86380 86390 1
509963 99509963 1001 86380 86390 1
509913 99509913 1001 86380 86390 1
510096 99510096 1001 86380 86390 1
509928 99509928 1001 86380 86390 1
510036 99510036 1001 86380 86390 1
509907 99509907 1001 86380 86390 1
510562 99510562 1001 86380 86390 1
510686 99510686 1001 86380 86390 1
510329 99510329 1001 86380 86390 1
510347 99510347 1001 86380 86390 1
510127 99510127 1001 86380 86390 1
510814 99510814 1001 86380 86390 1
510907 99510907 1001 86380 86390 1
510770 99510770 1001 86380 86390 1
511399 99511399 1001 86380 86390 1
511223 99511223 1001 86380 86390 1
511225 99511225 1001 86380 86390 1
511063 99511063 1001 86380 86390 1
511560 99511560 1001 86380 86390 1
512268 99512268 1001 86380 86390 1
512179 99512179 1001 86380 86390 1
512207 99512207 1001 86380 86390 1
511989 99511989 1001 86380 86390 1
512844 99512844 1001 86380 86390 1
512970 99512970 1001 86380 86390 1
513230 99513230 1001 86380 86390 1
513367 99513367 1001 86380 86390 1
513657 99513657 1001 86380 86390 1
513750 99513750 1001 86380 86390 1
513481 99513481 1001 86380 86390 1
514216 99514216 1001 86380 86390 1
514091 99514091 1001 86380 86390 1
514221 99514221 1001 86380 86390 1
514301 99514301 1001 86380 86390 1
514359 99514359 1001 86380 86390 1
514335 99514335 1001 86380 86390 1
514376 99514376 1001 86380 86390 1
514893 99514893 1001 86380 86390 1
515564 99515564 1001 86380 86390 1
515103 99515103 1001 86380 86390 1
515838 99515838 1001 86380 86390 1
515762 99515762 1001 86380 86390 1
515755 99515755 1001 86380 86390 1
515858 99515858 1001 86380 86390 1
516422 99516422 1001 86380 86390 1
516699 99516699 1001 86380 86390 1
516674 99516674 1001 86380 86390 1
517303 99517303 1001 86380 86390 1
517135 99517135 1001 86380 86390 1
517179 99517179 1001 86380 86390 1
516832 99516832 1001 86380 86390 1
516826 99516826 1001 86380 86390 1
518012 99518012 1001 86380 86390 1
518016 99518016 1001 86380 86390 1
517906 99517906 1001 86380 86390 1
517781 99517781 1001 86380 86390 1
517924 99517924 1001 86380 86390 1
517610 99517610 1001 86380 86390 1
517678 99517678 1001 86380 86390 1
518802 99518802 1001 86380 86390 1
518682 99518682 1001 86380 86390 1
518537 99518537 1001 86380 86390 1
518491 99518491 1001 86380 86390 1
518444 99518444 1001 86380 86390 1
519063 99519063 1001 86380 86390 1
519005 99519005 1001 86380 86390 1
519687 99519687 1001 86380 86390 1
519688 99519688 1001 86380 86390 1
519414 99519414 1001 86380 86390 1
519454 99519454 1001 86380 86390 1
519449 99519449 1001 86380 86390 1
519393 99519393 1001 86380 86390 1
519358 99519358 1001 86380 86390 1
519334 99519334 1001 86380 86390 1
519837 99519837 1001 86380 86390 1
519940 99519940 1001 86380 86390 1
519987 99519987 1001 86380 86390 1
520000 99520000 1001 86380 86390 1
520471 99520471 1001 86380 86390 1
520396 99520396 1001 86380 86390 1
520189 99520189 1001 86380 86390 1
520115 99520115 1001 86380 86390 1
520169 99520169 1001 86380 86390 1
520715 99520715 1001 86380 86390 1
520734 99520734 1001 86380 86390 1
521081 99521081 1001 86380 86390 1
521055 99521055 1001 86380 86390 1
521017 99521017 1001 86380 86390 1
520889 99520889 1001 86380 86390 1
520941 99520941 1001 86380 86390 1
522117 99522117 1001 86380 86390 1
522236 99522236 1001 86380 86390 1
522075 99522075 1001 86380 86390 1
521917 99521917 1001 86380 86390 1
521750 99521750 1001 86380 86390 1
522481 99522481 1001 86380 86390 1
522938 99522938 1001 86380 86390 1
522924 99522924 1001 86380 86390 1
522614 99522614 1001 86380 86390 1
522576 99522576 1001 86380 86390 1
522696 99522696 1001 86380 86390 1
523299 99523299 1001 86380 86390 1
523175 99523175 1001 86380 86390 1
523855 99523855 1001 86380 86390 1
523888 99523888 1001 86380 86390 1
523664 99523664 1001 86380 86390 1
523668 99523668 1001 86380 86390 1
523452 99523452 1001 86380 86390 1
524025 99524025 1001 86380 86390 1
524460 99524460 1001 86380 86390 1
524256 99524256 1001 86380 86390 1
524212 99524212 1001 86380 86390 1
524821 99524821 1001 86380 86390 1
524822 99524822 1001 86380 86390 1
524902 99524902 1001 86380 86390 1
524866 99524866 1001 86380 86390 1
525408 99525408 1001 86380 86390 1
525449 99525449 1001 86380 86390 1
525193 99525193 1001 86380 86390 1
525002 99525002 1001 86380 86390 1
524998 99524998 1001 86380 86390 1
525745 99525745 1001 86380 86390 1
526288 99526288 1001 86380 86390 1
526304 99526304 1001 86380 86390 1
525932 99525932 1001 86380 86390 1
525858 99525858 1001 86380 86390 1
525924 99525924 1001 86380 86390 1
525892 99525892 1001 86380 86390 1
527089 99527089 1001 86380 86390 1
526862 99526862 1001 86380 86390 1
526874 99526874 1001 86380 86390 1
526771 99526771 1001 86380 86390 1
526684 99526684 1001 86380 86390 1
526629 99526629 1001 86380 86390 1
527315 99527315 1001 86380 86390 1
527425 99527425 1001 86380 86390 1
527985 99527985 1001 86380 86390 1
527785 99527785 1001 86380 86390 1
527747 99527747 1001 86380 86390 1
527522 99527522 1001 86380 86390 1
527556 99527556 1001 86380 86390 1
528257 99528257 1001 86380 86390 1
528078 99528078 1001 86380 86390 1
528106 99528106 1001 86380 86390 1
528274 99528274 1001 86380 86390 1
528579 99528579 1001 86380 86390 1
528503 99528503 1001 86380 86390 1
528668 99528668 1001 86380 86390 1
528373 99528373 1001 86380 86390 1
528408 99528408 1001 86380 86390 1
528448 99528448 1001 86380 86390 1
529350 99529350 1001 86380 86390 1
529816 99529816 1001 86380 86390 1
529831 99529831 1001 86380 86390 1
529873 99529873 1001 86380 86390 1
529835 99529835 1001 86380 86390 1
529903 99529903 1001 86380 86390 1
531240 99531240 1001 86380 86390 1
531310 99531310 1001 86380 86390 1
531326 99531326 1001 86380 86390 1
530981 99530981 1001 86380 86390 1
531076 99531076 1001 86380 86390 1
530776 99530776 1001 86380 86390 1
530790 99530790 1001 86380 86390 1
531571 99531571 1001 86380 86390 1
531514 99531514 1001 86380 86390 1
532019 99532019 1001 86380 86390 1
532136 99532136 1001 86380 86390 1
532010 99532010 1001 86380 86390 1
531950 99531950 1001 86380 86390 1
531991 99531991 1001 86380 86390 1
531813 99531813 1001 86380 86390 1
532304 99532304 1001 86380 86390 1
532318 99532318 1001 86380 86390 1
532699 99532699 1001 86380 86390 1
532740 99532740 1001 86380 86390 1
532437 99532437 1001 86380 86390 1
532464 99532464 1001 86380 86390 1
532607 99532607 1001 86380 86390 1
533077 99533077 1001 86380 86390 1
533750 99533750 1001 86380 86390 1
533448 99533448 1001 86380 86390 1
533887 99533887 1001 86380 86390 1
533970 99533970 1001 86380 86390 1
534560 99534560 1001 86380 86390 1
534573 99534573 1001 86380 86390 1
534662 99534662 1001 86380 86390 1
534284 99534284 1001 86380 86390 1
534298 99534298 1001 86380 86390 1
534117 99534117 1001 86380 86390 1
534177 99534177 1001 86380 86390 1
534746 99534746 1001 86380 86390 1
535477 99535477 1001 86380 86390 1
535358 99535358 1001 86380 86390 1
535112 99535112 1001 86380 86390 1
535259 99535259 1001 86380 86390 1
535057 99535057 1001 86380 86390 1
535630 99535630 1001 86380 86390 1
536151 99536151 1001 86380 86390 1
536094 99536094 1001 86380 86390 1
536085 99536085 1001 86380 86390 1
535733 99535733 1001 86380 86390 1
535877 99535877 1001 86380 86390 1
535763 99535763 1001 86380 86390 1
535867 99535867 1001 86380 86390 1
536377 99536377 1001 86380 86390 1
536482 99536482 1001 86380 86390 1
536997 99536997 1001 86380 86390 1
537045 99537045 1001 86380 86390 1
536711 99536711 1001 86380 86390 1
536543 99536543 1001 86380 86390 1
537789 99537789 1001 86380 86390 1
537766 99537766 1001 86380 86390 1
537715 99537715 1001 86380 86390 1
537638 99537638 1001 86380 86390 1
538089 99538089 1001 86380 86390 1
538092 99538092 1001 86380 86390 1
538159 99538159 1001 86380 86390 1
538793 99538793 1001 86380 86390 1
538616 99538616 1001 86380 86390 1
538632 99538632 1001 86380 86390 1
538481 99538481 1001 86380 86390 1
538522 99538522 1001 86380 86390 1
538210 99538210 1001 86380 86390 1
538216 99538216 1001 86380 86390 1
538321 99538321 1001 86380 86390 1
539624 99539624 1001 86380 86390 1
539401 99539401 1001 86380 86390 1
539249 99539249 1001 86380 86390 1
539049 99539049 1001 86380 86390 1
539179 99539179 1001 86380 86390 1
539051 99539051 1001 86380 86390 1
539226 99539226 1001 86380 86390 1
539793 99539793 1001 86380 86390 1
539659 99539659 1001 86380 86390 1
540334 99540334 1001 86380 86390 1
540085 99540085 1001 86380 86390 1
540188 99540188 1001 86380 86390 1
539930 99539930 1001 86380 86390 1
540657 99540657 1001 86380 86390 1
540947 99540947 1001 86380 86390 1
540746 99540746 1001 86380 86390 1
542059 99542059 1001 86380 86390 1
541920 99541920 1001 86380 86390 1
542075 99542075 1001 86380 86390 1
541831 99541831 1001 86380 86390 1
541682 99541682 1001 86380 86390 1
542251 99542251 1001 86380 86390 1
542759 99542759 1001 86380 86390 1
542825 99542825 1001 86380 86390 1
542852 99542852 1001 86380 86390 1
542685 99542685 1001 86380 86390 1
542648 99542648 1001 86380 86390 1
543085 99543085 1001 86380 86390 1
542978 99542978 1001 86380 86390 1
543081 99543081 1001 86380 86390 1
543664 99543664 1001 86380 86390 1
543485 99543485 1001 86380 86390 1
543180 99543180 1001 86380 86390 1
543160 99543160 1001 86380 86390 1
543877 99543877 1001 86380 86390 1
543905 99543905 1001 86380 86390 1
544409 99544409 1001 86380 86390 1
544577 99544577 1001 86380 86390 1
544210 99544210 1001 86380 86390 1
544295 99544295 1001 86380 86390 1
544245 99544245 1001 86380 86390 1
544390 99544390 1001 86380 86390 1
544687 99544687 1001 86380 86390 1
544696 99544696 1001 86380 86390 1
434050 554 1001 21480 22917 1
500120 972 1002 31075 38323 1
505602 822 1001 61979 62278 1
513898 663 1001 55018 55318 1
400178 99400178 1001 86380 86390 1
400285 99400285 1001 86380 86390 1
400729 99400729 1001 86380 86390 1
400772 99400772 1001 86380 86390 1
400863 99400863 1001 86380 86390 1
401033 99401033 1001 86380 86390 1
401020 99401020 1001 86380 86390 1
401581 99401581 1001 86380 86390 1
401732 99401732 1001 86380 86390 1
402135 99402135 1001 86380 86390 1
402071 99402071 1001 86380 86390 1
402207 99402207 1001 86380 86390 1
402177 99402177 1001 86380 86390 1
402181 99402181 1001 86380 86390 1
402635 99402635 1001 86380 86390 1
403048 99403048 1001 86380 86390 1
403113 99403113 1001 86380 86390 1
403561 99403561 1001 86380 86390 1
403658 99403658 1001 86380 86390 1
403879 99403879 1001 86380 86390 1
404092 99404092 1001 86380 86390 1
404165 99404165 1001 86380 86390 1
404186 99404186 1001 86380 86390 1
404509 99404509 1001 86380 86390 1
404763 99404763 1001 86380 86390 1
404903 99404903 1001 86380 86390 1
405134 99405134 1001 86380 86390 1
405297 99405297 1001 86380 86390 1
405508 99405508 1001 86380 86390 1
405580 99405580 1001 86380 86390 1
405585 99405585 1001 86380 86390 1
405858 99405858 1001 86380 86390 1
405782 99405782 1001 86380 86390 1
406248 99406248 1001 86380 86390 1
406458 99406458 1001 86380 86390 1
406501 99406501 1001 86380 86390 1
406695 99406695 1001 86380 86390 1
407723 99407723 1001 86380 86390 1
407679 99407679 1001 86380 86390 1
407965 99407965 1001 86380 86390 1
408003 99408003 1001 86380 86390 1
408392 99408392 1001 86380 86390 1
408396 99408396 1001 86380 86390 1
408518 99408518 1001 86380 86390 1
408913 99408913 1001 86380 86390 1
408987 99408987 1001 86380 86390 1
409330 99409330 1001 86380 86390 1
409448 99409448 1001 86380 86390 1
409600 99409600 1001 86380 86390 1
409856 99409856 1001 86380 86390 1
409893 99409893 1001 86380 86390 1
410891 99410891 1001 86380 86390 1
410912 99410912 1001 86380 86390 1
411383 99411383 1001 86380 86390 1
411697 99411697 1001 86380 86390 1
411871 99411871 1001 86380 86390 1
412143 99412143 1001 86380 86390 1
412243 99412243 1001 86380 86390 1
412308 99412308 1001 86380 86390 1
413694 99413694 1001 86380 86390 1
412984 99412984 1001 86380 86390 1
412483 99412483 1001 86380 86390 1
412701 99412701 1001 86380 86390 1
413987 99413987 1001 86380 86390 1
413972 99413972 1001 86380 86390 1
413793 99413793 1001 86380 86390 1
413981 99413981 1001 86380 86390 1
414221 99414221 1001 86380 86390 1
415384 99415384 1001 86380 86390 1
416806 99416806 1001 86380 86390 1
416218 99416218 1001 86380 86390 1
416462 99416462 1001 86380 86390 1
416047 99416047 1001 86380 86390 1
417142 99417142 1001 86380 86390 1
417223 99417223 1001 86380 86390 1
418107 99418107 1001 86380 86390 1
418381 99418381 1001 86380 86390 1
419006 99419006 1001 86380 86390 1
418834 99418834 1001 86380 86390 1
420424 99420424 1001 86380 86390 1
419700 99419700 1001 86380 86390 1
419302 99419302 1001 86380 86390 1
419610 99419610 1001 86380 86390 1
421743 99421743 1001 86380 86390 1
421766 99421766 1001 86380 86390 1
421453 99421453 1001 86380 86390 1
421643 99421643 1001 86380 86390 1
421661 99421661 1001 86380 86390 1
421099 99421099 1001 86380 86390 1
421241 99421241 1001 86380 86390 1
421153 99421153 1001 86380 86390 1
422266 99422266 1001 86380 86390 1
423327 99423327 1001 86380 86390 1
422966 99422966 1001 86380 86390 1
422723 99422723 1001 86380 86390 1
422908 99422908 1001 86380 86390 1
422706 99422706 1001 86380 86390 1
422694 99422694 1001 86380 86390 1
423964 99423964 1001 86380 86390 1
423829 99423829 1001 86380 86390 1
424043 99424043 1001 86380 86390 1
423817 99423817 1001 86380 86390 1
425103 99425103 1001 86380 86390 1
425180 99425180 1001 86380 86390 1
424825 99424825 1001 86380 86390 1
424573 99424573 1001 86380 86390 1
424278 99424278 1001 86380 86390 1
425691 99425691 1001 86380 86390 1
425719 99425719 1001 86380 86390 1
426895 99426895 1001 86380 86390 1
426825 99426825 1001 86380 86390 1
426639 99426639 1001 86380 86390 1
425944 99425944 1001 86380 86390 1
426070 99426070 1001 86380 86390 1
428410 99428410 1001 86380 86390 1
428420 99428420 1001 86380 86390 1
427762 99427762 1001 86380 86390 1
427727 99427727 1001 86380 86390 1
428972 99428972 1001 86380 86390 1
430093 99430093 1001 86380 86390 1
430069 99430069 1001 86380 86390 1
430070 99430070 1001 86380 86390 1
430350 99430350 1001 86380 86390 1
429909 99429909 1001 86380 86390 1
429702 99429702 1001 86380 86390 1
429392 99429392 1001 86380 86390 1
429247 99429247 1001 86380 86390 1
431675 99431675 1001 86380 86390 1
431302 99431302 1001 86380 86390 1
430987 99430987 1001 86380 86390 1
430994 99430994 1001 86380 86390 1
433486 99433486 1001 86380 86390 1
433454 99433454 1001 86380 86390 1
432965 99432965 1001 86380 86390 1
433301 99433301 1001 86380 86390 1
434918 99434918 1001 86380 86390 1
434825 99434825 1001 86380 86390 1
434635 99434635 1001 86380 86390 1
435683 99435683 1001 86380 86390 1
435465 99435465 1001 86380 86390 1
436992 99436992 1001 86380 86390 1
437136 99437136 1001 86380 86390 1
436847 99436847 1001 86380 86390 1
436598 99436598 1001 86380 86390 1
435923 99435923 1001 86380 86390 1
437250 99437250 1001 86380 86390 1
437229 99437229 1001 86380 86390 1
300104 99300104 1001 86380 86390 1
300545 99300545 1001 86380 86390 1
300449 99300449 1001 86380 86390 1
300415 99300415 1001 86380 86390 1
300441 99300441 1001 86380 86390 1
300315 99300315 1001 86380 86390 1
300215 99300215 1001 86380 86390 1
300851 99300851 1001 86380 86390 1
300917 99300917 1001 86380 86390 1
301411 99301411 1001 86380 86390 1
301282 99301282 1001 86380 86390 1
300963 99300963 1001 86380 86390 1
300938 99300938 1001 86380 86390 1
301127 99301127 1001 86380 86390 1
301668 99301668 1001 86380 86390 1
301675 99301675 1001 86380 86390 1
301654 99301654 1001 86380 86390 1
302374 99302374 1001 86380 86390 1
302199 99302199 1001 86380 86390 1
302049 99302049 1001 86380 86390 1
302025 99302025 1001 86380 86390 1
302142 99302142 1001 86380 86390 1
302070 99302070 1001 86380 86390 1
301967 99301967 1001 86380 86390 1
301864 99301864 1001 86380 86390 1
301816 99301816 1001 86380 86390 1
301946 99301946 1001 86380 86390 1
301859 99301859 1001 86380 86390 1
303196 99303196 1001 86380 86390 1
302977 99302977 1001 86380 86390 1
302903 99302903 1001 86380 86390 1
302995 99302995 1001 86380 86390 1
302751 99302751 1001 86380 86390 1
302739 99302739 1001 86380 86390 1
303997 99303997 1001 86380 86390 1
303713 99303713 1001 86380 86390 1
303729 99303729 1001 86380 86390 1
303427 99303427 1001 86380 86390 1
303598 99303598 1001 86380 86390 1
303538 99303538 1001 86380 86390 1
304087 99304087 1001 86380 86390 1
304117 99304117 1001 86380 86390 1
304092 99304092 1001 86380 86390 1
304664 99304664 1001 86380 86390 1
304702 99304702 1001 86380 86390 1
304513 99304513 1001 86380 86390 1
304475 99304475 1001 86380 86390 1
304636 99304636 1001 86380 86390 1
304307 99304307 1001 86380 86390 1
304367 99304367 1001 86380 86390 1
304899 99304899 1001 86380 86390 1
305583 99305583 1001 86380 86390 1
305522 99305522 1001 86380 86390 1
305537 99305537 1001 86380 86390 1
305630 99305630 1001 86380 86390 1
305471 99305471 1001 86380 86390 1
500663 99500663 1001 86380 86390 1
500759 99500759 1001 86380 86390 1
500558 99500558 1001 86380 86390 1
500594 99500594 1001 86380 86390 1
500286 99500286 1001 86380 86390 1
500304 99500304 1001 86380 86390 1
500360 99500360 1001 86380 86390 1
500940 99500940 1001 86380 86390 1
500890 99500890 1001 86380 86390 1
501002 99501002 1001 86380 86390 1
501512 99501512 1001 86380 86390 1
501525 99501525 1001 86380 86390 1
501261 99501261 1001 86380 86390 1
501109 99501109 1001 86380 86390 1
501065 99501065 1001 86380 86390 1
501185 99501185 1001 86380 86390 1
501672 99501672 1001 86380 86390 1
501802 99501802 1001 86380 86390 1
502326 99502326 1001 86380 86390 1
502358 99502358 1001 86380 86390 1
502362 99502362 1001 86380 86390 1
502078 99502078 1001 86380 86390 1
502047 99502047 1001 86380 86390 1
502583 99502583 1001 86380 86390 1
502547 99502547 1001 86380 86390 1
502599 99502599 1001 86380 86390 1
502664 99502664 1001 86380 86390 1
503101 99503101 1001 86380 86390 1
502909 99502909 1001 86380 86390 1
503043 99503043 1001 86380 86390 1
502699 99502699 1001 86380 86390 1
502777 99502777 1001 86380 86390 1
503490 99503490 1001 86380 86390 1
503812 99503812 1001 86380 86390 1
503743 99503743 1001 86380 86390 1
503795 99503795 1001 86380 86390 1
503514 99503514 1001 86380 86390 1
503505 99503505 1001 86380 86390 1
504314 99504314 1001 86380 86390 1
504230 99504230 1001 86380 86390 1
504696 99504696 1001 86380 86390 1
504594 99504594 1001 86380 86390 1
504659 99504659 1001 86380 86390 1
504362 99504362 1001 86380 86390 1
504384 99504384 1001 86380 86390 1
505101 99505101 1001 86380 86390 1
505603 99505603 1001 86380 86390 1
505436 99505436 1001 86380 86390 1
505527 99505527 1001 86380 86390 1
505394 99505394 1001 86380 86390 1
505408 99505408 1001 86380 86390 1
505349 99505349 1001 86380 86390 1
505316 99505316 1001 86380 86390 1
505926 99505926 1001 86380 86390 1
506424 99506424 1001 86380 86390 1
506046 99506046 1001 86380 86390 1
506052 99506052 1001 86380 86390 1
506000 99506000 1001 86380 86390 1
506741 99506741 1001 86380 86390 1
506639 99506639 1001 86380 86390 1
506784 99506784 1001 86380 86390 1
506798 99506798 1001 86380 86390 1
506618 99506618 1001 86380 86390 1
507396 99507396 1001 86380 86390 1
507354 99507354 1001 86380 86390 1
507104 99507104 1001 86380 86390 1
506870 99506870 1001 86380 86390 1
506991 99506991 1001 86380 86390 1
506852 99506852 1001 86380 86390 1
507510 99507510 1001 86380 86390 1
507424 99507424 1001 86380 86390 1
507610 99507610 1001 86380 86390 1
508122 99508122 1001 86380 86390 1
507888 99507888 1001 86380 86390 1
507642 99507642 1001 86380 86390 1
507792 99507792 1001 86380 86390 1
508418 99508418 1001 86380 86390 1
508924 99508924 1001 86380 86390 1
509064 99509064 1001 86380 86390 1
508816 99508816 1001 86380 86390 1
508645 99508645 1001 86380 86390 1
508517 99508517 1001 86380 86390 1
509163 99509163 1001 86380 86390 1
509259 99509259 1001 86380 86390 1
509262 99509262 1001 86380 86390 1
509769 99509769 1001 86380 86390 1
509492 99509492 1001 86380 86390 1
509296 99509296 1001 86380 86390 1
509394 99509394 1001 86380 86390 1
510018 99510018 1001 86380 86390 1
510085 99510085 1001 86380 86390 1
510355 99510355 1001 86380 86390 1
510513 99510513 1001 86380 86390 1
510738 99510738 1001 86380 86390 1
510753 99510753 1001 86380 86390 1
510896 99510896 1001 86380 86390 1
510845 99510845 1001 86380 86390 1
510926 99510926 1001 86380 86390 1
511520 99511520 1001 86380 86390 1
511375 99511375 1001 86380 86390 1
511500 99511500 1001 86380 86390 1
511546 99511546 1001 86380 86390 1
511275 99511275 1001 86380 86390 1
511074 99511074 1001 86380 86390 1
511077 99511077 1001 86380 86390 1
511007 99511007 1001 86380 86390 1
511072 99511072 1001 86380 86390 1
511617 99511617 1001 86380 86390 1
512256 99512256 1001 86380 86390 1
512300 99512300 1001 86380 86390 1
512185 99512185 1001 86380 86390 1
511875 99511875 1001 86380 86390 1
511852 99511852 1001 86380 86390 1
512552 99512552 1001 86380 86390 1
512877 99512877 1001 86380 86390 1
512994 99512994 1001 86380 86390 1
512598 99512598 1001 86380 86390 1
512781 99512781 1001 86380 86390 1
512587 99512587 1001 86380 86390 1
513280 99513280 1001 86380 86390 1
513269 99513269 1001 86380 86390 1
513324 99513324 1001 86380 86390 1
513238 99513238 1001 86380 86390 1
513917 99513917 1001 86380 86390 1
513906 99513906 1001 86380 86390 1
513621 99513621 1001 86380 86390 1
513739 99513739 1001 86380 86390 1
513469 99513469 1001 86380 86390 1
514795 99514795 1001 86380 86390 1
514491 99514491 1001 86380 86390 1
514317 99514317 1001 86380 86390 1
514422 99514422 1001 86380 86390 1
514435 99514435 1001 86380 86390 1
514875 99514875 1001 86380 86390 1
514904 99514904 1001 86380 86390 1
515650 99515650 1001 86380 86390 1
515616 99515616 1001 86380 86390 1
515617 99515617 1001 86380 86390 1
515438 99515438 1001 86380 86390 1
515129 99515129 1001 86380 86390 1
515176 99515176 1001 86380 86390 1
515706 99515706 1001 86380 86390 1
515734 99515734 1001 86380 86390 1
515747 99515747 1001 86380 86390 1
515816 99515816 1001 86380 86390 1
515870 99515870 1001 86380 86390 1
515767 99515767 1001 86380 86390 1
516330 99516330 1001 86380 86390 1
516358 99516358 1001 86380 86390 1
516106 99516106 1001 86380 86390 1
516302 99516302 1001 86380 86390 1
516050 99516050 1001 86380 86390 1
516704 99516704 1001 86380 86390 1
516966 99516966 1001 86380 86390 1
516753 99516753 1001 86380 86390 1
516857 99516857 1001 86380 86390 1
516777 99516777 1001 86380 86390 1
517481 99517481 1001 86380 86390 1
517474 99517474 1001 86380 86390 1
518102 99518102 1001 86380 86390 1
518038 99518038 1001 86380 86390 1
517898 99517898 1001 86380 86390 1
517912 99517912 1001 86380 86390 1
517650 99517650 1001 86380 86390 1
518239 99518239 1001 86380 86390 1
518245 99518245 1001 86380 86390 1
518323 99518323 1001 86380 86390 1
518707 99518707 1001 86380 86390 1
518469 99518469 1001 86380 86390 1
519104 99519104 1001 86380 86390 1
519189 99519189 1001 86380 86390 1
519767 99519767 1001 86380 86390 1
519717 99519717 1001 86380 86390 1
519411 99519411 1001 86380 86390 1
519306 99519306 1001 86380 86390 1
519942 99519942 1001 86380 86390 1
520822 99520822 1001 86380 86390 1
520721 99520721 1001 86380 86390 1
520646 99520646 1001 86380 86390 1
521228 99521228 1001 86380 86390 1
521580 99521580 1001 86380 86390 1
522147 99522147 1001 86380 86390 1
522290 99522290 1001 86380 86390 1
521957 99521957 1001 86380 86390 1
521933 99521933 1001 86380 86390 1
521687 99521687 1001 86380 86390 1
521858 99521858 1001 86380 86390 1
522472 99522472 1001 86380 86390 1
522364 99522364 1001 86380 86390 1
522966 99522966 1001 86380 86390 1
522691 99522691 1001 86380 86390 1
523157 99523157 1001 86380 86390 1
523161 99523161 1001 86380 86390 1
523832 99523832 1001 86380 86390 1
523873 99523873 1001 86380 86390 1
523878 99523878 1001 86380 86390 1
523598 99523598 1001 86380 86390 1
523377 99523377 1001 86380 86390 1
523481 99523481 1001 86380 86390 1
523432 99523432 1001 86380 86390 1
523387 99523387 1001 86380 86390 1
524727 99524727 1001 86380 86390 1
524611 99524611 1001 86380 86390 1
524508 99524508 1001 86380 86390 1
524352 99524352 1001 86380 86390 1
525454 99525454 1001 86380 86390 1
524999 99524999 1001 86380 86390 1
525001 99525001 1001 86380 86390 1
526268 99526268 1001 86380 86390 1
526295 99526295 1001 86380 86390 1
526284 99526284 1001 86380 86390 1
526093 99526093 1001 86380 86390 1
526133 99526133 1001 86380 86390 1
526137 99526137 1001 86380 86390 1
525895 99525895 1001 86380 86390 1
525885 99525885 1001 86380 86390 1
525899 99525899 1001 86380 86390 1
525864 99525864 1001 86380 86390 1
526554 99526554 1001 86380 86390 1
527057 99527057 1001 86380 86390 1
527070 99527070 1001 86380 86390 1
527148 99527148 1001 86380 86390 1
527203 99527203 1001 86380 86390 1
526853 99526853 1001 86380 86390 1
526861 99526861 1001 86380 86390 1
526797 99526797 1001 86380 86390 1
526746 99526746 1001 86380 86390 1
526672 99526672 1001 86380 86390 1
527260 99527260 1001 86380 86390 1
527989 99527989 1001 86380 86390 1
527916 99527916 1001 86380 86390 1
527481 99527481 1001 86380 86390 1
527531 99527531 1001 86380 86390 1
528101 99528101 1001 86380 86390 1
528104 99528104 1001 86380 86390 1
528744 99528744 1001 86380 86390 1
528581 99528581 1001 86380 86390 1
528691 99528691 1001 86380 86390 1
528536 99528536 1001 86380 86390 1
528693 99528693 1001 86380 86390 1
528292 99528292 1001 86380 86390 1
529544 99529544 1001 86380 86390 1
529223 99529223 1001 86380 86390 1
529265 99529265 1001 86380 86390 1
529862 99529862 1001 86380 86390 1
530533 99530533 1001 86380 86390 1
530232 99530232 1001 86380 86390 1
530288 99530288 1001 86380 86390 1
530036 99530036 1001 86380 86390 1
530713 99530713 1001 86380 86390 1
531022 99531022 1001 86380 86390 1
530919 99530919 1001 86380 86390 1
531384 99531384 1001 86380 86390 1
532181 99532181 1001 86380 86390 1
531985 99531985 1001 86380 86390 1
532263 99532263 1001 86380 86390 1
532970 99532970 1001 86380 86390 1
532842 99532842 1001 86380 86390 1
532497 99532497 1001 86380 86390 1
533184 99533184 1001 86380 86390 1
533198 99533198 1001 86380 86390 1
533067 99533067 1001 86380 86390 1
533746 99533746 1001 86380 86390 1
533583 99533583 1001 86380 86390 1
533610 99533610 1001 86380 86390 1
533636 99533636 1001 86380 86390 1
533437 99533437 1001 86380 86390 1
533256 99533256 1001 86380 86390 1
533971 99533971 1001 86380 86390 1
533890 99533890 1001 86380 86390 1
533996 99533996 1001 86380 86390 1
534533 99534533 1001 86380 86390 1
534433 99534433 1001 86380 86390 1
534347 99534347 1001 86380 86390 1
534862 99534862 1001 86380 86390 1
534702 99534702 1001 86380 86390 1
535119 99535119 1001 86380 86390 1
535697 99535697 1001 86380 86390 1
536018 99536018 1001 86380 86390 1
535954 99535954 1001 86380 86390 1
536867 99536867 1001 86380 86390 1
536946 99536946 1001 86380 86390 1
536729 99536729 1001 86380 86390 1
537167 99537167 1001 86380 86390 1
537821 99537821 1001 86380 86390 1
537617 99537617 1001 86380 86390 1
537687 99537687 1001 86380 86390 1
537727 99537727 1001 86380 86390 1
537562 99537562 1001 86380 86390 1
537431 99537431 1001 86380 86390 1
538754 99538754 1001 86380 86390 1
538615 99538615 1001 86380 86390 1
538628 99538628 1001 86380 86390 1
538408 99538408 1001 86380 86390 1
538592 99538592 1001 86380 86390 1
538391 99538391 1001 86380 86390 1
538278 99538278 1001 86380 86390 1
538357 99538357 1001 86380 86390 1
538345 99538345 1001 86380 86390 1
538817 99538817 1001 86380 86390 1
539466 99539466 1001 86380 86390 1
539344 99539344 1001 86380 86390 1
539190 99539190 1001 86380 86390 1
539056 99539056 1001 86380 86390 1
539147 99539147 1001 86380 86390 1
539728 99539728 1001 86380 86390 1
539780 99539780 1001 86380 86390 1
539787 99539787 1001 86380 86390 1
540284 99540284 1001 86380 86390 1
540014 99540014 1001 86380 86390 1
540003 99540003 1001 86380 86390 1
539864 99539864 1001 86380 86390 1
539985 99539985 1001 86380 86390 1
540644 99540644 1001 86380 86390 1
541197 99541197 1001 86380 86390 1
541028 99541028 1001 86380 86390 1
540690 99540690 1001 86380 86390 1
540822 99540822 1001 86380 86390 1
541453 99541453 1001 86380 86390 1
542101 99542101 1001 86380 86390 1
541948 99541948 1001 86380 86390 1
541828 99541828 1001 86380 86390 1
541830 99541830 1001 86380 86390 1
541572 99541572 1001 86380 86390 1
541626 99541626 1001 86380 86390 1
541536 99541536 1001 86380 86390 1
542273 99542273 1001 86380 86390 1
542268 99542268 1001 86380 86390 1
542792 99542792 1001 86380 86390 1
542818 99542818 1001 86380 86390 1
542945 99542945 1001 86380 86390 1
542815 99542815 1001 86380 86390 1
542391 99542391 1001 86380 86390 1
542407 99542407 1001 86380 86390 1
543098 99543098 1001 86380 86390 1
543034 99543034 1001 86380 86390 1
543031 99543031 1001 86380 86390 1
543253 99543253 1001 86380 86390 1
544186 99544186 1001 86380 86390 1
544041 99544041 1001 86380 86390 1
544007 99544007 1001 86380 86390 1
544141 99544141 1001 86380 86390 1
544733 99544733 1001 86380 86390 1
400233 99400233 1001 86380 86390 1
400376 99400376 1001 86380 86390 1
400452 99400452 1001 86380 86390 1
400508 99400508 1001 86380 86390 1
401328 99401328 1001 86380 86390 1
401158 99401158 1001 86380 86390 1
402956 99402956 1001 86380 86390 1
403648 99403648 1001 86380 86390 1
403732 99403732 1001 86380 86390 1
403911 99403911 1001 86380 86390 1
404212 99404212 1001 86380 86390 1
404609 99404609 1001 86380 86390 1
404797 99404797 1001 86380 86390 1
405095 99405095 1001 86380 86390 1
405072 99405072 1001 86380 86390 1
405473 99405473 1001 86380 86390 1
405658 99405658 1001 86380 86390 1
405606 99405606 1001 86380 86390 1
406726 99406726 1001 86380 86390 1
406711 99406711 1001 86380 86390 1
406752 99406752 1001 86380 86390 1
406925 99406925 1001 86380 86390 1
406889 99406889 1001 86380 86390 1
407459 99407459 1001 86380 86390 1
407739 99407739 1001 86380 86390 1
408079 99408079 1001 86380 86390 1
408469 99408469 1001 86380 86390 1
408532 99408532 1001 86380 86390 1
409233 99409233 1001 86380 86390 1
409394 99409394 1001 86380 86390 1
409531 99409531 1001 86380 86390 1
410164 99410164 1001 86380 86390 1
410319 99410319 1001 86380 86390 1
411125 99411125 1001 86380 86390 1
411222 99411222 1001 86380 86390 1
411344 99411344 1001 86380 86390 1
411624 99411624 1001 86380 86390 1
413564 99413564 1001 86380 86390 1
413183 99413183 1001 86380 86390 1
412954 99412954 1001 86380 86390 1
412736 99412736 1001 86380 86390 1
413805 99413805 1001 86380 86390 1
415078 99415078 1001 86380 86390 1
414825 99414825 1001 86380 86390 1
414815 99414815 1001 86380 86390 1
414450 99414450 1001 86380 86390 1
414297 99414297 1001 86380 86390 1
416962 99416962 1001 86380 86390 1
416564 99416564 1001 86380 86390 1
417226 99417226 1001 86380 86390 1
417607 99417607 1001 86380 86390 1
418725 99418725 1001 86380 86390 1
418128 99418128 1001 86380 86390 1
418159 99418159 1001 86380 86390 1
419200 99419200 1001 86380 86390 1
420093 99420093 1001 86380 86390 1
419822 99419822 1001 86380 86390 1
419939 99419939 1001 86380 86390 1
419888 99419888 1001 86380 86390 1
419993 99419993 1001 86380 86390 1
419465 99419465 1001 86380 86390 1
422111 99422111 1001 86380 86390 1
421936 99421936 1001 86380 86390 1
421937 99421937 1001 86380 86390 1
421121 99421121 1001 86380 86390 1
422143 99422143 1001 86380 86390 1
422362 99422362 1001 86380 86390 1
422220 99422220 1001 86380 86390 1
422396 99422396 1001 86380 86390 1
422452 99422452 1001 86380 86390 1
422380 99422380 1001 86380 86390 1
422971 99422971 1001 86380 86390 1
423119 99423119 1001 86380 86390 1
422657 99422657 1001 86380 86390 1
422742 99422742 1001 86380 86390 1
423995 99423995 1001 86380 86390 1
424132 99424132 1001 86380 86390 1
424140 99424140 1001 86380 86390 1
425192 99425192 1001 86380 86390 1
425289 99425289 1001 86380 86390 1
424755 99424755 1001 86380 86390 1
424782 99424782 1001 86380 86390 1
424861 99424861 1001 86380 86390 1
424608 99424608 1001 86380 86390 1
424242 99424242 1001 86380 86390 1
425632 99425632 1001 86380 86390 1
425544 99425544 1001 86380 86390 1
427059 99427059 1001 86380 86390 1
426002 99426002 1001 86380 86390 1
425932 99425932 1001 86380 86390 1
427518 99427518 1001 86380 86390 1
428573 99428573 1001 86380 86390 1
428623 99428623 1001 86380 86390 1
427808 99427808 1001 86380 86390 1
429991 99429991 1001 86380 86390 1
429293 99429293 1001 86380 86390 1
429325 99429325 1001 86380 86390 1
429562 99429562 1001 86380 86390 1
430436 99430436 1001 86380 86390 1
430688 99430688 1001 86380 86390 1
430625 99430625 1001 86380 86390 1
430806 99430806 1001 86380 86390 1
431490 99431490 1001 86380 86390 1
431115 99431115 1001 86380 86390 1
431029 99431029 1001 86380 86390 1
431153 99431153 1001 86380 86390 1
432209 99432209 1001 86380 86390 1
433588 99433588 1001 86380 86390 1
433645 99433645 1001 86380 86390 1
433391 99433391 1001 86380 86390 1
433145 99433145 1001 86380 86390 1
432981 99432981 1001 86380 86390 1
432625 99432625 1001 86380 86390 1
433949 99433949 1001 86380 86390 1
435046 99435046 1001 86380 86390 1
434643 99434643 1001 86380 86390 1
434453 99434453 1001 86380 86390 1
434197 99434197 1001 86380 86390 1
435805 99435805 1001 86380 86390 1
437009 99437009 1001 86380 86390 1
437015 99437015 1001 86380 86390 1
436493 99436493 1001 86380 86390 1
436462 99436462 1001 86380 86390 1
436702 99436702 1001 86380 86390 1
436193 99436193 1001 86380 86390 1
436238 99436238 1001 86380 86390 1
437215 99437215 1001 86380 86390 1
300590 99300590 1001 86380 86390 1
300703 99300703 1001 86380 86390 1
300726 99300726 1001 86380 86390 1
300485 99300485 1001 86380 86390 1
300387 99300387 1001 86380 86390 1
300308 99300308 1001 86380 86390 1
300910 99300910 1001 86380 86390 1
300850 99300850 1001 86380 86390 1
301426 99301426 1001 86380 86390 1
301162 99301162 1001 86380 86390 1
300980 99300980 1001 86380 86390 1
301576 99301576 1001 86380 86390 1
302350 99302350 1001 86380 86390 1
302536 99302536 1001 86380 86390 1
303124 99303124 1001 86380 86390 1
303099 99303099 1001 86380 86390 1
303022 99303022 1001 86380 86390 1
302972 99302972 1001 86380 86390 1
302591 99302591 1001 86380 86390 1
302740 99302740 1001 86380 86390 1
303401 99303401 1001 86380 86390 1
303324 99303324 1001 86380 86390 1
303376 99303376 1001 86380 86390 1
303890 99303890 1001 86380 86390 1
303689 99303689 1001 86380 86390 1
303625 99303625 1001 86380 86390 1
304093 99304093 1001 86380 86390 1
304695 99304695 1001 86380 86390 1
304633 99304633 1001 86380 86390 1
304257 99304257 1001 86380 86390 1
304431 99304431 1001 86380 86390 1
305052 99305052 1001 86380 86390 1
304940 99304940 1001 86380 86390 1
305599 99305599 1001 86380 86390 1
305412 99305412 1001 86380 86390 1
305387 99305387 1001 86380 86390 1
305453 99305453 1001 86380 86390 1
305268 99305268 1001 86380 86390 1
305153 99305153 1001 86380 86390 1
500014 99500014 1001 86380 86390 1
305694 99305694 1001 86380 86390 1
500646 99500646 1001 86380 86390 1
500467 99500467 1001 86380 86390 1
500402 99500402 1001 86380 86390 1
500599 99500599 1001 86380 86390 1
500591 99500591 1001 86380 86390 1
500230 99500230 1001 86380 86390 1
500935 99500935 1001 86380 86390 1
501320 99501320 1001 86380 86390 1
501399 99501399 1001 86380 86390 1
501322 99501322 1001 86380 86390 1
501061 99501061 1001 86380 86390 1
501675 99501675 1001 86380 86390 1
501701 99501701 1001 86380 86390 1
502258 99502258 1001 86380 86390 1
501854 99501854 1001 86380 86390 1
502644 99502644 1001 86380 86390 1
502554 99502554 1001 86380 86390 1
502569 99502569 1001 86380 86390 1
502616 99502616 1001 86380 86390 1
503103 99503103 1001 86380 86390 1
503212 99503212 1001 86380 86390 1
503004 99503004 1001 86380 86390 1
502743 99502743 1001 86380 86390 1
502784 99502784 1001 86380 86390 1
503361 99503361 1001 86380 86390 1
503922 99503922 1001 86380 86390 1
504027 99504027 1001 86380 86390 1
503886 99503886 1001 86380 86390 1
503836 99503836 1001 86380 86390 1
503881 99503881 1001 86380 86390 1
503513 99503513 1001 86380 86390 1
504193 99504193 1001 86380 86390 1
503914 99503914 1001 86380 86390 1
504472 99504472 1001 86380 86390 1
504423 99504423 1001 86380 86390 1
505752 99505752 1001 86380 86390 1
505640 99505640 1001 86380 86390 1
505541 99505541 1001 86380 86390 1
505444 99505444 1001 86380 86390 1
505368 99505368 1001 86380 86390 1
505202 99505202 1001 86380 86390 1
505320 99505320 1001 86380 86390 1
505314 99505314 1001 86380 86390 1
505877 99505877 1001 86380 86390 1
505905 99505905 1001 86380 86390 1
505894 99505894 1001 86380 86390 1
506482 99506482 1001 86380 86390 1
506555 99506555 1001 86380 86390 1
506209 99506209 1001 86380 86390 1
506381 99506381 1001 86380 86390 1
506318 99506318 1001 86380 86390 1
506221 99506221 1001 86380 86390 1
506072 99506072 1001 86380 86390 1
506063 99506063 1001 86380 86390 1
506025 99506025 1001 86380 86390 1
506636 99506636 1001 86380 86390 1
507262 99507262 1001 86380 86390 1
507340 99507340 1001 86380 86390 1
507412 99507412 1001 86380 86390 1
507420 99507420 1001 86380 86390 1
506918 99506918 1001 86380 86390 1
506933 99506933 1001 86380 86390 1
507577 99507577 1001 86380 86390 1
507556 99507556 1001 86380 86390 1
507507 99507507 1001 86380 86390 1
508185 99508185 1001 86380 86390 1
508098 99508098 1001 86380 86390 1
507972 99507972 1001 86380 86390 1
507682 99507682 1001 86380 86390 1
507800 99507800 1001 86380 86390 1
508420 99508420 1001 86380 86390 1
508557 99508557 1001 86380 86390 1
508545 99508545 1001 86380 86390 1
509739 99509739 1001 86380 86390 1
509877 99509877 1001 86380 86390 1
509647 99509647 1001 86380 86390 1
509426 99509426 1001 86380 86390 1
509443 99509443 1001 86380 86390 1
510103 99510103 1001 86380 86390 1
510482 99510482 1001 86380 86390 1
510233 99510233 1001 86380 86390 1
510817 99510817 1001 86380 86390 1
510773 99510773 1001 86380 86390 1
510839 99510839 1001 86380 86390 1
511302 99511302 1001 86380 86390 1
511291 99511291 1001 86380 86390 1
511135 99511135 1001 86380 86390 1
511110 99511110 1001 86380 86390 1
511640 99511640 1001 86380 86390 1
511648 99511648 1001 86380 86390 1
511754 99511754 1001 86380 86390 1
512242 99512242 1001 86380 86390 1
512312 99512312 1001 86380 86390 1
512121 99512121 1001 86380 86390 1
512173 99512173 1001 86380 86390 1
512114 99512114 1001 86380 86390 1
511811 99511811 1001 86380 86390 1
511891 99511891 1001 86380 86390 1
511819 99511819 1001 86380 86390 1
512549 99512549 1001 86380 86390 1
513006 99513006 1001 86380 86390 1
513019 99513019 1001 86380 86390 1
513153 99513153 1001 86380 86390 1
512873 99512873 1001 86380 86390 1
512915 99512915 1001 86380 86390 1
512724 99512724 1001 86380 86390 1
513271 99513271 1001 86380 86390 1
513272 99513272 1001 86380 86390 1
513381 99513381 1001 86380 86390 1
513761 99513761 1001 86380 86390 1
513684 99513684 1001 86380 86390 1
513584 99513584 1001 86380 86390 1
513612 99513612 1001 86380 86390 1
513485 99513485 1001 86380 86390 1
513512 99513512 1001 86380 86390 1
514182 99514182 1001 86380 86390 1
514584 99514584 1001 86380 86390 1
514433 99514433 1001 86380 86390 1
514417 99514417 1001 86380 86390 1
514858 99514858 1001 86380 86390 1
515517 99515517 1001 86380 86390 1
515532 99515532 1001 86380 86390 1
515330 99515330 1001 86380 86390 1
515173 99515173 1001 86380 86390 1
515265 99515265 1001 86380 86390 1
515813 99515813 1001 86380 86390 1
516498 99516498 1001 86380 86390 1
516021 99516021 1001 86380 86390 1
516056 99516056 1001 86380 86390 1
516673 99516673 1001 86380 86390 1
516570 99516570 1001 86380 86390 1
517306 99517306 1001 86380 86390 1
517305 99517305 1001 86380 86390 1
517134 99517134 1001 86380 86390 1
516948 99516948 1001 86380 86390 1
516774 99516774 1001 86380 86390 1
516737 99516737 1001 86380 86390 1
517360 99517360 1001 86380 86390 1
517431 99517431 1001 86380 86390 1
518086 99518086 1001 86380 86390 1
517992 99517992 1001 86380 86390 1
518156 99518156 1001 86380 86390 1
517805 99517805 1001 86380 86390 1
517936 99517936 1001 86380 86390 1
517837 99517837 1001 86380 86390 1
517787 99517787 1001 86380 86390 1
517662 99517662 1001 86380 86390 1
518319 99518319 1001 86380 86390 1
518244 99518244 1001 86380 86390 1
518786 99518786 1001 86380 86390 1
518902 99518902 1001 86380 86390 1
518867 99518867 1001 86380 86390 1
518868 99518868 1001 86380 86390 1
518614 99518614 1001 86380 86390 1
518401 99518401 1001 86380 86390 1
518417 99518417 1001 86380 86390 1
519119 99519119 1001 86380 86390 1
519095 99519095 1001 86380 86390 1
519658 99519658 1001 86380 86390 1
519403 99519403 1001 86380 86390 1
519410 99519410 1001 86380 86390 1
519568 99519568 1001 86380 86390 1
519310 99519310 1001 86380 86390 1
519375 99519375 1001 86380 86390 1
519388 99519388 1001 86380 86390 1
519194 99519194 1001 86380 86390 1
519840 99519840 1001 86380 86390 1
519842 99519842 1001 86380 86390 1
519964 99519964 1001 86380 86390 1
519874 99519874 1001 86380 86390 1
520501 99520501 1001 86380 86390 1
520584 99520584 1001 86380 86390 1
520292 99520292 1001 86380 86390 1
520249 99520249 1001 86380 86390 1
520419 99520419 1001 86380 86390 1
520433 99520433 1001 86380 86390 1
520140 99520140 1001 86380 86390 1
520719 99520719 1001 86380 86390 1
520804 99520804 1001 86380 86390 1
521351 99521351 1001 86380 86390 1
521366 99521366 1001 86380 86390 1
521393 99521393 1001 86380 86390 1
521395 99521395 1001 86380 86390 1
521292 99521292 1001 86380 86390 1
521176 99521176 1001 86380 86390 1
520919 99520919 1001 86380 86390 1
521535 99521535 1001 86380 86390 1
521566 99521566 1001 86380 86390 1
522138 99522138 1001 86380 86390 1
521791 99521791 1001 86380 86390 1
523093 99523093 1001 86380 86390 1
523028 99523028 1001 86380 86390 1
522888 99522888 1001 86380 86390 1
522884 99522884 1001 86380 86390 1
522643 99522643 1001 86380 86390 1
522558 99522558 1001 86380 86390 1
522625 99522625 1001 86380 86390 1
522587 99522587 1001 86380 86390 1
523305 99523305 1001 86380 86390 1
523941 99523941 1001 86380 86390 1
523877 99523877 1001 86380 86390 1
523728 99523728 1001 86380 86390 1
523535 99523535 1001 86380 86390 1
523575 99523575 1001 86380 86390 1
523722 99523722 1001 86380 86390 1
523402 99523402 1001 86380 86390 1
523370 99523370 1001 86380 86390 1
523529 99523529 1001 86380 86390 1
524616 99524616 1001 86380 86390 1
524629 99524629 1001 86380 86390 1
524420 99524420 1001 86380 86390 1
524319 99524319 1001 86380 86390 1
524780 99524780 1001 86380 86390 1
525513 99525513 1001 86380 86390 1
525518 99525518 1001 86380 86390 1
525229 99525229 1001 86380 86390 1
525068 99525068 1001 86380 86390 1
525122 99525122 1001 86380 86390 1
525110 99525110 1001 86380 86390 1
525165 99525165 1001 86380 86390 1
525013 99525013 1001 86380 86390 1
525633 99525633 1001 86380 86390 1
525661 99525661 1001 86380 86390 1
526372 99526372 1001 86380 86390 1
525910 99525910 1001 86380 86390 1
526510 99526510 1001 86380 86390 1
527200 99527200 1001 86380 86390 1
527128 99527128 1001 86380 86390 1
526910 99526910 1001 86380 86390 1
526756 99526756 1001 86380 86390 1
527298 99527298 1001 86380 86390 1
527377 99527377 1001 86380 86390 1
527898 99527898 1001 86380 86390 1
527957 99527957 1001 86380 86390 1
527775 99527775 1001 86380 86390 1
528204 99528204 1001 86380 86390 1
528900 99528900 1001 86380 86390 1
528799 99528799 1001 86380 86390 1
528755 99528755 1001 86380 86390 1
528625 99528625 1001 86380 86390 1
528615 99528615 1001 86380 86390 1
528459 99528459 1001 86380 86390 1
529097 99529097 1001 86380 86390 1
529012 99529012 1001 86380 86390 1
529695 99529695 1001 86380 86390 1
529682 99529682 1001 86380 86390 1
529566 99529566 1001 86380 86390 1
529624 99529624 1001 86380 86390 1
529147 99529147 1001 86380 86390 1
529204 99529204 1001 86380 86390 1
529931 99529931 1001 86380 86390 1
530497 99530497 1001 86380 86390 1
530208 99530208 1001 86380 86390 1
530262 99530262 1001 86380 86390 1
530211 99530211 1001 86380 86390 1
530250 99530250 1001 86380 86390 1
530140 99530140 1001 86380 86390 1
529976 99529976 1001 86380 86390 1
530109 99530109 1001 86380 86390 1
529953 99529953 1001 86380 86390 1
530629 99530629 1001 86380 86390 1
530634 99530634 1001 86380 86390 1
530650 99530650 1001 86380 86390 1
531303 99531303 1001 86380 86390 1
531347 99531347 1001 86380 86390 1
531123 99531123 1001 86380 86390 1
531080 99531080 1001 86380 86390 1
530786 99530786 1001 86380 86390 1
530955 99530955 1001 86380 86390 1
530865 99530865 1001 86380 86390 1
530805 99530805 1001 86380 86390 1
530872 99530872 1001 86380 86390 1
530821 99530821 1001 86380 86390 1
530965 99530965 1001 86380 86390 1
531430 99531430 1001 86380 86390 1
531486 99531486 1001 86380 86390 1
531396 99531396 1001 86380 86390 1
531475 99531475 1001 86380 86390 1
532014 99532014 1001 86380 86390 1
532006 99532006 1001 86380 86390 1
532194 99532194 1001 86380 86390 1
531910 99531910 1001 86380 86390 1
531934 99531934 1001 86380 86390 1
531686 99531686 1001 86380 86390 1
532406 99532406 1001 86380 86390 1
532910 99532910 1001 86380 86390 1
532637 99532637 1001 86380 86390 1
532652 99532652 1001 86380 86390 1
532679 99532679 1001 86380 86390 1
532567 99532567 1001 86380 86390 1
532414 99532414 1001 86380 86390 1
532484 99532484 1001 86380 86390 1
533085 99533085 1001 86380 86390 1
533047 99533047 1001 86380 86390 1
533703 99533703 1001 86380 86390 1
533843 99533843 1001 86380 86390 1
533739 99533739 1001 86380 86390 1
533558 99533558 1001 86380 86390 1
533573 99533573 1001 86380 86390 1
533469 99533469 1001 86380 86390 1
533963 99533963 1001 86380 86390 1
534684 99534684 1001 86380 86390 1
534350 99534350 1001 86380 86390 1
534291 99534291 1001 86380 86390 1
534206 99534206 1001 86380 86390 1
534081 99534081 1001 86380 86390 1
534137 99534137 1001 86380 86390 1
534086 99534086 1001 86380 86390 1
535362 99535362 1001 86380 86390 1
535650 99535650 1001 86380 86390 1
536254 99536254 1001 86380 86390 1
535725 99535725 1001 86380 86390 1
536425 99536425 1001 86380 86390 1
537074 99537074 1001 86380 86390 1
537104 99537104 1001 86380 86390 1
537147 99537147 1001 86380 86390 1
537044 99537044 1001 86380 86390 1
537058 99537058 1001 86380 86390 1
536800 99536800 1001 86380 86390 1
536590 99536590 1001 86380 86390 1
537307 99537307 1001 86380 86390 1
537179 99537179 1001 86380 86390 1
537205 99537205 1001 86380 86390 1
537864 99537864 1001 86380 86390 1
537960 99537960 1001 86380 86390 1
537963 99537963 1001 86380 86390 1
537936 99537936 1001 86380 86390 1
537666 99537666 1001 86380 86390 1
537624 99537624 1001 86380 86390 1
537625 99537625 1001 86380 86390 1
538061 99538061 1001 86380 86390 1
538114 99538114 1001 86380 86390 1
538717 99538717 1001 86380 86390 1
538441 99538441 1001 86380 86390 1
538515 99538515 1001 86380 86390 1
538364 99538364 1001 86380 86390 1
539628 99539628 1001 86380 86390 1
539522 99539522 1001 86380 86390 1
539242 99539242 1001 86380 86390 1
539115 99539115 1001 86380 86390 1
539117 99539117 1001 86380 86390 1
539031 99539031 1001 86380 86390 1
539778 99539778 1001 86380 86390 1
539805 99539805 1001 86380 86390 1
540317 99540317 1001 86380 86390 1
540345 99540345 1001 86380 86390 1
540194 99540194 1001 86380 86390 1
540043 99540043 1001 86380 86390 1
539897 99539897 1001 86380 86390 1
540569 99540569 1001 86380 86390 1
540624 99540624 1001 86380 86390 1
541077 99541077 1001 86380 86390 1
540737 99540737 1001 86380 86390 1
541433 99541433 1001 86380 86390 1
541942 99541942 1001 86380 86390 1
542021 99542021 1001 86380 86390 1
541934 99541934 1001 86380 86390 1
541888 99541888 1001 86380 86390 1
541839 99541839 1001 86380 86390 1
541565 99541565 1001 86380 86390 1
541540 99541540 1001 86380 86390 1
541499 99541499 1001 86380 86390 1
542315 99542315 1001 86380 86390 1
542794 99542794 1001 86380 86390 1
542729 99542729 1001 86380 86390 1
542643 99542643 1001 86380 86390 1
542421 99542421 1001 86380 86390 1
542360 99542360 1001 86380 86390 1
543611 99543611 1001 86380 86390 1
543471 99543471 1001 86380 86390 1
543241 99543241 1001 86380 86390 1
543358 99543358 1001 86380 86390 1
543157 99543157 1001 86380 86390 1
543939 99543939 1001 86380 86390 1
543850 99543850 1001 86380 86390 1
543891 99543891 1001 86380 86390 1
544359 99544359 1001 86380 86390 1
544271 99544271 1001 86380 86390 1
544085 99544085 1001 86380 86390 1
544150 99544150 1001 86380 86390 1
539206 990 1002 44221 48906 1
400092 99400092 1001 86380 86390 1
400308 99400308 1001 86380 86390 1
400564 99400564 1001 86380 86390 1
400638 99400638 1001 86380 86390 1
401296 99401296 1001 86380 86390 1
401510 99401510 1001 86380 86390 1
401628 99401628 1001 86380 86390 1
401733 99401733 1001 86380 86390 1
402806 99402806 1001 86380 86390 1
402981 99402981 1001 86380 86390 1
403125 99403125 1001 86380 86390 1
403225 99403225 1001 86380 86390 1
403415 99403415 1001 86380 86390 1
403392 99403392 1001 86380 86390 1
403339 99403339 1001 86380 86390 1
403622 99403622 1001 86380 86390 1
403921 99403921 1001 86380 86390 1
404287 99404287 1001 86380 86390 1
404804 99404804 1001 86380 86390 1
404948 99404948 1001 86380 86390 1
405000 99405000 1001 86380 86390 1
405049 99405049 1001 86380 86390 1
405239 99405239 1001 86380 86390 1
405583 99405583 1001 86380 86390 1
406007 99406007 1001 86380 86390 1
406192 99406192 1001 86380 86390 1
406604 99406604 1001 86380 86390 1
406745 99406745 1001 86380 86390 1
406759 99406759 1001 86380 86390 1
406994 99406994 1001 86380 86390 1
406976 99406976 1001 86380 86390 1
406944 99406944 1001 86380 86390 1
407129 99407129 1001 86380 86390 1
407231 99407231 1001 86380 86390 1
407185 99407185 1001 86380 86390 1
407244 99407244 1001 86380 86390 1
407497 99407497 1001 86380 86390 1
407566 99407566 1001 86380 86390 1
408044 99408044 1001 86380 86390 1
408414 99408414 1001 86380 86390 1
408975 99408975 1001 86380 86390 1
408870 99408870 1001 86380 86390 1
409174 99409174 1001 86380 86390 1
409098 99409098 1001 86380 86390 1
409331 99409331 1001 86380 86390 1
409340 99409340 1001 86380 86390 1
409547 99409547 1001 86380 86390 1
410069 99410069 1001 86380 86390 1
410551 99410551 1001 86380 86390 1
410633 99410633 1001 86380 86390 1
411036 99411036 1001 86380 86390 1
411206 99411206 1001 86380 86390 1
411286 99411286 1001 86380 86390 1
411520 99411520 1001 86380 86390 1
411529 99411529 1001 86380 86390 1
411861 99411861 1001 86380 86390 1
412346 99412346 1001 86380 86390 1
412470 99412470 1001 86380 86390 1
413627 99413627 1001 86380 86390 1
413661 99413661 1001 86380 86390 1
413461 99413461 1001 86380 86390 1
412918 99412918 1001 86380 86390 1
413236 99413236 1001 86380 86390 1
412723 99412723 1001 86380 86390 1
412625 99412625 1001 86380 86390 1
415074 99415074 1001 86380 86390 1
414900 99414900 1001 86380 86390 1
414172 99414172 1001 86380 86390 1
415707 99415707 1001 86380 86390 1
416490 99416490 1001 86380 86390 1
416491 99416491 1001 86380 86390 1
415914 99415914 1001 86380 86390 1
417454 99417454 1001 86380 86390 1
418714 99418714 1001 86380 86390 1
418625 99418625 1001 86380 86390 1
418703 99418703 1001 86380 86390 1
418491 99418491 1001 86380 86390 1
418721 99418721 1001 86380 86390 1
418379 99418379 1001 86380 86390 1
418187 99418187 1001 86380 86390 1
418427 99418427 1001 86380 86390 1
417668 99417668 1001 86380 86390 1
420071 99420071 1001 86380 86390 1
420164 99420164 1001 86380 86390 1
419903 99419903 1001 86380 86390 1
419227 99419227 1001 86380 86390 1
419591 99419591 1001 86380 86390 1
420629 99420629 1001 86380 86390 1
421909 99421909 1001 86380 86390 1
421345 99421345 1001 86380 86390 1
421454 99421454 1001 86380 86390 1
421012 99421012 1001 86380 86390 1
421120 99421120 1001 86380 86390 1
420866 99420866 1001 86380 86390 1
422402 99422402 1001 86380 86390 1
422250 99422250 1001 86380 86390 1
422319 99422319 1001 86380 86390 1
422350 99422350 1001 86380 86390 1
423128 99423128 1001 86380 86390 1
423008 99423008 1001 86380 86390 1
423296 99423296 1001 86380 86390 1
422940 99422940 1001 86380 86390 1
423959 99423959 1001 86380 86390 1
424007 99424007 1001 86380 86390 1
424865 99424865 1001 86380 86390 1
424301 99424301 1001 86380 86390 1
426842 99426842 1001 86380 86390 1
426827 99426827 1001 86380 86390 1
426569 99426569 1001 86380 86390 1
426392 99426392 1001 86380 86390 1
425931 99425931 1001 86380 86390 1
425858 99425858 1001 86380 86390 1
428519 99428519 1001 86380 86390 1
428616 99428616 1001 86380 86390 1
428266 99428266 1001 86380 86390 1
428132 99428132 1001 86380 86390 1
427895 99427895 1001 86380 86390 1
429039 99429039 1001 86380 86390 1
430097 99430097 1001 86380 86390 1
430375 99430375 1001 86380 86390 1
430021 99430021 1001 86380 86390 1
430322 99430322 1001 86380 86390 1
430194 99430194 1001 86380 86390 1
430158 99430158 1001 86380 86390 1
429617 99429617 1001 86380 86390 1
429723 99429723 1001 86380 86390 1
429575 99429575 1001 86380 86390 1
429891 99429891 1001 86380 86390 1
429204 99429204 1001 86380 86390 1
430609 99430609 1001 86380 86390 1
431782 99431782 1001 86380 86390 1
431732 99431732 1001 86380 86390 1
431628 99431628 1001 86380 86390 1
431317 99431317 1001 86380 86390 1
430890 99430890 1001 86380 86390 1
432221 99432221 1001 86380 86390 1
432323 99432323 1001 86380 86390 1
432434 99432434 1001 86380 86390 1
432207 99432207 1001 86380 86390 1
432186 99432186 1001 86380 86390 1
433535 99433535 1001 86380 86390 1
432991 99432991 1001 86380 86390 1
433227 99433227 1001 86380 86390 1
434088 99434088 1001 86380 86390 1
434094 99434094 1001 86380 86390 1
433820 99433820 1001 86380 86390 1
434905 99434905 1001 86380 86390 1
434778 99434778 1001 86380 86390 1
434261 99434261 1001 86380 86390 1
435709 99435709 1001 86380 86390 1
436963 99436963 1001 86380 86390 1
437106 99437106 1001 86380 86390 1
435973 99435973 1001 86380 86390 1
436019 99436019 1001 86380 86390 1
437264 99437264 1001 86380 86390 1
437307 99437307 1001 86380 86390 1
300662 99300662 1001 86380 86390 1
300512 99300512 1001 86380 86390 1
300514 99300514 1001 86380 86390 1
300177 99300177 1001 86380 86390 1
301043 99301043 1001 86380 86390 1
300992 99300992 1001 86380 86390 1
301121 99301121 1001 86380 86390 1
301556 99301556 1001 86380 86390 1
301584 99301584 1001 86380 86390 1
302380 99302380 1001 86380 86390 1
302180 99302180 1001 86380 86390 1
302138 99302138 1001 86380 86390 1
301811 99301811 1001 86380 86390 1
302430 99302430 1001 86380 86390 1
302444 99302444 1001 86380 86390 1
302385 99302385 1001 86380 86390 1
302517 99302517 1001 86380 86390 1
302558 99302558 1001 86380 86390 1
303143 99303143 1001 86380 86390 1
303067 99303067 1001 86380 86390 1
302966 99302966 1001 86380 86390 1
302768 99302768 1001 86380 86390 1
302778 99302778 1001 86380 86390 1
303332 99303332 1001 86380 86390 1
303894 99303894 1001 86380 86390 1
303629 99303629 1001 86380 86390 1
303518 99303518 1001 86380 86390 1
303415 99303415 1001 86380 86390 1
304038 99304038 1001 86380 86390 1
304607 99304607 1001 86380 86390 1
304316 99304316 1001 86380 86390 1
304329 99304329 1001 86380 86390 1
304935 99304935 1001 86380 86390 1
304913 99304913 1001 86380 86390 1
304939 99304939 1001 86380 86390 1
305499 99305499 1001 86380 86390 1
305555 99305555 1001 86380 86390 1
305299 99305299 1001 86380 86390 1
305303 99305303 1001 86380 86390 1
305359 99305359 1001 86380 86390 1
305227 99305227 1001 86380 86390 1
500058 99500058 1001 86380 86390 1
500097 99500097 1001 86380 86390 1
500570 99500570 1001 86380 86390 1
500551 99500551 1001 86380 86390 1
500272 99500272 1001 86380 86390 1
500239 99500239 1001 86380 86390 1
500266 99500266 1001 86380 86390 1
501348 99501348 1001 86380 86390 1
501275 99501275 1001 86380 86390 1
501136 99501136 1001 86380 86390 1
[truncated: 4,033,297 more chars]
