# Supplementary material for: Fast and near-optimal monitoring for healthcare acquired infection outbreaks
Source: PLoS Comput Biol. 2019 Sep 16;15(9):e1007284. doi: 10.1371/journal.pcbi.1007284 (PMC6762212; doi:10.1371/journal.pcbi.1007284)
Supplement: S1 Data — (ZIP) [file pcbi.1007284.s006.zip › MobilityLogs1/HAISE_Carilion_all_visits_day_2.txt]

#Person location Sublocation StartTime EndTime Type
410373 372 1001 60300 60897 1
432120 216 1001 44940 45837 1
400009 99400009 1001 86380 86390 1
400392 99400392 1001 86380 86390 1
400664 99400664 1001 86380 86390 1
400747 99400747 1001 86380 86390 1
400915 99400915 1001 86380 86390 1
401286 99401286 1001 86380 86390 1
401592 99401592 1001 86380 86390 1
401733 99401733 1001 86380 86390 1
402531 99402531 1001 86380 86390 1
403736 99403736 1001 86380 86390 1
404304 99404304 1001 86380 86390 1
404341 99404341 1001 86380 86390 1
404643 99404643 1001 86380 86390 1
404625 99404625 1001 86380 86390 1
405157 99405157 1001 86380 86390 1
405648 99405648 1001 86380 86390 1
406705 99406705 1001 86380 86390 1
406887 99406887 1001 86380 86390 1
407252 99407252 1001 86380 86390 1
407385 99407385 1001 86380 86390 1
408278 99408278 1001 86380 86390 1
408249 99408249 1001 86380 86390 1
408486 99408486 1001 86380 86390 1
408494 99408494 1001 86380 86390 1
408601 99408601 1001 86380 86390 1
408799 99408799 1001 86380 86390 1
408842 99408842 1001 86380 86390 1
408879 99408879 1001 86380 86390 1
409109 99409109 1001 86380 86390 1
409422 99409422 1001 86380 86390 1
409459 99409459 1001 86380 86390 1
409548 99409548 1001 86380 86390 1
409927 99409927 1001 86380 86390 1
409934 99409934 1001 86380 86390 1
410108 99410108 1001 86380 86390 1
410399 99410399 1001 86380 86390 1
410696 99410696 1001 86380 86390 1
410650 99410650 1001 86380 86390 1
410793 99410793 1001 86380 86390 1
410883 99410883 1001 86380 86390 1
410984 99410984 1001 86380 86390 1
410811 99410811 1001 86380 86390 1
410998 99410998 1001 86380 86390 1
411054 99411054 1001 86380 86390 1
411062 99411062 1001 86380 86390 1
411068 99411068 1001 86380 86390 1
411285 99411285 1001 86380 86390 1
411498 99411498 1001 86380 86390 1
411502 99411502 1001 86380 86390 1
411503 99411503 1001 86380 86390 1
411700 99411700 1001 86380 86390 1
411730 99411730 1001 86380 86390 1
412088 99412088 1001 86380 86390 1
412164 99412164 1001 86380 86390 1
413059 99413059 1001 86380 86390 1
413091 99413091 1001 86380 86390 1
413151 99413151 1001 86380 86390 1
412757 99412757 1001 86380 86390 1
412538 99412538 1001 86380 86390 1
412497 99412497 1001 86380 86390 1
413985 99413985 1001 86380 86390 1
414851 99414851 1001 86380 86390 1
414565 99414565 1001 86380 86390 1
414205 99414205 1001 86380 86390 1
414413 99414413 1001 86380 86390 1
415499 99415499 1001 86380 86390 1
415574 99415574 1001 86380 86390 1
415606 99415606 1001 86380 86390 1
415455 99415455 1001 86380 86390 1
415583 99415583 1001 86380 86390 1
415790 99415790 1001 86380 86390 1
417311 99417311 1001 86380 86390 1
418548 99418548 1001 86380 86390 1
418249 99418249 1001 86380 86390 1
417820 99417820 1001 86380 86390 1
417745 99417745 1001 86380 86390 1
419012 99419012 1001 86380 86390 1
420221 99420221 1001 86380 86390 1
420081 99420081 1001 86380 86390 1
419699 99419699 1001 86380 86390 1
419964 99419964 1001 86380 86390 1
419220 99419220 1001 86380 86390 1
421748 99421748 1001 86380 86390 1
421368 99421368 1001 86380 86390 1
422203 99422203 1001 86380 86390 1
422370 99422370 1001 86380 86390 1
422427 99422427 1001 86380 86390 1
423550 99423550 1001 86380 86390 1
423173 99423173 1001 86380 86390 1
423175 99423175 1001 86380 86390 1
423865 99423865 1001 86380 86390 1
425334 99425334 1001 86380 86390 1
425259 99425259 1001 86380 86390 1
424882 99424882 1001 86380 86390 1
424868 99424868 1001 86380 86390 1
424416 99424416 1001 86380 86390 1
424516 99424516 1001 86380 86390 1
425741 99425741 1001 86380 86390 1
425476 99425476 1001 86380 86390 1
425782 99425782 1001 86380 86390 1
427047 99427047 1001 86380 86390 1
426799 99426799 1001 86380 86390 1
426756 99426756 1001 86380 86390 1
426776 99426776 1001 86380 86390 1
425868 99425868 1001 86380 86390 1
427487 99427487 1001 86380 86390 1
428720 99428720 1001 86380 86390 1
428044 99428044 1001 86380 86390 1
428221 99428221 1001 86380 86390 1
427946 99427946 1001 86380 86390 1
427882 99427882 1001 86380 86390 1
428795 99428795 1001 86380 86390 1
428957 99428957 1001 86380 86390 1
430295 99430295 1001 86380 86390 1
430313 99430313 1001 86380 86390 1
430154 99430154 1001 86380 86390 1
429446 99429446 1001 86380 86390 1
430401 99430401 1001 86380 86390 1
431820 99431820 1001 86380 86390 1
431860 99431860 1001 86380 86390 1
431900 99431900 1001 86380 86390 1
431431 99431431 1001 86380 86390 1
431588 99431588 1001 86380 86390 1
431422 99431422 1001 86380 86390 1
431170 99431170 1001 86380 86390 1
431005 99431005 1001 86380 86390 1
430871 99430871 1001 86380 86390 1
430928 99430928 1001 86380 86390 1
430995 99430995 1001 86380 86390 1
432277 99432277 1001 86380 86390 1
432389 99432389 1001 86380 86390 1
433399 99433399 1001 86380 86390 1
433690 99433690 1001 86380 86390 1
433354 99433354 1001 86380 86390 1
433647 99433647 1001 86380 86390 1
432609 99432609 1001 86380 86390 1
432658 99432658 1001 86380 86390 1
432739 99432739 1001 86380 86390 1
434114 99434114 1001 86380 86390 1
435368 99435368 1001 86380 86390 1
435043 99435043 1001 86380 86390 1
434319 99434319 1001 86380 86390 1
434172 99434172 1001 86380 86390 1
434286 99434286 1001 86380 86390 1
434497 99434497 1001 86380 86390 1
435656 99435656 1001 86380 86390 1
435618 99435618 1001 86380 86390 1
300681 99300681 1001 86380 86390 1
300540 99300540 1001 86380 86390 1
300718 99300718 1001 86380 86390 1
300328 99300328 1001 86380 86390 1
300179 99300179 1001 86380 86390 1
300778 99300778 1001 86380 86390 1
300831 99300831 1001 86380 86390 1
300891 99300891 1001 86380 86390 1
300893 99300893 1001 86380 86390 1
301356 99301356 1001 86380 86390 1
301386 99301386 1001 86380 86390 1
301349 99301349 1001 86380 86390 1
301224 99301224 1001 86380 86390 1
302252 99302252 1001 86380 86390 1
302314 99302314 1001 86380 86390 1
301767 99301767 1001 86380 86390 1
301807 99301807 1001 86380 86390 1
303131 99303131 1001 86380 86390 1
303122 99303122 1001 86380 86390 1
303102 99303102 1001 86380 86390 1
302930 99302930 1001 86380 86390 1
302831 99302831 1001 86380 86390 1
303322 99303322 1001 86380 86390 1
303226 99303226 1001 86380 86390 1
303306 99303306 1001 86380 86390 1
303911 99303911 1001 86380 86390 1
303636 99303636 1001 86380 86390 1
303693 99303693 1001 86380 86390 1
304215 99304215 1001 86380 86390 1
304153 99304153 1001 86380 86390 1
304716 99304716 1001 86380 86390 1
304530 99304530 1001 86380 86390 1
304338 99304338 1001 86380 86390 1
304379 99304379 1001 86380 86390 1
305508 99305508 1001 86380 86390 1
305659 99305659 1001 86380 86390 1
305404 99305404 1001 86380 86390 1
305379 99305379 1001 86380 86390 1
500184 99500184 1001 86380 86390 1
500122 99500122 1001 86380 86390 1
500714 99500714 1001 86380 86390 1
500693 99500693 1001 86380 86390 1
500363 99500363 1001 86380 86390 1
500222 99500222 1001 86380 86390 1
500265 99500265 1001 86380 86390 1
500343 99500343 1001 86380 86390 1
500240 99500240 1001 86380 86390 1
500901 99500901 1001 86380 86390 1
500906 99500906 1001 86380 86390 1
500924 99500924 1001 86380 86390 1
501570 99501570 1001 86380 86390 1
501571 99501571 1001 86380 86390 1
501584 99501584 1001 86380 86390 1
501297 99501297 1001 86380 86390 1
501338 99501338 1001 86380 86390 1
501326 99501326 1001 86380 86390 1
501238 99501238 1001 86380 86390 1
501025 99501025 1001 86380 86390 1
502462 99502462 1001 86380 86390 1
502393 99502393 1001 86380 86390 1
502237 99502237 1001 86380 86390 1
502255 99502255 1001 86380 86390 1
502002 99502002 1001 86380 86390 1
502489 99502489 1001 86380 86390 1
503121 99503121 1001 86380 86390 1
502892 99502892 1001 86380 86390 1
502828 99502828 1001 86380 86390 1
502808 99502808 1001 86380 86390 1
503313 99503313 1001 86380 86390 1
503469 99503469 1001 86380 86390 1
503996 99503996 1001 86380 86390 1
504063 99504063 1001 86380 86390 1
504106 99504106 1001 86380 86390 1
504113 99504113 1001 86380 86390 1
503525 99503525 1001 86380 86390 1
504152 99504152 1001 86380 86390 1
504751 99504751 1001 86380 86390 1
504760 99504760 1001 86380 86390 1
504503 99504503 1001 86380 86390 1
504996 99504996 1001 86380 86390 1
505026 99505026 1001 86380 86390 1
505664 99505664 1001 86380 86390 1
505559 99505559 1001 86380 86390 1
505334 99505334 1001 86380 86390 1
505322 99505322 1001 86380 86390 1
505335 99505335 1001 86380 86390 1
505271 99505271 1001 86380 86390 1
505288 99505288 1001 86380 86390 1
505302 99505302 1001 86380 86390 1
506552 99506552 1001 86380 86390 1
506583 99506583 1001 86380 86390 1
506303 99506303 1001 86380 86390 1
506040 99506040 1001 86380 86390 1
505990 99505990 1001 86380 86390 1
505991 99505991 1001 86380 86390 1
506006 99506006 1001 86380 86390 1
505982 99505982 1001 86380 86390 1
507320 99507320 1001 86380 86390 1
507101 99507101 1001 86380 86390 1
507116 99507116 1001 86380 86390 1
507168 99507168 1001 86380 86390 1
506995 99506995 1001 86380 86390 1
506829 99506829 1001 86380 86390 1
506907 99506907 1001 86380 86390 1
506818 99506818 1001 86380 86390 1
506987 99506987 1001 86380 86390 1
506885 99506885 1001 86380 86390 1
507493 99507493 1001 86380 86390 1
507506 99507506 1001 86380 86390 1
507522 99507522 1001 86380 86390 1
508101 99508101 1001 86380 86390 1
507867 99507867 1001 86380 86390 1
508025 99508025 1001 86380 86390 1
507653 99507653 1001 86380 86390 1
507813 99507813 1001 86380 86390 1
508362 99508362 1001 86380 86390 1
508298 99508298 1001 86380 86390 1
508910 99508910 1001 86380 86390 1
509001 99509001 1001 86380 86390 1
509046 99509046 1001 86380 86390 1
508951 99508951 1001 86380 86390 1
508878 99508878 1001 86380 86390 1
509036 99509036 1001 86380 86390 1
508480 99508480 1001 86380 86390 1
508529 99508529 1001 86380 86390 1
509774 99509774 1001 86380 86390 1
509878 99509878 1001 86380 86390 1
509717 99509717 1001 86380 86390 1
509606 99509606 1001 86380 86390 1
509658 99509658 1001 86380 86390 1
509503 99509503 1001 86380 86390 1
509584 99509584 1001 86380 86390 1
509624 99509624 1001 86380 86390 1
509653 99509653 1001 86380 86390 1
509313 99509313 1001 86380 86390 1
510564 99510564 1001 86380 86390 1
510459 99510459 1001 86380 86390 1
511375 99511375 1001 86380 86390 1
511491 99511491 1001 86380 86390 1
511501 99511501 1001 86380 86390 1
511302 99511302 1001 86380 86390 1
511328 99511328 1001 86380 86390 1
511048 99511048 1001 86380 86390 1
511121 99511121 1001 86380 86390 1
511601 99511601 1001 86380 86390 1
511587 99511587 1001 86380 86390 1
512358 99512358 1001 86380 86390 1
512222 99512222 1001 86380 86390 1
511988 99511988 1001 86380 86390 1
511797 99511797 1001 86380 86390 1
512482 99512482 1001 86380 86390 1
513028 99513028 1001 86380 86390 1
513166 99513166 1001 86380 86390 1
512898 99512898 1001 86380 86390 1
512817 99512817 1001 86380 86390 1
512603 99512603 1001 86380 86390 1
512670 99512670 1001 86380 86390 1
513263 99513263 1001 86380 86390 1
513354 99513354 1001 86380 86390 1
513239 99513239 1001 86380 86390 1
513838 99513838 1001 86380 86390 1
513888 99513888 1001 86380 86390 1
513818 99513818 1001 86380 86390 1
513541 99513541 1001 86380 86390 1
513609 99513609 1001 86380 86390 1
513549 99513549 1001 86380 86390 1
513421 99513421 1001 86380 86390 1
514112 99514112 1001 86380 86390 1
514088 99514088 1001 86380 86390 1
514076 99514076 1001 86380 86390 1
514451 99514451 1001 86380 86390 1
514370 99514370 1001 86380 86390 1
514384 99514384 1001 86380 86390 1
514399 99514399 1001 86380 86390 1
514260 99514260 1001 86380 86390 1
514907 99514907 1001 86380 86390 1
514886 99514886 1001 86380 86390 1
515534 99515534 1001 86380 86390 1
515484 99515484 1001 86380 86390 1
515662 99515662 1001 86380 86390 1
515354 99515354 1001 86380 86390 1
515461 99515461 1001 86380 86390 1
515102 99515102 1001 86380 86390 1
515874 99515874 1001 86380 86390 1
516399 99516399 1001 86380 86390 1
516074 99516074 1001 86380 86390 1
515985 99515985 1001 86380 86390 1
515998 99515998 1001 86380 86390 1
515951 99515951 1001 86380 86390 1
516069 99516069 1001 86380 86390 1
516545 99516545 1001 86380 86390 1
516694 99516694 1001 86380 86390 1
517306 99517306 1001 86380 86390 1
517252 99517252 1001 86380 86390 1
517153 99517153 1001 86380 86390 1
516776 99516776 1001 86380 86390 1
517488 99517488 1001 86380 86390 1
517417 99517417 1001 86380 86390 1
517419 99517419 1001 86380 86390 1
517964 99517964 1001 86380 86390 1
518119 99518119 1001 86380 86390 1
518153 99518153 1001 86380 86390 1
517980 99517980 1001 86380 86390 1
517738 99517738 1001 86380 86390 1
517628 99517628 1001 86380 86390 1
518197 99518197 1001 86380 86390 1
518280 99518280 1001 86380 86390 1
518284 99518284 1001 86380 86390 1
518851 99518851 1001 86380 86390 1
518495 99518495 1001 86380 86390 1
519058 99519058 1001 86380 86390 1
519615 99519615 1001 86380 86390 1
519694 99519694 1001 86380 86390 1
519721 99519721 1001 86380 86390 1
519285 99519285 1001 86380 86390 1
519302 99519302 1001 86380 86390 1
519334 99519334 1001 86380 86390 1
519996 99519996 1001 86380 86390 1
520011 99520011 1001 86380 86390 1
520618 99520618 1001 86380 86390 1
520479 99520479 1001 86380 86390 1
520095 99520095 1001 86380 86390 1
520070 99520070 1001 86380 86390 1
520681 99520681 1001 86380 86390 1
521377 99521377 1001 86380 86390 1
521437 99521437 1001 86380 86390 1
521421 99521421 1001 86380 86390 1
521371 99521371 1001 86380 86390 1
521373 99521373 1001 86380 86390 1
520897 99520897 1001 86380 86390 1
520962 99520962 1001 86380 86390 1
520874 99520874 1001 86380 86390 1
520862 99520862 1001 86380 86390 1
521034 99521034 1001 86380 86390 1
521540 99521540 1001 86380 86390 1
521579 99521579 1001 86380 86390 1
522239 99522239 1001 86380 86390 1
522162 99522162 1001 86380 86390 1
521896 99521896 1001 86380 86390 1
521927 99521927 1001 86380 86390 1
521702 99521702 1001 86380 86390 1
521715 99521715 1001 86380 86390 1
521874 99521874 1001 86380 86390 1
522350 99522350 1001 86380 86390 1
522990 99522990 1001 86380 86390 1
523043 99523043 1001 86380 86390 1
522835 99522835 1001 86380 86390 1
522788 99522788 1001 86380 86390 1
522778 99522778 1001 86380 86390 1
523172 99523172 1001 86380 86390 1
523253 99523253 1001 86380 86390 1
523899 99523899 1001 86380 86390 1
523761 99523761 1001 86380 86390 1
523571 99523571 1001 86380 86390 1
523654 99523654 1001 86380 86390 1
523469 99523469 1001 86380 86390 1
523397 99523397 1001 86380 86390 1
524054 99524054 1001 86380 86390 1
524616 99524616 1001 86380 86390 1
524769 99524769 1001 86380 86390 1
524661 99524661 1001 86380 86390 1
524728 99524728 1001 86380 86390 1
524269 99524269 1001 86380 86390 1
524848 99524848 1001 86380 86390 1
524916 99524916 1001 86380 86390 1
524773 99524773 1001 86380 86390 1
525534 99525534 1001 86380 86390 1
525537 99525537 1001 86380 86390 1
525367 99525367 1001 86380 86390 1
525348 99525348 1001 86380 86390 1
525683 99525683 1001 86380 86390 1
526095 99526095 1001 86380 86390 1
526084 99526084 1001 86380 86390 1
525867 99525867 1001 86380 86390 1
525821 99525821 1001 86380 86390 1
525991 99525991 1001 86380 86390 1
526005 99526005 1001 86380 86390 1
525863 99525863 1001 86380 86390 1
526426 99526426 1001 86380 86390 1
526559 99526559 1001 86380 86390 1
527179 99527179 1001 86380 86390 1
527116 99527116 1001 86380 86390 1
527042 99527042 1001 86380 86390 1
526811 99526811 1001 86380 86390 1
526644 99526644 1001 86380 86390 1
526638 99526638 1001 86380 86390 1
527289 99527289 1001 86380 86390 1
527420 99527420 1001 86380 86390 1
527886 99527886 1001 86380 86390 1
527889 99527889 1001 86380 86390 1
527823 99527823 1001 86380 86390 1
527480 99527480 1001 86380 86390 1
527571 99527571 1001 86380 86390 1
528828 99528828 1001 86380 86390 1
528739 99528739 1001 86380 86390 1
528885 99528885 1001 86380 86390 1
528682 99528682 1001 86380 86390 1
528445 99528445 1001 86380 86390 1
528304 99528304 1001 86380 86390 1
529497 99529497 1001 86380 86390 1
529369 99529369 1001 86380 86390 1
529302 99529302 1001 86380 86390 1
529261 99529261 1001 86380 86390 1
529988 99529988 1001 86380 86390 1
530094 99530094 1001 86380 86390 1
530071 99530071 1001 86380 86390 1
531128 99531128 1001 86380 86390 1
531025 99531025 1001 86380 86390 1
531001 99531001 1001 86380 86390 1
530876 99530876 1001 86380 86390 1
530933 99530933 1001 86380 86390 1
530845 99530845 1001 86380 86390 1
530924 99530924 1001 86380 86390 1
531546 99531546 1001 86380 86390 1
531485 99531485 1001 86380 86390 1
531529 99531529 1001 86380 86390 1
532020 99532020 1001 86380 86390 1
532112 99532112 1001 86380 86390 1
531858 99531858 1001 86380 86390 1
531937 99531937 1001 86380 86390 1
531800 99531800 1001 86380 86390 1
531904 99531904 1001 86380 86390 1
531856 99531856 1001 86380 86390 1
531998 99531998 1001 86380 86390 1
531785 99531785 1001 86380 86390 1
532247 99532247 1001 86380 86390 1
532395 99532395 1001 86380 86390 1
532909 99532909 1001 86380 86390 1
533011 99533011 1001 86380 86390 1
532556 99532556 1001 86380 86390 1
532496 99532496 1001 86380 86390 1
533194 99533194 1001 86380 86390 1
533735 99533735 1001 86380 86390 1
533591 99533591 1001 86380 86390 1
533647 99533647 1001 86380 86390 1
533270 99533270 1001 86380 86390 1
534019 99534019 1001 86380 86390 1
534287 99534287 1001 86380 86390 1
534424 99534424 1001 86380 86390 1
534234 99534234 1001 86380 86390 1
534085 99534085 1001 86380 86390 1
534851 99534851 1001 86380 86390 1
534859 99534859 1001 86380 86390 1
535483 99535483 1001 86380 86390 1
535224 99535224 1001 86380 86390 1
535213 99535213 1001 86380 86390 1
534938 99534938 1001 86380 86390 1
535562 99535562 1001 86380 86390 1
536224 99536224 1001 86380 86390 1
536131 99536131 1001 86380 86390 1
535799 99535799 1001 86380 86390 1
536350 99536350 1001 86380 86390 1
536767 99536767 1001 86380 86390 1
537238 99537238 1001 86380 86390 1
537293 99537293 1001 86380 86390 1
537261 99537261 1001 86380 86390 1
537976 99537976 1001 86380 86390 1
537758 99537758 1001 86380 86390 1
537715 99537715 1001 86380 86390 1
537491 99537491 1001 86380 86390 1
537492 99537492 1001 86380 86390 1
537469 99537469 1001 86380 86390 1
538135 99538135 1001 86380 86390 1
538757 99538757 1001 86380 86390 1
538908 99538908 1001 86380 86390 1
538962 99538962 1001 86380 86390 1
539359 99539359 1001 86380 86390 1
539411 99539411 1001 86380 86390 1
539427 99539427 1001 86380 86390 1
539326 99539326 1001 86380 86390 1
539292 99539292 1001 86380 86390 1
539050 99539050 1001 86380 86390 1
539065 99539065 1001 86380 86390 1
539736 99539736 1001 86380 86390 1
539660 99539660 1001 86380 86390 1
540353 99540353 1001 86380 86390 1
540173 99540173 1001 86380 86390 1
539892 99539892 1001 86380 86390 1
540525 99540525 1001 86380 86390 1
541099 99541099 1001 86380 86390 1
540901 99540901 1001 86380 86390 1
541086 99541086 1001 86380 86390 1
540751 99540751 1001 86380 86390 1
541422 99541422 1001 86380 86390 1
541957 99541957 1001 86380 86390 1
542102 99542102 1001 86380 86390 1
542025 99542025 1001 86380 86390 1
541910 99541910 1001 86380 86390 1
541808 99541808 1001 86380 86390 1
541563 99541563 1001 86380 86390 1
541545 99541545 1001 86380 86390 1
541614 99541614 1001 86380 86390 1
542170 99542170 1001 86380 86390 1
542197 99542197 1001 86380 86390 1
542321 99542321 1001 86380 86390 1
542296 99542296 1001 86380 86390 1
542694 99542694 1001 86380 86390 1
542370 99542370 1001 86380 86390 1
543136 99543136 1001 86380 86390 1
543361 99543361 1001 86380 86390 1
543944 99543944 1001 86380 86390 1
543854 99543854 1001 86380 86390 1
543895 99543895 1001 86380 86390 1
543936 99543936 1001 86380 86390 1
544593 99544593 1001 86380 86390 1
544183 99544183 1001 86380 86390 1
544727 99544727 1001 86380 86390 1
544692 99544692 1001 86380 86390 1
404663 1145 1001 51300 76079 1
522222 850 1001 64906 65005 1
400103 99400103 1001 86380 86390 1
400153 99400153 1001 86380 86390 1
400791 99400791 1001 86380 86390 1
400766 99400766 1001 86380 86390 1
401114 99401114 1001 86380 86390 1
401846 99401846 1001 86380 86390 1
401926 99401926 1001 86380 86390 1
402319 99402319 1001 86380 86390 1
402505 99402505 1001 86380 86390 1
402955 99402955 1001 86380 86390 1
403075 99403075 1001 86380 86390 1
403336 99403336 1001 86380 86390 1
404402 99404402 1001 86380 86390 1
404964 99404964 1001 86380 86390 1
405387 99405387 1001 86380 86390 1
405420 99405420 1001 86380 86390 1
405516 99405516 1001 86380 86390 1
405618 99405618 1001 86380 86390 1
406029 99406029 1001 86380 86390 1
406114 99406114 1001 86380 86390 1
406287 99406287 1001 86380 86390 1
406861 99406861 1001 86380 86390 1
406889 99406889 1001 86380 86390 1
406996 99406996 1001 86380 86390 1
407170 99407170 1001 86380 86390 1
407147 99407147 1001 86380 86390 1
407424 99407424 1001 86380 86390 1
407540 99407540 1001 86380 86390 1
407572 99407572 1001 86380 86390 1
408459 99408459 1001 86380 86390 1
408920 99408920 1001 86380 86390 1
408958 99408958 1001 86380 86390 1
409336 99409336 1001 86380 86390 1
409508 99409508 1001 86380 86390 1
409401 99409401 1001 86380 86390 1
410236 99410236 1001 86380 86390 1
410335 99410335 1001 86380 86390 1
410885 99410885 1001 86380 86390 1
411046 99411046 1001 86380 86390 1
411955 99411955 1001 86380 86390 1
412041 99412041 1001 86380 86390 1
412114 99412114 1001 86380 86390 1
412193 99412193 1001 86380 86390 1
412472 99412472 1001 86380 86390 1
413520 99413520 1001 86380 86390 1
413383 99413383 1001 86380 86390 1
412786 99412786 1001 86380 86390 1
412788 99412788 1001 86380 86390 1
413801 99413801 1001 86380 86390 1
415076 99415076 1001 86380 86390 1
414548 99414548 1001 86380 86390 1
414407 99414407 1001 86380 86390 1
414394 99414394 1001 86380 86390 1
415452 99415452 1001 86380 86390 1
415535 99415535 1001 86380 86390 1
415382 99415382 1001 86380 86390 1
416938 99416938 1001 86380 86390 1
416447 99416447 1001 86380 86390 1
416276 99416276 1001 86380 86390 1
415862 99415862 1001 86380 86390 1
415987 99415987 1001 86380 86390 1
415980 99415980 1001 86380 86390 1
417095 99417095 1001 86380 86390 1
417544 99417544 1001 86380 86390 1
417410 99417410 1001 86380 86390 1
417541 99417541 1001 86380 86390 1
418165 99418165 1001 86380 86390 1
419002 99419002 1001 86380 86390 1
418938 99418938 1001 86380 86390 1
419058 99419058 1001 86380 86390 1
420104 99420104 1001 86380 86390 1
420233 99420233 1001 86380 86390 1
420438 99420438 1001 86380 86390 1
419952 99419952 1001 86380 86390 1
419557 99419557 1001 86380 86390 1
419623 99419623 1001 86380 86390 1
420708 99420708 1001 86380 86390 1
420456 99420456 1001 86380 86390 1
420639 99420639 1001 86380 86390 1
420688 99420688 1001 86380 86390 1
420829 99420829 1001 86380 86390 1
421951 99421951 1001 86380 86390 1
421487 99421487 1001 86380 86390 1
421145 99421145 1001 86380 86390 1
420980 99420980 1001 86380 86390 1
421062 99421062 1001 86380 86390 1
423608 99423608 1001 86380 86390 1
423212 99423212 1001 86380 86390 1
422688 99422688 1001 86380 86390 1
422929 99422929 1001 86380 86390 1
422567 99422567 1001 86380 86390 1
423919 99423919 1001 86380 86390 1
424804 99424804 1001 86380 86390 1
424912 99424912 1001 86380 86390 1
424288 99424288 1001 86380 86390 1
426898 99426898 1001 86380 86390 1
426856 99426856 1001 86380 86390 1
426808 99426808 1001 86380 86390 1
426438 99426438 1001 86380 86390 1
426113 99426113 1001 86380 86390 1
425914 99425914 1001 86380 86390 1
425848 99425848 1001 86380 86390 1
426132 99426132 1001 86380 86390 1
427416 99427416 1001 86380 86390 1
427309 99427309 1001 86380 86390 1
428490 99428490 1001 86380 86390 1
428569 99428569 1001 86380 86390 1
428587 99428587 1001 86380 86390 1
428432 99428432 1001 86380 86390 1
428174 99428174 1001 86380 86390 1
428905 99428905 1001 86380 86390 1
429019 99429019 1001 86380 86390 1
429093 99429093 1001 86380 86390 1
429758 99429758 1001 86380 86390 1
429282 99429282 1001 86380 86390 1
430664 99430664 1001 86380 86390 1
430407 99430407 1001 86380 86390 1
430782 99430782 1001 86380 86390 1
431926 99431926 1001 86380 86390 1
431762 99431762 1001 86380 86390 1
431811 99431811 1001 86380 86390 1
431508 99431508 1001 86380 86390 1
431389 99431389 1001 86380 86390 1
431582 99431582 1001 86380 86390 1
431138 99431138 1001 86380 86390 1
432251 99432251 1001 86380 86390 1
433501 99433501 1001 86380 86390 1
433408 99433408 1001 86380 86390 1
432538 99432538 1001 86380 86390 1
435227 99435227 1001 86380 86390 1
434826 99434826 1001 86380 86390 1
434752 99434752 1001 86380 86390 1
434429 99434429 1001 86380 86390 1
437147 99437147 1001 86380 86390 1
437156 99437156 1001 86380 86390 1
436818 99436818 1001 86380 86390 1
437035 99437035 1001 86380 86390 1
436669 99436669 1001 86380 86390 1
435926 99435926 1001 86380 86390 1
300062 99300062 1001 86380 86390 1
300422 99300422 1001 86380 86390 1
300504 99300504 1001 86380 86390 1
300378 99300378 1001 86380 86390 1
300496 99300496 1001 86380 86390 1
300222 99300222 1001 86380 86390 1
300759 99300759 1001 86380 86390 1
300904 99300904 1001 86380 86390 1
301551 99301551 1001 86380 86390 1
301405 99301405 1001 86380 86390 1
301424 99301424 1001 86380 86390 1
301347 99301347 1001 86380 86390 1
301077 99301077 1001 86380 86390 1
300962 99300962 1001 86380 86390 1
301065 99301065 1001 86380 86390 1
301003 99301003 1001 86380 86390 1
300941 99300941 1001 86380 86390 1
301047 99301047 1001 86380 86390 1
300970 99300970 1001 86380 86390 1
301616 99301616 1001 86380 86390 1
301609 99301609 1001 86380 86390 1
301716 99301716 1001 86380 86390 1
302285 99302285 1001 86380 86390 1
302261 99302261 1001 86380 86390 1
302370 99302370 1001 86380 86390 1
302001 99302001 1001 86380 86390 1
301778 99301778 1001 86380 86390 1
301835 99301835 1001 86380 86390 1
302566 99302566 1001 86380 86390 1
302569 99302569 1001 86380 86390 1
303038 99303038 1001 86380 86390 1
302837 99302837 1001 86380 86390 1
302783 99302783 1001 86380 86390 1
303248 99303248 1001 86380 86390 1
303926 99303926 1001 86380 86390 1
303916 99303916 1001 86380 86390 1
303677 99303677 1001 86380 86390 1
303516 99303516 1001 86380 86390 1
303460 99303460 1001 86380 86390 1
304823 99304823 1001 86380 86390 1
304816 99304816 1001 86380 86390 1
304362 99304362 1001 86380 86390 1
304246 99304246 1001 86380 86390 1
305578 99305578 1001 86380 86390 1
305285 99305285 1001 86380 86390 1
305394 99305394 1001 86380 86390 1
305397 99305397 1001 86380 86390 1
500011 99500011 1001 86380 86390 1
500799 99500799 1001 86380 86390 1
500498 99500498 1001 86380 86390 1
500374 99500374 1001 86380 86390 1
500306 99500306 1001 86380 86390 1
500852 99500852 1001 86380 86390 1
500895 99500895 1001 86380 86390 1
500857 99500857 1001 86380 86390 1
501476 99501476 1001 86380 86390 1
501494 99501494 1001 86380 86390 1
501301 99501301 1001 86380 86390 1
501394 99501394 1001 86380 86390 1
501705 99501705 1001 86380 86390 1
501761 99501761 1001 86380 86390 1
501712 99501712 1001 86380 86390 1
502178 99502178 1001 86380 86390 1
502141 99502141 1001 86380 86390 1
502041 99502041 1001 86380 86390 1
501880 99501880 1001 86380 86390 1
502659 99502659 1001 86380 86390 1
502466 99502466 1001 86380 86390 1
502918 99502918 1001 86380 86390 1
502736 99502736 1001 86380 86390 1
502807 99502807 1001 86380 86390 1
503347 99503347 1001 86380 86390 1
503791 99503791 1001 86380 86390 1
504176 99504176 1001 86380 86390 1
504700 99504700 1001 86380 86390 1
504598 99504598 1001 86380 86390 1
504685 99504685 1001 86380 86390 1
504389 99504389 1001 86380 86390 1
504391 99504391 1001 86380 86390 1
504395 99504395 1001 86380 86390 1
505009 99505009 1001 86380 86390 1
505081 99505081 1001 86380 86390 1
504964 99504964 1001 86380 86390 1
505587 99505587 1001 86380 86390 1
505381 99505381 1001 86380 86390 1
505950 99505950 1001 86380 86390 1
505894 99505894 1001 86380 86390 1
505790 99505790 1001 86380 86390 1
506482 99506482 1001 86380 86390 1
506486 99506486 1001 86380 86390 1
506538 99506538 1001 86380 86390 1
506427 99506427 1001 86380 86390 1
506590 99506590 1001 86380 86390 1
506305 99506305 1001 86380 86390 1
506241 99506241 1001 86380 86390 1
506256 99506256 1001 86380 86390 1
506376 99506376 1001 86380 86390 1
506619 99506619 1001 86380 86390 1
506723 99506723 1001 86380 86390 1
506762 99506762 1001 86380 86390 1
506739 99506739 1001 86380 86390 1
506690 99506690 1001 86380 86390 1
506627 99506627 1001 86380 86390 1
507375 99507375 1001 86380 86390 1
507251 99507251 1001 86380 86390 1
507144 99507144 1001 86380 86390 1
508047 99508047 1001 86380 86390 1
507993 99507993 1001 86380 86390 1
507758 99507758 1001 86380 86390 1
508285 99508285 1001 86380 86390 1
508409 99508409 1001 86380 86390 1
508531 99508531 1001 86380 86390 1
508519 99508519 1001 86380 86390 1
509850 99509850 1001 86380 86390 1
509726 99509726 1001 86380 86390 1
509860 99509860 1001 86380 86390 1
509861 99509861 1001 86380 86390 1
509547 99509547 1001 86380 86390 1
509626 99509626 1001 86380 86390 1
509974 99509974 1001 86380 86390 1
510288 99510288 1001 86380 86390 1
510774 99510774 1001 86380 86390 1
511190 99511190 1001 86380 86390 1
511165 99511165 1001 86380 86390 1
511131 99511131 1001 86380 86390 1
511016 99511016 1001 86380 86390 1
511109 99511109 1001 86380 86390 1
511712 99511712 1001 86380 86390 1
511623 99511623 1001 86380 86390 1
511675 99511675 1001 86380 86390 1
512328 99512328 1001 86380 86390 1
512267 99512267 1001 86380 86390 1
512366 99512366 1001 86380 86390 1
512109 99512109 1001 86380 86390 1
512110 99512110 1001 86380 86390 1
512078 99512078 1001 86380 86390 1
511866 99511866 1001 86380 86390 1
511776 99511776 1001 86380 86390 1
511859 99511859 1001 86380 86390 1
513108 99513108 1001 86380 86390 1
513140 99513140 1001 86380 86390 1
512856 99512856 1001 86380 86390 1
512765 99512765 1001 86380 86390 1
513215 99513215 1001 86380 86390 1
513277 99513277 1001 86380 86390 1
513722 99513722 1001 86380 86390 1
513676 99513676 1001 86380 86390 1
513806 99513806 1001 86380 86390 1
513732 99513732 1001 86380 86390 1
514236 99514236 1001 86380 86390 1
514074 99514074 1001 86380 86390 1
514104 99514104 1001 86380 86390 1
514117 99514117 1001 86380 86390 1
514066 99514066 1001 86380 86390 1
514785 99514785 1001 86380 86390 1
514673 99514673 1001 86380 86390 1
514602 99514602 1001 86380 86390 1
514489 99514489 1001 86380 86390 1
514249 99514249 1001 86380 86390 1
514311 99514311 1001 86380 86390 1
514925 99514925 1001 86380 86390 1
515009 99515009 1001 86380 86390 1
515609 99515609 1001 86380 86390 1
515510 99515510 1001 86380 86390 1
515327 99515327 1001 86380 86390 1
515392 99515392 1001 86380 86390 1
515282 99515282 1001 86380 86390 1
515219 99515219 1001 86380 86390 1
515195 99515195 1001 86380 86390 1
515875 99515875 1001 86380 86390 1
515709 99515709 1001 86380 86390 1
515779 99515779 1001 86380 86390 1
516475 99516475 1001 86380 86390 1
516152 99516152 1001 86380 86390 1
516119 99516119 1001 86380 86390 1
515893 99515893 1001 86380 86390 1
516551 99516551 1001 86380 86390 1
516530 99516530 1001 86380 86390 1
517155 99517155 1001 86380 86390 1
517255 99517255 1001 86380 86390 1
516744 99516744 1001 86380 86390 1
516904 99516904 1001 86380 86390 1
518090 99518090 1001 86380 86390 1
517821 99517821 1001 86380 86390 1
517541 99517541 1001 86380 86390 1
518330 99518330 1001 86380 86390 1
518319 99518319 1001 86380 86390 1
518180 99518180 1001 86380 86390 1
518182 99518182 1001 86380 86390 1
518859 99518859 1001 86380 86390 1
518925 99518925 1001 86380 86390 1
518787 99518787 1001 86380 86390 1
518696 99518696 1001 86380 86390 1
518723 99518723 1001 86380 86390 1
518607 99518607 1001 86380 86390 1
519174 99519174 1001 86380 86390 1
519113 99519113 1001 86380 86390 1
519702 99519702 1001 86380 86390 1
519570 99519570 1001 86380 86390 1
519458 99519458 1001 86380 86390 1
519319 99519319 1001 86380 86390 1
520616 99520616 1001 86380 86390 1
520267 99520267 1001 86380 86390 1
520381 99520381 1001 86380 86390 1
520132 99520132 1001 86380 86390 1
521311 99521311 1001 86380 86390 1
521125 99521125 1001 86380 86390 1
520847 99520847 1001 86380 86390 1
520983 99520983 1001 86380 86390 1
521526 99521526 1001 86380 86390 1
521899 99521899 1001 86380 86390 1
521790 99521790 1001 86380 86390 1
521676 99521676 1001 86380 86390 1
521871 99521871 1001 86380 86390 1
521798 99521798 1001 86380 86390 1
522414 99522414 1001 86380 86390 1
522456 99522456 1001 86380 86390 1
523063 99523063 1001 86380 86390 1
522903 99522903 1001 86380 86390 1
522738 99522738 1001 86380 86390 1
522691 99522691 1001 86380 86390 1
523320 99523320 1001 86380 86390 1
524464 99524464 1001 86380 86390 1
524508 99524508 1001 86380 86390 1
524209 99524209 1001 86380 86390 1
525469 99525469 1001 86380 86390 1
525470 99525470 1001 86380 86390 1
525365 99525365 1001 86380 86390 1
525238 99525238 1001 86380 86390 1
525066 99525066 1001 86380 86390 1
525170 99525170 1001 86380 86390 1
525057 99525057 1001 86380 86390 1
525073 99525073 1001 86380 86390 1
525795 99525795 1001 86380 86390 1
526319 99526319 1001 86380 86390 1
526180 99526180 1001 86380 86390 1
525997 99525997 1001 86380 86390 1
527220 99527220 1001 86380 86390 1
526814 99526814 1001 86380 86390 1
526777 99526777 1001 86380 86390 1
527311 99527311 1001 86380 86390 1
527344 99527344 1001 86380 86390 1
527423 99527423 1001 86380 86390 1
527715 99527715 1001 86380 86390 1
527793 99527793 1001 86380 86390 1
527746 99527746 1001 86380 86390 1
528121 99528121 1001 86380 86390 1
528700 99528700 1001 86380 86390 1
528623 99528623 1001 86380 86390 1
528665 99528665 1001 86380 86390 1
528667 99528667 1001 86380 86390 1
528335 99528335 1001 86380 86390 1
528356 99528356 1001 86380 86390 1
529055 99529055 1001 86380 86390 1
529057 99529057 1001 86380 86390 1
529065 99529065 1001 86380 86390 1
529713 99529713 1001 86380 86390 1
529150 99529150 1001 86380 86390 1
529883 99529883 1001 86380 86390 1
529925 99529925 1001 86380 86390 1
529889 99529889 1001 86380 86390 1
530504 99530504 1001 86380 86390 1
530365 99530365 1001 86380 86390 1
530534 99530534 1001 86380 86390 1
530068 99530068 1001 86380 86390 1
530070 99530070 1001 86380 86390 1
531300 99531300 1001 86380 86390 1
531053 99531053 1001 86380 86390 1
530877 99530877 1001 86380 86390 1
530939 99530939 1001 86380 86390 1
531471 99531471 1001 86380 86390 1
531555 99531555 1001 86380 86390 1
531544 99531544 1001 86380 86390 1
532066 99532066 1001 86380 86390 1
532118 99532118 1001 86380 86390 1
531668 99531668 1001 86380 86390 1
533006 99533006 1001 86380 86390 1
532488 99532488 1001 86380 86390 1
532616 99532616 1001 86380 86390 1
533081 99533081 1001 86380 86390 1
533083 99533083 1001 86380 86390 1
533177 99533177 1001 86380 86390 1
533167 99533167 1001 86380 86390 1
533684 99533684 1001 86380 86390 1
533527 99533527 1001 86380 86390 1
533449 99533449 1001 86380 86390 1
533535 99533535 1001 86380 86390 1
533277 99533277 1001 86380 86390 1
533350 99533350 1001 86380 86390 1
533286 99533286 1001 86380 86390 1
533917 99533917 1001 86380 86390 1
534521 99534521 1001 86380 86390 1
534671 99534671 1001 86380 86390 1
534439 99534439 1001 86380 86390 1
534167 99534167 1001 86380 86390 1
534747 99534747 1001 86380 86390 1
534868 99534868 1001 86380 86390 1
534753 99534753 1001 86380 86390 1
535363 99535363 1001 86380 86390 1
535403 99535403 1001 86380 86390 1
535235 99535235 1001 86380 86390 1
535666 99535666 1001 86380 86390 1
535649 99535649 1001 86380 86390 1
536198 99536198 1001 86380 86390 1
536252 99536252 1001 86380 86390 1
536120 99536120 1001 86380 86390 1
536057 99536057 1001 86380 86390 1
535940 99535940 1001 86380 86390 1
535823 99535823 1001 86380 86390 1
535902 99535902 1001 86380 86390 1
536373 99536373 1001 86380 86390 1
536454 99536454 1001 86380 86390 1
536444 99536444 1001 86380 86390 1
537111 99537111 1001 86380 86390 1
537317 99537317 1001 86380 86390 1
537964 99537964 1001 86380 86390 1
537596 99537596 1001 86380 86390 1
537460 99537460 1001 86380 86390 1
537486 99537486 1001 86380 86390 1
537476 99537476 1001 86380 86390 1
537372 99537372 1001 86380 86390 1
537542 99537542 1001 86380 86390 1
537443 99537443 1001 86380 86390 1
538036 99538036 1001 86380 86390 1
538687 99538687 1001 86380 86390 1
538470 99538470 1001 86380 86390 1
538446 99538446 1001 86380 86390 1
538517 99538517 1001 86380 86390 1
538232 99538232 1001 86380 86390 1
538280 99538280 1001 86380 86390 1
538845 99538845 1001 86380 86390 1
538990 99538990 1001 86380 86390 1
539617 99539617 1001 86380 86390 1
539544 99539544 1001 86380 86390 1
539372 99539372 1001 86380 86390 1
539232 99539232 1001 86380 86390 1
539183 99539183 1001 86380 86390 1
539742 99539742 1001 86380 86390 1
539696 99539696 1001 86380 86390 1
540410 99540410 1001 86380 86390 1
540373 99540373 1001 86380 86390 1
540231 99540231 1001 86380 86390 1
540022 99540022 1001 86380 86390 1
539894 99539894 1001 86380 86390 1
539908 99539908 1001 86380 86390 1
540612 99540612 1001 86380 86390 1
540499 99540499 1001 86380 86390 1
540590 99540590 1001 86380 86390 1
541130 99541130 1001 86380 86390 1
541098 99541098 1001 86380 86390 1
540955 99540955 1001 86380 86390 1
541374 99541374 1001 86380 86390 1
541495 99541495 1001 86380 86390 1
542043 99542043 1001 86380 86390 1
541968 99541968 1001 86380 86390 1
541902 99541902 1001 86380 86390 1
541803 99541803 1001 86380 86390 1
541834 99541834 1001 86380 86390 1
541516 99541516 1001 86380 86390 1
542318 99542318 1001 86380 86390 1
542846 99542846 1001 86380 86390 1
542731 99542731 1001 86380 86390 1
542633 99542633 1001 86380 86390 1
542456 99542456 1001 86380 86390 1
542451 99542451 1001 86380 86390 1
543085 99543085 1001 86380 86390 1
543617 99543617 1001 86380 86390 1
543646 99543646 1001 86380 86390 1
543663 99543663 1001 86380 86390 1
543718 99543718 1001 86380 86390 1
543514 99543514 1001 86380 86390 1
543160 99543160 1001 86380 86390 1
543885 99543885 1001 86380 86390 1
543926 99543926 1001 86380 86390 1
544486 99544486 1001 86380 86390 1
544490 99544490 1001 86380 86390 1
544428 99544428 1001 86380 86390 1
544282 99544282 1001 86380 86390 1
544041 99544041 1001 86380 86390 1
544610 99544610 1001 86380 86390 1
427906 561 1001 49920 79377 1
434100 281 1001 17100 17457 1
400037 99400037 1001 86380 86390 1
400036 99400036 1001 86380 86390 1
400268 99400268 1001 86380 86390 1
400389 99400389 1001 86380 86390 1
400595 99400595 1001 86380 86390 1
400888 99400888 1001 86380 86390 1
400974 99400974 1001 86380 86390 1
401179 99401179 1001 86380 86390 1
401223 99401223 1001 86380 86390 1
401437 99401437 1001 86380 86390 1
401431 99401431 1001 86380 86390 1
402072 99402072 1001 86380 86390 1
402358 99402358 1001 86380 86390 1
402338 99402338 1001 86380 86390 1
402382 99402382 1001 86380 86390 1
402579 99402579 1001 86380 86390 1
402722 99402722 1001 86380 86390 1
403297 99403297 1001 86380 86390 1
403558 99403558 1001 86380 86390 1
403612 99403612 1001 86380 86390 1
404204 99404204 1001 86380 86390 1
404408 99404408 1001 86380 86390 1
405013 99405013 1001 86380 86390 1
405251 99405251 1001 86380 86390 1
405224 99405224 1001 86380 86390 1
405399 99405399 1001 86380 86390 1
406664 99406664 1001 86380 86390 1
407179 99407179 1001 86380 86390 1
407541 99407541 1001 86380 86390 1
407913 99407913 1001 86380 86390 1
407930 99407930 1001 86380 86390 1
408179 99408179 1001 86380 86390 1
408461 99408461 1001 86380 86390 1
409840 99409840 1001 86380 86390 1
410213 99410213 1001 86380 86390 1
410445 99410445 1001 86380 86390 1
410514 99410514 1001 86380 86390 1
411094 99411094 1001 86380 86390 1
411020 99411020 1001 86380 86390 1
411433 99411433 1001 86380 86390 1
411619 99411619 1001 86380 86390 1
411723 99411723 1001 86380 86390 1
411707 99411707 1001 86380 86390 1
411753 99411753 1001 86380 86390 1
412003 99412003 1001 86380 86390 1
412346 99412346 1001 86380 86390 1
413620 99413620 1001 86380 86390 1
413465 99413465 1001 86380 86390 1
413215 99413215 1001 86380 86390 1
412940 99412940 1001 86380 86390 1
414057 99414057 1001 86380 86390 1
414968 99414968 1001 86380 86390 1
415116 99415116 1001 86380 86390 1
415147 99415147 1001 86380 86390 1
415306 99415306 1001 86380 86390 1
414696 99414696 1001 86380 86390 1
414789 99414789 1001 86380 86390 1
414523 99414523 1001 86380 86390 1
414451 99414451 1001 86380 86390 1
414139 99414139 1001 86380 86390 1
414125 99414125 1001 86380 86390 1
415483 99415483 1001 86380 86390 1
415581 99415581 1001 86380 86390 1
416782 99416782 1001 86380 86390 1
416888 99416888 1001 86380 86390 1
416717 99416717 1001 86380 86390 1
416982 99416982 1001 86380 86390 1
415822 99415822 1001 86380 86390 1
417114 99417114 1001 86380 86390 1
417047 99417047 1001 86380 86390 1
417395 99417395 1001 86380 86390 1
418491 99418491 1001 86380 86390 1
418313 99418313 1001 86380 86390 1
418091 99418091 1001 86380 86390 1
417664 99417664 1001 86380 86390 1
419003 99419003 1001 86380 86390 1
420400 99420400 1001 86380 86390 1
419700 99419700 1001 86380 86390 1
419860 99419860 1001 86380 86390 1
419680 99419680 1001 86380 86390 1
419250 99419250 1001 86380 86390 1
420830 99420830 1001 86380 86390 1
420740 99420740 1001 86380 86390 1
422068 99422068 1001 86380 86390 1
422012 99422012 1001 86380 86390 1
421558 99421558 1001 86380 86390 1
421422 99421422 1001 86380 86390 1
421201 99421201 1001 86380 86390 1
422515 99422515 1001 86380 86390 1
422181 99422181 1001 86380 86390 1
423312 99423312 1001 86380 86390 1
423719 99423719 1001 86380 86390 1
423618 99423618 1001 86380 86390 1
422981 99422981 1001 86380 86390 1
422986 99422986 1001 86380 86390 1
423136 99423136 1001 86380 86390 1
422695 99422695 1001 86380 86390 1
422840 99422840 1001 86380 86390 1
422872 99422872 1001 86380 86390 1
423982 99423982 1001 86380 86390 1
424809 99424809 1001 86380 86390 1
424949 99424949 1001 86380 86390 1
424364 99424364 1001 86380 86390 1
425407 99425407 1001 86380 86390 1
425610 99425610 1001 86380 86390 1
425482 99425482 1001 86380 86390 1
426353 99426353 1001 86380 86390 1
426607 99426607 1001 86380 86390 1
426026 99426026 1001 86380 86390 1
427438 99427438 1001 86380 86390 1
428694 99428694 1001 86380 86390 1
428731 99428731 1001 86380 86390 1
428465 99428465 1001 86380 86390 1
428276 99428276 1001 86380 86390 1
428246 99428246 1001 86380 86390 1
428942 99428942 1001 86380 86390 1
430163 99430163 1001 86380 86390 1
430147 99430147 1001 86380 86390 1
430037 99430037 1001 86380 86390 1
429685 99429685 1001 86380 86390 1
429274 99429274 1001 86380 86390 1
429239 99429239 1001 86380 86390 1
430613 99430613 1001 86380 86390 1
431708 99431708 1001 86380 86390 1
431917 99431917 1001 86380 86390 1
431337 99431337 1001 86380 86390 1
430869 99430869 1001 86380 86390 1
432426 99432426 1001 86380 86390 1
433592 99433592 1001 86380 86390 1
433474 99433474 1001 86380 86390 1
433427 99433427 1001 86380 86390 1
433240 99433240 1001 86380 86390 1
433200 99433200 1001 86380 86390 1
433260 99433260 1001 86380 86390 1
433287 99433287 1001 86380 86390 1
433047 99433047 1001 86380 86390 1
433750 99433750 1001 86380 86390 1
433792 99433792 1001 86380 86390 1
435214 99435214 1001 86380 86390 1
435600 99435600 1001 86380 86390 1
435771 99435771 1001 86380 86390 1
435466 99435466 1001 86380 86390 1
436713 99436713 1001 86380 86390 1
436555 99436555 1001 86380 86390 1
435951 99435951 1001 86380 86390 1
436265 99436265 1001 86380 86390 1
300003 99300003 1001 86380 86390 1
437212 99437212 1001 86380 86390 1
300090 99300090 1001 86380 86390 1
300026 99300026 1001 86380 86390 1
300707 99300707 1001 86380 86390 1
300369 99300369 1001 86380 86390 1
300361 99300361 1001 86380 86390 1
300439 99300439 1001 86380 86390 1
300453 99300453 1001 86380 86390 1
301472 99301472 1001 86380 86390 1
301011 99301011 1001 86380 86390 1
301101 99301101 1001 86380 86390 1
301555 99301555 1001 86380 86390 1
301613 99301613 1001 86380 86390 1
302263 99302263 1001 86380 86390 1
301967 99301967 1001 86380 86390 1
301924 99301924 1001 86380 86390 1
303119 99303119 1001 86380 86390 1
303107 99303107 1001 86380 86390 1
302820 99302820 1001 86380 86390 1
302933 99302933 1001 86380 86390 1
302908 99302908 1001 86380 86390 1
302615 99302615 1001 86380 86390 1
302686 99302686 1001 86380 86390 1
303923 99303923 1001 86380 86390 1
303942 99303942 1001 86380 86390 1
303738 99303738 1001 86380 86390 1
303670 99303670 1001 86380 86390 1
303444 99303444 1001 86380 86390 1
304130 99304130 1001 86380 86390 1
304184 99304184 1001 86380 86390 1
304835 99304835 1001 86380 86390 1
304675 99304675 1001 86380 86390 1
304714 99304714 1001 86380 86390 1
304602 99304602 1001 86380 86390 1
304558 99304558 1001 86380 86390 1
305000 99305000 1001 86380 86390 1
304878 99304878 1001 86380 86390 1
304943 99304943 1001 86380 86390 1
304892 99304892 1001 86380 86390 1
304907 99304907 1001 86380 86390 1
305547 99305547 1001 86380 86390 1
305660 99305660 1001 86380 86390 1
305575 99305575 1001 86380 86390 1
305392 99305392 1001 86380 86390 1
305362 99305362 1001 86380 86390 1
305168 99305168 1001 86380 86390 1
305161 99305161 1001 86380 86390 1
500020 99500020 1001 86380 86390 1
500613 99500613 1001 86380 86390 1
500758 99500758 1001 86380 86390 1
500419 99500419 1001 86380 86390 1
500407 99500407 1001 86380 86390 1
500448 99500448 1001 86380 86390 1
500578 99500578 1001 86380 86390 1
500529 99500529 1001 86380 86390 1
500235 99500235 1001 86380 86390 1
500266 99500266 1001 86380 86390 1
500201 99500201 1001 86380 86390 1
500965 99500965 1001 86380 86390 1
501415 99501415 1001 86380 86390 1
501097 99501097 1001 86380 86390 1
501133 99501133 1001 86380 86390 1
502308 99502308 1001 86380 86390 1
501845 99501845 1001 86380 86390 1
502518 99502518 1001 86380 86390 1
502531 99502531 1001 86380 86390 1
502668 99502668 1001 86380 86390 1
503094 99503094 1001 86380 86390 1
502989 99502989 1001 86380 86390 1
502802 99502802 1001 86380 86390 1
502829 99502829 1001 86380 86390 1
502791 99502791 1001 86380 86390 1
503419 99503419 1001 86380 86390 1
503305 99503305 1001 86380 86390 1
503466 99503466 1001 86380 86390 1
503481 99503481 1001 86380 86390 1
504067 99504067 1001 86380 86390 1
503951 99503951 1001 86380 86390 1
504061 99504061 1001 86380 86390 1
503512 99503512 1001 86380 86390 1
503632 99503632 1001 86380 86390 1
503559 99503559 1001 86380 86390 1
504910 99504910 1001 86380 86390 1
504932 99504932 1001 86380 86390 1
504722 99504722 1001 86380 86390 1
504432 99504432 1001 86380 86390 1
504381 99504381 1001 86380 86390 1
504501 99504501 1001 86380 86390 1
505681 99505681 1001 86380 86390 1
505571 99505571 1001 86380 86390 1
505627 99505627 1001 86380 86390 1
505564 99505564 1001 86380 86390 1
505376 99505376 1001 86380 86390 1
505483 99505483 1001 86380 86390 1
505367 99505367 1001 86380 86390 1
505232 99505232 1001 86380 86390 1
505349 99505349 1001 86380 86390 1
505194 99505194 1001 86380 86390 1
505168 99505168 1001 86380 86390 1
505937 99505937 1001 86380 86390 1
505811 99505811 1001 86380 86390 1
506287 99506287 1001 86380 86390 1
506171 99506171 1001 86380 86390 1
506778 99506778 1001 86380 86390 1
506616 99506616 1001 86380 86390 1
507036 99507036 1001 86380 86390 1
507206 99507206 1001 86380 86390 1
507038 99507038 1001 86380 86390 1
507110 99507110 1001 86380 86390 1
507529 99507529 1001 86380 86390 1
507444 99507444 1001 86380 86390 1
508185 99508185 1001 86380 86390 1
507926 99507926 1001 86380 86390 1
508006 99508006 1001 86380 86390 1
507840 99507840 1001 86380 86390 1
508001 99508001 1001 86380 86390 1
508376 99508376 1001 86380 86390 1
508313 99508313 1001 86380 86390 1
508332 99508332 1001 86380 86390 1
508912 99508912 1001 86380 86390 1
509008 99509008 1001 86380 86390 1
508778 99508778 1001 86380 86390 1
508675 99508675 1001 86380 86390 1
508487 99508487 1001 86380 86390 1
508644 99508644 1001 86380 86390 1
509258 99509258 1001 86380 86390 1
509836 99509836 1001 86380 86390 1
509644 99509644 1001 86380 86390 1
509305 99509305 1001 86380 86390 1
509440 99509440 1001 86380 86390 1
510074 99510074 1001 86380 86390 1
510013 99510013 1001 86380 86390 1
510342 99510342 1001 86380 86390 1
510498 99510498 1001 86380 86390 1
510199 99510199 1001 86380 86390 1
510303 99510303 1001 86380 86390 1
510240 99510240 1001 86380 86390 1
510266 99510266 1001 86380 86390 1
510866 99510866 1001 86380 86390 1
511339 99511339 1001 86380 86390 1
511198 99511198 1001 86380 86390 1
510987 99510987 1001 86380 86390 1
511579 99511579 1001 86380 86390 1
511584 99511584 1001 86380 86390 1
512284 99512284 1001 86380 86390 1
512183 99512183 1001 86380 86390 1
512172 99512172 1001 86380 86390 1
511934 99511934 1001 86380 86390 1
511938 99511938 1001 86380 86390 1
512571 99512571 1001 86380 86390 1
512410 99512410 1001 86380 86390 1
512425 99512425 1001 86380 86390 1
513184 99513184 1001 86380 86390 1
512844 99512844 1001 86380 86390 1
512953 99512953 1001 86380 86390 1
512969 99512969 1001 86380 86390 1
512803 99512803 1001 86380 86390 1
512730 99512730 1001 86380 86390 1
513832 99513832 1001 86380 86390 1
513885 99513885 1001 86380 86390 1
513558 99513558 1001 86380 86390 1
513597 99513597 1001 86380 86390 1
513471 99513471 1001 86380 86390 1
514122 99514122 1001 86380 86390 1
513827 99513827 1001 86380 86390 1
514837 99514837 1001 86380 86390 1
514728 99514728 1001 86380 86390 1
514613 99514613 1001 86380 86390 1
514513 99514513 1001 86380 86390 1
514605 99514605 1001 86380 86390 1
514436 99514436 1001 86380 86390 1
514242 99514242 1001 86380 86390 1
514271 99514271 1001 86380 86390 1
515595 99515595 1001 86380 86390 1
515550 99515550 1001 86380 86390 1
515426 99515426 1001 86380 86390 1
515342 99515342 1001 86380 86390 1
515435 99515435 1001 86380 86390 1
515143 99515143 1001 86380 86390 1
515693 99515693 1001 86380 86390 1
515799 99515799 1001 86380 86390 1
516494 99516494 1001 86380 86390 1
516122 99516122 1001 86380 86390 1
516149 99516149 1001 86380 86390 1
516231 99516231 1001 86380 86390 1
515934 99515934 1001 86380 86390 1
517307 99517307 1001 86380 86390 1
517201 99517201 1001 86380 86390 1
517322 99517322 1001 86380 86390 1
516929 99516929 1001 86380 86390 1
516973 99516973 1001 86380 86390 1
516781 99516781 1001 86380 86390 1
516860 99516860 1001 86380 86390 1
516877 99516877 1001 86380 86390 1
517384 99517384 1001 86380 86390 1
517502 99517502 1001 86380 86390 1
517344 99517344 1001 86380 86390 1
517975 99517975 1001 86380 86390 1
517650 99517650 1001 86380 86390 1
518265 99518265 1001 86380 86390 1
518278 99518278 1001 86380 86390 1
518837 99518837 1001 86380 86390 1
518720 99518720 1001 86380 86390 1
518738 99518738 1001 86380 86390 1
518470 99518470 1001 86380 86390 1
518380 99518380 1001 86380 86390 1
518407 99518407 1001 86380 86390 1
519002 99519002 1001 86380 86390 1
519175 99519175 1001 86380 86390 1
519124 99519124 1001 86380 86390 1
519798 99519798 1001 86380 86390 1
519561 99519561 1001 86380 86390 1
519390 99519390 1001 86380 86390 1
519265 99519265 1001 86380 86390 1
520006 99520006 1001 86380 86390 1
520008 99520008 1001 86380 86390 1
520001 99520001 1001 86380 86390 1
520464 99520464 1001 86380 86390 1
520481 99520481 1001 86380 86390 1
520628 99520628 1001 86380 86390 1
520495 99520495 1001 86380 86390 1
520406 99520406 1001 86380 86390 1
520119 99520119 1001 86380 86390 1
520822 99520822 1001 86380 86390 1
520828 99520828 1001 86380 86390 1
521248 99521248 1001 86380 86390 1
521116 99521116 1001 86380 86390 1
521207 99521207 1001 86380 86390 1
520933 99520933 1001 86380 86390 1
522291 99522291 1001 86380 86390 1
522004 99522004 1001 86380 86390 1
521725 99521725 1001 86380 86390 1
521845 99521845 1001 86380 86390 1
521748 99521748 1001 86380 86390 1
522356 99522356 1001 86380 86390 1
522450 99522450 1001 86380 86390 1
522926 99522926 1001 86380 86390 1
522915 99522915 1001 86380 86390 1
522973 99522973 1001 86380 86390 1
522812 99522812 1001 86380 86390 1
522839 99522839 1001 86380 86390 1
522714 99522714 1001 86380 86390 1
523167 99523167 1001 86380 86390 1
523265 99523265 1001 86380 86390 1
523701 99523701 1001 86380 86390 1
523599 99523599 1001 86380 86390 1
523381 99523381 1001 86380 86390 1
523425 99523425 1001 86380 86390 1
524084 99524084 1001 86380 86390 1
524026 99524026 1001 86380 86390 1
524514 99524514 1001 86380 86390 1
524558 99524558 1001 86380 86390 1
524229 99524229 1001 86380 86390 1
524283 99524283 1001 86380 86390 1
524950 99524950 1001 86380 86390 1
524854 99524854 1001 86380 86390 1
524830 99524830 1001 86380 86390 1
525405 99525405 1001 86380 86390 1
525199 99525199 1001 86380 86390 1
525332 99525332 1001 86380 86390 1
525388 99525388 1001 86380 86390 1
525614 99525614 1001 86380 86390 1
525757 99525757 1001 86380 86390 1
526268 99526268 1001 86380 86390 1
526130 99526130 1001 86380 86390 1
526067 99526067 1001 86380 86390 1
526107 99526107 1001 86380 86390 1
525905 99525905 1001 86380 86390 1
525925 99525925 1001 86380 86390 1
525914 99525914 1001 86380 86390 1
526474 99526474 1001 86380 86390 1
526542 99526542 1001 86380 86390 1
526521 99526521 1001 86380 86390 1
527099 99527099 1001 86380 86390 1
527078 99527078 1001 86380 86390 1
527118 99527118 1001 86380 86390 1
526851 99526851 1001 86380 86390 1
526857 99526857 1001 86380 86390 1
527040 99527040 1001 86380 86390 1
526978 99526978 1001 86380 86390 1
526695 99526695 1001 86380 86390 1
526716 99526716 1001 86380 86390 1
527419 99527419 1001 86380 86390 1
527963 99527963 1001 86380 86390 1
527832 99527832 1001 86380 86390 1
527674 99527674 1001 86380 86390 1
528152 99528152 1001 86380 86390 1
528145 99528145 1001 86380 86390 1
528133 99528133 1001 86380 86390 1
528134 99528134 1001 86380 86390 1
528892 99528892 1001 86380 86390 1
528520 99528520 1001 86380 86390 1
528345 99528345 1001 86380 86390 1
528342 99528342 1001 86380 86390 1
529040 99529040 1001 86380 86390 1
529664 99529664 1001 86380 86390 1
529696 99529696 1001 86380 86390 1
529581 99529581 1001 86380 86390 1
529399 99529399 1001 86380 86390 1
529389 99529389 1001 86380 86390 1
529364 99529364 1001 86380 86390 1
529365 99529365 1001 86380 86390 1
529260 99529260 1001 86380 86390 1
529287 99529287 1001 86380 86390 1
529819 99529819 1001 86380 86390 1
529928 99529928 1001 86380 86390 1
529734 99529734 1001 86380 86390 1
530234 99530234 1001 86380 86390 1
530278 99530278 1001 86380 86390 1
530066 99530066 1001 86380 86390 1
530056 99530056 1001 86380 86390 1
530581 99530581 1001 86380 86390 1
530596 99530596 1001 86380 86390 1
530739 99530739 1001 86380 86390 1
531375 99531375 1001 86380 86390 1
530995 99530995 1001 86380 86390 1
530998 99530998 1001 86380 86390 1
530948 99530948 1001 86380 86390 1
531539 99531539 1001 86380 86390 1
531453 99531453 1001 86380 86390 1
532142 99532142 1001 86380 86390 1
532202 99532202 1001 86380 86390 1
531916 99531916 1001 86380 86390 1
531944 99531944 1001 86380 86390 1
531650 99531650 1001 86380 86390 1
531708 99531708 1001 86380 86390 1
531698 99531698 1001 86380 86390 1
532280 99532280 1001 86380 86390 1
532386 99532386 1001 86380 86390 1
532972 99532972 1001 86380 86390 1
533009 99533009 1001 86380 86390 1
532767 99532767 1001 86380 86390 1
532692 99532692 1001 86380 86390 1
532452 99532452 1001 86380 86390 1
532499 99532499 1001 86380 86390 1
533079 99533079 1001 86380 86390 1
533692 99533692 1001 86380 86390 1
533783 99533783 1001 86380 86390 1
533707 99533707 1001 86380 86390 1
533596 99533596 1001 86380 86390 1
533264 99533264 1001 86380 86390 1
533377 99533377 1001 86380 86390 1
534038 99534038 1001 86380 86390 1
534009 99534009 1001 86380 86390 1
534535 99534535 1001 86380 86390 1
534619 99534619 1001 86380 86390 1
534433 99534433 1001 86380 86390 1
534477 99534477 1001 86380 86390 1
534186 99534186 1001 86380 86390 1
534253 99534253 1001 86380 86390 1
535350 99535350 1001 86380 86390 1
535338 99535338 1001 86380 86390 1
535139 99535139 1001 86380 86390 1
535155 99535155 1001 86380 86390 1
535274 99535274 1001 86380 86390 1
535064 99535064 1001 86380 86390 1
535052 99535052 1001 86380 86390 1
535665 99535665 1001 86380 86390 1
535602 99535602 1001 86380 86390 1
535699 99535699 1001 86380 86390 1
535687 99535687 1001 86380 86390 1
535985 99535985 1001 86380 86390 1
535913 99535913 1001 86380 86390 1
535891 99535891 1001 86380 86390 1
536433 99536433 1001 86380 86390 1
537016 99537016 1001 86380 86390 1
536867 99536867 1001 86380 86390 1
536920 99536920 1001 86380 86390 1
536885 99536885 1001 86380 86390 1
536834 99536834 1001 86380 86390 1
536956 99536956 1001 86380 86390 1
536731 99536731 1001 86380 86390 1
537217 99537217 1001 86380 86390 1
537320 99537320 1001 86380 86390 1
537919 99537919 1001 86380 86390 1
537831 99537831 1001 86380 86390 1
537986 99537986 1001 86380 86390 1
537601 99537601 1001 86380 86390 1
537649 99537649 1001 86380 86390 1
537662 99537662 1001 86380 86390 1
537424 99537424 1001 86380 86390 1
537528 99537528 1001 86380 86390 1
537546 99537546 1001 86380 86390 1
538058 99538058 1001 86380 86390 1
538779 99538779 1001 86380 86390 1
538643 99538643 1001 86380 86390 1
538479 99538479 1001 86380 86390 1
538493 99538493 1001 86380 86390 1
538554 99538554 1001 86380 86390 1
538400 99538400 1001 86380 86390 1
538873 99538873 1001 86380 86390 1
539350 99539350 1001 86380 86390 1
539419 99539419 1001 86380 86390 1
539167 99539167 1001 86380 86390 1
539198 99539198 1001 86380 86390 1
539718 99539718 1001 86380 86390 1
540296 99540296 1001 86380 86390 1
540149 99540149 1001 86380 86390 1
540164 99540164 1001 86380 86390 1
540157 99540157 1001 86380 86390 1
540053 99540053 1001 86380 86390 1
541175 99541175 1001 86380 86390 1
541288 99541288 1001 86380 86390 1
541424 99541424 1001 86380 86390 1
541920 99541920 1001 86380 86390 1
541971 99541971 1001 86380 86390 1
542050 99542050 1001 86380 86390 1
541630 99541630 1001 86380 86390 1
542260 99542260 1001 86380 86390 1
542287 99542287 1001 86380 86390 1
542229 99542229 1001 86380 86390 1
542255 99542255 1001 86380 86390 1
542805 99542805 1001 86380 86390 1
542913 99542913 1001 86380 86390 1
542840 99542840 1001 86380 86390 1
542564 99542564 1001 86380 86390 1
542505 99542505 1001 86380 86390 1
542462 99542462 1001 86380 86390 1
542741 99542741 1001 86380 86390 1
543078 99543078 1001 86380 86390 1
542979 99542979 1001 86380 86390 1
543571 99543571 1001 86380 86390 1
543404 99543404 1001 86380 86390 1
543548 99543548 1001 86380 86390 1
543485 99543485 1001 86380 86390 1
543892 99543892 1001 86380 86390 1
544397 99544397 1001 86380 86390 1
544461 99544461 1001 86380 86390 1
543990 99543990 1001 86380 86390 1
544144 99544144 1001 86380 86390 1
544659 99544659 1001 86380 86390 1
544666 99544666 1001 86380 86390 1
422876 967 1001 54300 55677 1
400083 99400083 1001 86380 86390 1
400824 99400824 1001 86380 86390 1
400939 99400939 1001 86380 86390 1
401327 99401327 1001 86380 86390 1
401383 99401383 1001 86380 86390 1
402048 99402048 1001 86380 86390 1
402241 99402241 1001 86380 86390 1
402223 99402223 1001 86380 86390 1
402251 99402251 1001 86380 86390 1
402283 99402283 1001 86380 86390 1
402356 99402356 1001 86380 86390 1
402819 99402819 1001 86380 86390 1
403091 99403091 1001 86380 86390 1
403188 99403188 1001 86380 86390 1
403121 99403121 1001 86380 86390 1
404254 99404254 1001 86380 86390 1
404377 99404377 1001 86380 86390 1
404390 99404390 1001 86380 86390 1
404396 99404396 1001 86380 86390 1
404460 99404460 1001 86380 86390 1
404545 99404545 1001 86380 86390 1
404626 99404626 1001 86380 86390 1
404969 99404969 1001 86380 86390 1
405445 99405445 1001 86380 86390 1
405767 99405767 1001 86380 86390 1
405972 99405972 1001 86380 86390 1
406369 99406369 1001 86380 86390 1
406605 99406605 1001 86380 86390 1
406871 99406871 1001 86380 86390 1
407224 99407224 1001 86380 86390 1
407255 99407255 1001 86380 86390 1
407344 99407344 1001 86380 86390 1
407439 99407439 1001 86380 86390 1
407496 99407496 1001 86380 86390 1
407586 99407586 1001 86380 86390 1
407779 99407779 1001 86380 86390 1
408145 99408145 1001 86380 86390 1
408677 99408677 1001 86380 86390 1
408782 99408782 1001 86380 86390 1
409349 99409349 1001 86380 86390 1
409580 99409580 1001 86380 86390 1
409842 99409842 1001 86380 86390 1
409888 99409888 1001 86380 86390 1
409787 99409787 1001 86380 86390 1
410117 99410117 1001 86380 86390 1
410174 99410174 1001 86380 86390 1
410291 99410291 1001 86380 86390 1
410229 99410229 1001 86380 86390 1
411136 99411136 1001 86380 86390 1
411660 99411660 1001 86380 86390 1
411737 99411737 1001 86380 86390 1
411757 99411757 1001 86380 86390 1
412217 99412217 1001 86380 86390 1
412301 99412301 1001 86380 86390 1
412438 99412438 1001 86380 86390 1
412978 99412978 1001 86380 86390 1
412913 99412913 1001 86380 86390 1
412918 99412918 1001 86380 86390 1
413920 99413920 1001 86380 86390 1
413873 99413873 1001 86380 86390 1
413744 99413744 1001 86380 86390 1
413961 99413961 1001 86380 86390 1
415058 99415058 1001 86380 86390 1
415192 99415192 1001 86380 86390 1
414986 99414986 1001 86380 86390 1
414595 99414595 1001 86380 86390 1
414746 99414746 1001 86380 86390 1
414561 99414561 1001 86380 86390 1
414470 99414470 1001 86380 86390 1
415322 99415322 1001 86380 86390 1
416944 99416944 1001 86380 86390 1
416237 99416237 1001 86380 86390 1
415963 99415963 1001 86380 86390 1
415922 99415922 1001 86380 86390 1
418085 99418085 1001 86380 86390 1
418341 99418341 1001 86380 86390 1
418126 99418126 1001 86380 86390 1
417663 99417663 1001 86380 86390 1
418008 99418008 1001 86380 86390 1
417868 99417868 1001 86380 86390 1
419041 99419041 1001 86380 86390 1
418903 99418903 1001 86380 86390 1
420124 99420124 1001 86380 86390 1
420204 99420204 1001 86380 86390 1
420226 99420226 1001 86380 86390 1
420089 99420089 1001 86380 86390 1
420075 99420075 1001 86380 86390 1
420586 99420586 1001 86380 86390 1
421712 99421712 1001 86380 86390 1
421695 99421695 1001 86380 86390 1
421641 99421641 1001 86380 86390 1
421629 99421629 1001 86380 86390 1
421654 99421654 1001 86380 86390 1
420918 99420918 1001 86380 86390 1
420953 99420953 1001 86380 86390 1
420879 99420879 1001 86380 86390 1
422330 99422330 1001 86380 86390 1
422172 99422172 1001 86380 86390 1
422433 99422433 1001 86380 86390 1
423658 99423658 1001 86380 86390 1
423185 99423185 1001 86380 86390 1
422730 99422730 1001 86380 86390 1
422786 99422786 1001 86380 86390 1
424136 99424136 1001 86380 86390 1
425065 99425065 1001 86380 86390 1
425143 99425143 1001 86380 86390 1
424649 99424649 1001 86380 86390 1
424902 99424902 1001 86380 86390 1
424243 99424243 1001 86380 86390 1
424306 99424306 1001 86380 86390 1
424362 99424362 1001 86380 86390 1
426955 99426955 1001 86380 86390 1
426906 99426906 1001 86380 86390 1
426908 99426908 1001 86380 86390 1
426326 99426326 1001 86380 86390 1
426478 99426478 1001 86380 86390 1
426406 99426406 1001 86380 86390 1
426677 99426677 1001 86380 86390 1
426316 99426316 1001 86380 86390 1
426270 99426270 1001 86380 86390 1
428718 99428718 1001 86380 86390 1
428584 99428584 1001 86380 86390 1
428275 99428275 1001 86380 86390 1
427753 99427753 1001 86380 86390 1
429954 99429954 1001 86380 86390 1
429764 99429764 1001 86380 86390 1
429868 99429868 1001 86380 86390 1
429344 99429344 1001 86380 86390 1
429224 99429224 1001 86380 86390 1
429240 99429240 1001 86380 86390 1
430548 99430548 1001 86380 86390 1
430775 99430775 1001 86380 86390 1
430540 99430540 1001 86380 86390 1
430724 99430724 1001 86380 86390 1
430752 99430752 1001 86380 86390 1
431738 99431738 1001 86380 86390 1
431387 99431387 1001 86380 86390 1
431600 99431600 1001 86380 86390 1
431211 99431211 1001 86380 86390 1
431140 99431140 1001 86380 86390 1
433101 99433101 1001 86380 86390 1
433220 99433220 1001 86380 86390 1
433233 99433233 1001 86380 86390 1
432663 99432663 1001 86380 86390 1
433917 99433917 1001 86380 86390 1
433908 99433908 1001 86380 86390 1
435382 99435382 1001 86380 86390 1
435069 99435069 1001 86380 86390 1
434532 99434532 1001 86380 86390 1
435483 99435483 1001 86380 86390 1
435578 99435578 1001 86380 86390 1
437129 99437129 1001 86380 86390 1
436738 99436738 1001 86380 86390 1
300004 99300004 1001 86380 86390 1
437272 99437272 1001 86380 86390 1
300552 99300552 1001 86380 86390 1
300689 99300689 1001 86380 86390 1
300664 99300664 1001 86380 86390 1
300419 99300419 1001 86380 86390 1
300384 99300384 1001 86380 86390 1
300913 99300913 1001 86380 86390 1
301491 99301491 1001 86380 86390 1
301168 99301168 1001 86380 86390 1
301054 99301054 1001 86380 86390 1
301667 99301667 1001 86380 86390 1
302278 99302278 1001 86380 86390 1
302354 99302354 1001 86380 86390 1
302323 99302323 1001 86380 86390 1
302114 99302114 1001 86380 86390 1
302117 99302117 1001 86380 86390 1
302507 99302507 1001 86380 86390 1
302497 99302497 1001 86380 86390 1
302465 99302465 1001 86380 86390 1
303015 99303015 1001 86380 86390 1
303150 99303150 1001 86380 86390 1
302616 99302616 1001 86380 86390 1
302668 99302668 1001 86380 86390 1
302675 99302675 1001 86380 86390 1
303358 99303358 1001 86380 86390 1
304002 99304002 1001 86380 86390 1
303964 99303964 1001 86380 86390 1
303673 99303673 1001 86380 86390 1
303548 99303548 1001 86380 86390 1
303578 99303578 1001 86380 86390 1
304038 99304038 1001 86380 86390 1
304715 99304715 1001 86380 86390 1
304495 99304495 1001 86380 86390 1
304265 99304265 1001 86380 86390 1
304325 99304325 1001 86380 86390 1
304367 99304367 1001 86380 86390 1
304861 99304861 1001 86380 86390 1
304969 99304969 1001 86380 86390 1
305008 99305008 1001 86380 86390 1
305621 99305621 1001 86380 86390 1
305451 99305451 1001 86380 86390 1
305082 99305082 1001 86380 86390 1
305152 99305152 1001 86380 86390 1
500166 99500166 1001 86380 86390 1
305686 99305686 1001 86380 86390 1
500056 99500056 1001 86380 86390 1
500439 99500439 1001 86380 86390 1
500561 99500561 1001 86380 86390 1
500601 99500601 1001 86380 86390 1
500299 99500299 1001 86380 86390 1
500291 99500291 1001 86380 86390 1
500330 99500330 1001 86380 86390 1
500886 99500886 1001 86380 86390 1
500822 99500822 1001 86380 86390 1
501528 99501528 1001 86380 86390 1
501318 99501318 1001 86380 86390 1
501258 99501258 1001 86380 86390 1
501203 99501203 1001 86380 86390 1
501651 99501651 1001 86380 86390 1
501744 99501744 1001 86380 86390 1
502433 99502433 1001 86380 86390 1
502282 99502282 1001 86380 86390 1
502082 99502082 1001 86380 86390 1
502151 99502151 1001 86380 86390 1
501896 99501896 1001 86380 86390 1
501899 99501899 1001 86380 86390 1
502545 99502545 1001 86380 86390 1
502534 99502534 1001 86380 86390 1
503154 99503154 1001 86380 86390 1
502936 99502936 1001 86380 86390 1
503027 99503027 1001 86380 86390 1
502856 99502856 1001 86380 86390 1
503381 99503381 1001 86380 86390 1
503435 99503435 1001 86380 86390 1
504072 99504072 1001 86380 86390 1
503829 99503829 1001 86380 86390 1
504283 99504283 1001 86380 86390 1
504248 99504248 1001 86380 86390 1
504888 99504888 1001 86380 86390 1
504676 99504676 1001 86380 86390 1
504630 99504630 1001 86380 86390 1
504658 99504658 1001 86380 86390 1
504464 99504464 1001 86380 86390 1
505112 99505112 1001 86380 86390 1
505746 99505746 1001 86380 86390 1
505597 99505597 1001 86380 86390 1
505637 99505637 1001 86380 86390 1
505529 99505529 1001 86380 86390 1
505392 99505392 1001 86380 86390 1
505163 99505163 1001 86380 86390 1
505775 99505775 1001 86380 86390 1
505855 99505855 1001 86380 86390 1
506442 99506442 1001 86380 86390 1
506509 99506509 1001 86380 86390 1
506349 99506349 1001 86380 86390 1
506389 99506389 1001 86380 86390 1
506678 99506678 1001 86380 86390 1
506641 99506641 1001 86380 86390 1
507317 99507317 1001 86380 86390 1
507138 99507138 1001 86380 86390 1
506809 99506809 1001 86380 86390 1
506940 99506940 1001 86380 86390 1
507482 99507482 1001 86380 86390 1
507443 99507443 1001 86380 86390 1
507509 99507509 1001 86380 86390 1
508063 99508063 1001 86380 86390 1
508208 99508208 1001 86380 86390 1
507902 99507902 1001 86380 86390 1
507869 99507869 1001 86380 86390 1
507681 99507681 1001 86380 86390 1
508656 99508656 1001 86380 86390 1
509192 99509192 1001 86380 86390 1
509247 99509247 1001 86380 86390 1
509213 99509213 1001 86380 86390 1
509252 99509252 1001 86380 86390 1
509839 99509839 1001 86380 86390 1
509871 99509871 1001 86380 86390 1
509805 99509805 1001 86380 86390 1
509315 99509315 1001 86380 86390 1
509949 99509949 1001 86380 86390 1
510094 99510094 1001 86380 86390 1
510645 99510645 1001 86380 86390 1
510380 99510380 1001 86380 86390 1
510356 99510356 1001 86380 86390 1
510492 99510492 1001 86380 86390 1
510442 99510442 1001 86380 86390 1
510161 99510161 1001 86380 86390 1
510278 99510278 1001 86380 86390 1
510169 99510169 1001 86380 86390 1
510882 99510882 1001 86380 86390 1
510785 99510785 1001 86380 86390 1
511536 99511536 1001 86380 86390 1
511187 99511187 1001 86380 86390 1
511162 99511162 1001 86380 86390 1
511045 99511045 1001 86380 86390 1
511654 99511654 1001 86380 86390 1
511631 99511631 1001 86380 86390 1
512251 99512251 1001 86380 86390 1
512020 99512020 1001 86380 86390 1
512165 99512165 1001 86380 86390 1
512159 99512159 1001 86380 86390 1
513151 99513151 1001 86380 86390 1
512961 99512961 1001 86380 86390 1
512992 99512992 1001 86380 86390 1
512688 99512688 1001 86380 86390 1
512714 99512714 1001 86380 86390 1
513315 99513315 1001 86380 86390 1
513846 99513846 1001 86380 86390 1
513911 99513911 1001 86380 86390 1
513700 99513700 1001 86380 86390 1
513807 99513807 1001 86380 86390 1
513450 99513450 1001 86380 86390 1
513590 99513590 1001 86380 86390 1
514175 99514175 1001 86380 86390 1
514126 99514126 1001 86380 86390 1
514497 99514497 1001 86380 86390 1
514644 99514644 1001 86380 86390 1
514883 99514883 1001 86380 86390 1
515667 99515667 1001 86380 86390 1
515440 99515440 1001 86380 86390 1
515259 99515259 1001 86380 86390 1
515069 99515069 1001 86380 86390 1
515833 99515833 1001 86380 86390 1
516490 99516490 1001 86380 86390 1
516349 99516349 1001 86380 86390 1
516388 99516388 1001 86380 86390 1
516218 99516218 1001 86380 86390 1
516663 99516663 1001 86380 86390 1
516589 99516589 1001 86380 86390 1
516628 99516628 1001 86380 86390 1
517334 99517334 1001 86380 86390 1
517221 99517221 1001 86380 86390 1
517164 99517164 1001 86380 86390 1
517081 99517081 1001 86380 86390 1
516721 99516721 1001 86380 86390 1
517836 99517836 1001 86380 86390 1
518234 99518234 1001 86380 86390 1
518906 99518906 1001 86380 86390 1
518683 99518683 1001 86380 86390 1
518370 99518370 1001 86380 86390 1
519623 99519623 1001 86380 86390 1
519662 99519662 1001 86380 86390 1
519670 99519670 1001 86380 86390 1
519450 99519450 1001 86380 86390 1
519297 99519297 1001 86380 86390 1
519272 99519272 1001 86380 86390 1
519287 99519287 1001 86380 86390 1
519304 99519304 1001 86380 86390 1
520336 99520336 1001 86380 86390 1
520313 99520313 1001 86380 86390 1
520116 99520116 1001 86380 86390 1
520130 99520130 1001 86380 86390 1
520759 99520759 1001 86380 86390 1
520786 99520786 1001 86380 86390 1
520661 99520661 1001 86380 86390 1
521413 99521413 1001 86380 86390 1
521213 99521213 1001 86380 86390 1
521218 99521218 1001 86380 86390 1
521245 99521245 1001 86380 86390 1
521091 99521091 1001 86380 86390 1
520989 99520989 1001 86380 86390 1
520993 99520993 1001 86380 86390 1
521654 99521654 1001 86380 86390 1
522181 99522181 1001 86380 86390 1
522172 99522172 1001 86380 86390 1
522212 99522212 1001 86380 86390 1
521823 99521823 1001 86380 86390 1
521813 99521813 1001 86380 86390 1
522328 99522328 1001 86380 86390 1
522336 99522336 1001 86380 86390 1
522325 99522325 1001 86380 86390 1
523017 99523017 1001 86380 86390 1
523090 99523090 1001 86380 86390 1
522983 99522983 1001 86380 86390 1
523041 99523041 1001 86380 86390 1
522759 99522759 1001 86380 86390 1
522802 99522802 1001 86380 86390 1
522510 99522510 1001 86380 86390 1
522649 99522649 1001 86380 86390 1
523314 99523314 1001 86380 86390 1
523890 99523890 1001 86380 86390 1
523600 99523600 1001 86380 86390 1
523440 99523440 1001 86380 86390 1
524049 99524049 1001 86380 86390 1
524039 99524039 1001 86380 86390 1
524631 99524631 1001 86380 86390 1
524753 99524753 1001 86380 86390 1
524688 99524688 1001 86380 86390 1
524761 99524761 1001 86380 86390 1
524450 99524450 1001 86380 86390 1
524561 99524561 1001 86380 86390 1
524484 99524484 1001 86380 86390 1
524566 99524566 1001 86380 86390 1
524954 99524954 1001 86380 86390 1
525560 99525560 1001 86380 86390 1
525458 99525458 1001 86380 86390 1
525185 99525185 1001 86380 86390 1
525316 99525316 1001 86380 86390 1
525329 99525329 1001 86380 86390 1
525349 99525349 1001 86380 86390 1
525135 99525135 1001 86380 86390 1
525642 99525642 1001 86380 86390 1
526079 99526079 1001 86380 86390 1
526210 99526210 1001 86380 86390 1
526069 99526069 1001 86380 86390 1
525892 99525892 1001 86380 86390 1
526524 99526524 1001 86380 86390 1
526486 99526486 1001 86380 86390 1
527059 99527059 1001 86380 86390 1
527204 99527204 1001 86380 86390 1
526979 99526979 1001 86380 86390 1
526878 99526878 1001 86380 86390 1
526986 99526986 1001 86380 86390 1
526999 99526999 1001 86380 86390 1
527026 99527026 1001 86380 86390 1
526732 99526732 1001 86380 86390 1
526759 99526759 1001 86380 86390 1
526640 99526640 1001 86380 86390 1
527348 99527348 1001 86380 86390 1
527690 99527690 1001 86380 86390 1
527803 99527803 1001 86380 86390 1
528251 99528251 1001 86380 86390 1
528799 99528799 1001 86380 86390 1
528608 99528608 1001 86380 86390 1
529056 99529056 1001 86380 86390 1
529447 99529447 1001 86380 86390 1
529370 99529370 1001 86380 86390 1
529194 99529194 1001 86380 86390 1
530463 99530463 1001 86380 86390 1
530230 99530230 1001 86380 86390 1
530599 99530599 1001 86380 86390 1
530717 99530717 1001 86380 86390 1
531200 99531200 1001 86380 86390 1
531332 99531332 1001 86380 86390 1
531268 99531268 1001 86380 86390 1
531257 99531257 1001 86380 86390 1
531222 99531222 1001 86380 86390 1
531377 99531377 1001 86380 86390 1
530840 99530840 1001 86380 86390 1
531417 99531417 1001 86380 86390 1
531505 99531505 1001 86380 86390 1
532031 99532031 1001 86380 86390 1
531787 99531787 1001 86380 86390 1
531776 99531776 1001 86380 86390 1
532955 99532955 1001 86380 86390 1
532479 99532479 1001 86380 86390 1
532559 99532559 1001 86380 86390 1
533191 99533191 1001 86380 86390 1
533776 99533776 1001 86380 86390 1
533854 99533854 1001 86380 86390 1
533616 99533616 1001 86380 86390 1
533572 99533572 1001 86380 86390 1
533394 99533394 1001 86380 86390 1
533931 99533931 1001 86380 86390 1
534517 99534517 1001 86380 86390 1
534563 99534563 1001 86380 86390 1
534605 99534605 1001 86380 86390 1
534812 99534812 1001 86380 86390 1
534855 99534855 1001 86380 86390 1
535373 99535373 1001 86380 86390 1
535315 99535315 1001 86380 86390 1
535419 99535419 1001 86380 86390 1
535181 99535181 1001 86380 86390 1
535144 99535144 1001 86380 86390 1
535158 99535158 1001 86380 86390 1
535187 99535187 1001 86380 86390 1
535045 99535045 1001 86380 86390 1
534905 99534905 1001 86380 86390 1
535547 99535547 1001 86380 86390 1
536265 99536265 1001 86380 86390 1
536279 99536279 1001 86380 86390 1
536323 99536323 1001 86380 86390 1
536230 99536230 1001 86380 86390 1
536095 99536095 1001 86380 86390 1
535961 99535961 1001 86380 86390 1
535776 99535776 1001 86380 86390 1
535855 99535855 1001 86380 86390 1
536412 99536412 1001 86380 86390 1
536439 99536439 1001 86380 86390 1
536367 99536367 1001 86380 86390 1
536853 99536853 1001 86380 86390 1
536846 99536846 1001 86380 86390 1
536886 99536886 1001 86380 86390 1
536929 99536929 1001 86380 86390 1
536672 99536672 1001 86380 86390 1
537605 99537605 1001 86380 86390 1
537748 99537748 1001 86380 86390 1
537454 99537454 1001 86380 86390 1
538048 99538048 1001 86380 86390 1
538057 99538057 1001 86380 86390 1
537995 99537995 1001 86380 86390 1
538469 99538469 1001 86380 86390 1
538483 99538483 1001 86380 86390 1
538447 99538447 1001 86380 86390 1
538227 99538227 1001 86380 86390 1
539540 99539540 1001 86380 86390 1
539441 99539441 1001 86380 86390 1
539557 99539557 1001 86380 86390 1
539246 99539246 1001 86380 86390 1
539175 99539175 1001 86380 86390 1
539025 99539025 1001 86380 86390 1
539045 99539045 1001 86380 86390 1
539839 99539839 1001 86380 86390 1
539803 99539803 1001 86380 86390 1
540420 99540420 1001 86380 86390 1
540279 99540279 1001 86380 86390 1
540281 99540281 1001 86380 86390 1
540414 99540414 1001 86380 86390 1
540196 99540196 1001 86380 86390 1
540153 99540153 1001 86380 86390 1
540090 99540090 1001 86380 86390 1
539917 99539917 1001 86380 86390 1
541192 99541192 1001 86380 86390 1
541267 99541267 1001 86380 86390 1
540999 99540999 1001 86380 86390 1
540927 99540927 1001 86380 86390 1
541008 99541008 1001 86380 86390 1
541486 99541486 1001 86380 86390 1
541467 99541467 1001 86380 86390 1
542006 99542006 1001 86380 86390 1
541716 99541716 1001 86380 86390 1
541886 99541886 1001 86380 86390 1
541835 99541835 1001 86380 86390 1
541532 99541532 1001 86380 86390 1
542323 99542323 1001 86380 86390 1
542221 99542221 1001 86380 86390 1
542171 99542171 1001 86380 86390 1
542202 99542202 1001 86380 86390 1
542137 99542137 1001 86380 86390 1
542830 99542830 1001 86380 86390 1
542898 99542898 1001 86380 86390 1
542847 99542847 1001 86380 86390 1
542905 99542905 1001 86380 86390 1
542601 99542601 1001 86380 86390 1
542563 99542563 1001 86380 86390 1
542348 99542348 1001 86380 86390 1
542533 99542533 1001 86380 86390 1
543739 99543739 1001 86380 86390 1
543384 99543384 1001 86380 86390 1
543410 99543410 1001 86380 86390 1
544264 99544264 1001 86380 86390 1
544214 99544214 1001 86380 86390 1
543999 99543999 1001 86380 86390 1
544698 99544698 1001 86380 86390 1
423088 439 1001 40200 40677 1
429569 237 1001 43200 43557 1
400147 99400147 1001 86380 86390 1
400260 99400260 1001 86380 86390 1
400368 99400368 1001 86380 86390 1
400617 99400617 1001 86380 86390 1
400811 99400811 1001 86380 86390 1
401080 99401080 1001 86380 86390 1
401141 99401141 1001 86380 86390 1
401224 99401224 1001 86380 86390 1
401325 99401325 1001 86380 86390 1
401316 99401316 1001 86380 86390 1
401840 99401840 1001 86380 86390 1
401940 99401940 1001 86380 86390 1
402007 99402007 1001 86380 86390 1
402732 99402732 1001 86380 86390 1
402953 99402953 1001 86380 86390 1
403125 99403125 1001 86380 86390 1
403545 99403545 1001 86380 86390 1
403732 99403732 1001 86380 86390 1
404191 99404191 1001 86380 86390 1
404724 99404724 1001 86380 86390 1
404831 99404831 1001 86380 86390 1
404991 99404991 1001 86380 86390 1
404943 99404943 1001 86380 86390 1
405039 99405039 1001 86380 86390 1
405462 99405462 1001 86380 86390 1
405419 99405419 1001 86380 86390 1
405576 99405576 1001 86380 86390 1
405514 99405514 1001 86380 86390 1
405988 99405988 1001 86380 86390 1
406240 99406240 1001 86380 86390 1
406342 99406342 1001 86380 86390 1
406431 99406431 1001 86380 86390 1
406438 99406438 1001 86380 86390 1
406591 99406591 1001 86380 86390 1
407316 99407316 1001 86380 86390 1
407713 99407713 1001 86380 86390 1
407910 99407910 1001 86380 86390 1
408126 99408126 1001 86380 86390 1
408421 99408421 1001 86380 86390 1
408869 99408869 1001 86380 86390 1
409069 99409069 1001 86380 86390 1
409489 99409489 1001 86380 86390 1
409637 99409637 1001 86380 86390 1
409697 99409697 1001 86380 86390 1
409781 99409781 1001 86380 86390 1
410143 99410143 1001 86380 86390 1
410417 99410417 1001 86380 86390 1
410575 99410575 1001 86380 86390 1
411000 99411000 1001 86380 86390 1
411252 99411252 1001 86380 86390 1
411504 99411504 1001 86380 86390 1
411686 99411686 1001 86380 86390 1
412221 99412221 1001 86380 86390 1
412344 99412344 1001 86380 86390 1
413115 99413115 1001 86380 86390 1
412615 99412615 1001 86380 86390 1
412668 99412668 1001 86380 86390 1
412703 99412703 1001 86380 86390 1
412878 99412878 1001 86380 86390 1
413792 99413792 1001 86380 86390 1
415056 99415056 1001 86380 86390 1
414932 99414932 1001 86380 86390 1
415185 99415185 1001 86380 86390 1
414782 99414782 1001 86380 86390 1
414519 99414519 1001 86380 86390 1
414584 99414584 1001 86380 86390 1
414753 99414753 1001 86380 86390 1
414240 99414240 1001 86380 86390 1
414173 99414173 1001 86380 86390 1
415385 99415385 1001 86380 86390 1
415354 99415354 1001 86380 86390 1
415663 99415663 1001 86380 86390 1
416256 99416256 1001 86380 86390 1
416546 99416546 1001 86380 86390 1
415733 99415733 1001 86380 86390 1
416032 99416032 1001 86380 86390 1
417314 99417314 1001 86380 86390 1
417010 99417010 1001 86380 86390 1
417254 99417254 1001 86380 86390 1
417483 99417483 1001 86380 86390 1
417567 99417567 1001 86380 86390 1
418693 99418693 1001 86380 86390 1
418208 99418208 1001 86380 86390 1
417800 99417800 1001 86380 86390 1
418023 99418023 1001 86380 86390 1
419077 99419077 1001 86380 86390 1
418868 99418868 1001 86380 86390 1
419888 99419888 1001 86380 86390 1
419819 99419819 1001 86380 86390 1
421885 99421885 1001 86380 86390 1
421916 99421916 1001 86380 86390 1
421345 99421345 1001 86380 86390 1
421639 99421639 1001 86380 86390 1
421309 99421309 1001 86380 86390 1
420948 99420948 1001 86380 86390 1
421161 99421161 1001 86380 86390 1
421117 99421117 1001 86380 86390 1
422162 99422162 1001 86380 86390 1
422482 99422482 1001 86380 86390 1
422752 99422752 1001 86380 86390 1
423888 99423888 1001 86380 86390 1
424054 99424054 1001 86380 86390 1
425316 99425316 1001 86380 86390 1
425169 99425169 1001 86380 86390 1
425245 99425245 1001 86380 86390 1
424691 99424691 1001 86380 86390 1
424975 99424975 1001 86380 86390 1
424638 99424638 1001 86380 86390 1
424411 99424411 1001 86380 86390 1
425792 99425792 1001 86380 86390 1
426698 99426698 1001 86380 86390 1
426980 99426980 1001 86380 86390 1
426296 99426296 1001 86380 86390 1
426300 99426300 1001 86380 86390 1
426659 99426659 1001 86380 86390 1
425913 99425913 1001 86380 86390 1
426022 99426022 1001 86380 86390 1
427312 99427312 1001 86380 86390 1
427239 99427239 1001 86380 86390 1
427295 99427295 1001 86380 86390 1
428504 99428504 1001 86380 86390 1
428254 99428254 1001 86380 86390 1
428026 99428026 1001 86380 86390 1
427738 99427738 1001 86380 86390 1
428737 99428737 1001 86380 86390 1
429973 99429973 1001 86380 86390 1
429828 99429828 1001 86380 86390 1
429937 99429937 1001 86380 86390 1
429700 99429700 1001 86380 86390 1
429410 99429410 1001 86380 86390 1
429298 99429298 1001 86380 86390 1
429257 99429257 1001 86380 86390 1
430802 99430802 1001 86380 86390 1
432054 99432054 1001 86380 86390 1
431400 99431400 1001 86380 86390 1
431459 99431459 1001 86380 86390 1
431298 99431298 1001 86380 86390 1
432256 99432256 1001 86380 86390 1
433322 99433322 1001 86380 86390 1
433383 99433383 1001 86380 86390 1
433428 99433428 1001 86380 86390 1
432881 99432881 1001 86380 86390 1
435244 99435244 1001 86380 86390 1
434611 99434611 1001 86380 86390 1
434964 99434964 1001 86380 86390 1
434453 99434453 1001 86380 86390 1
435645 99435645 1001 86380 86390 1
435461 99435461 1001 86380 86390 1
435474 99435474 1001 86380 86390 1
436992 99436992 1001 86380 86390 1
436370 99436370 1001 86380 86390 1
436699 99436699 1001 86380 86390 1
300070 99300070 1001 86380 86390 1
437235 99437235 1001 86380 86390 1
300600 99300600 1001 86380 86390 1
300403 99300403 1001 86380 86390 1
300185 99300185 1001 86380 86390 1
300138 99300138 1001 86380 86390 1
300825 99300825 1001 86380 86390 1
301414 99301414 1001 86380 86390 1
301510 99301510 1001 86380 86390 1
301141 99301141 1001 86380 86390 1
300974 99300974 1001 86380 86390 1
300948 99300948 1001 86380 86390 1
301004 99301004 1001 86380 86390 1
301126 99301126 1001 86380 86390 1
301631 99301631 1001 86380 86390 1
301632 99301632 1001 86380 86390 1
301673 99301673 1001 86380 86390 1
301574 99301574 1001 86380 86390 1
302223 99302223 1001 86380 86390 1
302186 99302186 1001 86380 86390 1
302138 99302138 1001 86380 86390 1
302006 99302006 1001 86380 86390 1
301877 99301877 1001 86380 86390 1
301934 99301934 1001 86380 86390 1
301772 99301772 1001 86380 86390 1
302485 99302485 1001 86380 86390 1
302408 99302408 1001 86380 86390 1
303020 99303020 1001 86380 86390 1
302706 99302706 1001 86380 86390 1
302650 99302650 1001 86380 86390 1
303314 99303314 1001 86380 86390 1
303666 99303666 1001 86380 86390 1
303562 99303562 1001 86380 86390 1
303447 99303447 1001 86380 86390 1
304232 99304232 1001 86380 86390 1
304738 99304738 1001 86380 86390 1
304428 99304428 1001 86380 86390 1
304250 99304250 1001 86380 86390 1
304908 99304908 1001 86380 86390 1
305640 99305640 1001 86380 86390 1
305511 99305511 1001 86380 86390 1
305553 99305553 1001 86380 86390 1
305395 99305395 1001 86380 86390 1
305344 99305344 1001 86380 86390 1
305348 99305348 1001 86380 86390 1
305207 99305207 1001 86380 86390 1
305118 99305118 1001 86380 86390 1
305109 99305109 1001 86380 86390 1
305217 99305217 1001 86380 86390 1
305693 99305693 1001 86380 86390 1
500543 99500543 1001 86380 86390 1
500598 99500598 1001 86380 86390 1
500451 99500451 1001 86380 86390 1
500921 99500921 1001 86380 86390 1
501441 99501441 1001 86380 86390 1
501388 99501388 1001 86380 86390 1
501742 99501742 1001 86380 86390 1
502268 99502268 1001 86380 86390 1
502185 99502185 1001 86380 86390 1
502058 99502058 1001 86380 86390 1
502077 99502077 1001 86380 86390 1
502155 99502155 1001 86380 86390 1
502004 99502004 1001 86380 86390 1
501966 99501966 1001 86380 86390 1
502589 99502589 1001 86380 86390 1
503231 99503231 1001 86380 86390 1
503284 99503284 1001 86380 86390 1
503240 99503240 1001 86380 86390 1
502950 99502950 1001 86380 86390 1
502992 99502992 1001 86380 86390 1
503954 99503954 1001 86380 86390 1
503783 99503783 1001 86380 86390 1
503865 99503865 1001 86380 86390 1
503713 99503713 1001 86380 86390 1
503574 99503574 1001 86380 86390 1
503569 99503569 1001 86380 86390 1
503674 99503674 1001 86380 86390 1
504173 99504173 1001 86380 86390 1
504828 99504828 1001 86380 86390 1
504943 99504943 1001 86380 86390 1
504822 99504822 1001 86380 86390 1
504810 99504810 1001 86380 86390 1
504675 99504675 1001 86380 86390 1
504702 99504702 1001 86380 86390 1
504602 99504602 1001 86380 86390 1
504720 99504720 1001 86380 86390 1
504736 99504736 1001 86380 86390 1
505749 99505749 1001 86380 86390 1
505541 99505541 1001 86380 86390 1
505428 99505428 1001 86380 86390 1
505494 99505494 1001 86380 86390 1
505547 99505547 1001 86380 86390 1
505285 99505285 1001 86380 86390 1
505155 99505155 1001 86380 86390 1
505824 99505824 1001 86380 86390 1
505879 99505879 1001 86380 86390 1
506451 99506451 1001 86380 86390 1
506588 99506588 1001 86380 86390 1
506288 99506288 1001 86380 86390 1
506301 99506301 1001 86380 86390 1
506149 99506149 1001 86380 86390 1
506666 99506666 1001 86380 86390 1
507231 99507231 1001 86380 86390 1
507074 99507074 1001 86380 86390 1
507156 99507156 1001 86380 86390 1
507187 99507187 1001 86380 86390 1
506833 99506833 1001 86380 86390 1
506824 99506824 1001 86380 86390 1
506929 99506929 1001 86380 86390 1
507497 99507497 1001 86380 86390 1
507464 99507464 1001 86380 86390 1
507535 99507535 1001 86380 86390 1
508176 99508176 1001 86380 86390 1
508195 99508195 1001 86380 86390 1
507964 99507964 1001 86380 86390 1
507664 99507664 1001 86380 86390 1
508444 99508444 1001 86380 86390 1
508727 99508727 1001 86380 86390 1
508760 99508760 1001 86380 86390 1
508493 99508493 1001 86380 86390 1
509526 99509526 1001 86380 86390 1
509527 99509527 1001 86380 86390 1
509566 99509566 1001 86380 86390 1
509688 99509688 1001 86380 86390 1
509450 99509450 1001 86380 86390 1
510055 99510055 1001 86380 86390 1
510060 99510060 1001 86380 86390 1
509934 99509934 1001 86380 86390 1
510089 99510089 1001 86380 86390 1
510279 99510279 1001 86380 86390 1
510827 99510827 1001 86380 86390 1
510776 99510776 1001 86380 86390 1
511537 99511537 1001 86380 86390 1
511616 99511616 1001 86380 86390 1
512177 99512177 1001 86380 86390 1
512179 99512179 1001 86380 86390 1
512197 99512197 1001 86380 86390 1
511992 99511992 1001 86380 86390 1
512171 99512171 1001 86380 86390 1
511769 99511769 1001 86380 86390 1
512566 99512566 1001 86380 86390 1
512502 99512502 1001 86380 86390 1
512438 99512438 1001 86380 86390 1
512555 99512555 1001 86380 86390 1
513190 99513190 1001 86380 86390 1
512850 99512850 1001 86380 86390 1
513375 99513375 1001 86380 86390 1
513314 99513314 1001 86380 86390 1
513745 99513745 1001 86380 86390 1
513504 99513504 1001 86380 86390 1
514034 99514034 1001 86380 86390 1
514679 99514679 1001 86380 86390 1
514766 99514766 1001 86380 86390 1
514564 99514564 1001 86380 86390 1
514437 99514437 1001 86380 86390 1
514866 99514866 1001 86380 86390 1
514879 99514879 1001 86380 86390 1
515578 99515578 1001 86380 86390 1
515430 99515430 1001 86380 86390 1
515158 99515158 1001 86380 86390 1
515213 99515213 1001 86380 86390 1
516368 99516368 1001 86380 86390 1
516489 99516489 1001 86380 86390 1
516471 99516471 1001 86380 86390 1
516271 99516271 1001 86380 86390 1
516273 99516273 1001 86380 86390 1
515901 99515901 1001 86380 86390 1
516054 99516054 1001 86380 86390 1
517168 99517168 1001 86380 86390 1
517194 99517194 1001 86380 86390 1
517335 99517335 1001 86380 86390 1
517300 99517300 1001 86380 86390 1
517235 99517235 1001 86380 86390 1
517304 99517304 1001 86380 86390 1
517203 99517203 1001 86380 86390 1
516912 99516912 1001 86380 86390 1
516850 99516850 1001 86380 86390 1
517489 99517489 1001 86380 86390 1
517506 99517506 1001 86380 86390 1
517391 99517391 1001 86380 86390 1
517456 99517456 1001 86380 86390 1
518139 99518139 1001 86380 86390 1
518103 99518103 1001 86380 86390 1
518108 99518108 1001 86380 86390 1
518097 99518097 1001 86380 86390 1
517777 99517777 1001 86380 86390 1
517913 99517913 1001 86380 86390 1
517671 99517671 1001 86380 86390 1
517608 99517608 1001 86380 86390 1
518239 99518239 1001 86380 86390 1
518318 99518318 1001 86380 86390 1
518820 99518820 1001 86380 86390 1
518910 99518910 1001 86380 86390 1
518752 99518752 1001 86380 86390 1
518675 99518675 1001 86380 86390 1
518650 99518650 1001 86380 86390 1
519178 99519178 1001 86380 86390 1
519690 99519690 1001 86380 86390 1
519681 99519681 1001 86380 86390 1
519461 99519461 1001 86380 86390 1
519266 99519266 1001 86380 86390 1
519928 99519928 1001 86380 86390 1
519879 99519879 1001 86380 86390 1
519842 99519842 1001 86380 86390 1
520000 99520000 1001 86380 86390 1
519886 99519886 1001 86380 86390 1
520460 99520460 1001 86380 86390 1
520595 99520595 1001 86380 86390 1
520159 99520159 1001 86380 86390 1
521289 99521289 1001 86380 86390 1
521322 99521322 1001 86380 86390 1
521211 99521211 1001 86380 86390 1
521001 99521001 1001 86380 86390 1
521014 99521014 1001 86380 86390 1
520995 99520995 1001 86380 86390 1
521601 99521601 1001 86380 86390 1
522271 99522271 1001 86380 86390 1
522067 99522067 1001 86380 86390 1
522003 99522003 1001 86380 86390 1
522071 99522071 1001 86380 86390 1
521779 99521779 1001 86380 86390 1
521721 99521721 1001 86380 86390 1
522762 99522762 1001 86380 86390 1
523160 99523160 1001 86380 86390 1
523291 99523291 1001 86380 86390 1
523138 99523138 1001 86380 86390 1
523858 99523858 1001 86380 86390 1
523796 99523796 1001 86380 86390 1
523535 99523535 1001 86380 86390 1
523626 99523626 1001 86380 86390 1
523577 99523577 1001 86380 86390 1
523421 99523421 1001 86380 86390 1
523400 99523400 1001 86380 86390 1
524113 99524113 1001 86380 86390 1
524117 99524117 1001 86380 86390 1
524667 99524667 1001 86380 86390 1
524900 99524900 1001 86380 86390 1
524901 99524901 1001 86380 86390 1
524838 99524838 1001 86380 86390 1
525382 99525382 1001 86380 86390 1
525205 99525205 1001 86380 86390 1
525235 99525235 1001 86380 86390 1
525041 99525041 1001 86380 86390 1
525174 99525174 1001 86380 86390 1
525111 99525111 1001 86380 86390 1
525088 99525088 1001 86380 86390 1
525621 99525621 1001 86380 86390 1
525608 99525608 1001 86380 86390 1
525669 99525669 1001 86380 86390 1
526388 99526388 1001 86380 86390 1
526277 99526277 1001 86380 86390 1
526413 99526413 1001 86380 86390 1
526358 99526358 1001 86380 86390 1
526195 99526195 1001 86380 86390 1
526109 99526109 1001 86380 86390 1
525882 99525882 1001 86380 86390 1
525938 99525938 1001 86380 86390 1
525982 99525982 1001 86380 86390 1
526449 99526449 1001 86380 86390 1
526606 99526606 1001 86380 86390 1
527200 99527200 1001 86380 86390 1
527201 99527201 1001 86380 86390 1
526767 99526767 1001 86380 86390 1
527371 99527371 1001 86380 86390 1
527411 99527411 1001 86380 86390 1
528012 99528012 1001 86380 86390 1
527942 99527942 1001 86380 86390 1
527779 99527779 1001 86380 86390 1
527748 99527748 1001 86380 86390 1
527574 99527574 1001 86380 86390 1
527634 99527634 1001 86380 86390 1
527479 99527479 1001 86380 86390 1
528179 99528179 1001 86380 86390 1
528210 99528210 1001 86380 86390 1
528699 99528699 1001 86380 86390 1
528306 99528306 1001 86380 86390 1
528449 99528449 1001 86380 86390 1
528347 99528347 1001 86380 86390 1
528970 99528970 1001 86380 86390 1
529076 99529076 1001 86380 86390 1
529566 99529566 1001 86380 86390 1
529530 99529530 1001 86380 86390 1
529721 99529721 1001 86380 86390 1
529149 99529149 1001 86380 86390 1
530366 99530366 1001 86380 86390 1
530546 99530546 1001 86380 86390 1
530334 99530334 1001 86380 86390 1
531127 99531127 1001 86380 86390 1
531080 99531080 1001 86380 86390 1
530848 99530848 1001 86380 86390 1
532185 99532185 1001 86380 86390 1
532149 99532149 1001 86380 86390 1
532076 99532076 1001 86380 86390 1
531997 99531997 1001 86380 86390 1
532365 99532365 1001 86380 86390 1
532855 99532855 1001 86380 86390 1
533013 99533013 1001 86380 86390 1
532951 99532951 1001 86380 86390 1
532768 99532768 1001 86380 86390 1
532495 99532495 1001 86380 86390 1
533686 99533686 1001 86380 86390 1
533537 99533537 1001 86380 86390 1
533553 99533553 1001 86380 86390 1
533644 99533644 1001 86380 86390 1
533450 99533450 1001 86380 86390 1
533332 99533332 1001 86380 86390 1
533358 99533358 1001 86380 86390 1
533258 99533258 1001 86380 86390 1
533246 99533246 1001 86380 86390 1
533259 99533259 1001 86380 86390 1
533901 99533901 1001 86380 86390 1
534538 99534538 1001 86380 86390 1
534189 99534189 1001 86380 86390 1
534803 99534803 1001 86380 86390 1
535316 99535316 1001 86380 86390 1
535295 99535295 1001 86380 86390 1
535156 99535156 1001 86380 86390 1
534967 99534967 1001 86380 86390 1
534952 99534952 1001 86380 86390 1
535626 99535626 1001 86380 86390 1
536146 99536146 1001 86380 86390 1
536291 99536291 1001 86380 86390 1
536099 99536099 1001 86380 86390 1
535838 99535838 1001 86380 86390 1
536400 99536400 1001 86380 86390 1
536380 99536380 1001 86380 86390 1
536484 99536484 1001 86380 86390 1
536447 99536447 1001 86380 86390 1
536539 99536539 1001 86380 86390 1
537120 99537120 1001 86380 86390 1
536583 99536583 1001 86380 86390 1
536730 99536730 1001 86380 86390 1
537211 99537211 1001 86380 86390 1
537809 99537809 1001 86380 86390 1
537718 99537718 1001 86380 86390 1
537724 99537724 1001 86380 86390 1
537765 99537765 1001 86380 86390 1
538077 99538077 1001 86380 86390 1
538045 99538045 1001 86380 86390 1
538104 99538104 1001 86380 86390 1
538697 99538697 1001 86380 86390 1
538522 99538522 1001 86380 86390 1
538287 99538287 1001 86380 86390 1
538315 99538315 1001 86380 86390 1
538981 99538981 1001 86380 86390 1
538919 99538919 1001 86380 86390 1
539489 99539489 1001 86380 86390 1
539600 99539600 1001 86380 86390 1
539363 99539363 1001 86380 86390 1
539787 99539787 1001 86380 86390 1
540340 99540340 1001 86380 86390 1
539914 99539914 1001 86380 86390 1
540050 99540050 1001 86380 86390 1
541209 99541209 1001 86380 86390 1
541119 99541119 1001 86380 86390 1
541225 99541225 1001 86380 86390 1
541226 99541226 1001 86380 86390 1
541227 99541227 1001 86380 86390 1
540911 99540911 1001 86380 86390 1
540853 99540853 1001 86380 86390 1
540685 99540685 1001 86380 86390 1
542029 99542029 1001 86380 86390 1
542094 99542094 1001 86380 86390 1
541888 99541888 1001 86380 86390 1
541838 99541838 1001 86380 86390 1
541861 99541861 1001 86380 86390 1
541515 99541515 1001 86380 86390 1
541701 99541701 1001 86380 86390 1
541704 99541704 1001 86380 86390 1
542842 99542842 1001 86380 86390 1
542470 99542470 1001 86380 86390 1
542432 99542432 1001 86380 86390 1
543750 99543750 1001 86380 86390 1
543464 99543464 1001 86380 86390 1
543562 99543562 1001 86380 86390 1
543152 99543152 1001 86380 86390 1
543340 99543340 1001 86380 86390 1
543291 99543291 1001 86380 86390 1
543848 99543848 1001 86380 86390 1
544377 99544377 1001 86380 86390 1
544120 99544120 1001 86380 86390 1
544170 99544170 1001 86380 86390 1
419496 681 1001 66660 69177 1
536301 1040 1001 69014 69313 1
539079 1010 1001 39870 40169 1
400301 99400301 1001 86380 86390 1
400406 99400406 1001 86380 86390 1
400518 99400518 1001 86380 86390 1
400542 99400542 1001 86380 86390 1
400580 99400580 1001 86380 86390 1
400529 99400529 1001 86380 86390 1
400530 99400530 1001 86380 86390 1
401022 99401022 1001 86380 86390 1
401401 99401401 1001 86380 86390 1
401579 99401579 1001 86380 86390 1
401626 99401626 1001 86380 86390 1
401794 99401794 1001 86380 86390 1
402158 99402158 1001 86380 86390 1
402082 99402082 1001 86380 86390 1
402492 99402492 1001 86380 86390 1
402783 99402783 1001 86380 86390 1
402899 99402899 1001 86380 86390 1
403107 99403107 1001 86380 86390 1
403725 99403725 1001 86380 86390 1
404022 99404022 1001 86380 86390 1
404592 99404592 1001 86380 86390 1
404647 99404647 1001 86380 86390 1
404669 99404669 1001 86380 86390 1
405350 99405350 1001 86380 86390 1
405823 99405823 1001 86380 86390 1
405869 99405869 1001 86380 86390 1
405832 99405832 1001 86380 86390 1
405943 99405943 1001 86380 86390 1
406034 99406034 1001 86380 86390 1
406067 99406067 1001 86380 86390 1
406553 99406553 1001 86380 86390 1
406725 99406725 1001 86380 86390 1
406633 99406633 1001 86380 86390 1
407535 99407535 1001 86380 86390 1
407881 99407881 1001 86380 86390 1
407981 99407981 1001 86380 86390 1
408085 99408085 1001 86380 86390 1
408235 99408235 1001 86380 86390 1
408348 99408348 1001 86380 86390 1
408316 99408316 1001 86380 86390 1
408739 99408739 1001 86380 86390 1
408810 99408810 1001 86380 86390 1
408913 99408913 1001 86380 86390 1
408964 99408964 1001 86380 86390 1
409445 99409445 1001 86380 86390 1
409527 99409527 1001 86380 86390 1
409575 99409575 1001 86380 86390 1
410099 99410099 1001 86380 86390 1
410199 99410199 1001 86380 86390 1
410193 99410193 1001 86380 86390 1
410687 99410687 1001 86380 86390 1
410791 99410791 1001 86380 86390 1
410877 99410877 1001 86380 86390 1
411193 99411193 1001 86380 86390 1
411306 99411306 1001 86380 86390 1
411470 99411470 1001 86380 86390 1
411857 99411857 1001 86380 86390 1
411929 99411929 1001 86380 86390 1
413697 99413697 1001 86380 86390 1
413508 99413508 1001 86380 86390 1
413417 99413417 1001 86380 86390 1
413288 99413288 1001 86380 86390 1
413130 99413130 1001 86380 86390 1
412970 99412970 1001 86380 86390 1
413817 99413817 1001 86380 86390 1
415241 99415241 1001 86380 86390 1
415266 99415266 1001 86380 86390 1
415101 99415101 1001 86380 86390 1
414889 99414889 1001 86380 86390 1
414233 99414233 1001 86380 86390 1
414371 99414371 1001 86380 86390 1
415478 99415478 1001 86380 86390 1
415498 99415498 1001 86380 86390 1
416637 99416637 1001 86380 86390 1
416214 99416214 1001 86380 86390 1
416527 99416527 1001 86380 86390 1
416152 99416152 1001 86380 86390 1
416429 99416429 1001 86380 86390 1
418765 99418765 1001 86380 86390 1
418586 99418586 1001 86380 86390 1
417711 99417711 1001 86380 86390 1
418842 99418842 1001 86380 86390 1
419169 99419169 1001 86380 86390 1
420230 99420230 1001 86380 86390 1
419832 99419832 1001 86380 86390 1
419556 99419556 1001 86380 86390 1
420806 99420806 1001 86380 86390 1
420809 99420809 1001 86380 86390 1
420750 99420750 1001 86380 86390 1
421847 99421847 1001 86380 86390 1
421687 99421687 1001 86380 86390 1
421432 99421432 1001 86380 86390 1
421666 99421666 1001 86380 86390 1
421642 99421642 1001 86380 86390 1
421241 99421241 1001 86380 86390 1
421083 99421083 1001 86380 86390 1
422408 99422408 1001 86380 86390 1
422468 99422468 1001 86380 86390 1
423424 99423424 1001 86380 86390 1
423088 99423088 1001 86380 86390 1
423112 99423112 1001 86380 86390 1
425101 99425101 1001 86380 86390 1
424930 99424930 1001 86380 86390 1
424391 99424391 1001 86380 86390 1
425657 99425657 1001 86380 86390 1
425520 99425520 1001 86380 86390 1
425524 99425524 1001 86380 86390 1
426673 99426673 1001 86380 86390 1
426688 99426688 1001 86380 86390 1
426268 99426268 1001 86380 86390 1
425864 99425864 1001 86380 86390 1
428623 99428623 1001 86380 86390 1
428270 99428270 1001 86380 86390 1
427535 99427535 1001 86380 86390 1
429159 99429159 1001 86380 86390 1
428855 99428855 1001 86380 86390 1
428836 99428836 1001 86380 86390 1
430268 99430268 1001 86380 86390 1
430126 99430126 1001 86380 86390 1
429650 99429650 1001 86380 86390 1
429203 99429203 1001 86380 86390 1
429487 99429487 1001 86380 86390 1
432008 99432008 1001 86380 86390 1
431839 99431839 1001 86380 86390 1
432014 99432014 1001 86380 86390 1
431010 99431010 1001 86380 86390 1
430824 99430824 1001 86380 86390 1
432380 99432380 1001 86380 86390 1
433692 99433692 1001 86380 86390 1
433141 99433141 1001 86380 86390 1
433014 99433014 1001 86380 86390 1
433069 99433069 1001 86380 86390 1
432541 99432541 1001 86380 86390 1
432695 99432695 1001 86380 86390 1
433865 99433865 1001 86380 86390 1
433809 99433809 1001 86380 86390 1
435260 99435260 1001 86380 86390 1
434792 99434792 1001 86380 86390 1
435610 99435610 1001 86380 86390 1
435476 99435476 1001 86380 86390 1
436784 99436784 1001 86380 86390 1
436613 99436613 1001 86380 86390 1
437206 99437206 1001 86380 86390 1
300629 99300629 1001 86380 86390 1
300534 99300534 1001 86380 86390 1
300343 99300343 1001 86380 86390 1
300373 99300373 1001 86380 86390 1
300363 99300363 1001 86380 86390 1
300894 99300894 1001 86380 86390 1
300819 99300819 1001 86380 86390 1
301521 99301521 1001 86380 86390 1
301512 99301512 1001 86380 86390 1
301544 99301544 1001 86380 86390 1
301301 99301301 1001 86380 86390 1
301329 99301329 1001 86380 86390 1
301343 99301343 1001 86380 86390 1
301036 99301036 1001 86380 86390 1
302306 99302306 1001 86380 86390 1
302258 99302258 1001 86380 86390 1
302365 99302365 1001 86380 86390 1
302173 99302173 1001 86380 86390 1
301876 99301876 1001 86380 86390 1
301858 99301858 1001 86380 86390 1
303039 99303039 1001 86380 86390 1
303207 99303207 1001 86380 86390 1
303128 99303128 1001 86380 86390 1
302938 99302938 1001 86380 86390 1
302884 99302884 1001 86380 86390 1
302651 99302651 1001 86380 86390 1
303237 99303237 1001 86380 86390 1
303241 99303241 1001 86380 86390 1
303873 99303873 1001 86380 86390 1
303849 99303849 1001 86380 86390 1
303700 99303700 1001 86380 86390 1
303793 99303793 1001 86380 86390 1
303534 99303534 1001 86380 86390 1
304096 99304096 1001 86380 86390 1
304681 99304681 1001 86380 86390 1
304707 99304707 1001 86380 86390 1
304540 99304540 1001 86380 86390 1
304279 99304279 1001 86380 86390 1
304935 99304935 1001 86380 86390 1
305031 99305031 1001 86380 86390 1
305340 99305340 1001 86380 86390 1
305329 99305329 1001 86380 86390 1
305368 99305368 1001 86380 86390 1
305382 99305382 1001 86380 86390 1
305461 99305461 1001 86380 86390 1
305246 99305246 1001 86380 86390 1
305162 99305162 1001 86380 86390 1
305255 99305255 1001 86380 86390 1
305191 99305191 1001 86380 86390 1
500003 99500003 1001 86380 86390 1
500173 99500173 1001 86380 86390 1
500163 99500163 1001 86380 86390 1
500723 99500723 1001 86380 86390 1
500745 99500745 1001 86380 86390 1
500431 99500431 1001 86380 86390 1
500548 99500548 1001 86380 86390 1
500511 99500511 1001 86380 86390 1
500563 99500563 1001 86380 86390 1
500219 99500219 1001 86380 86390 1
500260 99500260 1001 86380 86390 1
500368 99500368 1001 86380 86390 1
500824 99500824 1001 86380 86390 1
501498 99501498 1001 86380 86390 1
501330 99501330 1001 86380 86390 1
501400 99501400 1001 86380 86390 1
501059 99501059 1001 86380 86390 1
501132 99501132 1001 86380 86390 1
501833 99501833 1001 86380 86390 1
502367 99502367 1001 86380 86390 1
502442 99502442 1001 86380 86390 1
502284 99502284 1001 86380 86390 1
502148 99502148 1001 86380 86390 1
502167 99502167 1001 86380 86390 1
501955 99501955 1001 86380 86390 1
502613 99502613 1001 86380 86390 1
503216 99503216 1001 86380 86390 1
503140 99503140 1001 86380 86390 1
503134 99503134 1001 86380 86390 1
502823 99502823 1001 86380 86390 1
503488 99503488 1001 86380 86390 1
503918 99503918 1001 86380 86390 1
503811 99503811 1001 86380 86390 1
503841 99503841 1001 86380 86390 1
503816 99503816 1001 86380 86390 1
503633 99503633 1001 86380 86390 1
503556 99503556 1001 86380 86390 1
504186 99504186 1001 86380 86390 1
504777 99504777 1001 86380 86390 1
504868 99504868 1001 86380 86390 1
504741 99504741 1001 86380 86390 1
504864 99504864 1001 86380 86390 1
505018 99505018 1001 86380 86390 1
505011 99505011 1001 86380 86390 1
504947 99504947 1001 86380 86390 1
505120 99505120 1001 86380 86390 1
505680 99505680 1001 86380 86390 1
505706 99505706 1001 86380 86390 1
505577 99505577 1001 86380 86390 1
505668 99505668 1001 86380 86390 1
505378 99505378 1001 86380 86390 1
505244 99505244 1001 86380 86390 1
505270 99505270 1001 86380 86390 1
505348 99505348 1001 86380 86390 1
505926 99505926 1001 86380 86390 1
505857 99505857 1001 86380 86390 1
506422 99506422 1001 86380 86390 1
506326 99506326 1001 86380 86390 1
507407 99507407 1001 86380 86390 1
507316 99507316 1001 86380 86390 1
507130 99507130 1001 86380 86390 1
506855 99506855 1001 86380 86390 1
506843 99506843 1001 86380 86390 1
506949 99506949 1001 86380 86390 1
507428 99507428 1001 86380 86390 1
507507 99507507 1001 86380 86390 1
508064 99508064 1001 86380 86390 1
507861 99507861 1001 86380 86390 1
507960 99507960 1001 86380 86390 1
508012 99508012 1001 86380 86390 1
507963 99507963 1001 86380 86390 1
507670 99507670 1001 86380 86390 1
507701 99507701 1001 86380 86390 1
507754 99507754 1001 86380 86390 1
508872 99508872 1001 86380 86390 1
508743 99508743 1001 86380 86390 1
508671 99508671 1001 86380 86390 1
508725 99508725 1001 86380 86390 1
508571 99508571 1001 86380 86390 1
508616 99508616 1001 86380 86390 1
509098 99509098 1001 86380 86390 1
509271 99509271 1001 86380 86390 1
509856 99509856 1001 86380 86390 1
509845 99509845 1001 86380 86390 1
509887 99509887 1001 86380 86390 1
509490 99509490 1001 86380 86390 1
509507 99509507 1001 86380 86390 1
509389 99509389 1001 86380 86390 1
510071 99510071 1001 86380 86390 1
510663 99510663 1001 86380 86390 1
510555 99510555 1001 86380 86390 1
510584 99510584 1001 86380 86390 1
510723 99510723 1001 86380 86390 1
510353 99510353 1001 86380 86390 1
510382 99510382 1001 86380 86390 1
510410 99510410 1001 86380 86390 1
510323 99510323 1001 86380 86390 1
510363 99510363 1001 86380 86390 1
511452 99511452 1001 86380 86390 1
511526 99511526 1001 86380 86390 1
511279 99511279 1001 86380 86390 1
511126 99511126 1001 86380 86390 1
511058 99511058 1001 86380 86390 1
511705 99511705 1001 86380 86390 1
511563 99511563 1001 86380 86390 1
511590 99511590 1001 86380 86390 1
511642 99511642 1001 86380 86390 1
512307 99512307 1001 86380 86390 1
511975 99511975 1001 86380 86390 1
512118 99512118 1001 86380 86390 1
512391 99512391 1001 86380 86390 1
512573 99512573 1001 86380 86390 1
512433 99512433 1001 86380 86390 1
512489 99512489 1001 86380 86390 1
512440 99512440 1001 86380 86390 1
513101 99513101 1001 86380 86390 1
512902 99512902 1001 86380 86390 1
512801 99512801 1001 86380 86390 1
512919 99512919 1001 86380 86390 1
512614 99512614 1001 86380 86390 1
512757 99512757 1001 86380 86390 1
512645 99512645 1001 86380 86390 1
513227 99513227 1001 86380 86390 1
514121 99514121 1001 86380 86390 1
514681 99514681 1001 86380 86390 1
514584 99514584 1001 86380 86390 1
514334 99514334 1001 86380 86390 1
515039 99515039 1001 86380 86390 1
514938 99514938 1001 86380 86390 1
515660 99515660 1001 86380 86390 1
515496 99515496 1001 86380 86390 1
515540 99515540 1001 86380 86390 1
515351 99515351 1001 86380 86390 1
515429 99515429 1001 86380 86390 1
515081 99515081 1001 86380 86390 1
515836 99515836 1001 86380 86390 1
516422 99516422 1001 86380 86390 1
516141 99516141 1001 86380 86390 1
516115 99516115 1001 86380 86390 1
516108 99516108 1001 86380 86390 1
515908 99515908 1001 86380 86390 1
516546 99516546 1001 86380 86390 1
516665 99516665 1001 86380 86390 1
516578 99516578 1001 86380 86390 1
516700 99516700 1001 86380 86390 1
517207 99517207 1001 86380 86390 1
517136 99517136 1001 86380 86390 1
517162 99517162 1001 86380 86390 1
517122 99517122 1001 86380 86390 1
516740 99516740 1001 86380 86390 1
516833 99516833 1001 86380 86390 1
516915 99516915 1001 86380 86390 1
516919 99516919 1001 86380 86390 1
516817 99516817 1001 86380 86390 1
516923 99516923 1001 86380 86390 1
517418 99517418 1001 86380 86390 1
518112 99518112 1001 86380 86390 1
517997 99517997 1001 86380 86390 1
518138 99518138 1001 86380 86390 1
518043 99518043 1001 86380 86390 1
517779 99517779 1001 86380 86390 1
517916 99517916 1001 86380 86390 1
517688 99517688 1001 86380 86390 1
518295 99518295 1001 86380 86390 1
518326 99518326 1001 86380 86390 1
518899 99518899 1001 86380 86390 1
518825 99518825 1001 86380 86390 1
518865 99518865 1001 86380 86390 1
518806 99518806 1001 86380 86390 1
518769 99518769 1001 86380 86390 1
518626 99518626 1001 86380 86390 1
518474 99518474 1001 86380 86390 1
518386 99518386 1001 86380 86390 1
519619 99519619 1001 86380 86390 1
519326 99519326 1001 86380 86390 1
519331 99519331 1001 86380 86390 1
519320 99519320 1001 86380 86390 1
519399 99519399 1001 86380 86390 1
520485 99520485 1001 86380 86390 1
520489 99520489 1001 86380 86390 1
520555 99520555 1001 86380 86390 1
520621 99520621 1001 86380 86390 1
520631 99520631 1001 86380 86390 1
520205 99520205 1001 86380 86390 1
520199 99520199 1001 86380 86390 1
521287 99521287 1001 86380 86390 1
521321 99521321 1001 86380 86390 1
521283 99521283 1001 86380 86390 1
521121 99521121 1001 86380 86390 1
521122 99521122 1001 86380 86390 1
520911 99520911 1001 86380 86390 1
520976 99520976 1001 86380 86390 1
522101 99522101 1001 86380 86390 1
521762 99521762 1001 86380 86390 1
521775 99521775 1001 86380 86390 1
522953 99522953 1001 86380 86390 1
523100 99523100 1001 86380 86390 1
522853 99522853 1001 86380 86390 1
522912 99522912 1001 86380 86390 1
522516 99522516 1001 86380 86390 1
523245 99523245 1001 86380 86390 1
523238 99523238 1001 86380 86390 1
523912 99523912 1001 86380 86390 1
523896 99523896 1001 86380 86390 1
523782 99523782 1001 86380 86390 1
523801 99523801 1001 86380 86390 1
523547 99523547 1001 86380 86390 1
523496 99523496 1001 86380 86390 1
523419 99523419 1001 86380 86390 1
523514 99523514 1001 86380 86390 1
524423 99524423 1001 86380 86390 1
524268 99524268 1001 86380 86390 1
524234 99524234 1001 86380 86390 1
524313 99524313 1001 86380 86390 1
524825 99524825 1001 86380 86390 1
525552 99525552 1001 86380 86390 1
525168 99525168 1001 86380 86390 1
525600 99525600 1001 86380 86390 1
526242 99526242 1001 86380 86390 1
526161 99526161 1001 86380 86390 1
526033 99526033 1001 86380 86390 1
525870 99525870 1001 86380 86390 1
525818 99525818 1001 86380 86390 1
526459 99526459 1001 86380 86390 1
527082 99527082 1001 86380 86390 1
527108 99527108 1001 86380 86390 1
527214 99527214 1001 86380 86390 1
527163 99527163 1001 86380 86390 1
526920 99526920 1001 86380 86390 1
526923 99526923 1001 86380 86390 1
526976 99526976 1001 86380 86390 1
526632 99526632 1001 86380 86390 1
527954 99527954 1001 86380 86390 1
527709 99527709 1001 86380 86390 1
527761 99527761 1001 86380 86390 1
527804 99527804 1001 86380 86390 1
527607 99527607 1001 86380 86390 1
527504 99527504 1001 86380 86390 1
528256 99528256 1001 86380 86390 1
528088 99528088 1001 86380 86390 1
528749 99528749 1001 86380 86390 1
528678 99528678 1001 86380 86390 1
528371 99528371 1001 86380 86390 1
529544 99529544 1001 86380 86390 1
529469 99529469 1001 86380 86390 1
529264 99529264 1001 86380 86390 1
529305 99529305 1001 86380 86390 1
529241 99529241 1001 86380 86390 1
529268 99529268 1001 86380 86390 1
529855 99529855 1001 86380 86390 1
530474 99530474 1001 86380 86390 1
530342 99530342 1001 86380 86390 1
530026 99530026 1001 86380 86390 1
530093 99530093 1001 86380 86390 1
530082 99530082 1001 86380 86390 1
530618 99530618 1001 86380 86390 1
530560 99530560 1001 86380 86390 1
531230 99531230 1001 86380 86390 1
531136 99531136 1001 86380 86390 1
531087 99531087 1001 86380 86390 1
531519 99531519 1001 86380 86390 1
532113 99532113 1001 86380 86390 1
531934 99531934 1001 86380 86390 1
531662 99531662 1001 86380 86390 1
531721 99531721 1001 86380 86390 1
532279 99532279 1001 86380 86390 1
532292 99532292 1001 86380 86390 1
532905 99532905 1001 86380 86390 1
532854 99532854 1001 86380 86390 1
532604 99532604 1001 86380 86390 1
533095 99533095 1001 86380 86390 1
532828 99532828 1001 86380 86390 1
533230 99533230 1001 86380 86390 1
533771 99533771 1001 86380 86390 1
533672 99533672 1001 86380 86390 1
533789 99533789 1001 86380 86390 1
534036 99534036 1001 86380 86390 1
533884 99533884 1001 86380 86390 1
534002 99534002 1001 86380 86390 1
534504 99534504 1001 86380 86390 1
534527 99534527 1001 86380 86390 1
534553 99534553 1001 86380 86390 1
534444 99534444 1001 86380 86390 1
534209 99534209 1001 86380 86390 1
534862 99534862 1001 86380 86390 1
534696 99534696 1001 86380 86390 1
534718 99534718 1001 86380 86390 1
535176 99535176 1001 86380 86390 1
535233 99535233 1001 86380 86390 1
535278 99535278 1001 86380 86390 1
535676 99535676 1001 86380 86390 1
535566 99535566 1001 86380 86390 1
536299 99536299 1001 86380 86390 1
536135 99536135 1001 86380 86390 1
535964 99535964 1001 86380 86390 1
535931 99535931 1001 86380 86390 1
536024 99536024 1001 86380 86390 1
537093 99537093 1001 86380 86390 1
536992 99536992 1001 86380 86390 1
536783 99536783 1001 86380 86390 1
536797 99536797 1001 86380 86390 1
536713 99536713 1001 86380 86390 1
536599 99536599 1001 86380 86390 1
536613 99536613 1001 86380 86390 1
536575 99536575 1001 86380 86390 1
537928 99537928 1001 86380 86390 1
537788 99537788 1001 86380 86390 1
537644 99537644 1001 86380 86390 1
537608 99537608 1001 86380 86390 1
537738 99537738 1001 86380 86390 1
537753 99537753 1001 86380 86390 1
537729 99537729 1001 86380 86390 1
537471 99537471 1001 86380 86390 1
537566 99537566 1001 86380 86390 1
537519 99537519 1001 86380 86390 1
537494 99537494 1001 86380 86390 1
537561 99537561 1001 86380 86390 1
538011 99538011 1001 86380 86390 1
538054 99538054 1001 86380 86390 1
538714 99538714 1001 86380 86390 1
538633 99538633 1001 86380 86390 1
538776 99538776 1001 86380 86390 1
538463 99538463 1001 86380 86390 1
538424 99538424 1001 86380 86390 1
538248 99538248 1001 86380 86390 1
538210 99538210 1001 86380 86390 1
538223 99538223 1001 86380 86390 1
538249 99538249 1001 86380 86390 1
538827 99538827 1001 86380 86390 1
539465 99539465 1001 86380 86390 1
539318 99539318 1001 86380 86390 1
539336 99539336 1001 86380 86390 1
539259 99539259 1001 86380 86390 1
540321 99540321 1001 86380 86390 1
540092 99540092 1001 86380 86390 1
539980 99539980 1001 86380 86390 1
540013 99540013 1001 86380 86390 1
541252 99541252 1001 86380 86390 1
540907 99540907 1001 86380 86390 1
541079 99541079 1001 86380 86390 1
540843 99540843 1001 86380 86390 1
540707 99540707 1001 86380 86390 1
540865 99540865 1001 86380 86390 1
541320 99541320 1001 86380 86390 1
541488 99541488 1001 86380 86390 1
541400 99541400 1001 86380 86390 1
541442 99541442 1001 86380 86390 1
541992 99541992 1001 86380 86390 1
541960 99541960 1001 86380 86390 1
541816 99541816 1001 86380 86390 1
541857 99541857 1001 86380 86390 1
541871 99541871 1001 86380 86390 1
541533 99541533 1001 86380 86390 1
541612 99541612 1001 86380 86390 1
542791 99542791 1001 86380 86390 1
542900 99542900 1001 86380 86390 1
542689 99542689 1001 86380 86390 1
542395 99542395 1001 86380 86390 1
542373 99542373 1001 86380 86390 1
543062 99543062 1001 86380 86390 1
543131 99543131 1001 86380 86390 1
543618 99543618 1001 86380 86390 1
543729 99543729 1001 86380 86390 1
543653 99543653 1001 86380 86390 1
543493 99543493 1001 86380 86390 1
543174 99543174 1001 86380 86390 1
543813 99543813 1001 86380 86390 1
543907 99543907 1001 86380 86390 1
543973 99543973 1001 86380 86390 1
544411 99544411 1001 86380 86390 1
544317 99544317 1001 86380 86390 1
544685 99544685 1001 86380 86390 1
544674 99544674 1001 86380 86390 1
400538 99400538 1001 86380 86390 1
400755 99400755 1001 86380 86390 1
401023 99401023 1001 86380 86390 1
401033 99401033 1001 86380 86390 1
401132 99401132 1001 86380 86390 1
401455 99401455 1001 86380 86390 1
401522 99401522 1001 86380 86390 1
402626 99402626 1001 86380 86390 1
403486 99403486 1001 86380 86390 1
403618 99403618 1001 86380 86390 1
405086 99405086 1001 86380 86390 1
405344 99405344 1001 86380 86390 1
405750 99405750 1001 86380 86390 1
405793 99405793 1001 86380 86390 1
405773 99405773 1001 86380 86390 1
406735 99406735 1001 86380 86390 1
406818 99406818 1001 86380 86390 1
407471 99407471 1001 86380 86390 1
407504 99407504 1001 86380 86390 1
407573 99407573 1001 86380 86390 1
407693 99407693 1001 86380 86390 1
408283 99408283 1001 86380 86390 1
408434 99408434 1001 86380 86390 1
409292 99409292 1001 86380 86390 1
409588 99409588 1001 86380 86390 1
409534 99409534 1001 86380 86390 1
409641 99409641 1001 86380 86390 1
409713 99409713 1001 86380 86390 1
409802 99409802 1001 86380 86390 1
410608 99410608 1001 86380 86390 1
410928 99410928 1001 86380 86390 1
410948 99410948 1001 86380 86390 1
411337 99411337 1001 86380 86390 1
411621 99411621 1001 86380 86390 1
411773 99411773 1001 86380 86390 1
411797 99411797 1001 86380 86390 1
411884 99411884 1001 86380 86390 1
412188 99412188 1001 86380 86390 1
413084 99413084 1001 86380 86390 1
412745 99412745 1001 86380 86390 1
412769 99412769 1001 86380 86390 1
412838 99412838 1001 86380 86390 1
413888 99413888 1001 86380 86390 1
414983 99414983 1001 86380 86390 1
415054 99415054 1001 86380 86390 1
414705 99414705 1001 86380 86390 1
414533 99414533 1001 86380 86390 1
414305 99414305 1001 86380 86390 1
414197 99414197 1001 86380 86390 1
416646 99416646 1001 86380 86390 1
416669 99416669 1001 86380 86390 1
416238 99416238 1001 86380 86390 1
415877 99415877 1001 86380 86390 1
418389 99418389 1001 86380 86390 1
417611 99417611 1001 86380 86390 1
419007 99419007 1001 86380 86390 1
419202 99419202 1001 86380 86390 1
420251 99420251 1001 86380 86390 1
419923 99419923 1001 86380 86390 1
419429 99419429 1001 86380 86390 1
419419 99419419 1001 86380 86390 1
420493 99420493 1001 86380 86390 1
420680 99420680 1001 86380 86390 1
420821 99420821 1001 86380 86390 1
420701 99420701 1001 86380 86390 1
420760 99420760 1001 86380 86390 1
421839 99421839 1001 86380 86390 1
421998 99421998 1001 86380 86390 1
421294 99421294 1001 86380 86390 1
421040 99421040 1001 86380 86390 1
420971 99420971 1001 86380 86390 1
421168 99421168 1001 86380 86390 1
421228 99421228 1001 86380 86390 1
422316 99422316 1001 86380 86390 1
423496 99423496 1001 86380 86390 1
423664 99423664 1001 86380 86390 1
423724 99423724 1001 86380 86390 1
423291 99423291 1001 86380 86390 1
423199 99423199 1001 86380 86390 1
423214 99423214 1001 86380 86390 1
423781 99423781 1001 86380 86390 1
424007 99424007 1001 86380 86390 1
425166 99425166 1001 86380 86390 1
424935 99424935 1001 86380 86390 1
424971 99424971 1001 86380 86390 1
424996 99424996 1001 86380 86390 1
425003 99425003 1001 86380 86390 1
424412 99424412 1001 86380 86390 1
424317 99424317 1001 86380 86390 1
424343 99424343 1001 86380 86390 1
424373 99424373 1001 86380 86390 1
424287 99424287 1001 86380 86390 1
425588 99425588 1001 86380 86390 1
425418 99425418 1001 86380 86390 1
426920 99426920 1001 86380 86390 1
427068 99427068 1001 86380 86390 1
426742 99426742 1001 86380 86390 1
426393 99426393 1001 86380 86390 1
426063 99426063 1001 86380 86390 1
426018 99426018 1001 86380 86390 1
427231 99427231 1001 86380 86390 1
427301 99427301 1001 86380 86390 1
427601 99427601 1001 86380 86390 1
427745 99427745 1001 86380 86390 1
427619 99427619 1001 86380 86390 1
428863 99428863 1001 86380 86390 1
428838 99428838 1001 86380 86390 1
430229 99430229 1001 86380 86390 1
430083 99430083 1001 86380 86390 1
429839 99429839 1001 86380 86390 1
429849 99429849 1001 86380 86390 1
429923 99429923 1001 86380 86390 1
430785 99430785 1001 86380 86390 1
432034 99432034 1001 86380 86390 1
431979 99431979 1001 86380 86390 1
431503 99431503 1001 86380 86390 1
431633 99431633 1001 86380 86390 1
431386 99431386 1001 86380 86390 1
431280 99431280 1001 86380 86390 1
431011 99431011 1001 86380 86390 1
430991 99430991 1001 86380 86390 1
433255 99433255 1001 86380 86390 1
432553 99432553 1001 86380 86390 1
432665 99432665 1001 86380 86390 1
432770 99432770 1001 86380 86390 1
433841 99433841 1001 86380 86390 1
435032 99435032 1001 86380 86390 1
434927 99434927 1001 86380 86390 1
434450 99434450 1001 86380 86390 1
435860 99435860 1001 86380 86390 1
436853 99436853 1001 86380 86390 1
436786 99436786 1001 86380 86390 1
436773 99436773 1001 86380 86390 1
436637 99436637 1001 86380 86390 1
435988 99435988 1001 86380 86390 1
436261 99436261 1001 86380 86390 1
437243 99437243 1001 86380 86390 1
300317 99300317 1001 86380 86390 1
300409 99300409 1001 86380 86390 1
300401 99300401 1001 86380 86390 1
300494 99300494 1001 86380 86390 1
300143 99300143 1001 86380 86390 1
300234 99300234 1001 86380 86390 1
301402 99301402 1001 86380 86390 1
301248 99301248 1001 86380 86390 1
301095 99301095 1001 86380 86390 1
300969 99300969 1001 86380 86390 1
301626 99301626 1001 86380 86390 1
301666 99301666 1001 86380 86390 1
302260 99302260 1001 86380 86390 1
302312 99302312 1001 86380 86390 1
302071 99302071 1001 86380 86390 1
302021 99302021 1001 86380 86390 1
301928 99301928 1001 86380 86390 1
301968 99301968 1001 86380 86390 1
301868 99301868 1001 86380 86390 1
301805 99301805 1001 86380 86390 1
301834 99301834 1001 86380 86390 1
302481 99302481 1001 86380 86390 1
302512 99302512 1001 86380 86390 1
302389 99302389 1001 86380 86390 1
302881 99302881 1001 86380 86390 1
303340 99303340 1001 86380 86390 1
303380 99303380 1001 86380 86390 1
303970 99303970 1001 86380 86390 1
303928 99303928 1001 86380 86390 1
303619 99303619 1001 86380 86390 1
304084 99304084 1001 86380 86390 1
304046 99304046 1001 86380 86390 1
304782 99304782 1001 86380 86390 1
304678 99304678 1001 86380 86390 1
304552 99304552 1001 86380 86390 1
304631 99304631 1001 86380 86390 1
304561 99304561 1001 86380 86390 1
304510 99304510 1001 86380 86390 1
304374 99304374 1001 86380 86390 1
304337 99304337 1001 86380 86390 1
305304 99305304 1001 86380 86390 1
305267 99305267 1001 86380 86390 1
500120 99500120 1001 86380 86390 1
500032 99500032 1001 86380 86390 1
500496 99500496 1001 86380 86390 1
500295 99500295 1001 86380 86390 1
500958 99500958 1001 86380 86390 1
500818 99500818 1001 86380 86390 1
501466 99501466 1001 86380 86390 1
501507 99501507 1001 86380 86390 1
501534 99501534 1001 86380 86390 1
501363 99501363 1001 86380 86390 1
501299 99501299 1001 86380 86390 1
501289 99501289 1001 86380 86390 1
501237 99501237 1001 86380 86390 1
501033 99501033 1001 86380 86390 1
501063 99501063 1001 86380 86390 1
501205 99501205 1001 86380 86390 1
501838 99501838 1001 86380 86390 1
501777 99501777 1001 86380 86390 1
502172 99502172 1001 86380 86390 1
501883 99501883 1001 86380 86390 1
501922 99501922 1001 86380 86390 1
502016 99502016 1001 86380 86390 1
501930 99501930 1001 86380 86390 1
501882 99501882 1001 86380 86390 1
503150 99503150 1001 86380 86390 1
503116 99503116 1001 86380 86390 1
503276 99503276 1001 86380 86390 1
502975 99502975 1001 86380 86390 1
502831 99502831 1001 86380 86390 1
502689 99502689 1001 86380 86390 1
502692 99502692 1001 86380 86390 1
503438 99503438 1001 86380 86390 1
503627 99503627 1001 86380 86390 1
503499 99503499 1001 86380 86390 1
503545 99503545 1001 86380 86390 1
503558 99503558 1001 86380 86390 1
504316 99504316 1001 86380 86390 1
504922 99504922 1001 86380 86390 1
504901 99504901 1001 86380 86390 1
504850 99504850 1001 86380 86390 1
504561 99504561 1001 86380 86390 1
504678 99504678 1001 86380 86390 1
504653 99504653 1001 86380 86390 1
504428 99504428 1001 86380 86390 1
504520 99504520 1001 86380 86390 1
504448 99504448 1001 86380 86390 1
505070 99505070 1001 86380 86390 1
505098 99505098 1001 86380 86390 1
504978 99504978 1001 86380 86390 1
505745 99505745 1001 86380 86390 1
506568 99506568 1001 86380 86390 1
506195 99506195 1001 86380 86390 1
506169 99506169 1001 86380 86390 1
506012 99506012 1001 86380 86390 1
506704 99506704 1001 86380 86390 1
506656 99506656 1001 86380 86390 1
507384 99507384 1001 86380 86390 1
507300 99507300 1001 86380 86390 1
507413 99507413 1001 86380 86390 1
507090 99507090 1001 86380 86390 1
507079 99507079 1001 86380 86390 1
507124 99507124 1001 86380 86390 1
506928 99506928 1001 86380 86390 1
507006 99507006 1001 86380 86390 1
507500 99507500 1001 86380 86390 1
507599 99507599 1001 86380 86390 1
507983 99507983 1001 86380 86390 1
507975 99507975 1001 86380 86390 1
507829 99507829 1001 86380 86390 1
507690 99507690 1001 86380 86390 1
507743 99507743 1001 86380 86390 1
508957 99508957 1001 86380 86390 1
508490 99508490 1001 86380 86390 1
509269 99509269 1001 86380 86390 1
509104 99509104 1001 86380 86390 1
509881 99509881 1001 86380 86390 1
509767 99509767 1001 86380 86390 1
509847 99509847 1001 86380 86390 1
509618 99509618 1001 86380 86390 1
509634 99509634 1001 86380 86390 1
510721 99510721 1001 86380 86390 1
510648 99510648 1001 86380 86390 1
510807 99510807 1001 86380 86390 1
510847 99510847 1001 86380 86390 1
510902 99510902 1001 86380 86390 1
511508 99511508 1001 86380 86390 1
511063 99511063 1001 86380 86390 1
511028 99511028 1001 86380 86390 1
511692 99511692 1001 86380 86390 1
511715 99511715 1001 86380 86390 1
512278 99512278 1001 86380 86390 1
511899 99511899 1001 86380 86390 1
512492 99512492 1001 86380 86390 1
512513 99512513 1001 86380 86390 1
512476 99512476 1001 86380 86390 1
513068 99513068 1001 86380 86390 1
513193 99513193 1001 86380 86390 1
512981 99512981 1001 86380 86390 1
513370 99513370 1001 86380 86390 1
513389 99513389 1001 86380 86390 1
513395 99513395 1001 86380 86390 1
513828 99513828 1001 86380 86390 1
514002 99514002 1001 86380 86390 1
513946 99513946 1001 86380 86390 1
513949 99513949 1001 86380 86390 1
513991 99513991 1001 86380 86390 1
513779 99513779 1001 86380 86390 1
513559 99513559 1001 86380 86390 1
513547 99513547 1001 86380 86390 1
513615 99513615 1001 86380 86390 1
514102 99514102 1001 86380 86390 1
514130 99514130 1001 86380 86390 1
514692 99514692 1001 86380 86390 1
514307 99514307 1001 86380 86390 1
514933 99514933 1001 86380 86390 1
515682 99515682 1001 86380 86390 1
515670 99515670 1001 86380 86390 1
515349 99515349 1001 86380 86390 1
515079 99515079 1001 86380 86390 1
515136 99515136 1001 86380 86390 1
516374 99516374 1001 86380 86390 1
516467 99516467 1001 86380 86390 1
516340 99516340 1001 86380 86390 1
516153 99516153 1001 86380 86390 1
516286 99516286 1001 86380 86390 1
516036 99516036 1001 86380 86390 1
515895 99515895 1001 86380 86390 1
515964 99515964 1001 86380 86390 1
515991 99515991 1001 86380 86390 1
516520 99516520 1001 86380 86390 1
517135 99517135 1001 86380 86390 1
517072 99517072 1001 86380 86390 1
517478 99517478 1001 86380 86390 1
517453 99517453 1001 86380 86390 1
517521 99517521 1001 86380 86390 1
518116 99518116 1001 86380 86390 1
517919 99517919 1001 86380 86390 1
517860 99517860 1001 86380 86390 1
517886 99517886 1001 86380 86390 1
517785 99517785 1001 86380 86390 1
517695 99517695 1001 86380 86390 1
518333 99518333 1001 86380 86390 1
518218 99518218 1001 86380 86390 1
518960 99518960 1001 86380 86390 1
518588 99518588 1001 86380 86390 1
518714 99518714 1001 86380 86390 1
518377 99518377 1001 86380 86390 1
519049 99519049 1001 86380 86390 1
519043 99519043 1001 86380 86390 1
519108 99519108 1001 86380 86390 1
519648 99519648 1001 86380 86390 1
519701 99519701 1001 86380 86390 1
519697 99519697 1001 86380 86390 1
519427 99519427 1001 86380 86390 1
519485 99519485 1001 86380 86390 1
519268 99519268 1001 86380 86390 1
519257 99519257 1001 86380 86390 1
519283 99519283 1001 86380 86390 1
519940 99519940 1001 86380 86390 1
519858 99519858 1001 86380 86390 1
520502 99520502 1001 86380 86390 1
520367 99520367 1001 86380 86390 1
520043 99520043 1001 86380 86390 1
520109 99520109 1001 86380 86390 1
520690 99520690 1001 86380 86390 1
520803 99520803 1001 86380 86390 1
520660 99520660 1001 86380 86390 1
521264 99521264 1001 86380 86390 1
520990 99520990 1001 86380 86390 1
520914 99520914 1001 86380 86390 1
520966 99520966 1001 86380 86390 1
520999 99520999 1001 86380 86390 1
521546 99521546 1001 86380 86390 1
522109 99522109 1001 86380 86390 1
522029 99522029 1001 86380 86390 1
521879 99521879 1001 86380 86390 1
522399 99522399 1001 86380 86390 1
522438 99522438 1001 86380 86390 1
522400 99522400 1001 86380 86390 1
523095 99523095 1001 86380 86390 1
522922 99522922 1001 86380 86390 1
523107 99523107 1001 86380 86390 1
522750 99522750 1001 86380 86390 1
522896 99522896 1001 86380 86390 1
522520 99522520 1001 86380 86390 1
522535 99522535 1001 86380 86390 1
523247 99523247 1001 86380 86390 1
523874 99523874 1001 86380 86390 1
523661 99523661 1001 86380 86390 1
523738 99523738 1001 86380 86390 1
523444 99523444 1001 86380 86390 1
523975 99523975 1001 86380 86390 1
524770 99524770 1001 86380 86390 1
524576 99524576 1001 86380 86390 1
524465 99524465 1001 86380 86390 1
524417 99524417 1001 86380 86390 1
524150 99524150 1001 86380 86390 1
524862 99524862 1001 86380 86390 1
524879 99524879 1001 86380 86390 1
524828 99524828 1001 86380 86390 1
524777 99524777 1001 86380 86390 1
524947 99524947 1001 86380 86390 1
525523 99525523 1001 86380 86390 1
525446 99525446 1001 86380 86390 1
525356 99525356 1001 86380 86390 1
525259 99525259 1001 86380 86390 1
525119 99525119 1001 86380 86390 1
525031 99525031 1001 86380 86390 1
525173 99525173 1001 86380 86390 1
525122 99525122 1001 86380 86390 1
525090 99525090 1001 86380 86390 1
525610 99525610 1001 86380 86390 1
526315 99526315 1001 86380 86390 1
526238 99526238 1001 86380 86390 1
526252 99526252 1001 86380 86390 1
526088 99526088 1001 86380 86390 1
526063 99526063 1001 86380 86390 1
526014 99526014 1001 86380 86390 1
526450 99526450 1001 86380 86390 1
526905 99526905 1001 86380 86390 1
526657 99526657 1001 86380 86390 1
526649 99526649 1001 86380 86390 1
528002 99528002 1001 86380 86390 1
528062 99528062 1001 86380 86390 1
528008 99528008 1001 86380 86390 1
527668 99527668 1001 86380 86390 1
527461 99527461 1001 86380 86390 1
527660 99527660 1001 86380 86390 1
528154 99528154 1001 86380 86390 1
528270 99528270 1001 86380 86390 1
528206 99528206 1001 86380 86390 1
528866 99528866 1001 86380 86390 1
528883 99528883 1001 86380 86390 1
528859 99528859 1001 86380 86390 1
528688 99528688 1001 86380 86390 1
528510 99528510 1001 86380 86390 1
528589 99528589 1001 86380 86390 1
528384 99528384 1001 86380 86390 1
528447 99528447 1001 86380 86390 1
529011 99529011 1001 86380 86390 1
529726 99529726 1001 86380 86390 1
529612 99529612 1001 86380 86390 1
529564 99529564 1001 86380 86390 1
529669 99529669 1001 86380 86390 1
529647 99529647 1001 86380 86390 1
529433 99529433 1001 86380 86390 1
529125 99529125 1001 86380 86390 1
529905 99529905 1001 86380 86390 1
530363 99530363 1001 86380 86390 1
530280 99530280 1001 86380 86390 1
530091 99530091 1001 86380 86390 1
530647 99530647 1001 86380 86390 1
531331 99531331 1001 86380 86390 1
530776 99530776 1001 86380 86390 1
532181 99532181 1001 86380 86390 1
531861 99531861 1001 86380 86390 1
531849 99531849 1001 86380 86390 1
531664 99531664 1001 86380 86390 1
532363 99532363 1001 86380 86390 1
532238 99532238 1001 86380 86390 1
532971 99532971 1001 86380 86390 1
532792 99532792 1001 86380 86390 1
532703 99532703 1001 86380 86390 1
532472 99532472 1001 86380 86390 1
533121 99533121 1001 86380 86390 1
533836 99533836 1001 86380 86390 1
533819 99533819 1001 86380 86390 1
533343 99533343 1001 86380 86390 1
533422 99533422 1001 86380 86390 1
533922 99533922 1001 86380 86390 1
533887 99533887 1001 86380 86390 1
534618 99534618 1001 86380 86390 1
534123 99534123 1001 86380 86390 1
535433 99535433 1001 86380 86390 1
535475 99535475 1001 86380 86390 1
535463 99535463 1001 86380 86390 1
535222 99535222 1001 86380 86390 1
535302 99535302 1001 86380 86390 1
534916 99534916 1001 86380 86390 1
536163 99536163 1001 86380 86390 1
535925 99535925 1001 86380 86390 1
536069 99536069 1001 86380 86390 1
535767 99535767 1001 86380 86390 1
535770 99535770 1001 86380 86390 1
537143 99537143 1001 86380 86390 1
536964 99536964 1001 86380 86390 1
536843 99536843 1001 86380 86390 1
536786 99536786 1001 86380 86390 1
536635 99536635 1001 86380 86390 1
536604 99536604 1001 86380 86390 1
537367 99537367 1001 86380 86390 1
537967 99537967 1001 86380 86390 1
537697 99537697 1001 86380 86390 1
537636 99537636 1001 86380 86390 1
537550 99537550 1001 86380 86390 1
537398 99537398 1001 86380 86390 1
537452 99537452 1001 86380 86390 1
537570 99537570 1001 86380 86390 1
538193 99538193 1001 86380 86390 1
538637 99538637 1001 86380 86390 1
538652 99538652 1001 86380 86390 1
538770 99538770 1001 86380 86390 1
538721 99538721 1001 86380 86390 1
538564 99538564 1001 86380 86390 1
538450 99538450 1001 86380 86390 1
538411 99538411 1001 86380 86390 1
538198 99538198 1001 86380 86390 1
538816 99538816 1001 86380 86390 1
539608 99539608 1001 86380 86390 1
539621 99539621 1001 86380 86390 1
539563 99539563 1001 86380 86390 1
539410 99539410 1001 86380 86390 1
539249 99539249 1001 86380 86390 1
539421 99539421 1001 86380 86390 1
539073 99539073 1001 86380 86390 1
539835 99539835 1001 86380 86390 1
539805 99539805 1001 86380 86390 1
540403 99540403 1001 86380 86390 1
540359 99540359 1001 86380 86390 1
539847 99539847 1001 86380 86390 1
539940 99539940 1001 86380 86390 1
540549 99540549 1001 86380 86390 1
541128 99541128 1001 86380 86390 1
541094 99541094 1001 86380 86390 1
541158 99541158 1001 86380 86390 1
541074 99541074 1001 86380 86390 1
541029 99541029 1001 86380 86390 1
541009 99541009 1001 86380 86390 1
541474 99541474 1001 86380 86390 1
541940 99541940 1001 86380 86390 1
542052 99542052 1001 86380 86390 1
541924 99541924 1001 86380 86390 1
541512 99541512 1001 86380 86390 1
541699 99541699 1001 86380 86390 1
542688 99542688 1001 86380 86390 1
542457 99542457 1001 86380 86390 1
542341 99542341 1001 86380 86390 1
543100 99543100 1001 86380 86390 1
543016 99543016 1001 86380 86390 1
543740 99543740 1001 86380 86390 1
543417 99543417 1001 86380 86390 1
544504 99544504 1001 86380 86390 1
544172 99544172 1001 86380 86390 1
544086 99544086 1001 86380 86390 1
544087 99544087 1001 86380 86390 1
425641 240 1001 8820 9177 1
418759 242 1001 26160 27117 1
522225 946 1002 36671 48300 1
400002 99400002 1001 86380 86390 1
400104 99400104 1001 86380 86390 1
400453 99400453 1001 86380 86390 1
400435 99400435 1001 86380 86390 1
400861 99400861 1001 86380 86390 1
400944 99400944 1001 86380 86390 1
401050 99401050 1001 86380 86390 1
401483 99401483 1001 86380 86390 1
401448 99401448 1001 86380 86390 1
401746 99401746 1001 86380 86390 1
402071 99402071 1001 86380 86390 1
403668 99403668 1001 86380 86390 1
404376 99404376 1001 86380 86390 1
404477 99404477 1001 86380 86390 1
404533 99404533 1001 86380 86390 1
404483 99404483 1001 86380 86390 1
404693 99404693 1001 86380 86390 1
405435 99405435 1001 86380 86390 1
405623 99405623 1001 86380 86390 1
405645 99405645 1001 86380 86390 1
405650 99405650 1001 86380 86390 1
405728 99405728 1001 86380 86390 1
406260 99406260 1001 86380 86390 1
406944 99406944 1001 86380 86390 1
407052 99407052 1001 86380 86390 1
407531 99407531 1001 86380 86390 1
407731 99407731 1001 86380 86390 1
407869 99407869 1001 86380 86390 1
408081 99408081 1001 86380 86390 1
408184 99408184 1001 86380 86390 1
408763 99408763 1001 86380 86390 1
410065 99410065 1001 86380 86390 1
410001 99410001 1001 86380 86390 1
410404 99410404 1001 86380 86390 1
410411 99410411 1001 86380 86390 1
410537 99410537 1001 86380 86390 1
410722 99410722 1001 86380 86390 1
410787 99410787 1001 86380 86390 1
411097 99411097 1001 86380 86390 1
411026 99411026 1001 86380 86390 1
411148 99411148 1001 86380 86390 1
411308 99411308 1001 86380 86390 1
411288 99411288 1001 86380 86390 1
411749 99411749 1001 86380 86390 1
413648 99413648 1001 86380 86390 1
413208 99413208 1001 86380 86390 1
412484 99412484 1001 86380 86390 1
412683 99412683 1001 86380 86390 1
412495 99412495 1001 86380 86390 1
412521 99412521 1001 86380 86390 1
413768 99413768 1001 86380 86390 1
414664 99414664 1001 86380 86390 1
414423 99414423 1001 86380 86390 1
414428 99414428 1001 86380 86390 1
414196 99414196 1001 86380 86390 1
414271 99414271 1001 86380 86390 1
416262 99416262 1001 86380 86390 1
416355 99416355 1001 86380 86390 1
415786 99415786 1001 86380 86390 1
416044 99416044 1001 86380 86390 1
417261 99417261 1001 86380 86390 1
417034 99417034 1001 86380 86390 1
417061 99417061 1001 86380 86390 1
417408 99417408 1001 86380 86390 1
418698 99418698 1001 86380 86390 1
418080 99418080 1001 86380 86390 1
417770 99417770 1001 86380 86390 1
417901 99417901 1001 86380 86390 1
417623 99417623 1001 86380 86390 1
418910 99418910 1001 86380 86390 1
420229 99420229 1001 86380 86390 1
420114 99420114 1001 86380 86390 1
420300 99420300 1001 86380 86390 1
419725 99419725 1001 86380 86390 1
421794 99421794 1001 86380 86390 1
421994 99421994 1001 86380 86390 1
422285 99422285 1001 86380 86390 1
422380 99422380 1001 86380 86390 1
423736 99423736 1001 86380 86390 1
423236 99423236 1001 86380 86390 1
422973 99422973 1001 86380 86390 1
422677 99422677 1001 86380 86390 1
423842 99423842 1001 86380 86390 1
423873 99423873 1001 86380 86390 1
424000 99424000 1001 86380 86390 1
424006 99424006 1001 86380 86390 1
423910 99423910 1001 86380 86390 1
425187 99425187 1001 86380 86390 1
424846 99424846 1001 86380 86390 1
424274 99424274 1001 86380 86390 1
424349 99424349 1001 86380 86390 1
424408 99424408 1001 86380 86390 1
424558 99424558 1001 86380 86390 1
425735 99425735 1001 86380 86390 1
426231 99426231 1001 86380 86390 1
426206 99426206 1001 86380 86390 1
425952 99425952 1001 86380 86390 1
426144 99426144 1001 86380 86390 1
427168 99427168 1001 86380 86390 1
427238 99427238 1001 86380 86390 1
427266 99427266 1001 86380 86390 1
427304 99427304 1001 86380 86390 1
427427 99427427 1001 86380 86390 1
427505 99427505 1001 86380 86390 1
427410 99427410 1001 86380 86390 1
428321 99428321 1001 86380 86390 1
428133 99428133 1001 86380 86390 1
427850 99427850 1001 86380 86390 1
427905 99427905 1001 86380 86390 1
427588 99427588 1001 86380 86390 1
427643 99427643 1001 86380 86390 1
429066 99429066 1001 86380 86390 1
429003 99429003 1001 86380 86390 1
429156 99429156 1001 86380 86390 1
428980 99428980 1001 86380 86390 1
429933 99429933 1001 86380 86390 1
429305 99429305 1001 86380 86390 1
430505 99430505 1001 86380 86390 1
431943 99431943 1001 86380 86390 1
431287 99431287 1001 86380 86390 1
431593 99431593 1001 86380 86390 1
431098 99431098 1001 86380 86390 1
432095 99432095 1001 86380 86390 1
432189 99432189 1001 86380 86390 1
432971 99432971 1001 86380 86390 1
433124 99433124 1001 86380 86390 1
433158 99433158 1001 86380 86390 1
433239 99433239 1001 86380 86390 1
432565 99432565 1001 86380 86390 1
432576 99432576 1001 86380 86390 1
434113 99434113 1001 86380 86390 1
435343 99435343 1001 86380 86390 1
434783 99434783 1001 86380 86390 1
434232 99434232 1001 86380 86390 1
434568 99434568 1001 86380 86390 1
434182 99434182 1001 86380 86390 1
434330 99434330 1001 86380 86390 1
434196 99434196 1001 86380 86390 1
435683 99435683 1001 86380 86390 1
436931 99436931 1001 86380 86390 1
436470 99436470 1001 86380 86390 1
437349 99437349 1001 86380 86390 1
300596 99300596 1001 86380 86390 1
300355 99300355 1001 86380 86390 1
300344 99300344 1001 86380 86390 1
300443 99300443 1001 86380 86390 1
300251 99300251 1001 86380 86390 1
300166 99300166 1001 86380 86390 1
300790 99300790 1001 86380 86390 1
300763 99300763 1001 86380 86390 1
301456 99301456 1001 86380 86390 1
301482 99301482 1001 86380 86390 1
301171 99301171 1001 86380 86390 1
301094 99301094 1001 86380 86390 1
301022 99301022 1001 86380 86390 1
301670 99301670 1001 86380 86390 1
301566 99301566 1001 86380 86390 1
301755 99301755 1001 86380 86390 1
301600 99301600 1001 86380 86390 1
302364 99302364 1001 86380 86390 1
301919 99301919 1001 86380 86390 1
303174 99303174 1001 86380 86390 1
302625 99302625 1001 86380 86390 1
303003 99303003 1001 86380 86390 1
303220 99303220 1001 86380 86390 1
303723 99303723 1001 86380 86390 1
303569 99303569 1001 86380 86390 1
303466 99303466 1001 86380 86390 1
303564 99303564 1001 86380 86390 1
303616 99303616 1001 86380 86390 1
304178 99304178 1001 86380 86390 1
304568 99304568 1001 86380 86390 1
304508 99304508 1001 86380 86390 1
304548 99304548 1001 86380 86390 1
304497 99304497 1001 86380 86390 1
304441 99304441 1001 86380 86390 1
304299 99304299 1001 86380 86390 1
304313 99304313 1001 86380 86390 1
304341 99304341 1001 86380 86390 1
304655 99304655 1001 86380 86390 1
305597 99305597 1001 86380 86390 1
305507 99305507 1001 86380 86390 1
305654 99305654 1001 86380 86390 1
305081 99305081 1001 86380 86390 1
305257 99305257 1001 86380 86390 1
500068 99500068 1001 86380 86390 1
500673 99500673 1001 86380 86390 1
500688 99500688 1001 86380 86390 1
500465 99500465 1001 86380 86390 1
500535 99500535 1001 86380 86390 1
500592 99500592 1001 86380 86390 1
500985 99500985 1001 86380 86390 1
501639 99501639 1001 86380 86390 1
501246 99501246 1001 86380 86390 1
501276 99501276 1001 86380 86390 1
501684 99501684 1001 86380 86390 1
501829 99501829 1001 86380 86390 1
501674 99501674 1001 86380 86390 1
502369 99502369 1001 86380 86390 1
502295 99502295 1001 86380 86390 1
501852 99501852 1001 86380 86390 1
501997 99501997 1001 86380 86390 1
502493 99502493 1001 86380 86390 1
502610 99502610 1001 86380 86390 1
503218 99503218 1001 86380 86390 1
503160 99503160 1001 86380 86390 1
503212 99503212 1001 86380 86390 1
502924 99502924 1001 86380 86390 1
502951 99502951 1001 86380 86390 1
502889 99502889 1001 86380 86390 1
502904 99502904 1001 86380 86390 1
503385 99503385 1001 86380 86390 1
503608 99503608 1001 86380 86390 1
504683 99504683 1001 86380 86390 1
504375 99504375 1001 86380 86390 1
504384 99504384 1001 86380 86390 1
505405 99505405 1001 86380 86390 1
505941 99505941 1001 86380 86390 1
505840 99505840 1001 86380 86390 1
506408 99506408 1001 86380 86390 1
506578 99506578 1001 86380 86390 1
506261 99506261 1001 86380 86390 1
506270 99506270 1001 86380 86390 1
506362 99506362 1001 86380 86390 1
506109 99506109 1001 86380 86390 1
506008 99506008 1001 86380 86390 1
506708 99506708 1001 86380 86390 1
507369 99507369 1001 86380 86390 1
507031 99507031 1001 86380 86390 1
507136 99507136 1001 86380 86390 1
506903 99506903 1001 86380 86390 1
506826 99506826 1001 86380 86390 1
507620 99507620 1001 86380 86390 1
508111 99508111 1001 86380 86390 1
507914 99507914 1001 86380 86390 1
508286 99508286 1001 86380 86390 1
508913 99508913 1001 86380 86390 1
508663 99508663 1001 86380 86390 1
508511 99508511 1001 86380 86390 1
509139 99509139 1001 86380 86390 1
509196 99509196 1001 86380 86390 1
509223 99509223 1001 86380 86390 1
509797 99509797 1001 86380 86390 1
509650 99509650 1001 86380 86390 1
509548 99509548 1001 86380 86390 1
509449 99509449 1001 86380 86390 1
509425 99509425 1001 86380 86390 1
509376 99509376 1001 86380 86390 1
509287 99509287 1001 86380 86390 1
509981 99509981 1001 86380 86390 1
510527 99510527 1001 86380 86390 1
510661 99510661 1001 86380 86390 1
510470 99510470 1001 86380 86390 1
510393 99510393 1001 86380 86390 1
510316 99510316 1001 86380 86390 1
510122 99510122 1001 86380 86390 1
510283 99510283 1001 86380 86390 1
510155 99510155 1001 86380 86390 1
510791 99510791 1001 86380 86390 1
510770 99510770 1001 86380 86390 1
510772 99510772 1001 86380 86390 1
511365 99511365 1001 86380 86390 1
511487 99511487 1001 86380 86390 1
510935 99510935 1001 86380 86390 1
511080 99511080 1001 86380 86390 1
511081 99511081 1001 86380 86390 1
510968 99510968 1001 86380 86390 1
511718 99511718 1001 86380 86390 1
511582 99511582 1001 86380 86390 1
512364 99512364 1001 86380 86390 1
512058 99512058 1001 86380 86390 1
512162 99512162 1001 86380 86390 1
512584 99512584 1001 86380 86390 1
512543 99512543 1001 86380 86390 1
513107 99513107 1001 86380 86390 1
513109 99513109 1001 86380 86390 1
513164 99513164 1001 86380 86390 1
513023 99513023 1001 86380 86390 1
512785 99512785 1001 86380 86390 1
512750 99512750 1001 86380 86390 1
513206 99513206 1001 86380 86390 1
513353 99513353 1001 86380 86390 1
513798 99513798 1001 86380 86390 1
514145 99514145 1001 86380 86390 1
514064 99514064 1001 86380 86390 1
514510 99514510 1001 86380 86390 1
514963 99514963 1001 86380 86390 1
515656 99515656 1001 86380 86390 1
515637 99515637 1001 86380 86390 1
515675 99515675 1001 86380 86390 1
515141 99515141 1001 86380 86390 1
515214 99515214 1001 86380 86390 1
515240 99515240 1001 86380 86390 1
515177 99515177 1001 86380 86390 1
515877 99515877 1001 86380 86390 1
516387 99516387 1001 86380 86390 1
516186 99516186 1001 86380 86390 1
515932 99515932 1001 86380 86390 1
516525 99516525 1001 86380 86390 1
517195 99517195 1001 86380 86390 1
517084 99517084 1001 86380 86390 1
517033 99517033 1001 86380 86390 1
516931 99516931 1001 86380 86390 1
517520 99517520 1001 86380 86390 1
517510 99517510 1001 86380 86390 1
517407 99517407 1001 86380 86390 1
518051 99518051 1001 86380 86390 1
518006 99518006 1001 86380 86390 1
517934 99517934 1001 86380 86390 1
517638 99517638 1001 86380 86390 1
517615 99517615 1001 86380 86390 1
518922 99518922 1001 86380 86390 1
518505 99518505 1001 86380 86390 1
519014 99519014 1001 86380 86390 1
519135 99519135 1001 86380 86390 1
519020 99519020 1001 86380 86390 1
519061 99519061 1001 86380 86390 1
519542 99519542 1001 86380 86390 1
519220 99519220 1001 86380 86390 1
519610 99519610 1001 86380 86390 1
520514 99520514 1001 86380 86390 1
520454 99520454 1001 86380 86390 1
520237 99520237 1001 86380 86390 1
520099 99520099 1001 86380 86390 1
520038 99520038 1001 86380 86390 1
521263 99521263 1001 86380 86390 1
521380 99521380 1001 86380 86390 1
521387 99521387 1001 86380 86390 1
521400 99521400 1001 86380 86390 1
521457 99521457 1001 86380 86390 1
521272 99521272 1001 86380 86390 1
521070 99521070 1001 86380 86390 1
520963 99520963 1001 86380 86390 1
521544 99521544 1001 86380 86390 1
521661 99521661 1001 86380 86390 1
521481 99521481 1001 86380 86390 1
521641 99521641 1001 86380 86390 1
521501 99521501 1001 86380 86390 1
522177 99522177 1001 86380 86390 1
522178 99522178 1001 86380 86390 1
522279 99522279 1001 86380 86390 1
522185 99522185 1001 86380 86390 1
522097 99522097 1001 86380 86390 1
521977 99521977 1001 86380 86390 1
521930 99521930 1001 86380 86390 1
521807 99521807 1001 86380 86390 1
522458 99522458 1001 86380 86390 1
522460 99522460 1001 86380 86390 1
522409 99522409 1001 86380 86390 1
522980 99522980 1001 86380 86390 1
523033 99523033 1001 86380 86390 1
522972 99522972 1001 86380 86390 1
522976 99522976 1001 86380 86390 1
522854 99522854 1001 86380 86390 1
522793 99522793 1001 86380 86390 1
523779 99523779 1001 86380 86390 1
523857 99523857 1001 86380 86390 1
523742 99523742 1001 86380 86390 1
523794 99523794 1001 86380 86390 1
523836 99523836 1001 86380 86390 1
523580 99523580 1001 86380 86390 1
524615 99524615 1001 86380 86390 1
524693 99524693 1001 86380 86390 1
524577 99524577 1001 86380 86390 1
524610 99524610 1001 86380 86390 1
524574 99524574 1001 86380 86390 1
524409 99524409 1001 86380 86390 1
524413 99524413 1001 86380 86390 1
524175 99524175 1001 86380 86390 1
524255 99524255 1001 86380 86390 1
524231 99524231 1001 86380 86390 1
524246 99524246 1001 86380 86390 1
524871 99524871 1001 86380 86390 1
524855 99524855 1001 86380 86390 1
525404 99525404 1001 86380 86390 1
525485 99525485 1001 86380 86390 1
525403 99525403 1001 86380 86390 1
525391 99525391 1001 86380 86390 1
525249 99525249 1001 86380 86390 1
525226 99525226 1001 86380 86390 1
525256 99525256 1001 86380 86390 1
525295 99525295 1001 86380 86390 1
525195 99525195 1001 86380 86390 1
525127 99525127 1001 86380 86390 1
525051 99525051 1001 86380 86390 1
525708 99525708 1001 86380 86390 1
526165 99526165 1001 86380 86390 1
526015 99526015 1001 86380 86390 1
525959 99525959 1001 86380 86390 1
525856 99525856 1001 86380 86390 1
526503 99526503 1001 86380 86390 1
526505 99526505 1001 86380 86390 1
526429 99526429 1001 86380 86390 1
527173 99527173 1001 86380 86390 1
527060 99527060 1001 86380 86390 1
527167 99527167 1001 86380 86390 1
527130 99527130 1001 86380 86390 1
526960 99526960 1001 86380 86390 1
526990 99526990 1001 86380 86390 1
526900 99526900 1001 86380 86390 1
527446 99527446 1001 86380 86390 1
527762 99527762 1001 86380 86390 1
527598 99527598 1001 86380 86390 1
527526 99527526 1001 86380 86390 1
528234 99528234 1001 86380 86390 1
528796 99528796 1001 86380 86390 1
528513 99528513 1001 86380 86390 1
528290 99528290 1001 86380 86390 1
528472 99528472 1001 86380 86390 1
528913 99528913 1001 86380 86390 1
528916 99528916 1001 86380 86390 1
528971 99528971 1001 86380 86390 1
529695 99529695 1001 86380 86390 1
529657 99529657 1001 86380 86390 1
529649 99529649 1001 86380 86390 1
529330 99529330 1001 86380 86390 1
529448 99529448 1001 86380 86390 1
529375 99529375 1001 86380 86390 1
529495 99529495 1001 86380 86390 1
529183 99529183 1001 86380 86390 1
529791 99529791 1001 86380 86390 1
530452 99530452 1001 86380 86390 1
530328 99530328 1001 86380 86390 1
530658 99530658 1001 86380 86390 1
530711 99530711 1001 86380 86390 1
531227 99531227 1001 86380 86390 1
531189 99531189 1001 86380 86390 1
530823 99530823 1001 86380 86390 1
530914 99530914 1001 86380 86390 1
530865 99530865 1001 86380 86390 1
530918 99530918 1001 86380 86390 1
530835 99530835 1001 86380 86390 1
531560 99531560 1001 86380 86390 1
531425 99531425 1001 86380 86390 1
531491 99531491 1001 86380 86390 1
532021 99532021 1001 86380 86390 1
531834 99531834 1001 86380 86390 1
531992 99531992 1001 86380 86390 1
531931 99531931 1001 86380 86390 1
531818 99531818 1001 86380 86390 1
531781 99531781 1001 86380 86390 1
531699 99531699 1001 86380 86390 1
532245 99532245 1001 86380 86390 1
532369 99532369 1001 86380 86390 1
532227 99532227 1001 86380 86390 1
532370 99532370 1001 86380 86390 1
532751 99532751 1001 86380 86390 1
532669 99532669 1001 86380 86390 1
532606 99532606 1001 86380 86390 1
532477 99532477 1001 86380 86390 1
533055 99533055 1001 86380 86390 1
533173 99533173 1001 86380 86390 1
533658 99533658 1001 86380 86390 1
533804 99533804 1001 86380 86390 1
533524 99533524 1001 86380 86390 1
533491 99533491 1001 86380 86390 1
533457 99533457 1001 86380 86390 1
533248 99533248 1001 86380 86390 1
534546 99534546 1001 86380 86390 1
534367 99534367 1001 86380 86390 1
534474 99534474 1001 86380 86390 1
534180 99534180 1001 86380 86390 1
534223 99534223 1001 86380 86390 1
534139 99534139 1001 86380 86390 1
535422 99535422 1001 86380 86390 1
535495 99535495 1001 86380 86390 1
535391 99535391 1001 86380 86390 1
535393 99535393 1001 86380 86390 1
535270 99535270 1001 86380 86390 1
535221 99535221 1001 86380 86390 1
535059 99535059 1001 86380 86390 1
534958 99534958 1001 86380 86390 1
535079 99535079 1001 86380 86390 1
534900 99534900 1001 86380 86390 1
535673 99535673 1001 86380 86390 1
536262 99536262 1001 86380 86390 1
536213 99536213 1001 86380 86390 1
536314 99536314 1001 86380 86390 1
536293 99536293 1001 86380 86390 1
536217 99536217 1001 86380 86390 1
535943 99535943 1001 86380 86390 1
536049 99536049 1001 86380 86390 1
536361 99536361 1001 86380 86390 1
536480 99536480 1001 86380 86390 1
537151 99537151 1001 86380 86390 1
536671 99536671 1001 86380 86390 1
536629 99536629 1001 86380 86390 1
537251 99537251 1001 86380 86390 1
537246 99537246 1001 86380 86390 1
537299 99537299 1001 86380 86390 1
537301 99537301 1001 86380 86390 1
537943 99537943 1001 86380 86390 1
537879 99537879 1001 86380 86390 1
537712 99537712 1001 86380 86390 1
537536 99537536 1001 86380 86390 1
537384 99537384 1001 86380 86390 1
538076 99538076 1001 86380 86390 1
538733 99538733 1001 86380 86390 1
538670 99538670 1001 86380 86390 1
538478 99538478 1001 86380 86390 1
538427 99538427 1001 86380 86390 1
538330 99538330 1001 86380 86390 1
538398 99538398 1001 86380 86390 1
538864 99538864 1001 86380 86390 1
538985 99538985 1001 86380 86390 1
539553 99539553 1001 86380 86390 1
539476 99539476 1001 86380 86390 1
539455 99539455 1001 86380 86390 1
539409 99539409 1001 86380 86390 1
539386 99539386 1001 86380 86390 1
539120 99539120 1001 86380 86390 1
539121 99539121 1001 86380 86390 1
539775 99539775 1001 86380 86390 1
540392 99540392 1001 86380 86390 1
540290 99540290 1001 86380 86390 1
540178 99540178 1001 86380 86390 1
539918 99539918 1001 86380 86390 1
539998 99539998 1001 86380 86390 1
540490 99540490 1001 86380 86390 1
540608 99540608 1001 86380 86390 1
540551 99540551 1001 86380 86390 1
541207 99541207 1001 86380 86390 1
541056 99541056 1001 86380 86390 1
540979 99540979 1001 86380 86390 1
541318 99541318 1001 86380 86390 1
541349 99541349 1001 86380 86390 1
541744 99541744 1001 86380 86390 1
541526 99541526 1001 86380 86390 1
541617 99541617 1001 86380 86390 1
541611 99541611 1001 86380 86390 1
542149 99542149 1001 86380 86390 1
542227 99542227 1001 86380 86390 1
542907 99542907 1001 86380 86390 1
542843 99542843 1001 86380 86390 1
543116 99543116 1001 86380 86390 1
542989 99542989 1001 86380 86390 1
543069 99543069 1001 86380 86390 1
542992 99542992 1001 86380 86390 1
543628 99543628 1001 86380 86390 1
543480 99543480 1001 86380 86390 1
543508 99543508 1001 86380 86390 1
543560 99543560 1001 86380 86390 1
543432 99543432 1001 86380 86390 1
543322 99543322 1001 86380 86390 1
543158 99543158 1001 86380 86390 1
543199 99543199 1001 86380 86390 1
543807 99543807 1001 86380 86390 1
543924 99543924 1001 86380 86390 1
543912 99543912 1001 86380 86390 1
543830 99543830 1001 86380 86390 1
544415 99544415 1001 86380 86390 1
544532 99544532 1001 86380 86390 1
544303 99544303 1001 86380 86390 1
544217 99544217 1001 86380 86390 1
544246 99544246 1001 86380 86390 1
544298 99544298 1001 86380 86390 1
543978 99543978 1001 86380 86390 1
544164 99544164 1001 86380 86390 1
544643 99544643 1001 86380 86390 1
400343 99400343 1001 86380 86390 1
400461 99400461 1001 86380 86390 1
400599 99400599 1001 86380 86390 1
400925 99400925 1001 86380 86390 1
401618 99401618 1001 86380 86390 1
402450 99402450 1001 86380 86390 1
402414 99402414 1001 86380 86390 1
402701 99402701 1001 86380 86390 1
402853 99402853 1001 86380 86390 1
403322 99403322 1001 86380 86390 1
403418 99403418 1001 86380 86390 1
403660 99403660 1001 86380 86390 1
403746 99403746 1001 86380 86390 1
404009 99404009 1001 86380 86390 1
404020 99404020 1001 86380 86390 1
404078 99404078 1001 86380 86390 1
404319 99404319 1001 86380 86390 1
404508 99404508 1001 86380 86390 1
404512 99404512 1001 86380 86390 1
404645 99404645 1001 86380 86390 1
404878 99404878 1001 86380 86390 1
404824 99404824 1001 86380 86390 1
405010 99405010 1001 86380 86390 1
405189 99405189 1001 86380 86390 1
405368 99405368 1001 86380 86390 1
405421 99405421 1001 86380 86390 1
405699 99405699 1001 86380 86390 1
405968 99405968 1001 86380 86390 1
405976 99405976 1001 86380 86390 1
406850 99406850 1001 86380 86390 1
407092 99407092 1001 86380 86390 1
407274 99407274 1001 86380 86390 1
407415 99407415 1001 86380 86390 1
407770 99407770 1001 86380 86390 1
408195 99408195 1001 86380 86390 1
408471 99408471 1001 86380 86390 1
408783 99408783 1001 86380 86390 1
409026 99409026 1001 86380 86390 1
409156 99409156 1001 86380 86390 1
409326 99409326 1001 86380 86390 1
409868 99409868 1001 86380 86390 1
410447 99410447 1001 86380 86390 1
410784 99410784 1001 86380 86390 1
410747 99410747 1001 86380 86390 1
411385 99411385 1001 86380 86390 1
411353 99411353 1001 86380 86390 1
412146 99412146 1001 86380 86390 1
412155 99412155 1001 86380 86390 1
412340 99412340 1001 86380 86390 1
412453 99412453 1001 86380 86390 1
413549 99413549 1001 86380 86390 1
413179 99413179 1001 86380 86390 1
413096 99413096 1001 86380 86390 1
412901 99412901 1001 86380 86390 1
413154 99413154 1001 86380 86390 1
412519 99412519 1001 86380 86390 1
414031 99414031 1001 86380 86390 1
414001 99414001 1001 86380 86390 1
415095 99415095 1001 86380 86390 1
415038 99415038 1001 86380 86390 1
414910 99414910 1001 86380 86390 1
414608 99414608 1001 86380 86390 1
415550 99415550 1001 86380 86390 1
415338 99415338 1001 86380 86390 1
415363 99415363 1001 86380 86390 1
416744 99416744 1001 86380 86390 1
416808 99416808 1001 86380 86390 1
416062 99416062 1001 86380 86390 1
415890 99415890 1001 86380 86390 1
417259 99417259 1001 86380 86390 1
418202 99418202 1001 86380 86390 1
417735 99417735 1001 86380 86390 1
417765 99417765 1001 86380 86390 1
418804 99418804 1001 86380 86390 1
420235 99420235 1001 86380 86390 1
419703 99419703 1001 86380 86390 1
419309 99419309 1001 86380 86390 1
419442 99419442 1001 86380 86390 1
420500 99420500 1001 86380 86390 1
420824 99420824 1001 86380 86390 1
421100 99421100 1001 86380 86390 1
421127 99421127 1001 86380 86390 1
421005 99421005 1001 86380 86390 1
421163 99421163 1001 86380 86390 1
421037 99421037 1001 86380 86390 1
422154 99422154 1001 86380 86390 1
422394 99422394 1001 86380 86390 1
422132 99422132 1001 86380 86390 1
423191 99423191 1001 86380 86390 1
422989 99422989 1001 86380 86390 1
423048 99423048 1001 86380 86390 1
422908 99422908 1001 86380 86390 1
424042 99424042 1001 86380 86390 1
424043 99424043 1001 86380 86390 1
424135 99424135 1001 86380 86390 1
425641 99425641 1001 86380 86390 1
426699 99426699 1001 86380 86390 1
426356 99426356 1001 86380 86390 1
426194 99426194 1001 86380 86390 1
425932 99425932 1001 86380 86390 1
427339 99427339 1001 86380 86390 1
428518 99428518 1001 86380 86390 1
428601 99428601 1001 86380 86390 1
427941 99427941 1001 86380 86390 1
430273 99430273 1001 86380 86390 1
430109 99430109 1001 86380 86390 1
429857 99429857 1001 86380 86390 1
429693 99429693 1001 86380 86390 1
429818 99429818 1001 86380 86390 1
429801 99429801 1001 86380 86390 1
429339 99429339 1001 86380 86390 1
430705 99430705 1001 86380 86390 1
431858 99431858 1001 86380 86390 1
430977 99430977 1001 86380 86390 1
432350 99432350 1001 86380 86390 1
432525 99432525 1001 86380 86390 1
432884 99432884 1001 86380 86390 1
432639 99432639 1001 86380 86390 1
433752 99433752 1001 86380 86390 1
434026 99434026 1001 86380 86390 1
433906 99433906 1001 86380 86390 1
435365 99435365 1001 86380 86390 1
435318 99435318 1001 86380 86390 1
435267 99435267 1001 86380 86390 1
435050 99435050 1001 86380 86390 1
435241 99435241 1001 86380 86390 1
435336 99435336 1001 86380 86390 1
434877 99434877 1001 86380 86390 1
434796 99434796 1001 86380 86390 1
434340 99434340 1001 86380 86390 1
436905 99436905 1001 86380 86390 1
436847 99436847 1001 86380 86390 1
436617 99436617 1001 86380 86390 1
436335 99436335 1001 86380 86390 1
300042 99300042 1001 86380 86390 1
300071 99300071 1001 86380 86390 1
300025 99300025 1001 86380 86390 1
300582 99300582 1001 86380 86390 1
300622 99300622 1001 86380 86390 1
300338 99300338 1001 86380 86390 1
300250 99300250 1001 86380 86390 1
300134 99300134 1001 86380 86390 1
300142 99300142 1001 86380 86390 1
300195 99300195 1001 86380 86390 1
300274 99300274 1001 86380 86390 1
300868 99300868 1001 86380 86390 1
300828 99300828 1001 86380 86390 1
301535 99301535 1001 86380 86390 1
301537 99301537 1001 86380 86390 1
301499 99301499 1001 86380 86390 1
301245 99301245 1001 86380 86390 1
301326 99301326 1001 86380 86390 1
300946 99300946 1001 86380 86390 1
301071 99301071 1001 86380 86390 1
300997 99300997 1001 86380 86390 1
301023 99301023 1001 86380 86390 1
302014 99302014 1001 86380 86390 1
302054 99302054 1001 86380 86390 1
301852 99301852 1001 86380 86390 1
302529 99302529 1001 86380 86390 1
303007 99303007 1001 86380 86390 1
303188 99303188 1001 86380 86390 1
302988 99302988 1001 86380 86390 1
302935 99302935 1001 86380 86390 1
302589 99302589 1001 86380 86390 1
302674 99302674 1001 86380 86390 1
302740 99302740 1001 86380 86390 1
303262 99303262 1001 86380 86390 1
303920 99303920 1001 86380 86390 1
303935 99303935 1001 86380 86390 1
303910 99303910 1001 86380 86390 1
303686 99303686 1001 86380 86390 1
303651 99303651 1001 86380 86390 1
303736 99303736 1001 86380 86390 1
303440 99303440 1001 86380 86390 1
303456 99303456 1001 86380 86390 1
304211 99304211 1001 86380 86390 1
304188 99304188 1001 86380 86390 1
304729 99304729 1001 86380 86390 1
304636 99304636 1001 86380 86390 1
304484 99304484 1001 86380 86390 1
304318 99304318 1001 86380 86390 1
304254 99304254 1001 86380 86390 1
304259 99304259 1001 86380 86390 1
304262 99304262 1001 86380 86390 1
305519 99305519 1001 86380 86390 1
305524 99305524 1001 86380 86390 1
305540 99305540 1001 86380 86390 1
305339 99305339 1001 86380 86390 1
305353 99305353 1001 86380 86390 1
305432 99305432 1001 86380 86390 1
305289 99305289 1001 86380 86390 1
500620 99500620 1001 86380 86390 1
500520 99500520 1001 86380 86390 1
500349 99500349 1001 86380 86390 1
500324 99500324 1001 86380 86390 1
500281 99500281 1001 86380 86390 1
500230 99500230 1001 86380 86390 1
501306 99501306 1001 86380 86390 1
501333 99501333 1001 86380 86390 1
501270 99501270 1001 86380 86390 1
501339 99501339 1001 86380 86390 1
501664 99501664 1001 86380 86390 1
502150 99502150 1001 86380 86390 1
501924 99501924 1001 86380 86390 1
501943 99501943 1001 86380 86390 1
502510 99502510 1001 86380 86390 1
502512 99502512 1001 86380 86390 1
503236 99503236 1001 86380 86390 1
502774 99502774 1001 86380 86390 1
502716 99502716 1001 86380 86390 1
503327 99503327 1001 86380 86390 1
503372 99503372 1001 86380 86390 1
503490 99503490 1001 86380 86390 1
504019 99504019 1001 86380 86390 1
503726 99503726 1001 86380 86390 1
503692 99503692 1001 86380 86390 1
503696 99503696 1001 86380 86390 1
504187 99504187 1001 86380 86390 1
504836 99504836 1001 86380 86390 1
504747 99504747 1001 86380 86390 1
504748 99504748 1001 86380 86390 1
504592 99504592 1001 86380 86390 1
504362 99504362 1001 86380 86390 1
504506 99504506 1001 86380 86390 1
505595 99505595 1001 86380 86390 1
505599 99505599 1001 86380 86390 1
505761 99505761 1001 86380 86390 1
505516 99505516 1001 86380 86390 1
505521 99505521 1001 86380 86390 1
505499 99505499 1001 86380 86390 1
505350 99505350 1001 86380 86390 1
505887 99505887 1001 86380 86390 1
505810 99505810 1001 86380 86390 1
505958 99505958 1001 86380 86390 1
506343 99506343 1001 86380 86390 1
506188 99506188 1001 86380 86390 1
506307 99506307 1001 86380 86390 1
506310 99506310 1001 86380 86390 1
506259 99506259 1001 86380 86390 1
506075 99506075 1001 86380 86390 1
506078 99506078 1001 86380 86390 1
506740 99506740 1001 86380 86390 1
507255 99507255 1001 86380 86390 1
507309 99507309 1001 86380 86390 1
507183 99507183 1001 86380 86390 1
507016 99507016 1001 86380 86390 1
506947 99506947 1001 86380 86390 1
507569 99507569 1001 86380 86390 1
507496 99507496 1001 86380 86390 1
508215 99508215 1001 86380 86390 1
508082 99508082 1001 86380 86390 1
508187 99508187 1001 86380 86390 1
508085 99508085 1001 86380 86390 1
508138 99508138 1001 86380 86390 1
508181 99508181 1001 86380 86390 1
507967 99507967 1001 86380 86390 1
507800 99507800 1001 86380 86390 1
507794 99507794 1001 86380 86390 1
508448 99508448 1001 86380 86390 1
508914 99508914 1001 86380 86390 1
508752 99508752 1001 86380 86390 1
508851 99508851 1001 86380 86390 1
508498 99508498 1001 86380 86390 1
508514 99508514 1001 86380 86390 1
508631 99508631 1001 86380 86390 1
509208 99509208 1001 86380 86390 1
509811 99509811 1001 86380 86390 1
509837 99509837 1001 86380 86390 1
509725 99509725 1001 86380 86390 1
509835 99509835 1001 86380 86390 1
509682 99509682 1001 86380 86390 1
509292 99509292 1001 86380 86390 1
509424 99509424 1001 86380 86390 1
509288 99509288 1001 86380 86390 1
509368 99509368 1001 86380 86390 1
510632 99510632 1001 86380 86390 1
510633 99510633 1001 86380 86390 1
510609 99510609 1001 86380 86390 1
510396 99510396 1001 86380 86390 1
510108 99510108 1001 86380 86390 1
510292 99510292 1001 86380 86390 1
510254 99510254 1001 86380 86390 1
510749 99510749 1001 86380 86390 1
510806 99510806 1001 86380 86390 1
510748 99510748 1001 86380 86390 1
511473 99511473 1001 86380 86390 1
511345 99511345 1001 86380 86390 1
510938 99510938 1001 86380 86390 1
511603 99511603 1001 86380 86390 1
511729 99511729 1001 86380 86390 1
511743 99511743 1001 86380 86390 1
512126 99512126 1001 86380 86390 1
512102 99512102 1001 86380 86390 1
512053 99512053 1001 86380 86390 1
511902 99511902 1001 86380 86390 1
511770 99511770 1001 86380 86390 1
513039 99513039 1001 86380 86390 1
513143 99513143 1001 86380 86390 1
512938 99512938 1001 86380 86390 1
512733 99512733 1001 86380 86390 1
512721 99512721 1001 86380 86390 1
512671 99512671 1001 86380 86390 1
513383 99513383 1001 86380 86390 1
513272 99513272 1001 86380 86390 1
513300 99513300 1001 86380 86390 1
513813 99513813 1001 86380 86390 1
513582 99513582 1001 86380 86390 1
513458 99513458 1001 86380 86390 1
514159 99514159 1001 86380 86390 1
514043 99514043 1001 86380 86390 1
514065 99514065 1001 86380 86390 1
514453 99514453 1001 86380 86390 1
514332 99514332 1001 86380 86390 1
514321 99514321 1001 86380 86390 1
514387 99514387 1001 86380 86390 1
514897 99514897 1001 86380 86390 1
515548 99515548 1001 86380 86390 1
515363 99515363 1001 86380 86390 1
515396 99515396 1001 86380 86390 1
515091 99515091 1001 86380 86390 1
515130 99515130 1001 86380 86390 1
515252 99515252 1001 86380 86390 1
515162 99515162 1001 86380 86390 1
515164 99515164 1001 86380 86390 1
516485 99516485 1001 86380 86390 1
516492 99516492 1001 86380 86390 1
516406 99516406 1001 86380 86390 1
516219 99516219 1001 86380 86390 1
516517 99516517 1001 86380 86390 1
517285 99517285 1001 86380 86390 1
516983 99516983 1001 86380 86390 1
517023 99517023 1001 86380 86390 1
516806 99516806 1001 86380 86390 1
518122 99518122 1001 86380 86390 1
517852 99517852 1001 86380 86390 1
517802 99517802 1001 86380 86390 1
517900 99517900 1001 86380 86390 1
517545 99517545 1001 86380 86390 1
517548 99517548 1001 86380 86390 1
517734 99517734 1001 86380 86390 1
518223 99518223 1001 86380 86390 1
518321 99518321 1001 86380 86390 1
518179 99518179 1001 86380 86390 1
518682 99518682 1001 86380 86390 1
518648 99518648 1001 86380 86390 1
518702 99518702 1001 86380 86390 1
518475 99518475 1001 86380 86390 1
518491 99518491 1001 86380 86390 1
518440 99518440 1001 86380 86390 1
519739 99519739 1001 86380 86390 1
519330 99519330 1001 86380 86390 1
519396 99519396 1001 86380 86390 1
519294 99519294 1001 86380 86390 1
520019 99520019 1001 86380 86390 1
520525 99520525 1001 86380 86390 1
520629 99520629 1001 86380 86390 1
520351 99520351 1001 86380 86390 1
520104 99520104 1001 86380 86390 1
521415 99521415 1001 86380 86390 1
521341 99521341 1001 86380 86390 1
521426 99521426 1001 86380 86390 1
521094 99521094 1001 86380 86390 1
521149 99521149 1001 86380 86390 1
521671 99521671 1001 86380 86390 1
522092 99522092 1001 86380 86390 1
522169 99522169 1001 86380 86390 1
522145 99522145 1001 86380 86390 1
522198 99522198 1001 86380 86390 1
522290 99522290 1001 86380 86390 1
521919 99521919 1001 86380 86390 1
521902 99521902 1001 86380 86390 1
521757 99521757 1001 86380 86390 1
521864 99521864 1001 86380 86390 1
522344 99522344 1001 86380 86390 1
522982 99522982 1001 86380 86390 1
522998 99522998 1001 86380 86390 1
522935 99522935 1001 86380 86390 1
522828 99522828 1001 86380 86390 1
522777 99522777 1001 86380 86390 1
522767 99522767 1001 86380 86390 1
522549 99522549 1001 86380 86390 1
523775 99523775 1001 86380 86390 1
523442 99523442 1001 86380 86390 1
523382 99523382 1001 86380 86390 1
523498 99523498 1001 86380 86390 1
523396 99523396 1001 86380 86390 1
524140 99524140 1001 86380 86390 1
524592 99524592 1001 86380 86390 1
524606 99524606 1001 86380 86390 1
524731 99524731 1001 86380 86390 1
524236 99524236 1001 86380 86390 1
524251 99524251 1001 86380 86390 1
525218 99525218 1001 86380 86390 1
525093 99525093 1001 86380 86390 1
525072 99525072 1001 86380 86390 1
525087 99525087 1001 86380 86390 1
525663 99525663 1001 86380 86390 1
525729 99525729 1001 86380 86390 1
525667 99525667 1001 86380 86390 1
526249 99526249 1001 86380 86390 1
526381 99526381 1001 86380 86390 1
526121 99526121 1001 86380 86390 1
525835 99525835 1001 86380 86390 1
526626 99526626 1001 86380 86390 1
527160 99527160 1001 86380 86390 1
527075 99527075 1001 86380 86390 1
526915 99526915 1001 86380 86390 1
526982 99526982 1001 86380 86390 1
526886 99526886 1001 86380 86390 1
526696 99526696 1001 86380 86390 1
526740 99526740 1001 86380 86390 1
526768 99526768 1001 86380 86390 1
527357 99527357 1001 86380 86390 1
527412 99527412 1001 86380 86390 1
527956 99527956 1001 86380 86390 1
527714 99527714 1001 86380 86390 1
527839 99527839 1001 86380 86390 1
527830 99527830 1001 86380 86390 1
527639 99527639 1001 86380 86390 1
528166 99528166 1001 86380 86390 1
528870 99528870 1001 86380 86390 1
528789 99528789 1001 86380 86390 1
528822 99528822 1001 86380 86390 1
528895 99528895 1001 86380 86390 1
528659 99528659 1001 86380 86390 1
528588 99528588 1001 86380 86390 1
528956 99528956 1001 86380 86390 1
529565 99529565 1001 86380 86390 1
529554 99529554 1001 86380 86390 1
529485 99529485 1001 86380 86390 1
529873 99529873 1001 86380 86390 1
529913 99529913 1001 86380 86390 1
530157 99530157 1001 86380 86390 1
530128 99530128 1001 86380 86390 1
530136 99530136 1001 86380 86390 1
530034 99530034 1001 86380 86390 1
531350 99531350 1001 86380 86390 1
531262 99531262 1001 86380 86390 1
531065 99531065 1001 86380 86390 1
530988 99530988 1001 86380 86390 1
531133 99531133 1001 86380 86390 1
530775 99530775 1001 86380 86390 1
531465 99531465 1001 86380 86390 1
531400 99531400 1001 86380 86390 1
532102 99532102 1001 86380 86390 1
531825 99531825 1001 86380 86390 1
532232 99532232 1001 86380 86390 1
532387 99532387 1001 86380 86390 1
532393 99532393 1001 86380 86390 1
532895 99532895 1001 86380 86390 1
532872 99532872 1001 86380 86390 1
532723 99532723 1001 86380 86390 1
532674 99532674 1001 86380 86390 1
532778 99532778 1001 86380 86390 1
532626 99532626 1001 86380 86390 1
532824 99532824 1001 86380 86390 1
532446 99532446 1001 86380 86390 1
533137 99533137 1001 86380 86390 1
533086 99533086 1001 86380 86390 1
533653 99533653 1001 86380 86390 1
533612 99533612 1001 86380 86390 1
533303 99533303 1001 86380 86390 1
533443 99533443 1001 86380 86390 1
533885 99533885 1001 86380 86390 1
533975 99533975 1001 86380 86390 1
533992 99533992 1001 86380 86390 1
533996 99533996 1001 86380 86390 1
534459 99534459 1001 86380 86390 1
534410 99534410 1001 86380 86390 1
534214 99534214 1001 86380 86390 1
534164 99534164 1001 86380 86390 1
534773 99534773 1001 86380 86390 1
534843 99534843 1001 86380 86390 1
535496 99535496 1001 86380 86390 1
535215 99535215 1001 86380 86390 1
535191 99535191 1001 86380 86390 1
534970 99534970 1001 86380 86390 1
535611 99535611 1001 86380 86390 1
535654 99535654 1001 86380 86390 1
535527 99535527 1001 86380 86390 1
536342 99536342 1001 86380 86390 1
536355 99536355 1001 86380 86390 1
536485 99536485 1001 86380 86390 1
536511 99536511 1001 86380 86390 1
537022 99537022 1001 86380 86390 1
537043 99537043 1001 86380 86390 1
537110 99537110 1001 86380 86390 1
536788 99536788 1001 86380 86390 1
536789 99536789 1001 86380 86390 1
536662 99536662 1001 86380 86390 1
537330 99537330 1001 86380 86390 1
537181 99537181 1001 86380 86390 1
537314 99537314 1001 86380 86390 1
537968 99537968 1001 86380 86390 1
537981 99537981 1001 86380 86390 1
537936 99537936 1001 86380 86390 1
537627 99537627 1001 86380 86390 1
537768 99537768 1001 86380 86390 1
538062 99538062 1001 86380 86390 1
538073 99538073 1001 86380 86390 1
538190 99538190 1001 86380 86390 1
538172 99538172 1001 86380 86390 1
538789 99538789 1001 86380 86390 1
538526 99538526 1001 86380 86390 1
538462 99538462 1001 86380 86390 1
538592 99538592 1001 86380 86390 1
538304 99538304 1001 86380 86390 1
538296 99538296 1001 86380 86390 1
538954 99538954 1001 86380 86390 1
539485 99539485 1001 86380 86390 1
539637 99539637 1001 86380 86390 1
539072 99539072 1001 86380 86390 1
539215 99539215 1001 86380 86390 1
539781 99539781 1001 86380 86390 1
539743 99539743 1001 86380 86390 1
540219 99540219 1001 86380 86390 1
540143 99540143 1001 86380 86390 1
540040 99540040 1001 86380 86390 1
540480 99540480 1001 86380 86390 1
540650 99540650 1001 86380 86390 1
540638 99540638 1001 86380 86390 1
540589 99540589 1001 86380 86390 1
540629 99540629 1001 86380 86390 1
540527 99540527 1001 86380 86390 1
541231 99541231 1001 86380 86390 1
541129 99541129 1001 86380 86390 1
541276 99541276 1001 86380 86390 1
540985 99540985 1001 86380 86390 1
540942 99540942 1001 86380 86390 1
540831 99540831 1001 86380 86390 1
540748 99540748 1001 86380 86390 1
540749 99540749 1001 86380 86390 1
541432 99541432 1001 86380 86390 1
541481 99541481 1001 86380 86390 1
542048 99542048 1001 86380 86390 1
541938 99541938 1001 86380 86390 1
541792 99541792 1001 86380 86390 1
541832 99541832 1001 86380 86390 1
541509 99541509 1001 86380 86390 1
541536 99541536 1001 86380 86390 1
542222 99542222 1001 86380 86390 1
542875 99542875 1001 86380 86390 1
542816 99542816 1001 86380 86390 1
542675 99542675 1001 86380 86390 1
542587 99542587 1001 86380 86390 1
542430 99542430 1001 86380 86390 1
542394 99542394 1001 86380 86390 1
542517 99542517 1001 86380 86390 1
542953 99542953 1001 86380 86390 1
543593 99543593 1001 86380 86390 1
543619 99543619 1001 86380 86390 1
543608 99543608 1001 86380 86390 1
543387 99543387 1001 86380 86390 1
543478 99543478 1001 86380 86390 1
543306 99543306 1001 86380 86390 1
543167 99543167 1001 86380 86390 1
543337 99543337 1001 86380 86390 1
543883 99543883 1001 86380 86390 1
543845 99543845 1001 86380 86390 1
544594 99544594 1001 86380 86390 1
544627 99544627 1001 86380 86390 1
411738 653 1001 49200 61257 1
400027 99400027 1001 86380 86390 1
400238 99400238 1001 86380 86390 1
400724 99400724 1001 86380 86390 1
401172 99401172 1001 86380 86390 1
401229 99401229 1001 86380 86390 1
401531 99401531 1001 86380 86390 1
401697 99401697 1001 86380 86390 1
401944 99401944 1001 86380 86390 1
401968 99401968 1001 86380 86390 1
402475 99402475 1001 86380 86390 1
402918 99402918 1001 86380 86390 1
403148 99403148 1001 86380 86390 1
403458 99403458 1001 86380 86390 1
403855 99403855 1001 86380 86390 1
403969 99403969 1001 86380 86390 1
403937 99403937 1001 86380 86390 1
404296 99404296 1001 86380 86390 1
404428 99404428 1001 86380 86390 1
404578 99404578 1001 86380 86390 1
405373 99405373 1001 86380 86390 1
405530 99405530 1001 86380 86390 1
405859 99405859 1001 86380 86390 1
406071 99406071 1001 86380 86390 1
406053 99406053 1001 86380 86390 1
406450 99406450 1001 86380 86390 1
406518 99406518 1001 86380 86390 1
407064 99407064 1001 86380 86390 1
407262 99407262 1001 86380 86390 1
407547 99407547 1001 86380 86390 1
407758 99407758 1001 86380 86390 1
408013 99408013 1001 86380 86390 1
408457 99408457 1001 86380 86390 1
408644 99408644 1001 86380 86390 1
409043 99409043 1001 86380 86390 1
409007 99409007 1001 86380 86390 1
409282 99409282 1001 86380 86390 1
409424 99409424 1001 86380 86390 1
409592 99409592 1001 86380 86390 1
409817 99409817 1001 86380 86390 1
409949 99409949 1001 86380 86390 1
410259 99410259 1001 86380 86390 1
410225 99410225 1001 86380 86390 1
410339 99410339 1001 86380 86390 1
411287 99411287 1001 86380 86390 1
411395 99411395 1001 86380 86390 1
411732 99411732 1001 86380 86390 1
411917 99411917 1001 86380 86390 1
411897 99411897 1001 86380 86390 1
412333 99412333 1001 86380 86390 1
413382 99413382 1001 86380 86390 1
413690 99413690 1001 86380 86390 1
413278 99413278 1001 86380 86390 1
412702 99412702 1001 86380 86390 1
415190 99415190 1001 86380 86390 1
415263 99415263 1001 86380 86390 1
414976 99414976 1001 86380 86390 1
415620 99415620 1001 86380 86390 1
415716 99415716 1001 86380 86390 1
416753 99416753 1001 86380 86390 1
416401 99416401 1001 86380 86390 1
416166 99416166 1001 86380 86390 1
415795 99415795 1001 86380 86390 1
416045 99416045 1001 86380 86390 1
417093 99417093 1001 86380 86390 1
418554 99418554 1001 86380 86390 1
418282 99418282 1001 86380 86390 1
418397 99418397 1001 86380 86390 1
418183 99418183 1001 86380 86390 1
418028 99418028 1001 86380 86390 1
417935 99417935 1001 86380 86390 1
420215 99420215 1001 86380 86390 1
420066 99420066 1001 86380 86390 1
420325 99420325 1001 86380 86390 1
419896 99419896 1001 86380 86390 1
419978 99419978 1001 86380 86390 1
419410 99419410 1001 86380 86390 1
420668 99420668 1001 86380 86390 1
420732 99420732 1001 86380 86390 1
422018 99422018 1001 86380 86390 1
421363 99421363 1001 86380 86390 1
421532 99421532 1001 86380 86390 1
422390 99422390 1001 86380 86390 1
422296 99422296 1001 86380 86390 1
423273 99423273 1001 86380 86390 1
423207 99423207 1001 86380 86390 1
423015 99423015 1001 86380 86390 1
423019 99423019 1001 86380 86390 1
422581 99422581 1001 86380 86390 1
422939 99422939 1001 86380 86390 1
423852 99423852 1001 86380 86390 1
423934 99423934 1001 86380 86390 1
425312 99425312 1001 86380 86390 1
425315 99425315 1001 86380 86390 1
424731 99424731 1001 86380 86390 1
424943 99424943 1001 86380 86390 1
424399 99424399 1001 86380 86390 1
424159 99424159 1001 86380 86390 1
425709 99425709 1001 86380 86390 1
425616 99425616 1001 86380 86390 1
426482 99426482 1001 86380 86390 1
426488 99426488 1001 86380 86390 1
426413 99426413 1001 86380 86390 1
426515 99426515 1001 86380 86390 1
427361 99427361 1001 86380 86390 1
428386 99428386 1001 86380 86390 1
427972 99427972 1001 86380 86390 1
428006 99428006 1001 86380 86390 1
428266 99428266 1001 86380 86390 1
428055 99428055 1001 86380 86390 1
427802 99427802 1001 86380 86390 1
427791 99427791 1001 86380 86390 1
428943 99428943 1001 86380 86390 1
428876 99428876 1001 86380 86390 1
428791 99428791 1001 86380 86390 1
429640 99429640 1001 86380 86390 1
431458 99431458 1001 86380 86390 1
431300 99431300 1001 86380 86390 1
431575 99431575 1001 86380 86390 1
431168 99431168 1001 86380 86390 1
432374 99432374 1001 86380 86390 1
432274 99432274 1001 86380 86390 1
432263 99432263 1001 86380 86390 1
433160 99433160 1001 86380 86390 1
433057 99433057 1001 86380 86390 1
432963 99432963 1001 86380 86390 1
433266 99433266 1001 86380 86390 1
432737 99432737 1001 86380 86390 1
433949 99433949 1001 86380 86390 1
433767 99433767 1001 86380 86390 1
435314 99435314 1001 86380 86390 1
435153 99435153 1001 86380 86390 1
434937 99434937 1001 86380 86390 1
434512 99434512 1001 86380 86390 1
434300 99434300 1001 86380 86390 1
435816 99435816 1001 86380 86390 1
435879 99435879 1001 86380 86390 1
436917 99436917 1001 86380 86390 1
436778 99436778 1001 86380 86390 1
437017 99437017 1001 86380 86390 1
437072 99437072 1001 86380 86390 1
436016 99436016 1001 86380 86390 1
436328 99436328 1001 86380 86390 1
437240 99437240 1001 86380 86390 1
300032 99300032 1001 86380 86390 1
300709 99300709 1001 86380 86390 1
300451 99300451 1001 86380 86390 1
300135 99300135 1001 86380 86390 1
300233 99300233 1001 86380 86390 1
300850 99300850 1001 86380 86390 1
301513 99301513 1001 86380 86390 1
301207 99301207 1001 86380 86390 1
301324 99301324 1001 86380 86390 1
301275 99301275 1001 86380 86390 1
300964 99300964 1001 86380 86390 1
301055 99301055 1001 86380 86390 1
301746 99301746 1001 86380 86390 1
301630 99301630 1001 86380 86390 1
301622 99301622 1001 86380 86390 1
301729 99301729 1001 86380 86390 1
302230 99302230 1001 86380 86390 1
302209 99302209 1001 86380 86390 1
302373 99302373 1001 86380 86390 1
302534 99302534 1001 86380 86390 1
303091 99303091 1001 86380 86390 1
303055 99303055 1001 86380 86390 1
303037 99303037 1001 86380 86390 1
302795 99302795 1001 86380 86390 1
302663 99302663 1001 86380 86390 1
302595 99302595 1001 86380 86390 1
303669 99303669 1001 86380 86390 1
303532 99303532 1001 86380 86390 1
303416 99303416 1001 86380 86390 1
304079 99304079 1001 86380 86390 1
304798 99304798 1001 86380 86390 1
304549 99304549 1001 86380 86390 1
304899 99304899 1001 86380 86390 1
305589 99305589 1001 86380 86390 1
305515 99305515 1001 86380 86390 1
305211 99305211 1001 86380 86390 1
500028 99500028 1001 86380 86390 1
500646 99500646 1001 86380 86390 1
500416 99500416 1001 86380 86390 1
500489 99500489 1001 86380 86390 1
500323 99500323 1001 86380 86390 1
500314 99500314 1001 86380 86390 1
500228 99500228 1001 86380 86390 1
500333 99500333 1001 86380 86390 1
500938 99500938 1001 86380 86390 1
500900 99500900 1001 86380 86390 1
501532 99501532 1001 86380 86390 1
501239 99501239 1001 86380 86390 1
501398 99501398 1001 86380 86390 1
501336 99501336 1001 86380 86390 1
501420 99501420 1001 86380 86390 1
501096 99501096 1001 86380 86390 1
501102 99501102 1001 86380 86390 1
501054 99501054 1001 86380 86390 1
501041 99501041 1001 86380 86390 1
501146 99501146 1001 86380 86390 1
501649 99501649 1001 86380 86390 1
501820 99501820 1001 86380 86390 1
501778 99501778 1001 86380 86390 1
502379 99502379 1001 86380 86390 1
502394 99502394 1001 86380 86390 1
502372 99502372 1001 86380 86390 1
502399 99502399 1001 86380 86390 1
502093 99502093 1001 86380 86390 1
502173 99502173 1001 86380 86390 1
502136 99502136 1001 86380 86390 1
502001 99502001 1001 86380 86390 1
502646 99502646 1001 86380 86390 1
503292 99503292 1001 86380 86390 1
502997 99502997 1001 86380 86390 1
503062 99503062 1001 86380 86390 1
503040 99503040 1001 86380 86390 1
503057 99503057 1001 86380 86390 1
503019 99503019 1001 86380 86390 1
503071 99503071 1001 86380 86390 1
502700 99502700 1001 86380 86390 1
502701 99502701 1001 86380 86390 1
503449 99503449 1001 86380 86390 1
503349 99503349 1001 86380 86390 1
503417 99503417 1001 86380 86390 1
504016 99504016 1001 86380 86390 1
503792 99503792 1001 86380 86390 1
503716 99503716 1001 86380 86390 1
503587 99503587 1001 86380 86390 1
503622 99503622 1001 86380 86390 1
503506 99503506 1001 86380 86390 1
504205 99504205 1001 86380 86390 1
504144 99504144 1001 86380 86390 1
504734 99504734 1001 86380 86390 1
504580 99504580 1001 86380 86390 1
505052 99505052 1001 86380 86390 1
505576 99505576 1001 86380 86390 1
505496 99505496 1001 86380 86390 1
505283 99505283 1001 86380 86390 1
505225 99505225 1001 86380 86390 1
505947 99505947 1001 86380 86390 1
506467 99506467 1001 86380 86390 1
506529 99506529 1001 86380 86390 1
506233 99506233 1001 86380 86390 1
506246 99506246 1001 86380 86390 1
506045 99506045 1001 86380 86390 1
506709 99506709 1001 86380 86390 1
507271 99507271 1001 86380 86390 1
507368 99507368 1001 86380 86390 1
507014 99507014 1001 86380 86390 1
507213 99507213 1001 86380 86390 1
506919 99506919 1001 86380 86390 1
507001 99507001 1001 86380 86390 1
506938 99506938 1001 86380 86390 1
506890 99506890 1001 86380 86390 1
507503 99507503 1001 86380 86390 1
508171 99508171 1001 86380 86390 1
508059 99508059 1001 86380 86390 1
507643 99507643 1001 86380 86390 1
507816 99507816 1001 86380 86390 1
507702 99507702 1001 86380 86390 1
507716 99507716 1001 86380 86390 1
508303 99508303 1001 86380 86390 1
508420 99508420 1001 86380 86390 1
509055 99509055 1001 86380 86390 1
508861 99508861 1001 86380 86390 1
508615 99508615 1001 86380 86390 1
509777 99509777 1001 86380 86390 1
509656 99509656 1001 86380 86390 1
509666 99509666 1001 86380 86390 1
509284 99509284 1001 86380 86390 1
509369 99509369 1001 86380 86390 1
510047 99510047 1001 86380 86390 1
510611 99510611 1001 86380 86390 1
510727 99510727 1001 86380 86390 1
510652 99510652 1001 86380 86390 1
510698 99510698 1001 86380 86390 1
510712 99510712 1001 86380 86390 1
510483 99510483 1001 86380 86390 1
510452 99510452 1001 86380 86390 1
510375 99510375 1001 86380 86390 1
510388 99510388 1001 86380 86390 1
511443 99511443 1001 86380 86390 1
511143 99511143 1001 86380 86390 1
511227 99511227 1001 86380 86390 1
511294 99511294 1001 86380 86390 1
511062 99511062 1001 86380 86390 1
511030 99511030 1001 86380 86390 1
511697 99511697 1001 86380 86390 1
512350 99512350 1001 86380 86390 1
511836 99511836 1001 86380 86390 1
511906 99511906 1001 86380 86390 1
512429 99512429 1001 86380 86390 1
512491 99512491 1001 86380 86390 1
513013 99513013 1001 86380 86390 1
512884 99512884 1001 86380 86390 1
512837 99512837 1001 86380 86390 1
512726 99512726 1001 86380 86390 1
512743 99512743 1001 86380 86390 1
512698 99512698 1001 86380 86390 1
512751 99512751 1001 86380 86390 1
514000 99514000 1001 86380 86390 1
513478 99513478 1001 86380 86390 1
513546 99513546 1001 86380 86390 1
513565 99513565 1001 86380 86390 1
514191 99514191 1001 86380 86390 1
514840 99514840 1001 86380 86390 1
514660 99514660 1001 86380 86390 1
514345 99514345 1001 86380 86390 1
514297 99514297 1001 86380 86390 1
514893 99514893 1001 86380 86390 1
515511 99515511 1001 86380 86390 1
515678 99515678 1001 86380 86390 1
515348 99515348 1001 86380 86390 1
515114 99515114 1001 86380 86390 1
515181 99515181 1001 86380 86390 1
515736 99515736 1001 86380 86390 1
515766 99515766 1001 86380 86390 1
515857 99515857 1001 86380 86390 1
515809 99515809 1001 86380 86390 1
516504 99516504 1001 86380 86390 1
516366 99516366 1001 86380 86390 1
516213 99516213 1001 86380 86390 1
515966 99515966 1001 86380 86390 1
516568 99516568 1001 86380 86390 1
517254 99517254 1001 86380 86390 1
516975 99516975 1001 86380 86390 1
517053 99517053 1001 86380 86390 1
517006 99517006 1001 86380 86390 1
516933 99516933 1001 86380 86390 1
516858 99516858 1001 86380 86390 1
517452 99517452 1001 86380 86390 1
518030 99518030 1001 86380 86390 1
517657 99517657 1001 86380 86390 1
517553 99517553 1001 86380 86390 1
518314 99518314 1001 86380 86390 1
518175 99518175 1001 86380 86390 1
518241 99518241 1001 86380 86390 1
518365 99518365 1001 86380 86390 1
518646 99518646 1001 86380 86390 1
518728 99518728 1001 86380 86390 1
518781 99518781 1001 86380 86390 1
518541 99518541 1001 86380 86390 1
518415 99518415 1001 86380 86390 1
518389 99518389 1001 86380 86390 1
518560 99518560 1001 86380 86390 1
519106 99519106 1001 86380 86390 1
519060 99519060 1001 86380 86390 1
519460 99519460 1001 86380 86390 1
519298 99519298 1001 86380 86390 1
519314 99519314 1001 86380 86390 1
519392 99519392 1001 86380 86390 1
520554 99520554 1001 86380 86390 1
520389 99520389 1001 86380 86390 1
520415 99520415 1001 86380 86390 1
520084 99520084 1001 86380 86390 1
520033 99520033 1001 86380 86390 1
520039 99520039 1001 86380 86390 1
520788 99520788 1001 86380 86390 1
521344 99521344 1001 86380 86390 1
521145 99521145 1001 86380 86390 1
521067 99521067 1001 86380 86390 1
521096 99521096 1001 86380 86390 1
521127 99521127 1001 86380 86390 1
520901 99520901 1001 86380 86390 1
522091 99522091 1001 86380 86390 1
522103 99522103 1001 86380 86390 1
522063 99522063 1001 86380 86390 1
521910 99521910 1001 86380 86390 1
522406 99522406 1001 86380 86390 1
522496 99522496 1001 86380 86390 1
522425 99522425 1001 86380 86390 1
522481 99522481 1001 86380 86390 1
523085 99523085 1001 86380 86390 1
523036 99523036 1001 86380 86390 1
523027 99523027 1001 86380 86390 1
522925 99522925 1001 86380 86390 1
522719 99522719 1001 86380 86390 1
523768 99523768 1001 86380 86390 1
523929 99523929 1001 86380 86390 1
523811 99523811 1001 86380 86390 1
523594 99523594 1001 86380 86390 1
523456 99523456 1001 86380 86390 1
523347 99523347 1001 86380 86390 1
524081 99524081 1001 86380 86390 1
524347 99524347 1001 86380 86390 1
524221 99524221 1001 86380 86390 1
524834 99524834 1001 86380 86390 1
524952 99524952 1001 86380 86390 1
524973 99524973 1001 86380 86390 1
525352 99525352 1001 86380 86390 1
525184 99525184 1001 86380 86390 1
525147 99525147 1001 86380 86390 1
525032 99525032 1001 86380 86390 1
525648 99525648 1001 86380 86390 1
525677 99525677 1001 86380 86390 1
525655 99525655 1001 86380 86390 1
526237 99526237 1001 86380 86390 1
526292 99526292 1001 86380 86390 1
526527 99526527 1001 86380 86390 1
527047 99527047 1001 86380 86390 1
527300 99527300 1001 86380 86390 1
527326 99527326 1001 86380 86390 1
527271 99527271 1001 86380 86390 1
527965 99527965 1001 86380 86390 1
528056 99528056 1001 86380 86390 1
528006 99528006 1001 86380 86390 1
527997 99527997 1001 86380 86390 1
527833 99527833 1001 86380 86390 1
527799 99527799 1001 86380 86390 1
527764 99527764 1001 86380 86390 1
527459 99527459 1001 86380 86390 1
527543 99527543 1001 86380 86390 1
528167 99528167 1001 86380 86390 1
528173 99528173 1001 86380 86390 1
528212 99528212 1001 86380 86390 1
528798 99528798 1001 86380 86390 1
528508 99528508 1001 86380 86390 1
528511 99528511 1001 86380 86390 1
528452 99528452 1001 86380 86390 1
529105 99529105 1001 86380 86390 1
528980 99528980 1001 86380 86390 1
529824 99529824 1001 86380 86390 1
530403 99530403 1001 86380 86390 1
530370 99530370 1001 86380 86390 1
530283 99530283 1001 86380 86390 1
530260 99530260 1001 86380 86390 1
530255 99530255 1001 86380 86390 1
531036 99531036 1001 86380 86390 1
531076 99531076 1001 86380 86390 1
530966 99530966 1001 86380 86390 1
530943 99530943 1001 86380 86390 1
531562 99531562 1001 86380 86390 1
531381 99531381 1001 86380 86390 1
531464 99531464 1001 86380 86390 1
531401 99531401 1001 86380 86390 1
532039 99532039 1001 86380 86390 1
532119 99532119 1001 86380 86390 1
532017 99532017 1001 86380 86390 1
532095 99532095 1001 86380 86390 1
532097 99532097 1001 86380 86390 1
532046 99532046 1001 86380 86390 1
531974 99531974 1001 86380 86390 1
531728 99531728 1001 86380 86390 1
531691 99531691 1001 86380 86390 1
531642 99531642 1001 86380 86390 1
531765 99531765 1001 86380 86390 1
532384 99532384 1001 86380 86390 1
532307 99532307 1001 86380 86390 1
532845 99532845 1001 86380 86390 1
532858 99532858 1001 86380 86390 1
532791 99532791 1001 86380 86390 1
532702 99532702 1001 86380 86390 1
532561 99532561 1001 86380 86390 1
533803 99533803 1001 86380 86390 1
533569 99533569 1001 86380 86390 1
533351 99533351 1001 86380 86390 1
534062 99534062 1001 86380 86390 1
534040 99534040 1001 86380 86390 1
534509 99534509 1001 86380 86390 1
534662 99534662 1001 86380 86390 1
534478 99534478 1001 86380 86390 1
534292 99534292 1001 86380 86390 1
534270 99534270 1001 86380 86390 1
534154 99534154 1001 86380 86390 1
534849 99534849 1001 86380 86390 1
535415 99535415 1001 86380 86390 1
535305 99535305 1001 86380 86390 1
535284 99535284 1001 86380 86390 1
535157 99535157 1001 86380 86390 1
535261 99535261 1001 86380 86390 1
535226 99535226 1001 86380 86390 1
535514 99535514 1001 86380 86390 1
535518 99535518 1001 86380 86390 1
536250 99536250 1001 86380 86390 1
536316 99536316 1001 86380 86390 1
536216 99536216 1001 86380 86390 1
535952 99535952 1001 86380 86390 1
536033 99536033 1001 86380 86390 1
536008 99536008 1001 86380 86390 1
535922 99535922 1001 86380 86390 1
535807 99535807 1001 86380 86390 1
535809 99535809 1001 86380 86390 1
535825 99535825 1001 86380 86390 1
536363 99536363 1001 86380 86390 1
536429 99536429 1001 86380 86390 1
536997 99536997 1001 86380 86390 1
537075 99537075 1001 86380 86390 1
537076 99537076 1001 86380 86390 1
536771 99536771 1001 86380 86390 1
536625 99536625 1001 86380 86390 1
537329 99537329 1001 86380 86390 1
537941 99537941 1001 86380 86390 1
537642 99537642 1001 86380 86390 1
537670 99537670 1001 86380 86390 1
537506 99537506 1001 86380 86390 1
537429 99537429 1001 86380 86390 1
538765 99538765 1001 86380 86390 1
538968 99538968 1001 86380 86390 1
538846 99538846 1001 86380 86390 1
539324 99539324 1001 86380 86390 1
539389 99539389 1001 86380 86390 1
539061 99539061 1001 86380 86390 1
539062 99539062 1001 86380 86390 1
539677 99539677 1001 86380 86390 1
539747 99539747 1001 86380 86390 1
540379 99540379 1001 86380 86390 1
540002 99540002 1001 86380 86390 1
539860 99539860 1001 86380 86390 1
539904 99539904 1001 86380 86390 1
541232 99541232 1001 86380 86390 1
541133 99541133 1001 86380 86390 1
540933 99540933 1001 86380 86390 1
541002 99541002 1001 86380 86390 1
540818 99540818 1001 86380 86390 1
540876 99540876 1001 86380 86390 1
540710 99540710 1001 86380 86390 1
541384 99541384 1001 86380 86390 1
541397 99541397 1001 86380 86390 1
541426 99541426 1001 86380 86390 1
541933 99541933 1001 86380 86390 1
541780 99541780 1001 86380 86390 1
542265 99542265 1001 86380 86390 1
542180 99542180 1001 86380 86390 1
542795 99542795 1001 86380 86390 1
542886 99542886 1001 86380 86390 1
542940 99542940 1001 86380 86390 1
542777 99542777 1001 86380 86390 1
542617 99542617 1001 86380 86390 1
542340 99542340 1001 86380 86390 1
543072 99543072 1001 86380 86390 1
543099 99543099 1001 86380 86390 1
543036 99543036 1001 86380 86390 1
543634 99543634 1001 86380 86390 1
543724 99543724 1001 86380 86390 1
543448 99543448 1001 86380 86390 1
543295 99543295 1001 86380 86390 1
543347 99543347 1001 86380 86390 1
543847 99543847 1001 86380 86390 1
544419 99544419 1001 86380 86390 1
544517 99544517 1001 86380 86390 1
544173 99544173 1001 86380 86390 1
543996 99543996 1001 86380 86390 1
544168 99544168 1001 86380 86390 1
544711 99544711 1001 86380 86390 1
544641 99544641 1001 86380 86390 1
544680 99544680 1001 86380 86390 1
544695 99544695 1001 86380 86390 1
400193 99400193 1001 86380 86390 1
400294 99400294 1001 86380 86390 1
400414 99400414 1001 86380 86390 1
400851 99400851 1001 86380 86390 1
401003 99401003 1001 86380 86390 1
401170 99401170 1001 86380 86390 1
401274 99401274 1001 86380 86390 1
401443 99401443 1001 86380 86390 1
401949 99401949 1001 86380 86390 1
402170 99402170 1001 86380 86390 1
402343 99402343 1001 86380 86390 1
402292 99402292 1001 86380 86390 1
402806 99402806 1001 86380 86390 1
402902 99402902 1001 86380 86390 1
403692 99403692 1001 86380 86390 1
403917 99403917 1001 86380 86390 1
404065 99404065 1001 86380 86390 1
404679 99404679 1001 86380 86390 1
404703 99404703 1001 86380 86390 1
405309 99405309 1001 86380 86390 1
405346 99405346 1001 86380 86390 1
405446 99405446 1001 86380 86390 1
406157 99406157 1001 86380 86390 1
406302 99406302 1001 86380 86390 1
406386 99406386 1001 86380 86390 1
406396 99406396 1001 86380 86390 1
406715 99406715 1001 86380 86390 1
406841 99406841 1001 86380 86390 1
407095 99407095 1001 86380 86390 1
407118 99407118 1001 86380 86390 1
407854 99407854 1001 86380 86390 1
407905 99407905 1001 86380 86390 1
408159 99408159 1001 86380 86390 1
408938 99408938 1001 86380 86390 1
409023 99409023 1001 86380 86390 1
409174 99409174 1001 86380 86390 1
409113 99409113 1001 86380 86390 1
409545 99409545 1001 86380 86390 1
409675 99409675 1001 86380 86390 1
409776 99409776 1001 86380 86390 1
410057 99410057 1001 86380 86390 1
410546 99410546 1001 86380 86390 1
410657 99410657 1001 86380 86390 1
410638 99410638 1001 86380 86390 1
410904 99410904 1001 86380 86390 1
410996 99410996 1001 86380 86390 1
411187 99411187 1001 86380 86390 1
411293 99411293 1001 86380 86390 1
411436 99411436 1001 86380 86390 1
411779 99411779 1001 86380 86390 1
411972 99411972 1001 86380 86390 1
412167 99412167 1001 86380 86390 1
412248 99412248 1001 86380 86390 1
412364 99412364 1001 86380 86390 1
412380 99412380 1001 86380 86390 1
413442 99413442 1001 86380 86390 1
413257 99413257 1001 86380 86390 1
412980 99412980 1001 86380 86390 1
413043 99413043 1001 86380 86390 1
412796 99412796 1001 86380 86390 1
412485 99412485 1001 86380 86390 1
413970 99413970 1001 86380 86390 1
415142 99415142 1001 86380 86390 1
414616 99414616 1001 86380 86390 1
414707 99414707 1001 86380 86390 1
414493 99414493 1001 86380 86390 1
415539 99415539 1001 86380 86390 1
416859 99416859 1001 86380 86390 1
416883 99416883 1001 86380 86390 1
416397 99416397 1001 86380 86390 1
416264 99416264 1001 86380 86390 1
417354 99417354 1001 86380 86390 1
417317 99417317 1001 86380 86390 1
417362 99417362 1001 86380 86390 1
417084 99417084 1001 86380 86390 1
417459 99417459 1001 86380 86390 1
418703 99418703 1001 86380 86390 1
418051 99418051 1001 86380 86390 1
418430 99418430 1001 86380 86390 1
417890 99417890 1001 86380 86390 1
417736 99417736 1001 86380 86390 1
417733 99417733 1001 86380 86390 1
420095 99420095 1001 86380 86390 1
419877 99419877 1001 86380 86390 1
419324 99419324 1001 86380 86390 1
419581 99419581 1001 86380 86390 1
420549 99420549 1001 86380 86390 1
420503 99420503 1001 86380 86390 1
420673 99420673 1001 86380 86390 1
421433 99421433 1001 86380 86390 1
421408 99421408 1001 86380 86390 1
421277 99421277 1001 86380 86390 1
421553 99421553 1001 86380 86390 1
422436 99422436 1001 86380 86390 1
422263 99422263 1001 86380 86390 1
423521 99423521 1001 86380 86390 1
422961 99422961 1001 86380 86390 1
423295 99423295 1001 86380 86390 1
422768 99422768 1001 86380 86390 1
423847 99423847 1001 86380 86390 1
425180 99425180 1001 86380 86390 1
425335 99425335 1001 86380 86390 1
425760 99425760 1001 86380 86390 1
426780 99426780 1001 86380 86390 1
426942 99426942 1001 86380 86390 1
426329 99426329 1001 86380 86390 1
426253 99426253 1001 86380 86390 1
425991 99425991 1001 86380 86390 1
425851 99425851 1001 86380 86390 1
428505 99428505 1001 86380 86390 1
428094 99428094 1001 86380 86390 1
428163 99428163 1001 86380 86390 1
428195 99428195 1001 86380 86390 1
428072 99428072 1001 86380 86390 1
427897 99427897 1001 86380 86390 1
427883 99427883 1001 86380 86390 1
427593 99427593 1001 86380 86390 1
429142 99429142 1001 86380 86390 1
428776 99428776 1001 86380 86390 1
430319 99430319 1001 86380 86390 1
429770 99429770 1001 86380 86390 1
429946 99429946 1001 86380 86390 1
429336 99429336 1001 86380 86390 1
429218 99429218 1001 86380 86390 1
429290 99429290 1001 86380 86390 1
430701 99430701 1001 86380 86390 1
430609 99430609 1001 86380 86390 1
430449 99430449 1001 86380 86390 1
430697 99430697 1001 86380 86390 1
432021 99432021 1001 86380 86390 1
431854 99431854 1001 86380 86390 1
431412 99431412 1001 86380 86390 1
431613 99431613 1001 86380 86390 1
430940 99430940 1001 86380 86390 1
432066 99432066 1001 86380 86390 1
432420 99432420 1001 86380 86390 1
433587 99433587 1001 86380 86390 1
433720 99433720 1001 86380 86390 1
433034 99433034 1001 86380 86390 1
433089 99433089 1001 86380 86390 1
432834 99432834 1001 86380 86390 1
434037 99434037 1001 86380 86390 1
433831 99433831 1001 86380 86390 1
434126 99434126 1001 86380 86390 1
434839 99434839 1001 86380 86390 1
434414 99434414 1001 86380 86390 1
434193 99434193 1001 86380 86390 1
434334 99434334 1001 86380 86390 1
435701 99435701 1001 86380 86390 1
435530 99435530 1001 86380 86390 1
435501 99435501 1001 86380 86390 1
435699 99435699 1001 86380 86390 1
436903 99436903 1001 86380 86390 1
437015 99437015 1001 86380 86390 1
437136 99437136 1001 86380 86390 1
436824 99436824 1001 86380 86390 1
437043 99437043 1001 86380 86390 1
436072 99436072 1001 86380 86390 1
436194 99436194 1001 86380 86390 1
435955 99435955 1001 86380 86390 1
436018 99436018 1001 86380 86390 1
436211 99436211 1001 86380 86390 1
300105 99300105 1001 86380 86390 1
300652 99300652 1001 86380 86390 1
300467 99300467 1001 86380 86390 1
300249 99300249 1001 86380 86390 1
300855 99300855 1001 86380 86390 1
300922 99300922 1001 86380 86390 1
300811 99300811 1001 86380 86390 1
300826 99300826 1001 86380 86390 1
301554 99301554 1001 86380 86390 1
301406 99301406 1001 86380 86390 1
301043 99301043 1001 86380 86390 1
301592 99301592 1001 86380 86390 1
301693 99301693 1001 86380 86390 1
301814 99301814 1001 86380 86390 1
301930 99301930 1001 86380 86390 1
301879 99301879 1001 86380 86390 1
302177 99302177 1001 86380 86390 1
303042 99303042 1001 86380 86390 1
302626 99302626 1001 86380 86390 1
303245 99303245 1001 86380 86390 1
303332 99303332 1001 86380 86390 1
303862 99303862 1001 86380 86390 1
303777 99303777 1001 86380 86390 1
304733 99304733 1001 86380 86390 1
304683 99304683 1001 86380 86390 1
304673 99304673 1001 86380 86390 1
304688 99304688 1001 86380 86390 1
304755 99304755 1001 86380 86390 1
304520 99304520 1001 86380 86390 1
304393 99304393 1001 86380 86390 1
304395 99304395 1001 86380 86390 1
304869 99304869 1001 86380 86390 1
304903 99304903 1001 86380 86390 1
305624 99305624 1001 86380 86390 1
305561 99305561 1001 86380 86390 1
305590 99305590 1001 86380 86390 1
305123 99305123 1001 86380 86390 1
500133 99500133 1001 86380 86390 1
500044 99500044 1001 86380 86390 1
500624 99500624 1001 86380 86390 1
500654 99500654 1001 86380 86390 1
500757 99500757 1001 86380 86390 1
500656 99500656 1001 86380 86390 1
500234 99500234 1001 86380 86390 1
500250 99500250 1001 86380 86390 1
500891 99500891 1001 86380 86390 1
500871 99500871 1001 86380 86390 1
501538 99501538 1001 86380 86390 1
501523 99501523 1001 86380 86390 1
501320 99501320 1001 86380 86390 1
501346 99501346 1001 86380 86390 1
501251 99501251 1001 86380 86390 1
501090 99501090 1001 86380 86390 1
501181 99501181 1001 86380 86390 1
501766 99501766 1001 86380 86390 1
501837 99501837 1001 86380 86390 1
501708 99501708 1001 86380 86390 1
502324 99502324 1001 86380 86390 1
502340 99502340 1001 86380 86390 1
502408 99502408 1001 86380 86390 1
502267 99502267 1001 86380 86390 1
502156 99502156 1001 86380 86390 1
502132 99502132 1001 86380 86390 1
502186 99502186 1001 86380 86390 1
502239 99502239 1001 86380 86390 1
502111 99502111 1001 86380 86390 1
502215 99502215 1001 86380 86390 1
502112 99502112 1001 86380 86390 1
502620 99502620 1001 86380 86390 1
502509 99502509 1001 86380 86390 1
502591 99502591 1001 86380 86390 1
503258 99503258 1001 86380 86390 1
503265 99503265 1001 86380 86390 1
503014 99503014 1001 86380 86390 1
502888 99502888 1001 86380 86390 1
502826 99502826 1001 86380 86390 1
503373 99503373 1001 86380 86390 1
503495 99503495 1001 86380 86390 1
504060 99504060 1001 86380 86390 1
504179 99504179 1001 86380 86390 1
504245 99504245 1001 86380 86390 1
504212 99504212 1001 86380 86390 1
504303 99504303 1001 86380 86390 1
504634 99504634 1001 86380 86390 1
504737 99504737 1001 86380 86390 1
505101 99505101 1001 86380 86390 1
505763 99505763 1001 86380 86390 1
505765 99505765 1001 86380 86390 1
505558 99505558 1001 86380 86390 1
505390 99505390 1001 86380 86390 1
505560 99505560 1001 86380 86390 1
505301 99505301 1001 86380 86390 1
505925 99505925 1001 86380 86390 1
505566 99505566 1001 86380 86390 1
506554 99506554 1001 86380 86390 1
506591 99506591 1001 86380 86390 1
506120 99506120 1001 86380 86390 1
506083 99506083 1001 86380 86390 1
506022 99506022 1001 86380 86390 1
506090 99506090 1001 86380 86390 1
507379 99507379 1001 86380 86390 1
507146 99507146 1001 86380 86390 1
507203 99507203 1001 86380 86390 1
506817 99506817 1001 86380 86390 1
506936 99506936 1001 86380 86390 1
507454 99507454 1001 86380 86390 1
508182 99508182 1001 86380 86390 1
507906 99507906 1001 86380 86390 1
507907 99507907 1001 86380 86390 1
507773 99507773 1001 86380 86390 1
507818 99507818 1001 86380 86390 1
508788 99508788 1001 86380 86390 1
508575 99508575 1001 86380 86390 1
509257 99509257 1001 86380 86390 1
509664 99509664 1001 86380 86390 1
509613 99509613 1001 86380 86390 1
509498 99509498 1001 86380 86390 1
510628 99510628 1001 86380 86390 1
510646 99510646 1001 86380 86390 1
510717 99510717 1001 86380 86390 1
510186 99510186 1001 86380 86390 1
510136 99510136 1001 86380 86390 1
510844 99510844 1001 86380 86390 1
510910 99510910 1001 86380 86390 1
510898 99510898 1001 86380 86390 1
510811 99510811 1001 86380 86390 1
511415 99511415 1001 86380 86390 1
511392 99511392 1001 86380 86390 1
511156 99511156 1001 86380 86390 1
510972 99510972 1001 86380 86390 1
511046 99511046 1001 86380 86390 1
511086 99511086 1001 86380 86390 1
511595 99511595 1001 86380 86390 1
512242 99512242 1001 86380 86390 1
512111 99512111 1001 86380 86390 1
512140 99512140 1001 86380 86390 1
512130 99512130 1001 86380 86390 1
512572 99512572 1001 86380 86390 1
512419 99512419 1001 86380 86390 1
512497 99512497 1001 86380 86390 1
512526 99512526 1001 86380 86390 1
513081 99513081 1001 86380 86390 1
513047 99513047 1001 86380 86390 1
512875 99512875 1001 86380 86390 1
512784 99512784 1001 86380 86390 1
512642 99512642 1001 86380 86390 1
512697 99512697 1001 86380 86390 1
512776 99512776 1001 86380 86390 1
513941 99513941 1001 86380 86390 1
513689 99513689 1001 86380 86390 1
513730 99513730 1001 86380 86390 1
513528 99513528 1001 86380 86390 1
513442 99513442 1001 86380 86390 1
514083 99514083 1001 86380 86390 1
514716 99514716 1001 86380 86390 1
514662 99514662 1001 86380 86390 1
514852 99514852 1001 86380 86390 1
514496 99514496 1001 86380 86390 1
514476 99514476 1001 86380 86390 1
514518 99514518 1001 86380 86390 1
514597 99514597 1001 86380 86390 1
514327 99514327 1001 86380 86390 1
514438 99514438 1001 86380 86390 1
515036 99515036 1001 86380 86390 1
515029 99515029 1001 86380 86390 1
515581 99515581 1001 86380 86390 1
515625 99515625 1001 86380 86390 1
515393 99515393 1001 86380 86390 1
515126 99515126 1001 86380 86390 1
515087 99515087 1001 86380 86390 1
515720 99515720 1001 86380 86390 1
515773 99515773 1001 86380 86390 1
516496 99516496 1001 86380 86390 1
516430 99516430 1001 86380 86390 1
516315 99516315 1001 86380 86390 1
516294 99516294 1001 86380 86390 1
516127 99516127 1001 86380 86390 1
516246 99516246 1001 86380 86390 1
516235 99516235 1001 86380 86390 1
516261 99516261 1001 86380 86390 1
516018 99516018 1001 86380 86390 1
517170 99517170 1001 86380 86390 1
516757 99516757 1001 86380 86390 1
516746 99516746 1001 86380 86390 1
517769 99517769 1001 86380 86390 1
517634 99517634 1001 86380 86390 1
518258 99518258 1001 86380 86390 1
518743 99518743 1001 86380 86390 1
518671 99518671 1001 86380 86390 1
519047 99519047 1001 86380 86390 1
519677 99519677 1001 86380 86390 1
519667 99519667 1001 86380 86390 1
519695 99519695 1001 86380 86390 1
519487 99519487 1001 86380 86390 1
519204 99519204 1001 86380 86390 1
519929 99519929 1001 86380 86390 1
520591 99520591 1001 86380 86390 1
520548 99520548 1001 86380 86390 1
520376 99520376 1001 86380 86390 1
520238 99520238 1001 86380 86390 1
520061 99520061 1001 86380 86390 1
520783 99520783 1001 86380 86390 1
520841 99520841 1001 86380 86390 1
520649 99520649 1001 86380 86390 1
521323 99521323 1001 86380 86390 1
521134 99521134 1001 86380 86390 1
521254 99521254 1001 86380 86390 1
520903 99520903 1001 86380 86390 1
521007 99521007 1001 86380 86390 1
521607 99521607 1001 86380 86390 1
521512 99521512 1001 86380 86390 1
522124 99522124 1001 86380 86390 1
521857 99521857 1001 86380 86390 1
521705 99521705 1001 86380 86390 1
522480 99522480 1001 86380 86390 1
522443 99522443 1001 86380 86390 1
523071 99523071 1001 86380 86390 1
522996 99522996 1001 86380 86390 1
523009 99523009 1001 86380 86390 1
522947 99522947 1001 86380 86390 1
522553 99522553 1001 86380 86390 1
523131 99523131 1001 86380 86390 1
523251 99523251 1001 86380 86390 1
523201 99523201 1001 86380 86390 1
523819 99523819 1001 86380 86390 1
523584 99523584 1001 86380 86390 1
523636 99523636 1001 86380 86390 1
523699 99523699 1001 86380 86390 1
523519 99523519 1001 86380 86390 1
524045 99524045 1001 86380 86390 1
524100 99524100 1001 86380 86390 1
524025 99524025 1001 86380 86390 1
524041 99524041 1001 86380 86390 1
524527 99524527 1001 86380 86390 1
524495 99524495 1001 86380 86390 1
524242 99524242 1001 86380 86390 1
524167 99524167 1001 86380 86390 1
524891 99524891 1001 86380 86390 1
525456 99525456 1001 86380 86390 1
525440 99525440 1001 86380 86390 1
525377 99525377 1001 86380 86390 1
525101 99525101 1001 86380 86390 1
525024 99525024 1001 86380 86390 1
525700 99525700 1001 86380 86390 1
525612 99525612 1001 86380 86390 1
526299 99526299 1001 86380 86390 1
526050 99526050 1001 86380 86390 1
526213 99526213 1001 86380 86390 1
526032 99526032 1001 86380 86390 1
525933 99525933 1001 86380 86390 1
525869 99525869 1001 86380 86390 1
525926 99525926 1001 86380 86390 1
526553 99526553 1001 86380 86390 1
527138 99527138 1001 86380 86390 1
527236 99527236 1001 86380 86390 1
527170 99527170 1001 86380 86390 1
527209 99527209 1001 86380 86390 1
527003 99527003 1001 86380 86390 1
527287 99527287 1001 86380 86390 1
528013 99528013 1001 86380 86390 1
528034 99528034 1001 86380 86390 1
527769 99527769 1001 86380 86390 1
527692 99527692 1001 86380 86390 1
527470 99527470 1001 86380 86390 1
527627 99527627 1001 86380 86390 1
527568 99527568 1001 86380 86390 1
528202 99528202 1001 86380 86390 1
528178 99528178 1001 86380 86390 1
528224 99528224 1001 86380 86390 1
528758 99528758 1001 86380 86390 1
528493 99528493 1001 86380 86390 1
528506 99528506 1001 86380 86390 1
529100 99529100 1001 86380 86390 1
528909 99528909 1001 86380 86390 1
529548 99529548 1001 86380 86390 1
529569 99529569 1001 86380 86390 1
529598 99529598 1001 86380 86390 1
529341 99529341 1001 86380 86390 1
529472 99529472 1001 86380 86390 1
529395 99529395 1001 86380 86390 1
529488 99529488 1001 86380 86390 1
529517 99529517 1001 86380 86390 1
529253 99529253 1001 86380 86390 1
529731 99529731 1001 86380 86390 1
530536 99530536 1001 86380 86390 1
530537 99530537 1001 86380 86390 1
530270 99530270 1001 86380 86390 1
530285 99530285 1001 86380 86390 1
530165 99530165 1001 86380 86390 1
530011 99530011 1001 86380 86390 1
530089 99530089 1001 86380 86390 1
530051 99530051 1001 86380 86390 1
530097 99530097 1001 86380 86390 1
530655 99530655 1001 86380 86390 1
531329 99531329 1001 86380 86390 1
531371 99531371 1001 86380 86390 1
531315 99531315 1001 86380 86390 1
531004 99531004 1001 86380 86390 1
530869 99530869 1001 86380 86390 1
530885 99530885 1001 86380 86390 1
530887 99530887 1001 86380 86390 1
531534 99531534 1001 86380 86390 1
531486 99531486 1001 86380 86390 1
531551 99531551 1001 86380 86390 1
532174 99532174 1001 86380 86390 1
532109 99532109 1001 86380 86390 1
532141 99532141 1001 86380 86390 1
531837 99531837 1001 86380 86390 1
532478 99532478 1001 86380 86390 1
533200 99533200 1001 86380 86390 1
533824 99533824 1001 86380 86390 1
533670 99533670 1001 86380 86390 1
533534 99533534 1001 86380 86390 1
533522 99533522 1001 86380 86390 1
533907 99533907 1001 86380 86390 1
533985 99533985 1001 86380 86390 1
533999 99533999 1001 86380 86390 1
534323 99534323 1001 86380 86390 1
534302 99534302 1001 86380 86390 1
534373 99534373 1001 86380 86390 1
534070 99534070 1001 86380 86390 1
534176 99534176 1001 86380 86390 1
534694 99534694 1001 86380 86390 1
534748 99534748 1001 86380 86390 1
534816 99534816 1001 86380 86390 1
535467 99535467 1001 86380 86390 1
535100 99535100 1001 86380 86390 1
535223 99535223 1001 86380 86390 1
535585 99535585 1001 86380 86390 1
535663 99535663 1001 86380 86390 1
535563 99535563 1001 86380 86390 1
535577 99535577 1001 86380 86390 1
536151 99536151 1001 86380 86390 1
535865 99535865 1001 86380 86390 1
535802 99535802 1001 86380 86390 1
537092 99537092 1001 86380 86390 1
537054 99537054 1001 86380 86390 1
537123 99537123 1001 86380 86390 1
536777 99536777 1001 86380 86390 1
536945 99536945 1001 86380 86390 1
536824 99536824 1001 86380 86390 1
536889 99536889 1001 86380 86390 1
536570 99536570 1001 86380 86390 1
536553 99536553 1001 86380 86390 1
537356 99537356 1001 86380 86390 1
537321 99537321 1001 86380 86390 1
537944 99537944 1001 86380 86390 1
537654 99537654 1001 86380 86390 1
537368 99537368 1001 86380 86390 1
538189 99538189 1001 86380 86390 1
538477 99538477 1001 86380 86390 1
538255 99538255 1001 86380 86390 1
538982 99538982 1001 86380 86390 1
538957 99538957 1001 86380 86390 1
538913 99538913 1001 86380 86390 1
539242 99539242 1001 86380 86390 1
539412 99539412 1001 86380 86390 1
539343 99539343 1001 86380 86390 1
539021 99539021 1001 86380 86390 1
539088 99539088 1001 86380 86390 1
539658 99539658 1001 86380 86390 1
539672 99539672 1001 86380 86390 1
540517 99540517 1001 86380 86390 1
540524 99540524 1001 86380 86390 1
541092 99541092 1001 86380 86390 1
541055 99541055 1001 86380 86390 1
540943 99540943 1001 86380 86390 1
540687 99540687 1001 86380 86390 1
540772 99540772 1001 86380 86390 1
542038 99542038 1001 86380 86390 1
541863 99541863 1001 86380 86390 1
541897 99541897 1001 86380 86390 1
542256 99542256 1001 86380 86390 1
542769 99542769 1001 86380 86390 1
542472 99542472 1001 86380 86390 1
543150 99543150 1001 86380 86390 1
543712 99543712 1001 86380 86390 1
543727 99543727 1001 86380 86390 1
543372 99543372 1001 86380 86390 1
543886 99543886 1001 86380 86390 1
544559 99544559 1001 86380 86390 1
544394 99544394 1001 86380 86390 1
544445 99544445 1001 86380 86390 1
544468 99544468 1001 86380 86390 1
544293 99544293 1001 86380 86390 1
544373 99544373 1001 86380 86390 1
544271 99544271 1001 86380 86390 1
544122 99544122 1001 86380 86390 1
544130 99544130 1001 86380 86390 1
544651 99544651 1001 86380 86390 1
544655 99544655 1001 86380 86390 1
400017 99400017 1001 86380 86390 1
400013 99400013 1001 86380 86390 1
400335 99400335 1001 86380 86390 1
400323 99400323 1001 86380 86390 1
401175 99401175 1001 86380 86390 1
402145 99402145 1001 86380 86390 1
402284 99402284 1001 86380 86390 1
402772 99402772 1001 86380 86390 1
402875 99402875 1001 86380 86390 1
403239 99403239 1001 86380 86390 1
403505 99403505 1001 86380 86390 1
403488 99403488 1001 86380 86390 1
403712 99403712 1001 86380 86390 1
403792 99403792 1001 86380 86390 1
403823 99403823 1001 86380 86390 1
403760 99403760 1001 86380 86390 1
403889 99403889 1001 86380 86390 1
403903 99403903 1001 86380 86390 1
404217 99404217 1001 86380 86390 1
404717 99404717 1001 86380 86390 1
404837 99404837 1001 86380 86390 1
405240 99405240 1001 86380 86390 1
405843 99405843 1001 86380 86390 1
405960 99405960 1001 86380 86390 1
405987 99405987 1001 86380 86390 1
406162 99406162 1001 86380 86390 1
406213 99406213 1001 86380 86390 1
406395 99406395 1001 86380 86390 1
406868 99406868 1001 86380 86390 1
406978 99406978 1001 86380 86390 1
406983 99406983 1001 86380 86390 1
407070 99407070 1001 86380 86390 1
407433 99407433 1001 86380 86390 1
407488 99407488 1001 86380 86390 1
407952 99407952 1001 86380 86390 1
408096 99408096 1001 86380 86390 1
408299 99408299 1001 86380 86390 1
408406 99408406 1001 86380 86390 1
408846 99408846 1001 86380 86390 1
408790 99408790 1001 86380 86390 1
409064 99409064 1001 86380 86390 1
409560 99409560 1001 86380 86390 1
409746 99409746 1001 86380 86390 1
409700 99409700 1001 86380 86390 1
409803 99409803 1001 86380 86390 1
409906 99409906 1001 86380 86390 1
409984 99409984 1001 86380 86390 1
409786 99409786 1001 86380 86390 1
410144 99410144 1001 86380 86390 1
410254 99410254 1001 86380 86390 1
411458 99411458 1001 86380 86390 1
411456 99411456 1001 86380 86390 1
412223 99412223 1001 86380 86390 1
412326 99412326 1001 86380 86390 1
412371 99412371 1001 86380 86390 1
412310 99412310 1001 86380 86390 1
413621 99413621 1001 86380 86390 1
413661 99413661 1001 86380 86390 1
413511 99413511 1001 86380 86390 1
413242 99413242 1001 86380 86390 1
413017 99413017 1001 86380 86390 1
412914 99412914 1001 86380 86390 1
413018 99413018 1001 86380 86390 1
413020 99413020 1001 86380 86390 1
412858 99412858 1001 86380 86390 1
414112 99414112 1001 86380 86390 1
415042 99415042 1001 86380 86390 1
414536 99414536 1001 86380 86390 1
414436 99414436 1001 86380 86390 1
416884 99416884 1001 86380 86390 1
415808 99415808 1001 86380 86390 1
415940 99415940 1001 86380 86390 1
416130 99416130 1001 86380 86390 1
417130 99417130 1001 86380 86390 1
418577 99418577 1001 86380 86390 1
418597 99418597 1001 86380 86390 1
418758 99418758 1001 86380 86390 1
418092 99418092 1001 86380 86390 1
417795 99417795 1001 86380 86390 1
418005 99418005 1001 86380 86390 1
417690 99417690 1001 86380 86390 1
417669 99417669 1001 86380 86390 1
420418 99420418 1001 86380 86390 1
419986 99419986 1001 86380 86390 1
419716 99419716 1001 86380 86390 1
419267 99419267 1001 86380 86390 1
419392 99419392 1001 86380 86390 1
419257 99419257 1001 86380 86390 1
420767 99420767 1001 86380 86390 1
422049 99422049 1001 86380 86390 1
421603 99421603 1001 86380 86390 1
421150 99421150 1001 86380 86390 1
420954 99420954 1001 86380 86390 1
423632 99423632 1001 86380 86390 1
423668 99423668 1001 86380 86390 1
423504 99423504 1001 86380 86390 1
423108 99423108 1001 86380 86390 1
423272 99423272 1001 86380 86390 1
422900 99422900 1001 86380 86390 1
423906 99423906 1001 86380 86390 1
423788 99423788 1001 86380 86390 1
424785 99424785 1001 86380 86390 1
424764 99424764 1001 86380 86390 1
424839 99424839 1001 86380 86390 1
424215 99424215 1001 86380 86390 1
424582 99424582 1001 86380 86390 1
424407 99424407 1001 86380 86390 1
425612 99425612 1001 86380 86390 1
426748 99426748 1001 86380 86390 1
427074 99427074 1001 86380 86390 1
426625 99426625 1001 86380 86390 1
426152 99426152 1001 86380 86390 1
426154 99426154 1001 86380 86390 1
426051 99426051 1001 86380 86390 1
426040 99426040 1001 86380 86390 1
427518 99427518 1001 86380 86390 1
427122 99427122 1001 86380 86390 1
428515 99428515 1001 86380 86390 1
428363 99428363 1001 86380 86390 1
428446 99428446 1001 86380 86390 1
428563 99428563 1001 86380 86390 1
428233 99428233 1001 86380 86390 1
427924 99427924 1001 86380 86390 1
427932 99427932 1001 86380 86390 1
427648 99427648 1001 86380 86390 1
427891 99427891 1001 86380 86390 1
427846 99427846 1001 86380 86390 1
430142 99430142 1001 86380 86390 1
430025 99430025 1001 86380 86390 1
429860 99429860 1001 86380 86390 1
429328 99429328 1001 86380 86390 1
429307 99429307 1001 86380 86390 1
430509 99430509 1001 86380 86390 1
431942 99431942 1001 86380 86390 1
431381 99431381 1001 86380 86390 1
431576 99431576 1001 86380 86390 1
430827 99430827 1001 86380 86390 1
430984 99430984 1001 86380 86390 1
431250 99431250 1001 86380 86390 1
433544 99433544 1001 86380 86390 1
434109 99434109 1001 86380 86390 1
435098 99435098 1001 86380 86390 1
435031 99435031 1001 86380 86390 1
434971 99434971 1001 86380 86390 1
434219 99434219 1001 86380 86390 1
434279 99434279 1001 86380 86390 1
435576 99435576 1001 86380 86390 1
435795 99435795 1001 86380 86390 1
436405 99436405 1001 86380 86390 1
436745 99436745 1001 86380 86390 1
436040 99436040 1001 86380 86390 1
300725 99300725 1001 86380 86390 1
300568 99300568 1001 86380 86390 1
300456 99300456 1001 86380 86390 1
301335 99301335 1001 86380 86390 1
300982 99300982 1001 86380 86390 1
301996 99301996 1001 86380 86390 1
302029 99302029 1001 86380 86390 1
301905 99301905 1001 86380 86390 1
301784 99301784 1001 86380 86390 1
302551 99302551 1001 86380 86390 1
302899 99302899 1001 86380 86390 1
302971 99302971 1001 86380 86390 1
303334 99303334 1001 86380 86390 1
303271 99303271 1001 86380 86390 1
303326 99303326 1001 86380 86390 1
303950 99303950 1001 86380 86390 1
303593 99303593 1001 86380 86390 1
303596 99303596 1001 86380 86390 1
303527 99303527 1001 86380 86390 1
304140 99304140 1001 86380 86390 1
304760 99304760 1001 86380 86390 1
304710 99304710 1001 86380 86390 1
304611 99304611 1001 86380 86390 1
304458 99304458 1001 86380 86390 1
304420 99304420 1001 86380 86390 1
304294 99304294 1001 86380 86390 1
304385 99304385 1001 86380 86390 1
305482 99305482 1001 86380 86390 1
305566 99305566 1001 86380 86390 1
305619 99305619 1001 86380 86390 1
305299 99305299 1001 86380 86390 1
305407 99305407 1001 86380 86390 1
305295 99305295 1001 86380 86390 1
305072 99305072 1001 86380 86390 1
305269 99305269 1001 86380 86390 1
500149 99500149 1001 86380 86390 1
500627 99500627 1001 86380 86390 1
500415 99500415 1001 86380 86390 1
500513 99500513 1001 86380 86390 1
500526 99500526 1001 86380 86390 1
500354 99500354 1001 86380 86390 1
500981 99500981 1001 86380 86390 1
500923 99500923 1001 86380 86390 1
501516 99501516 1001 86380 86390 1
501492 99501492 1001 86380 86390 1
501544 99501544 1001 86380 86390 1
501423 99501423 1001 86380 86390 1
501123 99501123 1001 86380 86390 1
501190 99501190 1001 86380 86390 1
501066 99501066 1001 86380 86390 1
501667 99501667 1001 86380 86390 1
502383 99502383 1001 86380 86390 1
502216 99502216 1001 86380 86390 1
501983 99501983 1001 86380 86390 1
502670 99502670 1001 86380 86390 1
502564 99502564 1001 86380 86390 1
503159 99503159 1001 86380 86390 1
503188 99503188 1001 86380 86390 1
502854 99502854 1001 86380 86390 1
502845 99502845 1001 86380 86390 1
502871 99502871 1001 86380 86390 1
502772 99502772 1001 86380 86390 1
502671 99502671 1001 86380 86390 1
503429 99503429 1001 86380 86390 1
503998 99503998 1001 86380 86390 1
504024 99504024 1001 86380 86390 1
503886 99503886 1001 86380 86390 1
503837 99503837 1001 86380 86390 1
503513 99503513 1001 86380 86390 1
503509 99503509 1001 86380 86390 1
504311 99504311 1001 86380 86390 1
504286 99504286 1001 86380 86390 1
504571 99504571 1001 86380 86390 1
504545 99504545 1001 86380 86390 1
504612 99504612 1001 86380 86390 1
504540 99504540 1001 86380 86390 1
504338 99504338 1001 86380 86390 1
504404 99504404 1001 86380 86390 1
505007 99505007 1001 86380 86390 1
505116 99505116 1001 86380 86390 1
504989 99504989 1001 86380 86390 1
505628 99505628 1001 86380 86390 1
505693 99505693 1001 86380 86390 1
505723 99505723 1001 86380 86390 1
505686 99505686 1001 86380 86390 1
505751 99505751 1001 86380 86390 1
505702 99505702 1001 86380 86390 1
505410 99505410 1001 86380 86390 1
505343 99505343 1001 86380 86390 1
505171 99505171 1001 86380 86390 1
505897 99505897 1001 86380 86390 1
505886 99505886 1001 86380 86390 1
506495 99506495 1001 86380 86390 1
506573 99506573 1001 86380 86390 1
506515 99506515 1001 86380 86390 1
506275 99506275 1001 86380 86390 1
506211 99506211 1001 86380 86390 1
506147 99506147 1001 86380 86390 1
506150 99506150 1001 86380 86390 1
506009 99506009 1001 86380 86390 1
506624 99506624 1001 86380 86390 1
506715 99506715 1001 86380 86390 1
506781 99506781 1001 86380 86390 1
506667 99506667 1001 86380 86390 1
507397 99507397 1001 86380 86390 1
507007 99507007 1001 86380 86390 1
507523 99507523 1001 86380 86390 1
507514 99507514 1001 86380 86390 1
508165 99508165 1001 86380 86390 1
508130 99508130 1001 86380 86390 1
508019 99508019 1001 86380 86390 1
507658 99507658 1001 86380 86390 1
507788 99507788 1001 86380 86390 1
507819 99507819 1001 86380 86390 1
508435 99508435 1001 86380 86390 1
508890 99508890 1001 86380 86390 1
509061 99509061 1001 86380 86390 1
508833 99508833 1001 86380 86390 1
508723 99508723 1001 86380 86390 1
509154 99509154 1001 86380 86390 1
509210 99509210 1001 86380 86390 1
509884 99509884 1001 86380 86390 1
509521 99509521 1001 86380 86390 1
509453 99509453 1001 86380 86390 1
510028 99510028 1001 86380 86390 1
510017 99510017 1001 86380 86390 1
510672 99510672 1001 86380 86390 1
510421 99510421 1001 86380 86390 1
510301 99510301 1001 86380 86390 1
510120 99510120 1001 86380 86390 1
510750 99510750 1001 86380 86390 1
511434 99511434 1001 86380 86390 1
511256 99511256 1001 86380 86390 1
511013 99511013 1001 86380 86390 1
511130 99511130 1001 86380 86390 1
510962 99510962 1001 86380 86390 1
511731 99511731 1001 86380 86390 1
511689 99511689 1001 86380 86390 1
511716 99511716 1001 86380 86390 1
512256 99512256 1001 86380 86390 1
511803 99511803 1001 86380 86390 1
512415 99512415 1001 86380 86390 1
513131 99513131 1001 86380 86390 1
513137 99513137 1001 86380 86390 1
512885 99512885 1001 86380 86390 1
512848 99512848 1001 86380 86390 1
512627 99512627 1001 86380 86390 1
512786 99512786 1001 86380 86390 1
512777 99512777 1001 86380 86390 1
513308 99513308 1001 86380 86390 1
513925 99513925 1001 86380 86390 1
513796 99513796 1001 86380 86390 1
514151 99514151 1001 86380 86390 1
514153 99514153 1001 86380 86390 1
514118 99514118 1001 86380 86390 1
514666 99514666 1001 86380 86390 1
514684 99514684 1001 86380 86390 1
514502 99514502 1001 86380 86390 1
514478 99514478 1001 86380 86390 1
514481 99514481 1001 86380 86390 1
514558 99514558 1001 86380 86390 1
514405 99514405 1001 86380 86390 1
514372 99514372 1001 86380 86390 1
514269 99514269 1001 86380 86390 1
514256 99514256 1001 86380 86390 1
515016 99515016 1001 86380 86390 1
515042 99515042 1001 86380 86390 1
515517 99515517 1001 86380 86390 1
515681 99515681 1001 86380 86390 1
515350 99515350 1001 86380 86390 1
515220 99515220 1001 86380 86390 1
515170 99515170 1001 86380 86390 1
515072 99515072 1001 86380 86390 1
515694 99515694 1001 86380 86390 1
515798 99515798 1001 86380 86390 1
515765 99515765 1001 86380 86390 1
515768 99515768 1001 86380 86390 1
515858 99515858 1001 86380 86390 1
515859 99515859 1001 86380 86390 1
516434 99516434 1001 86380 86390 1
516466 99516466 1001 86380 86390 1
516102 99516102 1001 86380 86390 1
515945 99515945 1001 86380 86390 1
515989 99515989 1001 86380 86390 1
516657 99516657 1001 86380 86390 1
517301 99517301 1001 86380 86390 1
517093 99517093 1001 86380 86390 1
516972 99516972 1001 86380 86390 1
517012 99517012 1001 86380 86390 1
516863 99516863 1001 86380 86390 1
517405 99517405 1001 86380 86390 1
517967 99517967 1001 86380 86390 1
517778 99517778 1001 86380 86390 1
517832 99517832 1001 86380 86390 1
517687 99517687 1001 86380 86390 1
518710 99518710 1001 86380 86390 1
519000 99519000 1001 86380 86390 1
519158 99519158 1001 86380 86390 1
519136 99519136 1001 86380 86390 1
519584 99519584 1001 86380 86390 1
519590 99519590 1001 86380 86390 1
519554 99519554 1001 86380 86390 1
519288 99519288 1001 86380 86390 1
519340 99519340 1001 86380 86390 1
519367 99519367 1001 86380 86390 1
519979 99519979 1001 86380 86390 1
519957 99519957 1001 86380 86390 1
520475 99520475 1001 86380 86390 1
520615 99520615 1001 86380 86390 1
520594 99520594 1001 86380 86390 1
520508 99520508 1001 86380 86390 1
520338 99520338 1001 86380 86390 1
520058 99520058 1001 86380 86390 1
520024 99520024 1001 86380 86390 1
520091 99520091 1001 86380 86390 1
520701 99520701 1001 86380 86390 1
521414 99521414 1001 86380 86390 1
521138 99521138 1001 86380 86390 1
521003 99521003 1001 86380 86390 1
522165 99522165 1001 86380 86390 1
522193 99522193 1001 86380 86390 1
522116 99522116 1001 86380 86390 1
522038 99522038 1001 86380 86390 1
521897 99521897 1001 86380 86390 1
521976 99521976 1001 86380 86390 1
521903 99521903 1001 86380 86390 1
521777 99521777 1001 86380 86390 1
521728 99521728 1001 86380 86390 1
521835 99521835 1001 86380 86390 1
521707 99521707 1001 86380 86390 1
522359 99522359 1001 86380 86390 1
522732 99522732 1001 86380 86390 1
522821 99522821 1001 86380 86390 1
522618 99522618 1001 86380 86390 1
522670 99522670 1001 86380 86390 1
522544 99522544 1001 86380 86390 1
523313 99523313 1001 86380 86390 1
523308 99523308 1001 86380 86390 1
523765 99523765 1001 86380 86390 1
523762 99523762 1001 86380 86390 1
523854 99523854 1001 86380 86390 1
523586 99523586 1001 86380 86390 1
523646 99523646 1001 86380 86390 1
523380 99523380 1001 86380 86390 1
523525 99523525 1001 86380 86390 1
524510 99524510 1001 86380 86390 1
524394 99524394 1001 86380 86390 1
524459 99524459 1001 86380 86390 1
524257 99524257 1001 86380 86390 1
524338 99524338 1001 86380 86390 1
524911 99524911 1001 86380 86390 1
524967 99524967 1001 86380 86390 1
524882 99524882 1001 86380 86390 1
524792 99524792 1001 86380 86390 1
525528 99525528 1001 86380 86390 1
525451 99525451 1001 86380 86390 1
525188 99525188 1001 86380 86390 1
525217 99525217 1001 86380 86390 1
525347 99525347 1001 86380 86390 1
525350 99525350 1001 86380 86390 1
525069 99525069 1001 86380 86390 1
525664 99525664 1001 86380 86390 1
525668 99525668 1001 86380 86390 1
526257 99526257 1001 86380 86390 1
526254 99526254 1001 86380 86390 1
526104 99526104 1001 86380 86390 1
526085 99526085 1001 86380 86390 1
526047 99526047 1001 86380 86390 1
526125 99526125 1001 86380 86390 1
526620 99526620 1001 86380 86390 1
526532 99526532 1001 86380 86390 1
526432 99526432 1001 86380 86390 1
527241 99527241 1001 86380 86390 1
527197 99527197 1001 86380 86390 1
527011 99527011 1001 86380 86390 1
526825 99526825 1001 86380 86390 1
527346 99527346 1001 86380 86390 1
527879 99527879 1001 86380 86390 1
528022 99528022 1001 86380 86390 1
527868 99527868 1001 86380 86390 1
528086 99528086 1001 86380 86390 1
528495 99528495 1001 86380 86390 1
528603 99528603 1001 86380 86390 1
528694 99528694 1001 86380 86390 1
528400 99528400 1001 86380 86390 1
528404 99528404 1001 86380 86390 1
529051 99529051 1001 86380 86390 1
529650 99529650 1001 86380 86390 1
529677 99529677 1001 86380 86390 1
529343 99529343 1001 86380 86390 1
529242 99529242 1001 86380 86390 1
529165 99529165 1001 86380 86390 1
529781 99529781 1001 86380 86390 1
530405 99530405 1001 86380 86390 1
530501 99530501 1001 86380 86390 1
530476 99530476 1001 86380 86390 1
530202 99530202 1001 86380 86390 1
529971 99529971 1001 86380 86390 1
530005 99530005 1001 86380 86390 1
529953 99529953 1001 86380 86390 1
530748 99530748 1001 86380 86390 1
530688 99530688 1001 86380 86390 1
530678 99530678 1001 86380 86390 1
530679 99530679 1001 86380 86390 1
530928 99530928 1001 86380 86390 1
530890 99530890 1001 86380 86390 1
530905 99530905 1001 86380 86390 1
532183 99532183 1001 86380 86390 1
531970 99531970 1001 86380 86390 1
531919 99531919 1001 86380 86390 1
532981 99532981 1001 86380 86390 1
533000 99533000 1001 86380 86390 1
532958 99532958 1001 86380 86390 1
532921 99532921 1001 86380 86390 1
532925 99532925 1001 86380 86390 1
533029 99533029 1001 86380 86390 1
532687 99532687 1001 86380 86390 1
532731 99532731 1001 86380 86390 1
532785 99532785 1001 86380 86390 1
532577 99532577 1001 86380 86390 1
533212 99533212 1001 86380 86390 1
533044 99533044 1001 86380 86390 1
533059 99533059 1001 86380 86390 1
533209 99533209 1001 86380 86390 1
533835 99533835 1001 86380 86390 1
533600 99533600 1001 86380 86390 1
533516 99533516 1001 86380 86390 1
533478 99533478 1001 86380 86390 1
534034 99534034 1001 86380 86390 1
534136 99534136 1001 86380 86390 1
534728 99534728 1001 86380 86390 1
534755 99534755 1001 86380 86390 1
535472 99535472 1001 86380 86390 1
535129 99535129 1001 86380 86390 1
535096 99535096 1001 86380 86390 1
534947 99534947 1001 86380 86390 1
534989 99534989 1001 86380 86390 1
534925 99534925 1001 86380 86390 1
535600 99535600 1001 86380 86390 1
535596 99535596 1001 86380 86390 1
536237 99536237 1001 86380 86390 1
536189 99536189 1001 86380 86390 1
536241 99536241 1001 86380 86390 1
536256 99536256 1001 86380 86390 1
536102 99536102 1001 86380 86390 1
536540 99536540 1001 86380 86390 1
536427 99536427 1001 86380 86390 1
536494 99536494 1001 86380 86390 1
537114 99537114 1001 86380 86390 1
537152 99537152 1001 86380 86390 1
536829 99536829 1001 86380 86390 1
536581 99536581 1001 86380 86390 1
536597 99536597 1001 86380 86390 1
536663 99536663 1001 86380 86390 1
537266 99537266 1001 86380 86390 1
537803 99537803 1001 86380 86390 1
537643 99537643 1001 86380 86390 1
537544 99537544 1001 86380 86390 1
538064 99538064 1001 86380 86390 1
538131 99538131 1001 86380 86390 1
538660 99538660 1001 86380 86390 1
538642 99538642 1001 86380 86390 1
538735 99538735 1001 86380 86390 1
538806 99538806 1001 86380 86390 1
538569 99538569 1001 86380 86390 1
538199 99538199 1001 86380 86390 1
538230 99538230 1001 86380 86390 1
538836 99538836 1001 86380 86390 1
539565 99539565 1001 86380 86390 1
539491 99539491 1001 86380 86390 1
539624 99539624 1001 86380 86390 1
539339 99539339 1001 86380 86390 1
539277 99539277 1001 86380 86390 1
539317 99539317 1001 86380 86390 1
539199 99539199 1001 86380 86390 1
539829 99539829 1001 86380 86390 1
540355 99540355 1001 86380 86390 1
540369 99540369 1001 86380 86390 1
540384 99540384 1001 86380 86390 1
540144 99540144 1001 86380 86390 1
539951 99539951 1001 86380 86390 1
540478 99540478 1001 86380 86390 1
541246 99541246 1001 86380 86390 1
541235 99541235 1001 86380 86390 1
540912 99540912 1001 86380 86390 1
540737 99540737 1001 86380 86390 1
540728 99540728 1001 86380 86390 1
540757 99540757 1001 86380 86390 1
540799 99540799 1001 86380 86390 1
540775 99540775 1001 86380 86390 1
541368 99541368 1001 86380 86390 1
541309 99541309 1001 86380 86390 1
542008 99542008 1001 86380 86390 1
542023 99542023 1001 86380 86390 1
541726 99541726 1001 86380 86390 1
541844 99541844 1001 86380 86390 1
541528 99541528 1001 86380 86390 1
542303 99542303 1001 86380 86390 1
542243 99542243 1001 86380 86390 1
542863 99542863 1001 86380 86390 1
542543 99542543 1001 86380 86390 1
542397 99542397 1001 86380 86390 1
542372 99542372 1001 86380 86390 1
542336 99542336 1001 86380 86390 1
543033 99543033 1001 86380 86390 1
543604 99543604 1001 86380 86390 1
543496 99543496 1001 86380 86390 1
543512 99543512 1001 86380 86390 1
543902 99543902 1001 86380 86390 1
543851 99543851 1001 86380 86390 1
544396 99544396 1001 86380 86390 1
544438 99544438 1001 86380 86390 1
544045 99544045 1001 86380 86390 1
544125 99544125 1001 86380 86390 1
544116 99544116 1001 86380 86390 1
508253 979 1002 49798 51374 1
539079 1010 1002 40180 52193 1
400158 99400158 1001 86380 86390 1
400159 99400159 1001 86380 86390 1
400265 99400265 1001 86380 86390 1
400487 99400487 1001 86380 86390 1
400624 99400624 1001 86380 86390 1
400818 99400818 1001 86380 86390 1
400735 99400735 1001 86380 86390 1
401646 99401646 1001 86380 86390 1
402295 99402295 1001 86380 86390 1
402687 99402687 1001 86380 86390 1
402850 99402850 1001 86380 86390 1
403440 99403440 1001 86380 86390 1
403833 99403833 1001 86380 86390 1
403986 99403986 1001 86380 86390 1
403996 99403996 1001 86380 86390 1
404718 99404718 1001 86380 86390 1
404951 99404951 1001 86380 86390 1
405493 99405493 1001 86380 86390 1
405674 99405674 1001 86380 86390 1
406088 99406088 1001 86380 86390 1
406103 99406103 1001 86380 86390 1
406355 99406355 1001 86380 86390 1
406317 99406317 1001 86380 86390 1
406571 99406571 1001 86380 86390 1
407074 99407074 1001 86380 86390 1
407320 99407320 1001 86380 86390 1
407516 99407516 1001 86380 86390 1
408532 99408532 1001 86380 86390 1
408795 99408795 1001 86380 86390 1
408934 99408934 1001 86380 86390 1
409138 99409138 1001 86380 86390 1
409385 99409385 1001 86380 86390 1
409689 99409689 1001 86380 86390 1
409757 99409757 1001 86380 86390 1
411232 99411232 1001 86380 86390 1
411237 99411237 1001 86380 86390 1
411375 99411375 1001 86380 86390 1
411543 99411543 1001 86380 86390 1
411536 99411536 1001 86380 86390 1
411816 99411816 1001 86380 86390 1
412305 99412305 1001 86380 86390 1
413599 99413599 1001 86380 86390 1
413527 99413527 1001 86380 86390 1
413069 99413069 1001 86380 86390 1
413133 99413133 1001 86380 86390 1
412510 99412510 1001 86380 86390 1
412726 99412726 1001 86380 86390 1
413725 99413725 1001 86380 86390 1
415103 99415103 1001 86380 86390 1
414935 99414935 1001 86380 86390 1
415131 99415131 1001 86380 86390 1
414868 99414868 1001 86380 86390 1
414180 99414180 1001 86380 86390 1
414186 99414186 1001 86380 86390 1
414437 99414437 1001 86380 86390 1
414168 99414168 1001 86380 86390 1
414396 99414396 1001 86380 86390 1
416641 99416641 1001 86380 86390 1
416805 99416805 1001 86380 86390 1
416233 99416233 1001 86380 86390 1
417360 99417360 1001 86380 86390 1
417361 99417361 1001 86380 86390 1
417345 99417345 1001 86380 86390 1
417193 99417193 1001 86380 86390 1
417090 99417090 1001 86380 86390 1
417575 99417575 1001 86380 86390 1
418164 99418164 1001 86380 86390 1
418287 99418287 1001 86380 86390 1
418174 99418174 1001 86380 86390 1
417827 99417827 1001 86380 86390 1
419008 99419008 1001 86380 86390 1
418806 99418806 1001 86380 86390 1
419044 99419044 1001 86380 86390 1
420099 99420099 1001 86380 86390 1
420410 99420410 1001 86380 86390 1
420288 99420288 1001 86380 86390 1
419880 99419880 1001 86380 86390 1
419869 99419869 1001 86380 86390 1
419905 99419905 1001 86380 86390 1
419965 99419965 1001 86380 86390 1
419381 99419381 1001 86380 86390 1
419547 99419547 1001 86380 86390 1
420710 99420710 1001 86380 86390 1
420499 99420499 1001 86380 86390 1
421909 99421909 1001 86380 86390 1
422084 99422084 1001 86380 86390 1
420884 99420884 1001 86380 86390 1
420958 99420958 1001 86380 86390 1
423205 99423205 1001 86380 86390 1
423296 99423296 1001 86380 86390 1
423143 99423143 1001 86380 86390 1
423944 99423944 1001 86380 86390 1
423857 99423857 1001 86380 86390 1
425061 99425061 1001 86380 86390 1
425296 99425296 1001 86380 86390 1
424302 99424302 1001 86380 86390 1
426167 99426167 1001 86380 86390 1
426079 99426079 1001 86380 86390 1
427670 99427670 1001 86380 86390 1
427727 99427727 1001 86380 86390 1
428813 99428813 1001 86380 86390 1
428936 99428936 1001 86380 86390 1
430035 99430035 1001 86380 86390 1
430356 99430356 1001 86380 86390 1
430360 99430360 1001 86380 86390 1
429707 99429707 1001 86380 86390 1
429745 99429745 1001 86380 86390 1
429624 99429624 1001 86380 86390 1
429919 99429919 1001 86380 86390 1
429303 99429303 1001 86380 86390 1
429185 99429185 1001 86380 86390 1
429515 99429515 1001 86380 86390 1
430770 99430770 1001 86380 86390 1
430497 99430497 1001 86380 86390 1
431841 99431841 1001 86380 86390 1
431930 99431930 1001 86380 86390 1
433638 99433638 1001 86380 86390 1
433676 99433676 1001 86380 86390 1
433440 99433440 1001 86380 86390 1
432928 99432928 1001 86380 86390 1
432776 99432776 1001 86380 86390 1
434065 99434065 1001 86380 86390 1
433900 99433900 1001 86380 86390 1
433982 99433982 1001 86380 86390 1
435158 99435158 1001 86380 86390 1
435323 99435323 1001 86380 86390 1
434738 99434738 1001 86380 86390 1
434828 99434828 1001 86380 86390 1
434377 99434377 1001 86380 86390 1
434579 99434579 1001 86380 86390 1
435720 99435720 1001 86380 86390 1
436952 99436952 1001 86380 86390 1
436888 99436888 1001 86380 86390 1
436412 99436412 1001 86380 86390 1
436206 99436206 1001 86380 86390 1
437210 99437210 1001 86380 86390 1
300560 99300560 1001 86380 86390 1
300690 99300690 1001 86380 86390 1
300523 99300523 1001 86380 86390 1
300438 99300438 1001 86380 86390 1
300265 99300265 1001 86380 86390 1
300180 99300180 1001 86380 86390 1
300781 99300781 1001 86380 86390 1
300745 99300745 1001 86380 86390 1
300892 99300892 1001 86380 86390 1
301455 99301455 1001 86380 86390 1
301383 99301383 1001 86380 86390 1
301291 99301291 1001 86380 86390 1
301320 99301320 1001 86380 86390 1
301129 99301129 1001 86380 86390 1
301074 99301074 1001 86380 86390 1
301758 99301758 1001 86380 86390 1
302317 99302317 1001 86380 86390 1
302196 99302196 1001 86380 86390 1
301994 99301994 1001 86380 86390 1
302099 99302099 1001 86380 86390 1
301985 99301985 1001 86380 86390 1
301878 99301878 1001 86380 86390 1
301816 99301816 1001 86380 86390 1
303170 99303170 1001 86380 86390 1
303046 99303046 1001 86380 86390 1
302989 99302989 1001 86380 86390 1
302802 99302802 1001 86380 86390 1
302632 99302632 1001 86380 86390 1
303875 99303875 1001 86380 86390 1
303775 99303775 1001 86380 86390 1
303753 99303753 1001 86380 86390 1
303691 99303691 1001 86380 86390 1
303535 99303535 1001 86380 86390 1
304163 99304163 1001 86380 86390 1
304177 99304177 1001 86380 86390 1
304541 99304541 1001 86380 86390 1
304936 99304936 1001 86380 86390 1
305278 99305278 1001 86380 86390 1
305181 99305181 1001 86380 86390 1
305141 99305141 1001 86380 86390 1
500055 99500055 1001 86380 86390 1
500021 99500021 1001 86380 86390 1
500680 99500680 1001 86380 86390 1
500608 99500608 1001 86380 86390 1
500471 99500471 1001 86380 86390 1
500577 99500577 1001 86380 86390 1
500358 99500358 1001 86380 86390 1
500976 99500976 1001 86380 86390 1
501433 99501433 1001 86380 86390 1
501099 99501099 1001 86380 86390 1
501216 99501216 1001 86380 86390 1
501027 99501027 1001 86380 86390 1
501069 99501069 1001 86380 86390 1
501819 99501819 1001 86380 86390 1
501752 99501752 1001 86380 86390 1
502441 99502441 1001 86380 86390 1
501929 99501929 1001 86380 86390 1
502010 99502010 1001 86380 86390 1
502627 99502627 1001 86380 86390 1
503241 99503241 1001 86380 86390 1
503211 99503211 1001 86380 86390 1
503224 99503224 1001 86380 86390 1
502967 99502967 1001 86380 86390 1
502917 99502917 1001 86380 86390 1
502767 99502767 1001 86380 86390 1
502848 99502848 1001 86380 86390 1
502849 99502849 1001 86380 86390 1
503357 99503357 1001 86380 86390 1
504044 99504044 1001 86380 86390 1
503928 99503928 1001 86380 86390 1
504108 99504108 1001 86380 86390 1
503835 99503835 1001 86380 86390 1
503779 99503779 1001 86380 86390 1
503754 99503754 1001 86380 86390 1
503502 99503502 1001 86380 86390 1
503607 99503607 1001 86380 86390 1
503659 99503659 1001 86380 86390 1
503546 99503546 1001 86380 86390 1
504262 99504262 1001 86380 86390 1
504148 99504148 1001 86380 86390 1
504216 99504216 1001 86380 86390 1
504927 99504927 1001 86380 86390 1
504660 99504660 1001 86380 86390 1
504584 99504584 1001 86380 86390 1
504534 99504534 1001 86380 86390 1
504729 99504729 1001 86380 86390 1
504718 99504718 1001 86380 86390 1
504709 99504709 1001 86380 86390 1
504363 99504363 1001 86380 86390 1
504488 99504488 1001 86380 86390 1
504386 99504386 1001 86380 86390 1
504425 99504425 1001 86380 86390 1
505721 99505721 1001 86380 86390 1
505652 99505652 1001 86380 86390 1
505545 99505545 1001 86380 86390 1
505442 99505442 1001 86380 86390 1
505224 99505224 1001 86380 86390 1
506448 99506448 1001 86380 86390 1
506345 99506345 1001 86380 86390 1
506229 99506229 1001 86380 86390 1
506173 99506173 1001 86380 86390 1
506087 99506087 1001 86380 86390 1
506126 99506126 1001 86380 86390 1
506117 99506117 1001 86380 86390 1
506631 99506631 1001 86380 86390 1
507239 99507239 1001 86380 86390 1
506920 99506920 1001 86380 86390 1
507552 99507552 1001 86380 86390 1
508220 99508220 1001 86380 86390 1
508189 99508189 1001 86380 86390 1
508180 99508180 1001 86380 86390 1
507877 99507877 1001 86380 86390 1
507916 99507916 1001 86380 86390 1
508003 99508003 1001 86380 86390 1
507811 99507811 1001 86380 86390 1
507821 99507821 1001 86380 86390 1
508329 99508329 1001 86380 86390 1
508688 99508688 1001 86380 86390 1
508810 99508810 1001 86380 86390 1
508471 99508471 1001 86380 86390 1
508540 99508540 1001 86380 86390 1
509151 99509151 1001 86380 86390 1
509117 99509117 1001 86380 86390 1
509852 99509852 1001 86380 86390 1
509583 99509583 1001 86380 86390 1
509563 99509563 1001 86380 86390 1
509333 99509333 1001 86380 86390 1
509301 99509301 1001 86380 86390 1
509938 99509938 1001 86380 86390 1
510043 99510043 1001 86380 86390 1
510070 99510070 1001 86380 86390 1
510477 99510477 1001 86380 86390 1
510377 99510377 1001 86380 86390 1
510339 99510339 1001 86380 86390 1
510131 99510131 1001 86380 86390 1
510887 99510887 1001 86380 86390 1
511363 99511363 1001 86380 86390 1
511381 99511381 1001 86380 86390 1
511283 99511283 1001 86380 86390 1
511209 99511209 1001 86380 86390 1
511329 99511329 1001 86380 86390 1
511041 99511041 1001 86380 86390 1
511138 99511138 1001 86380 86390 1
512234 99512234 1001 86380 86390 1
512166 99512166 1001 86380 86390 1
511901 99511901 1001 86380 86390 1
511796 99511796 1001 86380 86390 1
512454 99512454 1001 86380 86390 1
512420 99512420 1001 86380 86390 1
512395 99512395 1001 86380 86390 1
513090 99513090 1001 86380 86390 1
513163 99513163 1001 86380 86390 1
512610 99512610 1001 86380 86390 1
512595 99512595 1001 86380 86390 1
512609 99512609 1001 86380 86390 1
513348 99513348 1001 86380 86390 1
513213 99513213 1001 86380 86390 1
513930 99513930 1001 86380 86390 1
513854 99513854 1001 86380 86390 1
513452 99513452 1001 86380 86390 1
513570 99513570 1001 86380 86390 1
513611 99513611 1001 86380 86390 1
514830 99514830 1001 86380 86390 1
514460 99514460 1001 86380 86390 1
514289 99514289 1001 86380 86390 1
514374 99514374 1001 86380 86390 1
514917 99514917 1001 86380 86390 1
515647 99515647 1001 86380 86390 1
515683 99515683 1001 86380 86390 1
515659 99515659 1001 86380 86390 1
515288 99515288 1001 86380 86390 1
515383 99515383 1001 86380 86390 1
515332 99515332 1001 86380 86390 1
515737 99515737 1001 86380 86390 1
515829 99515829 1001 86380 86390 1
515868 99515868 1001 86380 86390 1
515845 99515845 1001 86380 86390 1
516420 99516420 1001 86380 86390 1
516331 99516331 1001 86380 86390 1
516252 99516252 1001 86380 86390 1
516214 99516214 1001 86380 86390 1
516172 99516172 1001 86380 86390 1
515984 99515984 1001 86380 86390 1
516610 99516610 1001 86380 86390 1
516631 99516631 1001 86380 86390 1
517266 99517266 1001 86380 86390 1
517054 99517054 1001 86380 86390 1
516959 99516959 1001 86380 86390 1
517430 99517430 1001 86380 86390 1
517395 99517395 1001 86380 86390 1
517989 99517989 1001 86380 86390 1
518158 99518158 1001 86380 86390 1
517816 99517816 1001 86380 86390 1
517811 99517811 1001 86380 86390 1
517647 99517647 1001 86380 86390 1
517627 99517627 1001 86380 86390 1
517706 99517706 1001 86380 86390 1
518327 99518327 1001 86380 86390 1
518360 99518360 1001 86380 86390 1
518296 99518296 1001 86380 86390 1
518901 99518901 1001 86380 86390 1
518866 99518866 1001 86380 86390 1
518693 99518693 1001 86380 86390 1
518605 99518605 1001 86380 86390 1
518426 99518426 1001 86380 86390 1
519481 99519481 1001 86380 86390 1
519404 99519404 1001 86380 86390 1
519599 99519599 1001 86380 86390 1
519438 99519438 1001 86380 86390 1
519336 99519336 1001 86380 86390 1
519315 99519315 1001 86380 86390 1
519868 99519868 1001 86380 86390 1
519897 99519897 1001 86380 86390 1
520511 99520511 1001 86380 86390 1
520292 99520292 1001 86380 86390 1
520186 99520186 1001 86380 86390 1
520774 99520774 1001 86380 86390 1
521318 99521318 1001 86380 86390 1
521142 99521142 1001 86380 86390 1
520922 99520922 1001 86380 86390 1
521597 99521597 1001 86380 86390 1
522283 99522283 1001 86380 86390 1
522099 99522099 1001 86380 86390 1
521973 99521973 1001 86380 86390 1
521953 99521953 1001 86380 86390 1
521711 99521711 1001 86380 86390 1
521682 99521682 1001 86380 86390 1
522528 99522528 1001 86380 86390 1
522633 99522633 1001 86380 86390 1
523261 99523261 1001 86380 86390 1
523944 99523944 1001 86380 86390 1
523758 99523758 1001 86380 86390 1
523653 99523653 1001 86380 86390 1
524019 99524019 1001 86380 86390 1
524002 99524002 1001 86380 86390 1
524042 99524042 1001 86380 86390 1
524626 99524626 1001 86380 86390 1
524410 99524410 1001 86380 86390 1
524553 99524553 1001 86380 86390 1
524557 99524557 1001 86380 86390 1
524560 99524560 1001 86380 86390 1
524431 99524431 1001 86380 86390 1
524537 99524537 1001 86380 86390 1
524153 99524153 1001 86380 86390 1
524309 99524309 1001 86380 86390 1
524818 99524818 1001 86380 86390 1
525564 99525564 1001 86380 86390 1
525574 99525574 1001 86380 86390 1
525542 99525542 1001 86380 86390 1
526387 99526387 1001 86380 86390 1
526235 99526235 1001 86380 86390 1
526415 99526415 1001 86380 86390 1
526117 99526117 1001 86380 86390 1
525830 99525830 1001 86380 86390 1
525806 99525806 1001 86380 86390 1
525874 99525874 1001 86380 86390 1
525851 99525851 1001 86380 86390 1
525904 99525904 1001 86380 86390 1
526597 99526597 1001 86380 86390 1
527090 99527090 1001 86380 86390 1
527181 99527181 1001 86380 86390 1
527195 99527195 1001 86380 86390 1
527131 99527131 1001 86380 86390 1
526850 99526850 1001 86380 86390 1
526980 99526980 1001 86380 86390 1
526950 99526950 1001 86380 86390 1
526637 99526637 1001 86380 86390 1
526741 99526741 1001 86380 86390 1
527331 99527331 1001 86380 86390 1
527323 99527323 1001 86380 86390 1
528027 99528027 1001 86380 86390 1
528028 99528028 1001 86380 86390 1
527611 99527611 1001 86380 86390 1
527542 99527542 1001 86380 86390 1
528245 99528245 1001 86380 86390 1
528118 99528118 1001 86380 86390 1
528633 99528633 1001 86380 86390 1
528638 99528638 1001 86380 86390 1
528549 99528549 1001 86380 86390 1
528411 99528411 1001 86380 86390 1
528284 99528284 1001 86380 86390 1
528391 99528391 1001 86380 86390 1
528344 99528344 1001 86380 86390 1
528975 99528975 1001 86380 86390 1
529700 99529700 1001 86380 86390 1
529319 99529319 1001 86380 86390 1
529455 99529455 1001 86380 86390 1
529225 99529225 1001 86380 86390 1
529821 99529821 1001 86380 86390 1
530465 99530465 1001 86380 86390 1
530495 99530495 1001 86380 86390 1
530437 99530437 1001 86380 86390 1
530250 99530250 1001 86380 86390 1
530317 99530317 1001 86380 86390 1
530736 99530736 1001 86380 86390 1
530714 99530714 1001 86380 86390 1
531278 99531278 1001 86380 86390 1
531035 99531035 1001 86380 86390 1
531090 99531090 1001 86380 86390 1
531506 99531506 1001 86380 86390 1
531495 99531495 1001 86380 86390 1
532065 99532065 1001 86380 86390 1
531816 99531816 1001 86380 86390 1
531780 99531780 1001 86380 86390 1
532296 99532296 1001 86380 86390 1
532326 99532326 1001 86380 86390 1
532276 99532276 1001 86380 86390 1
532289 99532289 1001 86380 86390 1
532252 99532252 1001 86380 86390 1
532830 99532830 1001 86380 86390 1
532894 99532894 1001 86380 86390 1
533021 99533021 1001 86380 86390 1
532849 99532849 1001 86380 86390 1
532798 99532798 1001 86380 86390 1
532540 99532540 1001 86380 86390 1
532539 99532539 1001 86380 86390 1
533810 99533810 1001 86380 86390 1
533477 99533477 1001 86380 86390 1
533354 99533354 1001 86380 86390 1
533290 99533290 1001 86380 86390 1
533292 99533292 1001 86380 86390 1
533950 99533950 1001 86380 86390 1
533970 99533970 1001 86380 86390 1
534545 99534545 1001 86380 86390 1
534650 99534650 1001 86380 86390 1
534549 99534549 1001 86380 86390 1
534669 99534669 1001 86380 86390 1
534427 99534427 1001 86380 86390 1
534347 99534347 1001 86380 86390 1
534134 99534134 1001 86380 86390 1
534789 99534789 1001 86380 86390 1
535341 99535341 1001 86380 86390 1
535265 99535265 1001 86380 86390 1
535083 99535083 1001 86380 86390 1
534979 99534979 1001 86380 86390 1
535604 99535604 1001 86380 86390 1
536235 99536235 1001 86380 86390 1
536313 99536313 1001 86380 86390 1
536063 99536063 1001 86380 86390 1
535788 99535788 1001 86380 86390 1
536827 99536827 1001 86380 86390 1
536950 99536950 1001 86380 86390 1
536712 99536712 1001 86380 86390 1
536603 99536603 1001 86380 86390 1
537333 99537333 1001 86380 86390 1
537351 99537351 1001 86380 86390 1
537210 99537210 1001 86380 86390 1
537839 99537839 1001 86380 86390 1
537872 99537872 1001 86380 86390 1
537710 99537710 1001 86380 86390 1
537633 99537633 1001 86380 86390 1
537545 99537545 1001 86380 86390 1
537574 99537574 1001 86380 86390 1
538004 99538004 1001 86380 86390 1
538151 99538151 1001 86380 86390 1
538695 99538695 1001 86380 86390 1
538602 99538602 1001 86380 86390 1
538408 99538408 1001 86380 86390 1
538382 99538382 1001 86380 86390 1
538217 99538217 1001 86380 86390 1
538997 99538997 1001 86380 86390 1
538855 99538855 1001 86380 86390 1
538965 99538965 1001 86380 86390 1
538862 99538862 1001 86380 86390 1
539274 99539274 1001 86380 86390 1
539432 99539432 1001 86380 86390 1
539169 99539169 1001 86380 86390 1
539146 99539146 1001 86380 86390 1
539108 99539108 1001 86380 86390 1
539815 99539815 1001 86380 86390 1
539646 99539646 1001 86380 86390 1
539843 99539843 1001 86380 86390 1
540357 99540357 1001 86380 86390 1
540271 99540271 1001 86380 86390 1
539905 99539905 1001 86380 86390 1
540555 99540555 1001 86380 86390 1
540536 99540536 1001 86380 86390 1
540882 99540882 1001 86380 86390 1
540923 99540923 1001 86380 86390 1
541044 99541044 1001 86380 86390 1
540867 99540867 1001 86380 86390 1
542056 99542056 1001 86380 86390 1
542026 99542026 1001 86380 86390 1
541813 99541813 1001 86380 86390 1
541539 99541539 1001 86380 86390 1
542174 99542174 1001 86380 86390 1
542793 99542793 1001 86380 86390 1
542733 99542733 1001 86380 86390 1
542512 99542512 1001 86380 86390 1
542424 99542424 1001 86380 86390 1
543098 99543098 1001 86380 86390 1
543701 99543701 1001 86380 86390 1
543714 99543714 1001 86380 86390 1
543490 99543490 1001 86380 86390 1
543491 99543491 1001 86380 86390 1
543320 99543320 1001 86380 86390 1
543891 99543891 1001 86380 86390 1
543814 99543814 1001 86380 86390 1
544539 99544539 1001 86380 86390 1
544239 99544239 1001 86380 86390 1
543983 99543983 1001 86380 86390 1
544663 99544663 1001 86380 86390 1
544693 99544693 1001 86380 86390 1
544719 99544719 1001 86380 86390 1
544732 99544732 1001 86380 86390 1
544694 99544694 1001 86380 86390 1
401700 682 1001 60540 77277 1
401700 763 1001 54300 60537 1
508253 979 1001 49488 49787 1
400026 99400026 1001 86380 86390 1
400787 99400787 1001 86380 86390 1
401119 99401119 1001 86380 86390 1
401070 99401070 1001 86380 86390 1
401078 99401078 1001 86380 86390 1
401381 99401381 1001 86380 86390 1
401557 99401557 1001 86380 86390 1
401876 99401876 1001 86380 86390 1
402075 99402075 1001 86380 86390 1
402257 99402257 1001 86380 86390 1
402273 99402273 1001 86380 86390 1
402413 99402413 1001 86380 86390 1
402511 99402511 1001 86380 86390 1
402708 99402708 1001 86380 86390 1
402762 99402762 1001 86380 86390 1
402784 99402784 1001 86380 86390 1
403596 99403596 1001 86380 86390 1
403702 99403702 1001 86380 86390 1
403645 99403645 1001 86380 86390 1
403636 99403636 1001 86380 86390 1
403696 99403696 1001 86380 86390 1
403805 99403805 1001 86380 86390 1
404086 99404086 1001 86380 86390 1
404635 99404635 1001 86380 86390 1
405187 99405187 1001 86380 86390 1
405316 99405316 1001 86380 86390 1
405758 99405758 1001 86380 86390 1
405997 99405997 1001 86380 86390 1
406373 99406373 1001 86380 86390 1
406796 99406796 1001 86380 86390 1
406775 99406775 1001 86380 86390 1
406741 99406741 1001 86380 86390 1
406852 99406852 1001 86380 86390 1
406907 99406907 1001 86380 86390 1
407001 99407001 1001 86380 86390 1
407134 99407134 1001 86380 86390 1
407428 99407428 1001 86380 86390 1
408143 99408143 1001 86380 86390 1
408345 99408345 1001 86380 86390 1
408517 99408517 1001 86380 86390 1
408488 99408488 1001 86380 86390 1
408411 99408411 1001 86380 86390 1
409092 99409092 1001 86380 86390 1
409208 99409208 1001 86380 86390 1
409348 99409348 1001 86380 86390 1
409347 99409347 1001 86380 86390 1
409522 99409522 1001 86380 86390 1
409596 99409596 1001 86380 86390 1
410160 99410160 1001 86380 86390 1
410198 99410198 1001 86380 86390 1
410306 99410306 1001 86380 86390 1
410475 99410475 1001 86380 86390 1
410410 99410410 1001 86380 86390 1
410496 99410496 1001 86380 86390 1
410956 99410956 1001 86380 86390 1
411979 99411979 1001 86380 86390 1
412234 99412234 1001 86380 86390 1
413515 99413515 1001 86380 86390 1
413433 99413433 1001 86380 86390 1
413186 99413186 1001 86380 86390 1
412528 99412528 1001 86380 86390 1
412654 99412654 1001 86380 86390 1
413804 99413804 1001 86380 86390 1
413840 99413840 1001 86380 86390 1
414973 99414973 1001 86380 86390 1
415008 99415008 1001 86380 86390 1
414526 99414526 1001 86380 86390 1
414408 99414408 1001 86380 86390 1
415390 99415390 1001 86380 86390 1
415608 99415608 1001 86380 86390 1
415466 99415466 1001 86380 86390 1
415524 99415524 1001 86380 86390 1
416939 99416939 1001 86380 86390 1
416293 99416293 1001 86380 86390 1
416035 99416035 1001 86380 86390 1
415726 99415726 1001 86380 86390 1
417333 99417333 1001 86380 86390 1
417396 99417396 1001 86380 86390 1
417472 99417472 1001 86380 86390 1
417510 99417510 1001 86380 86390 1
418184 99418184 1001 86380 86390 1
417661 99417661 1001 86380 86390 1
418032 99418032 1001 86380 86390 1
417681 99417681 1001 86380 86390 1
417932 99417932 1001 86380 86390 1
420006 99420006 1001 86380 86390 1
419715 99419715 1001 86380 86390 1
419796 99419796 1001 86380 86390 1
420003 99420003 1001 86380 86390 1
420712 99420712 1001 86380 86390 1
420502 99420502 1001 86380 86390 1
420725 99420725 1001 86380 86390 1
421767 99421767 1001 86380 86390 1
421810 99421810 1001 86380 86390 1
420919 99420919 1001 86380 86390 1
421230 99421230 1001 86380 86390 1
423304 99423304 1001 86380 86390 1
422846 99422846 1001 86380 86390 1
424045 99424045 1001 86380 86390 1
424025 99424025 1001 86380 86390 1
424641 99424641 1001 86380 86390 1
424788 99424788 1001 86380 86390 1
424837 99424837 1001 86380 86390 1
424589 99424589 1001 86380 86390 1
425700 99425700 1001 86380 86390 1
425701 99425701 1001 86380 86390 1
426851 99426851 1001 86380 86390 1
426809 99426809 1001 86380 86390 1
426318 99426318 1001 86380 86390 1
425993 99425993 1001 86380 86390 1
427510 99427510 1001 86380 86390 1
428628 99428628 1001 86380 86390 1
428629 99428629 1001 86380 86390 1
428256 99428256 1001 86380 86390 1
428134 99428134 1001 86380 86390 1
428085 99428085 1001 86380 86390 1
430094 99430094 1001 86380 86390 1
430277 99430277 1001 86380 86390 1
429964 99429964 1001 86380 86390 1
430129 99430129 1001 86380 86390 1
430260 99430260 1001 86380 86390 1
429409 99429409 1001 86380 86390 1
429529 99429529 1001 86380 86390 1
430733 99430733 1001 86380 86390 1
430633 99430633 1001 86380 86390 1
430556 99430556 1001 86380 86390 1
430482 99430482 1001 86380 86390 1
431660 99431660 1001 86380 86390 1
431399 99431399 1001 86380 86390 1
431587 99431587 1001 86380 86390 1
431342 99431342 1001 86380 86390 1
431144 99431144 1001 86380 86390 1
431019 99431019 1001 86380 86390 1
432151 99432151 1001 86380 86390 1
432328 99432328 1001 86380 86390 1
433323 99433323 1001 86380 86390 1
433400 99433400 1001 86380 86390 1
433336 99433336 1001 86380 86390 1
433137 99433137 1001 86380 86390 1
434043 99434043 1001 86380 86390 1
435433 99435433 1001 86380 86390 1
435077 99435077 1001 86380 86390 1
434819 99434819 1001 86380 86390 1
434324 99434324 1001 86380 86390 1
434366 99434366 1001 86380 86390 1
436898 99436898 1001 86380 86390 1
436687 99436687 1001 86380 86390 1
437267 99437267 1001 86380 86390 1
437196 99437196 1001 86380 86390 1
300051 99300051 1001 86380 86390 1
300104 99300104 1001 86380 86390 1
300574 99300574 1001 86380 86390 1
300705 99300705 1001 86380 86390 1
300410 99300410 1001 86380 86390 1
300455 99300455 1001 86380 86390 1
300326 99300326 1001 86380 86390 1
300165 99300165 1001 86380 86390 1
300221 99300221 1001 86380 86390 1
300275 99300275 1001 86380 86390 1
301545 99301545 1001 86380 86390 1
301236 99301236 1001 86380 86390 1
301302 99301302 1001 86380 86390 1
301027 99301027 1001 86380 86390 1
301066 99301066 1001 86380 86390 1
301619 99301619 1001 86380 86390 1
301705 99301705 1001 86380 86390 1
302344 99302344 1001 86380 86390 1
302206 99302206 1001 86380 86390 1
301779 99301779 1001 86380 86390 1
301795 99301795 1001 86380 86390 1
302498 99302498 1001 86380 86390 1
302582 99302582 1001 86380 86390 1
303117 99303117 1001 86380 86390 1
303040 99303040 1001 86380 86390 1
303083 99303083 1001 86380 86390 1
302890 99302890 1001 86380 86390 1
302852 99302852 1001 86380 86390 1
302917 99302917 1001 86380 86390 1
302746 99302746 1001 86380 86390 1
302630 99302630 1001 86380 86390 1
303282 99303282 1001 86380 86390 1
303298 99303298 1001 86380 86390 1
303331 99303331 1001 86380 86390 1
303948 99303948 1001 86380 86390 1
303912 99303912 1001 86380 86390 1
304018 99304018 1001 86380 86390 1
303792 99303792 1001 86380 86390 1
303683 99303683 1001 86380 86390 1
303471 99303471 1001 86380 86390 1
304670 99304670 1001 86380 86390 1
304763 99304763 1001 86380 86390 1
304849 99304849 1001 86380 86390 1
304857 99304857 1001 86380 86390 1
304345 99304345 1001 86380 86390 1
304326 99304326 1001 86380 86390 1
304301 99304301 1001 86380 86390 1
304886 99304886 1001 86380 86390 1
305049 99305049 1001 86380 86390 1
305496 99305496 1001 86380 86390 1
305677 99305677 1001 86380 86390 1
305308 99305308 1001 86380 86390 1
305427 99305427 1001 86380 86390 1
305102 99305102 1001 86380 86390 1
305690 99305690 1001 86380 86390 1
500675 99500675 1001 86380 86390 1
500678 99500678 1001 86380 86390 1
500770 99500770 1001 86380 86390 1
500803 99500803 1001 86380 86390 1
500196 99500196 1001 86380 86390 1
500866 99500866 1001 86380 86390 1
501015 99501015 1001 86380 86390 1
501610 99501610 1001 86380 86390 1
501452 99501452 1001 86380 86390 1
501305 99501305 1001 86380 86390 1
501342 99501342 1001 86380 86390 1
501104 99501104 1001 86380 86390 1
501224 99501224 1001 86380 86390 1
501758 99501758 1001 86380 86390 1
501812 99501812 1001 86380 86390 1
501698 99501698 1001 86380 86390 1
501840 99501840 1001 86380 86390 1
501763 99501763 1001 86380 86390 1
502320 99502320 1001 86380 86390 1
502099 99502099 1001 86380 86390 1
502013 99502013 1001 86380 86390 1
502026 99502026 1001 86380 86390 1
501936 99501936 1001 86380 86390 1
501878 99501878 1001 86380 86390 1
501995 99501995 1001 86380 86390 1
501970 99501970 1001 86380 86390 1
502053 99502053 1001 86380 86390 1
502576 99502576 1001 86380 86390 1
503144 99503144 1001 86380 86390 1
502841 99502841 1001 86380 86390 1
502855 99502855 1001 86380 86390 1
502715 99502715 1001 86380 86390 1
502819 99502819 1001 86380 86390 1
502859 99502859 1001 86380 86390 1
503862 99503862 1001 86380 86390 1
503679 99503679 1001 86380 86390 1
503566 99503566 1001 86380 86390 1
503547 99503547 1001 86380 86390 1
504226 99504226 1001 86380 86390 1
504227 99504227 1001 86380 86390 1
504321 99504321 1001 86380 86390 1
504882 99504882 1001 86380 86390 1
504873 99504873 1001 86380 86390 1
504886 99504886 1001 86380 86390 1
504827 99504827 1001 86380 86390 1
504496 99504496 1001 86380 86390 1
505037 99505037 1001 86380 86390 1
505131 99505131 1001 86380 86390 1
505617 99505617 1001 86380 86390 1
505716 99505716 1001 86380 86390 1
506506 99506506 1001 86380 86390 1
506399 99506399 1001 86380 86390 1
506123 99506123 1001 86380 86390 1
506141 99506141 1001 86380 86390 1
507230 99507230 1001 86380 86390 1
507270 99507270 1001 86380 86390 1
507225 99507225 1001 86380 86390 1
507289 99507289 1001 86380 86390 1
507226 99507226 1001 86380 86390 1
507040 99507040 1001 86380 86390 1
507210 99507210 1001 86380 86390 1
506873 99506873 1001 86380 86390 1
506875 99506875 1001 86380 86390 1
506943 99506943 1001 86380 86390 1
506982 99506982 1001 86380 86390 1
508133 99508133 1001 86380 86390 1
508159 99508159 1001 86380 86390 1
508236 99508236 1001 86380 86390 1
508032 99508032 1001 86380 86390 1
507656 99507656 1001 86380 86390 1
507799 99507799 1001 86380 86390 1
508434 99508434 1001 86380 86390 1
509003 99509003 1001 86380 86390 1
509018 99509018 1001 86380 86390 1
508761 99508761 1001 86380 86390 1
508479 99508479 1001 86380 86390 1
509162 99509162 1001 86380 86390 1
509183 99509183 1001 86380 86390 1
509557 99509557 1001 86380 86390 1
509663 99509663 1001 86380 86390 1
509410 99509410 1001 86380 86390 1
510030 99510030 1001 86380 86390 1
510005 99510005 1001 86380 86390 1
509982 99509982 1001 86380 86390 1
509958 99509958 1001 86380 86390 1
510011 99510011 1001 86380 86390 1
510383 99510383 1001 86380 86390 1
510449 99510449 1001 86380 86390 1
510196 99510196 1001 86380 86390 1
510302 99510302 1001 86380 86390 1
510920 99510920 1001 86380 86390 1
511439 99511439 1001 86380 86390 1
511510 99511510 1001 86380 86390 1
511201 99511201 1001 86380 86390 1
511628 99511628 1001 86380 86390 1
511725 99511725 1001 86380 86390 1
511557 99511557 1001 86380 86390 1
511648 99511648 1001 86380 86390 1
512168 99512168 1001 86380 86390 1
511920 99511920 1001 86380 86390 1
512657 99512657 1001 86380 86390 1
512673 99512673 1001 86380 86390 1
513406 99513406 1001 86380 86390 1
513857 99513857 1001 86380 86390 1
513863 99513863 1001 86380 86390 1
513661 99513661 1001 86380 86390 1
513780 99513780 1001 86380 86390 1
513734 99513734 1001 86380 86390 1
513445 99513445 1001 86380 86390 1
513461 99513461 1001 86380 86390 1
514132 99514132 1001 86380 86390 1
514806 99514806 1001 86380 86390 1
514823 99514823 1001 86380 86390 1
514545 99514545 1001 86380 86390 1
514385 99514385 1001 86380 86390 1
514349 99514349 1001 86380 86390 1
515518 99515518 1001 86380 86390 1
515514 99515514 1001 86380 86390 1
515460 99515460 1001 86380 86390 1
515734 99515734 1001 86380 86390 1
516124 99516124 1001 86380 86390 1
516259 99516259 1001 86380 86390 1
516196 99516196 1001 86380 86390 1
516300 99516300 1001 86380 86390 1
516289 99516289 1001 86380 86390 1
515931 99515931 1001 86380 86390 1
515970 99515970 1001 86380 86390 1
516558 99516558 1001 86380 86390 1
516599 99516599 1001 86380 86390 1
516561 99516561 1001 86380 86390 1
517018 99517018 1001 86380 86390 1
516932 99516932 1001 86380 86390 1
517128 99517128 1001 86380 86390 1
516909 99516909 1001 86380 86390 1
516853 99516853 1001 86380 86390 1
517404 99517404 1001 86380 86390 1
517533 99517533 1001 86380 86390 1
517485 99517485 1001 86380 86390 1
517408 99517408 1001 86380 86390 1
518063 99518063 1001 86380 86390 1
518078 99518078 1001 86380 86390 1
518069 99518069 1001 86380 86390 1
517560 99517560 1001 86380 86390 1
518770 99518770 1001 86380 86390 1
518706 99518706 1001 86380 86390 1
518630 99518630 1001 86380 86390 1
518734 99518734 1001 86380 86390 1
518620 99518620 1001 86380 86390 1
518778 99518778 1001 86380 86390 1
518369 99518369 1001 86380 86390 1
519183 99519183 1001 86380 86390 1
519188 99519188 1001 86380 86390 1
519007 99519007 1001 86380 86390 1
519008 99519008 1001 86380 86390 1
519549 99519549 1001 86380 86390 1
519864 99519864 1001 86380 86390 1
519896 99519896 1001 86380 86390 1
519899 99519899 1001 86380 86390 1
520518 99520518 1001 86380 86390 1
520442 99520442 1001 86380 86390 1
520519 99520519 1001 86380 86390 1
520430 99520430 1001 86380 86390 1
520316 99520316 1001 86380 86390 1
520196 99520196 1001 86380 86390 1
520761 99520761 1001 86380 86390 1
520814 99520814 1001 86380 86390 1
521394 99521394 1001 86380 86390 1
521202 99521202 1001 86380 86390 1
521090 99521090 1001 86380 86390 1
520917 99520917 1001 86380 86390 1
520948 99520948 1001 86380 86390 1
521503 99521503 1001 86380 86390 1
521660 99521660 1001 86380 86390 1
521496 99521496 1001 86380 86390 1
521643 99521643 1001 86380 86390 1
522191 99522191 1001 86380 86390 1
522265 99522265 1001 86380 86390 1
521907 99521907 1001 86380 86390 1
521939 99521939 1001 86380 86390 1
522083 99522083 1001 86380 86390 1
522463 99522463 1001 86380 86390 1
522375 99522375 1001 86380 86390 1
522932 99522932 1001 86380 86390 1
523064 99523064 1001 86380 86390 1
522727 99522727 1001 86380 86390 1
522591 99522591 1001 86380 86390 1
522639 99522639 1001 86380 86390 1
523304 99523304 1001 86380 86390 1
523686 99523686 1001 86380 86390 1
524668 99524668 1001 86380 86390 1
524607 99524607 1001 86380 86390 1
524691 99524691 1001 86380 86390 1
524429 99524429 1001 86380 86390 1
524470 99524470 1001 86380 86390 1
524433 99524433 1001 86380 86390 1
524284 99524284 1001 86380 86390 1
524213 99524213 1001 86380 86390 1
524798 99524798 1001 86380 86390 1
524831 99524831 1001 86380 86390 1
525547 99525547 1001 86380 86390 1
525434 99525434 1001 86380 86390 1
525328 99525328 1001 86380 86390 1
525372 99525372 1001 86380 86390 1
525763 99525763 1001 86380 86390 1
525649 99525649 1001 86380 86390 1
526420 99526420 1001 86380 86390 1
526191 99526191 1001 86380 86390 1
526120 99526120 1001 86380 86390 1
526497 99526497 1001 86380 86390 1
526580 99526580 1001 86380 86390 1
526529 99526529 1001 86380 86390 1
526556 99526556 1001 86380 86390 1
526431 99526431 1001 86380 86390 1
527161 99527161 1001 86380 86390 1
527084 99527084 1001 86380 86390 1
527194 99527194 1001 86380 86390 1
526909 99526909 1001 86380 86390 1
526677 99526677 1001 86380 86390 1
526833 99526833 1001 86380 86390 1
527280 99527280 1001 86380 86390 1
527282 99527282 1001 86380 86390 1
528003 99528003 1001 86380 86390 1
527516 99527516 1001 86380 86390 1
528775 99528775 1001 86380 86390 1
528740 99528740 1001 86380 86390 1
528821 99528821 1001 86380 86390 1
528607 99528607 1001 86380 86390 1
528521 99528521 1001 86380 86390 1
528385 99528385 1001 86380 86390 1
528951 99528951 1001 86380 86390 1
528939 99528939 1001 86380 86390 1
529172 99529172 1001 86380 86390 1
529117 99529117 1001 86380 86390 1
529867 99529867 1001 86380 86390 1
529891 99529891 1001 86380 86390 1
530550 99530550 1001 86380 86390 1
530451 99530451 1001 86380 86390 1
530503 99530503 1001 86380 86390 1
530441 99530441 1001 86380 86390 1
529958 99529958 1001 86380 86390 1
530106 99530106 1001 86380 86390 1
530694 99530694 1001 86380 86390 1
530705 99530705 1001 86380 86390 1
531326 99531326 1001 86380 86390 1
531314 99531314 1001 86380 86390 1
531340 99531340 1001 86380 86390 1
531064 99531064 1001 86380 86390 1
530907 99530907 1001 86380 86390 1
530857 99530857 1001 86380 86390 1
531389 99531389 1001 86380 86390 1
531507 99531507 1001 86380 86390 1
531457 99531457 1001 86380 86390 1
531540 99531540 1001 86380 86390 1
531424 99531424 1001 86380 86390 1
531516 99531516 1001 86380 86390 1
532088 99532088 1001 86380 86390 1
531872 99531872 1001 86380 86390 1
531810 99531810 1001 86380 86390 1
531817 99531817 1001 86380 86390 1
531648 99531648 1001 86380 86390 1
532254 99532254 1001 86380 86390 1
532215 99532215 1001 86380 86390 1
532237 99532237 1001 86380 86390 1
532960 99532960 1001 86380 86390 1
533026 99533026 1001 86380 86390 1
532805 99532805 1001 86380 86390 1
532624 99532624 1001 86380 86390 1
532780 99532780 1001 86380 86390 1
532445 99532445 1001 86380 86390 1
532486 99532486 1001 86380 86390 1
533184 99533184 1001 86380 86390 1
533821 99533821 1001 86380 86390 1
533813 99533813 1001 86380 86390 1
533486 99533486 1001 86380 86390 1
533488 99533488 1001 86380 86390 1
533437 99533437 1001 86380 86390 1
533363 99533363 1001 86380 86390 1
533938 99533938 1001 86380 86390 1
534516 99534516 1001 86380 86390 1
534514 99534514 1001 86380 86390 1
534440 99534440 1001 86380 86390 1
534301 99534301 1001 86380 86390 1
534384 99534384 1001 86380 86390 1
534140 99534140 1001 86380 86390 1
534754 99534754 1001 86380 86390 1
535314 99535314 1001 86380 86390 1
535380 99535380 1001 86380 86390 1
534983 99534983 1001 86380 86390 1
535091 99535091 1001 86380 86390 1
534964 99534964 1001 86380 86390 1
535693 99535693 1001 86380 86390 1
536222 99536222 1001 86380 86390 1
536167 99536167 1001 86380 86390 1
536271 99536271 1001 86380 86390 1
536097 99536097 1001 86380 86390 1
536111 99536111 1001 86380 86390 1
536127 99536127 1001 86380 86390 1
535785 99535785 1001 86380 86390 1
535824 99535824 1001 86380 86390 1
536469 99536469 1001 86380 86390 1
536536 99536536 1001 86380 86390 1
536369 99536369 1001 86380 86390 1
537131 99537131 1001 86380 86390 1
536857 99536857 1001 86380 86390 1
536715 99536715 1001 86380 86390 1
536677 99536677 1001 86380 86390 1
537253 99537253 1001 86380 86390 1
537939 99537939 1001 86380 86390 1
537975 99537975 1001 86380 86390 1
537647 99537647 1001 86380 86390 1
537687 99537687 1001 86380 86390 1
537754 99537754 1001 86380 86390 1
537404 99537404 1001 86380 86390 1
538147 99538147 1001 86380 86390 1
538186 99538186 1001 86380 86390 1
538702 99538702 1001 86380 86390 1
538787 99538787 1001 86380 86390 1
538685 99538685 1001 86380 86390 1
538545 99538545 1001 86380 86390 1
538586 99538586 1001 86380 86390 1
538608 99538608 1001 86380 86390 1
538278 99538278 1001 86380 86390 1
538838 99538838 1001 86380 86390 1
538877 99538877 1001 86380 86390 1
539504 99539504 1001 86380 86390 1
539314 99539314 1001 86380 86390 1
539392 99539392 1001 86380 86390 1
539692 99539692 1001 86380 86390 1
539749 99539749 1001 86380 86390 1
539713 99539713 1001 86380 86390 1
540464 99540464 1001 86380 86390 1
540456 99540456 1001 86380 86390 1
540071 99540071 1001 86380 86390 1
539999 99539999 1001 86380 86390 1
539910 99539910 1001 86380 86390 1
540558 99540558 1001 86380 86390 1
540468 99540468 1001 86380 86390 1
540611 99540611 1001 86380 86390 1
541242 99541242 1001 86380 86390 1
541139 99541139 1001 86380 86390 1
541162 99541162 1001 86380 86390 1
541189 99541189 1001 86380 86390 1
540953 99540953 1001 86380 86390 1
541019 99541019 1001 86380 86390 1
540720 99540720 1001 86380 86390 1
540787 99540787 1001 86380 86390 1
541409 99541409 1001 86380 86390 1
541475 99541475 1001 86380 86390 1
542009 99542009 1001 86380 86390 1
542110 99542110 1001 86380 86390 1
541747 99541747 1001 86380 86390 1
541777 99541777 1001 86380 86390 1
542272 99542272 1001 86380 86390 1
542187 99542187 1001 86380 86390 1
542189 99542189 1001 86380 86390 1
542228 99542228 1001 86380 86390 1
542807 99542807 1001 86380 86390 1
542919 99542919 1001 86380 86390 1
542835 99542835 1001 86380 86390 1
542677 99542677 1001 86380 86390 1
542665 99542665 1001 86380 86390 1
542704 99542704 1001 86380 86390 1
542494 99542494 1001 86380 86390 1
542459 99542459 1001 86380 86390 1
543114 99543114 1001 86380 86390 1
543029 99543029 1001 86380 86390 1
543082 99543082 1001 86380 86390 1
543675 99543675 1001 86380 86390 1
543398 99543398 1001 86380 86390 1
543419 99543419 1001 86380 86390 1
543786 99543786 1001 86380 86390 1
544471 99544471 1001 86380 86390 1
544553 99544553 1001 86380 86390 1
544437 99544437 1001 86380 86390 1
544586 99544586 1001 86380 86390 1
544265 99544265 1001 86380 86390 1
544336 99544336 1001 86380 86390 1
544653 99544653 1001 86380 86390 1
408003 1141 1001 19620 20577 1
402571 875 1001 10920 13257 1
415256 1127 1001 21540 21897 1
400275 99400275 1001 86380 86390 1
400828 99400828 1001 86380 86390 1
401835 99401835 1001 86380 86390 1
402456 99402456 1001 86380 86390 1
402554 99402554 1001 86380 86390 1
402566 99402566 1001 86380 86390 1
402539 99402539 1001 86380 86390 1
402671 99402671 1001 86380 86390 1
403053 99403053 1001 86380 86390 1
403494 99403494 1001 86380 86390 1
404125 99404125 1001 86380 86390 1
404340 99404340 1001 86380 86390 1
404292 99404292 1001 86380 86390 1
404421 99404421 1001 86380 86390 1
404656 99404656 1001 86380 86390 1
404806 99404806 1001 86380 86390 1
405259 99405259 1001 86380 86390 1
405372 99405372 1001 86380 86390 1
405755 99405755 1001 86380 86390 1
405683 99405683 1001 86380 86390 1
406346 99406346 1001 86380 86390 1
406695 99406695 1001 86380 86390 1
407229 99407229 1001 86380 86390 1
407301 99407301 1001 86380 86390 1
407558 99407558 1001 86380 86390 1
407616 99407616 1001 86380 86390 1
407617 99407617 1001 86380 86390 1
407804 99407804 1001 86380 86390 1
408123 99408123 1001 86380 86390 1
408303 99408303 1001 86380 86390 1
408590 99408590 1001 86380 86390 1
408959 99408959 1001 86380 86390 1
409055 99409055 1001 86380 86390 1
409439 99409439 1001 86380 86390 1
409589 99409589 1001 86380 86390 1
409752 99409752 1001 86380 86390 1
410582 99410582 1001 86380 86390 1
410803 99410803 1001 86380 86390 1
410869 99410869 1001 86380 86390 1
410983 99410983 1001 86380 86390 1
411042 99411042 1001 86380 86390 1
411491 99411491 1001 86380 86390 1
411785 99411785 1001 86380 86390 1
412083 99412083 1001 86380 86390 1
412298 99412298 1001 86380 86390 1
412345 99412345 1001 86380 86390 1
412285 99412285 1001 86380 86390 1
413407 99413407 1001 86380 86390 1
413225 99413225 1001 86380 86390 1
413153 99413153 1001 86380 86390 1
413743 99413743 1001 86380 86390 1
414582 99414582 1001 86380 86390 1
414614 99414614 1001 86380 86390 1
414282 99414282 1001 86380 86390 1
414350 99414350 1001 86380 86390 1
415501 99415501 1001 86380 86390 1
415704 99415704 1001 86380 86390 1
415321 99415321 1001 86380 86390 1
415643 99415643 1001 86380 86390 1
416255 99416255 1001 86380 86390 1
416057 99416057 1001 86380 86390 1
416094 99416094 1001 86380 86390 1
417281 99417281 1001 86380 86390 1
417062 99417062 1001 86380 86390 1
417563 99417563 1001 86380 86390 1
418625 99418625 1001 86380 86390 1
418487 99418487 1001 86380 86390 1
418255 99418255 1001 86380 86390 1
418217 99418217 1001 86380 86390 1
417847 99417847 1001 86380 86390 1
417925 99417925 1001 86380 86390 1
417835 99417835 1001 86380 86390 1
417884 99417884 1001 86380 86390 1
417651 99417651 1001 86380 86390 1
420268 99420268 1001 86380 86390 1
420428 99420428 1001 86380 86390 1
420514 99420514 1001 86380 86390 1
420826 99420826 1001 86380 86390 1
421913 99421913 1001 86380 86390 1
421708 99421708 1001 86380 86390 1
421431 99421431 1001 86380 86390 1
421566 99421566 1001 86380 86390 1
421456 99421456 1001 86380 86390 1
421672 99421672 1001 86380 86390 1
423723 99423723 1001 86380 86390 1
423266 99423266 1001 86380 86390 1
423279 99423279 1001 86380 86390 1
422789 99422789 1001 86380 86390 1
423780 99423780 1001 86380 86390 1
425016 99425016 1001 86380 86390 1
425019 99425019 1001 86380 86390 1
425070 99425070 1001 86380 86390 1
424907 99424907 1001 86380 86390 1
424866 99424866 1001 86380 86390 1
424807 99424807 1001 86380 86390 1
424536 99424536 1001 86380 86390 1
426817 99426817 1001 86380 86390 1
426736 99426736 1001 86380 86390 1
426892 99426892 1001 86380 86390 1
426574 99426574 1001 86380 86390 1
426417 99426417 1001 86380 86390 1
426066 99426066 1001 86380 86390 1
427190 99427190 1001 86380 86390 1
427575 99427575 1001 86380 86390 1
428848 99428848 1001 86380 86390 1
430298 99430298 1001 86380 86390 1
429575 99429575 1001 86380 86390 1
429820 99429820 1001 86380 86390 1
429771 99429771 1001 86380 86390 1
429179 99429179 1001 86380 86390 1
430434 99430434 1001 86380 86390 1
430458 99430458 1001 86380 86390 1
430381 99430381 1001 86380 86390 1
430720 99430720 1001 86380 86390 1
431369 99431369 1001 86380 86390 1
431525 99431525 1001 86380 86390 1
430851 99430851 1001 86380 86390 1
432455 99432455 1001 86380 86390 1
432314 99432314 1001 86380 86390 1
433467 99433467 1001 86380 86390 1
433050 99433050 1001 86380 86390 1
432646 99432646 1001 86380 86390 1
435096 99435096 1001 86380 86390 1
435274 99435274 1001 86380 86390 1
435178 99435178 1001 86380 86390 1
434735 99434735 1001 86380 86390 1
434918 99434918 1001 86380 86390 1
434624 99434624 1001 86380 86390 1
434890 99434890 1001 86380 86390 1
434655 99434655 1001 86380 86390 1
434452 99434452 1001 86380 86390 1
435704 99435704 1001 86380 86390 1
435588 99435588 1001 86380 86390 1
437033 99437033 1001 86380 86390 1
436880 99436880 1001 86380 86390 1
436460 99436460 1001 86380 86390 1
436320 99436320 1001 86380 86390 1
300724 99300724 1001 86380 86390 1
300339 99300339 1001 86380 86390 1
300121 99300121 1001 86380 86390 1
300216 99300216 1001 86380 86390 1
300209 99300209 1001 86380 86390 1
300906 99300906 1001 86380 86390 1
301359 99301359 1001 86380 86390 1
301412 99301412 1001 86380 86390 1
301330 99301330 1001 86380 86390 1
301163 99301163 1001 86380 86390 1
301307 99301307 1001 86380 86390 1
301133 99301133 1001 86380 86390 1
300995 99300995 1001 86380 86390 1
301073 99301073 1001 86380 86390 1
302180 99302180 1001 86380 86390 1
302033 99302033 1001 86380 86390 1
302042 99302042 1001 86380 86390 1
301925 99301925 1001 86380 86390 1
302464 99302464 1001 86380 86390 1
303036 99303036 1001 86380 86390 1
303154 99303154 1001 86380 86390 1
302980 99302980 1001 86380 86390 1
302893 99302893 1001 86380 86390 1
302819 99302819 1001 86380 86390 1
303338 99303338 1001 86380 86390 1
303973 99303973 1001 86380 86390 1
303647 99303647 1001 86380 86390 1
303671 99303671 1001 86380 86390 1
303450 99303450 1001 86380 86390 1
304199 99304199 1001 86380 86390 1
304203 99304203 1001 86380 86390 1
304822 99304822 1001 86380 86390 1
304686 99304686 1001 86380 86390 1
304394 99304394 1001 86380 86390 1
305042 99305042 1001 86380 86390 1
304954 99304954 1001 86380 86390 1
305571 99305571 1001 86380 86390 1
305600 99305600 1001 86380 86390 1
305633 99305633 1001 86380 86390 1
305377 99305377 1001 86380 86390 1
305466 99305466 1001 86380 86390 1
305078 99305078 1001 86380 86390 1
500091 99500091 1001 86380 86390 1
500704 99500704 1001 86380 86390 1
500442 99500442 1001 86380 86390 1
500560 99500560 1001 86380 86390 1
500463 99500463 1001 86380 86390 1
500275 99500275 1001 86380 86390 1
500327 99500327 1001 86380 86390 1
500366 99500366 1001 86380 86390 1
500916 99500916 1001 86380 86390 1
500969 99500969 1001 86380 86390 1
500881 99500881 1001 86380 86390 1
501485 99501485 1001 86380 86390 1
501526 99501526 1001 86380 86390 1
501625 99501625 1001 86380 86390 1
501483 99501483 1001 86380 86390 1
501361 99501361 1001 86380 86390 1
501401 99501401 1001 86380 86390 1
501047 99501047 1001 86380 86390 1
501988 99501988 1001 86380 86390 1
501903 99501903 1001 86380 86390 1
502047 99502047 1001 86380 86390 1
502520 99502520 1001 86380 86390 1
502470 99502470 1001 86380 86390 1
502538 99502538 1001 86380 86390 1
503073 99503073 1001 86380 86390 1
503044 99503044 1001 86380 86390 1
503887 99503887 1001 86380 86390 1
503864 99503864 1001 86380 86390 1
503693 99503693 1001 86380 86390 1
503515 99503515 1001 86380 86390 1
503700 99503700 1001 86380 86390 1
504314 99504314 1001 86380 86390 1
504604 99504604 1001 86380 86390 1
504430 99504430 1001 86380 86390 1
504522 99504522 1001 86380 86390 1
504420 99504420 1001 86380 86390 1
504451 99504451 1001 86380 86390 1
505609 99505609 1001 86380 86390 1
505726 99505726 1001 86380 86390 1
505651 99505651 1001 86380 86390 1
505409 99505409 1001 86380 86390 1
505238 99505238 1001 86380 86390 1
505782 99505782 1001 86380 86390 1
505841 99505841 1001 86380 86390 1
505972 99505972 1001 86380 86390 1
506536 99506536 1001 86380 86390 1
506130 99506130 1001 86380 86390 1
506018 99506018 1001 86380 86390 1
506039 99506039 1001 86380 86390 1
506636 99506636 1001 86380 86390 1
506798 99506798 1001 86380 86390 1
506773 99506773 1001 86380 86390 1
507335 99507335 1001 86380 86390 1
507287 99507287 1001 86380 86390 1
507327 99507327 1001 86380 86390 1
507240 99507240 1001 86380 86390 1
507158 99507158 1001 86380 86390 1
507112 99507112 1001 86380 86390 1
507485 99507485 1001 86380 86390 1
508204 99508204 1001 86380 86390 1
507901 99507901 1001 86380 86390 1
507838 99507838 1001 86380 86390 1
507851 99507851 1001 86380 86390 1
507787 99507787 1001 86380 86390 1
507723 99507723 1001 86380 86390 1
508272 99508272 1001 86380 86390 1
508287 99508287 1001 86380 86390 1
508407 99508407 1001 86380 86390 1
508895 99508895 1001 86380 86390 1
508889 99508889 1001 86380 86390 1
509006 99509006 1001 86380 86390 1
508920 99508920 1001 86380 86390 1
508713 99508713 1001 86380 86390 1
508869 99508869 1001 86380 86390 1
508809 99508809 1001 86380 86390 1
508745 99508745 1001 86380 86390 1
508839 99508839 1001 86380 86390 1
508623 99508623 1001 86380 86390 1
509089 99509089 1001 86380 86390 1
509278 99509278 1001 86380 86390 1
509804 99509804 1001 86380 86390 1
509731 99509731 1001 86380 86390 1
509810 99509810 1001 86380 86390 1
509581 99509581 1001 86380 86390 1
509532 99509532 1001 86380 86390 1
509488 99509488 1001 86380 86390 1
510413 99510413 1001 86380 86390 1
510194 99510194 1001 86380 86390 1
510813 99510813 1001 86380 86390 1
511350 99511350 1001 86380 86390 1
511470 99511470 1001 86380 86390 1
511323 99511323 1001 86380 86390 1
511074 99511074 1001 86380 86390 1
511034 99511034 1001 86380 86390 1
511745 99511745 1001 86380 86390 1
511682 99511682 1001 86380 86390 1
511597 99511597 1001 86380 86390 1
512247 99512247 1001 86380 86390 1
512120 99512120 1001 86380 86390 1
511853 99511853 1001 86380 86390 1
511932 99511932 1001 86380 86390 1
512533 99512533 1001 86380 86390 1
513003 99513003 1001 86380 86390 1
513085 99513085 1001 86380 86390 1
512931 99512931 1001 86380 86390 1
512895 99512895 1001 86380 86390 1
512713 99512713 1001 86380 86390 1
512619 99512619 1001 86380 86390 1
513282 99513282 1001 86380 86390 1
513297 99513297 1001 86380 86390 1
513305 99513305 1001 86380 86390 1
513904 99513904 1001 86380 86390 1
513673 99513673 1001 86380 86390 1
513687 99513687 1001 86380 86390 1
513438 99513438 1001 86380 86390 1
513503 99513503 1001 86380 86390 1
514093 99514093 1001 86380 86390 1
514119 99514119 1001 86380 86390 1
514135 99514135 1001 86380 86390 1
514600 99514600 1001 86380 86390 1
514443 99514443 1001 86380 86390 1
514278 99514278 1001 86380 86390 1
514369 99514369 1001 86380 86390 1
514408 99514408 1001 86380 86390 1
515025 99515025 1001 86380 86390 1
514870 99514870 1001 86380 86390 1
514877 99514877 1001 86380 86390 1
515594 99515594 1001 86380 86390 1
515539 99515539 1001 86380 86390 1
515455 99515455 1001 86380 86390 1
515353 99515353 1001 86380 86390 1
515444 99515444 1001 86380 86390 1
515132 99515132 1001 86380 86390 1
516505 99516505 1001 86380 86390 1
516175 99516175 1001 86380 86390 1
516132 99516132 1001 86380 86390 1
516158 99516158 1001 86380 86390 1
516197 99516197 1001 86380 86390 1
515959 99515959 1001 86380 86390 1
517293 99517293 1001 86380 86390 1
517011 99517011 1001 86380 86390 1
516718 99516718 1001 86380 86390 1
517427 99517427 1001 86380 86390 1
518074 99518074 1001 86380 86390 1
518065 99518065 1001 86380 86390 1
517978 99517978 1001 86380 86390 1
517923 99517923 1001 86380 86390 1
517773 99517773 1001 86380 86390 1
518678 99518678 1001 86380 86390 1
518437 99518437 1001 86380 86390 1
519102 99519102 1001 86380 86390 1
519026 99519026 1001 86380 86390 1
519019 99519019 1001 86380 86390 1
519097 99519097 1001 86380 86390 1
519162 99519162 1001 86380 86390 1
519033 99519033 1001 86380 86390 1
519699 99519699 1001 86380 86390 1
519616 99519616 1001 86380 86390 1
519810 99519810 1001 86380 86390 1
519546 99519546 1001 86380 86390 1
519407 99519407 1001 86380 86390 1
519515 99519515 1001 86380 86390 1
519824 99519824 1001 86380 86390 1
519971 99519971 1001 86380 86390 1
519999 99519999 1001 86380 86390 1
520305 99520305 1001 86380 86390 1
520162 99520162 1001 86380 86390 1
520082 99520082 1001 86380 86390 1
520767 99520767 1001 86380 86390 1
521187 99521187 1001 86380 86390 1
521253 99521253 1001 86380 86390 1
520940 99520940 1001 86380 86390 1
520931 99520931 1001 86380 86390 1
520972 99520972 1001 86380 86390 1
521593 99521593 1001 86380 86390 1
520846 99520846 1001 86380 86390 1
522249 99522249 1001 86380 86390 1
521949 99521949 1001 86380 86390 1
522044 99522044 1001 86380 86390 1
522020 99522020 1001 86380 86390 1
521838 99521838 1001 86380 86390 1
521878 99521878 1001 86380 86390 1
522341 99522341 1001 86380 86390 1
522657 99522657 1001 86380 86390 1
522517 99522517 1001 86380 86390 1
523287 99523287 1001 86380 86390 1
523900 99523900 1001 86380 86390 1
523771 99523771 1001 86380 86390 1
524031 99524031 1001 86380 86390 1
524578 99524578 1001 86380 86390 1
524640 99524640 1001 86380 86390 1
524412 99524412 1001 86380 86390 1
524378 99524378 1001 86380 86390 1
524322 99524322 1001 86380 86390 1
524174 99524174 1001 86380 86390 1
525540 99525540 1001 86380 86390 1
525413 99525413 1001 86380 86390 1
525376 99525376 1001 86380 86390 1
525711 99525711 1001 86380 86390 1
525626 99525626 1001 86380 86390 1
526206 99526206 1001 86380 86390 1
525820 99525820 1001 86380 86390 1
525902 99525902 1001 86380 86390 1
527005 99527005 1001 86380 86390 1
526838 99526838 1001 86380 86390 1
526846 99526846 1001 86380 86390 1
526721 99526721 1001 86380 86390 1
527356 99527356 1001 86380 86390 1
528029 99528029 1001 86380 86390 1
528030 99528030 1001 86380 86390 1
527710 99527710 1001 86380 86390 1
527637 99527637 1001 86380 86390 1
527471 99527471 1001 86380 86390 1
528253 99528253 1001 86380 86390 1
528738 99528738 1001 86380 86390 1
528849 99528849 1001 86380 86390 1
528604 99528604 1001 86380 86390 1
528914 99528914 1001 86380 86390 1
528931 99528931 1001 86380 86390 1
529586 99529586 1001 86380 86390 1
529600 99529600 1001 86380 86390 1
529385 99529385 1001 86380 86390 1
529112 99529112 1001 86380 86390 1
529154 99529154 1001 86380 86390 1
530440 99530440 1001 86380 86390 1
530447 99530447 1001 86380 86390 1
530233 99530233 1001 86380 86390 1
530311 99530311 1001 86380 86390 1
530199 99530199 1001 86380 86390 1
530035 99530035 1001 86380 86390 1
529944 99529944 1001 86380 86390 1
529933 99529933 1001 86380 86390 1
530906 99530906 1001 86380 86390 1
532106 99532106 1001 86380 86390 1
532057 99532057 1001 86380 86390 1
531630 99531630 1001 86380 86390 1
532295 99532295 1001 86380 86390 1
532299 99532299 1001 86380 86390 1
532391 99532391 1001 86380 86390 1
532314 99532314 1001 86380 86390 1
532357 99532357 1001 86380 86390 1
532647 99532647 1001 86380 86390 1
532664 99532664 1001 86380 86390 1
532641 99532641 1001 86380 86390 1
532760 99532760 1001 86380 86390 1
532491 99532491 1001 86380 86390 1
532512 99532512 1001 86380 86390 1
533615 99533615 1001 86380 86390 1
533623 99533623 1001 86380 86390 1
533395 99533395 1001 86380 86390 1
533933 99533933 1001 86380 86390 1
533934 99533934 1001 86380 86390 1
534555 99534555 1001 86380 86390 1
534679 99534679 1001 86380 86390 1
534298 99534298 1001 86380 86390 1
534434 99534434 1001 86380 86390 1
534400 99534400 1001 86380 86390 1
534232 99534232 1001 86380 86390 1
534119 99534119 1001 86380 86390 1
534145 99534145 1001 86380 86390 1
534235 99534235 1001 86380 86390 1
534184 99534184 1001 86380 86390 1
534133 99534133 1001 86380 86390 1
534239 99534239 1001 86380 86390 1
534782 99534782 1001 86380 86390 1
535357 99535357 1001 86380 86390 1
535454 99535454 1001 86380 86390 1
535154 99535154 1001 86380 86390 1
535694 99535694 1001 86380 86390 1
535593 99535593 1001 86380 86390 1
536173 99536173 1001 86380 86390 1
535858 99535858 1001 86380 86390 1
535879 99535879 1001 86380 86390 1
535880 99535880 1001 86380 86390 1
536523 99536523 1001 86380 86390 1
537021 99537021 1001 86380 86390 1
536963 99536963 1001 86380 86390 1
536936 99536936 1001 86380 86390 1
536693 99536693 1001 86380 86390 1
536644 99536644 1001 86380 86390 1
537189 99537189 1001 86380 86390 1
537306 99537306 1001 86380 86390 1
537244 99537244 1001 86380 86390 1
537219 99537219 1001 86380 86390 1
537957 99537957 1001 86380 86390 1
537750 99537750 1001 86380 86390 1
537611 99537611 1001 86380 86390 1
538173 99538173 1001 86380 86390 1
538680 99538680 1001 86380 86390 1
538772 99538772 1001 86380 86390 1
538458 99538458 1001 86380 86390 1
538325 99538325 1001 86380 86390 1
538293 99538293 1001 86380 86390 1
538854 99538854 1001 86380 86390 1
539513 99539513 1001 86380 86390 1
539177 99539177 1001 86380 86390 1
539159 99539159 1001 86380 86390 1
539148 99539148 1001 86380 86390 1
539768 99539768 1001 86380 86390 1
539678 99539678 1001 86380 86390 1
539792 99539792 1001 86380 86390 1
540360 99540360 1001 86380 86390 1
540413 99540413 1001 86380 86390 1
540063 99540063 1001 86380 86390 1
539967 99539967 1001 86380 86390 1
540045 99540045 1001 86380 86390 1
539879 99539879 1001 86380 86390 1
541258 99541258 1001 86380 86390 1
541102 99541102 1001 86380 86390 1
541277 99541277 1001 86380 86390 1
540945 99540945 1001 86380 86390 1
540992 99540992 1001 86380 86390 1
540969 99540969 1001 86380 86390 1
540868 99540868 1001 86380 86390 1
540778 99540778 1001 86380 86390 1
541435 99541435 1001 86380 86390 1
540881 99540881 1001 86380 86390 1
541301 99541301 1001 86380 86390 1
541760 99541760 1001 86380 86390 1
541629 99541629 1001 86380 86390 1
541656 99541656 1001 86380 86390 1
542298 99542298 1001 86380 86390 1
542158 99542158 1001 86380 86390 1
542134 99542134 1001 86380 86390 1
542257 99542257 1001 86380 86390 1
542745 99542745 1001 86380 86390 1
542719 99542719 1001 86380 86390 1
542631 99542631 1001 86380 86390 1
542540 99542540 1001 86380 86390 1
542416 99542416 1001 86380 86390 1
543235 99543235 1001 86380 86390 1
543238 99543238 1001 86380 86390 1
543331 99543331 1001 86380 86390 1
543357 99543357 1001 86380 86390 1
543965 99543965 1001 86380 86390 1
543921 99543921 1001 86380 86390 1
543947 99543947 1001 86380 86390 1
544465 99544465 1001 86380 86390 1
544210 99544210 1001 86380 86390 1
544340 99544340 1001 86380 86390 1
543992 99543992 1001 86380 86390 1
544036 99544036 1001 86380 86390 1
544050 99544050 1001 86380 86390 1
544105 99544105 1001 86380 86390 1
544684 99544684 1001 86380 86390 1
400424 99400424 1001 86380 86390 1
400663 99400663 1001 86380 86390 1
401539 99401539 1001 86380 86390 1
402128 99402128 1001 86380 86390 1
402642 99402642 1001 86380 86390 1
402695 99402695 1001 86380 86390 1
403154 99403154 1001 86380 86390 1
403407 99403407 1001 86380 86390 1
403518 99403518 1001 86380 86390 1
404302 99404302 1001 86380 86390 1
404476 99404476 1001 86380 86390 1
404622 99404622 1001 86380 86390 1
404696 99404696 1001 86380 86390 1
405100 99405100 1001 86380 86390 1
405374 99405374 1001 86380 86390 1
405431 99405431 1001 86380 86390 1
405616 99405616 1001 86380 86390 1
405670 99405670 1001 86380 86390 1
405739 99405739 1001 86380 86390 1
405786 99405786 1001 86380 86390 1
406439 99406439 1001 86380 86390 1
406639 99406639 1001 86380 86390 1
406778 99406778 1001 86380 86390 1
406966 99406966 1001 86380 86390 1
407078 99407078 1001 86380 86390 1
407038 99407038 1001 86380 86390 1
407237 99407237 1001 86380 86390 1
407300 99407300 1001 86380 86390 1
407272 99407272 1001 86380 86390 1
407444 99407444 1001 86380 86390 1
407404 99407404 1001 86380 86390 1
407604 99407604 1001 86380 86390 1
408260 99408260 1001 86380 86390 1
409181 99409181 1001 86380 86390 1
409491 99409491 1001 86380 86390 1
409453 99409453 1001 86380 86390 1
410527 99410527 1001 86380 86390 1
410851 99410851 1001 86380 86390 1
411025 99411025 1001 86380 86390 1
411158 99411158 1001 86380 86390 1
411229 99411229 1001 86380 86390 1
411909 99411909 1001 86380 86390 1
412025 99412025 1001 86380 86390 1
413189 99413189 1001 86380 86390 1
413045 99413045 1001 86380 86390 1
412946 99412946 1001 86380 86390 1
413000 99413000 1001 86380 86390 1
412886 99412886 1001 86380 86390 1
412540 99412540 1001 86380 86390 1
412500 99412500 1001 86380 86390 1
414034 99414034 1001 86380 86390 1
414036 99414036 1001 86380 86390 1
415057 99415057 1001 86380 86390 1
415068 99415068 1001 86380 86390 1
414142 99414142 1001 86380 86390 1
415697 99415697 1001 86380 86390 1
415335 99415335 1001 86380 86390 1
416833 99416833 1001 86380 86390 1
416580 99416580 1001 86380 86390 1
416267 99416267 1001 86380 86390 1
417450 99417450 1001 86380 86390 1
418578 99418578 1001 86380 86390 1
418628 99418628 1001 86380 86390 1
417677 99417677 1001 86380 86390 1
419192 99419192 1001 86380 86390 1
418911 99418911 1001 86380 86390 1
418819 99418819 1001 86380 86390 1
420425 99420425 1001 86380 86390 1
420324 99420324 1001 86380 86390 1
419918 99419918 1001 86380 86390 1
419862 99419862 1001 86380 86390 1
419529 99419529 1001 86380 86390 1
419262 99419262 1001 86380 86390 1
421635 99421635 1001 86380 86390 1
421546 99421546 1001 86380 86390 1
420925 99420925 1001 86380 86390 1
422430 99422430 1001 86380 86390 1
423642 99423642 1001 86380 86390 1
423102 99423102 1001 86380 86390 1
422812 99422812 1001 86380 86390 1
423770 99423770 1001 86380 86390 1
423798 99423798 1001 86380 86390 1
424596 99424596 1001 86380 86390 1
424365 99424365 1001 86380 86390 1
424166 99424166 1001 86380 86390 1
425697 99425697 1001 86380 86390 1
426743 99426743 1001 86380 86390 1
426445 99426445 1001 86380 86390 1
426467 99426467 1001 86380 86390 1
425979 99425979 1001 86380 86390 1
427276 99427276 1001 86380 86390 1
428679 99428679 1001 86380 86390 1
428643 99428643 1001 86380 86390 1
428377 99428377 1001 86380 86390 1
428723 99428723 1001 86380 86390 1
428079 99428079 1001 86380 86390 1
427569 99427569 1001 86380 86390 1
428887 99428887 1001 86380 86390 1
429116 99429116 1001 86380 86390 1
430102 99430102 1001 86380 86390 1
430153 99430153 1001 86380 86390 1
430365 99430365 1001 86380 86390 1
429721 99429721 1001 86380 86390 1
429608 99429608 1001 86380 86390 1
429233 99429233 1001 86380 86390 1
430538 99430538 1001 86380 86390 1
431966 99431966 1001 86380 86390 1
431658 99431658 1001 86380 86390 1
431905 99431905 1001 86380 86390 1
431366 99431366 1001 86380 86390 1
431157 99431157 1001 86380 86390 1
431016 99431016 1001 86380 86390 1
430970 99430970 1001 86380 86390 1
432154 99432154 1001 86380 86390 1
432215 99432215 1001 86380 86390 1
433634 99433634 1001 86380 86390 1
433418 99433418 1001 86380 86390 1
433391 99433391 1001 86380 86390 1
433881 99433881 1001 86380 86390 1
434033 99434033 1001 86380 86390 1
434739 99434739 1001 86380 86390 1
434230 99434230 1001 86380 86390 1
434483 99434483 1001 86380 86390 1
435755 99435755 1001 86380 86390 1
436874 99436874 1001 86380 86390 1
436845 99436845 1001 86380 86390 1
437062 99437062 1001 86380 86390 1
437316 99437316 1001 86380 86390 1
437227 99437227 1001 86380 86390 1
300064 99300064 1001 86380 86390 1
300686 99300686 1001 86380 86390 1
300379 99300379 1001 86380 86390 1
300208 99300208 1001 86380 86390 1
300752 99300752 1001 86380 86390 1
300884 99300884 1001 86380 86390 1
300911 99300911 1001 86380 86390 1
300822 99300822 1001 86380 86390 1
300785 99300785 1001 86380 86390 1
300760 99300760 1001 86380 86390 1
301355 99301355 1001 86380 86390 1
301235 99301235 1001 86380 86390 1
301160 99301160 1001 86380 86390 1
301281 99301281 1001 86380 86390 1
301115 99301115 1001 86380 86390 1
300956 99300956 1001 86380 86390 1
301048 99301048 1001 86380 86390 1
301621 99301621 1001 86380 86390 1
301811 99301811 1001 86380 86390 1
301812 99301812 1001 86380 86390 1
301918 99301918 1001 86380 86390 1
301885 99301885 1001 86380 86390 1
302400 99302400 1001 86380 86390 1
302599 99302599 1001 86380 86390 1
302673 99302673 1001 86380 86390 1
303359 99303359 1001 86380 86390 1
303324 99303324 1001 86380 86390 1
303370 99303370 1001 86380 86390 1
303976 99303976 1001 86380 86390 1
304175 99304175 1001 86380 86390 1
304724 99304724 1001 86380 86390 1
304654 99304654 1001 86380 86390 1
304569 99304569 1001 86380 86390 1
304412 99304412 1001 86380 86390 1
304296 99304296 1001 86380 86390 1
304244 99304244 1001 86380 86390 1
304431 99304431 1001 86380 86390 1
305028 99305028 1001 86380 86390 1
305044 99305044 1001 86380 86390 1
304945 99304945 1001 86380 86390 1
305679 99305679 1001 86380 86390 1
305471 99305471 1001 86380 86390 1
305386 99305386 1001 86380 86390 1
500157 99500157 1001 86380 86390 1
500135 99500135 1001 86380 86390 1
500636 99500636 1001 86380 86390 1
500744 99500744 1001 86380 86390 1
500452 99500452 1001 86380 86390 1
500318 99500318 1001 86380 86390 1
500996 99500996 1001 86380 86390 1
501550 99501550 1001 86380 86390 1
501583 99501583 1001 86380 86390 1
501497 99501497 1001 86380 86390 1
501280 99501280 1001 86380 86390 1
501311 99501311 1001 86380 86390 1
501402 99501402 1001 86380 86390 1
501116 99501116 1001 86380 86390 1
501184 99501184 1001 86380 86390 1
501818 99501818 1001 86380 86390 1
502344 99502344 1001 86380 86390 1
502450 99502450 1001 86380 86390 1
502461 99502461 1001 86380 86390 1
502164 99502164 1001 86380 86390 1
502203 99502203 1001 86380 86390 1
501897 99501897 1001 86380 86390 1
501996 99501996 1001 86380 86390 1
503177 99503177 1001 86380 86390 1
503070 99503070 1001 86380 86390 1
502725 99502725 1001 86380 86390 1
502706 99502706 1001 86380 86390 1
502875 99502875 1001 86380 86390 1
503379 99503379 1001 86380 86390 1
503303 99503303 1001 86380 86390 1
503451 99503451 1001 86380 86390 1
503402 99503402 1001 86380 86390 1
504021 99504021 1001 86380 86390 1
503891 99503891 1001 86380 86390 1
503550 99503550 1001 86380 86390 1
503597 99503597 1001 86380 86390 1
503677 99503677 1001 86380 86390 1
504296 99504296 1001 86380 86390 1
504128 99504128 1001 86380 86390 1
504276 99504276 1001 86380 86390 1
504151 99504151 1001 86380 86390 1
504666 99504666 1001 86380 86390 1
504719 99504719 1001 86380 86390 1
504968 99504968 1001 86380 86390 1
505047 99505047 1001 86380 86390 1
505050 99505050 1001 86380 86390 1
505012 99505012 1001 86380 86390 1
505068 99505068 1001 86380 86390 1
505722 99505722 1001 86380 86390 1
505513 99505513 1001 86380 86390 1
505534 99505534 1001 86380 86390 1
505188 99505188 1001 86380 86390 1
505771 99505771 1001 86380 86390 1
506569 99506569 1001 86380 86390 1
506248 99506248 1001 86380 86390 1
506321 99506321 1001 86380 86390 1
506374 99506374 1001 86380 86390 1
506092 99506092 1001 86380 86390 1
506093 99506093 1001 86380 86390 1
506110 99506110 1001 86380 86390 1
506179 99506179 1001 86380 86390 1
506711 99506711 1001 86380 86390 1
507305 99507305 1001 86380 86390 1
507159 99507159 1001 86380 86390 1
506856 99506856 1001 86380 86390 1
507615 99507615 1001 86380 86390 1
507453 99507453 1001 86380 86390 1
508248 99508248 1001 86380 86390 1
508054 99508054 1001 86380 86390 1
507891 99507891 1001 86380 86390 1
508010 99508010 1001 86380 86390 1
508028 99508028 1001 86380 86390 1
507772 99507772 1001 86380 86390 1
507764 99507764 1001 86380 86390 1
508274 99508274 1001 86380 86390 1
508275 99508275 1001 86380 86390 1
508253 99508253 1001 86380 86390 1
508482 99508482 1001 86380 86390 1
509163 99509163 1001 86380 86390 1
509106 99509106 1001 86380 86390 1
509236 99509236 1001 86380 86390 1
509849 99509849 1001 86380 86390 1
509555 99509555 1001 86380 86390 1
509361 99509361 1001 86380 86390 1
509388 99509388 1001 86380 86390 1
509427 99509427 1001 86380 86390 1
509447 99509447 1001 86380 86390 1
509969 99509969 1001 86380 86390 1
509918 99509918 1001 86380 86390 1
510575 99510575 1001 86380 86390 1
510630 99510630 1001 86380 86390 1
510619 99510619 1001 86380 86390 1
510379 99510379 1001 86380 86390 1
510371 99510371 1001 86380 86390 1
510397 99510397 1001 86380 86390 1
510234 99510234 1001 86380 86390 1
510908 99510908 1001 86380 86390 1
510851 99510851 1001 86380 86390 1
511418 99511418 1001 86380 86390 1
511206 99511206 1001 86380 86390 1
511053 99511053 1001 86380 86390 1
511032 99511032 1001 86380 86390 1
511349 99511349 1001 86380 86390 1
511684 99511684 1001 86380 86390 1
511569 99511569 1001 86380 86390 1
512213 99512213 1001 86380 86390 1
512176 99512176 1001 86380 86390 1
512308 99512308 1001 86380 86390 1
512193 99512193 1001 86380 86390 1
512368 99512368 1001 86380 86390 1
512106 99512106 1001 86380 86390 1
513106 99513106 1001 86380 86390 1
513087 99513087 1001 86380 86390 1
513126 99513126 1001 86380 86390 1
513011 99513011 1001 86380 86390 1
512904 99512904 1001 86380 86390 1
512943 99512943 1001 86380 86390 1
512704 99512704 1001 86380 86390 1
512679 99512679 1001 86380 86390 1
512760 99512760 1001 86380 86390 1
514031 99514031 1001 86380 86390 1
513909 99513909 1001 86380 86390 1
514025 99514025 1001 86380 86390 1
514027 99514027 1001 86380 86390 1
513795 99513795 1001 86380 86390 1
513518 99513518 1001 86380 86390 1
513551 99513551 1001 86380 86390 1
513513 99513513 1001 86380 86390 1
514056 99514056 1001 86380 86390 1
514189 99514189 1001 86380 86390 1
514101 99514101 1001 86380 86390 1
514144 99514144 1001 86380 86390 1
514708 99514708 1001 86380 86390 1
514642 99514642 1001 86380 86390 1
514479 99514479 1001 86380 86390 1
514277 99514277 1001 86380 86390 1
514859 99514859 1001 86380 86390 1
514864 99514864 1001 86380 86390 1
515628 99515628 1001 86380 86390 1
515566 99515566 1001 86380 86390 1
515443 99515443 1001 86380 86390 1
515172 99515172 1001 86380 86390 1
515123 99515123 1001 86380 86390 1
515869 99515869 1001 86380 86390 1
515715 99515715 1001 86380 86390 1
515794 99515794 1001 86380 86390 1
516423 99516423 1001 86380 86390 1
516486 99516486 1001 86380 86390 1
516314 99516314 1001 86380 86390 1
516123 99516123 1001 86380 86390 1
516293 99516293 1001 86380 86390 1
516134 99516134 1001 86380 86390 1
515916 99515916 1001 86380 86390 1
516652 99516652 1001 86380 86390 1
516567 99516567 1001 86380 86390 1
517317 99517317 1001 86380 86390 1
517154 99517154 1001 86380 86390 1
516735 99516735 1001 86380 86390 1
517363 99517363 1001 86380 86390 1
518117 99518117 1001 86380 86390 1
518066 99518066 1001 86380 86390 1
518146 99518146 1001 86380 86390 1
517794 99517794 1001 86380 86390 1
517838 99517838 1001 86380 86390 1
517568 99517568 1001 86380 86390 1
517583 99517583 1001 86380 86390 1
518340 99518340 1001 86380 86390 1
518273 99518273 1001 86380 86390 1
518833 99518833 1001 86380 86390 1
518581 99518581 1001 86380 86390 1
518663 99518663 1001 86380 86390 1
518600 99518600 1001 86380 86390 1
519144 99519144 1001 86380 86390 1
519631 99519631 1001 86380 86390 1
519582 99519582 1001 86380 86390 1
519548 99519548 1001 86380 86390 1
519426 99519426 1001 86380 86390 1
519281 99519281 1001 86380 86390 1
519820 99519820 1001 86380 86390 1
519822 99519822 1001 86380 86390 1
519901 99519901 1001 86380 86390 1
519965 99519965 1001 86380 86390 1
520439 99520439 1001 86380 86390 1
520597 99520597 1001 86380 86390 1
520371 99520371 1001 86380 86390 1
520021 99520021 1001 86380 86390 1
520143 99520143 1001 86380 86390 1
520742 99520742 1001 86380 86390 1
520757 99520757 1001 86380 86390 1
520719 99520719 1001 86380 86390 1
520810 99520810 1001 86380 86390 1
520699 99520699 1001 86380 86390 1
521286 99521286 1001 86380 86390 1
521440 99521440 1001 86380 86390 1
521358 99521358 1001 86380 86390 1
521119 99521119 1001 86380 86390 1
521102 99521102 1001 86380 86390 1
521033 99521033 1001 86380 86390 1
520945 99520945 1001 86380 86390 1
521528 99521528 1001 86380 86390 1
521645 99521645 1001 86380 86390 1
521613 99521613 1001 86380 86390 1
521552 99521552 1001 86380 86390 1
521996 99521996 1001 86380 86390 1
522087 99522087 1001 86380 86390 1
522390 99522390 1001 86380 86390 1
522365 99522365 1001 86380 86390 1
523018 99523018 1001 86380 86390 1
522920 99522920 1001 86380 86390 1
522652 99522652 1001 86380 86390 1
522704 99522704 1001 86380 86390 1
523274 99523274 1001 86380 86390 1
523278 99523278 1001 86380 86390 1
523177 99523177 1001 86380 86390 1
523242 99523242 1001 86380 86390 1
523924 99523924 1001 86380 86390 1
523539 99523539 1001 86380 86390 1
524060 99524060 1001 86380 86390 1
524067 99524067 1001 86380 86390 1
524057 99524057 1001 86380 86390 1
524590 99524590 1001 86380 86390 1
524737 99524737 1001 86380 86390 1
524670 99524670 1001 86380 86390 1
524481 99524481 1001 86380 86390 1
524833 99524833 1001 86380 86390 1
524796 99524796 1001 86380 86390 1
524789 99524789 1001 86380 86390 1
525536 99525536 1001 86380 86390 1
525573 99525573 1001 86380 86390 1
525532 99525532 1001 86380 86390 1
525363 99525363 1001 86380 86390 1
525299 99525299 1001 86380 86390 1
525092 99525092 1001 86380 86390 1
525106 99525106 1001 86380 86390 1
525071 99525071 1001 86380 86390 1
525060 99525060 1001 86380 86390 1
526258 99526258 1001 86380 86390 1
526375 99526375 1001 86380 86390 1
526384 99526384 1001 86380 86390 1
526181 99526181 1001 86380 86390 1
526044 99526044 1001 86380 86390 1
526031 99526031 1001 86380 86390 1
526074 99526074 1001 86380 86390 1
525906 99525906 1001 86380 86390 1
526448 99526448 1001 86380 86390 1
526496 99526496 1001 86380 86390 1
527058 99527058 1001 86380 86390 1
527071 99527071 1001 86380 86390 1
527203 99527203 1001 86380 86390 1
527196 99527196 1001 86380 86390 1
526914 99526914 1001 86380 86390 1
527012 99527012 1001 86380 86390 1
526965 99526965 1001 86380 86390 1
527304 99527304 1001 86380 86390 1
527972 99527972 1001 86380 86390 1
527988 99527988 1001 86380 86390 1
527953 99527953 1001 86380 86390 1
527808 99527808 1001 86380 86390 1
527679 99527679 1001 86380 86390 1
527485 99527485 1001 86380 86390 1
527659 99527659 1001 86380 86390 1
528734 99528734 1001 86380 86390 1
528864 99528864 1001 86380 86390 1
528813 99528813 1001 86380 86390 1
528780 99528780 1001 86380 86390 1
528653 99528653 1001 86380 86390 1
528414 99528414 1001 86380 86390 1
528453 99528453 1001 86380 86390 1
529003 99529003 1001 86380 86390 1
529346 99529346 1001 86380 86390 1
529159 99529159 1001 86380 86390 1
529143 99529143 1001 86380 86390 1
530473 99530473 1001 86380 86390 1
530488 99530488 1001 86380 86390 1
530225 99530225 1001 86380 86390 1
530316 99530316 1001 86380 86390 1
530049 99530049 1001 86380 86390 1
530090 99530090 1001 86380 86390 1
530027 99530027 1001 86380 86390 1
530732 99530732 1001 86380 86390 1
530644 99530644 1001 86380 86390 1
530595 99530595 1001 86380 86390 1
530692 99530692 1001 86380 86390 1
531206 99531206 1001 86380 86390 1
531297 99531297 1001 86380 86390 1
531175 99531175 1001 86380 86390 1
530994 99530994 1001 86380 86390 1
531111 99531111 1001 86380 86390 1
530983 99530983 1001 86380 86390 1
531140 99531140 1001 86380 86390 1
531158 99531158 1001 86380 86390 1
530919 99530919 1001 86380 86390 1
531511 99531511 1001 86380 86390 1
531450 99531450 1001 86380 86390 1
531543 99531543 1001 86380 86390 1
531388 99531388 1001 86380 86390 1
532172 99532172 1001 86380 86390 1
531799 99531799 1001 86380 86390 1
531673 99531673 1001 86380 86390 1
532340 99532340 1001 86380 86390 1
532998 99532998 1001 86380 86390 1
533017 99533017 1001 86380 86390 1
532645 99532645 1001 86380 86390 1
532806 99532806 1001 86380 86390 1
532528 99532528 1001 86380 86390 1
533058 99533058 1001 86380 86390 1
533138 99533138 1001 86380 86390 1
533052 99533052 1001 86380 86390 1
533633 99533633 1001 86380 86390 1
533506 99533506 1001 86380 86390 1
533434 99533434 1001 86380 86390 1
533435 99533435 1001 86380 86390 1
533334 99533334 1001 86380 86390 1
533261 99533261 1001 86380 86390 1
533895 99533895 1001 86380 86390 1
533878 99533878 1001 86380 86390 1
534652 99534652 1001 86380 86390 1
534297 99534297 1001 86380 86390 1
534110 99534110 1001 86380 86390 1
534191 99534191 1001 86380 86390 1
534801 99534801 1001 86380 86390 1
534805 99534805 1001 86380 86390 1
534689 99534689 1001 86380 86390 1
534730 99534730 1001 86380 86390 1
535369 99535369 1001 86380 86390 1
535499 99535499 1001 86380 86390 1
535296 99535296 1001 86380 86390 1
535239 99535239 1001 86380 86390 1
535548 99535548 1001 86380 86390 1
536185 99536185 1001 86380 86390 1
535992 99535992 1001 86380 86390 1
535995 99535995 1001 86380 86390 1
535730 99535730 1001 86380 86390 1
535876 99535876 1001 86380 86390 1
536376 99536376 1001 86380 86390 1
537037 99537037 1001 86380 86390 1
537053 99537053 1001 86380 86390 1
537003 99537003 1001 86380 86390 1
536586 99536586 1001 86380 86390 1
536577 99536577 1001 86380 86390 1
537295 99537295 1001 86380 86390 1
537334 99537334 1001 86380 86390 1
537808 99537808 1001 86380 86390 1
537938 99537938 1001 86380 86390 1
537956 99537956 1001 86380 86390 1
537845 99537845 1001 86380 86390 1
537634 99537634 1001 86380 86390 1
537661 99537661 1001 86380 86390 1
537419 99537419 1001 86380 86390 1
537376 99537376 1001 86380 86390 1
538035 99538035 1001 86380 86390 1
538005 99538005 1001 86380 86390 1
538046 99538046 1001 86380 86390 1
538726 99538726 1001 86380 86390 1
538739 99538739 1001 86380 86390 1
538310 99538310 1001 86380 86390 1
538239 99538239 1001 86380 86390 1
538240 99538240 1001 86380 86390 1
538889 99538889 1001 86380 86390 1
538907 99538907 1001 86380 86390 1
538832 99538832 1001 86380 86390 1
538897 99538897 1001 86380 86390 1
539001 99539001 1001 86380 86390 1
538849 99538849 1001 86380 86390 1
539087 99539087 1001 86380 86390 1
539113 99539113 1001 86380 86390 1
539762 99539762 1001 86380 86390 1
540371 99540371 1001 86380 86390 1
540269 99540269 1001 86380 86390 1
540349 99540349 1001 86380 86390 1
540072 99540072 1001 86380 86390 1
540139 99540139 1001 86380 86390 1
539857 99539857 1001 86380 86390 1
540628 99540628 1001 86380 86390 1
541278 99541278 1001 86380 86390 1
541150 99541150 1001 86380 86390 1
540741 99540741 1001 86380 86390 1
540812 99540812 1001 86380 86390 1
541319 99541319 1001 86380 86390 1
541335 99541335 1001 86380 86390 1
541391 99541391 1001 86380 86390 1
541917 99541917 1001 86380 86390 1
541934 99541934 1001 86380 86390 1
541787 99541787 1001 86380 86390 1
541891 99541891 1001 86380 86390 1
541885 99541885 1001 86380 86390 1
541570 99541570 1001 86380 86390 1
542281 99542281 1001 86380 86390 1
542308 99542308 1001 86380 86390 1
542804 99542804 1001 86380 86390 1
542921 99542921 1001 86380 86390 1
542783 99542783 1001 86380 86390 1
542611 99542611 1001 86380 86390 1
542366 99542366 1001 86380 86390 1
542407 99542407 1001 86380 86390 1
542335 99542335 1001 86380 86390 1
543087 99543087 1001 86380 86390 1
543135 99543135 1001 86380 86390 1
543071 99543071 1001 86380 86390 1
543349 99543349 1001 86380 86390 1
543155 99543155 1001 86380 86390 1
543354 99543354 1001 86380 86390 1
543781 99543781 1001 86380 86390 1
543942 99543942 1001 86380 86390 1
543804 99543804 1001 86380 86390 1
544399 99544399 1001 86380 86390 1
544481 99544481 1001 86380 86390 1
544280 99544280 1001 86380 86390 1
544270 99544270 1001 86380 86390 1
544245 99544245 1001 86380 86390 1
544057 99544057 1001 86380 86390 1
544136 99544136 1001 86380 86390 1
544060 99544060 1001 86380 86390 1
544163 99544163 1001 86380 86390 1
544176 99544176 1001 86380 86390 1
544139 99544139 1001 86380 86390 1
544628 99544628 1001 86380 86390 1
425495 212 1001 62640 64017 1
425325 212 1001 22920 23577 1
400522 99400522 1001 86380 86390 1
401323 99401323 1001 86380 86390 1
401558 99401558 1001 86380 86390 1
401677 99401677 1001 86380 86390 1
402476 99402476 1001 86380 86390 1
402497 99402497 1001 86380 86390 1
402923 99402923 1001 86380 86390 1
403137 99403137 1001 86380 86390 1
403119 99403119 1001 86380 86390 1
403405 99403405 1001 86380 86390 1
403512 99403512 1001 86380 86390 1
403476 99403476 1001 86380 86390 1
403880 99403880 1001 86380 86390 1
404036 99404036 1001 86380 86390 1
404076 99404076 1001 86380 86390 1
404211 99404211 1001 86380 86390 1
404553 99404553 1001 86380 86390 1
404383 99404383 1001 86380 86390 1
405284 99405284 1001 86380 86390 1
405331 99405331 1001 86380 86390 1
406638 99406638 1001 86380 86390 1
406634 99406634 1001 86380 86390 1
406786 99406786 1001 86380 86390 1
407158 99407158 1001 86380 86390 1
407427 99407427 1001 86380 86390 1
408372 99408372 1001 86380 86390 1
408568 99408568 1001 86380 86390 1
408979 99408979 1001 86380 86390 1
409170 99409170 1001 86380 86390 1
409516 99409516 1001 86380 86390 1
409625 99409625 1001 86380 86390 1
410024 99410024 1001 86380 86390 1
410032 99410032 1001 86380 86390 1
410059 99410059 1001 86380 86390 1
410485 99410485 1001 86380 86390 1
410571 99410571 1001 86380 86390 1
410653 99410653 1001 86380 86390 1
411157 99411157 1001 86380 86390 1
411112 99411112 1001 86380 86390 1
411510 99411510 1001 86380 86390 1
411758 99411758 1001 86380 86390 1
411799 99411799 1001 86380 86390 1
411880 99411880 1001 86380 86390 1
411997 99411997 1001 86380 86390 1
412203 99412203 1001 86380 86390 1
413399 99413399 1001 86380 86390 1
413303 99413303 1001 86380 86390 1
412958 99412958 1001 86380 86390 1
412820 99412820 1001 86380 86390 1
412736 99412736 1001 86380 86390 1
414992 99414992 1001 86380 86390 1
414997 99414997 1001 86380 86390 1
415118 99415118 1001 86380 86390 1
415033 99415033 1001 86380 86390 1
415282 99415282 1001 86380 86390 1
414213 99414213 1001 86380 86390 1
414500 99414500 1001 86380 86390 1
415587 99415587 1001 86380 86390 1
415384 99415384 1001 86380 86390 1
416891 99416891 1001 86380 86390 1
416800 99416800 1001 86380 86390 1
416219 99416219 1001 86380 86390 1
416024 99416024 1001 86380 86390 1
417289 99417289 1001 86380 86390 1
417051 99417051 1001 86380 86390 1
417291 99417291 1001 86380 86390 1
417135 99417135 1001 86380 86390 1
417197 99417197 1001 86380 86390 1
417397 99417397 1001 86380 86390 1
418559 99418559 1001 86380 86390 1
418248 99418248 1001 86380 86390 1
418392 99418392 1001 86380 86390 1
418144 99418144 1001 86380 86390 1
418314 99418314 1001 86380 86390 1
417798 99417798 1001 86380 86390 1
418013 99418013 1001 86380 86390 1
419000 99419000 1001 86380 86390 1
419196 99419196 1001 86380 86390 1
419092 99419092 1001 86380 86390 1
419050 99419050 1001 86380 86390 1
420148 99420148 1001 86380 86390 1
420116 99420116 1001 86380 86390 1
419845 99419845 1001 86380 86390 1
419430 99419430 1001 86380 86390 1
419500 99419500 1001 86380 86390 1
420537 99420537 1001 86380 86390 1
420751 99420751 1001 86380 86390 1
420665 99420665 1001 86380 86390 1
421933 99421933 1001 86380 86390 1
421503 99421503 1001 86380 86390 1
420994 99420994 1001 86380 86390 1
420955 99420955 1001 86380 86390 1
422152 99422152 1001 86380 86390 1
422242 99422242 1001 86380 86390 1
423750 99423750 1001 86380 86390 1
423547 99423547 1001 86380 86390 1
422994 99422994 1001 86380 86390 1
422996 99422996 1001 86380 86390 1
422727 99422727 1001 86380 86390 1
422813 99422813 1001 86380 86390 1
424012 99424012 1001 86380 86390 1
423958 99423958 1001 86380 86390 1
424737 99424737 1001 86380 86390 1
424994 99424994 1001 86380 86390 1
425539 99425539 1001 86380 86390 1
425702 99425702 1001 86380 86390 1
426911 99426911 1001 86380 86390 1
426707 99426707 1001 86380 86390 1
426374 99426374 1001 86380 86390 1
426360 99426360 1001 86380 86390 1
426437 99426437 1001 86380 86390 1
426226 99426226 1001 86380 86390 1
426209 99426209 1001 86380 86390 1
427252 99427252 1001 86380 86390 1
428506 99428506 1001 86380 86390 1
428048 99428048 1001 86380 86390 1
428271 99428271 1001 86380 86390 1
427921 99427921 1001 86380 86390 1
427566 99427566 1001 86380 86390 1
427573 99427573 1001 86380 86390 1
430307 99430307 1001 86380 86390 1
429660 99429660 1001 86380 86390 1
429809 99429809 1001 86380 86390 1
429697 99429697 1001 86380 86390 1
429747 99429747 1001 86380 86390 1
429895 99429895 1001 86380 86390 1
429210 99429210 1001 86380 86390 1
429220 99429220 1001 86380 86390 1
430816 99430816 1001 86380 86390 1
432025 99432025 1001 86380 86390 1
431456 99431456 1001 86380 86390 1
432486 99432486 1001 86380 86390 1
433618 99433618 1001 86380 86390 1
433641 99433641 1001 86380 86390 1
432915 99432915 1001 86380 86390 1
433131 99433131 1001 86380 86390 1
433065 99433065 1001 86380 86390 1
432580 99432580 1001 86380 86390 1
432547 99432547 1001 86380 86390 1
432623 99432623 1001 86380 86390 1
432524 99432524 1001 86380 86390 1
434074 99434074 1001 86380 86390 1
435046 99435046 1001 86380 86390 1
434249 99434249 1001 86380 86390 1
435594 99435594 1001 86380 86390 1
435678 99435678 1001 86380 86390 1
435763 99435763 1001 86380 86390 1
436980 99436980 1001 86380 86390 1
436828 99436828 1001 86380 86390 1
436858 99436858 1001 86380 86390 1
437144 99437144 1001 86380 86390 1
436598 99436598 1001 86380 86390 1
436737 99436737 1001 86380 86390 1
436441 99436441 1001 86380 86390 1
437174 99437174 1001 86380 86390 1
300037 99300037 1001 86380 86390 1
300595 99300595 1001 86380 86390 1
300340 99300340 1001 86380 86390 1
300273 99300273 1001 86380 86390 1
300764 99300764 1001 86380 86390 1
301310 99301310 1001 86380 86390 1
301169 99301169 1001 86380 86390 1
301183 99301183 1001 86380 86390 1
301051 99301051 1001 86380 86390 1
301124 99301124 1001 86380 86390 1
302086 99302086 1001 86380 86390 1
301774 99301774 1001 86380 86390 1
301857 99301857 1001 86380 86390 1
302392 99302392 1001 86380 86390 1
302510 99302510 1001 86380 86390 1
302536 99302536 1001 86380 86390 1
303053 99303053 1001 86380 86390 1
303172 99303172 1001 86380 86390 1
303132 99303132 1001 86380 86390 1
303100 99303100 1001 86380 86390 1
302807 99302807 1001 86380 86390 1
302875 99302875 1001 86380 86390 1
302839 99302839 1001 86380 86390 1
302728 99302728 1001 86380 86390 1
302745 99302745 1001 86380 86390 1
302707 99302707 1001 86380 86390 1
302671 99302671 1001 86380 86390 1
302753 99302753 1001 86380 86390 1
302792 99302792 1001 86380 86390 1
303879 99303879 1001 86380 86390 1
303958 99303958 1001 86380 86390 1
304033 99304033 1001 86380 86390 1
304008 99304008 1001 86380 86390 1
304028 99304028 1001 86380 86390 1
303819 99303819 1001 86380 86390 1
303783 99303783 1001 86380 86390 1
303796 99303796 1001 86380 86390 1
303812 99303812 1001 86380 86390 1
303545 99303545 1001 86380 86390 1
303484 99303484 1001 86380 86390 1
303485 99303485 1001 86380 86390 1
303435 99303435 1001 86380 86390 1
304317 99304317 1001 86380 86390 1
304371 99304371 1001 86380 86390 1
304328 99304328 1001 86380 86390 1
304961 99304961 1001 86380 86390 1
304862 99304862 1001 86380 86390 1
305045 99305045 1001 86380 86390 1
305663 99305663 1001 86380 86390 1
305294 99305294 1001 86380 86390 1
305142 99305142 1001 86380 86390 1
305131 99305131 1001 86380 86390 1
305171 99305171 1001 86380 86390 1
305097 99305097 1001 86380 86390 1
500093 99500093 1001 86380 86390 1
500614 99500614 1001 86380 86390 1
500792 99500792 1001 86380 86390 1
500760 99500760 1001 86380 86390 1
500559 99500559 1001 86380 86390 1
500475 99500475 1001 86380 86390 1
500339 99500339 1001 86380 86390 1
500992 99500992 1001 86380 86390 1
501604 99501604 1001 86380 86390 1
501454 99501454 1001 86380 86390 1
501162 99501162 1001 86380 86390 1
502384 99502384 1001 86380 86390 1
502373 99502373 1001 86380 86390 1
502079 99502079 1001 86380 86390 1
502057 99502057 1001 86380 86390 1
501912 99501912 1001 86380 86390 1
502042 99502042 1001 86380 86390 1
502550 99502550 1001 86380 86390 1
503266 99503266 1001 86380 86390 1
502931 99502931 1001 86380 86390 1
503003 99503003 1001 86380 86390 1
502803 99502803 1001 86380 86390 1
503405 99503405 1001 86380 86390 1
504114 99504114 1001 86380 86390 1
503572 99503572 1001 86380 86390 1
504189 99504189 1001 86380 86390 1
504830 99504830 1001 86380 86390 1
504931 99504931 1001 86380 86390 1
504851 99504851 1001 86380 86390 1
504878 99504878 1001 86380 86390 1
504726 99504726 1001 86380 86390 1
504560 99504560 1001 86380 86390 1
504354 99504354 1001 86380 86390 1
504500 99504500 1001 86380 86390 1
504397 99504397 1001 86380 86390 1
504361 99504361 1001 86380 86390 1
505028 99505028 1001 86380 86390 1
505147 99505147 1001 86380 86390 1
505248 99505248 1001 86380 86390 1
505971 99505971 1001 86380 86390 1
505817 99505817 1001 86380 86390 1
506200 99506200 1001 86380 86390 1
507048 99507048 1001 86380 86390 1
507084 99507084 1001 86380 86390 1
506871 99506871 1001 86380 86390 1
506859 99506859 1001 86380 86390 1
507459 99507459 1001 86380 86390 1
507604 99507604 1001 86380 86390 1
508094 99508094 1001 86380 86390 1
508146 99508146 1001 86380 86390 1
508202 99508202 1001 86380 86390 1
509043 99509043 1001 86380 86390 1
508943 99508943 1001 86380 86390 1
508984 99508984 1001 86380 86390 1
508720 99508720 1001 86380 86390 1
509648 99509648 1001 86380 86390 1
509558 99509558 1001 86380 86390 1
509306 99509306 1001 86380 86390 1
509940 99509940 1001 86380 86390 1
510018 99510018 1001 86380 86390 1
510098 99510098 1001 86380 86390 1
510048 99510048 1001 86380 86390 1
510590 99510590 1001 86380 86390 1
510568 99510568 1001 86380 86390 1
510315 99510315 1001 86380 86390 1
510446 99510446 1001 86380 86390 1
510370 99510370 1001 86380 86390 1
510387 99510387 1001 86380 86390 1
510506 99510506 1001 86380 86390 1
510145 99510145 1001 86380 86390 1
510271 99510271 1001 86380 86390 1
510777 99510777 1001 86380 86390 1
510812 99510812 1001 86380 86390 1
511407 99511407 1001 86380 86390 1
511359 99511359 1001 86380 86390 1
511269 99511269 1001 86380 86390 1
511249 99511249 1001 86380 86390 1
511275 99511275 1001 86380 86390 1
511202 99511202 1001 86380 86390 1
511333 99511333 1001 86380 86390 1
511591 99511591 1001 86380 86390 1
512241 99512241 1001 86380 86390 1
511935 99511935 1001 86380 86390 1
511848 99511848 1001 86380 86390 1
511925 99511925 1001 86380 86390 1
513167 99513167 1001 86380 86390 1
512889 99512889 1001 86380 86390 1
512814 99512814 1001 86380 86390 1
512705 99512705 1001 86380 86390 1
512696 99512696 1001 86380 86390 1
513319 99513319 1001 86380 86390 1
513332 99513332 1001 86380 86390 1
513361 99513361 1001 86380 86390 1
513301 99513301 1001 86380 86390 1
513380 99513380 1001 86380 86390 1
513915 99513915 1001 86380 86390 1
513999 99513999 1001 86380 86390 1
513950 99513950 1001 86380 86390 1
513646 99513646 1001 86380 86390 1
513555 99513555 1001 86380 86390 1
513435 99513435 1001 86380 86390 1
514108 99514108 1001 86380 86390 1
514691 99514691 1001 86380 86390 1
514587 99514587 1001 86380 86390 1
514486 99514486 1001 86380 86390 1
514403 99514403 1001 86380 86390 1
514882 99514882 1001 86380 86390 1
514885 99514885 1001 86380 86390 1
514944 99514944 1001 86380 86390 1
515624 99515624 1001 86380 86390 1
515586 99515586 1001 86380 86390 1
515458 99515458 1001 86380 86390 1
515257 99515257 1001 86380 86390 1
515249 99515249 1001 86380 86390 1
515262 99515262 1001 86380 86390 1
515781 99515781 1001 86380 86390 1
515885 99515885 1001 86380 86390 1
516267 99516267 1001 86380 86390 1
516216 99516216 1001 86380 86390 1
516114 99516114 1001 86380 86390 1
516562 99516562 1001 86380 86390 1
516697 99516697 1001 86380 86390 1
517294 99517294 1001 86380 86390 1
517244 99517244 1001 86380 86390 1
517052 99517052 1001 86380 86390 1
517061 99517061 1001 86380 86390 1
517116 99517116 1001 86380 86390 1
517348 99517348 1001 86380 86390 1
517357 99517357 1001 86380 86390 1
518100 99518100 1001 86380 86390 1
518088 99518088 1001 86380 86390 1
518076 99518076 1001 86380 86390 1
518000 99518000 1001 86380 86390 1
517892 99517892 1001 86380 86390 1
517925 99517925 1001 86380 86390 1
517710 99517710 1001 86380 86390 1
517555 99517555 1001 86380 86390 1
517550 99517550 1001 86380 86390 1
518329 99518329 1001 86380 86390 1
518955 99518955 1001 86380 86390 1
518826 99518826 1001 86380 86390 1
518974 99518974 1001 86380 86390 1
518895 99518895 1001 86380 86390 1
518616 99518616 1001 86380 86390 1
518716 99518716 1001 86380 86390 1
518563 99518563 1001 86380 86390 1
519724 99519724 1001 86380 86390 1
519787 99519787 1001 86380 86390 1
519626 99519626 1001 86380 86390 1
519797 99519797 1001 86380 86390 1
519709 99519709 1001 86380 86390 1
519572 99519572 1001 86380 86390 1
519574 99519574 1001 86380 86390 1
519478 99519478 1001 86380 86390 1
519206 99519206 1001 86380 86390 1
519321 99519321 1001 86380 86390 1
520012 99520012 1001 86380 86390 1
519846 99519846 1001 86380 86390 1
520532 99520532 1001 86380 86390 1
520244 99520244 1001 86380 86390 1
520343 99520343 1001 86380 86390 1
520127 99520127 1001 86380 86390 1
520670 99520670 1001 86380 86390 1
520842 99520842 1001 86380 86390 1
521434 99521434 1001 86380 86390 1
521120 99521120 1001 86380 86390 1
521169 99521169 1001 86380 86390 1
520858 99520858 1001 86380 86390 1
521508 99521508 1001 86380 86390 1
522192 99522192 1001 86380 86390 1
522250 99522250 1001 86380 86390 1
522251 99522251 1001 86380 86390 1
522074 99522074 1001 86380 86390 1
521984 99521984 1001 86380 86390 1
521934 99521934 1001 86380 86390 1
522066 99522066 1001 86380 86390 1
522017 99522017 1001 86380 86390 1
521685 99521685 1001 86380 86390 1
521738 99521738 1001 86380 86390 1
521713 99521713 1001 86380 86390 1
521743 99521743 1001 86380 86390 1
522353 99522353 1001 86380 86390 1
523020 99523020 1001 86380 86390 1
522852 99522852 1001 86380 86390 1
522819 99522819 1001 86380 86390 1
522592 99522592 1001 86380 86390 1
522677 99522677 1001 86380 86390 1
523212 99523212 1001 86380 86390 1
523781 99523781 1001 86380 86390 1
523770 99523770 1001 86380 86390 1
523935 99523935 1001 86380 86390 1
523841 99523841 1001 86380 86390 1
523726 99523726 1001 86380 86390 1
523602 99523602 1001 86380 86390 1
524595 99524595 1001 86380 86390 1
524335 99524335 1001 86380 86390 1
524949 99524949 1001 86380 86390 1
524786 99524786 1001 86380 86390 1
525620 99525620 1001 86380 86390 1
525777 99525777 1001 86380 86390 1
525606 99525606 1001 86380 86390 1
526281 99526281 1001 86380 86390 1
526317 99526317 1001 86380 86390 1
526068 99526068 1001 86380 86390 1
525803 99525803 1001 86380 86390 1
525848 99525848 1001 86380 86390 1
525994 99525994 1001 86380 86390 1
526510 99526510 1001 86380 86390 1
526451 99526451 1001 86380 86390 1
526568 99526568 1001 86380 86390 1
526469 99526469 1001 86380 86390 1
526964 99526964 1001 86380 86390 1
526874 99526874 1001 86380 86390 1
526772 99526772 1001 86380 86390 1
526647 99526647 1001 86380 86390 1
527414 99527414 1001 86380 86390 1
527493 99527493 1001 86380 86390 1
527558 99527558 1001 86380 86390 1
527546 99527546 1001 86380 86390 1
527539 99527539 1001 86380 86390 1
527658 99527658 1001 86380 86390 1
528170 99528170 1001 86380 86390 1
528122 99528122 1001 86380 86390 1
528725 99528725 1001 86380 86390 1
528572 99528572 1001 86380 86390 1
528690 99528690 1001 86380 86390 1
529034 99529034 1001 86380 86390 1
529626 99529626 1001 86380 86390 1
529390 99529390 1001 86380 86390 1
529904 99529904 1001 86380 86390 1
529931 99529931 1001 86380 86390 1
530516 99530516 1001 86380 86390 1
530392 99530392 1001 86380 86390 1
530224 99530224 1001 86380 86390 1
530267 99530267 1001 86380 86390 1
530191 99530191 1001 86380 86390 1
529950 99529950 1001 86380 86390 1
530073 99530073 1001 86380 86390 1
530638 99530638 1001 86380 86390 1
530786 99530786 1001 86380 86390 1
530851 99530851 1001 86380 86390 1
531467 99531467 1001 86380 86390 1
531537 99531537 1001 86380 86390 1
531541 99531541 1001 86380 86390 1
532145 99532145 1001 86380 86390 1
531882 99531882 1001 86380 86390 1
531960 99531960 1001 86380 86390 1
532371 99532371 1001 86380 86390 1
532973 99532973 1001 86380 86390 1
532861 99532861 1001 86380 86390 1
532876 99532876 1001 86380 86390 1
532967 99532967 1001 86380 86390 1
532803 99532803 1001 86380 86390 1
532799 99532799 1001 86380 86390 1
532572 99532572 1001 86380 86390 1
532487 99532487 1001 86380 86390 1
533178 99533178 1001 86380 86390 1
533118 99533118 1001 86380 86390 1
533494 99533494 1001 86380 86390 1
533399 99533399 1001 86380 86390 1
534589 99534589 1001 86380 86390 1
534454 99534454 1001 86380 86390 1
534342 99534342 1001 86380 86390 1
534408 99534408 1001 86380 86390 1
534421 99534421 1001 86380 86390 1
534105 99534105 1001 86380 86390 1
534126 99534126 1001 86380 86390 1
534204 99534204 1001 86380 86390 1
534823 99534823 1001 86380 86390 1
534750 99534750 1001 86380 86390 1
534739 99534739 1001 86380 86390 1
535428 99535428 1001 86380 86390 1
535471 99535471 1001 86380 86390 1
534960 99534960 1001 86380 86390 1
534924 99534924 1001 86380 86390 1
536082 99536082 1001 86380 86390 1
536077 99536077 1001 86380 86390 1
535846 99535846 1001 86380 86390 1
535734 99535734 1001 86380 86390 1
535904 99535904 1001 86380 86390 1
536521 99536521 1001 86380 86390 1
536982 99536982 1001 86380 86390 1
537010 99537010 1001 86380 86390 1
536559 99536559 1001 86380 86390 1
537343 99537343 1001 86380 86390 1
537972 99537972 1001 86380 86390 1
537614 99537614 1001 86380 86390 1
537630 99537630 1001 86380 86390 1
537650 99537650 1001 86380 86390 1
537504 99537504 1001 86380 86390 1
537378 99537378 1001 86380 86390 1
538040 99538040 1001 86380 86390 1
538795 99538795 1001 86380 86390 1
538629 99538629 1001 86380 86390 1
538802 99538802 1001 86380 86390 1
538672 99538672 1001 86380 86390 1
538596 99538596 1001 86380 86390 1
538520 99538520 1001 86380 86390 1
538484 99538484 1001 86380 86390 1
538276 99538276 1001 86380 86390 1
538307 99538307 1001 86380 86390 1
538283 99538283 1001 86380 86390 1
538824 99538824 1001 86380 86390 1
539494 99539494 1001 86380 86390 1
539388 99539388 1001 86380 86390 1
539330 99539330 1001 86380 86390 1
539218 99539218 1001 86380 86390 1
539200 99539200 1001 86380 86390 1
539731 99539731 1001 86380 86390 1
539732 99539732 1001 86380 86390 1
540356 99540356 1001 86380 86390 1
540249 99540249 1001 86380 86390 1
539988 99539988 1001 86380 86390 1
540954 99540954 1001 86380 86390 1
540745 99540745 1001 86380 86390 1
540682 99540682 1001 86380 86390 1
541294 99541294 1001 86380 86390 1
541439 99541439 1001 86380 86390 1
541336 99541336 1001 86380 86390 1
541491 99541491 1001 86380 86390 1
541997 99541997 1001 86380 86390 1
541627 99541627 1001 86380 86390 1
542297 99542297 1001 86380 86390 1
542145 99542145 1001 86380 86390 1
542184 99542184 1001 86380 86390 1
542240 99542240 1001 86380 86390 1
542280 99542280 1001 86380 86390 1
542877 99542877 1001 86380 86390 1
542628 99542628 1001 86380 86390 1
542683 99542683 1001 86380 86390 1
542365 99542365 1001 86380 86390 1
542400 99542400 1001 86380 86390 1
542414 99542414 1001 86380 86390 1
543108 99543108 1001 86380 86390 1
543576 99543576 1001 86380 86390 1
543203 99543203 1001 86380 86390 1
543216 99543216 1001 86380 86390 1
543783 99543783 1001 86380 86390 1
544485 99544485 1001 86380 86390 1
544595 99544595 1001 86380 86390 1
544103 99544103 1001 86380 86390 1
415256 890 1001 43500 55017 1
500003 852 1002 35807 46355 1
513791 807 1002 40221 41116 1
400399 99400399 1001 86380 86390 1
400490 99400490 1001 86380 86390 1
401154 99401154 1001 86380 86390 1
401515 99401515 1001 86380 86390 1
402028 99402028 1001 86380 86390 1
401958 99401958 1001 86380 86390 1
402666 99402666 1001 86380 86390 1
403768 99403768 1001 86380 86390 1
404154 99404154 1001 86380 86390 1
404212 99404212 1001 86380 86390 1
404344 99404344 1001 86380 86390 1
405175 99405175 1001 86380 86390 1
405119 99405119 1001 86380 86390 1
405294 99405294 1001 86380 86390 1
405607 99405607 1001 86380 86390 1
405973 99405973 1001 86380 86390 1
406041 99406041 1001 86380 86390 1
406155 99406155 1001 86380 86390 1
406086 99406086 1001 86380 86390 1
406301 99406301 1001 86380 86390 1
406424 99406424 1001 86380 86390 1
406932 99406932 1001 86380 86390 1
407835 99407835 1001 86380 86390 1
408828 99408828 1001 86380 86390 1
409225 99409225 1001 86380 86390 1
409935 99409935 1001 86380 86390 1
410008 99410008 1001 86380 86390 1
410285 99410285 1001 86380 86390 1
410516 99410516 1001 86380 86390 1
410783 99410783 1001 86380 86390 1
410764 99410764 1001 86380 86390 1
411084 99411084 1001 86380 86390 1
411307 99411307 1001 86380 86390 1
411301 99411301 1001 86380 86390 1
411469 99411469 1001 86380 86390 1
411528 99411528 1001 86380 86390 1
411841 99411841 1001 86380 86390 1
411950 99411950 1001 86380 86390 1
412092 99412092 1001 86380 86390 1
413142 99413142 1001 86380 86390 1
413204 99413204 1001 86380 86390 1
413050 99413050 1001 86380 86390 1
413738 99413738 1001 86380 86390 1
415275 99415275 1001 86380 86390 1
414655 99414655 1001 86380 86390 1
414919 99414919 1001 86380 86390 1
416676 99416676 1001 86380 86390 1
415811 99415811 1001 86380 86390 1
416008 99416008 1001 86380 86390 1
417284 99417284 1001 86380 86390 1
417364 99417364 1001 86380 86390 1
417366 99417366 1001 86380 86390 1
418751 99418751 1001 86380 86390 1
418646 99418646 1001 86380 86390 1
418037 99418037 1001 86380 86390 1
418422 99418422 1001 86380 86390 1
418147 99418147 1001 86380 86390 1
417659 99417659 1001 86380 86390 1
420174 99420174 1001 86380 86390 1
419568 99419568 1001 86380 86390 1
419354 99419354 1001 86380 86390 1
419248 99419248 1001 86380 86390 1
419431 99419431 1001 86380 86390 1
419341 99419341 1001 86380 86390 1
420465 99420465 1001 86380 86390 1
420448 99420448 1001 86380 86390 1
420483 99420483 1001 86380 86390 1
421840 99421840 1001 86380 86390 1
421950 99421950 1001 86380 86390 1
421493 99421493 1001 86380 86390 1
421222 99421222 1001 86380 86390 1
421255 99421255 1001 86380 86390 1
422437 99422437 1001 86380 86390 1
422493 99422493 1001 86380 86390 1
422159 99422159 1001 86380 86390 1
423434 99423434 1001 86380 86390 1
423374 99423374 1001 86380 86390 1
423519 99423519 1001 86380 86390 1
423449 99423449 1001 86380 86390 1
423586 99423586 1001 86380 86390 1
423128 99423128 1001 86380 86390 1
423137 99423137 1001 86380 86390 1
422699 99422699 1001 86380 86390 1
423866 99423866 1001 86380 86390 1
425063 99425063 1001 86380 86390 1
425096 99425096 1001 86380 86390 1
425289 99425289 1001 86380 86390 1
425004 99425004 1001 86380 86390 1
424698 99424698 1001 86380 86390 1
424753 99424753 1001 86380 86390 1
424611 99424611 1001 86380 86390 1
424415 99424415 1001 86380 86390 1
426745 99426745 1001 86380 86390 1
426956 99426956 1001 86380 86390 1
426301 99426301 1001 86380 86390 1
426385 99426385 1001 86380 86390 1
426465 99426465 1001 86380 86390 1
425959 99425959 1001 86380 86390 1
426106 99426106 1001 86380 86390 1
426044 99426044 1001 86380 86390 1
427335 99427335 1001 86380 86390 1
428550 99428550 1001 86380 86390 1
428289 99428289 1001 86380 86390 1
427910 99427910 1001 86380 86390 1
429022 99429022 1001 86380 86390 1
430130 99430130 1001 86380 86390 1
429665 99429665 1001 86380 86390 1
429434 99429434 1001 86380 86390 1
429348 99429348 1001 86380 86390 1
429375 99429375 1001 86380 86390 1
429415 99429415 1001 86380 86390 1
430576 99430576 1001 86380 86390 1
430404 99430404 1001 86380 86390 1
430749 99430749 1001 86380 86390 1
430569 99430569 1001 86380 86390 1
430542 99430542 1001 86380 86390 1
431527 99431527 1001 86380 86390 1
431410 99431410 1001 86380 86390 1
431573 99431573 1001 86380 86390 1
430994 99430994 1001 86380 86390 1
431106 99431106 1001 86380 86390 1
430842 99430842 1001 86380 86390 1
432267 99432267 1001 86380 86390 1
432161 99432161 1001 86380 86390 1
433138 99433138 1001 86380 86390 1
432736 99432736 1001 86380 86390 1
434017 99434017 1001 86380 86390 1
434097 99434097 1001 86380 86390 1
435136 99435136 1001 86380 86390 1
435408 99435408 1001 86380 86390 1
434455 99434455 1001 86380 86390 1
434395 99434395 1001 86380 86390 1
435552 99435552 1001 86380 86390 1
436843 99436843 1001 86380 86390 1
436975 99436975 1001 86380 86390 1
436571 99436571 1001 86380 86390 1
436721 99436721 1001 86380 86390 1
436339 99436339 1001 86380 86390 1
436043 99436043 1001 86380 86390 1
437255 99437255 1001 86380 86390 1
300588 99300588 1001 86380 86390 1
300696 99300696 1001 86380 86390 1
300490 99300490 1001 86380 86390 1
300292 99300292 1001 86380 86390 1
300255 99300255 1001 86380 86390 1
300192 99300192 1001 86380 86390 1
300847 99300847 1001 86380 86390 1
301388 99301388 1001 86380 86390 1
301466 99301466 1001 86380 86390 1
301390 99301390 1001 86380 86390 1
301459 99301459 1001 86380 86390 1
301321 99301321 1001 86380 86390 1
301018 99301018 1001 86380 86390 1
301695 99301695 1001 86380 86390 1
301142 99301142 1001 86380 86390 1
302098 99302098 1001 86380 86390 1
301999 99301999 1001 86380 86390 1
302103 99302103 1001 86380 86390 1
302144 99302144 1001 86380 86390 1
302031 99302031 1001 86380 86390 1
301872 99301872 1001 86380 86390 1
301965 99301965 1001 86380 86390 1
302961 99302961 1001 86380 86390 1
302613 99302613 1001 86380 86390 1
302646 99302646 1001 86380 86390 1
303372 99303372 1001 86380 86390 1
303956 99303956 1001 86380 86390 1
303937 99303937 1001 86380 86390 1
303795 99303795 1001 86380 86390 1
303718 99303718 1001 86380 86390 1
303554 99303554 1001 86380 86390 1
303453 99303453 1001 86380 86390 1
303533 99303533 1001 86380 86390 1
303523 99303523 1001 86380 86390 1
303514 99303514 1001 86380 86390 1
304088 99304088 1001 86380 86390 1
304051 99304051 1001 86380 86390 1
304155 99304155 1001 86380 86390 1
304745 99304745 1001 86380 86390 1
304647 99304647 1001 86380 86390 1
304434 99304434 1001 86380 86390 1
304979 99304979 1001 86380 86390 1
305521 99305521 1001 86380 86390 1
305594 99305594 1001 86380 86390 1
305429 99305429 1001 86380 86390 1
305133 99305133 1001 86380 86390 1
500633 99500633 1001 86380 86390 1
500450 99500450 1001 86380 86390 1
500214 99500214 1001 86380 86390 1
500203 99500203 1001 86380 86390 1
500902 99500902 1001 86380 86390 1
500838 99500838 1001 86380 86390 1
501442 99501442 1001 86380 86390 1
501372 99501372 1001 86380 86390 1
501298 99501298 1001 86380 86390 1
501144 99501144 1001 86380 86390 1
501714 99501714 1001 86380 86390 1
501668 99501668 1001 86380 86390 1
501659 99501659 1001 86380 86390 1
501647 99501647 1001 86380 86390 1
502232 99502232 1001 86380 86390 1
502582 99502582 1001 86380 86390 1
502547 99502547 1001 86380 86390 1
502487 99502487 1001 86380 86390 1
502801 99502801 1001 86380 86390 1
502858 99502858 1001 86380 86390 1
503312 99503312 1001 86380 86390 1
503976 99503976 1001 86380 86390 1
503993 99503993 1001 86380 86390 1
503760 99503760 1001 86380 86390 1
503740 99503740 1001 86380 86390 1
503766 99503766 1001 86380 86390 1
503870 99503870 1001 86380 86390 1
505099 99505099 1001 86380 86390 1
504961 99504961 1001 86380 86390 1
505699 99505699 1001 86380 86390 1
505649 99505649 1001 86380 86390 1
505488 99505488 1001 86380 86390 1
505557 99505557 1001 86380 86390 1
505389 99505389 1001 86380 86390 1
505265 99505265 1001 86380 86390 1
506559 99506559 1001 86380 86390 1
506521 99506521 1001 86380 86390 1
506547 99506547 1001 86380 86390 1
506458 99506458 1001 86380 86390 1
506499 99506499 1001 86380 86390 1
506415 99506415 1001 86380 86390 1
506207 99506207 1001 86380 86390 1
506144 99506144 1001 86380 86390 1
505992 99505992 1001 86380 86390 1
506181 99506181 1001 86380 86390 1
506608 99506608 1001 86380 86390 1
506726 99506726 1001 86380 86390 1
507281 99507281 1001 86380 86390 1
507051 99507051 1001 86380 86390 1
506902 99506902 1001 86380 86390 1
507557 99507557 1001 86380 86390 1
508070 99508070 1001 86380 86390 1
508224 99508224 1001 86380 86390 1
508246 99508246 1001 86380 86390 1
507693 99507693 1001 86380 86390 1
507823 99507823 1001 86380 86390 1
507707 99507707 1001 86380 86390 1
507766 99507766 1001 86380 86390 1
508935 99508935 1001 86380 86390 1
508988 99508988 1001 86380 86390 1
508970 99508970 1001 86380 86390 1
508718 99508718 1001 86380 86390 1
508749 99508749 1001 86380 86390 1
508867 99508867 1001 86380 86390 1
508639 99508639 1001 86380 86390 1
509785 99509785 1001 86380 86390 1
509879 99509879 1001 86380 86390 1
509671 99509671 1001 86380 86390 1
509675 99509675 1001 86380 86390 1
509295 99509295 1001 86380 86390 1
509400 99509400 1001 86380 86390 1
509401 99509401 1001 86380 86390 1
509414 99509414 1001 86380 86390 1
509352 99509352 1001 86380 86390 1
509936 99509936 1001 86380 86390 1
510656 99510656 1001 86380 86390 1
510709 99510709 1001 86380 86390 1
510724 99510724 1001 86380 86390 1
510373 99510373 1001 86380 86390 1
510163 99510163 1001 86380 86390 1
510124 99510124 1001 86380 86390 1
510285 99510285 1001 86380 86390 1
510892 99510892 1001 86380 86390 1
510740 99510740 1001 86380 86390 1
510890 99510890 1001 86380 86390 1
511183 99511183 1001 86380 86390 1
511306 99511306 1001 86380 86390 1
511611 99511611 1001 86380 86390 1
512359 99512359 1001 86380 86390 1
512075 99512075 1001 86380 86390 1
512026 99512026 1001 86380 86390 1
512052 99512052 1001 86380 86390 1
512143 99512143 1001 86380 86390 1
511916 99511916 1001 86380 86390 1
511764 99511764 1001 86380 86390 1
511847 99511847 1001 86380 86390 1
513093 99513093 1001 86380 86390 1
513018 99513018 1001 86380 86390 1
513136 99513136 1001 86380 86390 1
512975 99512975 1001 86380 86390 1
512978 99512978 1001 86380 86390 1
512631 99512631 1001 86380 86390 1
512788 99512788 1001 86380 86390 1
513271 99513271 1001 86380 86390 1
513829 99513829 1001 86380 86390 1
513671 99513671 1001 86380 86390 1
513774 99513774 1001 86380 86390 1
513712 99513712 1001 86380 86390 1
513651 99513651 1001 86380 86390 1
513584 99513584 1001 86380 86390 1
514171 99514171 1001 86380 86390 1
514075 99514075 1001 86380 86390 1
514053 99514053 1001 86380 86390 1
514657 99514657 1001 86380 86390 1
514611 99514611 1001 86380 86390 1
514444 99514444 1001 86380 86390 1
514292 99514292 1001 86380 86390 1
514999 99514999 1001 86380 86390 1
514974 99514974 1001 86380 86390 1
514860 99514860 1001 86380 86390 1
515632 99515632 1001 86380 86390 1
515646 99515646 1001 86380 86390 1
515591 99515591 1001 86380 86390 1
515439 99515439 1001 86380 86390 1
515301 99515301 1001 86380 86390 1
515155 99515155 1001 86380 86390 1
515224 99515224 1001 86380 86390 1
515826 99515826 1001 86380 86390 1
515801 99515801 1001 86380 86390 1
516426 99516426 1001 86380 86390 1
516260 99516260 1001 86380 86390 1
515940 99515940 1001 86380 86390 1
516073 99516073 1001 86380 86390 1
516076 99516076 1001 86380 86390 1
516579 99516579 1001 86380 86390 1
516555 99516555 1001 86380 86390 1
517197 99517197 1001 86380 86390 1
517236 99517236 1001 86380 86390 1
517177 99517177 1001 86380 86390 1
517042 99517042 1001 86380 86390 1
516857 99516857 1001 86380 86390 1
516793 99516793 1001 86380 86390 1
516840 99516840 1001 86380 86390 1
517448 99517448 1001 86380 86390 1
518042 99518042 1001 86380 86390 1
517776 99517776 1001 86380 86390 1
517758 99517758 1001 86380 86390 1
517730 99517730 1001 86380 86390 1
517680 99517680 1001 86380 86390 1
518786 99518786 1001 86380 86390 1
518896 99518896 1001 86380 86390 1
518684 99518684 1001 86380 86390 1
518524 99518524 1001 86380 86390 1
518499 99518499 1001 86380 86390 1
518526 99518526 1001 86380 86390 1
519006 99519006 1001 86380 86390 1
519176 99519176 1001 86380 86390 1
519776 99519776 1001 86380 86390 1
519804 99519804 1001 86380 86390 1
519596 99519596 1001 86380 86390 1
519394 99519394 1001 86380 86390 1
520448 99520448 1001 86380 86390 1
520456 99520456 1001 86380 86390 1
520035 99520035 1001 86380 86390 1
520646 99520646 1001 86380 86390 1
521337 99521337 1001 86380 86390 1
521017 99521017 1001 86380 86390 1
520961 99520961 1001 86380 86390 1
521634 99521634 1001 86380 86390 1
522123 99522123 1001 86380 86390 1
521948 99521948 1001 86380 86390 1
521936 99521936 1001 86380 86390 1
521791 99521791 1001 86380 86390 1
522455 99522455 1001 86380 86390 1
522339 99522339 1001 86380 86390 1
522979 99522979 1001 86380 86390 1
522807 99522807 1001 86380 86390 1
522730 99522730 1001 86380 86390 1
522545 99522545 1001 86380 86390 1
523295 99523295 1001 86380 86390 1
523829 99523829 1001 86380 86390 1
523845 99523845 1001 86380 86390 1
523898 99523898 1001 86380 86390 1
523772 99523772 1001 86380 86390 1
523877 99523877 1001 86380 86390 1
523893 99523893 1001 86380 86390 1
523682 99523682 1001 86380 86390 1
524144 99524144 1001 86380 86390 1
524083 99524083 1001 86380 86390 1
524696 99524696 1001 86380 86390 1
524743 99524743 1001 86380 86390 1
524698 99524698 1001 86380 86390 1
524466 99524466 1001 86380 86390 1
524403 99524403 1001 86380 86390 1
524181 99524181 1001 86380 86390 1
524835 99524835 1001 86380 86390 1
524951 99524951 1001 86380 86390 1
525557 99525557 1001 86380 86390 1
525019 99525019 1001 86380 86390 1
525640 99525640 1001 86380 86390 1
525771 99525771 1001 86380 86390 1
526310 99526310 1001 86380 86390 1
526412 99526412 1001 86380 86390 1
526124 99526124 1001 86380 86390 1
527077 99527077 1001 86380 86390 1
526997 99526997 1001 86380 86390 1
526973 99526973 1001 86380 86390 1
527290 99527290 1001 86380 86390 1
528049 99528049 1001 86380 86390 1
527756 99527756 1001 86380 86390 1
527826 99527826 1001 86380 86390 1
527723 99527723 1001 86380 86390 1
527588 99527588 1001 86380 86390 1
527486 99527486 1001 86380 86390 1
527603 99527603 1001 86380 86390 1
528108 99528108 1001 86380 86390 1
528850 99528850 1001 86380 86390 1
528715 99528715 1001 86380 86390 1
528311 99528311 1001 86380 86390 1
528441 99528441 1001 86380 86390 1
528432 99528432 1001 86380 86390 1
529044 99529044 1001 86380 86390 1
529019 99529019 1001 86380 86390 1
529032 99529032 1001 86380 86390 1
528904 99528904 1001 86380 86390 1
529689 99529689 1001 86380 86390 1
529660 99529660 1001 86380 86390 1
529462 99529462 1001 86380 86390 1
529294 99529294 1001 86380 86390 1
529309 99529309 1001 86380 86390 1
529832 99529832 1001 86380 86390 1
529794 99529794 1001 86380 86390 1
530413 99530413 1001 86380 86390 1
530492 99530492 1001 86380 86390 1
530524 99530524 1001 86380 86390 1
530390 99530390 1001 86380 86390 1
530533 99530533 1001 86380 86390 1
530205 99530205 1001 86380 86390 1
530292 99530292 1001 86380 86390 1
529954 99529954 1001 86380 86390 1
530592 99530592 1001 86380 86390 1
530621 99530621 1001 86380 86390 1
530700 99530700 1001 86380 86390 1
531212 99531212 1001 86380 86390 1
531194 99531194 1001 86380 86390 1
531197 99531197 1001 86380 86390 1
531032 99531032 1001 86380 86390 1
531123 99531123 1001 86380 86390 1
530761 99530761 1001 86380 86390 1
530935 99530935 1001 86380 86390 1
531391 99531391 1001 86380 86390 1
532016 99532016 1001 86380 86390 1
531955 99531955 1001 86380 86390 1
531853 99531853 1001 86380 86390 1
531893 99531893 1001 86380 86390 1
531645 99531645 1001 86380 86390 1
532293 99532293 1001 86380 86390 1
532373 99532373 1001 86380 86390 1
532993 99532993 1001 86380 86390 1
532657 99532657 1001 86380 86390 1
532517 99532517 1001 86380 86390 1
532518 99532518 1001 86380 86390 1
532448 99532448 1001 86380 86390 1
533145 99533145 1001 86380 86390 1
533070 99533070 1001 86380 86390 1
533047 99533047 1001 86380 86390 1
533140 99533140 1001 86380 86390 1
533207 99533207 1001 86380 86390 1
533234 99533234 1001 86380 86390 1
533447 99533447 1001 86380 86390 1
533635 99533635 1001 86380 86390 1
533273 99533273 1001 86380 86390 1
533378 99533378 1001 86380 86390 1
533962 99533962 1001 86380 86390 1
534586 99534586 1001 86380 86390 1
534588 99534588 1001 86380 86390 1
534578 99534578 1001 86380 86390 1
534630 99534630 1001 86380 86390 1
534379 99534379 1001 86380 86390 1
534418 99534418 1001 86380 86390 1
534319 99534319 1001 86380 86390 1
534206 99534206 1001 86380 86390 1
534170 99534170 1001 86380 86390 1
534711 99534711 1001 86380 86390 1
534870 99534870 1001 86380 86390 1
534744 99534744 1001 86380 86390 1
535462 99535462 1001 86380 86390 1
535335 99535335 1001 86380 86390 1
535285 99535285 1001 86380 86390 1
535286 99535286 1001 86380 86390 1
535161 99535161 1001 86380 86390 1
535034 99535034 1001 86380 86390 1
536269 99536269 1001 86380 86390 1
535827 99535827 1001 86380 86390 1
536349 99536349 1001 86380 86390 1
536473 99536473 1001 86380 86390 1
536906 99536906 1001 86380 86390 1
536793 99536793 1001 86380 86390 1
536568 99536568 1001 86380 86390 1
536680 99536680 1001 86380 86390 1
536563 99536563 1001 86380 86390 1
536564 99536564 1001 86380 86390 1
536656 99536656 1001 86380 86390 1
537908 99537908 1001 86380 86390 1
537638 99537638 1001 86380 86390 1
537478 99537478 1001 86380 86390 1
537466 99537466 1001 86380 86390 1
538088 99538088 1001 86380 86390 1
538053 99538053 1001 86380 86390 1
538156 99538156 1001 86380 86390 1
538110 99538110 1001 86380 86390 1
538466 99538466 1001 86380 86390 1
538581 99538581 1001 86380 86390 1
538377 99538377 1001 86380 86390 1
538818 99538818 1001 86380 86390 1
539507 99539507 1001 86380 86390 1
539366 99539366 1001 86380 86390 1
539652 99539652 1001 86380 86390 1
539836 99539836 1001 86380 86390 1
539697 99539697 1001 86380 86390 1
539662 99539662 1001 86380 86390 1
540342 99540342 1001 86380 86390 1
539854 99539854 1001 86380 86390 1
540529 99540529 1001 86380 86390 1
540617 99540617 1001 86380 86390 1
540630 99540630 1001 86380 86390 1
541138 99541138 1001 86380 86390 1
540892 99540892 1001 86380 86390 1
541450 99541450 1001 86380 86390 1
541361 99541361 1001 86380 86390 1
542096 99542096 1001 86380 86390 1
541782 99541782 1001 86380 86390 1
541667 99541667 1001 86380 86390 1
542299 99542299 1001 86380 86390 1
542177 99542177 1001 86380 86390 1
542126 99542126 1001 86380 86390 1
542192 99542192 1001 86380 86390 1
542911 99542911 1001 86380 86390 1
542610 99542610 1001 86380 86390 1
542738 99542738 1001 86380 86390 1
542513 99542513 1001 86380 86390 1
542475 99542475 1001 86380 86390 1
542325 99542325 1001 86380 86390 1
543115 99543115 1001 86380 86390 1
543449 99543449 1001 86380 86390 1
543554 99543554 1001 86380 86390 1
543517 99543517 1001 86380 86390 1
543454 99543454 1001 86380 86390 1
543364 99543364 1001 86380 86390 1
543381 99543381 1001 86380 86390 1
543220 99543220 1001 86380 86390 1
543263 99543263 1001 86380 86390 1
543889 99543889 1001 86380 86390 1
543881 99543881 1001 86380 86390 1
544392 99544392 1001 86380 86390 1
544385 99544385 1001 86380 86390 1
544339 99544339 1001 86380 86390 1
544620 99544620 1001 86380 86390 1
435701 684 1001 4080 13857 1
434172 245 1001 10080 10437 1
505510 665 1002 65820 71747 1
400078 99400078 1001 86380 86390 1
400789 99400789 1001 86380 86390 1
400801 99400801 1001 86380 86390 1
400859 99400859 1001 86380 86390 1
401016 99401016 1001 86380 86390 1
401464 99401464 1001 86380 86390 1
401763 99401763 1001 86380 86390 1
401847 99401847 1001 86380 86390 1
402002 99402002 1001 86380 86390 1
402114 99402114 1001 86380 86390 1
402237 99402237 1001 86380 86390 1
402285 99402285 1001 86380 86390 1
402321 99402321 1001 86380 86390 1
402378 99402378 1001 86380 86390 1
402795 99402795 1001 86380 86390 1
403225 99403225 1001 86380 86390 1
403211 99403211 1001 86380 86390 1
403433 99403433 1001 86380 86390 1
403699 99403699 1001 86380 86390 1
403844 99403844 1001 86380 86390 1
404012 99404012 1001 86380 86390 1
404256 99404256 1001 86380 86390 1
405250 99405250 1001 86380 86390 1
405307 99405307 1001 86380 86390 1
405511 99405511 1001 86380 86390 1
405697 99405697 1001 86380 86390 1
405861 99405861 1001 86380 86390 1
406689 99406689 1001 86380 86390 1
406830 99406830 1001 86380 86390 1
407003 99407003 1001 86380 86390 1
407497 99407497 1001 86380 86390 1
407686 99407686 1001 86380 86390 1
408231 99408231 1001 86380 86390 1
408326 99408326 1001 86380 86390 1
408456 99408456 1001 86380 86390 1
408616 99408616 1001 86380 86390 1
409133 99409133 1001 86380 86390 1
409250 99409250 1001 86380 86390 1
409476 99409476 1001 86380 86390 1
409538 99409538 1001 86380 86390 1
409828 99409828 1001 86380 86390 1
409863 99409863 1001 86380 86390 1
409926 99409926 1001 86380 86390 1
410182 99410182 1001 86380 86390 1
410210 99410210 1001 86380 86390 1
410810 99410810 1001 86380 86390 1
410930 99410930 1001 86380 86390 1
411220 99411220 1001 86380 86390 1
411397 99411397 1001 86380 86390 1
411444 99411444 1001 86380 86390 1
411427 99411427 1001 86380 86390 1
411613 99411613 1001 86380 86390 1
411887 99411887 1001 86380 86390 1
412396 99412396 1001 86380 86390 1
413671 99413671 1001 86380 86390 1
413063 99413063 1001 86380 86390 1
413098 99413098 1001 86380 86390 1
412824 99412824 1001 86380 86390 1
412564 99412564 1001 86380 86390 1
412765 99412765 1001 86380 86390 1
412881 99412881 1001 86380 86390 1
413929 99413929 1001 86380 86390 1
415122 99415122 1001 86380 86390 1
415207 99415207 1001 86380 86390 1
414589 99414589 1001 86380 86390 1
414693 99414693 1001 86380 86390 1
414701 99414701 1001 86380 86390 1
414144 99414144 1001 86380 86390 1
414389 99414389 1001 86380 86390 1
417000 99417000 1001 86380 86390 1
416843 99416843 1001 86380 86390 1
416960 99416960 1001 86380 86390 1
416511 99416511 1001 86380 86390 1
416154 99416154 1001 86380 86390 1
415827 99415827 1001 86380 86390 1
415815 99415815 1001 86380 86390 1
415983 99415983 1001 86380 86390 1
417584 99417584 1001 86380 86390 1
418676 99418676 1001 86380 86390 1
418588 99418588 1001 86380 86390 1
418790 99418790 1001 86380 86390 1
418792 99418792 1001 86380 86390 1
418149 99418149 1001 86380 86390 1
418980 99418980 1001 86380 86390 1
420267 99420267 1001 86380 86390 1
419482 99419482 1001 86380 86390 1
419489 99419489 1001 86380 86390 1
420568 99420568 1001 86380 86390 1
422032 99422032 1001 86380 86390 1
421798 99421798 1001 86380 86390 1
421945 99421945 1001 86380 86390 1
421033 99421033 1001 86380 86390 1
422412 99422412 1001 86380 86390 1
423153 99423153 1001 86380 86390 1
423186 99423186 1001 86380 86390 1
422896 99422896 1001 86380 86390 1
424075 99424075 1001 86380 86390 1
424715 99424715 1001 86380 86390 1
424186 99424186 1001 86380 86390 1
424541 99424541 1001 86380 86390 1
425670 99425670 1001 86380 86390 1
425417 99425417 1001 86380 86390 1
427039 99427039 1001 86380 86390 1
426719 99426719 1001 86380 86390 1
426939 99426939 1001 86380 86390 1
426692 99426692 1001 86380 86390 1
426666 99426666 1001 86380 86390 1
426330 99426330 1001 86380 86390 1
425903 99425903 1001 86380 86390 1
427494 99427494 1001 86380 86390 1
427156 99427156 1001 86380 86390 1
427476 99427476 1001 86380 86390 1
428074 99428074 1001 86380 86390 1
429785 99429785 1001 86380 86390 1
429772 99429772 1001 86380 86390 1
429431 99429431 1001 86380 86390 1
429396 99429396 1001 86380 86390 1
429232 99429232 1001 86380 86390 1
430474 99430474 1001 86380 86390 1
430570 99430570 1001 86380 86390 1
431940 99431940 1001 86380 86390 1
431477 99431477 1001 86380 86390 1
432065 99432065 1001 86380 86390 1
433556 99433556 1001 86380 86390 1
433017 99433017 1001 86380 86390 1
432584 99432584 1001 86380 86390 1
432861 99432861 1001 86380 86390 1
432678 99432678 1001 86380 86390 1
432715 99432715 1001 86380 86390 1
434128 99434128 1001 86380 86390 1
433957 99433957 1001 86380 86390 1
435434 99435434 1001 86380 86390 1
435447 99435447 1001 86380 86390 1
437093 99437093 1001 86380 86390 1
437002 99437002 1001 86380 86390 1
436724 99436724 1001 86380 86390 1
436381 99436381 1001 86380 86390 1
437350 99437350 1001 86380 86390 1
300075 99300075 1001 86380 86390 1
300354 99300354 1001 86380 86390 1
300406 99300406 1001 86380 86390 1
300434 99300434 1001 86380 86390 1
300320 99300320 1001 86380 86390 1
300360 99300360 1001 86380 86390 1
300272 99300272 1001 86380 86390 1
300170 99300170 1001 86380 86390 1
300838 99300838 1001 86380 86390 1
301363 99301363 1001 86380 86390 1
301503 99301503 1001 86380 86390 1
301057 99301057 1001 86380 86390 1
301557 99301557 1001 86380 86390 1
302355 99302355 1001 86380 86390 1
302367 99302367 1001 86380 86390 1
302154 99302154 1001 86380 86390 1
301986 99301986 1001 86380 86390 1
301883 99301883 1001 86380 86390 1
301948 99301948 1001 86380 86390 1
301938 99301938 1001 86380 86390 1
302473 99302473 1001 86380 86390 1
302500 99302500 1001 86380 86390 1
303072 99303072 1001 86380 86390 1
303011 99303011 1001 86380 86390 1
302846 99302846 1001 86380 86390 1
302687 99302687 1001 86380 86390 1
302596 99302596 1001 86380 86390 1
303369 99303369 1001 86380 86390 1
303822 99303822 1001 86380 86390 1
303746 99303746 1001 86380 86390 1
303425 99303425 1001 86380 86390 1
303426 99303426 1001 86380 86390 1
304108 99304108 1001 86380 86390 1
304761 99304761 1001 86380 86390 1
304664 99304664 1001 86380 86390 1
304327 99304327 1001 86380 86390 1
305559 99305559 1001 86380 86390 1
305661 99305661 1001 86380 86390 1
305668 99305668 1001 86380 86390 1
305567 99305567 1001 86380 86390 1
305676 99305676 1001 86380 86390 1
305094 99305094 1001 86380 86390 1
305146 99305146 1001 86380 86390 1
305147 99305147 1001 86380 86390 1
305206 99305206 1001 86380 86390 1
500165 99500165 1001 86380 86390 1
500663 99500663 1001 86380 86390 1
500804 99500804 1001 86380 86390 1
500541 99500541 1001 86380 86390 1
500232 99500232 1001 86380 86390 1
500213 99500213 1001 86380 86390 1
501578 99501578 1001 86380 86390 1
501613 99501613 1001 86380 86390 1
501455 99501455 1001 86380 86390 1
501267 99501267 1001 86380 86390 1
501065 99501065 1001 86380 86390 1
501227 99501227 1001 86380 86390 1
501694 99501694 1001 86380 86390 1
501686 99501686 1001 86380 86390 1
502376 99502376 1001 86380 86390 1
502332 99502332 1001 86380 86390 1
502425 99502425 1001 86380 86390 1
503215 99503215 1001 86380 86390 1
502900 99502900 1001 86380 86390 1
502684 99502684 1001 86380 86390 1
502746 99502746 1001 86380 86390 1
503431 99503431 1001 86380 86390 1
503318 99503318 1001 86380 86390 1
503967 99503967 1001 86380 86390 1
503971 99503971 1001 86380 86390 1
503948 99503948 1001 86380 86390 1
503924 99503924 1001 86380 86390 1
503554 99503554 1001 86380 86390 1
504264 99504264 1001 86380 86390 1
504610 99504610 1001 86380 86390 1
505058 99505058 1001 86380 86390 1
505108 99505108 1001 86380 86390 1
505618 99505618 1001 86380 86390 1
505671 99505671 1001 86380 86390 1
505394 99505394 1001 86380 86390 1
505242 99505242 1001 86380 86390 1
505960 99505960 1001 86380 86390 1
506340 99506340 1001 86380 86390 1
506319 99506319 1001 86380 86390 1
506337 99506337 1001 86380 86390 1
506005 99506005 1001 86380 86390 1
506007 99506007 1001 86380 86390 1
506035 99506035 1001 86380 86390 1
507256 99507256 1001 86380 86390 1
507221 99507221 1001 86380 86390 1
507312 99507312 1001 86380 86390 1
507366 99507366 1001 86380 86390 1
507329 99507329 1001 86380 86390 1
507113 99507113 1001 86380 86390 1
507180 99507180 1001 86380 86390 1
506832 99506832 1001 86380 86390 1
506953 99506953 1001 86380 86390 1
507589 99507589 1001 86380 86390 1
507480 99507480 1001 86380 86390 1
508239 99508239 1001 86380 86390 1
508009 99508009 1001 86380 86390 1
507872 99507872 1001 86380 86390 1
507763 99507763 1001 86380 86390 1
507650 99507650 1001 86380 86390 1
508413 99508413 1001 86380 86390 1
508940 99508940 1001 86380 86390 1
508741 99508741 1001 86380 86390 1
508845 99508845 1001 86380 86390 1
508706 99508706 1001 86380 86390 1
508667 99508667 1001 86380 86390 1
508695 99508695 1001 86380 86390 1
508605 99508605 1001 86380 86390 1
509240 99509240 1001 86380 86390 1
509746 99509746 1001 86380 86390 1
509698 99509698 1001 86380 86390 1
509882 99509882 1001 86380 86390 1
509892 99509892 1001 86380 86390 1
509602 99509602 1001 86380 86390 1
509383 99509383 1001 86380 86390 1
510029 99510029 1001 86380 86390 1
510073 99510073 1001 86380 86390 1
509932 99509932 1001 86380 86390 1
509986 99509986 1001 86380 86390 1
510726 99510726 1001 86380 86390 1
510695 99510695 1001 86380 86390 1
510704 99510704 1001 86380 86390 1
510606 99510606 1001 86380 86390 1
510684 99510684 1001 86380 86390 1
510512 99510512 1001 86380 86390 1
510399 99510399 1001 86380 86390 1
510454 99510454 1001 86380 86390 1
510160 99510160 1001 86380 86390 1
510296 99510296 1001 86380 86390 1
511399 99511399 1001 86380 86390 1
511455 99511455 1001 86380 86390 1
511258 99511258 1001 86380 86390 1
511287 99511287 1001 86380 86390 1
511149 99511149 1001 86380 86390 1
511255 99511255 1001 86380 86390 1
511152 99511152 1001 86380 86390 1
511015 99511015 1001 86380 86390 1
512293 99512293 1001 86380 86390 1
512335 99512335 1001 86380 86390 1
512286 99512286 1001 86380 86390 1
512073 99512073 1001 86380 86390 1
512125 99512125 1001 86380 86390 1
512133 99512133 1001 86380 86390 1
512043 99512043 1001 86380 86390 1
511786 99511786 1001 86380 86390 1
511909 99511909 1001 86380 86390 1
512481 99512481 1001 86380 86390 1
512484 99512484 1001 86380 86390 1
513311 99513311 1001 86380 86390 1
513240 99513240 1001 86380 86390 1
513849 99513849 1001 86380 86390 1
513691 99513691 1001 86380 86390 1
513456 99513456 1001 86380 86390 1
513430 99513430 1001 86380 86390 1
514224 99514224 1001 86380 86390 1
514216 99514216 1001 86380 86390 1
514062 99514062 1001 86380 86390 1
514736 99514736 1001 86380 86390 1
514615 99514615 1001 86380 86390 1
514532 99514532 1001 86380 86390 1
514386 99514386 1001 86380 86390 1
514351 99514351 1001 86380 86390 1
514377 99514377 1001 86380 86390 1
515504 99515504 1001 86380 86390 1
515530 99515530 1001 86380 86390 1
515643 99515643 1001 86380 86390 1
515476 99515476 1001 86380 86390 1
515083 99515083 1001 86380 86390 1
515800 99515800 1001 86380 86390 1
516452 99516452 1001 86380 86390 1
516323 99516323 1001 86380 86390 1
516148 99516148 1001 86380 86390 1
516258 99516258 1001 86380 86390 1
516208 99516208 1001 86380 86390 1
515968 99515968 1001 86380 86390 1
516047 99516047 1001 86380 86390 1
515918 99515918 1001 86380 86390 1
516023 99516023 1001 86380 86390 1
515896 99515896 1001 86380 86390 1
516514 99516514 1001 86380 86390 1
517184 99517184 1001 86380 86390 1
517137 99517137 1001 86380 86390 1
517216 99517216 1001 86380 86390 1
517118 99517118 1001 86380 86390 1
516924 99516924 1001 86380 86390 1
516958 99516958 1001 86380 86390 1
516948 99516948 1001 86380 86390 1
516759 99516759 1001 86380 86390 1
516762 99516762 1001 86380 86390 1
518055 99518055 1001 86380 86390 1
517896 99517896 1001 86380 86390 1
517898 99517898 1001 86380 86390 1
518359 99518359 1001 86380 86390 1
518245 99518245 1001 86380 86390 1
518169 99518169 1001 86380 86390 1
518709 99518709 1001 86380 86390 1
518673 99518673 1001 86380 86390 1
518613 99518613 1001 86380 86390 1
519101 99519101 1001 86380 86390 1
519621 99519621 1001 86380 86390 1
519635 99519635 1001 86380 86390 1
519753 99519753 1001 86380 86390 1
519758 99519758 1001 86380 86390 1
519403 99519403 1001 86380 86390 1
520323 99520323 1001 86380 86390 1
520418 99520418 1001 86380 86390 1
520758 99520758 1001 86380 86390 1
521103 99521103 1001 86380 86390 1
520998 99520998 1001 86380 86390 1
521529 99521529 1001 86380 86390 1
521547 99521547 1001 86380 86390 1
521612 99521612 1001 86380 86390 1
521652 99521652 1001 86380 86390 1
521562 99521562 1001 86380 86390 1
521511 99521511 1001 86380 86390 1
522069 99522069 1001 86380 86390 1
521675 99521675 1001 86380 86390 1
522388 99522388 1001 86380 86390 1
522813 99522813 1001 86380 86390 1
523259 99523259 1001 86380 86390 1
523305 99523305 1001 86380 86390 1
523597 99523597 1001 86380 86390 1
523685 99523685 1001 86380 86390 1
523350 99523350 1001 86380 86390 1
523378 99523378 1001 86380 86390 1
523510 99523510 1001 86380 86390 1
523334 99523334 1001 86380 86390 1
524059 99524059 1001 86380 86390 1
523997 99523997 1001 86380 86390 1
524069 99524069 1001 86380 86390 1
524096 99524096 1001 86380 86390 1
524740 99524740 1001 86380 86390 1
524850 99524850 1001 86380 86390 1
524917 99524917 1001 86380 86390 1
524930 99524930 1001 86380 86390 1
524791 99524791 1001 86380 86390 1
525512 99525512 1001 86380 86390 1
525463 99525463 1001 86380 86390 1
525582 99525582 1001 86380 86390 1
525531 99525531 1001 86380 86390 1
525592 99525592 1001 86380 86390 1
525305 99525305 1001 86380 86390 1
525161 99525161 1001 86380 86390 1
525152 99525152 1001 86380 86390 1
525115 99525115 1001 86380 86390 1
525012 99525012 1001 86380 86390 1
525775 99525775 1001 86380 86390 1
525635 99525635 1001 86380 86390 1
525629 99525629 1001 86380 86390 1
526224 99526224 1001 86380 86390 1
526383 99526383 1001 86380 86390 1
526080 99526080 1001 86380 86390 1
526106 99526106 1001 86380 86390 1
526123 99526123 1001 86380 86390 1
526086 99526086 1001 86380 86390 1
525961 99525961 1001 86380 86390 1
525819 99525819 1001 86380 86390 1
525923 99525923 1001 86380 86390 1
527150 99527150 1001 86380 86390 1
526823 99526823 1001 86380 86390 1
527299 99527299 1001 86380 86390 1
527355 99527355 1001 86380 86390 1
527422 99527422 1001 86380 86390 1
527374 99527374 1001 86380 86390 1
527656 99527656 1001 86380 86390 1
528079 99528079 1001 86380 86390 1
528766 99528766 1001 86380 86390 1
528754 99528754 1001 86380 86390 1
528782 99528782 1001 86380 86390 1
528462 99528462 1001 86380 86390 1
528282 99528282 1001 86380 86390 1
529079 99529079 1001 86380 86390 1
529036 99529036 1001 86380 86390 1
529064 99529064 1001 86380 86390 1
528935 99528935 1001 86380 86390 1
529430 99529430 1001 86380 86390 1
529178 99529178 1001 86380 86390 1
529155 99529155 1001 86380 86390 1
529271 99529271 1001 86380 86390 1
529523 99529523 1001 86380 86390 1
529809 99529809 1001 86380 86390 1
529747 99529747 1001 86380 86390 1
530432 99530432 1001 86380 86390 1
530222 99530222 1001 86380 86390 1
530254 99530254 1001 86380 86390 1
530062 99530062 1001 86380 86390 1
530063 99530063 1001 86380 86390 1
529979 99529979 1001 86380 86390 1
530583 99530583 1001 86380 86390 1
531361 99531361 1001 86380 86390 1
531006 99531006 1001 86380 86390 1
531115 99531115 1001 86380 86390 1
530978 99530978 1001 86380 86390 1
530817 99530817 1001 86380 86390 1
530895 99530895 1001 86380 86390 1
531418 99531418 1001 86380 86390 1
531496 99531496 1001 86380 86390 1
532104 99532104 1001 86380 86390 1
532135 99532135 1001 86380 86390 1
532073 99532073 1001 86380 86390 1
531807 99531807 1001 86380 86390 1
531613 99531613 1001 86380 86390 1
532776 99532776 1001 86380 86390 1
532493 99532493 1001 86380 86390 1
532574 99532574 1001 86380 86390 1
533067 99533067 1001 86380 86390 1
533719 99533719 1001 86380 86390 1
533791 99533791 1001 86380 86390 1
533510 99533510 1001 86380 86390 1
533586 99533586 1001 86380 86390 1
533276 99533276 1001 86380 86390 1
533331 99533331 1001 86380 86390 1
533362 99533362 1001 86380 86390 1
533389 99533389 1001 86380 86390 1
533943 99533943 1001 86380 86390 1
534061 99534061 1001 86380 86390 1
534651 99534651 1001 86380 86390 1
534518 99534518 1001 86380 86390 1
534493 99534493 1001 86380 86390 1
534370 99534370 1001 86380 86390 1
534271 99534271 1001 86380 86390 1
534241 99534241 1001 86380 86390 1
534722 99534722 1001 86380 86390 1
534749 99534749 1001 86380 86390 1
534817 99534817 1001 86380 86390 1
535438 99535438 1001 86380 86390 1
535220 99535220 1001 86380 86390 1
535160 99535160 1001 86380 86390 1
535008 99535008 1001 86380 86390 1
535094 99535094 1001 86380 86390 1
535689 99535689 1001 86380 86390 1
535683 99535683 1001 86380 86390 1
535529 99535529 1001 86380 86390 1
536306 99536306 1001 86380 86390 1
536328 99536328 1001 86380 86390 1
536270 99536270 1001 86380 86390 1
536044 99536044 1001 86380 86390 1
536495 99536495 1001 86380 86390 1
536472 99536472 1001 86380 86390 1
536825 99536825 1001 86380 86390 1
536941 99536941 1001 86380 86390 1
536865 99536865 1001 86380 86390 1
537720 99537720 1001 86380 86390 1
537669 99537669 1001 86380 86390 1
537726 99537726 1001 86380 86390 1
537375 99537375 1001 86380 86390 1
537431 99537431 1001 86380 86390 1
538030 99538030 1001 86380 86390 1
538187 99538187 1001 86380 86390 1
538550 99538550 1001 86380 86390 1
538250 99538250 1001 86380 86390 1
538917 99538917 1001 86380 86390 1
539490 99539490 1001 86380 86390 1
539425 99539425 1001 86380 86390 1
539408 99539408 1001 86380 86390 1
539036 99539036 1001 86380 86390 1
539673 99539673 1001 86380 86390 1
539738 99539738 1001 86380 86390 1
539830 99539830 1001 86380 86390 1
540317 99540317 1001 86380 86390 1
540120 99540120 1001 86380 86390 1
539887 99539887 1001 86380 86390 1
540009 99540009 1001 86380 86390 1
539932 99539932 1001 86380 86390 1
541256 99541256 1001 86380 86390 1
541168 99541168 1001 86380 86390 1
541087 99541087 1001 86380 86390 1
540896 99540896 1001 86380 86390 1
540926 99540926 1001 86380 86390 1
541020 99541020 1001 86380 86390 1
540877 99540877 1001 86380 86390 1
541413 99541413 1001 86380 86390 1
541378 99541378 1001 86380 86390 1
541932 99541932 1001 86380 86390 1
542117 99542117 1001 86380 86390 1
541893 99541893 1001 86380 86390 1
541714 99541714 1001 86380 86390 1
541873 99541873 1001 86380 86390 1
541619 99541619 1001 86380 86390 1
541598 99541598 1001 86380 86390 1
542190 99542190 1001 86380 86390 1
542848 99542848 1001 86380 86390 1
542428 99542428 1001 86380 86390 1
542403 99542403 1001 86380 86390 1
543054 99543054 1001 86380 86390 1
543106 99543106 1001 86380 86390 1
543669 99543669 1001 86380 86390 1
543596 99543596 1001 86380 86390 1
543602 99543602 1001 86380 86390 1
543286 99543286 1001 86380 86390 1
543312 99543312 1001 86380 86390 1
544386 99544386 1001 86380 86390 1
544650 99544650 1001 86380 86390 1
400538 889 1001 43320 46977 1
400371 99400371 1001 86380 86390 1
400704 99400704 1001 86380 86390 1
401466 99401466 1001 86380 86390 1
401687 99401687 1001 86380 86390 1
401753 99401753 1001 86380 86390 1
402021 99402021 1001 86380 86390 1
402381 99402381 1001 86380 86390 1
402519 99402519 1001 86380 86390 1
402509 99402509 1001 86380 86390 1
402587 99402587 1001 86380 86390 1
402651 99402651 1001 86380 86390 1
402619 99402619 1001 86380 86390 1
402816 99402816 1001 86380 86390 1
403030 99403030 1001 86380 86390 1
403513 99403513 1001 86380 86390 1
403624 99403624 1001 86380 86390 1
403756 99403756 1001 86380 86390 1
404418 99404418 1001 86380 86390 1
404596 99404596 1001 86380 86390 1
404734 99404734 1001 86380 86390 1
404935 99404935 1001 86380 86390 1
405104 99405104 1001 86380 86390 1
405085 99405085 1001 86380 86390 1
405225 99405225 1001 86380 86390 1
405459 99405459 1001 86380 86390 1
406270 99406270 1001 86380 86390 1
406611 99406611 1001 86380 86390 1
406869 99406869 1001 86380 86390 1
406941 99406941 1001 86380 86390 1
407208 99407208 1001 86380 86390 1
407212 99407212 1001 86380 86390 1
407336 99407336 1001 86380 86390 1
407345 99407345 1001 86380 86390 1
407618 99407618 1001 86380 86390 1
408756 99408756 1001 86380 86390 1
408827 99408827 1001 86380 86390 1
409549 99409549 1001 86380 86390 1
409954 99409954 1001 86380 86390 1
410093 99410093 1001 86380 86390 1
410196 99410196 1001 86380 86390 1
410422 99410422 1001 86380 86390 1
410408 99410408 1001 86380 86390 1
410576 99410576 1001 86380 86390 1
410731 99410731 1001 86380 86390 1
410879 99410879 1001 86380 86390 1
411059 99411059 1001 86380 86390 1
411623 99411623 1001 86380 86390 1
411729 99411729 1001 86380 86390 1
412262 99412262 1001 86380 86390 1
412459 99412459 1001 86380 86390 1
412409 99412409 1001 86380 86390 1
413193 99413193 1001 86380 86390 1
413077 99413077 1001 86380 86390 1
413026 99413026 1001 86380 86390 1
413109 99413109 1001 86380 86390 1
413833 99413833 1001 86380 86390 1
413783 99413783 1001 86380 86390 1
413759 99413759 1001 86380 86390 1
413956 99413956 1001 86380 86390 1
414043 99414043 1001 86380 86390 1
415036 99415036 1001 86380 86390 1
414667 99414667 1001 86380 86390 1
414273 99414273 1001 86380 86390 1
414417 99414417 1001 86380 86390 1
415681 99415681 1001 86380 86390 1
415589 99415589 1001 86380 86390 1
416614 99416614 1001 86380 86390 1
416816 99416816 1001 86380 86390 1
416688 99416688 1001 86380 86390 1
416327 99416327 1001 86380 86390 1
416148 99416148 1001 86380 86390 1
416396 99416396 1001 86380 86390 1
417301 99417301 1001 86380 86390 1
417158 99417158 1001 86380 86390 1
417438 99417438 1001 86380 86390 1
418434 99418434 1001 86380 86390 1
418735 99418735 1001 86380 86390 1
418128 99418128 1001 86380 86390 1
419167 99419167 1001 86380 86390 1
419203 99419203 1001 86380 86390 1
420353 99420353 1001 86380 86390 1
420161 99420161 1001 86380 86390 1
419967 99419967 1001 86380 86390 1
419930 99419930 1001 86380 86390 1
420676 99420676 1001 86380 86390 1
421838 99421838 1001 86380 86390 1
422113 99422113 1001 86380 86390 1
421109 99421109 1001 86380 86390 1
420837 99420837 1001 86380 86390 1
422200 99422200 1001 86380 86390 1
423661 99423661 1001 86380 86390 1
422990 99422990 1001 86380 86390 1
423235 99423235 1001 86380 86390 1
423098 99423098 1001 86380 86390 1
423890 99423890 1001 86380 86390 1
425103 99425103 1001 86380 86390 1
425095 99425095 1001 86380 86390 1
425359 99425359 1001 86380 86390 1
425358 99425358 1001 86380 86390 1
424341 99424341 1001 86380 86390 1
424271 99424271 1001 86380 86390 1
424329 99424329 1001 86380 86390 1
424401 99424401 1001 86380 86390 1
424332 99424332 1001 86380 86390 1
425533 99425533 1001 86380 86390 1
426873 99426873 1001 86380 86390 1
426392 99426392 1001 86380 86390 1
427257 99427257 1001 86380 86390 1
427271 99427271 1001 86380 86390 1
428600 99428600 1001 86380 86390 1
428340 99428340 1001 86380 86390 1
428282 99428282 1001 86380 86390 1
428216 99428216 1001 86380 86390 1
427907 99427907 1001 86380 86390 1
427816 99427816 1001 86380 86390 1
429071 99429071 1001 86380 86390 1
428832 99428832 1001 86380 86390 1
429013 99429013 1001 86380 86390 1
429999 99429999 1001 86380 86390 1
430235 99430235 1001 86380 86390 1
430632 99430632 1001 86380 86390 1
430737 99430737 1001 86380 86390 1
430490 99430490 1001 86380 86390 1
430714 99430714 1001 86380 86390 1
431443 99431443 1001 86380 86390 1
431027 99431027 1001 86380 86390 1
430956 99430956 1001 86380 86390 1
430959 99430959 1001 86380 86390 1
432421 99432421 1001 86380 86390 1
433326 99433326 1001 86380 86390 1
433316 99433316 1001 86380 86390 1
433076 99433076 1001 86380 86390 1
432974 99432974 1001 86380 86390 1
432956 99432956 1001 86380 86390 1
433285 99433285 1001 86380 86390 1
432650 99432650 1001 86380 86390 1
432608 99432608 1001 86380 86390 1
434006 99434006 1001 86380 86390 1
435003 99435003 1001 86380 86390 1
435044 99435044 1001 86380 86390 1
434663 99434663 1001 86380 86390 1
434745 99434745 1001 86380 86390 1
434852 99434852 1001 86380 86390 1
434201 99434201 1001 86380 86390 1
434553 99434553 1001 86380 86390 1
434389 99434389 1001 86380 86390 1
434449 99434449 1001 86380 86390 1
435866 99435866 1001 86380 86390 1
436244 99436244 1001 86380 86390 1
436246 99436246 1001 86380 86390 1
437293 99437293 1001 86380 86390 1
437319 99437319 1001 86380 86390 1
300093 99300093 1001 86380 86390 1
300581 99300581 1001 86380 86390 1
300433 99300433 1001 86380 86390 1
300382 99300382 1001 86380 86390 1
300332 99300332 1001 86380 86390 1
300501 99300501 1001 86380 86390 1
300215 99300215 1001 86380 86390 1
300112 99300112 1001 86380 86390 1
300818 99300818 1001 86380 86390 1
300931 99300931 1001 86380 86390 1
301547 99301547 1001 86380 86390 1
301341 99301341 1001 86380 86390 1
301152 99301152 1001 86380 86390 1
301679 99301679 1001 86380 86390 1
302299 99302299 1001 86380 86390 1
302290 99302290 1001 86380 86390 1
302065 99302065 1001 86380 86390 1
301882 99301882 1001 86380 86390 1
302575 99302575 1001 86380 86390 1
303066 99303066 1001 86380 86390 1
303031 99303031 1001 86380 86390 1
303045 99303045 1001 86380 86390 1
302906 99302906 1001 86380 86390 1
303403 99303403 1001 86380 86390 1
303291 99303291 1001 86380 86390 1
303943 99303943 1001 86380 86390 1
303947 99303947 1001 86380 86390 1
304015 99304015 1001 86380 86390 1
303836 99303836 1001 86380 86390 1
303719 99303719 1001 86380 86390 1
303518 99303518 1001 86380 86390 1
303472 99303472 1001 86380 86390 1
303579 99303579 1001 86380 86390 1
304148 99304148 1001 86380 86390 1
304099 99304099 1001 86380 86390 1
304840 99304840 1001 86380 86390 1
304566 99304566 1001 86380 86390 1
304888 99304888 1001 86380 86390 1
305533 99305533 1001 86380 86390 1
305683 99305683 1001 86380 86390 1
305620 99305620 1001 86380 86390 1
305361 99305361 1001 86380 86390 1
305209 99305209 1001 86380 86390 1
305202 99305202 1001 86380 86390 1
305153 99305153 1001 86380 86390 1
500779 99500779 1001 86380 86390 1
500746 99500746 1001 86380 86390 1
500364 99500364 1001 86380 86390 1
500365 99500365 1001 86380 86390 1
500367 99500367 1001 86380 86390 1
500267 99500267 1001 86380 86390 1
500961 99500961 1001 86380 86390 1
500991 99500991 1001 86380 86390 1
501460 99501460 1001 86380 86390 1
501562 99501562 1001 86380 86390 1
501304 99501304 1001 86380 86390 1
501077 99501077 1001 86380 86390 1
501780 99501780 1001 86380 86390 1
501755 99501755 1001 86380 86390 1
502360 99502360 1001 86380 86390 1
501876 99501876 1001 86380 86390 1
501982 99501982 1001 86380 86390 1
502488 99502488 1001 86380 86390 1
502581 99502581 1001 86380 86390 1
502661 99502661 1001 86380 86390 1
502484 99502484 1001 86380 86390 1
503257 99503257 1001 86380 86390 1
503179 99503179 1001 86380 86390 1
503156 99503156 1001 86380 86390 1
503274 99503274 1001 86380 86390 1
503282 99503282 1001 86380 86390 1
503017 99503017 1001 86380 86390 1
502890 99502890 1001 86380 86390 1
502827 99502827 1001 86380 86390 1
502792 99502792 1001 86380 86390 1
502678 99502678 1001 86380 86390 1
502760 99502760 1001 86380 86390 1
503295 99503295 1001 86380 86390 1
503974 99503974 1001 86380 86390 1
504079 99504079 1001 86380 86390 1
503907 99503907 1001 86380 86390 1
503728 99503728 1001 86380 86390 1
504299 99504299 1001 86380 86390 1
504229 99504229 1001 86380 86390 1
504805 99504805 1001 86380 86390 1
504930 99504930 1001 86380 86390 1
504349 99504349 1001 86380 86390 1
505097 99505097 1001 86380 86390 1
504985 99504985 1001 86380 86390 1
505027 99505027 1001 86380 86390 1
505698 99505698 1001 86380 86390 1
505692 99505692 1001 86380 86390 1
505477 99505477 1001 86380 86390 1
505505 99505505 1001 86380 86390 1
505548 99505548 1001 86380 86390 1
505368 99505368 1001 86380 86390 1
505256 99505256 1001 86380 86390 1
505938 99505938 1001 86380 86390 1
505901 99505901 1001 86380 86390 1
505966 99505966 1001 86380 86390 1
505774 99505774 1001 86380 86390 1
505814 99505814 1001 86380 86390 1
505866 99505866 1001 86380 86390 1
505854 99505854 1001 86380 86390 1
506468 99506468 1001 86380 86390 1
506496 99506496 1001 86380 86390 1
506395 99506395 1001 86380 86390 1
506539 99506539 1001 86380 86390 1
506491 99506491 1001 86380 86390 1
506327 99506327 1001 86380 86390 1
506315 99506315 1001 86380 86390 1
506226 99506226 1001 86380 86390 1
506032 99506032 1001 86380 86390 1
507153 99507153 1001 86380 86390 1
507097 99507097 1001 86380 86390 1
506914 99506914 1001 86380 86390 1
507461 99507461 1001 86380 86390 1
507439 99507439 1001 86380 86390 1
507913 99507913 1001 86380 86390 1
507841 99507841 1001 86380 86390 1
508251 99508251 1001 86380 86390 1
508321 99508321 1001 86380 86390 1
509027 99509027 1001 86380 86390 1
509007 99509007 1001 86380 86390 1
509063 99509063 1001 86380 86390 1
508664 99508664 1001 86380 86390 1
508823 99508823 1001 86380 86390 1
508750 99508750 1001 86380 86390 1
508712 99508712 1001 86380 86390 1
508653 99508653 1001 86380 86390 1
509798 99509798 1001 86380 86390 1
509491 99509491 1001 86380 86390 1
509472 99509472 1001 86380 86390 1
509966 99509966 1001 86380 86390 1
510682 99510682 1001 86380 86390 1
510519 99510519 1001 86380 86390 1
510217 99510217 1001 86380 86390 1
510259 99510259 1001 86380 86390 1
511484 99511484 1001 86380 86390 1
511298 99511298 1001 86380 86390 1
511002 99511002 1001 86380 86390 1
511021 99511021 1001 86380 86390 1
511744 99511744 1001 86380 86390 1
511688 99511688 1001 86380 86390 1
512048 99512048 1001 86380 86390 1
512128 99512128 1001 86380 86390 1
511940 99511940 1001 86380 86390 1
512527 99512527 1001 86380 86390 1
513122 99513122 1001 86380 86390 1
512899 99512899 1001 86380 86390 1
512939 99512939 1001 86380 86390 1
512702 99512702 1001 86380 86390 1
512625 99512625 1001 86380 86390 1
512644 99512644 1001 86380 86390 1
513302 99513302 1001 86380 86390 1
513252 99513252 1001 86380 86390 1
514755 99514755 1001 86380 86390 1
514314 99514314 1001 86380 86390 1
514326 99514326 1001 86380 86390 1
515003 99515003 1001 86380 86390 1
514876 99514876 1001 86380 86390 1
515642 99515642 1001 86380 86390 1
515500 99515500 1001 86380 86390 1
515644 99515644 1001 86380 86390 1
515679 99515679 1001 86380 86390 1
515953 99515953 1001 86380 86390 1
516038 99516038 1001 86380 86390 1
515988 99515988 1001 86380 86390 1
516587 99516587 1001 86380 86390 1
516943 99516943 1001 86380 86390 1
517022 99517022 1001 86380 86390 1
516717 99516717 1001 86380 86390 1
517475 99517475 1001 86380 86390 1
517995 99517995 1001 86380 86390 1
518113 99518113 1001 86380 86390 1
518120 99518120 1001 86380 86390 1
517659 99517659 1001 86380 86390 1
518848 99518848 1001 86380 86390 1
518823 99518823 1001 86380 86390 1
518863 99518863 1001 86380 86390 1
518772 99518772 1001 86380 86390 1
518664 99518664 1001 86380 86390 1
518562 99518562 1001 86380 86390 1
518416 99518416 1001 86380 86390 1
519375 99519375 1001 86380 86390 1
519237 99519237 1001 86380 86390 1
519212 99519212 1001 86380 86390 1
519881 99519881 1001 86380 86390 1
520582 99520582 1001 86380 86390 1
520535 99520535 1001 86380 86390 1
520396 99520396 1001 86380 86390 1
520420 99520420 1001 86380 86390 1
520066 99520066 1001 86380 86390 1
520790 99520790 1001 86380 86390 1
521325 99521325 1001 86380 86390 1
521619 99521619 1001 86380 86390 1
521569 99521569 1001 86380 86390 1
521668 99521668 1001 86380 86390 1
522195 99522195 1001 86380 86390 1
522131 99522131 1001 86380 86390 1
521945 99521945 1001 86380 86390 1
521750 99521750 1001 86380 86390 1
522396 99522396 1001 86380 86390 1
523030 99523030 1001 86380 86390 1
522851 99522851 1001 86380 86390 1
522604 99522604 1001 86380 86390 1
522548 99522548 1001 86380 86390 1
523289 99523289 1001 86380 86390 1
523216 99523216 1001 86380 86390 1
523695 99523695 1001 86380 86390 1
523412 99523412 1001 86380 86390 1
524075 99524075 1001 86380 86390 1
524079 99524079 1001 86380 86390 1
524411 99524411 1001 86380 86390 1
524494 99524494 1001 86380 86390 1
524349 99524349 1001 86380 86390 1
524211 99524211 1001 86380 86390 1
524845 99524845 1001 86380 86390 1
524944 99524944 1001 86380 86390 1
525443 99525443 1001 86380 86390 1
525435 99525435 1001 86380 86390 1
525527 99525527 1001 86380 86390 1
525300 99525300 1001 86380 86390 1
525232 99525232 1001 86380 86390 1
525248 99525248 1001 86380 86390 1
525725 99525725 1001 86380 86390 1
526380 99526380 1001 86380 86390 1
526019 99526019 1001 86380 86390 1
525983 99525983 1001 86380 86390 1
525996 99525996 1001 86380 86390 1
525894 99525894 1001 86380 86390 1
526549 99526549 1001 86380 86390 1
526569 99526569 1001 86380 86390 1
527212 99527212 1001 86380 86390 1
527126 99527126 1001 86380 86390 1
527052 99527052 1001 86380 86390 1
527158 99527158 1001 86380 86390 1
526916 99526916 1001 86380 86390 1
526848 99526848 1001 86380 86390 1
527322 99527322 1001 86380 86390 1
527984 99527984 1001 86380 86390 1
527677 99527677 1001 86380 86390 1
528130 99528130 1001 86380 86390 1
528861 99528861 1001 86380 86390 1
528630 99528630 1001 86380 86390 1
528353 99528353 1001 86380 86390 1
528366 99528366 1001 86380 86390 1
528421 99528421 1001 86380 86390 1
529004 99529004 1001 86380 86390 1
528995 99528995 1001 86380 86390 1
530404 99530404 1001 86380 86390 1
530258 99530258 1001 86380 86390 1
530079 99530079 1001 86380 86390 1
530021 99530021 1001 86380 86390 1
530756 99530756 1001 86380 86390 1
531204 99531204 1001 86380 86390 1
531223 99531223 1001 86380 86390 1
531163 99531163 1001 86380 86390 1
530990 99530990 1001 86380 86390 1
530812 99530812 1001 86380 86390 1
531512 99531512 1001 86380 86390 1
531423 99531423 1001 86380 86390 1
532090 99532090 1001 86380 86390 1
532121 99532121 1001 86380 86390 1
531896 99531896 1001 86380 86390 1
531925 99531925 1001 86380 86390 1
531901 99531901 1001 86380 86390 1
531792 99531792 1001 86380 86390 1
531586 99531586 1001 86380 86390 1
531750 99531750 1001 86380 86390 1
531712 99531712 1001 86380 86390 1
531752 99531752 1001 86380 86390 1
532304 99532304 1001 86380 86390 1
532650 99532650 1001 86380 86390 1
533084 99533084 1001 86380 86390 1
533174 99533174 1001 86380 86390 1
533077 99533077 1001 86380 86390 1
533233 99533233 1001 86380 86390 1
533704 99533704 1001 86380 86390 1
533745 99533745 1001 86380 86390 1
533589 99533589 1001 86380 86390 1
533397 99533397 1001 86380 86390 1
533937 99533937 1001 86380 86390 1
533976 99533976 1001 86380 86390 1
533928 99533928 1001 86380 86390 1
534508 99534508 1001 86380 86390 1
534666 99534666 1001 86380 86390 1
534283 99534283 1001 86380 86390 1
534846 99534846 1001 86380 86390 1
535444 99535444 1001 86380 86390 1
535228 99535228 1001 86380 86390 1
535061 99535061 1001 86380 86390 1
534948 99534948 1001 86380 86390 1
535039 99535039 1001 86380 86390 1
535714 99535714 1001 86380 86390 1
535569 99535569 1001 86380 86390 1
536261 99536261 1001 86380 86390 1
536312 99536312 1001 86380 86390 1
536175 99536175 1001 86380 86390 1
536138 99536138 1001 86380 86390 1
536016 99536016 1001 86380 86390 1
536059 99536059 1001 86380 86390 1
535912 99535912 1001 86380 86390 1
536457 99536457 1001 86380 86390 1
536971 99536971 1001 86380 86390 1
537058 99537058 1001 86380 86390 1
536728 99536728 1001 86380 86390 1
536745 99536745 1001 86380 86390 1
537248 99537248 1001 86380 86390 1
537223 99537223 1001 86380 86390 1
537961 99537961 1001 86380 86390 1
537880 99537880 1001 86380 86390 1
537387 99537387 1001 86380 86390 1
538184 99538184 1001 86380 86390 1
538148 99538148 1001 86380 86390 1
538112 99538112 1001 86380 86390 1
538539 99538539 1001 86380 86390 1
538274 99538274 1001 86380 86390 1
538394 99538394 1001 86380 86390 1
539506 99539506 1001 86380 86390 1
539587 99539587 1001 86380 86390 1
539321 99539321 1001 86380 86390 1
539310 99539310 1001 86380 86390 1
539323 99539323 1001 86380 86390 1
539158 99539158 1001 86380 86390 1
539161 99539161 1001 86380 86390 1
539784 99539784 1001 86380 86390 1
540425 99540425 1001 86380 86390 1
539899 99539899 1001 86380 86390 1
539863 99539863 1001 86380 86390 1
539877 99539877 1001 86380 86390 1
539970 99539970 1001 86380 86390 1
539973 99539973 1001 86380 86390 1
540587 99540587 1001 86380 86390 1
540616 99540616 1001 86380 86390 1
541205 99541205 1001 86380 86390 1
541210 99541210 1001 86380 86390 1
540981 99540981 1001 86380 86390 1
540789 99540789 1001 86380 86390 1
540842 99540842 1001 86380 86390 1
540856 99540856 1001 86380 86390 1
540761 99540761 1001 86380 86390 1
541433 99541433 1001 86380 86390 1
541344 99541344 1001 86380 86390 1
541468 99541468 1001 86380 86390 1
541404 99541404 1001 86380 86390 1
542087 99542087 1001 86380 86390 1
541776 99541776 1001 86380 86390 1
541743 99541743 1001 86380 86390 1
541912 99541912 1001 86380 86390 1
541693 99541693 1001 86380 86390 1
541695 99541695 1001 86380 86390 1
542854 99542854 1001 86380 86390 1
542701 99542701 1001 86380 86390 1
542653 99542653 1001 86380 86390 1
542732 99542732 1001 86380 86390 1
542518 99542518 1001 86380 86390 1
542949 99542949 1001 86380 86390 1
543656 99543656 1001 86380 86390 1
543657 99543657 1001 86380 86390 1
543622 99543622 1001 86380 86390 1
543585 99543585 1001 86380 86390 1
543388 99543388 1001 86380 86390 1
543494 99543494 1001 86380 86390 1
543523 99543523 1001 86380 86390 1
543260 99543260 1001 86380 86390 1
543353 99543353 1001 86380 86390 1
543849 99543849 1001 86380 86390 1
543890 99543890 1001 86380 86390 1
543826 99543826 1001 86380 86390 1
543959 99543959 1001 86380 86390 1
543869 99543869 1001 86380 86390 1
544431 99544431 1001 86380 86390 1
544450 99544450 1001 86380 86390 1
544503 99544503 1001 86380 86390 1
544356 99544356 1001 86380 86390 1
544067 99544067 1001 86380 86390 1
544003 99544003 1001 86380 86390 1
544098 99544098 1001 86380 86390 1
544100 99544100 1001 86380 86390 1
544720 99544720 1001 86380 86390 1
400215 99400215 1001 86380 86390 1
400257 99400257 1001 86380 86390 1
400359 99400359 1001 86380 86390 1
400416 99400416 1001 86380 86390 1
401124 99401124 1001 86380 86390 1
401339 99401339 1001 86380 86390 1
401667 99401667 1001 86380 86390 1
401986 99401986 1001 86380 86390 1
402267 99402267 1001 86380 86390 1
402655 99402655 1001 86380 86390 1
402764 99402764 1001 86380 86390 1
403415 99403415 1001 86380 86390 1
403832 99403832 1001 86380 86390 1
404073 99404073 1001 86380 86390 1
404505 99404505 1001 86380 86390 1
404908 99404908 1001 86380 86390 1
405090 99405090 1001 86380 86390 1
405280 99405280 1001 86380 86390 1
405577 99405577 1001 86380 86390 1
405586 99405586 1001 86380 86390 1
405834 99405834 1001 86380 86390 1
406032 99406032 1001 86380 86390 1
406248 99406248 1001 86380 86390 1
406380 99406380 1001 86380 86390 1
407335 99407335 1001 86380 86390 1
407263 99407263 1001 86380 86390 1
407679 99407679 1001 86380 86390 1
407798 99407798 1001 86380 86390 1
408265 99408265 1001 86380 86390 1
408481 99408481 1001 86380 86390 1
409518 99409518 1001 86380 86390 1
409812 99409812 1001 86380 86390 1
410348 99410348 1001 86380 86390 1
410452 99410452 1001 86380 86390 1
411231 99411231 1001 86380 86390 1
411267 99411267 1001 86380 86390 1
411304 99411304 1001 86380 86390 1
411459 99411459 1001 86380 86390 1
411636 99411636 1001 86380 86390 1
411742 99411742 1001 86380 86390 1
411811 99411811 1001 86380 86390 1
411934 99411934 1001 86380 86390 1
413082 99413082 1001 86380 86390 1
412818 99412818 1001 86380 86390 1
414009 99414009 1001 86380 86390 1
413751 99413751 1001 86380 86390 1
415217 99415217 1001 86380 86390 1
415222 99415222 1001 86380 86390 1
415284 99415284 1001 86380 86390 1
415287 99415287 1001 86380 86390 1
414326 99414326 1001 86380 86390 1
414438 99414438 1001 86380 86390 1
415553 99415553 1001 86380 86390 1
415341 99415341 1001 86380 86390 1
415614 99415614 1001 86380 86390 1
416885 99416885 1001 86380 86390 1
416612 99416612 1001 86380 86390 1
416994 99416994 1001 86380 86390 1
416344 99416344 1001 86380 86390 1
415905 99415905 1001 86380 86390 1
417269 99417269 1001 86380 86390 1
418622 99418622 1001 86380 86390 1
418601 99418601 1001 86380 86390 1
418657 99418657 1001 86380 86390 1
418500 99418500 1001 86380 86390 1
420329 99420329 1001 86380 86390 1
420337 99420337 1001 86380 86390 1
420183 99420183 1001 86380 86390 1
419488 99419488 1001 86380 86390 1
419559 99419559 1001 86380 86390 1
420642 99420642 1001 86380 86390 1
421381 99421381 1001 86380 86390 1
420965 99420965 1001 86380 86390 1
420900 99420900 1001 86380 86390 1
421193 99421193 1001 86380 86390 1
422207 99422207 1001 86380 86390 1
422477 99422477 1001 86380 86390 1
423264 99423264 1001 86380 86390 1
422545 99422545 1001 86380 86390 1
422691 99422691 1001 86380 86390 1
425248 99425248 1001 86380 86390 1
425304 99425304 1001 86380 86390 1
424730 99424730 1001 86380 86390 1
424977 99424977 1001 86380 86390 1
424370 99424370 1001 86380 86390 1
424374 99424374 1001 86380 86390 1
424576 99424576 1001 86380 86390 1
424254 99424254 1001 86380 86390 1
424335 99424335 1001 86380 86390 1
424336 99424336 1001 86380 86390 1
425396 99425396 1001 86380 86390 1
426280 99426280 1001 86380 86390 1
426637 99426637 1001 86380 86390 1
428711 99428711 1001 86380 86390 1
428712 99428712 1001 86380 86390 1
428359 99428359 1001 86380 86390 1
429104 99429104 1001 86380 86390 1
428852 99428852 1001 86380 86390 1
428772 99428772 1001 86380 86390 1
428892 99428892 1001 86380 86390 1
428982 99428982 1001 86380 86390 1
430044 99430044 1001 86380 86390 1
430286 99430286 1001 86380 86390 1
430366 99430366 1001 86380 86390 1
429574 99429574 1001 86380 86390 1
429263 99429263 1001 86380 86390 1
430455 99430455 1001 86380 86390 1
430743 99430743 1001 86380 86390 1
431266 99431266 1001 86380 86390 1
431267 99431267 1001 86380 86390 1
431636 99431636 1001 86380 86390 1
432439 99432439 1001 86380 86390 1
433292 99433292 1001 86380 86390 1
433173 99433173 1001 86380 86390 1
433236 99433236 1001 86380 86390 1
432640 99432640 1001 86380 86390 1
432872 99432872 1001 86380 86390 1
434044 99434044 1001 86380 86390 1
435329 99435329 1001 86380 86390 1
435388 99435388 1001 86380 86390 1
435351 99435351 1001 86380 86390 1
434740 99434740 1001 86380 86390 1
435545 99435545 1001 86380 86390 1
435506 99435506 1001 86380 86390 1
435852 99435852 1001 86380 86390 1
436971 99436971 1001 86380 86390 1
436216 99436216 1001 86380 86390 1
436306 99436306 1001 86380 86390 1
437298 99437298 1001 86380 86390 1
300555 99300555 1001 86380 86390 1
300557 99300557 1001 86380 86390 1
300431 99300431 1001 86380 86390 1
300109 99300109 1001 86380 86390 1
300846 99300846 1001 86380 86390 1
300801 99300801 1001 86380 86390 1
301264 99301264 1001 86380 86390 1
301153 99301153 1001 86380 86390 1
301081 99301081 1001 86380 86390 1
301709 99301709 1001 86380 86390 1
301560 99301560 1001 86380 86390 1
302197 99302197 1001 86380 86390 1
302084 99302084 1001 86380 86390 1
302159 99302159 1001 86380 86390 1
302147 99302147 1001 86380 86390 1
301804 99301804 1001 86380 86390 1
301910 99301910 1001 86380 86390 1
302438 99302438 1001 86380 86390 1
303029 99303029 1001 86380 86390 1
303071 99303071 1001 86380 86390 1
302984 99302984 1001 86380 86390 1
302959 99302959 1001 86380 86390 1
302843 99302843 1001 86380 86390 1
303275 99303275 1001 86380 86390 1
303893 99303893 1001 86380 86390 1
303888 99303888 1001 86380 86390 1
303622 99303622 1001 86380 86390 1
303653 99303653 1001 86380 86390 1
303496 99303496 1001 86380 86390 1
303613 99303613 1001 86380 86390 1
304121 99304121 1001 86380 86390 1
304089 99304089 1001 86380 86390 1
304081 99304081 1001 86380 86390 1
304718 99304718 1001 86380 86390 1
304747 99304747 1001 86380 86390 1
304605 99304605 1001 86380 86390 1
304496 99304496 1001 86380 86390 1
305059 99305059 1001 86380 86390 1
304983 99304983 1001 86380 86390 1
305552 99305552 1001 86380 86390 1
305442 99305442 1001 86380 86390 1
305297 99305297 1001 86380 86390 1
500117 99500117 1001 86380 86390 1
500112 99500112 1001 86380 86390 1
500701 99500701 1001 86380 86390 1
500379 99500379 1001 86380 86390 1
500256 99500256 1001 86380 86390 1
500837 99500837 1001 86380 86390 1
500962 99500962 1001 86380 86390 1
501524 99501524 1001 86380 86390 1
501367 99501367 1001 86380 86390 1
501167 99501167 1001 86380 86390 1
502353 99502353 1001 86380 86390 1
502419 99502419 1001 86380 86390 1
502269 99502269 1001 86380 86390 1
502322 99502322 1001 86380 86390 1
502234 99502234 1001 86380 86390 1
502161 99502161 1001 86380 86390 1
502242 99502242 1001 86380 86390 1
502027 99502027 1001 86380 86390 1
501860 99501860 1001 86380 86390 1
501849 99501849 1001 86380 86390 1
502490 99502490 1001 86380 86390 1
503229 99503229 1001 86380 86390 1
503142 99503142 1001 86380 86390 1
503275 99503275 1001 86380 86390 1
503197 99503197 1001 86380 86390 1
503005 99503005 1001 86380 86390 1
502789 99502789 1001 86380 86390 1
502687 99502687 1001 86380 86390 1
503314 99503314 1001 86380 86390 1
503375 99503375 1001 86380 86390 1
503773 99503773 1001 86380 86390 1
503852 99503852 1001 86380 86390 1
503859 99503859 1001 86380 86390 1
503669 99503669 1001 86380 86390 1
503533 99503533 1001 86380 86390 1
503598 99503598 1001 86380 86390 1
503663 99503663 1001 86380 86390 1
504942 99504942 1001 86380 86390 1
504812 99504812 1001 86380 86390 1
504640 99504640 1001 86380 86390 1
504705 99504705 1001 86380 86390 1
504524 99504524 1001 86380 86390 1
505001 99505001 1001 86380 86390 1
505578 99505578 1001 86380 86390 1
505441 99505441 1001 86380 86390 1
505481 99505481 1001 86380 86390 1
505364 99505364 1001 86380 86390 1
505561 99505561 1001 86380 86390 1
505299 99505299 1001 86380 86390 1
505341 99505341 1001 86380 86390 1
505916 99505916 1001 86380 86390 1
505826 99505826 1001 86380 86390 1
505852 99505852 1001 86380 86390 1
505777 99505777 1001 86380 86390 1
506462 99506462 1001 86380 86390 1
506424 99506424 1001 86380 86390 1
506610 99506610 1001 86380 86390 1
507373 99507373 1001 86380 86390 1
507163 99507163 1001 86380 86390 1
506841 99506841 1001 86380 86390 1
507622 99507622 1001 86380 86390 1
507982 99507982 1001 86380 86390 1
507883 99507883 1001 86380 86390 1
507714 99507714 1001 86380 86390 1
507663 99507663 1001 86380 86390 1
507808 99507808 1001 86380 86390 1
508402 99508402 1001 86380 86390 1
508392 99508392 1001 86380 86390 1
508254 99508254 1001 86380 86390 1
508400 99508400 1001 86380 86390 1
508518 99508518 1001 86380 86390 1
508460 99508460 1001 86380 86390 1
509727 99509727 1001 86380 86390 1
509848 99509848 1001 86380 86390 1
509541 99509541 1001 86380 86390 1
509560 99509560 1001 86380 86390 1
509576 99509576 1001 86380 86390 1
509975 99509975 1001 86380 86390 1
510689 99510689 1001 86380 86390 1
510725 99510725 1001 86380 86390 1
510702 99510702 1001 86380 86390 1
510621 99510621 1001 86380 86390 1
510354 99510354 1001 86380 86390 1
510455 99510455 1001 86380 86390 1
510129 99510129 1001 86380 86390 1
510859 99510859 1001 86380 86390 1
511539 99511539 1001 86380 86390 1
511500 99511500 1001 86380 86390 1
511397 99511397 1001 86380 86390 1
511194 99511194 1001 86380 86390 1
511619 99511619 1001 86380 86390 1
512329 99512329 1001 86380 86390 1
512299 99512299 1001 86380 86390 1
511969 99511969 1001 86380 86390 1
512151 99512151 1001 86380 86390 1
512074 99512074 1001 86380 86390 1
512094 99512094 1001 86380 86390 1
511927 99511927 1001 86380 86390 1
511876 99511876 1001 86380 86390 1
511929 99511929 1001 86380 86390 1
511872 99511872 1001 86380 86390 1
512441 99512441 1001 86380 86390 1
512404 99512404 1001 86380 86390 1
512521 99512521 1001 86380 86390 1
513117 99513117 1001 86380 86390 1
512984 99512984 1001 86380 86390 1
513310 99513310 1001 86380 86390 1
513839 99513839 1001 86380 86390 1
513873 99513873 1001 86380 86390 1
513966 99513966 1001 86380 86390 1
513719 99513719 1001 86380 86390 1
513502 99513502 1001 86380 86390 1
514665 99514665 1001 86380 86390 1
514743 99514743 1001 86380 86390 1
514668 99514668 1001 86380 86390 1
514722 99514722 1001 86380 86390 1
514556 99514556 1001 86380 86390 1
514874 99514874 1001 86380 86390 1
514863 99514863 1001 86380 86390 1
514994 99514994 1001 86380 86390 1
515007 99515007 1001 86380 86390 1
515528 99515528 1001 86380 86390 1
515297 99515297 1001 86380 86390 1
515277 99515277 1001 86380 86390 1
515475 99515475 1001 86380 86390 1
515233 99515233 1001 86380 86390 1
515246 99515246 1001 86380 86390 1
515250 99515250 1001 86380 86390 1
515803 99515803 1001 86380 86390 1
515861 99515861 1001 86380 86390 1
516335 99516335 1001 86380 86390 1
516457 99516457 1001 86380 86390 1
516243 99516243 1001 86380 86390 1
515980 99515980 1001 86380 86390 1
516021 99516021 1001 86380 86390 1
517312 99517312 1001 86380 86390 1
517126 99517126 1001 86380 86390 1
516818 99516818 1001 86380 86390 1
516807 99516807 1001 86380 86390 1
518079 99518079 1001 86380 86390 1
517791 99517791 1001 86380 86390 1
517781 99517781 1001 86380 86390 1
517939 99517939 1001 86380 86390 1
517644 99517644 1001 86380 86390 1
517586 99517586 1001 86380 86390 1
518187 99518187 1001 86380 86390 1
518164 99518164 1001 86380 86390 1
518911 99518911 1001 86380 86390 1
518893 99518893 1001 86380 86390 1
518855 99518855 1001 86380 86390 1
518717 99518717 1001 86380 86390 1
518729 99518729 1001 86380 86390 1
518427 99518427 1001 86380 86390 1
519633 99519633 1001 86380 86390 1
519627 99519627 1001 86380 86390 1
519803 99519803 1001 86380 86390 1
519361 99519361 1001 86380 86390 1
519234 99519234 1001 86380 86390 1
519346 99519346 1001 86380 86390 1
520309 99520309 1001 86380 86390 1
520246 99520246 1001 86380 86390 1
520352 99520352 1001 86380 86390 1
520190 99520190 1001 86380 86390 1
520165 99520165 1001 86380 86390 1
520069 99520069 1001 86380 86390 1
520834 99520834 1001 86380 86390 1
521386 99521386 1001 86380 86390 1
521228 99521228 1001 86380 86390 1
521130 99521130 1001 86380 86390 1
520937 99520937 1001 86380 86390 1
520941 99520941 1001 86380 86390 1
520943 99520943 1001 86380 86390 1
520906 99520906 1001 86380 86390 1
521000 99521000 1001 86380 86390 1
521485 99521485 1001 86380 86390 1
522052 99522052 1001 86380 86390 1
521764 99521764 1001 86380 86390 1
521821 99521821 1001 86380 86390 1
521837 99521837 1001 86380 86390 1
522946 99522946 1001 86380 86390 1
522891 99522891 1001 86380 86390 1
522710 99522710 1001 86380 86390 1
522905 99522905 1001 86380 86390 1
522612 99522612 1001 86380 86390 1
523943 99523943 1001 86380 86390 1
523674 99523674 1001 86380 86390 1
523559 99523559 1001 86380 86390 1
523639 99523639 1001 86380 86390 1
523691 99523691 1001 86380 86390 1
523566 99523566 1001 86380 86390 1
523709 99523709 1001 86380 86390 1
523354 99523354 1001 86380 86390 1
523464 99523464 1001 86380 86390 1
523967 99523967 1001 86380 86390 1
523999 99523999 1001 86380 86390 1
523990 99523990 1001 86380 86390 1
523953 99523953 1001 86380 86390 1
524044 99524044 1001 86380 86390 1
524398 99524398 1001 86380 86390 1
524547 99524547 1001 86380 86390 1
524919 99524919 1001 86380 86390 1
524971 99524971 1001 86380 86390 1
525294 99525294 1001 86380 86390 1
525002 99525002 1001 86380 86390 1
525107 99525107 1001 86380 86390 1
525638 99525638 1001 86380 86390 1
525781 99525781 1001 86380 86390 1
526322 99526322 1001 86380 86390 1
526287 99526287 1001 86380 86390 1
526368 99526368 1001 86380 86390 1
526190 99526190 1001 86380 86390 1
525910 99525910 1001 86380 86390 1
525822 99525822 1001 86380 86390 1
526530 99526530 1001 86380 86390 1
526612 99526612 1001 86380 86390 1
527092 99527092 1001 86380 86390 1
526903 99526903 1001 86380 86390 1
526981 99526981 1001 86380 86390 1
526994 99526994 1001 86380 86390 1
526722 99526722 1001 86380 86390 1
526761 99526761 1001 86380 86390 1
526737 99526737 1001 86380 86390 1
526699 99526699 1001 86380 86390 1
526730 99526730 1001 86380 86390 1
527364 99527364 1001 86380 86390 1
527302 99527302 1001 86380 86390 1
527258 99527258 1001 86380 86390 1
527992 99527992 1001 86380 86390 1
[truncated: 4,487,085 more chars]
