# Supplementary material for: Fast and near-optimal monitoring for healthcare acquired infection outbreaks
Source: PLoS Comput Biol. 2019 Sep 16;15(9):e1007284. doi: 10.1371/journal.pcbi.1007284 (PMC6762212; doi:10.1371/journal.pcbi.1007284)
Supplement: S1 Data — (ZIP) [file pcbi.1007284.s006.zip › MobilityLogs1/HAISE_Carilion_all_visits_day_20.txt]

#Person location Sublocation StartTime EndTime Type
400523 99400523 1001 86380 86390 1
400753 99400753 1001 86380 86390 1
400911 99400911 1001 86380 86390 1
401041 99401041 1001 86380 86390 1
402110 99402110 1001 86380 86390 1
402492 99402492 1001 86380 86390 1
402595 99402595 1001 86380 86390 1
402777 99402777 1001 86380 86390 1
403528 99403528 1001 86380 86390 1
404015 99404015 1001 86380 86390 1
404418 99404418 1001 86380 86390 1
404475 99404475 1001 86380 86390 1
404629 99404629 1001 86380 86390 1
404706 99404706 1001 86380 86390 1
405512 99405512 1001 86380 86390 1
405697 99405697 1001 86380 86390 1
405717 99405717 1001 86380 86390 1
405834 99405834 1001 86380 86390 1
405875 99405875 1001 86380 86390 1
406105 99406105 1001 86380 86390 1
406084 99406084 1001 86380 86390 1
406797 99406797 1001 86380 86390 1
407679 99407679 1001 86380 86390 1
408059 99408059 1001 86380 86390 1
408194 99408194 1001 86380 86390 1
408348 99408348 1001 86380 86390 1
408380 99408380 1001 86380 86390 1
408861 99408861 1001 86380 86390 1
409005 99409005 1001 86380 86390 1
409115 99409115 1001 86380 86390 1
409259 99409259 1001 86380 86390 1
409535 99409535 1001 86380 86390 1
409707 99409707 1001 86380 86390 1
409695 99409695 1001 86380 86390 1
409802 99409802 1001 86380 86390 1
409803 99409803 1001 86380 86390 1
409949 99409949 1001 86380 86390 1
410121 99410121 1001 86380 86390 1
410308 99410308 1001 86380 86390 1
410636 99410636 1001 86380 86390 1
410643 99410643 1001 86380 86390 1
410621 99410621 1001 86380 86390 1
410647 99410647 1001 86380 86390 1
410682 99410682 1001 86380 86390 1
410739 99410739 1001 86380 86390 1
410726 99410726 1001 86380 86390 1
410997 99410997 1001 86380 86390 1
411222 99411222 1001 86380 86390 1
411253 99411253 1001 86380 86390 1
412328 99412328 1001 86380 86390 1
413480 99413480 1001 86380 86390 1
413307 99413307 1001 86380 86390 1
412918 99412918 1001 86380 86390 1
412537 99412537 1001 86380 86390 1
412637 99412637 1001 86380 86390 1
414001 99414001 1001 86380 86390 1
414107 99414107 1001 86380 86390 1
414985 99414985 1001 86380 86390 1
414858 99414858 1001 86380 86390 1
414920 99414920 1001 86380 86390 1
414483 99414483 1001 86380 86390 1
414151 99414151 1001 86380 86390 1
415468 99415468 1001 86380 86390 1
416928 99416928 1001 86380 86390 1
416782 99416782 1001 86380 86390 1
416600 99416600 1001 86380 86390 1
417284 99417284 1001 86380 86390 1
417100 99417100 1001 86380 86390 1
417011 99417011 1001 86380 86390 1
417351 99417351 1001 86380 86390 1
417279 99417279 1001 86380 86390 1
417408 99417408 1001 86380 86390 1
418730 99418730 1001 86380 86390 1
418734 99418734 1001 86380 86390 1
418249 99418249 1001 86380 86390 1
418118 99418118 1001 86380 86390 1
417618 99417618 1001 86380 86390 1
417753 99417753 1001 86380 86390 1
417695 99417695 1001 86380 86390 1
419045 99419045 1001 86380 86390 1
419203 99419203 1001 86380 86390 1
420382 99420382 1001 86380 86390 1
420311 99420311 1001 86380 86390 1
420281 99420281 1001 86380 86390 1
420425 99420425 1001 86380 86390 1
420211 99420211 1001 86380 86390 1
419946 99419946 1001 86380 86390 1
419411 99419411 1001 86380 86390 1
419525 99419525 1001 86380 86390 1
419578 99419578 1001 86380 86390 1
420653 99420653 1001 86380 86390 1
420695 99420695 1001 86380 86390 1
420610 99420610 1001 86380 86390 1
421721 99421721 1001 86380 86390 1
422075 99422075 1001 86380 86390 1
421368 99421368 1001 86380 86390 1
421595 99421595 1001 86380 86390 1
420870 99420870 1001 86380 86390 1
422269 99422269 1001 86380 86390 1
423669 99423669 1001 86380 86390 1
423458 99423458 1001 86380 86390 1
423901 99423901 1001 86380 86390 1
424920 99424920 1001 86380 86390 1
424273 99424273 1001 86380 86390 1
424346 99424346 1001 86380 86390 1
424576 99424576 1001 86380 86390 1
424486 99424486 1001 86380 86390 1
425679 99425679 1001 86380 86390 1
426862 99426862 1001 86380 86390 1
426299 99426299 1001 86380 86390 1
425876 99425876 1001 86380 86390 1
427263 99427263 1001 86380 86390 1
427970 99427970 1001 86380 86390 1
427952 99427952 1001 86380 86390 1
427601 99427601 1001 86380 86390 1
427574 99427574 1001 86380 86390 1
429154 99429154 1001 86380 86390 1
429028 99429028 1001 86380 86390 1
429758 99429758 1001 86380 86390 1
430749 99430749 1001 86380 86390 1
431965 99431965 1001 86380 86390 1
431979 99431979 1001 86380 86390 1
431287 99431287 1001 86380 86390 1
431325 99431325 1001 86380 86390 1
431130 99431130 1001 86380 86390 1
431074 99431074 1001 86380 86390 1
431234 99431234 1001 86380 86390 1
430943 99430943 1001 86380 86390 1
432288 99432288 1001 86380 86390 1
432158 99432158 1001 86380 86390 1
432274 99432274 1001 86380 86390 1
432316 99432316 1001 86380 86390 1
433553 99433553 1001 86380 86390 1
433622 99433622 1001 86380 86390 1
433428 99433428 1001 86380 86390 1
433316 99433316 1001 86380 86390 1
433192 99433192 1001 86380 86390 1
434001 99434001 1001 86380 86390 1
434026 99434026 1001 86380 86390 1
434131 99434131 1001 86380 86390 1
435085 99435085 1001 86380 86390 1
435393 99435393 1001 86380 86390 1
435403 99435403 1001 86380 86390 1
434637 99434637 1001 86380 86390 1
434662 99434662 1001 86380 86390 1
434423 99434423 1001 86380 86390 1
434524 99434524 1001 86380 86390 1
434149 99434149 1001 86380 86390 1
435457 99435457 1001 86380 86390 1
435716 99435716 1001 86380 86390 1
435530 99435530 1001 86380 86390 1
435611 99435611 1001 86380 86390 1
436990 99436990 1001 86380 86390 1
436963 99436963 1001 86380 86390 1
436402 99436402 1001 86380 86390 1
437184 99437184 1001 86380 86390 1
437320 99437320 1001 86380 86390 1
300061 99300061 1001 86380 86390 1
300630 99300630 1001 86380 86390 1
300618 99300618 1001 86380 86390 1
300661 99300661 1001 86380 86390 1
300497 99300497 1001 86380 86390 1
300475 99300475 1001 86380 86390 1
300456 99300456 1001 86380 86390 1
300521 99300521 1001 86380 86390 1
300291 99300291 1001 86380 86390 1
300304 99300304 1001 86380 86390 1
300119 99300119 1001 86380 86390 1
300757 99300757 1001 86380 86390 1
300797 99300797 1001 86380 86390 1
301207 99301207 1001 86380 86390 1
301196 99301196 1001 86380 86390 1
301248 99301248 1001 86380 86390 1
301052 99301052 1001 86380 86390 1
301698 99301698 1001 86380 86390 1
302291 99302291 1001 86380 86390 1
302174 99302174 1001 86380 86390 1
302455 99302455 1001 86380 86390 1
302508 99302508 1001 86380 86390 1
302414 99302414 1001 86380 86390 1
303165 99303165 1001 86380 86390 1
302975 99302975 1001 86380 86390 1
303002 99303002 1001 86380 86390 1
302852 99302852 1001 86380 86390 1
302806 99302806 1001 86380 86390 1
302785 99302785 1001 86380 86390 1
303333 99303333 1001 86380 86390 1
303308 99303308 1001 86380 86390 1
303246 99303246 1001 86380 86390 1
303261 99303261 1001 86380 86390 1
303250 99303250 1001 86380 86390 1
303343 99303343 1001 86380 86390 1
303214 99303214 1001 86380 86390 1
303242 99303242 1001 86380 86390 1
303717 99303717 1001 86380 86390 1
303745 99303745 1001 86380 86390 1
303444 99303444 1001 86380 86390 1
303526 99303526 1001 86380 86390 1
304762 99304762 1001 86380 86390 1
304493 99304493 1001 86380 86390 1
304510 99304510 1001 86380 86390 1
304988 99304988 1001 86380 86390 1
304964 99304964 1001 86380 86390 1
305565 99305565 1001 86380 86390 1
305391 99305391 1001 86380 86390 1
305176 99305176 1001 86380 86390 1
500189 99500189 1001 86380 86390 1
500651 99500651 1001 86380 86390 1
500238 99500238 1001 86380 86390 1
500304 99500304 1001 86380 86390 1
500941 99500941 1001 86380 86390 1
501476 99501476 1001 86380 86390 1
501628 99501628 1001 86380 86390 1
501276 99501276 1001 86380 86390 1
501315 99501315 1001 86380 86390 1
501195 99501195 1001 86380 86390 1
501805 99501805 1001 86380 86390 1
502443 99502443 1001 86380 86390 1
502239 99502239 1001 86380 86390 1
502113 99502113 1001 86380 86390 1
502154 99502154 1001 86380 86390 1
502129 99502129 1001 86380 86390 1
502077 99502077 1001 86380 86390 1
502052 99502052 1001 86380 86390 1
502004 99502004 1001 86380 86390 1
501915 99501915 1001 86380 86390 1
501955 99501955 1001 86380 86390 1
502580 99502580 1001 86380 86390 1
503173 99503173 1001 86380 86390 1
503238 99503238 1001 86380 86390 1
503135 99503135 1001 86380 86390 1
502828 99502828 1001 86380 86390 1
502790 99502790 1001 86380 86390 1
502809 99502809 1001 86380 86390 1
502837 99502837 1001 86380 86390 1
503385 99503385 1001 86380 86390 1
503321 99503321 1001 86380 86390 1
503901 99503901 1001 86380 86390 1
503826 99503826 1001 86380 86390 1
503905 99503905 1001 86380 86390 1
503843 99503843 1001 86380 86390 1
503583 99503583 1001 86380 86390 1
504299 99504299 1001 86380 86390 1
504209 99504209 1001 86380 86390 1
504543 99504543 1001 86380 86390 1
504499 99504499 1001 86380 86390 1
504461 99504461 1001 86380 86390 1
504371 99504371 1001 86380 86390 1
505008 99505008 1001 86380 86390 1
505073 99505073 1001 86380 86390 1
505002 99505002 1001 86380 86390 1
505754 99505754 1001 86380 86390 1
505374 99505374 1001 86380 86390 1
505415 99505415 1001 86380 86390 1
505282 99505282 1001 86380 86390 1
505232 99505232 1001 86380 86390 1
505170 99505170 1001 86380 86390 1
505171 99505171 1001 86380 86390 1
505923 99505923 1001 86380 86390 1
505772 99505772 1001 86380 86390 1
506483 99506483 1001 86380 86390 1
506220 99506220 1001 86380 86390 1
506066 99506066 1001 86380 86390 1
506006 99506006 1001 86380 86390 1
506710 99506710 1001 86380 86390 1
506793 99506793 1001 86380 86390 1
506641 99506641 1001 86380 86390 1
507338 99507338 1001 86380 86390 1
507326 99507326 1001 86380 86390 1
507405 99507405 1001 86380 86390 1
507412 99507412 1001 86380 86390 1
507413 99507413 1001 86380 86390 1
506960 99506960 1001 86380 86390 1
507218 99507218 1001 86380 86390 1
507557 99507557 1001 86380 86390 1
508097 99508097 1001 86380 86390 1
508181 99508181 1001 86380 86390 1
507683 99507683 1001 86380 86390 1
507715 99507715 1001 86380 86390 1
507792 99507792 1001 86380 86390 1
508441 99508441 1001 86380 86390 1
508301 99508301 1001 86380 86390 1
508329 99508329 1001 86380 86390 1
508962 99508962 1001 86380 86390 1
508825 99508825 1001 86380 86390 1
508712 99508712 1001 86380 86390 1
508613 99508613 1001 86380 86390 1
508510 99508510 1001 86380 86390 1
508556 99508556 1001 86380 86390 1
509086 99509086 1001 86380 86390 1
509780 99509780 1001 86380 86390 1
509742 99509742 1001 86380 86390 1
509889 99509889 1001 86380 86390 1
509566 99509566 1001 86380 86390 1
509568 99509568 1001 86380 86390 1
509544 99509544 1001 86380 86390 1
509984 99509984 1001 86380 86390 1
510638 99510638 1001 86380 86390 1
510537 99510537 1001 86380 86390 1
510327 99510327 1001 86380 86390 1
510383 99510383 1001 86380 86390 1
510424 99510424 1001 86380 86390 1
510138 99510138 1001 86380 86390 1
510840 99510840 1001 86380 86390 1
510739 99510739 1001 86380 86390 1
510831 99510831 1001 86380 86390 1
510768 99510768 1001 86380 86390 1
510838 99510838 1001 86380 86390 1
510987 99510987 1001 86380 86390 1
510956 99510956 1001 86380 86390 1
512354 99512354 1001 86380 86390 1
512336 99512336 1001 86380 86390 1
511888 99511888 1001 86380 86390 1
511865 99511865 1001 86380 86390 1
512469 99512469 1001 86380 86390 1
512423 99512423 1001 86380 86390 1
512541 99512541 1001 86380 86390 1
513064 99513064 1001 86380 86390 1
513134 99513134 1001 86380 86390 1
513186 99513186 1001 86380 86390 1
512899 99512899 1001 86380 86390 1
512887 99512887 1001 86380 86390 1
512753 99512753 1001 86380 86390 1
512710 99512710 1001 86380 86390 1
513280 99513280 1001 86380 86390 1
513647 99513647 1001 86380 86390 1
513435 99513435 1001 86380 86390 1
514149 99514149 1001 86380 86390 1
514652 99514652 1001 86380 86390 1
514604 99514604 1001 86380 86390 1
514501 99514501 1001 86380 86390 1
514637 99514637 1001 86380 86390 1
514495 99514495 1001 86380 86390 1
514268 99514268 1001 86380 86390 1
514442 99514442 1001 86380 86390 1
514883 99514883 1001 86380 86390 1
515042 99515042 1001 86380 86390 1
515611 99515611 1001 86380 86390 1
515469 99515469 1001 86380 86390 1
515340 99515340 1001 86380 86390 1
516394 99516394 1001 86380 86390 1
516268 99516268 1001 86380 86390 1
516167 99516167 1001 86380 86390 1
516129 99516129 1001 86380 86390 1
516184 99516184 1001 86380 86390 1
516000 99516000 1001 86380 86390 1
516521 99516521 1001 86380 86390 1
516651 99516651 1001 86380 86390 1
516706 99516706 1001 86380 86390 1
516528 99516528 1001 86380 86390 1
516529 99516529 1001 86380 86390 1
516673 99516673 1001 86380 86390 1
517234 99517234 1001 86380 86390 1
517293 99517293 1001 86380 86390 1
517044 99517044 1001 86380 86390 1
516835 99516835 1001 86380 86390 1
516814 99516814 1001 86380 86390 1
517503 99517503 1001 86380 86390 1
517393 99517393 1001 86380 86390 1
518154 99518154 1001 86380 86390 1
517992 99517992 1001 86380 86390 1
517834 99517834 1001 86380 86390 1
517756 99517756 1001 86380 86390 1
517695 99517695 1001 86380 86390 1
518819 99518819 1001 86380 86390 1
518695 99518695 1001 86380 86390 1
518580 99518580 1001 86380 86390 1
518740 99518740 1001 86380 86390 1
518677 99518677 1001 86380 86390 1
518445 99518445 1001 86380 86390 1
518512 99518512 1001 86380 86390 1
518517 99518517 1001 86380 86390 1
519584 99519584 1001 86380 86390 1
519211 99519211 1001 86380 86390 1
519399 99519399 1001 86380 86390 1
520394 99520394 1001 86380 86390 1
520200 99520200 1001 86380 86390 1
520082 99520082 1001 86380 86390 1
520225 99520225 1001 86380 86390 1
520824 99520824 1001 86380 86390 1
521297 99521297 1001 86380 86390 1
521236 99521236 1001 86380 86390 1
521124 99521124 1001 86380 86390 1
522229 99522229 1001 86380 86390 1
522093 99522093 1001 86380 86390 1
521740 99521740 1001 86380 86390 1
523030 99523030 1001 86380 86390 1
522578 99522578 1001 86380 86390 1
523224 99523224 1001 86380 86390 1
523742 99523742 1001 86380 86390 1
523874 99523874 1001 86380 86390 1
523715 99523715 1001 86380 86390 1
523620 99523620 1001 86380 86390 1
524750 99524750 1001 86380 86390 1
524448 99524448 1001 86380 86390 1
524328 99524328 1001 86380 86390 1
524199 99524199 1001 86380 86390 1
524304 99524304 1001 86380 86390 1
524880 99524880 1001 86380 86390 1
525494 99525494 1001 86380 86390 1
525456 99525456 1001 86380 86390 1
525412 99525412 1001 86380 86390 1
525209 99525209 1001 86380 86390 1
525172 99525172 1001 86380 86390 1
525113 99525113 1001 86380 86390 1
525763 99525763 1001 86380 86390 1
525607 99525607 1001 86380 86390 1
525673 99525673 1001 86380 86390 1
525606 99525606 1001 86380 86390 1
526322 99526322 1001 86380 86390 1
526264 99526264 1001 86380 86390 1
526293 99526293 1001 86380 86390 1
526121 99526121 1001 86380 86390 1
525838 99525838 1001 86380 86390 1
525904 99525904 1001 86380 86390 1
526536 99526536 1001 86380 86390 1
527230 99527230 1001 86380 86390 1
527130 99527130 1001 86380 86390 1
527092 99527092 1001 86380 86390 1
526992 99526992 1001 86380 86390 1
526899 99526899 1001 86380 86390 1
527259 99527259 1001 86380 86390 1
527363 99527363 1001 86380 86390 1
527418 99527418 1001 86380 86390 1
527318 99527318 1001 86380 86390 1
527257 99527257 1001 86380 86390 1
527490 99527490 1001 86380 86390 1
527568 99527568 1001 86380 86390 1
528085 99528085 1001 86380 86390 1
528200 99528200 1001 86380 86390 1
528868 99528868 1001 86380 86390 1
528619 99528619 1001 86380 86390 1
528568 99528568 1001 86380 86390 1
528493 99528493 1001 86380 86390 1
528522 99528522 1001 86380 86390 1
528511 99528511 1001 86380 86390 1
528421 99528421 1001 86380 86390 1
529002 99529002 1001 86380 86390 1
528902 99528902 1001 86380 86390 1
529100 99529100 1001 86380 86390 1
529624 99529624 1001 86380 86390 1
529516 99529516 1001 86380 86390 1
529413 99529413 1001 86380 86390 1
529742 99529742 1001 86380 86390 1
529773 99529773 1001 86380 86390 1
530379 99530379 1001 86380 86390 1
530536 99530536 1001 86380 86390 1
530153 99530153 1001 86380 86390 1
530320 99530320 1001 86380 86390 1
530618 99530618 1001 86380 86390 1
531265 99531265 1001 86380 86390 1
531279 99531279 1001 86380 86390 1
531150 99531150 1001 86380 86390 1
530998 99530998 1001 86380 86390 1
530771 99530771 1001 86380 86390 1
530799 99530799 1001 86380 86390 1
531475 99531475 1001 86380 86390 1
531388 99531388 1001 86380 86390 1
532165 99532165 1001 86380 86390 1
531850 99531850 1001 86380 86390 1
531718 99531718 1001 86380 86390 1
532405 99532405 1001 86380 86390 1
532354 99532354 1001 86380 86390 1
532839 99532839 1001 86380 86390 1
532833 99532833 1001 86380 86390 1
532788 99532788 1001 86380 86390 1
532755 99532755 1001 86380 86390 1
532602 99532602 1001 86380 86390 1
533085 99533085 1001 86380 86390 1
533711 99533711 1001 86380 86390 1
533686 99533686 1001 86380 86390 1
533354 99533354 1001 86380 86390 1
533282 99533282 1001 86380 86390 1
533399 99533399 1001 86380 86390 1
533920 99533920 1001 86380 86390 1
533885 99533885 1001 86380 86390 1
534006 99534006 1001 86380 86390 1
534561 99534561 1001 86380 86390 1
534600 99534600 1001 86380 86390 1
534628 99534628 1001 86380 86390 1
534456 99534456 1001 86380 86390 1
534182 99534182 1001 86380 86390 1
534260 99534260 1001 86380 86390 1
534807 99534807 1001 86380 86390 1
534770 99534770 1001 86380 86390 1
535458 99535458 1001 86380 86390 1
535137 99535137 1001 86380 86390 1
535187 99535187 1001 86380 86390 1
534942 99534942 1001 86380 86390 1
534944 99534944 1001 86380 86390 1
535000 99535000 1001 86380 86390 1
535676 99535676 1001 86380 86390 1
535664 99535664 1001 86380 86390 1
535712 99535712 1001 86380 86390 1
536269 99536269 1001 86380 86390 1
535819 99535819 1001 86380 86390 1
535821 99535821 1001 86380 86390 1
535876 99535876 1001 86380 86390 1
536438 99536438 1001 86380 86390 1
536414 99536414 1001 86380 86390 1
536352 99536352 1001 86380 86390 1
537053 99537053 1001 86380 86390 1
537055 99537055 1001 86380 86390 1
536867 99536867 1001 86380 86390 1
536794 99536794 1001 86380 86390 1
536741 99536741 1001 86380 86390 1
537252 99537252 1001 86380 86390 1
537854 99537854 1001 86380 86390 1
537578 99537578 1001 86380 86390 1
537385 99537385 1001 86380 86390 1
538039 99538039 1001 86380 86390 1
538008 99538008 1001 86380 86390 1
538105 99538105 1001 86380 86390 1
538785 99538785 1001 86380 86390 1
538669 99538669 1001 86380 86390 1
538487 99538487 1001 86380 86390 1
538297 99538297 1001 86380 86390 1
538328 99538328 1001 86380 86390 1
539525 99539525 1001 86380 86390 1
539527 99539527 1001 86380 86390 1
539484 99539484 1001 86380 86390 1
539230 99539230 1001 86380 86390 1
539762 99539762 1001 86380 86390 1
540430 99540430 1001 86380 86390 1
540456 99540456 1001 86380 86390 1
540376 99540376 1001 86380 86390 1
540134 99540134 1001 86380 86390 1
541117 99541117 1001 86380 86390 1
540754 99540754 1001 86380 86390 1
541929 99541929 1001 86380 86390 1
542110 99542110 1001 86380 86390 1
541811 99541811 1001 86380 86390 1
541887 99541887 1001 86380 86390 1
541654 99541654 1001 86380 86390 1
541564 99541564 1001 86380 86390 1
541694 99541694 1001 86380 86390 1
541554 99541554 1001 86380 86390 1
541684 99541684 1001 86380 86390 1
542289 99542289 1001 86380 86390 1
542842 99542842 1001 86380 86390 1
542830 99542830 1001 86380 86390 1
542885 99542885 1001 86380 86390 1
542876 99542876 1001 86380 86390 1
542812 99542812 1001 86380 86390 1
542958 99542958 1001 86380 86390 1
543541 99543541 1001 86380 86390 1
543493 99543493 1001 86380 86390 1
543511 99543511 1001 86380 86390 1
543202 99543202 1001 86380 86390 1
543193 99543193 1001 86380 86390 1
543155 99543155 1001 86380 86390 1
544525 99544525 1001 86380 86390 1
544465 99544465 1001 86380 86390 1
544492 99544492 1001 86380 86390 1
544314 99544314 1001 86380 86390 1
544023 99544023 1001 86380 86390 1
511222 1054 1001 65227 65526 1
533613 868 1001 64453 64752 1
400111 99400111 1001 86380 86390 1
400300 99400300 1001 86380 86390 1
400404 99400404 1001 86380 86390 1
400542 99400542 1001 86380 86390 1
400626 99400626 1001 86380 86390 1
401613 99401613 1001 86380 86390 1
401911 99401911 1001 86380 86390 1
402071 99402071 1001 86380 86390 1
402454 99402454 1001 86380 86390 1
402764 99402764 1001 86380 86390 1
402916 99402916 1001 86380 86390 1
403195 99403195 1001 86380 86390 1
403472 99403472 1001 86380 86390 1
403871 99403871 1001 86380 86390 1
403968 99403968 1001 86380 86390 1
404266 99404266 1001 86380 86390 1
404637 99404637 1001 86380 86390 1
405553 99405553 1001 86380 86390 1
405991 99405991 1001 86380 86390 1
406184 99406184 1001 86380 86390 1
406775 99406775 1001 86380 86390 1
406884 99406884 1001 86380 86390 1
406993 99406993 1001 86380 86390 1
407137 99407137 1001 86380 86390 1
407713 99407713 1001 86380 86390 1
408315 99408315 1001 86380 86390 1
408644 99408644 1001 86380 86390 1
408762 99408762 1001 86380 86390 1
409006 99409006 1001 86380 86390 1
410060 99410060 1001 86380 86390 1
410632 99410632 1001 86380 86390 1
410802 99410802 1001 86380 86390 1
410756 99410756 1001 86380 86390 1
411147 99411147 1001 86380 86390 1
411187 99411187 1001 86380 86390 1
411715 99411715 1001 86380 86390 1
411720 99411720 1001 86380 86390 1
411708 99411708 1001 86380 86390 1
411737 99411737 1001 86380 86390 1
411806 99411806 1001 86380 86390 1
412094 99412094 1001 86380 86390 1
412206 99412206 1001 86380 86390 1
412960 99412960 1001 86380 86390 1
413152 99413152 1001 86380 86390 1
412730 99412730 1001 86380 86390 1
412791 99412791 1001 86380 86390 1
413986 99413986 1001 86380 86390 1
414040 99414040 1001 86380 86390 1
413934 99413934 1001 86380 86390 1
414530 99414530 1001 86380 86390 1
414829 99414829 1001 86380 86390 1
414751 99414751 1001 86380 86390 1
414274 99414274 1001 86380 86390 1
414196 99414196 1001 86380 86390 1
416931 99416931 1001 86380 86390 1
416870 99416870 1001 86380 86390 1
416744 99416744 1001 86380 86390 1
416876 99416876 1001 86380 86390 1
416020 99416020 1001 86380 86390 1
415766 99415766 1001 86380 86390 1
417353 99417353 1001 86380 86390 1
417264 99417264 1001 86380 86390 1
418603 99418603 1001 86380 86390 1
417872 99417872 1001 86380 86390 1
417933 99417933 1001 86380 86390 1
419751 99419751 1001 86380 86390 1
419874 99419874 1001 86380 86390 1
419295 99419295 1001 86380 86390 1
419249 99419249 1001 86380 86390 1
420485 99420485 1001 86380 86390 1
421760 99421760 1001 86380 86390 1
421764 99421764 1001 86380 86390 1
421791 99421791 1001 86380 86390 1
421102 99421102 1001 86380 86390 1
422405 99422405 1001 86380 86390 1
422298 99422298 1001 86380 86390 1
422242 99422242 1001 86380 86390 1
423463 99423463 1001 86380 86390 1
423491 99423491 1001 86380 86390 1
422945 99422945 1001 86380 86390 1
423227 99423227 1001 86380 86390 1
423239 99423239 1001 86380 86390 1
422867 99422867 1001 86380 86390 1
422939 99422939 1001 86380 86390 1
425337 99425337 1001 86380 86390 1
424584 99424584 1001 86380 86390 1
425446 99425446 1001 86380 86390 1
426278 99426278 1001 86380 86390 1
426429 99426429 1001 86380 86390 1
426247 99426247 1001 86380 86390 1
427521 99427521 1001 86380 86390 1
428594 99428594 1001 86380 86390 1
428510 99428510 1001 86380 86390 1
428539 99428539 1001 86380 86390 1
428064 99428064 1001 86380 86390 1
428216 99428216 1001 86380 86390 1
427558 99427558 1001 86380 86390 1
427534 99427534 1001 86380 86390 1
427883 99427883 1001 86380 86390 1
427608 99427608 1001 86380 86390 1
428785 99428785 1001 86380 86390 1
429067 99429067 1001 86380 86390 1
428828 99428828 1001 86380 86390 1
430338 99430338 1001 86380 86390 1
429603 99429603 1001 86380 86390 1
429747 99429747 1001 86380 86390 1
429494 99429494 1001 86380 86390 1
429461 99429461 1001 86380 86390 1
431868 99431868 1001 86380 86390 1
431853 99431853 1001 86380 86390 1
431905 99431905 1001 86380 86390 1
431613 99431613 1001 86380 86390 1
431336 99431336 1001 86380 86390 1
431322 99431322 1001 86380 86390 1
431500 99431500 1001 86380 86390 1
431172 99431172 1001 86380 86390 1
430980 99430980 1001 86380 86390 1
433395 99433395 1001 86380 86390 1
432929 99432929 1001 86380 86390 1
433080 99433080 1001 86380 86390 1
433006 99433006 1001 86380 86390 1
433283 99433283 1001 86380 86390 1
433093 99433093 1001 86380 86390 1
433154 99433154 1001 86380 86390 1
432851 99432851 1001 86380 86390 1
432703 99432703 1001 86380 86390 1
435054 99435054 1001 86380 86390 1
435004 99435004 1001 86380 86390 1
435401 99435401 1001 86380 86390 1
434625 99434625 1001 86380 86390 1
434851 99434851 1001 86380 86390 1
434906 99434906 1001 86380 86390 1
434477 99434477 1001 86380 86390 1
434558 99434558 1001 86380 86390 1
435816 99435816 1001 86380 86390 1
436880 99436880 1001 86380 86390 1
436824 99436824 1001 86380 86390 1
436166 99436166 1001 86380 86390 1
436274 99436274 1001 86380 86390 1
300062 99300062 1001 86380 86390 1
437206 99437206 1001 86380 86390 1
300685 99300685 1001 86380 86390 1
300595 99300595 1001 86380 86390 1
300598 99300598 1001 86380 86390 1
300506 99300506 1001 86380 86390 1
300265 99300265 1001 86380 86390 1
301444 99301444 1001 86380 86390 1
301500 99301500 1001 86380 86390 1
301240 99301240 1001 86380 86390 1
301180 99301180 1001 86380 86390 1
301108 99301108 1001 86380 86390 1
301686 99301686 1001 86380 86390 1
302192 99302192 1001 86380 86390 1
302027 99302027 1001 86380 86390 1
302119 99302119 1001 86380 86390 1
301966 99301966 1001 86380 86390 1
302993 99302993 1001 86380 86390 1
302929 99302929 1001 86380 86390 1
302805 99302805 1001 86380 86390 1
302793 99302793 1001 86380 86390 1
302712 99302712 1001 86380 86390 1
304015 99304015 1001 86380 86390 1
303861 99303861 1001 86380 86390 1
303888 99303888 1001 86380 86390 1
303624 99303624 1001 86380 86390 1
303628 99303628 1001 86380 86390 1
303600 99303600 1001 86380 86390 1
304059 99304059 1001 86380 86390 1
304700 99304700 1001 86380 86390 1
304400 99304400 1001 86380 86390 1
305063 99305063 1001 86380 86390 1
304872 99304872 1001 86380 86390 1
305600 99305600 1001 86380 86390 1
305543 99305543 1001 86380 86390 1
305286 99305286 1001 86380 86390 1
305144 99305144 1001 86380 86390 1
305240 99305240 1001 86380 86390 1
500116 99500116 1001 86380 86390 1
500766 99500766 1001 86380 86390 1
500768 99500768 1001 86380 86390 1
500771 99500771 1001 86380 86390 1
500668 99500668 1001 86380 86390 1
500461 99500461 1001 86380 86390 1
500552 99500552 1001 86380 86390 1
500303 99500303 1001 86380 86390 1
500874 99500874 1001 86380 86390 1
501255 99501255 1001 86380 86390 1
501336 99501336 1001 86380 86390 1
501101 99501101 1001 86380 86390 1
501223 99501223 1001 86380 86390 1
501740 99501740 1001 86380 86390 1
501728 99501728 1001 86380 86390 1
501658 99501658 1001 86380 86390 1
502086 99502086 1001 86380 86390 1
502088 99502088 1001 86380 86390 1
502041 99502041 1001 86380 86390 1
501921 99501921 1001 86380 86390 1
502644 99502644 1001 86380 86390 1
502659 99502659 1001 86380 86390 1
502539 99502539 1001 86380 86390 1
503215 99503215 1001 86380 86390 1
503229 99503229 1001 86380 86390 1
503133 99503133 1001 86380 86390 1
502884 99502884 1001 86380 86390 1
502722 99502722 1001 86380 86390 1
502762 99502762 1001 86380 86390 1
503306 99503306 1001 86380 86390 1
503348 99503348 1001 86380 86390 1
504019 99504019 1001 86380 86390 1
503828 99503828 1001 86380 86390 1
504225 99504225 1001 86380 86390 1
504122 99504122 1001 86380 86390 1
504135 99504135 1001 86380 86390 1
504771 99504771 1001 86380 86390 1
504901 99504901 1001 86380 86390 1
504571 99504571 1001 86380 86390 1
504677 99504677 1001 86380 86390 1
504683 99504683 1001 86380 86390 1
504407 99504407 1001 86380 86390 1
505089 99505089 1001 86380 86390 1
505091 99505091 1001 86380 86390 1
505729 99505729 1001 86380 86390 1
505760 99505760 1001 86380 86390 1
505450 99505450 1001 86380 86390 1
505372 99505372 1001 86380 86390 1
505499 99505499 1001 86380 86390 1
505280 99505280 1001 86380 86390 1
505269 99505269 1001 86380 86390 1
505271 99505271 1001 86380 86390 1
505234 99505234 1001 86380 86390 1
505224 99505224 1001 86380 86390 1
506471 99506471 1001 86380 86390 1
506344 99506344 1001 86380 86390 1
506259 99506259 1001 86380 86390 1
506015 99506015 1001 86380 86390 1
506109 99506109 1001 86380 86390 1
506136 99506136 1001 86380 86390 1
506076 99506076 1001 86380 86390 1
506782 99506782 1001 86380 86390 1
506617 99506617 1001 86380 86390 1
507293 99507293 1001 86380 86390 1
507193 99507193 1001 86380 86390 1
507211 99507211 1001 86380 86390 1
507187 99507187 1001 86380 86390 1
507465 99507465 1001 86380 86390 1
507556 99507556 1001 86380 86390 1
508056 99508056 1001 86380 86390 1
508096 99508096 1001 86380 86390 1
508100 99508100 1001 86380 86390 1
508066 99508066 1001 86380 86390 1
508011 99508011 1001 86380 86390 1
507655 99507655 1001 86380 86390 1
507663 99507663 1001 86380 86390 1
508251 99508251 1001 86380 86390 1
508677 99508677 1001 86380 86390 1
508558 99508558 1001 86380 86390 1
508487 99508487 1001 86380 86390 1
508658 99508658 1001 86380 86390 1
509857 99509857 1001 86380 86390 1
509650 99509650 1001 86380 86390 1
510073 99510073 1001 86380 86390 1
510691 99510691 1001 86380 86390 1
510417 99510417 1001 86380 86390 1
510145 99510145 1001 86380 86390 1
511386 99511386 1001 86380 86390 1
511444 99511444 1001 86380 86390 1
511326 99511326 1001 86380 86390 1
511048 99511048 1001 86380 86390 1
511038 99511038 1001 86380 86390 1
511712 99511712 1001 86380 86390 1
511752 99511752 1001 86380 86390 1
512369 99512369 1001 86380 86390 1
512011 99512011 1001 86380 86390 1
512051 99512051 1001 86380 86390 1
512505 99512505 1001 86380 86390 1
512455 99512455 1001 86380 86390 1
513087 99513087 1001 86380 86390 1
512949 99512949 1001 86380 86390 1
512676 99512676 1001 86380 86390 1
512600 99512600 1001 86380 86390 1
512750 99512750 1001 86380 86390 1
513400 99513400 1001 86380 86390 1
513877 99513877 1001 86380 86390 1
513949 99513949 1001 86380 86390 1
513631 99513631 1001 86380 86390 1
513764 99513764 1001 86380 86390 1
513483 99513483 1001 86380 86390 1
514781 99514781 1001 86380 86390 1
514826 99514826 1001 86380 86390 1
514727 99514727 1001 86380 86390 1
514544 99514544 1001 86380 86390 1
514255 99514255 1001 86380 86390 1
514440 99514440 1001 86380 86390 1
514958 99514958 1001 86380 86390 1
514860 99514860 1001 86380 86390 1
515663 99515663 1001 86380 86390 1
515575 99515575 1001 86380 86390 1
515666 99515666 1001 86380 86390 1
515300 99515300 1001 86380 86390 1
515394 99515394 1001 86380 86390 1
515207 99515207 1001 86380 86390 1
515082 99515082 1001 86380 86390 1
515149 99515149 1001 86380 86390 1
515152 99515152 1001 86380 86390 1
515854 99515854 1001 86380 86390 1
515872 99515872 1001 86380 86390 1
516322 99516322 1001 86380 86390 1
516378 99516378 1001 86380 86390 1
516178 99516178 1001 86380 86390 1
516076 99516076 1001 86380 86390 1
517211 99517211 1001 86380 86390 1
517243 99517243 1001 86380 86390 1
517052 99517052 1001 86380 86390 1
516962 99516962 1001 86380 86390 1
516930 99516930 1001 86380 86390 1
516749 99516749 1001 86380 86390 1
517380 99517380 1001 86380 86390 1
517355 99517355 1001 86380 86390 1
518073 99518073 1001 86380 86390 1
518116 99518116 1001 86380 86390 1
517966 99517966 1001 86380 86390 1
517592 99517592 1001 86380 86390 1
517726 99517726 1001 86380 86390 1
518230 99518230 1001 86380 86390 1
518911 99518911 1001 86380 86390 1
518918 99518918 1001 86380 86390 1
518947 99518947 1001 86380 86390 1
518540 99518540 1001 86380 86390 1
518391 99518391 1001 86380 86390 1
519064 99519064 1001 86380 86390 1
519156 99519156 1001 86380 86390 1
519190 99519190 1001 86380 86390 1
519648 99519648 1001 86380 86390 1
519742 99519742 1001 86380 86390 1
519570 99519570 1001 86380 86390 1
519507 99519507 1001 86380 86390 1
519423 99519423 1001 86380 86390 1
519343 99519343 1001 86380 86390 1
519306 99519306 1001 86380 86390 1
519963 99519963 1001 86380 86390 1
520017 99520017 1001 86380 86390 1
520514 99520514 1001 86380 86390 1
520438 99520438 1001 86380 86390 1
520653 99520653 1001 86380 86390 1
520686 99520686 1001 86380 86390 1
521329 99521329 1001 86380 86390 1
521081 99521081 1001 86380 86390 1
521237 99521237 1001 86380 86390 1
521000 99521000 1001 86380 86390 1
521529 99521529 1001 86380 86390 1
521492 99521492 1001 86380 86390 1
521562 99521562 1001 86380 86390 1
521484 99521484 1001 86380 86390 1
522245 99522245 1001 86380 86390 1
522147 99522147 1001 86380 86390 1
521990 99521990 1001 86380 86390 1
522057 99522057 1001 86380 86390 1
521689 99521689 1001 86380 86390 1
521786 99521786 1001 86380 86390 1
522381 99522381 1001 86380 86390 1
522447 99522447 1001 86380 86390 1
522955 99522955 1001 86380 86390 1
523060 99523060 1001 86380 86390 1
522985 99522985 1001 86380 86390 1
522911 99522911 1001 86380 86390 1
522523 99522523 1001 86380 86390 1
522576 99522576 1001 86380 86390 1
523164 99523164 1001 86380 86390 1
523823 99523823 1001 86380 86390 1
523685 99523685 1001 86380 86390 1
523372 99523372 1001 86380 86390 1
524029 99524029 1001 86380 86390 1
524685 99524685 1001 86380 86390 1
524698 99524698 1001 86380 86390 1
524688 99524688 1001 86380 86390 1
524376 99524376 1001 86380 86390 1
524381 99524381 1001 86380 86390 1
524228 99524228 1001 86380 86390 1
524220 99524220 1001 86380 86390 1
524200 99524200 1001 86380 86390 1
524831 99524831 1001 86380 86390 1
525436 99525436 1001 86380 86390 1
525224 99525224 1001 86380 86390 1
525617 99525617 1001 86380 86390 1
525619 99525619 1001 86380 86390 1
526363 99526363 1001 86380 86390 1
526187 99526187 1001 86380 86390 1
526100 99526100 1001 86380 86390 1
526554 99526554 1001 86380 86390 1
527047 99527047 1001 86380 86390 1
527098 99527098 1001 86380 86390 1
526650 99526650 1001 86380 86390 1
526819 99526819 1001 86380 86390 1
527777 99527777 1001 86380 86390 1
527570 99527570 1001 86380 86390 1
528095 99528095 1001 86380 86390 1
528214 99528214 1001 86380 86390 1
528803 99528803 1001 86380 86390 1
528684 99528684 1001 86380 86390 1
528635 99528635 1001 86380 86390 1
528426 99528426 1001 86380 86390 1
528414 99528414 1001 86380 86390 1
529590 99529590 1001 86380 86390 1
529580 99529580 1001 86380 86390 1
529752 99529752 1001 86380 86390 1
529881 99529881 1001 86380 86390 1
529837 99529837 1001 86380 86390 1
529801 99529801 1001 86380 86390 1
530425 99530425 1001 86380 86390 1
530328 99530328 1001 86380 86390 1
530122 99530122 1001 86380 86390 1
531194 99531194 1001 86380 86390 1
531262 99531262 1001 86380 86390 1
530838 99530838 1001 86380 86390 1
530918 99530918 1001 86380 86390 1
532187 99532187 1001 86380 86390 1
531804 99531804 1001 86380 86390 1
531769 99531769 1001 86380 86390 1
531731 99531731 1001 86380 86390 1
532298 99532298 1001 86380 86390 1
532364 99532364 1001 86380 86390 1
532340 99532340 1001 86380 86390 1
532225 99532225 1001 86380 86390 1
532672 99532672 1001 86380 86390 1
532738 99532738 1001 86380 86390 1
532678 99532678 1001 86380 86390 1
532451 99532451 1001 86380 86390 1
532429 99532429 1001 86380 86390 1
533811 99533811 1001 86380 86390 1
533846 99533846 1001 86380 86390 1
533535 99533535 1001 86380 86390 1
534494 99534494 1001 86380 86390 1
534064 99534064 1001 86380 86390 1
534887 99534887 1001 86380 86390 1
535027 99535027 1001 86380 86390 1
536323 99536323 1001 86380 86390 1
536081 99536081 1001 86380 86390 1
536126 99536126 1001 86380 86390 1
535738 99535738 1001 86380 86390 1
536357 99536357 1001 86380 86390 1
537145 99537145 1001 86380 86390 1
537028 99537028 1001 86380 86390 1
536871 99536871 1001 86380 86390 1
536862 99536862 1001 86380 86390 1
536671 99536671 1001 86380 86390 1
536573 99536573 1001 86380 86390 1
537307 99537307 1001 86380 86390 1
537194 99537194 1001 86380 86390 1
537886 99537886 1001 86380 86390 1
537809 99537809 1001 86380 86390 1
537941 99537941 1001 86380 86390 1
537971 99537971 1001 86380 86390 1
537570 99537570 1001 86380 86390 1
537533 99537533 1001 86380 86390 1
538054 99538054 1001 86380 86390 1
538146 99538146 1001 86380 86390 1
538613 99538613 1001 86380 86390 1
538759 99538759 1001 86380 86390 1
538802 99538802 1001 86380 86390 1
538643 99538643 1001 86380 86390 1
538392 99538392 1001 86380 86390 1
538342 99538342 1001 86380 86390 1
538268 99538268 1001 86380 86390 1
538864 99538864 1001 86380 86390 1
538968 99538968 1001 86380 86390 1
538899 99538899 1001 86380 86390 1
539344 99539344 1001 86380 86390 1
539312 99539312 1001 86380 86390 1
539365 99539365 1001 86380 86390 1
539108 99539108 1001 86380 86390 1
540333 99540333 1001 86380 86390 1
540412 99540412 1001 86380 86390 1
540197 99540197 1001 86380 86390 1
539912 99539912 1001 86380 86390 1
540008 99540008 1001 86380 86390 1
540567 99540567 1001 86380 86390 1
540657 99540657 1001 86380 86390 1
541289 99541289 1001 86380 86390 1
541041 99541041 1001 86380 86390 1
540806 99540806 1001 86380 86390 1
540716 99540716 1001 86380 86390 1
540860 99540860 1001 86380 86390 1
540679 99540679 1001 86380 86390 1
540813 99540813 1001 86380 86390 1
541320 99541320 1001 86380 86390 1
541464 99541464 1001 86380 86390 1
542003 99542003 1001 86380 86390 1
541750 99541750 1001 86380 86390 1
541912 99541912 1001 86380 86390 1
541566 99541566 1001 86380 86390 1
541676 99541676 1001 86380 86390 1
541560 99541560 1001 86380 86390 1
542298 99542298 1001 86380 86390 1
542274 99542274 1001 86380 86390 1
542253 99542253 1001 86380 86390 1
542941 99542941 1001 86380 86390 1
542551 99542551 1001 86380 86390 1
542734 99542734 1001 86380 86390 1
542540 99542540 1001 86380 86390 1
542380 99542380 1001 86380 86390 1
542473 99542473 1001 86380 86390 1
543592 99543592 1001 86380 86390 1
543748 99543748 1001 86380 86390 1
543399 99543399 1001 86380 86390 1
543555 99543555 1001 86380 86390 1
543519 99543519 1001 86380 86390 1
543172 99543172 1001 86380 86390 1
543773 99543773 1001 86380 86390 1
543852 99543852 1001 86380 86390 1
544469 99544469 1001 86380 86390 1
544223 99544223 1001 86380 86390 1
544292 99544292 1001 86380 86390 1
544052 99544052 1001 86380 86390 1
426655 210 1001 63180 63537 1
536441 742 1002 28882 42181 1
400381 99400381 1001 86380 86390 1
400589 99400589 1001 86380 86390 1
400683 99400683 1001 86380 86390 1
400984 99400984 1001 86380 86390 1
401363 99401363 1001 86380 86390 1
401484 99401484 1001 86380 86390 1
401556 99401556 1001 86380 86390 1
401669 99401669 1001 86380 86390 1
401783 99401783 1001 86380 86390 1
401871 99401871 1001 86380 86390 1
402158 99402158 1001 86380 86390 1
402293 99402293 1001 86380 86390 1
402664 99402664 1001 86380 86390 1
403091 99403091 1001 86380 86390 1
403106 99403106 1001 86380 86390 1
403732 99403732 1001 86380 86390 1
403927 99403927 1001 86380 86390 1
404016 99404016 1001 86380 86390 1
404211 99404211 1001 86380 86390 1
404881 99404881 1001 86380 86390 1
405487 99405487 1001 86380 86390 1
405645 99405645 1001 86380 86390 1
405997 99405997 1001 86380 86390 1
406977 99406977 1001 86380 86390 1
406980 99406980 1001 86380 86390 1
407779 99407779 1001 86380 86390 1
408048 99408048 1001 86380 86390 1
408042 99408042 1001 86380 86390 1
408257 99408257 1001 86380 86390 1
408333 99408333 1001 86380 86390 1
409341 99409341 1001 86380 86390 1
409439 99409439 1001 86380 86390 1
409503 99409503 1001 86380 86390 1
409940 99409940 1001 86380 86390 1
409898 99409898 1001 86380 86390 1
410158 99410158 1001 86380 86390 1
409990 99409990 1001 86380 86390 1
410464 99410464 1001 86380 86390 1
410473 99410473 1001 86380 86390 1
410785 99410785 1001 86380 86390 1
411231 99411231 1001 86380 86390 1
411773 99411773 1001 86380 86390 1
412340 99412340 1001 86380 86390 1
412290 99412290 1001 86380 86390 1
413661 99413661 1001 86380 86390 1
413189 99413189 1001 86380 86390 1
413129 99413129 1001 86380 86390 1
412652 99412652 1001 86380 86390 1
412856 99412856 1001 86380 86390 1
412570 99412570 1001 86380 86390 1
415124 99415124 1001 86380 86390 1
414933 99414933 1001 86380 86390 1
414955 99414955 1001 86380 86390 1
414405 99414405 1001 86380 86390 1
414455 99414455 1001 86380 86390 1
415714 99415714 1001 86380 86390 1
416833 99416833 1001 86380 86390 1
416501 99416501 1001 86380 86390 1
416514 99416514 1001 86380 86390 1
415858 99415858 1001 86380 86390 1
417447 99417447 1001 86380 86390 1
418673 99418673 1001 86380 86390 1
418535 99418535 1001 86380 86390 1
418522 99418522 1001 86380 86390 1
418474 99418474 1001 86380 86390 1
418394 99418394 1001 86380 86390 1
418216 99418216 1001 86380 86390 1
418155 99418155 1001 86380 86390 1
417744 99417744 1001 86380 86390 1
420323 99420323 1001 86380 86390 1
419748 99419748 1001 86380 86390 1
419657 99419657 1001 86380 86390 1
419687 99419687 1001 86380 86390 1
419477 99419477 1001 86380 86390 1
419277 99419277 1001 86380 86390 1
420565 99420565 1001 86380 86390 1
421391 99421391 1001 86380 86390 1
421515 99421515 1001 86380 86390 1
421104 99421104 1001 86380 86390 1
420844 99420844 1001 86380 86390 1
421245 99421245 1001 86380 86390 1
420956 99420956 1001 86380 86390 1
422220 99422220 1001 86380 86390 1
422444 99422444 1001 86380 86390 1
423550 99423550 1001 86380 86390 1
423493 99423493 1001 86380 86390 1
423747 99423747 1001 86380 86390 1
423178 99423178 1001 86380 86390 1
423117 99423117 1001 86380 86390 1
423207 99423207 1001 86380 86390 1
423188 99423188 1001 86380 86390 1
422697 99422697 1001 86380 86390 1
422657 99422657 1001 86380 86390 1
422858 99422858 1001 86380 86390 1
422754 99422754 1001 86380 86390 1
423844 99423844 1001 86380 86390 1
423949 99423949 1001 86380 86390 1
423995 99423995 1001 86380 86390 1
425000 99425000 1001 86380 86390 1
424562 99424562 1001 86380 86390 1
426792 99426792 1001 86380 86390 1
427001 99427001 1001 86380 86390 1
426554 99426554 1001 86380 86390 1
427419 99427419 1001 86380 86390 1
428191 99428191 1001 86380 86390 1
427628 99427628 1001 86380 86390 1
428835 99428835 1001 86380 86390 1
429877 99429877 1001 86380 86390 1
429937 99429937 1001 86380 86390 1
429893 99429893 1001 86380 86390 1
429899 99429899 1001 86380 86390 1
429557 99429557 1001 86380 86390 1
430401 99430401 1001 86380 86390 1
430542 99430542 1001 86380 86390 1
431798 99431798 1001 86380 86390 1
431329 99431329 1001 86380 86390 1
431103 99431103 1001 86380 86390 1
432365 99432365 1001 86380 86390 1
432195 99432195 1001 86380 86390 1
433617 99433617 1001 86380 86390 1
433414 99433414 1001 86380 86390 1
432723 99432723 1001 86380 86390 1
432880 99432880 1001 86380 86390 1
433898 99433898 1001 86380 86390 1
437156 99437156 1001 86380 86390 1
436811 99436811 1001 86380 86390 1
436879 99436879 1001 86380 86390 1
436128 99436128 1001 86380 86390 1
300068 99300068 1001 86380 86390 1
300703 99300703 1001 86380 86390 1
300438 99300438 1001 86380 86390 1
300306 99300306 1001 86380 86390 1
300210 99300210 1001 86380 86390 1
300815 99300815 1001 86380 86390 1
301242 99301242 1001 86380 86390 1
301127 99301127 1001 86380 86390 1
301659 99301659 1001 86380 86390 1
301634 99301634 1001 86380 86390 1
301677 99301677 1001 86380 86390 1
301742 99301742 1001 86380 86390 1
302304 99302304 1001 86380 86390 1
302351 99302351 1001 86380 86390 1
302137 99302137 1001 86380 86390 1
301970 99301970 1001 86380 86390 1
302056 99302056 1001 86380 86390 1
302716 99302716 1001 86380 86390 1
302766 99302766 1001 86380 86390 1
303936 99303936 1001 86380 86390 1
303976 99303976 1001 86380 86390 1
303827 99303827 1001 86380 86390 1
303456 99303456 1001 86380 86390 1
304172 99304172 1001 86380 86390 1
304230 99304230 1001 86380 86390 1
304492 99304492 1001 86380 86390 1
304571 99304571 1001 86380 86390 1
304327 99304327 1001 86380 86390 1
304913 99304913 1001 86380 86390 1
305018 99305018 1001 86380 86390 1
305673 99305673 1001 86380 86390 1
305676 99305676 1001 86380 86390 1
305202 99305202 1001 86380 86390 1
305125 99305125 1001 86380 86390 1
500110 99500110 1001 86380 86390 1
500702 99500702 1001 86380 86390 1
500558 99500558 1001 86380 86390 1
500324 99500324 1001 86380 86390 1
500203 99500203 1001 86380 86390 1
500373 99500373 1001 86380 86390 1
500889 99500889 1001 86380 86390 1
500966 99500966 1001 86380 86390 1
500855 99500855 1001 86380 86390 1
501457 99501457 1001 86380 86390 1
501651 99501651 1001 86380 86390 1
502211 99502211 1001 86380 86390 1
501941 99501941 1001 86380 86390 1
501852 99501852 1001 86380 86390 1
502488 99502488 1001 86380 86390 1
503285 99503285 1001 86380 86390 1
502888 99502888 1001 86380 86390 1
502890 99502890 1001 86380 86390 1
502689 99502689 1001 86380 86390 1
502795 99502795 1001 86380 86390 1
503433 99503433 1001 86380 86390 1
503449 99503449 1001 86380 86390 1
503333 99503333 1001 86380 86390 1
503426 99503426 1001 86380 86390 1
504084 99504084 1001 86380 86390 1
503993 99503993 1001 86380 86390 1
504112 99504112 1001 86380 86390 1
503851 99503851 1001 86380 86390 1
503679 99503679 1001 86380 86390 1
503557 99503557 1001 86380 86390 1
504174 99504174 1001 86380 86390 1
504200 99504200 1001 86380 86390 1
504178 99504178 1001 86380 86390 1
504753 99504753 1001 86380 86390 1
504875 99504875 1001 86380 86390 1
504824 99504824 1001 86380 86390 1
504697 99504697 1001 86380 86390 1
504464 99504464 1001 86380 86390 1
505090 99505090 1001 86380 86390 1
505753 99505753 1001 86380 86390 1
505611 99505611 1001 86380 86390 1
505716 99505716 1001 86380 86390 1
505587 99505587 1001 86380 86390 1
505761 99505761 1001 86380 86390 1
505323 99505323 1001 86380 86390 1
505951 99505951 1001 86380 86390 1
505945 99505945 1001 86380 86390 1
506547 99506547 1001 86380 86390 1
506566 99506566 1001 86380 86390 1
506448 99506448 1001 86380 86390 1
506415 99506415 1001 86380 86390 1
506213 99506213 1001 86380 86390 1
506205 99506205 1001 86380 86390 1
506389 99506389 1001 86380 86390 1
506092 99506092 1001 86380 86390 1
506013 99506013 1001 86380 86390 1
506619 99506619 1001 86380 86390 1
506675 99506675 1001 86380 86390 1
506771 99506771 1001 86380 86390 1
506682 99506682 1001 86380 86390 1
507245 99507245 1001 86380 86390 1
507053 99507053 1001 86380 86390 1
506989 99506989 1001 86380 86390 1
507576 99507576 1001 86380 86390 1
507530 99507530 1001 86380 86390 1
507505 99507505 1001 86380 86390 1
507548 99507548 1001 86380 86390 1
507989 99507989 1001 86380 86390 1
507723 99507723 1001 86380 86390 1
507726 99507726 1001 86380 86390 1
508794 99508794 1001 86380 86390 1
508623 99508623 1001 86380 86390 1
508651 99508651 1001 86380 86390 1
509241 99509241 1001 86380 86390 1
509153 99509153 1001 86380 86390 1
509746 99509746 1001 86380 86390 1
509431 99509431 1001 86380 86390 1
509472 99509472 1001 86380 86390 1
509956 99509956 1001 86380 86390 1
509945 99509945 1001 86380 86390 1
510614 99510614 1001 86380 86390 1
510653 99510653 1001 86380 86390 1
510514 99510514 1001 86380 86390 1
510481 99510481 1001 86380 86390 1
510303 99510303 1001 86380 86390 1
510229 99510229 1001 86380 86390 1
510879 99510879 1001 86380 86390 1
510912 99510912 1001 86380 86390 1
511493 99511493 1001 86380 86390 1
512211 99512211 1001 86380 86390 1
512165 99512165 1001 86380 86390 1
511825 99511825 1001 86380 86390 1
511943 99511943 1001 86380 86390 1
512405 99512405 1001 86380 86390 1
512392 99512392 1001 86380 86390 1
513026 99513026 1001 86380 86390 1
513170 99513170 1001 86380 86390 1
513066 99513066 1001 86380 86390 1
513110 99513110 1001 86380 86390 1
512968 99512968 1001 86380 86390 1
512866 99512866 1001 86380 86390 1
514006 99514006 1001 86380 86390 1
514012 99514012 1001 86380 86390 1
514013 99514013 1001 86380 86390 1
513806 99513806 1001 86380 86390 1
513794 99513794 1001 86380 86390 1
513501 99513501 1001 86380 86390 1
513560 99513560 1001 86380 86390 1
514734 99514734 1001 86380 86390 1
514644 99514644 1001 86380 86390 1
514467 99514467 1001 86380 86390 1
514610 99514610 1001 86380 86390 1
514298 99514298 1001 86380 86390 1
514992 99514992 1001 86380 86390 1
515865 99515865 1001 86380 86390 1
515711 99515711 1001 86380 86390 1
515833 99515833 1001 86380 86390 1
516360 99516360 1001 86380 86390 1
516440 99516440 1001 86380 86390 1
516376 99516376 1001 86380 86390 1
516140 99516140 1001 86380 86390 1
516212 99516212 1001 86380 86390 1
516617 99516617 1001 86380 86390 1
516992 99516992 1001 86380 86390 1
516983 99516983 1001 86380 86390 1
517048 99517048 1001 86380 86390 1
517477 99517477 1001 86380 86390 1
517470 99517470 1001 86380 86390 1
517963 99517963 1001 86380 86390 1
517762 99517762 1001 86380 86390 1
517919 99517919 1001 86380 86390 1
517868 99517868 1001 86380 86390 1
517832 99517832 1001 86380 86390 1
517795 99517795 1001 86380 86390 1
517808 99517808 1001 86380 86390 1
517565 99517565 1001 86380 86390 1
518223 99518223 1001 86380 86390 1
518245 99518245 1001 86380 86390 1
518619 99518619 1001 86380 86390 1
518421 99518421 1001 86380 86390 1
518452 99518452 1001 86380 86390 1
518440 99518440 1001 86380 86390 1
519016 99519016 1001 86380 86390 1
519042 99519042 1001 86380 86390 1
519043 99519043 1001 86380 86390 1
519297 99519297 1001 86380 86390 1
519233 99519233 1001 86380 86390 1
519311 99519311 1001 86380 86390 1
519841 99519841 1001 86380 86390 1
519948 99519948 1001 86380 86390 1
519962 99519962 1001 86380 86390 1
520014 99520014 1001 86380 86390 1
519911 99519911 1001 86380 86390 1
520551 99520551 1001 86380 86390 1
520400 99520400 1001 86380 86390 1
520260 99520260 1001 86380 86390 1
520140 99520140 1001 86380 86390 1
520715 99520715 1001 86380 86390 1
520744 99520744 1001 86380 86390 1
521338 99521338 1001 86380 86390 1
521403 99521403 1001 86380 86390 1
521367 99521367 1001 86380 86390 1
521421 99521421 1001 86380 86390 1
521464 99521464 1001 86380 86390 1
521212 99521212 1001 86380 86390 1
521078 99521078 1001 86380 86390 1
520950 99520950 1001 86380 86390 1
520904 99520904 1001 86380 86390 1
522115 99522115 1001 86380 86390 1
522280 99522280 1001 86380 86390 1
522188 99522188 1001 86380 86390 1
521997 99521997 1001 86380 86390 1
521922 99521922 1001 86380 86390 1
522018 99522018 1001 86380 86390 1
521774 99521774 1001 86380 86390 1
522376 99522376 1001 86380 86390 1
523055 99523055 1001 86380 86390 1
522866 99522866 1001 86380 86390 1
522577 99522577 1001 86380 86390 1
522539 99522539 1001 86380 86390 1
522553 99522553 1001 86380 86390 1
522584 99522584 1001 86380 86390 1
522520 99522520 1001 86380 86390 1
523182 99523182 1001 86380 86390 1
523197 99523197 1001 86380 86390 1
523897 99523897 1001 86380 86390 1
523873 99523873 1001 86380 86390 1
523589 99523589 1001 86380 86390 1
523642 99523642 1001 86380 86390 1
523391 99523391 1001 86380 86390 1
523399 99523399 1001 86380 86390 1
524124 99524124 1001 86380 86390 1
524022 99524022 1001 86380 86390 1
524093 99524093 1001 86380 86390 1
524525 99524525 1001 86380 86390 1
524553 99524553 1001 86380 86390 1
524177 99524177 1001 86380 86390 1
524296 99524296 1001 86380 86390 1
524875 99524875 1001 86380 86390 1
524916 99524916 1001 86380 86390 1
525445 99525445 1001 86380 86390 1
525306 99525306 1001 86380 86390 1
525321 99525321 1001 86380 86390 1
525128 99525128 1001 86380 86390 1
525623 99525623 1001 86380 86390 1
525717 99525717 1001 86380 86390 1
526065 99526065 1001 86380 86390 1
525896 99525896 1001 86380 86390 1
525902 99525902 1001 86380 86390 1
525864 99525864 1001 86380 86390 1
527125 99527125 1001 86380 86390 1
527129 99527129 1001 86380 86390 1
527132 99527132 1001 86380 86390 1
526768 99526768 1001 86380 86390 1
527291 99527291 1001 86380 86390 1
527447 99527447 1001 86380 86390 1
527976 99527976 1001 86380 86390 1
527951 99527951 1001 86380 86390 1
527786 99527786 1001 86380 86390 1
527813 99527813 1001 86380 86390 1
527548 99527548 1001 86380 86390 1
527484 99527484 1001 86380 86390 1
527542 99527542 1001 86380 86390 1
528878 99528878 1001 86380 86390 1
528671 99528671 1001 86380 86390 1
528504 99528504 1001 86380 86390 1
528519 99528519 1001 86380 86390 1
528597 99528597 1001 86380 86390 1
528308 99528308 1001 86380 86390 1
528317 99528317 1001 86380 86390 1
528996 99528996 1001 86380 86390 1
529691 99529691 1001 86380 86390 1
529552 99529552 1001 86380 86390 1
529329 99529329 1001 86380 86390 1
529472 99529472 1001 86380 86390 1
529486 99529486 1001 86380 86390 1
529397 99529397 1001 86380 86390 1
529130 99529130 1001 86380 86390 1
530390 99530390 1001 86380 86390 1
530285 99530285 1001 86380 86390 1
530326 99530326 1001 86380 86390 1
530200 99530200 1001 86380 86390 1
530252 99530252 1001 86380 86390 1
530190 99530190 1001 86380 86390 1
530091 99530091 1001 86380 86390 1
529938 99529938 1001 86380 86390 1
530643 99530643 1001 86380 86390 1
531378 99531378 1001 86380 86390 1
531367 99531367 1001 86380 86390 1
531126 99531126 1001 86380 86390 1
532130 99532130 1001 86380 86390 1
532092 99532092 1001 86380 86390 1
531985 99531985 1001 86380 86390 1
531587 99531587 1001 86380 86390 1
531776 99531776 1001 86380 86390 1
531610 99531610 1001 86380 86390 1
532866 99532866 1001 86380 86390 1
532937 99532937 1001 86380 86390 1
532977 99532977 1001 86380 86390 1
532623 99532623 1001 86380 86390 1
533233 99533233 1001 86380 86390 1
533658 99533658 1001 86380 86390 1
533777 99533777 1001 86380 86390 1
533741 99533741 1001 86380 86390 1
533454 99533454 1001 86380 86390 1
533933 99533933 1001 86380 86390 1
533986 99533986 1001 86380 86390 1
533970 99533970 1001 86380 86390 1
534665 99534665 1001 86380 86390 1
534678 99534678 1001 86380 86390 1
534146 99534146 1001 86380 86390 1
534173 99534173 1001 86380 86390 1
534729 99534729 1001 86380 86390 1
534820 99534820 1001 86380 86390 1
534705 99534705 1001 86380 86390 1
535460 99535460 1001 86380 86390 1
535243 99535243 1001 86380 86390 1
535208 99535208 1001 86380 86390 1
535278 99535278 1001 86380 86390 1
535086 99535086 1001 86380 86390 1
534960 99534960 1001 86380 86390 1
535665 99535665 1001 86380 86390 1
536135 99536135 1001 86380 86390 1
536308 99536308 1001 86380 86390 1
535939 99535939 1001 86380 86390 1
536005 99536005 1001 86380 86390 1
535878 99535878 1001 86380 86390 1
536359 99536359 1001 86380 86390 1
536470 99536470 1001 86380 86390 1
536510 99536510 1001 86380 86390 1
536869 99536869 1001 86380 86390 1
536780 99536780 1001 86380 86390 1
536718 99536718 1001 86380 86390 1
537343 99537343 1001 86380 86390 1
537296 99537296 1001 86380 86390 1
537836 99537836 1001 86380 86390 1
537826 99537826 1001 86380 86390 1
537643 99537643 1001 86380 86390 1
537742 99537742 1001 86380 86390 1
537460 99537460 1001 86380 86390 1
537996 99537996 1001 86380 86390 1
538012 99538012 1001 86380 86390 1
538132 99538132 1001 86380 86390 1
538741 99538741 1001 86380 86390 1
538805 99538805 1001 86380 86390 1
538811 99538811 1001 86380 86390 1
538202 99538202 1001 86380 86390 1
538892 99538892 1001 86380 86390 1
539583 99539583 1001 86380 86390 1
539547 99539547 1001 86380 86390 1
539269 99539269 1001 86380 86390 1
539376 99539376 1001 86380 86390 1
539168 99539168 1001 86380 86390 1
539171 99539171 1001 86380 86390 1
539835 99539835 1001 86380 86390 1
539773 99539773 1001 86380 86390 1
539722 99539722 1001 86380 86390 1
539792 99539792 1001 86380 86390 1
540071 99540071 1001 86380 86390 1
540477 99540477 1001 86380 86390 1
540559 99540559 1001 86380 86390 1
540585 99540585 1001 86380 86390 1
541213 99541213 1001 86380 86390 1
540964 99540964 1001 86380 86390 1
540752 99540752 1001 86380 86390 1
541484 99541484 1001 86380 86390 1
541456 99541456 1001 86380 86390 1
542045 99542045 1001 86380 86390 1
542033 99542033 1001 86380 86390 1
541818 99541818 1001 86380 86390 1
541910 99541910 1001 86380 86390 1
542272 99542272 1001 86380 86390 1
542156 99542156 1001 86380 86390 1
542222 99542222 1001 86380 86390 1
542317 99542317 1001 86380 86390 1
542883 99542883 1001 86380 86390 1
542612 99542612 1001 86380 86390 1
542541 99542541 1001 86380 86390 1
542723 99542723 1001 86380 86390 1
542392 99542392 1001 86380 86390 1
542491 99542491 1001 86380 86390 1
543128 99543128 1001 86380 86390 1
543038 99543038 1001 86380 86390 1
543693 99543693 1001 86380 86390 1
543407 99543407 1001 86380 86390 1
543422 99543422 1001 86380 86390 1
543274 99543274 1001 86380 86390 1
543938 99543938 1001 86380 86390 1
543791 99543791 1001 86380 86390 1
544423 99544423 1001 86380 86390 1
544545 99544545 1001 86380 86390 1
544211 99544211 1001 86380 86390 1
544216 99544216 1001 86380 86390 1
544307 99544307 1001 86380 86390 1
544297 99544297 1001 86380 86390 1
544388 99544388 1001 86380 86390 1
544326 99544326 1001 86380 86390 1
544002 99544002 1001 86380 86390 1
544135 99544135 1001 86380 86390 1
544675 99544675 1001 86380 86390 1
544678 99544678 1001 86380 86390 1
544733 99544733 1001 86380 86390 1
400127 99400127 1001 86380 86390 1
400267 99400267 1001 86380 86390 1
400322 99400322 1001 86380 86390 1
401012 99401012 1001 86380 86390 1
400964 99400964 1001 86380 86390 1
401355 99401355 1001 86380 86390 1
401464 99401464 1001 86380 86390 1
401455 99401455 1001 86380 86390 1
402640 99402640 1001 86380 86390 1
402819 99402819 1001 86380 86390 1
403514 99403514 1001 86380 86390 1
403599 99403599 1001 86380 86390 1
403889 99403889 1001 86380 86390 1
404192 99404192 1001 86380 86390 1
404464 99404464 1001 86380 86390 1
405575 99405575 1001 86380 86390 1
405843 99405843 1001 86380 86390 1
406154 99406154 1001 86380 86390 1
406391 99406391 1001 86380 86390 1
406384 99406384 1001 86380 86390 1
406902 99406902 1001 86380 86390 1
407105 99407105 1001 86380 86390 1
407410 99407410 1001 86380 86390 1
407972 99407972 1001 86380 86390 1
408017 99408017 1001 86380 86390 1
408267 99408267 1001 86380 86390 1
408414 99408414 1001 86380 86390 1
408918 99408918 1001 86380 86390 1
409126 99409126 1001 86380 86390 1
409299 99409299 1001 86380 86390 1
410152 99410152 1001 86380 86390 1
410154 99410154 1001 86380 86390 1
410268 99410268 1001 86380 86390 1
410672 99410672 1001 86380 86390 1
411048 99411048 1001 86380 86390 1
412065 99412065 1001 86380 86390 1
412104 99412104 1001 86380 86390 1
413635 99413635 1001 86380 86390 1
413546 99413546 1001 86380 86390 1
413568 99413568 1001 86380 86390 1
413383 99413383 1001 86380 86390 1
413416 99413416 1001 86380 86390 1
413113 99413113 1001 86380 86390 1
413246 99413246 1001 86380 86390 1
412992 99412992 1001 86380 86390 1
413028 99413028 1001 86380 86390 1
414088 99414088 1001 86380 86390 1
413954 99413954 1001 86380 86390 1
414041 99414041 1001 86380 86390 1
414972 99414972 1001 86380 86390 1
415008 99415008 1001 86380 86390 1
414150 99414150 1001 86380 86390 1
415699 99415699 1001 86380 86390 1
415576 99415576 1001 86380 86390 1
416636 99416636 1001 86380 86390 1
416796 99416796 1001 86380 86390 1
416806 99416806 1001 86380 86390 1
416607 99416607 1001 86380 86390 1
416214 99416214 1001 86380 86390 1
416554 99416554 1001 86380 86390 1
416137 99416137 1001 86380 86390 1
417258 99417258 1001 86380 86390 1
417175 99417175 1001 86380 86390 1
417013 99417013 1001 86380 86390 1
417113 99417113 1001 86380 86390 1
418712 99418712 1001 86380 86390 1
418612 99418612 1001 86380 86390 1
418252 99418252 1001 86380 86390 1
418211 99418211 1001 86380 86390 1
417798 99417798 1001 86380 86390 1
418844 99418844 1001 86380 86390 1
420381 99420381 1001 86380 86390 1
420342 99420342 1001 86380 86390 1
419862 99419862 1001 86380 86390 1
419347 99419347 1001 86380 86390 1
419412 99419412 1001 86380 86390 1
421913 99421913 1001 86380 86390 1
421568 99421568 1001 86380 86390 1
421378 99421378 1001 86380 86390 1
420939 99420939 1001 86380 86390 1
421255 99421255 1001 86380 86390 1
422490 99422490 1001 86380 86390 1
422321 99422321 1001 86380 86390 1
422350 99422350 1001 86380 86390 1
423236 99423236 1001 86380 86390 1
423283 99423283 1001 86380 86390 1
422705 99422705 1001 86380 86390 1
422615 99422615 1001 86380 86390 1
424015 99424015 1001 86380 86390 1
423847 99423847 1001 86380 86390 1
425124 99425124 1001 86380 86390 1
425087 99425087 1001 86380 86390 1
425794 99425794 1001 86380 86390 1
426840 99426840 1001 86380 86390 1
426853 99426853 1001 86380 86390 1
426577 99426577 1001 86380 86390 1
426092 99426092 1001 86380 86390 1
425993 99425993 1001 86380 86390 1
428694 99428694 1001 86380 86390 1
428285 99428285 1001 86380 86390 1
427975 99427975 1001 86380 86390 1
428309 99428309 1001 86380 86390 1
427746 99427746 1001 86380 86390 1
428789 99428789 1001 86380 86390 1
429070 99429070 1001 86380 86390 1
428807 99428807 1001 86380 86390 1
430117 99430117 1001 86380 86390 1
430164 99430164 1001 86380 86390 1
430196 99430196 1001 86380 86390 1
429401 99429401 1001 86380 86390 1
429195 99429195 1001 86380 86390 1
430616 99430616 1001 86380 86390 1
430572 99430572 1001 86380 86390 1
431528 99431528 1001 86380 86390 1
431423 99431423 1001 86380 86390 1
431091 99431091 1001 86380 86390 1
432251 99432251 1001 86380 86390 1
433362 99433362 1001 86380 86390 1
433535 99433535 1001 86380 86390 1
433686 99433686 1001 86380 86390 1
433352 99433352 1001 86380 86390 1
433454 99433454 1001 86380 86390 1
433432 99433432 1001 86380 86390 1
433057 99433057 1001 86380 86390 1
433060 99433060 1001 86380 86390 1
432684 99432684 1001 86380 86390 1
432661 99432661 1001 86380 86390 1
435242 99435242 1001 86380 86390 1
434740 99434740 1001 86380 86390 1
434718 99434718 1001 86380 86390 1
434162 99434162 1001 86380 86390 1
435658 99435658 1001 86380 86390 1
435632 99435632 1001 86380 86390 1
435473 99435473 1001 86380 86390 1
435543 99435543 1001 86380 86390 1
436768 99436768 1001 86380 86390 1
435949 99435949 1001 86380 86390 1
300083 99300083 1001 86380 86390 1
300088 99300088 1001 86380 86390 1
437227 99437227 1001 86380 86390 1
300525 99300525 1001 86380 86390 1
300551 99300551 1001 86380 86390 1
300579 99300579 1001 86380 86390 1
300275 99300275 1001 86380 86390 1
300764 99300764 1001 86380 86390 1
300801 99300801 1001 86380 86390 1
301368 99301368 1001 86380 86390 1
301190 99301190 1001 86380 86390 1
301320 99301320 1001 86380 86390 1
301192 99301192 1001 86380 86390 1
301071 99301071 1001 86380 86390 1
301126 99301126 1001 86380 86390 1
302345 99302345 1001 86380 86390 1
302220 99302220 1001 86380 86390 1
302072 99302072 1001 86380 86390 1
303035 99303035 1001 86380 86390 1
302822 99302822 1001 86380 86390 1
302824 99302824 1001 86380 86390 1
302837 99302837 1001 86380 86390 1
302943 99302943 1001 86380 86390 1
303000 99303000 1001 86380 86390 1
302728 99302728 1001 86380 86390 1
302777 99302777 1001 86380 86390 1
303822 99303822 1001 86380 86390 1
303594 99303594 1001 86380 86390 1
303607 99303607 1001 86380 86390 1
303559 99303559 1001 86380 86390 1
303457 99303457 1001 86380 86390 1
303564 99303564 1001 86380 86390 1
303474 99303474 1001 86380 86390 1
304159 99304159 1001 86380 86390 1
304161 99304161 1001 86380 86390 1
304081 99304081 1001 86380 86390 1
304705 99304705 1001 86380 86390 1
304812 99304812 1001 86380 86390 1
304790 99304790 1001 86380 86390 1
304563 99304563 1001 86380 86390 1
305654 99305654 1001 86380 86390 1
305510 99305510 1001 86380 86390 1
305302 99305302 1001 86380 86390 1
305367 99305367 1001 86380 86390 1
305130 99305130 1001 86380 86390 1
305196 99305196 1001 86380 86390 1
305265 99305265 1001 86380 86390 1
500021 99500021 1001 86380 86390 1
500661 99500661 1001 86380 86390 1
500783 99500783 1001 86380 86390 1
500735 99500735 1001 86380 86390 1
500514 99500514 1001 86380 86390 1
500196 99500196 1001 86380 86390 1
500223 99500223 1001 86380 86390 1
500301 99500301 1001 86380 86390 1
500360 99500360 1001 86380 86390 1
500399 99500399 1001 86380 86390 1
500994 99500994 1001 86380 86390 1
500990 99500990 1001 86380 86390 1
501501 99501501 1001 86380 86390 1
501237 99501237 1001 86380 86390 1
501071 99501071 1001 86380 86390 1
501701 99501701 1001 86380 86390 1
501753 99501753 1001 86380 86390 1
501822 99501822 1001 86380 86390 1
501706 99501706 1001 86380 86390 1
502289 99502289 1001 86380 86390 1
501875 99501875 1001 86380 86390 1
501889 99501889 1001 86380 86390 1
501880 99501880 1001 86380 86390 1
502531 99502531 1001 86380 86390 1
502565 99502565 1001 86380 86390 1
503181 99503181 1001 86380 86390 1
503270 99503270 1001 86380 86390 1
503040 99503040 1001 86380 86390 1
502766 99502766 1001 86380 86390 1
502755 99502755 1001 86380 86390 1
502720 99502720 1001 86380 86390 1
503331 99503331 1001 86380 86390 1
503414 99503414 1001 86380 86390 1
503480 99503480 1001 86380 86390 1
503766 99503766 1001 86380 86390 1
503846 99503846 1001 86380 86390 1
503730 99503730 1001 86380 86390 1
503660 99503660 1001 86380 86390 1
503573 99503573 1001 86380 86390 1
504244 99504244 1001 86380 86390 1
504912 99504912 1001 86380 86390 1
504746 99504746 1001 86380 86390 1
504727 99504727 1001 86380 86390 1
504542 99504542 1001 86380 86390 1
504634 99504634 1001 86380 86390 1
504398 99504398 1001 86380 86390 1
505590 99505590 1001 86380 86390 1
505604 99505604 1001 86380 86390 1
505555 99505555 1001 86380 86390 1
505453 99505453 1001 86380 86390 1
505210 99505210 1001 86380 86390 1
505159 99505159 1001 86380 86390 1
506210 99506210 1001 86380 86390 1
506037 99506037 1001 86380 86390 1
506666 99506666 1001 86380 86390 1
506744 99506744 1001 86380 86390 1
506602 99506602 1001 86380 86390 1
507306 99507306 1001 86380 86390 1
506936 99506936 1001 86380 86390 1
506963 99506963 1001 86380 86390 1
507593 99507593 1001 86380 86390 1
507542 99507542 1001 86380 86390 1
508059 99508059 1001 86380 86390 1
508334 99508334 1001 86380 86390 1
508361 99508361 1001 86380 86390 1
508636 99508636 1001 86380 86390 1
508627 99508627 1001 86380 86390 1
508524 99508524 1001 86380 86390 1
508580 99508580 1001 86380 86390 1
509228 99509228 1001 86380 86390 1
509092 99509092 1001 86380 86390 1
509774 99509774 1001 86380 86390 1
509871 99509871 1001 86380 86390 1
509797 99509797 1001 86380 86390 1
509592 99509592 1001 86380 86390 1
509403 99509403 1001 86380 86390 1
509342 99509342 1001 86380 86390 1
510067 99510067 1001 86380 86390 1
510072 99510072 1001 86380 86390 1
510668 99510668 1001 86380 86390 1
510411 99510411 1001 86380 86390 1
510149 99510149 1001 86380 86390 1
510127 99510127 1001 86380 86390 1
511167 99511167 1001 86380 86390 1
510966 99510966 1001 86380 86390 1
511615 99511615 1001 86380 86390 1
511558 99511558 1001 86380 86390 1
512184 99512184 1001 86380 86390 1
512248 99512248 1001 86380 86390 1
512047 99512047 1001 86380 86390 1
511975 99511975 1001 86380 86390 1
511862 99511862 1001 86380 86390 1
511944 99511944 1001 86380 86390 1
511919 99511919 1001 86380 86390 1
511920 99511920 1001 86380 86390 1
511820 99511820 1001 86380 86390 1
511795 99511795 1001 86380 86390 1
512470 99512470 1001 86380 86390 1
512535 99512535 1001 86380 86390 1
512434 99512434 1001 86380 86390 1
513128 99513128 1001 86380 86390 1
513018 99513018 1001 86380 86390 1
513057 99513057 1001 86380 86390 1
513139 99513139 1001 86380 86390 1
512743 99512743 1001 86380 86390 1
513270 99513270 1001 86380 86390 1
513315 99513315 1001 86380 86390 1
513983 99513983 1001 86380 86390 1
513780 99513780 1001 86380 86390 1
513668 99513668 1001 86380 86390 1
514807 99514807 1001 86380 86390 1
514707 99514707 1001 86380 86390 1
514616 99514616 1001 86380 86390 1
514461 99514461 1001 86380 86390 1
514618 99514618 1001 86380 86390 1
514438 99514438 1001 86380 86390 1
515061 99515061 1001 86380 86390 1
515023 99515023 1001 86380 86390 1
515442 99515442 1001 86380 86390 1
515449 99515449 1001 86380 86390 1
515090 99515090 1001 86380 86390 1
515174 99515174 1001 86380 86390 1
515852 99515852 1001 86380 86390 1
515684 99515684 1001 86380 86390 1
516180 99516180 1001 86380 86390 1
516143 99516143 1001 86380 86390 1
516028 99516028 1001 86380 86390 1
515925 99515925 1001 86380 86390 1
516004 99516004 1001 86380 86390 1
516546 99516546 1001 86380 86390 1
516585 99516585 1001 86380 86390 1
516516 99516516 1001 86380 86390 1
517298 99517298 1001 86380 86390 1
517303 99517303 1001 86380 86390 1
517261 99517261 1001 86380 86390 1
517224 99517224 1001 86380 86390 1
517231 99517231 1001 86380 86390 1
516767 99516767 1001 86380 86390 1
516885 99516885 1001 86380 86390 1
517981 99517981 1001 86380 86390 1
518126 99518126 1001 86380 86390 1
518087 99518087 1001 86380 86390 1
518135 99518135 1001 86380 86390 1
517817 99517817 1001 86380 86390 1
517843 99517843 1001 86380 86390 1
517557 99517557 1001 86380 86390 1
517638 99517638 1001 86380 86390 1
518262 99518262 1001 86380 86390 1
518308 99518308 1001 86380 86390 1
518219 99518219 1001 86380 86390 1
518862 99518862 1001 86380 86390 1
518928 99518928 1001 86380 86390 1
518744 99518744 1001 86380 86390 1
518638 99518638 1001 86380 86390 1
518385 99518385 1001 86380 86390 1
519677 99519677 1001 86380 86390 1
519679 99519679 1001 86380 86390 1
519582 99519582 1001 86380 86390 1
519408 99519408 1001 86380 86390 1
519267 99519267 1001 86380 86390 1
519386 99519386 1001 86380 86390 1
519945 99519945 1001 86380 86390 1
519971 99519971 1001 86380 86390 1
519977 99519977 1001 86380 86390 1
520465 99520465 1001 86380 86390 1
520418 99520418 1001 86380 86390 1
520023 99520023 1001 86380 86390 1
520040 99520040 1001 86380 86390 1
520146 99520146 1001 86380 86390 1
520650 99520650 1001 86380 86390 1
521342 99521342 1001 86380 86390 1
521131 99521131 1001 86380 86390 1
521226 99521226 1001 86380 86390 1
521256 99521256 1001 86380 86390 1
521560 99521560 1001 86380 86390 1
522205 99522205 1001 86380 86390 1
521906 99521906 1001 86380 86390 1
522027 99522027 1001 86380 86390 1
521904 99521904 1001 86380 86390 1
521720 99521720 1001 86380 86390 1
521849 99521849 1001 86380 86390 1
521672 99521672 1001 86380 86390 1
522320 99522320 1001 86380 86390 1
523068 99523068 1001 86380 86390 1
523107 99523107 1001 86380 86390 1
522856 99522856 1001 86380 86390 1
522537 99522537 1001 86380 86390 1
522545 99522545 1001 86380 86390 1
523314 99523314 1001 86380 86390 1
523933 99523933 1001 86380 86390 1
523634 99523634 1001 86380 86390 1
523414 99523414 1001 86380 86390 1
523331 99523331 1001 86380 86390 1
524141 99524141 1001 86380 86390 1
524628 99524628 1001 86380 86390 1
524656 99524656 1001 86380 86390 1
524622 99524622 1001 86380 86390 1
524531 99524531 1001 86380 86390 1
524233 99524233 1001 86380 86390 1
524169 99524169 1001 86380 86390 1
524841 99524841 1001 86380 86390 1
525429 99525429 1001 86380 86390 1
525275 99525275 1001 86380 86390 1
525226 99525226 1001 86380 86390 1
525258 99525258 1001 86380 86390 1
525146 99525146 1001 86380 86390 1
525148 99525148 1001 86380 86390 1
525647 99525647 1001 86380 86390 1
525759 99525759 1001 86380 86390 1
526324 99526324 1001 86380 86390 1
526261 99526261 1001 86380 86390 1
526202 99526202 1001 86380 86390 1
525982 99525982 1001 86380 86390 1
526436 99526436 1001 86380 86390 1
527187 99527187 1001 86380 86390 1
527149 99527149 1001 86380 86390 1
527188 99527188 1001 86380 86390 1
527030 99527030 1001 86380 86390 1
526995 99526995 1001 86380 86390 1
526837 99526837 1001 86380 86390 1
527372 99527372 1001 86380 86390 1
527961 99527961 1001 86380 86390 1
527932 99527932 1001 86380 86390 1
527655 99527655 1001 86380 86390 1
527871 99527871 1001 86380 86390 1
528180 99528180 1001 86380 86390 1
528194 99528194 1001 86380 86390 1
528840 99528840 1001 86380 86390 1
528664 99528664 1001 86380 86390 1
528913 99528913 1001 86380 86390 1
529654 99529654 1001 86380 86390 1
529428 99529428 1001 86380 86390 1
529138 99529138 1001 86380 86390 1
529139 99529139 1001 86380 86390 1
530362 99530362 1001 86380 86390 1
530430 99530430 1001 86380 86390 1
530474 99530474 1001 86380 86390 1
529982 99529982 1001 86380 86390 1
530745 99530745 1001 86380 86390 1
531346 99531346 1001 86380 86390 1
531350 99531350 1001 86380 86390 1
530856 99530856 1001 86380 86390 1
531498 99531498 1001 86380 86390 1
532192 99532192 1001 86380 86390 1
531767 99531767 1001 86380 86390 1
531589 99531589 1001 86380 86390 1
532231 99532231 1001 86380 86390 1
532844 99532844 1001 86380 86390 1
532991 99532991 1001 86380 86390 1
532465 99532465 1001 86380 86390 1
532493 99532493 1001 86380 86390 1
532558 99532558 1001 86380 86390 1
532444 99532444 1001 86380 86390 1
532471 99532471 1001 86380 86390 1
533146 99533146 1001 86380 86390 1
533058 99533058 1001 86380 86390 1
533230 99533230 1001 86380 86390 1
533196 99533196 1001 86380 86390 1
533656 99533656 1001 86380 86390 1
533773 99533773 1001 86380 86390 1
533606 99533606 1001 86380 86390 1
534539 99534539 1001 86380 86390 1
534468 99534468 1001 86380 86390 1
534458 99534458 1001 86380 86390 1
534321 99534321 1001 86380 86390 1
535382 99535382 1001 86380 86390 1
535228 99535228 1001 86380 86390 1
535139 99535139 1001 86380 86390 1
535059 99535059 1001 86380 86390 1
534932 99534932 1001 86380 86390 1
534961 99534961 1001 86380 86390 1
534952 99534952 1001 86380 86390 1
535709 99535709 1001 86380 86390 1
535545 99535545 1001 86380 86390 1
536249 99536249 1001 86380 86390 1
536014 99536014 1001 86380 86390 1
536026 99536026 1001 86380 86390 1
535765 99535765 1001 86380 86390 1
536372 99536372 1001 86380 86390 1
536518 99536518 1001 86380 86390 1
536353 99536353 1001 86380 86390 1
537009 99537009 1001 86380 86390 1
536864 99536864 1001 86380 86390 1
536582 99536582 1001 86380 86390 1
536561 99536561 1001 86380 86390 1
536693 99536693 1001 86380 86390 1
537254 99537254 1001 86380 86390 1
537872 99537872 1001 86380 86390 1
537600 99537600 1001 86380 86390 1
538080 99538080 1001 86380 86390 1
538034 99538034 1001 86380 86390 1
538086 99538086 1001 86380 86390 1
538726 99538726 1001 86380 86390 1
538782 99538782 1001 86380 86390 1
538628 99538628 1001 86380 86390 1
538307 99538307 1001 86380 86390 1
538916 99538916 1001 86380 86390 1
538816 99538816 1001 86380 86390 1
538874 99538874 1001 86380 86390 1
539551 99539551 1001 86380 86390 1
539558 99539558 1001 86380 86390 1
539561 99539561 1001 86380 86390 1
539412 99539412 1001 86380 86390 1
539406 99539406 1001 86380 86390 1
539305 99539305 1001 86380 86390 1
539646 99539646 1001 86380 86390 1
540107 99540107 1001 86380 86390 1
539883 99539883 1001 86380 86390 1
541242 99541242 1001 86380 86390 1
541268 99541268 1001 86380 86390 1
541238 99541238 1001 86380 86390 1
541149 99541149 1001 86380 86390 1
541074 99541074 1001 86380 86390 1
541004 99541004 1001 86380 86390 1
540841 99540841 1001 86380 86390 1
540783 99540783 1001 86380 86390 1
541372 99541372 1001 86380 86390 1
541426 99541426 1001 86380 86390 1
541378 99541378 1001 86380 86390 1
541393 99541393 1001 86380 86390 1
542097 99542097 1001 86380 86390 1
541876 99541876 1001 86380 86390 1
541848 99541848 1001 86380 86390 1
541642 99541642 1001 86380 86390 1
541533 99541533 1001 86380 86390 1
542861 99542861 1001 86380 86390 1
542749 99542749 1001 86380 86390 1
542602 99542602 1001 86380 86390 1
542699 99542699 1001 86380 86390 1
542454 99542454 1001 86380 86390 1
543416 99543416 1001 86380 86390 1
543205 99543205 1001 86380 86390 1
543153 99543153 1001 86380 86390 1
543912 99543912 1001 86380 86390 1
543840 99543840 1001 86380 86390 1
543923 99543923 1001 86380 86390 1
544517 99544517 1001 86380 86390 1
544454 99544454 1001 86380 86390 1
544112 99544112 1001 86380 86390 1
543996 99543996 1001 86380 86390 1
400135 99400135 1001 86380 86390 1
400196 99400196 1001 86380 86390 1
400342 99400342 1001 86380 86390 1
400936 99400936 1001 86380 86390 1
401080 99401080 1001 86380 86390 1
401527 99401527 1001 86380 86390 1
401496 99401496 1001 86380 86390 1
401596 99401596 1001 86380 86390 1
402015 99402015 1001 86380 86390 1
401971 99401971 1001 86380 86390 1
402251 99402251 1001 86380 86390 1
402334 99402334 1001 86380 86390 1
402575 99402575 1001 86380 86390 1
402983 99402983 1001 86380 86390 1
403597 99403597 1001 86380 86390 1
403994 99403994 1001 86380 86390 1
404334 99404334 1001 86380 86390 1
404739 99404739 1001 86380 86390 1
405670 99405670 1001 86380 86390 1
405950 99405950 1001 86380 86390 1
406130 99406130 1001 86380 86390 1
406360 99406360 1001 86380 86390 1
406179 99406179 1001 86380 86390 1
406439 99406439 1001 86380 86390 1
406578 99406578 1001 86380 86390 1
406569 99406569 1001 86380 86390 1
406747 99406747 1001 86380 86390 1
406852 99406852 1001 86380 86390 1
407018 99407018 1001 86380 86390 1
407003 99407003 1001 86380 86390 1
406958 99406958 1001 86380 86390 1
406942 99406942 1001 86380 86390 1
407758 99407758 1001 86380 86390 1
408749 99408749 1001 86380 86390 1
408696 99408696 1001 86380 86390 1
409026 99409026 1001 86380 86390 1
409315 99409315 1001 86380 86390 1
409892 99409892 1001 86380 86390 1
409963 99409963 1001 86380 86390 1
410094 99410094 1001 86380 86390 1
410401 99410401 1001 86380 86390 1
410545 99410545 1001 86380 86390 1
410579 99410579 1001 86380 86390 1
410507 99410507 1001 86380 86390 1
410714 99410714 1001 86380 86390 1
411209 99411209 1001 86380 86390 1
411431 99411431 1001 86380 86390 1
411707 99411707 1001 86380 86390 1
411893 99411893 1001 86380 86390 1
412140 99412140 1001 86380 86390 1
413462 99413462 1001 86380 86390 1
413533 99413533 1001 86380 86390 1
413214 99413214 1001 86380 86390 1
412917 99412917 1001 86380 86390 1
412901 99412901 1001 86380 86390 1
412624 99412624 1001 86380 86390 1
414065 99414065 1001 86380 86390 1
413810 99413810 1001 86380 86390 1
413745 99413745 1001 86380 86390 1
414899 99414899 1001 86380 86390 1
414134 99414134 1001 86380 86390 1
416612 99416612 1001 86380 86390 1
416986 99416986 1001 86380 86390 1
416451 99416451 1001 86380 86390 1
416203 99416203 1001 86380 86390 1
417510 99417510 1001 86380 86390 1
418501 99418501 1001 86380 86390 1
418693 99418693 1001 86380 86390 1
418214 99418214 1001 86380 86390 1
418987 99418987 1001 86380 86390 1
418991 99418991 1001 86380 86390 1
420230 99420230 1001 86380 86390 1
420431 99420431 1001 86380 86390 1
420824 99420824 1001 86380 86390 1
422082 99422082 1001 86380 86390 1
421763 99421763 1001 86380 86390 1
421858 99421858 1001 86380 86390 1
421519 99421519 1001 86380 86390 1
421583 99421583 1001 86380 86390 1
421213 99421213 1001 86380 86390 1
421089 99421089 1001 86380 86390 1
420907 99420907 1001 86380 86390 1
421201 99421201 1001 86380 86390 1
421096 99421096 1001 86380 86390 1
423110 99423110 1001 86380 86390 1
423094 99423094 1001 86380 86390 1
423039 99423039 1001 86380 86390 1
422680 99422680 1001 86380 86390 1
422547 99422547 1001 86380 86390 1
423877 99423877 1001 86380 86390 1
423959 99423959 1001 86380 86390 1
425206 99425206 1001 86380 86390 1
425037 99425037 1001 86380 86390 1
425120 99425120 1001 86380 86390 1
424875 99424875 1001 86380 86390 1
424186 99424186 1001 86380 86390 1
425664 99425664 1001 86380 86390 1
425588 99425588 1001 86380 86390 1
426345 99426345 1001 86380 86390 1
426675 99426675 1001 86380 86390 1
426440 99426440 1001 86380 86390 1
426688 99426688 1001 86380 86390 1
427257 99427257 1001 86380 86390 1
427455 99427455 1001 86380 86390 1
428386 99428386 1001 86380 86390 1
428721 99428721 1001 86380 86390 1
427906 99427906 1001 86380 86390 1
427864 99427864 1001 86380 86390 1
430167 99430167 1001 86380 86390 1
430089 99430089 1001 86380 86390 1
429954 99429954 1001 86380 86390 1
429348 99429348 1001 86380 86390 1
429536 99429536 1001 86380 86390 1
431211 99431211 1001 86380 86390 1
431138 99431138 1001 86380 86390 1
431260 99431260 1001 86380 86390 1
432103 99432103 1001 86380 86390 1
432073 99432073 1001 86380 86390 1
432625 99432625 1001 86380 86390 1
432756 99432756 1001 86380 86390 1
432775 99432775 1001 86380 86390 1
435082 99435082 1001 86380 86390 1
435286 99435286 1001 86380 86390 1
434895 99434895 1001 86380 86390 1
434516 99434516 1001 86380 86390 1
434406 99434406 1001 86380 86390 1
434567 99434567 1001 86380 86390 1
434568 99434568 1001 86380 86390 1
435771 99435771 1001 86380 86390 1
435878 99435878 1001 86380 86390 1
435640 99435640 1001 86380 86390 1
437047 99437047 1001 86380 86390 1
436818 99436818 1001 86380 86390 1
436428 99436428 1001 86380 86390 1
436465 99436465 1001 86380 86390 1
436537 99436537 1001 86380 86390 1
300101 99300101 1001 86380 86390 1
300549 99300549 1001 86380 86390 1
300643 99300643 1001 86380 86390 1
300528 99300528 1001 86380 86390 1
300709 99300709 1001 86380 86390 1
300459 99300459 1001 86380 86390 1
300416 99300416 1001 86380 86390 1
300443 99300443 1001 86380 86390 1
300266 99300266 1001 86380 86390 1
300163 99300163 1001 86380 86390 1
300178 99300178 1001 86380 86390 1
300194 99300194 1001 86380 86390 1
300169 99300169 1001 86380 86390 1
300843 99300843 1001 86380 86390 1
300857 99300857 1001 86380 86390 1
301390 99301390 1001 86380 86390 1
301447 99301447 1001 86380 86390 1
301051 99301051 1001 86380 86390 1
301018 99301018 1001 86380 86390 1
300981 99300981 1001 86380 86390 1
301008 99301008 1001 86380 86390 1
302227 99302227 1001 86380 86390 1
302281 99302281 1001 86380 86390 1
302199 99302199 1001 86380 86390 1
302329 99302329 1001 86380 86390 1
301969 99301969 1001 86380 86390 1
302074 99302074 1001 86380 86390 1
302042 99302042 1001 86380 86390 1
301954 99301954 1001 86380 86390 1
301762 99301762 1001 86380 86390 1
301961 99301961 1001 86380 86390 1
302521 99302521 1001 86380 86390 1
302544 99302544 1001 86380 86390 1
303018 99303018 1001 86380 86390 1
303188 99303188 1001 86380 86390 1
302804 99302804 1001 86380 86390 1
302631 99302631 1001 86380 86390 1
302752 99302752 1001 86380 86390 1
303287 99303287 1001 86380 86390 1
303365 99303365 1001 86380 86390 1
303211 99303211 1001 86380 86390 1
303397 99303397 1001 86380 86390 1
303942 99303942 1001 86380 86390 1
303700 99303700 1001 86380 86390 1
303707 99303707 1001 86380 86390 1
303477 99303477 1001 86380 86390 1
304053 99304053 1001 86380 86390 1
304210 99304210 1001 86380 86390 1
304794 99304794 1001 86380 86390 1
304462 99304462 1001 86380 86390 1
304468 99304468 1001 86380 86390 1
304457 99304457 1001 86380 86390 1
304575 99304575 1001 86380 86390 1
304371 99304371 1001 86380 86390 1
304437 99304437 1001 86380 86390 1
304360 99304360 1001 86380 86390 1
304412 99304412 1001 86380 86390 1
304655 99304655 1001 86380 86390 1
304874 99304874 1001 86380 86390 1
305625 99305625 1001 86380 86390 1
305514 99305514 1001 86380 86390 1
305504 99305504 1001 86380 86390 1
305295 99305295 1001 86380 86390 1
305413 99305413 1001 86380 86390 1
305169 99305169 1001 86380 86390 1
305212 99305212 1001 86380 86390 1
500081 99500081 1001 86380 86390 1
500676 99500676 1001 86380 86390 1
500753 99500753 1001 86380 86390 1
500491 99500491 1001 86380 86390 1
500211 99500211 1001 86380 86390 1
500241 99500241 1001 86380 86390 1
500944 99500944 1001 86380 86390 1
500970 99500970 1001 86380 86390 1
501459 99501459 1001 86380 86390 1
501525 99501525 1001 86380 86390 1
501448 99501448 1001 86380 86390 1
501578 99501578 1001 86380 86390 1
501528 99501528 1001 86380 86390 1
501256 99501256 1001 86380 86390 1
501084 99501084 1001 86380 86390 1
501727 99501727 1001 86380 86390 1
501679 99501679 1001 86380 86390 1
502367 99502367 1001 86380 86390 1
502236 99502236 1001 86380 86390 1
502150 99502150 1001 86380 86390 1
502001 99502001 1001 86380 86390 1
501900 99501900 1001 86380 86390 1
502603 99502603 1001 86380 86390 1
502898 99502898 1001 86380 86390 1
502723 99502723 1001 86380 86390 1
502856 99502856 1001 86380 86390 1
503370 99503370 1001 86380 86390 1
504066 99504066 1001 86380 86390 1
503575 99503575 1001 86380 86390 1
504754 99504754 1001 86380 86390 1
504794 99504794 1001 86380 86390 1
504344 99504344 1001 86380 86390 1
504513 99504513 1001 86380 86390 1
504528 99504528 1001 86380 86390 1
505112 99505112 1001 86380 86390 1
504958 99504958 1001 86380 86390 1
504987 99504987 1001 86380 86390 1
505053 99505053 1001 86380 86390 1
505686 99505686 1001 86380 86390 1
505513 99505513 1001 86380 86390 1
505449 99505449 1001 86380 86390 1
505492 99505492 1001 86380 86390 1
505380 99505380 1001 86380 86390 1
505459 99505459 1001 86380 86390 1
505381 99505381 1001 86380 86390 1
505277 99505277 1001 86380 86390 1
505303 99505303 1001 86380 86390 1
505895 99505895 1001 86380 86390 1
506332 99506332 1001 86380 86390 1
506168 99506168 1001 86380 86390 1
506672 99506672 1001 86380 86390 1
506714 99506714 1001 86380 86390 1
506627 99506627 1001 86380 86390 1
507259 99507259 1001 86380 86390 1
507157 99507157 1001 86380 86390 1
506849 99506849 1001 86380 86390 1
506929 99506929 1001 86380 86390 1
508061 99508061 1001 86380 86390 1
508167 99508167 1001 86380 86390 1
508034 99508034 1001 86380 86390 1
507857 99507857 1001 86380 86390 1
507732 99507732 1001 86380 86390 1
507745 99507745 1001 86380 86390 1
508419 99508419 1001 86380 86390 1
508374 99508374 1001 86380 86390 1
509002 99509002 1001 86380 86390 1
509017 99509017 1001 86380 86390 1
508695 99508695 1001 86380 86390 1
508812 99508812 1001 86380 86390 1
508865 99508865 1001 86380 86390 1
508737 99508737 1001 86380 86390 1
508462 99508462 1001 86380 86390 1
508657 99508657 1001 86380 86390 1
508568 99508568 1001 86380 86390 1
509792 99509792 1001 86380 86390 1
509744 99509744 1001 86380 86390 1
509552 99509552 1001 86380 86390 1
509608 99509608 1001 86380 86390 1
509496 99509496 1001 86380 86390 1
509294 99509294 1001 86380 86390 1
509992 99509992 1001 86380 86390 1
509968 99509968 1001 86380 86390 1
510008 99510008 1001 86380 86390 1
510521 99510521 1001 86380 86390 1
510468 99510468 1001 86380 86390 1
510120 99510120 1001 86380 86390 1
511331 99511331 1001 86380 86390 1
511241 99511241 1001 86380 86390 1
511268 99511268 1001 86380 86390 1
511010 99511010 1001 86380 86390 1
511107 99511107 1001 86380 86390 1
511748 99511748 1001 86380 86390 1
511724 99511724 1001 86380 86390 1
512198 99512198 1001 86380 86390 1
512290 99512290 1001 86380 86390 1
512361 99512361 1001 86380 86390 1
512312 99512312 1001 86380 86390 1
512096 99512096 1001 86380 86390 1
512003 99512003 1001 86380 86390 1
511789 99511789 1001 86380 86390 1
511882 99511882 1001 86380 86390 1
512508 99512508 1001 86380 86390 1
513156 99513156 1001 86380 86390 1
513157 99513157 1001 86380 86390 1
512963 99512963 1001 86380 86390 1
512906 99512906 1001 86380 86390 1
512720 99512720 1001 86380 86390 1
513376 99513376 1001 86380 86390 1
514000 99514000 1001 86380 86390 1
513960 99513960 1001 86380 86390 1
513632 99513632 1001 86380 86390 1
513793 99513793 1001 86380 86390 1
513819 99513819 1001 86380 86390 1
513640 99513640 1001 86380 86390 1
513721 99513721 1001 86380 86390 1
513454 99513454 1001 86380 86390 1
513415 99513415 1001 86380 86390 1
514067 99514067 1001 86380 86390 1
514208 99514208 1001 86380 86390 1
514822 99514822 1001 86380 86390 1
514735 99514735 1001 86380 86390 1
514645 99514645 1001 86380 86390 1
514504 99514504 1001 86380 86390 1
514348 99514348 1001 86380 86390 1
515551 99515551 1001 86380 86390 1
515363 99515363 1001 86380 86390 1
515273 99515273 1001 86380 86390 1
515410 99515410 1001 86380 86390 1
515462 99515462 1001 86380 86390 1
515240 99515240 1001 86380 86390 1
516105 99516105 1001 86380 86390 1
515909 99515909 1001 86380 86390 1
515965 99515965 1001 86380 86390 1
516558 99516558 1001 86380 86390 1
516652 99516652 1001 86380 86390 1
517220 99517220 1001 86380 86390 1
517037 99517037 1001 86380 86390 1
516759 99516759 1001 86380 86390 1
517455 99517455 1001 86380 86390 1
517422 99517422 1001 86380 86390 1
518006 99518006 1001 86380 86390 1
517879 99517879 1001 86380 86390 1
517792 99517792 1001 86380 86390 1
517935 99517935 1001 86380 86390 1
517551 99517551 1001 86380 86390 1
517552 99517552 1001 86380 86390 1
518836 99518836 1001 86380 86390 1
518878 99518878 1001 86380 86390 1
518933 99518933 1001 86380 86390 1
518948 99518948 1001 86380 86390 1
518696 99518696 1001 86380 86390 1
518749 99518749 1001 86380 86390 1
518583 99518583 1001 86380 86390 1
518529 99518529 1001 86380 86390 1
518439 99518439 1001 86380 86390 1
518468 99518468 1001 86380 86390 1
519167 99519167 1001 86380 86390 1
519193 99519193 1001 86380 86390 1
519119 99519119 1001 86380 86390 1
519638 99519638 1001 86380 86390 1
519744 99519744 1001 86380 86390 1
519801 99519801 1001 86380 86390 1
519510 99519510 1001 86380 86390 1
519299 99519299 1001 86380 86390 1
520620 99520620 1001 86380 86390 1
520619 99520619 1001 86380 86390 1
520481 99520481 1001 86380 86390 1
520384 99520384 1001 86380 86390 1
520127 99520127 1001 86380 86390 1
520143 99520143 1001 86380 86390 1
520757 99520757 1001 86380 86390 1
520770 99520770 1001 86380 86390 1
521353 99521353 1001 86380 86390 1
521135 99521135 1001 86380 86390 1
521148 99521148 1001 86380 86390 1
520908 99520908 1001 86380 86390 1
521596 99521596 1001 86380 86390 1
521651 99521651 1001 86380 86390 1
521587 99521587 1001 86380 86390 1
522153 99522153 1001 86380 86390 1
522231 99522231 1001 86380 86390 1
522035 99522035 1001 86380 86390 1
521953 99521953 1001 86380 86390 1
521770 99521770 1001 86380 86390 1
522408 99522408 1001 86380 86390 1
522926 99522926 1001 86380 86390 1
522953 99522953 1001 86380 86390 1
522822 99522822 1001 86380 86390 1
522874 99522874 1001 86380 86390 1
522760 99522760 1001 86380 86390 1
522844 99522844 1001 86380 86390 1
523794 99523794 1001 86380 86390 1
523840 99523840 1001 86380 86390 1
523535 99523535 1001 86380 86390 1
523666 99523666 1001 86380 86390 1
523440 99523440 1001 86380 86390 1
523354 99523354 1001 86380 86390 1
523367 99523367 1001 86380 86390 1
523525 99523525 1001 86380 86390 1
523501 99523501 1001 86380 86390 1
524051 99524051 1001 86380 86390 1
524039 99524039 1001 86380 86390 1
524584 99524584 1001 86380 86390 1
524463 99524463 1001 86380 86390 1
524362 99524362 1001 86380 86390 1
524484 99524484 1001 86380 86390 1
524293 99524293 1001 86380 86390 1
524858 99524858 1001 86380 86390 1
524972 99524972 1001 86380 86390 1
525548 99525548 1001 86380 86390 1
525458 99525458 1001 86380 86390 1
525473 99525473 1001 86380 86390 1
525198 99525198 1001 86380 86390 1
525266 99525266 1001 86380 86390 1
525247 99525247 1001 86380 86390 1
525070 99525070 1001 86380 86390 1
524987 99524987 1001 86380 86390 1
525117 99525117 1001 86380 86390 1
525700 99525700 1001 86380 86390 1
526346 99526346 1001 86380 86390 1
526111 99526111 1001 86380 86390 1
526074 99526074 1001 86380 86390 1
525957 99525957 1001 86380 86390 1
525970 99525970 1001 86380 86390 1
525945 99525945 1001 86380 86390 1
526498 99526498 1001 86380 86390 1
527089 99527089 1001 86380 86390 1
527179 99527179 1001 86380 86390 1
526905 99526905 1001 86380 86390 1
526822 99526822 1001 86380 86390 1
526670 99526670 1001 86380 86390 1
526779 99526779 1001 86380 86390 1
527298 99527298 1001 86380 86390 1
527416 99527416 1001 86380 86390 1
527438 99527438 1001 86380 86390 1
527696 99527696 1001 86380 86390 1
527778 99527778 1001 86380 86390 1
527534 99527534 1001 86380 86390 1
527631 99527631 1001 86380 86390 1
528188 99528188 1001 86380 86390 1
528800 99528800 1001 86380 86390 1
528698 99528698 1001 86380 86390 1
528821 99528821 1001 86380 86390 1
528587 99528587 1001 86380 86390 1
528588 99528588 1001 86380 86390 1
528906 99528906 1001 86380 86390 1
529076 99529076 1001 86380 86390 1
529628 99529628 1001 86380 86390 1
529675 99529675 1001 86380 86390 1
529386 99529386 1001 86380 86390 1
529252 99529252 1001 86380 86390 1
530355 99530355 1001 86380 86390 1
530081 99530081 1001 86380 86390 1
530735 99530735 1001 86380 86390 1
530990 99530990 1001 86380 86390 1
530808 99530808 1001 86380 86390 1
531432 99531432 1001 86380 86390 1
531581 99531581 1001 86380 86390 1
532172 99532172 1001 86380 86390 1
532182 99532182 1001 86380 86390 1
532148 99532148 1001 86380 86390 1
532098 99532098 1001 86380 86390 1
532127 99532127 1001 86380 86390 1
531883 99531883 1001 86380 86390 1
531875 99531875 1001 86380 86390 1
531930 99531930 1001 86380 86390 1
531745 99531745 1001 86380 86390 1
531633 99531633 1001 86380 86390 1
531621 99531621 1001 86380 86390 1
532280 99532280 1001 86380 86390 1
532334 99532334 1001 86380 86390 1
532380 99532380 1001 86380 86390 1
532343 99532343 1001 86380 86390 1
533002 99533002 1001 86380 86390 1
532919 99532919 1001 86380 86390 1
533013 99533013 1001 86380 86390 1
532901 99532901 1001 86380 86390 1
532774 99532774 1001 86380 86390 1
532553 99532553 1001 86380 86390 1
532541 99532541 1001 86380 86390 1
532549 99532549 1001 86380 86390 1
532511 99532511 1001 86380 86390 1
533837 99533837 1001 86380 86390 1
533594 99533594 1001 86380 86390 1
533306 99533306 1001 86380 86390 1
533273 99533273 1001 86380 86390 1
534519 99534519 1001 86380 86390 1
534428 99534428 1001 86380 86390 1
534378 99534378 1001 86380 86390 1
534304 99534304 1001 86380 86390 1
534116 99534116 1001 86380 86390 1
534104 99534104 1001 86380 86390 1
534119 99534119 1001 86380 86390 1
534071 99534071 1001 86380 86390 1
534735 99534735 1001 86380 86390 1
534776 99534776 1001 86380 86390 1
534831 99534831 1001 86380 86390 1
534870 99534870 1001 86380 86390 1
534769 99534769 1001 86380 86390 1
535064 99535064 1001 86380 86390 1
535631 99535631 1001 86380 86390 1
535645 99535645 1001 86380 86390 1
536231 99536231 1001 86380 86390 1
536121 99536121 1001 86380 86390 1
535940 99535940 1001 86380 86390 1
535928 99535928 1001 86380 86390 1
536061 99536061 1001 86380 86390 1
535905 99535905 1001 86380 86390 1
536483 99536483 1001 86380 86390 1
536982 99536982 1001 86380 86390 1
537081 99537081 1001 86380 86390 1
536801 99536801 1001 86380 86390 1
536912 99536912 1001 86380 86390 1
536940 99536940 1001 86380 86390 1
537203 99537203 1001 86380 86390 1
537217 99537217 1001 86380 86390 1
537165 99537165 1001 86380 86390 1
537209 99537209 1001 86380 86390 1
537222 99537222 1001 86380 86390 1
537878 99537878 1001 86380 86390 1
537979 99537979 1001 86380 86390 1
537759 99537759 1001 86380 86390 1
537631 99537631 1001 86380 86390 1
537580 99537580 1001 86380 86390 1
537699 99537699 1001 86380 86390 1
537730 99537730 1001 86380 86390 1
537395 99537395 1001 86380 86390 1
538171 99538171 1001 86380 86390 1
538160 99538160 1001 86380 86390 1
538096 99538096 1001 86380 86390 1
538618 99538618 1001 86380 86390 1
538657 99538657 1001 86380 86390 1
538537 99538537 1001 86380 86390 1
538440 99538440 1001 86380 86390 1
538195 99538195 1001 86380 86390 1
538400 99538400 1001 86380 86390 1
538981 99538981 1001 86380 86390 1
538999 99538999 1001 86380 86390 1
539334 99539334 1001 86380 86390 1
539240 99539240 1001 86380 86390 1
539703 99539703 1001 86380 86390 1
540460 99540460 1001 86380 86390 1
540246 99540246 1001 86380 86390 1
539955 99539955 1001 86380 86390 1
539974 99539974 1001 86380 86390 1
539910 99539910 1001 86380 86390 1
540504 99540504 1001 86380 86390 1
540637 99540637 1001 86380 86390 1
540488 99540488 1001 86380 86390 1
541095 99541095 1001 86380 86390 1
541254 99541254 1001 86380 86390 1
540966 99540966 1001 86380 86390 1
540956 99540956 1001 86380 86390 1
540742 99540742 1001 86380 86390 1
541475 99541475 1001 86380 86390 1
541314 99541314 1001 86380 86390 1
542039 99542039 1001 86380 86390 1
541804 99541804 1001 86380 86390 1
541717 99541717 1001 86380 86390 1
541573 99541573 1001 86380 86390 1
542265 99542265 1001 86380 86390 1
542319 99542319 1001 86380 86390 1
542204 99542204 1001 86380 86390 1
542571 99542571 1001 86380 86390 1
542545 99542545 1001 86380 86390 1
542397 99542397 1001 86380 86390 1
543110 99543110 1001 86380 86390 1
543663 99543663 1001 86380 86390 1
543654 99543654 1001 86380 86390 1
543514 99543514 1001 86380 86390 1
543388 99543388 1001 86380 86390 1
543531 99543531 1001 86380 86390 1
543189 99543189 1001 86380 86390 1
543357 99543357 1001 86380 86390 1
544419 99544419 1001 86380 86390 1
544526 99544526 1001 86380 86390 1
544429 99544429 1001 86380 86390 1
544212 99544212 1001 86380 86390 1
544344 99544344 1001 86380 86390 1
544257 99544257 1001 86380 86390 1
544173 99544173 1001 86380 86390 1
544007 99544007 1001 86380 86390 1
413926 353 1001 49440 49857 1
536421 1034 1001 62927 63227 1
400292 99400292 1001 86380 86390 1
400426 99400426 1001 86380 86390 1
400786 99400786 1001 86380 86390 1
400746 99400746 1001 86380 86390 1
401436 99401436 1001 86380 86390 1
401679 99401679 1001 86380 86390 1
401902 99401902 1001 86380 86390 1
401879 99401879 1001 86380 86390 1
402000 99402000 1001 86380 86390 1
402102 99402102 1001 86380 86390 1
402273 99402273 1001 86380 86390 1
402228 99402228 1001 86380 86390 1
402865 99402865 1001 86380 86390 1
402936 99402936 1001 86380 86390 1
403169 99403169 1001 86380 86390 1
403410 99403410 1001 86380 86390 1
403453 99403453 1001 86380 86390 1
403727 99403727 1001 86380 86390 1
403868 99403868 1001 86380 86390 1
403981 99403981 1001 86380 86390 1
404037 99404037 1001 86380 86390 1
404264 99404264 1001 86380 86390 1
404402 99404402 1001 86380 86390 1
404763 99404763 1001 86380 86390 1
404932 99404932 1001 86380 86390 1
405067 99405067 1001 86380 86390 1
405419 99405419 1001 86380 86390 1
405504 99405504 1001 86380 86390 1
405859 99405859 1001 86380 86390 1
407294 99407294 1001 86380 86390 1
407770 99407770 1001 86380 86390 1
408446 99408446 1001 86380 86390 1
408711 99408711 1001 86380 86390 1
408984 99408984 1001 86380 86390 1
409495 99409495 1001 86380 86390 1
409599 99409599 1001 86380 86390 1
409742 99409742 1001 86380 86390 1
409725 99409725 1001 86380 86390 1
410734 99410734 1001 86380 86390 1
410770 99410770 1001 86380 86390 1
413407 99413407 1001 86380 86390 1
412640 99412640 1001 86380 86390 1
412831 99412831 1001 86380 86390 1
413888 99413888 1001 86380 86390 1
413734 99413734 1001 86380 86390 1
414038 99414038 1001 86380 86390 1
414945 99414945 1001 86380 86390 1
414642 99414642 1001 86380 86390 1
414830 99414830 1001 86380 86390 1
414251 99414251 1001 86380 86390 1
414479 99414479 1001 86380 86390 1
414149 99414149 1001 86380 86390 1
414312 99414312 1001 86380 86390 1
415710 99415710 1001 86380 86390 1
416917 99416917 1001 86380 86390 1
416387 99416387 1001 86380 86390 1
416051 99416051 1001 86380 86390 1
417116 99417116 1001 86380 86390 1
417156 99417156 1001 86380 86390 1
417548 99417548 1001 86380 86390 1
417451 99417451 1001 86380 86390 1
417440 99417440 1001 86380 86390 1
418298 99418298 1001 86380 86390 1
417869 99417869 1001 86380 86390 1
418910 99418910 1001 86380 86390 1
419050 99419050 1001 86380 86390 1
420290 99420290 1001 86380 86390 1
419729 99419729 1001 86380 86390 1
419923 99419923 1001 86380 86390 1
419794 99419794 1001 86380 86390 1
419685 99419685 1001 86380 86390 1
419248 99419248 1001 86380 86390 1
419339 99419339 1001 86380 86390 1
420730 99420730 1001 86380 86390 1
420827 99420827 1001 86380 86390 1
420787 99420787 1001 86380 86390 1
421146 99421146 1001 86380 86390 1
422207 99422207 1001 86380 86390 1
423724 99423724 1001 86380 86390 1
423596 99423596 1001 86380 86390 1
423304 99423304 1001 86380 86390 1
422815 99422815 1001 86380 86390 1
422741 99422741 1001 86380 86390 1
423868 99423868 1001 86380 86390 1
423306 99423306 1001 86380 86390 1
424102 99424102 1001 86380 86390 1
424022 99424022 1001 86380 86390 1
425009 99425009 1001 86380 86390 1
425205 99425205 1001 86380 86390 1
425287 99425287 1001 86380 86390 1
425271 99425271 1001 86380 86390 1
425166 99425166 1001 86380 86390 1
424433 99424433 1001 86380 86390 1
425499 99425499 1001 86380 86390 1
425574 99425574 1001 86380 86390 1
425735 99425735 1001 86380 86390 1
426894 99426894 1001 86380 86390 1
427012 99427012 1001 86380 86390 1
426827 99426827 1001 86380 86390 1
426739 99426739 1001 86380 86390 1
426358 99426358 1001 86380 86390 1
426434 99426434 1001 86380 86390 1
426536 99426536 1001 86380 86390 1
426465 99426465 1001 86380 86390 1
426195 99426195 1001 86380 86390 1
426058 99426058 1001 86380 86390 1
426108 99426108 1001 86380 86390 1
427505 99427505 1001 86380 86390 1
428566 99428566 1001 86380 86390 1
428592 99428592 1001 86380 86390 1
427973 99427973 1001 86380 86390 1
428041 99428041 1001 86380 86390 1
428271 99428271 1001 86380 86390 1
428335 99428335 1001 86380 86390 1
428763 99428763 1001 86380 86390 1
429674 99429674 1001 86380 86390 1
429729 99429729 1001 86380 86390 1
429522 99429522 1001 86380 86390 1
429545 99429545 1001 86380 86390 1
429274 99429274 1001 86380 86390 1
429185 99429185 1001 86380 86390 1
430464 99430464 1001 86380 86390 1
431963 99431963 1001 86380 86390 1
431828 99431828 1001 86380 86390 1
431360 99431360 1001 86380 86390 1
431385 99431385 1001 86380 86390 1
431247 99431247 1001 86380 86390 1
430874 99430874 1001 86380 86390 1
430992 99430992 1001 86380 86390 1
432295 99432295 1001 86380 86390 1
432227 99432227 1001 86380 86390 1
432331 99432331 1001 86380 86390 1
432169 99432169 1001 86380 86390 1
433383 99433383 1001 86380 86390 1
432721 99432721 1001 86380 86390 1
432803 99432803 1001 86380 86390 1
433789 99433789 1001 86380 86390 1
433745 99433745 1001 86380 86390 1
435179 99435179 1001 86380 86390 1
435184 99435184 1001 86380 86390 1
434856 99434856 1001 86380 86390 1
434173 99434173 1001 86380 86390 1
434543 99434543 1001 86380 86390 1
434224 99434224 1001 86380 86390 1
436872 99436872 1001 86380 86390 1
437004 99437004 1001 86380 86390 1
437018 99437018 1001 86380 86390 1
436426 99436426 1001 86380 86390 1
436725 99436725 1001 86380 86390 1
436008 99436008 1001 86380 86390 1
436046 99436046 1001 86380 86390 1
300639 99300639 1001 86380 86390 1
300592 99300592 1001 86380 86390 1
300491 99300491 1001 86380 86390 1
300110 99300110 1001 86380 86390 1
300300 99300300 1001 86380 86390 1
300754 99300754 1001 86380 86390 1
300910 99300910 1001 86380 86390 1
301496 99301496 1001 86380 86390 1
301534 99301534 1001 86380 86390 1
301359 99301359 1001 86380 86390 1
301297 99301297 1001 86380 86390 1
301155 99301155 1001 86380 86390 1
301326 99301326 1001 86380 86390 1
300953 99300953 1001 86380 86390 1
301057 99301057 1001 86380 86390 1
301619 99301619 1001 86380 86390 1
301595 99301595 1001 86380 86390 1
301608 99301608 1001 86380 86390 1
301653 99301653 1001 86380 86390 1
302255 99302255 1001 86380 86390 1
302364 99302364 1001 86380 86390 1
303159 99303159 1001 86380 86390 1
303061 99303061 1001 86380 86390 1
302979 99302979 1001 86380 86390 1
302711 99302711 1001 86380 86390 1
302740 99302740 1001 86380 86390 1
304032 99304032 1001 86380 86390 1
303935 99303935 1001 86380 86390 1
303913 99303913 1001 86380 86390 1
303543 99303543 1001 86380 86390 1
303538 99303538 1001 86380 86390 1
304135 99304135 1001 86380 86390 1
304072 99304072 1001 86380 86390 1
304856 99304856 1001 86380 86390 1
304803 99304803 1001 86380 86390 1
304460 99304460 1001 86380 86390 1
304639 99304639 1001 86380 86390 1
304394 99304394 1001 86380 86390 1
304358 99304358 1001 86380 86390 1
304397 99304397 1001 86380 86390 1
304352 99304352 1001 86380 86390 1
304953 99304953 1001 86380 86390 1
304904 99304904 1001 86380 86390 1
305640 99305640 1001 86380 86390 1
305525 99305525 1001 86380 86390 1
305581 99305581 1001 86380 86390 1
305431 99305431 1001 86380 86390 1
305355 99305355 1001 86380 86390 1
305411 99305411 1001 86380 86390 1
305321 99305321 1001 86380 86390 1
305273 99305273 1001 86380 86390 1
500044 99500044 1001 86380 86390 1
500743 99500743 1001 86380 86390 1
500669 99500669 1001 86380 86390 1
500475 99500475 1001 86380 86390 1
500931 99500931 1001 86380 86390 1
501610 99501610 1001 86380 86390 1
501266 99501266 1001 86380 86390 1
501377 99501377 1001 86380 86390 1
501041 99501041 1001 86380 86390 1
501796 99501796 1001 86380 86390 1
502429 99502429 1001 86380 86390 1
502437 99502437 1001 86380 86390 1
502265 99502265 1001 86380 86390 1
502349 99502349 1001 86380 86390 1
501934 99501934 1001 86380 86390 1
503255 99503255 1001 86380 86390 1
503204 99503204 1001 86380 86390 1
503120 99503120 1001 86380 86390 1
503470 99503470 1001 86380 86390 1
503474 99503474 1001 86380 86390 1
503424 99503424 1001 86380 86390 1
504082 99504082 1001 86380 86390 1
503809 99503809 1001 86380 86390 1
503727 99503727 1001 86380 86390 1
503697 99503697 1001 86380 86390 1
503532 99503532 1001 86380 86390 1
503663 99503663 1001 86380 86390 1
504269 99504269 1001 86380 86390 1
504127 99504127 1001 86380 86390 1
504764 99504764 1001 86380 86390 1
504895 99504895 1001 86380 86390 1
504736 99504736 1001 86380 86390 1
504364 99504364 1001 86380 86390 1
504443 99504443 1001 86380 86390 1
504327 99504327 1001 86380 86390 1
505045 99505045 1001 86380 86390 1
504974 99504974 1001 86380 86390 1
505040 99505040 1001 86380 86390 1
505105 99505105 1001 86380 86390 1
505504 99505504 1001 86380 86390 1
505318 99505318 1001 86380 86390 1
505191 99505191 1001 86380 86390 1
505219 99505219 1001 86380 86390 1
505195 99505195 1001 86380 86390 1
505928 99505928 1001 86380 86390 1
505943 99505943 1001 86380 86390 1
506567 99506567 1001 86380 86390 1
506192 99506192 1001 86380 86390 1
505984 99505984 1001 86380 86390 1
507230 99507230 1001 86380 86390 1
507274 99507274 1001 86380 86390 1
507119 99507119 1001 86380 86390 1
507044 99507044 1001 86380 86390 1
507148 99507148 1001 86380 86390 1
506937 99506937 1001 86380 86390 1
506915 99506915 1001 86380 86390 1
507463 99507463 1001 86380 86390 1
507584 99507584 1001 86380 86390 1
508143 99508143 1001 86380 86390 1
507817 99507817 1001 86380 86390 1
508381 99508381 1001 86380 86390 1
509015 99509015 1001 86380 86390 1
508678 99508678 1001 86380 86390 1
508719 99508719 1001 86380 86390 1
508598 99508598 1001 86380 86390 1
508516 99508516 1001 86380 86390 1
509801 99509801 1001 86380 86390 1
509890 99509890 1001 86380 86390 1
509743 99509743 1001 86380 86390 1
509502 99509502 1001 86380 86390 1
509624 99509624 1001 86380 86390 1
509589 99509589 1001 86380 86390 1
509352 99509352 1001 86380 86390 1
509470 99509470 1001 86380 86390 1
510026 99510026 1001 86380 86390 1
510562 99510562 1001 86380 86390 1
510710 99510710 1001 86380 86390 1
510419 99510419 1001 86380 86390 1
510511 99510511 1001 86380 86390 1
510374 99510374 1001 86380 86390 1
510250 99510250 1001 86380 86390 1
510270 99510270 1001 86380 86390 1
510180 99510180 1001 86380 86390 1
510765 99510765 1001 86380 86390 1
510844 99510844 1001 86380 86390 1
510746 99510746 1001 86380 86390 1
511402 99511402 1001 86380 86390 1
511297 99511297 1001 86380 86390 1
511156 99511156 1001 86380 86390 1
511009 99511009 1001 86380 86390 1
510988 99510988 1001 86380 86390 1
511618 99511618 1001 86380 86390 1
511735 99511735 1001 86380 86390 1
511597 99511597 1001 86380 86390 1
511561 99511561 1001 86380 86390 1
512241 99512241 1001 86380 86390 1
512067 99512067 1001 86380 86390 1
511939 99511939 1001 86380 86390 1
511836 99511836 1001 86380 86390 1
511879 99511879 1001 86380 86390 1
511884 99511884 1001 86380 86390 1
512545 99512545 1001 86380 86390 1
512481 99512481 1001 86380 86390 1
513027 99513027 1001 86380 86390 1
513171 99513171 1001 86380 86390 1
513160 99513160 1001 86380 86390 1
512931 99512931 1001 86380 86390 1
512907 99512907 1001 86380 86390 1
512960 99512960 1001 86380 86390 1
512745 99512745 1001 86380 86390 1
512751 99512751 1001 86380 86390 1
513245 99513245 1001 86380 86390 1
513221 99513221 1001 86380 86390 1
513696 99513696 1001 86380 86390 1
513467 99513467 1001 86380 86390 1
514192 99514192 1001 86380 86390 1
514234 99514234 1001 86380 86390 1
514783 99514783 1001 86380 86390 1
514710 99514710 1001 86380 86390 1
514941 99514941 1001 86380 86390 1
514956 99514956 1001 86380 86390 1
514982 99514982 1001 86380 86390 1
515646 99515646 1001 86380 86390 1
515518 99515518 1001 86380 86390 1
515370 99515370 1001 86380 86390 1
515411 99515411 1001 86380 86390 1
515437 99515437 1001 86380 86390 1
515698 99515698 1001 86380 86390 1
515699 99515699 1001 86380 86390 1
515744 99515744 1001 86380 86390 1
516368 99516368 1001 86380 86390 1
516136 99516136 1001 86380 86390 1
516203 99516203 1001 86380 86390 1
516284 99516284 1001 86380 86390 1
516023 99516023 1001 86380 86390 1
515978 99515978 1001 86380 86390 1
516584 99516584 1001 86380 86390 1
517277 99517277 1001 86380 86390 1
517190 99517190 1001 86380 86390 1
517852 99517852 1001 86380 86390 1
517554 99517554 1001 86380 86390 1
517633 99517633 1001 86380 86390 1
517544 99517544 1001 86380 86390 1
518345 99518345 1001 86380 86390 1
518336 99518336 1001 86380 86390 1
518207 99518207 1001 86380 86390 1
518313 99518313 1001 86380 86390 1
518937 99518937 1001 86380 86390 1
518743 99518743 1001 86380 86390 1
518757 99518757 1001 86380 86390 1
518607 99518607 1001 86380 86390 1
518612 99518612 1001 86380 86390 1
519012 99519012 1001 86380 86390 1
519082 99519082 1001 86380 86390 1
519100 99519100 1001 86380 86390 1
519751 99519751 1001 86380 86390 1
519780 99519780 1001 86380 86390 1
519640 99519640 1001 86380 86390 1
519446 99519446 1001 86380 86390 1
519349 99519349 1001 86380 86390 1
519315 99519315 1001 86380 86390 1
519319 99519319 1001 86380 86390 1
519873 99519873 1001 86380 86390 1
520596 99520596 1001 86380 86390 1
520233 99520233 1001 86380 86390 1
520288 99520288 1001 86380 86390 1
520109 99520109 1001 86380 86390 1
521298 99521298 1001 86380 86390 1
521018 99521018 1001 86380 86390 1
522100 99522100 1001 86380 86390 1
522128 99522128 1001 86380 86390 1
522220 99522220 1001 86380 86390 1
522159 99522159 1001 86380 86390 1
522097 99522097 1001 86380 86390 1
522098 99522098 1001 86380 86390 1
521957 99521957 1001 86380 86390 1
521893 99521893 1001 86380 86390 1
522052 99522052 1001 86380 86390 1
521841 99521841 1001 86380 86390 1
521705 99521705 1001 86380 86390 1
521864 99521864 1001 86380 86390 1
522344 99522344 1001 86380 86390 1
522480 99522480 1001 86380 86390 1
522468 99522468 1001 86380 86390 1
522811 99522811 1001 86380 86390 1
522812 99522812 1001 86380 86390 1
522701 99522701 1001 86380 86390 1
523156 99523156 1001 86380 86390 1
523273 99523273 1001 86380 86390 1
523909 99523909 1001 86380 86390 1
523844 99523844 1001 86380 86390 1
523896 99523896 1001 86380 86390 1
523891 99523891 1001 86380 86390 1
523657 99523657 1001 86380 86390 1
523568 99523568 1001 86380 86390 1
523503 99523503 1001 86380 86390 1
524129 99524129 1001 86380 86390 1
524042 99524042 1001 86380 86390 1
524700 99524700 1001 86380 86390 1
524415 99524415 1001 86380 86390 1
524380 99524380 1001 86380 86390 1
524240 99524240 1001 86380 86390 1
524221 99524221 1001 86380 86390 1
524845 99524845 1001 86380 86390 1
524771 99524771 1001 86380 86390 1
525542 99525542 1001 86380 86390 1
525454 99525454 1001 86380 86390 1
525360 99525360 1001 86380 86390 1
525309 99525309 1001 86380 86390 1
525108 99525108 1001 86380 86390 1
524985 99524985 1001 86380 86390 1
525025 99525025 1001 86380 86390 1
525790 99525790 1001 86380 86390 1
526321 99526321 1001 86380 86390 1
526063 99526063 1001 86380 86390 1
526048 99526048 1001 86380 86390 1
525919 99525919 1001 86380 86390 1
525821 99525821 1001 86380 86390 1
526008 99526008 1001 86380 86390 1
526557 99526557 1001 86380 86390 1
526428 99526428 1001 86380 86390 1
526429 99526429 1001 86380 86390 1
526935 99526935 1001 86380 86390 1
526844 99526844 1001 86380 86390 1
527431 99527431 1001 86380 86390 1
527464 99527464 1001 86380 86390 1
528793 99528793 1001 86380 86390 1
528823 99528823 1001 86380 86390 1
528896 99528896 1001 86380 86390 1
528595 99528595 1001 86380 86390 1
528552 99528552 1001 86380 86390 1
528345 99528345 1001 86380 86390 1
528488 99528488 1001 86380 86390 1
528383 99528383 1001 86380 86390 1
529017 99529017 1001 86380 86390 1
529720 99529720 1001 86380 86390 1
529444 99529444 1001 86380 86390 1
529499 99529499 1001 86380 86390 1
529429 99529429 1001 86380 86390 1
529482 99529482 1001 86380 86390 1
529148 99529148 1001 86380 86390 1
529523 99529523 1001 86380 86390 1
529878 99529878 1001 86380 86390 1
530534 99530534 1001 86380 86390 1
530233 99530233 1001 86380 86390 1
530289 99530289 1001 86380 86390 1
530330 99530330 1001 86380 86390 1
530215 99530215 1001 86380 86390 1
531190 99531190 1001 86380 86390 1
531203 99531203 1001 86380 86390 1
531354 99531354 1001 86380 86390 1
530827 99530827 1001 86380 86390 1
530924 99530924 1001 86380 86390 1
531470 99531470 1001 86380 86390 1
532052 99532052 1001 86380 86390 1
532081 99532081 1001 86380 86390 1
531967 99531967 1001 86380 86390 1
532300 99532300 1001 86380 86390 1
532330 99532330 1001 86380 86390 1
532878 99532878 1001 86380 86390 1
532753 99532753 1001 86380 86390 1
533118 99533118 1001 86380 86390 1
533814 99533814 1001 86380 86390 1
533467 99533467 1001 86380 86390 1
533380 99533380 1001 86380 86390 1
533290 99533290 1001 86380 86390 1
533999 99533999 1001 86380 86390 1
534286 99534286 1001 86380 86390 1
534345 99534345 1001 86380 86390 1
534151 99534151 1001 86380 86390 1
534797 99534797 1001 86380 86390 1
535332 99535332 1001 86380 86390 1
535379 99535379 1001 86380 86390 1
535033 99535033 1001 86380 86390 1
535513 99535513 1001 86380 86390 1
535516 99535516 1001 86380 86390 1
535746 99535746 1001 86380 86390 1
536374 99536374 1001 86380 86390 1
536441 99536441 1001 86380 86390 1
537047 99537047 1001 86380 86390 1
536959 99536959 1001 86380 86390 1
536977 99536977 1001 86380 86390 1
536608 99536608 1001 86380 86390 1
536636 99536636 1001 86380 86390 1
537258 99537258 1001 86380 86390 1
537210 99537210 1001 86380 86390 1
537902 99537902 1001 86380 86390 1
537659 99537659 1001 86380 86390 1
537413 99537413 1001 86380 86390 1
538027 99538027 1001 86380 86390 1
537991 99537991 1001 86380 86390 1
538191 99538191 1001 86380 86390 1
538738 99538738 1001 86380 86390 1
538801 99538801 1001 86380 86390 1
538596 99538596 1001 86380 86390 1
538320 99538320 1001 86380 86390 1
538866 99538866 1001 86380 86390 1
539592 99539592 1001 86380 86390 1
539422 99539422 1001 86380 86390 1
539137 99539137 1001 86380 86390 1
539653 99539653 1001 86380 86390 1
539706 99539706 1001 86380 86390 1
539938 99539938 1001 86380 86390 1
540660 99540660 1001 86380 86390 1
541247 99541247 1001 86380 86390 1
541227 99541227 1001 86380 86390 1
541062 99541062 1001 86380 86390 1
540989 99540989 1001 86380 86390 1
540900 99540900 1001 86380 86390 1
540819 99540819 1001 86380 86390 1
540833 99540833 1001 86380 86390 1
541941 99541941 1001 86380 86390 1
542103 99542103 1001 86380 86390 1
541836 99541836 1001 86380 86390 1
541778 99541778 1001 86380 86390 1
541884 99541884 1001 86380 86390 1
541729 99541729 1001 86380 86390 1
541698 99541698 1001 86380 86390 1
542264 99542264 1001 86380 86390 1
542762 99542762 1001 86380 86390 1
542789 99542789 1001 86380 86390 1
542584 99542584 1001 86380 86390 1
542654 99542654 1001 86380 86390 1
542590 99542590 1001 86380 86390 1
542506 99542506 1001 86380 86390 1
542354 99542354 1001 86380 86390 1
542451 99542451 1001 86380 86390 1
543585 99543585 1001 86380 86390 1
543360 99543360 1001 86380 86390 1
543497 99543497 1001 86380 86390 1
543848 99543848 1001 86380 86390 1
544378 99544378 1001 86380 86390 1
544688 99544688 1001 86380 86390 1
423488 523 1001 79980 81237 1
511225 621 1001 59613 59913 1
400203 99400203 1001 86380 86390 1
400265 99400265 1001 86380 86390 1
400630 99400630 1001 86380 86390 1
401324 99401324 1001 86380 86390 1
401292 99401292 1001 86380 86390 1
401978 99401978 1001 86380 86390 1
402177 99402177 1001 86380 86390 1
402461 99402461 1001 86380 86390 1
402701 99402701 1001 86380 86390 1
403705 99403705 1001 86380 86390 1
403819 99403819 1001 86380 86390 1
404246 99404246 1001 86380 86390 1
404455 99404455 1001 86380 86390 1
404609 99404609 1001 86380 86390 1
405359 99405359 1001 86380 86390 1
405483 99405483 1001 86380 86390 1
405446 99405446 1001 86380 86390 1
405930 99405930 1001 86380 86390 1
406031 99406031 1001 86380 86390 1
406363 99406363 1001 86380 86390 1
406905 99406905 1001 86380 86390 1
407566 99407566 1001 86380 86390 1
407689 99407689 1001 86380 86390 1
407988 99407988 1001 86380 86390 1
408167 99408167 1001 86380 86390 1
408242 99408242 1001 86380 86390 1
408559 99408559 1001 86380 86390 1
409118 99409118 1001 86380 86390 1
409473 99409473 1001 86380 86390 1
409414 99409414 1001 86380 86390 1
409579 99409579 1001 86380 86390 1
410339 99410339 1001 86380 86390 1
410799 99410799 1001 86380 86390 1
411103 99411103 1001 86380 86390 1
411793 99411793 1001 86380 86390 1
411778 99411778 1001 86380 86390 1
411863 99411863 1001 86380 86390 1
412165 99412165 1001 86380 86390 1
412234 99412234 1001 86380 86390 1
412236 99412236 1001 86380 86390 1
412316 99412316 1001 86380 86390 1
412404 99412404 1001 86380 86390 1
412387 99412387 1001 86380 86390 1
413519 99413519 1001 86380 86390 1
413421 99413421 1001 86380 86390 1
413636 99413636 1001 86380 86390 1
412529 99412529 1001 86380 86390 1
412516 99412516 1001 86380 86390 1
412875 99412875 1001 86380 86390 1
414100 99414100 1001 86380 86390 1
413715 99413715 1001 86380 86390 1
415098 99415098 1001 86380 86390 1
414640 99414640 1001 86380 86390 1
414382 99414382 1001 86380 86390 1
414464 99414464 1001 86380 86390 1
414313 99414313 1001 86380 86390 1
415641 99415641 1001 86380 86390 1
416816 99416816 1001 86380 86390 1
416955 99416955 1001 86380 86390 1
416960 99416960 1001 86380 86390 1
418389 99418389 1001 86380 86390 1
418172 99418172 1001 86380 86390 1
418845 99418845 1001 86380 86390 1
418837 99418837 1001 86380 86390 1
419074 99419074 1001 86380 86390 1
420329 99420329 1001 86380 86390 1
420144 99420144 1001 86380 86390 1
419905 99419905 1001 86380 86390 1
420475 99420475 1001 86380 86390 1
420673 99420673 1001 86380 86390 1
421916 99421916 1001 86380 86390 1
421467 99421467 1001 86380 86390 1
421039 99421039 1001 86380 86390 1
421034 99421034 1001 86380 86390 1
422341 99422341 1001 86380 86390 1
422265 99422265 1001 86380 86390 1
423319 99423319 1001 86380 86390 1
423455 99423455 1001 86380 86390 1
423112 99423112 1001 86380 86390 1
422545 99422545 1001 86380 86390 1
422937 99422937 1001 86380 86390 1
422850 99422850 1001 86380 86390 1
423952 99423952 1001 86380 86390 1
425169 99425169 1001 86380 86390 1
424880 99424880 1001 86380 86390 1
424868 99424868 1001 86380 86390 1
424976 99424976 1001 86380 86390 1
424847 99424847 1001 86380 86390 1
424448 99424448 1001 86380 86390 1
424526 99424526 1001 86380 86390 1
427004 99427004 1001 86380 86390 1
426698 99426698 1001 86380 86390 1
426793 99426793 1001 86380 86390 1
426759 99426759 1001 86380 86390 1
426580 99426580 1001 86380 86390 1
428144 99428144 1001 86380 86390 1
428017 99428017 1001 86380 86390 1
428118 99428118 1001 86380 86390 1
427946 99427946 1001 86380 86390 1
427822 99427822 1001 86380 86390 1
427895 99427895 1001 86380 86390 1
427573 99427573 1001 86380 86390 1
428832 99428832 1001 86380 86390 1
430189 99430189 1001 86380 86390 1
429660 99429660 1001 86380 86390 1
429523 99429523 1001 86380 86390 1
429554 99429554 1001 86380 86390 1
429455 99429455 1001 86380 86390 1
430792 99430792 1001 86380 86390 1
430403 99430403 1001 86380 86390 1
431693 99431693 1001 86380 86390 1
431412 99431412 1001 86380 86390 1
431122 99431122 1001 86380 86390 1
431176 99431176 1001 86380 86390 1
433522 99433522 1001 86380 86390 1
433589 99433589 1001 86380 86390 1
433691 99433691 1001 86380 86390 1
433694 99433694 1001 86380 86390 1
433330 99433330 1001 86380 86390 1
433712 99433712 1001 86380 86390 1
432957 99432957 1001 86380 86390 1
432547 99432547 1001 86380 86390 1
433737 99433737 1001 86380 86390 1
434765 99434765 1001 86380 86390 1
437074 99437074 1001 86380 86390 1
436657 99436657 1001 86380 86390 1
437350 99437350 1001 86380 86390 1
300086 99300086 1001 86380 86390 1
300079 99300079 1001 86380 86390 1
300575 99300575 1001 86380 86390 1
300544 99300544 1001 86380 86390 1
300172 99300172 1001 86380 86390 1
300313 99300313 1001 86380 86390 1
300833 99300833 1001 86380 86390 1
301408 99301408 1001 86380 86390 1
301477 99301477 1001 86380 86390 1
301343 99301343 1001 86380 86390 1
301078 99301078 1001 86380 86390 1
300952 99300952 1001 86380 86390 1
301657 99301657 1001 86380 86390 1
302361 99302361 1001 86380 86390 1
302299 99302299 1001 86380 86390 1
302249 99302249 1001 86380 86390 1
302375 99302375 1001 86380 86390 1
301776 99301776 1001 86380 86390 1
302821 99302821 1001 86380 86390 1
302851 99302851 1001 86380 86390 1
302733 99302733 1001 86380 86390 1
302723 99302723 1001 86380 86390 1
302634 99302634 1001 86380 86390 1
303286 99303286 1001 86380 86390 1
303299 99303299 1001 86380 86390 1
303228 99303228 1001 86380 86390 1
303998 99303998 1001 86380 86390 1
303985 99303985 1001 86380 86390 1
303926 99303926 1001 86380 86390 1
304027 99304027 1001 86380 86390 1
303744 99303744 1001 86380 86390 1
303469 99303469 1001 86380 86390 1
303534 99303534 1001 86380 86390 1
304211 99304211 1001 86380 86390 1
304122 99304122 1001 86380 86390 1
304089 99304089 1001 86380 86390 1
304761 99304761 1001 86380 86390 1
304665 99304665 1001 86380 86390 1
304498 99304498 1001 86380 86390 1
304421 99304421 1001 86380 86390 1
304422 99304422 1001 86380 86390 1
304885 99304885 1001 86380 86390 1
304900 99304900 1001 86380 86390 1
305584 99305584 1001 86380 86390 1
305159 99305159 1001 86380 86390 1
305101 99305101 1001 86380 86390 1
500185 99500185 1001 86380 86390 1
500709 99500709 1001 86380 86390 1
500658 99500658 1001 86380 86390 1
500583 99500583 1001 86380 86390 1
500957 99500957 1001 86380 86390 1
501579 99501579 1001 86380 86390 1
501509 99501509 1001 86380 86390 1
501380 99501380 1001 86380 86390 1
501820 99501820 1001 86380 86390 1
501761 99501761 1001 86380 86390 1
502379 99502379 1001 86380 86390 1
502440 99502440 1001 86380 86390 1
502370 99502370 1001 86380 86390 1
502110 99502110 1001 86380 86390 1
502152 99502152 1001 86380 86390 1
502886 99502886 1001 86380 86390 1
502718 99502718 1001 86380 86390 1
502681 99502681 1001 86380 86390 1
503356 99503356 1001 86380 86390 1
504015 99504015 1001 86380 86390 1
503977 99503977 1001 86380 86390 1
503965 99503965 1001 86380 86390 1
503744 99503744 1001 86380 86390 1
503600 99503600 1001 86380 86390 1
503545 99503545 1001 86380 86390 1
504206 99504206 1001 86380 86390 1
504312 99504312 1001 86380 86390 1
504191 99504191 1001 86380 86390 1
504600 99504600 1001 86380 86390 1
505619 99505619 1001 86380 86390 1
505751 99505751 1001 86380 86390 1
505758 99505758 1001 86380 86390 1
505310 99505310 1001 86380 86390 1
505823 99505823 1001 86380 86390 1
506506 99506506 1001 86380 86390 1
506583 99506583 1001 86380 86390 1
506450 99506450 1001 86380 86390 1
506211 99506211 1001 86380 86390 1
506170 99506170 1001 86380 86390 1
506069 99506069 1001 86380 86390 1
506174 99506174 1001 86380 86390 1
505985 99505985 1001 86380 86390 1
506791 99506791 1001 86380 86390 1
507195 99507195 1001 86380 86390 1
507208 99507208 1001 86380 86390 1
506919 99506919 1001 86380 86390 1
507476 99507476 1001 86380 86390 1
507491 99507491 1001 86380 86390 1
507428 99507428 1001 86380 86390 1
508212 99508212 1001 86380 86390 1
508122 99508122 1001 86380 86390 1
508222 99508222 1001 86380 86390 1
507972 99507972 1001 86380 86390 1
507899 99507899 1001 86380 86390 1
508390 99508390 1001 86380 86390 1
508279 99508279 1001 86380 86390 1
508681 99508681 1001 86380 86390 1
508500 99508500 1001 86380 86390 1
508476 99508476 1001 86380 86390 1
509734 99509734 1001 86380 86390 1
509636 99509636 1001 86380 86390 1
510066 99510066 1001 86380 86390 1
510038 99510038 1001 86380 86390 1
510625 99510625 1001 86380 86390 1
510438 99510438 1001 86380 86390 1
510442 99510442 1001 86380 86390 1
510110 99510110 1001 86380 86390 1
510282 99510282 1001 86380 86390 1
510800 99510800 1001 86380 86390 1
511504 99511504 1001 86380 86390 1
511390 99511390 1001 86380 86390 1
511433 99511433 1001 86380 86390 1
511316 99511316 1001 86380 86390 1
511616 99511616 1001 86380 86390 1
511591 99511591 1001 86380 86390 1
511613 99511613 1001 86380 86390 1
511652 99511652 1001 86380 86390 1
512310 99512310 1001 86380 86390 1
511970 99511970 1001 86380 86390 1
512049 99512049 1001 86380 86390 1
512105 99512105 1001 86380 86390 1
511989 99511989 1001 86380 86390 1
511870 99511870 1001 86380 86390 1
511819 99511819 1001 86380 86390 1
511937 99511937 1001 86380 86390 1
512557 99512557 1001 86380 86390 1
513116 99513116 1001 86380 86390 1
513159 99513159 1001 86380 86390 1
512888 99512888 1001 86380 86390 1
512623 99512623 1001 86380 86390 1
512759 99512759 1001 86380 86390 1
513372 99513372 1001 86380 86390 1
513240 99513240 1001 86380 86390 1
513738 99513738 1001 86380 86390 1
514080 99514080 1001 86380 86390 1
514132 99514132 1001 86380 86390 1
514725 99514725 1001 86380 86390 1
514715 99514715 1001 86380 86390 1
514562 99514562 1001 86380 86390 1
514366 99514366 1001 86380 86390 1
514345 99514345 1001 86380 86390 1
515012 99515012 1001 86380 86390 1
514937 99514937 1001 86380 86390 1
515622 99515622 1001 86380 86390 1
515401 99515401 1001 86380 86390 1
515446 99515446 1001 86380 86390 1
515306 99515306 1001 86380 86390 1
515862 99515862 1001 86380 86390 1
516447 99516447 1001 86380 86390 1
516399 99516399 1001 86380 86390 1
516354 99516354 1001 86380 86390 1
516006 99516006 1001 86380 86390 1
516534 99516534 1001 86380 86390 1
516586 99516586 1001 86380 86390 1
516653 99516653 1001 86380 86390 1
516566 99516566 1001 86380 86390 1
516981 99516981 1001 86380 86390 1
517462 99517462 1001 86380 86390 1
517515 99517515 1001 86380 86390 1
517401 99517401 1001 86380 86390 1
517432 99517432 1001 86380 86390 1
518119 99518119 1001 86380 86390 1
518003 99518003 1001 86380 86390 1
517899 99517899 1001 86380 86390 1
517714 99517714 1001 86380 86390 1
518228 99518228 1001 86380 86390 1
518234 99518234 1001 86380 86390 1
518247 99518247 1001 86380 86390 1
518956 99518956 1001 86380 86390 1
518787 99518787 1001 86380 86390 1
518880 99518880 1001 86380 86390 1
518589 99518589 1001 86380 86390 1
518675 99518675 1001 86380 86390 1
519006 99519006 1001 86380 86390 1
519741 99519741 1001 86380 86390 1
519406 99519406 1001 86380 86390 1
519523 99519523 1001 86380 86390 1
519541 99519541 1001 86380 86390 1
519504 99519504 1001 86380 86390 1
519331 99519331 1001 86380 86390 1
519875 99519875 1001 86380 86390 1
520616 99520616 1001 86380 86390 1
520505 99520505 1001 86380 86390 1
520299 99520299 1001 86380 86390 1
520072 99520072 1001 86380 86390 1
520845 99520845 1001 86380 86390 1
520730 99520730 1001 86380 86390 1
520695 99520695 1001 86380 86390 1
520761 99520761 1001 86380 86390 1
521456 99521456 1001 86380 86390 1
521216 99521216 1001 86380 86390 1
521530 99521530 1001 86380 86390 1
521472 99521472 1001 86380 86390 1
522275 99522275 1001 86380 86390 1
522124 99522124 1001 86380 86390 1
522024 99522024 1001 86380 86390 1
521974 99521974 1001 86380 86390 1
522033 99522033 1001 86380 86390 1
522359 99522359 1001 86380 86390 1
522411 99522411 1001 86380 86390 1
522994 99522994 1001 86380 86390 1
522930 99522930 1001 86380 86390 1
522998 99522998 1001 86380 86390 1
523026 99523026 1001 86380 86390 1
522743 99522743 1001 86380 86390 1
522619 99522619 1001 86380 86390 1
522658 99522658 1001 86380 86390 1
523234 99523234 1001 86380 86390 1
523158 99523158 1001 86380 86390 1
523227 99523227 1001 86380 86390 1
523253 99523253 1001 86380 86390 1
523267 99523267 1001 86380 86390 1
523268 99523268 1001 86380 86390 1
523283 99523283 1001 86380 86390 1
523782 99523782 1001 86380 86390 1
524664 99524664 1001 86380 86390 1
524393 99524393 1001 86380 86390 1
524367 99524367 1001 86380 86390 1
525419 99525419 1001 86380 86390 1
525344 99525344 1001 86380 86390 1
524988 99524988 1001 86380 86390 1
525758 99525758 1001 86380 86390 1
525746 99525746 1001 86380 86390 1
525748 99525748 1001 86380 86390 1
526386 99526386 1001 86380 86390 1
526224 99526224 1001 86380 86390 1
526078 99526078 1001 86380 86390 1
525953 99525953 1001 86380 86390 1
526559 99526559 1001 86380 86390 1
526535 99526535 1001 86380 86390 1
527121 99527121 1001 86380 86390 1
526868 99526868 1001 86380 86390 1
527013 99527013 1001 86380 86390 1
526809 99526809 1001 86380 86390 1
526737 99526737 1001 86380 86390 1
526831 99526831 1001 86380 86390 1
527263 99527263 1001 86380 86390 1
527673 99527673 1001 86380 86390 1
527494 99527494 1001 86380 86390 1
527496 99527496 1001 86380 86390 1
527523 99527523 1001 86380 86390 1
528080 99528080 1001 86380 86390 1
528881 99528881 1001 86380 86390 1
528624 99528624 1001 86380 86390 1
528663 99528663 1001 86380 86390 1
528464 99528464 1001 86380 86390 1
529003 99529003 1001 86380 86390 1
529716 99529716 1001 86380 86390 1
529488 99529488 1001 86380 86390 1
529373 99529373 1001 86380 86390 1
529439 99529439 1001 86380 86390 1
529520 99529520 1001 86380 86390 1
529521 99529521 1001 86380 86390 1
529282 99529282 1001 86380 86390 1
530413 99530413 1001 86380 86390 1
530457 99530457 1001 86380 86390 1
530445 99530445 1001 86380 86390 1
530341 99530341 1001 86380 86390 1
530264 99530264 1001 86380 86390 1
530282 99530282 1001 86380 86390 1
529952 99529952 1001 86380 86390 1
529956 99529956 1001 86380 86390 1
530060 99530060 1001 86380 86390 1
530567 99530567 1001 86380 86390 1
530716 99530716 1001 86380 86390 1
531060 99531060 1001 86380 86390 1
531055 99531055 1001 86380 86390 1
530863 99530863 1001 86380 86390 1
531417 99531417 1001 86380 86390 1
531526 99531526 1001 86380 86390 1
532096 99532096 1001 86380 86390 1
531837 99531837 1001 86380 86390 1
531916 99531916 1001 86380 86390 1
531880 99531880 1001 86380 86390 1
531754 99531754 1001 86380 86390 1
531695 99531695 1001 86380 86390 1
532241 99532241 1001 86380 86390 1
532243 99532243 1001 86380 86390 1
532881 99532881 1001 86380 86390 1
532876 99532876 1001 86380 86390 1
532793 99532793 1001 86380 86390 1
533225 99533225 1001 86380 86390 1
533187 99533187 1001 86380 86390 1
533216 99533216 1001 86380 86390 1
533193 99533193 1001 86380 86390 1
533809 99533809 1001 86380 86390 1
533812 99533812 1001 86380 86390 1
533728 99533728 1001 86380 86390 1
533578 99533578 1001 86380 86390 1
533358 99533358 1001 86380 86390 1
533883 99533883 1001 86380 86390 1
533865 99533865 1001 86380 86390 1
534482 99534482 1001 86380 86390 1
534565 99534565 1001 86380 86390 1
534298 99534298 1001 86380 86390 1
534422 99534422 1001 86380 86390 1
534426 99534426 1001 86380 86390 1
534188 99534188 1001 86380 86390 1
534690 99534690 1001 86380 86390 1
535330 99535330 1001 86380 86390 1
535310 99535310 1001 86380 86390 1
535167 99535167 1001 86380 86390 1
535275 99535275 1001 86380 86390 1
534981 99534981 1001 86380 86390 1
535012 99535012 1001 86380 86390 1
535092 99535092 1001 86380 86390 1
535655 99535655 1001 86380 86390 1
535633 99535633 1001 86380 86390 1
535685 99535685 1001 86380 86390 1
535530 99535530 1001 86380 86390 1
536069 99536069 1001 86380 86390 1
535923 99535923 1001 86380 86390 1
536340 99536340 1001 86380 86390 1
537128 99537128 1001 86380 86390 1
536919 99536919 1001 86380 86390 1
536785 99536785 1001 86380 86390 1
536624 99536624 1001 86380 86390 1
536744 99536744 1001 86380 86390 1
536706 99536706 1001 86380 86390 1
536747 99536747 1001 86380 86390 1
537182 99537182 1001 86380 86390 1
537956 99537956 1001 86380 86390 1
537964 99537964 1001 86380 86390 1
537828 99537828 1001 86380 86390 1
537792 99537792 1001 86380 86390 1
537711 99537711 1001 86380 86390 1
537594 99537594 1001 86380 86390 1
538070 99538070 1001 86380 86390 1
538629 99538629 1001 86380 86390 1
538375 99538375 1001 86380 86390 1
538274 99538274 1001 86380 86390 1
538345 99538345 1001 86380 86390 1
538255 99538255 1001 86380 86390 1
539595 99539595 1001 86380 86390 1
539481 99539481 1001 86380 86390 1
539317 99539317 1001 86380 86390 1
539136 99539136 1001 86380 86390 1
539215 99539215 1001 86380 86390 1
539087 99539087 1001 86380 86390 1
539023 99539023 1001 86380 86390 1
539753 99539753 1001 86380 86390 1
540464 99540464 1001 86380 86390 1
540297 99540297 1001 86380 86390 1
539951 99539951 1001 86380 86390 1
539991 99539991 1001 86380 86390 1
539992 99539992 1001 86380 86390 1
541146 99541146 1001 86380 86390 1
541083 99541083 1001 86380 86390 1
540765 99540765 1001 86380 86390 1
540727 99540727 1001 86380 86390 1
542021 99542021 1001 86380 86390 1
541988 99541988 1001 86380 86390 1
541901 99541901 1001 86380 86390 1
541741 99541741 1001 86380 86390 1
541567 99541567 1001 86380 86390 1
542188 99542188 1001 86380 86390 1
542254 99542254 1001 86380 86390 1
542218 99542218 1001 86380 86390 1
542206 99542206 1001 86380 86390 1
542691 99542691 1001 86380 86390 1
542356 99542356 1001 86380 86390 1
542382 99542382 1001 86380 86390 1
543111 99543111 1001 86380 86390 1
542952 99542952 1001 86380 86390 1
543621 99543621 1001 86380 86390 1
543528 99543528 1001 86380 86390 1
543389 99543389 1001 86380 86390 1
543281 99543281 1001 86380 86390 1
543772 99543772 1001 86380 86390 1
544446 99544446 1001 86380 86390 1
544499 99544499 1001 86380 86390 1
544325 99544325 1001 86380 86390 1
544021 99544021 1001 86380 86390 1
544061 99544061 1001 86380 86390 1
423481 594 1001 58140 59037 1
508327 831 1001 40170 40470 1
400160 99400160 1001 86380 86390 1
400613 99400613 1001 86380 86390 1
400614 99400614 1001 86380 86390 1
400580 99400580 1001 86380 86390 1
400828 99400828 1001 86380 86390 1
400884 99400884 1001 86380 86390 1
401072 99401072 1001 86380 86390 1
401335 99401335 1001 86380 86390 1
401367 99401367 1001 86380 86390 1
401710 99401710 1001 86380 86390 1
401899 99401899 1001 86380 86390 1
401968 99401968 1001 86380 86390 1
402446 99402446 1001 86380 86390 1
402425 99402425 1001 86380 86390 1
402687 99402687 1001 86380 86390 1
402622 99402622 1001 86380 86390 1
402708 99402708 1001 86380 86390 1
403034 99403034 1001 86380 86390 1
403526 99403526 1001 86380 86390 1
403667 99403667 1001 86380 86390 1
403696 99403696 1001 86380 86390 1
403761 99403761 1001 86380 86390 1
403924 99403924 1001 86380 86390 1
403879 99403879 1001 86380 86390 1
404459 99404459 1001 86380 86390 1
404678 99404678 1001 86380 86390 1
404847 99404847 1001 86380 86390 1
405000 99405000 1001 86380 86390 1
404961 99404961 1001 86380 86390 1
405454 99405454 1001 86380 86390 1
405737 99405737 1001 86380 86390 1
405780 99405780 1001 86380 86390 1
405958 99405958 1001 86380 86390 1
406172 99406172 1001 86380 86390 1
406226 99406226 1001 86380 86390 1
406321 99406321 1001 86380 86390 1
406480 99406480 1001 86380 86390 1
406428 99406428 1001 86380 86390 1
406918 99406918 1001 86380 86390 1
407326 99407326 1001 86380 86390 1
407467 99407467 1001 86380 86390 1
408079 99408079 1001 86380 86390 1
408015 99408015 1001 86380 86390 1
408377 99408377 1001 86380 86390 1
408739 99408739 1001 86380 86390 1
410031 99410031 1001 86380 86390 1
410484 99410484 1001 86380 86390 1
410667 99410667 1001 86380 86390 1
410835 99410835 1001 86380 86390 1
411171 99411171 1001 86380 86390 1
411163 99411163 1001 86380 86390 1
411255 99411255 1001 86380 86390 1
411436 99411436 1001 86380 86390 1
411792 99411792 1001 86380 86390 1
412010 99412010 1001 86380 86390 1
413329 99413329 1001 86380 86390 1
413288 99413288 1001 86380 86390 1
413144 99413144 1001 86380 86390 1
412528 99412528 1001 86380 86390 1
412617 99412617 1001 86380 86390 1
414031 99414031 1001 86380 86390 1
413977 99413977 1001 86380 86390 1
415147 99415147 1001 86380 86390 1
415180 99415180 1001 86380 86390 1
415022 99415022 1001 86380 86390 1
414863 99414863 1001 86380 86390 1
414131 99414131 1001 86380 86390 1
415548 99415548 1001 86380 86390 1
416979 99416979 1001 86380 86390 1
416550 99416550 1001 86380 86390 1
416226 99416226 1001 86380 86390 1
417232 99417232 1001 86380 86390 1
417166 99417166 1001 86380 86390 1
417141 99417141 1001 86380 86390 1
417573 99417573 1001 86380 86390 1
418493 99418493 1001 86380 86390 1
418668 99418668 1001 86380 86390 1
418324 99418324 1001 86380 86390 1
418004 99418004 1001 86380 86390 1
417823 99417823 1001 86380 86390 1
417644 99417644 1001 86380 86390 1
419161 99419161 1001 86380 86390 1
420415 99420415 1001 86380 86390 1
420422 99420422 1001 86380 86390 1
420269 99420269 1001 86380 86390 1
419906 99419906 1001 86380 86390 1
419452 99419452 1001 86380 86390 1
419252 99419252 1001 86380 86390 1
420532 99420532 1001 86380 86390 1
421934 99421934 1001 86380 86390 1
421807 99421807 1001 86380 86390 1
421662 99421662 1001 86380 86390 1
420965 99420965 1001 86380 86390 1
422307 99422307 1001 86380 86390 1
422488 99422488 1001 86380 86390 1
422451 99422451 1001 86380 86390 1
423685 99423685 1001 86380 86390 1
423243 99423243 1001 86380 86390 1
422860 99422860 1001 86380 86390 1
423965 99423965 1001 86380 86390 1
423898 99423898 1001 86380 86390 1
425336 99425336 1001 86380 86390 1
425015 99425015 1001 86380 86390 1
425161 99425161 1001 86380 86390 1
425456 99425456 1001 86380 86390 1
425792 99425792 1001 86380 86390 1
426723 99426723 1001 86380 86390 1
426885 99426885 1001 86380 86390 1
426220 99426220 1001 86380 86390 1
427487 99427487 1001 86380 86390 1
427397 99427397 1001 86380 86390 1
428440 99428440 1001 86380 86390 1
428680 99428680 1001 86380 86390 1
428482 99428482 1001 86380 86390 1
428284 99428284 1001 86380 86390 1
428109 99428109 1001 86380 86390 1
427907 99427907 1001 86380 86390 1
430126 99430126 1001 86380 86390 1
430206 99430206 1001 86380 86390 1
430367 99430367 1001 86380 86390 1
429685 99429685 1001 86380 86390 1
429872 99429872 1001 86380 86390 1
429862 99429862 1001 86380 86390 1
429676 99429676 1001 86380 86390 1
429180 99429180 1001 86380 86390 1
429282 99429282 1001 86380 86390 1
429404 99429404 1001 86380 86390 1
429538 99429538 1001 86380 86390 1
430720 99430720 1001 86380 86390 1
430497 99430497 1001 86380 86390 1
431889 99431889 1001 86380 86390 1
431499 99431499 1001 86380 86390 1
431154 99431154 1001 86380 86390 1
430843 99430843 1001 86380 86390 1
432435 99432435 1001 86380 86390 1
432370 99432370 1001 86380 86390 1
433545 99433545 1001 86380 86390 1
432982 99432982 1001 86380 86390 1
432651 99432651 1001 86380 86390 1
432789 99432789 1001 86380 86390 1
433750 99433750 1001 86380 86390 1
434023 99434023 1001 86380 86390 1
433840 99433840 1001 86380 86390 1
435296 99435296 1001 86380 86390 1
435386 99435386 1001 86380 86390 1
434669 99434669 1001 86380 86390 1
434388 99434388 1001 86380 86390 1
434193 99434193 1001 86380 86390 1
437092 99437092 1001 86380 86390 1
436365 99436365 1001 86380 86390 1
436666 99436666 1001 86380 86390 1
436482 99436482 1001 86380 86390 1
436374 99436374 1001 86380 86390 1
300360 99300360 1001 86380 86390 1
301491 99301491 1001 86380 86390 1
301228 99301228 1001 86380 86390 1
301142 99301142 1001 86380 86390 1
301756 99301756 1001 86380 86390 1
301731 99301731 1001 86380 86390 1
302240 99302240 1001 86380 86390 1
302313 99302313 1001 86380 86390 1
301816 99301816 1001 86380 86390 1
301805 99301805 1001 86380 86390 1
302540 99302540 1001 86380 86390 1
302465 99302465 1001 86380 86390 1
303016 99303016 1001 86380 86390 1
303133 99303133 1001 86380 86390 1
303109 99303109 1001 86380 86390 1
303085 99303085 1001 86380 86390 1
302820 99302820 1001 86380 86390 1
302934 99302934 1001 86380 86390 1
302600 99302600 1001 86380 86390 1
302588 99302588 1001 86380 86390 1
302635 99302635 1001 86380 86390 1
304025 99304025 1001 86380 86390 1
303465 99303465 1001 86380 86390 1
304813 99304813 1001 86380 86390 1
304660 99304660 1001 86380 86390 1
304512 99304512 1001 86380 86390 1
304343 99304343 1001 86380 86390 1
304961 99304961 1001 86380 86390 1
305055 99305055 1001 86380 86390 1
304906 99304906 1001 86380 86390 1
305311 99305311 1001 86380 86390 1
500114 99500114 1001 86380 86390 1
500043 99500043 1001 86380 86390 1
500630 99500630 1001 86380 86390 1
500517 99500517 1001 86380 86390 1
500485 99500485 1001 86380 86390 1
500537 99500537 1001 86380 86390 1
500592 99500592 1001 86380 86390 1
500335 99500335 1001 86380 86390 1
500380 99500380 1001 86380 86390 1
500867 99500867 1001 86380 86390 1
500973 99500973 1001 86380 86390 1
500859 99500859 1001 86380 86390 1
501582 99501582 1001 86380 86390 1
501239 99501239 1001 86380 86390 1
501413 99501413 1001 86380 86390 1
501273 99501273 1001 86380 86390 1
501364 99501364 1001 86380 86390 1
501035 99501035 1001 86380 86390 1
501809 99501809 1001 86380 86390 1
501668 99501668 1001 86380 86390 1
501837 99501837 1001 86380 86390 1
502464 99502464 1001 86380 86390 1
502405 99502405 1001 86380 86390 1
502423 99502423 1001 86380 86390 1
502650 99502650 1001 86380 86390 1
502651 99502651 1001 86380 86390 1
503154 99503154 1001 86380 86390 1
502989 99502989 1001 86380 86390 1
502729 99502729 1001 86380 86390 1
502759 99502759 1001 86380 86390 1
503514 99503514 1001 86380 86390 1
504211 99504211 1001 86380 86390 1
504277 99504277 1001 86380 86390 1
504757 99504757 1001 86380 86390 1
504535 99504535 1001 86380 86390 1
504735 99504735 1001 86380 86390 1
504463 99504463 1001 86380 86390 1
505059 99505059 1001 86380 86390 1
504956 99504956 1001 86380 86390 1
505505 99505505 1001 86380 86390 1
505405 99505405 1001 86380 86390 1
505457 99505457 1001 86380 86390 1
505795 99505795 1001 86380 86390 1
505804 99505804 1001 86380 86390 1
506499 99506499 1001 86380 86390 1
506271 99506271 1001 86380 86390 1
506234 99506234 1001 86380 86390 1
506041 99506041 1001 86380 86390 1
506055 99506055 1001 86380 86390 1
506756 99506756 1001 86380 86390 1
507130 99507130 1001 86380 86390 1
506972 99506972 1001 86380 86390 1
506935 99506935 1001 86380 86390 1
506994 99506994 1001 86380 86390 1
506917 99506917 1001 86380 86390 1
507512 99507512 1001 86380 86390 1
507424 99507424 1001 86380 86390 1
507457 99507457 1001 86380 86390 1
508112 99508112 1001 86380 86390 1
507965 99507965 1001 86380 86390 1
507653 99507653 1001 86380 86390 1
507636 99507636 1001 86380 86390 1
508262 99508262 1001 86380 86390 1
508292 99508292 1001 86380 86390 1
508937 99508937 1001 86380 86390 1
508952 99508952 1001 86380 86390 1
508691 99508691 1001 86380 86390 1
508861 99508861 1001 86380 86390 1
508811 99508811 1001 86380 86390 1
508637 99508637 1001 86380 86390 1
508523 99508523 1001 86380 86390 1
508588 99508588 1001 86380 86390 1
509211 99509211 1001 86380 86390 1
509554 99509554 1001 86380 86390 1
509936 99509936 1001 86380 86390 1
509989 99509989 1001 86380 86390 1
510068 99510068 1001 86380 86390 1
509905 99509905 1001 86380 86390 1
510459 99510459 1001 86380 86390 1
510425 99510425 1001 86380 86390 1
510478 99510478 1001 86380 86390 1
510492 99510492 1001 86380 86390 1
510520 99510520 1001 86380 86390 1
510224 99510224 1001 86380 86390 1
510140 99510140 1001 86380 86390 1
510810 99510810 1001 86380 86390 1
510837 99510837 1001 86380 86390 1
511161 99511161 1001 86380 86390 1
511294 99511294 1001 86380 86390 1
510942 99510942 1001 86380 86390 1
511718 99511718 1001 86380 86390 1
511641 99511641 1001 86380 86390 1
511726 99511726 1001 86380 86390 1
512246 99512246 1001 86380 86390 1
512221 99512221 1001 86380 86390 1
512035 99512035 1001 86380 86390 1
511973 99511973 1001 86380 86390 1
511827 99511827 1001 86380 86390 1
511853 99511853 1001 86380 86390 1
511894 99511894 1001 86380 86390 1
512175 99512175 1001 86380 86390 1
513051 99513051 1001 86380 86390 1
513133 99513133 1001 86380 86390 1
513179 99513179 1001 86380 86390 1
513048 99513048 1001 86380 86390 1
512915 99512915 1001 86380 86390 1
512673 99512673 1001 86380 86390 1
512609 99512609 1001 86380 86390 1
513332 99513332 1001 86380 86390 1
513253 99513253 1001 86380 86390 1
513853 99513853 1001 86380 86390 1
513788 99513788 1001 86380 86390 1
513779 99513779 1001 86380 86390 1
513729 99513729 1001 86380 86390 1
513734 99513734 1001 86380 86390 1
513529 99513529 1001 86380 86390 1
513547 99513547 1001 86380 86390 1
513500 99513500 1001 86380 86390 1
514677 99514677 1001 86380 86390 1
514660 99514660 1001 86380 86390 1
514664 99514664 1001 86380 86390 1
514583 99514583 1001 86380 86390 1
514409 99514409 1001 86380 86390 1
514333 99514333 1001 86380 86390 1
514933 99514933 1001 86380 86390 1
515060 99515060 1001 86380 86390 1
515683 99515683 1001 86380 86390 1
515545 99515545 1001 86380 86390 1
515395 99515395 1001 86380 86390 1
515823 99515823 1001 86380 86390 1
516459 99516459 1001 86380 86390 1
516346 99516346 1001 86380 86390 1
516398 99516398 1001 86380 86390 1
515961 99515961 1001 86380 86390 1
516645 99516645 1001 86380 86390 1
517281 99517281 1001 86380 86390 1
517271 99517271 1001 86380 86390 1
517091 99517091 1001 86380 86390 1
517069 99517069 1001 86380 86390 1
516971 99516971 1001 86380 86390 1
516792 99516792 1001 86380 86390 1
517344 99517344 1001 86380 86390 1
518000 99518000 1001 86380 86390 1
517880 99517880 1001 86380 86390 1
517951 99517951 1001 86380 86390 1
518227 99518227 1001 86380 86390 1
518282 99518282 1001 86380 86390 1
518322 99518322 1001 86380 86390 1
518532 99518532 1001 86380 86390 1
519129 99519129 1001 86380 86390 1
519131 99519131 1001 86380 86390 1
519147 99519147 1001 86380 86390 1
519674 99519674 1001 86380 86390 1
519682 99519682 1001 86380 86390 1
519577 99519577 1001 86380 86390 1
519857 99519857 1001 86380 86390 1
519822 99519822 1001 86380 86390 1
520586 99520586 1001 86380 86390 1
520338 99520338 1001 86380 86390 1
520379 99520379 1001 86380 86390 1
520183 99520183 1001 86380 86390 1
520759 99520759 1001 86380 86390 1
520649 99520649 1001 86380 86390 1
521465 99521465 1001 86380 86390 1
521107 99521107 1001 86380 86390 1
520936 99520936 1001 86380 86390 1
522119 99522119 1001 86380 86390 1
522011 99522011 1001 86380 86390 1
521899 99521899 1001 86380 86390 1
521939 99521939 1001 86380 86390 1
521943 99521943 1001 86380 86390 1
521867 99521867 1001 86380 86390 1
521856 99521856 1001 86380 86390 1
522828 99522828 1001 86380 86390 1
522843 99522843 1001 86380 86390 1
522681 99522681 1001 86380 86390 1
523747 99523747 1001 86380 86390 1
523879 99523879 1001 86380 86390 1
523498 99523498 1001 86380 86390 1
524139 99524139 1001 86380 86390 1
524057 99524057 1001 86380 86390 1
524756 99524756 1001 86380 86390 1
524640 99524640 1001 86380 86390 1
524731 99524731 1001 86380 86390 1
524519 99524519 1001 86380 86390 1
524470 99524470 1001 86380 86390 1
524306 99524306 1001 86380 86390 1
524258 99524258 1001 86380 86390 1
524944 99524944 1001 86380 86390 1
525510 99525510 1001 86380 86390 1
525526 99525526 1001 86380 86390 1
525592 99525592 1001 86380 86390 1
525342 99525342 1001 86380 86390 1
524996 99524996 1001 86380 86390 1
525684 99525684 1001 86380 86390 1
525778 99525778 1001 86380 86390 1
525692 99525692 1001 86380 86390 1
526311 99526311 1001 86380 86390 1
526260 99526260 1001 86380 86390 1
526274 99526274 1001 86380 86390 1
526241 99526241 1001 86380 86390 1
526180 99526180 1001 86380 86390 1
525999 99525999 1001 86380 86390 1
525911 99525911 1001 86380 86390 1
525976 99525976 1001 86380 86390 1
526006 99526006 1001 86380 86390 1
526550 99526550 1001 86380 86390 1
527173 99527173 1001 86380 86390 1
527083 99527083 1001 86380 86390 1
527101 99527101 1001 86380 86390 1
527115 99527115 1001 86380 86390 1
526917 99526917 1001 86380 86390 1
526836 99526836 1001 86380 86390 1
526793 99526793 1001 86380 86390 1
526821 99526821 1001 86380 86390 1
527985 99527985 1001 86380 86390 1
528053 99528053 1001 86380 86390 1
527870 99527870 1001 86380 86390 1
527864 99527864 1001 86380 86390 1
528213 99528213 1001 86380 86390 1
528083 99528083 1001 86380 86390 1
528859 99528859 1001 86380 86390 1
528530 99528530 1001 86380 86390 1
528518 99528518 1001 86380 86390 1
528539 99528539 1001 86380 86390 1
528466 99528466 1001 86380 86390 1
528443 99528443 1001 86380 86390 1
529676 99529676 1001 86380 86390 1
529664 99529664 1001 86380 86390 1
529529 99529529 1001 86380 86390 1
529593 99529593 1001 86380 86390 1
529740 99529740 1001 86380 86390 1
530412 99530412 1001 86380 86390 1
530479 99530479 1001 86380 86390 1
530509 99530509 1001 86380 86390 1
530271 99530271 1001 86380 86390 1
530255 99530255 1001 86380 86390 1
530133 99530133 1001 86380 86390 1
530035 99530035 1001 86380 86390 1
529957 99529957 1001 86380 86390 1
530627 99530627 1001 86380 86390 1
530653 99530653 1001 86380 86390 1
530692 99530692 1001 86380 86390 1
531212 99531212 1001 86380 86390 1
531176 99531176 1001 86380 86390 1
531192 99531192 1001 86380 86390 1
531220 99531220 1001 86380 86390 1
531221 99531221 1001 86380 86390 1
531167 99531167 1001 86380 86390 1
530904 99530904 1001 86380 86390 1
530805 99530805 1001 86380 86390 1
530896 99530896 1001 86380 86390 1
531833 99531833 1001 86380 86390 1
531649 99531649 1001 86380 86390 1
532247 99532247 1001 86380 86390 1
532266 99532266 1001 86380 86390 1
532942 99532942 1001 86380 86390 1
532981 99532981 1001 86380 86390 1
532746 99532746 1001 86380 86390 1
532669 99532669 1001 86380 86390 1
532482 99532482 1001 86380 86390 1
533126 99533126 1001 86380 86390 1
533801 99533801 1001 86380 86390 1
533849 99533849 1001 86380 86390 1
533497 99533497 1001 86380 86390 1
533604 99533604 1001 86380 86390 1
533303 99533303 1001 86380 86390 1
533404 99533404 1001 86380 86390 1
533896 99533896 1001 86380 86390 1
534551 99534551 1001 86380 86390 1
534674 99534674 1001 86380 86390 1
534358 99534358 1001 86380 86390 1
534207 99534207 1001 86380 86390 1
534177 99534177 1001 86380 86390 1
534217 99534217 1001 86380 86390 1
534848 99534848 1001 86380 86390 1
535392 99535392 1001 86380 86390 1
535169 99535169 1001 86380 86390 1
535588 99535588 1001 86380 86390 1
535668 99535668 1001 86380 86390 1
536226 99536226 1001 86380 86390 1
535932 99535932 1001 86380 86390 1
535945 99535945 1001 86380 86390 1
535815 99535815 1001 86380 86390 1
536366 99536366 1001 86380 86390 1
536511 99536511 1001 86380 86390 1
536827 99536827 1001 86380 86390 1
536944 99536944 1001 86380 86390 1
536860 99536860 1001 86380 86390 1
536627 99536627 1001 86380 86390 1
537244 99537244 1001 86380 86390 1
537309 99537309 1001 86380 86390 1
537856 99537856 1001 86380 86390 1
537897 99537897 1001 86380 86390 1
537716 99537716 1001 86380 86390 1
538077 99538077 1001 86380 86390 1
538046 99538046 1001 86380 86390 1
538144 99538144 1001 86380 86390 1
538095 99538095 1001 86380 86390 1
538442 99538442 1001 86380 86390 1
538589 99538589 1001 86380 86390 1
538262 99538262 1001 86380 86390 1
539377 99539377 1001 86380 86390 1
539356 99539356 1001 86380 86390 1
539031 99539031 1001 86380 86390 1
539803 99539803 1001 86380 86390 1
539660 99539660 1001 86380 86390 1
540465 99540465 1001 86380 86390 1
540417 99540417 1001 86380 86390 1
540292 99540292 1001 86380 86390 1
540357 99540357 1001 86380 86390 1
540181 99540181 1001 86380 86390 1
540549 99540549 1001 86380 86390 1
541195 99541195 1001 86380 86390 1
541124 99541124 1001 86380 86390 1
540796 99540796 1001 86380 86390 1
540786 99540786 1001 86380 86390 1
541089 99541089 1001 86380 86390 1
542074 99542074 1001 86380 86390 1
542169 99542169 1001 86380 86390 1
542164 99542164 1001 86380 86390 1
542924 99542924 1001 86380 86390 1
542815 99542815 1001 86380 86390 1
542326 99542326 1001 86380 86390 1
543030 99543030 1001 86380 86390 1
543577 99543577 1001 86380 86390 1
543417 99543417 1001 86380 86390 1
543210 99543210 1001 86380 86390 1
543890 99543890 1001 86380 86390 1
544435 99544435 1001 86380 86390 1
544513 99544513 1001 86380 86390 1
544162 99544162 1001 86380 86390 1
544140 99544140 1001 86380 86390 1
544725 99544725 1001 86380 86390 1
544625 99544625 1001 86380 86390 1
544619 99544619 1001 86380 86390 1
527963 888 1001 32461 32760 1
400119 99400119 1001 86380 86390 1
400230 99400230 1001 86380 86390 1
400518 99400518 1001 86380 86390 1
400501 99400501 1001 86380 86390 1
401053 99401053 1001 86380 86390 1
401598 99401598 1001 86380 86390 1
401700 99401700 1001 86380 86390 1
402061 99402061 1001 86380 86390 1
402384 99402384 1001 86380 86390 1
402635 99402635 1001 86380 86390 1
403057 99403057 1001 86380 86390 1
403006 99403006 1001 86380 86390 1
403372 99403372 1001 86380 86390 1
403400 99403400 1001 86380 86390 1
403676 99403676 1001 86380 86390 1
403679 99403679 1001 86380 86390 1
403737 99403737 1001 86380 86390 1
405075 99405075 1001 86380 86390 1
405061 99405061 1001 86380 86390 1
405515 99405515 1001 86380 86390 1
405770 99405770 1001 86380 86390 1
406465 99406465 1001 86380 86390 1
406622 99406622 1001 86380 86390 1
406720 99406720 1001 86380 86390 1
407004 99407004 1001 86380 86390 1
407059 99407059 1001 86380 86390 1
407152 99407152 1001 86380 86390 1
408556 99408556 1001 86380 86390 1
408743 99408743 1001 86380 86390 1
409545 99409545 1001 86380 86390 1
409616 99409616 1001 86380 86390 1
409842 99409842 1001 86380 86390 1
410490 99410490 1001 86380 86390 1
410516 99410516 1001 86380 86390 1
410523 99410523 1001 86380 86390 1
411230 99411230 1001 86380 86390 1
411308 99411308 1001 86380 86390 1
411318 99411318 1001 86380 86390 1
411338 99411338 1001 86380 86390 1
411376 99411376 1001 86380 86390 1
411440 99411440 1001 86380 86390 1
411689 99411689 1001 86380 86390 1
411854 99411854 1001 86380 86390 1
411954 99411954 1001 86380 86390 1
411862 99411862 1001 86380 86390 1
412300 99412300 1001 86380 86390 1
412378 99412378 1001 86380 86390 1
413241 99413241 1001 86380 86390 1
412508 99412508 1001 86380 86390 1
412723 99412723 1001 86380 86390 1
412850 99412850 1001 86380 86390 1
412725 99412725 1001 86380 86390 1
412832 99412832 1001 86380 86390 1
413756 99413756 1001 86380 86390 1
415023 99415023 1001 86380 86390 1
414672 99414672 1001 86380 86390 1
414474 99414474 1001 86380 86390 1
414128 99414128 1001 86380 86390 1
414311 99414311 1001 86380 86390 1
414174 99414174 1001 86380 86390 1
416739 99416739 1001 86380 86390 1
416257 99416257 1001 86380 86390 1
416535 99416535 1001 86380 86390 1
416085 99416085 1001 86380 86390 1
416128 99416128 1001 86380 86390 1
416074 99416074 1001 86380 86390 1
417311 99417311 1001 86380 86390 1
417186 99417186 1001 86380 86390 1
418534 99418534 1001 86380 86390 1
418147 99418147 1001 86380 86390 1
418873 99418873 1001 86380 86390 1
419129 99419129 1001 86380 86390 1
419133 99419133 1001 86380 86390 1
418890 99418890 1001 86380 86390 1
419080 99419080 1001 86380 86390 1
419847 99419847 1001 86380 86390 1
419547 99419547 1001 86380 86390 1
419222 99419222 1001 86380 86390 1
420474 99420474 1001 86380 86390 1
421455 99421455 1001 86380 86390 1
421553 99421553 1001 86380 86390 1
421188 99421188 1001 86380 86390 1
422384 99422384 1001 86380 86390 1
422459 99422459 1001 86380 86390 1
422151 99422151 1001 86380 86390 1
422206 99422206 1001 86380 86390 1
422376 99422376 1001 86380 86390 1
423345 99423345 1001 86380 86390 1
423614 99423614 1001 86380 86390 1
423469 99423469 1001 86380 86390 1
423333 99423333 1001 86380 86390 1
423365 99423365 1001 86380 86390 1
423289 99423289 1001 86380 86390 1
422967 99422967 1001 86380 86390 1
423255 99423255 1001 86380 86390 1
423014 99423014 1001 86380 86390 1
423286 99423286 1001 86380 86390 1
424054 99424054 1001 86380 86390 1
425219 99425219 1001 86380 86390 1
425313 99425313 1001 86380 86390 1
424978 99424978 1001 86380 86390 1
424959 99424959 1001 86380 86390 1
424809 99424809 1001 86380 86390 1
424437 99424437 1001 86380 86390 1
425633 99425633 1001 86380 86390 1
427021 99427021 1001 86380 86390 1
425942 99425942 1001 86380 86390 1
426221 99426221 1001 86380 86390 1
427513 99427513 1001 86380 86390 1
427161 99427161 1001 86380 86390 1
427367 99427367 1001 86380 86390 1
427974 99427974 1001 86380 86390 1
428217 99428217 1001 86380 86390 1
428049 99428049 1001 86380 86390 1
427791 99427791 1001 86380 86390 1
429161 99429161 1001 86380 86390 1
430028 99430028 1001 86380 86390 1
429238 99429238 1001 86380 86390 1
430721 99430721 1001 86380 86390 1
430500 99430500 1001 86380 86390 1
431361 99431361 1001 86380 86390 1
431100 99431100 1001 86380 86390 1
432428 99432428 1001 86380 86390 1
432255 99432255 1001 86380 86390 1
433661 99433661 1001 86380 86390 1
433492 99433492 1001 86380 86390 1
433292 99433292 1001 86380 86390 1
433261 99433261 1001 86380 86390 1
432585 99432585 1001 86380 86390 1
432574 99432574 1001 86380 86390 1
432743 99432743 1001 86380 86390 1
433862 99433862 1001 86380 86390 1
434033 99434033 1001 86380 86390 1
433748 99433748 1001 86380 86390 1
434532 99434532 1001 86380 86390 1
434172 99434172 1001 86380 86390 1
434215 99434215 1001 86380 86390 1
434456 99434456 1001 86380 86390 1
436878 99436878 1001 86380 86390 1
437151 99437151 1001 86380 86390 1
436746 99436746 1001 86380 86390 1
436288 99436288 1001 86380 86390 1
435930 99435930 1001 86380 86390 1
300106 99300106 1001 86380 86390 1
300654 99300654 1001 86380 86390 1
300541 99300541 1001 86380 86390 1
300633 99300633 1001 86380 86390 1
300378 99300378 1001 86380 86390 1
300190 99300190 1001 86380 86390 1
300886 99300886 1001 86380 86390 1
300731 99300731 1001 86380 86390 1
301498 99301498 1001 86380 86390 1
301550 99301550 1001 86380 86390 1
301204 99301204 1001 86380 86390 1
300940 99300940 1001 86380 86390 1
301592 99301592 1001 86380 86390 1
301581 99301581 1001 86380 86390 1
302231 99302231 1001 86380 86390 1
302071 99302071 1001 86380 86390 1
302045 99302045 1001 86380 86390 1
301760 99301760 1001 86380 86390 1
303147 99303147 1001 86380 86390 1
302872 99302872 1001 86380 86390 1
302918 99302918 1001 86380 86390 1
302983 99302983 1001 86380 86390 1
302856 99302856 1001 86380 86390 1
302961 99302961 1001 86380 86390 1
302665 99302665 1001 86380 86390 1
302668 99302668 1001 86380 86390 1
303401 99303401 1001 86380 86390 1
303252 99303252 1001 86380 86390 1
304012 99304012 1001 86380 86390 1
303899 99303899 1001 86380 86390 1
303994 99303994 1001 86380 86390 1
303528 99303528 1001 86380 86390 1
303517 99303517 1001 86380 86390 1
303426 99303426 1001 86380 86390 1
304698 99304698 1001 86380 86390 1
304278 99304278 1001 86380 86390 1
304376 99304376 1001 86380 86390 1
305016 99305016 1001 86380 86390 1
305653 99305653 1001 86380 86390 1
305546 99305546 1001 86380 86390 1
305674 99305674 1001 86380 86390 1
305338 99305338 1001 86380 86390 1
305132 99305132 1001 86380 86390 1
305257 99305257 1001 86380 86390 1
500050 99500050 1001 86380 86390 1
500659 99500659 1001 86380 86390 1
500649 99500649 1001 86380 86390 1
500589 99500589 1001 86380 86390 1
500411 99500411 1001 86380 86390 1
500381 99500381 1001 86380 86390 1
501450 99501450 1001 86380 86390 1
501456 99501456 1001 86380 86390 1
501416 99501416 1001 86380 86390 1
501190 99501190 1001 86380 86390 1
501649 99501649 1001 86380 86390 1
501785 99501785 1001 86380 86390 1
502311 99502311 1001 86380 86390 1
502415 99502415 1001 86380 86390 1
502454 99502454 1001 86380 86390 1
502412 99502412 1001 86380 86390 1
502143 99502143 1001 86380 86390 1
502222 99502222 1001 86380 86390 1
502161 99502161 1001 86380 86390 1
502128 99502128 1001 86380 86390 1
501857 99501857 1001 86380 86390 1
502018 99502018 1001 86380 86390 1
502579 99502579 1001 86380 86390 1
502646 99502646 1001 86380 86390 1
502470 99502470 1001 86380 86390 1
503274 99503274 1001 86380 86390 1
503024 99503024 1001 86380 86390 1
502826 99502826 1001 86380 86390 1
502791 99502791 1001 86380 86390 1
502717 99502717 1001 86380 86390 1
502705 99502705 1001 86380 86390 1
502733 99502733 1001 86380 86390 1
503344 99503344 1001 86380 86390 1
504065 99504065 1001 86380 86390 1
503819 99503819 1001 86380 86390 1
503538 99503538 1001 86380 86390 1
503591 99503591 1001 86380 86390 1
504210 99504210 1001 86380 86390 1
504821 99504821 1001 86380 86390 1
504784 99504784 1001 86380 86390 1
504931 99504931 1001 86380 86390 1
504839 99504839 1001 86380 86390 1
504584 99504584 1001 86380 86390 1
504675 99504675 1001 86380 86390 1
504593 99504593 1001 86380 86390 1
504740 99504740 1001 86380 86390 1
505626 99505626 1001 86380 86390 1
505589 99505589 1001 86380 86390 1
505351 99505351 1001 86380 86390 1
505974 99505974 1001 86380 86390 1
505788 99505788 1001 86380 86390 1
505841 99505841 1001 86380 86390 1
506488 99506488 1001 86380 86390 1
506554 99506554 1001 86380 86390 1
506365 99506365 1001 86380 86390 1
506156 99506156 1001 86380 86390 1
506688 99506688 1001 86380 86390 1
506734 99506734 1001 86380 86390 1
507359 99507359 1001 86380 86390 1
507285 99507285 1001 86380 86390 1
507192 99507192 1001 86380 86390 1
506810 99506810 1001 86380 86390 1
507443 99507443 1001 86380 86390 1
508233 99508233 1001 86380 86390 1
507987 99507987 1001 86380 86390 1
507951 99507951 1001 86380 86390 1
507799 99507799 1001 86380 86390 1
508872 99508872 1001 86380 86390 1
508897 99508897 1001 86380 86390 1
508975 99508975 1001 86380 86390 1
508959 99508959 1001 86380 86390 1
508744 99508744 1001 86380 86390 1
509173 99509173 1001 86380 86390 1
509135 99509135 1001 86380 86390 1
509850 99509850 1001 86380 86390 1
509618 99509618 1001 86380 86390 1
509582 99509582 1001 86380 86390 1
509585 99509585 1001 86380 86390 1
509396 99509396 1001 86380 86390 1
509317 99509317 1001 86380 86390 1
510059 99510059 1001 86380 86390 1
510025 99510025 1001 86380 86390 1
510504 99510504 1001 86380 86390 1
510216 99510216 1001 86380 86390 1
510257 99510257 1001 86380 86390 1
510869 99510869 1001 86380 86390 1
511371 99511371 1001 86380 86390 1
511035 99511035 1001 86380 86390 1
510946 99510946 1001 86380 86390 1
511042 99511042 1001 86380 86390 1
511004 99511004 1001 86380 86390 1
511751 99511751 1001 86380 86390 1
511754 99511754 1001 86380 86390 1
511562 99511562 1001 86380 86390 1
512232 99512232 1001 86380 86390 1
512339 99512339 1001 86380 86390 1
512127 99512127 1001 86380 86390 1
512468 99512468 1001 86380 86390 1
512432 99512432 1001 86380 86390 1
513146 99513146 1001 86380 86390 1
513164 99513164 1001 86380 86390 1
513197 99513197 1001 86380 86390 1
512840 99512840 1001 86380 86390 1
512766 99512766 1001 86380 86390 1
512641 99512641 1001 86380 86390 1
513309 99513309 1001 86380 86390 1
513247 99513247 1001 86380 86390 1
513854 99513854 1001 86380 86390 1
513985 99513985 1001 86380 86390 1
514021 99514021 1001 86380 86390 1
513487 99513487 1001 86380 86390 1
514137 99514137 1001 86380 86390 1
514189 99514189 1001 86380 86390 1
514681 99514681 1001 86380 86390 1
514852 99514852 1001 86380 86390 1
514458 99514458 1001 86380 86390 1
514492 99514492 1001 86380 86390 1
514635 99514635 1001 86380 86390 1
514270 99514270 1001 86380 86390 1
514387 99514387 1001 86380 86390 1
515650 99515650 1001 86380 86390 1
515556 99515556 1001 86380 86390 1
515485 99515485 1001 86380 86390 1
515443 99515443 1001 86380 86390 1
515431 99515431 1001 86380 86390 1
515302 99515302 1001 86380 86390 1
515315 99515315 1001 86380 86390 1
515369 99515369 1001 86380 86390 1
515333 99515333 1001 86380 86390 1
515172 99515172 1001 86380 86390 1
515842 99515842 1001 86380 86390 1
516382 99516382 1001 86380 86390 1
516122 99516122 1001 86380 86390 1
516266 99516266 1001 86380 86390 1
516070 99516070 1001 86380 86390 1
516086 99516086 1001 86380 86390 1
516064 99516064 1001 86380 86390 1
516090 99516090 1001 86380 86390 1
516612 99516612 1001 86380 86390 1
516565 99516565 1001 86380 86390 1
516553 99516553 1001 86380 86390 1
517182 99517182 1001 86380 86390 1
517276 99517276 1001 86380 86390 1
517135 99517135 1001 86380 86390 1
517311 99517311 1001 86380 86390 1
517296 99517296 1001 86380 86390 1
517180 99517180 1001 86380 86390 1
516927 99516927 1001 86380 86390 1
516953 99516953 1001 86380 86390 1
517085 99517085 1001 86380 86390 1
517062 99517062 1001 86380 86390 1
516731 99516731 1001 86380 86390 1
516875 99516875 1001 86380 86390 1
517409 99517409 1001 86380 86390 1
518062 99518062 1001 86380 86390 1
518131 99518131 1001 86380 86390 1
517816 99517816 1001 86380 86390 1
518270 99518270 1001 86380 86390 1
518900 99518900 1001 86380 86390 1
518813 99518813 1001 86380 86390 1
518946 99518946 1001 86380 86390 1
518485 99518485 1001 86380 86390 1
518507 99518507 1001 86380 86390 1
518992 99518992 1001 86380 86390 1
519010 99519010 1001 86380 86390 1
519642 99519642 1001 86380 86390 1
519481 99519481 1001 86380 86390 1
519328 99519328 1001 86380 86390 1
519344 99519344 1001 86380 86390 1
519956 99519956 1001 86380 86390 1
519843 99519843 1001 86380 86390 1
519975 99519975 1001 86380 86390 1
520523 99520523 1001 86380 86390 1
520255 99520255 1001 86380 86390 1
520375 99520375 1001 86380 86390 1
520213 99520213 1001 86380 86390 1
520123 99520123 1001 86380 86390 1
520136 99520136 1001 86380 86390 1
520177 99520177 1001 86380 86390 1
520089 99520089 1001 86380 86390 1
520120 99520120 1001 86380 86390 1
521402 99521402 1001 86380 86390 1
521455 99521455 1001 86380 86390 1
521066 99521066 1001 86380 86390 1
521110 99521110 1001 86380 86390 1
521162 99521162 1001 86380 86390 1
521169 99521169 1001 86380 86390 1
520901 99520901 1001 86380 86390 1
520855 99520855 1001 86380 86390 1
522257 99522257 1001 86380 86390 1
522141 99522141 1001 86380 86390 1
522136 99522136 1001 86380 86390 1
521825 99521825 1001 86380 86390 1
522423 99522423 1001 86380 86390 1
522400 99522400 1001 86380 86390 1
522440 99522440 1001 86380 86390 1
523043 99523043 1001 86380 86390 1
522954 99522954 1001 86380 86390 1
523019 99523019 1001 86380 86390 1
523095 99523095 1001 86380 86390 1
523022 99523022 1001 86380 86390 1
522888 99522888 1001 86380 86390 1
522787 99522787 1001 86380 86390 1
522827 99522827 1001 86380 86390 1
522789 99522789 1001 86380 86390 1
522620 99522620 1001 86380 86390 1
523551 99523551 1001 86380 86390 1
523733 99523733 1001 86380 86390 1
523736 99523736 1001 86380 86390 1
523954 99523954 1001 86380 86390 1
524673 99524673 1001 86380 86390 1
524716 99524716 1001 86380 86390 1
524665 99524665 1001 86380 86390 1
524163 99524163 1001 86380 86390 1
524310 99524310 1001 86380 86390 1
524805 99524805 1001 86380 86390 1
525567 99525567 1001 86380 86390 1
525399 99525399 1001 86380 86390 1
525317 99525317 1001 86380 86390 1
525287 99525287 1001 86380 86390 1
525133 99525133 1001 86380 86390 1
525656 99525656 1001 86380 86390 1
526270 99526270 1001 86380 86390 1
525977 99525977 1001 86380 86390 1
526437 99526437 1001 86380 86390 1
526700 99526700 1001 86380 86390 1
526767 99526767 1001 86380 86390 1
527432 99527432 1001 86380 86390 1
528008 99528008 1001 86380 86390 1
528185 99528185 1001 86380 86390 1
528529 99528529 1001 86380 86390 1
528668 99528668 1001 86380 86390 1
528469 99528469 1001 86380 86390 1
529048 99529048 1001 86380 86390 1
529039 99529039 1001 86380 86390 1
529726 99529726 1001 86380 86390 1
529666 99529666 1001 86380 86390 1
529306 99529306 1001 86380 86390 1
530406 99530406 1001 86380 86390 1
530497 99530497 1001 86380 86390 1
530296 99530296 1001 86380 86390 1
530025 99530025 1001 86380 86390 1
530793 99530793 1001 86380 86390 1
531397 99531397 1001 86380 86390 1
532137 99532137 1001 86380 86390 1
531871 99531871 1001 86380 86390 1
531756 99531756 1001 86380 86390 1
531733 99531733 1001 86380 86390 1
533031 99533031 1001 86380 86390 1
532990 99532990 1001 86380 86390 1
532688 99532688 1001 86380 86390 1
532652 99532652 1001 86380 86390 1
533171 99533171 1001 86380 86390 1
533206 99533206 1001 86380 86390 1
533744 99533744 1001 86380 86390 1
533783 99533783 1001 86380 86390 1
533850 99533850 1001 86380 86390 1
533266 99533266 1001 86380 86390 1
534003 99534003 1001 86380 86390 1
534491 99534491 1001 86380 86390 1
534613 99534613 1001 86380 86390 1
534640 99534640 1001 86380 86390 1
534443 99534443 1001 86380 86390 1
534099 99534099 1001 86380 86390 1
534179 99534179 1001 86380 86390 1
535414 99535414 1001 86380 86390 1
535389 99535389 1001 86380 86390 1
535377 99535377 1001 86380 86390 1
535367 99535367 1001 86380 86390 1
535207 99535207 1001 86380 86390 1
535106 99535106 1001 86380 86390 1
535663 99535663 1001 86380 86390 1
535616 99535616 1001 86380 86390 1
536212 99536212 1001 86380 86390 1
536310 99536310 1001 86380 86390 1
536312 99536312 1001 86380 86390 1
536166 99536166 1001 86380 86390 1
536220 99536220 1001 86380 86390 1
535996 99535996 1001 86380 86390 1
535904 99535904 1001 86380 86390 1
535764 99535764 1001 86380 86390 1
535752 99535752 1001 86380 86390 1
536399 99536399 1001 86380 86390 1
536499 99536499 1001 86380 86390 1
536422 99536422 1001 86380 86390 1
536985 99536985 1001 86380 86390 1
537079 99537079 1001 86380 86390 1
537067 99537067 1001 86380 86390 1
537289 99537289 1001 86380 86390 1
537362 99537362 1001 86380 86390 1
537220 99537220 1001 86380 86390 1
537247 99537247 1001 86380 86390 1
537260 99537260 1001 86380 86390 1
537337 99537337 1001 86380 86390 1
537184 99537184 1001 86380 86390 1
537615 99537615 1001 86380 86390 1
537721 99537721 1001 86380 86390 1
538067 99538067 1001 86380 86390 1
538566 99538566 1001 86380 86390 1
538294 99538294 1001 86380 86390 1
538920 99538920 1001 86380 86390 1
538846 99538846 1001 86380 86390 1
539452 99539452 1001 86380 86390 1
539227 99539227 1001 86380 86390 1
539155 99539155 1001 86380 86390 1
539198 99539198 1001 86380 86390 1
539836 99539836 1001 86380 86390 1
539801 99539801 1001 86380 86390 1
539700 99539700 1001 86380 86390 1
540390 99540390 1001 86380 86390 1
540436 99540436 1001 86380 86390 1
540306 99540306 1001 86380 86390 1
540210 99540210 1001 86380 86390 1
540172 99540172 1001 86380 86390 1
540186 99540186 1001 86380 86390 1
540096 99540096 1001 86380 86390 1
540166 99540166 1001 86380 86390 1
540193 99540193 1001 86380 86390 1
540066 99540066 1001 86380 86390 1
539848 99539848 1001 86380 86390 1
540468 99540468 1001 86380 86390 1
540481 99540481 1001 86380 86390 1
541169 99541169 1001 86380 86390 1
541036 99541036 1001 86380 86390 1
541051 99541051 1001 86380 86390 1
540935 99540935 1001 86380 86390 1
540987 99540987 1001 86380 86390 1
540879 99540879 1001 86380 86390 1
540855 99540855 1001 86380 86390 1
540846 99540846 1001 86380 86390 1
541487 99541487 1001 86380 86390 1
541351 99541351 1001 86380 86390 1
541354 99541354 1001 86380 86390 1
541959 99541959 1001 86380 86390 1
541904 99541904 1001 86380 86390 1
541742 99541742 1001 86380 86390 1
541705 99541705 1001 86380 86390 1
541558 99541558 1001 86380 86390 1
541689 99541689 1001 86380 86390 1
541548 99541548 1001 86380 86390 1
542152 99542152 1001 86380 86390 1
542154 99542154 1001 86380 86390 1
542258 99542258 1001 86380 86390 1
542742 99542742 1001 86380 86390 1
542809 99542809 1001 86380 86390 1
542748 99542748 1001 86380 86390 1
542929 99542929 1001 86380 86390 1
542790 99542790 1001 86380 86390 1
542465 99542465 1001 86380 86390 1
543024 99543024 1001 86380 86390 1
543063 99543063 1001 86380 86390 1
543002 99543002 1001 86380 86390 1
543097 99543097 1001 86380 86390 1
543742 99543742 1001 86380 86390 1
543447 99543447 1001 86380 86390 1
543345 99543345 1001 86380 86390 1
543788 99543788 1001 86380 86390 1
543819 99543819 1001 86380 86390 1
544430 99544430 1001 86380 86390 1
544440 99544440 1001 86380 86390 1
544167 99544167 1001 86380 86390 1
543999 99543999 1001 86380 86390 1
544629 99544629 1001 86380 86390 1
544734 99544734 1001 86380 86390 1
544683 99544683 1001 86380 86390 1
400029 99400029 1001 86380 86390 1
400207 99400207 1001 86380 86390 1
400462 99400462 1001 86380 86390 1
400507 99400507 1001 86380 86390 1
401132 99401132 1001 86380 86390 1
401306 99401306 1001 86380 86390 1
401702 99401702 1001 86380 86390 1
401898 99401898 1001 86380 86390 1
402470 99402470 1001 86380 86390 1
402546 99402546 1001 86380 86390 1
402670 99402670 1001 86380 86390 1
402940 99402940 1001 86380 86390 1
404017 99404017 1001 86380 86390 1
404448 99404448 1001 86380 86390 1
404861 99404861 1001 86380 86390 1
405034 99405034 1001 86380 86390 1
406887 99406887 1001 86380 86390 1
407323 99407323 1001 86380 86390 1
407558 99407558 1001 86380 86390 1
408340 99408340 1001 86380 86390 1
408457 99408457 1001 86380 86390 1
408533 99408533 1001 86380 86390 1
408933 99408933 1001 86380 86390 1
409181 99409181 1001 86380 86390 1
409208 99409208 1001 86380 86390 1
409378 99409378 1001 86380 86390 1
409520 99409520 1001 86380 86390 1
409730 99409730 1001 86380 86390 1
409926 99409926 1001 86380 86390 1
410196 99410196 1001 86380 86390 1
410197 99410197 1001 86380 86390 1
410299 99410299 1001 86380 86390 1
410380 99410380 1001 86380 86390 1
410715 99410715 1001 86380 86390 1
411474 99411474 1001 86380 86390 1
412071 99412071 1001 86380 86390 1
413564 99413564 1001 86380 86390 1
413685 99413685 1001 86380 86390 1
412910 99412910 1001 86380 86390 1
412488 99412488 1001 86380 86390 1
413779 99413779 1001 86380 86390 1
414991 99414991 1001 86380 86390 1
414515 99414515 1001 86380 86390 1
414138 99414138 1001 86380 86390 1
414213 99414213 1001 86380 86390 1
414271 99414271 1001 86380 86390 1
415372 99415372 1001 86380 86390 1
416811 99416811 1001 86380 86390 1
416822 99416822 1001 86380 86390 1
416144 99416144 1001 86380 86390 1
416361 99416361 1001 86380 86390 1
415761 99415761 1001 86380 86390 1
416099 99416099 1001 86380 86390 1
417425 99417425 1001 86380 86390 1
417514 99417514 1001 86380 86390 1
418483 99418483 1001 86380 86390 1
418780 99418780 1001 86380 86390 1
418688 99418688 1001 86380 86390 1
418035 99418035 1001 86380 86390 1
418404 99418404 1001 86380 86390 1
417716 99417716 1001 86380 86390 1
417623 99417623 1001 86380 86390 1
418920 99418920 1001 86380 86390 1
418945 99418945 1001 86380 86390 1
420421 99420421 1001 86380 86390 1
420267 99420267 1001 86380 86390 1
420300 99420300 1001 86380 86390 1
419698 99419698 1001 86380 86390 1
420649 99420649 1001 86380 86390 1
420718 99420718 1001 86380 86390 1
421782 99421782 1001 86380 86390 1
421848 99421848 1001 86380 86390 1
421694 99421694 1001 86380 86390 1
421954 99421954 1001 86380 86390 1
421828 99421828 1001 86380 86390 1
421769 99421769 1001 86380 86390 1
421592 99421592 1001 86380 86390 1
421439 99421439 1001 86380 86390 1
421424 99421424 1001 86380 86390 1
421661 99421661 1001 86380 86390 1
421145 99421145 1001 86380 86390 1
421002 99421002 1001 86380 86390 1
423495 99423495 1001 86380 86390 1
423004 99423004 1001 86380 86390 1
422990 99422990 1001 86380 86390 1
423242 99423242 1001 86380 86390 1
422786 99422786 1001 86380 86390 1
424123 99424123 1001 86380 86390 1
423951 99423951 1001 86380 86390 1
423839 99423839 1001 86380 86390 1
425376 99425376 1001 86380 86390 1
424803 99424803 1001 86380 86390 1
424934 99424934 1001 86380 86390 1
424668 99424668 1001 86380 86390 1
424892 99424892 1001 86380 86390 1
424368 99424368 1001 86380 86390 1
424297 99424297 1001 86380 86390 1
424511 99424511 1001 86380 86390 1
425405 99425405 1001 86380 86390 1
426715 99426715 1001 86380 86390 1
426948 99426948 1001 86380 86390 1
427036 99427036 1001 86380 86390 1
426663 99426663 1001 86380 86390 1
426129 99426129 1001 86380 86390 1
426263 99426263 1001 86380 86390 1
427184 99427184 1001 86380 86390 1
428486 99428486 1001 86380 86390 1
427532 99427532 1001 86380 86390 1
427871 99427871 1001 86380 86390 1
429963 99429963 1001 86380 86390 1
430141 99430141 1001 86380 86390 1
429616 99429616 1001 86380 86390 1
429387 99429387 1001 86380 86390 1
429209 99429209 1001 86380 86390 1
429508 99429508 1001 86380 86390 1
430701 99430701 1001 86380 86390 1
430414 99430414 1001 86380 86390 1
430697 99430697 1001 86380 86390 1
431774 99431774 1001 86380 86390 1
431358 99431358 1001 86380 86390 1
431469 99431469 1001 86380 86390 1
431062 99431062 1001 86380 86390 1
430854 99430854 1001 86380 86390 1
433677 99433677 1001 86380 86390 1
433629 99433629 1001 86380 86390 1
432939 99432939 1001 86380 86390 1
432558 99432558 1001 86380 86390 1
432562 99432562 1001 86380 86390 1
432822 99432822 1001 86380 86390 1
432695 99432695 1001 86380 86390 1
433835 99433835 1001 86380 86390 1
433792 99433792 1001 86380 86390 1
434024 99434024 1001 86380 86390 1
433964 99433964 1001 86380 86390 1
435138 99435138 1001 86380 86390 1
434850 99434850 1001 86380 86390 1
434835 99434835 1001 86380 86390 1
434958 99434958 1001 86380 86390 1
434469 99434469 1001 86380 86390 1
434455 99434455 1001 86380 86390 1
434219 99434219 1001 86380 86390 1
436517 99436517 1001 86380 86390 1
436370 99436370 1001 86380 86390 1
436311 99436311 1001 86380 86390 1
436204 99436204 1001 86380 86390 1
436158 99436158 1001 86380 86390 1
436230 99436230 1001 86380 86390 1
300464 99300464 1001 86380 86390 1
300292 99300292 1001 86380 86390 1
300152 99300152 1001 86380 86390 1
300766 99300766 1001 86380 86390 1
301432 99301432 1001 86380 86390 1
301701 99301701 1001 86380 86390 1
301612 99301612 1001 86380 86390 1
302283 99302283 1001 86380 86390 1
302325 99302325 1001 86380 86390 1
302149 99302149 1001 86380 86390 1
302036 99302036 1001 86380 86390 1
301987 99301987 1001 86380 86390 1
301839 99301839 1001 86380 86390 1
302394 99302394 1001 86380 86390 1
302542 99302542 1001 86380 86390 1
302426 99302426 1001 86380 86390 1
302532 99302532 1001 86380 86390 1
303199 99303199 1001 86380 86390 1
302897 99302897 1001 86380 86390 1
302589 99302589 1001 86380 86390 1
303352 99303352 1001 86380 86390 1
303293 99303293 1001 86380 86390 1
304030 99304030 1001 86380 86390 1
303986 99303986 1001 86380 86390 1
303631 99303631 1001 86380 86390 1
303556 99303556 1001 86380 86390 1
303417 99303417 1001 86380 86390 1
304188 99304188 1001 86380 86390 1
304087 99304087 1001 86380 86390 1
304144 99304144 1001 86380 86390 1
304656 99304656 1001 86380 86390 1
304617 99304617 1001 86380 86390 1
304652 99304652 1001 86380 86390 1
304329 99304329 1001 86380 86390 1
304393 99304393 1001 86380 86390 1
304297 99304297 1001 86380 86390 1
304239 99304239 1001 86380 86390 1
305582 99305582 1001 86380 86390 1
305681 99305681 1001 86380 86390 1
305092 99305092 1001 86380 86390 1
305239 99305239 1001 86380 86390 1
305138 99305138 1001 86380 86390 1
305695 99305695 1001 86380 86390 1
500153 99500153 1001 86380 86390 1
500105 99500105 1001 86380 86390 1
500149 99500149 1001 86380 86390 1
500777 99500777 1001 86380 86390 1
500781 99500781 1001 86380 86390 1
500741 99500741 1001 86380 86390 1
500720 99500720 1001 86380 86390 1
500897 99500897 1001 86380 86390 1
501014 99501014 1001 86380 86390 1
500848 99500848 1001 86380 86390 1
501176 99501176 1001 86380 86390 1
501086 99501086 1001 86380 86390 1
502383 99502383 1001 86380 86390 1
502261 99502261 1001 86380 86390 1
502146 99502146 1001 86380 86390 1
502095 99502095 1001 86380 86390 1
502716 99502716 1001 86380 86390 1
502833 99502833 1001 86380 86390 1
503352 99503352 1001 86380 86390 1
504033 99504033 1001 86380 86390 1
504010 99504010 1001 86380 86390 1
503858 99503858 1001 86380 86390 1
503728 99503728 1001 86380 86390 1
503572 99503572 1001 86380 86390 1
504145 99504145 1001 86380 86390 1
504891 99504891 1001 86380 86390 1
504583 99504583 1001 86380 86390 1
504732 99504732 1001 86380 86390 1
504432 99504432 1001 86380 86390 1
504462 99504462 1001 86380 86390 1
505046 99505046 1001 86380 86390 1
505126 99505126 1001 86380 86390 1
505634 99505634 1001 86380 86390 1
505536 99505536 1001 86380 86390 1
505227 99505227 1001 86380 86390 1
505935 99505935 1001 86380 86390 1
505782 99505782 1001 86380 86390 1
505954 99505954 1001 86380 86390 1
505817 99505817 1001 86380 86390 1
506511 99506511 1001 86380 86390 1
506225 99506225 1001 86380 86390 1
506349 99506349 1001 86380 86390 1
507232 99507232 1001 86380 86390 1
507139 99507139 1001 86380 86390 1
506992 99506992 1001 86380 86390 1
507459 99507459 1001 86380 86390 1
507607 99507607 1001 86380 86390 1
507620 99507620 1001 86380 86390 1
508101 99508101 1001 86380 86390 1
507942 99507942 1001 86380 86390 1
508396 99508396 1001 86380 86390 1
508727 99508727 1001 86380 86390 1
508839 99508839 1001 86380 86390 1
508570 99508570 1001 86380 86390 1
508541 99508541 1001 86380 86390 1
509253 99509253 1001 86380 86390 1
509685 99509685 1001 86380 86390 1
509358 99509358 1001 86380 86390 1
509395 99509395 1001 86380 86390 1
510004 99510004 1001 86380 86390 1
509966 99509966 1001 86380 86390 1
510573 99510573 1001 86380 86390 1
510469 99510469 1001 86380 86390 1
510285 99510285 1001 86380 86390 1
510755 99510755 1001 86380 86390 1
511525 99511525 1001 86380 86390 1
511409 99511409 1001 86380 86390 1
511341 99511341 1001 86380 86390 1
511329 99511329 1001 86380 86390 1
511133 99511133 1001 86380 86390 1
511608 99511608 1001 86380 86390 1
512005 99512005 1001 86380 86390 1
512044 99512044 1001 86380 86390 1
512174 99512174 1001 86380 86390 1
512140 99512140 1001 86380 86390 1
511878 99511878 1001 86380 86390 1
511829 99511829 1001 86380 86390 1
511873 99511873 1001 86380 86390 1
512383 99512383 1001 86380 86390 1
512956 99512956 1001 86380 86390 1
512665 99512665 1001 86380 86390 1
512757 99512757 1001 86380 86390 1
512670 99512670 1001 86380 86390 1
513362 99513362 1001 86380 86390 1
513379 99513379 1001 86380 86390 1
513916 99513916 1001 86380 86390 1
513881 99513881 1001 86380 86390 1
514020 99514020 1001 86380 86390 1
513768 99513768 1001 86380 86390 1
513591 99513591 1001 86380 86390 1
513586 99513586 1001 86380 86390 1
514235 99514235 1001 86380 86390 1
514058 99514058 1001 86380 86390 1
514214 99514214 1001 86380 86390 1
514228 99514228 1001 86380 86390 1
514691 99514691 1001 86380 86390 1
514613 99514613 1001 86380 86390 1
514597 99514597 1001 86380 86390 1
514876 99514876 1001 86380 86390 1
514866 99514866 1001 86380 86390 1
515577 99515577 1001 86380 86390 1
515440 99515440 1001 86380 86390 1
515104 99515104 1001 86380 86390 1
515254 99515254 1001 86380 86390 1
515230 99515230 1001 86380 86390 1
515785 99515785 1001 86380 86390 1
515827 99515827 1001 86380 86390 1
515763 99515763 1001 86380 86390 1
516468 99516468 1001 86380 86390 1
516314 99516314 1001 86380 86390 1
515927 99515927 1001 86380 86390 1
515980 99515980 1001 86380 86390 1
515968 99515968 1001 86380 86390 1
516049 99516049 1001 86380 86390 1
516559 99516559 1001 86380 86390 1
516642 99516642 1001 86380 86390 1
517185 99517185 1001 86380 86390 1
516820 99516820 1001 86380 86390 1
516876 99516876 1001 86380 86390 1
517500 99517500 1001 86380 86390 1
517812 99517812 1001 86380 86390 1
517605 99517605 1001 86380 86390 1
517606 99517606 1001 86380 86390 1
517563 99517563 1001 86380 86390 1
518881 99518881 1001 86380 86390 1
518655 99518655 1001 86380 86390 1
518632 99518632 1001 86380 86390 1
518647 99518647 1001 86380 86390 1
518546 99518546 1001 86380 86390 1
519020 99519020 1001 86380 86390 1
519705 99519705 1001 86380 86390 1
519488 99519488 1001 86380 86390 1
519463 99519463 1001 86380 86390 1
519337 99519337 1001 86380 86390 1
520001 99520001 1001 86380 86390 1
520450 99520450 1001 86380 86390 1
520581 99520581 1001 86380 86390 1
520575 99520575 1001 86380 86390 1
520257 99520257 1001 86380 86390 1
520428 99520428 1001 86380 86390 1
520302 99520302 1001 86380 86390 1
520407 99520407 1001 86380 86390 1
520182 99520182 1001 86380 86390 1
520030 99520030 1001 86380 86390 1
520772 99520772 1001 86380 86390 1
520657 99520657 1001 86380 86390 1
520725 99520725 1001 86380 86390 1
520900 99520900 1001 86380 86390 1
521578 99521578 1001 86380 86390 1
522031 99522031 1001 86380 86390 1
521799 99521799 1001 86380 86390 1
523052 99523052 1001 86380 86390 1
522784 99522784 1001 86380 86390 1
522629 99522629 1001 86380 86390 1
522675 99522675 1001 86380 86390 1
523232 99523232 1001 86380 86390 1
523151 99523151 1001 86380 86390 1
523907 99523907 1001 86380 86390 1
523626 99523626 1001 86380 86390 1
523454 99523454 1001 86380 86390 1
524696 99524696 1001 86380 86390 1
524439 99524439 1001 86380 86390 1
524319 99524319 1001 86380 86390 1
524798 99524798 1001 86380 86390 1
525069 99525069 1001 86380 86390 1
525652 99525652 1001 86380 86390 1
525694 99525694 1001 86380 86390 1
525644 99525644 1001 86380 86390 1
526267 99526267 1001 86380 86390 1
525921 99525921 1001 86380 86390 1
525809 99525809 1001 86380 86390 1
525891 99525891 1001 86380 86390 1
526447 99526447 1001 86380 86390 1
526425 99526425 1001 86380 86390 1
527086 99527086 1001 86380 86390 1
527106 99527106 1001 86380 86390 1
526840 99526840 1001 86380 86390 1
526859 99526859 1001 86380 86390 1
526784 99526784 1001 86380 86390 1
526738 99526738 1001 86380 86390 1
526702 99526702 1001 86380 86390 1
526731 99526731 1001 86380 86390 1
527324 99527324 1001 86380 86390 1
527251 99527251 1001 86380 86390 1
527305 99527305 1001 86380 86390 1
528050 99528050 1001 86380 86390 1
527877 99527877 1001 86380 86390 1
528070 99528070 1001 86380 86390 1
527693 99527693 1001 86380 86390 1
527735 99527735 1001 86380 86390 1
527638 99527638 1001 86380 86390 1
527498 99527498 1001 86380 86390 1
527461 99527461 1001 86380 86390 1
527647 99527647 1001 86380 86390 1
528428 99528428 1001 86380 86390 1
528456 99528456 1001 86380 86390 1
528292 99528292 1001 86380 86390 1
528972 99528972 1001 86380 86390 1
529701 99529701 1001 86380 86390 1
529718 99529718 1001 86380 86390 1
529480 99529480 1001 86380 86390 1
529326 99529326 1001 86380 86390 1
529241 99529241 1001 86380 86390 1
529242 99529242 1001 86380 86390 1
529754 99529754 1001 86380 86390 1
530339 99530339 1001 86380 86390 1
530085 99530085 1001 86380 86390 1
531352 99531352 1001 86380 86390 1
531285 99531285 1001 86380 86390 1
531261 99531261 1001 86380 86390 1
531072 99531072 1001 86380 86390 1
530796 99530796 1001 86380 86390 1
530759 99530759 1001 86380 86390 1
531445 99531445 1001 86380 86390 1
531387 99531387 1001 86380 86390 1
531504 99531504 1001 86380 86390 1
531818 99531818 1001 86380 86390 1
531646 99531646 1001 86380 86390 1
531698 99531698 1001 86380 86390 1
532256 99532256 1001 86380 86390 1
533029 99533029 1001 86380 86390 1
532917 99532917 1001 86380 86390 1
533001 99533001 1001 86380 86390 1
532858 99532858 1001 86380 86390 1
532915 99532915 1001 86380 86390 1
532809 99532809 1001 86380 86390 1
532810 99532810 1001 86380 86390 1
532448 99532448 1001 86380 86390 1
533045 99533045 1001 86380 86390 1
533047 99533047 1001 86380 86390 1
533693 99533693 1001 86380 86390 1
533842 99533842 1001 86380 86390 1
533675 99533675 1001 86380 86390 1
533470 99533470 1001 86380 86390 1
533422 99533422 1001 86380 86390 1
533873 99533873 1001 86380 86390 1
533945 99533945 1001 86380 86390 1
534635 99534635 1001 86380 86390 1
534292 99534292 1001 86380 86390 1
534463 99534463 1001 86380 86390 1
534257 99534257 1001 86380 86390 1
534702 99534702 1001 86380 86390 1
535507 99535507 1001 86380 86390 1
535469 99535469 1001 86380 86390 1
535263 99535263 1001 86380 86390 1
534917 99534917 1001 86380 86390 1
535069 99535069 1001 86380 86390 1
535573 99535573 1001 86380 86390 1
535511 99535511 1001 86380 86390 1
536219 99536219 1001 86380 86390 1
535724 99535724 1001 86380 86390 1
536466 99536466 1001 86380 86390 1
536492 99536492 1001 86380 86390 1
536764 99536764 1001 86380 86390 1
536849 99536849 1001 86380 86390 1
537294 99537294 1001 86380 86390 1
537295 99537295 1001 86380 86390 1
537953 99537953 1001 86380 86390 1
537913 99537913 1001 86380 86390 1
537901 99537901 1001 86380 86390 1
537881 99537881 1001 86380 86390 1
537793 99537793 1001 86380 86390 1
537419 99537419 1001 86380 86390 1
538175 99538175 1001 86380 86390 1
538767 99538767 1001 86380 86390 1
538694 99538694 1001 86380 86390 1
538460 99538460 1001 86380 86390 1
538954 99538954 1001 86380 86390 1
538967 99538967 1001 86380 86390 1
539564 99539564 1001 86380 86390 1
539444 99539444 1001 86380 86390 1
539311 99539311 1001 86380 86390 1
539191 99539191 1001 86380 86390 1
539824 99539824 1001 86380 86390 1
540301 99540301 1001 86380 86390 1
540452 99540452 1001 86380 86390 1
540164 99540164 1001 86380 86390 1
540027 99540027 1001 86380 86390 1
539877 99539877 1001 86380 86390 1
540584 99540584 1001 86380 86390 1
540474 99540474 1001 86380 86390 1
540475 99540475 1001 86380 86390 1
541263 99541263 1001 86380 86390 1
541286 99541286 1001 86380 86390 1
540954 99540954 1001 86380 86390 1
540968 99540968 1001 86380 86390 1
541046 99541046 1001 86380 86390 1
540753 99540753 1001 86380 86390 1
540705 99540705 1001 86380 86390 1
540681 99540681 1001 86380 86390 1
541473 99541473 1001 86380 86390 1
541955 99541955 1001 86380 86390 1
541982 99541982 1001 86380 86390 1
541925 99541925 1001 86380 86390 1
541951 99541951 1001 86380 86390 1
541805 99541805 1001 86380 86390 1
541513 99541513 1001 86380 86390 1
541570 99541570 1001 86380 86390 1
542823 99542823 1001 86380 86390 1
542825 99542825 1001 86380 86390 1
542828 99542828 1001 86380 86390 1
542489 99542489 1001 86380 86390 1
542992 99542992 1001 86380 86390 1
543682 99543682 1001 86380 86390 1
543593 99543593 1001 86380 86390 1
543653 99543653 1001 86380 86390 1
543540 99543540 1001 86380 86390 1
543469 99543469 1001 86380 86390 1
543381 99543381 1001 86380 86390 1
543888 99543888 1001 86380 86390 1
543915 99543915 1001 86380 86390 1
543891 99543891 1001 86380 86390 1
544041 99544041 1001 86380 86390 1
544083 99544083 1001 86380 86390 1
544110 99544110 1001 86380 86390 1
544679 99544679 1001 86380 86390 1
536427 864 1002 25712 33368 1
400435 99400435 1001 86380 86390 1
400851 99400851 1001 86380 86390 1
400974 99400974 1001 86380 86390 1
401176 99401176 1001 86380 86390 1
401620 99401620 1001 86380 86390 1
401853 99401853 1001 86380 86390 1
402167 99402167 1001 86380 86390 1
402500 99402500 1001 86380 86390 1
402899 99402899 1001 86380 86390 1
403060 99403060 1001 86380 86390 1
402992 99402992 1001 86380 86390 1
403140 99403140 1001 86380 86390 1
403121 99403121 1001 86380 86390 1
403285 99403285 1001 86380 86390 1
403545 99403545 1001 86380 86390 1
403692 99403692 1001 86380 86390 1
404065 99404065 1001 86380 86390 1
404724 99404724 1001 86380 86390 1
404907 99404907 1001 86380 86390 1
404864 99404864 1001 86380 86390 1
405296 99405296 1001 86380 86390 1
405414 99405414 1001 86380 86390 1
405593 99405593 1001 86380 86390 1
405746 99405746 1001 86380 86390 1
405917 99405917 1001 86380 86390 1
405948 99405948 1001 86380 86390 1
406973 99406973 1001 86380 86390 1
406952 99406952 1001 86380 86390 1
407236 99407236 1001 86380 86390 1
407298 99407298 1001 86380 86390 1
407458 99407458 1001 86380 86390 1
407746 99407746 1001 86380 86390 1
408075 99408075 1001 86380 86390 1
408517 99408517 1001 86380 86390 1
408434 99408434 1001 86380 86390 1
408599 99408599 1001 86380 86390 1
409340 99409340 1001 86380 86390 1
409347 99409347 1001 86380 86390 1
409611 99409611 1001 86380 86390 1
410095 99410095 1001 86380 86390 1
410243 99410243 1001 86380 86390 1
410553 99410553 1001 86380 86390 1
410699 99410699 1001 86380 86390 1
411206 99411206 1001 86380 86390 1
411173 99411173 1001 86380 86390 1
411126 99411126 1001 86380 86390 1
411554 99411554 1001 86380 86390 1
411843 99411843 1001 86380 86390 1
412102 99412102 1001 86380 86390 1
413142 99413142 1001 86380 86390 1
413166 99413166 1001 86380 86390 1
412946 99412946 1001 86380 86390 1
413804 99413804 1001 86380 86390 1
413812 99413812 1001 86380 86390 1
415192 99415192 1001 86380 86390 1
415277 99415277 1001 86380 86390 1
414937 99414937 1001 86380 86390 1
414586 99414586 1001 86380 86390 1
414377 99414377 1001 86380 86390 1
415374 99415374 1001 86380 86390 1
415455 99415455 1001 86380 86390 1
415347 99415347 1001 86380 86390 1
416956 99416956 1001 86380 86390 1
416856 99416856 1001 86380 86390 1
416882 99416882 1001 86380 86390 1
416346 99416346 1001 86380 86390 1
416217 99416217 1001 86380 86390 1
416408 99416408 1001 86380 86390 1
416264 99416264 1001 86380 86390 1
416015 99416015 1001 86380 86390 1
416041 99416041 1001 86380 86390 1
415940 99415940 1001 86380 86390 1
416032 99416032 1001 86380 86390 1
417057 99417057 1001 86380 86390 1
418758 99418758 1001 86380 86390 1
418643 99418643 1001 86380 86390 1
418258 99418258 1001 86380 86390 1
417969 99417969 1001 86380 86390 1
419207 99419207 1001 86380 86390 1
420154 99420154 1001 86380 86390 1
420410 99420410 1001 86380 86390 1
419988 99419988 1001 86380 86390 1
419715 99419715 1001 86380 86390 1
420539 99420539 1001 86380 86390 1
420554 99420554 1001 86380 86390 1
420800 99420800 1001 86380 86390 1
422011 99422011 1001 86380 86390 1
421708 99421708 1001 86380 86390 1
421618 99421618 1001 86380 86390 1
421283 99421283 1001 86380 86390 1
421120 99421120 1001 86380 86390 1
421080 99421080 1001 86380 86390 1
420958 99420958 1001 86380 86390 1
422142 99422142 1001 86380 86390 1
422479 99422479 1001 86380 86390 1
422285 99422285 1001 86380 86390 1
423194 99423194 1001 86380 86390 1
423251 99423251 1001 86380 86390 1
422859 99422859 1001 86380 86390 1
423787 99423787 1001 86380 86390 1
425029 99425029 1001 86380 86390 1
425081 99425081 1001 86380 86390 1
425328 99425328 1001 86380 86390 1
425176 99425176 1001 86380 86390 1
424971 99424971 1001 86380 86390 1
424899 99424899 1001 86380 86390 1
424278 99424278 1001 86380 86390 1
424258 99424258 1001 86380 86390 1
424259 99424259 1001 86380 86390 1
426890 99426890 1001 86380 86390 1
425855 99425855 1001 86380 86390 1
427446 99427446 1001 86380 86390 1
428470 99428470 1001 86380 86390 1
428276 99428276 1001 86380 86390 1
428131 99428131 1001 86380 86390 1
428133 99428133 1001 86380 86390 1
428055 99428055 1001 86380 86390 1
427559 99427559 1001 86380 86390 1
427605 99427605 1001 86380 86390 1
428839 99428839 1001 86380 86390 1
430208 99430208 1001 86380 86390 1
430120 99430120 1001 86380 86390 1
430194 99430194 1001 86380 86390 1
430327 99430327 1001 86380 86390 1
430349 99430349 1001 86380 86390 1
429410 99429410 1001 86380 86390 1
429395 99429395 1001 86380 86390 1
430639 99430639 1001 86380 86390 1
430389 99430389 1001 86380 86390 1
431714 99431714 1001 86380 86390 1
431923 99431923 1001 86380 86390 1
431783 99431783 1001 86380 86390 1
431904 99431904 1001 86380 86390 1
431477 99431477 1001 86380 86390 1
431335 99431335 1001 86380 86390 1
430952 99430952 1001 86380 86390 1
432174 99432174 1001 86380 86390 1
432412 99432412 1001 86380 86390 1
432335 99432335 1001 86380 86390 1
433052 99433052 1001 86380 86390 1
432959 99432959 1001 86380 86390 1
432668 99432668 1001 86380 86390 1
432804 99432804 1001 86380 86390 1
432646 99432646 1001 86380 86390 1
435183 99435183 1001 86380 86390 1
435399 99435399 1001 86380 86390 1
434139 99434139 1001 86380 86390 1
434465 99434465 1001 86380 86390 1
435552 99435552 1001 86380 86390 1
435509 99435509 1001 86380 86390 1
436876 99436876 1001 86380 86390 1
435938 99435938 1001 86380 86390 1
300020 99300020 1001 86380 86390 1
300460 99300460 1001 86380 86390 1
300435 99300435 1001 86380 86390 1
300449 99300449 1001 86380 86390 1
300285 99300285 1001 86380 86390 1
300803 99300803 1001 86380 86390 1
301553 99301553 1001 86380 86390 1
301411 99301411 1001 86380 86390 1
301261 99301261 1001 86380 86390 1
301682 99301682 1001 86380 86390 1
301565 99301565 1001 86380 86390 1
301610 99301610 1001 86380 86390 1
302282 99302282 1001 86380 86390 1
301904 99301904 1001 86380 86390 1
301869 99301869 1001 86380 86390 1
301896 99301896 1001 86380 86390 1
302916 99302916 1001 86380 86390 1
302893 99302893 1001 86380 86390 1
303669 99303669 1001 86380 86390 1
303620 99303620 1001 86380 86390 1
304745 99304745 1001 86380 86390 1
304780 99304780 1001 86380 86390 1
304277 99304277 1001 86380 86390 1
304414 99304414 1001 86380 86390 1
304341 99304341 1001 86380 86390 1
305524 99305524 1001 86380 86390 1
305503 99305503 1001 86380 86390 1
305346 99305346 1001 86380 86390 1
305309 99305309 1001 86380 86390 1
305425 99305425 1001 86380 86390 1
500066 99500066 1001 86380 86390 1
500087 99500087 1001 86380 86390 1
500440 99500440 1001 86380 86390 1
500588 99500588 1001 86380 86390 1
500284 99500284 1001 86380 86390 1
500318 99500318 1001 86380 86390 1
500295 99500295 1001 86380 86390 1
500915 99500915 1001 86380 86390 1
501508 99501508 1001 86380 86390 1
501548 99501548 1001 86380 86390 1
501265 99501265 1001 86380 86390 1
501375 99501375 1001 86380 86390 1
501026 99501026 1001 86380 86390 1
501209 99501209 1001 86380 86390 1
501185 99501185 1001 86380 86390 1
501198 99501198 1001 86380 86390 1
501056 99501056 1001 86380 86390 1
501754 99501754 1001 86380 86390 1
502382 99502382 1001 86380 86390 1
502205 99502205 1001 86380 86390 1
502027 99502027 1001 86380 86390 1
502533 99502533 1001 86380 86390 1
502655 99502655 1001 86380 86390 1
503102 99503102 1001 86380 86390 1
503067 99503067 1001 86380 86390 1
502879 99502879 1001 86380 86390 1
502747 99502747 1001 86380 86390 1
503496 99503496 1001 86380 86390 1
503430 99503430 1001 86380 86390 1
504071 99504071 1001 86380 86390 1
503943 99503943 1001 86380 86390 1
503784 99503784 1001 86380 86390 1
503571 99503571 1001 86380 86390 1
503597 99503597 1001 86380 86390 1
504247 99504247 1001 86380 86390 1
504292 99504292 1001 86380 86390 1
504773 99504773 1001 86380 86390 1
504570 99504570 1001 86380 86390 1
504480 99504480 1001 86380 86390 1
504416 99504416 1001 86380 86390 1
504476 99504476 1001 86380 86390 1
504516 99504516 1001 86380 86390 1
505075 99505075 1001 86380 86390 1
505390 99505390 1001 86380 86390 1
505347 99505347 1001 86380 86390 1
505155 99505155 1001 86380 86390 1
505794 99505794 1001 86380 86390 1
505826 99505826 1001 86380 86390 1
505852 99505852 1001 86380 86390 1
505792 99505792 1001 86380 86390 1
506198 99506198 1001 86380 86390 1
506390 99506390 1001 86380 86390 1
505977 99505977 1001 86380 86390 1
506154 99506154 1001 86380 86390 1
506788 99506788 1001 86380 86390 1
506618 99506618 1001 86380 86390 1
507363 99507363 1001 86380 86390 1
507240 99507240 1001 86380 86390 1
507023 99507023 1001 86380 86390 1
507182 99507182 1001 86380 86390 1
507184 99507184 1001 86380 86390 1
507020 99507020 1001 86380 86390 1
506818 99506818 1001 86380 86390 1
506911 99506911 1001 86380 86390 1
507568 99507568 1001 86380 86390 1
507994 99507994 1001 86380 86390 1
507755 99507755 1001 86380 86390 1
508333 99508333 1001 86380 86390 1
509005 99509005 1001 86380 86390 1
509033 99509033 1001 86380 86390 1
508918 99508918 1001 86380 86390 1
508767 99508767 1001 86380 86390 1
508819 99508819 1001 86380 86390 1
508763 99508763 1001 86380 86390 1
508470 99508470 1001 86380 86390 1
508589 99508589 1001 86380 86390 1
509117 99509117 1001 86380 86390 1
509749 99509749 1001 86380 86390 1
509505 99509505 1001 86380 86390 1
509321 99509321 1001 86380 86390 1
510630 99510630 1001 86380 86390 1
510556 99510556 1001 86380 86390 1
510688 99510688 1001 86380 86390 1
510344 99510344 1001 86380 86390 1
510375 99510375 1001 86380 86390 1
510186 99510186 1001 86380 86390 1
510124 99510124 1001 86380 86390 1
510854 99510854 1001 86380 86390 1
510927 99510927 1001 86380 86390 1
511426 99511426 1001 86380 86390 1
511469 99511469 1001 86380 86390 1
511071 99511071 1001 86380 86390 1
511630 99511630 1001 86380 86390 1
511625 99511625 1001 86380 86390 1
512251 99512251 1001 86380 86390 1
512301 99512301 1001 86380 86390 1
512584 99512584 1001 86380 86390 1
512554 99512554 1001 86380 86390 1
513106 99513106 1001 86380 86390 1
513045 99513045 1001 86380 86390 1
513148 99513148 1001 86380 86390 1
513086 99513086 1001 86380 86390 1
512940 99512940 1001 86380 86390 1
512697 99512697 1001 86380 86390 1
513399 99513399 1001 86380 86390 1
513232 99513232 1001 86380 86390 1
513878 99513878 1001 86380 86390 1
514004 99514004 1001 86380 86390 1
513845 99513845 1001 86380 86390 1
513860 99513860 1001 86380 86390 1
513727 99513727 1001 86380 86390 1
514706 99514706 1001 86380 86390 1
514252 99514252 1001 86380 86390 1
514240 99514240 1001 86380 86390 1
514323 99514323 1001 86380 86390 1
515057 99515057 1001 86380 86390 1
515648 99515648 1001 86380 86390 1
515493 99515493 1001 86380 86390 1
515591 99515591 1001 86380 86390 1
515323 99515323 1001 86380 86390 1
515372 99515372 1001 86380 86390 1
515231 99515231 1001 86380 86390 1
515076 99515076 1001 86380 86390 1
515236 99515236 1001 86380 86390 1
515703 99515703 1001 86380 86390 1
516182 99516182 1001 86380 86390 1
516055 99516055 1001 86380 86390 1
516552 99516552 1001 86380 86390 1
516569 99516569 1001 86380 86390 1
517260 99517260 1001 86380 86390 1
517199 99517199 1001 86380 86390 1
517106 99517106 1001 86380 86390 1
517021 99517021 1001 86380 86390 1
517441 99517441 1001 86380 86390 1
518088 99518088 1001 86380 86390 1
518025 99518025 1001 86380 86390 1
517827 99517827 1001 86380 86390 1
517858 99517858 1001 86380 86390 1
517888 99517888 1001 86380 86390 1
517709 99517709 1001 86380 86390 1
517575 99517575 1001 86380 86390 1
518250 99518250 1001 86380 86390 1
518859 99518859 1001 86380 86390 1
518987 99518987 1001 86380 86390 1
518929 99518929 1001 86380 86390 1
518519 99518519 1001 86380 86390 1
519027 99519027 1001 86380 86390 1
519164 99519164 1001 86380 86390 1
519456 99519456 1001 86380 86390 1
519448 99519448 1001 86380 86390 1
519490 99519490 1001 86380 86390 1
519207 99519207 1001 86380 86390 1
519235 99519235 1001 86380 86390 1
519944 99519944 1001 86380 86390 1
519895 99519895 1001 86380 86390 1
520546 99520546 1001 86380 86390 1
520385 99520385 1001 86380 86390 1
520314 99520314 1001 86380 86390 1
520092 99520092 1001 86380 86390 1
520818 99520818 1001 86380 86390 1
520672 99520672 1001 86380 86390 1
521431 99521431 1001 86380 86390 1
521304 99521304 1001 86380 86390 1
521427 99521427 1001 86380 86390 1
521095 99521095 1001 86380 86390 1
521060 99521060 1001 86380 86390 1
521001 99521001 1001 86380 86390 1
520991 99520991 1001 86380 86390 1
522173 99522173 1001 86380 86390 1
521983 99521983 1001 86380 86390 1
522013 99522013 1001 86380 86390 1
521955 99521955 1001 86380 86390 1
521781 99521781 1001 86380 86390 1
522343 99522343 1001 86380 86390 1
522437 99522437 1001 86380 86390 1
522403 99522403 1001 86380 86390 1
523059 99523059 1001 86380 86390 1
522933 99522933 1001 86380 86390 1
523077 99523077 1001 86380 86390 1
522714 99522714 1001 86380 86390 1
522627 99522627 1001 86380 86390 1
522704 99522704 1001 86380 86390 1
523130 99523130 1001 86380 86390 1
523775 99523775 1001 86380 86390 1
523751 99523751 1001 86380 86390 1
523403 99523403 1001 86380 86390 1
523379 99523379 1001 86380 86390 1
523408 99523408 1001 86380 86390 1
523436 99523436 1001 86380 86390 1
524619 99524619 1001 86380 86390 1
524416 99524416 1001 86380 86390 1
524444 99524444 1001 86380 86390 1
524928 99524928 1001 86380 86390 1
526249 99526249 1001 86380 86390 1
526265 99526265 1001 86380 86390 1
525843 99525843 1001 86380 86390 1
525995 99525995 1001 86380 86390 1
526566 99526566 1001 86380 86390 1
527238 99527238 1001 86380 86390 1
526850 99526850 1001 86380 86390 1
526845 99526845 1001 86380 86390 1
526772 99526772 1001 86380 86390 1
526701 99526701 1001 86380 86390 1
526704 99526704 1001 86380 86390 1
527313 99527313 1001 86380 86390 1
527690 99527690 1001 86380 86390 1
527776 99527776 1001 86380 86390 1
527572 99527572 1001 86380 86390 1
527459 99527459 1001 86380 86390 1
528250 99528250 1001 86380 86390 1
528816 99528816 1001 86380 86390 1
528880 99528880 1001 86380 86390 1
528756 99528756 1001 86380 86390 1
528706 99528706 1001 86380 86390 1
528374 99528374 1001 86380 86390 1
529573 99529573 1001 86380 86390 1
529685 99529685 1001 86380 86390 1
529504 99529504 1001 86380 86390 1
529338 99529338 1001 86380 86390 1
529253 99529253 1001 86380 86390 1
529843 99529843 1001 86380 86390 1
529782 99529782 1001 86380 86390 1
529809 99529809 1001 86380 86390 1
530551 99530551 1001 86380 86390 1
530167 99530167 1001 86380 86390 1
529971 99529971 1001 86380 86390 1
529996 99529996 1001 86380 86390 1
530612 99530612 1001 86380 86390 1
531309 99531309 1001 86380 86390 1
531299 99531299 1001 86380 86390 1
531110 99531110 1001 86380 86390 1
531026 99531026 1001 86380 86390 1
531104 99531104 1001 86380 86390 1
530804 99530804 1001 86380 86390 1
531381 99531381 1001 86380 86390 1
531951 99531951 1001 86380 86390 1
531839 99531839 1001 86380 86390 1
531994 99531994 1001 86380 86390 1
531944 99531944 1001 86380 86390 1
531842 99531842 1001 86380 86390 1
531668 99531668 1001 86380 86390 1
531607 99531607 1001 86380 86390 1
532349 99532349 1001 86380 86390 1
532559 99532559 1001 86380 86390 1
532534 99532534 1001 86380 86390 1
533152 99533152 1001 86380 86390 1
533076 99533076 1001 86380 86390 1
533840 99533840 1001 86380 86390 1
533765 99533765 1001 86380 86390 1
533476 99533476 1001 86380 86390 1
533503 99533503 1001 86380 86390 1
533264 99533264 1001 86380 86390 1
533928 99533928 1001 86380 86390 1
534019 99534019 1001 86380 86390 1
534544 99534544 1001 86380 86390 1
534515 99534515 1001 86380 86390 1
534311 99534311 1001 86380 86390 1
535394 99535394 1001 86380 86390 1
535435 99535435 1001 86380 86390 1
535374 99535374 1001 86380 86390 1
535444 99535444 1001 86380 86390 1
534939 99534939 1001 86380 86390 1
535542 99535542 1001 86380 86390 1
536209 99536209 1001 86380 86390 1
536088 99536088 1001 86380 86390 1
535911 99535911 1001 86380 86390 1
535861 99535861 1001 86380 86390 1
535824 99535824 1001 86380 86390 1
535760 99535760 1001 86380 86390 1
535805 99535805 1001 86380 86390 1
537069 99537069 1001 86380 86390 1
536812 99536812 1001 86380 86390 1
536699 99536699 1001 86380 86390 1
536675 99536675 1001 86380 86390 1
536616 99536616 1001 86380 86390 1
536604 99536604 1001 86380 86390 1
537703 99537703 1001 86380 86390 1
537588 99537588 1001 86380 86390 1
537540 99537540 1001 86380 86390 1
537376 99537376 1001 86380 86390 1
538050 99538050 1001 86380 86390 1
537994 99537994 1001 86380 86390 1
538720 99538720 1001 86380 86390 1
538810 99538810 1001 86380 86390 1
538583 99538583 1001 86380 86390 1
538573 99538573 1001 86380 86390 1
538524 99538524 1001 86380 86390 1
538219 99538219 1001 86380 86390 1
538214 99538214 1001 86380 86390 1
538231 99538231 1001 86380 86390 1
539590 99539590 1001 86380 86390 1
539355 99539355 1001 86380 86390 1
539046 99539046 1001 86380 86390 1
539196 99539196 1001 86380 86390 1
540159 99540159 1001 86380 86390 1
541115 99541115 1001 86380 86390 1
541183 99541183 1001 86380 86390 1
541037 99541037 1001 86380 86390 1
541057 99541057 1001 86380 86390 1
540844 99540844 1001 86380 86390 1
541466 99541466 1001 86380 86390 1
541340 99541340 1001 86380 86390 1
542019 99542019 1001 86380 86390 1
541801 99541801 1001 86380 86390 1
541809 99541809 1001 86380 86390 1
542126 99542126 1001 86380 86390 1
542337 99542337 1001 86380 86390 1
542990 99542990 1001 86380 86390 1
543043 99543043 1001 86380 86390 1
543579 99543579 1001 86380 86390 1
543610 99543610 1001 86380 86390 1
543838 99543838 1001 86380 86390 1
543921 99543921 1001 86380 86390 1
544573 99544573 1001 86380 86390 1
544590 99544590 1001 86380 86390 1
544506 99544506 1001 86380 86390 1
544075 99544075 1001 86380 86390 1
544116 99544116 1001 86380 86390 1
544617 99544617 1001 86380 86390 1
435423 383 1001 67380 67737 1
400028 99400028 1001 86380 86390 1
400216 99400216 1001 86380 86390 1
400378 99400378 1001 86380 86390 1
400392 99400392 1001 86380 86390 1
400638 99400638 1001 86380 86390 1
401037 99401037 1001 86380 86390 1
401049 99401049 1001 86380 86390 1
401142 99401142 1001 86380 86390 1
401103 99401103 1001 86380 86390 1
401663 99401663 1001 86380 86390 1
401944 99401944 1001 86380 86390 1
402249 99402249 1001 86380 86390 1
402397 99402397 1001 86380 86390 1
402436 99402436 1001 86380 86390 1
402636 99402636 1001 86380 86390 1
402946 99402946 1001 86380 86390 1
403475 99403475 1001 86380 86390 1
403565 99403565 1001 86380 86390 1
403712 99403712 1001 86380 86390 1
403886 99403886 1001 86380 86390 1
404217 99404217 1001 86380 86390 1
404224 99404224 1001 86380 86390 1
404421 99404421 1001 86380 86390 1
404789 99404789 1001 86380 86390 1
405175 99405175 1001 86380 86390 1
405232 99405232 1001 86380 86390 1
405307 99405307 1001 86380 86390 1
406161 99406161 1001 86380 86390 1
407682 99407682 1001 86380 86390 1
407957 99407957 1001 86380 86390 1
407938 99407938 1001 86380 86390 1
408603 99408603 1001 86380 86390 1
408699 99408699 1001 86380 86390 1
408775 99408775 1001 86380 86390 1
408868 99408868 1001 86380 86390 1
409602 99409602 1001 86380 86390 1
409699 99409699 1001 86380 86390 1
409776 99409776 1001 86380 86390 1
410104 99410104 1001 86380 86390 1
410390 99410390 1001 86380 86390 1
410485 99410485 1001 86380 86390 1
410455 99410455 1001 86380 86390 1
410891 99410891 1001 86380 86390 1
411011 99411011 1001 86380 86390 1
411285 99411285 1001 86380 86390 1
411234 99411234 1001 86380 86390 1
411271 99411271 1001 86380 86390 1
412077 99412077 1001 86380 86390 1
412152 99412152 1001 86380 86390 1
412241 99412241 1001 86380 86390 1
413136 99413136 1001 86380 86390 1
413060 99413060 1001 86380 86390 1
413042 99413042 1001 86380 86390 1
412822 99412822 1001 86380 86390 1
415061 99415061 1001 86380 86390 1
415122 99415122 1001 86380 86390 1
414675 99414675 1001 86380 86390 1
414573 99414573 1001 86380 86390 1
414814 99414814 1001 86380 86390 1
415534 99415534 1001 86380 86390 1
416795 99416795 1001 86380 86390 1
416172 99416172 1001 86380 86390 1
417163 99417163 1001 86380 86390 1
417222 99417222 1001 86380 86390 1
417154 99417154 1001 86380 86390 1
417396 99417396 1001 86380 86390 1
418718 99418718 1001 86380 86390 1
418449 99418449 1001 86380 86390 1
418296 99418296 1001 86380 86390 1
419157 99419157 1001 86380 86390 1
418907 99418907 1001 86380 86390 1
419699 99419699 1001 86380 86390 1
419676 99419676 1001 86380 86390 1
419812 99419812 1001 86380 86390 1
419660 99419660 1001 86380 86390 1
419450 99419450 1001 86380 86390 1
419568 99419568 1001 86380 86390 1
419352 99419352 1001 86380 86390 1
420703 99420703 1001 86380 86390 1
421715 99421715 1001 86380 86390 1
421824 99421824 1001 86380 86390 1
421235 99421235 1001 86380 86390 1
422334 99422334 1001 86380 86390 1
423651 99423651 1001 86380 86390 1
423693 99423693 1001 86380 86390 1
423395 99423395 1001 86380 86390 1
423398 99423398 1001 86380 86390 1
422758 99422758 1001 86380 86390 1
424027 99424027 1001 86380 86390 1
425324 99425324 1001 86380 86390 1
425358 99425358 1001 86380 86390 1
425361 99425361 1001 86380 86390 1
424401 99424401 1001 86380 86390 1
425610 99425610 1001 86380 86390 1
426816 99426816 1001 86380 86390 1
427047 99427047 1001 86380 86390 1
426824 99426824 1001 86380 86390 1
426490 99426490 1001 86380 86390 1
426637 99426637 1001 86380 86390 1
426008 99426008 1001 86380 86390 1
426026 99426026 1001 86380 86390 1
427376 99427376 1001 86380 86390 1
427335 99427335 1001 86380 86390 1
427476 99427476 1001 86380 86390 1
428452 99428452 1001 86380 86390 1
428414 99428414 1001 86380 86390 1
428087 99428087 1001 86380 86390 1
427863 99427863 1001 86380 86390 1
427846 99427846 1001 86380 86390 1
429012 99429012 1001 86380 86390 1
429234 99429234 1001 86380 86390 1
429283 99429283 1001 86380 86390 1
430552 99430552 1001 86380 86390 1
431394 99431394 1001 86380 86390 1
431525 99431525 1001 86380 86390 1
432321 99432321 1001 86380 86390 1
432181 99432181 1001 86380 86390 1
432304 99432304 1001 86380 86390 1
432214 99432214 1001 86380 86390 1
433726 99433726 1001 86380 86390 1
433600 99433600 1001 86380 86390 1
433076 99433076 1001 86380 86390 1
433202 99433202 1001 86380 86390 1
433313 99433313 1001 86380 86390 1
432527 99432527 1001 86380 86390 1
432738 99432738 1001 86380 86390 1
435370 99435370 1001 86380 86390 1
435303 99435303 1001 86380 86390 1
434300 99434300 1001 86380 86390 1
435699 99435699 1001 86380 86390 1
437011 99437011 1001 86380 86390 1
436673 99436673 1001 86380 86390 1
436649 99436649 1001 86380 86390 1
436301 99436301 1001 86380 86390 1
436005 99436005 1001 86380 86390 1
437179 99437179 1001 86380 86390 1
300590 99300590 1001 86380 86390 1
300474 99300474 1001 86380 86390 1
300319 99300319 1001 86380 86390 1
300305 99300305 1001 86380 86390 1
300112 99300112 1001 86380 86390 1
300751 99300751 1001 86380 86390 1
300835 99300835 1001 86380 86390 1
300785 99300785 1001 86380 86390 1
300932 99300932 1001 86380 86390 1
301499 99301499 1001 86380 86390 1
301197 99301197 1001 86380 86390 1
301327 99301327 1001 86380 86390 1
300948 99300948 1001 86380 86390 1
301082 99301082 1001 86380 86390 1
301114 99301114 1001 86380 86390 1
302200 99302200 1001 86380 86390 1
302379 99302379 1001 86380 86390 1
302228 99302228 1001 86380 86390 1
302287 99302287 1001 86380 86390 1
302112 99302112 1001 86380 86390 1
302039 99302039 1001 86380 86390 1
301891 99301891 1001 86380 86390 1
301880 99301880 1001 86380 86390 1
303034 99303034 1001 86380 86390 1
303023 99303023 1001 86380 86390 1
303063 99303063 1001 86380 86390 1
302938 99302938 1001 86380 86390 1
302990 99302990 1001 86380 86390 1
302953 99302953 1001 86380 86390 1
302802 99302802 1001 86380 86390 1
302868 99302868 1001 86380 86390 1
302590 99302590 1001 86380 86390 1
302707 99302707 1001 86380 86390 1
302786 99302786 1001 86380 86390 1
302696 99302696 1001 86380 86390 1
302672 99302672 1001 86380 86390 1
303273 99303273 1001 86380 86390 1
303254 99303254 1001 86380 86390 1
303854 99303854 1001 86380 86390 1
303952 99303952 1001 86380 86390 1
303807 99303807 1001 86380 86390 1
303539 99303539 1001 86380 86390 1
303424 99303424 1001 86380 86390 1
304070 99304070 1001 86380 86390 1
304125 99304125 1001 86380 86390 1
304717 99304717 1001 86380 86390 1
304845 99304845 1001 86380 86390 1
304279 99304279 1001 86380 86390 1
304392 99304392 1001 86380 86390 1
305497 99305497 1001 86380 86390 1
305629 99305629 1001 86380 86390 1
305554 99305554 1001 86380 86390 1
305414 99305414 1001 86380 86390 1
305116 99305116 1001 86380 86390 1
305208 99305208 1001 86380 86390 1
305097 99305097 1001 86380 86390 1
305166 99305166 1001 86380 86390 1
500082 99500082 1001 86380 86390 1
500005 99500005 1001 86380 86390 1
500190 99500190 1001 86380 86390 1
500780 99500780 1001 86380 86390 1
500495 99500495 1001 86380 86390 1
500385 99500385 1001 86380 86390 1
500875 99500875 1001 86380 86390 1
500914 99500914 1001 86380 86390 1
500818 99500818 1001 86380 86390 1
500858 99500858 1001 86380 86390 1
501311 99501311 1001 86380 86390 1
501235 99501235 1001 86380 86390 1
501407 99501407 1001 86380 86390 1
501122 99501122 1001 86380 86390 1
501060 99501060 1001 86380 86390 1
501049 99501049 1001 86380 86390 1
501192 99501192 1001 86380 86390 1
501664 99501664 1001 86380 86390 1
501794 99501794 1001 86380 86390 1
502361 99502361 1001 86380 86390 1
502108 99502108 1001 86380 86390 1
501859 99501859 1001 86380 86390 1
501994 99501994 1001 86380 86390 1
502559 99502559 1001 86380 86390 1
502640 99502640 1001 86380 86390 1
503175 99503175 1001 86380 86390 1
503013 99503013 1001 86380 86390 1
502939 99502939 1001 86380 86390 1
502685 99502685 1001 86380 86390 1
502854 99502854 1001 86380 86390 1
502830 99502830 1001 86380 86390 1
502770 99502770 1001 86380 86390 1
502758 99502758 1001 86380 86390 1
503485 99503485 1001 86380 86390 1
503486 99503486 1001 86380 86390 1
503403 99503403 1001 86380 86390 1
504055 99504055 1001 86380 86390 1
504092 99504092 1001 86380 86390 1
503995 99503995 1001 86380 86390 1
503971 99503971 1001 86380 86390 1
504077 99504077 1001 86380 86390 1
504111 99504111 1001 86380 86390 1
503713 99503713 1001 86380 86390 1
503644 99503644 1001 86380 86390 1
504309 99504309 1001 86380 86390 1
504611 99504611 1001 86380 86390 1
504645 99504645 1001 86380 86390 1
504392 99504392 1001 86380 86390 1
505135 99505135 1001 86380 86390 1
505702 99505702 1001 86380 86390 1
505557 99505557 1001 86380 86390 1
505334 99505334 1001 86380 86390 1
505288 99505288 1001 86380 86390 1
506130 99506130 1001 86380 86390 1
507296 99507296 1001 86380 86390 1
507377 99507377 1001 86380 86390 1
507087 99507087 1001 86380 86390 1
507549 99507549 1001 86380 86390 1
508055 99508055 1001 86380 86390 1
507910 99507910 1001 86380 86390 1
507835 99507835 1001 86380 86390 1
507804 99507804 1001 86380 86390 1
508377 99508377 1001 86380 86390 1
508949 99508949 1001 86380 86390 1
509067 99509067 1001 86380 86390 1
509246 99509246 1001 86380 86390 1
509235 99509235 1001 86380 86390 1
509772 99509772 1001 86380 86390 1
509851 99509851 1001 86380 86390 1
509881 99509881 1001 86380 86390 1
509630 99509630 1001 86380 86390 1
509579 99509579 1001 86380 86390 1
509597 99509597 1001 86380 86390 1
509507 99509507 1001 86380 86390 1
509975 99509975 1001 86380 86390 1
510724 99510724 1001 86380 86390 1
510405 99510405 1001 86380 86390 1
510293 99510293 1001 86380 86390 1
510893 99510893 1001 86380 86390 1
510819 99510819 1001 86380 86390 1
511400 99511400 1001 86380 86390 1
511550 99511550 1001 86380 86390 1
511514 99511514 1001 86380 86390 1
511657 99511657 1001 86380 86390 1
511715 99511715 1001 86380 86390 1
512378 99512378 1001 86380 86390 1
512084 99512084 1001 86380 86390 1
511924 99511924 1001 86380 86390 1
512441 99512441 1001 86380 86390 1
512520 99512520 1001 86380 86390 1
512525 99512525 1001 86380 86390 1
512451 99512451 1001 86380 86390 1
513089 99513089 1001 86380 86390 1
512909 99512909 1001 86380 86390 1
512898 99512898 1001 86380 86390 1
512924 99512924 1001 86380 86390 1
512877 99512877 1001 86380 86390 1
512780 99512780 1001 86380 86390 1
512732 99512732 1001 86380 86390 1
512722 99512722 1001 86380 86390 1
513254 99513254 1001 86380 86390 1
513782 99513782 1001 86380 86390 1
513423 99513423 1001 86380 86390 1
513532 99513532 1001 86380 86390 1
513522 99513522 1001 86380 86390 1
513431 99513431 1001 86380 86390 1
514096 99514096 1001 86380 86390 1
514703 99514703 1001 86380 86390 1
514704 99514704 1001 86380 86390 1
514679 99514679 1001 86380 86390 1
514692 99514692 1001 86380 86390 1
514811 99514811 1001 86380 86390 1
514848 99514848 1001 86380 86390 1
514689 99514689 1001 86380 86390 1
514975 99514975 1001 86380 86390 1
515056 99515056 1001 86380 86390 1
514944 99514944 1001 86380 86390 1
515608 99515608 1001 86380 86390 1
515600 99515600 1001 86380 86390 1
515670 99515670 1001 86380 86390 1
515444 99515444 1001 86380 86390 1
515105 99515105 1001 86380 86390 1
515742 99515742 1001 86380 86390 1
516390 99516390 1001 86380 86390 1
516403 99516403 1001 86380 86390 1
516620 99516620 1001 86380 86390 1
516941 99516941 1001 86380 86390 1
516921 99516921 1001 86380 86390 1
518133 99518133 1001 86380 86390 1
517618 99517618 1001 86380 86390 1
517659 99517659 1001 86380 86390 1
518186 99518186 1001 86380 86390 1
518663 99518663 1001 86380 86390 1
519142 99519142 1001 86380 86390 1
519161 99519161 1001 86380 86390 1
519482 99519482 1001 86380 86390 1
519592 99519592 1001 86380 86390 1
519270 99519270 1001 86380 86390 1
519964 99519964 1001 86380 86390 1
520622 99520622 1001 86380 86390 1
520472 99520472 1001 86380 86390 1
520218 99520218 1001 86380 86390 1
520118 99520118 1001 86380 86390 1
520713 99520713 1001 86380 86390 1
521203 99521203 1001 86380 86390 1
521104 99521104 1001 86380 86390 1
520885 99520885 1001 86380 86390 1
520928 99520928 1001 86380 86390 1
520942 99520942 1001 86380 86390 1
521551 99521551 1001 86380 86390 1
521591 99521591 1001 86380 86390 1
522228 99522228 1001 86380 86390 1
522267 99522267 1001 86380 86390 1
521887 99521887 1001 86380 86390 1
521875 99521875 1001 86380 86390 1
522497 99522497 1001 86380 86390 1
522479 99522479 1001 86380 86390 1
522389 99522389 1001 86380 86390 1
522709 99522709 1001 86380 86390 1
522801 99522801 1001 86380 86390 1
522712 99522712 1001 86380 86390 1
522615 99522615 1001 86380 86390 1
522557 99522557 1001 86380 86390 1
523540 99523540 1001 86380 86390 1
523458 99523458 1001 86380 86390 1
523532 99523532 1001 86380 86390 1
524654 99524654 1001 86380 86390 1
524371 99524371 1001 86380 86390 1
524283 99524283 1001 86380 86390 1
524324 99524324 1001 86380 86390 1
524810 99524810 1001 86380 86390 1
525366 99525366 1001 86380 86390 1
525269 99525269 1001 86380 86390 1
525338 99525338 1001 86380 86390 1
525079 99525079 1001 86380 86390 1
525012 99525012 1001 86380 86390 1
526350 99526350 1001 86380 86390 1
526028 99526028 1001 86380 86390 1
526046 99526046 1001 86380 86390 1
525981 99525981 1001 86380 86390 1
526710 99526710 1001 86380 86390 1
526817 99526817 1001 86380 86390 1
526652 99526652 1001 86380 86390 1
527339 99527339 1001 86380 86390 1
527975 99527975 1001 86380 86390 1
527802 99527802 1001 86380 86390 1
527481 99527481 1001 86380 86390 1
527662 99527662 1001 86380 86390 1
527546 99527546 1001 86380 86390 1
527616 99527616 1001 86380 86390 1
528262 99528262 1001 86380 86390 1
528846 99528846 1001 86380 86390 1
528606 99528606 1001 86380 86390 1
528669 99528669 1001 86380 86390 1
528315 99528315 1001 86380 86390 1
529004 99529004 1001 86380 86390 1
528945 99528945 1001 86380 86390 1
529052 99529052 1001 86380 86390 1
529681 99529681 1001 86380 86390 1
529715 99529715 1001 86380 86390 1
529721 99529721 1001 86380 86390 1
529368 99529368 1001 86380 86390 1
529502 99529502 1001 86380 86390 1
529321 99529321 1001 86380 86390 1
529467 99529467 1001 86380 86390 1
529283 99529283 1001 86380 86390 1
529907 99529907 1001 86380 86390 1
529909 99529909 1001 86380 86390 1
530533 99530533 1001 86380 86390 1
530286 99530286 1001 86380 86390 1
530172 99530172 1001 86380 86390 1
530241 99530241 1001 86380 86390 1
530280 99530280 1001 86380 86390 1
530106 99530106 1001 86380 86390 1
529942 99529942 1001 86380 86390 1
530565 99530565 1001 86380 86390 1
530702 99530702 1001 86380 86390 1
530586 99530586 1001 86380 86390 1
530832 99530832 1001 86380 86390 1
531431 99531431 1001 86380 86390 1
532015 99532015 1001 86380 86390 1
532056 99532056 1001 86380 86390 1
532007 99532007 1001 86380 86390 1
532035 99532035 1001 86380 86390 1
532153 99532153 1001 86380 86390 1
531863 99531863 1001 86380 86390 1
531676 99531676 1001 86380 86390 1
531618 99531618 1001 86380 86390 1
531687 99531687 1001 86380 86390 1
532840 99532840 1001 86380 86390 1
532932 99532932 1001 86380 86390 1
532935 99532935 1001 86380 86390 1
532698 99532698 1001 86380 86390 1
532686 99532686 1001 86380 86390 1
532786 99532786 1001 86380 86390 1
532630 99532630 1001 86380 86390 1
532683 99532683 1001 86380 86390 1
532799 99532799 1001 86380 86390 1
532437 99532437 1001 86380 86390 1
532582 99532582 1001 86380 86390 1
533163 99533163 1001 86380 86390 1
533750 99533750 1001 86380 86390 1
533557 99533557 1001 86380 86390 1
533278 99533278 1001 86380 86390 1
533254 99533254 1001 86380 86390 1
533348 99533348 1001 86380 86390 1
533352 99533352 1001 86380 86390 1
533905 99533905 1001 86380 86390 1
534629 99534629 1001 86380 86390 1
534566 99534566 1001 86380 86390 1
534395 99534395 1001 86380 86390 1
534889 99534889 1001 86380 86390 1
534736 99534736 1001 86380 86390 1
534830 99534830 1001 86380 86390 1
535430 99535430 1001 86380 86390 1
535355 99535355 1001 86380 86390 1
534945 99534945 1001 86380 86390 1
535011 99535011 1001 86380 86390 1
535080 99535080 1001 86380 86390 1
535624 99535624 1001 86380 86390 1
535667 99535667 1001 86380 86390 1
536306 99536306 1001 86380 86390 1
536137 99536137 1001 86380 86390 1
536082 99536082 1001 86380 86390 1
535993 99535993 1001 86380 86390 1
536129 99536129 1001 86380 86390 1
536387 99536387 1001 86380 86390 1
536378 99536378 1001 86380 86390 1
537099 99537099 1001 86380 86390 1
537102 99537102 1001 86380 86390 1
537364 99537364 1001 86380 86390 1
537831 99537831 1001 86380 86390 1
537770 99537770 1001 86380 86390 1
537514 99537514 1001 86380 86390 1
537506 99537506 1001 86380 86390 1
538022 99538022 1001 86380 86390 1
538055 99538055 1001 86380 86390 1
538069 99538069 1001 86380 86390 1
538134 99538134 1001 86380 86390 1
538687 99538687 1001 86380 86390 1
538655 99538655 1001 86380 86390 1
538548 99538548 1001 86380 86390 1
538378 99538378 1001 86380 86390 1
538282 99538282 1001 86380 86390 1
538996 99538996 1001 86380 86390 1
538828 99538828 1001 86380 86390 1
538908 99538908 1001 86380 86390 1
538821 99538821 1001 86380 86390 1
539520 99539520 1001 86380 86390 1
539389 99539389 1001 86380 86390 1
539287 99539287 1001 86380 86390 1
539027 99539027 1001 86380 86390 1
539067 99539067 1001 86380 86390 1
539095 99539095 1001 86380 86390 1
539657 99539657 1001 86380 86390 1
539842 99539842 1001 86380 86390 1
540248 99540248 1001 86380 86390 1
540162 99540162 1001 86380 86390 1
540240 99540240 1001 86380 86390 1
540078 99540078 1001 86380 86390 1
539962 99539962 1001 86380 86390 1
540492 99540492 1001 86380 86390 1
540487 99540487 1001 86380 86390 1
540928 99540928 1001 86380 86390 1
540918 99540918 1001 86380 86390 1
540801 99540801 1001 86380 86390 1
540685 99540685 1001 86380 86390 1
540712 99540712 1001 86380 86390 1
540842 99540842 1001 86380 86390 1
541432 99541432 1001 86380 86390 1
541388 99541388 1001 86380 86390 1
542085 99542085 1001 86380 86390 1
541577 99541577 1001 86380 86390 1
541608 99541608 1001 86380 86390 1
541675 99541675 1001 86380 86390 1
541575 99541575 1001 86380 86390 1
542212 99542212 1001 86380 86390 1
542804 99542804 1001 86380 86390 1
542598 99542598 1001 86380 86390 1
542561 99542561 1001 86380 86390 1
542384 99542384 1001 86380 86390 1
543011 99543011 1001 86380 86390 1
543001 99543001 1001 86380 86390 1
543107 99543107 1001 86380 86390 1
543069 99543069 1001 86380 86390 1
543095 99543095 1001 86380 86390 1
543167 99543167 1001 86380 86390 1
543249 99543249 1001 86380 86390 1
543797 99543797 1001 86380 86390 1
544471 99544471 1001 86380 86390 1
544238 99544238 1001 86380 86390 1
544279 99544279 1001 86380 86390 1
544287 99544287 1001 86380 86390 1
544100 99544100 1001 86380 86390 1
400568 99400568 1001 86380 86390 1
400530 99400530 1001 86380 86390 1
400946 99400946 1001 86380 86390 1
401287 99401287 1001 86380 86390 1
402439 99402439 1001 86380 86390 1
402730 99402730 1001 86380 86390 1
402833 99402833 1001 86380 86390 1
402813 99402813 1001 86380 86390 1
402984 99402984 1001 86380 86390 1
403209 99403209 1001 86380 86390 1
403559 99403559 1001 86380 86390 1
403729 99403729 1001 86380 86390 1
403755 99403755 1001 86380 86390 1
403779 99403779 1001 86380 86390 1
404139 99404139 1001 86380 86390 1
404542 99404542 1001 86380 86390 1
404555 99404555 1001 86380 86390 1
404919 99404919 1001 86380 86390 1
405474 99405474 1001 86380 86390 1
405657 99405657 1001 86380 86390 1
405633 99405633 1001 86380 86390 1
405676 99405676 1001 86380 86390 1
405835 99405835 1001 86380 86390 1
406579 99406579 1001 86380 86390 1
406518 99406518 1001 86380 86390 1
406685 99406685 1001 86380 86390 1
406808 99406808 1001 86380 86390 1
406895 99406895 1001 86380 86390 1
407549 99407549 1001 86380 86390 1
407831 99407831 1001 86380 86390 1
407964 99407964 1001 86380 86390 1
408692 99408692 1001 86380 86390 1
408921 99408921 1001 86380 86390 1
409064 99409064 1001 86380 86390 1
409467 99409467 1001 86380 86390 1
409638 99409638 1001 86380 86390 1
409646 99409646 1001 86380 86390 1
409690 99409690 1001 86380 86390 1
409947 99409947 1001 86380 86390 1
410058 99410058 1001 86380 86390 1
410335 99410335 1001 86380 86390 1
411087 99411087 1001 86380 86390 1
411344 99411344 1001 86380 86390 1
411403 99411403 1001 86380 86390 1
411465 99411465 1001 86380 86390 1
411471 99411471 1001 86380 86390 1
413563 99413563 1001 86380 86390 1
412934 99412934 1001 86380 86390 1
412902 99412902 1001 86380 86390 1
412623 99412623 1001 86380 86390 1
412573 99412573 1001 86380 86390 1
413920 99413920 1001 86380 86390 1
415196 99415196 1001 86380 86390 1
415176 99415176 1001 86380 86390 1
415201 99415201 1001 86380 86390 1
414789 99414789 1001 86380 86390 1
414833 99414833 1001 86380 86390 1
414187 99414187 1001 86380 86390 1
414188 99414188 1001 86380 86390 1
415322 99415322 1001 86380 86390 1
416944 99416944 1001 86380 86390 1
416745 99416745 1001 86380 86390 1
416470 99416470 1001 86380 86390 1
416510 99416510 1001 86380 86390 1
416460 99416460 1001 86380 86390 1
416096 99416096 1001 86380 86390 1
415741 99415741 1001 86380 86390 1
417356 99417356 1001 86380 86390 1
418755 99418755 1001 86380 86390 1
418681 99418681 1001 86380 86390 1
418520 99418520 1001 86380 86390 1
417685 99417685 1001 86380 86390 1
420243 99420243 1001 86380 86390 1
419820 99419820 1001 86380 86390 1
420031 99420031 1001 86380 86390 1
419700 99419700 1001 86380 86390 1
419830 99419830 1001 86380 86390 1
419929 99419929 1001 86380 86390 1
419681 99419681 1001 86380 86390 1
419962 99419962 1001 86380 86390 1
419937 99419937 1001 86380 86390 1
419424 99419424 1001 86380 86390 1
419499 99419499 1001 86380 86390 1
419548 99419548 1001 86380 86390 1
421903 99421903 1001 86380 86390 1
420866 99420866 1001 86380 86390 1
421246 99421246 1001 86380 86390 1
420879 99420879 1001 86380 86390 1
423653 99423653 1001 86380 86390 1
423216 99423216 1001 86380 86390 1
423069 99423069 1001 86380 86390 1
423156 99423156 1001 86380 86390 1
423185 99423185 1001 86380 86390 1
423120 99423120 1001 86380 86390 1
422979 99422979 1001 86380 86390 1
423084 99423084 1001 86380 86390 1
422882 99422882 1001 86380 86390 1
422843 99422843 1001 86380 86390 1
423985 99423985 1001 86380 86390 1
423796 99423796 1001 86380 86390 1
424707 99424707 1001 86380 86390 1
424438 99424438 1001 86380 86390 1
425545 99425545 1001 86380 86390 1
426817 99426817 1001 86380 86390 1
426713 99426713 1001 86380 86390 1
426458 99426458 1001 86380 86390 1
425973 99425973 1001 86380 86390 1
426270 99426270 1001 86380 86390 1
427190 99427190 1001 86380 86390 1
428590 99428590 1001 86380 86390 1
428453 99428453 1001 86380 86390 1
427579 99427579 1001 86380 86390 1
427783 99427783 1001 86380 86390 1
427640 99427640 1001 86380 86390 1
427715 99427715 1001 86380 86390 1
430101 99430101 1001 86380 86390 1
430153 99430153 1001 86380 86390 1
429733 99429733 1001 86380 86390 1
429805 99429805 1001 86380 86390 1
429938 99429938 1001 86380 86390 1
429647 99429647 1001 86380 86390 1
429371 99429371 1001 86380 86390 1
429456 99429456 1001 86380 86390 1
429492 99429492 1001 86380 86390 1
430645 99430645 1001 86380 86390 1
430595 99430595 1001 86380 86390 1
430654 99430654 1001 86380 86390 1
431680 99431680 1001 86380 86390 1
431973 99431973 1001 86380 86390 1
431346 99431346 1001 86380 86390 1
431350 99431350 1001 86380 86390 1
433447 99433447 1001 86380 86390 1
433507 99433507 1001 86380 86390 1
433204 99433204 1001 86380 86390 1
433235 99433235 1001 86380 86390 1
433286 99433286 1001 86380 86390 1
433809 99433809 1001 86380 86390 1
435140 99435140 1001 86380 86390 1
435204 99435204 1001 86380 86390 1
435050 99435050 1001 86380 86390 1
434924 99434924 1001 86380 86390 1
434831 99434831 1001 86380 86390 1
434753 99434753 1001 86380 86390 1
434579 99434579 1001 86380 86390 1
434528 99434528 1001 86380 86390 1
434419 99434419 1001 86380 86390 1
435678 99435678 1001 86380 86390 1
435665 99435665 1001 86380 86390 1
435616 99435616 1001 86380 86390 1
437046 99437046 1001 86380 86390 1
436759 99436759 1001 86380 86390 1
436986 99436986 1001 86380 86390 1
436734 99436734 1001 86380 86390 1
436010 99436010 1001 86380 86390 1
435927 99435927 1001 86380 86390 1
300021 99300021 1001 86380 86390 1
437170 99437170 1001 86380 86390 1
300597 99300597 1001 86380 86390 1
300331 99300331 1001 86380 86390 1
300109 99300109 1001 86380 86390 1
301413 99301413 1001 86380 86390 1
301407 99301407 1001 86380 86390 1
301031 99301031 1001 86380 86390 1
301035 99301035 1001 86380 86390 1
301670 99301670 1001 86380 86390 1
301636 99301636 1001 86380 86390 1
302292 99302292 1001 86380 86390 1
302328 99302328 1001 86380 86390 1
302059 99302059 1001 86380 86390 1
301942 99301942 1001 86380 86390 1
301777 99301777 1001 86380 86390 1
303071 99303071 1001 86380 86390 1
302920 99302920 1001 86380 86390 1
302999 99302999 1001 86380 86390 1
302705 99302705 1001 86380 86390 1
302724 99302724 1001 86380 86390 1
302675 99302675 1001 86380 86390 1
303222 99303222 1001 86380 86390 1
303627 99303627 1001 86380 86390 1
304050 99304050 1001 86380 86390 1
304670 99304670 1001 86380 86390 1
304489 99304489 1001 86380 86390 1
304490 99304490 1001 86380 86390 1
304582 99304582 1001 86380 86390 1
304621 99304621 1001 86380 86390 1
304584 99304584 1001 86380 86390 1
304610 99304610 1001 86380 86390 1
304559 99304559 1001 86380 86390 1
304638 99304638 1001 86380 86390 1
304347 99304347 1001 86380 86390 1
305015 99305015 1001 86380 86390 1
305020 99305020 1001 86380 86390 1
305619 99305619 1001 86380 86390 1
500012 99500012 1001 86380 86390 1
500145 99500145 1001 86380 86390 1
500531 99500531 1001 86380 86390 1
501308 99501308 1001 86380 86390 1
501429 99501429 1001 86380 86390 1
501187 99501187 1001 86380 86390 1
501203 99501203 1001 86380 86390 1
501087 99501087 1001 86380 86390 1
502368 99502368 1001 86380 86390 1
501944 99501944 1001 86380 86390 1
502612 99502612 1001 86380 86390 1
502933 99502933 1001 86380 86390 1
503037 99503037 1001 86380 86390 1
502895 99502895 1001 86380 86390 1
502814 99502814 1001 86380 86390 1
503326 99503326 1001 86380 86390 1
503929 99503929 1001 86380 86390 1
503528 99503528 1001 86380 86390 1
504304 99504304 1001 86380 86390 1
504884 99504884 1001 86380 86390 1
504762 99504762 1001 86380 86390 1
504708 99504708 1001 86380 86390 1
504737 99504737 1001 86380 86390 1
504419 99504419 1001 86380 86390 1
505071 99505071 1001 86380 86390 1
505085 99505085 1001 86380 86390 1
505115 99505115 1001 86380 86390 1
505039 99505039 1001 86380 86390 1
505130 99505130 1001 86380 86390 1
505014 99505014 1001 86380 86390 1
505068 99505068 1001 86380 86390 1
505095 99505095 1001 86380 86390 1
505694 99505694 1001 86380 86390 1
505769 99505769 1001 86380 86390 1
505664 99505664 1001 86380 86390 1
505511 99505511 1001 86380 86390 1
505292 99505292 1001 86380 86390 1
505220 99505220 1001 86380 86390 1
505822 99505822 1001 86380 86390 1
506514 99506514 1001 86380 86390 1
506196 99506196 1001 86380 86390 1
506094 99506094 1001 86380 86390 1
506104 99506104 1001 86380 86390 1
506760 99506760 1001 86380 86390 1
506709 99506709 1001 86380 86390 1
507372 99507372 1001 86380 86390 1
506807 99506807 1001 86380 86390 1
506925 99506925 1001 86380 86390 1
506902 99506902 1001 86380 86390 1
507619 99507619 1001 86380 86390 1
507521 99507521 1001 86380 86390 1
507547 99507547 1001 86380 86390 1
508090 99508090 1001 86380 86390 1
507882 99507882 1001 86380 86390 1
507669 99507669 1001 86380 86390 1
507729 99507729 1001 86380 86390 1
508338 99508338 1001 86380 86390 1
508265 99508265 1001 86380 86390 1
509039 99509039 1001 86380 86390 1
508976 99508976 1001 86380 86390 1
508953 99508953 1001 86380 86390 1
508849 99508849 1001 86380 86390 1
508562 99508562 1001 86380 86390 1
508555 99508555 1001 86380 86390 1
508620 99508620 1001 86380 86390 1
509239 99509239 1001 86380 86390 1
509812 99509812 1001 86380 86390 1
509740 99509740 1001 86380 86390 1
509793 99509793 1001 86380 86390 1
509820 99509820 1001 86380 86390 1
509683 99509683 1001 86380 86390 1
509347 99509347 1001 86380 86390 1
509327 99509327 1001 86380 86390 1
509304 99509304 1001 86380 86390 1
510071 99510071 1001 86380 86390 1
510061 99510061 1001 86380 86390 1
509920 99509920 1001 86380 86390 1
510488 99510488 1001 86380 86390 1
510323 99510323 1001 86380 86390 1
510237 99510237 1001 86380 86390 1
511404 99511404 1001 86380 86390 1
511283 99511283 1001 86380 86390 1
511225 99511225 1001 86380 86390 1
511682 99511682 1001 86380 86390 1
511579 99511579 1001 86380 86390 1
512379 99512379 1001 86380 86390 1
512333 99512333 1001 86380 86390 1
511869 99511869 1001 86380 86390 1
511895 99511895 1001 86380 86390 1
511766 99511766 1001 86380 86390 1
512387 99512387 1001 86380 86390 1
512695 99512695 1001 86380 86390 1
513396 99513396 1001 86380 86390 1
513371 99513371 1001 86380 86390 1
513282 99513282 1001 86380 86390 1
513305 99513305 1001 86380 86390 1
513892 99513892 1001 86380 86390 1
513977 99513977 1001 86380 86390 1
513939 99513939 1001 86380 86390 1
513648 99513648 1001 86380 86390 1
513726 99513726 1001 86380 86390 1
513436 99513436 1001 86380 86390 1
513600 99513600 1001 86380 86390 1
513485 99513485 1001 86380 86390 1
513589 99513589 1001 86380 86390 1
514714 99514714 1001 86380 86390 1
514587 99514587 1001 86380 86390 1
514578 99514578 1001 86380 86390 1
514449 99514449 1001 86380 86390 1
514452 99514452 1001 86380 86390 1
514481 99514481 1001 86380 86390 1
515445 99515445 1001 86380 86390 1
515371 99515371 1001 86380 86390 1
515258 99515258 1001 86380 86390 1
515234 99515234 1001 86380 86390 1
515239 99515239 1001 86380 86390 1
515710 99515710 1001 86380 86390 1
515817 99515817 1001 86380 86390 1
515809 99515809 1001 86380 86390 1
516348 99516348 1001 86380 86390 1
516323 99516323 1001 86380 86390 1
516562 99516562 1001 86380 86390 1
516563 99516563 1001 86380 86390 1
517204 99517204 1001 86380 86390 1
516942 99516942 1001 86380 86390 1
518142 99518142 1001 86380 86390 1
517869 99517869 1001 86380 86390 1
517870 99517870 1001 86380 86390 1
517883 99517883 1001 86380 86390 1
517707 99517707 1001 86380 86390 1
518851 99518851 1001 86380 86390 1
518818 99518818 1001 86380 86390 1
518590 99518590 1001 86380 86390 1
518462 99518462 1001 86380 86390 1
518454 99518454 1001 86380 86390 1
519172 99519172 1001 86380 86390 1
519749 99519749 1001 86380 86390 1
519469 99519469 1001 86380 86390 1
519194 99519194 1001 86380 86390 1
519970 99519970 1001 86380 86390 1
520270 99520270 1001 86380 86390 1
520404 99520404 1001 86380 86390 1
520692 99520692 1001 86380 86390 1
520746 99520746 1001 86380 86390 1
521302 99521302 1001 86380 86390 1
521331 99521331 1001 86380 86390 1
521634 99521634 1001 86380 86390 1
521604 99521604 1001 86380 86390 1
522130 99522130 1001 86380 86390 1
522209 99522209 1001 86380 86390 1
522132 99522132 1001 86380 86390 1
522175 99522175 1001 86380 86390 1
521985 99521985 1001 86380 86390 1
521947 99521947 1001 86380 86390 1
521948 99521948 1001 86380 86390 1
521743 99521743 1001 86380 86390 1
521734 99521734 1001 86380 86390 1
522362 99522362 1001 86380 86390 1
522405 99522405 1001 86380 86390 1
522556 99522556 1001 86380 86390 1
523123 99523123 1001 86380 86390 1
523915 99523915 1001 86380 86390 1
523759 99523759 1001 86380 86390 1
523798 99523798 1001 86380 86390 1
523865 99523865 1001 86380 86390 1
523721 99523721 1001 86380 86390 1
523341 99523341 1001 86380 86390 1
524024 99524024 1001 86380 86390 1
524577 99524577 1001 86380 86390 1
524708 99524708 1001 86380 86390 1
524570 99524570 1001 86380 86390 1
524386 99524386 1001 86380 86390 1
524453 99524453 1001 86380 86390 1
524355 99524355 1001 86380 86390 1
524793 99524793 1001 86380 86390 1
524898 99524898 1001 86380 86390 1
524945 99524945 1001 86380 86390 1
525407 99525407 1001 86380 86390 1
525528 99525528 1001 86380 86390 1
525586 99525586 1001 86380 86390 1
525391 99525391 1001 86380 86390 1
525213 99525213 1001 86380 86390 1
525330 99525330 1001 86380 86390 1
525188 99525188 1001 86380 86390 1
525268 99525268 1001 86380 86390 1
525311 99525311 1001 86380 86390 1
524978 99524978 1001 86380 86390 1
524986 99524986 1001 86380 86390 1
525155 99525155 1001 86380 86390 1
525754 99525754 1001 86380 86390 1
526296 99526296 1001 86380 86390 1
526088 99526088 1001 86380 86390 1
526024 99526024 1001 86380 86390 1
526102 99526102 1001 86380 86390 1
526155 99526155 1001 86380 86390 1
526106 99526106 1001 86380 86390 1
525954 99525954 1001 86380 86390 1
526619 99526619 1001 86380 86390 1
527061 99527061 1001 86380 86390 1
526878 99526878 1001 86380 86390 1
527016 99527016 1001 86380 86390 1
526727 99526727 1001 86380 86390 1
526639 99526639 1001 86380 86390 1
527296 99527296 1001 86380 86390 1
527940 99527940 1001 86380 86390 1
527814 99527814 1001 86380 86390 1
527763 99527763 1001 86380 86390 1
527725 99527725 1001 86380 86390 1
527803 99527803 1001 86380 86390 1
527564 99527564 1001 86380 86390 1
528164 99528164 1001 86380 86390 1
527663 99527663 1001 86380 86390 1
528186 99528186 1001 86380 86390 1
528161 99528161 1001 86380 86390 1
528787 99528787 1001 86380 86390 1
528794 99528794 1001 86380 86390 1
528893 99528893 1001 86380 86390 1
528689 99528689 1001 86380 86390 1
528654 99528654 1001 86380 86390 1
528656 99528656 1001 86380 86390 1
528334 99528334 1001 86380 86390 1
528353 99528353 1001 86380 86390 1
528485 99528485 1001 86380 86390 1
528357 99528357 1001 86380 86390 1
529083 99529083 1001 86380 86390 1
529008 99529008 1001 86380 86390 1
529073 99529073 1001 86380 86390 1
529724 99529724 1001 86380 86390 1
529629 99529629 1001 86380 86390 1
529635 99529635 1001 86380 86390 1
529559 99529559 1001 86380 86390 1
529432 99529432 1001 86380 86390 1
529411 99529411 1001 86380 86390 1
529322 99529322 1001 86380 86390 1
529507 99529507 1001 86380 86390 1
529108 99529108 1001 86380 86390 1
529780 99529780 1001 86380 86390 1
529770 99529770 1001 86380 86390 1
530489 99530489 1001 86380 86390 1
530051 99530051 1001 86380 86390 1
530138 99530138 1001 86380 86390 1
531211 99531211 1001 86380 86390 1
531010 99531010 1001 86380 86390 1
530979 99530979 1001 86380 86390 1
530941 99530941 1001 86380 86390 1
530957 99530957 1001 86380 86390 1
532122 99532122 1001 86380 86390 1
532162 99532162 1001 86380 86390 1
532126 99532126 1001 86380 86390 1
531852 99531852 1001 86380 86390 1
531759 99531759 1001 86380 86390 1
531672 99531672 1001 86380 86390 1
532286 99532286 1001 86380 86390 1
532841 99532841 1001 86380 86390 1
532867 99532867 1001 86380 86390 1
532857 99532857 1001 86380 86390 1
532861 99532861 1001 86380 86390 1
532762 99532762 1001 86380 86390 1
532784 99532784 1001 86380 86390 1
532773 99532773 1001 86380 86390 1
533735 99533735 1001 86380 86390 1
533434 99533434 1001 86380 86390 1
533374 99533374 1001 86380 86390 1
534023 99534023 1001 86380 86390 1
533936 99533936 1001 86380 86390 1
533924 99533924 1001 86380 86390 1
533983 99533983 1001 86380 86390 1
534488 99534488 1001 86380 86390 1
534279 99534279 1001 86380 86390 1
534103 99534103 1001 86380 86390 1
534826 99534826 1001 86380 86390 1
534779 99534779 1001 86380 86390 1
535425 99535425 1001 86380 86390 1
535160 99535160 1001 86380 86390 1
534924 99534924 1001 86380 86390 1
534977 99534977 1001 86380 86390 1
535030 99535030 1001 86380 86390 1
535707 99535707 1001 86380 86390 1
535558 99535558 1001 86380 86390 1
535988 99535988 1001 86380 86390 1
535916 99535916 1001 86380 86390 1
535735 99535735 1001 86380 86390 1
536504 99536504 1001 86380 86390 1
536814 99536814 1001 86380 86390 1
536896 99536896 1001 86380 86390 1
536923 99536923 1001 86380 86390 1
536915 99536915 1001 86380 86390 1
536878 99536878 1001 86380 86390 1
536619 99536619 1001 86380 86390 1
536653 99536653 1001 86380 86390 1
537173 99537173 1001 86380 86390 1
537228 99537228 1001 86380 86390 1
537282 99537282 1001 86380 86390 1
537207 99537207 1001 86380 86390 1
537900 99537900 1001 86380 86390 1
537731 99537731 1001 86380 86390 1
537706 99537706 1001 86380 86390 1
537760 99537760 1001 86380 86390 1
537595 99537595 1001 86380 86390 1
537752 99537752 1001 86380 86390 1
537484 99537484 1001 86380 86390 1
537479 99537479 1001 86380 86390 1
538007 99538007 1001 86380 86390 1
538102 99538102 1001 86380 86390 1
538168 99538168 1001 86380 86390 1
538531 99538531 1001 86380 86390 1
538551 99538551 1001 86380 86390 1
538323 99538323 1001 86380 86390 1
538391 99538391 1001 86380 86390 1
538210 99538210 1001 86380 86390 1
538264 99538264 1001 86380 86390 1
538397 99538397 1001 86380 86390 1
538334 99538334 1001 86380 86390 1
538990 99538990 1001 86380 86390 1
539628 99539628 1001 86380 86390 1
539245 99539245 1001 86380 86390 1
539085 99539085 1001 86380 86390 1
539695 99539695 1001 86380 86390 1
540377 99540377 1001 86380 86390 1
540349 99540349 1001 86380 86390 1
540080 99540080 1001 86380 86390 1
540122 99540122 1001 86380 86390 1
540032 99540032 1001 86380 86390 1
539853 99539853 1001 86380 86390 1
540049 99540049 1001 86380 86390 1
540575 99540575 1001 86380 86390 1
541153 99541153 1001 86380 86390 1
540947 99540947 1001 86380 86390 1
540923 99540923 1001 86380 86390 1
541319 99541319 1001 86380 86390 1
541366 99541366 1001 86380 86390 1
541990 99541990 1001 86380 86390 1
542118 99542118 1001 86380 86390 1
542095 99542095 1001 86380 86390 1
541833 99541833 1001 86380 86390 1
542237 99542237 1001 86380 86390 1
542205 99542205 1001 86380 86390 1
542784 99542784 1001 86380 86390 1
542877 99542877 1001 86380 86390 1
542709 99542709 1001 86380 86390 1
543140 99543140 1001 86380 86390 1
543104 99543104 1001 86380 86390 1
543148 99543148 1001 86380 86390 1
543735 99543735 1001 86380 86390 1
543583 99543583 1001 86380 86390 1
543728 99543728 1001 86380 86390 1
543578 99543578 1001 86380 86390 1
543376 99543376 1001 86380 86390 1
543444 99543444 1001 86380 86390 1
543484 99543484 1001 86380 86390 1
543283 99543283 1001 86380 86390 1
543303 99543303 1001 86380 86390 1
544374 99544374 1001 86380 86390 1
544246 99544246 1001 86380 86390 1
544146 99544146 1001 86380 86390 1
543981 99543981 1001 86380 86390 1
544141 99544141 1001 86380 86390 1
544185 99544185 1001 86380 86390 1
544703 99544703 1001 86380 86390 1
544695 99544695 1001 86380 86390 1
419793 355 1001 51600 52077 1
516740 515 1002 44183 55707 1
536440 742 1002 46887 53434 1
400003 99400003 1001 86380 86390 1
400694 99400694 1001 86380 86390 1
401411 99401411 1001 86380 86390 1
401580 99401580 1001 86380 86390 1
401562 99401562 1001 86380 86390 1
401565 99401565 1001 86380 86390 1
401753 99401753 1001 86380 86390 1
401896 99401896 1001 86380 86390 1
402570 99402570 1001 86380 86390 1
402994 99402994 1001 86380 86390 1
403361 99403361 1001 86380 86390 1
403427 99403427 1001 86380 86390 1
404056 99404056 1001 86380 86390 1
404399 99404399 1001 86380 86390 1
404596 99404596 1001 86380 86390 1
405071 99405071 1001 86380 86390 1
405183 99405183 1001 86380 86390 1
405660 99405660 1001 86380 86390 1
405694 99405694 1001 86380 86390 1
406038 99406038 1001 86380 86390 1
406126 99406126 1001 86380 86390 1
406486 99406486 1001 86380 86390 1
406780 99406780 1001 86380 86390 1
407296 99407296 1001 86380 86390 1
407300 99407300 1001 86380 86390 1
407406 99407406 1001 86380 86390 1
407459 99407459 1001 86380 86390 1
408303 99408303 1001 86380 86390 1
408406 99408406 1001 86380 86390 1
408731 99408731 1001 86380 86390 1
408827 99408827 1001 86380 86390 1
408848 99408848 1001 86380 86390 1
409074 99409074 1001 86380 86390 1
409727 99409727 1001 86380 86390 1
410261 99410261 1001 86380 86390 1
410280 99410280 1001 86380 86390 1
410385 99410385 1001 86380 86390 1
410601 99410601 1001 86380 86390 1
410879 99410879 1001 86380 86390 1
411081 99411081 1001 86380 86390 1
411202 99411202 1001 86380 86390 1
411485 99411485 1001 86380 86390 1
411725 99411725 1001 86380 86390 1
412472 99412472 1001 86380 86390 1
413374 99413374 1001 86380 86390 1
413037 99413037 1001 86380 86390 1
413221 99413221 1001 86380 86390 1
412848 99412848 1001 86380 86390 1
412758 99412758 1001 86380 86390 1
413792 99413792 1001 86380 86390 1
415077 99415077 1001 86380 86390 1
415291 99415291 1001 86380 86390 1
414678 99414678 1001 86380 86390 1
414437 99414437 1001 86380 86390 1
414316 99414316 1001 86380 86390 1
415621 99415621 1001 86380 86390 1
415704 99415704 1001 86380 86390 1
415516 99415516 1001 86380 86390 1
416706 99416706 1001 86380 86390 1
416682 99416682 1001 86380 86390 1
416962 99416962 1001 86380 86390 1
416687 99416687 1001 86380 86390 1
416852 99416852 1001 86380 86390 1
416294 99416294 1001 86380 86390 1
416240 99416240 1001 86380 86390 1
416108 99416108 1001 86380 86390 1
417183 99417183 1001 86380 86390 1
418588 99418588 1001 86380 86390 1
418591 99418591 1001 86380 86390 1
418287 99418287 1001 86380 86390 1
418046 99418046 1001 86380 86390 1
417651 99417651 1001 86380 86390 1
417843 99417843 1001 86380 86390 1
418981 99418981 1001 86380 86390 1
419032 99419032 1001 86380 86390 1
420273 99420273 1001 86380 86390 1
420102 99420102 1001 86380 86390 1
419363 99419363 1001 86380 86390 1
419257 99419257 1001 86380 86390 1
421998 99421998 1001 86380 86390 1
420994 99420994 1001 86380 86390 1
422219 99422219 1001 86380 86390 1
422415 99422415 1001 86380 86390 1
423405 99423405 1001 86380 86390 1
423613 99423613 1001 86380 86390 1
425274 99425274 1001 86380 86390 1
424901 99424901 1001 86380 86390 1
424523 99424523 1001 86380 86390 1
425435 99425435 1001 86380 86390 1
426371 99426371 1001 86380 86390 1
426392 99426392 1001 86380 86390 1
426025 99426025 1001 86380 86390 1
427433 99427433 1001 86380 86390 1
426697 99426697 1001 86380 86390 1
427130 99427130 1001 86380 86390 1
428505 99428505 1001 86380 86390 1
428575 99428575 1001 86380 86390 1
427759 99427759 1001 86380 86390 1
427829 99427829 1001 86380 86390 1
427885 99427885 1001 86380 86390 1
428770 99428770 1001 86380 86390 1
429148 99429148 1001 86380 86390 1
430149 99430149 1001 86380 86390 1
430007 99430007 1001 86380 86390 1
429741 99429741 1001 86380 86390 1
429887 99429887 1001 86380 86390 1
429863 99429863 1001 86380 86390 1
429411 99429411 1001 86380 86390 1
429440 99429440 1001 86380 86390 1
429552 99429552 1001 86380 86390 1
429556 99429556 1001 86380 86390 1
429216 99429216 1001 86380 86390 1
429262 99429262 1001 86380 86390 1
431847 99431847 1001 86380 86390 1
431369 99431369 1001 86380 86390 1
431092 99431092 1001 86380 86390 1
432206 99432206 1001 86380 86390 1
432061 99432061 1001 86380 86390 1
432356 99432356 1001 86380 86390 1
432277 99432277 1001 86380 86390 1
432213 99432213 1001 86380 86390 1
433656 99433656 1001 86380 86390 1
433547 99433547 1001 86380 86390 1
432985 99432985 1001 86380 86390 1
432996 99432996 1001 86380 86390 1
433085 99433085 1001 86380 86390 1
433185 99433185 1001 86380 86390 1
432774 99432774 1001 86380 86390 1
432687 99432687 1001 86380 86390 1
432843 99432843 1001 86380 86390 1
433877 99433877 1001 86380 86390 1
435281 99435281 1001 86380 86390 1
434691 99434691 1001 86380 86390 1
434813 99434813 1001 86380 86390 1
434217 99434217 1001 86380 86390 1
434280 99434280 1001 86380 86390 1
436573 99436573 1001 86380 86390 1
436361 99436361 1001 86380 86390 1
435901 99435901 1001 86380 86390 1
300081 99300081 1001 86380 86390 1
300578 99300578 1001 86380 86390 1
300619 99300619 1001 86380 86390 1
300524 99300524 1001 86380 86390 1
300315 99300315 1001 86380 86390 1
300205 99300205 1001 86380 86390 1
300767 99300767 1001 86380 86390 1
300898 99300898 1001 86380 86390 1
300931 99300931 1001 86380 86390 1
301421 99301421 1001 86380 86390 1
301232 99301232 1001 86380 86390 1
301340 99301340 1001 86380 86390 1
301329 99301329 1001 86380 86390 1
301028 99301028 1001 86380 86390 1
301055 99301055 1001 86380 86390 1
301625 99301625 1001 86380 86390 1
302022 99302022 1001 86380 86390 1
302025 99302025 1001 86380 86390 1
302000 99302000 1001 86380 86390 1
302144 99302144 1001 86380 86390 1
301848 99301848 1001 86380 86390 1
302447 99302447 1001 86380 86390 1
302526 99302526 1001 86380 86390 1
302503 99302503 1001 86380 86390 1
303144 99303144 1001 86380 86390 1
303125 99303125 1001 86380 86390 1
302966 99302966 1001 86380 86390 1
302690 99302690 1001 86380 86390 1
302658 99302658 1001 86380 86390 1
303398 99303398 1001 86380 86390 1
303303 99303303 1001 86380 86390 1
303255 99303255 1001 86380 86390 1
303840 99303840 1001 86380 86390 1
303796 99303796 1001 86380 86390 1
303598 99303598 1001 86380 86390 1
303621 99303621 1001 86380 86390 1
304037 99304037 1001 86380 86390 1
304079 99304079 1001 86380 86390 1
304236 99304236 1001 86380 86390 1
304770 99304770 1001 86380 86390 1
304686 99304686 1001 86380 86390 1
304820 99304820 1001 86380 86390 1
304285 99304285 1001 86380 86390 1
304353 99304353 1001 86380 86390 1
304249 99304249 1001 86380 86390 1
304992 99304992 1001 86380 86390 1
304954 99304954 1001 86380 86390 1
305048 99305048 1001 86380 86390 1
305635 99305635 1001 86380 86390 1
305517 99305517 1001 86380 86390 1
305370 99305370 1001 86380 86390 1
305195 99305195 1001 86380 86390 1
305235 99305235 1001 86380 86390 1
500765 99500765 1001 86380 86390 1
500487 99500487 1001 86380 86390 1
500333 99500333 1001 86380 86390 1
500980 99500980 1001 86380 86390 1
500920 99500920 1001 86380 86390 1
501486 99501486 1001 86380 86390 1
501414 99501414 1001 86380 86390 1
501248 99501248 1001 86380 86390 1
501249 99501249 1001 86380 86390 1
501111 99501111 1001 86380 86390 1
501075 99501075 1001 86380 86390 1
501791 99501791 1001 86380 86390 1
502439 99502439 1001 86380 86390 1
502270 99502270 1001 86380 86390 1
502123 99502123 1001 86380 86390 1
502074 99502074 1001 86380 86390 1
502596 99502596 1001 86380 86390 1
502588 99502588 1001 86380 86390 1
502627 99502627 1001 86380 86390 1
503263 99503263 1001 86380 86390 1
503194 99503194 1001 86380 86390 1
503001 99503001 1001 86380 86390 1
502800 99502800 1001 86380 86390 1
502757 99502757 1001 86380 86390 1
502823 99502823 1001 86380 86390 1
504103 99504103 1001 86380 86390 1
503825 99503825 1001 86380 86390 1
503854 99503854 1001 86380 86390 1
503739 99503739 1001 86380 86390 1
503665 99503665 1001 86380 86390 1
503682 99503682 1001 86380 86390 1
504146 99504146 1001 86380 86390 1
504250 99504250 1001 86380 86390 1
504267 99504267 1001 86380 86390 1
504942 99504942 1001 86380 86390 1
504699 99504699 1001 86380 86390 1
504547 99504547 1001 86380 86390 1
504538 99504538 1001 86380 86390 1
505639 99505639 1001 86380 86390 1
505413 99505413 1001 86380 86390 1
505445 99505445 1001 86380 86390 1
505369 99505369 1001 86380 86390 1
505322 99505322 1001 86380 86390 1
505262 99505262 1001 86380 86390 1
505250 99505250 1001 86380 86390 1
505775 99505775 1001 86380 86390 1
506096 99506096 1001 86380 86390 1
506048 99506048 1001 86380 86390 1
506754 99506754 1001 86380 86390 1
506770 99506770 1001 86380 86390 1
506707 99506707 1001 86380 86390 1
507315 99507315 1001 86380 86390 1
506949 99506949 1001 86380 86390 1
507436 99507436 1001 86380 86390 1
507427 99507427 1001 86380 86390 1
508119 99508119 1001 86380 86390 1
507900 99507900 1001 86380 86390 1
507868 99507868 1001 86380 86390 1
507858 99507858 1001 86380 86390 1
508440 99508440 1001 86380 86390 1
508295 99508295 1001 86380 86390 1
508335 99508335 1001 86380 86390 1
508439 99508439 1001 86380 86390 1
508961 99508961 1001 86380 86390 1
509026 99509026 1001 86380 86390 1
508899 99508899 1001 86380 86390 1
508834 99508834 1001 86380 86390 1
509094 99509094 1001 86380 86390 1
509722 99509722 1001 86380 86390 1
509799 99509799 1001 86380 86390 1
509819 99509819 1001 86380 86390 1
509717 99509717 1001 86380 86390 1
509846 99509846 1001 86380 86390 1
509862 99509862 1001 86380 86390 1
509613 99509613 1001 86380 86390 1
509291 99509291 1001 86380 86390 1
509960 99509960 1001 86380 86390 1
510559 99510559 1001 86380 86390 1
510618 99510618 1001 86380 86390 1
510718 99510718 1001 86380 86390 1
510152 99510152 1001 86380 86390 1
510761 99510761 1001 86380 86390 1
511530 99511530 1001 86380 86390 1
511357 99511357 1001 86380 86390 1
511513 99511513 1001 86380 86390 1
511205 99511205 1001 86380 86390 1
511231 99511231 1001 86380 86390 1
511312 99511312 1001 86380 86390 1
511239 99511239 1001 86380 86390 1
511176 99511176 1001 86380 86390 1
511037 99511037 1001 86380 86390 1
511757 99511757 1001 86380 86390 1
511753 99511753 1001 86380 86390 1
511598 99511598 1001 86380 86390 1
512178 99512178 1001 86380 86390 1
512323 99512323 1001 86380 86390 1
512150 99512150 1001 86380 86390 1
511782 99511782 1001 86380 86390 1
512499 99512499 1001 86380 86390 1
512475 99512475 1001 86380 86390 1
513053 99513053 1001 86380 86390 1
513135 99513135 1001 86380 86390 1
512735 99512735 1001 86380 86390 1
512700 99512700 1001 86380 86390 1
513257 99513257 1001 86380 86390 1
513310 99513310 1001 86380 86390 1
513697 99513697 1001 86380 86390 1
513744 99513744 1001 86380 86390 1
513810 99513810 1001 86380 86390 1
513439 99513439 1001 86380 86390 1
513459 99513459 1001 86380 86390 1
513538 99513538 1001 86380 86390 1
514838 99514838 1001 86380 86390 1
514472 99514472 1001 86380 86390 1
514560 99514560 1001 86380 86390 1
514325 99514325 1001 86380 86390 1
514898 99514898 1001 86380 86390 1
514872 99514872 1001 86380 86390 1
514903 99514903 1001 86380 86390 1
515580 99515580 1001 86380 86390 1
515467 99515467 1001 86380 86390 1
515235 99515235 1001 86380 86390 1
515826 99515826 1001 86380 86390 1
515848 99515848 1001 86380 86390 1
516453 99516453 1001 86380 86390 1
516415 99516415 1001 86380 86390 1
516161 99516161 1001 86380 86390 1
516228 99516228 1001 86380 86390 1
516518 99516518 1001 86380 86390 1
517169 99517169 1001 86380 86390 1
517240 99517240 1001 86380 86390 1
516997 99516997 1001 86380 86390 1
516961 99516961 1001 86380 86390 1
516770 99516770 1001 86380 86390 1
517481 99517481 1001 86380 86390 1
518033 99518033 1001 86380 86390 1
518099 99518099 1001 86380 86390 1
518069 99518069 1001 86380 86390 1
518058 99518058 1001 86380 86390 1
517844 99517844 1001 86380 86390 1
517862 99517862 1001 86380 86390 1
517624 99517624 1001 86380 86390 1
517665 99517665 1001 86380 86390 1
518291 99518291 1001 86380 86390 1
518323 99518323 1001 86380 86390 1
518898 99518898 1001 86380 86390 1
518975 99518975 1001 86380 86390 1
518666 99518666 1001 86380 86390 1
518767 99518767 1001 86380 86390 1
518471 99518471 1001 86380 86390 1
519093 99519093 1001 86380 86390 1
519059 99519059 1001 86380 86390 1
519085 99519085 1001 86380 86390 1
519669 99519669 1001 86380 86390 1
519428 99519428 1001 86380 86390 1
519401 99519401 1001 86380 86390 1
519236 99519236 1001 86380 86390 1
519355 99519355 1001 86380 86390 1
519203 99519203 1001 86380 86390 1
519296 99519296 1001 86380 86390 1
519888 99519888 1001 86380 86390 1
520632 99520632 1001 86380 86390 1
520235 99520235 1001 86380 86390 1
520756 99520756 1001 86380 86390 1
521466 99521466 1001 86380 86390 1
521405 99521405 1001 86380 86390 1
521197 99521197 1001 86380 86390 1
521082 99521082 1001 86380 86390 1
521253 99521253 1001 86380 86390 1
520978 99520978 1001 86380 86390 1
520940 99520940 1001 86380 86390 1
521558 99521558 1001 86380 86390 1
521527 99521527 1001 86380 86390 1
522221 99522221 1001 86380 86390 1
522189 99522189 1001 86380 86390 1
522034 99522034 1001 86380 86390 1
522367 99522367 1001 86380 86390 1
522492 99522492 1001 86380 86390 1
522430 99522430 1001 86380 86390 1
522979 99522979 1001 86380 86390 1
522831 99522831 1001 86380 86390 1
522564 99522564 1001 86380 86390 1
522526 99522526 1001 86380 86390 1
522552 99522552 1001 86380 86390 1
522702 99522702 1001 86380 86390 1
523180 99523180 1001 86380 86390 1
523908 99523908 1001 86380 86390 1
523918 99523918 1001 86380 86390 1
523898 99523898 1001 86380 86390 1
523887 99523887 1001 86380 86390 1
523851 99523851 1001 86380 86390 1
523864 99523864 1001 86380 86390 1
523612 99523612 1001 86380 86390 1
523692 99523692 1001 86380 86390 1
523337 99523337 1001 86380 86390 1
523500 99523500 1001 86380 86390 1
524127 99524127 1001 86380 86390 1
524025 99524025 1001 86380 86390 1
524090 99524090 1001 86380 86390 1
524720 99524720 1001 86380 86390 1
524609 99524609 1001 86380 86390 1
524576 99524576 1001 86380 86390 1
524550 99524550 1001 86380 86390 1
524241 99524241 1001 86380 86390 1
524307 99524307 1001 86380 86390 1
524975 99524975 1001 86380 86390 1
525484 99525484 1001 86380 86390 1
525307 99525307 1001 86380 86390 1
525080 99525080 1001 86380 86390 1
525153 99525153 1001 86380 86390 1
526347 99526347 1001 86380 86390 1
526854 99526854 1001 86380 86390 1
526985 99526985 1001 86380 86390 1
526773 99526773 1001 86380 86390 1
526636 99526636 1001 86380 86390 1
527407 99527407 1001 86380 86390 1
527309 99527309 1001 86380 86390 1
527889 99527889 1001 86380 86390 1
528067 99528067 1001 86380 86390 1
527762 99527762 1001 86380 86390 1
527674 99527674 1001 86380 86390 1
527579 99527579 1001 86380 86390 1
528113 99528113 1001 86380 86390 1
528252 99528252 1001 86380 86390 1
528873 99528873 1001 86380 86390 1
528768 99528768 1001 86380 86390 1
528517 99528517 1001 86380 86390 1
528611 99528611 1001 86380 86390 1
528983 99528983 1001 86380 86390 1
529599 99529599 1001 86380 86390 1
529433 99529433 1001 86380 86390 1
529348 99529348 1001 86380 86390 1
529276 99529276 1001 86380 86390 1
529311 99529311 1001 86380 86390 1
529761 99529761 1001 86380 86390 1
530448 99530448 1001 86380 86390 1
530397 99530397 1001 86380 86390 1
530258 99530258 1001 86380 86390 1
530310 99530310 1001 86380 86390 1
529989 99529989 1001 86380 86390 1
530124 99530124 1001 86380 86390 1
530749 99530749 1001 86380 86390 1
531317 99531317 1001 86380 86390 1
531391 99531391 1001 86380 86390 1
532139 99532139 1001 86380 86390 1
531954 99531954 1001 86380 86390 1
531690 99531690 1001 86380 86390 1
531647 99531647 1001 86380 86390 1
532718 99532718 1001 86380 86390 1
532770 99532770 1001 86380 86390 1
532706 99532706 1001 86380 86390 1
533054 99533054 1001 86380 86390 1
533832 99533832 1001 86380 86390 1
533689 99533689 1001 86380 86390 1
533601 99533601 1001 86380 86390 1
533524 99533524 1001 86380 86390 1
533307 99533307 1001 86380 86390 1
534050 99534050 1001 86380 86390 1
534625 99534625 1001 86380 86390 1
534180 99534180 1001 86380 86390 1
534140 99534140 1001 86380 86390 1
534722 99534722 1001 86380 86390 1
534805 99534805 1001 86380 86390 1
535449 99535449 1001 86380 86390 1
535506 99535506 1001 86380 86390 1
535280 99535280 1001 86380 86390 1
535194 99535194 1001 86380 86390 1
535260 99535260 1001 86380 86390 1
534935 99534935 1001 86380 86390 1
535638 99535638 1001 86380 86390 1
535608 99535608 1001 86380 86390 1
536147 99536147 1001 86380 86390 1
536321 99536321 1001 86380 86390 1
536999 99536999 1001 86380 86390 1
536967 99536967 1001 86380 86390 1
536882 99536882 1001 86380 86390 1
536844 99536844 1001 86380 86390 1
536796 99536796 1001 86380 86390 1
536927 99536927 1001 86380 86390 1
537653 99537653 1001 86380 86390 1
537776 99537776 1001 86380 86390 1
537779 99537779 1001 86380 86390 1
537781 99537781 1001 86380 86390 1
538718 99538718 1001 86380 86390 1
538326 99538326 1001 86380 86390 1
538945 99538945 1001 86380 86390 1
538972 99538972 1001 86380 86390 1
539569 99539569 1001 86380 86390 1
539518 99539518 1001 86380 86390 1
539332 99539332 1001 86380 86390 1
539767 99539767 1001 86380 86390 1
539845 99539845 1001 86380 86390 1
539744 99539744 1001 86380 86390 1
540408 99540408 1001 86380 86390 1
540371 99540371 1001 86380 86390 1
540388 99540388 1001 86380 86390 1
540401 99540401 1001 86380 86390 1
539926 99539926 1001 86380 86390 1
540520 99540520 1001 86380 86390 1
540483 99540483 1001 86380 86390 1
541155 99541155 1001 86380 86390 1
541144 99541144 1001 86380 86390 1
541277 99541277 1001 86380 86390 1
541174 99541174 1001 86380 86390 1
540921 99540921 1001 86380 86390 1
540715 99540715 1001 86380 86390 1
540691 99540691 1001 86380 86390 1
541382 99541382 1001 86380 86390 1
541408 99541408 1001 86380 86390 1
541430 99541430 1001 86380 86390 1
542107 99542107 1001 86380 86390 1
541975 99541975 1001 86380 86390 1
542292 99542292 1001 86380 86390 1
542944 99542944 1001 86380 86390 1
542757 99542757 1001 86380 86390 1
542939 99542939 1001 86380 86390 1
542611 99542611 1001 86380 86390 1
542645 99542645 1001 86380 86390 1
542350 99542350 1001 86380 86390 1
542353 99542353 1001 86380 86390 1
542445 99542445 1001 86380 86390 1
543008 99543008 1001 86380 86390 1
543739 99543739 1001 86380 86390 1
543681 99543681 1001 86380 86390 1
543501 99543501 1001 86380 86390 1
543566 99543566 1001 86380 86390 1
543230 99543230 1001 86380 86390 1
543197 99543197 1001 86380 86390 1
543277 99543277 1001 86380 86390 1
543201 99543201 1001 86380 86390 1
543941 99543941 1001 86380 86390 1
544559 99544559 1001 86380 86390 1
544502 99544502 1001 86380 86390 1
544191 99544191 1001 86380 86390 1
544391 99544391 1001 86380 86390 1
544046 99544046 1001 86380 86390 1
544125 99544125 1001 86380 86390 1
544713 99544713 1001 86380 86390 1
502971 789 1001 63672 63971 1
400130 99400130 1001 86380 86390 1
400295 99400295 1001 86380 86390 1
400298 99400298 1001 86380 86390 1
400279 99400279 1001 86380 86390 1
400709 99400709 1001 86380 86390 1
401325 99401325 1001 86380 86390 1
402184 99402184 1001 86380 86390 1
402321 99402321 1001 86380 86390 1
402619 99402619 1001 86380 86390 1
402710 99402710 1001 86380 86390 1
402829 99402829 1001 86380 86390 1
403012 99403012 1001 86380 86390 1
403148 99403148 1001 86380 86390 1
403460 99403460 1001 86380 86390 1
403569 99403569 1001 86380 86390 1
403782 99403782 1001 86380 86390 1
403848 99403848 1001 86380 86390 1
405638 99405638 1001 86380 86390 1
406326 99406326 1001 86380 86390 1
406355 99406355 1001 86380 86390 1
406414 99406414 1001 86380 86390 1
406793 99406793 1001 86380 86390 1
406871 99406871 1001 86380 86390 1
407022 99407022 1001 86380 86390 1
407048 99407048 1001 86380 86390 1
407146 99407146 1001 86380 86390 1
407263 99407263 1001 86380 86390 1
407952 99407952 1001 86380 86390 1
408186 99408186 1001 86380 86390 1
408138 99408138 1001 86380 86390 1
408400 99408400 1001 86380 86390 1
408409 99408409 1001 86380 86390 1
408511 99408511 1001 86380 86390 1
408741 99408741 1001 86380 86390 1
409290 99409290 1001 86380 86390 1
409221 99409221 1001 86380 86390 1
409463 99409463 1001 86380 86390 1
409663 99409663 1001 86380 86390 1
410496 99410496 1001 86380 86390 1
411442 99411442 1001 86380 86390 1
411610 99411610 1001 86380 86390 1
411661 99411661 1001 86380 86390 1
411900 99411900 1001 86380 86390 1
413386 99413386 1001 86380 86390 1
413058 99413058 1001 86380 86390 1
412796 99412796 1001 86380 86390 1
412828 99412828 1001 86380 86390 1
412489 99412489 1001 86380 86390 1
413970 99413970 1001 86380 86390 1
414044 99414044 1001 86380 86390 1
415085 99415085 1001 86380 86390 1
415300 99415300 1001 86380 86390 1
414943 99414943 1001 86380 86390 1
414599 99414599 1001 86380 86390 1
414610 99414610 1001 86380 86390 1
414891 99414891 1001 86380 86390 1
414137 99414137 1001 86380 86390 1
415367 99415367 1001 86380 86390 1
415431 99415431 1001 86380 86390 1
415323 99415323 1001 86380 86390 1
416729 99416729 1001 86380 86390 1
416513 99416513 1001 86380 86390 1
416076 99416076 1001 86380 86390 1
417301 99417301 1001 86380 86390 1
417063 99417063 1001 86380 86390 1
417308 99417308 1001 86380 86390 1
418674 99418674 1001 86380 86390 1
418700 99418700 1001 86380 86390 1
418542 99418542 1001 86380 86390 1
417639 99417639 1001 86380 86390 1
417911 99417911 1001 86380 86390 1
420130 99420130 1001 86380 86390 1
420010 99420010 1001 86380 86390 1
419565 99419565 1001 86380 86390 1
419544 99419544 1001 86380 86390 1
419389 99419389 1001 86380 86390 1
421965 99421965 1001 86380 86390 1
421966 99421966 1001 86380 86390 1
421767 99421767 1001 86380 86390 1
421550 99421550 1001 86380 86390 1
421561 99421561 1001 86380 86390 1
421022 99421022 1001 86380 86390 1
421008 99421008 1001 86380 86390 1
422251 99422251 1001 86380 86390 1
422155 99422155 1001 86380 86390 1
422186 99422186 1001 86380 86390 1
423607 99423607 1001 86380 86390 1
422964 99422964 1001 86380 86390 1
423274 99423274 1001 86380 86390 1
422852 99422852 1001 86380 86390 1
425013 99425013 1001 86380 86390 1
424755 99424755 1001 86380 86390 1
424782 99424782 1001 86380 86390 1
424732 99424732 1001 86380 86390 1
424894 99424894 1001 86380 86390 1
424818 99424818 1001 86380 86390 1
425483 99425483 1001 86380 86390 1
426763 99426763 1001 86380 86390 1
427087 99427087 1001 86380 86390 1
426604 99426604 1001 86380 86390 1
427342 99427342 1001 86380 86390 1
428044 99428044 1001 86380 86390 1
428143 99428143 1001 86380 86390 1
427602 99427602 1001 86380 86390 1
428949 99428949 1001 86380 86390 1
429488 99429488 1001 86380 86390 1
429460 99429460 1001 86380 86390 1
430425 99430425 1001 86380 86390 1
430711 99430711 1001 86380 86390 1
432002 99432002 1001 86380 86390 1
431590 99431590 1001 86380 86390 1
431366 99431366 1001 86380 86390 1
431048 99431048 1001 86380 86390 1
430969 99430969 1001 86380 86390 1
430911 99430911 1001 86380 86390 1
432346 99432346 1001 86380 86390 1
433640 99433640 1001 86380 86390 1
433670 99433670 1001 86380 86390 1
433478 99433478 1001 86380 86390 1
432915 99432915 1001 86380 86390 1
432656 99432656 1001 86380 86390 1
432788 99432788 1001 86380 86390 1
435227 99435227 1001 86380 86390 1
435333 99435333 1001 86380 86390 1
435153 99435153 1001 86380 86390 1
434678 99434678 1001 86380 86390 1
435480 99435480 1001 86380 86390 1
435645 99435645 1001 86380 86390 1
436993 99436993 1001 86380 86390 1
436368 99436368 1001 86380 86390 1
436617 99436617 1001 86380 86390 1
435907 99435907 1001 86380 86390 1
300054 99300054 1001 86380 86390 1
300588 99300588 1001 86380 86390 1
300650 99300650 1001 86380 86390 1
300437 99300437 1001 86380 86390 1
300440 99300440 1001 86380 86390 1
300277 99300277 1001 86380 86390 1
300164 99300164 1001 86380 86390 1
300283 99300283 1001 86380 86390 1
300777 99300777 1001 86380 86390 1
300888 99300888 1001 86380 86390 1
300852 99300852 1001 86380 86390 1
301212 99301212 1001 86380 86390 1
301025 99301025 1001 86380 86390 1
300982 99300982 1001 86380 86390 1
301562 99301562 1001 86380 86390 1
302267 99302267 1001 86380 86390 1
302268 99302268 1001 86380 86390 1
302053 99302053 1001 86380 86390 1
301878 99301878 1001 86380 86390 1
302522 99302522 1001 86380 86390 1
302525 99302525 1001 86380 86390 1
303093 99303093 1001 86380 86390 1
302890 99302890 1001 86380 86390 1
302895 99302895 1001 86380 86390 1
302613 99302613 1001 86380 86390 1
302730 99302730 1001 86380 86390 1
302720 99302720 1001 86380 86390 1
303964 99303964 1001 86380 86390 1
303993 99303993 1001 86380 86390 1
303626 99303626 1001 86380 86390 1
303759 99303759 1001 86380 86390 1
303471 99303471 1001 86380 86390 1
304787 99304787 1001 86380 86390 1
304583 99304583 1001 86380 86390 1
304534 99304534 1001 86380 86390 1
304266 99304266 1001 86380 86390 1
304283 99304283 1001 86380 86390 1
304986 99304986 1001 86380 86390 1
304886 99304886 1001 86380 86390 1
304867 99304867 1001 86380 86390 1
305544 99305544 1001 86380 86390 1
305574 99305574 1001 86380 86390 1
305540 99305540 1001 86380 86390 1
305224 99305224 1001 86380 86390 1
500024 99500024 1001 86380 86390 1
500115 99500115 1001 86380 86390 1
500130 99500130 1001 86380 86390 1
500067 99500067 1001 86380 86390 1
500677 99500677 1001 86380 86390 1
500756 99500756 1001 86380 86390 1
500706 99500706 1001 86380 86390 1
500354 99500354 1001 86380 86390 1
500355 99500355 1001 86380 86390 1
500871 99500871 1001 86380 86390 1
501530 99501530 1001 86380 86390 1
501522 99501522 1001 86380 86390 1
501331 99501331 1001 86380 86390 1
501312 99501312 1001 86380 86390 1
501327 99501327 1001 86380 86390 1
501316 99501316 1001 86380 86390 1
501044 99501044 1001 86380 86390 1
501028 99501028 1001 86380 86390 1
501834 99501834 1001 86380 86390 1
501814 99501814 1001 86380 86390 1
502337 99502337 1001 86380 86390 1
502438 99502438 1001 86380 86390 1
501864 99501864 1001 86380 86390 1
502649 99502649 1001 86380 86390 1
503150 99503150 1001 86380 86390 1
502970 99502970 1001 86380 86390 1
502840 99502840 1001 86380 86390 1
502805 99502805 1001 86380 86390 1
502875 99502875 1001 86380 86390 1
503366 99503366 1001 86380 86390 1
503383 99503383 1001 86380 86390 1
504098 99504098 1001 86380 86390 1
504104 99504104 1001 86380 86390 1
503754 99503754 1001 86380 86390 1
503651 99503651 1001 86380 86390 1
504220 99504220 1001 86380 86390 1
504119 99504119 1001 86380 86390 1
504907 99504907 1001 86380 86390 1
504636 99504636 1001 86380 86390 1
504652 99504652 1001 86380 86390 1
504707 99504707 1001 86380 86390 1
504446 99504446 1001 86380 86390 1
505034 99505034 1001 86380 86390 1
505009 99505009 1001 86380 86390 1
505627 99505627 1001 86380 86390 1
505552 99505552 1001 86380 86390 1
505400 99505400 1001 86380 86390 1
505401 99505401 1001 86380 86390 1
505366 99505366 1001 86380 86390 1
505207 99505207 1001 86380 86390 1
505213 99505213 1001 86380 86390 1
506537 99506537 1001 86380 86390 1
506500 99506500 1001 86380 86390 1
506606 99506606 1001 86380 86390 1
506766 99506766 1001 86380 86390 1
507171 99507171 1001 86380 86390 1
507019 99507019 1001 86380 86390 1
506895 99506895 1001 86380 86390 1
506808 99506808 1001 86380 86390 1
506967 99506967 1001 86380 86390 1
507570 99507570 1001 86380 86390 1
508129 99508129 1001 86380 86390 1
507963 99507963 1001 86380 86390 1
507766 99507766 1001 86380 86390 1
508357 99508357 1001 86380 86390 1
508940 99508940 1001 86380 86390 1
508979 99508979 1001 86380 86390 1
508880 99508880 1001 86380 86390 1
508463 99508463 1001 86380 86390 1
509319 99509319 1001 86380 86390 1
509466 99509466 1001 86380 86390 1
509445 99509445 1001 86380 86390 1
510549 99510549 1001 86380 86390 1
510702 99510702 1001 86380 86390 1
510824 99510824 1001 86380 86390 1
511422 99511422 1001 86380 86390 1
511298 99511298 1001 86380 86390 1
511157 99511157 1001 86380 86390 1
511248 99511248 1001 86380 86390 1
511275 99511275 1001 86380 86390 1
511227 99511227 1001 86380 86390 1
511165 99511165 1001 86380 86390 1
510973 99510973 1001 86380 86390 1
511093 99511093 1001 86380 86390 1
510965 99510965 1001 86380 86390 1
511706 99511706 1001 86380 86390 1
512268 99512268 1001 86380 86390 1
511850 99511850 1001 86380 86390 1
511896 99511896 1001 86380 86390 1
512422 99512422 1001 86380 86390 1
513063 99513063 1001 86380 86390 1
513092 99513092 1001 86380 86390 1
512692 99512692 1001 86380 86390 1
512719 99512719 1001 86380 86390 1
513267 99513267 1001 86380 86390 1
513206 99513206 1001 86380 86390 1
513273 99513273 1001 86380 86390 1
513969 99513969 1001 86380 86390 1
513975 99513975 1001 86380 86390 1
513964 99513964 1001 86380 86390 1
513663 99513663 1001 86380 86390 1
513624 99513624 1001 86380 86390 1
513715 99513715 1001 86380 86390 1
513628 99513628 1001 86380 86390 1
513452 99513452 1001 86380 86390 1
513585 99513585 1001 86380 86390 1
513417 99513417 1001 86380 86390 1
514081 99514081 1001 86380 86390 1
514108 99514108 1001 86380 86390 1
514163 99514163 1001 86380 86390 1
514551 99514551 1001 86380 86390 1
515610 99515610 1001 86380 86390 1
515495 99515495 1001 86380 86390 1
515428 99515428 1001 86380 86390 1
515390 99515390 1001 86380 86390 1
515278 99515278 1001 86380 86390 1
515078 99515078 1001 86380 86390 1
515694 99515694 1001 86380 86390 1
515787 99515787 1001 86380 86390 1
515804 99515804 1001 86380 86390 1
516448 99516448 1001 86380 86390 1
516483 99516483 1001 86380 86390 1
516373 99516373 1001 86380 86390 1
516456 99516456 1001 86380 86390 1
516124 99516124 1001 86380 86390 1
515931 99515931 1001 86380 86390 1
515896 99515896 1001 86380 86390 1
515962 99515962 1001 86380 86390 1
516931 99516931 1001 86380 86390 1
516840 99516840 1001 86380 86390 1
517465 99517465 1001 86380 86390 1
518040 99518040 1001 86380 86390 1
518105 99518105 1001 86380 86390 1
517705 99517705 1001 86380 86390 1
518332 99518332 1001 86380 86390 1
518184 99518184 1001 86380 86390 1
518419 99518419 1001 86380 86390 1
518477 99518477 1001 86380 86390 1
518530 99518530 1001 86380 86390 1
519132 99519132 1001 86380 86390 1
519777 99519777 1001 86380 86390 1
519631 99519631 1001 86380 86390 1
519546 99519546 1001 86380 86390 1
519561 99519561 1001 86380 86390 1
519461 99519461 1001 86380 86390 1
519477 99519477 1001 86380 86390 1
520018 99520018 1001 86380 86390 1
519610 99519610 1001 86380 86390 1
519862 99519862 1001 86380 86390 1
520501 99520501 1001 86380 86390 1
520297 99520297 1001 86380 86390 1
520203 99520203 1001 86380 86390 1
520156 99520156 1001 86380 86390 1
520665 99520665 1001 86380 86390 1
520797 99520797 1001 86380 86390 1
520774 99520774 1001 86380 86390 1
520701 99520701 1001 86380 86390 1
521364 99521364 1001 86380 86390 1
521240 99521240 1001 86380 86390 1
521496 99521496 1001 86380 86390 1
522264 99522264 1001 86380 86390 1
522233 99522233 1001 86380 86390 1
521814 99521814 1001 86380 86390 1
521780 99521780 1001 86380 86390 1
521873 99521873 1001 86380 86390 1
521773 99521773 1001 86380 86390 1
522317 99522317 1001 86380 86390 1
522340 99522340 1001 86380 86390 1
523108 99523108 1001 86380 86390 1
523028 99523028 1001 86380 86390 1
522723 99522723 1001 86380 86390 1
522867 99522867 1001 86380 86390 1
522529 99522529 1001 86380 86390 1
522673 99522673 1001 86380 86390 1
522507 99522507 1001 86380 86390 1
523122 99523122 1001 86380 86390 1
523138 99523138 1001 86380 86390 1
523321 99523321 1001 86380 86390 1
523855 99523855 1001 86380 86390 1
523766 99523766 1001 86380 86390 1
523762 99523762 1001 86380 86390 1
523880 99523880 1001 86380 86390 1
523636 99523636 1001 86380 86390 1
523716 99523716 1001 86380 86390 1
523710 99523710 1001 86380 86390 1
523554 99523554 1001 86380 86390 1
523493 99523493 1001 86380 86390 1
523522 99523522 1001 86380 86390 1
523334 99523334 1001 86380 86390 1
524012 99524012 1001 86380 86390 1
524726 99524726 1001 86380 86390 1
524261 99524261 1001 86380 86390 1
524278 99524278 1001 86380 86390 1
525511 99525511 1001 86380 86390 1
525502 99525502 1001 86380 86390 1
525273 99525273 1001 86380 86390 1
525013 99525013 1001 86380 86390 1
525620 99525620 1001 86380 86390 1
525752 99525752 1001 86380 86390 1
525693 99525693 1001 86380 86390 1
525629 99525629 1001 86380 86390 1
525655 99525655 1001 86380 86390 1
526243 99526243 1001 86380 86390 1
526312 99526312 1001 86380 86390 1
526354 99526354 1001 86380 86390 1
526207 99526207 1001 86380 86390 1
526093 99526093 1001 86380 86390 1
526185 99526185 1001 86380 86390 1
525869 99525869 1001 86380 86390 1
525917 99525917 1001 86380 86390 1
526606 99526606 1001 86380 86390 1
526581 99526581 1001 86380 86390 1
526607 99526607 1001 86380 86390 1
526470 99526470 1001 86380 86390 1
527070 99527070 1001 86380 86390 1
527035 99527035 1001 86380 86390 1
526858 99526858 1001 86380 86390 1
528004 99528004 1001 86380 86390 1
527996 99527996 1001 86380 86390 1
528066 99528066 1001 86380 86390 1
527795 99527795 1001 86380 86390 1
527653 99527653 1001 86380 86390 1
528087 99528087 1001 86380 86390 1
528715 99528715 1001 86380 86390 1
528562 99528562 1001 86380 86390 1
528497 99528497 1001 86380 86390 1
529106 99529106 1001 86380 86390 1
528922 99528922 1001 86380 86390 1
529534 99529534 1001 86380 86390 1
529291 99529291 1001 86380 86390 1
529900 99529900 1001 86380 86390 1
530466 99530466 1001 86380 86390 1
530383 99530383 1001 86380 86390 1
530325 99530325 1001 86380 86390 1
530235 99530235 1001 86380 86390 1
530165 99530165 1001 86380 86390 1
530001 99530001 1001 86380 86390 1
530017 99530017 1001 86380 86390 1
531227 99531227 1001 86380 86390 1
531310 99531310 1001 86380 86390 1
531208 99531208 1001 86380 86390 1
531327 99531327 1001 86380 86390 1
531144 99531144 1001 86380 86390 1
530966 99530966 1001 86380 86390 1
530890 99530890 1001 86380 86390 1
530931 99530931 1001 86380 86390 1
531580 99531580 1001 86380 86390 1
532155 99532155 1001 86380 86390 1
532170 99532170 1001 86380 86390 1
532206 99532206 1001 86380 86390 1
532147 99532147 1001 86380 86390 1
532024 99532024 1001 86380 86390 1
531813 99531813 1001 86380 86390 1
531684 99531684 1001 86380 86390 1
532267 99532267 1001 86380 86390 1
532282 99532282 1001 86380 86390 1
532303 99532303 1001 86380 86390 1
532212 99532212 1001 86380 86390 1
532907 99532907 1001 86380 86390 1
532737 99532737 1001 86380 86390 1
532588 99532588 1001 86380 86390 1
533150 99533150 1001 86380 86390 1
533073 99533073 1001 86380 86390 1
533064 99533064 1001 86380 86390 1
533051 99533051 1001 86380 86390 1
533781 99533781 1001 86380 86390 1
533857 99533857 1001 86380 86390 1
533628 99533628 1001 86380 86390 1
533565 99533565 1001 86380 86390 1
533353 99533353 1001 86380 86390 1
533294 99533294 1001 86380 86390 1
534611 99534611 1001 86380 86390 1
534415 99534415 1001 86380 86390 1
534154 99534154 1001 86380 86390 1
534232 99534232 1001 86380 86390 1
534183 99534183 1001 86380 86390 1
534753 99534753 1001 86380 86390 1
535343 99535343 1001 86380 86390 1
535266 99535266 1001 86380 86390 1
534958 99534958 1001 86380 86390 1
534971 99534971 1001 86380 86390 1
535024 99535024 1001 86380 86390 1
534965 99534965 1001 86380 86390 1
535585 99535585 1001 86380 86390 1
536250 99536250 1001 86380 86390 1
536028 99536028 1001 86380 86390 1
535816 99535816 1001 86380 86390 1
536489 99536489 1001 86380 86390 1
536517 99536517 1001 86380 86390 1
536497 99536497 1001 86380 86390 1
537159 99537159 1001 86380 86390 1
537103 99537103 1001 86380 86390 1
537094 99537094 1001 86380 86390 1
537033 99537033 1001 86380 86390 1
536808 99536808 1001 86380 86390 1
536836 99536836 1001 86380 86390 1
536593 99536593 1001 86380 86390 1
536730 99536730 1001 86380 86390 1
537287 99537287 1001 86380 86390 1
537814 99537814 1001 86380 86390 1
537830 99537830 1001 86380 86390 1
537602 99537602 1001 86380 86390 1
537641 99537641 1001 86380 86390 1
537586 99537586 1001 86380 86390 1
537495 99537495 1001 86380 86390 1
537521 99537521 1001 86380 86390 1
538017 99538017 1001 86380 86390 1
538181 99538181 1001 86380 86390 1
538123 99538123 1001 86380 86390 1
538638 99538638 1001 86380 86390 1
538723 99538723 1001 86380 86390 1
538523 99538523 1001 86380 86390 1
538987 99538987 1001 86380 86390 1
539640 99539640 1001 86380 86390 1
539584 99539584 1001 86380 86390 1
539341 99539341 1001 86380 86390 1
539170 99539170 1001 86380 86390 1
540278 99540278 1001 86380 86390 1
540062 99540062 1001 86380 86390 1
539861 99539861 1001 86380 86390 1
539972 99539972 1001 86380 86390 1
540495 99540495 1001 86380 86390 1
541225 99541225 1001 86380 86390 1
541383 99541383 1001 86380 86390 1
541759 99541759 1001 86380 86390 1
541787 99541787 1001 86380 86390 1
541525 99541525 1001 86380 86390 1
541559 99541559 1001 86380 86390 1
542124 99542124 1001 86380 86390 1
542820 99542820 1001 86380 86390 1
542777 99542777 1001 86380 86390 1
542531 99542531 1001 86380 86390 1
542496 99542496 1001 86380 86390 1
542327 99542327 1001 86380 86390 1
542328 99542328 1001 86380 86390 1
542499 99542499 1001 86380 86390 1
543570 99543570 1001 86380 86390 1
543702 99543702 1001 86380 86390 1
543257 99543257 1001 86380 86390 1
543211 99543211 1001 86380 86390 1
543782 99543782 1001 86380 86390 1
543900 99543900 1001 86380 86390 1
543864 99543864 1001 86380 86390 1
543956 99543956 1001 86380 86390 1
543790 99543790 1001 86380 86390 1
544398 99544398 1001 86380 86390 1
544295 99544295 1001 86380 86390 1
544651 99544651 1001 86380 86390 1
412824 1116 1001 53340 69659 1
513899 983 1001 64336 64635 1
536405 853 1001 40543 40842 1
400268 99400268 1001 86380 86390 1
400579 99400579 1001 86380 86390 1
400711 99400711 1001 86380 86390 1
400766 99400766 1001 86380 86390 1
400980 99400980 1001 86380 86390 1
401386 99401386 1001 86380 86390 1
401542 99401542 1001 86380 86390 1
401773 99401773 1001 86380 86390 1
401777 99401777 1001 86380 86390 1
402082 99402082 1001 86380 86390 1
402448 99402448 1001 86380 86390 1
402751 99402751 1001 86380 86390 1
402933 99402933 1001 86380 86390 1
402990 99402990 1001 86380 86390 1
403346 99403346 1001 86380 86390 1
403447 99403447 1001 86380 86390 1
403822 99403822 1001 86380 86390 1
404134 99404134 1001 86380 86390 1
404538 99404538 1001 86380 86390 1
404632 99404632 1001 86380 86390 1
404710 99404710 1001 86380 86390 1
405411 99405411 1001 86380 86390 1
405343 99405343 1001 86380 86390 1
405895 99405895 1001 86380 86390 1
406076 99406076 1001 86380 86390 1
406303 99406303 1001 86380 86390 1
406287 99406287 1001 86380 86390 1
406316 99406316 1001 86380 86390 1
406425 99406425 1001 86380 86390 1
406497 99406497 1001 86380 86390 1
406932 99406932 1001 86380 86390 1
407107 99407107 1001 86380 86390 1
407092 99407092 1001 86380 86390 1
407527 99407527 1001 86380 86390 1
407832 99407832 1001 86380 86390 1
408356 99408356 1001 86380 86390 1
408527 99408527 1001 86380 86390 1
408584 99408584 1001 86380 86390 1
408569 99408569 1001 86380 86390 1
409158 99409158 1001 86380 86390 1
409583 99409583 1001 86380 86390 1
409910 99409910 1001 86380 86390 1
410236 99410236 1001 86380 86390 1
410371 99410371 1001 86380 86390 1
410461 99410461 1001 86380 86390 1
410493 99410493 1001 86380 86390 1
411094 99411094 1001 86380 86390 1
412342 99412342 1001 86380 86390 1
412462 99412462 1001 86380 86390 1
412474 99412474 1001 86380 86390 1
413092 99413092 1001 86380 86390 1
413173 99413173 1001 86380 86390 1
413026 99413026 1001 86380 86390 1
412625 99412625 1001 86380 86390 1
413925 99413925 1001 86380 86390 1
413917 99413917 1001 86380 86390 1
414722 99414722 1001 86380 86390 1
414526 99414526 1001 86380 86390 1
414119 99414119 1001 86380 86390 1
415557 99415557 1001 86380 86390 1
416587 99416587 1001 86380 86390 1
416122 99416122 1001 86380 86390 1
415878 99415878 1001 86380 86390 1
417263 99417263 1001 86380 86390 1
417123 99417123 1001 86380 86390 1
417062 99417062 1001 86380 86390 1
417231 99417231 1001 86380 86390 1
417468 99417468 1001 86380 86390 1
418678 99418678 1001 86380 86390 1
418491 99418491 1001 86380 86390 1
418470 99418470 1001 86380 86390 1
418123 99418123 1001 86380 86390 1
417678 99417678 1001 86380 86390 1
419110 99419110 1001 86380 86390 1
420213 99420213 1001 86380 86390 1
420790 99420790 1001 86380 86390 1
420625 99420625 1001 86380 86390 1
420750 99420750 1001 86380 86390 1
420780 99420780 1001 86380 86390 1
420576 99420576 1001 86380 86390 1
421799 99421799 1001 86380 86390 1
421900 99421900 1001 86380 86390 1
421821 99421821 1001 86380 86390 1
421442 99421442 1001 86380 86390 1
421118 99421118 1001 86380 86390 1
420896 99420896 1001 86380 86390 1
420969 99420969 1001 86380 86390 1
421197 99421197 1001 86380 86390 1
422359 99422359 1001 86380 86390 1
422377 99422377 1001 86380 86390 1
422524 99422524 1001 86380 86390 1
422401 99422401 1001 86380 86390 1
423089 99423089 1001 86380 86390 1
423006 99423006 1001 86380 86390 1
422837 99422837 1001 86380 86390 1
422841 99422841 1001 86380 86390 1
424024 99424024 1001 86380 86390 1
424108 99424108 1001 86380 86390 1
425304 99425304 1001 86380 86390 1
425160 99425160 1001 86380 86390 1
424962 99424962 1001 86380 86390 1
424923 99424923 1001 86380 86390 1
424557 99424557 1001 86380 86390 1
425695 99425695 1001 86380 86390 1
426907 99426907 1001 86380 86390 1
426542 99426542 1001 86380 86390 1
426473 99426473 1001 86380 86390 1
426668 99426668 1001 86380 86390 1
426652 99426652 1001 86380 86390 1
426051 99426051 1001 86380 86390 1
427251 99427251 1001 86380 86390 1
428638 99428638 1001 86380 86390 1
428624 99428624 1001 86380 86390 1
428060 99428060 1001 86380 86390 1
428223 99428223 1001 86380 86390 1
429098 99429098 1001 86380 86390 1
430088 99430088 1001 86380 86390 1
429613 99429613 1001 86380 86390 1
429678 99429678 1001 86380 86390 1
429466 99429466 1001 86380 86390 1
430546 99430546 1001 86380 86390 1
431679 99431679 1001 86380 86390 1
431572 99431572 1001 86380 86390 1
430836 99430836 1001 86380 86390 1
432123 99432123 1001 86380 86390 1
433412 99433412 1001 86380 86390 1
433684 99433684 1001 86380 86390 1
433160 99433160 1001 86380 86390 1
432873 99432873 1001 86380 86390 1
433753 99433753 1001 86380 86390 1
435101 99435101 1001 86380 86390 1
435335 99435335 1001 86380 86390 1
435052 99435052 1001 86380 86390 1
434735 99434735 1001 86380 86390 1
434871 99434871 1001 86380 86390 1
434937 99434937 1001 86380 86390 1
434450 99434450 1001 86380 86390 1
434232 99434232 1001 86380 86390 1
435787 99435787 1001 86380 86390 1
435651 99435651 1001 86380 86390 1
436819 99436819 1001 86380 86390 1
437129 99437129 1001 86380 86390 1
436319 99436319 1001 86380 86390 1
436278 99436278 1001 86380 86390 1
300056 99300056 1001 86380 86390 1
300014 99300014 1001 86380 86390 1
300589 99300589 1001 86380 86390 1
300671 99300671 1001 86380 86390 1
300555 99300555 1001 86380 86390 1
300560 99300560 1001 86380 86390 1
300478 99300478 1001 86380 86390 1
300168 99300168 1001 86380 86390 1
301419 99301419 1001 86380 86390 1
301360 99301360 1001 86380 86390 1
301307 99301307 1001 86380 86390 1
300936 99300936 1001 86380 86390 1
301060 99301060 1001 86380 86390 1
301720 99301720 1001 86380 86390 1
301645 99301645 1001 86380 86390 1
301583 99301583 1001 86380 86390 1
301977 99301977 1001 86380 86390 1
301877 99301877 1001 86380 86390 1
302449 99302449 1001 86380 86390 1
303116 99303116 1001 86380 86390 1
302618 99302618 1001 86380 86390 1
303235 99303235 1001 86380 86390 1
303982 99303982 1001 86380 86390 1
303955 99303955 1001 86380 86390 1
303752 99303752 1001 86380 86390 1
303799 99303799 1001 86380 86390 1
303463 99303463 1001 86380 86390 1
304176 99304176 1001 86380 86390 1
304743 99304743 1001 86380 86390 1
304756 99304756 1001 86380 86390 1
304842 99304842 1001 86380 86390 1
304641 99304641 1001 86380 86390 1
304507 99304507 1001 86380 86390 1
304549 99304549 1001 86380 86390 1
304614 99304614 1001 86380 86390 1
305052 99305052 1001 86380 86390 1
304937 99304937 1001 86380 86390 1
304956 99304956 1001 86380 86390 1
305522 99305522 1001 86380 86390 1
305588 99305588 1001 86380 86390 1
305386 99305386 1001 86380 86390 1
305213 99305213 1001 86380 86390 1
305175 99305175 1001 86380 86390 1
305128 99305128 1001 86380 86390 1
500094 99500094 1001 86380 86390 1
500122 99500122 1001 86380 86390 1
305692 99305692 1001 86380 86390 1
500737 99500737 1001 86380 86390 1
500621 99500621 1001 86380 86390 1
500793 99500793 1001 86380 86390 1
500218 99500218 1001 86380 86390 1
500372 99500372 1001 86380 86390 1
501005 99501005 1001 86380 86390 1
501352 99501352 1001 86380 86390 1
502447 99502447 1001 86380 86390 1
502226 99502226 1001 86380 86390 1
502162 99502162 1001 86380 86390 1
501948 99501948 1001 86380 86390 1
501876 99501876 1001 86380 86390 1
502569 99502569 1001 86380 86390 1
502557 99502557 1001 86380 86390 1
503273 99503273 1001 86380 86390 1
502777 99502777 1001 86380 86390 1
502728 99502728 1001 86380 86390 1
502768 99502768 1001 86380 86390 1
503389 99503389 1001 86380 86390 1
503720 99503720 1001 86380 86390 1
503587 99503587 1001 86380 86390 1
503610 99503610 1001 86380 86390 1
504201 99504201 1001 86380 86390 1
504770 99504770 1001 86380 86390 1
504937 99504937 1001 86380 86390 1
504610 99504610 1001 86380 86390 1
504637 99504637 1001 86380 86390 1
504651 99504651 1001 86380 86390 1
504621 99504621 1001 86380 86390 1
504404 99504404 1001 86380 86390 1
504529 99504529 1001 86380 86390 1
504991 99504991 1001 86380 86390 1
505667 99505667 1001 86380 86390 1
505748 99505748 1001 86380 86390 1
505692 99505692 1001 86380 86390 1
505766 99505766 1001 86380 86390 1
505375 99505375 1001 86380 86390 1
505939 99505939 1001 86380 86390 1
505773 99505773 1001 86380 86390 1
505844 99505844 1001 86380 86390 1
505857 99505857 1001 86380 86390 1
506560 99506560 1001 86380 86390 1
506238 99506238 1001 86380 86390 1
506019 99506019 1001 86380 86390 1
506074 99506074 1001 86380 86390 1
506649 99506649 1001 86380 86390 1
506718 99506718 1001 86380 86390 1
507295 99507295 1001 86380 86390 1
507041 99507041 1001 86380 86390 1
506831 99506831 1001 86380 86390 1
506909 99506909 1001 86380 86390 1
506914 99506914 1001 86380 86390 1
506991 99506991 1001 86380 86390 1
506877 99506877 1001 86380 86390 1
507603 99507603 1001 86380 86390 1
507552 99507552 1001 86380 86390 1
507502 99507502 1001 86380 86390 1
508036 99508036 1001 86380 86390 1
507960 99507960 1001 86380 86390 1
508353 99508353 1001 86380 86390 1
508435 99508435 1001 86380 86390 1
508372 99508372 1001 86380 86390 1
508765 99508765 1001 86380 86390 1
508783 99508783 1001 86380 86390 1
509201 99509201 1001 86380 86390 1
508662 99508662 1001 86380 86390 1
509247 99509247 1001 86380 86390 1
509262 99509262 1001 86380 86390 1
509810 99509810 1001 86380 86390 1
509402 99509402 1001 86380 86390 1
509941 99509941 1001 86380 86390 1
509933 99509933 1001 86380 86390 1
510700 99510700 1001 86380 86390 1
510567 99510567 1001 86380 86390 1
510339 99510339 1001 86380 86390 1
510728 99510728 1001 86380 86390 1
510835 99510835 1001 86380 86390 1
511505 99511505 1001 86380 86390 1
511323 99511323 1001 86380 86390 1
510975 99510975 1001 86380 86390 1
511017 99511017 1001 86380 86390 1
511731 99511731 1001 86380 86390 1
512363 99512363 1001 86380 86390 1
511814 99511814 1001 86380 86390 1
511948 99511948 1001 86380 86390 1
512479 99512479 1001 86380 86390 1
512571 99512571 1001 86380 86390 1
512490 99512490 1001 86380 86390 1
513172 99513172 1001 86380 86390 1
513192 99513192 1001 86380 86390 1
512986 99512986 1001 86380 86390 1
512836 99512836 1001 86380 86390 1
512801 99512801 1001 86380 86390 1
512932 99512932 1001 86380 86390 1
512705 99512705 1001 86380 86390 1
512724 99512724 1001 86380 86390 1
513246 99513246 1001 86380 86390 1
513214 99513214 1001 86380 86390 1
513227 99513227 1001 86380 86390 1
513789 99513789 1001 86380 86390 1
513567 99513567 1001 86380 86390 1
514158 99514158 1001 86380 86390 1
514824 99514824 1001 86380 86390 1
514785 99514785 1001 86380 86390 1
514763 99514763 1001 86380 86390 1
514699 99514699 1001 86380 86390 1
514446 99514446 1001 86380 86390 1
514617 99514617 1001 86380 86390 1
514541 99514541 1001 86380 86390 1
514358 99514358 1001 86380 86390 1
515020 99515020 1001 86380 86390 1
515492 99515492 1001 86380 86390 1
515623 99515623 1001 86380 86390 1
515553 99515553 1001 86380 86390 1
515473 99515473 1001 86380 86390 1
515746 99515746 1001 86380 86390 1
515874 99515874 1001 86380 86390 1
516404 99516404 1001 86380 86390 1
516393 99516393 1001 86380 86390 1
516148 99516148 1001 86380 86390 1
516215 99516215 1001 86380 86390 1
516238 99516238 1001 86380 86390 1
515953 99515953 1001 86380 86390 1
516542 99516542 1001 86380 86390 1
516659 99516659 1001 86380 86390 1
517163 99517163 1001 86380 86390 1
517100 99517100 1001 86380 86390 1
517023 99517023 1001 86380 86390 1
516805 99516805 1001 86380 86390 1
516904 99516904 1001 86380 86390 1
516775 99516775 1001 86380 86390 1
517478 99517478 1001 86380 86390 1
517454 99517454 1001 86380 86390 1
518129 99518129 1001 86380 86390 1
518089 99518089 1001 86380 86390 1
517780 99517780 1001 86380 86390 1
517810 99517810 1001 86380 86390 1
517620 99517620 1001 86380 86390 1
517673 99517673 1001 86380 86390 1
517738 99517738 1001 86380 86390 1
517545 99517545 1001 86380 86390 1
517649 99517649 1001 86380 86390 1
518902 99518902 1001 86380 86390 1
518679 99518679 1001 86380 86390 1
518783 99518783 1001 86380 86390 1
518685 99518685 1001 86380 86390 1
518711 99518711 1001 86380 86390 1
518649 99518649 1001 86380 86390 1
518409 99518409 1001 86380 86390 1
519071 99519071 1001 86380 86390 1
519699 99519699 1001 86380 86390 1
519727 99519727 1001 86380 86390 1
519709 99519709 1001 86380 86390 1
519534 99519534 1001 86380 86390 1
519576 99519576 1001 86380 86390 1
519262 99519262 1001 86380 86390 1
519327 99519327 1001 86380 86390 1
519356 99519356 1001 86380 86390 1
520606 99520606 1001 86380 86390 1
520491 99520491 1001 86380 86390 1
520370 99520370 1001 86380 86390 1
520821 99520821 1001 86380 86390 1
520723 99520723 1001 86380 86390 1
520675 99520675 1001 86380 86390 1
521434 99521434 1001 86380 86390 1
521295 99521295 1001 86380 86390 1
521161 99521161 1001 86380 86390 1
521154 99521154 1001 86380 86390 1
521517 99521517 1001 86380 86390 1
521545 99521545 1001 86380 86390 1
522254 99522254 1001 86380 86390 1
522091 99522091 1001 86380 86390 1
522069 99522069 1001 86380 86390 1
521966 99521966 1001 86380 86390 1
521805 99521805 1001 86380 86390 1
521771 99521771 1001 86380 86390 1
521722 99521722 1001 86380 86390 1
522458 99522458 1001 86380 86390 1
522319 99522319 1001 86380 86390 1
523044 99523044 1001 86380 86390 1
522944 99522944 1001 86380 86390 1
523079 99523079 1001 86380 86390 1
522713 99522713 1001 86380 86390 1
522795 99522795 1001 86380 86390 1
522567 99522567 1001 86380 86390 1
522652 99522652 1001 86380 86390 1
523754 99523754 1001 86380 86390 1
523901 99523901 1001 86380 86390 1
523837 99523837 1001 86380 86390 1
523537 99523537 1001 86380 86390 1
523707 99523707 1001 86380 86390 1
523618 99523618 1001 86380 86390 1
524035 99524035 1001 86380 86390 1
524120 99524120 1001 86380 86390 1
523953 99523953 1001 86380 86390 1
524582 99524582 1001 86380 86390 1
524647 99524647 1001 86380 86390 1
524766 99524766 1001 86380 86390 1
524512 99524512 1001 86380 86390 1
524458 99524458 1001 86380 86390 1
524216 99524216 1001 86380 86390 1
524961 99524961 1001 86380 86390 1
525150 99525150 1001 86380 86390 1
525181 99525181 1001 86380 86390 1
525712 99525712 1001 86380 86390 1
526409 99526409 1001 86380 86390 1
526164 99526164 1001 86380 86390 1
525828 99525828 1001 86380 86390 1
525877 99525877 1001 86380 86390 1
526574 99526574 1001 86380 86390 1
527118 99527118 1001 86380 86390 1
526953 99526953 1001 86380 86390 1
526629 99526629 1001 86380 86390 1
527262 99527262 1001 86380 86390 1
527852 99527852 1001 86380 86390 1
527559 99527559 1001 86380 86390 1
528118 99528118 1001 86380 86390 1
528094 99528094 1001 86380 86390 1
528148 99528148 1001 86380 86390 1
528717 99528717 1001 86380 86390 1
528890 99528890 1001 86380 86390 1
528593 99528593 1001 86380 86390 1
528482 99528482 1001 86380 86390 1
529007 99529007 1001 86380 86390 1
529674 99529674 1001 86380 86390 1
529546 99529546 1001 86380 86390 1
529434 99529434 1001 86380 86390 1
529325 99529325 1001 86380 86390 1
529841 99529841 1001 86380 86390 1
529808 99529808 1001 86380 86390 1
529904 99529904 1001 86380 86390 1
530528 99530528 1001 86380 86390 1
530378 99530378 1001 86380 86390 1
530410 99530410 1001 86380 86390 1
530094 99530094 1001 86380 86390 1
530007 99530007 1001 86380 86390 1
530073 99530073 1001 86380 86390 1
530656 99530656 1001 86380 86390 1
530683 99530683 1001 86380 86390 1
530647 99530647 1001 86380 86390 1
530994 99530994 1001 86380 86390 1
531170 99531170 1001 86380 86390 1
530837 99530837 1001 86380 86390 1
530893 99530893 1001 86380 86390 1
530936 99530936 1001 86380 86390 1
530963 99530963 1001 86380 86390 1
531454 99531454 1001 86380 86390 1
531480 99531480 1001 86380 86390 1
531414 99531414 1001 86380 86390 1
532100 99532100 1001 86380 86390 1
531886 99531886 1001 86380 86390 1
531701 99531701 1001 86380 86390 1
531654 99531654 1001 86380 86390 1
531645 99531645 1001 86380 86390 1
532220 99532220 1001 86380 86390 1
532314 99532314 1001 86380 86390 1
533006 99533006 1001 86380 86390 1
532954 99532954 1001 86380 86390 1
532712 99532712 1001 86380 86390 1
532631 99532631 1001 86380 86390 1
532476 99532476 1001 86380 86390 1
532531 99532531 1001 86380 86390 1
532485 99532485 1001 86380 86390 1
533044 99533044 1001 86380 86390 1
533687 99533687 1001 86380 86390 1
533505 99533505 1001 86380 86390 1
533438 99533438 1001 86380 86390 1
533350 99533350 1001 86380 86390 1
534527 99534527 1001 86380 86390 1
534382 99534382 1001 86380 86390 1
534447 99534447 1001 86380 86390 1
534087 99534087 1001 86380 86390 1
535486 99535486 1001 86380 86390 1
535102 99535102 1001 86380 86390 1
535238 99535238 1001 86380 86390 1
536158 99536158 1001 86380 86390 1
535721 99535721 1001 86380 86390 1
537036 99537036 1001 86380 86390 1
536976 99536976 1001 86380 86390 1
537120 99537120 1001 86380 86390 1
536790 99536790 1001 86380 86390 1
536770 99536770 1001 86380 86390 1
536917 99536917 1001 86380 86390 1
536748 99536748 1001 86380 86390 1
537327 99537327 1001 86380 86390 1
537701 99537701 1001 86380 86390 1
537650 99537650 1001 86380 86390 1
538093 99538093 1001 86380 86390 1
538120 99538120 1001 86380 86390 1
538770 99538770 1001 86380 86390 1
538520 99538520 1001 86380 86390 1
538421 99538421 1001 86380 86390 1
538605 99538605 1001 86380 86390 1
538502 99538502 1001 86380 86390 1
538336 99538336 1001 86380 86390 1
538194 99538194 1001 86380 86390 1
538934 99538934 1001 86380 86390 1
538936 99538936 1001 86380 86390 1
538872 99538872 1001 86380 86390 1
538925 99538925 1001 86380 86390 1
539641 99539641 1001 86380 86390 1
539568 99539568 1001 86380 86390 1
539543 99539543 1001 86380 86390 1
539495 99539495 1001 86380 86390 1
539209 99539209 1001 86380 86390 1
539081 99539081 1001 86380 86390 1
539760 99539760 1001 86380 86390 1
539671 99539671 1001 86380 86390 1
540295 99540295 1001 86380 86390 1
540633 99540633 1001 86380 86390 1
541243 99541243 1001 86380 86390 1
540882 99540882 1001 86380 86390 1
541031 99541031 1001 86380 86390 1
540756 99540756 1001 86380 86390 1
540849 99540849 1001 86380 86390 1
541991 99541991 1001 86380 86390 1
542004 99542004 1001 86380 86390 1
541826 99541826 1001 86380 86390 1
541792 99541792 1001 86380 86390 1
542234 99542234 1001 86380 86390 1
542283 99542283 1001 86380 86390 1
542917 99542917 1001 86380 86390 1
542534 99542534 1001 86380 86390 1
542365 99542365 1001 86380 86390 1
542487 99542487 1001 86380 86390 1
542954 99542954 1001 86380 86390 1
543282 99543282 1001 86380 86390 1
543264 99543264 1001 86380 86390 1
543795 99543795 1001 86380 86390 1
543850 99543850 1001 86380 86390 1
543829 99543829 1001 86380 86390 1
543844 99543844 1001 86380 86390 1
544253 99544253 1001 86380 86390 1
544285 99544285 1001 86380 86390 1
544073 99544073 1001 86380 86390 1
544630 99544630 1001 86380 86390 1
400087 99400087 1001 86380 86390 1
400657 99400657 1001 86380 86390 1
400663 99400663 1001 86380 86390 1
400801 99400801 1001 86380 86390 1
401089 99401089 1001 86380 86390 1
401145 99401145 1001 86380 86390 1
401276 99401276 1001 86380 86390 1
401541 99401541 1001 86380 86390 1
401824 99401824 1001 86380 86390 1
402396 99402396 1001 86380 86390 1
402782 99402782 1001 86380 86390 1
402803 99402803 1001 86380 86390 1
402815 99402815 1001 86380 86390 1
403606 99403606 1001 86380 86390 1
403702 99403702 1001 86380 86390 1
403966 99403966 1001 86380 86390 1
404369 99404369 1001 86380 86390 1
404778 99404778 1001 86380 86390 1
404788 99404788 1001 86380 86390 1
405279 99405279 1001 86380 86390 1
405290 99405290 1001 86380 86390 1
406416 99406416 1001 86380 86390 1
406575 99406575 1001 86380 86390 1
407853 99407853 1001 86380 86390 1
408621 99408621 1001 86380 86390 1
410304 99410304 1001 86380 86390 1
410665 99410665 1001 86380 86390 1
411118 99411118 1001 86380 86390 1
411392 99411392 1001 86380 86390 1
412017 99412017 1001 86380 86390 1
412022 99412022 1001 86380 86390 1
412170 99412170 1001 86380 86390 1
412121 99412121 1001 86380 86390 1
412276 99412276 1001 86380 86390 1
413611 99413611 1001 86380 86390 1
413465 99413465 1001 86380 86390 1
413061 99413061 1001 86380 86390 1
414004 99414004 1001 86380 86390 1
415303 99415303 1001 86380 86390 1
414514 99414514 1001 86380 86390 1
414693 99414693 1001 86380 86390 1
414856 99414856 1001 86380 86390 1
414633 99414633 1001 86380 86390 1
414735 99414735 1001 86380 86390 1
414273 99414273 1001 86380 86390 1
414456 99414456 1001 86380 86390 1
415533 99415533 1001 86380 86390 1
416903 99416903 1001 86380 86390 1
416357 99416357 1001 86380 86390 1
415810 99415810 1001 86380 86390 1
417229 99417229 1001 86380 86390 1
418719 99418719 1001 86380 86390 1
418492 99418492 1001 86380 86390 1
418064 99418064 1001 86380 86390 1
417937 99417937 1001 86380 86390 1
419919 99419919 1001 86380 86390 1
419375 99419375 1001 86380 86390 1
419230 99419230 1001 86380 86390 1
421381 99421381 1001 86380 86390 1
421258 99421258 1001 86380 86390 1
420899 99420899 1001 86380 86390 1
421106 99421106 1001 86380 86390 1
421243 99421243 1001 86380 86390 1
420925 99420925 1001 86380 86390 1
422335 99422335 1001 86380 86390 1
422324 99422324 1001 86380 86390 1
423489 99423489 1001 86380 86390 1
423634 99423634 1001 86380 86390 1
424099 99424099 1001 86380 86390 1
424045 99424045 1001 86380 86390 1
423753 99423753 1001 86380 86390 1
425244 99425244 1001 86380 86390 1
424680 99424680 1001 86380 86390 1
424633 99424633 1001 86380 86390 1
424332 99424332 1001 86380 86390 1
427116 99427116 1001 86380 86390 1
426904 99426904 1001 86380 86390 1
426692 99426692 1001 86380 86390 1
426560 99426560 1001 86380 86390 1
426681 99426681 1001 86380 86390 1
426243 99426243 1001 86380 86390 1
425946 99425946 1001 86380 86390 1
425969 99425969 1001 86380 86390 1
427134 99427134 1001 86380 86390 1
427135 99427135 1001 86380 86390 1
428569 99428569 1001 86380 86390 1
427644 99427644 1001 86380 86390 1
428886 99428886 1001 86380 86390 1
428956 99428956 1001 86380 86390 1
430106 99430106 1001 86380 86390 1
429708 99429708 1001 86380 86390 1
429471 99429471 1001 86380 86390 1
429218 99429218 1001 86380 86390 1
430681 99430681 1001 86380 86390 1
431458 99431458 1001 86380 86390 1
431054 99431054 1001 86380 86390 1
433581 99433581 1001 86380 86390 1
433525 99433525 1001 86380 86390 1
433321 99433321 1001 86380 86390 1
432834 99432834 1001 86380 86390 1
434898 99434898 1001 86380 86390 1
434429 99434429 1001 86380 86390 1
435778 99435778 1001 86380 86390 1
436917 99436917 1001 86380 86390 1
436613 99436613 1001 86380 86390 1
436621 99436621 1001 86380 86390 1
436264 99436264 1001 86380 86390 1
437289 99437289 1001 86380 86390 1
300093 99300093 1001 86380 86390 1
300499 99300499 1001 86380 86390 1
300372 99300372 1001 86380 86390 1
300327 99300327 1001 86380 86390 1
300892 99300892 1001 86380 86390 1
300776 99300776 1001 86380 86390 1
301372 99301372 1001 86380 86390 1
301156 99301156 1001 86380 86390 1
301003 99301003 1001 86380 86390 1
301007 99301007 1001 86380 86390 1
300997 99300997 1001 86380 86390 1
301715 99301715 1001 86380 86390 1
302353 99302353 1001 86380 86390 1
302308 99302308 1001 86380 86390 1
302366 99302366 1001 86380 86390 1
302145 99302145 1001 86380 86390 1
301831 99301831 1001 86380 86390 1
302853 99302853 1001 86380 86390 1
302757 99302757 1001 86380 86390 1
302606 99302606 1001 86380 86390 1
303270 99303270 1001 86380 86390 1
303984 99303984 1001 86380 86390 1
303440 99303440 1001 86380 86390 1
303415 99303415 1001 86380 86390 1
303455 99303455 1001 86380 86390 1
304173 99304173 1001 86380 86390 1
304109 99304109 1001 86380 86390 1
304179 99304179 1001 86380 86390 1
304181 99304181 1001 86380 86390 1
304195 99304195 1001 86380 86390 1
304744 99304744 1001 86380 86390 1
304642 99304642 1001 86380 86390 1
304646 99304646 1001 86380 86390 1
304574 99304574 1001 86380 86390 1
304980 99304980 1001 86380 86390 1
304968 99304968 1001 86380 86390 1
304933 99304933 1001 86380 86390 1
305536 99305536 1001 86380 86390 1
305312 99305312 1001 86380 86390 1
305473 99305473 1001 86380 86390 1
305067 99305067 1001 86380 86390 1
500089 99500089 1001 86380 86390 1
500001 99500001 1001 86380 86390 1
500068 99500068 1001 86380 86390 1
500647 99500647 1001 86380 86390 1
500538 99500538 1001 86380 86390 1
500901 99500901 1001 86380 86390 1
500843 99500843 1001 86380 86390 1
501318 99501318 1001 86380 86390 1
501282 99501282 1001 86380 86390 1
501217 99501217 1001 86380 86390 1
501170 99501170 1001 86380 86390 1
501093 99501093 1001 86380 86390 1
501821 99501821 1001 86380 86390 1
501747 99501747 1001 86380 86390 1
502303 99502303 1001 86380 86390 1
502358 99502358 1001 86380 86390 1
502452 99502452 1001 86380 86390 1
502195 99502195 1001 86380 86390 1
502107 99502107 1001 86380 86390 1
502206 99502206 1001 86380 86390 1
501932 99501932 1001 86380 86390 1
502566 99502566 1001 86380 86390 1
502622 99502622 1001 86380 86390 1
502610 99502610 1001 86380 86390 1
503099 99503099 1001 86380 86390 1
503130 99503130 1001 86380 86390 1
503064 99503064 1001 86380 86390 1
502981 99502981 1001 86380 86390 1
502917 99502917 1001 86380 86390 1
502702 99502702 1001 86380 86390 1
502861 99502861 1001 86380 86390 1
503347 99503347 1001 86380 86390 1
504101 99504101 1001 86380 86390 1
504062 99504062 1001 86380 86390 1
503724 99503724 1001 86380 86390 1
503716 99503716 1001 86380 86390 1
503652 99503652 1001 86380 86390 1
503657 99503657 1001 86380 86390 1
503520 99503520 1001 86380 86390 1
503521 99503521 1001 86380 86390 1
504628 99504628 1001 86380 86390 1
504595 99504595 1001 86380 86390 1
504492 99504492 1001 86380 86390 1
504518 99504518 1001 86380 86390 1
504458 99504458 1001 86380 86390 1
504368 99504368 1001 86380 86390 1
505097 99505097 1001 86380 86390 1
505592 99505592 1001 86380 86390 1
505601 99505601 1001 86380 86390 1
505488 99505488 1001 86380 86390 1
505510 99505510 1001 86380 86390 1
505245 99505245 1001 86380 86390 1
505198 99505198 1001 86380 86390 1
505898 99505898 1001 86380 86390 1
505803 99505803 1001 86380 86390 1
506565 99506565 1001 86380 86390 1
506229 99506229 1001 86380 86390 1
506268 99506268 1001 86380 86390 1
506137 99506137 1001 86380 86390 1
506087 99506087 1001 86380 86390 1
506737 99506737 1001 86380 86390 1
506789 99506789 1001 86380 86390 1
506752 99506752 1001 86380 86390 1
507235 99507235 1001 86380 86390 1
507249 99507249 1001 86380 86390 1
507141 99507141 1001 86380 86390 1
506984 99506984 1001 86380 86390 1
507513 99507513 1001 86380 86390 1
507926 99507926 1001 86380 86390 1
508042 99508042 1001 86380 86390 1
507776 99507776 1001 86380 86390 1
507634 99507634 1001 86380 86390 1
508402 99508402 1001 86380 86390 1
508436 99508436 1001 86380 86390 1
508998 99508998 1001 86380 86390 1
508923 99508923 1001 86380 86390 1
509051 99509051 1001 86380 86390 1
509032 99509032 1001 86380 86390 1
509036 99509036 1001 86380 86390 1
508760 99508760 1001 86380 86390 1
508618 99508618 1001 86380 86390 1
508464 99508464 1001 86380 86390 1
509657 99509657 1001 86380 86390 1
509511 99509511 1001 86380 86390 1
509629 99509629 1001 86380 86390 1
509337 99509337 1001 86380 86390 1
509300 99509300 1001 86380 86390 1
510566 99510566 1001 86380 86390 1
510723 99510723 1001 86380 86390 1
510456 99510456 1001 86380 86390 1
510192 99510192 1001 86380 86390 1
510729 99510729 1001 86380 86390 1
510899 99510899 1001 86380 86390 1
510887 99510887 1001 86380 86390 1
511334 99511334 1001 86380 86390 1
511054 99511054 1001 86380 86390 1
512235 99512235 1001 86380 86390 1
512373 99512373 1001 86380 86390 1
512197 99512197 1001 86380 86390 1
512085 99512085 1001 86380 86390 1
512506 99512506 1001 86380 86390 1
512410 99512410 1001 86380 86390 1
512912 99512912 1001 86380 86390 1
512938 99512938 1001 86380 86390 1
512921 99512921 1001 86380 86390 1
512610 99512610 1001 86380 86390 1
513260 99513260 1001 86380 86390 1
513250 99513250 1001 86380 86390 1
513928 99513928 1001 86380 86390 1
513955 99513955 1001 86380 86390 1
513686 99513686 1001 86380 86390 1
513818 99513818 1001 86380 86390 1
513665 99513665 1001 86380 86390 1
513772 99513772 1001 86380 86390 1
513526 99513526 1001 86380 86390 1
514223 99514223 1001 86380 86390 1
514188 99514188 1001 86380 86390 1
514037 99514037 1001 86380 86390 1
514808 99514808 1001 86380 86390 1
514579 99514579 1001 86380 86390 1
514505 99514505 1001 86380 86390 1
514319 99514319 1001 86380 86390 1
514244 99514244 1001 86380 86390 1
515053 99515053 1001 86380 86390 1
514918 99514918 1001 86380 86390 1
515288 99515288 1001 86380 86390 1
515458 99515458 1001 86380 86390 1
515384 99515384 1001 86380 86390 1
515064 99515064 1001 86380 86390 1
516503 99516503 1001 86380 86390 1
516165 99516165 1001 86380 86390 1
516119 99516119 1001 86380 86390 1
515903 99515903 1001 86380 86390 1
516073 99516073 1001 86380 86390 1
516626 99516626 1001 86380 86390 1
516683 99516683 1001 86380 86390 1
517299 99517299 1001 86380 86390 1
517197 99517197 1001 86380 86390 1
517275 99517275 1001 86380 86390 1
516946 99516946 1001 86380 86390 1
516773 99516773 1001 86380 86390 1
517505 99517505 1001 86380 86390 1
517354 99517354 1001 86380 86390 1
517526 99517526 1001 86380 86390 1
518152 99518152 1001 86380 86390 1
517841 99517841 1001 86380 86390 1
517587 99517587 1001 86380 86390 1
518341 99518341 1001 86380 86390 1
518342 99518342 1001 86380 86390 1
518838 99518838 1001 86380 86390 1
518788 99518788 1001 86380 86390 1
518884 99518884 1001 86380 86390 1
518681 99518681 1001 86380 86390 1
518585 99518585 1001 86380 86390 1
518460 99518460 1001 86380 86390 1
518542 99518542 1001 86380 86390 1
518387 99518387 1001 86380 86390 1
519037 99519037 1001 86380 86390 1
519055 99519055 1001 86380 86390 1
519720 99519720 1001 86380 86390 1
519499 99519499 1001 86380 86390 1
519302 99519302 1001 86380 86390 1
519371 99519371 1001 86380 86390 1
519907 99519907 1001 86380 86390 1
519985 99519985 1001 86380 86390 1
520605 99520605 1001 86380 86390 1
520634 99520634 1001 86380 86390 1
520273 99520273 1001 86380 86390 1
520054 99520054 1001 86380 86390 1
520794 99520794 1001 86380 86390 1
520704 99520704 1001 86380 86390 1
520823 99520823 1001 86380 86390 1
520750 99520750 1001 86380 86390 1
520789 99520789 1001 86380 86390 1
521299 99521299 1001 86380 86390 1
521312 99521312 1001 86380 86390 1
521328 99521328 1001 86380 86390 1
520897 99520897 1001 86380 86390 1
520939 99520939 1001 86380 86390 1
521045 99521045 1001 86380 86390 1
520983 99520983 1001 86380 86390 1
521547 99521547 1001 86380 86390 1
521746 99521746 1001 86380 86390 1
521682 99521682 1001 86380 86390 1
522385 99522385 1001 86380 86390 1
522876 99522876 1001 86380 86390 1
522669 99522669 1001 86380 86390 1
522514 99522514 1001 86380 86390 1
522663 99522663 1001 86380 86390 1
522548 99522548 1001 86380 86390 1
523286 99523286 1001 86380 86390 1
523186 99523186 1001 86380 86390 1
523291 99523291 1001 86380 86390 1
523648 99523648 1001 86380 86390 1
524112 99524112 1001 86380 86390 1
524693 99524693 1001 86380 86390 1
524403 99524403 1001 86380 86390 1
524348 99524348 1001 86380 86390 1
524302 99524302 1001 86380 86390 1
524964 99524964 1001 86380 86390 1
525298 99525298 1001 86380 86390 1
525260 99525260 1001 86380 86390 1
525118 99525118 1001 86380 86390 1
525723 99525723 1001 86380 86390 1
525611 99525611 1001 86380 86390 1
525665 99525665 1001 86380 86390 1
525696 99525696 1001 86380 86390 1
526397 99526397 1001 86380 86390 1
526315 99526315 1001 86380 86390 1
525909 99525909 1001 86380 86390 1
526528 99526528 1001 86380 86390 1
526613 99526613 1001 86380 86390 1
527094 99527094 1001 86380 86390 1
526911 99526911 1001 86380 86390 1
526787 99526787 1001 86380 86390 1
527358 99527358 1001 86380 86390 1
528075 99528075 1001 86380 86390 1
527872 99527872 1001 86380 86390 1
527970 99527970 1001 86380 86390 1
527692 99527692 1001 86380 86390 1
527734 99527734 1001 86380 86390 1
527747 99527747 1001 86380 86390 1
527624 99527624 1001 86380 86390 1
527612 99527612 1001 86380 86390 1
527625 99527625 1001 86380 86390 1
527561 99527561 1001 86380 86390 1
527627 99527627 1001 86380 86390 1
527563 99527563 1001 86380 86390 1
528126 99528126 1001 86380 86390 1
528770 99528770 1001 86380 86390 1
529700 99529700 1001 86380 86390 1
529723 99529723 1001 86380 86390 1
529341 99529341 1001 86380 86390 1
529394 99529394 1001 86380 86390 1
529358 99529358 1001 86380 86390 1
529477 99529477 1001 86380 86390 1
530418 99530418 1001 86380 86390 1
530336 99530336 1001 86380 86390 1
530317 99530317 1001 86380 86390 1
530089 99530089 1001 86380 86390 1
530758 99530758 1001 86380 86390 1
530675 99530675 1001 86380 86390 1
530626 99530626 1001 86380 86390 1
531202 99531202 1001 86380 86390 1
531254 99531254 1001 86380 86390 1
531219 99531219 1001 86380 86390 1
531369 99531369 1001 86380 86390 1
531092 99531092 1001 86380 86390 1
531541 99531541 1001 86380 86390 1
532151 99532151 1001 86380 86390 1
531999 99531999 1001 86380 86390 1
531678 99531678 1001 86380 86390 1
531788 99531788 1001 86380 86390 1
532219 99532219 1001 86380 86390 1
532820 99532820 1001 86380 86390 1
532487 99532487 1001 86380 86390 1
533722 99533722 1001 86380 86390 1
533851 99533851 1001 86380 86390 1
533510 99533510 1001 86380 86390 1
533553 99533553 1001 86380 86390 1
533610 99533610 1001 86380 86390 1
533392 99533392 1001 86380 86390 1
533239 99533239 1001 86380 86390 1
533409 99533409 1001 86380 86390 1
534520 99534520 1001 86380 86390 1
534552 99534552 1001 86380 86390 1
534503 99534503 1001 86380 86390 1
534342 99534342 1001 86380 86390 1
534411 99534411 1001 86380 86390 1
534211 99534211 1001 86380 86390 1
534264 99534264 1001 86380 86390 1
534241 99534241 1001 86380 86390 1
535415 99535415 1001 86380 86390 1
535217 99535217 1001 86380 86390 1
534902 99534902 1001 86380 86390 1
535091 99535091 1001 86380 86390 1
535017 99535017 1001 86380 86390 1
534900 99534900 1001 86380 86390 1
535562 99535562 1001 86380 86390 1
535605 99535605 1001 86380 86390 1
536234 99536234 1001 86380 86390 1
536217 99536217 1001 86380 86390 1
535937 99535937 1001 86380 86390 1
536003 99536003 1001 86380 86390 1
536019 99536019 1001 86380 86390 1
535865 99535865 1001 86380 86390 1
536428 99536428 1001 86380 86390 1
536351 99536351 1001 86380 86390 1
536527 99536527 1001 86380 86390 1
537037 99537037 1001 86380 86390 1
536738 99536738 1001 86380 86390 1
536603 99536603 1001 86380 86390 1
537848 99537848 1001 86380 86390 1
537702 99537702 1001 86380 86390 1
537475 99537475 1001 86380 86390 1
537491 99537491 1001 86380 86390 1
538128 99538128 1001 86380 86390 1
538156 99538156 1001 86380 86390 1
538660 99538660 1001 86380 86390 1
538678 99538678 1001 86380 86390 1
538730 99538730 1001 86380 86390 1
538641 99538641 1001 86380 86390 1
538352 99538352 1001 86380 86390 1
538241 99538241 1001 86380 86390 1
538319 99538319 1001 86380 86390 1
538229 99538229 1001 86380 86390 1
538997 99538997 1001 86380 86390 1
538848 99538848 1001 86380 86390 1
539545 99539545 1001 86380 86390 1
539522 99539522 1001 86380 86390 1
539243 99539243 1001 86380 86390 1
539339 99539339 1001 86380 86390 1
539036 99539036 1001 86380 86390 1
539672 99539672 1001 86380 86390 1
540368 99540368 1001 86380 86390 1
540411 99540411 1001 86380 86390 1
540505 99540505 1001 86380 86390 1
540513 99540513 1001 86380 86390 1
541161 99541161 1001 86380 86390 1
540998 99540998 1001 86380 86390 1
541077 99541077 1001 86380 86390 1
540983 99540983 1001 86380 86390 1
541965 99541965 1001 86380 86390 1
542104 99542104 1001 86380 86390 1
541864 99541864 1001 86380 86390 1
541777 99541777 1001 86380 86390 1
541685 99541685 1001 86380 86390 1
541678 99541678 1001 86380 86390 1
542146 99542146 1001 86380 86390 1
542201 99542201 1001 86380 86390 1
542879 99542879 1001 86380 86390 1
542763 99542763 1001 86380 86390 1
542485 99542485 1001 86380 86390 1
542448 99542448 1001 86380 86390 1
542526 99542526 1001 86380 86390 1
542982 99542982 1001 86380 86390 1
543586 99543586 1001 86380 86390 1
543731 99543731 1001 86380 86390 1
543543 99543543 1001 86380 86390 1
543247 99543247 1001 86380 86390 1
543932 99543932 1001 86380 86390 1
543972 99543972 1001 86380 86390 1
544498 99544498 1001 86380 86390 1
544144 99544144 1001 86380 86390 1
544711 99544711 1001 86380 86390 1
544650 99544650 1001 86380 86390 1
544602 99544602 1001 86380 86390 1
436056 258 1001 53340 53817 1
400123 99400123 1001 86380 86390 1
400109 99400109 1001 86380 86390 1
400182 99400182 1001 86380 86390 1
400582 99400582 1001 86380 86390 1
400655 99400655 1001 86380 86390 1
400819 99400819 1001 86380 86390 1
400724 99400724 1001 86380 86390 1
401805 99401805 1001 86380 86390 1
401788 99401788 1001 86380 86390 1
401733 99401733 1001 86380 86390 1
401836 99401836 1001 86380 86390 1
402113 99402113 1001 86380 86390 1
402098 99402098 1001 86380 86390 1
402647 99402647 1001 86380 86390 1
403250 99403250 1001 86380 86390 1
403612 99403612 1001 86380 86390 1
404073 99404073 1001 86380 86390 1
404292 99404292 1001 86380 86390 1
404433 99404433 1001 86380 86390 1
405095 99405095 1001 86380 86390 1
405144 99405144 1001 86380 86390 1
405485 99405485 1001 86380 86390 1
405723 99405723 1001 86380 86390 1
405699 99405699 1001 86380 86390 1
405738 99405738 1001 86380 86390 1
405744 99405744 1001 86380 86390 1
405960 99405960 1001 86380 86390 1
406091 99406091 1001 86380 86390 1
406111 99406111 1001 86380 86390 1
406615 99406615 1001 86380 86390 1
407036 99407036 1001 86380 86390 1
408388 99408388 1001 86380 86390 1
408877 99408877 1001 86380 86390 1
409004 99409004 1001 86380 86390 1
409505 99409505 1001 86380 86390 1
409763 99409763 1001 86380 86390 1
409927 99409927 1001 86380 86390 1
410054 99410054 1001 86380 86390 1
410267 99410267 1001 86380 86390 1
410444 99410444 1001 86380 86390 1
410945 99410945 1001 86380 86390 1
411718 99411718 1001 86380 86390 1
411713 99411713 1001 86380 86390 1
411892 99411892 1001 86380 86390 1
411878 99411878 1001 86380 86390 1
412040 99412040 1001 86380 86390 1
411999 99411999 1001 86380 86390 1
412355 99412355 1001 86380 86390 1
413527 99413527 1001 86380 86390 1
413437 99413437 1001 86380 86390 1
412943 99412943 1001 86380 86390 1
413077 99413077 1001 86380 86390 1
412809 99412809 1001 86380 86390 1
412633 99412633 1001 86380 86390 1
413788 99413788 1001 86380 86390 1
414099 99414099 1001 86380 86390 1
414083 99414083 1001 86380 86390 1
414947 99414947 1001 86380 86390 1
415106 99415106 1001 86380 86390 1
414866 99414866 1001 86380 86390 1
414618 99414618 1001 86380 86390 1
414750 99414750 1001 86380 86390 1
414326 99414326 1001 86380 86390 1
414287 99414287 1001 86380 86390 1
416628 99416628 1001 86380 86390 1
416289 99416289 1001 86380 86390 1
416472 99416472 1001 86380 86390 1
416195 99416195 1001 86380 86390 1
416225 99416225 1001 86380 86390 1
416267 99416267 1001 86380 86390 1
416396 99416396 1001 86380 86390 1
417073 99417073 1001 86380 86390 1
417459 99417459 1001 86380 86390 1
417516 99417516 1001 86380 86390 1
418375 99418375 1001 86380 86390 1
417849 99417849 1001 86380 86390 1
417835 99417835 1001 86380 86390 1
417901 99417901 1001 86380 86390 1
418990 99418990 1001 86380 86390 1
419070 99419070 1001 86380 86390 1
420387 99420387 1001 86380 86390 1
420160 99420160 1001 86380 86390 1
419712 99419712 1001 86380 86390 1
419318 99419318 1001 86380 86390 1
420542 99420542 1001 86380 86390 1
421745 99421745 1001 86380 86390 1
422088 99422088 1001 86380 86390 1
421687 99421687 1001 86380 86390 1
421389 99421389 1001 86380 86390 1
421062 99421062 1001 86380 86390 1
422461 99422461 1001 86380 86390 1
422234 99422234 1001 86380 86390 1
423413 99423413 1001 86380 86390 1
423643 99423643 1001 86380 86390 1
423159 99423159 1001 86380 86390 1
422610 99422610 1001 86380 86390 1
422760 99422760 1001 86380 86390 1
422822 99422822 1001 86380 86390 1
422548 99422548 1001 86380 86390 1
423777 99423777 1001 86380 86390 1
423780 99423780 1001 86380 86390 1
423927 99423927 1001 86380 86390 1
425126 99425126 1001 86380 86390 1
425357 99425357 1001 86380 86390 1
425163 99425163 1001 86380 86390 1
424651 99424651 1001 86380 86390 1
425505 99425505 1001 86380 86390 1
425668 99425668 1001 86380 86390 1
425782 99425782 1001 86380 86390 1
426895 99426895 1001 86380 86390 1
427057 99427057 1001 86380 86390 1
426500 99426500 1001 86380 86390 1
426017 99426017 1001 86380 86390 1
426264 99426264 1001 86380 86390 1
427462 99427462 1001 86380 86390 1
428547 99428547 1001 86380 86390 1
428215 99428215 1001 86380 86390 1
428774 99428774 1001 86380 86390 1
429854 99429854 1001 86380 86390 1
429232 99429232 1001 86380 86390 1
430525 99430525 1001 86380 86390 1
430756 99430756 1001 86380 86390 1
431839 99431839 1001 86380 86390 1
431778 99431778 1001 86380 86390 1
431403 99431403 1001 86380 86390 1
432347 99432347 1001 86380 86390 1
432151 99432151 1001 86380 86390 1
433620 99433620 1001 86380 86390 1
433326 99433326 1001 86380 86390 1
432811 99432811 1001 86380 86390 1
434900 99434900 1001 86380 86390 1
434632 99434632 1001 86380 86390 1
434653 99434653 1001 86380 86390 1
436779 99436779 1001 86380 86390 1
435952 99435952 1001 86380 86390 1
437236 99437236 1001 86380 86390 1
300107 99300107 1001 86380 86390 1
437208 99437208 1001 86380 86390 1
300667 99300667 1001 86380 86390 1
300701 99300701 1001 86380 86390 1
300505 99300505 1001 86380 86390 1
300520 99300520 1001 86380 86390 1
300780 99300780 1001 86380 86390 1
301426 99301426 1001 86380 86390 1
302221 99302221 1001 86380 86390 1
302184 99302184 1001 86380 86390 1
302086 99302086 1001 86380 86390 1
302009 99302009 1001 86380 86390 1
302054 99302054 1001 86380 86390 1
301968 99301968 1001 86380 86390 1
301946 99301946 1001 86380 86390 1
301767 99301767 1001 86380 86390 1
301887 99301887 1001 86380 86390 1
303189 99303189 1001 86380 86390 1
303139 99303139 1001 86380 86390 1
302709 99302709 1001 86380 86390 1
302649 99302649 1001 86380 86390 1
303220 99303220 1001 86380 86390 1
303990 99303990 1001 86380 86390 1
303966 99303966 1001 86380 86390 1
303929 99303929 1001 86380 86390 1
303608 99303608 1001 86380 86390 1
304098 99304098 1001 86380 86390 1
304220 99304220 1001 86380 86390 1
304234 99304234 1001 86380 86390 1
304068 99304068 1001 86380 86390 1
304094 99304094 1001 86380 86390 1
304672 99304672 1001 86380 86390 1
304689 99304689 1001 86380 86390 1
304623 99304623 1001 86380 86390 1
304547 99304547 1001 86380 86390 1
304438 99304438 1001 86380 86390 1
304861 99304861 1001 86380 86390 1
304991 99304991 1001 86380 86390 1
305576 99305576 1001 86380 86390 1
305337 99305337 1001 86380 86390 1
305394 99305394 1001 86380 86390 1
305203 99305203 1001 86380 86390 1
500088 99500088 1001 86380 86390 1
500111 99500111 1001 86380 86390 1
500635 99500635 1001 86380 86390 1
500728 99500728 1001 86380 86390 1
500575 99500575 1001 86380 86390 1
500436 99500436 1001 86380 86390 1
500286 99500286 1001 86380 86390 1
500394 99500394 1001 86380 86390 1
500876 99500876 1001 86380 86390 1
500946 99500946 1001 86380 86390 1
500831 99500831 1001 86380 86390 1
500978 99500978 1001 86380 86390 1
501608 99501608 1001 86380 86390 1
501408 99501408 1001 86380 86390 1
501405 99501405 1001 86380 86390 1
501109 99501109 1001 86380 86390 1
501695 99501695 1001 86380 86390 1
502409 99502409 1001 86380 86390 1
502322 99502322 1001 86380 86390 1
502171 99502171 1001 86380 86390 1
502068 99502068 1001 86380 86390 1
502188 99502188 1001 86380 86390 1
501899 99501899 1001 86380 86390 1
502024 99502024 1001 86380 86390 1
502619 99502619 1001 86380 86390 1
502645 99502645 1001 86380 86390 1
503145 99503145 1001 86380 86390 1
503224 99503224 1001 86380 86390 1
502934 99502934 1001 86380 86390 1
503050 99503050 1001 86380 86390 1
503053 99503053 1001 86380 86390 1
503002 99503002 1001 86380 86390 1
502844 99502844 1001 86380 86390 1
503340 99503340 1001 86380 86390 1
503396 99503396 1001 86380 86390 1
503475 99503475 1001 86380 86390 1
503399 99503399 1001 86380 86390 1
503705 99503705 1001 86380 86390 1
503540 99503540 1001 86380 86390 1
503516 99503516 1001 86380 86390 1
503518 99503518 1001 86380 86390 1
503596 99503596 1001 86380 86390 1
503688 99503688 1001 86380 86390 1
504281 99504281 1001 86380 86390 1
504742 99504742 1001 86380 86390 1
504923 99504923 1001 86380 86390 1
504674 99504674 1001 86380 86390 1
504580 99504580 1001 86380 86390 1
504362 99504362 1001 86380 86390 1
504350 99504350 1001 86380 86390 1
504442 99504442 1001 86380 86390 1
504437 99504437 1001 86380 86390 1
505100 99505100 1001 86380 86390 1
505739 99505739 1001 86380 86390 1
505727 99505727 1001 86380 86390 1
505435 99505435 1001 86380 86390 1
505543 99505543 1001 86380 86390 1
505389 99505389 1001 86380 86390 1
505203 99505203 1001 86380 86390 1
505216 99505216 1001 86380 86390 1
505244 99505244 1001 86380 86390 1
506406 99506406 1001 86380 86390 1
506412 99506412 1001 86380 86390 1
506197 99506197 1001 86380 86390 1
506292 99506292 1001 86380 86390 1
506335 99506335 1001 86380 86390 1
506017 99506017 1001 86380 86390 1
506101 99506101 1001 86380 86390 1
506678 99506678 1001 86380 86390 1
506653 99506653 1001 86380 86390 1
506679 99506679 1001 86380 86390 1
507345 99507345 1001 86380 86390 1
507375 99507375 1001 86380 86390 1
507381 99507381 1001 86380 86390 1
507048 99507048 1001 86380 86390 1
507206 99507206 1001 86380 86390 1
507028 99507028 1001 86380 86390 1
507084 99507084 1001 86380 86390 1
506999 99506999 1001 86380 86390 1
506901 99506901 1001 86380 86390 1
506979 99506979 1001 86380 86390 1
506942 99506942 1001 86380 86390 1
508123 99508123 1001 86380 86390 1
507884 99507884 1001 86380 86390 1
507666 99507666 1001 86380 86390 1
507629 99507629 1001 86380 86390 1
507733 99507733 1001 86380 86390 1
508406 99508406 1001 86380 86390 1
508383 99508383 1001 86380 86390 1
508735 99508735 1001 86380 86390 1
508868 99508868 1001 86380 86390 1
508601 99508601 1001 86380 86390 1
508511 99508511 1001 86380 86390 1
508504 99508504 1001 86380 86390 1
509118 99509118 1001 86380 86390 1
509120 99509120 1001 86380 86390 1
509146 99509146 1001 86380 86390 1
509542 99509542 1001 86380 86390 1
509601 99509601 1001 86380 86390 1
509563 99509563 1001 86380 86390 1
509320 99509320 1001 86380 86390 1
509452 99509452 1001 86380 86390 1
509407 99509407 1001 86380 86390 1
510080 99510080 1001 86380 86390 1
510018 99510018 1001 86380 86390 1
510074 99510074 1001 86380 86390 1
510104 99510104 1001 86380 86390 1
510342 99510342 1001 86380 86390 1
510422 99510422 1001 86380 86390 1
510516 99510516 1001 86380 86390 1
510260 99510260 1001 86380 86390 1
510918 99510918 1001 86380 86390 1
511339 99511339 1001 86380 86390 1
511199 99511199 1001 86380 86390 1
511131 99511131 1001 86380 86390 1
511720 99511720 1001 86380 86390 1
512193 99512193 1001 86380 86390 1
512149 99512149 1001 86380 86390 1
511997 99511997 1001 86380 86390 1
511845 99511845 1001 86380 86390 1
512464 99512464 1001 86380 86390 1
513069 99513069 1001 86380 86390 1
513033 99513033 1001 86380 86390 1
513061 99513061 1001 86380 86390 1
512922 99512922 1001 86380 86390 1
512707 99512707 1001 86380 86390 1
513328 99513328 1001 86380 86390 1
513984 99513984 1001 86380 86390 1
513835 99513835 1001 86380 86390 1
513704 99513704 1001 86380 86390 1
513626 99513626 1001 86380 86390 1
513667 99513667 1001 86380 86390 1
513542 99513542 1001 86380 86390 1
513518 99513518 1001 86380 86390 1
513442 99513442 1001 86380 86390 1
514790 99514790 1001 86380 86390 1
514564 99514564 1001 86380 86390 1
514633 99514633 1001 86380 86390 1
515645 99515645 1001 86380 86390 1
515447 99515447 1001 86380 86390 1
515089 99515089 1001 86380 86390 1
515774 99515774 1001 86380 86390 1
515818 99515818 1001 86380 86390 1
516505 99516505 1001 86380 86390 1
516188 99516188 1001 86380 86390 1
516234 99516234 1001 86380 86390 1
516247 99516247 1001 86380 86390 1
516224 99516224 1001 86380 86390 1
516263 99516263 1001 86380 86390 1
516264 99516264 1001 86380 86390 1
515908 99515908 1001 86380 86390 1
516092 99516092 1001 86380 86390 1
516676 99516676 1001 86380 86390 1
517183 99517183 1001 86380 86390 1
517189 99517189 1001 86380 86390 1
517040 99517040 1001 86380 86390 1
516951 99516951 1001 86380 86390 1
517043 99517043 1001 86380 86390 1
517108 99517108 1001 86380 86390 1
516985 99516985 1001 86380 86390 1
517090 99517090 1001 86380 86390 1
516722 99516722 1001 86380 86390 1
516723 99516723 1001 86380 86390 1
517533 99517533 1001 86380 86390 1
518048 99518048 1001 86380 86390 1
518064 99518064 1001 86380 86390 1
518141 99518141 1001 86380 86390 1
517861 99517861 1001 86380 86390 1
517596 99517596 1001 86380 86390 1
518305 99518305 1001 86380 86390 1
518256 99518256 1001 86380 86390 1
518170 99518170 1001 86380 86390 1
518614 99518614 1001 86380 86390 1
518602 99518602 1001 86380 86390 1
518670 99518670 1001 86380 86390 1
518658 99518658 1001 86380 86390 1
518470 99518470 1001 86380 86390 1
518535 99518535 1001 86380 86390 1
518408 99518408 1001 86380 86390 1
518426 99518426 1001 86380 86390 1
518465 99518465 1001 86380 86390 1
519021 99519021 1001 86380 86390 1
519758 99519758 1001 86380 86390 1
519707 99519707 1001 86380 86390 1
519600 99519600 1001 86380 86390 1
519536 99519536 1001 86380 86390 1
519198 99519198 1001 86380 86390 1
519880 99519880 1001 86380 86390 1
520604 99520604 1001 86380 86390 1
520226 99520226 1001 86380 86390 1
520644 99520644 1001 86380 86390 1
521021 99521021 1001 86380 86390 1
521493 99521493 1001 86380 86390 1
521597 99521597 1001 86380 86390 1
522047 99522047 1001 86380 86390 1
521738 99521738 1001 86380 86390 1
522360 99522360 1001 86380 86390 1
522296 99522296 1001 86380 86390 1
522932 99522932 1001 86380 86390 1
523105 99523105 1001 86380 86390 1
523078 99523078 1001 86380 86390 1
523146 99523146 1001 86380 86390 1
523250 99523250 1001 86380 86390 1
523308 99523308 1001 86380 86390 1
523748 99523748 1001 86380 86390 1
523828 99523828 1001 86380 86390 1
523584 99523584 1001 86380 86390 1
523623 99523623 1001 86380 86390 1
523533 99523533 1001 86380 86390 1
523607 99523607 1001 86380 86390 1
523404 99523404 1001 86380 86390 1
523981 99523981 1001 86380 86390 1
524480 99524480 1001 86380 86390 1
524151 99524151 1001 86380 86390 1
524238 99524238 1001 86380 86390 1
524929 99524929 1001 86380 86390 1
524813 99524813 1001 86380 86390 1
525471 99525471 1001 86380 86390 1
525582 99525582 1001 86380 86390 1
525214 99525214 1001 86380 86390 1
525280 99525280 1001 86380 86390 1
525057 99525057 1001 86380 86390 1
525075 99525075 1001 86380 86390 1
525798 99525798 1001 86380 86390 1
527198 99527198 1001 86380 86390 1
527206 99527206 1001 86380 86390 1
527080 99527080 1001 86380 86390 1
526643 99526643 1001 86380 86390 1
526699 99526699 1001 86380 86390 1
527422 99527422 1001 86380 86390 1
527730 99527730 1001 86380 86390 1
527796 99527796 1001 86380 86390 1
527748 99527748 1001 86380 86390 1
527471 99527471 1001 86380 86390 1
527617 99527617 1001 86380 86390 1
527608 99527608 1001 86380 86390 1
528219 99528219 1001 86380 86390 1
528737 99528737 1001 86380 86390 1
528882 99528882 1001 86380 86390 1
528632 99528632 1001 86380 86390 1
528337 99528337 1001 86380 86390 1
528405 99528405 1001 86380 86390 1
528446 99528446 1001 86380 86390 1
528969 99528969 1001 86380 86390 1
529645 99529645 1001 86380 86390 1
529714 99529714 1001 86380 86390 1
529673 99529673 1001 86380 86390 1
529347 99529347 1001 86380 86390 1
529863 99529863 1001 86380 86390 1
530198 99530198 1001 86380 86390 1
529995 99529995 1001 86380 86390 1
530087 99530087 1001 86380 86390 1
530658 99530658 1001 86380 86390 1
530582 99530582 1001 86380 86390 1
531337 99531337 1001 86380 86390 1
530779 99530779 1001 86380 86390 1
530844 99530844 1001 86380 86390 1
531559 99531559 1001 86380 86390 1
531462 99531462 1001 86380 86390 1
531569 99531569 1001 86380 86390 1
531570 99531570 1001 86380 86390 1
532173 99532173 1001 86380 86390 1
532180 99532180 1001 86380 86390 1
532149 99532149 1001 86380 86390 1
532193 99532193 1001 86380 86390 1
531997 99531997 1001 86380 86390 1
531972 99531972 1001 86380 86390 1
531830 99531830 1001 86380 86390 1
531998 99531998 1001 86380 86390 1
531720 99531720 1001 86380 86390 1
531722 99531722 1001 86380 86390 1
532997 99532997 1001 86380 86390 1
532948 99532948 1001 86380 86390 1
532884 99532884 1001 86380 86390 1
532765 99532765 1001 86380 86390 1
532636 99532636 1001 86380 86390 1
532497 99532497 1001 86380 86390 1
533716 99533716 1001 86380 86390 1
533691 99533691 1001 86380 86390 1
533662 99533662 1001 86380 86390 1
533817 99533817 1001 86380 86390 1
533895 99533895 1001 86380 86390 1
534058 99534058 1001 86380 86390 1
534650 99534650 1001 86380 86390 1
534317 99534317 1001 86380 86390 1
534097 99534097 1001 86380 86390 1
535261 99535261 1001 86380 86390 1
535107 99535107 1001 86380 86390 1
534930 99534930 1001 86380 86390 1
535041 99535041 1001 86380 86390 1
535677 99535677 1001 86380 86390 1
536134 99536134 1001 86380 86390 1
536255 99536255 1001 86380 86390 1
536204 99536204 1001 86380 86390 1
535942 99535942 1001 86380 86390 1
536124 99536124 1001 86380 86390 1
535998 99535998 1001 86380 86390 1
535716 99535716 1001 86380 86390 1
536440 99536440 1001 86380 86390 1
536482 99536482 1001 86380 86390 1
536534 99536534 1001 86380 86390 1
536974 99536974 1001 86380 86390 1
536956 99536956 1001 86380 86390 1
536646 99536646 1001 86380 86390 1
536557 99536557 1001 86380 86390 1
536545 99536545 1001 86380 86390 1
537316 99537316 1001 86380 86390 1
537266 99537266 1001 86380 86390 1
537985 99537985 1001 86380 86390 1
537790 99537790 1001 86380 86390 1
537976 99537976 1001 86380 86390 1
537420 99537420 1001 86380 86390 1
538717 99538717 1001 86380 86390 1
538668 99538668 1001 86380 86390 1
538544 99538544 1001 86380 86390 1
538590 99538590 1001 86380 86390 1
538223 99538223 1001 86380 86390 1
538824 99538824 1001 86380 86390 1
538918 99538918 1001 86380 86390 1
538957 99538957 1001 86380 86390 1
539001 99539001 1001 86380 86390 1
539609 99539609 1001 86380 86390 1
539275 99539275 1001 86380 86390 1
539195 99539195 1001 86380 86390 1
540326 99540326 1001 86380 86390 1
540448 99540448 1001 86380 86390 1
540463 99540463 1001 86380 86390 1
540094 99540094 1001 86380 86390 1
540097 99540097 1001 86380 86390 1
540220 99540220 1001 86380 86390 1
540053 99540053 1001 86380 86390 1
539976 99539976 1001 86380 86390 1
539867 99539867 1001 86380 86390 1
540050 99540050 1001 86380 86390 1
539935 99539935 1001 86380 86390 1
541269 99541269 1001 86380 86390 1
541108 99541108 1001 86380 86390 1
541212 99541212 1001 86380 86390 1
540791 99540791 1001 86380 86390 1
541398 99541398 1001 86380 86390 1
542064 99542064 1001 86380 86390 1
542014 99542014 1001 86380 86390 1
541800 99541800 1001 86380 86390 1
541764 99541764 1001 86380 86390 1
541858 99541858 1001 86380 86390 1
541614 99541614 1001 86380 86390 1
542133 99542133 1001 86380 86390 1
542150 99542150 1001 86380 86390 1
542138 99542138 1001 86380 86390 1
542232 99542232 1001 86380 86390 1
542747 99542747 1001 86380 86390 1
542663 99542663 1001 86380 86390 1
542329 99542329 1001 86380 86390 1
543039 99543039 1001 86380 86390 1
543005 99543005 1001 86380 86390 1
543096 99543096 1001 86380 86390 1
543398 99543398 1001 86380 86390 1
543418 99543418 1001 86380 86390 1
543432 99543432 1001 86380 86390 1
543152 99543152 1001 86380 86390 1
543206 99543206 1001 86380 86390 1
543778 99543778 1001 86380 86390 1
544462 99544462 1001 86380 86390 1
544413 99544413 1001 86380 86390 1
544479 99544479 1001 86380 86390 1
544320 99544320 1001 86380 86390 1
544282 99544282 1001 86380 86390 1
544309 99544309 1001 86380 86390 1
544069 99544069 1001 86380 86390 1
544024 99544024 1001 86380 86390 1
544712 99544712 1001 86380 86390 1
544742 99544742 1001 86380 86390 1
519433 902 1001 35978 36278 1
527955 704 1001 46060 46359 1
400251 99400251 1001 86380 86390 1
400585 99400585 1001 86380 86390 1
400679 99400679 1001 86380 86390 1
400719 99400719 1001 86380 86390 1
400747 99400747 1001 86380 86390 1
400907 99400907 1001 86380 86390 1
401525 99401525 1001 86380 86390 1
401638 99401638 1001 86380 86390 1
401970 99401970 1001 86380 86390 1
402088 99402088 1001 86380 86390 1
402364 99402364 1001 86380 86390 1
402613 99402613 1001 86380 86390 1
404774 99404774 1001 86380 86390 1
404760 99404760 1001 86380 86390 1
405208 99405208 1001 86380 86390 1
405659 99405659 1001 86380 86390 1
405599 99405599 1001 86380 86390 1
406162 99406162 1001 86380 86390 1
406261 99406261 1001 86380 86390 1
406328 99406328 1001 86380 86390 1
406873 99406873 1001 86380 86390 1
408284 99408284 1001 86380 86390 1
408602 99408602 1001 86380 86390 1
408693 99408693 1001 86380 86390 1
409018 99409018 1001 86380 86390 1
409992 99409992 1001 86380 86390 1
410062 99410062 1001 86380 86390 1
410404 99410404 1001 86380 86390 1
410961 99410961 1001 86380 86390 1
411224 99411224 1001 86380 86390 1
411871 99411871 1001 86380 86390 1
412149 99412149 1001 86380 86390 1
412107 99412107 1001 86380 86390 1
413475 99413475 1001 86380 86390 1
413593 99413593 1001 86380 86390 1
413645 99413645 1001 86380 86390 1
412703 99412703 1001 86380 86390 1
412836 99412836 1001 86380 86390 1
413862 99413862 1001 86380 86390 1
413758 99413758 1001 86380 86390 1
413768 99413768 1001 86380 86390 1
413720 99413720 1001 86380 86390 1
415243 99415243 1001 86380 86390 1
414781 99414781 1001 86380 86390 1
414275 99414275 1001 86380 86390 1
414236 99414236 1001 86380 86390 1
414442 99414442 1001 86380 86390 1
415526 99415526 1001 86380 86390 1
415535 99415535 1001 86380 86390 1
415440 99415440 1001 86380 86390 1
416672 99416672 1001 86380 86390 1
416814 99416814 1001 86380 86390 1
416236 99416236 1001 86380 86390 1
416238 99416238 1001 86380 86390 1
416229 99416229 1001 86380 86390 1
416462 99416462 1001 86380 86390 1
416363 99416363 1001 86380 86390 1
416492 99416492 1001 86380 86390 1
416045 99416045 1001 86380 86390 1
417309 99417309 1001 86380 86390 1
417358 99417358 1001 86380 86390 1
417274 99417274 1001 86380 86390 1
417307 99417307 1001 86380 86390 1
418765 99418765 1001 86380 86390 1
418178 99418178 1001 86380 86390 1
418419 99418419 1001 86380 86390 1
418356 99418356 1001 86380 86390 1
418412 99418412 1001 86380 86390 1
417664 99417664 1001 86380 86390 1
417942 99417942 1001 86380 86390 1
417725 99417725 1001 86380 86390 1
417948 99417948 1001 86380 86390 1
418804 99418804 1001 86380 86390 1
420697 99420697 1001 86380 86390 1
422108 99422108 1001 86380 86390 1
420987 99420987 1001 86380 86390 1
421048 99421048 1001 86380 86390 1
422515 99422515 1001 86380 86390 1
422497 99422497 1001 86380 86390 1
423680 99423680 1001 86380 86390 1
423577 99423577 1001 86380 86390 1
423108 99423108 1001 86380 86390 1
422632 99422632 1001 86380 86390 1
425125 99425125 1001 86380 86390 1
425118 99425118 1001 86380 86390 1
424657 99424657 1001 86380 86390 1
424729 99424729 1001 86380 86390 1
424589 99424589 1001 86380 86390 1
425690 99425690 1001 86380 86390 1
427005 99427005 1001 86380 86390 1
426751 99426751 1001 86380 86390 1
426443 99426443 1001 86380 86390 1
426360 99426360 1001 86380 86390 1
426467 99426467 1001 86380 86390 1
425922 99425922 1001 86380 86390 1
427216 99427216 1001 86380 86390 1
428363 99428363 1001 86380 86390 1
428646 99428646 1001 86380 86390 1
428525 99428525 1001 86380 86390 1
428235 99428235 1001 86380 86390 1
427770 99427770 1001 86380 86390 1
427919 99427919 1001 86380 86390 1
428947 99428947 1001 86380 86390 1
428742 99428742 1001 86380 86390 1
429123 99429123 1001 86380 86390 1
430142 99430142 1001 86380 86390 1
429632 99429632 1001 86380 86390 1
429711 99429711 1001 86380 86390 1
429859 99429859 1001 86380 86390 1
429911 99429911 1001 86380 86390 1
429728 99429728 1001 86380 86390 1
429853 99429853 1001 86380 86390 1
429871 99429871 1001 86380 86390 1
429312 99429312 1001 86380 86390 1
430505 99430505 1001 86380 86390 1
430688 99430688 1001 86380 86390 1
431723 99431723 1001 86380 86390 1
432039 99432039 1001 86380 86390 1
431399 99431399 1001 86380 86390 1
431342 99431342 1001 86380 86390 1
431450 99431450 1001 86380 86390 1
432067 99432067 1001 86380 86390 1
432318 99432318 1001 86380 86390 1
433467 99433467 1001 86380 86390 1
433018 99433018 1001 86380 86390 1
432909 99432909 1001 86380 86390 1
432783 99432783 1001 86380 86390 1
432576 99432576 1001 86380 86390 1
433914 99433914 1001 86380 86390 1
434014 99434014 1001 86380 86390 1
434109 99434109 1001 86380 86390 1
435433 99435433 1001 86380 86390 1
435106 99435106 1001 86380 86390 1
435330 99435330 1001 86380 86390 1
434918 99434918 1001 86380 86390 1
434738 99434738 1001 86380 86390 1
434624 99434624 1001 86380 86390 1
434689 99434689 1001 86380 86390 1
434343 99434343 1001 86380 86390 1
434383 99434383 1001 86380 86390 1
435713 99435713 1001 86380 86390 1
435593 99435593 1001 86380 86390 1
437062 99437062 1001 86380 86390 1
436471 99436471 1001 86380 86390 1
436721 99436721 1001 86380 86390 1
436011 99436011 1001 86380 86390 1
437209 99437209 1001 86380 86390 1
300380 99300380 1001 86380 86390 1
300471 99300471 1001 86380 86390 1
300357 99300357 1001 86380 86390 1
300401 99300401 1001 86380 86390 1
300753 99300753 1001 86380 86390 1
300806 99300806 1001 86380 86390 1
300743 99300743 1001 86380 86390 1
300861 99300861 1001 86380 86390 1
301375 99301375 1001 86380 86390 1
301376 99301376 1001 86380 86390 1
301369 99301369 1001 86380 86390 1
301489 99301489 1001 86380 86390 1
301312 99301312 1001 86380 86390 1
301173 99301173 1001 86380 86390 1
301188 99301188 1001 86380 86390 1
301203 99301203 1001 86380 86390 1
301347 99301347 1001 86380 86390 1
301121 99301121 1001 86380 86390 1
300944 99300944 1001 86380 86390 1
301630 99301630 1001 86380 86390 1
301695 99301695 1001 86380 86390 1
301650 99301650 1001 86380 86390 1
301576 99301576 1001 86380 86390 1
302217 99302217 1001 86380 86390 1
302230 99302230 1001 86380 86390 1
302310 99302310 1001 86380 86390 1
302110 99302110 1001 86380 86390 1
302098 99302098 1001 86380 86390 1
302154 99302154 1001 86380 86390 1
302131 99302131 1001 86380 86390 1
301855 99301855 1001 86380 86390 1
302418 99302418 1001 86380 86390 1
302420 99302420 1001 86380 86390 1
302537 99302537 1001 86380 86390 1
302490 99302490 1001 86380 86390 1
302427 99302427 1001 86380 86390 1
303110 99303110 1001 86380 86390 1
303049 99303049 1001 86380 86390 1
302863 99302863 1001 86380 86390 1
303296 99303296 1001 86380 86390 1
303388 99303388 1001 86380 86390 1
303003 99303003 1001 86380 86390 1
303311 99303311 1001 86380 86390 1
303866 99303866 1001 86380 86390 1
303933 99303933 1001 86380 86390 1
303961 99303961 1001 86380 86390 1
303941 99303941 1001 86380 86390 1
303790 99303790 1001 86380 86390 1
303425 99303425 1001 86380 86390 1
303427 99303427 1001 86380 86390 1
304749 99304749 1001 86380 86390 1
304714 99304714 1001 86380 86390 1
304851 99304851 1001 86380 86390 1
304388 99304388 1001 86380 86390 1
304261 99304261 1001 86380 86390 1
304941 99304941 1001 86380 86390 1
304907 99304907 1001 86380 86390 1
305562 99305562 1001 86380 86390 1
305516 99305516 1001 86380 86390 1
305233 99305233 1001 86380 86390 1
305113 99305113 1001 86380 86390 1
305244 99305244 1001 86380 86390 1
305232 99305232 1001 86380 86390 1
500079 99500079 1001 86380 86390 1
500418 99500418 1001 86380 86390 1
500593 99500593 1001 86380 86390 1
501596 99501596 1001 86380 86390 1
502364 99502364 1001 86380 86390 1
502282 99502282 1001 86380 86390 1
502175 99502175 1001 86380 86390 1
502179 99502179 1001 86380 86390 1
501888 99501888 1001 86380 86390 1
502517 99502517 1001 86380 86390 1
502897 99502897 1001 86380 86390 1
503018 99503018 1001 86380 86390 1
502697 99502697 1001 86380 86390 1
502816 99502816 1001 86380 86390 1
503304 99503304 1001 86380 86390 1
503372 99503372 1001 86380 86390 1
504079 99504079 1001 86380 86390 1
503611 99503611 1001 86380 86390 1
504290 99504290 1001 86380 86390 1
504164 99504164 1001 86380 86390 1
504798 99504798 1001 86380 86390 1
504573 99504573 1001 86380 86390 1
504685 99504685 1001 86380 86390 1
505119 99505119 1001 86380 86390 1
505641 99505641 1001 86380 86390 1
505728 99505728 1001 86380 86390 1
505491 99505491 1001 86380 86390 1
505842 99505842 1001 86380 86390 1
506409 99506409 1001 86380 86390 1
506381 99506381 1001 86380 86390 1
506200 99506200 1001 86380 86390 1
506030 99506030 1001 86380 86390 1
506150 99506150 1001 86380 86390 1
506634 99506634 1001 86380 86390 1
506667 99506667 1001 86380 86390 1
506732 99506732 1001 86380 86390 1
506747 99506747 1001 86380 86390 1
506605 99506605 1001 86380 86390 1
507373 99507373 1001 86380 86390 1
507226 99507226 1001 86380 86390 1
507342 99507342 1001 86380 86390 1
507149 99507149 1001 86380 86390 1
506927 99506927 1001 86380 86390 1
507516 99507516 1001 86380 86390 1
507876 99507876 1001 86380 86390 1
507838 99507838 1001 86380 86390 1
507896 99507896 1001 86380 86390 1
507679 99507679 1001 86380 86390 1
507825 99507825 1001 86380 86390 1
507631 99507631 1001 86380 86390 1
507701 99507701 1001 86380 86390 1
508249 99508249 1001 86380 86390 1
508902 99508902 1001 86380 86390 1
508916 99508916 1001 86380 86390 1
508676 99508676 1001 86380 86390 1
508724 99508724 1001 86380 86390 1
508789 99508789 1001 86380 86390 1
508496 99508496 1001 86380 86390 1
509203 99509203 1001 86380 86390 1
509101 99509101 1001 86380 86390 1
509169 99509169 1001 86380 86390 1
509696 99509696 1001 86380 86390 1
509621 99509621 1001 86380 86390 1
509548 99509548 1001 86380 86390 1
509614 99509614 1001 86380 86390 1
509437 99509437 1001 86380 86390 1
509350 99509350 1001 86380 86390 1
509351 99509351 1001 86380 86390 1
510037 99510037 1001 86380 86390 1
510102 99510102 1001 86380 86390 1
510013 99510013 1001 86380 86390 1
510052 99510052 1001 86380 86390 1
510354 99510354 1001 86380 86390 1
510324 99510324 1001 86380 86390 1
510211 99510211 1001 86380 86390 1
510273 99510273 1001 86380 86390 1
510830 99510830 1001 86380 86390 1
510767 99510767 1001 86380 86390 1
510911 99510911 1001 86380 86390 1
510825 99510825 1001 86380 86390 1
511417 99511417 1001 86380 86390 1
511223 99511223 1001 86380 86390 1
511198 99511198 1001 86380 86390 1
511614 99511614 1001 86380 86390 1
511723 99511723 1001 86380 86390 1
512349 99512349 1001 86380 86390 1
512352 99512352 1001 86380 86390 1
512065 99512065 1001 86380 86390 1
512120 99512120 1001 86380 86390 1
511991 99511991 1001 86380 86390 1
511962 99511962 1001 86380 86390 1
512534 99512534 1001 86380 86390 1
512576 99512576 1001 86380 86390 1
512489 99512489 1001 86380 86390 1
513042 99513042 1001 86380 86390 1
512795 99512795 1001 86380 86390 1
512731 99512731 1001 86380 86390 1
512605 99512605 1001 86380 86390 1
513356 99513356 1001 86380 86390 1
513807 99513807 1001 86380 86390 1
513822 99513822 1001 86380 86390 1
513681 99513681 1001 86380 86390 1
513694 99513694 1001 86380 86390 1
513438 99513438 1001 86380 86390 1
513582 99513582 1001 86380 86390 1
513456 99513456 1001 86380 86390 1
514730 99514730 1001 86380 86390 1
514830 99514830 1001 86380 86390 1
514437 99514437 1001 86380 86390 1
514386 99514386 1001 86380 86390 1
514943 99514943 1001 86380 86390 1
514878 99514878 1001 86380 86390 1
515696 99515696 1001 86380 86390 1
516318 99516318 1001 86380 86390 1
516499 99516499 1001 86380 86390 1
516210 99516210 1001 86380 86390 1
516548 99516548 1001 86380 86390 1
516660 99516660 1001 86380 86390 1
516570 99516570 1001 86380 86390 1
517150 99517150 1001 86380 86390 1
517269 99517269 1001 86380 86390 1
516873 99516873 1001 86380 86390 1
516903 99516903 1001 86380 86390 1
516906 99516906 1001 86380 86390 1
517388 99517388 1001 86380 86390 1
517734 99517734 1001 86380 86390 1
518555 99518555 1001 86380 86390 1
519531 99519531 1001 86380 86390 1
519444 99519444 1001 86380 86390 1
519567 99519567 1001 86380 86390 1
519606 99519606 1001 86380 86390 1
519377 99519377 1001 86380 86390 1
519255 99519255 1001 86380 86390 1
519243 99519243 1001 86380 86390 1
520550 99520550 1001 86380 86390 1
520466 99520466 1001 86380 86390 1
520597 99520597 1001 86380 86390 1
520293 99520293 1001 86380 86390 1
520391 99520391 1001 86380 86390 1
520289 99520289 1001 86380 86390 1
520153 99520153 1001 86380 86390 1
520166 99520166 1001 86380 86390 1
520172 99520172 1001 86380 86390 1
521334 99521334 1001 86380 86390 1
521132 99521132 1001 86380 86390 1
521133 99521133 1001 86380 86390 1
521200 99521200 1001 86380 86390 1
520968 99520968 1001 86380 86390 1
520891 99520891 1001 86380 86390 1
520921 99520921 1001 86380 86390 1
521619 99521619 1001 86380 86390 1
521518 99521518 1001 86380 86390 1
521668 99521668 1001 86380 86390 1
522037 99522037 1001 86380 86390 1
522016 99522016 1001 86380 86390 1
521848 99521848 1001 86380 86390 1
522450 99522450 1001 86380 86390 1
522901 99522901 1001 86380 86390 1
522800 99522800 1001 86380 86390 1
522886 99522886 1001 86380 86390 1
523148 99523148 1001 86380 86390 1
523834 99523834 1001 86380 86390 1
523848 99523848 1001 86380 86390 1
523801 99523801 1001 86380 86390 1
523578 99523578 1001 86380 86390 1
523695 99523695 1001 86380 86390 1
523670 99523670 1001 86380 86390 1
523444 99523444 1001 86380 86390 1
523515 99523515 1001 86380 86390 1
523374 99523374 1001 86380 86390 1
524695 99524695 1001 86380 86390 1
524486 99524486 1001 86380 86390 1
524776 99524776 1001 86380 86390 1
524896 99524896 1001 86380 86390 1
525443 99525443 1001 86380 86390 1
525500 99525500 1001 86380 86390 1
525475 99525475 1001 86380 86390 1
525242 99525242 1001 86380 86390 1
525145 99525145 1001 86380 86390 1
525094 99525094 1001 86380 86390 1
525621 99525621 1001 86380 86390 1
525770 99525770 1001 86380 86390 1
525669 99525669 1001 86380 86390 1
526286 99526286 1001 86380 86390 1
526327 99526327 1001 86380 86390 1
526228 99526228 1001 86380 86390 1
526132 99526132 1001 86380 86390 1
525854 99525854 1001 86380 86390 1
526618 99526618 1001 86380 86390 1
526469 99526469 1001 86380 86390 1
526971 99526971 1001 86380 86390 1
526895 99526895 1001 86380 86390 1
527873 99527873 1001 86380 86390 1
527924 99527924 1001 86380 86390 1
527977 99527977 1001 86380 86390 1
527727 99527727 1001 86380 86390 1
527818 99527818 1001 86380 86390 1
527469 99527469 1001 86380 86390 1
528216 99528216 1001 86380 86390 1
528271 99528271 1001 86380 86390 1
528096 99528096 1001 86380 86390 1
528734 99528734 1001 86380 86390 1
528607 99528607 1001 86380 86390 1
528330 99528330 1001 86380 86390 1
529080 99529080 1001 86380 86390 1
529061 99529061 1001 86380 86390 1
529239 99529239 1001 86380 86390 1
529231 99529231 1001 86380 86390 1
529169 99529169 1001 86380 86390 1
529844 99529844 1001 86380 86390 1
529741 99529741 1001 86380 86390 1
530393 99530393 1001 86380 86390 1
530115 99530115 1001 86380 86390 1
531341 99531341 1001 86380 86390 1
530977 99530977 1001 86380 86390 1
531487 99531487 1001 86380 86390 1
532016 99532016 1001 86380 86390 1
532107 99532107 1001 86380 86390 1
531679 99531679 1001 86380 86390 1
531790 99531790 1001 86380 86390 1
532304 99532304 1001 86380 86390 1
532279 99532279 1001 86380 86390 1
532215 99532215 1001 86380 86390 1
532929 99532929 1001 86380 86390 1
532924 99532924 1001 86380 86390 1
532740 99532740 1001 86380 86390 1
532719 99532719 1001 86380 86390 1
532597 99532597 1001 86380 86390 1
533188 99533188 1001 86380 86390 1
533168 99533168 1001 86380 86390 1
533130 99533130 1001 86380 86390 1
533659 99533659 1001 86380 86390 1
533445 99533445 1001 86380 86390 1
533412 99533412 1001 86380 86390 1
533309 99533309 1001 86380 86390 1
533260 99533260 1001 86380 86390 1
533898 99533898 1001 86380 86390 1
534517 99534517 1001 86380 86390 1
534597 99534597 1001 86380 86390 1
534339 99534339 1001 86380 86390 1
534333 99534333 1001 86380 86390 1
534746 99534746 1001 86380 86390 1
534801 99534801 1001 86380 86390 1
534802 99534802 1001 86380 86390 1
534764 99534764 1001 86380 86390 1
534701 99534701 1001 86380 86390 1
534872 99534872 1001 86380 86390 1
535474 99535474 1001 86380 86390 1
535409 99535409 1001 86380 86390 1
535324 99535324 1001 86380 86390 1
535340 99535340 1001 86380 86390 1
535471 99535471 1001 86380 86390 1
535104 99535104 1001 86380 86390 1
535053 99535053 1001 86380 86390 1
536300 99536300 1001 86380 86390 1
535901 99535901 1001 86380 86390 1
536439 99536439 1001 86380 86390 1
537101 99537101 1001 86380 86390 1
537090 99537090 1001 86380 86390 1
536841 99536841 1001 86380 86390 1
536899 99536899 1001 86380 86390 1
536874 99536874 1001 86380 86390 1
536739 99536739 1001 86380 86390 1
537200 99537200 1001 86380 86390 1
537864 99537864 1001 86380 86390 1
537718 99537718 1001 86380 86390 1
537609 99537609 1001 86380 86390 1
537764 99537764 1001 86380 86390 1
537674 99537674 1001 86380 86390 1
537663 99537663 1001 86380 86390 1
537599 99537599 1001 86380 86390 1
538015 99538015 1001 86380 86390 1
538645 99538645 1001 86380 86390 1
538762 99538762 1001 86380 86390 1
538498 99538498 1001 86380 86390 1
538273 99538273 1001 86380 86390 1
538364 99538364 1001 86380 86390 1
538331 99538331 1001 86380 86390 1
538949 99538949 1001 86380 86390 1
538859 99538859 1001 86380 86390 1
538966 99538966 1001 86380 86390 1
539635 99539635 1001 86380 86390 1
539357 99539357 1001 86380 86390 1
539021 99539021 1001 86380 86390 1
539121 99539121 1001 86380 86390 1
539678 99539678 1001 86380 86390 1
539652 99539652 1001 86380 86390 1
539789 99539789 1001 86380 86390 1
540307 99540307 1001 86380 86390 1
539906 99539906 1001 86380 86390 1
540596 99540596 1001 86380 86390 1
541274 99541274 1001 86380 86390 1
541283 99541283 1001 86380 86390 1
541355 99541355 1001 86380 86390 1
541725 99541725 1001 86380 86390 1
541756 99541756 1001 86380 86390 1
541574 99541574 1001 86380 86390 1
542163 99542163 1001 86380 86390 1
542855 99542855 1001 86380 86390 1
542901 99542901 1001 86380 86390 1
542935 99542935 1001 86380 86390 1
542629 99542629 1001 86380 86390 1
542658 99542658 1001 86380 86390 1
543120 99543120 1001 86380 86390 1
543536 99543536 1001 86380 86390 1
543289 99543289 1001 86380 86390 1
543911 99543911 1001 86380 86390 1
544379 99544379 1001 86380 86390 1
544239 99544239 1001 86380 86390 1
544360 99544360 1001 86380 86390 1
544126 99544126 1001 86380 86390 1
544729 99544729 1001 86380 86390 1
544671 99544671 1001 86380 86390 1
400052 99400052 1001 86380 86390 1
400060 99400060 1001 86380 86390 1
400464 99400464 1001 86380 86390 1
400928 99400928 1001 86380 86390 1
401326 99401326 1001 86380 86390 1
401526 99401526 1001 86380 86390 1
402216 99402216 1001 86380 86390 1
402440 99402440 1001 86380 86390 1
402683 99402683 1001 86380 86390 1
402896 99402896 1001 86380 86390 1
403731 99403731 1001 86380 86390 1
404026 99404026 1001 86380 86390 1
404062 99404062 1001 86380 86390 1
404971 99404971 1001 86380 86390 1
405002 99405002 1001 86380 86390 1
404970 99404970 1001 86380 86390 1
405372 99405372 1001 86380 86390 1
405399 99405399 1001 86380 86390 1
405631 99405631 1001 86380 86390 1
405785 99405785 1001 86380 86390 1
406842 99406842 1001 86380 86390 1
407362 99407362 1001 86380 86390 1
407499 99407499 1001 86380 86390 1
407488 99407488 1001 86380 86390 1
407600 99407600 1001 86380 86390 1
408355 99408355 1001 86380 86390 1
408543 99408543 1001 86380 86390 1
408706 99408706 1001 86380 86390 1
408966 99408966 1001 86380 86390 1
409077 99409077 1001 86380 86390 1
409256 99409256 1001 86380 86390 1
409213 99409213 1001 86380 86390 1
409339 99409339 1001 86380 86390 1
409518 99409518 1001 86380 86390 1
409756 99409756 1001 86380 86390 1
409828 99409828 1001 86380 86390 1
410892 99410892 1001 86380 86390 1
411157 99411157 1001 86380 86390 1
411116 99411116 1001 86380 86390 1
411306 99411306 1001 86380 86390 1
411412 99411412 1001 86380 86390 1
411838 99411838 1001 86380 86390 1
411880 99411880 1001 86380 86390 1
412150 99412150 1001 86380 86390 1
412193 99412193 1001 86380 86390 1
412425 99412425 1001 86380 86390 1
413491 99413491 1001 86380 86390 1
413311 99413311 1001 86380 86390 1
413502 99413502 1001 86380 86390 1
413654 99413654 1001 86380 86390 1
412748 99412748 1001 86380 86390 1
412638 99412638 1001 86380 86390 1
412887 99412887 1001 86380 86390 1
415179 99415179 1001 86380 86390 1
415207 99415207 1001 86380 86390 1
415185 99415185 1001 86380 86390 1
414744 99414744 1001 86380 86390 1
414452 99414452 1001 86380 86390 1
414305 99414305 1001 86380 86390 1
415675 99415675 1001 86380 86390 1
415402 99415402 1001 86380 86390 1
416812 99416812 1001 86380 86390 1
416792 99416792 1001 86380 86390 1
416771 99416771 1001 86380 86390 1
416669 99416669 1001 86380 86390 1
416503 99416503 1001 86380 86390 1
416432 99416432 1001 86380 86390 1
415998 99415998 1001 86380 86390 1
415742 99415742 1001 86380 86390 1
415775 99415775 1001 86380 86390 1
417109 99417109 1001 86380 86390 1
418519 99418519 1001 86380 86390 1
418615 99418615 1001 86380 86390 1
418414 99418414 1001 86380 86390 1
418313 99418313 1001 86380 86390 1
418229 99418229 1001 86380 86390 1
418257 99418257 1001 86380 86390 1
417677 99417677 1001 86380 86390 1
417669 99417669 1001 86380 86390 1
417884 99417884 1001 86380 86390 1
419113 99419113 1001 86380 86390 1
419730 99419730 1001 86380 86390 1
419950 99419950 1001 86380 86390 1
419470 99419470 1001 86380 86390 1
420494 99420494 1001 86380 86390 1
420574 99420574 1001 86380 86390 1
422049 99422049 1001 86380 86390 1
422051 99422051 1001 86380 86390 1
421309 99421309 1001 86380 86390 1
420890 99420890 1001 86380 86390 1
422244 99422244 1001 86380 86390 1
422457 99422457 1001 86380 86390 1
422316 99422316 1001 86380 86390 1
422296 99422296 1001 86380 86390 1
422628 99422628 1001 86380 86390 1
422554 99422554 1001 86380 86390 1
424140 99424140 1001 86380 86390 1
425056 99425056 1001 86380 86390 1
425340 99425340 1001 86380 86390 1
424949 99424949 1001 86380 86390 1
424262 99424262 1001 86380 86390 1
424156 99424156 1001 86380 86390 1
425741 99425741 1001 86380 86390 1
425482 99425482 1001 86380 86390 1
425617 99425617 1001 86380 86390 1
426899 99426899 1001 86380 86390 1
426933 99426933 1001 86380 86390 1
426399 99426399 1001 86380 86390 1
426365 99426365 1001 86380 86390 1
425931 99425931 1001 86380 86390 1
428391 99428391 1001 86380 86390 1
428578 99428578 1001 86380 86390 1
428595 99428595 1001 86380 86390 1
428242 99428242 1001 86380 86390 1
428917 99428917 1001 86380 86390 1
428966 99428966 1001 86380 86390 1
429813 99429813 1001 86380 86390 1
429263 99429263 1001 86380 86390 1
430556 99430556 1001 86380 86390 1
430467 99430467 1001 86380 86390 1
430731 99430731 1001 86380 86390 1
431805 99431805 1001 86380 86390 1
431782 99431782 1001 86380 86390 1
431948 99431948 1001 86380 86390 1
431387 99431387 1001 86380 86390 1
430870 99430870 1001 86380 86390 1
432083 99432083 1001 86380 86390 1
432097 99432097 1001 86380 86390 1
432332 99432332 1001 86380 86390 1
433486 99433486 1001 86380 86390 1
433574 99433574 1001 86380 86390 1
433631 99433631 1001 86380 86390 1
432940 99432940 1001 86380 86390 1
433290 99433290 1001 86380 86390 1
432751 99432751 1001 86380 86390 1
432609 99432609 1001 86380 86390 1
432565 99432565 1001 86380 86390 1
432492 99432492 1001 86380 86390 1
434754 99434754 1001 86380 86390 1
434433 99434433 1001 86380 86390 1
435546 99435546 1001 86380 86390 1
435656 99435656 1001 86380 86390 1
435444 99435444 1001 86380 86390 1
436761 99436761 1001 86380 86390 1
437106 99437106 1001 86380 86390 1
436653 99436653 1001 86380 86390 1
436587 99436587 1001 86380 86390 1
436757 99436757 1001 86380 86390 1
300417 99300417 1001 86380 86390 1
300339 99300339 1001 86380 86390 1
300185 99300185 1001 86380 86390 1
300834 99300834 1001 86380 86390 1
300798 99300798 1001 86380 86390 1
301278 99301278 1001 86380 86390 1
300966 99300966 1001 86380 86390 1
301047 99301047 1001 86380 86390 1
301758 99301758 1001 86380 86390 1
302066 99302066 1001 86380 86390 1
302160 99302160 1001 86380 86390 1
302412 99302412 1001 86380 86390 1
302401 99302401 1001 86380 86390 1
303143 99303143 1001 86380 86390 1
303055 99303055 1001 86380 86390 1
303084 99303084 1001 86380 86390 1
303089 99303089 1001 86380 86390 1
302652 99302652 1001 86380 86390 1
302732 99302732 1001 86380 86390 1
302776 99302776 1001 86380 86390 1
302673 99302673 1001 86380 86390 1
303297 99303297 1001 86380 86390 1
303304 99303304 1001 86380 86390 1
303902 99303902 1001 86380 86390 1
303967 99303967 1001 86380 86390 1
303633 99303633 1001 86380 86390 1
303724 99303724 1001 86380 86390 1
303663 99303663 1001 86380 86390 1
303643 99303643 1001 86380 86390 1
303497 99303497 1001 86380 86390 1
304055 99304055 1001 86380 86390 1
304771 99304771 1001 86380 86390 1
304746 99304746 1001 86380 86390 1
304267 99304267 1001 86380 86390 1
304372 99304372 1001 86380 86390 1
304398 99304398 1001 86380 86390 1
304960 99304960 1001 86380 86390 1
304860 99304860 1001 86380 86390 1
304952 99304952 1001 86380 86390 1
305402 99305402 1001 86380 86390 1
305259 99305259 1001 86380 86390 1
305197 99305197 1001 86380 86390 1
305127 99305127 1001 86380 86390 1
500698 99500698 1001 86380 86390 1
500700 99500700 1001 86380 86390 1
500707 99500707 1001 86380 86390 1
500746 99500746 1001 86380 86390 1
500620 99500620 1001 86380 86390 1
500542 99500542 1001 86380 86390 1
501471 99501471 1001 86380 86390 1
501254 99501254 1001 86380 86390 1
501425 99501425 1001 86380 86390 1
501290 99501290 1001 86380 86390 1
501137 99501137 1001 86380 86390 1
501106 99501106 1001 86380 86390 1
501172 99501172 1001 86380 86390 1
502331 99502331 1001 86380 86390 1
502212 99502212 1001 86380 86390 1
501969 99501969 1001 86380 86390 1
501957 99501957 1001 86380 86390 1
502022 99502022 1001 86380 86390 1
502583 99502583 1001 86380 86390 1
503160 99503160 1001 86380 86390 1
502959 99502959 1001 86380 86390 1
503458 99503458 1001 86380 86390 1
502671 99502671 1001 86380 86390 1
503382 99503382 1001 86380 86390 1
503386 99503386 1001 86380 86390 1
504110 99504110 1001 86380 86390 1
503643 99503643 1001 86380 86390 1
503656 99503656 1001 86380 86390 1
504204 99504204 1001 86380 86390 1
504597 99504597 1001 86380 86390 1
504504 99504504 1001 86380 86390 1
504500 99504500 1001 86380 86390 1
505720 99505720 1001 86380 86390 1
505677 99505677 1001 86380 86390 1
505452 99505452 1001 86380 86390 1
505333 99505333 1001 86380 86390 1
505186 99505186 1001 86380 86390 1
506578 99506578 1001 86380 86390 1
506358 99506358 1001 86380 86390 1
506387 99506387 1001 86380 86390 1
506173 99506173 1001 86380 86390 1
505994 99505994 1001 86380 86390 1
506609 99506609 1001 86380 86390 1
506656 99506656 1001 86380 86390 1
507360 99507360 1001 86380 86390 1
507266 99507266 1001 86380 86390 1
507031 99507031 1001 86380 86390 1
507609 99507609 1001 86380 86390 1
508217 99508217 1001 86380 86390 1
508195 99508195 1001 86380 86390 1
507956 99507956 1001 86380 86390 1
508023 99508023 1001 86380 86390 1
507934 99507934 1001 86380 86390 1
507911 99507911 1001 86380 86390 1
507692 99507692 1001 86380 86390 1
508259 99508259 1001 86380 86390 1
508398 99508398 1001 86380 86390 1
508913 99508913 1001 86380 86390 1
508958 99508958 1001 86380 86390 1
508984 99508984 1001 86380 86390 1
508707 99508707 1001 86380 86390 1
509219 99509219 1001 86380 86390 1
509604 99509604 1001 86380 86390 1
509473 99509473 1001 86380 86390 1
509912 99509912 1001 86380 86390 1
510103 99510103 1001 86380 86390 1
510679 99510679 1001 86380 86390 1
510643 99510643 1001 86380 86390 1
510498 99510498 1001 86380 86390 1
510313 99510313 1001 86380 86390 1
511415 99511415 1001 86380 86390 1
511416 99511416 1001 86380 86390 1
511299 99511299 1001 86380 86390 1
511159 99511159 1001 86380 86390 1
511018 99511018 1001 86380 86390 1
511060 99511060 1001 86380 86390 1
511576 99511576 1001 86380 86390 1
512264 99512264 1001 86380 86390 1
512295 99512295 1001 86380 86390 1
512007 99512007 1001 86380 86390 1
512020 99512020 1001 86380 86390 1
512112 99512112 1001 86380 86390 1
512129 99512129 1001 86380 86390 1
512458 99512458 1001 86380 86390 1
512440 99512440 1001 86380 86390 1
513153 99513153 1001 86380 86390 1
512985 99512985 1001 86380 86390 1
513333 99513333 1001 86380 86390 1
513855 99513855 1001 86380 86390 1
513657 99513657 1001 86380 86390 1
513781 99513781 1001 86380 86390 1
513695 99513695 1001 86380 86390 1
513476 99513476 1001 86380 86390 1
513577 99513577 1001 86380 86390 1
514744 99514744 1001 86380 86390 1
514835 99514835 1001 86380 86390 1
514600 99514600 1001 86380 86390 1
514594 99514594 1001 86380 86390 1
514469 99514469 1001 86380 86390 1
514346 99514346 1001 86380 86390 1
514412 99514412 1001 86380 86390 1
514287 99514287 1001 86380 86390 1
514968 99514968 1001 86380 86390 1
514904 99514904 1001 86380 86390 1
515521 99515521 1001 86380 86390 1
515579 99515579 1001 86380 86390 1
515618 99515618 1001 86380 86390 1
515277 99515277 1001 86380 86390 1
515422 99515422 1001 86380 86390 1
515777 99515777 1001 86380 86390 1
515871 99515871 1001 86380 86390 1
516407 99516407 1001 86380 86390 1
516351 99516351 1001 86380 86390 1
516442 99516442 1001 86380 86390 1
516213 99516213 1001 86380 86390 1
516202 99516202 1001 86380 86390 1
516216 99516216 1001 86380 86390 1
516220 99516220 1001 86380 86390 1
516261 99516261 1001 86380 86390 1
516622 99516622 1001 86380 86390 1
517237 99517237 1001 86380 86390 1
517187 99517187 1001 86380 86390 1
517092 99517092 1001 86380 86390 1
517098 99517098 1001 86380 86390 1
517086 99517086 1001 86380 86390 1
517061 99517061 1001 86380 86390 1
517064 99517064 1001 86380 86390 1
516899 99516899 1001 86380 86390 1
516733 99516733 1001 86380 86390 1
516760 99516760 1001 86380 86390 1
516812 99516812 1001 86380 86390 1
516748 99516748 1001 86380 86390 1
516890 99516890 1001 86380 86390 1
516750 99516750 1001 86380 86390 1
518060 99518060 1001 86380 86390 1
517971 99517971 1001 86380 86390 1
518091 99518091 1001 86380 86390 1
517897 99517897 1001 86380 86390 1
517685 99517685 1001 86380 86390 1
517543 99517543 1001 86380 86390 1
517599 99517599 1001 86380 86390 1
517591 99517591 1001 86380 86390 1
517746 99517746 1001 86380 86390 1
518277 99518277 1001 86380 86390 1
518174 99518174 1001 86380 86390 1
518337 99518337 1001 86380 86390 1
518834 99518834 1001 86380 86390 1
518964 99518964 1001 86380 86390 1
518814 99518814 1001 86380 86390 1
518984 99518984 1001 86380 86390 1
518722 99518722 1001 86380 86390 1
518729 99518729 1001 86380 86390 1
518562 99518562 1001 86380 86390 1
518427 99518427 1001 86380 86390 1
518377 99518377 1001 86380 86390 1
519009 99519009 1001 86380 86390 1
519484 99519484 1001 86380 86390 1
519421 99519421 1001 86380 86390 1
519449 99519449 1001 86380 86390 1
519280 99519280 1001 86380 86390 1
519903 99519903 1001 86380 86390 1
520530 99520530 1001 86380 86390 1
520422 99520422 1001 86380 86390 1
520285 99520285 1001 86380 86390 1
520779 99520779 1001 86380 86390 1
521406 99521406 1001 86380 86390 1
521442 99521442 1001 86380 86390 1
521319 99521319 1001 86380 86390 1
521332 99521332 1001 86380 86390 1
521398 99521398 1001 86380 86390 1
521360 99521360 1001 86380 86390 1
521386 99521386 1001 86380 86390 1
521399 99521399 1001 86380 86390 1
521221 99521221 1001 86380 86390 1
521544 99521544 1001 86380 86390 1
521627 99521627 1001 86380 86390 1
522074 99522074 1001 86380 86390 1
522080 99522080 1001 86380 86390 1
522021 99522021 1001 86380 86390 1
522377 99522377 1001 86380 86390 1
522442 99522442 1001 86380 86390 1
522745 99522745 1001 86380 86390 1
522889 99522889 1001 86380 86390 1
522894 99522894 1001 86380 86390 1
522767 99522767 1001 86380 86390 1
522563 99522563 1001 86380 86390 1
522527 99522527 1001 86380 86390 1
522586 99522586 1001 86380 86390 1
523251 99523251 1001 86380 86390 1
523890 99523890 1001 86380 86390 1
523635 99523635 1001 86380 86390 1
523591 99523591 1001 86380 86390 1
523617 99523617 1001 86380 86390 1
523492 99523492 1001 86380 86390 1
524060 99524060 1001 86380 86390 1
524509 99524509 1001 86380 86390 1
524408 99524408 1001 86380 86390 1
524267 99524267 1001 86380 86390 1
524224 99524224 1001 86380 86390 1
524172 99524172 1001 86380 86390 1
524911 99524911 1001 86380 86390 1
524912 99524912 1001 86380 86390 1
524828 99524828 1001 86380 86390 1
525534 99525534 1001 86380 86390 1
525425 99525425 1001 86380 86390 1
525467 99525467 1001 86380 86390 1
525066 99525066 1001 86380 86390 1
525098 99525098 1001 86380 86390 1
525789 99525789 1001 86380 86390 1
525651 99525651 1001 86380 86390 1
525670 99525670 1001 86380 86390 1
526393 99526393 1001 86380 86390 1
526326 99526326 1001 86380 86390 1
526216 99526216 1001 86380 86390 1
526451 99526451 1001 86380 86390 1
526623 99526623 1001 86380 86390 1
527063 99527063 1001 86380 86390 1
527055 99527055 1001 86380 86390 1
526638 99526638 1001 86380 86390 1
527354 99527354 1001 86380 86390 1
527253 99527253 1001 86380 86390 1
528011 99528011 1001 86380 86390 1
527965 99527965 1001 86380 86390 1
527680 99527680 1001 86380 86390 1
527519 99527519 1001 86380 86390 1
527636 99527636 1001 86380 86390 1
527562 99527562 1001 86380 86390 1
527474 99527474 1001 86380 86390 1
528176 99528176 1001 86380 86390 1
528182 99528182 1001 86380 86390 1
528824 99528824 1001 86380 86390 1
528335 99528335 1001 86380 86390 1
528454 99528454 1001 86380 86390 1
528435 99528435 1001 86380 86390 1
528950 99528950 1001 86380 86390 1
529005 99529005 1001 86380 86390 1
529057 99529057 1001 86380 86390 1
529040 99529040 1001 86380 86390 1
529446 99529446 1001 86380 86390 1
529274 99529274 1001 86380 86390 1
530377 99530377 1001 86380 86390 1
530338 99530338 1001 86380 86390 1
530187 99530187 1001 86380 86390 1
529939 99529939 1001 86380 86390 1
530059 99530059 1001 86380 86390 1
530576 99530576 1001 86380 86390 1
530628 99530628 1001 86380 86390 1
530660 99530660 1001 86380 86390 1
531329 99531329 1001 86380 86390 1
531351 99531351 1001 86380 86390 1
531273 99531273 1001 86380 86390 1
531300 99531300 1001 86380 86390 1
531185 99531185 1001 86380 86390 1
531011 99531011 1001 86380 86390 1
531039 99531039 1001 86380 86390 1
530773 99530773 1001 86380 86390 1
530830 99530830 1001 86380 86390 1
530909 99530909 1001 86380 86390 1
530872 99530872 1001 86380 86390 1
531579 99531579 1001 86380 86390 1
531398 99531398 1001 86380 86390 1
532186 99532186 1001 86380 86390 1
531966 99531966 1001 86380 86390 1
531941 99531941 1001 86380 86390 1
531946 99531946 1001 86380 86390 1
531617 99531617 1001 86380 86390 1
531594 99531594 1001 86380 86390 1
532792 99532792 1001 86380 86390 1
532768 99532768 1001 86380 86390 1
532467 99532467 1001 86380 86390 1
532562 99532562 1001 86380 86390 1
532524 99532524 1001 86380 86390 1
533742 99533742 1001 86380 86390 1
533699 99533699 1001 86380 86390 1
533652 99533652 1001 86380 86390 1
533591 99533591 1001 86380 86390 1
533542 99533542 1001 86380 86390 1
533268 99533268 1001 86380 86390 1
533281 99533281 1001 86380 86390 1
534648 99534648 1001 86380 86390 1
534528 99534528 1001 86380 86390 1
534403 99534403 1001 86380 86390 1
534410 99534410 1001 86380 86390 1
534309 99534309 1001 86380 86390 1
534144 99534144 1001 86380 86390 1
534216 99534216 1001 86380 86390 1
534837 99534837 1001 86380 86390 1
535347 99535347 1001 86380 86390 1
535467 99535467 1001 86380 86390 1
535327 99535327 1001 86380 86390 1
535239 99535239 1001 86380 86390 1
534943 99534943 1001 86380 86390 1
534938 99534938 1001 86380 86390 1
535003 99535003 1001 86380 86390 1
536210 99536210 1001 86380 86390 1
536332 99536332 1001 86380 86390 1
536006 99536006 1001 86380 86390 1
535825 99535825 1001 86380 86390 1
535761 99535761 1001 86380 86390 1
535880 99535880 1001 86380 86390 1
535725 99535725 1001 86380 86390 1
536528 99536528 1001 86380 86390 1
536477 99536477 1001 86380 86390 1
536452 99536452 1001 86380 86390 1
536531 99536531 1001 86380 86390 1
536454 99536454 1001 86380 86390 1
536455 99536455 1001 86380 86390 1
536481 99536481 1001 86380 86390 1
536443 99536443 1001 86380 86390 1
536807 99536807 1001 86380 86390 1
537253 99537253 1001 86380 86390 1
537308 99537308 1001 86380 86390 1
537366 99537366 1001 86380 86390 1
537810 99537810 1001 86380 86390 1
537649 99537649 1001 86380 86390 1
537425 99537425 1001 86380 86390 1
537997 99537997 1001 86380 86390 1
538018 99538018 1001 86380 86390 1
538519 99538519 1001 86380 86390 1
538571 99538571 1001 86380 86390 1
538469 99538469 1001 86380 86390 1
538405 99538405 1001 86380 86390 1
538574 99538574 1001 86380 86390 1
538251 99538251 1001 86380 86390 1
538980 99538980 1001 86380 86390 1
539500 99539500 1001 86380 86390 1
539517 99539517 1001 86380 86390 1
539443 99539443 1001 86380 86390 1
539471 99539471 1001 86380 86390 1
539069 99539069 1001 86380 86390 1
539730 99539730 1001 86380 86390 1
539766 99539766 1001 86380 86390 1
540593 99540593 1001 86380 86390 1
540555 99540555 1001 86380 86390 1
540612 99540612 1001 86380 86390 1
541193 99541193 1001 86380 86390 1
541279 99541279 1001 86380 86390 1
541137 99541137 1001 86380 86390 1
540886 99540886 1001 86380 86390 1
540889 99540889 1001 86380 86390 1
540904 99540904 1001 86380 86390 1
540776 99540776 1001 86380 86390 1
540731 99540731 1001 86380 86390 1
541400 99541400 1001 86380 86390 1
541917 99541917 1001 86380 86390 1
541960 99541960 1001 86380 86390 1
541882 99541882 1001 86380 86390 1
541597 99541597 1001 86380 86390 1
541691 99541691 1001 86380 86390 1
542120 99542120 1001 86380 86390 1
542252 99542252 1001 86380 86390 1
542554 99542554 1001 86380 86390 1
542608 99542608 1001 86380 86390 1
542405 99542405 1001 86380 86390 1
542483 99542483 1001 86380 86390 1
543145 99543145 1001 86380 86390 1
543045 99543045 1001 86380 86390 1
543246 99543246 1001 86380 86390 1
543170 99543170 1001 86380 86390 1
543185 99543185 1001 86380 86390 1
543198 99543198 1001 86380 86390 1
543808 99543808 1001 86380 86390 1
543796 99543796 1001 86380 86390 1
543828 99543828 1001 86380 86390 1
543868 99543868 1001 86380 86390 1
544556 99544556 1001 86380 86390 1
544054 99544054 1001 86380 86390 1
544113 99544113 1001 86380 86390 1
544170 99544170 1001 86380 86390 1
544686 99544686 1001 86380 86390 1
418673 209 1001 44460 45477 1
513899 983 1002 35477 48342 1
542117 1040 1002 25947 27474 1
539186 807 1002 30151 36960 1
400173 99400173 1001 86380 86390 1
400200 99400200 1001 86380 86390 1
400179 99400179 1001 86380 86390 1
400301 99400301 1001 86380 86390 1
400330 99400330 1001 86380 86390 1
400700 99400700 1001 86380 86390 1
400902 99400902 1001 86380 86390 1
400943 99400943 1001 86380 86390 1
401066 99401066 1001 86380 86390 1
401351 99401351 1001 86380 86390 1
401498 99401498 1001 86380 86390 1
401551 99401551 1001 86380 86390 1
402115 99402115 1001 86380 86390 1
402171 99402171 1001 86380 86390 1
402450 99402450 1001 86380 86390 1
403620 99403620 1001 86380 86390 1
403703 99403703 1001 86380 86390 1
403741 99403741 1001 86380 86390 1
403928 99403928 1001 86380 86390 1
403962 99403962 1001 86380 86390 1
404061 99404061 1001 86380 86390 1
404251 99404251 1001 86380 86390 1
404696 99404696 1001 86380 86390 1
404900 99404900 1001 86380 86390 1
404871 99404871 1001 86380 86390 1
405200 99405200 1001 86380 86390 1
405576 99405576 1001 86380 86390 1
405540 99405540 1001 86380 86390 1
405714 99405714 1001 86380 86390 1
405853 99405853 1001 86380 86390 1
406281 99406281 1001 86380 86390 1
406330 99406330 1001 86380 86390 1
406912 99406912 1001 86380 86390 1
407073 99407073 1001 86380 86390 1
407246 99407246 1001 86380 86390 1
407394 99407394 1001 86380 86390 1
407540 99407540 1001 86380 86390 1
408090 99408090 1001 86380 86390 1
408148 99408148 1001 86380 86390 1
408211 99408211 1001 86380 86390 1
408521 99408521 1001 86380 86390 1
409361 99409361 1001 86380 86390 1
409572 99409572 1001 86380 86390 1
409887 99409887 1001 86380 86390 1
410138 99410138 1001 86380 86390 1
410902 99410902 1001 86380 86390 1
411722 99411722 1001 86380 86390 1
412192 99412192 1001 86380 86390 1
413258 99413258 1001 86380 86390 1
413059 99413059 1001 86380 86390 1
413923 99413923 1001 86380 86390 1
413929 99413929 1001 86380 86390 1
415076 99415076 1001 86380 86390 1
414953 99414953 1001 86380 86390 1
415155 99415155 1001 86380 86390 1
414986 99414986 1001 86380 86390 1
414639 99414639 1001 86380 86390 1
414624 99414624 1001 86380 86390 1
414301 99414301 1001 86380 86390 1
415335 99415335 1001 86380 86390 1
415581 99415581 1001 86380 86390 1
415360 99415360 1001 86380 86390 1
416613 99416613 1001 86380 86390 1
416646 99416646 1001 86380 86390 1
416175 99416175 1001 86380 86390 1
416311 99416311 1001 86380 86390 1
415726 99415726 1001 86380 86390 1
416022 99416022 1001 86380 86390 1
417391 99417391 1001 86380 86390 1
417304 99417304 1001 86380 86390 1
417503 99417503 1001 86380 86390 1
418163 99418163 1001 86380 86390 1
418226 99418226 1001 86380 86390 1
418210 99418210 1001 86380 86390 1
417921 99417921 1001 86380 86390 1
417780 99417780 1001 86380 86390 1
418864 99418864 1001 86380 86390 1
419154 99419154 1001 86380 86390 1
420391 99420391 1001 86380 86390 1
420341 99420341 1001 86380 86390 1
419745 99419745 1001 86380 86390 1
420015 99420015 1001 86380 86390 1
419866 99419866 1001 86380 86390 1
419845 99419845 1001 86380 86390 1
419409 99419409 1001 86380 86390 1
419487 99419487 1001 86380 86390 1
420777 99420777 1001 86380 86390 1
420739 99420739 1001 86380 86390 1
421926 99421926 1001 86380 86390 1
421639 99421639 1001 86380 86390 1
421319 99421319 1001 86380 86390 1
421676 99421676 1001 86380 86390 1
421334 99421334 1001 86380 86390 1
421608 99421608 1001 86380 86390 1
423307 99423307 1001 86380 86390 1
423581 99423581 1001 86380 86390 1
423660 99423660 1001 86380 86390 1
423497 99423497 1001 86380 86390 1
423331 99423331 1001 86380 86390 1
423600 99423600 1001 86380 86390 1
423246 99423246 1001 86380 86390 1
422681 99422681 1001 86380 86390 1
422703 99422703 1001 86380 86390 1
422840 99422840 1001 86380 86390 1
423964 99423964 1001 86380 86390 1
423916 99423916 1001 86380 86390 1
425130 99425130 1001 86380 86390 1
425363 99425363 1001 86380 86390 1
424700 99424700 1001 86380 86390 1
424861 99424861 1001 86380 86390 1
424888 99424888 1001 86380 86390 1
424519 99424519 1001 86380 86390 1
425561 99425561 1001 86380 86390 1
425585 99425585 1001 86380 86390 1
425517 99425517 1001 86380 86390 1
426776 99426776 1001 86380 86390 1
426547 99426547 1001 86380 86390 1
426285 99426285 1001 86380 86390 1
426569 99426569 1001 86380 86390 1
427174 99427174 1001 86380 86390 1
427379 99427379 1001 86380 86390 1
428497 99428497 1001 86380 86390 1
428587 99428587 1001 86380 86390 1
428501 99428501 1001 86380 86390 1
427966 99427966 1001 86380 86390 1
428209 99428209 1001 86380 86390 1
427606 99427606 1001 86380 86390 1
427547 99427547 1001 86380 86390 1
430288 99430288 1001 86380 86390 1
429689 99429689 1001 86380 86390 1
429344 99429344 1001 86380 86390 1
429321 99429321 1001 86380 86390 1
431429 99431429 1001 86380 86390 1
431560 99431560 1001 86380 86390 1
431298 99431298 1001 86380 86390 1
431466 99431466 1001 86380 86390 1
431597 99431597 1001 86380 86390 1
431300 99431300 1001 86380 86390 1
431106 99431106 1001 86380 86390 1
430864 99430864 1001 86380 86390 1
433619 99433619 1001 86380 86390 1
432830 99432830 1001 86380 86390 1
432861 99432861 1001 86380 86390 1
433741 99433741 1001 86380 86390 1
435044 99435044 1001 86380 86390 1
434663 99434663 1001 86380 86390 1
434880 99434880 1001 86380 86390 1
434614 99434614 1001 86380 86390 1
434634 99434634 1001 86380 86390 1
434734 99434734 1001 86380 86390 1
434997 99434997 1001 86380 86390 1
434445 99434445 1001 86380 86390 1
435462 99435462 1001 86380 86390 1
435817 99435817 1001 86380 86390 1
435747 99435747 1001 86380 86390 1
437101 99437101 1001 86380 86390 1
436591 99436591 1001 86380 86390 1
436307 99436307 1001 86380 86390 1
437309 99437309 1001 86380 86390 1
300554 99300554 1001 86380 86390 1
300724 99300724 1001 86380 86390 1
300434 99300434 1001 86380 86390 1
300336 99300336 1001 86380 86390 1
300253 99300253 1001 86380 86390 1
300130 99300130 1001 86380 86390 1
300875 99300875 1001 86380 86390 1
301501 99301501 1001 86380 86390 1
301338 99301338 1001 86380 86390 1
301000 99301000 1001 86380 86390 1
301694 99301694 1001 86380 86390 1
301643 99301643 1001 86380 86390 1
301635 99301635 1001 86380 86390 1
302202 99302202 1001 86380 86390 1
302114 99302114 1001 86380 86390 1
302095 99302095 1001 86380 86390 1
301920 99301920 1001 86380 86390 1
301843 99301843 1001 86380 86390 1
301845 99301845 1001 86380 86390 1
302391 99302391 1001 86380 86390 1
302457 99302457 1001 86380 86390 1
302461 99302461 1001 86380 86390 1
302679 99302679 1001 86380 86390 1
302747 99302747 1001 86380 86390 1
303883 99303883 1001 86380 86390 1
303653 99303653 1001 86380 86390 1
303775 99303775 1001 86380 86390 1
303414 99303414 1001 86380 86390 1
303578 99303578 1001 86380 86390 1
304047 99304047 1001 86380 86390 1
304106 99304106 1001 86380 86390 1
304197 99304197 1001 86380 86390 1
304661 99304661 1001 86380 86390 1
304305 99304305 1001 86380 86390 1
304870 99304870 1001 86380 86390 1
304936 99304936 1001 86380 86390 1
304962 99304962 1001 86380 86390 1
304951 99304951 1001 86380 86390 1
304868 99304868 1001 86380 86390 1
305663 99305663 1001 86380 86390 1
305550 99305550 1001 86380 86390 1
305372 99305372 1001 86380 86390 1
305155 99305155 1001 86380 86390 1
305263 99305263 1001 86380 86390 1
500139 99500139 1001 86380 86390 1
500633 99500633 1001 86380 86390 1
500653 99500653 1001 86380 86390 1
500684 99500684 1001 86380 86390 1
500501 99500501 1001 86380 86390 1
500311 99500311 1001 86380 86390 1
500390 99500390 1001 86380 86390 1
500252 99500252 1001 86380 86390 1
500254 99500254 1001 86380 86390 1
500995 99500995 1001 86380 86390 1
500866 99500866 1001 86380 86390 1
501606 99501606 1001 86380 86390 1
501618 99501618 1001 86380 86390 1
501022 99501022 1001 86380 86390 1
501078 99501078 1001 86380 86390 1
501145 99501145 1001 86380 86390 1
501744 99501744 1001 86380 86390 1
502297 99502297 1001 86380 86390 1
501911 99501911 1001 86380 86390 1
502015 99502015 1001 86380 86390 1
501847 99501847 1001 86380 86390 1
501990 99501990 1001 86380 86390 1
502032 99502032 1001 86380 86390 1
501942 99501942 1001 86380 86390 1
501981 99501981 1001 86380 86390 1
502482 99502482 1001 86380 86390 1
503272 99503272 1001 86380 86390 1
503055 99503055 1001 86380 86390 1
503056 99503056 1001 86380 86390 1
502804 99502804 1001 86380 86390 1
504003 99504003 1001 86380 86390 1
504006 99504006 1001 86380 86390 1
503903 99503903 1001 86380 86390 1
503801 99503801 1001 86380 86390 1
503898 99503898 1001 86380 86390 1
503549 99503549 1001 86380 86390 1
503686 99503686 1001 86380 86390 1
503508 99503508 1001 86380 86390 1
504274 99504274 1001 86380 86390 1
504861 99504861 1001 86380 86390 1
504548 99504548 1001 86380 86390 1
504537 99504537 1001 86380 86390 1
504403 99504403 1001 86380 86390 1
504356 99504356 1001 86380 86390 1
505035 99505035 1001 86380 86390 1
505750 99505750 1001 86380 86390 1
505624 99505624 1001 86380 86390 1
505414 99505414 1001 86380 86390 1
505956 99505956 1001 86380 86390 1
506484 99506484 1001 86380 86390 1
506164 99506164 1001 86380 86390 1
506153 99506153 1001 86380 86390 1
507333 99507333 1001 86380 86390 1
507036 99507036 1001 86380 86390 1
507064 99507064 1001 86380 86390 1
507185 99507185 1001 86380 86390 1
507621 99507621 1001 86380 86390 1
507984 99507984 1001 86380 86390 1
507822 99507822 1001 86380 86390 1
507734 99507734 1001 86380 86390 1
507805 99507805 1001 86380 86390 1
508312 99508312 1001 86380 86390 1
508302 99508302 1001 86380 86390 1
508303 99508303 1001 86380 86390 1
508432 99508432 1001 86380 86390 1
508996 99508996 1001 86380 86390 1
508806 99508806 1001 86380 86390 1
508673 99508673 1001 86380 86390 1
509242 99509242 1001 86380 86390 1
509158 99509158 1001 86380 86390 1
509708 99509708 1001 86380 86390 1
509869 99509869 1001 86380 86390 1
509834 99509834 1001 86380 86390 1
509529 99509529 1001 86380 86390 1
510615 99510615 1001 86380 86390 1
510482 99510482 1001 86380 86390 1
510388 99510388 1001 86380 86390 1
510213 99510213 1001 86380 86390 1
510139 99510139 1001 86380 86390 1
510255 99510255 1001 86380 86390 1
510777 99510777 1001 86380 86390 1
510947 99510947 1001 86380 86390 1
510991 99510991 1001 86380 86390 1
511649 99511649 1001 86380 86390 1
511728 99511728 1001 86380 86390 1
512338 99512338 1001 86380 86390 1
511968 99511968 1001 86380 86390 1
512034 99512034 1001 86380 86390 1
511890 99511890 1001 86380 86390 1
511958 99511958 1001 86380 86390 1
511912 99511912 1001 86380 86390 1
512444 99512444 1001 86380 86390 1
512548 99512548 1001 86380 86390 1
512512 99512512 1001 86380 86390 1
513145 99513145 1001 86380 86390 1
512844 99512844 1001 86380 86390 1
512996 99512996 1001 86380 86390 1
512947 99512947 1001 86380 86390 1
512611 99512611 1001 86380 86390 1
512758 99512758 1001 86380 86390 1
513370 99513370 1001 86380 86390 1
513276 99513276 1001 86380 86390 1
513830 99513830 1001 86380 86390 1
513899 99513899 1001 86380 86390 1
513817 99513817 1001 86380 86390 1
513693 99513693 1001 86380 86390 1
513613 99513613 1001 86380 86390 1
513564 99513564 1001 86380 86390 1
514227 99514227 1001 86380 86390 1
514634 99514634 1001 86380 86390 1
514426 99514426 1001 86380 86390 1
515250 99515250 1001 86380 86390 1
516192 99516192 1001 86380 86390 1
516157 99516157 1001 86380 86390 1
516251 99516251 1001 86380 86390 1
515934 99515934 1001 86380 86390 1
515951 99515951 1001 86380 86390 1
516601 99516601 1001 86380 86390 1
516554 99516554 1001 86380 86390 1
516555 99516555 1001 86380 86390 1
516699 99516699 1001 86380 86390 1
517248 99517248 1001 86380 86390 1
517162 99517162 1001 86380 86390 1
517179 99517179 1001 86380 86390 1
517117 99517117 1001 86380 86390 1
517071 99517071 1001 86380 86390 1
516968 99516968 1001 86380 86390 1
516753 99516753 1001 86380 86390 1
516907 99516907 1001 86380 86390 1
517985 99517985 1001 86380 86390 1
517964 99517964 1001 86380 86390 1
517845 99517845 1001 86380 86390 1
517850 99517850 1001 86380 86390 1
518354 99518354 1001 86380 86390 1
518265 99518265 1001 86380 86390 1
518874 99518874 1001 86380 86390 1
518983 99518983 1001 86380 86390 1
518698 99518698 1001 86380 86390 1
518712 99518712 1001 86380 86390 1
518461 99518461 1001 86380 86390 1
518531 99518531 1001 86380 86390 1
519101 99519101 1001 86380 86390 1
519139 99519139 1001 86380 86390 1
519807 99519807 1001 86380 86390 1
519348 99519348 1001 86380 86390 1
519996 99519996 1001 86380 86390 1
519893 99519893 1001 86380 86390 1
519925 99519925 1001 86380 86390 1
520614 99520614 1001 86380 86390 1
520600 99520600 1001 86380 86390 1
520415 99520415 1001 86380 86390 1
520071 99520071 1001 86380 86390 1
520170 99520170 1001 86380 86390 1
520676 99520676 1001 86380 86390 1
520837 99520837 1001 86380 86390 1
520682 99520682 1001 86380 86390 1
520645 99520645 1001 86380 86390 1
521184 99521184 1001 86380 86390 1
520995 99520995 1001 86380 86390 1
520918 99520918 1001 86380 86390 1
521035 99521035 1001 86380 86390 1
521570 99521570 1001 86380 86390 1
521624 99521624 1001 86380 86390 1
521482 99521482 1001 86380 86390 1
521474 99521474 1001 86380 86390 1
522025 99522025 1001 86380 86390 1
522065 99522065 1001 86380 86390 1
521914 99521914 1001 86380 86390 1
522005 99522005 1001 86380 86390 1
521709 99521709 1001 86380 86390 1
521683 99521683 1001 86380 86390 1
523051 99523051 1001 86380 86390 1
523113 99523113 1001 86380 86390 1
522859 99522859 1001 86380 86390 1
522525 99522525 1001 86380 86390 1
522638 99522638 1001 86380 86390 1
523781 99523781 1001 86380 86390 1
524023 99524023 1001 86380 86390 1
524714 99524714 1001 86380 86390 1
524153 99524153 1001 86380 86390 1
524244 99524244 1001 86380 86390 1
524167 99524167 1001 86380 86390 1
524951 99524951 1001 86380 86390 1
525580 99525580 1001 86380 86390 1
525589 99525589 1001 86380 86390 1
525286 99525286 1001 86380 86390 1
525015 99525015 1001 86380 86390 1
525003 99525003 1001 86380 86390 1
524979 99524979 1001 86380 86390 1
525674 99525674 1001 86380 86390 1
525677 99525677 1001 86380 86390 1
525800 99525800 1001 86380 86390 1
526325 99526325 1001 86380 86390 1
526152 99526152 1001 86380 86390 1
526217 99526217 1001 86380 86390 1
525807 99525807 1001 86380 86390 1
525860 99525860 1001 86380 86390 1
525823 99525823 1001 86380 86390 1
525824 99525824 1001 86380 86390 1
525929 99525929 1001 86380 86390 1
526625 99526625 1001 86380 86390 1
527204 99527204 1001 86380 86390 1
527194 99527194 1001 86380 86390 1
526929 99526929 1001 86380 86390 1
526869 99526869 1001 86380 86390 1
526934 99526934 1001 86380 86390 1
526860 99526860 1001 86380 86390 1
527442 99527442 1001 86380 86390 1
527306 99527306 1001 86380 86390 1
527908 99527908 1001 86380 86390 1
527885 99527885 1001 86380 86390 1
527907 99527907 1001 86380 86390 1
527742 99527742 1001 86380 86390 1
527684 99527684 1001 86380 86390 1
527643 99527643 1001 86380 86390 1
527455 99527455 1001 86380 86390 1
528265 99528265 1001 86380 86390 1
528900 99528900 1001 86380 86390 1
528839 99528839 1001 86380 86390 1
528785 99528785 1001 86380 86390 1
528555 99528555 1001 86380 86390 1
528596 99528596 1001 86380 86390 1
528565 99528565 1001 86380 86390 1
528468 99528468 1001 86380 86390 1
528949 99528949 1001 86380 86390 1
529633 99529633 1001 86380 86390 1
529201 99529201 1001 86380 86390 1
529244 99529244 1001 86380 86390 1
529209 99529209 1001 86380 86390 1
529817 99529817 1001 86380 86390 1
529826 99529826 1001 86380 86390 1
530416 99530416 1001 86380 86390 1
530251 99530251 1001 86380 86390 1
530343 99530343 1001 86380 86390 1
530227 99530227 1001 86380 86390 1
530041 99530041 1001 86380 86390 1
530100 99530100 1001 86380 86390 1
530746 99530746 1001 86380 86390 1
530704 99530704 1001 86380 86390 1
531280 99531280 1001 86380 86390 1
531204 99531204 1001 86380 86390 1
531047 99531047 1001 86380 86390 1
531476 99531476 1001 86380 86390 1
532013 99532013 1001 86380 86390 1
532054 99532054 1001 86380 86390 1
531914 99531914 1001 86380 86390 1
531917 99531917 1001 86380 86390 1
531667 99531667 1001 86380 86390 1
532351 99532351 1001 86380 86390 1
532302 99532302 1001 86380 86390 1
532341 99532341 1001 86380 86390 1
532357 99532357 1001 86380 86390 1
532910 99532910 1001 86380 86390 1
533023 99533023 1001 86380 86390 1
532993 99532993 1001 86380 86390 1
532620 99532620 1001 86380 86390 1
532662 99532662 1001 86380 86390 1
532732 99532732 1001 86380 86390 1
532797 99532797 1001 86380 86390 1
532447 99532447 1001 86380 86390 1
533191 99533191 1001 86380 86390 1
533208 99533208 1001 86380 86390 1
533729 99533729 1001 86380 86390 1
533733 99533733 1001 86380 86390 1
533498 99533498 1001 86380 86390 1
533634 99533634 1001 86380 86390 1
533304 99533304 1001 86380 86390 1
533335 99533335 1001 86380 86390 1
533955 99533955 1001 86380 86390 1
533918 99533918 1001 86380 86390 1
534485 99534485 1001 86380 86390 1
534588 99534588 1001 86380 86390 1
534501 99534501 1001 86380 86390 1
534444 99534444 1001 86380 86390 1
534409 99534409 1001 86380 86390 1
534127 99534127 1001 86380 86390 1
534806 99534806 1001 86380 86390 1
534796 99534796 1001 86380 86390 1
535308 99535308 1001 86380 86390 1
535351 99535351 1001 86380 86390 1
535305 99535305 1001 86380 86390 1
535284 99535284 1001 86380 86390 1
535168 99535168 1001 86380 86390 1
535235 99535235 1001 86380 86390 1
535068 99535068 1001 86380 86390 1
535611 99535611 1001 86380 86390 1
535553 99535553 1001 86380 86390 1
535569 99535569 1001 86380 86390 1
536279 99536279 1001 86380 86390 1
536058 99536058 1001 86380 86390 1
535768 99535768 1001 86380 86390 1
535874 99535874 1001 86380 86390 1
535877 99535877 1001 86380 86390 1
536540 99536540 1001 86380 86390 1
536818 99536818 1001 86380 86390 1
536759 99536759 1001 86380 86390 1
536665 99536665 1001 86380 86390 1
536667 99536667 1001 86380 86390 1
537885 99537885 1001 86380 86390 1
537709 99537709 1001 86380 86390 1
537549 99537549 1001 86380 86390 1
537552 99537552 1001 86380 86390 1
537418 99537418 1001 86380 86390 1
538004 99538004 1001 86380 86390 1
538791 99538791 1001 86380 86390 1
538707 99538707 1001 86380 86390 1
538454 99538454 1001 86380 86390 1
538459 99538459 1001 86380 86390 1
538196 99538196 1001 86380 86390 1
538296 99538296 1001 86380 86390 1
539007 99539007 1001 86380 86390 1
538829 99538829 1001 86380 86390 1
538832 99538832 1001 86380 86390 1
539258 99539258 1001 86380 86390 1
539338 99539338 1001 86380 86390 1
539416 99539416 1001 86380 86390 1
539395 99539395 1001 86380 86390 1
539102 99539102 1001 86380 86390 1
539219 99539219 1001 86380 86390 1
539131 99539131 1001 86380 86390 1
539172 99539172 1001 86380 86390 1
539704 99539704 1001 86380 86390 1
539812 99539812 1001 86380 86390 1
540433 99540433 1001 86380 86390 1
540451 99540451 1001 86380 86390 1
540206 99540206 1001 86380 86390 1
539981 99539981 1001 86380 86390 1
540634 99540634 1001 86380 86390 1
541259 99541259 1001 86380 86390 1
541270 99541270 1001 86380 86390 1
541123 99541123 1001 86380 86390 1
540919 99540919 1001 86380 86390 1
541049 99541049 1001 86380 86390 1
541435 99541435 1001 86380 86390 1
541922 99541922 1001 86380 86390 1
541989 99541989 1001 86380 86390 1
541709 99541709 1001 86380 86390 1
541775 99541775 1001 86380 86390 1
541881 99541881 1001 86380 86390 1
541795 99541795 1001 86380 86390 1
541585 99541585 1001 86380 86390 1
542834 99542834 1001 86380 86390 1
542866 99542866 1001 86380 86390 1
542559 99542559 1001 86380 86390 1
542580 99542580 1001 86380 86390 1
543054 99543054 1001 86380 86390 1
543003 99543003 1001 86380 86390 1
543333 99543333 1001 86380 86390 1
543352 99543352 1001 86380 86390 1
543344 99543344 1001 86380 86390 1
543800 99543800 1001 86380 86390 1
544495 99544495 1001 86380 86390 1
544451 99544451 1001 86380 86390 1
544477 99544477 1001 86380 86390 1
544317 99544317 1001 86380 86390 1
544033 99544033 1001 86380 86390 1
544635 99544635 1001 86380 86390 1
425018 600 1001 57120 61437 1
516738 822 1002 39572 41399 1
400396 99400396 1001 86380 86390 1
400416 99400416 1001 86380 86390 1
400634 99400634 1001 86380 86390 1
400925 99400925 1001 86380 86390 1
401249 99401249 1001 86380 86390 1
401847 99401847 1001 86380 86390 1
402424 99402424 1001 86380 86390 1
402817 99402817 1001 86380 86390 1
403085 99403085 1001 86380 86390 1
403171 99403171 1001 86380 86390 1
403212 99403212 1001 86380 86390 1
403462 99403462 1001 86380 86390 1
403739 99403739 1001 86380 86390 1
404595 99404595 1001 86380 86390 1
405105 99405105 1001 86380 86390 1
405106 99405106 1001 86380 86390 1
405154 99405154 1001 86380 86390 1
405274 99405274 1001 86380 86390 1
405550 99405550 1001 86380 86390 1
405686 99405686 1001 86380 86390 1
406676 99406676 1001 86380 86390 1
407570 99407570 1001 86380 86390 1
407857 99407857 1001 86380 86390 1
408018 99408018 1001 86380 86390 1
408524 99408524 1001 86380 86390 1
408501 99408501 1001 86380 86390 1
408824 99408824 1001 86380 86390 1
408964 99408964 1001 86380 86390 1
408916 99408916 1001 86380 86390 1
409282 99409282 1001 86380 86390 1
409301 99409301 1001 86380 86390 1
409494 99409494 1001 86380 86390 1
409540 99409540 1001 86380 86390 1
409686 99409686 1001 86380 86390 1
410213 99410213 1001 86380 86390 1
410557 99410557 1001 86380 86390 1
410571 99410571 1001 86380 86390 1
410525 99410525 1001 86380 86390 1
410637 99410637 1001 86380 86390 1
410696 99410696 1001 86380 86390 1
410930 99410930 1001 86380 86390 1
411054 99411054 1001 86380 86390 1
411220 99411220 1001 86380 86390 1
411261 99411261 1001 86380 86390 1
412295 99412295 1001 86380 86390 1
413470 99413470 1001 86380 86390 1
413063 99413063 1001 86380 86390 1
413255 99413255 1001 86380 86390 1
413287 99413287 1001 86380 86390 1
412815 99412815 1001 86380 86390 1
413785 99413785 1001 86380 86390 1
413740 99413740 1001 86380 86390 1
415263 99415263 1001 86380 86390 1
414667 99414667 1001 86380 86390 1
414362 99414362 1001 86380 86390 1
414307 99414307 1001 86380 86390 1
414394 99414394 1001 86380 86390 1
416941 99416941 1001 86380 86390 1
416911 99416911 1001 86380 86390 1
416174 99416174 1001 86380 86390 1
416033 99416033 1001 86380 86390 1
415995 99415995 1001 86380 86390 1
415880 99415880 1001 86380 86390 1
417079 99417079 1001 86380 86390 1
417456 99417456 1001 86380 86390 1
417588 99417588 1001 86380 86390 1
418691 99418691 1001 86380 86390 1
418526 99418526 1001 86380 86390 1
418341 99418341 1001 86380 86390 1
418234 99418234 1001 86380 86390 1
417727 99417727 1001 86380 86390 1
418034 99418034 1001 86380 86390 1
419079 99419079 1001 86380 86390 1
418868 99418868 1001 86380 86390 1
419330 99419330 1001 86380 86390 1
419368 99419368 1001 86380 86390 1
420608 99420608 1001 86380 86390 1
421979 99421979 1001 86380 86390 1
421613 99421613 1001 86380 86390 1
421325 99421325 1001 86380 86390 1
421579 99421579 1001 86380 86390 1
421011 99421011 1001 86380 86390 1
420952 99420952 1001 86380 86390 1
420902 99420902 1001 86380 86390 1
422149 99422149 1001 86380 86390 1
422124 99422124 1001 86380 86390 1
422299 99422299 1001 86380 86390 1
423149 99423149 1001 86380 86390 1
423008 99423008 1001 86380 86390 1
422925 99422925 1001 86380 86390 1
424793 99424793 1001 86380 86390 1
424370 99424370 1001 86380 86390 1
426980 99426980 1001 86380 86390 1
426565 99426565 1001 86380 86390 1
426612 99426612 1001 86380 86390 1
425869 99425869 1001 86380 86390 1
427334 99427334 1001 86380 86390 1
428630 99428630 1001 86380 86390 1
428616 99428616 1001 86380 86390 1
428701 99428701 1001 86380 86390 1
427979 99427979 1001 86380 86390 1
428972 99428972 1001 86380 86390 1
428980 99428980 1001 86380 86390 1
428930 99428930 1001 86380 86390 1
428898 99428898 1001 86380 86390 1
428934 99428934 1001 86380 86390 1
429973 99429973 1001 86380 86390 1
429770 99429770 1001 86380 86390 1
429336 99429336 1001 86380 86390 1
432025 99432025 1001 86380 86390 1
431559 99431559 1001 86380 86390 1
431363 99431363 1001 86380 86390 1
433358 99433358 1001 86380 86390 1
433223 99433223 1001 86380 86390 1
434117 99434117 1001 86380 86390 1
434819 99434819 1001 86380 86390 1
434750 99434750 1001 86380 86390 1
434939 99434939 1001 86380 86390 1
434540 99434540 1001 86380 86390 1
434352 99434352 1001 86380 86390 1
435643 99435643 1001 86380 86390 1
435610 99435610 1001 86380 86390 1
435821 99435821 1001 86380 86390 1
437008 99437008 1001 86380 86390 1
436866 99436866 1001 86380 86390 1
436908 99436908 1001 86380 86390 1
436799 99436799 1001 86380 86390 1
436358 99436358 1001 86380 86390 1
436078 99436078 1001 86380 86390 1
436003 99436003 1001 86380 86390 1
300627 99300627 1001 86380 86390 1
300386 99300386 1001 86380 86390 1
300465 99300465 1001 86380 86390 1
300281 99300281 1001 86380 86390 1
300922 99300922 1001 86380 86390 1
301490 99301490 1001 86380 86390 1
301322 99301322 1001 86380 86390 1
300999 99300999 1001 86380 86390 1
300951 99300951 1001 86380 86390 1
301135 99301135 1001 86380 86390 1
301594 99301594 1001 86380 86390 1
301750 99301750 1001 86380 86390 1
301704 99301704 1001 86380 86390 1
302138 99302138 1001 86380 86390 1
301879 99301879 1001 86380 86390 1
301958 99301958 1001 86380 86390 1
301857 99301857 1001 86380 86390 1
301772 99301772 1001 86380 86390 1
302494 99302494 1001 86380 86390 1
302428 99302428 1001 86380 86390 1
302506 99302506 1001 86380 86390 1
303092 99303092 1001 86380 86390 1
303043 99303043 1001 86380 86390 1
303194 99303194 1001 86380 86390 1
303200 99303200 1001 86380 86390 1
302741 99302741 1001 86380 86390 1
302626 99302626 1001 86380 86390 1
303335 99303335 1001 86380 86390 1
302795 99302795 1001 86380 86390 1
303275 99303275 1001 86380 86390 1
303685 99303685 1001 86380 86390 1
303639 99303639 1001 86380 86390 1
303496 99303496 1001 86380 86390 1
304731 99304731 1001 86380 86390 1
304696 99304696 1001 86380 86390 1
304357 99304357 1001 86380 86390 1
304428 99304428 1001 86380 86390 1
305037 99305037 1001 86380 86390 1
305325 99305325 1001 86380 86390 1
305287 99305287 1001 86380 86390 1
500113 99500113 1001 86380 86390 1
500479 99500479 1001 86380 86390 1
500568 99500568 1001 86380 86390 1
500239 99500239 1001 86380 86390 1
500200 99500200 1001 86380 86390 1
500826 99500826 1001 86380 86390 1
501517 99501517 1001 86380 86390 1
501343 99501343 1001 86380 86390 1
501032 99501032 1001 86380 86390 1
501020 99501020 1001 86380 86390 1
501052 99501052 1001 86380 86390 1
501043 99501043 1001 86380 86390 1
501650 99501650 1001 86380 86390 1
501823 99501823 1001 86380 86390 1
502365 99502365 1001 86380 86390 1
502046 99502046 1001 86380 86390 1
502010 99502010 1001 86380 86390 1
502654 99502654 1001 86380 86390 1
503026 99503026 1001 86380 86390 1
502943 99502943 1001 86380 86390 1
502827 99502827 1001 86380 86390 1
502842 99502842 1001 86380 86390 1
502877 99502877 1001 86380 86390 1
502683 99502683 1001 86380 86390 1
504106 99504106 1001 86380 86390 1
503824 99503824 1001 86380 86390 1
503852 99503852 1001 86380 86390 1
503576 99503576 1001 86380 86390 1
503604 99503604 1001 86380 86390 1
503649 99503649 1001 86380 86390 1
503676 99503676 1001 86380 86390 1
503625 99503625 1001 86380 86390 1
503914 99503914 1001 86380 86390 1
504227 99504227 1001 86380 86390 1
504176 99504176 1001 86380 86390 1
504177 99504177 1001 86380 86390 1
504778 99504778 1001 86380 86390 1
504557 99504557 1001 86380 86390 1
504705 99504705 1001 86380 86390 1
504495 99504495 1001 86380 86390 1
504436 99504436 1001 86380 86390 1
504346 99504346 1001 86380 86390 1
505072 99505072 1001 86380 86390 1
505042 99505042 1001 86380 86390 1
504966 99504966 1001 86380 86390 1
505480 99505480 1001 86380 86390 1
505533 99505533 1001 86380 86390 1
505367 99505367 1001 86380 86390 1
505253 99505253 1001 86380 86390 1
505944 99505944 1001 86380 86390 1
506519 99506519 1001 86380 86390 1
506014 99506014 1001 86380 86390 1
506051 99506051 1001 86380 86390 1
506674 99506674 1001 86380 86390 1
507329 99507329 1001 86380 86390 1
507012 99507012 1001 86380 86390 1
506894 99506894 1001 86380 86390 1
506896 99506896 1001 86380 86390 1
507540 99507540 1001 86380 86390 1
[truncated: 4,103,243 more chars]
