# Supplementary material for: Fast and near-optimal monitoring for healthcare acquired infection outbreaks
Source: PLoS Comput Biol. 2019 Sep 16;15(9):e1007284. doi: 10.1371/journal.pcbi.1007284 (PMC6762212; doi:10.1371/journal.pcbi.1007284)
Supplement: S1 Data — (ZIP) [file pcbi.1007284.s006.zip › MobilityLogs1/HAISE_Carilion_all_visits_day_21.txt]

#Person location Sublocation StartTime EndTime Type
432811 1139 1001 42120 42537 1
511206 1030 1001 28728 29027 1
400258 99400258 1001 86380 86390 1
400264 99400264 1001 86380 86390 1
400290 99400290 1001 86380 86390 1
400657 99400657 1001 86380 86390 1
400851 99400851 1001 86380 86390 1
401206 99401206 1001 86380 86390 1
401923 99401923 1001 86380 86390 1
402523 99402523 1001 86380 86390 1
402803 99402803 1001 86380 86390 1
402811 99402811 1001 86380 86390 1
404028 99404028 1001 86380 86390 1
403966 99403966 1001 86380 86390 1
404521 99404521 1001 86380 86390 1
404578 99404578 1001 86380 86390 1
404713 99404713 1001 86380 86390 1
404988 99404988 1001 86380 86390 1
405467 99405467 1001 86380 86390 1
405573 99405573 1001 86380 86390 1
405821 99405821 1001 86380 86390 1
405915 99405915 1001 86380 86390 1
406115 99406115 1001 86380 86390 1
406569 99406569 1001 86380 86390 1
406952 99406952 1001 86380 86390 1
407122 99407122 1001 86380 86390 1
407151 99407151 1001 86380 86390 1
407566 99407566 1001 86380 86390 1
407937 99407937 1001 86380 86390 1
408157 99408157 1001 86380 86390 1
408254 99408254 1001 86380 86390 1
408921 99408921 1001 86380 86390 1
409056 99409056 1001 86380 86390 1
409342 99409342 1001 86380 86390 1
409452 99409452 1001 86380 86390 1
409414 99409414 1001 86380 86390 1
409945 99409945 1001 86380 86390 1
410085 99410085 1001 86380 86390 1
410291 99410291 1001 86380 86390 1
410344 99410344 1001 86380 86390 1
410930 99410930 1001 86380 86390 1
411485 99411485 1001 86380 86390 1
411605 99411605 1001 86380 86390 1
412251 99412251 1001 86380 86390 1
413401 99413401 1001 86380 86390 1
412508 99412508 1001 86380 86390 1
412871 99412871 1001 86380 86390 1
412810 99412810 1001 86380 86390 1
412709 99412709 1001 86380 86390 1
412860 99412860 1001 86380 86390 1
413981 99413981 1001 86380 86390 1
413779 99413779 1001 86380 86390 1
414009 99414009 1001 86380 86390 1
415087 99415087 1001 86380 86390 1
414903 99414903 1001 86380 86390 1
414526 99414526 1001 86380 86390 1
414584 99414584 1001 86380 86390 1
414326 99414326 1001 86380 86390 1
414345 99414345 1001 86380 86390 1
414468 99414468 1001 86380 86390 1
414245 99414245 1001 86380 86390 1
416779 99416779 1001 86380 86390 1
416150 99416150 1001 86380 86390 1
417109 99417109 1001 86380 86390 1
417456 99417456 1001 86380 86390 1
418784 99418784 1001 86380 86390 1
418795 99418795 1001 86380 86390 1
418046 99418046 1001 86380 86390 1
417927 99417927 1001 86380 86390 1
419192 99419192 1001 86380 86390 1
419017 99419017 1001 86380 86390 1
419737 99419737 1001 86380 86390 1
419937 99419937 1001 86380 86390 1
419411 99419411 1001 86380 86390 1
419363 99419363 1001 86380 86390 1
419393 99419393 1001 86380 86390 1
419489 99419489 1001 86380 86390 1
420613 99420613 1001 86380 86390 1
420477 99420477 1001 86380 86390 1
420506 99420506 1001 86380 86390 1
421642 99421642 1001 86380 86390 1
422489 99422489 1001 86380 86390 1
423607 99423607 1001 86380 86390 1
423492 99423492 1001 86380 86390 1
423613 99423613 1001 86380 86390 1
423039 99423039 1001 86380 86390 1
423080 99423080 1001 86380 86390 1
423019 99423019 1001 86380 86390 1
423303 99423303 1001 86380 86390 1
422677 99422677 1001 86380 86390 1
422550 99422550 1001 86380 86390 1
423839 99423839 1001 86380 86390 1
425274 99425274 1001 86380 86390 1
425616 99425616 1001 86380 86390 1
425421 99425421 1001 86380 86390 1
425579 99425579 1001 86380 86390 1
426434 99426434 1001 86380 86390 1
426060 99426060 1001 86380 86390 1
427276 99427276 1001 86380 86390 1
427161 99427161 1001 86380 86390 1
428432 99428432 1001 86380 86390 1
428133 99428133 1001 86380 86390 1
427692 99427692 1001 86380 86390 1
427648 99427648 1001 86380 86390 1
428844 99428844 1001 86380 86390 1
428770 99428770 1001 86380 86390 1
429703 99429703 1001 86380 86390 1
429268 99429268 1001 86380 86390 1
429235 99429235 1001 86380 86390 1
429214 99429214 1001 86380 86390 1
431862 99431862 1001 86380 86390 1
431696 99431696 1001 86380 86390 1
431927 99431927 1001 86380 86390 1
431376 99431376 1001 86380 86390 1
430869 99430869 1001 86380 86390 1
433484 99433484 1001 86380 86390 1
433660 99433660 1001 86380 86390 1
433600 99433600 1001 86380 86390 1
433212 99433212 1001 86380 86390 1
433086 99433086 1001 86380 86390 1
433209 99433209 1001 86380 86390 1
432634 99432634 1001 86380 86390 1
432535 99432535 1001 86380 86390 1
432623 99432623 1001 86380 86390 1
435296 99435296 1001 86380 86390 1
435203 99435203 1001 86380 86390 1
434887 99434887 1001 86380 86390 1
434635 99434635 1001 86380 86390 1
434232 99434232 1001 86380 86390 1
435526 99435526 1001 86380 86390 1
435719 99435719 1001 86380 86390 1
435747 99435747 1001 86380 86390 1
436769 99436769 1001 86380 86390 1
436182 99436182 1001 86380 86390 1
437255 99437255 1001 86380 86390 1
300544 99300544 1001 86380 86390 1
300486 99300486 1001 86380 86390 1
300397 99300397 1001 86380 86390 1
300417 99300417 1001 86380 86390 1
300857 99300857 1001 86380 86390 1
300772 99300772 1001 86380 86390 1
301429 99301429 1001 86380 86390 1
301459 99301459 1001 86380 86390 1
301332 99301332 1001 86380 86390 1
301044 99301044 1001 86380 86390 1
301588 99301588 1001 86380 86390 1
302332 99302332 1001 86380 86390 1
302333 99302333 1001 86380 86390 1
302237 99302237 1001 86380 86390 1
302290 99302290 1001 86380 86390 1
301982 99301982 1001 86380 86390 1
302102 99302102 1001 86380 86390 1
301852 99301852 1001 86380 86390 1
303132 99303132 1001 86380 86390 1
302924 99302924 1001 86380 86390 1
302686 99302686 1001 86380 86390 1
303405 99303405 1001 86380 86390 1
303528 99303528 1001 86380 86390 1
303470 99303470 1001 86380 86390 1
303535 99303535 1001 86380 86390 1
303500 99303500 1001 86380 86390 1
303553 99303553 1001 86380 86390 1
304111 99304111 1001 86380 86390 1
304785 99304785 1001 86380 86390 1
304641 99304641 1001 86380 86390 1
304603 99304603 1001 86380 86390 1
304591 99304591 1001 86380 86390 1
304464 99304464 1001 86380 86390 1
304493 99304493 1001 86380 86390 1
305048 99305048 1001 86380 86390 1
305572 99305572 1001 86380 86390 1
305523 99305523 1001 86380 86390 1
305421 99305421 1001 86380 86390 1
305221 99305221 1001 86380 86390 1
305177 99305177 1001 86380 86390 1
305180 99305180 1001 86380 86390 1
500681 99500681 1001 86380 86390 1
500205 99500205 1001 86380 86390 1
500265 99500265 1001 86380 86390 1
500981 99500981 1001 86380 86390 1
500846 99500846 1001 86380 86390 1
501607 99501607 1001 86380 86390 1
501238 99501238 1001 86380 86390 1
501142 99501142 1001 86380 86390 1
501055 99501055 1001 86380 86390 1
501197 99501197 1001 86380 86390 1
501043 99501043 1001 86380 86390 1
502437 99502437 1001 86380 86390 1
502382 99502382 1001 86380 86390 1
502293 99502293 1001 86380 86390 1
502453 99502453 1001 86380 86390 1
503266 99503266 1001 86380 86390 1
502911 99502911 1001 86380 86390 1
502977 99502977 1001 86380 86390 1
502726 99502726 1001 86380 86390 1
503876 99503876 1001 86380 86390 1
503817 99503817 1001 86380 86390 1
503716 99503716 1001 86380 86390 1
503563 99503563 1001 86380 86390 1
503603 99503603 1001 86380 86390 1
503617 99503617 1001 86380 86390 1
503580 99503580 1001 86380 86390 1
504278 99504278 1001 86380 86390 1
504164 99504164 1001 86380 86390 1
504819 99504819 1001 86380 86390 1
504596 99504596 1001 86380 86390 1
504600 99504600 1001 86380 86390 1
504575 99504575 1001 86380 86390 1
505053 99505053 1001 86380 86390 1
505747 99505747 1001 86380 86390 1
505441 99505441 1001 86380 86390 1
505495 99505495 1001 86380 86390 1
505406 99505406 1001 86380 86390 1
505319 99505319 1001 86380 86390 1
505151 99505151 1001 86380 86390 1
505160 99505160 1001 86380 86390 1
505265 99505265 1001 86380 86390 1
505786 99505786 1001 86380 86390 1
506521 99506521 1001 86380 86390 1
506587 99506587 1001 86380 86390 1
506383 99506383 1001 86380 86390 1
506120 99506120 1001 86380 86390 1
506764 99506764 1001 86380 86390 1
506622 99506622 1001 86380 86390 1
506779 99506779 1001 86380 86390 1
506613 99506613 1001 86380 86390 1
507283 99507283 1001 86380 86390 1
507365 99507365 1001 86380 86390 1
507093 99507093 1001 86380 86390 1
507042 99507042 1001 86380 86390 1
507019 99507019 1001 86380 86390 1
506817 99506817 1001 86380 86390 1
506904 99506904 1001 86380 86390 1
507594 99507594 1001 86380 86390 1
508056 99508056 1001 86380 86390 1
508199 99508199 1001 86380 86390 1
508177 99508177 1001 86380 86390 1
508246 99508246 1001 86380 86390 1
508767 99508767 1001 86380 86390 1
509242 99509242 1001 86380 86390 1
509812 99509812 1001 86380 86390 1
509715 99509715 1001 86380 86390 1
509637 99509637 1001 86380 86390 1
509549 99509549 1001 86380 86390 1
509615 99509615 1001 86380 86390 1
509305 99509305 1001 86380 86390 1
509437 99509437 1001 86380 86390 1
509352 99509352 1001 86380 86390 1
509316 99509316 1001 86380 86390 1
510082 99510082 1001 86380 86390 1
510047 99510047 1001 86380 86390 1
510631 99510631 1001 86380 86390 1
510344 99510344 1001 86380 86390 1
510373 99510373 1001 86380 86390 1
510300 99510300 1001 86380 86390 1
510120 99510120 1001 86380 86390 1
510124 99510124 1001 86380 86390 1
510221 99510221 1001 86380 86390 1
511147 99511147 1001 86380 86390 1
510985 99510985 1001 86380 86390 1
511579 99511579 1001 86380 86390 1
511652 99511652 1001 86380 86390 1
511743 99511743 1001 86380 86390 1
512291 99512291 1001 86380 86390 1
512232 99512232 1001 86380 86390 1
512287 99512287 1001 86380 86390 1
512110 99512110 1001 86380 86390 1
512149 99512149 1001 86380 86390 1
512150 99512150 1001 86380 86390 1
512093 99512093 1001 86380 86390 1
511875 99511875 1001 86380 86390 1
511813 99511813 1001 86380 86390 1
511958 99511958 1001 86380 86390 1
511951 99511951 1001 86380 86390 1
512577 99512577 1001 86380 86390 1
512541 99512541 1001 86380 86390 1
513058 99513058 1001 86380 86390 1
512870 99512870 1001 86380 86390 1
512909 99512909 1001 86380 86390 1
512725 99512725 1001 86380 86390 1
513394 99513394 1001 86380 86390 1
513944 99513944 1001 86380 86390 1
513970 99513970 1001 86380 86390 1
513776 99513776 1001 86380 86390 1
514120 99514120 1001 86380 86390 1
514606 99514606 1001 86380 86390 1
514625 99514625 1001 86380 86390 1
514942 99514942 1001 86380 86390 1
515638 99515638 1001 86380 86390 1
515668 99515668 1001 86380 86390 1
515500 99515500 1001 86380 86390 1
515515 99515515 1001 86380 86390 1
515433 99515433 1001 86380 86390 1
515135 99515135 1001 86380 86390 1
516278 99516278 1001 86380 86390 1
516205 99516205 1001 86380 86390 1
516181 99516181 1001 86380 86390 1
516184 99516184 1001 86380 86390 1
515918 99515918 1001 86380 86390 1
517291 99517291 1001 86380 86390 1
518113 99518113 1001 86380 86390 1
518143 99518143 1001 86380 86390 1
517840 99517840 1001 86380 86390 1
517778 99517778 1001 86380 86390 1
517920 99517920 1001 86380 86390 1
517908 99517908 1001 86380 86390 1
517567 99517567 1001 86380 86390 1
518331 99518331 1001 86380 86390 1
518338 99518338 1001 86380 86390 1
518878 99518878 1001 86380 86390 1
518893 99518893 1001 86380 86390 1
518948 99518948 1001 86380 86390 1
518871 99518871 1001 86380 86390 1
518690 99518690 1001 86380 86390 1
519126 99519126 1001 86380 86390 1
519495 99519495 1001 86380 86390 1
519213 99519213 1001 86380 86390 1
519369 99519369 1001 86380 86390 1
519357 99519357 1001 86380 86390 1
519398 99519398 1001 86380 86390 1
519878 99519878 1001 86380 86390 1
519901 99519901 1001 86380 86390 1
520594 99520594 1001 86380 86390 1
520617 99520617 1001 86380 86390 1
520557 99520557 1001 86380 86390 1
520532 99520532 1001 86380 86390 1
520181 99520181 1001 86380 86390 1
520134 99520134 1001 86380 86390 1
520057 99520057 1001 86380 86390 1
520818 99520818 1001 86380 86390 1
521463 99521463 1001 86380 86390 1
521435 99521435 1001 86380 86390 1
521067 99521067 1001 86380 86390 1
521198 99521198 1001 86380 86390 1
520881 99520881 1001 86380 86390 1
520997 99520997 1001 86380 86390 1
521590 99521590 1001 86380 86390 1
522214 99522214 1001 86380 86390 1
522163 99522163 1001 86380 86390 1
522176 99522176 1001 86380 86390 1
521952 99521952 1001 86380 86390 1
521767 99521767 1001 86380 86390 1
521859 99521859 1001 86380 86390 1
521860 99521860 1001 86380 86390 1
522376 99522376 1001 86380 86390 1
522416 99522416 1001 86380 86390 1
522339 99522339 1001 86380 86390 1
522846 99522846 1001 86380 86390 1
522859 99522859 1001 86380 86390 1
522622 99522622 1001 86380 86390 1
522702 99522702 1001 86380 86390 1
523266 99523266 1001 86380 86390 1
523137 99523137 1001 86380 86390 1
523153 99523153 1001 86380 86390 1
523767 99523767 1001 86380 86390 1
523837 99523837 1001 86380 86390 1
523656 99523656 1001 86380 86390 1
523634 99523634 1001 86380 86390 1
523386 99523386 1001 86380 86390 1
523516 99523516 1001 86380 86390 1
524569 99524569 1001 86380 86390 1
524502 99524502 1001 86380 86390 1
524473 99524473 1001 86380 86390 1
524295 99524295 1001 86380 86390 1
524296 99524296 1001 86380 86390 1
524954 99524954 1001 86380 86390 1
524843 99524843 1001 86380 86390 1
525458 99525458 1001 86380 86390 1
525478 99525478 1001 86380 86390 1
525168 99525168 1001 86380 86390 1
525801 99525801 1001 86380 86390 1
525673 99525673 1001 86380 86390 1
525694 99525694 1001 86380 86390 1
526161 99526161 1001 86380 86390 1
526007 99526007 1001 86380 86390 1
526519 99526519 1001 86380 86390 1
526545 99526545 1001 86380 86390 1
526599 99526599 1001 86380 86390 1
527123 99527123 1001 86380 86390 1
527230 99527230 1001 86380 86390 1
527105 99527105 1001 86380 86390 1
527197 99527197 1001 86380 86390 1
526886 99526886 1001 86380 86390 1
526874 99526874 1001 86380 86390 1
526834 99526834 1001 86380 86390 1
527306 99527306 1001 86380 86390 1
527895 99527895 1001 86380 86390 1
528058 99528058 1001 86380 86390 1
527969 99527969 1001 86380 86390 1
528067 99528067 1001 86380 86390 1
527670 99527670 1001 86380 86390 1
527685 99527685 1001 86380 86390 1
527803 99527803 1001 86380 86390 1
527830 99527830 1001 86380 86390 1
527621 99527621 1001 86380 86390 1
527518 99527518 1001 86380 86390 1
528108 99528108 1001 86380 86390 1
528264 99528264 1001 86380 86390 1
528873 99528873 1001 86380 86390 1
528883 99528883 1001 86380 86390 1
528527 99528527 1001 86380 86390 1
529041 99529041 1001 86380 86390 1
529670 99529670 1001 86380 86390 1
529715 99529715 1001 86380 86390 1
529474 99529474 1001 86380 86390 1
529449 99529449 1001 86380 86390 1
529491 99529491 1001 86380 86390 1
529132 99529132 1001 86380 86390 1
529275 99529275 1001 86380 86390 1
529220 99529220 1001 86380 86390 1
529871 99529871 1001 86380 86390 1
529762 99529762 1001 86380 86390 1
530231 99530231 1001 86380 86390 1
530279 99530279 1001 86380 86390 1
529971 99529971 1001 86380 86390 1
530088 99530088 1001 86380 86390 1
530713 99530713 1001 86380 86390 1
531216 99531216 1001 86380 86390 1
530980 99530980 1001 86380 86390 1
530891 99530891 1001 86380 86390 1
531495 99531495 1001 86380 86390 1
532045 99532045 1001 86380 86390 1
532085 99532085 1001 86380 86390 1
531667 99531667 1001 86380 86390 1
532307 99532307 1001 86380 86390 1
533031 99533031 1001 86380 86390 1
532849 99532849 1001 86380 86390 1
532712 99532712 1001 86380 86390 1
532692 99532692 1001 86380 86390 1
532641 99532641 1001 86380 86390 1
532546 99532546 1001 86380 86390 1
532536 99532536 1001 86380 86390 1
532474 99532474 1001 86380 86390 1
533159 99533159 1001 86380 86390 1
533203 99533203 1001 86380 86390 1
533087 99533087 1001 86380 86390 1
533077 99533077 1001 86380 86390 1
533041 99533041 1001 86380 86390 1
533710 99533710 1001 86380 86390 1
533539 99533539 1001 86380 86390 1
533585 99533585 1001 86380 86390 1
533271 99533271 1001 86380 86390 1
533273 99533273 1001 86380 86390 1
533900 99533900 1001 86380 86390 1
534471 99534471 1001 86380 86390 1
534334 99534334 1001 86380 86390 1
534335 99534335 1001 86380 86390 1
534112 99534112 1001 86380 86390 1
534709 99534709 1001 86380 86390 1
535345 99535345 1001 86380 86390 1
535126 99535126 1001 86380 86390 1
534914 99534914 1001 86380 86390 1
535577 99535577 1001 86380 86390 1
535622 99535622 1001 86380 86390 1
535829 99535829 1001 86380 86390 1
536457 99536457 1001 86380 86390 1
536944 99536944 1001 86380 86390 1
536927 99536927 1001 86380 86390 1
536711 99536711 1001 86380 86390 1
536596 99536596 1001 86380 86390 1
536626 99536626 1001 86380 86390 1
536669 99536669 1001 86380 86390 1
537308 99537308 1001 86380 86390 1
537247 99537247 1001 86380 86390 1
537925 99537925 1001 86380 86390 1
537945 99537945 1001 86380 86390 1
537894 99537894 1001 86380 86390 1
537702 99537702 1001 86380 86390 1
537704 99537704 1001 86380 86390 1
537432 99537432 1001 86380 86390 1
537472 99537472 1001 86380 86390 1
537568 99537568 1001 86380 86390 1
537557 99537557 1001 86380 86390 1
538788 99538788 1001 86380 86390 1
538433 99538433 1001 86380 86390 1
538907 99538907 1001 86380 86390 1
538964 99538964 1001 86380 86390 1
539300 99539300 1001 86380 86390 1
539180 99539180 1001 86380 86390 1
539194 99539194 1001 86380 86390 1
539078 99539078 1001 86380 86390 1
539654 99539654 1001 86380 86390 1
540287 99540287 1001 86380 86390 1
540467 99540467 1001 86380 86390 1
540302 99540302 1001 86380 86390 1
540393 99540393 1001 86380 86390 1
540235 99540235 1001 86380 86390 1
540121 99540121 1001 86380 86390 1
540073 99540073 1001 86380 86390 1
539950 99539950 1001 86380 86390 1
539969 99539969 1001 86380 86390 1
540477 99540477 1001 86380 86390 1
540509 99540509 1001 86380 86390 1
540629 99540629 1001 86380 86390 1
541040 99541040 1001 86380 86390 1
540930 99540930 1001 86380 86390 1
540744 99540744 1001 86380 86390 1
540733 99540733 1001 86380 86390 1
541383 99541383 1001 86380 86390 1
542012 99542012 1001 86380 86390 1
542114 99542114 1001 86380 86390 1
542117 99542117 1001 86380 86390 1
541860 99541860 1001 86380 86390 1
541643 99541643 1001 86380 86390 1
541508 99541508 1001 86380 86390 1
542169 99542169 1001 86380 86390 1
542187 99542187 1001 86380 86390 1
542135 99542135 1001 86380 86390 1
542879 99542879 1001 86380 86390 1
543124 99543124 1001 86380 86390 1
542953 99542953 1001 86380 86390 1
543726 99543726 1001 86380 86390 1
543616 99543616 1001 86380 86390 1
543397 99543397 1001 86380 86390 1
543244 99543244 1001 86380 86390 1
543311 99543311 1001 86380 86390 1
543354 99543354 1001 86380 86390 1
543798 99543798 1001 86380 86390 1
544461 99544461 1001 86380 86390 1
544061 99544061 1001 86380 86390 1
544144 99544144 1001 86380 86390 1
530730 701 1002 25481 33309 1
400695 99400695 1001 86380 86390 1
400825 99400825 1001 86380 86390 1
401023 99401023 1001 86380 86390 1
400957 99400957 1001 86380 86390 1
401612 99401612 1001 86380 86390 1
401740 99401740 1001 86380 86390 1
401937 99401937 1001 86380 86390 1
401984 99401984 1001 86380 86390 1
402142 99402142 1001 86380 86390 1
402443 99402443 1001 86380 86390 1
402376 99402376 1001 86380 86390 1
402872 99402872 1001 86380 86390 1
403296 99403296 1001 86380 86390 1
403833 99403833 1001 86380 86390 1
404353 99404353 1001 86380 86390 1
404597 99404597 1001 86380 86390 1
405446 99405446 1001 86380 86390 1
405566 99405566 1001 86380 86390 1
405513 99405513 1001 86380 86390 1
405642 99405642 1001 86380 86390 1
405975 99405975 1001 86380 86390 1
406065 99406065 1001 86380 86390 1
406193 99406193 1001 86380 86390 1
406285 99406285 1001 86380 86390 1
406342 99406342 1001 86380 86390 1
406295 99406295 1001 86380 86390 1
406506 99406506 1001 86380 86390 1
407009 99407009 1001 86380 86390 1
407294 99407294 1001 86380 86390 1
407557 99407557 1001 86380 86390 1
407661 99407661 1001 86380 86390 1
408105 99408105 1001 86380 86390 1
408570 99408570 1001 86380 86390 1
408621 99408621 1001 86380 86390 1
408703 99408703 1001 86380 86390 1
408712 99408712 1001 86380 86390 1
408839 99408839 1001 86380 86390 1
408851 99408851 1001 86380 86390 1
409281 99409281 1001 86380 86390 1
409318 99409318 1001 86380 86390 1
409445 99409445 1001 86380 86390 1
409563 99409563 1001 86380 86390 1
409796 99409796 1001 86380 86390 1
409816 99409816 1001 86380 86390 1
410059 99410059 1001 86380 86390 1
410115 99410115 1001 86380 86390 1
410298 99410298 1001 86380 86390 1
410416 99410416 1001 86380 86390 1
410461 99410461 1001 86380 86390 1
410583 99410583 1001 86380 86390 1
410687 99410687 1001 86380 86390 1
410825 99410825 1001 86380 86390 1
410872 99410872 1001 86380 86390 1
411108 99411108 1001 86380 86390 1
411152 99411152 1001 86380 86390 1
411574 99411574 1001 86380 86390 1
411726 99411726 1001 86380 86390 1
412094 99412094 1001 86380 86390 1
412476 99412476 1001 86380 86390 1
412408 99412408 1001 86380 86390 1
412285 99412285 1001 86380 86390 1
413604 99413604 1001 86380 86390 1
413539 99413539 1001 86380 86390 1
412997 99412997 1001 86380 86390 1
412694 99412694 1001 86380 86390 1
412486 99412486 1001 86380 86390 1
412519 99412519 1001 86380 86390 1
415098 99415098 1001 86380 86390 1
414820 99414820 1001 86380 86390 1
414844 99414844 1001 86380 86390 1
414825 99414825 1001 86380 86390 1
415681 99415681 1001 86380 86390 1
416237 99416237 1001 86380 86390 1
416151 99416151 1001 86380 86390 1
415816 99415816 1001 86380 86390 1
415766 99415766 1001 86380 86390 1
415922 99415922 1001 86380 86390 1
416078 99416078 1001 86380 86390 1
417173 99417173 1001 86380 86390 1
417545 99417545 1001 86380 86390 1
418826 99418826 1001 86380 86390 1
418883 99418883 1001 86380 86390 1
420446 99420446 1001 86380 86390 1
420256 99420256 1001 86380 86390 1
420293 99420293 1001 86380 86390 1
419716 99419716 1001 86380 86390 1
419556 99419556 1001 86380 86390 1
420639 99420639 1001 86380 86390 1
421511 99421511 1001 86380 86390 1
422470 99422470 1001 86380 86390 1
422157 99422157 1001 86380 86390 1
423418 99423418 1001 86380 86390 1
423233 99423233 1001 86380 86390 1
423142 99423142 1001 86380 86390 1
422539 99422539 1001 86380 86390 1
422743 99422743 1001 86380 86390 1
423985 99423985 1001 86380 86390 1
425100 99425100 1001 86380 86390 1
424640 99424640 1001 86380 86390 1
424226 99424226 1001 86380 86390 1
425813 99425813 1001 86380 86390 1
426923 99426923 1001 86380 86390 1
426647 99426647 1001 86380 86390 1
426073 99426073 1001 86380 86390 1
427487 99427487 1001 86380 86390 1
427335 99427335 1001 86380 86390 1
427402 99427402 1001 86380 86390 1
428623 99428623 1001 86380 86390 1
428356 99428356 1001 86380 86390 1
428721 99428721 1001 86380 86390 1
428044 99428044 1001 86380 86390 1
427850 99427850 1001 86380 86390 1
427921 99427921 1001 86380 86390 1
427824 99427824 1001 86380 86390 1
429020 99429020 1001 86380 86390 1
428974 99428974 1001 86380 86390 1
429114 99429114 1001 86380 86390 1
430247 99430247 1001 86380 86390 1
430027 99430027 1001 86380 86390 1
429943 99429943 1001 86380 86390 1
429747 99429747 1001 86380 86390 1
429607 99429607 1001 86380 86390 1
430644 99430644 1001 86380 86390 1
431912 99431912 1001 86380 86390 1
432019 99432019 1001 86380 86390 1
432037 99432037 1001 86380 86390 1
431560 99431560 1001 86380 86390 1
431480 99431480 1001 86380 86390 1
431510 99431510 1001 86380 86390 1
431423 99431423 1001 86380 86390 1
430963 99430963 1001 86380 86390 1
432097 99432097 1001 86380 86390 1
432388 99432388 1001 86380 86390 1
432260 99432260 1001 86380 86390 1
433420 99433420 1001 86380 86390 1
432932 99432932 1001 86380 86390 1
432686 99432686 1001 86380 86390 1
432873 99432873 1001 86380 86390 1
435370 99435370 1001 86380 86390 1
435397 99435397 1001 86380 86390 1
434871 99434871 1001 86380 86390 1
434241 99434241 1001 86380 86390 1
434193 99434193 1001 86380 86390 1
434497 99434497 1001 86380 86390 1
435461 99435461 1001 86380 86390 1
436583 99436583 1001 86380 86390 1
436008 99436008 1001 86380 86390 1
436302 99436302 1001 86380 86390 1
436234 99436234 1001 86380 86390 1
437300 99437300 1001 86380 86390 1
300076 99300076 1001 86380 86390 1
437232 99437232 1001 86380 86390 1
300677 99300677 1001 86380 86390 1
300396 99300396 1001 86380 86390 1
300520 99300520 1001 86380 86390 1
300755 99300755 1001 86380 86390 1
300773 99300773 1001 86380 86390 1
300749 99300749 1001 86380 86390 1
301465 99301465 1001 86380 86390 1
301514 99301514 1001 86380 86390 1
301289 99301289 1001 86380 86390 1
301150 99301150 1001 86380 86390 1
301671 99301671 1001 86380 86390 1
301715 99301715 1001 86380 86390 1
302346 99302346 1001 86380 86390 1
302280 99302280 1001 86380 86390 1
302349 99302349 1001 86380 86390 1
302334 99302334 1001 86380 86390 1
302296 99302296 1001 86380 86390 1
302194 99302194 1001 86380 86390 1
302101 99302101 1001 86380 86390 1
302135 99302135 1001 86380 86390 1
301763 99301763 1001 86380 86390 1
301855 99301855 1001 86380 86390 1
302570 99302570 1001 86380 86390 1
303043 99303043 1001 86380 86390 1
303116 99303116 1001 86380 86390 1
302978 99302978 1001 86380 86390 1
302966 99302966 1001 86380 86390 1
302708 99302708 1001 86380 86390 1
302696 99302696 1001 86380 86390 1
303269 99303269 1001 86380 86390 1
303265 99303265 1001 86380 86390 1
303357 99303357 1001 86380 86390 1
303214 99303214 1001 86380 86390 1
303969 99303969 1001 86380 86390 1
303961 99303961 1001 86380 86390 1
303752 99303752 1001 86380 86390 1
303765 99303765 1001 86380 86390 1
303754 99303754 1001 86380 86390 1
303770 99303770 1001 86380 86390 1
303734 99303734 1001 86380 86390 1
303612 99303612 1001 86380 86390 1
303618 99303618 1001 86380 86390 1
304232 99304232 1001 86380 86390 1
304081 99304081 1001 86380 86390 1
304724 99304724 1001 86380 86390 1
304567 99304567 1001 86380 86390 1
304556 99304556 1001 86380 86390 1
304434 99304434 1001 86380 86390 1
304242 99304242 1001 86380 86390 1
304898 99304898 1001 86380 86390 1
305061 99305061 1001 86380 86390 1
305612 99305612 1001 86380 86390 1
305561 99305561 1001 86380 86390 1
305489 99305489 1001 86380 86390 1
305379 99305379 1001 86380 86390 1
305332 99305332 1001 86380 86390 1
305687 99305687 1001 86380 86390 1
500789 99500789 1001 86380 86390 1
500706 99500706 1001 86380 86390 1
500494 99500494 1001 86380 86390 1
500869 99500869 1001 86380 86390 1
500858 99500858 1001 86380 86390 1
501292 99501292 1001 86380 86390 1
501426 99501426 1001 86380 86390 1
501201 99501201 1001 86380 86390 1
501163 99501163 1001 86380 86390 1
501208 99501208 1001 86380 86390 1
501159 99501159 1001 86380 86390 1
501731 99501731 1001 86380 86390 1
502442 99502442 1001 86380 86390 1
502122 99502122 1001 86380 86390 1
501882 99501882 1001 86380 86390 1
502542 99502542 1001 86380 86390 1
502654 99502654 1001 86380 86390 1
503216 99503216 1001 86380 86390 1
502984 99502984 1001 86380 86390 1
503420 99503420 1001 86380 86390 1
503786 99503786 1001 86380 86390 1
503814 99503814 1001 86380 86390 1
503807 99503807 1001 86380 86390 1
504167 99504167 1001 86380 86390 1
504171 99504171 1001 86380 86390 1
504136 99504136 1001 86380 86390 1
504125 99504125 1001 86380 86390 1
504126 99504126 1001 86380 86390 1
504930 99504930 1001 86380 86390 1
504714 99504714 1001 86380 86390 1
504640 99504640 1001 86380 86390 1
504633 99504633 1001 86380 86390 1
504365 99504365 1001 86380 86390 1
504501 99504501 1001 86380 86390 1
505769 99505769 1001 86380 86390 1
505686 99505686 1001 86380 86390 1
505439 99505439 1001 86380 86390 1
505518 99505518 1001 86380 86390 1
505936 99505936 1001 86380 86390 1
505358 99505358 1001 86380 86390 1
505789 99505789 1001 86380 86390 1
506550 99506550 1001 86380 86390 1
506577 99506577 1001 86380 86390 1
506515 99506515 1001 86380 86390 1
506016 99506016 1001 86380 86390 1
506128 99506128 1001 86380 86390 1
506103 99506103 1001 86380 86390 1
506065 99506065 1001 86380 86390 1
506660 99506660 1001 86380 86390 1
506793 99506793 1001 86380 86390 1
507278 99507278 1001 86380 86390 1
507061 99507061 1001 86380 86390 1
506961 99506961 1001 86380 86390 1
506860 99506860 1001 86380 86390 1
506808 99506808 1001 86380 86390 1
506914 99506914 1001 86380 86390 1
506981 99506981 1001 86380 86390 1
507556 99507556 1001 86380 86390 1
507608 99507608 1001 86380 86390 1
507534 99507534 1001 86380 86390 1
508121 99508121 1001 86380 86390 1
508136 99508136 1001 86380 86390 1
508190 99508190 1001 86380 86390 1
508119 99508119 1001 86380 86390 1
507863 99507863 1001 86380 86390 1
508015 99508015 1001 86380 86390 1
507770 99507770 1001 86380 86390 1
507740 99507740 1001 86380 86390 1
507834 99507834 1001 86380 86390 1
508436 99508436 1001 86380 86390 1
508387 99508387 1001 86380 86390 1
508675 99508675 1001 86380 86390 1
508656 99508656 1001 86380 86390 1
508631 99508631 1001 86380 86390 1
508555 99508555 1001 86380 86390 1
508608 99508608 1001 86380 86390 1
509228 99509228 1001 86380 86390 1
509230 99509230 1001 86380 86390 1
509142 99509142 1001 86380 86390 1
509854 99509854 1001 86380 86390 1
509889 99509889 1001 86380 86390 1
509771 99509771 1001 86380 86390 1
509509 99509509 1001 86380 86390 1
509447 99509447 1001 86380 86390 1
510029 99510029 1001 86380 86390 1
510551 99510551 1001 86380 86390 1
510579 99510579 1001 86380 86390 1
510632 99510632 1001 86380 86390 1
510719 99510719 1001 86380 86390 1
510722 99510722 1001 86380 86390 1
510469 99510469 1001 86380 86390 1
510366 99510366 1001 86380 86390 1
510375 99510375 1001 86380 86390 1
510755 99510755 1001 86380 86390 1
510787 99510787 1001 86380 86390 1
510903 99510903 1001 86380 86390 1
511414 99511414 1001 86380 86390 1
511269 99511269 1001 86380 86390 1
511326 99511326 1001 86380 86390 1
511320 99511320 1001 86380 86390 1
511078 99511078 1001 86380 86390 1
511705 99511705 1001 86380 86390 1
511554 99511554 1001 86380 86390 1
512212 99512212 1001 86380 86390 1
512353 99512353 1001 86380 86390 1
512019 99512019 1001 86380 86390 1
511984 99511984 1001 86380 86390 1
513072 99513072 1001 86380 86390 1
513197 99513197 1001 86380 86390 1
512938 99512938 1001 86380 86390 1
512641 99512641 1001 86380 86390 1
513262 99513262 1001 86380 86390 1
513871 99513871 1001 86380 86390 1
513779 99513779 1001 86380 86390 1
513474 99513474 1001 86380 86390 1
514791 99514791 1001 86380 86390 1
514347 99514347 1001 86380 86390 1
514941 99514941 1001 86380 86390 1
515518 99515518 1001 86380 86390 1
515643 99515643 1001 86380 86390 1
515786 99515786 1001 86380 86390 1
515870 99515870 1001 86380 86390 1
515885 99515885 1001 86380 86390 1
516371 99516371 1001 86380 86390 1
516449 99516449 1001 86380 86390 1
516228 99516228 1001 86380 86390 1
516155 99516155 1001 86380 86390 1
516592 99516592 1001 86380 86390 1
516569 99516569 1001 86380 86390 1
517317 99517317 1001 86380 86390 1
517039 99517039 1001 86380 86390 1
516718 99516718 1001 86380 86390 1
517337 99517337 1001 86380 86390 1
517417 99517417 1001 86380 86390 1
517891 99517891 1001 86380 86390 1
517828 99517828 1001 86380 86390 1
517819 99517819 1001 86380 86390 1
517611 99517611 1001 86380 86390 1
517667 99517667 1001 86380 86390 1
518200 99518200 1001 86380 86390 1
518221 99518221 1001 86380 86390 1
518261 99518261 1001 86380 86390 1
518914 99518914 1001 86380 86390 1
518800 99518800 1001 86380 86390 1
518578 99518578 1001 86380 86390 1
518646 99518646 1001 86380 86390 1
518587 99518587 1001 86380 86390 1
518380 99518380 1001 86380 86390 1
518486 99518486 1001 86380 86390 1
518538 99518538 1001 86380 86390 1
518474 99518474 1001 86380 86390 1
519151 99519151 1001 86380 86390 1
519113 99519113 1001 86380 86390 1
519786 99519786 1001 86380 86390 1
519730 99519730 1001 86380 86390 1
519720 99519720 1001 86380 86390 1
519708 99519708 1001 86380 86390 1
520007 99520007 1001 86380 86390 1
519956 99519956 1001 86380 86390 1
519907 99519907 1001 86380 86390 1
519976 99519976 1001 86380 86390 1
520570 99520570 1001 86380 86390 1
520621 99520621 1001 86380 86390 1
520625 99520625 1001 86380 86390 1
520546 99520546 1001 86380 86390 1
520470 99520470 1001 86380 86390 1
520284 99520284 1001 86380 86390 1
520314 99520314 1001 86380 86390 1
520237 99520237 1001 86380 86390 1
520024 99520024 1001 86380 86390 1
520129 99520129 1001 86380 86390 1
520081 99520081 1001 86380 86390 1
520813 99520813 1001 86380 86390 1
521449 99521449 1001 86380 86390 1
521458 99521458 1001 86380 86390 1
521427 99521427 1001 86380 86390 1
521147 99521147 1001 86380 86390 1
521215 99521215 1001 86380 86390 1
521219 99521219 1001 86380 86390 1
521026 99521026 1001 86380 86390 1
521571 99521571 1001 86380 86390 1
521625 99521625 1001 86380 86390 1
521562 99521562 1001 86380 86390 1
522292 99522292 1001 86380 86390 1
522207 99522207 1001 86380 86390 1
522269 99522269 1001 86380 86390 1
522137 99522137 1001 86380 86390 1
522053 99522053 1001 86380 86390 1
521794 99521794 1001 86380 86390 1
521691 99521691 1001 86380 86390 1
522435 99522435 1001 86380 86390 1
522524 99522524 1001 86380 86390 1
522590 99522590 1001 86380 86390 1
523214 99523214 1001 86380 86390 1
523139 99523139 1001 86380 86390 1
523909 99523909 1001 86380 86390 1
523897 99523897 1001 86380 86390 1
523916 99523916 1001 86380 86390 1
523811 99523811 1001 86380 86390 1
523732 99523732 1001 86380 86390 1
523724 99523724 1001 86380 86390 1
524114 99524114 1001 86380 86390 1
524723 99524723 1001 86380 86390 1
524625 99524625 1001 86380 86390 1
524206 99524206 1001 86380 86390 1
524312 99524312 1001 86380 86390 1
524223 99524223 1001 86380 86390 1
524904 99524904 1001 86380 86390 1
524805 99524805 1001 86380 86390 1
524870 99524870 1001 86380 86390 1
525548 99525548 1001 86380 86390 1
525249 99525249 1001 86380 86390 1
525390 99525390 1001 86380 86390 1
525170 99525170 1001 86380 86390 1
525754 99525754 1001 86380 86390 1
525720 99525720 1001 86380 86390 1
525604 99525604 1001 86380 86390 1
526335 99526335 1001 86380 86390 1
526398 99526398 1001 86380 86390 1
526194 99526194 1001 86380 86390 1
525869 99525869 1001 86380 86390 1
525903 99525903 1001 86380 86390 1
526502 99526502 1001 86380 86390 1
527076 99527076 1001 86380 86390 1
527026 99527026 1001 86380 86390 1
527014 99527014 1001 86380 86390 1
527898 99527898 1001 86380 86390 1
528027 99528027 1001 86380 86390 1
527942 99527942 1001 86380 86390 1
527834 99527834 1001 86380 86390 1
527683 99527683 1001 86380 86390 1
527642 99527642 1001 86380 86390 1
527474 99527474 1001 86380 86390 1
528717 99528717 1001 86380 86390 1
528847 99528847 1001 86380 86390 1
528573 99528573 1001 86380 86390 1
528452 99528452 1001 86380 86390 1
528375 99528375 1001 86380 86390 1
528443 99528443 1001 86380 86390 1
528431 99528431 1001 86380 86390 1
529095 99529095 1001 86380 86390 1
529558 99529558 1001 86380 86390 1
529373 99529373 1001 86380 86390 1
529493 99529493 1001 86380 86390 1
529193 99529193 1001 86380 86390 1
529246 99529246 1001 86380 86390 1
529315 99529315 1001 86380 86390 1
529839 99529839 1001 86380 86390 1
530401 99530401 1001 86380 86390 1
530357 99530357 1001 86380 86390 1
530011 99530011 1001 86380 86390 1
530132 99530132 1001 86380 86390 1
530570 99530570 1001 86380 86390 1
530717 99530717 1001 86380 86390 1
531333 99531333 1001 86380 86390 1
530901 99530901 1001 86380 86390 1
530892 99530892 1001 86380 86390 1
530819 99530819 1001 86380 86390 1
532171 99532171 1001 86380 86390 1
532005 99532005 1001 86380 86390 1
531829 99531829 1001 86380 86390 1
531734 99531734 1001 86380 86390 1
531713 99531713 1001 86380 86390 1
532258 99532258 1001 86380 86390 1
532957 99532957 1001 86380 86390 1
533011 99533011 1001 86380 86390 1
532875 99532875 1001 86380 86390 1
532826 99532826 1001 86380 86390 1
532633 99532633 1001 86380 86390 1
532731 99532731 1001 86380 86390 1
532709 99532709 1001 86380 86390 1
533107 99533107 1001 86380 86390 1
533161 99533161 1001 86380 86390 1
533796 99533796 1001 86380 86390 1
533776 99533776 1001 86380 86390 1
533740 99533740 1001 86380 86390 1
533854 99533854 1001 86380 86390 1
533605 99533605 1001 86380 86390 1
533238 99533238 1001 86380 86390 1
534039 99534039 1001 86380 86390 1
533860 99533860 1001 86380 86390 1
534043 99534043 1001 86380 86390 1
534020 99534020 1001 86380 86390 1
534491 99534491 1001 86380 86390 1
534614 99534614 1001 86380 86390 1
534538 99534538 1001 86380 86390 1
534312 99534312 1001 86380 86390 1
534430 99534430 1001 86380 86390 1
534379 99534379 1001 86380 86390 1
534393 99534393 1001 86380 86390 1
534458 99534458 1001 86380 86390 1
534358 99534358 1001 86380 86390 1
534108 99534108 1001 86380 86390 1
534097 99534097 1001 86380 86390 1
535376 99535376 1001 86380 86390 1
535162 99535162 1001 86380 86390 1
535178 99535178 1001 86380 86390 1
535297 99535297 1001 86380 86390 1
535208 99535208 1001 86380 86390 1
535185 99535185 1001 86380 86390 1
535040 99535040 1001 86380 86390 1
536153 99536153 1001 86380 86390 1
535723 99535723 1001 86380 86390 1
535816 99535816 1001 86380 86390 1
537134 99537134 1001 86380 86390 1
537150 99537150 1001 86380 86390 1
536808 99536808 1001 86380 86390 1
536772 99536772 1001 86380 86390 1
536716 99536716 1001 86380 86390 1
537197 99537197 1001 86380 86390 1
537948 99537948 1001 86380 86390 1
537757 99537757 1001 86380 86390 1
537650 99537650 1001 86380 86390 1
537419 99537419 1001 86380 86390 1
537450 99537450 1001 86380 86390 1
537372 99537372 1001 86380 86390 1
537481 99537481 1001 86380 86390 1
538673 99538673 1001 86380 86390 1
538727 99538727 1001 86380 86390 1
538722 99538722 1001 86380 86390 1
538532 99538532 1001 86380 86390 1
538408 99538408 1001 86380 86390 1
538465 99538465 1001 86380 86390 1
538261 99538261 1001 86380 86390 1
538870 99538870 1001 86380 86390 1
539001 99539001 1001 86380 86390 1
538989 99538989 1001 86380 86390 1
539454 99539454 1001 86380 86390 1
539355 99539355 1001 86380 86390 1
539266 99539266 1001 86380 86390 1
539070 99539070 1001 86380 86390 1
539226 99539226 1001 86380 86390 1
539757 99539757 1001 86380 86390 1
539722 99539722 1001 86380 86390 1
540365 99540365 1001 86380 86390 1
540405 99540405 1001 86380 86390 1
540400 99540400 1001 86380 86390 1
540224 99540224 1001 86380 86390 1
540204 99540204 1001 86380 86390 1
540257 99540257 1001 86380 86390 1
540180 99540180 1001 86380 86390 1
539964 99539964 1001 86380 86390 1
539914 99539914 1001 86380 86390 1
540572 99540572 1001 86380 86390 1
541113 99541113 1001 86380 86390 1
541259 99541259 1001 86380 86390 1
541250 99541250 1001 86380 86390 1
540991 99540991 1001 86380 86390 1
540904 99540904 1001 86380 86390 1
540777 99540777 1001 86380 86390 1
540674 99540674 1001 86380 86390 1
540824 99540824 1001 86380 86390 1
541310 99541310 1001 86380 86390 1
541402 99541402 1001 86380 86390 1
542083 99542083 1001 86380 86390 1
542030 99542030 1001 86380 86390 1
541910 99541910 1001 86380 86390 1
541567 99541567 1001 86380 86390 1
541599 99541599 1001 86380 86390 1
542323 99542323 1001 86380 86390 1
542198 99542198 1001 86380 86390 1
542269 99542269 1001 86380 86390 1
542611 99542611 1001 86380 86390 1
542587 99542587 1001 86380 86390 1
542706 99542706 1001 86380 86390 1
542722 99542722 1001 86380 86390 1
542700 99542700 1001 86380 86390 1
542354 99542354 1001 86380 86390 1
542472 99542472 1001 86380 86390 1
542336 99542336 1001 86380 86390 1
542954 99542954 1001 86380 86390 1
543697 99543697 1001 86380 86390 1
543717 99543717 1001 86380 86390 1
543373 99543373 1001 86380 86390 1
543519 99543519 1001 86380 86390 1
543268 99543268 1001 86380 86390 1
543291 99543291 1001 86380 86390 1
543893 99543893 1001 86380 86390 1
543920 99543920 1001 86380 86390 1
544307 99544307 1001 86380 86390 1
544231 99544231 1001 86380 86390 1
544285 99544285 1001 86380 86390 1
544261 99544261 1001 86380 86390 1
544680 99544680 1001 86380 86390 1
544722 99544722 1001 86380 86390 1
544619 99544619 1001 86380 86390 1
402830 281 1001 4500 5457 1
527968 984 1002 43754 48794 1
400037 99400037 1001 86380 86390 1
400339 99400339 1001 86380 86390 1
400461 99400461 1001 86380 86390 1
400524 99400524 1001 86380 86390 1
400795 99400795 1001 86380 86390 1
400734 99400734 1001 86380 86390 1
400837 99400837 1001 86380 86390 1
401048 99401048 1001 86380 86390 1
401445 99401445 1001 86380 86390 1
401562 99401562 1001 86380 86390 1
402092 99402092 1001 86380 86390 1
402502 99402502 1001 86380 86390 1
402682 99402682 1001 86380 86390 1
402679 99402679 1001 86380 86390 1
402856 99402856 1001 86380 86390 1
403072 99403072 1001 86380 86390 1
403401 99403401 1001 86380 86390 1
403392 99403392 1001 86380 86390 1
403497 99403497 1001 86380 86390 1
403504 99403504 1001 86380 86390 1
403469 99403469 1001 86380 86390 1
404512 99404512 1001 86380 86390 1
405331 99405331 1001 86380 86390 1
405529 99405529 1001 86380 86390 1
405753 99405753 1001 86380 86390 1
405692 99405692 1001 86380 86390 1
405930 99405930 1001 86380 86390 1
406156 99406156 1001 86380 86390 1
406676 99406676 1001 86380 86390 1
406695 99406695 1001 86380 86390 1
407574 99407574 1001 86380 86390 1
408018 99408018 1001 86380 86390 1
408678 99408678 1001 86380 86390 1
408945 99408945 1001 86380 86390 1
408902 99408902 1001 86380 86390 1
409190 99409190 1001 86380 86390 1
409615 99409615 1001 86380 86390 1
410071 99410071 1001 86380 86390 1
410447 99410447 1001 86380 86390 1
410647 99410647 1001 86380 86390 1
410651 99410651 1001 86380 86390 1
410883 99410883 1001 86380 86390 1
411459 99411459 1001 86380 86390 1
411644 99411644 1001 86380 86390 1
411925 99411925 1001 86380 86390 1
412095 99412095 1001 86380 86390 1
412281 99412281 1001 86380 86390 1
413333 99413333 1001 86380 86390 1
413521 99413521 1001 86380 86390 1
413238 99413238 1001 86380 86390 1
413282 99413282 1001 86380 86390 1
412756 99412756 1001 86380 86390 1
412624 99412624 1001 86380 86390 1
413741 99413741 1001 86380 86390 1
414668 99414668 1001 86380 86390 1
414344 99414344 1001 86380 86390 1
414153 99414153 1001 86380 86390 1
415620 99415620 1001 86380 86390 1
415602 99415602 1001 86380 86390 1
415341 99415341 1001 86380 86390 1
415498 99415498 1001 86380 86390 1
416909 99416909 1001 86380 86390 1
416442 99416442 1001 86380 86390 1
416444 99416444 1001 86380 86390 1
416146 99416146 1001 86380 86390 1
416416 99416416 1001 86380 86390 1
416005 99416005 1001 86380 86390 1
415813 99415813 1001 86380 86390 1
416047 99416047 1001 86380 86390 1
417445 99417445 1001 86380 86390 1
418709 99418709 1001 86380 86390 1
418452 99418452 1001 86380 86390 1
418422 99418422 1001 86380 86390 1
418247 99418247 1001 86380 86390 1
418992 99418992 1001 86380 86390 1
419189 99419189 1001 86380 86390 1
420277 99420277 1001 86380 86390 1
420308 99420308 1001 86380 86390 1
420281 99420281 1001 86380 86390 1
420416 99420416 1001 86380 86390 1
419888 99419888 1001 86380 86390 1
419643 99419643 1001 86380 86390 1
419714 99419714 1001 86380 86390 1
420029 99420029 1001 86380 86390 1
419464 99419464 1001 86380 86390 1
420494 99420494 1001 86380 86390 1
421612 99421612 1001 86380 86390 1
421534 99421534 1001 86380 86390 1
421182 99421182 1001 86380 86390 1
421102 99421102 1001 86380 86390 1
421080 99421080 1001 86380 86390 1
421252 99421252 1001 86380 86390 1
423636 99423636 1001 86380 86390 1
423722 99423722 1001 86380 86390 1
423352 99423352 1001 86380 86390 1
423458 99423458 1001 86380 86390 1
422981 99422981 1001 86380 86390 1
423101 99423101 1001 86380 86390 1
424861 99424861 1001 86380 86390 1
424645 99424645 1001 86380 86390 1
424412 99424412 1001 86380 86390 1
424530 99424530 1001 86380 86390 1
424345 99424345 1001 86380 86390 1
424519 99424519 1001 86380 86390 1
424486 99424486 1001 86380 86390 1
426899 99426899 1001 86380 86390 1
426800 99426800 1001 86380 86390 1
426365 99426365 1001 86380 86390 1
425944 99425944 1001 86380 86390 1
426053 99426053 1001 86380 86390 1
426162 99426162 1001 86380 86390 1
427483 99427483 1001 86380 86390 1
427410 99427410 1001 86380 86390 1
428261 99428261 1001 86380 86390 1
428132 99428132 1001 86380 86390 1
429140 99429140 1001 86380 86390 1
428980 99428980 1001 86380 86390 1
430328 99430328 1001 86380 86390 1
429738 99429738 1001 86380 86390 1
429937 99429937 1001 86380 86390 1
429622 99429622 1001 86380 86390 1
429795 99429795 1001 86380 86390 1
429247 99429247 1001 86380 86390 1
429314 99429314 1001 86380 86390 1
430525 99430525 1001 86380 86390 1
430505 99430505 1001 86380 86390 1
430540 99430540 1001 86380 86390 1
430451 99430451 1001 86380 86390 1
431861 99431861 1001 86380 86390 1
431450 99431450 1001 86380 86390 1
431035 99431035 1001 86380 86390 1
432365 99432365 1001 86380 86390 1
432113 99432113 1001 86380 86390 1
433396 99433396 1001 86380 86390 1
433574 99433574 1001 86380 86390 1
433159 99433159 1001 86380 86390 1
432967 99432967 1001 86380 86390 1
433277 99433277 1001 86380 86390 1
432826 99432826 1001 86380 86390 1
432842 99432842 1001 86380 86390 1
433757 99433757 1001 86380 86390 1
434597 99434597 1001 86380 86390 1
434891 99434891 1001 86380 86390 1
434521 99434521 1001 86380 86390 1
435445 99435445 1001 86380 86390 1
435611 99435611 1001 86380 86390 1
437146 99437146 1001 86380 86390 1
300009 99300009 1001 86380 86390 1
300674 99300674 1001 86380 86390 1
300436 99300436 1001 86380 86390 1
300302 99300302 1001 86380 86390 1
300820 99300820 1001 86380 86390 1
301220 99301220 1001 86380 86390 1
301236 99301236 1001 86380 86390 1
301276 99301276 1001 86380 86390 1
301269 99301269 1001 86380 86390 1
300982 99300982 1001 86380 86390 1
301613 99301613 1001 86380 86390 1
302154 99302154 1001 86380 86390 1
302444 99302444 1001 86380 86390 1
302512 99302512 1001 86380 86390 1
303194 99303194 1001 86380 86390 1
302937 99302937 1001 86380 86390 1
302891 99302891 1001 86380 86390 1
302866 99302866 1001 86380 86390 1
302806 99302806 1001 86380 86390 1
302660 99302660 1001 86380 86390 1
302778 99302778 1001 86380 86390 1
303235 99303235 1001 86380 86390 1
303866 99303866 1001 86380 86390 1
303921 99303921 1001 86380 86390 1
303934 99303934 1001 86380 86390 1
303465 99303465 1001 86380 86390 1
303571 99303571 1001 86380 86390 1
304752 99304752 1001 86380 86390 1
304703 99304703 1001 86380 86390 1
304488 99304488 1001 86380 86390 1
304594 99304594 1001 86380 86390 1
304331 99304331 1001 86380 86390 1
304404 99304404 1001 86380 86390 1
304367 99304367 1001 86380 86390 1
304919 99304919 1001 86380 86390 1
305443 99305443 1001 86380 86390 1
305322 99305322 1001 86380 86390 1
500698 99500698 1001 86380 86390 1
500792 99500792 1001 86380 86390 1
500551 99500551 1001 86380 86390 1
500475 99500475 1001 86380 86390 1
500411 99500411 1001 86380 86390 1
501556 99501556 1001 86380 86390 1
501399 99501399 1001 86380 86390 1
501248 99501248 1001 86380 86390 1
501175 99501175 1001 86380 86390 1
501144 99501144 1001 86380 86390 1
501196 99501196 1001 86380 86390 1
501775 99501775 1001 86380 86390 1
501660 99501660 1001 86380 86390 1
501687 99501687 1001 86380 86390 1
502298 99502298 1001 86380 86390 1
502459 99502459 1001 86380 86390 1
502092 99502092 1001 86380 86390 1
502080 99502080 1001 86380 86390 1
502106 99502106 1001 86380 86390 1
502177 99502177 1001 86380 86390 1
501975 99501975 1001 86380 86390 1
501947 99501947 1001 86380 86390 1
502584 99502584 1001 86380 86390 1
502638 99502638 1001 86380 86390 1
503144 99503144 1001 86380 86390 1
503095 99503095 1001 86380 86390 1
502759 99502759 1001 86380 86390 1
503408 99503408 1001 86380 86390 1
504070 99504070 1001 86380 86390 1
503932 99503932 1001 86380 86390 1
503864 99503864 1001 86380 86390 1
503727 99503727 1001 86380 86390 1
504270 99504270 1001 86380 86390 1
504648 99504648 1001 86380 86390 1
504382 99504382 1001 86380 86390 1
504525 99504525 1001 86380 86390 1
504332 99504332 1001 86380 86390 1
505111 99505111 1001 86380 86390 1
505052 99505052 1001 86380 86390 1
505375 99505375 1001 86380 86390 1
505330 99505330 1001 86380 86390 1
506269 99506269 1001 86380 86390 1
506004 99506004 1001 86380 86390 1
506032 99506032 1001 86380 86390 1
506164 99506164 1001 86380 86390 1
506757 99506757 1001 86380 86390 1
507363 99507363 1001 86380 86390 1
507186 99507186 1001 86380 86390 1
507150 99507150 1001 86380 86390 1
507613 99507613 1001 86380 86390 1
507501 99507501 1001 86380 86390 1
507557 99507557 1001 86380 86390 1
508248 99508248 1001 86380 86390 1
508233 99508233 1001 86380 86390 1
507968 99507968 1001 86380 86390 1
507737 99507737 1001 86380 86390 1
508427 99508427 1001 86380 86390 1
508260 99508260 1001 86380 86390 1
508250 99508250 1001 86380 86390 1
508393 99508393 1001 86380 86390 1
508910 99508910 1001 86380 86390 1
508955 99508955 1001 86380 86390 1
508823 99508823 1001 86380 86390 1
508851 99508851 1001 86380 86390 1
509079 99509079 1001 86380 86390 1
509093 99509093 1001 86380 86390 1
509759 99509759 1001 86380 86390 1
509765 99509765 1001 86380 86390 1
509527 99509527 1001 86380 86390 1
509530 99509530 1001 86380 86390 1
509455 99509455 1001 86380 86390 1
509287 99509287 1001 86380 86390 1
509910 99509910 1001 86380 86390 1
510655 99510655 1001 86380 86390 1
510704 99510704 1001 86380 86390 1
510352 99510352 1001 86380 86390 1
510181 99510181 1001 86380 86390 1
510746 99510746 1001 86380 86390 1
511512 99511512 1001 86380 86390 1
511289 99511289 1001 86380 86390 1
511069 99511069 1001 86380 86390 1
511098 99511098 1001 86380 86390 1
511086 99511086 1001 86380 86390 1
511659 99511659 1001 86380 86390 1
511647 99511647 1001 86380 86390 1
511701 99511701 1001 86380 86390 1
512309 99512309 1001 86380 86390 1
512086 99512086 1001 86380 86390 1
512544 99512544 1001 86380 86390 1
512478 99512478 1001 86380 86390 1
512414 99512414 1001 86380 86390 1
513071 99513071 1001 86380 86390 1
512976 99512976 1001 86380 86390 1
512664 99512664 1001 86380 86390 1
512742 99512742 1001 86380 86390 1
512719 99512719 1001 86380 86390 1
513398 99513398 1001 86380 86390 1
513234 99513234 1001 86380 86390 1
513305 99513305 1001 86380 86390 1
513902 99513902 1001 86380 86390 1
513921 99513921 1001 86380 86390 1
513896 99513896 1001 86380 86390 1
513761 99513761 1001 86380 86390 1
513725 99513725 1001 86380 86390 1
514048 99514048 1001 86380 86390 1
514103 99514103 1001 86380 86390 1
514680 99514680 1001 86380 86390 1
514734 99514734 1001 86380 86390 1
514485 99514485 1001 86380 86390 1
514627 99514627 1001 86380 86390 1
514638 99514638 1001 86380 86390 1
514321 99514321 1001 86380 86390 1
515066 99515066 1001 86380 86390 1
515252 99515252 1001 86380 86390 1
515215 99515215 1001 86380 86390 1
515840 99515840 1001 86380 86390 1
515763 99515763 1001 86380 86390 1
516318 99516318 1001 86380 86390 1
516285 99516285 1001 86380 86390 1
515987 99515987 1001 86380 86390 1
516041 99516041 1001 86380 86390 1
516016 99516016 1001 86380 86390 1
516601 99516601 1001 86380 86390 1
516645 99516645 1001 86380 86390 1
517194 99517194 1001 86380 86390 1
517066 99517066 1001 86380 86390 1
517112 99517112 1001 86380 86390 1
517128 99517128 1001 86380 86390 1
516793 99516793 1001 86380 86390 1
516847 99516847 1001 86380 86390 1
517360 99517360 1001 86380 86390 1
517375 99517375 1001 86380 86390 1
517471 99517471 1001 86380 86390 1
517512 99517512 1001 86380 86390 1
517972 99517972 1001 86380 86390 1
517584 99517584 1001 86380 86390 1
517703 99517703 1001 86380 86390 1
518201 99518201 1001 86380 86390 1
518969 99518969 1001 86380 86390 1
518757 99518757 1001 86380 86390 1
518406 99518406 1001 86380 86390 1
518434 99518434 1001 86380 86390 1
518541 99518541 1001 86380 86390 1
518519 99518519 1001 86380 86390 1
519080 99519080 1001 86380 86390 1
519184 99519184 1001 86380 86390 1
519110 99519110 1001 86380 86390 1
519631 99519631 1001 86380 86390 1
519808 99519808 1001 86380 86390 1
519563 99519563 1001 86380 86390 1
519566 99519566 1001 86380 86390 1
519242 99519242 1001 86380 86390 1
519967 99519967 1001 86380 86390 1
519945 99519945 1001 86380 86390 1
520305 99520305 1001 86380 86390 1
520356 99520356 1001 86380 86390 1
520664 99520664 1001 86380 86390 1
520821 99520821 1001 86380 86390 1
520722 99520722 1001 86380 86390 1
521380 99521380 1001 86380 86390 1
521383 99521383 1001 86380 86390 1
521124 99521124 1001 86380 86390 1
521140 99521140 1001 86380 86390 1
520926 99520926 1001 86380 86390 1
522271 99522271 1001 86380 86390 1
522184 99522184 1001 86380 86390 1
522087 99522087 1001 86380 86390 1
521900 99521900 1001 86380 86390 1
521729 99521729 1001 86380 86390 1
522479 99522479 1001 86380 86390 1
523074 99523074 1001 86380 86390 1
523107 99523107 1001 86380 86390 1
523110 99523110 1001 86380 86390 1
523111 99523111 1001 86380 86390 1
522714 99522714 1001 86380 86390 1
522607 99522607 1001 86380 86390 1
523263 99523263 1001 86380 86390 1
523161 99523161 1001 86380 86390 1
523226 99523226 1001 86380 86390 1
523766 99523766 1001 86380 86390 1
523899 99523899 1001 86380 86390 1
523689 99523689 1001 86380 86390 1
523599 99523599 1001 86380 86390 1
523564 99523564 1001 86380 86390 1
523721 99523721 1001 86380 86390 1
523490 99523490 1001 86380 86390 1
524655 99524655 1001 86380 86390 1
524734 99524734 1001 86380 86390 1
524683 99524683 1001 86380 86390 1
524525 99524525 1001 86380 86390 1
524527 99524527 1001 86380 86390 1
524547 99524547 1001 86380 86390 1
524185 99524185 1001 86380 86390 1
524817 99524817 1001 86380 86390 1
525538 99525538 1001 86380 86390 1
525224 99525224 1001 86380 86390 1
525386 99525386 1001 86380 86390 1
525009 99525009 1001 86380 86390 1
525102 99525102 1001 86380 86390 1
525657 99525657 1001 86380 86390 1
525920 99525920 1001 86380 86390 1
525817 99525817 1001 86380 86390 1
526481 99526481 1001 86380 86390 1
526976 99526976 1001 86380 86390 1
526674 99526674 1001 86380 86390 1
526702 99526702 1001 86380 86390 1
526794 99526794 1001 86380 86390 1
528013 99528013 1001 86380 86390 1
528033 99528033 1001 86380 86390 1
527459 99527459 1001 86380 86390 1
527552 99527552 1001 86380 86390 1
528241 99528241 1001 86380 86390 1
528089 99528089 1001 86380 86390 1
528170 99528170 1001 86380 86390 1
528149 99528149 1001 86380 86390 1
528829 99528829 1001 86380 86390 1
528896 99528896 1001 86380 86390 1
528696 99528696 1001 86380 86390 1
528608 99528608 1001 86380 86390 1
528337 99528337 1001 86380 86390 1
528325 99528325 1001 86380 86390 1
528912 99528912 1001 86380 86390 1
528983 99528983 1001 86380 86390 1
528946 99528946 1001 86380 86390 1
529312 99529312 1001 86380 86390 1
529803 99529803 1001 86380 86390 1
529885 99529885 1001 86380 86390 1
529814 99529814 1001 86380 86390 1
530513 99530513 1001 86380 86390 1
530185 99530185 1001 86380 86390 1
529972 99529972 1001 86380 86390 1
530077 99530077 1001 86380 86390 1
529949 99529949 1001 86380 86390 1
529965 99529965 1001 86380 86390 1
531231 99531231 1001 86380 86390 1
531137 99531137 1001 86380 86390 1
531011 99531011 1001 86380 86390 1
530889 99530889 1001 86380 86390 1
530903 99530903 1001 86380 86390 1
530945 99530945 1001 86380 86390 1
530855 99530855 1001 86380 86390 1
531549 99531549 1001 86380 86390 1
531420 99531420 1001 86380 86390 1
531437 99531437 1001 86380 86390 1
532076 99532076 1001 86380 86390 1
531900 99531900 1001 86380 86390 1
532273 99532273 1001 86380 86390 1
532395 99532395 1001 86380 86390 1
532215 99532215 1001 86380 86390 1
532974 99532974 1001 86380 86390 1
532838 99532838 1001 86380 86390 1
532732 99532732 1001 86380 86390 1
532707 99532707 1001 86380 86390 1
532580 99532580 1001 86380 86390 1
533094 99533094 1001 86380 86390 1
533102 99533102 1001 86380 86390 1
533193 99533193 1001 86380 86390 1
533039 99533039 1001 86380 86390 1
533856 99533856 1001 86380 86390 1
533510 99533510 1001 86380 86390 1
533591 99533591 1001 86380 86390 1
533617 99533617 1001 86380 86390 1
533362 99533362 1001 86380 86390 1
533973 99533973 1001 86380 86390 1
534555 99534555 1001 86380 86390 1
534486 99534486 1001 86380 86390 1
534671 99534671 1001 86380 86390 1
534425 99534425 1001 86380 86390 1
534220 99534220 1001 86380 86390 1
534241 99534241 1001 86380 86390 1
534152 99534152 1001 86380 86390 1
534776 99534776 1001 86380 86390 1
534777 99534777 1001 86380 86390 1
534765 99534765 1001 86380 86390 1
534819 99534819 1001 86380 86390 1
535356 99535356 1001 86380 86390 1
535484 99535484 1001 86380 86390 1
535062 99535062 1001 86380 86390 1
535077 99535077 1001 86380 86390 1
534899 99534899 1001 86380 86390 1
535005 99535005 1001 86380 86390 1
535559 99535559 1001 86380 86390 1
535624 99535624 1001 86380 86390 1
535579 99535579 1001 86380 86390 1
536073 99536073 1001 86380 86390 1
535824 99535824 1001 86380 86390 1
536373 99536373 1001 86380 86390 1
536503 99536503 1001 86380 86390 1
536392 99536392 1001 86380 86390 1
536407 99536407 1001 86380 86390 1
536990 99536990 1001 86380 86390 1
536935 99536935 1001 86380 86390 1
536847 99536847 1001 86380 86390 1
536609 99536609 1001 86380 86390 1
536731 99536731 1001 86380 86390 1
537886 99537886 1001 86380 86390 1
537901 99537901 1001 86380 86390 1
537909 99537909 1001 86380 86390 1
537716 99537716 1001 86380 86390 1
537442 99537442 1001 86380 86390 1
537444 99537444 1001 86380 86390 1
538677 99538677 1001 86380 86390 1
538731 99538731 1001 86380 86390 1
538655 99538655 1001 86380 86390 1
538802 99538802 1001 86380 86390 1
538657 99538657 1001 86380 86390 1
538314 99538314 1001 86380 86390 1
539504 99539504 1001 86380 86390 1
539285 99539285 1001 86380 86390 1
539149 99539149 1001 86380 86390 1
539093 99539093 1001 86380 86390 1
539661 99539661 1001 86380 86390 1
540449 99540449 1001 86380 86390 1
540082 99540082 1001 86380 86390 1
540095 99540095 1001 86380 86390 1
540167 99540167 1001 86380 86390 1
540260 99540260 1001 86380 86390 1
539973 99539973 1001 86380 86390 1
540555 99540555 1001 86380 86390 1
540495 99540495 1001 86380 86390 1
541164 99541164 1001 86380 86390 1
541208 99541208 1001 86380 86390 1
540783 99540783 1001 86380 86390 1
540761 99540761 1001 86380 86390 1
541446 99541446 1001 86380 86390 1
541759 99541759 1001 86380 86390 1
541864 99541864 1001 86380 86390 1
541738 99541738 1001 86380 86390 1
541539 99541539 1001 86380 86390 1
541565 99541565 1001 86380 86390 1
541572 99541572 1001 86380 86390 1
542299 99542299 1001 86380 86390 1
542154 99542154 1001 86380 86390 1
542911 99542911 1001 86380 86390 1
542683 99542683 1001 86380 86390 1
542673 99542673 1001 86380 86390 1
543034 99543034 1001 86380 86390 1
542997 99542997 1001 86380 86390 1
542960 99542960 1001 86380 86390 1
543688 99543688 1001 86380 86390 1
543763 99543763 1001 86380 86390 1
543250 99543250 1001 86380 86390 1
543225 99543225 1001 86380 86390 1
543860 99543860 1001 86380 86390 1
543874 99543874 1001 86380 86390 1
543778 99543778 1001 86380 86390 1
544496 99544496 1001 86380 86390 1
544476 99544476 1001 86380 86390 1
544401 99544401 1001 86380 86390 1
544342 99544342 1001 86380 86390 1
544220 99544220 1001 86380 86390 1
543978 99543978 1001 86380 86390 1
513898 663 1001 36344 36643 1
400075 99400075 1001 86380 86390 1
400585 99400585 1001 86380 86390 1
401188 99401188 1001 86380 86390 1
401448 99401448 1001 86380 86390 1
401431 99401431 1001 86380 86390 1
401527 99401527 1001 86380 86390 1
401620 99401620 1001 86380 86390 1
402858 99402858 1001 86380 86390 1
403119 99403119 1001 86380 86390 1
403322 99403322 1001 86380 86390 1
403221 99403221 1001 86380 86390 1
403554 99403554 1001 86380 86390 1
403708 99403708 1001 86380 86390 1
403638 99403638 1001 86380 86390 1
403788 99403788 1001 86380 86390 1
403978 99403978 1001 86380 86390 1
403940 99403940 1001 86380 86390 1
404526 99404526 1001 86380 86390 1
404648 99404648 1001 86380 86390 1
404964 99404964 1001 86380 86390 1
405050 99405050 1001 86380 86390 1
405307 99405307 1001 86380 86390 1
405593 99405593 1001 86380 86390 1
405669 99405669 1001 86380 86390 1
405772 99405772 1001 86380 86390 1
406615 99406615 1001 86380 86390 1
406638 99406638 1001 86380 86390 1
406712 99406712 1001 86380 86390 1
407023 99407023 1001 86380 86390 1
407070 99407070 1001 86380 86390 1
407326 99407326 1001 86380 86390 1
407301 99407301 1001 86380 86390 1
407465 99407465 1001 86380 86390 1
407959 99407959 1001 86380 86390 1
408029 99408029 1001 86380 86390 1
408194 99408194 1001 86380 86390 1
408348 99408348 1001 86380 86390 1
409094 99409094 1001 86380 86390 1
409126 99409126 1001 86380 86390 1
409243 99409243 1001 86380 86390 1
409634 99409634 1001 86380 86390 1
409718 99409718 1001 86380 86390 1
409834 99409834 1001 86380 86390 1
409913 99409913 1001 86380 86390 1
410360 99410360 1001 86380 86390 1
410595 99410595 1001 86380 86390 1
410496 99410496 1001 86380 86390 1
410745 99410745 1001 86380 86390 1
411097 99411097 1001 86380 86390 1
411089 99411089 1001 86380 86390 1
411469 99411469 1001 86380 86390 1
411672 99411672 1001 86380 86390 1
412083 99412083 1001 86380 86390 1
412174 99412174 1001 86380 86390 1
412252 99412252 1001 86380 86390 1
412464 99412464 1001 86380 86390 1
413215 99413215 1001 86380 86390 1
412782 99412782 1001 86380 86390 1
414088 99414088 1001 86380 86390 1
415042 99415042 1001 86380 86390 1
414697 99414697 1001 86380 86390 1
414476 99414476 1001 86380 86390 1
414372 99414372 1001 86380 86390 1
415385 99415385 1001 86380 86390 1
415573 99415573 1001 86380 86390 1
415626 99415626 1001 86380 86390 1
415628 99415628 1001 86380 86390 1
416015 99416015 1001 86380 86390 1
417114 99417114 1001 86380 86390 1
417250 99417250 1001 86380 86390 1
417499 99417499 1001 86380 86390 1
418028 99418028 1001 86380 86390 1
417791 99417791 1001 86380 86390 1
419042 99419042 1001 86380 86390 1
419202 99419202 1001 86380 86390 1
420212 99420212 1001 86380 86390 1
419519 99419519 1001 86380 86390 1
419524 99419524 1001 86380 86390 1
419329 99419329 1001 86380 86390 1
422060 99422060 1001 86380 86390 1
421994 99421994 1001 86380 86390 1
421277 99421277 1001 86380 86390 1
421658 99421658 1001 86380 86390 1
420837 99420837 1001 86380 86390 1
422407 99422407 1001 86380 86390 1
422509 99422509 1001 86380 86390 1
422397 99422397 1001 86380 86390 1
423296 99423296 1001 86380 86390 1
422940 99422940 1001 86380 86390 1
422716 99422716 1001 86380 86390 1
424036 99424036 1001 86380 86390 1
423960 99423960 1001 86380 86390 1
423818 99423818 1001 86380 86390 1
424882 99424882 1001 86380 86390 1
424592 99424592 1001 86380 86390 1
424675 99424675 1001 86380 86390 1
424331 99424331 1001 86380 86390 1
425489 99425489 1001 86380 86390 1
427086 99427086 1001 86380 86390 1
426593 99426593 1001 86380 86390 1
426644 99426644 1001 86380 86390 1
426659 99426659 1001 86380 86390 1
427378 99427378 1001 86380 86390 1
427379 99427379 1001 86380 86390 1
427476 99427476 1001 86380 86390 1
428575 99428575 1001 86380 86390 1
428625 99428625 1001 86380 86390 1
428712 99428712 1001 86380 86390 1
428247 99428247 1001 86380 86390 1
427602 99427602 1001 86380 86390 1
428981 99428981 1001 86380 86390 1
428754 99428754 1001 86380 86390 1
429765 99429765 1001 86380 86390 1
429645 99429645 1001 86380 86390 1
429296 99429296 1001 86380 86390 1
430576 99430576 1001 86380 86390 1
430714 99430714 1001 86380 86390 1
430572 99430572 1001 86380 86390 1
431965 99431965 1001 86380 86390 1
431301 99431301 1001 86380 86390 1
432209 99432209 1001 86380 86390 1
433653 99433653 1001 86380 86390 1
433430 99433430 1001 86380 86390 1
433717 99433717 1001 86380 86390 1
433291 99433291 1001 86380 86390 1
432607 99432607 1001 86380 86390 1
432609 99432609 1001 86380 86390 1
432731 99432731 1001 86380 86390 1
432718 99432718 1001 86380 86390 1
433904 99433904 1001 86380 86390 1
435005 99435005 1001 86380 86390 1
435271 99435271 1001 86380 86390 1
434658 99434658 1001 86380 86390 1
434796 99434796 1001 86380 86390 1
434734 99434734 1001 86380 86390 1
434263 99434263 1001 86380 86390 1
435892 99435892 1001 86380 86390 1
435687 99435687 1001 86380 86390 1
435444 99435444 1001 86380 86390 1
300056 99300056 1001 86380 86390 1
300051 99300051 1001 86380 86390 1
300719 99300719 1001 86380 86390 1
300533 99300533 1001 86380 86390 1
300650 99300650 1001 86380 86390 1
300115 99300115 1001 86380 86390 1
300764 99300764 1001 86380 86390 1
300911 99300911 1001 86380 86390 1
300744 99300744 1001 86380 86390 1
301473 99301473 1001 86380 86390 1
301425 99301425 1001 86380 86390 1
301270 99301270 1001 86380 86390 1
301040 99301040 1001 86380 86390 1
301636 99301636 1001 86380 86390 1
301600 99301600 1001 86380 86390 1
302226 99302226 1001 86380 86390 1
302156 99302156 1001 86380 86390 1
302044 99302044 1001 86380 86390 1
302538 99302538 1001 86380 86390 1
302490 99302490 1001 86380 86390 1
302413 99302413 1001 86380 86390 1
302841 99302841 1001 86380 86390 1
302674 99302674 1001 86380 86390 1
303393 99303393 1001 86380 86390 1
303982 99303982 1001 86380 86390 1
303971 99303971 1001 86380 86390 1
304005 99304005 1001 86380 86390 1
303714 99303714 1001 86380 86390 1
303697 99303697 1001 86380 86390 1
303433 99303433 1001 86380 86390 1
303422 99303422 1001 86380 86390 1
304185 99304185 1001 86380 86390 1
304150 99304150 1001 86380 86390 1
304204 99304204 1001 86380 86390 1
304064 99304064 1001 86380 86390 1
304182 99304182 1001 86380 86390 1
304208 99304208 1001 86380 86390 1
304066 99304066 1001 86380 86390 1
304692 99304692 1001 86380 86390 1
304731 99304731 1001 86380 86390 1
304745 99304745 1001 86380 86390 1
304727 99304727 1001 86380 86390 1
304486 99304486 1001 86380 86390 1
304605 99304605 1001 86380 86390 1
304454 99304454 1001 86380 86390 1
304364 99304364 1001 86380 86390 1
305014 99305014 1001 86380 86390 1
304860 99304860 1001 86380 86390 1
305679 99305679 1001 86380 86390 1
305310 99305310 1001 86380 86390 1
305201 99305201 1001 86380 86390 1
500130 99500130 1001 86380 86390 1
500188 99500188 1001 86380 86390 1
500125 99500125 1001 86380 86390 1
500518 99500518 1001 86380 86390 1
500561 99500561 1001 86380 86390 1
500285 99500285 1001 86380 86390 1
501563 99501563 1001 86380 86390 1
501591 99501591 1001 86380 86390 1
501463 99501463 1001 86380 86390 1
501330 99501330 1001 86380 86390 1
501083 99501083 1001 86380 86390 1
501648 99501648 1001 86380 86390 1
502068 99502068 1001 86380 86390 1
501987 99501987 1001 86380 86390 1
502047 99502047 1001 86380 86390 1
502497 99502497 1001 86380 86390 1
502601 99502601 1001 86380 86390 1
503101 99503101 1001 86380 86390 1
503170 99503170 1001 86380 86390 1
503183 99503183 1001 86380 86390 1
502763 99502763 1001 86380 86390 1
502740 99502740 1001 86380 86390 1
503293 99503293 1001 86380 86390 1
503450 99503450 1001 86380 86390 1
504047 99504047 1001 86380 86390 1
503887 99503887 1001 86380 86390 1
503793 99503793 1001 86380 86390 1
503616 99503616 1001 86380 86390 1
503578 99503578 1001 86380 86390 1
504259 99504259 1001 86380 86390 1
504261 99504261 1001 86380 86390 1
504161 99504161 1001 86380 86390 1
504316 99504316 1001 86380 86390 1
504842 99504842 1001 86380 86390 1
504931 99504931 1001 86380 86390 1
504593 99504593 1001 86380 86390 1
504646 99504646 1001 86380 86390 1
504400 99504400 1001 86380 86390 1
505084 99505084 1001 86380 86390 1
504987 99504987 1001 86380 86390 1
505410 99505410 1001 86380 86390 1
505540 99505540 1001 86380 86390 1
505502 99505502 1001 86380 86390 1
505392 99505392 1001 86380 86390 1
505536 99505536 1001 86380 86390 1
505241 99505241 1001 86380 86390 1
505875 99505875 1001 86380 86390 1
506456 99506456 1001 86380 86390 1
506540 99506540 1001 86380 86390 1
506412 99506412 1001 86380 86390 1
506216 99506216 1001 86380 86390 1
506387 99506387 1001 86380 86390 1
506041 99506041 1001 86380 86390 1
506054 99506054 1001 86380 86390 1
506042 99506042 1001 86380 86390 1
506781 99506781 1001 86380 86390 1
506892 99506892 1001 86380 86390 1
507504 99507504 1001 86380 86390 1
507547 99507547 1001 86380 86390 1
508168 99508168 1001 86380 86390 1
508092 99508092 1001 86380 86390 1
507993 99507993 1001 86380 86390 1
509073 99509073 1001 86380 86390 1
508784 99508784 1001 86380 86390 1
508501 99508501 1001 86380 86390 1
509138 99509138 1001 86380 86390 1
509832 99509832 1001 86380 86390 1
509670 99509670 1001 86380 86390 1
509595 99509595 1001 86380 86390 1
509686 99509686 1001 86380 86390 1
509693 99509693 1001 86380 86390 1
509384 99509384 1001 86380 86390 1
509337 99509337 1001 86380 86390 1
510041 99510041 1001 86380 86390 1
509952 99509952 1001 86380 86390 1
510589 99510589 1001 86380 86390 1
510657 99510657 1001 86380 86390 1
510445 99510445 1001 86380 86390 1
510202 99510202 1001 86380 86390 1
510293 99510293 1001 86380 86390 1
510898 99510898 1001 86380 86390 1
511404 99511404 1001 86380 86390 1
511544 99511544 1001 86380 86390 1
511697 99511697 1001 86380 86390 1
511610 99511610 1001 86380 86390 1
512376 99512376 1001 86380 86390 1
512281 99512281 1001 86380 86390 1
511970 99511970 1001 86380 86390 1
511917 99511917 1001 86380 86390 1
512536 99512536 1001 86380 86390 1
512433 99512433 1001 86380 86390 1
513147 99513147 1001 86380 86390 1
513161 99513161 1001 86380 86390 1
512810 99512810 1001 86380 86390 1
512852 99512852 1001 86380 86390 1
512694 99512694 1001 86380 86390 1
513297 99513297 1001 86380 86390 1
513928 99513928 1001 86380 86390 1
513995 99513995 1001 86380 86390 1
513894 99513894 1001 86380 86390 1
513889 99513889 1001 86380 86390 1
513489 99513489 1001 86380 86390 1
513615 99513615 1001 86380 86390 1
514224 99514224 1001 86380 86390 1
513411 99513411 1001 86380 86390 1
514072 99514072 1001 86380 86390 1
514033 99514033 1001 86380 86390 1
514153 99514153 1001 86380 86390 1
514806 99514806 1001 86380 86390 1
514754 99514754 1001 86380 86390 1
514470 99514470 1001 86380 86390 1
514562 99514562 1001 86380 86390 1
514316 99514316 1001 86380 86390 1
514442 99514442 1001 86380 86390 1
515029 99515029 1001 86380 86390 1
514918 99514918 1001 86380 86390 1
515564 99515564 1001 86380 86390 1
515365 99515365 1001 86380 86390 1
515396 99515396 1001 86380 86390 1
515385 99515385 1001 86380 86390 1
515129 99515129 1001 86380 86390 1
515096 99515096 1001 86380 86390 1
516237 99516237 1001 86380 86390 1
516705 99516705 1001 86380 86390 1
516682 99516682 1001 86380 86390 1
516647 99516647 1001 86380 86390 1
517211 99517211 1001 86380 86390 1
516992 99516992 1001 86380 86390 1
516836 99516836 1001 86380 86390 1
516919 99516919 1001 86380 86390 1
516855 99516855 1001 86380 86390 1
517529 99517529 1001 86380 86390 1
517432 99517432 1001 86380 86390 1
517445 99517445 1001 86380 86390 1
518091 99518091 1001 86380 86390 1
518066 99518066 1001 86380 86390 1
518056 99518056 1001 86380 86390 1
517827 99517827 1001 86380 86390 1
517752 99517752 1001 86380 86390 1
518166 99518166 1001 86380 86390 1
518900 99518900 1001 86380 86390 1
518754 99518754 1001 86380 86390 1
518768 99518768 1001 86380 86390 1
518471 99518471 1001 86380 86390 1
518469 99518469 1001 86380 86390 1
519050 99519050 1001 86380 86390 1
519653 99519653 1001 86380 86390 1
519443 99519443 1001 86380 86390 1
519535 99519535 1001 86380 86390 1
519450 99519450 1001 86380 86390 1
519315 99519315 1001 86380 86390 1
519251 99519251 1001 86380 86390 1
519253 99519253 1001 86380 86390 1
519880 99519880 1001 86380 86390 1
519872 99519872 1001 86380 86390 1
520595 99520595 1001 86380 86390 1
520191 99520191 1001 86380 86390 1
521392 99521392 1001 86380 86390 1
521216 99521216 1001 86380 86390 1
521204 99521204 1001 86380 86390 1
521128 99521128 1001 86380 86390 1
520928 99520928 1001 86380 86390 1
521573 99521573 1001 86380 86390 1
521561 99521561 1001 86380 86390 1
521576 99521576 1001 86380 86390 1
521577 99521577 1001 86380 86390 1
522155 99522155 1001 86380 86390 1
522131 99522131 1001 86380 86390 1
521959 99521959 1001 86380 86390 1
522050 99522050 1001 86380 86390 1
522080 99522080 1001 86380 86390 1
521943 99521943 1001 86380 86390 1
523115 99523115 1001 86380 86390 1
523095 99523095 1001 86380 86390 1
522748 99522748 1001 86380 86390 1
522853 99522853 1001 86380 86390 1
522768 99522768 1001 86380 86390 1
522847 99522847 1001 86380 86390 1
522636 99522636 1001 86380 86390 1
523310 99523310 1001 86380 86390 1
523195 99523195 1001 86380 86390 1
523604 99523604 1001 86380 86390 1
523670 99523670 1001 86380 86390 1
523725 99523725 1001 86380 86390 1
523398 99523398 1001 86380 86390 1
523374 99523374 1001 86380 86390 1
524389 99524389 1001 86380 86390 1
524468 99524468 1001 86380 86390 1
524417 99524417 1001 86380 86390 1
524237 99524237 1001 86380 86390 1
524789 99524789 1001 86380 86390 1
525561 99525561 1001 86380 86390 1
525457 99525457 1001 86380 86390 1
525566 99525566 1001 86380 86390 1
525449 99525449 1001 86380 86390 1
525453 99525453 1001 86380 86390 1
525557 99525557 1001 86380 86390 1
525208 99525208 1001 86380 86390 1
525066 99525066 1001 86380 86390 1
525034 99525034 1001 86380 86390 1
525074 99525074 1001 86380 86390 1
525101 99525101 1001 86380 86390 1
525748 99525748 1001 86380 86390 1
526228 99526228 1001 86380 86390 1
526152 99526152 1001 86380 86390 1
526028 99526028 1001 86380 86390 1
526110 99526110 1001 86380 86390 1
526112 99526112 1001 86380 86390 1
525929 99525929 1001 86380 86390 1
525852 99525852 1001 86380 86390 1
526583 99526583 1001 86380 86390 1
527172 99527172 1001 86380 86390 1
527228 99527228 1001 86380 86390 1
527210 99527210 1001 86380 86390 1
526912 99526912 1001 86380 86390 1
526707 99526707 1001 86380 86390 1
526828 99526828 1001 86380 86390 1
526753 99526753 1001 86380 86390 1
527313 99527313 1001 86380 86390 1
527288 99527288 1001 86380 86390 1
527433 99527433 1001 86380 86390 1
527369 99527369 1001 86380 86390 1
528039 99528039 1001 86380 86390 1
527873 99527873 1001 86380 86390 1
527967 99527967 1001 86380 86390 1
528034 99528034 1001 86380 86390 1
527796 99527796 1001 86380 86390 1
527747 99527747 1001 86380 86390 1
527534 99527534 1001 86380 86390 1
527535 99527535 1001 86380 86390 1
527578 99527578 1001 86380 86390 1
527491 99527491 1001 86380 86390 1
528142 99528142 1001 86380 86390 1
528853 99528853 1001 86380 86390 1
528602 99528602 1001 86380 86390 1
528480 99528480 1001 86380 86390 1
528393 99528393 1001 86380 86390 1
528484 99528484 1001 86380 86390 1
529562 99529562 1001 86380 86390 1
529708 99529708 1001 86380 86390 1
529498 99529498 1001 86380 86390 1
529323 99529323 1001 86380 86390 1
529156 99529156 1001 86380 86390 1
529209 99529209 1001 86380 86390 1
530188 99530188 1001 86380 86390 1
530230 99530230 1001 86380 86390 1
529994 99529994 1001 86380 86390 1
530561 99530561 1001 86380 86390 1
530902 99530902 1001 86380 86390 1
530822 99530822 1001 86380 86390 1
531427 99531427 1001 86380 86390 1
531901 99531901 1001 86380 86390 1
531953 99531953 1001 86380 86390 1
531813 99531813 1001 86380 86390 1
531613 99531613 1001 86380 86390 1
532226 99532226 1001 86380 86390 1
533021 99533021 1001 86380 86390 1
532927 99532927 1001 86380 86390 1
532783 99532783 1001 86380 86390 1
532501 99532501 1001 86380 86390 1
532492 99532492 1001 86380 86390 1
532597 99532597 1001 86380 86390 1
532589 99532589 1001 86380 86390 1
532448 99532448 1001 86380 86390 1
533080 99533080 1001 86380 86390 1
533689 99533689 1001 86380 86390 1
533419 99533419 1001 86380 86390 1
533264 99533264 1001 86380 86390 1
533336 99533336 1001 86380 86390 1
533990 99533990 1001 86380 86390 1
533931 99533931 1001 86380 86390 1
534326 99534326 1001 86380 86390 1
534308 99534308 1001 86380 86390 1
534348 99534348 1001 86380 86390 1
534155 99534155 1001 86380 86390 1
534162 99534162 1001 86380 86390 1
534164 99534164 1001 86380 86390 1
534268 99534268 1001 86380 86390 1
534087 99534087 1001 86380 86390 1
534830 99534830 1001 86380 86390 1
535480 99535480 1001 86380 86390 1
535486 99535486 1001 86380 86390 1
535377 99535377 1001 86380 86390 1
535316 99535316 1001 86380 86390 1
535176 99535176 1001 86380 86390 1
535292 99535292 1001 86380 86390 1
534955 99534955 1001 86380 86390 1
534972 99534972 1001 86380 86390 1
535011 99535011 1001 86380 86390 1
535024 99535024 1001 86380 86390 1
534962 99534962 1001 86380 86390 1
535054 99535054 1001 86380 86390 1
535676 99535676 1001 86380 86390 1
536184 99536184 1001 86380 86390 1
536190 99536190 1001 86380 86390 1
536067 99536067 1001 86380 86390 1
536097 99536097 1001 86380 86390 1
535794 99535794 1001 86380 86390 1
535763 99535763 1001 86380 86390 1
537149 99537149 1001 86380 86390 1
536751 99536751 1001 86380 86390 1
536800 99536800 1001 86380 86390 1
536545 99536545 1001 86380 86390 1
536573 99536573 1001 86380 86390 1
537309 99537309 1001 86380 86390 1
537322 99537322 1001 86380 86390 1
537313 99537313 1001 86380 86390 1
537889 99537889 1001 86380 86390 1
537660 99537660 1001 86380 86390 1
537516 99537516 1001 86380 86390 1
537534 99537534 1001 86380 86390 1
538732 99538732 1001 86380 86390 1
538524 99538524 1001 86380 86390 1
538407 99538407 1001 86380 86390 1
538525 99538525 1001 86380 86390 1
538475 99538475 1001 86380 86390 1
538530 99538530 1001 86380 86390 1
538391 99538391 1001 86380 86390 1
538280 99538280 1001 86380 86390 1
538853 99538853 1001 86380 86390 1
538996 99538996 1001 86380 86390 1
539358 99539358 1001 86380 86390 1
539151 99539151 1001 86380 86390 1
539199 99539199 1001 86380 86390 1
539689 99539689 1001 86380 86390 1
540001 99540001 1001 86380 86390 1
539924 99539924 1001 86380 86390 1
539923 99539923 1001 86380 86390 1
540568 99540568 1001 86380 86390 1
541141 99541141 1001 86380 86390 1
540961 99540961 1001 86380 86390 1
540896 99540896 1001 86380 86390 1
540887 99540887 1001 86380 86390 1
540704 99540704 1001 86380 86390 1
540810 99540810 1001 86380 86390 1
541780 99541780 1001 86380 86390 1
541885 99541885 1001 86380 86390 1
541510 99541510 1001 86380 86390 1
542897 99542897 1001 86380 86390 1
542875 99542875 1001 86380 86390 1
542447 99542447 1001 86380 86390 1
543028 99543028 1001 86380 86390 1
543122 99543122 1001 86380 86390 1
543071 99543071 1001 86380 86390 1
543591 99543591 1001 86380 86390 1
543610 99543610 1001 86380 86390 1
543754 99543754 1001 86380 86390 1
543362 99543362 1001 86380 86390 1
543506 99543506 1001 86380 86390 1
543534 99543534 1001 86380 86390 1
543563 99543563 1001 86380 86390 1
543242 99543242 1001 86380 86390 1
543338 99543338 1001 86380 86390 1
543329 99543329 1001 86380 86390 1
543252 99543252 1001 86380 86390 1
543912 99543912 1001 86380 86390 1
543816 99543816 1001 86380 86390 1
543777 99543777 1001 86380 86390 1
543910 99543910 1001 86380 86390 1
544534 99544534 1001 86380 86390 1
544117 99544117 1001 86380 86390 1
544092 99544092 1001 86380 86390 1
406552 217 1001 30300 31017 1
530765 807 1002 33182 40321 1
400073 99400073 1001 86380 86390 1
400283 99400283 1001 86380 86390 1
400272 99400272 1001 86380 86390 1
400727 99400727 1001 86380 86390 1
401041 99401041 1001 86380 86390 1
401156 99401156 1001 86380 86390 1
401183 99401183 1001 86380 86390 1
401425 99401425 1001 86380 86390 1
401515 99401515 1001 86380 86390 1
401847 99401847 1001 86380 86390 1
402395 99402395 1001 86380 86390 1
402499 99402499 1001 86380 86390 1
402689 99402689 1001 86380 86390 1
402676 99402676 1001 86380 86390 1
403012 99403012 1001 86380 86390 1
403223 99403223 1001 86380 86390 1
404692 99404692 1001 86380 86390 1
404765 99404765 1001 86380 86390 1
405631 99405631 1001 86380 86390 1
406068 99406068 1001 86380 86390 1
406403 99406403 1001 86380 86390 1
407014 99407014 1001 86380 86390 1
407152 99407152 1001 86380 86390 1
407329 99407329 1001 86380 86390 1
408269 99408269 1001 86380 86390 1
409007 99409007 1001 86380 86390 1
409241 99409241 1001 86380 86390 1
409270 99409270 1001 86380 86390 1
409812 99409812 1001 86380 86390 1
410192 99410192 1001 86380 86390 1
410309 99410309 1001 86380 86390 1
410463 99410463 1001 86380 86390 1
410703 99410703 1001 86380 86390 1
410800 99410800 1001 86380 86390 1
410768 99410768 1001 86380 86390 1
410855 99410855 1001 86380 86390 1
411288 99411288 1001 86380 86390 1
411709 99411709 1001 86380 86390 1
411848 99411848 1001 86380 86390 1
411900 99411900 1001 86380 86390 1
411972 99411972 1001 86380 86390 1
412301 99412301 1001 86380 86390 1
412387 99412387 1001 86380 86390 1
413566 99413566 1001 86380 86390 1
413001 99413001 1001 86380 86390 1
412948 99412948 1001 86380 86390 1
413108 99413108 1001 86380 86390 1
413749 99413749 1001 86380 86390 1
415028 99415028 1001 86380 86390 1
414511 99414511 1001 86380 86390 1
414692 99414692 1001 86380 86390 1
414312 99414312 1001 86380 86390 1
414270 99414270 1001 86380 86390 1
415322 99415322 1001 86380 86390 1
415511 99415511 1001 86380 86390 1
416856 99416856 1001 86380 86390 1
416323 99416323 1001 86380 86390 1
416250 99416250 1001 86380 86390 1
415787 99415787 1001 86380 86390 1
415806 99415806 1001 86380 86390 1
417362 99417362 1001 86380 86390 1
417583 99417583 1001 86380 86390 1
418662 99418662 1001 86380 86390 1
418710 99418710 1001 86380 86390 1
418341 99418341 1001 86380 86390 1
418378 99418378 1001 86380 86390 1
417770 99417770 1001 86380 86390 1
417779 99417779 1001 86380 86390 1
418016 99418016 1001 86380 86390 1
419002 99419002 1001 86380 86390 1
420319 99420319 1001 86380 86390 1
420186 99420186 1001 86380 86390 1
420170 99420170 1001 86380 86390 1
419967 99419967 1001 86380 86390 1
420021 99420021 1001 86380 86390 1
419429 99419429 1001 86380 86390 1
419309 99419309 1001 86380 86390 1
419591 99419591 1001 86380 86390 1
420821 99420821 1001 86380 86390 1
420738 99420738 1001 86380 86390 1
421129 99421129 1001 86380 86390 1
423334 99423334 1001 86380 86390 1
423714 99423714 1001 86380 86390 1
423186 99423186 1001 86380 86390 1
422858 99422858 1001 86380 86390 1
422815 99422815 1001 86380 86390 1
423844 99423844 1001 86380 86390 1
423764 99423764 1001 86380 86390 1
425128 99425128 1001 86380 86390 1
425142 99425142 1001 86380 86390 1
424892 99424892 1001 86380 86390 1
425664 99425664 1001 86380 86390 1
425750 99425750 1001 86380 86390 1
425752 99425752 1001 86380 86390 1
425767 99425767 1001 86380 86390 1
426745 99426745 1001 86380 86390 1
425986 99425986 1001 86380 86390 1
427231 99427231 1001 86380 86390 1
427437 99427437 1001 86380 86390 1
428532 99428532 1001 86380 86390 1
428195 99428195 1001 86380 86390 1
428272 99428272 1001 86380 86390 1
427968 99427968 1001 86380 86390 1
427581 99427581 1001 86380 86390 1
427833 99427833 1001 86380 86390 1
427747 99427747 1001 86380 86390 1
429779 99429779 1001 86380 86390 1
429813 99429813 1001 86380 86390 1
429828 99429828 1001 86380 86390 1
429275 99429275 1001 86380 86390 1
429561 99429561 1001 86380 86390 1
429195 99429195 1001 86380 86390 1
430397 99430397 1001 86380 86390 1
430720 99430720 1001 86380 86390 1
430692 99430692 1001 86380 86390 1
431889 99431889 1001 86380 86390 1
431803 99431803 1001 86380 86390 1
431932 99431932 1001 86380 86390 1
431565 99431565 1001 86380 86390 1
431635 99431635 1001 86380 86390 1
431468 99431468 1001 86380 86390 1
431343 99431343 1001 86380 86390 1
432452 99432452 1001 86380 86390 1
432314 99432314 1001 86380 86390 1
432166 99432166 1001 86380 86390 1
433350 99433350 1001 86380 86390 1
433592 99433592 1001 86380 86390 1
433252 99433252 1001 86380 86390 1
433060 99433060 1001 86380 86390 1
433069 99433069 1001 86380 86390 1
432578 99432578 1001 86380 86390 1
432661 99432661 1001 86380 86390 1
433881 99433881 1001 86380 86390 1
434567 99434567 1001 86380 86390 1
434441 99434441 1001 86380 86390 1
436462 99436462 1001 86380 86390 1
436404 99436404 1001 86380 86390 1
300023 99300023 1001 86380 86390 1
300015 99300015 1001 86380 86390 1
300605 99300605 1001 86380 86390 1
300607 99300607 1001 86380 86390 1
300335 99300335 1001 86380 86390 1
300225 99300225 1001 86380 86390 1
300804 99300804 1001 86380 86390 1
300794 99300794 1001 86380 86390 1
300746 99300746 1001 86380 86390 1
300734 99300734 1001 86380 86390 1
301525 99301525 1001 86380 86390 1
301283 99301283 1001 86380 86390 1
301746 99301746 1001 86380 86390 1
301667 99301667 1001 86380 86390 1
301770 99301770 1001 86380 86390 1
301965 99301965 1001 86380 86390 1
302515 99302515 1001 86380 86390 1
303143 99303143 1001 86380 86390 1
303159 99303159 1001 86380 86390 1
303180 99303180 1001 86380 86390 1
303072 99303072 1001 86380 86390 1
302689 99302689 1001 86380 86390 1
302742 99302742 1001 86380 86390 1
302719 99302719 1001 86380 86390 1
302629 99302629 1001 86380 86390 1
302774 99302774 1001 86380 86390 1
302698 99302698 1001 86380 86390 1
303220 99303220 1001 86380 86390 1
303212 99303212 1001 86380 86390 1
303342 99303342 1001 86380 86390 1
303227 99303227 1001 86380 86390 1
304022 99304022 1001 86380 86390 1
304137 99304137 1001 86380 86390 1
304183 99304183 1001 86380 86390 1
304492 99304492 1001 86380 86390 1
304570 99304570 1001 86380 86390 1
304254 99304254 1001 86380 86390 1
304437 99304437 1001 86380 86390 1
305040 99305040 1001 86380 86390 1
305628 99305628 1001 86380 86390 1
305673 99305673 1001 86380 86390 1
305465 99305465 1001 86380 86390 1
305130 99305130 1001 86380 86390 1
305095 99305095 1001 86380 86390 1
500143 99500143 1001 86380 86390 1
500627 99500627 1001 86380 86390 1
500719 99500719 1001 86380 86390 1
500733 99500733 1001 86380 86390 1
500279 99500279 1001 86380 86390 1
500216 99500216 1001 86380 86390 1
500888 99500888 1001 86380 86390 1
501492 99501492 1001 86380 86390 1
501560 99501560 1001 86380 86390 1
501332 99501332 1001 86380 86390 1
501372 99501372 1001 86380 86390 1
501350 99501350 1001 86380 86390 1
501029 99501029 1001 86380 86390 1
501683 99501683 1001 86380 86390 1
502413 99502413 1001 86380 86390 1
502081 99502081 1001 86380 86390 1
502193 99502193 1001 86380 86390 1
501900 99501900 1001 86380 86390 1
502665 99502665 1001 86380 86390 1
502575 99502575 1001 86380 86390 1
503139 99503139 1001 86380 86390 1
503040 99503040 1001 86380 86390 1
502858 99502858 1001 86380 86390 1
502864 99502864 1001 86380 86390 1
504083 99504083 1001 86380 86390 1
503900 99503900 1001 86380 86390 1
503760 99503760 1001 86380 86390 1
503645 99503645 1001 86380 86390 1
503685 99503685 1001 86380 86390 1
503689 99503689 1001 86380 86390 1
504797 99504797 1001 86380 86390 1
504890 99504890 1001 86380 86390 1
504800 99504800 1001 86380 86390 1
504762 99504762 1001 86380 86390 1
504712 99504712 1001 86380 86390 1
504601 99504601 1001 86380 86390 1
504566 99504566 1001 86380 86390 1
504644 99504644 1001 86380 86390 1
504367 99504367 1001 86380 86390 1
505692 99505692 1001 86380 86390 1
505152 99505152 1001 86380 86390 1
505290 99505290 1001 86380 86390 1
505871 99505871 1001 86380 86390 1
505897 99505897 1001 86380 86390 1
505834 99505834 1001 86380 86390 1
505812 99505812 1001 86380 86390 1
506476 99506476 1001 86380 86390 1
505993 99505993 1001 86380 86390 1
506790 99506790 1001 86380 86390 1
506746 99506746 1001 86380 86390 1
507158 99507158 1001 86380 86390 1
506989 99506989 1001 86380 86390 1
506822 99506822 1001 86380 86390 1
506823 99506823 1001 86380 86390 1
506865 99506865 1001 86380 86390 1
507622 99507622 1001 86380 86390 1
507918 99507918 1001 86380 86390 1
507812 99507812 1001 86380 86390 1
507782 99507782 1001 86380 86390 1
507639 99507639 1001 86380 86390 1
508290 99508290 1001 86380 86390 1
508398 99508398 1001 86380 86390 1
508995 99508995 1001 86380 86390 1
508787 99508787 1001 86380 86390 1
508648 99508648 1001 86380 86390 1
508601 99508601 1001 86380 86390 1
508472 99508472 1001 86380 86390 1
509699 99509699 1001 86380 86390 1
509631 99509631 1001 86380 86390 1
509346 99509346 1001 86380 86390 1
510007 99510007 1001 86380 86390 1
510020 99510020 1001 86380 86390 1
510011 99510011 1001 86380 86390 1
510639 99510639 1001 86380 86390 1
510711 99510711 1001 86380 86390 1
510542 99510542 1001 86380 86390 1
510621 99510621 1001 86380 86390 1
510421 99510421 1001 86380 86390 1
510334 99510334 1001 86380 86390 1
510833 99510833 1001 86380 86390 1
510795 99510795 1001 86380 86390 1
511403 99511403 1001 86380 86390 1
511447 99511447 1001 86380 86390 1
511285 99511285 1001 86380 86390 1
511190 99511190 1001 86380 86390 1
511076 99511076 1001 86380 86390 1
511129 99511129 1001 86380 86390 1
511741 99511741 1001 86380 86390 1
512121 99512121 1001 86380 86390 1
512060 99512060 1001 86380 86390 1
512062 99512062 1001 86380 86390 1
511960 99511960 1001 86380 86390 1
512532 99512532 1001 86380 86390 1
513201 99513201 1001 86380 86390 1
512732 99512732 1001 86380 86390 1
513284 99513284 1001 86380 86390 1
513782 99513782 1001 86380 86390 1
513571 99513571 1001 86380 86390 1
513549 99513549 1001 86380 86390 1
513459 99513459 1001 86380 86390 1
514172 99514172 1001 86380 86390 1
514772 99514772 1001 86380 86390 1
514833 99514833 1001 86380 86390 1
514725 99514725 1001 86380 86390 1
514446 99514446 1001 86380 86390 1
514344 99514344 1001 86380 86390 1
514412 99514412 1001 86380 86390 1
514260 99514260 1001 86380 86390 1
514964 99514964 1001 86380 86390 1
515663 99515663 1001 86380 86390 1
515536 99515536 1001 86380 86390 1
515311 99515311 1001 86380 86390 1
515394 99515394 1001 86380 86390 1
515384 99515384 1001 86380 86390 1
515698 99515698 1001 86380 86390 1
515755 99515755 1001 86380 86390 1
516508 99516508 1001 86380 86390 1
516326 99516326 1001 86380 86390 1
516110 99516110 1001 86380 86390 1
516267 99516267 1001 86380 86390 1
516275 99516275 1001 86380 86390 1
515902 99515902 1001 86380 86390 1
515916 99515916 1001 86380 86390 1
515945 99515945 1001 86380 86390 1
516081 99516081 1001 86380 86390 1
516519 99516519 1001 86380 86390 1
517156 99517156 1001 86380 86390 1
517132 99517132 1001 86380 86390 1
517309 99517309 1001 86380 86390 1
517135 99517135 1001 86380 86390 1
517161 99517161 1001 86380 86390 1
517277 99517277 1001 86380 86390 1
517162 99517162 1001 86380 86390 1
517496 99517496 1001 86380 86390 1
517832 99517832 1001 86380 86390 1
517797 99517797 1001 86380 86390 1
517824 99517824 1001 86380 86390 1
517620 99517620 1001 86380 86390 1
517625 99517625 1001 86380 86390 1
517642 99517642 1001 86380 86390 1
518362 99518362 1001 86380 86390 1
518833 99518833 1001 86380 86390 1
518941 99518941 1001 86380 86390 1
518882 99518882 1001 86380 86390 1
518678 99518678 1001 86380 86390 1
518463 99518463 1001 86380 86390 1
518477 99518477 1001 86380 86390 1
519013 99519013 1001 86380 86390 1
519053 99519053 1001 86380 86390 1
519134 99519134 1001 86380 86390 1
519738 99519738 1001 86380 86390 1
519636 99519636 1001 86380 86390 1
519654 99519654 1001 86380 86390 1
519618 99519618 1001 86380 86390 1
519427 99519427 1001 86380 86390 1
519463 99519463 1001 86380 86390 1
519995 99519995 1001 86380 86390 1
519402 99519402 1001 86380 86390 1
519906 99519906 1001 86380 86390 1
520591 99520591 1001 86380 86390 1
520615 99520615 1001 86380 86390 1
520444 99520444 1001 86380 86390 1
520351 99520351 1001 86380 86390 1
520313 99520313 1001 86380 86390 1
520138 99520138 1001 86380 86390 1
520819 99520819 1001 86380 86390 1
520686 99520686 1001 86380 86390 1
521300 99521300 1001 86380 86390 1
521282 99521282 1001 86380 86390 1
521157 99521157 1001 86380 86390 1
521082 99521082 1001 86380 86390 1
521087 99521087 1001 86380 86390 1
520923 99520923 1001 86380 86390 1
521619 99521619 1001 86380 86390 1
521611 99521611 1001 86380 86390 1
522186 99522186 1001 86380 86390 1
522122 99522122 1001 86380 86390 1
521974 99521974 1001 86380 86390 1
521954 99521954 1001 86380 86390 1
521869 99521869 1001 86380 86390 1
522449 99522449 1001 86380 86390 1
522463 99522463 1001 86380 86390 1
522829 99522829 1001 86380 86390 1
522871 99522871 1001 86380 86390 1
522781 99522781 1001 86380 86390 1
522703 99522703 1001 86380 86390 1
523127 99523127 1001 86380 86390 1
523765 99523765 1001 86380 86390 1
523773 99523773 1001 86380 86390 1
523815 99523815 1001 86380 86390 1
523611 99523611 1001 86380 86390 1
523715 99523715 1001 86380 86390 1
523631 99523631 1001 86380 86390 1
523401 99523401 1001 86380 86390 1
523337 99523337 1001 86380 86390 1
523520 99523520 1001 86380 86390 1
523482 99523482 1001 86380 86390 1
523524 99523524 1001 86380 86390 1
524148 99524148 1001 86380 86390 1
524219 99524219 1001 86380 86390 1
524302 99524302 1001 86380 86390 1
524159 99524159 1001 86380 86390 1
524777 99524777 1001 86380 86390 1
525416 99525416 1001 86380 86390 1
525535 99525535 1001 86380 86390 1
525459 99525459 1001 86380 86390 1
525409 99525409 1001 86380 86390 1
525246 99525246 1001 86380 86390 1
525115 99525115 1001 86380 86390 1
525710 99525710 1001 86380 86390 1
525678 99525678 1001 86380 86390 1
526012 99526012 1001 86380 86390 1
526041 99526041 1001 86380 86390 1
525887 99525887 1001 86380 86390 1
525862 99525862 1001 86380 86390 1
525837 99525837 1001 86380 86390 1
525813 99525813 1001 86380 86390 1
525827 99525827 1001 86380 86390 1
526604 99526604 1001 86380 86390 1
527192 99527192 1001 86380 86390 1
526897 99526897 1001 86380 86390 1
526696 99526696 1001 86380 86390 1
526815 99526815 1001 86380 86390 1
527441 99527441 1001 86380 86390 1
527387 99527387 1001 86380 86390 1
527974 99527974 1001 86380 86390 1
527603 99527603 1001 86380 86390 1
527583 99527583 1001 86380 86390 1
528271 99528271 1001 86380 86390 1
528867 99528867 1001 86380 86390 1
528670 99528670 1001 86380 86390 1
528414 99528414 1001 86380 86390 1
528469 99528469 1001 86380 86390 1
528327 99528327 1001 86380 86390 1
528367 99528367 1001 86380 86390 1
529054 99529054 1001 86380 86390 1
529099 99529099 1001 86380 86390 1
528921 99528921 1001 86380 86390 1
529658 99529658 1001 86380 86390 1
529633 99529633 1001 86380 86390 1
529685 99529685 1001 86380 86390 1
529502 99529502 1001 86380 86390 1
529452 99529452 1001 86380 86390 1
529211 99529211 1001 86380 86390 1
529278 99529278 1001 86380 86390 1
529128 99529128 1001 86380 86390 1
529222 99529222 1001 86380 86390 1
530144 99530144 1001 86380 86390 1
530115 99530115 1001 86380 86390 1
529961 99529961 1001 86380 86390 1
530133 99530133 1001 86380 86390 1
530750 99530750 1001 86380 86390 1
530741 99530741 1001 86380 86390 1
531345 99531345 1001 86380 86390 1
531209 99531209 1001 86380 86390 1
531002 99531002 1001 86380 86390 1
531120 99531120 1001 86380 86390 1
530935 99530935 1001 86380 86390 1
530937 99530937 1001 86380 86390 1
530759 99530759 1001 86380 86390 1
531433 99531433 1001 86380 86390 1
531550 99531550 1001 86380 86390 1
531424 99531424 1001 86380 86390 1
532150 99532150 1001 86380 86390 1
531916 99531916 1001 86380 86390 1
531933 99531933 1001 86380 86390 1
531869 99531869 1001 86380 86390 1
531770 99531770 1001 86380 86390 1
532922 99532922 1001 86380 86390 1
533013 99533013 1001 86380 86390 1
532755 99532755 1001 86380 86390 1
532540 99532540 1001 86380 86390 1
533122 99533122 1001 86380 86390 1
533809 99533809 1001 86380 86390 1
533724 99533724 1001 86380 86390 1
533520 99533520 1001 86380 86390 1
533535 99533535 1001 86380 86390 1
533406 99533406 1001 86380 86390 1
533958 99533958 1001 86380 86390 1
534520 99534520 1001 86380 86390 1
534548 99534548 1001 86380 86390 1
534674 99534674 1001 86380 86390 1
534222 99534222 1001 86380 86390 1
534237 99534237 1001 86380 86390 1
534111 99534111 1001 86380 86390 1
535415 99535415 1001 86380 86390 1
535226 99535226 1001 86380 86390 1
534968 99534968 1001 86380 86390 1
535963 99535963 1001 86380 86390 1
535782 99535782 1001 86380 86390 1
535789 99535789 1001 86380 86390 1
536349 99536349 1001 86380 86390 1
536389 99536389 1001 86380 86390 1
536982 99536982 1001 86380 86390 1
537066 99537066 1001 86380 86390 1
536892 99536892 1001 86380 86390 1
537250 99537250 1001 86380 86390 1
537705 99537705 1001 86380 86390 1
537628 99537628 1001 86380 86390 1
537603 99537603 1001 86380 86390 1
537644 99537644 1001 86380 86390 1
537709 99537709 1001 86380 86390 1
537735 99537735 1001 86380 86390 1
537780 99537780 1001 86380 86390 1
538074 99538074 1001 86380 86390 1
538010 99538010 1001 86380 86390 1
538134 99538134 1001 86380 86390 1
538111 99538111 1001 86380 86390 1
538551 99538551 1001 86380 86390 1
538569 99538569 1001 86380 86390 1
538279 99538279 1001 86380 86390 1
538270 99538270 1001 86380 86390 1
538835 99538835 1001 86380 86390 1
538965 99538965 1001 86380 86390 1
539438 99539438 1001 86380 86390 1
539576 99539576 1001 86380 86390 1
539385 99539385 1001 86380 86390 1
539229 99539229 1001 86380 86390 1
539259 99539259 1001 86380 86390 1
539377 99539377 1001 86380 86390 1
539250 99539250 1001 86380 86390 1
539123 99539123 1001 86380 86390 1
539798 99539798 1001 86380 86390 1
539953 99539953 1001 86380 86390 1
539904 99539904 1001 86380 86390 1
539957 99539957 1001 86380 86390 1
539996 99539996 1001 86380 86390 1
539868 99539868 1001 86380 86390 1
541178 99541178 1001 86380 86390 1
540917 99540917 1001 86380 86390 1
541409 99541409 1001 86380 86390 1
541301 99541301 1001 86380 86390 1
541948 99541948 1001 86380 86390 1
542220 99542220 1001 86380 86390 1
542290 99542290 1001 86380 86390 1
542204 99542204 1001 86380 86390 1
542862 99542862 1001 86380 86390 1
542691 99542691 1001 86380 86390 1
543044 99543044 1001 86380 86390 1
543673 99543673 1001 86380 86390 1
543636 99543636 1001 86380 86390 1
543511 99543511 1001 86380 86390 1
543293 99543293 1001 86380 86390 1
544460 99544460 1001 86380 86390 1
544414 99544414 1001 86380 86390 1
544198 99544198 1001 86380 86390 1
544109 99544109 1001 86380 86390 1
544066 99544066 1001 86380 86390 1
407512 216 1001 5100 5577 1
400534 99400534 1001 86380 86390 1
401103 99401103 1001 86380 86390 1
401221 99401221 1001 86380 86390 1
401542 99401542 1001 86380 86390 1
401683 99401683 1001 86380 86390 1
402110 99402110 1001 86380 86390 1
402190 99402190 1001 86380 86390 1
402373 99402373 1001 86380 86390 1
402587 99402587 1001 86380 86390 1
402626 99402626 1001 86380 86390 1
402695 99402695 1001 86380 86390 1
403079 99403079 1001 86380 86390 1
403004 99403004 1001 86380 86390 1
403266 99403266 1001 86380 86390 1
403922 99403922 1001 86380 86390 1
404023 99404023 1001 86380 86390 1
404909 99404909 1001 86380 86390 1
405143 99405143 1001 86380 86390 1
405152 99405152 1001 86380 86390 1
405402 99405402 1001 86380 86390 1
405364 99405364 1001 86380 86390 1
405388 99405388 1001 86380 86390 1
405505 99405505 1001 86380 86390 1
405574 99405574 1001 86380 86390 1
405676 99405676 1001 86380 86390 1
405761 99405761 1001 86380 86390 1
406266 99406266 1001 86380 86390 1
406197 99406197 1001 86380 86390 1
406228 99406228 1001 86380 86390 1
406213 99406213 1001 86380 86390 1
406941 99406941 1001 86380 86390 1
407017 99407017 1001 86380 86390 1
407659 99407659 1001 86380 86390 1
408048 99408048 1001 86380 86390 1
408252 99408252 1001 86380 86390 1
408815 99408815 1001 86380 86390 1
409049 99409049 1001 86380 86390 1
409216 99409216 1001 86380 86390 1
409219 99409219 1001 86380 86390 1
409935 99409935 1001 86380 86390 1
410133 99410133 1001 86380 86390 1
410898 99410898 1001 86380 86390 1
410944 99410944 1001 86380 86390 1
411209 99411209 1001 86380 86390 1
411018 99411018 1001 86380 86390 1
411304 99411304 1001 86380 86390 1
411704 99411704 1001 86380 86390 1
411958 99411958 1001 86380 86390 1
411883 99411883 1001 86380 86390 1
412279 99412279 1001 86380 86390 1
413450 99413450 1001 86380 86390 1
413006 99413006 1001 86380 86390 1
413193 99413193 1001 86380 86390 1
413985 99413985 1001 86380 86390 1
415268 99415268 1001 86380 86390 1
415155 99415155 1001 86380 86390 1
414849 99414849 1001 86380 86390 1
414721 99414721 1001 86380 86390 1
414633 99414633 1001 86380 86390 1
414505 99414505 1001 86380 86390 1
414144 99414144 1001 86380 86390 1
414413 99414413 1001 86380 86390 1
416672 99416672 1001 86380 86390 1
416812 99416812 1001 86380 86390 1
416938 99416938 1001 86380 86390 1
415777 99415777 1001 86380 86390 1
415732 99415732 1001 86380 86390 1
417179 99417179 1001 86380 86390 1
417222 99417222 1001 86380 86390 1
417153 99417153 1001 86380 86390 1
417155 99417155 1001 86380 86390 1
418449 99418449 1001 86380 86390 1
417676 99417676 1001 86380 86390 1
418978 99418978 1001 86380 86390 1
420265 99420265 1001 86380 86390 1
419786 99419786 1001 86380 86390 1
419935 99419935 1001 86380 86390 1
419269 99419269 1001 86380 86390 1
419442 99419442 1001 86380 86390 1
420775 99420775 1001 86380 86390 1
420661 99420661 1001 86380 86390 1
421776 99421776 1001 86380 86390 1
421097 99421097 1001 86380 86390 1
422358 99422358 1001 86380 86390 1
422454 99422454 1001 86380 86390 1
423005 99423005 1001 86380 86390 1
423251 99423251 1001 86380 86390 1
422969 99422969 1001 86380 86390 1
423118 99423118 1001 86380 86390 1
422686 99422686 1001 86380 86390 1
422548 99422548 1001 86380 86390 1
423901 99423901 1001 86380 86390 1
423790 99423790 1001 86380 86390 1
425030 99425030 1001 86380 86390 1
425175 99425175 1001 86380 86390 1
425279 99425279 1001 86380 86390 1
425153 99425153 1001 86380 86390 1
425268 99425268 1001 86380 86390 1
425189 99425189 1001 86380 86390 1
425320 99425320 1001 86380 86390 1
424627 99424627 1001 86380 86390 1
424999 99424999 1001 86380 86390 1
424466 99424466 1001 86380 86390 1
424396 99424396 1001 86380 86390 1
424454 99424454 1001 86380 86390 1
425584 99425584 1001 86380 86390 1
425626 99425626 1001 86380 86390 1
426441 99426441 1001 86380 86390 1
426392 99426392 1001 86380 86390 1
425968 99425968 1001 86380 86390 1
425850 99425850 1001 86380 86390 1
428643 99428643 1001 86380 86390 1
428276 99428276 1001 86380 86390 1
428170 99428170 1001 86380 86390 1
428226 99428226 1001 86380 86390 1
428253 99428253 1001 86380 86390 1
427601 99427601 1001 86380 86390 1
427871 99427871 1001 86380 86390 1
428993 99428993 1001 86380 86390 1
429127 99429127 1001 86380 86390 1
429008 99429008 1001 86380 86390 1
428887 99428887 1001 86380 86390 1
430014 99430014 1001 86380 86390 1
430112 99430112 1001 86380 86390 1
429281 99429281 1001 86380 86390 1
429538 99429538 1001 86380 86390 1
429543 99429543 1001 86380 86390 1
430745 99430745 1001 86380 86390 1
430654 99430654 1001 86380 86390 1
431948 99431948 1001 86380 86390 1
431263 99431263 1001 86380 86390 1
431361 99431361 1001 86380 86390 1
432396 99432396 1001 86380 86390 1
432224 99432224 1001 86380 86390 1
433378 99433378 1001 86380 86390 1
433562 99433562 1001 86380 86390 1
433390 99433390 1001 86380 86390 1
433124 99433124 1001 86380 86390 1
433173 99433173 1001 86380 86390 1
433131 99433131 1001 86380 86390 1
433312 99433312 1001 86380 86390 1
432755 99432755 1001 86380 86390 1
432863 99432863 1001 86380 86390 1
432836 99432836 1001 86380 86390 1
432744 99432744 1001 86380 86390 1
433784 99433784 1001 86380 86390 1
434117 99434117 1001 86380 86390 1
434784 99434784 1001 86380 86390 1
434280 99434280 1001 86380 86390 1
434448 99434448 1001 86380 86390 1
435651 99435651 1001 86380 86390 1
435772 99435772 1001 86380 86390 1
436821 99436821 1001 86380 86390 1
436663 99436663 1001 86380 86390 1
436476 99436476 1001 86380 86390 1
435996 99435996 1001 86380 86390 1
437259 99437259 1001 86380 86390 1
300344 99300344 1001 86380 86390 1
300425 99300425 1001 86380 86390 1
300352 99300352 1001 86380 86390 1
300859 99300859 1001 86380 86390 1
300890 99300890 1001 86380 86390 1
300748 99300748 1001 86380 86390 1
301374 99301374 1001 86380 86390 1
301529 99301529 1001 86380 86390 1
301531 99301531 1001 86380 86390 1
301458 99301458 1001 86380 86390 1
301264 99301264 1001 86380 86390 1
301056 99301056 1001 86380 86390 1
300969 99300969 1001 86380 86390 1
301617 99301617 1001 86380 86390 1
302338 99302338 1001 86380 86390 1
302301 99302301 1001 86380 86390 1
302003 99302003 1001 86380 86390 1
302068 99302068 1001 86380 86390 1
303061 99303061 1001 86380 86390 1
302859 99302859 1001 86380 86390 1
302704 99302704 1001 86380 86390 1
303394 99303394 1001 86380 86390 1
303973 99303973 1001 86380 86390 1
303712 99303712 1001 86380 86390 1
303491 99303491 1001 86380 86390 1
303521 99303521 1001 86380 86390 1
303563 99303563 1001 86380 86390 1
304080 99304080 1001 86380 86390 1
304757 99304757 1001 86380 86390 1
304755 99304755 1001 86380 86390 1
304643 99304643 1001 86380 86390 1
304329 99304329 1001 86380 86390 1
304268 99304268 1001 86380 86390 1
304354 99304354 1001 86380 86390 1
304874 99304874 1001 86380 86390 1
305586 99305586 1001 86380 86390 1
305441 99305441 1001 86380 86390 1
305287 99305287 1001 86380 86390 1
305182 99305182 1001 86380 86390 1
500544 99500544 1001 86380 86390 1
500516 99500516 1001 86380 86390 1
501602 99501602 1001 86380 86390 1
501547 99501547 1001 86380 86390 1
501522 99501522 1001 86380 86390 1
501245 99501245 1001 86380 86390 1
501058 99501058 1001 86380 86390 1
501110 99501110 1001 86380 86390 1
501048 99501048 1001 86380 86390 1
501204 99501204 1001 86380 86390 1
501179 99501179 1001 86380 86390 1
501207 99501207 1001 86380 86390 1
501171 99501171 1001 86380 86390 1
501952 99501952 1001 86380 86390 1
501919 99501919 1001 86380 86390 1
502610 99502610 1001 86380 86390 1
502612 99502612 1001 86380 86390 1
502510 99502510 1001 86380 86390 1
502602 99502602 1001 86380 86390 1
503217 99503217 1001 86380 86390 1
502892 99502892 1001 86380 86390 1
503058 99503058 1001 86380 86390 1
502807 99502807 1001 86380 86390 1
503457 99503457 1001 86380 86390 1
503416 99503416 1001 86380 86390 1
504004 99504004 1001 86380 86390 1
504056 99504056 1001 86380 86390 1
504023 99504023 1001 86380 86390 1
504063 99504063 1001 86380 86390 1
503905 99503905 1001 86380 86390 1
503619 99503619 1001 86380 86390 1
504273 99504273 1001 86380 86390 1
504237 99504237 1001 86380 86390 1
504933 99504933 1001 86380 86390 1
504674 99504674 1001 86380 86390 1
504677 99504677 1001 86380 86390 1
504705 99504705 1001 86380 86390 1
504540 99504540 1001 86380 86390 1
504980 99504980 1001 86380 86390 1
505022 99505022 1001 86380 86390 1
505414 99505414 1001 86380 86390 1
505296 99505296 1001 86380 86390 1
505252 99505252 1001 86380 86390 1
505833 99505833 1001 86380 86390 1
505840 99505840 1001 86380 86390 1
506509 99506509 1001 86380 86390 1
506397 99506397 1001 86380 86390 1
506505 99506505 1001 86380 86390 1
506371 99506371 1001 86380 86390 1
506629 99506629 1001 86380 86390 1
507303 99507303 1001 86380 86390 1
507052 99507052 1001 86380 86390 1
506863 99506863 1001 86380 86390 1
506878 99506878 1001 86380 86390 1
507537 99507537 1001 86380 86390 1
508047 99508047 1001 86380 86390 1
508087 99508087 1001 86380 86390 1
507948 99507948 1001 86380 86390 1
507949 99507949 1001 86380 86390 1
508365 99508365 1001 86380 86390 1
509017 99509017 1001 86380 86390 1
508970 99508970 1001 86380 86390 1
509163 99509163 1001 86380 86390 1
509207 99509207 1001 86380 86390 1
509121 99509121 1001 86380 86390 1
509875 99509875 1001 86380 86390 1
509542 99509542 1001 86380 86390 1
509564 99509564 1001 86380 86390 1
509906 99509906 1001 86380 86390 1
510394 99510394 1001 86380 86390 1
510310 99510310 1001 86380 86390 1
510247 99510247 1001 86380 86390 1
510828 99510828 1001 86380 86390 1
510754 99510754 1001 86380 86390 1
510794 99510794 1001 86380 86390 1
510834 99510834 1001 86380 86390 1
511501 99511501 1001 86380 86390 1
511305 99511305 1001 86380 86390 1
511024 99511024 1001 86380 86390 1
510970 99510970 1001 86380 86390 1
511674 99511674 1001 86380 86390 1
511571 99511571 1001 86380 86390 1
511560 99511560 1001 86380 86390 1
511756 99511756 1001 86380 86390 1
512297 99512297 1001 86380 86390 1
512285 99512285 1001 86380 86390 1
511990 99511990 1001 86380 86390 1
512483 99512483 1001 86380 86390 1
512511 99512511 1001 86380 86390 1
512525 99512525 1001 86380 86390 1
513169 99513169 1001 86380 86390 1
513049 99513049 1001 86380 86390 1
512883 99512883 1001 86380 86390 1
513400 99513400 1001 86380 86390 1
513273 99513273 1001 86380 86390 1
513872 99513872 1001 86380 86390 1
513530 99513530 1001 86380 86390 1
514671 99514671 1001 86380 86390 1
514459 99514459 1001 86380 86390 1
514635 99514635 1001 86380 86390 1
514313 99514313 1001 86380 86390 1
514902 99514902 1001 86380 86390 1
515503 99515503 1001 86380 86390 1
515600 99515600 1001 86380 86390 1
515322 99515322 1001 86380 86390 1
515388 99515388 1001 86380 86390 1
515226 99515226 1001 86380 86390 1
515795 99515795 1001 86380 86390 1
516343 99516343 1001 86380 86390 1
516414 99516414 1001 86380 86390 1
515943 99515943 1001 86380 86390 1
516052 99516052 1001 86380 86390 1
516055 99516055 1001 86380 86390 1
516586 99516586 1001 86380 86390 1
516562 99516562 1001 86380 86390 1
516578 99516578 1001 86380 86390 1
517208 99517208 1001 86380 86390 1
517275 99517275 1001 86380 86390 1
517227 99517227 1001 86380 86390 1
517229 99517229 1001 86380 86390 1
517333 99517333 1001 86380 86390 1
516986 99516986 1001 86380 86390 1
517450 99517450 1001 86380 86390 1
517985 99517985 1001 86380 86390 1
517887 99517887 1001 86380 86390 1
517647 99517647 1001 86380 86390 1
518307 99518307 1001 86380 86390 1
518976 99518976 1001 86380 86390 1
518714 99518714 1001 86380 86390 1
518473 99518473 1001 86380 86390 1
518450 99518450 1001 86380 86390 1
518529 99518529 1001 86380 86390 1
519619 99519619 1001 86380 86390 1
519524 99519524 1001 86380 86390 1
519449 99519449 1001 86380 86390 1
519310 99519310 1001 86380 86390 1
520260 99520260 1001 86380 86390 1
520831 99520831 1001 86380 86390 1
520703 99520703 1001 86380 86390 1
520755 99520755 1001 86380 86390 1
521404 99521404 1001 86380 86390 1
521106 99521106 1001 86380 86390 1
521081 99521081 1001 86380 86390 1
521191 99521191 1001 86380 86390 1
521045 99521045 1001 86380 86390 1
521565 99521565 1001 86380 86390 1
522228 99522228 1001 86380 86390 1
522096 99522096 1001 86380 86390 1
522330 99522330 1001 86380 86390 1
522322 99522322 1001 86380 86390 1
522466 99522466 1001 86380 86390 1
523076 99523076 1001 86380 86390 1
522502 99522502 1001 86380 86390 1
522517 99522517 1001 86380 86390 1
523315 99523315 1001 86380 86390 1
523844 99523844 1001 86380 86390 1
523870 99523870 1001 86380 86390 1
523763 99523763 1001 86380 86390 1
523484 99523484 1001 86380 86390 1
523463 99523463 1001 86380 86390 1
524658 99524658 1001 86380 86390 1
524363 99524363 1001 86380 86390 1
524319 99524319 1001 86380 86390 1
524901 99524901 1001 86380 86390 1
524800 99524800 1001 86380 86390 1
524896 99524896 1001 86380 86390 1
525406 99525406 1001 86380 86390 1
525509 99525509 1001 86380 86390 1
525571 99525571 1001 86380 86390 1
525377 99525377 1001 86380 86390 1
524993 99524993 1001 86380 86390 1
525061 99525061 1001 86380 86390 1
524986 99524986 1001 86380 86390 1
525609 99525609 1001 86380 86390 1
525681 99525681 1001 86380 86390 1
526359 99526359 1001 86380 86390 1
526383 99526383 1001 86380 86390 1
526008 99526008 1001 86380 86390 1
526477 99526477 1001 86380 86390 1
526572 99526572 1001 86380 86390 1
527085 99527085 1001 86380 86390 1
527047 99527047 1001 86380 86390 1
527184 99527184 1001 86380 86390 1
526936 99526936 1001 86380 86390 1
526977 99526977 1001 86380 86390 1
527356 99527356 1001 86380 86390 1
527349 99527349 1001 86380 86390 1
527960 99527960 1001 86380 86390 1
527917 99527917 1001 86380 86390 1
527706 99527706 1001 86380 86390 1
527815 99527815 1001 86380 86390 1
527645 99527645 1001 86380 86390 1
528189 99528189 1001 86380 86390 1
528118 99528118 1001 86380 86390 1
528753 99528753 1001 86380 86390 1
528796 99528796 1001 86380 86390 1
528627 99528627 1001 86380 86390 1
528326 99528326 1001 86380 86390 1
528417 99528417 1001 86380 86390 1
528314 99528314 1001 86380 86390 1
528368 99528368 1001 86380 86390 1
529716 99529716 1001 86380 86390 1
529503 99529503 1001 86380 86390 1
530381 99530381 1001 86380 86390 1
530407 99530407 1001 86380 86390 1
530302 99530302 1001 86380 86390 1
530033 99530033 1001 86380 86390 1
530599 99530599 1001 86380 86390 1
531230 99531230 1001 86380 86390 1
531235 99531235 1001 86380 86390 1
531369 99531369 1001 86380 86390 1
530997 99530997 1001 86380 86390 1
530990 99530990 1001 86380 86390 1
530947 99530947 1001 86380 86390 1
531438 99531438 1001 86380 86390 1
532103 99532103 1001 86380 86390 1
532116 99532116 1001 86380 86390 1
532039 99532039 1001 86380 86390 1
532094 99532094 1001 86380 86390 1
532010 99532010 1001 86380 86390 1
532201 99532201 1001 86380 86390 1
531888 99531888 1001 86380 86390 1
531784 99531784 1001 86380 86390 1
531699 99531699 1001 86380 86390 1
532308 99532308 1001 86380 86390 1
532296 99532296 1001 86380 86390 1
532336 99532336 1001 86380 86390 1
532324 99532324 1001 86380 86390 1
532287 99532287 1001 86380 86390 1
532774 99532774 1001 86380 86390 1
532502 99532502 1001 86380 86390 1
532594 99532594 1001 86380 86390 1
532602 99532602 1001 86380 86390 1
533069 99533069 1001 86380 86390 1
533789 99533789 1001 86380 86390 1
533328 99533328 1001 86380 86390 1
533374 99533374 1001 86380 86390 1
533247 99533247 1001 86380 86390 1
534684 99534684 1001 86380 86390 1
535330 99535330 1001 86380 86390 1
535115 99535115 1001 86380 86390 1
535252 99535252 1001 86380 86390 1
535096 99535096 1001 86380 86390 1
534996 99534996 1001 86380 86390 1
535013 99535013 1001 86380 86390 1
535511 99535511 1001 86380 86390 1
536251 99536251 1001 86380 86390 1
535743 99535743 1001 86380 86390 1
535887 99535887 1001 86380 86390 1
537130 99537130 1001 86380 86390 1
537121 99537121 1001 86380 86390 1
536841 99536841 1001 86380 86390 1
536909 99536909 1001 86380 86390 1
536819 99536819 1001 86380 86390 1
536561 99536561 1001 86380 86390 1
536640 99536640 1001 86380 86390 1
537201 99537201 1001 86380 86390 1
537280 99537280 1001 86380 86390 1
537283 99537283 1001 86380 86390 1
537794 99537794 1001 86380 86390 1
537846 99537846 1001 86380 86390 1
537601 99537601 1001 86380 86390 1
537732 99537732 1001 86380 86390 1
537459 99537459 1001 86380 86390 1
538184 99538184 1001 86380 86390 1
538644 99538644 1001 86380 86390 1
538571 99538571 1001 86380 86390 1
538444 99538444 1001 86380 86390 1
538501 99538501 1001 86380 86390 1
538411 99538411 1001 86380 86390 1
538594 99538594 1001 86380 86390 1
538225 99538225 1001 86380 86390 1
538938 99538938 1001 86380 86390 1
538914 99538914 1001 86380 86390 1
539585 99539585 1001 86380 86390 1
539398 99539398 1001 86380 86390 1
539071 99539071 1001 86380 86390 1
539113 99539113 1001 86380 86390 1
539063 99539063 1001 86380 86390 1
539148 99539148 1001 86380 86390 1
539842 99539842 1001 86380 86390 1
539805 99539805 1001 86380 86390 1
540407 99540407 1001 86380 86390 1
540385 99540385 1001 86380 86390 1
540046 99540046 1001 86380 86390 1
539982 99539982 1001 86380 86390 1
539870 99539870 1001 86380 86390 1
540613 99540613 1001 86380 86390 1
540668 99540668 1001 86380 86390 1
540960 99540960 1001 86380 86390 1
541053 99541053 1001 86380 86390 1
541017 99541017 1001 86380 86390 1
541084 99541084 1001 86380 86390 1
540738 99540738 1001 86380 86390 1
540749 99540749 1001 86380 86390 1
541408 99541408 1001 86380 86390 1
541986 99541986 1001 86380 86390 1
541894 99541894 1001 86380 86390 1
541858 99541858 1001 86380 86390 1
541629 99541629 1001 86380 86390 1
541703 99541703 1001 86380 86390 1
542278 99542278 1001 86380 86390 1
542754 99542754 1001 86380 86390 1
542577 99542577 1001 86380 86390 1
542647 99542647 1001 86380 86390 1
542339 99542339 1001 86380 86390 1
542368 99542368 1001 86380 86390 1
543128 99543128 1001 86380 86390 1
543055 99543055 1001 86380 86390 1
543750 99543750 1001 86380 86390 1
543575 99543575 1001 86380 86390 1
543438 99543438 1001 86380 86390 1
543366 99543366 1001 86380 86390 1
543565 99543565 1001 86380 86390 1
543178 99543178 1001 86380 86390 1
543333 99543333 1001 86380 86390 1
543247 99543247 1001 86380 86390 1
543292 99543292 1001 86380 86390 1
543858 99543858 1001 86380 86390 1
544497 99544497 1001 86380 86390 1
544397 99544397 1001 86380 86390 1
544551 99544551 1001 86380 86390 1
544552 99544552 1001 86380 86390 1
544411 99544411 1001 86380 86390 1
544503 99544503 1001 86380 86390 1
544186 99544186 1001 86380 86390 1
544228 99544228 1001 86380 86390 1
544378 99544378 1001 86380 86390 1
544121 99544121 1001 86380 86390 1
544174 99544174 1001 86380 86390 1
544659 99544659 1001 86380 86390 1
400215 99400215 1001 86380 86390 1
400153 99400153 1001 86380 86390 1
400208 99400208 1001 86380 86390 1
400419 99400419 1001 86380 86390 1
400670 99400670 1001 86380 86390 1
401110 99401110 1001 86380 86390 1
401257 99401257 1001 86380 86390 1
401265 99401265 1001 86380 86390 1
401749 99401749 1001 86380 86390 1
402237 99402237 1001 86380 86390 1
402481 99402481 1001 86380 86390 1
402575 99402575 1001 86380 86390 1
402670 99402670 1001 86380 86390 1
402824 99402824 1001 86380 86390 1
402907 99402907 1001 86380 86390 1
403690 99403690 1001 86380 86390 1
403776 99403776 1001 86380 86390 1
403925 99403925 1001 86380 86390 1
403968 99403968 1001 86380 86390 1
404076 99404076 1001 86380 86390 1
404629 99404629 1001 86380 86390 1
404875 99404875 1001 86380 86390 1
404858 99404858 1001 86380 86390 1
405262 99405262 1001 86380 86390 1
405415 99405415 1001 86380 86390 1
405498 99405498 1001 86380 86390 1
405580 99405580 1001 86380 86390 1
405697 99405697 1001 86380 86390 1
406185 99406185 1001 86380 86390 1
406272 99406272 1001 86380 86390 1
406944 99406944 1001 86380 86390 1
407604 99407604 1001 86380 86390 1
407697 99407697 1001 86380 86390 1
408037 99408037 1001 86380 86390 1
408441 99408441 1001 86380 86390 1
408498 99408498 1001 86380 86390 1
409109 99409109 1001 86380 86390 1
409140 99409140 1001 86380 86390 1
409209 99409209 1001 86380 86390 1
409261 99409261 1001 86380 86390 1
409632 99409632 1001 86380 86390 1
409644 99409644 1001 86380 86390 1
409983 99409983 1001 86380 86390 1
410093 99410093 1001 86380 86390 1
410417 99410417 1001 86380 86390 1
410586 99410586 1001 86380 86390 1
410974 99410974 1001 86380 86390 1
411078 99411078 1001 86380 86390 1
411611 99411611 1001 86380 86390 1
411612 99411612 1001 86380 86390 1
411785 99411785 1001 86380 86390 1
413166 99413166 1001 86380 86390 1
412992 99412992 1001 86380 86390 1
412726 99412726 1001 86380 86390 1
414034 99414034 1001 86380 86390 1
413799 99413799 1001 86380 86390 1
413859 99413859 1001 86380 86390 1
415116 99415116 1001 86380 86390 1
415014 99415014 1001 86380 86390 1
415018 99415018 1001 86380 86390 1
415047 99415047 1001 86380 86390 1
414741 99414741 1001 86380 86390 1
415499 99415499 1001 86380 86390 1
415478 99415478 1001 86380 86390 1
415711 99415711 1001 86380 86390 1
416637 99416637 1001 86380 86390 1
416683 99416683 1001 86380 86390 1
416562 99416562 1001 86380 86390 1
416175 99416175 1001 86380 86390 1
416574 99416574 1001 86380 86390 1
416210 99416210 1001 86380 86390 1
416181 99416181 1001 86380 86390 1
416137 99416137 1001 86380 86390 1
416027 99416027 1001 86380 86390 1
417140 99417140 1001 86380 86390 1
417094 99417094 1001 86380 86390 1
417078 99417078 1001 86380 86390 1
417106 99417106 1001 86380 86390 1
417301 99417301 1001 86380 86390 1
417231 99417231 1001 86380 86390 1
418735 99418735 1001 86380 86390 1
418547 99418547 1001 86380 86390 1
418222 99418222 1001 86380 86390 1
418209 99418209 1001 86380 86390 1
418145 99418145 1001 86380 86390 1
418919 99418919 1001 86380 86390 1
420367 99420367 1001 86380 86390 1
420183 99420183 1001 86380 86390 1
419959 99419959 1001 86380 86390 1
419327 99419327 1001 86380 86390 1
419430 99419430 1001 86380 86390 1
419277 99419277 1001 86380 86390 1
420762 99420762 1001 86380 86390 1
422012 99422012 1001 86380 86390 1
421912 99421912 1001 86380 86390 1
421300 99421300 1001 86380 86390 1
421580 99421580 1001 86380 86390 1
421629 99421629 1001 86380 86390 1
420899 99420899 1001 86380 86390 1
421164 99421164 1001 86380 86390 1
422282 99422282 1001 86380 86390 1
423703 99423703 1001 86380 86390 1
423094 99423094 1001 86380 86390 1
423121 99423121 1001 86380 86390 1
422803 99422803 1001 86380 86390 1
422859 99422859 1001 86380 86390 1
423787 99423787 1001 86380 86390 1
423910 99423910 1001 86380 86390 1
425171 99425171 1001 86380 86390 1
425114 99425114 1001 86380 86390 1
424612 99424612 1001 86380 86390 1
424785 99424785 1001 86380 86390 1
424243 99424243 1001 86380 86390 1
424588 99424588 1001 86380 86390 1
425436 99425436 1001 86380 86390 1
425599 99425599 1001 86380 86390 1
427005 99427005 1001 86380 86390 1
426960 99426960 1001 86380 86390 1
426833 99426833 1001 86380 86390 1
426970 99426970 1001 86380 86390 1
426429 99426429 1001 86380 86390 1
426368 99426368 1001 86380 86390 1
426219 99426219 1001 86380 86390 1
425960 99425960 1001 86380 86390 1
426044 99426044 1001 86380 86390 1
427472 99427472 1001 86380 86390 1
428481 99428481 1001 86380 86390 1
428060 99428060 1001 86380 86390 1
428257 99428257 1001 86380 86390 1
428009 99428009 1001 86380 86390 1
427677 99427677 1001 86380 86390 1
427551 99427551 1001 86380 86390 1
429987 99429987 1001 86380 86390 1
429704 99429704 1001 86380 86390 1
429498 99429498 1001 86380 86390 1
429356 99429356 1001 86380 86390 1
430639 99430639 1001 86380 86390 1
430744 99430744 1001 86380 86390 1
431735 99431735 1001 86380 86390 1
431181 99431181 1001 86380 86390 1
430836 99430836 1001 86380 86390 1
433676 99433676 1001 86380 86390 1
432929 99432929 1001 86380 86390 1
433255 99433255 1001 86380 86390 1
432798 99432798 1001 86380 86390 1
432729 99432729 1001 86380 86390 1
432504 99432504 1001 86380 86390 1
432642 99432642 1001 86380 86390 1
433783 99433783 1001 86380 86390 1
435314 99435314 1001 86380 86390 1
435136 99435136 1001 86380 86390 1
435303 99435303 1001 86380 86390 1
434693 99434693 1001 86380 86390 1
434386 99434386 1001 86380 86390 1
435572 99435572 1001 86380 86390 1
435805 99435805 1001 86380 86390 1
437125 99437125 1001 86380 86390 1
436706 99436706 1001 86380 86390 1
436703 99436703 1001 86380 86390 1
436050 99436050 1001 86380 86390 1
436276 99436276 1001 86380 86390 1
437229 99437229 1001 86380 86390 1
437209 99437209 1001 86380 86390 1
300575 99300575 1001 86380 86390 1
300644 99300644 1001 86380 86390 1
300709 99300709 1001 86380 86390 1
300468 99300468 1001 86380 86390 1
300237 99300237 1001 86380 86390 1
300842 99300842 1001 86380 86390 1
301392 99301392 1001 86380 86390 1
300966 99300966 1001 86380 86390 1
301125 99301125 1001 86380 86390 1
301625 99301625 1001 86380 86390 1
301980 99301980 1001 86380 86390 1
302384 99302384 1001 86380 86390 1
302566 99302566 1001 86380 86390 1
302541 99302541 1001 86380 86390 1
302479 99302479 1001 86380 86390 1
303005 99303005 1001 86380 86390 1
303069 99303069 1001 86380 86390 1
302940 99302940 1001 86380 86390 1
302902 99302902 1001 86380 86390 1
302917 99302917 1001 86380 86390 1
303250 99303250 1001 86380 86390 1
303876 99303876 1001 86380 86390 1
303781 99303781 1001 86380 86390 1
303442 99303442 1001 86380 86390 1
304048 99304048 1001 86380 86390 1
304827 99304827 1001 86380 86390 1
304747 99304747 1001 86380 86390 1
304814 99304814 1001 86380 86390 1
304687 99304687 1001 86380 86390 1
304943 99304943 1001 86380 86390 1
304958 99304958 1001 86380 86390 1
305351 99305351 1001 86380 86390 1
305343 99305343 1001 86380 86390 1
500066 99500066 1001 86380 86390 1
500028 99500028 1001 86380 86390 1
500083 99500083 1001 86380 86390 1
500755 99500755 1001 86380 86390 1
500653 99500653 1001 86380 86390 1
500350 99500350 1001 86380 86390 1
500255 99500255 1001 86380 86390 1
500967 99500967 1001 86380 86390 1
501343 99501343 1001 86380 86390 1
501363 99501363 1001 86380 86390 1
501813 99501813 1001 86380 86390 1
501697 99501697 1001 86380 86390 1
501788 99501788 1001 86380 86390 1
502299 99502299 1001 86380 86390 1
502281 99502281 1001 86380 86390 1
503132 99503132 1001 86380 86390 1
503282 99503282 1001 86380 86390 1
502736 99502736 1001 86380 86390 1
502717 99502717 1001 86380 86390 1
503304 99503304 1001 86380 86390 1
503294 99503294 1001 86380 86390 1
504007 99504007 1001 86380 86390 1
504053 99504053 1001 86380 86390 1
503775 99503775 1001 86380 86390 1
503587 99503587 1001 86380 86390 1
503626 99503626 1001 86380 86390 1
503522 99503522 1001 86380 86390 1
504206 99504206 1001 86380 86390 1
504269 99504269 1001 86380 86390 1
504917 99504917 1001 86380 86390 1
504822 99504822 1001 86380 86390 1
504861 99504861 1001 86380 86390 1
504546 99504546 1001 86380 86390 1
504427 99504427 1001 86380 86390 1
505027 99505027 1001 86380 86390 1
505487 99505487 1001 86380 86390 1
505953 99505953 1001 86380 86390 1
506404 99506404 1001 86380 86390 1
506469 99506469 1001 86380 86390 1
506008 99506008 1001 86380 86390 1
506078 99506078 1001 86380 86390 1
507419 99507419 1001 86380 86390 1
507029 99507029 1001 86380 86390 1
507174 99507174 1001 86380 86390 1
506815 99506815 1001 86380 86390 1
508057 99508057 1001 86380 86390 1
508231 99508231 1001 86380 86390 1
507997 99507997 1001 86380 86390 1
507741 99507741 1001 86380 86390 1
508316 99508316 1001 86380 86390 1
508292 99508292 1001 86380 86390 1
508881 99508881 1001 86380 86390 1
508860 99508860 1001 86380 86390 1
508772 99508772 1001 86380 86390 1
508850 99508850 1001 86380 86390 1
508550 99508550 1001 86380 86390 1
509133 99509133 1001 86380 86390 1
509868 99509868 1001 86380 86390 1
509806 99509806 1001 86380 86390 1
509717 99509717 1001 86380 86390 1
509782 99509782 1001 86380 86390 1
509695 99509695 1001 86380 86390 1
509510 99509510 1001 86380 86390 1
510079 99510079 1001 86380 86390 1
510003 99510003 1001 86380 86390 1
510043 99510043 1001 86380 86390 1
509979 99509979 1001 86380 86390 1
510611 99510611 1001 86380 86390 1
510107 99510107 1001 86380 86390 1
510167 99510167 1001 86380 86390 1
510749 99510749 1001 86380 86390 1
510868 99510868 1001 86380 86390 1
510830 99510830 1001 86380 86390 1
510781 99510781 1001 86380 86390 1
511413 99511413 1001 86380 86390 1
511277 99511277 1001 86380 86390 1
511045 99511045 1001 86380 86390 1
512177 99512177 1001 86380 86390 1
512191 99512191 1001 86380 86390 1
512257 99512257 1001 86380 86390 1
512259 99512259 1001 86380 86390 1
512087 99512087 1001 86380 86390 1
512146 99512146 1001 86380 86390 1
511810 99511810 1001 86380 86390 1
511921 99511921 1001 86380 86390 1
513002 99513002 1001 86380 86390 1
513150 99513150 1001 86380 86390 1
513087 99513087 1001 86380 86390 1
512639 99512639 1001 86380 86390 1
512695 99512695 1001 86380 86390 1
513856 99513856 1001 86380 86390 1
513885 99513885 1001 86380 86390 1
513687 99513687 1001 86380 86390 1
513708 99513708 1001 86380 86390 1
513480 99513480 1001 86380 86390 1
513482 99513482 1001 86380 86390 1
513551 99513551 1001 86380 86390 1
514186 99514186 1001 86380 86390 1
514694 99514694 1001 86380 86390 1
514695 99514695 1001 86380 86390 1
514483 99514483 1001 86380 86390 1
514600 99514600 1001 86380 86390 1
514525 99514525 1001 86380 86390 1
514607 99514607 1001 86380 86390 1
514262 99514262 1001 86380 86390 1
514383 99514383 1001 86380 86390 1
514287 99514287 1001 86380 86390 1
514871 99514871 1001 86380 86390 1
515028 99515028 1001 86380 86390 1
514952 99514952 1001 86380 86390 1
515312 99515312 1001 86380 86390 1
515459 99515459 1001 86380 86390 1
515190 99515190 1001 86380 86390 1
515866 99515866 1001 86380 86390 1
515744 99515744 1001 86380 86390 1
516305 99516305 1001 86380 86390 1
516046 99516046 1001 86380 86390 1
516532 99516532 1001 86380 86390 1
516597 99516597 1001 86380 86390 1
516626 99516626 1001 86380 86390 1
517304 99517304 1001 86380 86390 1
517028 99517028 1001 86380 86390 1
516924 99516924 1001 86380 86390 1
517479 99517479 1001 86380 86390 1
517997 99517997 1001 86380 86390 1
518108 99518108 1001 86380 86390 1
518071 99518071 1001 86380 86390 1
518361 99518361 1001 86380 86390 1
518791 99518791 1001 86380 86390 1
518818 99518818 1001 86380 86390 1
518674 99518674 1001 86380 86390 1
519008 99519008 1001 86380 86390 1
519767 99519767 1001 86380 86390 1
519420 99519420 1001 86380 86390 1
519580 99519580 1001 86380 86390 1
519206 99519206 1001 86380 86390 1
519382 99519382 1001 86380 86390 1
519837 99519837 1001 86380 86390 1
519919 99519919 1001 86380 86390 1
519848 99519848 1001 86380 86390 1
520607 99520607 1001 86380 86390 1
520301 99520301 1001 86380 86390 1
520086 99520086 1001 86380 86390 1
520153 99520153 1001 86380 86390 1
520078 99520078 1001 86380 86390 1
520719 99520719 1001 86380 86390 1
520772 99520772 1001 86380 86390 1
521125 99521125 1001 86380 86390 1
521645 99521645 1001 86380 86390 1
522100 99522100 1001 86380 86390 1
522244 99522244 1001 86380 86390 1
522007 99522007 1001 86380 86390 1
521868 99521868 1001 86380 86390 1
521791 99521791 1001 86380 86390 1
521843 99521843 1001 86380 86390 1
521731 99521731 1001 86380 86390 1
521771 99521771 1001 86380 86390 1
521800 99521800 1001 86380 86390 1
521672 99521672 1001 86380 86390 1
522392 99522392 1001 86380 86390 1
522926 99522926 1001 86380 86390 1
523024 99523024 1001 86380 86390 1
522746 99522746 1001 86380 86390 1
522808 99522808 1001 86380 86390 1
522693 99522693 1001 86380 86390 1
523259 99523259 1001 86380 86390 1
523119 99523119 1001 86380 86390 1
523932 99523932 1001 86380 86390 1
523672 99523672 1001 86380 86390 1
523332 99523332 1001 86380 86390 1
523478 99523478 1001 86380 86390 1
523975 99523975 1001 86380 86390 1
523950 99523950 1001 86380 86390 1
523990 99523990 1001 86380 86390 1
524684 99524684 1001 86380 86390 1
524596 99524596 1001 86380 86390 1
524189 99524189 1001 86380 86390 1
524256 99524256 1001 86380 86390 1
524848 99524848 1001 86380 86390 1
524803 99524803 1001 86380 86390 1
525481 99525481 1001 86380 86390 1
525405 99525405 1001 86380 86390 1
525476 99525476 1001 86380 86390 1
525518 99525518 1001 86380 86390 1
525213 99525213 1001 86380 86390 1
525284 99525284 1001 86380 86390 1
525703 99525703 1001 86380 86390 1
526337 99526337 1001 86380 86390 1
526316 99526316 1001 86380 86390 1
526415 99526415 1001 86380 86390 1
526332 99526332 1001 86380 86390 1
526059 99526059 1001 86380 86390 1
525984 99525984 1001 86380 86390 1
525839 99525839 1001 86380 86390 1
526444 99526444 1001 86380 86390 1
527108 99527108 1001 86380 86390 1
526888 99526888 1001 86380 86390 1
526850 99526850 1001 86380 86390 1
526871 99526871 1001 86380 86390 1
527029 99527029 1001 86380 86390 1
526643 99526643 1001 86380 86390 1
526676 99526676 1001 86380 86390 1
527350 99527350 1001 86380 86390 1
527344 99527344 1001 86380 86390 1
527409 99527409 1001 86380 86390 1
527885 99527885 1001 86380 86390 1
527901 99527901 1001 86380 86390 1
527848 99527848 1001 86380 86390 1
527811 99527811 1001 86380 86390 1
527776 99527776 1001 86380 86390 1
527649 99527649 1001 86380 86390 1
528117 99528117 1001 86380 86390 1
528260 99528260 1001 86380 86390 1
528250 99528250 1001 86380 86390 1
528830 99528830 1001 86380 86390 1
528779 99528779 1001 86380 86390 1
528607 99528607 1001 86380 86390 1
528638 99528638 1001 86380 86390 1
528653 99528653 1001 86380 86390 1
528642 99528642 1001 86380 86390 1
528302 99528302 1001 86380 86390 1
529726 99529726 1001 86380 86390 1
529686 99529686 1001 86380 86390 1
529610 99529610 1001 86380 86390 1
529328 99529328 1001 86380 86390 1
529475 99529475 1001 86380 86390 1
529415 99529415 1001 86380 86390 1
529223 99529223 1001 86380 86390 1
529160 99529160 1001 86380 86390 1
529263 99529263 1001 86380 86390 1
529860 99529860 1001 86380 86390 1
530489 99530489 1001 86380 86390 1
530225 99530225 1001 86380 86390 1
529985 99529985 1001 86380 86390 1
531061 99531061 1001 86380 86390 1
530976 99530976 1001 86380 86390 1
532121 99532121 1001 86380 86390 1
532044 99532044 1001 86380 86390 1
532007 99532007 1001 86380 86390 1
531980 99531980 1001 86380 86390 1
531712 99531712 1001 86380 86390 1
532264 99532264 1001 86380 86390 1
532303 99532303 1001 86380 86390 1
532553 99532553 1001 86380 86390 1
532529 99532529 1001 86380 86390 1
532446 99532446 1001 86380 86390 1
533821 99533821 1001 86380 86390 1
533655 99533655 1001 86380 86390 1
533850 99533850 1001 86380 86390 1
533495 99533495 1001 86380 86390 1
533363 99533363 1001 86380 86390 1
533986 99533986 1001 86380 86390 1
534041 99534041 1001 86380 86390 1
533914 99533914 1001 86380 86390 1
533966 99533966 1001 86380 86390 1
534494 99534494 1001 86380 86390 1
534624 99534624 1001 86380 86390 1
534550 99534550 1001 86380 86390 1
534479 99534479 1001 86380 86390 1
534365 99534365 1001 86380 86390 1
534103 99534103 1001 86380 86390 1
534796 99534796 1001 86380 86390 1
535149 99535149 1001 86380 86390 1
535201 99535201 1001 86380 86390 1
535196 99535196 1001 86380 86390 1
535119 99535119 1001 86380 86390 1
535008 99535008 1001 86380 86390 1
534893 99534893 1001 86380 86390 1
534923 99534923 1001 86380 86390 1
536276 99536276 1001 86380 86390 1
536021 99536021 1001 86380 86390 1
535853 99535853 1001 86380 86390 1
535740 99535740 1001 86380 86390 1
536486 99536486 1001 86380 86390 1
536843 99536843 1001 86380 86390 1
536884 99536884 1001 86380 86390 1
536942 99536942 1001 86380 86390 1
537227 99537227 1001 86380 86390 1
537282 99537282 1001 86380 86390 1
537916 99537916 1001 86380 86390 1
537760 99537760 1001 86380 86390 1
537487 99537487 1001 86380 86390 1
537521 99537521 1001 86380 86390 1
538102 99538102 1001 86380 86390 1
538250 99538250 1001 86380 86390 1
539012 99539012 1001 86380 86390 1
538859 99538859 1001 86380 86390 1
538862 99538862 1001 86380 86390 1
539133 99539133 1001 86380 86390 1
539724 99539724 1001 86380 86390 1
540439 99540439 1001 86380 86390 1
540453 99540453 1001 86380 86390 1
540350 99540350 1001 86380 86390 1
540102 99540102 1001 86380 86390 1
539903 99539903 1001 86380 86390 1
540036 99540036 1001 86380 86390 1
540541 99540541 1001 86380 86390 1
540504 99540504 1001 86380 86390 1
541103 99541103 1001 86380 86390 1
541287 99541287 1001 86380 86390 1
540831 99540831 1001 86380 86390 1
541825 99541825 1001 86380 86390 1
541621 99541621 1001 86380 86390 1
541504 99541504 1001 86380 86390 1
542208 99542208 1001 86380 86390 1
542263 99542263 1001 86380 86390 1
542258 99542258 1001 86380 86390 1
542801 99542801 1001 86380 86390 1
542601 99542601 1001 86380 86390 1
542633 99542633 1001 86380 86390 1
542454 99542454 1001 86380 86390 1
542457 99542457 1001 86380 86390 1
542419 99542419 1001 86380 86390 1
542497 99542497 1001 86380 86390 1
542449 99542449 1001 86380 86390 1
543091 99543091 1001 86380 86390 1
543057 99543057 1001 86380 86390 1
543384 99543384 1001 86380 86390 1
543427 99543427 1001 86380 86390 1
543358 99543358 1001 86380 86390 1
543193 99543193 1001 86380 86390 1
543222 99543222 1001 86380 86390 1
543871 99543871 1001 86380 86390 1
544351 99544351 1001 86380 86390 1
544019 99544019 1001 86380 86390 1
544079 99544079 1001 86380 86390 1
544671 99544671 1001 86380 86390 1
400661 99400661 1001 86380 86390 1
401503 99401503 1001 86380 86390 1
401581 99401581 1001 86380 86390 1
401567 99401567 1001 86380 86390 1
401586 99401586 1001 86380 86390 1
401589 99401589 1001 86380 86390 1
402106 99402106 1001 86380 86390 1
402439 99402439 1001 86380 86390 1
402526 99402526 1001 86380 86390 1
402503 99402503 1001 86380 86390 1
402627 99402627 1001 86380 86390 1
404482 99404482 1001 86380 86390 1
404385 99404385 1001 86380 86390 1
404653 99404653 1001 86380 86390 1
405117 99405117 1001 86380 86390 1
405607 99405607 1001 86380 86390 1
405638 99405638 1001 86380 86390 1
406354 99406354 1001 86380 86390 1
406709 99406709 1001 86380 86390 1
406870 99406870 1001 86380 86390 1
406888 99406888 1001 86380 86390 1
407059 99407059 1001 86380 86390 1
407268 99407268 1001 86380 86390 1
407362 99407362 1001 86380 86390 1
407417 99407417 1001 86380 86390 1
407876 99407876 1001 86380 86390 1
407798 99407798 1001 86380 86390 1
408204 99408204 1001 86380 86390 1
408179 99408179 1001 86380 86390 1
408601 99408601 1001 86380 86390 1
408804 99408804 1001 86380 86390 1
408852 99408852 1001 86380 86390 1
408879 99408879 1001 86380 86390 1
409756 99409756 1001 86380 86390 1
409824 99409824 1001 86380 86390 1
410205 99410205 1001 86380 86390 1
410330 99410330 1001 86380 86390 1
410692 99410692 1001 86380 86390 1
411232 99411232 1001 86380 86390 1
411398 99411398 1001 86380 86390 1
411565 99411565 1001 86380 86390 1
411753 99411753 1001 86380 86390 1
412022 99412022 1001 86380 86390 1
412218 99412218 1001 86380 86390 1
412455 99412455 1001 86380 86390 1
413375 99413375 1001 86380 86390 1
413531 99413531 1001 86380 86390 1
413329 99413329 1001 86380 86390 1
413685 99413685 1001 86380 86390 1
412977 99412977 1001 86380 86390 1
412907 99412907 1001 86380 86390 1
413174 99413174 1001 86380 86390 1
412970 99412970 1001 86380 86390 1
412866 99412866 1001 86380 86390 1
412619 99412619 1001 86380 86390 1
413856 99413856 1001 86380 86390 1
414935 99414935 1001 86380 86390 1
414897 99414897 1001 86380 86390 1
414665 99414665 1001 86380 86390 1
414187 99414187 1001 86380 86390 1
414212 99414212 1001 86380 86390 1
415369 99415369 1001 86380 86390 1
416843 99416843 1001 86380 86390 1
416965 99416965 1001 86380 86390 1
415880 99415880 1001 86380 86390 1
417117 99417117 1001 86380 86390 1
417238 99417238 1001 86380 86390 1
417197 99417197 1001 86380 86390 1
417531 99417531 1001 86380 86390 1
418585 99418585 1001 86380 86390 1
418470 99418470 1001 86380 86390 1
418827 99418827 1001 86380 86390 1
418803 99418803 1001 86380 86390 1
419174 99419174 1001 86380 86390 1
420366 99420366 1001 86380 86390 1
420068 99420068 1001 86380 86390 1
420145 99420145 1001 86380 86390 1
419783 99419783 1001 86380 86390 1
420051 99420051 1001 86380 86390 1
419525 99419525 1001 86380 86390 1
419315 99419315 1001 86380 86390 1
420610 99420610 1001 86380 86390 1
422116 99422116 1001 86380 86390 1
421718 99421718 1001 86380 86390 1
421432 99421432 1001 86380 86390 1
421589 99421589 1001 86380 86390 1
421641 99421641 1001 86380 86390 1
421456 99421456 1001 86380 86390 1
420940 99420940 1001 86380 86390 1
420920 99420920 1001 86380 86390 1
420979 99420979 1001 86380 86390 1
422332 99422332 1001 86380 86390 1
422251 99422251 1001 86380 86390 1
423115 99423115 1001 86380 86390 1
422979 99422979 1001 86380 86390 1
422842 99422842 1001 86380 86390 1
424033 99424033 1001 86380 86390 1
423914 99423914 1001 86380 86390 1
424982 99424982 1001 86380 86390 1
424813 99424813 1001 86380 86390 1
425677 99425677 1001 86380 86390 1
426911 99426911 1001 86380 86390 1
427047 99427047 1001 86380 86390 1
426854 99426854 1001 86380 86390 1
426420 99426420 1001 86380 86390 1
426237 99426237 1001 86380 86390 1
428595 99428595 1001 86380 86390 1
428063 99428063 1001 86380 86390 1
427957 99427957 1001 86380 86390 1
427594 99427594 1001 86380 86390 1
428813 99428813 1001 86380 86390 1
429103 99429103 1001 86380 86390 1
429782 99429782 1001 86380 86390 1
429624 99429624 1001 86380 86390 1
429440 99429440 1001 86380 86390 1
430474 99430474 1001 86380 86390 1
431959 99431959 1001 86380 86390 1
432233 99432233 1001 86380 86390 1
432996 99432996 1001 86380 86390 1
433006 99433006 1001 86380 86390 1
433038 99433038 1001 86380 86390 1
432649 99432649 1001 86380 86390 1
434066 99434066 1001 86380 86390 1
433918 99433918 1001 86380 86390 1
433877 99433877 1001 86380 86390 1
435050 99435050 1001 86380 86390 1
435000 99435000 1001 86380 86390 1
434691 99434691 1001 86380 86390 1
434669 99434669 1001 86380 86390 1
434452 99434452 1001 86380 86390 1
435792 99435792 1001 86380 86390 1
435662 99435662 1001 86380 86390 1
436802 99436802 1001 86380 86390 1
437079 99437079 1001 86380 86390 1
437133 99437133 1001 86380 86390 1
436714 99436714 1001 86380 86390 1
436356 99436356 1001 86380 86390 1
436376 99436376 1001 86380 86390 1
436442 99436442 1001 86380 86390 1
436138 99436138 1001 86380 86390 1
437227 99437227 1001 86380 86390 1
300561 99300561 1001 86380 86390 1
300536 99300536 1001 86380 86390 1
300697 99300697 1001 86380 86390 1
300408 99300408 1001 86380 86390 1
300411 99300411 1001 86380 86390 1
300123 99300123 1001 86380 86390 1
300169 99300169 1001 86380 86390 1
300747 99300747 1001 86380 86390 1
300775 99300775 1001 86380 86390 1
301390 99301390 1001 86380 86390 1
301358 99301358 1001 86380 86390 1
301359 99301359 1001 86380 86390 1
300978 99300978 1001 86380 86390 1
301099 99301099 1001 86380 86390 1
301590 99301590 1001 86380 86390 1
302347 99302347 1001 86380 86390 1
302295 99302295 1001 86380 86390 1
302309 99302309 1001 86380 86390 1
302219 99302219 1001 86380 86390 1
302302 99302302 1001 86380 86390 1
301775 99301775 1001 86380 86390 1
302418 99302418 1001 86380 86390 1
302461 99302461 1001 86380 86390 1
303056 99303056 1001 86380 86390 1
303150 99303150 1001 86380 86390 1
303151 99303151 1001 86380 86390 1
303153 99303153 1001 86380 86390 1
302811 99302811 1001 86380 86390 1
302894 99302894 1001 86380 86390 1
302761 99302761 1001 86380 86390 1
302608 99302608 1001 86380 86390 1
303977 99303977 1001 86380 86390 1
303733 99303733 1001 86380 86390 1
303748 99303748 1001 86380 86390 1
303522 99303522 1001 86380 86390 1
304199 99304199 1001 86380 86390 1
304050 99304050 1001 86380 86390 1
304818 99304818 1001 86380 86390 1
304475 99304475 1001 86380 86390 1
304610 99304610 1001 86380 86390 1
304508 99304508 1001 86380 86390 1
304897 99304897 1001 86380 86390 1
305017 99305017 1001 86380 86390 1
305544 99305544 1001 86380 86390 1
305583 99305583 1001 86380 86390 1
305646 99305646 1001 86380 86390 1
305359 99305359 1001 86380 86390 1
305399 99305399 1001 86380 86390 1
305092 99305092 1001 86380 86390 1
500173 99500173 1001 86380 86390 1
500765 99500765 1001 86380 86390 1
500729 99500729 1001 86380 86390 1
500465 99500465 1001 86380 86390 1
500415 99500415 1001 86380 86390 1
500459 99500459 1001 86380 86390 1
500603 99500603 1001 86380 86390 1
500257 99500257 1001 86380 86390 1
500917 99500917 1001 86380 86390 1
500844 99500844 1001 86380 86390 1
501355 99501355 1001 86380 86390 1
501149 99501149 1001 86380 86390 1
501080 99501080 1001 86380 86390 1
501081 99501081 1001 86380 86390 1
501094 99501094 1001 86380 86390 1
501771 99501771 1001 86380 86390 1
502312 99502312 1001 86380 86390 1
502278 99502278 1001 86380 86390 1
502282 99502282 1001 86380 86390 1
502321 99502321 1001 86380 86390 1
502162 99502162 1001 86380 86390 1
502140 99502140 1001 86380 86390 1
501870 99501870 1001 86380 86390 1
501877 99501877 1001 86380 86390 1
501903 99501903 1001 86380 86390 1
501916 99501916 1001 86380 86390 1
503151 99503151 1001 86380 86390 1
502714 99502714 1001 86380 86390 1
502873 99502873 1001 86380 86390 1
503435 99503435 1001 86380 86390 1
503399 99503399 1001 86380 86390 1
504020 99504020 1001 86380 86390 1
504895 99504895 1001 86380 86390 1
504761 99504761 1001 86380 86390 1
504585 99504585 1001 86380 86390 1
504368 99504368 1001 86380 86390 1
504383 99504383 1001 86380 86390 1
504449 99504449 1001 86380 86390 1
504960 99504960 1001 86380 86390 1
505018 99505018 1001 86380 86390 1
505400 99505400 1001 86380 86390 1
505413 99505413 1001 86380 86390 1
505189 99505189 1001 86380 86390 1
505243 99505243 1001 86380 86390 1
505850 99505850 1001 86380 86390 1
505946 99505946 1001 86380 86390 1
505921 99505921 1001 86380 86390 1
506493 99506493 1001 86380 86390 1
506495 99506495 1001 86380 86390 1
506329 99506329 1001 86380 86390 1
506256 99506256 1001 86380 86390 1
506335 99506335 1001 86380 86390 1
505978 99505978 1001 86380 86390 1
506038 99506038 1001 86380 86390 1
506117 99506117 1001 86380 86390 1
506796 99506796 1001 86380 86390 1
507320 99507320 1001 86380 86390 1
507412 99507412 1001 86380 86390 1
507025 99507025 1001 86380 86390 1
507121 99507121 1001 86380 86390 1
507109 99507109 1001 86380 86390 1
507137 99507137 1001 86380 86390 1
506975 99506975 1001 86380 86390 1
506839 99506839 1001 86380 86390 1
507475 99507475 1001 86380 86390 1
507583 99507583 1001 86380 86390 1
508411 99508411 1001 86380 86390 1
508936 99508936 1001 86380 86390 1
508888 99508888 1001 86380 86390 1
508729 99508729 1001 86380 86390 1
508666 99508666 1001 86380 86390 1
508863 99508863 1001 86380 86390 1
508596 99508596 1001 86380 86390 1
508633 99508633 1001 86380 86390 1
509278 99509278 1001 86380 86390 1
509773 99509773 1001 86380 86390 1
509853 99509853 1001 86380 86390 1
509770 99509770 1001 86380 86390 1
509650 99509650 1001 86380 86390 1
509463 99509463 1001 86380 86390 1
509360 99509360 1001 86380 86390 1
510014 99510014 1001 86380 86390 1
510540 99510540 1001 86380 86390 1
510544 99510544 1001 86380 86390 1
510433 99510433 1001 86380 86390 1
510110 99510110 1001 86380 86390 1
510806 99510806 1001 86380 86390 1
511552 99511552 1001 86380 86390 1
511532 99511532 1001 86380 86390 1
511094 99511094 1001 86380 86390 1
511654 99511654 1001 86380 86390 1
512199 99512199 1001 86380 86390 1
512241 99512241 1001 86380 86390 1
512075 99512075 1001 86380 86390 1
512076 99512076 1001 86380 86390 1
511851 99511851 1001 86380 86390 1
512415 99512415 1001 86380 86390 1
512440 99512440 1001 86380 86390 1
512806 99512806 1001 86380 86390 1
512958 99512958 1001 86380 86390 1
512665 99512665 1001 86380 86390 1
512622 99512622 1001 86380 86390 1
513341 99513341 1001 86380 86390 1
513929 99513929 1001 86380 86390 1
513633 99513633 1001 86380 86390 1
513817 99513817 1001 86380 86390 1
513541 99513541 1001 86380 86390 1
513451 99513451 1001 86380 86390 1
513611 99513611 1001 86380 86390 1
513510 99513510 1001 86380 86390 1
514387 99514387 1001 86380 86390 1
514961 99514961 1001 86380 86390 1
515046 99515046 1001 86380 86390 1
515681 99515681 1001 86380 86390 1
515465 99515465 1001 86380 86390 1
515770 99515770 1001 86380 86390 1
516200 99516200 1001 86380 86390 1
516178 99516178 1001 86380 86390 1
516286 99516286 1001 86380 86390 1
516146 99516146 1001 86380 86390 1
515938 99515938 1001 86380 86390 1
516517 99516517 1001 86380 86390 1
517157 99517157 1001 86380 86390 1
517159 99517159 1001 86380 86390 1
517038 99517038 1001 86380 86390 1
516922 99516922 1001 86380 86390 1
516888 99516888 1001 86380 86390 1
516777 99516777 1001 86380 86390 1
517636 99517636 1001 86380 86390 1
517638 99517638 1001 86380 86390 1
517654 99517654 1001 86380 86390 1
518305 99518305 1001 86380 86390 1
518282 99518282 1001 86380 86390 1
518233 99518233 1001 86380 86390 1
518951 99518951 1001 86380 86390 1
518940 99518940 1001 86380 86390 1
518895 99518895 1001 86380 86390 1
518949 99518949 1001 86380 86390 1
518717 99518717 1001 86380 86390 1
518734 99518734 1001 86380 86390 1
518597 99518597 1001 86380 86390 1
519068 99519068 1001 86380 86390 1
519136 99519136 1001 86380 86390 1
519724 99519724 1001 86380 86390 1
519614 99519614 1001 86380 86390 1
519705 99519705 1001 86380 86390 1
519797 99519797 1001 86380 86390 1
519668 99519668 1001 86380 86390 1
519448 99519448 1001 86380 86390 1
519540 99519540 1001 86380 86390 1
519336 99519336 1001 86380 86390 1
519373 99519373 1001 86380 86390 1
520609 99520609 1001 86380 86390 1
520479 99520479 1001 86380 86390 1
520036 99520036 1001 86380 86390 1
520680 99520680 1001 86380 86390 1
521438 99521438 1001 86380 86390 1
521304 99521304 1001 86380 86390 1
521132 99521132 1001 86380 86390 1
520871 99520871 1001 86380 86390 1
521593 99521593 1001 86380 86390 1
521646 99521646 1001 86380 86390 1
521532 99521532 1001 86380 86390 1
521481 99521481 1001 86380 86390 1
521585 99521585 1001 86380 86390 1
521472 99521472 1001 86380 86390 1
521564 99521564 1001 86380 86390 1
521526 99521526 1001 86380 86390 1
522264 99522264 1001 86380 86390 1
522134 99522134 1001 86380 86390 1
521922 99521922 1001 86380 86390 1
522085 99522085 1001 86380 86390 1
521674 99521674 1001 86380 86390 1
521692 99521692 1001 86380 86390 1
522349 99522349 1001 86380 86390 1
523047 99523047 1001 86380 86390 1
523040 99523040 1001 86380 86390 1
522905 99522905 1001 86380 86390 1
522729 99522729 1001 86380 86390 1
522664 99522664 1001 86380 86390 1
523232 99523232 1001 86380 86390 1
523275 99523275 1001 86380 86390 1
523307 99523307 1001 86380 86390 1
523503 99523503 1001 86380 86390 1
524011 99524011 1001 86380 86390 1
523966 99523966 1001 86380 86390 1
524687 99524687 1001 86380 86390 1
524753 99524753 1001 86380 86390 1
524649 99524649 1001 86380 86390 1
524688 99524688 1001 86380 86390 1
524611 99524611 1001 86380 86390 1
524504 99524504 1001 86380 86390 1
524522 99524522 1001 86380 86390 1
524934 99524934 1001 86380 86390 1
525442 99525442 1001 86380 86390 1
525500 99525500 1001 86380 86390 1
525379 99525379 1001 86380 86390 1
525082 99525082 1001 86380 86390 1
525644 99525644 1001 86380 86390 1
525735 99525735 1001 86380 86390 1
526327 99526327 1001 86380 86390 1
526330 99526330 1001 86380 86390 1
526186 99526186 1001 86380 86390 1
526087 99526087 1001 86380 86390 1
526603 99526603 1001 86380 86390 1
526528 99526528 1001 86380 86390 1
526624 99526624 1001 86380 86390 1
527224 99527224 1001 86380 86390 1
527067 99527067 1001 86380 86390 1
526932 99526932 1001 86380 86390 1
527003 99527003 1001 86380 86390 1
526804 99526804 1001 86380 86390 1
526639 99526639 1001 86380 86390 1
527371 99527371 1001 86380 86390 1
527743 99527743 1001 86380 86390 1
527783 99527783 1001 86380 86390 1
527855 99527855 1001 86380 86390 1
527522 99527522 1001 86380 86390 1
527628 99527628 1001 86380 86390 1
527617 99527617 1001 86380 86390 1
527566 99527566 1001 86380 86390 1
528229 99528229 1001 86380 86390 1
528255 99528255 1001 86380 86390 1
528080 99528080 1001 86380 86390 1
528769 99528769 1001 86380 86390 1
528592 99528592 1001 86380 86390 1
528548 99528548 1001 86380 86390 1
528424 99528424 1001 86380 86390 1
528328 99528328 1001 86380 86390 1
528950 99528950 1001 86380 86390 1
529572 99529572 1001 86380 86390 1
529483 99529483 1001 86380 86390 1
529295 99529295 1001 86380 86390 1
529782 99529782 1001 86380 86390 1
529808 99529808 1001 86380 86390 1
529905 99529905 1001 86380 86390 1
530514 99530514 1001 86380 86390 1
530502 99530502 1001 86380 86390 1
529934 99529934 1001 86380 86390 1
530116 99530116 1001 86380 86390 1
530006 99530006 1001 86380 86390 1
530564 99530564 1001 86380 86390 1
530588 99530588 1001 86380 86390 1
531233 99531233 1001 86380 86390 1
531927 99531927 1001 86380 86390 1
531972 99531972 1001 86380 86390 1
531768 99531768 1001 86380 86390 1
531683 99531683 1001 86380 86390 1
531620 99531620 1001 86380 86390 1
532878 99532878 1001 86380 86390 1
532972 99532972 1001 86380 86390 1
532434 99532434 1001 86380 86390 1
533096 99533096 1001 86380 86390 1
533200 99533200 1001 86380 86390 1
533137 99533137 1001 86380 86390 1
533062 99533062 1001 86380 86390 1
533209 99533209 1001 86380 86390 1
533674 99533674 1001 86380 86390 1
533537 99533537 1001 86380 86390 1
533466 99533466 1001 86380 86390 1
533926 99533926 1001 86380 86390 1
533978 99533978 1001 86380 86390 1
533991 99533991 1001 86380 86390 1
534608 99534608 1001 86380 86390 1
534181 99534181 1001 86380 86390 1
534107 99534107 1001 86380 86390 1
534842 99534842 1001 86380 86390 1
535383 99535383 1001 86380 86390 1
535325 99535325 1001 86380 86390 1
535317 99535317 1001 86380 86390 1
535150 99535150 1001 86380 86390 1
535204 99535204 1001 86380 86390 1
535287 99535287 1001 86380 86390 1
535134 99535134 1001 86380 86390 1
535082 99535082 1001 86380 86390 1
535955 99535955 1001 86380 86390 1
536401 99536401 1001 86380 86390 1
536382 99536382 1001 86380 86390 1
537036 99537036 1001 86380 86390 1
537116 99537116 1001 86380 86390 1
537108 99537108 1001 86380 86390 1
536673 99536673 1001 86380 86390 1
536570 99536570 1001 86380 86390 1
536597 99536597 1001 86380 86390 1
536666 99536666 1001 86380 86390 1
536694 99536694 1001 86380 86390 1
536707 99536707 1001 86380 86390 1
537316 99537316 1001 86380 86390 1
537410 99537410 1001 86380 86390 1
537385 99537385 1001 86380 86390 1
537427 99537427 1001 86380 86390 1
537376 99537376 1001 86380 86390 1
538041 99538041 1001 86380 86390 1
538723 99538723 1001 86380 86390 1
538492 99538492 1001 86380 86390 1
538388 99538388 1001 86380 86390 1
538235 99538235 1001 86380 86390 1
538846 99538846 1001 86380 86390 1
539477 99539477 1001 86380 86390 1
539510 99539510 1001 86380 86390 1
539370 99539370 1001 86380 86390 1
539340 99539340 1001 86380 86390 1
539928 99539928 1001 86380 86390 1
539922 99539922 1001 86380 86390 1
540652 99540652 1001 86380 86390 1
540592 99540592 1001 86380 86390 1
541125 99541125 1001 86380 86390 1
540916 99540916 1001 86380 86390 1
540752 99540752 1001 86380 86390 1
540798 99540798 1001 86380 86390 1
540812 99540812 1001 86380 86390 1
542069 99542069 1001 86380 86390 1
542097 99542097 1001 86380 86390 1
541766 99541766 1001 86380 86390 1
541641 99541641 1001 86380 86390 1
541556 99541556 1001 86380 86390 1
542164 99542164 1001 86380 86390 1
542780 99542780 1001 86380 86390 1
542858 99542858 1001 86380 86390 1
542823 99542823 1001 86380 86390 1
542876 99542876 1001 86380 86390 1
542612 99542612 1001 86380 86390 1
542549 99542549 1001 86380 86390 1
542698 99542698 1001 86380 86390 1
542446 99542446 1001 86380 86390 1
543098 99543098 1001 86380 86390 1
543114 99543114 1001 86380 86390 1
543581 99543581 1001 86380 86390 1
543181 99543181 1001 86380 86390 1
543159 99543159 1001 86380 86390 1
543929 99543929 1001 86380 86390 1
544489 99544489 1001 86380 86390 1
544429 99544429 1001 86380 86390 1
544325 99544325 1001 86380 86390 1
525188 520 1002 55104 64820 1
533635 1041 1002 44170 47939 1
400122 99400122 1001 86380 86390 1
400510 99400510 1001 86380 86390 1
400880 99400880 1001 86380 86390 1
401260 99401260 1001 86380 86390 1
401883 99401883 1001 86380 86390 1
402011 99402011 1001 86380 86390 1
402321 99402321 1001 86380 86390 1
402394 99402394 1001 86380 86390 1
402489 99402489 1001 86380 86390 1
402636 99402636 1001 86380 86390 1
402613 99402613 1001 86380 86390 1
402585 99402585 1001 86380 86390 1
402716 99402716 1001 86380 86390 1
402798 99402798 1001 86380 86390 1
402839 99402839 1001 86380 86390 1
403453 99403453 1001 86380 86390 1
403850 99403850 1001 86380 86390 1
403907 99403907 1001 86380 86390 1
404544 99404544 1001 86380 86390 1
405462 99405462 1001 86380 86390 1
405927 99405927 1001 86380 86390 1
406041 99406041 1001 86380 86390 1
406530 99406530 1001 86380 86390 1
407385 99407385 1001 86380 86390 1
407530 99407530 1001 86380 86390 1
407627 99407627 1001 86380 86390 1
407708 99407708 1001 86380 86390 1
407759 99407759 1001 86380 86390 1
407738 99407738 1001 86380 86390 1
407704 99407704 1001 86380 86390 1
407776 99407776 1001 86380 86390 1
407779 99407779 1001 86380 86390 1
408367 99408367 1001 86380 86390 1
409260 99409260 1001 86380 86390 1
409697 99409697 1001 86380 86390 1
410099 99410099 1001 86380 86390 1
410405 99410405 1001 86380 86390 1
410623 99410623 1001 86380 86390 1
410778 99410778 1001 86380 86390 1
411255 99411255 1001 86380 86390 1
411707 99411707 1001 86380 86390 1
411846 99411846 1001 86380 86390 1
411894 99411894 1001 86380 86390 1
412242 99412242 1001 86380 86390 1
412243 99412243 1001 86380 86390 1
413471 99413471 1001 86380 86390 1
413161 99413161 1001 86380 86390 1
412973 99412973 1001 86380 86390 1
413287 99413287 1001 86380 86390 1
412787 99412787 1001 86380 86390 1
413756 99413756 1001 86380 86390 1
413712 99413712 1001 86380 86390 1
415257 99415257 1001 86380 86390 1
415212 99415212 1001 86380 86390 1
414893 99414893 1001 86380 86390 1
414512 99414512 1001 86380 86390 1
414241 99414241 1001 86380 86390 1
414133 99414133 1001 86380 86390 1
415670 99415670 1001 86380 86390 1
415641 99415641 1001 86380 86390 1
415360 99415360 1001 86380 86390 1
416931 99416931 1001 86380 86390 1
416749 99416749 1001 86380 86390 1
416256 99416256 1001 86380 86390 1
415910 99415910 1001 86380 86390 1
415940 99415940 1001 86380 86390 1
418548 99418548 1001 86380 86390 1
418739 99418739 1001 86380 86390 1
418504 99418504 1001 86380 86390 1
418586 99418586 1001 86380 86390 1
418588 99418588 1001 86380 86390 1
418170 99418170 1001 86380 86390 1
417695 99417695 1001 86380 86390 1
419150 99419150 1001 86380 86390 1
419046 99419046 1001 86380 86390 1
420296 99420296 1001 86380 86390 1
419509 99419509 1001 86380 86390 1
419401 99419401 1001 86380 86390 1
420760 99420760 1001 86380 86390 1
421273 99421273 1001 86380 86390 1
421379 99421379 1001 86380 86390 1
421676 99421676 1001 86380 86390 1
422201 99422201 1001 86380 86390 1
422432 99422432 1001 86380 86390 1
423327 99423327 1001 86380 86390 1
423025 99423025 1001 86380 86390 1
423111 99423111 1001 86380 86390 1
423944 99423944 1001 86380 86390 1
423763 99423763 1001 86380 86390 1
425199 99425199 1001 86380 86390 1
424755 99424755 1001 86380 86390 1
424418 99424418 1001 86380 86390 1
426903 99426903 1001 86380 86390 1
426532 99426532 1001 86380 86390 1
426458 99426458 1001 86380 86390 1
426258 99426258 1001 86380 86390 1
428547 99428547 1001 86380 86390 1
428386 99428386 1001 86380 86390 1
428285 99428285 1001 86380 86390 1
428219 99428219 1001 86380 86390 1
427550 99427550 1001 86380 86390 1
428766 99428766 1001 86380 86390 1
430069 99430069 1001 86380 86390 1
430281 99430281 1001 86380 86390 1
430150 99430150 1001 86380 86390 1
430780 99430780 1001 86380 86390 1
431286 99431286 1001 86380 86390 1
431601 99431601 1001 86380 86390 1
430907 99430907 1001 86380 86390 1
431112 99431112 1001 86380 86390 1
432270 99432270 1001 86380 86390 1
432115 99432115 1001 86380 86390 1
433117 99433117 1001 86380 86390 1
432956 99432956 1001 86380 86390 1
433093 99433093 1001 86380 86390 1
432493 99432493 1001 86380 86390 1
433916 99433916 1001 86380 86390 1
434004 99434004 1001 86380 86390 1
434735 99434735 1001 86380 86390 1
434880 99434880 1001 86380 86390 1
434649 99434649 1001 86380 86390 1
434938 99434938 1001 86380 86390 1
434396 99434396 1001 86380 86390 1
435771 99435771 1001 86380 86390 1
436672 99436672 1001 86380 86390 1
436649 99436649 1001 86380 86390 1
435951 99435951 1001 86380 86390 1
435973 99435973 1001 86380 86390 1
436065 99436065 1001 86380 86390 1
300007 99300007 1001 86380 86390 1
300063 99300063 1001 86380 86390 1
437282 99437282 1001 86380 86390 1
300640 99300640 1001 86380 86390 1
300666 99300666 1001 86380 86390 1
300495 99300495 1001 86380 86390 1
300180 99300180 1001 86380 86390 1
300131 99300131 1001 86380 86390 1
300261 99300261 1001 86380 86390 1
300910 99300910 1001 86380 86390 1
300787 99300787 1001 86380 86390 1
301414 99301414 1001 86380 86390 1
301376 99301376 1001 86380 86390 1
301545 99301545 1001 86380 86390 1
301260 99301260 1001 86380 86390 1
301299 99301299 1001 86380 86390 1
300974 99300974 1001 86380 86390 1
301045 99301045 1001 86380 86390 1
301035 99301035 1001 86380 86390 1
301702 99301702 1001 86380 86390 1
301728 99301728 1001 86380 86390 1
301755 99301755 1001 86380 86390 1
302143 99302143 1001 86380 86390 1
303177 99303177 1001 86380 86390 1
303070 99303070 1001 86380 86390 1
302809 99302809 1001 86380 86390 1
302818 99302818 1001 86380 86390 1
302775 99302775 1001 86380 86390 1
303840 99303840 1001 86380 86390 1
303758 99303758 1001 86380 86390 1
303598 99303598 1001 86380 86390 1
303448 99303448 1001 86380 86390 1
304118 99304118 1001 86380 86390 1
304597 99304597 1001 86380 86390 1
304562 99304562 1001 86380 86390 1
304277 99304277 1001 86380 86390 1
304371 99304371 1001 86380 86390 1
305569 99305569 1001 86380 86390 1
305659 99305659 1001 86380 86390 1
305669 99305669 1001 86380 86390 1
305632 99305632 1001 86380 86390 1
305265 99305265 1001 86380 86390 1
305176 99305176 1001 86380 86390 1
305255 99305255 1001 86380 86390 1
500011 99500011 1001 86380 86390 1
500184 99500184 1001 86380 86390 1
500146 99500146 1001 86380 86390 1
500043 99500043 1001 86380 86390 1
305690 99305690 1001 86380 86390 1
500806 99500806 1001 86380 86390 1
500539 99500539 1001 86380 86390 1
500301 99500301 1001 86380 86390 1
501624 99501624 1001 86380 86390 1
501331 99501331 1001 86380 86390 1
501404 99501404 1001 86380 86390 1
501072 99501072 1001 86380 86390 1
501125 99501125 1001 86380 86390 1
501104 99501104 1001 86380 86390 1
501019 99501019 1001 86380 86390 1
501227 99501227 1001 86380 86390 1
501795 99501795 1001 86380 86390 1
502350 99502350 1001 86380 86390 1
502169 99502169 1001 86380 86390 1
502001 99502001 1001 86380 86390 1
502009 99502009 1001 86380 86390 1
502608 99502608 1001 86380 86390 1
503268 99503268 1001 86380 86390 1
503247 99503247 1001 86380 86390 1
503002 99503002 1001 86380 86390 1
503045 99503045 1001 86380 86390 1
503007 99503007 1001 86380 86390 1
503374 99503374 1001 86380 86390 1
503428 99503428 1001 86380 86390 1
503495 99503495 1001 86380 86390 1
504046 99504046 1001 86380 86390 1
503888 99503888 1001 86380 86390 1
503893 99503893 1001 86380 86390 1
503872 99503872 1001 86380 86390 1
503631 99503631 1001 86380 86390 1
503543 99503543 1001 86380 86390 1
503690 99503690 1001 86380 86390 1
504249 99504249 1001 86380 86390 1
504318 99504318 1001 86380 86390 1
504807 99504807 1001 86380 86390 1
504898 99504898 1001 86380 86390 1
504924 99504924 1001 86380 86390 1
504775 99504775 1001 86380 86390 1
504728 99504728 1001 86380 86390 1
505058 99505058 1001 86380 86390 1
505702 99505702 1001 86380 86390 1
505535 99505535 1001 86380 86390 1
505832 99505832 1001 86380 86390 1
506566 99506566 1001 86380 86390 1
506422 99506422 1001 86380 86390 1
506342 99506342 1001 86380 86390 1
506102 99506102 1001 86380 86390 1
506680 99506680 1001 86380 86390 1
507325 99507325 1001 86380 86390 1
506848 99506848 1001 86380 86390 1
506966 99506966 1001 86380 86390 1
508215 99508215 1001 86380 86390 1
508091 99508091 1001 86380 86390 1
507999 99507999 1001 86380 86390 1
508946 99508946 1001 86380 86390 1
508730 99508730 1001 86380 86390 1
509191 99509191 1001 86380 86390 1
509105 99509105 1001 86380 86390 1
509235 99509235 1001 86380 86390 1
509552 99509552 1001 86380 86390 1
509519 99509519 1001 86380 86390 1
509398 99509398 1001 86380 86390 1
509328 99509328 1001 86380 86390 1
509393 99509393 1001 86380 86390 1
509304 99509304 1001 86380 86390 1
509945 99509945 1001 86380 86390 1
510102 99510102 1001 86380 86390 1
510661 99510661 1001 86380 86390 1
510335 99510335 1001 86380 86390 1
510507 99510507 1001 86380 86390 1
510161 99510161 1001 86380 86390 1
510844 99510844 1001 86380 86390 1
511361 99511361 1001 86380 86390 1
511362 99511362 1001 86380 86390 1
511487 99511487 1001 86380 86390 1
511235 99511235 1001 86380 86390 1
511278 99511278 1001 86380 86390 1
511081 99511081 1001 86380 86390 1
511629 99511629 1001 86380 86390 1
511735 99511735 1001 86380 86390 1
512251 99512251 1001 86380 86390 1
512188 99512188 1001 86380 86390 1
512208 99512208 1001 86380 86390 1
512129 99512129 1001 86380 86390 1
512158 99512158 1001 86380 86390 1
512068 99512068 1001 86380 86390 1
511778 99511778 1001 86380 86390 1
512427 99512427 1001 86380 86390 1
513013 99513013 1001 86380 86390 1
513014 99513014 1001 86380 86390 1
513187 99513187 1001 86380 86390 1
512935 99512935 1001 86380 86390 1
513326 99513326 1001 86380 86390 1
513806 99513806 1001 86380 86390 1
513447 99513447 1001 86380 86390 1
513421 99513421 1001 86380 86390 1
513422 99513422 1001 86380 86390 1
514147 99514147 1001 86380 86390 1
514834 99514834 1001 86380 86390 1
514647 99514647 1001 86380 86390 1
514242 99514242 1001 86380 86390 1
514297 99514297 1001 86380 86390 1
514245 99514245 1001 86380 86390 1
514885 99514885 1001 86380 86390 1
515630 99515630 1001 86380 86390 1
515325 99515325 1001 86380 86390 1
515102 99515102 1001 86380 86390 1
515222 99515222 1001 86380 86390 1
515137 99515137 1001 86380 86390 1
515800 99515800 1001 86380 86390 1
516433 99516433 1001 86380 86390 1
516474 99516474 1001 86380 86390 1
516349 99516349 1001 86380 86390 1
516202 99516202 1001 86380 86390 1
516101 99516101 1001 86380 86390 1
516154 99516154 1001 86380 86390 1
516131 99516131 1001 86380 86390 1
516610 99516610 1001 86380 86390 1
516714 99516714 1001 86380 86390 1
516799 99516799 1001 86380 86390 1
518150 99518150 1001 86380 86390 1
517878 99517878 1001 86380 86390 1
517884 99517884 1001 86380 86390 1
517733 99517733 1001 86380 86390 1
518290 99518290 1001 86380 86390 1
518348 99518348 1001 86380 86390 1
518967 99518967 1001 86380 86390 1
518931 99518931 1001 86380 86390 1
518817 99518817 1001 86380 86390 1
518756 99518756 1001 86380 86390 1
518621 99518621 1001 86380 86390 1
519812 99519812 1001 86380 86390 1
519615 99519615 1001 86380 86390 1
519521 99519521 1001 86380 86390 1
519234 99519234 1001 86380 86390 1
519372 99519372 1001 86380 86390 1
519902 99519902 1001 86380 86390 1
519984 99519984 1001 86380 86390 1
519833 99519833 1001 86380 86390 1
520519 99520519 1001 86380 86390 1
520402 99520402 1001 86380 86390 1
520072 99520072 1001 86380 86390 1
520137 99520137 1001 86380 86390 1
520745 99520745 1001 86380 86390 1
521286 99521286 1001 86380 86390 1
521332 99521332 1001 86380 86390 1
521207 99521207 1001 86380 86390 1
520884 99520884 1001 86380 86390 1
520935 99520935 1001 86380 86390 1
521644 99521644 1001 86380 86390 1
521572 99521572 1001 86380 86390 1
521624 99521624 1001 86380 86390 1
522256 99522256 1001 86380 86390 1
522016 99522016 1001 86380 86390 1
521763 99521763 1001 86380 86390 1
521751 99521751 1001 86380 86390 1
523091 99523091 1001 86380 86390 1
522762 99522762 1001 86380 86390 1
522830 99522830 1001 86380 86390 1
522628 99522628 1001 86380 86390 1
523319 99523319 1001 86380 86390 1
523257 99523257 1001 86380 86390 1
523650 99523650 1001 86380 86390 1
523625 99523625 1001 86380 86390 1
523541 99523541 1001 86380 86390 1
524842 99524842 1001 86380 86390 1
524844 99524844 1001 86380 86390 1
525596 99525596 1001 86380 86390 1
525418 99525418 1001 86380 86390 1
525513 99525513 1001 86380 86390 1
525265 99525265 1001 86380 86390 1
525063 99525063 1001 86380 86390 1
526263 99526263 1001 86380 86390 1
526135 99526135 1001 86380 86390 1
525910 99525910 1001 86380 86390 1
526002 99526002 1001 86380 86390 1
526538 99526538 1001 86380 86390 1
526571 99526571 1001 86380 86390 1
527134 99527134 1001 86380 86390 1
526916 99526916 1001 86380 86390 1
526907 99526907 1001 86380 86390 1
526900 99526900 1001 86380 86390 1
526827 99526827 1001 86380 86390 1
527427 99527427 1001 86380 86390 1
527275 99527275 1001 86380 86390 1
527915 99527915 1001 86380 86390 1
527688 99527688 1001 86380 86390 1
527805 99527805 1001 86380 86390 1
527664 99527664 1001 86380 86390 1
528267 99528267 1001 86380 86390 1
528217 99528217 1001 86380 86390 1
528881 99528881 1001 86380 86390 1
528806 99528806 1001 86380 86390 1
528691 99528691 1001 86380 86390 1
528421 99528421 1001 86380 86390 1
528918 99528918 1001 86380 86390 1
529689 99529689 1001 86380 86390 1
529575 99529575 1001 86380 86390 1
529693 99529693 1001 86380 86390 1
529325 99529325 1001 86380 86390 1
529171 99529171 1001 86380 86390 1
529217 99529217 1001 86380 86390 1
529296 99529296 1001 86380 86390 1
529180 99529180 1001 86380 86390 1
529882 99529882 1001 86380 86390 1
529874 99529874 1001 86380 86390 1
529800 99529800 1001 86380 86390 1
530538 99530538 1001 86380 86390 1
530459 99530459 1001 86380 86390 1
530247 99530247 1001 86380 86390 1
530174 99530174 1001 86380 86390 1
530226 99530226 1001 86380 86390 1
530068 99530068 1001 86380 86390 1
530034 99530034 1001 86380 86390 1
530606 99530606 1001 86380 86390 1
530673 99530673 1001 86380 86390 1
530686 99530686 1001 86380 86390 1
531219 99531219 1001 86380 86390 1
531208 99531208 1001 86380 86390 1
530760 99530760 1001 86380 86390 1
530843 99530843 1001 86380 86390 1
530795 99530795 1001 86380 86390 1
531391 99531391 1001 86380 86390 1
531575 99531575 1001 86380 86390 1
531527 99531527 1001 86380 86390 1
532025 99532025 1001 86380 86390 1
532204 99532204 1001 86380 86390 1
532206 99532206 1001 86380 86390 1
531962 99531962 1001 86380 86390 1
531846 99531846 1001 86380 86390 1
531991 99531991 1001 86380 86390 1
531928 99531928 1001 86380 86390 1
531662 99531662 1001 86380 86390 1
531587 99531587 1001 86380 86390 1
531744 99531744 1001 86380 86390 1
532309 99532309 1001 86380 86390 1
532361 99532361 1001 86380 86390 1
532969 99532969 1001 86380 86390 1
533032 99533032 1001 86380 86390 1
532831 99532831 1001 86380 86390 1
532484 99532484 1001 86380 86390 1
532525 99532525 1001 86380 86390 1
533708 99533708 1001 86380 86390 1
533819 99533819 1001 86380 86390 1
533636 99533636 1001 86380 86390 1
533444 99533444 1001 86380 86390 1
533407 99533407 1001 86380 86390 1
533278 99533278 1001 86380 86390 1
534053 99534053 1001 86380 86390 1
533979 99533979 1001 86380 86390 1
533880 99533880 1001 86380 86390 1
534572 99534572 1001 86380 86390 1
534577 99534577 1001 86380 86390 1
534325 99534325 1001 86380 86390 1
534286 99534286 1001 86380 86390 1
534210 99534210 1001 86380 86390 1
534236 99534236 1001 86380 86390 1
534126 99534126 1001 86380 86390 1
534074 99534074 1001 86380 86390 1
534760 99534760 1001 86380 86390 1
534703 99534703 1001 86380 86390 1
535488 99535488 1001 86380 86390 1
535295 99535295 1001 86380 86390 1
535212 99535212 1001 86380 86390 1
534942 99534942 1001 86380 86390 1
534905 99534905 1001 86380 86390 1
535076 99535076 1001 86380 86390 1
535091 99535091 1001 86380 86390 1
534978 99534978 1001 86380 86390 1
535651 99535651 1001 86380 86390 1
536224 99536224 1001 86380 86390 1
535954 99535954 1001 86380 86390 1
535832 99535832 1001 86380 86390 1
535760 99535760 1001 86380 86390 1
535917 99535917 1001 86380 86390 1
537053 99537053 1001 86380 86390 1
536855 99536855 1001 86380 86390 1
536812 99536812 1001 86380 86390 1
536697 99536697 1001 86380 86390 1
537230 99537230 1001 86380 86390 1
537862 99537862 1001 86380 86390 1
537826 99537826 1001 86380 86390 1
537677 99537677 1001 86380 86390 1
537542 99537542 1001 86380 86390 1
538191 99538191 1001 86380 86390 1
538117 99538117 1001 86380 86390 1
538383 99538383 1001 86380 86390 1
538941 99538941 1001 86380 86390 1
539517 99539517 1001 86380 86390 1
539569 99539569 1001 86380 86390 1
539397 99539397 1001 86380 86390 1
539294 99539294 1001 86380 86390 1
539381 99539381 1001 86380 86390 1
539117 99539117 1001 86380 86390 1
539671 99539671 1001 86380 86390 1
540277 99540277 1001 86380 86390 1
540420 99540420 1001 86380 86390 1
540136 99540136 1001 86380 86390 1
540252 99540252 1001 86380 86390 1
540512 99540512 1001 86380 86390 1
540605 99540605 1001 86380 86390 1
541198 99541198 1001 86380 86390 1
541424 99541424 1001 86380 86390 1
541341 99541341 1001 86380 86390 1
542032 99542032 1001 86380 86390 1
541896 99541896 1001 86380 86390 1
541677 99541677 1001 86380 86390 1
542130 99542130 1001 86380 86390 1
542248 99542248 1001 86380 86390 1
542293 99542293 1001 86380 86390 1
542205 99542205 1001 86380 86390 1
542283 99542283 1001 86380 86390 1
542820 99542820 1001 86380 86390 1
542815 99542815 1001 86380 86390 1
542657 99542657 1001 86380 86390 1
542331 99542331 1001 86380 86390 1
542410 99542410 1001 86380 86390 1
542514 99542514 1001 86380 86390 1
542968 99542968 1001 86380 86390 1
543090 99543090 1001 86380 86390 1
542979 99542979 1001 86380 86390 1
543617 99543617 1001 86380 86390 1
543676 99543676 1001 86380 86390 1
543390 99543390 1001 86380 86390 1
543521 99543521 1001 86380 86390 1
543825 99543825 1001 86380 86390 1
543829 99543829 1001 86380 86390 1
544457 99544457 1001 86380 86390 1
544549 99544549 1001 86380 86390 1
544362 99544362 1001 86380 86390 1
544654 99544654 1001 86380 86390 1
432846 217 1001 74940 76137 1
427953 217 1001 49320 49737 1
500130 972 1001 48929 49228 1
519448 991 1001 46337 46636 1
400015 99400015 1001 86380 86390 1
400108 99400108 1001 86380 86390 1
400282 99400282 1001 86380 86390 1
400646 99400646 1001 86380 86390 1
401184 99401184 1001 86380 86390 1
401285 99401285 1001 86380 86390 1
401496 99401496 1001 86380 86390 1
401677 99401677 1001 86380 86390 1
402440 99402440 1001 86380 86390 1
402493 99402493 1001 86380 86390 1
402751 99402751 1001 86380 86390 1
402783 99402783 1001 86380 86390 1
403048 99403048 1001 86380 86390 1
403084 99403084 1001 86380 86390 1
403301 99403301 1001 86380 86390 1
403644 99403644 1001 86380 86390 1
403984 99403984 1001 86380 86390 1
404011 99404011 1001 86380 86390 1
404092 99404092 1001 86380 86390 1
404044 99404044 1001 86380 86390 1
404848 99404848 1001 86380 86390 1
404944 99404944 1001 86380 86390 1
405728 99405728 1001 86380 86390 1
405846 99405846 1001 86380 86390 1
405895 99405895 1001 86380 86390 1
406425 99406425 1001 86380 86390 1
406596 99406596 1001 86380 86390 1
407048 99407048 1001 86380 86390 1
407319 99407319 1001 86380 86390 1
407439 99407439 1001 86380 86390 1
408006 99408006 1001 86380 86390 1
408355 99408355 1001 86380 86390 1
408447 99408447 1001 86380 86390 1
408462 99408462 1001 86380 86390 1
408634 99408634 1001 86380 86390 1
408614 99408614 1001 86380 86390 1
409058 99409058 1001 86380 86390 1
409340 99409340 1001 86380 86390 1
409491 99409491 1001 86380 86390 1
409861 99409861 1001 86380 86390 1
409904 99409904 1001 86380 86390 1
410104 99410104 1001 86380 86390 1
410197 99410197 1001 86380 86390 1
410113 99410113 1001 86380 86390 1
410598 99410598 1001 86380 86390 1
410543 99410543 1001 86380 86390 1
410698 99410698 1001 86380 86390 1
410762 99410762 1001 86380 86390 1
410988 99410988 1001 86380 86390 1
412018 99412018 1001 86380 86390 1
413599 99413599 1001 86380 86390 1
412613 99412613 1001 86380 86390 1
412749 99412749 1001 86380 86390 1
412777 99412777 1001 86380 86390 1
412652 99412652 1001 86380 86390 1
414098 99414098 1001 86380 86390 1
414167 99414167 1001 86380 86390 1
414307 99414307 1001 86380 86390 1
415694 99415694 1001 86380 86390 1
416888 99416888 1001 86380 86390 1
416923 99416923 1001 86380 86390 1
416471 99416471 1001 86380 86390 1
416098 99416098 1001 86380 86390 1
417279 99417279 1001 86380 86390 1
418726 99418726 1001 86380 86390 1
418414 99418414 1001 86380 86390 1
418090 99418090 1001 86380 86390 1
419158 99419158 1001 86380 86390 1
418807 99418807 1001 86380 86390 1
420411 99420411 1001 86380 86390 1
420228 99420228 1001 86380 86390 1
420164 99420164 1001 86380 86390 1
419784 99419784 1001 86380 86390 1
419492 99419492 1001 86380 86390 1
419302 99419302 1001 86380 86390 1
420626 99420626 1001 86380 86390 1
420781 99420781 1001 86380 86390 1
421464 99421464 1001 86380 86390 1
421493 99421493 1001 86380 86390 1
421582 99421582 1001 86380 86390 1
421247 99421247 1001 86380 86390 1
422387 99422387 1001 86380 86390 1
422369 99422369 1001 86380 86390 1
423638 99423638 1001 86380 86390 1
423570 99423570 1001 86380 86390 1
422960 99422960 1001 86380 86390 1
423234 99423234 1001 86380 86390 1
422643 99422643 1001 86380 86390 1
422937 99422937 1001 86380 86390 1
423777 99423777 1001 86380 86390 1
423801 99423801 1001 86380 86390 1
425337 99425337 1001 86380 86390 1
424800 99424800 1001 86380 86390 1
424732 99424732 1001 86380 86390 1
424608 99424608 1001 86380 86390 1
424193 99424193 1001 86380 86390 1
424425 99424425 1001 86380 86390 1
425573 99425573 1001 86380 86390 1
425555 99425555 1001 86380 86390 1
426815 99426815 1001 86380 86390 1
426748 99426748 1001 86380 86390 1
426856 99426856 1001 86380 86390 1
426598 99426598 1001 86380 86390 1
427321 99427321 1001 86380 86390 1
427306 99427306 1001 86380 86390 1
427381 99427381 1001 86380 86390 1
428683 99428683 1001 86380 86390 1
428664 99428664 1001 86380 86390 1
427970 99427970 1001 86380 86390 1
427953 99427953 1001 86380 86390 1
428114 99428114 1001 86380 86390 1
429040 99429040 1001 86380 86390 1
428964 99428964 1001 86380 86390 1
430102 99430102 1001 86380 86390 1
430060 99430060 1001 86380 86390 1
430185 99430185 1001 86380 86390 1
429269 99429269 1001 86380 86390 1
429274 99429274 1001 86380 86390 1
429428 99429428 1001 86380 86390 1
429343 99429343 1001 86380 86390 1
430805 99430805 1001 86380 86390 1
431708 99431708 1001 86380 86390 1
431915 99431915 1001 86380 86390 1
431386 99431386 1001 86380 86390 1
431318 99431318 1001 86380 86390 1
431337 99431337 1001 86380 86390 1
431577 99431577 1001 86380 86390 1
431623 99431623 1001 86380 86390 1
431078 99431078 1001 86380 86390 1
432102 99432102 1001 86380 86390 1
432266 99432266 1001 86380 86390 1
433547 99433547 1001 86380 86390 1
433151 99433151 1001 86380 86390 1
432880 99432880 1001 86380 86390 1
432613 99432613 1001 86380 86390 1
432763 99432763 1001 86380 86390 1
435367 99435367 1001 86380 86390 1
435253 99435253 1001 86380 86390 1
435017 99435017 1001 86380 86390 1
435146 99435146 1001 86380 86390 1
434820 99434820 1001 86380 86390 1
434235 99434235 1001 86380 86390 1
435704 99435704 1001 86380 86390 1
434138 99434138 1001 86380 86390 1
437078 99437078 1001 86380 86390 1
436897 99436897 1001 86380 86390 1
436078 99436078 1001 86380 86390 1
436228 99436228 1001 86380 86390 1
437236 99437236 1001 86380 86390 1
300022 99300022 1001 86380 86390 1
300401 99300401 1001 86380 86390 1
300779 99300779 1001 86380 86390 1
300770 99300770 1001 86380 86390 1
300864 99300864 1001 86380 86390 1
300976 99300976 1001 86380 86390 1
301119 99301119 1001 86380 86390 1
300979 99300979 1001 86380 86390 1
301738 99301738 1001 86380 86390 1
302192 99302192 1001 86380 86390 1
302360 99302360 1001 86380 86390 1
302311 99302311 1001 86380 86390 1
302248 99302248 1001 86380 86390 1
302373 99302373 1001 86380 86390 1
302071 99302071 1001 86380 86390 1
302080 99302080 1001 86380 86390 1
302070 99302070 1001 86380 86390 1
301865 99301865 1001 86380 86390 1
301848 99301848 1001 86380 86390 1
302586 99302586 1001 86380 86390 1
302564 99302564 1001 86380 86390 1
303063 99303063 1001 86380 86390 1
302959 99302959 1001 86380 86390 1
302691 99302691 1001 86380 86390 1
303369 99303369 1001 86380 86390 1
303344 99303344 1001 86380 86390 1
303440 99303440 1001 86380 86390 1
303551 99303551 1001 86380 86390 1
304841 99304841 1001 86380 86390 1
304563 99304563 1001 86380 86390 1
304466 99304466 1001 86380 86390 1
304252 99304252 1001 86380 86390 1
304938 99304938 1001 86380 86390 1
304954 99304954 1001 86380 86390 1
305564 99305564 1001 86380 86390 1
305671 99305671 1001 86380 86390 1
305131 99305131 1001 86380 86390 1
305262 99305262 1001 86380 86390 1
500012 99500012 1001 86380 86390 1
500780 99500780 1001 86380 86390 1
500591 99500591 1001 86380 86390 1
500296 99500296 1001 86380 86390 1
500901 99500901 1001 86380 86390 1
501530 99501530 1001 86380 86390 1
501634 99501634 1001 86380 86390 1
501257 99501257 1001 86380 86390 1
501336 99501336 1001 86380 86390 1
501186 99501186 1001 86380 86390 1
501712 99501712 1001 86380 86390 1
501674 99501674 1001 86380 86390 1
501846 99501846 1001 86380 86390 1
502647 99502647 1001 86380 86390 1
502507 99502507 1001 86380 86390 1
502611 99502611 1001 86380 86390 1
502496 99502496 1001 86380 86390 1
503160 99503160 1001 86380 86390 1
502945 99502945 1001 86380 86390 1
502856 99502856 1001 86380 86390 1
502870 99502870 1001 86380 86390 1
502692 99502692 1001 86380 86390 1
503368 99503368 1001 86380 86390 1
503477 99503477 1001 86380 86390 1
503809 99503809 1001 86380 86390 1
503803 99503803 1001 86380 86390 1
503552 99503552 1001 86380 86390 1
503664 99503664 1001 86380 86390 1
504133 99504133 1001 86380 86390 1
504295 99504295 1001 86380 86390 1
504805 99504805 1001 86380 86390 1
504726 99504726 1001 86380 86390 1
504702 99504702 1001 86380 86390 1
504494 99504494 1001 86380 86390 1
504398 99504398 1001 86380 86390 1
505007 99505007 1001 86380 86390 1
505144 99505144 1001 86380 86390 1
505733 99505733 1001 86380 86390 1
505731 99505731 1001 86380 86390 1
505513 99505513 1001 86380 86390 1
505229 99505229 1001 86380 86390 1
505193 99505193 1001 86380 86390 1
505156 99505156 1001 86380 86390 1
506239 99506239 1001 86380 86390 1
506270 99506270 1001 86380 86390 1
505986 99505986 1001 86380 86390 1
506615 99506615 1001 86380 86390 1
507346 99507346 1001 86380 86390 1
507226 99507226 1001 86380 86390 1
507139 99507139 1001 86380 86390 1
506998 99506998 1001 86380 86390 1
506875 99506875 1001 86380 86390 1
507821 99507821 1001 86380 86390 1
508303 99508303 1001 86380 86390 1
508899 99508899 1001 86380 86390 1
508952 99508952 1001 86380 86390 1
508609 99508609 1001 86380 86390 1
508513 99508513 1001 86380 86390 1
508617 99508617 1001 86380 86390 1
509247 99509247 1001 86380 86390 1
509172 99509172 1001 86380 86390 1
509694 99509694 1001 86380 86390 1
509456 99509456 1001 86380 86390 1
510279 99510279 1001 86380 86390 1
511360 99511360 1001 86380 86390 1
511520 99511520 1001 86380 86390 1
511432 99511432 1001 86380 86390 1
511295 99511295 1001 86380 86390 1
511296 99511296 1001 86380 86390 1
511679 99511679 1001 86380 86390 1
511720 99511720 1001 86380 86390 1
512008 99512008 1001 86380 86390 1
512042 99512042 1001 86380 86390 1
511991 99511991 1001 86380 86390 1
511927 99511927 1001 86380 86390 1
511924 99511924 1001 86380 86390 1
512441 99512441 1001 86380 86390 1
512418 99512418 1001 86380 86390 1
512420 99512420 1001 86380 86390 1
512501 99512501 1001 86380 86390 1
513048 99513048 1001 86380 86390 1
512878 99512878 1001 86380 86390 1
512632 99512632 1001 86380 86390 1
513875 99513875 1001 86380 86390 1
513749 99513749 1001 86380 86390 1
513727 99513727 1001 86380 86390 1
513691 99513691 1001 86380 86390 1
513642 99513642 1001 86380 86390 1
513497 99513497 1001 86380 86390 1
513432 99513432 1001 86380 86390 1
513500 99513500 1001 86380 86390 1
514086 99514086 1001 86380 86390 1
514138 99514138 1001 86380 86390 1
514660 99514660 1001 86380 86390 1
514561 99514561 1001 86380 86390 1
514646 99514646 1001 86380 86390 1
514493 99514493 1001 86380 86390 1
514336 99514336 1001 86380 86390 1
515001 99515001 1001 86380 86390 1
515682 99515682 1001 86380 86390 1
515594 99515594 1001 86380 86390 1
515560 99515560 1001 86380 86390 1
515291 99515291 1001 86380 86390 1
515409 99515409 1001 86380 86390 1
515261 99515261 1001 86380 86390 1
516498 99516498 1001 86380 86390 1
516536 99516536 1001 86380 86390 1
517273 99517273 1001 86380 86390 1
517172 99517172 1001 86380 86390 1
517312 99517312 1001 86380 86390 1
517244 99517244 1001 86380 86390 1
517015 99517015 1001 86380 86390 1
516934 99516934 1001 86380 86390 1
517608 99517608 1001 86380 86390 1
517552 99517552 1001 86380 86390 1
518278 99518278 1001 86380 86390 1
518313 99518313 1001 86380 86390 1
518738 99518738 1001 86380 86390 1
518596 99518596 1001 86380 86390 1
518989 99518989 1001 86380 86390 1
519032 99519032 1001 86380 86390 1
519033 99519033 1001 86380 86390 1
519163 99519163 1001 86380 86390 1
519685 99519685 1001 86380 86390 1
519689 99519689 1001 86380 86390 1
519629 99519629 1001 86380 86390 1
519643 99519643 1001 86380 86390 1
519549 99519549 1001 86380 86390 1
519539 99519539 1001 86380 86390 1
519515 99519515 1001 86380 86390 1
519348 99519348 1001 86380 86390 1
519238 99519238 1001 86380 86390 1
520233 99520233 1001 86380 86390 1
520113 99520113 1001 86380 86390 1
520035 99520035 1001 86380 86390 1
520655 99520655 1001 86380 86390 1
520697 99520697 1001 86380 86390 1
521130 99521130 1001 86380 86390 1
521636 99521636 1001 86380 86390 1
521534 99521534 1001 86380 86390 1
521548 99521548 1001 86380 86390 1
521539 99521539 1001 86380 86390 1
522266 99522266 1001 86380 86390 1
522159 99522159 1001 86380 86390 1
521714 99521714 1001 86380 86390 1
521679 99521679 1001 86380 86390 1
521812 99521812 1001 86380 86390 1
522302 99522302 1001 86380 86390 1
522472 99522472 1001 86380 86390 1
522490 99522490 1001 86380 86390 1
522478 99522478 1001 86380 86390 1
522428 99522428 1001 86380 86390 1
522979 99522979 1001 86380 86390 1
523053 99523053 1001 86380 86390 1
522711 99522711 1001 86380 86390 1
522542 99522542 1001 86380 86390 1
522649 99522649 1001 86380 86390 1
523142 99523142 1001 86380 86390 1
523272 99523272 1001 86380 86390 1
523832 99523832 1001 86380 86390 1
523745 99523745 1001 86380 86390 1
523825 99523825 1001 86380 86390 1
523636 99523636 1001 86380 86390 1
523472 99523472 1001 86380 86390 1
524136 99524136 1001 86380 86390 1
524630 99524630 1001 86380 86390 1
524639 99524639 1001 86380 86390 1
524462 99524462 1001 86380 86390 1
524379 99524379 1001 86380 86390 1
524420 99524420 1001 86380 86390 1
524408 99524408 1001 86380 86390 1
524318 99524318 1001 86380 86390 1
524241 99524241 1001 86380 86390 1
524798 99524798 1001 86380 86390 1
524829 99524829 1001 86380 86390 1
525563 99525563 1001 86380 86390 1
525435 99525435 1001 86380 86390 1
525558 99525558 1001 86380 86390 1
525236 99525236 1001 86380 86390 1
525188 99525188 1001 86380 86390 1
525081 99525081 1001 86380 86390 1
525150 99525150 1001 86380 86390 1
525001 99525001 1001 86380 86390 1
525731 99525731 1001 86380 86390 1
526224 99526224 1001 86380 86390 1
526130 99526130 1001 86380 86390 1
526216 99526216 1001 86380 86390 1
526486 99526486 1001 86380 86390 1
526609 99526609 1001 86380 86390 1
527094 99527094 1001 86380 86390 1
527001 99527001 1001 86380 86390 1
526768 99526768 1001 86380 86390 1
527448 99527448 1001 86380 86390 1
528044 99528044 1001 86380 86390 1
527979 99527979 1001 86380 86390 1
528062 99528062 1001 86380 86390 1
527675 99527675 1001 86380 86390 1
527723 99527723 1001 86380 86390 1
527483 99527483 1001 86380 86390 1
528274 99528274 1001 86380 86390 1
528715 99528715 1001 86380 86390 1
528755 99528755 1001 86380 86390 1
528626 99528626 1001 86380 86390 1
528470 99528470 1001 86380 86390 1
528913 99528913 1001 86380 86390 1
529096 99529096 1001 86380 86390 1
528914 99528914 1001 86380 86390 1
529630 99529630 1001 86380 86390 1
529238 99529238 1001 86380 86390 1
529157 99529157 1001 86380 86390 1
529815 99529815 1001 86380 86390 1
530382 99530382 1001 86380 86390 1
530280 99530280 1001 86380 86390 1
530584 99530584 1001 86380 86390 1
531193 99531193 1001 86380 86390 1
531077 99531077 1001 86380 86390 1
530966 99530966 1001 86380 86390 1
531442 99531442 1001 86380 86390 1
532000 99532000 1001 86380 86390 1
531742 99531742 1001 86380 86390 1
531656 99531656 1001 86380 86390 1
531605 99531605 1001 86380 86390 1
532250 99532250 1001 86380 86390 1
532278 99532278 1001 86380 86390 1
532994 99532994 1001 86380 86390 1
532920 99532920 1001 86380 86390 1
532835 99532835 1001 86380 86390 1
532443 99532443 1001 86380 86390 1
533196 99533196 1001 86380 86390 1
533707 99533707 1001 86380 86390 1
533720 99533720 1001 86380 86390 1
533831 99533831 1001 86380 86390 1
533851 99533851 1001 86380 86390 1
533249 99533249 1001 86380 86390 1
533997 99533997 1001 86380 86390 1
533964 99533964 1001 86380 86390 1
534288 99534288 1001 86380 86390 1
534341 99534341 1001 86380 86390 1
534450 99534450 1001 86380 86390 1
534154 99534154 1001 86380 86390 1
534183 99534183 1001 86380 86390 1
534094 99534094 1001 86380 86390 1
534160 99534160 1001 86380 86390 1
534876 99534876 1001 86380 86390 1
534775 99534775 1001 86380 86390 1
534784 99534784 1001 86380 86390 1
535461 99535461 1001 86380 86390 1
535164 99535164 1001 86380 86390 1
535183 99535183 1001 86380 86390 1
535173 99535173 1001 86380 86390 1
535540 99535540 1001 86380 86390 1
535558 99535558 1001 86380 86390 1
536152 99536152 1001 86380 86390 1
535925 99535925 1001 86380 86390 1
536088 99536088 1001 86380 86390 1
535846 99535846 1001 86380 86390 1
535748 99535748 1001 86380 86390 1
536384 99536384 1001 86380 86390 1
537154 99537154 1001 86380 86390 1
536879 99536879 1001 86380 86390 1
536770 99536770 1001 86380 86390 1
536582 99536582 1001 86380 86390 1
536689 99536689 1001 86380 86390 1
536591 99536591 1001 86380 86390 1
537335 99537335 1001 86380 86390 1
537245 99537245 1001 86380 86390 1
537860 99537860 1001 86380 86390 1
537892 99537892 1001 86380 86390 1
537693 99537693 1001 86380 86390 1
537684 99537684 1001 86380 86390 1
537742 99537742 1001 86380 86390 1
537525 99537525 1001 86380 86390 1
537401 99537401 1001 86380 86390 1
538087 99538087 1001 86380 86390 1
537992 99537992 1001 86380 86390 1
538128 99538128 1001 86380 86390 1
538103 99538103 1001 86380 86390 1
538739 99538739 1001 86380 86390 1
538650 99538650 1001 86380 86390 1
538715 99538715 1001 86380 86390 1
538281 99538281 1001 86380 86390 1
538878 99538878 1001 86380 86390 1
538830 99538830 1001 86380 86390 1
538911 99538911 1001 86380 86390 1
539578 99539578 1001 86380 86390 1
539404 99539404 1001 86380 86390 1
539315 99539315 1001 86380 86390 1
539406 99539406 1001 86380 86390 1
539064 99539064 1001 86380 86390 1
539055 99539055 1001 86380 86390 1
539642 99539642 1001 86380 86390 1
539658 99539658 1001 86380 86390 1
540294 99540294 1001 86380 86390 1
540108 99540108 1001 86380 86390 1
540072 99540072 1001 86380 86390 1
540063 99540063 1001 86380 86390 1
540116 99540116 1001 86380 86390 1
540143 99540143 1001 86380 86390 1
540520 99540520 1001 86380 86390 1
540624 99540624 1001 86380 86390 1
540564 99540564 1001 86380 86390 1
540591 99540591 1001 86380 86390 1
541225 99541225 1001 86380 86390 1
541005 99541005 1001 86380 86390 1
540687 99540687 1001 86380 86390 1
541486 99541486 1001 86380 86390 1
541438 99541438 1001 86380 86390 1
541309 99541309 1001 86380 86390 1
541415 99541415 1001 86380 86390 1
541956 99541956 1001 86380 86390 1
542008 99542008 1001 86380 86390 1
541933 99541933 1001 86380 86390 1
541769 99541769 1001 86380 86390 1
541809 99541809 1001 86380 86390 1
542138 99542138 1001 86380 86390 1
542295 99542295 1001 86380 86390 1
542863 99542863 1001 86380 86390 1
542826 99542826 1001 86380 86390 1
542839 99542839 1001 86380 86390 1
542937 99542937 1001 86380 86390 1
542389 99542389 1001 86380 86390 1
542404 99542404 1001 86380 86390 1
542356 99542356 1001 86380 86390 1
542397 99542397 1001 86380 86390 1
543100 99543100 1001 86380 86390 1
543144 99543144 1001 86380 86390 1
543589 99543589 1001 86380 86390 1
543527 99543527 1001 86380 86390 1
543515 99543515 1001 86380 86390 1
543363 99543363 1001 86380 86390 1
543535 99543535 1001 86380 86390 1
543272 99543272 1001 86380 86390 1
543795 99543795 1001 86380 86390 1
543905 99543905 1001 86380 86390 1
544511 99544511 1001 86380 86390 1
544500 99544500 1001 86380 86390 1
544464 99544464 1001 86380 86390 1
544218 99544218 1001 86380 86390 1
544313 99544313 1001 86380 86390 1
544097 99544097 1001 86380 86390 1
415989 382 1001 47400 47877 1
421870 903 1001 54300 55257 1
400453 219 1001 57660 58077 1
525204 666 1002 25599 28794 1
400028 99400028 1001 86380 86390 1
400586 99400586 1001 86380 86390 1
401207 99401207 1001 86380 86390 1
401284 99401284 1001 86380 86390 1
401469 99401469 1001 86380 86390 1
401478 99401478 1001 86380 86390 1
401900 99401900 1001 86380 86390 1
401854 99401854 1001 86380 86390 1
402701 99402701 1001 86380 86390 1
402986 99402986 1001 86380 86390 1
403122 99403122 1001 86380 86390 1
403317 99403317 1001 86380 86390 1
403421 99403421 1001 86380 86390 1
403719 99403719 1001 86380 86390 1
403855 99403855 1001 86380 86390 1
403844 99403844 1001 86380 86390 1
404048 99404048 1001 86380 86390 1
404065 99404065 1001 86380 86390 1
404423 99404423 1001 86380 86390 1
404530 99404530 1001 86380 86390 1
404509 99404509 1001 86380 86390 1
404609 99404609 1001 86380 86390 1
404593 99404593 1001 86380 86390 1
405072 99405072 1001 86380 86390 1
405393 99405393 1001 86380 86390 1
405471 99405471 1001 86380 86390 1
405655 99405655 1001 86380 86390 1
405717 99405717 1001 86380 86390 1
406820 99406820 1001 86380 86390 1
406911 99406911 1001 86380 86390 1
407106 99407106 1001 86380 86390 1
407238 99407238 1001 86380 86390 1
407357 99407357 1001 86380 86390 1
407609 99407609 1001 86380 86390 1
407705 99407705 1001 86380 86390 1
407858 99407858 1001 86380 86390 1
407913 99407913 1001 86380 86390 1
408435 99408435 1001 86380 86390 1
408806 99408806 1001 86380 86390 1
408866 99408866 1001 86380 86390 1
408912 99408912 1001 86380 86390 1
409115 99409115 1001 86380 86390 1
409218 99409218 1001 86380 86390 1
409353 99409353 1001 86380 86390 1
409380 99409380 1001 86380 86390 1
409447 99409447 1001 86380 86390 1
410553 99410553 1001 86380 86390 1
410640 99410640 1001 86380 86390 1
410744 99410744 1001 86380 86390 1
410756 99410756 1001 86380 86390 1
410904 99410904 1001 86380 86390 1
411443 99411443 1001 86380 86390 1
411884 99411884 1001 86380 86390 1
411986 99411986 1001 86380 86390 1
412206 99412206 1001 86380 86390 1
412579 99412579 1001 86380 86390 1
412538 99412538 1001 86380 86390 1
413983 99413983 1001 86380 86390 1
413788 99413788 1001 86380 86390 1
413877 99413877 1001 86380 86390 1
414083 99414083 1001 86380 86390 1
414112 99414112 1001 86380 86390 1
415100 99415100 1001 86380 86390 1
414933 99414933 1001 86380 86390 1
414991 99414991 1001 86380 86390 1
414404 99414404 1001 86380 86390 1
415684 99415684 1001 86380 86390 1
416756 99416756 1001 86380 86390 1
416852 99416852 1001 86380 86390 1
416355 99416355 1001 86380 86390 1
416507 99416507 1001 86380 86390 1
416429 99416429 1001 86380 86390 1
416127 99416127 1001 86380 86390 1
417232 99417232 1001 86380 86390 1
417289 99417289 1001 86380 86390 1
417100 99417100 1001 86380 86390 1
417252 99417252 1001 86380 86390 1
417440 99417440 1001 86380 86390 1
418534 99418534 1001 86380 86390 1
418442 99418442 1001 86380 86390 1
418077 99418077 1001 86380 86390 1
418078 99418078 1001 86380 86390 1
418054 99418054 1001 86380 86390 1
418155 99418155 1001 86380 86390 1
417619 99417619 1001 86380 86390 1
417907 99417907 1001 86380 86390 1
418950 99418950 1001 86380 86390 1
419168 99419168 1001 86380 86390 1
418940 99418940 1001 86380 86390 1
420079 99420079 1001 86380 86390 1
420288 99420288 1001 86380 86390 1
419308 99419308 1001 86380 86390 1
419370 99419370 1001 86380 86390 1
420779 99420779 1001 86380 86390 1
420558 99420558 1001 86380 86390 1
421712 99421712 1001 86380 86390 1
421863 99421863 1001 86380 86390 1
421592 99421592 1001 86380 86390 1
421113 99421113 1001 86380 86390 1
422194 99422194 1001 86380 86390 1
422307 99422307 1001 86380 86390 1
422705 99422705 1001 86380 86390 1
423964 99423964 1001 86380 86390 1
424136 99424136 1001 86380 86390 1
425383 99425383 1001 86380 86390 1
425300 99425300 1001 86380 86390 1
424615 99424615 1001 86380 86390 1
424976 99424976 1001 86380 86390 1
424314 99424314 1001 86380 86390 1
425610 99425610 1001 86380 86390 1
426974 99426974 1001 86380 86390 1
426542 99426542 1001 86380 86390 1
426628 99426628 1001 86380 86390 1
426670 99426670 1001 86380 86390 1
426414 99426414 1001 86380 86390 1
426226 99426226 1001 86380 86390 1
426201 99426201 1001 86380 86390 1
427366 99427366 1001 86380 86390 1
428584 99428584 1001 86380 86390 1
428325 99428325 1001 86380 86390 1
427712 99427712 1001 86380 86390 1
428833 99428833 1001 86380 86390 1
428955 99428955 1001 86380 86390 1
429123 99429123 1001 86380 86390 1
429982 99429982 1001 86380 86390 1
429941 99429941 1001 86380 86390 1
429577 99429577 1001 86380 86390 1
430407 99430407 1001 86380 86390 1
430905 99430905 1001 86380 86390 1
432241 99432241 1001 86380 86390 1
432324 99432324 1001 86380 86390 1
432137 99432137 1001 86380 86390 1
432449 99432449 1001 86380 86390 1
433381 99433381 1001 86380 86390 1
433446 99433446 1001 86380 86390 1
433076 99433076 1001 86380 86390 1
433118 99433118 1001 86380 86390 1
432707 99432707 1001 86380 86390 1
432861 99432861 1001 86380 86390 1
434115 99434115 1001 86380 86390 1
434026 99434026 1001 86380 86390 1
434109 99434109 1001 86380 86390 1
435252 99435252 1001 86380 86390 1
434563 99434563 1001 86380 86390 1
435678 99435678 1001 86380 86390 1
435694 99435694 1001 86380 86390 1
436860 99436860 1001 86380 86390 1
436793 99436793 1001 86380 86390 1
436365 99436365 1001 86380 86390 1
436503 99436503 1001 86380 86390 1
436687 99436687 1001 86380 86390 1
436262 99436262 1001 86380 86390 1
437304 99437304 1001 86380 86390 1
300014 99300014 1001 86380 86390 1
300600 99300600 1001 86380 86390 1
300491 99300491 1001 86380 86390 1
300506 99300506 1001 86380 86390 1
300392 99300392 1001 86380 86390 1
300262 99300262 1001 86380 86390 1
301194 99301194 1001 86380 86390 1
301102 99301102 1001 86380 86390 1
301141 99301141 1001 86380 86390 1
300968 99300968 1001 86380 86390 1
300994 99300994 1001 86380 86390 1
301036 99301036 1001 86380 86390 1
301606 99301606 1001 86380 86390 1
301727 99301727 1001 86380 86390 1
302188 99302188 1001 86380 86390 1
302377 99302377 1001 86380 86390 1
301984 99301984 1001 86380 86390 1
301967 99301967 1001 86380 86390 1
301937 99301937 1001 86380 86390 1
302565 99302565 1001 86380 86390 1
303189 99303189 1001 86380 86390 1
302813 99302813 1001 86380 86390 1
303282 99303282 1001 86380 86390 1
303328 99303328 1001 86380 86390 1
303877 99303877 1001 86380 86390 1
303788 99303788 1001 86380 86390 1
303632 99303632 1001 86380 86390 1
303620 99303620 1001 86380 86390 1
303472 99303472 1001 86380 86390 1
303617 99303617 1001 86380 86390 1
304228 99304228 1001 86380 86390 1
304139 99304139 1001 86380 86390 1
304206 99304206 1001 86380 86390 1
304171 99304171 1001 86380 86390 1
304722 99304722 1001 86380 86390 1
304512 99304512 1001 86380 86390 1
304265 99304265 1001 86380 86390 1
304339 99304339 1001 86380 86390 1
304327 99304327 1001 86380 86390 1
304289 99304289 1001 86380 86390 1
305029 99305029 1001 86380 86390 1
305584 99305584 1001 86380 86390 1
305636 99305636 1001 86380 86390 1
305090 99305090 1001 86380 86390 1
305257 99305257 1001 86380 86390 1
500030 99500030 1001 86380 86390 1
500797 99500797 1001 86380 86390 1
500298 99500298 1001 86380 86390 1
500920 99500920 1001 86380 86390 1
500847 99500847 1001 86380 86390 1
501542 99501542 1001 86380 86390 1
501390 99501390 1001 86380 86390 1
501087 99501087 1001 86380 86390 1
501139 99501139 1001 86380 86390 1
501075 99501075 1001 86380 86390 1
501078 99501078 1001 86380 86390 1
501793 99501793 1001 86380 86390 1
501835 99501835 1001 86380 86390 1
502404 99502404 1001 86380 86390 1
502067 99502067 1001 86380 86390 1
502155 99502155 1001 86380 86390 1
502016 99502016 1001 86380 86390 1
501868 99501868 1001 86380 86390 1
503241 99503241 1001 86380 86390 1
503094 99503094 1001 86380 86390 1
502960 99502960 1001 86380 86390 1
503005 99503005 1001 86380 86390 1
502954 99502954 1001 86380 86390 1
502904 99502904 1001 86380 86390 1
502677 99502677 1001 86380 86390 1
502833 99502833 1001 86380 86390 1
502783 99502783 1001 86380 86390 1
502796 99502796 1001 86380 86390 1
503299 99503299 1001 86380 86390 1
503442 99503442 1001 86380 86390 1
504028 99504028 1001 86380 86390 1
504092 99504092 1001 86380 86390 1
503810 99503810 1001 86380 86390 1
503655 99503655 1001 86380 86390 1
503638 99503638 1001 86380 86390 1
504298 99504298 1001 86380 86390 1
504754 99504754 1001 86380 86390 1
504884 99504884 1001 86380 86390 1
504454 99504454 1001 86380 86390 1
505133 99505133 1001 86380 86390 1
505693 99505693 1001 86380 86390 1
505582 99505582 1001 86380 86390 1
505626 99505626 1001 86380 86390 1
505435 99505435 1001 86380 86390 1
505468 99505468 1001 86380 86390 1
505963 99505963 1001 86380 86390 1
506225 99506225 1001 86380 86390 1
506070 99506070 1001 86380 86390 1
506073 99506073 1001 86380 86390 1
506709 99506709 1001 86380 86390 1
507372 99507372 1001 86380 86390 1
507376 99507376 1001 86380 86390 1
507035 99507035 1001 86380 86390 1
507193 99507193 1001 86380 86390 1
507091 99507091 1001 86380 86390 1
506832 99506832 1001 86380 86390 1
506951 99506951 1001 86380 86390 1
507591 99507591 1001 86380 86390 1
507430 99507430 1001 86380 86390 1
508245 99508245 1001 86380 86390 1
508005 99508005 1001 86380 86390 1
507698 99507698 1001 86380 86390 1
507634 99507634 1001 86380 86390 1
507712 99507712 1001 86380 86390 1
507715 99507715 1001 86380 86390 1
508262 99508262 1001 86380 86390 1
508741 99508741 1001 86380 86390 1
508743 99508743 1001 86380 86390 1
508710 99508710 1001 86380 86390 1
508511 99508511 1001 86380 86390 1
508487 99508487 1001 86380 86390 1
509243 99509243 1001 86380 86390 1
509814 99509814 1001 86380 86390 1
509763 99509763 1001 86380 86390 1
509896 99509896 1001 86380 86390 1
509554 99509554 1001 86380 86390 1
509620 99509620 1001 86380 86390 1
509284 99509284 1001 86380 86390 1
510027 99510027 1001 86380 86390 1
509926 99509926 1001 86380 86390 1
510571 99510571 1001 86380 86390 1
510436 99510436 1001 86380 86390 1
510505 99510505 1001 86380 86390 1
510520 99510520 1001 86380 86390 1
510242 99510242 1001 86380 86390 1
510126 99510126 1001 86380 86390 1
510747 99510747 1001 86380 86390 1
511543 99511543 1001 86380 86390 1
511370 99511370 1001 86380 86390 1
511631 99511631 1001 86380 86390 1
511742 99511742 1001 86380 86390 1
512328 99512328 1001 86380 86390 1
512164 99512164 1001 86380 86390 1
511942 99511942 1001 86380 86390 1
512531 99512531 1001 86380 86390 1
512391 99512391 1001 86380 86390 1
512409 99512409 1001 86380 86390 1
512539 99512539 1001 86380 86390 1
512476 99512476 1001 86380 86390 1
512451 99512451 1001 86380 86390 1
513155 99513155 1001 86380 86390 1
513086 99513086 1001 86380 86390 1
513022 99513022 1001 86380 86390 1
513127 99513127 1001 86380 86390 1
513323 99513323 1001 86380 86390 1
513235 99513235 1001 86380 86390 1
513289 99513289 1001 86380 86390 1
513354 99513354 1001 86380 86390 1
513227 99513227 1001 86380 86390 1
513884 99513884 1001 86380 86390 1
513467 99513467 1001 86380 86390 1
513435 99513435 1001 86380 86390 1
514084 99514084 1001 86380 86390 1
514176 99514176 1001 86380 86390 1
514203 99514203 1001 86380 86390 1
514204 99514204 1001 86380 86390 1
514062 99514062 1001 86380 86390 1
514698 99514698 1001 86380 86390 1
514447 99514447 1001 86380 86390 1
514919 99514919 1001 86380 86390 1
514932 99514932 1001 86380 86390 1
514883 99514883 1001 86380 86390 1
515021 99515021 1001 86380 86390 1
515420 99515420 1001 86380 86390 1
516487 99516487 1001 86380 86390 1
516217 99516217 1001 86380 86390 1
516109 99516109 1001 86380 86390 1
516072 99516072 1001 86380 86390 1
515949 99515949 1001 86380 86390 1
515900 99515900 1001 86380 86390 1
516678 99516678 1001 86380 86390 1
516603 99516603 1001 86380 86390 1
516542 99516542 1001 86380 86390 1
516583 99516583 1001 86380 86390 1
517328 99517328 1001 86380 86390 1
516773 99516773 1001 86380 86390 1
517489 99517489 1001 86380 86390 1
517351 99517351 1001 86380 86390 1
517959 99517959 1001 86380 86390 1
517960 99517960 1001 86380 86390 1
517843 99517843 1001 86380 86390 1
517935 99517935 1001 86380 86390 1
517834 99517834 1001 86380 86390 1
517735 99517735 1001 86380 86390 1
517745 99517745 1001 86380 86390 1
517655 99517655 1001 86380 86390 1
518197 99518197 1001 86380 86390 1
518322 99518322 1001 86380 86390 1
518769 99518769 1001 86380 86390 1
518603 99518603 1001 86380 86390 1
518573 99518573 1001 86380 86390 1
519103 99519103 1001 86380 86390 1
519178 99519178 1001 86380 86390 1
519538 99519538 1001 86380 86390 1
519426 99519426 1001 86380 86390 1
519952 99519952 1001 86380 86390 1
520550 99520550 1001 86380 86390 1
520480 99520480 1001 86380 86390 1
520493 99520493 1001 86380 86390 1
520630 99520630 1001 86380 86390 1
520316 99520316 1001 86380 86390 1
520147 99520147 1001 86380 86390 1
520780 99520780 1001 86380 86390 1
520679 99520679 1001 86380 86390 1
520642 99520642 1001 86380 86390 1
520761 99520761 1001 86380 86390 1
521431 99521431 1001 86380 86390 1
521160 99521160 1001 86380 86390 1
521091 99521091 1001 86380 86390 1
520990 99520990 1001 86380 86390 1
521634 99521634 1001 86380 86390 1
521525 99521525 1001 86380 86390 1
522278 99522278 1001 86380 86390 1
521948 99521948 1001 86380 86390 1
522467 99522467 1001 86380 86390 1
522377 99522377 1001 86380 86390 1
523049 99523049 1001 86380 86390 1
522763 99522763 1001 86380 86390 1
522600 99522600 1001 86380 86390 1
523208 99523208 1001 86380 86390 1
523910 99523910 1001 86380 86390 1
523821 99523821 1001 86380 86390 1
523771 99523771 1001 86380 86390 1
523759 99523759 1001 86380 86390 1
523772 99523772 1001 86380 86390 1
523701 99523701 1001 86380 86390 1
523717 99523717 1001 86380 86390 1
523461 99523461 1001 86380 86390 1
523465 99523465 1001 86380 86390 1
523951 99523951 1001 86380 86390 1
524603 99524603 1001 86380 86390 1
524507 99524507 1001 86380 86390 1
524785 99524785 1001 86380 86390 1
524930 99524930 1001 86380 86390 1
525404 99525404 1001 86380 86390 1
525016 99525016 1001 86380 86390 1
524992 99524992 1001 86380 86390 1
525711 99525711 1001 86380 86390 1
524976 99524976 1001 86380 86390 1
526399 99526399 1001 86380 86390 1
526226 99526226 1001 86380 86390 1
525983 99525983 1001 86380 86390 1
525819 99525819 1001 86380 86390 1
525890 99525890 1001 86380 86390 1
526594 99526594 1001 86380 86390 1
527070 99527070 1001 86380 86390 1
527179 99527179 1001 86380 86390 1
526992 99526992 1001 86380 86390 1
526847 99526847 1001 86380 86390 1
526952 99526952 1001 86380 86390 1
526758 99526758 1001 86380 86390 1
526657 99526657 1001 86380 86390 1
526709 99526709 1001 86380 86390 1
526736 99526736 1001 86380 86390 1
527338 99527338 1001 86380 86390 1
527393 99527393 1001 86380 86390 1
527265 99527265 1001 86380 86390 1
528072 99528072 1001 86380 86390 1
527857 99527857 1001 86380 86390 1
527696 99527696 1001 86380 86390 1
527788 99527788 1001 86380 86390 1
527790 99527790 1001 86380 86390 1
528242 99528242 1001 86380 86390 1
528798 99528798 1001 86380 86390 1
528828 99528828 1001 86380 86390 1
528817 99528817 1001 86380 86390 1
528835 99528835 1001 86380 86390 1
528497 99528497 1001 86380 86390 1
528666 99528666 1001 86380 86390 1
528384 99528384 1001 86380 86390 1
528999 99528999 1001 86380 86390 1
529639 99529639 1001 86380 86390 1
529632 99529632 1001 86380 86390 1
529720 99529720 1001 86380 86390 1
529342 99529342 1001 86380 86390 1
529494 99529494 1001 86380 86390 1
529269 99529269 1001 86380 86390 1
529235 99529235 1001 86380 86390 1
529880 99529880 1001 86380 86390 1
529778 99529778 1001 86380 86390 1
529921 99529921 1001 86380 86390 1
530367 99530367 1001 86380 86390 1
530356 99530356 1001 86380 86390 1
530272 99530272 1001 86380 86390 1
530140 99530140 1001 86380 86390 1
530043 99530043 1001 86380 86390 1
530715 99530715 1001 86380 86390 1
531206 99531206 1001 86380 86390 1
531289 99531289 1001 86380 86390 1
531028 99531028 1001 86380 86390 1
530944 99530944 1001 86380 86390 1
530908 99530908 1001 86380 86390 1
530794 99530794 1001 86380 86390 1
530769 99530769 1001 86380 86390 1
531545 99531545 1001 86380 86390 1
531455 99531455 1001 86380 86390 1
531535 99531535 1001 86380 86390 1
531576 99531576 1001 86380 86390 1
531925 99531925 1001 86380 86390 1
531929 99531929 1001 86380 86390 1
532398 99532398 1001 86380 86390 1
532247 99532247 1001 86380 86390 1
532368 99532368 1001 86380 86390 1
532381 99532381 1001 86380 86390 1
532784 99532784 1001 86380 86390 1
532515 99532515 1001 86380 86390 1
533073 99533073 1001 86380 86390 1
533836 99533836 1001 86380 86390 1
533606 99533606 1001 86380 86390 1
533607 99533607 1001 86380 86390 1
533878 99533878 1001 86380 86390 1
534129 99534129 1001 86380 86390 1
534149 99534149 1001 86380 86390 1
534711 99534711 1001 86380 86390 1
534688 99534688 1001 86380 86390 1
534758 99534758 1001 86380 86390 1
535347 99535347 1001 86380 86390 1
535452 99535452 1001 86380 86390 1
535131 99535131 1001 86380 86390 1
535209 99535209 1001 86380 86390 1
535172 99535172 1001 86380 86390 1
534954 99534954 1001 86380 86390 1
535642 99535642 1001 86380 86390 1
536143 99536143 1001 86380 86390 1
535975 99535975 1001 86380 86390 1
536081 99536081 1001 86380 86390 1
536087 99536087 1001 86380 86390 1
536100 99536100 1001 86380 86390 1
536388 99536388 1001 86380 86390 1
536390 99536390 1001 86380 86390 1
537027 99537027 1001 86380 86390 1
536949 99536949 1001 86380 86390 1
536583 99536583 1001 86380 86390 1
537289 99537289 1001 86380 86390 1
537173 99537173 1001 86380 86390 1
537611 99537611 1001 86380 86390 1
537497 99537497 1001 86380 86390 1
537555 99537555 1001 86380 86390 1
537414 99537414 1001 86380 86390 1
538001 99538001 1001 86380 86390 1
538072 99538072 1001 86380 86390 1
538207 99538207 1001 86380 86390 1
538228 99538228 1001 86380 86390 1
538982 99538982 1001 86380 86390 1
538977 99538977 1001 86380 86390 1
538940 99538940 1001 86380 86390 1
539638 99539638 1001 86380 86390 1
539342 99539342 1001 86380 86390 1
539240 99539240 1001 86380 86390 1
539023 99539023 1001 86380 86390 1
539206 99539206 1001 86380 86390 1
539103 99539103 1001 86380 86390 1
539715 99539715 1001 86380 86390 1
539691 99539691 1001 86380 86390 1
539717 99539717 1001 86380 86390 1
540379 99540379 1001 86380 86390 1
540454 99540454 1001 86380 86390 1
540459 99540459 1001 86380 86390 1
540146 99540146 1001 86380 86390 1
540152 99540152 1001 86380 86390 1
540078 99540078 1001 86380 86390 1
540183 99540183 1001 86380 86390 1
539848 99539848 1001 86380 86390 1
539875 99539875 1001 86380 86390 1
539852 99539852 1001 86380 86390 1
540610 99540610 1001 86380 86390 1
541190 99541190 1001 86380 86390 1
540915 99540915 1001 86380 86390 1
540995 99540995 1001 86380 86390 1
540770 99540770 1001 86380 86390 1
541369 99541369 1001 86380 86390 1
541837 99541837 1001 86380 86390 1
541693 99541693 1001 86380 86390 1
541603 99541603 1001 86380 86390 1
541579 99541579 1001 86380 86390 1
541569 99541569 1001 86380 86390 1
542798 99542798 1001 86380 86390 1
542749 99542749 1001 86380 86390 1
542610 99542610 1001 86380 86390 1
542534 99542534 1001 86380 86390 1
542739 99542739 1001 86380 86390 1
542499 99542499 1001 86380 86390 1
543008 99543008 1001 86380 86390 1
542962 99542962 1001 86380 86390 1
543148 99543148 1001 86380 86390 1
543661 99543661 1001 86380 86390 1
543730 99543730 1001 86380 86390 1
543655 99543655 1001 86380 86390 1
543439 99543439 1001 86380 86390 1
543273 99543273 1001 86380 86390 1
543822 99543822 1001 86380 86390 1
544472 99544472 1001 86380 86390 1
544501 99544501 1001 86380 86390 1
544413 99544413 1001 86380 86390 1
544135 99544135 1001 86380 86390 1
544020 99544020 1001 86380 86390 1
544737 99544737 1001 86380 86390 1
400583 99400583 1001 86380 86390 1
401263 99401263 1001 86380 86390 1
401273 99401273 1001 86380 86390 1
402166 99402166 1001 86380 86390 1
402568 99402568 1001 86380 86390 1
402944 99402944 1001 86380 86390 1
403077 99403077 1001 86380 86390 1
403407 99403407 1001 86380 86390 1
403408 99403408 1001 86380 86390 1
403352 99403352 1001 86380 86390 1
404167 99404167 1001 86380 86390 1
404413 99404413 1001 86380 86390 1
405082 99405082 1001 86380 86390 1
405016 99405016 1001 86380 86390 1
405425 99405425 1001 86380 86390 1
405931 99405931 1001 86380 86390 1
406025 99406025 1001 86380 86390 1
406113 99406113 1001 86380 86390 1
406216 99406216 1001 86380 86390 1
406826 99406826 1001 86380 86390 1
407558 99407558 1001 86380 86390 1
408173 99408173 1001 86380 86390 1
408147 99408147 1001 86380 86390 1
408803 99408803 1001 86380 86390 1
408935 99408935 1001 86380 86390 1
409069 99409069 1001 86380 86390 1
409092 99409092 1001 86380 86390 1
409110 99409110 1001 86380 86390 1
409616 99409616 1001 86380 86390 1
410295 99410295 1001 86380 86390 1
410322 99410322 1001 86380 86390 1
410627 99410627 1001 86380 86390 1
410846 99410846 1001 86380 86390 1
411380 99411380 1001 86380 86390 1
411470 99411470 1001 86380 86390 1
411771 99411771 1001 86380 86390 1
412188 99412188 1001 86380 86390 1
412210 99412210 1001 86380 86390 1
413568 99413568 1001 86380 86390 1
413322 99413322 1001 86380 86390 1
413407 99413407 1001 86380 86390 1
413105 99413105 1001 86380 86390 1
412831 99412831 1001 86380 86390 1
412489 99412489 1001 86380 86390 1
413992 99413992 1001 86380 86390 1
415118 99415118 1001 86380 86390 1
414753 99414753 1001 86380 86390 1
414248 99414248 1001 86380 86390 1
414430 99414430 1001 86380 86390 1
414464 99414464 1001 86380 86390 1
416993 99416993 1001 86380 86390 1
416819 99416819 1001 86380 86390 1
416108 99416108 1001 86380 86390 1
417317 99417317 1001 86380 86390 1
417038 99417038 1001 86380 86390 1
417408 99417408 1001 86380 86390 1
418116 99418116 1001 86380 86390 1
417781 99417781 1001 86380 86390 1
417982 99417982 1001 86380 86390 1
418864 99418864 1001 86380 86390 1
418832 99418832 1001 86380 86390 1
419185 99419185 1001 86380 86390 1
420174 99420174 1001 86380 86390 1
419474 99419474 1001 86380 86390 1
419310 99419310 1001 86380 86390 1
419533 99419533 1001 86380 86390 1
420709 99420709 1001 86380 86390 1
420712 99420712 1001 86380 86390 1
421191 99421191 1001 86380 86390 1
422482 99422482 1001 86380 86390 1
422360 99422360 1001 86380 86390 1
422462 99422462 1001 86380 86390 1
422517 99422517 1001 86380 86390 1
422396 99422396 1001 86380 86390 1
423312 99423312 1001 86380 86390 1
422561 99422561 1001 86380 86390 1
422787 99422787 1001 86380 86390 1
423795 99423795 1001 86380 86390 1
423846 99423846 1001 86380 86390 1
424058 99424058 1001 86380 86390 1
425357 99425357 1001 86380 86390 1
425169 99425169 1001 86380 86390 1
424935 99424935 1001 86380 86390 1
424380 99424380 1001 86380 86390 1
425435 99425435 1001 86380 86390 1
426827 99426827 1001 86380 86390 1
426572 99426572 1001 86380 86390 1
428424 99428424 1001 86380 86390 1
428254 99428254 1001 86380 86390 1
428279 99428279 1001 86380 86390 1
427680 99427680 1001 86380 86390 1
429128 99429128 1001 86380 86390 1
428772 99428772 1001 86380 86390 1
428982 99428982 1001 86380 86390 1
430093 99430093 1001 86380 86390 1
430094 99430094 1001 86380 86390 1
430341 99430341 1001 86380 86390 1
430284 99430284 1001 86380 86390 1
429981 99429981 1001 86380 86390 1
429831 99429831 1001 86380 86390 1
429664 99429664 1001 86380 86390 1
429650 99429650 1001 86380 86390 1
429248 99429248 1001 86380 86390 1
429328 99429328 1001 86380 86390 1
429505 99429505 1001 86380 86390 1
429509 99429509 1001 86380 86390 1
431399 99431399 1001 86380 86390 1
431610 99431610 1001 86380 86390 1
431632 99431632 1001 86380 86390 1
431366 99431366 1001 86380 86390 1
431525 99431525 1001 86380 86390 1
430921 99430921 1001 86380 86390 1
431070 99431070 1001 86380 86390 1
431058 99431058 1001 86380 86390 1
432312 99432312 1001 86380 86390 1
432286 99432286 1001 86380 86390 1
433707 99433707 1001 86380 86390 1
433146 99433146 1001 86380 86390 1
432511 99432511 1001 86380 86390 1
433318 99433318 1001 86380 86390 1
433899 99433899 1001 86380 86390 1
434126 99434126 1001 86380 86390 1
434035 99434035 1001 86380 86390 1
435054 99435054 1001 86380 86390 1
435382 99435382 1001 86380 86390 1
435419 99435419 1001 86380 86390 1
434688 99434688 1001 86380 86390 1
434468 99434468 1001 86380 86390 1
434305 99434305 1001 86380 86390 1
434220 99434220 1001 86380 86390 1
435692 99435692 1001 86380 86390 1
437138 99437138 1001 86380 86390 1
436512 99436512 1001 86380 86390 1
436002 99436002 1001 86380 86390 1
436061 99436061 1001 86380 86390 1
436306 99436306 1001 86380 86390 1
300106 99300106 1001 86380 86390 1
300696 99300696 1001 86380 86390 1
300571 99300571 1001 86380 86390 1
300146 99300146 1001 86380 86390 1
300196 99300196 1001 86380 86390 1
300235 99300235 1001 86380 86390 1
300907 99300907 1001 86380 86390 1
301279 99301279 1001 86380 86390 1
300942 99300942 1001 86380 86390 1
301603 99301603 1001 86380 86390 1
301639 99301639 1001 86380 86390 1
301654 99301654 1001 86380 86390 1
302335 99302335 1001 86380 86390 1
302357 99302357 1001 86380 86390 1
302046 99302046 1001 86380 86390 1
302011 99302011 1001 86380 86390 1
302037 99302037 1001 86380 86390 1
302001 99302001 1001 86380 86390 1
301991 99301991 1001 86380 86390 1
301786 99301786 1001 86380 86390 1
302391 99302391 1001 86380 86390 1
302578 99302578 1001 86380 86390 1
303111 99303111 1001 86380 86390 1
303087 99303087 1001 86380 86390 1
302945 99302945 1001 86380 86390 1
302883 99302883 1001 86380 86390 1
302770 99302770 1001 86380 86390 1
302661 99302661 1001 86380 86390 1
303261 99303261 1001 86380 86390 1
303241 99303241 1001 86380 86390 1
303648 99303648 1001 86380 86390 1
303464 99303464 1001 86380 86390 1
303447 99303447 1001 86380 86390 1
304051 99304051 1001 86380 86390 1
304207 99304207 1001 86380 86390 1
304838 99304838 1001 86380 86390 1
304515 99304515 1001 86380 86390 1
304409 99304409 1001 86380 86390 1
304246 99304246 1001 86380 86390 1
305535 99305535 1001 86380 86390 1
305527 99305527 1001 86380 86390 1
305354 99305354 1001 86380 86390 1
305103 99305103 1001 86380 86390 1
305196 99305196 1001 86380 86390 1
305197 99305197 1001 86380 86390 1
500636 99500636 1001 86380 86390 1
500612 99500612 1001 86380 86390 1
500624 99500624 1001 86380 86390 1
500616 99500616 1001 86380 86390 1
500773 99500773 1001 86380 86390 1
500440 99500440 1001 86380 86390 1
500406 99500406 1001 86380 86390 1
500435 99500435 1001 86380 86390 1
500344 99500344 1001 86380 86390 1
500332 99500332 1001 86380 86390 1
500947 99500947 1001 86380 86390 1
500909 99500909 1001 86380 86390 1
501344 99501344 1001 86380 86390 1
501347 99501347 1001 86380 86390 1
501297 99501297 1001 86380 86390 1
501167 99501167 1001 86380 86390 1
501691 99501691 1001 86380 86390 1
501743 99501743 1001 86380 86390 1
502407 99502407 1001 86380 86390 1
502071 99502071 1001 86380 86390 1
502488 99502488 1001 86380 86390 1
502500 99502500 1001 86380 86390 1
503130 99503130 1001 86380 86390 1
503012 99503012 1001 86380 86390 1
503041 99503041 1001 86380 86390 1
503044 99503044 1001 86380 86390 1
502774 99502774 1001 86380 86390 1
503321 99503321 1001 86380 86390 1
503990 99503990 1001 86380 86390 1
503944 99503944 1001 86380 86390 1
503731 99503731 1001 86380 86390 1
503836 99503836 1001 86380 86390 1
503613 99503613 1001 86380 86390 1
503585 99503585 1001 86380 86390 1
503703 99503703 1001 86380 86390 1
504274 99504274 1001 86380 86390 1
504214 99504214 1001 86380 86390 1
504388 99504388 1001 86380 86390 1
504331 99504331 1001 86380 86390 1
504384 99504384 1001 86380 86390 1
505112 99505112 1001 86380 86390 1
505002 99505002 1001 86380 86390 1
505709 99505709 1001 86380 86390 1
505687 99505687 1001 86380 86390 1
505462 99505462 1001 86380 86390 1
505515 99505515 1001 86380 86390 1
505465 99505465 1001 86380 86390 1
505401 99505401 1001 86380 86390 1
505308 99505308 1001 86380 86390 1
505288 99505288 1001 86380 86390 1
505913 99505913 1001 86380 86390 1
505866 99505866 1001 86380 86390 1
506573 99506573 1001 86380 86390 1
506513 99506513 1001 86380 86390 1
506161 99506161 1001 86380 86390 1
506024 99506024 1001 86380 86390 1
506609 99506609 1001 86380 86390 1
507333 99507333 1001 86380 86390 1
507290 99507290 1001 86380 86390 1
507140 99507140 1001 86380 86390 1
507148 99507148 1001 86380 86390 1
506856 99506856 1001 86380 86390 1
506977 99506977 1001 86380 86390 1
507006 99507006 1001 86380 86390 1
507471 99507471 1001 86380 86390 1
508074 99508074 1001 86380 86390 1
508237 99508237 1001 86380 86390 1
507991 99507991 1001 86380 86390 1
508008 99508008 1001 86380 86390 1
507895 99507895 1001 86380 86390 1
507912 99507912 1001 86380 86390 1
507725 99507725 1001 86380 86390 1
507832 99507832 1001 86380 86390 1
507807 99507807 1001 86380 86390 1
508315 99508315 1001 86380 86390 1
508374 99508374 1001 86380 86390 1
508913 99508913 1001 86380 86390 1
508467 99508467 1001 86380 86390 1
508559 99508559 1001 86380 86390 1
508514 99508514 1001 86380 86390 1
509196 99509196 1001 86380 86390 1
509722 99509722 1001 86380 86390 1
509788 99509788 1001 86380 86390 1
509855 99509855 1001 86380 86390 1
509361 99509361 1001 86380 86390 1
509465 99509465 1001 86380 86390 1
509298 99509298 1001 86380 86390 1
510447 99510447 1001 86380 86390 1
510361 99510361 1001 86380 86390 1
510197 99510197 1001 86380 86390 1
510783 99510783 1001 86380 86390 1
510796 99510796 1001 86380 86390 1
511333 99511333 1001 86380 86390 1
512341 99512341 1001 86380 86390 1
512367 99512367 1001 86380 86390 1
512185 99512185 1001 86380 86390 1
512471 99512471 1001 86380 86390 1
512575 99512575 1001 86380 86390 1
512407 99512407 1001 86380 86390 1
513055 99513055 1001 86380 86390 1
513074 99513074 1001 86380 86390 1
512910 99512910 1001 86380 86390 1
512980 99512980 1001 86380 86390 1
512981 99512981 1001 86380 86390 1
512817 99512817 1001 86380 86390 1
513242 99513242 1001 86380 86390 1
513390 99513390 1001 86380 86390 1
513935 99513935 1001 86380 86390 1
513953 99513953 1001 86380 86390 1
513622 99513622 1001 86380 86390 1
513754 99513754 1001 86380 86390 1
513516 99513516 1001 86380 86390 1
513544 99513544 1001 86380 86390 1
513512 99513512 1001 86380 86390 1
513552 99513552 1001 86380 86390 1
514209 99514209 1001 86380 86390 1
514094 99514094 1001 86380 86390 1
514167 99514167 1001 86380 86390 1
514576 99514576 1001 86380 86390 1
514453 99514453 1001 86380 86390 1
514283 99514283 1001 86380 86390 1
514348 99514348 1001 86380 86390 1
514285 99514285 1001 86380 86390 1
514944 99514944 1001 86380 86390 1
515427 99515427 1001 86380 86390 1
515381 99515381 1001 86380 86390 1
515395 99515395 1001 86380 86390 1
515399 99515399 1001 86380 86390 1
515154 99515154 1001 86380 86390 1
515818 99515818 1001 86380 86390 1
516336 99516336 1001 86380 86390 1
516496 99516496 1001 86380 86390 1
516221 99516221 1001 86380 86390 1
516197 99516197 1001 86380 86390 1
515966 99515966 1001 86380 86390 1
515919 99515919 1001 86380 86390 1
515988 99515988 1001 86380 86390 1
516014 99516014 1001 86380 86390 1
516679 99516679 1001 86380 86390 1
517168 99517168 1001 86380 86390 1
517000 99517000 1001 86380 86390 1
516951 99516951 1001 86380 86390 1
516979 99516979 1001 86380 86390 1
516896 99516896 1001 86380 86390 1
516758 99516758 1001 86380 86390 1
516775 99516775 1001 86380 86390 1
518268 99518268 1001 86380 86390 1
518616 99518616 1001 86380 86390 1
518774 99518774 1001 86380 86390 1
519558 99519558 1001 86380 86390 1
519290 99519290 1001 86380 86390 1
519996 99519996 1001 86380 86390 1
519871 99519871 1001 86380 86390 1
520611 99520611 1001 86380 86390 1
520573 99520573 1001 86380 86390 1
520061 99520061 1001 86380 86390 1
520768 99520768 1001 86380 86390 1
520748 99520748 1001 86380 86390 1
520701 99520701 1001 86380 86390 1
520649 99520649 1001 86380 86390 1
521376 99521376 1001 86380 86390 1
521398 99521398 1001 86380 86390 1
521272 99521272 1001 86380 86390 1
520849 99520849 1001 86380 86390 1
521491 99521491 1001 86380 86390 1
521591 99521591 1001 86380 86390 1
521813 99521813 1001 86380 86390 1
522437 99522437 1001 86380 86390 1
523002 99523002 1001 86380 86390 1
522641 99522641 1001 86380 86390 1
522634 99522634 1001 86380 86390 1
522545 99522545 1001 86380 86390 1
523220 99523220 1001 86380 86390 1
523304 99523304 1001 86380 86390 1
523203 99523203 1001 86380 86390 1
523833 99523833 1001 86380 86390 1
523835 99523835 1001 86380 86390 1
523903 99523903 1001 86380 86390 1
523668 99523668 1001 86380 86390 1
523539 99523539 1001 86380 86390 1
523373 99523373 1001 86380 86390 1
524585 99524585 1001 86380 86390 1
524601 99524601 1001 86380 86390 1
524248 99524248 1001 86380 86390 1
524794 99524794 1001 86380 86390 1
524784 99524784 1001 86380 86390 1
524940 99524940 1001 86380 86390 1
524813 99524813 1001 86380 86390 1
524814 99524814 1001 86380 86390 1
525259 99525259 1001 86380 86390 1
525030 99525030 1001 86380 86390 1
525636 99525636 1001 86380 86390 1
525727 99525727 1001 86380 86390 1
525746 99525746 1001 86380 86390 1
526084 99526084 1001 86380 86390 1
526619 99526619 1001 86380 86390 1
526453 99526453 1001 86380 86390 1
527190 99527190 1001 86380 86390 1
527168 99527168 1001 86380 86390 1
526954 99526954 1001 86380 86390 1
526903 99526903 1001 86380 86390 1
526998 99526998 1001 86380 86390 1
526667 99526667 1001 86380 86390 1
526797 99526797 1001 86380 86390 1
527378 99527378 1001 86380 86390 1
527323 99527323 1001 86380 86390 1
527362 99527362 1001 86380 86390 1
527911 99527911 1001 86380 86390 1
528060 99528060 1001 86380 86390 1
527712 99527712 1001 86380 86390 1
527521 99527521 1001 86380 86390 1
527641 99527641 1001 86380 86390 1
527538 99527538 1001 86380 86390 1
528163 99528163 1001 86380 86390 1
528818 99528818 1001 86380 86390 1
528754 99528754 1001 86380 86390 1
528744 99528744 1001 86380 86390 1
528630 99528630 1001 86380 86390 1
528482 99528482 1001 86380 86390 1
528958 99528958 1001 86380 86390 1
529552 99529552 1001 86380 86390 1
529683 99529683 1001 86380 86390 1
529584 99529584 1001 86380 86390 1
529723 99529723 1001 86380 86390 1
529329 99529329 1001 86380 86390 1
529356 99529356 1001 86380 86390 1
529163 99529163 1001 86380 86390 1
529770 99529770 1001 86380 86390 1
530525 99530525 1001 86380 86390 1
530194 99530194 1001 86380 86390 1
530197 99530197 1001 86380 86390 1
530049 99530049 1001 86380 86390 1
529938 99529938 1001 86380 86390 1
529991 99529991 1001 86380 86390 1
530071 99530071 1001 86380 86390 1
530615 99530615 1001 86380 86390 1
530574 99530574 1001 86380 86390 1
530601 99530601 1001 86380 86390 1
531274 99531274 1001 86380 86390 1
531008 99531008 1001 86380 86390 1
530848 99530848 1001 86380 86390 1
532168 99532168 1001 86380 86390 1
532117 99532117 1001 86380 86390 1
532131 99532131 1001 86380 86390 1
532022 99532022 1001 86380 86390 1
531714 99531714 1001 86380 86390 1
532388 99532388 1001 86380 86390 1
532685 99532685 1001 86380 86390 1
532816 99532816 1001 86380 86390 1
532757 99532757 1001 86380 86390 1
532544 99532544 1001 86380 86390 1
532468 99532468 1001 86380 86390 1
532461 99532461 1001 86380 86390 1
533154 99533154 1001 86380 86390 1
533703 99533703 1001 86380 86390 1
533277 99533277 1001 86380 86390 1
533446 99533446 1001 86380 86390 1
534583 99534583 1001 86380 86390 1
534605 99534605 1001 86380 86390 1
534337 99534337 1001 86380 86390 1
534300 99534300 1001 86380 86390 1
534235 99534235 1001 86380 86390 1
534095 99534095 1001 86380 86390 1
534736 99534736 1001 86380 86390 1
534791 99534791 1001 86380 86390 1
535434 99535434 1001 86380 86390 1
535258 99535258 1001 86380 86390 1
534931 99534931 1001 86380 86390 1
534892 99534892 1001 86380 86390 1
534906 99534906 1001 86380 86390 1
534895 99534895 1001 86380 86390 1
536197 99536197 1001 86380 86390 1
536147 99536147 1001 86380 86390 1
536079 99536079 1001 86380 86390 1
535945 99535945 1001 86380 86390 1
535848 99535848 1001 86380 86390 1
535875 99535875 1001 86380 86390 1
535840 99535840 1001 86380 86390 1
535894 99535894 1001 86380 86390 1
535791 99535791 1001 86380 86390 1
535882 99535882 1001 86380 86390 1
536506 99536506 1001 86380 86390 1
536420 99536420 1001 86380 86390 1
537107 99537107 1001 86380 86390 1
536917 99536917 1001 86380 86390 1
536710 99536710 1001 86380 86390 1
536660 99536660 1001 86380 86390 1
536599 99536599 1001 86380 86390 1
536579 99536579 1001 86380 86390 1
537816 99537816 1001 86380 86390 1
537692 99537692 1001 86380 86390 1
537475 99537475 1001 86380 86390 1
538790 99538790 1001 86380 86390 1
538747 99538747 1001 86380 86390 1
538710 99538710 1001 86380 86390 1
538578 99538578 1001 86380 86390 1
538239 99538239 1001 86380 86390 1
538950 99538950 1001 86380 86390 1
539444 99539444 1001 86380 86390 1
539522 99539522 1001 86380 86390 1
539637 99539637 1001 86380 86390 1
539341 99539341 1001 86380 86390 1
539072 99539072 1001 86380 86390 1
539098 99539098 1001 86380 86390 1
539155 99539155 1001 86380 86390 1
539656 99539656 1001 86380 86390 1
540432 99540432 1001 86380 86390 1
540419 99540419 1001 86380 86390 1
540316 99540316 1001 86380 86390 1
540355 99540355 1001 86380 86390 1
540267 99540267 1001 86380 86390 1
540127 99540127 1001 86380 86390 1
540076 99540076 1001 86380 86390 1
539912 99539912 1001 86380 86390 1
539908 99539908 1001 86380 86390 1
539921 99539921 1001 86380 86390 1
540604 99540604 1001 86380 86390 1
541059 99541059 1001 86380 86390 1
540818 99540818 1001 86380 86390 1
541434 99541434 1001 86380 86390 1
541295 99541295 1001 86380 86390 1
541979 99541979 1001 86380 86390 1
541920 99541920 1001 86380 86390 1
541803 99541803 1001 86380 86390 1
542217 99542217 1001 86380 86390 1
542792 99542792 1001 86380 86390 1
542809 99542809 1001 86380 86390 1
542924 99542924 1001 86380 86390 1
542584 99542584 1001 86380 86390 1
543766 99543766 1001 86380 86390 1
543556 99543556 1001 86380 86390 1
543886 99543886 1001 86380 86390 1
543881 99543881 1001 86380 86390 1
544499 99544499 1001 86380 86390 1
544478 99544478 1001 86380 86390 1
544213 99544213 1001 86380 86390 1
544299 99544299 1001 86380 86390 1
544029 99544029 1001 86380 86390 1
544122 99544122 1001 86380 86390 1
544149 99544149 1001 86380 86390 1
544699 99544699 1001 86380 86390 1
544609 99544609 1001 86380 86390 1
544701 99544701 1001 86380 86390 1
400225 99400225 1001 86380 86390 1
400210 99400210 1001 86380 86390 1
400333 99400333 1001 86380 86390 1
400408 99400408 1001 86380 86390 1
400342 99400342 1001 86380 86390 1
400531 99400531 1001 86380 86390 1
400708 99400708 1001 86380 86390 1
400771 99400771 1001 86380 86390 1
400980 99400980 1001 86380 86390 1
400992 99400992 1001 86380 86390 1
401240 99401240 1001 86380 86390 1
402058 99402058 1001 86380 86390 1
402118 99402118 1001 86380 86390 1
402279 99402279 1001 86380 86390 1
402450 99402450 1001 86380 86390 1
402651 99402651 1001 86380 86390 1
403053 99403053 1001 86380 86390 1
403010 99403010 1001 86380 86390 1
403097 99403097 1001 86380 86390 1
403467 99403467 1001 86380 86390 1
403475 99403475 1001 86380 86390 1
403689 99403689 1001 86380 86390 1
403843 99403843 1001 86380 86390 1
404304 99404304 1001 86380 86390 1
404457 99404457 1001 86380 86390 1
404575 99404575 1001 86380 86390 1
404488 99404488 1001 86380 86390 1
404793 99404793 1001 86380 86390 1
404986 99404986 1001 86380 86390 1
405586 99405586 1001 86380 86390 1
405696 99405696 1001 86380 86390 1
405740 99405740 1001 86380 86390 1
405826 99405826 1001 86380 86390 1
406316 99406316 1001 86380 86390 1
406395 99406395 1001 86380 86390 1
406948 99406948 1001 86380 86390 1
406977 99406977 1001 86380 86390 1
407315 99407315 1001 86380 86390 1
407547 99407547 1001 86380 86390 1
407586 99407586 1001 86380 86390 1
407830 99407830 1001 86380 86390 1
407919 99407919 1001 86380 86390 1
408001 99408001 1001 86380 86390 1
408979 99408979 1001 86380 86390 1
408998 99408998 1001 86380 86390 1
409170 99409170 1001 86380 86390 1
409204 99409204 1001 86380 86390 1
409284 99409284 1001 86380 86390 1
409335 99409335 1001 86380 86390 1
409548 99409548 1001 86380 86390 1
409501 99409501 1001 86380 86390 1
409689 99409689 1001 86380 86390 1
409746 99409746 1001 86380 86390 1
409725 99409725 1001 86380 86390 1
409801 99409801 1001 86380 86390 1
410208 99410208 1001 86380 86390 1
410274 99410274 1001 86380 86390 1
410297 99410297 1001 86380 86390 1
410480 99410480 1001 86380 86390 1
410541 99410541 1001 86380 86390 1
410587 99410587 1001 86380 86390 1
410864 99410864 1001 86380 86390 1
411182 99411182 1001 86380 86390 1
411141 99411141 1001 86380 86390 1
411386 99411386 1001 86380 86390 1
411621 99411621 1001 86380 86390 1
411710 99411710 1001 86380 86390 1
412002 99412002 1001 86380 86390 1
412269 99412269 1001 86380 86390 1
412453 99412453 1001 86380 86390 1
412366 99412366 1001 86380 86390 1
412282 99412282 1001 86380 86390 1
413543 99413543 1001 86380 86390 1
412872 99412872 1001 86380 86390 1
412731 99412731 1001 86380 86390 1
413925 99413925 1001 86380 86390 1
413909 99413909 1001 86380 86390 1
414044 99414044 1001 86380 86390 1
413937 99413937 1001 86380 86390 1
415277 99415277 1001 86380 86390 1
414587 99414587 1001 86380 86390 1
414618 99414618 1001 86380 86390 1
414357 99414357 1001 86380 86390 1
415697 99415697 1001 86380 86390 1
415621 99415621 1001 86380 86390 1
415622 99415622 1001 86380 86390 1
416935 99416935 1001 86380 86390 1
416687 99416687 1001 86380 86390 1
416196 99416196 1001 86380 86390 1
416458 99416458 1001 86380 86390 1
416152 99416152 1001 86380 86390 1
416180 99416180 1001 86380 86390 1
416135 99416135 1001 86380 86390 1
415937 99415937 1001 86380 86390 1
417327 99417327 1001 86380 86390 1
417533 99417533 1001 86380 86390 1
418717 99418717 1001 86380 86390 1
418447 99418447 1001 86380 86390 1
418468 99418468 1001 86380 86390 1
418686 99418686 1001 86380 86390 1
418255 99418255 1001 86380 86390 1
417893 99417893 1001 86380 86390 1
417964 99417964 1001 86380 86390 1
417666 99417666 1001 86380 86390 1
417843 99417843 1001 86380 86390 1
417935 99417935 1001 86380 86390 1
418937 99418937 1001 86380 86390 1
419722 99419722 1001 86380 86390 1
419860 99419860 1001 86380 86390 1
419791 99419791 1001 86380 86390 1
419284 99419284 1001 86380 86390 1
420577 99420577 1001 86380 86390 1
421838 99421838 1001 86380 86390 1
421458 99421458 1001 86380 86390 1
423456 99423456 1001 86380 86390 1
423353 99423353 1001 86380 86390 1
423483 99423483 1001 86380 86390 1
422963 99422963 1001 86380 86390 1
422978 99422978 1001 86380 86390 1
422606 99422606 1001 86380 86390 1
423943 99423943 1001 86380 86390 1
425041 99425041 1001 86380 86390 1
424904 99424904 1001 86380 86390 1
426991 99426991 1001 86380 86390 1
426305 99426305 1001 86380 86390 1
426382 99426382 1001 86380 86390 1
425987 99425987 1001 86380 86390 1
426081 99426081 1001 86380 86390 1
426087 99426087 1001 86380 86390 1
427521 99427521 1001 86380 86390 1
428960 99428960 1001 86380 86390 1
429156 99429156 1001 86380 86390 1
429024 99429024 1001 86380 86390 1
428807 99428807 1001 86380 86390 1
430043 99430043 1001 86380 86390 1
430166 99430166 1001 86380 86390 1
430266 99430266 1001 86380 86390 1
429608 99429608 1001 86380 86390 1
429177 99429177 1001 86380 86390 1
430810 99430810 1001 86380 86390 1
431777 99431777 1001 86380 86390 1
431957 99431957 1001 86380 86390 1
431629 99431629 1001 86380 86390 1
431412 99431412 1001 86380 86390 1
430845 99430845 1001 86380 86390 1
431099 99431099 1001 86380 86390 1
430856 99430856 1001 86380 86390 1
433449 99433449 1001 86380 86390 1
433358 99433358 1001 86380 86390 1
433649 99433649 1001 86380 86390 1
432946 99432946 1001 86380 86390 1
433235 99433235 1001 86380 86390 1
432983 99432983 1001 86380 86390 1
435157 99435157 1001 86380 86390 1
435286 99435286 1001 86380 86390 1
435094 99435094 1001 86380 86390 1
434371 99434371 1001 86380 86390 1
434172 99434172 1001 86380 86390 1
435584 99435584 1001 86380 86390 1
435963 99435963 1001 86380 86390 1
437293 99437293 1001 86380 86390 1
300031 99300031 1001 86380 86390 1
300497 99300497 1001 86380 86390 1
300777 99300777 1001 86380 86390 1
301382 99301382 1001 86380 86390 1
301548 99301548 1001 86380 86390 1
301324 99301324 1001 86380 86390 1
301709 99301709 1001 86380 86390 1
301659 99301659 1001 86380 86390 1
301664 99301664 1001 86380 86390 1
301692 99301692 1001 86380 86390 1
302287 99302287 1001 86380 86390 1
302186 99302186 1001 86380 86390 1
302157 99302157 1001 86380 86390 1
302107 99302107 1001 86380 86390 1
302435 99302435 1001 86380 86390 1
302423 99302423 1001 86380 86390 1
303137 99303137 1001 86380 86390 1
303034 99303034 1001 86380 86390 1
302970 99302970 1001 86380 86390 1
303831 99303831 1001 86380 86390 1
303773 99303773 1001 86380 86390 1
303552 99303552 1001 86380 86390 1
304085 99304085 1001 86380 86390 1
304656 99304656 1001 86380 86390 1
304709 99304709 1001 86380 86390 1
304737 99304737 1001 86380 86390 1
304777 99304777 1001 86380 86390 1
304714 99304714 1001 86380 86390 1
304505 99304505 1001 86380 86390 1
304611 99304611 1001 86380 86390 1
304446 99304446 1001 86380 86390 1
304280 99304280 1001 86380 86390 1
304388 99304388 1001 86380 86390 1
304350 99304350 1001 86380 86390 1
304936 99304936 1001 86380 86390 1
305574 99305574 1001 86380 86390 1
305538 99305538 1001 86380 86390 1
305566 99305566 1001 86380 86390 1
500808 99500808 1001 86380 86390 1
500221 99500221 1001 86380 86390 1
500251 99500251 1001 86380 86390 1
500204 99500204 1001 86380 86390 1
500819 99500819 1001 86380 86390 1
500964 99500964 1001 86380 86390 1
501628 99501628 1001 86380 86390 1
501422 99501422 1001 86380 86390 1
501322 99501322 1001 86380 86390 1
501342 99501342 1001 86380 86390 1
501655 99501655 1001 86380 86390 1
501733 99501733 1001 86380 86390 1
502339 99502339 1001 86380 86390 1
502383 99502383 1001 86380 86390 1
502375 99502375 1001 86380 86390 1
502134 99502134 1001 86380 86390 1
502137 99502137 1001 86380 86390 1
502127 99502127 1001 86380 86390 1
502205 99502205 1001 86380 86390 1
502076 99502076 1001 86380 86390 1
502478 99502478 1001 86380 86390 1
502660 99502660 1001 86380 86390 1
503127 99503127 1001 86380 86390 1
503192 99503192 1001 86380 86390 1
502906 99502906 1001 86380 86390 1
503020 99503020 1001 86380 86390 1
502725 99502725 1001 86380 86390 1
502757 99502757 1001 86380 86390 1
504031 99504031 1001 86380 86390 1
503759 99503759 1001 86380 86390 1
503609 99503609 1001 86380 86390 1
503572 99503572 1001 86380 86390 1
504914 99504914 1001 86380 86390 1
504403 99504403 1001 86380 86390 1
504497 99504497 1001 86380 86390 1
504436 99504436 1001 86380 86390 1
504333 99504333 1001 86380 86390 1
505081 99505081 1001 86380 86390 1
505636 99505636 1001 86380 86390 1
505521 99505521 1001 86380 86390 1
505253 99505253 1001 86380 86390 1
505270 99505270 1001 86380 86390 1
505261 99505261 1001 86380 86390 1
505884 99505884 1001 86380 86390 1
505927 99505927 1001 86380 86390 1
505906 99505906 1001 86380 86390 1
506549 99506549 1001 86380 86390 1
506538 99506538 1001 86380 86390 1
506555 99506555 1001 86380 86390 1
506504 99506504 1001 86380 86390 1
506328 99506328 1001 86380 86390 1
506283 99506283 1001 86380 86390 1
506375 99506375 1001 86380 86390 1
506273 99506273 1001 86380 86390 1
506122 99506122 1001 86380 86390 1
506111 99506111 1001 86380 86390 1
506125 99506125 1001 86380 86390 1
506711 99506711 1001 86380 86390 1
506612 99506612 1001 86380 86390 1
507284 99507284 1001 86380 86390 1
507108 99507108 1001 86380 86390 1
506910 99506910 1001 86380 86390 1
507448 99507448 1001 86380 86390 1
507502 99507502 1001 86380 86390 1
507900 99507900 1001 86380 86390 1
507914 99507914 1001 86380 86390 1
507844 99507844 1001 86380 86390 1
507646 99507646 1001 86380 86390 1
508927 99508927 1001 86380 86390 1
508903 99508903 1001 86380 86390 1
509069 99509069 1001 86380 86390 1
508731 99508731 1001 86380 86390 1
508611 99508611 1001 86380 86390 1
508536 99508536 1001 86380 86390 1
509185 99509185 1001 86380 86390 1
509627 99509627 1001 86380 86390 1
509477 99509477 1001 86380 86390 1
509380 99509380 1001 86380 86390 1
510662 99510662 1001 86380 86390 1
510369 99510369 1001 86380 86390 1
510502 99510502 1001 86380 86390 1
510440 99510440 1001 86380 86390 1
510481 99510481 1001 86380 86390 1
510180 99510180 1001 86380 86390 1
510285 99510285 1001 86380 86390 1
510312 99510312 1001 86380 86390 1
510740 99510740 1001 86380 86390 1
510857 99510857 1001 86380 86390 1
511405 99511405 1001 86380 86390 1
511338 99511338 1001 86380 86390 1
511225 99511225 1001 86380 86390 1
511187 99511187 1001 86380 86390 1
511164 99511164 1001 86380 86390 1
511105 99511105 1001 86380 86390 1
511722 99511722 1001 86380 86390 1
511570 99511570 1001 86380 86390 1
512182 99512182 1001 86380 86390 1
511969 99511969 1001 86380 86390 1
512063 99512063 1001 86380 86390 1
511987 99511987 1001 86380 86390 1
511832 99511832 1001 86380 86390 1
512573 99512573 1001 86380 86390 1
512460 99512460 1001 86380 86390 1
513171 99513171 1001 86380 86390 1
513017 99513017 1001 86380 86390 1
513008 99513008 1001 86380 86390 1
512987 99512987 1001 86380 86390 1
512824 99512824 1001 86380 86390 1
512921 99512921 1001 86380 86390 1
512744 99512744 1001 86380 86390 1
513342 99513342 1001 86380 86390 1
513868 99513868 1001 86380 86390 1
513833 99513833 1001 86380 86390 1
513750 99513750 1001 86380 86390 1
513648 99513648 1001 86380 86390 1
513707 99513707 1001 86380 86390 1
513428 99513428 1001 86380 86390 1
513433 99513433 1001 86380 86390 1
513827 99513827 1001 86380 86390 1
514798 99514798 1001 86380 86390 1
514462 99514462 1001 86380 86390 1
514353 99514353 1001 86380 86390 1
514306 99514306 1001 86380 86390 1
514388 99514388 1001 86380 86390 1
515539 99515539 1001 86380 86390 1
515604 99515604 1001 86380 86390 1
515115 99515115 1001 86380 86390 1
515217 99515217 1001 86380 86390 1
515766 99515766 1001 86380 86390 1
516507 99516507 1001 86380 86390 1
516284 99516284 1001 86380 86390 1
516211 99516211 1001 86380 86390 1
515932 99515932 1001 86380 86390 1
516608 99516608 1001 86380 86390 1
517250 99517250 1001 86380 86390 1
517331 99517331 1001 86380 86390 1
516815 99516815 1001 86380 86390 1
517483 99517483 1001 86380 86390 1
517962 99517962 1001 86380 86390 1
518028 99518028 1001 86380 86390 1
517906 99517906 1001 86380 86390 1
517872 99517872 1001 86380 86390 1
517559 99517559 1001 86380 86390 1
517612 99517612 1001 86380 86390 1
517707 99517707 1001 86380 86390 1
518304 99518304 1001 86380 86390 1
518293 99518293 1001 86380 86390 1
518287 99518287 1001 86380 86390 1
518810 99518810 1001 86380 86390 1
518826 99518826 1001 86380 86390 1
518983 99518983 1001 86380 86390 1
518771 99518771 1001 86380 86390 1
518727 99518727 1001 86380 86390 1
518550 99518550 1001 86380 86390 1
518435 99518435 1001 86380 86390 1
518375 99518375 1001 86380 86390 1
519140 99519140 1001 86380 86390 1
519734 99519734 1001 86380 86390 1
519548 99519548 1001 86380 86390 1
519240 99519240 1001 86380 86390 1
520603 99520603 1001 86380 86390 1
520547 99520547 1001 86380 86390 1
520426 99520426 1001 86380 86390 1
520299 99520299 1001 86380 86390 1
520788 99520788 1001 86380 86390 1
520829 99520829 1001 86380 86390 1
521403 99521403 1001 86380 86390 1
521278 99521278 1001 86380 86390 1
521307 99521307 1001 86380 86390 1
521322 99521322 1001 86380 86390 1
520872 99520872 1001 86380 86390 1
521002 99521002 1001 86380 86390 1
520934 99520934 1001 86380 86390 1
521471 99521471 1001 86380 86390 1
521487 99521487 1001 86380 86390 1
522252 99522252 1001 86380 86390 1
522009 99522009 1001 86380 86390 1
522006 99522006 1001 86380 86390 1
521789 99521789 1001 86380 86390 1
521703 99521703 1001 86380 86390 1
521747 99521747 1001 86380 86390 1
522354 99522354 1001 86380 86390 1
522406 99522406 1001 86380 86390 1
522387 99522387 1001 86380 86390 1
522378 99522378 1001 86380 86390 1
522927 99522927 1001 86380 86390 1
523070 99523070 1001 86380 86390 1
522983 99522983 1001 86380 86390 1
522920 99522920 1001 86380 86390 1
523036 99523036 1001 86380 86390 1
522972 99522972 1001 86380 86390 1
522863 99522863 1001 86380 86390 1
522838 99522838 1001 86380 86390 1
522709 99522709 1001 86380 86390 1
522883 99522883 1001 86380 86390 1
522525 99522525 1001 86380 86390 1
522555 99522555 1001 86380 86390 1
523150 99523150 1001 86380 86390 1
523882 99523882 1001 86380 86390 1
523598 99523598 1001 86380 86390 1
523420 99523420 1001 86380 86390 1
523512 99523512 1001 86380 86390 1
524021 99524021 1001 86380 86390 1
524719 99524719 1001 86380 86390 1
524681 99524681 1001 86380 86390 1
524238 99524238 1001 86380 86390 1
525540 99525540 1001 86380 86390 1
525191 99525191 1001 86380 86390 1
525094 99525094 1001 86380 86390 1
525097 99525097 1001 86380 86390 1
525760 99525760 1001 86380 86390 1
526308 99526308 1001 86380 86390 1
526156 99526156 1001 86380 86390 1
525997 99525997 1001 86380 86390 1
525946 99525946 1001 86380 86390 1
526551 99526551 1001 86380 86390 1
527166 99527166 1001 86380 86390 1
527171 99527171 1001 86380 86390 1
526836 99526836 1001 86380 86390 1
526724 99526724 1001 86380 86390 1
526738 99526738 1001 86380 86390 1
527388 99527388 1001 86380 86390 1
527390 99527390 1001 86380 86390 1
527280 99527280 1001 86380 86390 1
527284 99527284 1001 86380 86390 1
527874 99527874 1001 86380 86390 1
528064 99528064 1001 86380 86390 1
527707 99527707 1001 86380 86390 1
527851 99527851 1001 86380 86390 1
527551 99527551 1001 86380 86390 1
528158 99528158 1001 86380 86390 1
528593 99528593 1001 86380 86390 1
528462 99528462 1001 86380 86390 1
528488 99528488 1001 86380 86390 1
528352 99528352 1001 86380 86390 1
529675 99529675 1001 86380 86390 1
529359 99529359 1001 86380 86390 1
529196 99529196 1001 86380 86390 1
529881 99529881 1001 86380 86390 1
529890 99529890 1001 86380 86390 1
530480 99530480 1001 86380 86390 1
530218 99530218 1001 86380 86390 1
530285 99530285 1001 86380 86390 1
530170 99530170 1001 86380 86390 1
530239 99530239 1001 86380 86390 1
530127 99530127 1001 86380 86390 1
530746 99530746 1001 86380 86390 1
531243 99531243 1001 86380 86390 1
531371 99531371 1001 86380 86390 1
531160 99531160 1001 86380 86390 1
530786 99530786 1001 86380 86390 1
530761 99530761 1001 86380 86390 1
530943 99530943 1001 86380 86390 1
531573 99531573 1001 86380 86390 1
531551 99531551 1001 86380 86390 1
531384 99531384 1001 86380 86390 1
531449 99531449 1001 86380 86390 1
531542 99531542 1001 86380 86390 1
531504 99531504 1001 86380 86390 1
531569 99531569 1001 86380 86390 1
532074 99532074 1001 86380 86390 1
531952 99531952 1001 86380 86390 1
531817 99531817 1001 86380 86390 1
532895 99532895 1001 86380 86390 1
533019 99533019 1001 86380 86390 1
532848 99532848 1001 86380 86390 1
532889 99532889 1001 86380 86390 1
533675 99533675 1001 86380 86390 1
533741 99533741 1001 86380 86390 1
533562 99533562 1001 86380 86390 1
533479 99533479 1001 86380 86390 1
533381 99533381 1001 86380 86390 1
533319 99533319 1001 86380 86390 1
533287 99533287 1001 86380 86390 1
534582 99534582 1001 86380 86390 1
534663 99534663 1001 86380 86390 1
534500 99534500 1001 86380 86390 1
534618 99534618 1001 86380 86390 1
534632 99534632 1001 86380 86390 1
534645 99534645 1001 86380 86390 1
534297 99534297 1001 86380 86390 1
534159 99534159 1001 86380 86390 1
534188 99534188 1001 86380 86390 1
534718 99534718 1001 86380 86390 1
535447 99535447 1001 86380 86390 1
535346 99535346 1001 86380 86390 1
535390 99535390 1001 86380 86390 1
535456 99535456 1001 86380 86390 1
534994 99534994 1001 86380 86390 1
535081 99535081 1001 86380 86390 1
535551 99535551 1001 86380 86390 1
536288 99536288 1001 86380 86390 1
536026 99536026 1001 86380 86390 1
535742 99535742 1001 86380 86390 1
536459 99536459 1001 86380 86390 1
536658 99536658 1001 86380 86390 1
536557 99536557 1001 86380 86390 1
536592 99536592 1001 86380 86390 1
537224 99537224 1001 86380 86390 1
537861 99537861 1001 86380 86390 1
537556 99537556 1001 86380 86390 1
538017 99538017 1001 86380 86390 1
538634 99538634 1001 86380 86390 1
538769 99538769 1001 86380 86390 1
538770 99538770 1001 86380 86390 1
538803 99538803 1001 86380 86390 1
538522 99538522 1001 86380 86390 1
538395 99538395 1001 86380 86390 1
538881 99538881 1001 86380 86390 1
538898 99538898 1001 86380 86390 1
538951 99538951 1001 86380 86390 1
539604 99539604 1001 86380 86390 1
539534 99539534 1001 86380 86390 1
539484 99539484 1001 86380 86390 1
539022 99539022 1001 86380 86390 1
539733 99539733 1001 86380 86390 1
539647 99539647 1001 86380 86390 1
540408 99540408 1001 86380 86390 1
540195 99540195 1001 86380 86390 1
539876 99539876 1001 86380 86390 1
540492 99540492 1001 86380 86390 1
540596 99540596 1001 86380 86390 1
540579 99540579 1001 86380 86390 1
541217 99541217 1001 86380 86390 1
541226 99541226 1001 86380 86390 1
540971 99540971 1001 86380 86390 1
540886 99540886 1001 86380 86390 1
540953 99540953 1001 86380 86390 1
541018 99541018 1001 86380 86390 1
540679 99540679 1001 86380 86390 1
542087 99542087 1001 86380 86390 1
542060 99542060 1001 86380 86390 1
542100 99542100 1001 86380 86390 1
541921 99541921 1001 86380 86390 1
542075 99542075 1001 86380 86390 1
541806 99541806 1001 86380 86390 1
541615 99541615 1001 86380 86390 1
541672 99541672 1001 86380 86390 1
541587 99541587 1001 86380 86390 1
542228 99542228 1001 86380 86390 1
542296 99542296 1001 86380 86390 1
542935 99542935 1001 86380 86390 1
543149 99543149 1001 86380 86390 1
543099 99543099 1001 86380 86390 1
543112 99543112 1001 86380 86390 1
543734 99543734 1001 86380 86390 1
543381 99543381 1001 86380 86390 1
543256 99543256 1001 86380 86390 1
543179 99543179 1001 86380 86390 1
543970 99543970 1001 86380 86390 1
543867 99543867 1001 86380 86390 1
543973 99543973 1001 86380 86390 1
543845 99543845 1001 86380 86390 1
544577 99544577 1001 86380 86390 1
544366 99544366 1001 86380 86390 1
544380 99544380 1001 86380 86390 1
544660 99544660 1001 86380 86390 1
544613 99544613 1001 86380 86390 1
407497 1181 1001 60300 74457 1
415989 217 1001 46500 46917 1
400027 99400027 1001 86380 86390 1
400036 99400036 1001 86380 86390 1
400318 99400318 1001 86380 86390 1
400293 99400293 1001 86380 86390 1
400404 99400404 1001 86380 86390 1
400433 99400433 1001 86380 86390 1
401165 99401165 1001 86380 86390 1
401699 99401699 1001 86380 86390 1
401669 99401669 1001 86380 86390 1
401821 99401821 1001 86380 86390 1
401958 99401958 1001 86380 86390 1
402338 99402338 1001 86380 86390 1
402356 99402356 1001 86380 86390 1
402565 99402565 1001 86380 86390 1
402643 99402643 1001 86380 86390 1
403519 99403519 1001 86380 86390 1
403581 99403581 1001 86380 86390 1
403679 99403679 1001 86380 86390 1
403782 99403782 1001 86380 86390 1
404274 99404274 1001 86380 86390 1
404799 99404799 1001 86380 86390 1
405071 99405071 1001 86380 86390 1
405133 99405133 1001 86380 86390 1
405972 99405972 1001 86380 86390 1
406672 99406672 1001 86380 86390 1
406953 99406953 1001 86380 86390 1
407618 99407618 1001 86380 86390 1
407698 99407698 1001 86380 86390 1
408603 99408603 1001 86380 86390 1
409887 99409887 1001 86380 86390 1
409860 99409860 1001 86380 86390 1
409926 99409926 1001 86380 86390 1
411698 99411698 1001 86380 86390 1
411730 99411730 1001 86380 86390 1
411913 99411913 1001 86380 86390 1
412482 99412482 1001 86380 86390 1
412347 99412347 1001 86380 86390 1
412938 99412938 1001 86380 86390 1
412669 99412669 1001 86380 86390 1
412781 99412781 1001 86380 86390 1
414059 99414059 1001 86380 86390 1
414973 99414973 1001 86380 86390 1
415265 99415265 1001 86380 86390 1
415038 99415038 1001 86380 86390 1
415088 99415088 1001 86380 86390 1
414961 99414961 1001 86380 86390 1
414782 99414782 1001 86380 86390 1
414751 99414751 1001 86380 86390 1
414735 99414735 1001 86380 86390 1
414386 99414386 1001 86380 86390 1
415619 99415619 1001 86380 86390 1
416782 99416782 1001 86380 86390 1
416887 99416887 1001 86380 86390 1
416979 99416979 1001 86380 86390 1
416666 99416666 1001 86380 86390 1
416878 99416878 1001 86380 86390 1
416185 99416185 1001 86380 86390 1
416214 99416214 1001 86380 86390 1
416501 99416501 1001 86380 86390 1
417233 99417233 1001 86380 86390 1
417264 99417264 1001 86380 86390 1
417345 99417345 1001 86380 86390 1
417248 99417248 1001 86380 86390 1
417534 99417534 1001 86380 86390 1
418230 99418230 1001 86380 86390 1
417917 99417917 1001 86380 86390 1
417812 99417812 1001 86380 86390 1
417933 99417933 1001 86380 86390 1
418982 99418982 1001 86380 86390 1
419032 99419032 1001 86380 86390 1
418938 99418938 1001 86380 86390 1
418995 99418995 1001 86380 86390 1
420314 99420314 1001 86380 86390 1
420006 99420006 1001 86380 86390 1
419811 99419811 1001 86380 86390 1
419477 99419477 1001 86380 86390 1
419400 99419400 1001 86380 86390 1
420793 99420793 1001 86380 86390 1
420724 99420724 1001 86380 86390 1
420704 99420704 1001 86380 86390 1
421945 99421945 1001 86380 86390 1
422007 99422007 1001 86380 86390 1
421480 99421480 1001 86380 86390 1
421625 99421625 1001 86380 86390 1
422162 99422162 1001 86380 86390 1
422436 99422436 1001 86380 86390 1
422179 99422179 1001 86380 86390 1
423632 99423632 1001 86380 86390 1
423498 99423498 1001 86380 86390 1
423272 99423272 1001 86380 86390 1
423842 99423842 1001 86380 86390 1
423798 99423798 1001 86380 86390 1
424880 99424880 1001 86380 86390 1
424787 99424787 1001 86380 86390 1
424562 99424562 1001 86380 86390 1
424269 99424269 1001 86380 86390 1
424439 99424439 1001 86380 86390 1
425407 99425407 1001 86380 86390 1
425823 99425823 1001 86380 86390 1
426796 99426796 1001 86380 86390 1
427015 99427015 1001 86380 86390 1
426287 99426287 1001 86380 86390 1
425954 99425954 1001 86380 86390 1
426213 99426213 1001 86380 86390 1
427369 99427369 1001 86380 86390 1
428541 99428541 1001 86380 86390 1
427593 99427593 1001 86380 86390 1
427914 99427914 1001 86380 86390 1
430147 99430147 1001 86380 86390 1
430125 99430125 1001 86380 86390 1
429809 99429809 1001 86380 86390 1
429891 99429891 1001 86380 86390 1
429899 99429899 1001 86380 86390 1
429353 99429353 1001 86380 86390 1
430701 99430701 1001 86380 86390 1
430613 99430613 1001 86380 86390 1
430730 99430730 1001 86380 86390 1
431281 99431281 1001 86380 86390 1
432474 99432474 1001 86380 86390 1
433412 99433412 1001 86380 86390 1
433640 99433640 1001 86380 86390 1
433670 99433670 1001 86380 86390 1
433716 99433716 1001 86380 86390 1
432944 99432944 1001 86380 86390 1
433143 99433143 1001 86380 86390 1
433233 99433233 1001 86380 86390 1
432622 99432622 1001 86380 86390 1
435131 99435131 1001 86380 86390 1
435042 99435042 1001 86380 86390 1
434622 99434622 1001 86380 86390 1
435739 99435739 1001 86380 86390 1
435806 99435806 1001 86380 86390 1
435887 99435887 1001 86380 86390 1
436899 99436899 1001 86380 86390 1
436910 99436910 1001 86380 86390 1
436677 99436677 1001 86380 86390 1
436698 99436698 1001 86380 86390 1
436174 99436174 1001 86380 86390 1
437290 99437290 1001 86380 86390 1
437181 99437181 1001 86380 86390 1
300330 99300330 1001 86380 86390 1
300386 99300386 1001 86380 86390 1
300365 99300365 1001 86380 86390 1
300204 99300204 1001 86380 86390 1
300283 99300283 1001 86380 86390 1
300130 99300130 1001 86380 86390 1
300886 99300886 1001 86380 86390 1
300811 99300811 1001 86380 86390 1
300736 99300736 1001 86380 86390 1
301132 99301132 1001 86380 86390 1
301662 99301662 1001 86380 86390 1
301691 99301691 1001 86380 86390 1
302343 99302343 1001 86380 86390 1
302008 99302008 1001 86380 86390 1
301928 99301928 1001 86380 86390 1
302523 99302523 1001 86380 86390 1
303172 99303172 1001 86380 86390 1
303188 99303188 1001 86380 86390 1
303022 99303022 1001 86380 86390 1
302826 99302826 1001 86380 86390 1
302957 99302957 1001 86380 86390 1
302946 99302946 1001 86380 86390 1
302960 99302960 1001 86380 86390 1
302819 99302819 1001 86380 86390 1
302731 99302731 1001 86380 86390 1
303830 99303830 1001 86380 86390 1
303953 99303953 1001 86380 86390 1
303890 99303890 1001 86380 86390 1
303812 99303812 1001 86380 86390 1
303658 99303658 1001 86380 86390 1
303561 99303561 1001 86380 86390 1
304146 99304146 1001 86380 86390 1
304216 99304216 1001 86380 86390 1
304219 99304219 1001 86380 86390 1
304669 99304669 1001 86380 86390 1
304798 99304798 1001 86380 86390 1
304319 99304319 1001 86380 86390 1
304294 99304294 1001 86380 86390 1
304380 99304380 1001 86380 86390 1
305015 99305015 1001 86380 86390 1
305034 99305034 1001 86380 86390 1
305378 99305378 1001 86380 86390 1
305434 99305434 1001 86380 86390 1
305281 99305281 1001 86380 86390 1
305202 99305202 1001 86380 86390 1
500742 99500742 1001 86380 86390 1
500705 99500705 1001 86380 86390 1
500559 99500559 1001 86380 86390 1
500404 99500404 1001 86380 86390 1
500510 99500510 1001 86380 86390 1
500284 99500284 1001 86380 86390 1
500955 99500955 1001 86380 86390 1
500971 99500971 1001 86380 86390 1
500973 99500973 1001 86380 86390 1
501356 99501356 1001 86380 86390 1
501137 99501137 1001 86380 86390 1
501742 99501742 1001 86380 86390 1
501785 99501785 1001 86380 86390 1
501659 99501659 1001 86380 86390 1
502366 99502366 1001 86380 86390 1
502265 99502265 1001 86380 86390 1
502443 99502443 1001 86380 86390 1
502368 99502368 1001 86380 86390 1
502335 99502335 1001 86380 86390 1
502032 99502032 1001 86380 86390 1
501944 99501944 1001 86380 86390 1
502569 99502569 1001 86380 86390 1
502525 99502525 1001 86380 86390 1
503167 99503167 1001 86380 86390 1
503091 99503091 1001 86380 86390 1
503098 99503098 1001 86380 86390 1
503064 99503064 1001 86380 86390 1
502879 99502879 1001 86380 86390 1
502836 99502836 1001 86380 86390 1
503452 99503452 1001 86380 86390 1
503494 99503494 1001 86380 86390 1
504060 99504060 1001 86380 86390 1
503870 99503870 1001 86380 86390 1
503846 99503846 1001 86380 86390 1
503540 99503540 1001 86380 86390 1
504141 99504141 1001 86380 86390 1
504314 99504314 1001 86380 86390 1
504191 99504191 1001 86380 86390 1
504741 99504741 1001 86380 86390 1
504833 99504833 1001 86380 86390 1
504748 99504748 1001 86380 86390 1
504415 99504415 1001 86380 86390 1
504430 99504430 1001 86380 86390 1
505137 99505137 1001 86380 86390 1
504976 99504976 1001 86380 86390 1
505660 99505660 1001 86380 86390 1
505757 99505757 1001 86380 86390 1
505586 99505586 1001 86380 86390 1
505541 99505541 1001 86380 86390 1
505471 99505471 1001 86380 86390 1
505498 99505498 1001 86380 86390 1
505170 99505170 1001 86380 86390 1
505820 99505820 1001 86380 86390 1
505880 99505880 1001 86380 86390 1
506524 99506524 1001 86380 86390 1
506554 99506554 1001 86380 86390 1
506331 99506331 1001 86380 86390 1
506092 99506092 1001 86380 86390 1
506063 99506063 1001 86380 86390 1
506686 99506686 1001 86380 86390 1
506667 99506667 1001 86380 86390 1
506644 99506644 1001 86380 86390 1
507360 99507360 1001 86380 86390 1
507299 99507299 1001 86380 86390 1
507289 99507289 1001 86380 86390 1
507116 99507116 1001 86380 86390 1
507047 99507047 1001 86380 86390 1
507008 99507008 1001 86380 86390 1
506971 99506971 1001 86380 86390 1
506953 99506953 1001 86380 86390 1
507441 99507441 1001 86380 86390 1
508234 99508234 1001 86380 86390 1
507868 99507868 1001 86380 86390 1
508023 99508023 1001 86380 86390 1
507909 99507909 1001 86380 86390 1
507922 99507922 1001 86380 86390 1
507674 99507674 1001 86380 86390 1
508268 99508268 1001 86380 86390 1
508874 99508874 1001 86380 86390 1
508941 99508941 1001 86380 86390 1
509057 99509057 1001 86380 86390 1
509007 99509007 1001 86380 86390 1
508861 99508861 1001 86380 86390 1
508812 99508812 1001 86380 86390 1
508800 99508800 1001 86380 86390 1
508672 99508672 1001 86380 86390 1
508649 99508649 1001 86380 86390 1
508586 99508586 1001 86380 86390 1
508509 99508509 1001 86380 86390 1
508488 99508488 1001 86380 86390 1
508516 99508516 1001 86380 86390 1
509088 99509088 1001 86380 86390 1
509712 99509712 1001 86380 86390 1
509857 99509857 1001 86380 86390 1
509383 99509383 1001 86380 86390 1
509301 99509301 1001 86380 86390 1
510004 99510004 1001 86380 86390 1
510026 99510026 1001 86380 86390 1
510556 99510556 1001 86380 86390 1
510363 99510363 1001 86380 86390 1
510364 99510364 1001 86380 86390 1
510442 99510442 1001 86380 86390 1
510198 99510198 1001 86380 86390 1
510136 99510136 1001 86380 86390 1
510142 99510142 1001 86380 86390 1
510919 99510919 1001 86380 86390 1
511465 99511465 1001 86380 86390 1
510974 99510974 1001 86380 86390 1
511646 99511646 1001 86380 86390 1
512342 99512342 1001 86380 86390 1
512221 99512221 1001 86380 86390 1
511980 99511980 1001 86380 86390 1
511983 99511983 1001 86380 86390 1
512104 99512104 1001 86380 86390 1
511801 99511801 1001 86380 86390 1
513047 99513047 1001 86380 86390 1
512984 99512984 1001 86380 86390 1
512681 99512681 1001 86380 86390 1
513359 99513359 1001 86380 86390 1
513270 99513270 1001 86380 86390 1
513314 99513314 1001 86380 86390 1
513738 99513738 1001 86380 86390 1
513742 99513742 1001 86380 86390 1
513417 99513417 1001 86380 86390 1
514159 99514159 1001 86380 86390 1
514105 99514105 1001 86380 86390 1
514536 99514536 1001 86380 86390 1
514636 99514636 1001 86380 86390 1
514314 99514314 1001 86380 86390 1
514268 99514268 1001 86380 86390 1
514363 99514363 1001 86380 86390 1
514274 99514274 1001 86380 86390 1
515556 99515556 1001 86380 86390 1
515595 99515595 1001 86380 86390 1
515375 99515375 1001 86380 86390 1
515286 99515286 1001 86380 86390 1
515456 99515456 1001 86380 86390 1
515110 99515110 1001 86380 86390 1
515772 99515772 1001 86380 86390 1
516321 99516321 1001 86380 86390 1
516425 99516425 1001 86380 86390 1
516491 99516491 1001 86380 86390 1
516241 99516241 1001 86380 86390 1
516243 99516243 1001 86380 86390 1
515890 99515890 1001 86380 86390 1
516007 99516007 1001 86380 86390 1
516074 99516074 1001 86380 86390 1
516026 99516026 1001 86380 86390 1
516053 99516053 1001 86380 86390 1
516612 99516612 1001 86380 86390 1
516712 99516712 1001 86380 86390 1
517278 99517278 1001 86380 86390 1
517035 99517035 1001 86380 86390 1
516911 99516911 1001 86380 86390 1
517436 99517436 1001 86380 86390 1
517530 99517530 1001 86380 86390 1
517522 99517522 1001 86380 86390 1
517486 99517486 1001 86380 86390 1
517956 99517956 1001 86380 86390 1
517788 99517788 1001 86380 86390 1
517764 99517764 1001 86380 86390 1
517837 99517837 1001 86380 86390 1
517590 99517590 1001 86380 86390 1
518863 99518863 1001 86380 86390 1
518627 99518627 1001 86380 86390 1
518718 99518718 1001 86380 86390 1
518673 99518673 1001 86380 86390 1
518739 99518739 1001 86380 86390 1
518729 99518729 1001 86380 86390 1
519158 99519158 1001 86380 86390 1
519781 99519781 1001 86380 86390 1
519798 99519798 1001 86380 86390 1
519445 99519445 1001 86380 86390 1
519219 99519219 1001 86380 86390 1
519286 99519286 1001 86380 86390 1
519195 99519195 1001 86380 86390 1
519269 99519269 1001 86380 86390 1
520530 99520530 1001 86380 86390 1
520302 99520302 1001 86380 86390 1
520174 99520174 1001 86380 86390 1
520100 99520100 1001 86380 86390 1
520049 99520049 1001 86380 86390 1
520063 99520063 1001 86380 86390 1
520218 99520218 1001 86380 86390 1
520115 99520115 1001 86380 86390 1
520142 99520142 1001 86380 86390 1
520066 99520066 1001 86380 86390 1
520092 99520092 1001 86380 86390 1
520773 99520773 1001 86380 86390 1
520659 99520659 1001 86380 86390 1
520841 99520841 1001 86380 86390 1
521188 99521188 1001 86380 86390 1
521073 99521073 1001 86380 86390 1
521246 99521246 1001 86380 86390 1
522038 99522038 1001 86380 86390 1
522380 99522380 1001 86380 86390 1
522948 99522948 1001 86380 86390 1
522589 99522589 1001 86380 86390 1
523301 99523301 1001 86380 86390 1
523742 99523742 1001 86380 86390 1
523747 99523747 1001 86380 86390 1
523600 99523600 1001 86380 86390 1
523655 99523655 1001 86380 86390 1
523681 99523681 1001 86380 86390 1
523723 99523723 1001 86380 86390 1
524769 99524769 1001 86380 86390 1
524181 99524181 1001 86380 86390 1
524259 99524259 1001 86380 86390 1
524969 99524969 1001 86380 86390 1
524779 99524779 1001 86380 86390 1
525429 99525429 1001 86380 86390 1
525428 99525428 1001 86380 86390 1
525199 99525199 1001 86380 86390 1
525218 99525218 1001 86380 86390 1
525248 99525248 1001 86380 86390 1
525092 99525092 1001 86380 86390 1
525178 99525178 1001 86380 86390 1
525737 99525737 1001 86380 86390 1
525696 99525696 1001 86380 86390 1
526321 99526321 1001 86380 86390 1
526386 99526386 1001 86380 86390 1
526311 99526311 1001 86380 86390 1
526289 99526289 1001 86380 86390 1
526278 99526278 1001 86380 86390 1
526345 99526345 1001 86380 86390 1
525888 99525888 1001 86380 86390 1
525904 99525904 1001 86380 86390 1
526451 99526451 1001 86380 86390 1
526840 99526840 1001 86380 86390 1
526965 99526965 1001 86380 86390 1
526773 99526773 1001 86380 86390 1
526832 99526832 1001 86380 86390 1
526730 99526730 1001 86380 86390 1
527303 99527303 1001 86380 86390 1
527965 99527965 1001 86380 86390 1
527982 99527982 1001 86380 86390 1
527810 99527810 1001 86380 86390 1
528280 99528280 1001 86380 86390 1
528268 99528268 1001 86380 86390 1
528631 99528631 1001 86380 86390 1
528673 99528673 1001 86380 86390 1
528316 99528316 1001 86380 86390 1
528383 99528383 1001 86380 86390 1
528978 99528978 1001 86380 86390 1
528936 99528936 1001 86380 86390 1
529607 99529607 1001 86380 86390 1
529318 99529318 1001 86380 86390 1
529439 99529439 1001 86380 86390 1
529224 99529224 1001 86380 86390 1
529765 99529765 1001 86380 86390 1
529756 99529756 1001 86380 86390 1
529900 99529900 1001 86380 86390 1
530486 99530486 1001 86380 86390 1
530334 99530334 1001 86380 86390 1
530104 99530104 1001 86380 86390 1
530020 99530020 1001 86380 86390 1
530087 99530087 1001 86380 86390 1
530688 99530688 1001 86380 86390 1
531287 99531287 1001 86380 86390 1
531012 99531012 1001 86380 86390 1
531173 99531173 1001 86380 86390 1
530791 99530791 1001 86380 86390 1
530847 99530847 1001 86380 86390 1
531510 99531510 1001 86380 86390 1
531500 99531500 1001 86380 86390 1
531490 99531490 1001 86380 86390 1
532162 99532162 1001 86380 86390 1
532141 99532141 1001 86380 86390 1
531890 99531890 1001 86380 86390 1
532269 99532269 1001 86380 86390 1
532338 99532338 1001 86380 86390 1
532301 99532301 1001 86380 86390 1
532935 99532935 1001 86380 86390 1
532787 99532787 1001 86380 86390 1
532476 99532476 1001 86380 86390 1
532420 99532420 1001 86380 86390 1
533723 99533723 1001 86380 86390 1
533762 99533762 1001 86380 86390 1
533753 99533753 1001 86380 86390 1
533483 99533483 1001 86380 86390 1
533496 99533496 1001 86380 86390 1
533329 99533329 1001 86380 86390 1
533344 99533344 1001 86380 86390 1
533427 99533427 1001 86380 86390 1
534003 99534003 1001 86380 86390 1
534535 99534535 1001 86380 86390 1
534536 99534536 1001 86380 86390 1
534232 99534232 1001 86380 86390 1
534196 99534196 1001 86380 86390 1
534225 99534225 1001 86380 86390 1
535422 99535422 1001 86380 86390 1
535102 99535102 1001 86380 86390 1
536176 99536176 1001 86380 86390 1
536228 99536228 1001 86380 86390 1
536269 99536269 1001 86380 86390 1
536245 99536245 1001 86380 86390 1
536027 99536027 1001 86380 86390 1
536076 99536076 1001 86380 86390 1
536089 99536089 1001 86380 86390 1
536025 99536025 1001 86380 86390 1
535772 99535772 1001 86380 86390 1
536452 99536452 1001 86380 86390 1
537136 99537136 1001 86380 86390 1
537069 99537069 1001 86380 86390 1
537253 99537253 1001 86380 86390 1
537929 99537929 1001 86380 86390 1
537931 99537931 1001 86380 86390 1
537921 99537921 1001 86380 86390 1
537897 99537897 1001 86380 86390 1
537859 99537859 1001 86380 86390 1
537740 99537740 1001 86380 86390 1
537369 99537369 1001 86380 86390 1
537404 99537404 1001 86380 86390 1
538013 99538013 1001 86380 86390 1
538100 99538100 1001 86380 86390 1
538612 99538612 1001 86380 86390 1
538443 99538443 1001 86380 86390 1
538432 99538432 1001 86380 86390 1
538337 99538337 1001 86380 86390 1
538390 99538390 1001 86380 86390 1
538211 99538211 1001 86380 86390 1
538854 99538854 1001 86380 86390 1
539059 99539059 1001 86380 86390 1
539099 99539099 1001 86380 86390 1
539034 99539034 1001 86380 86390 1
539061 99539061 1001 86380 86390 1
539657 99539657 1001 86380 86390 1
540315 99540315 1001 86380 86390 1
540290 99540290 1001 86380 86390 1
540383 99540383 1001 86380 86390 1
540362 99540362 1001 86380 86390 1
540238 99540238 1001 86380 86390 1
540188 99540188 1001 86380 86390 1
540190 99540190 1001 86380 86390 1
539939 99539939 1001 86380 86390 1
539895 99539895 1001 86380 86390 1
539896 99539896 1001 86380 86390 1
540650 99540650 1001 86380 86390 1
540590 99540590 1001 86380 86390 1
541100 99541100 1001 86380 86390 1
541268 99541268 1001 86380 86390 1
541210 99541210 1001 86380 86390 1
541135 99541135 1001 86380 86390 1
540963 99540963 1001 86380 86390 1
541016 99541016 1001 86380 86390 1
540996 99540996 1001 86380 86390 1
540750 99540750 1001 86380 86390 1
540723 99540723 1001 86380 86390 1
541349 99541349 1001 86380 86390 1
541537 99541537 1001 86380 86390 1
542129 99542129 1001 86380 86390 1
542209 99542209 1001 86380 86390 1
542318 99542318 1001 86380 86390 1
542193 99542193 1001 86380 86390 1
542744 99542744 1001 86380 86390 1
542655 99542655 1001 86380 86390 1
542443 99542443 1001 86380 86390 1
542420 99542420 1001 86380 86390 1
542511 99542511 1001 86380 86390 1
542952 99542952 1001 86380 86390 1
543745 99543745 1001 86380 86390 1
543389 99543389 1001 86380 86390 1
543459 99543459 1001 86380 86390 1
543525 99543525 1001 86380 86390 1
543198 99543198 1001 86380 86390 1
543800 99543800 1001 86380 86390 1
543942 99543942 1001 86380 86390 1
543917 99543917 1001 86380 86390 1
544513 99544513 1001 86380 86390 1
544425 99544425 1001 86380 86390 1
544197 99544197 1001 86380 86390 1
544298 99544298 1001 86380 86390 1
544711 99544711 1001 86380 86390 1
431498 239 1001 15300 15777 1
502985 809 1001 51616 51916 1
400167 99400167 1001 86380 86390 1
400178 99400178 1001 86380 86390 1
400807 99400807 1001 86380 86390 1
401234 99401234 1001 86380 86390 1
401356 99401356 1001 86380 86390 1
401531 99401531 1001 86380 86390 1
401599 99401599 1001 86380 86390 1
402187 99402187 1001 86380 86390 1
402476 99402476 1001 86380 86390 1
402728 99402728 1001 86380 86390 1
402940 99402940 1001 86380 86390 1
403154 99403154 1001 86380 86390 1
403339 99403339 1001 86380 86390 1
403477 99403477 1001 86380 86390 1
403908 99403908 1001 86380 86390 1
404022 99404022 1001 86380 86390 1
404246 99404246 1001 86380 86390 1
404322 99404322 1001 86380 86390 1
404954 99404954 1001 86380 86390 1
404926 99404926 1001 86380 86390 1
405234 99405234 1001 86380 86390 1
405257 99405257 1001 86380 86390 1
405546 99405546 1001 86380 86390 1
405659 99405659 1001 86380 86390 1
405864 99405864 1001 86380 86390 1
406204 99406204 1001 86380 86390 1
406621 99406621 1001 86380 86390 1
407174 99407174 1001 86380 86390 1
407440 99407440 1001 86380 86390 1
407471 99407471 1001 86380 86390 1
407565 99407565 1001 86380 86390 1
407928 99407928 1001 86380 86390 1
408089 99408089 1001 86380 86390 1
408854 99408854 1001 86380 86390 1
408964 99408964 1001 86380 86390 1
409538 99409538 1001 86380 86390 1
409667 99409667 1001 86380 86390 1
409958 99409958 1001 86380 86390 1
410204 99410204 1001 86380 86390 1
410239 99410239 1001 86380 86390 1
410784 99410784 1001 86380 86390 1
411252 99411252 1001 86380 86390 1
412417 99412417 1001 86380 86390 1
413491 99413491 1001 86380 86390 1
413649 99413649 1001 86380 86390 1
413486 99413486 1001 86380 86390 1
412641 99412641 1001 86380 86390 1
412554 99412554 1001 86380 86390 1
415264 99415264 1001 86380 86390 1
415204 99415204 1001 86380 86390 1
415553 99415553 1001 86380 86390 1
415426 99415426 1001 86380 86390 1
415401 99415401 1001 86380 86390 1
416936 99416936 1001 86380 86390 1
416844 99416844 1001 86380 86390 1
416669 99416669 1001 86380 86390 1
416231 99416231 1001 86380 86390 1
416221 99416221 1001 86380 86390 1
415847 99415847 1001 86380 86390 1
415879 99415879 1001 86380 86390 1
418694 99418694 1001 86380 86390 1
418522 99418522 1001 86380 86390 1
417800 99417800 1001 86380 86390 1
417611 99417611 1001 86380 86390 1
419061 99419061 1001 86380 86390 1
420413 99420413 1001 86380 86390 1
420211 99420211 1001 86380 86390 1
419978 99419978 1001 86380 86390 1
420789 99420789 1001 86380 86390 1
419631 99419631 1001 86380 86390 1
420801 99420801 1001 86380 86390 1
421740 99421740 1001 86380 86390 1
421856 99421856 1001 86380 86390 1
422021 99422021 1001 86380 86390 1
422113 99422113 1001 86380 86390 1
420915 99420915 1001 86380 86390 1
422309 99422309 1001 86380 86390 1
422228 99422228 1001 86380 86390 1
422186 99422186 1001 86380 86390 1
423711 99423711 1001 86380 86390 1
423104 99423104 1001 86380 86390 1
422763 99422763 1001 86380 86390 1
422939 99422939 1001 86380 86390 1
422528 99422528 1001 86380 86390 1
424020 99424020 1001 86380 86390 1
424133 99424133 1001 86380 86390 1
423756 99423756 1001 86380 86390 1
424006 99424006 1001 86380 86390 1
425180 99425180 1001 86380 86390 1
425209 99425209 1001 86380 86390 1
424161 99424161 1001 86380 86390 1
425741 99425741 1001 86380 86390 1
425665 99425665 1001 86380 86390 1
426920 99426920 1001 86380 86390 1
426761 99426761 1001 86380 86390 1
426666 99426666 1001 86380 86390 1
425922 99425922 1001 86380 86390 1
426029 99426029 1001 86380 86390 1
427419 99427419 1001 86380 86390 1
427148 99427148 1001 86380 86390 1
427376 99427376 1001 86380 86390 1
427475 99427475 1001 86380 86390 1
428594 99428594 1001 86380 86390 1
427971 99427971 1001 86380 86390 1
428092 99428092 1001 86380 86390 1
428319 99428319 1001 86380 86390 1
428243 99428243 1001 86380 86390 1
427803 99427803 1001 86380 86390 1
427828 99427828 1001 86380 86390 1
428866 99428866 1001 86380 86390 1
430054 99430054 1001 86380 86390 1
430345 99430345 1001 86380 86390 1
429721 99429721 1001 86380 86390 1
429797 99429797 1001 86380 86390 1
429357 99429357 1001 86380 86390 1
429363 99429363 1001 86380 86390 1
430424 99430424 1001 86380 86390 1
430573 99430573 1001 86380 86390 1
430792 99430792 1001 86380 86390 1
431712 99431712 1001 86380 86390 1
432015 99432015 1001 86380 86390 1
431949 99431949 1001 86380 86390 1
432047 99432047 1001 86380 86390 1
431306 99431306 1001 86380 86390 1
431489 99431489 1001 86380 86390 1
431490 99431490 1001 86380 86390 1
431465 99431465 1001 86380 86390 1
432242 99432242 1001 86380 86390 1
432473 99432473 1001 86380 86390 1
433241 99433241 1001 86380 86390 1
432611 99432611 1001 86380 86390 1
432550 99432550 1001 86380 86390 1
433929 99433929 1001 86380 86390 1
435043 99435043 1001 86380 86390 1
434932 99434932 1001 86380 86390 1
434750 99434750 1001 86380 86390 1
434406 99434406 1001 86380 86390 1
434299 99434299 1001 86380 86390 1
434300 99434300 1001 86380 86390 1
435734 99435734 1001 86380 86390 1
435490 99435490 1001 86380 86390 1
435720 99435720 1001 86380 86390 1
435640 99435640 1001 86380 86390 1
436642 99436642 1001 86380 86390 1
436055 99436055 1001 86380 86390 1
436149 99436149 1001 86380 86390 1
300019 99300019 1001 86380 86390 1
437356 99437356 1001 86380 86390 1
300467 99300467 1001 86380 86390 1
300324 99300324 1001 86380 86390 1
300137 99300137 1001 86380 86390 1
300896 99300896 1001 86380 86390 1
300741 99300741 1001 86380 86390 1
300769 99300769 1001 86380 86390 1
300771 99300771 1001 86380 86390 1
300904 99300904 1001 86380 86390 1
301438 99301438 1001 86380 86390 1
301232 99301232 1001 86380 86390 1
301180 99301180 1001 86380 86390 1
301017 99301017 1001 86380 86390 1
301637 99301637 1001 86380 86390 1
302064 99302064 1001 86380 86390 1
302026 99302026 1001 86380 86390 1
302131 99302131 1001 86380 86390 1
302447 99302447 1001 86380 86390 1
303097 99303097 1001 86380 86390 1
303008 99303008 1001 86380 86390 1
302949 99302949 1001 86380 86390 1
302684 99302684 1001 86380 86390 1
303309 99303309 1001 86380 86390 1
303271 99303271 1001 86380 86390 1
303938 99303938 1001 86380 86390 1
303874 99303874 1001 86380 86390 1
303915 99303915 1001 86380 86390 1
303741 99303741 1001 86380 86390 1
303581 99303581 1001 86380 86390 1
303609 99303609 1001 86380 86390 1
303418 99303418 1001 86380 86390 1
303488 99303488 1001 86380 86390 1
304164 99304164 1001 86380 86390 1
304696 99304696 1001 86380 86390 1
304385 99304385 1001 86380 86390 1
304939 99304939 1001 86380 86390 1
305625 99305625 1001 86380 86390 1
305392 99305392 1001 86380 86390 1
305168 99305168 1001 86380 86390 1
500090 99500090 1001 86380 86390 1
500584 99500584 1001 86380 86390 1
500604 99500604 1001 86380 86390 1
500542 99500542 1001 86380 86390 1
500363 99500363 1001 86380 86390 1
500268 99500268 1001 86380 86390 1
500851 99500851 1001 86380 86390 1
500933 99500933 1001 86380 86390 1
500895 99500895 1001 86380 86390 1
500991 99500991 1001 86380 86390 1
501346 99501346 1001 86380 86390 1
501411 99501411 1001 86380 86390 1
501096 99501096 1001 86380 86390 1
501190 99501190 1001 86380 86390 1
501782 99501782 1001 86380 86390 1
501980 99501980 1001 86380 86390 1
502487 99502487 1001 86380 86390 1
503122 99503122 1001 86380 86390 1
503287 99503287 1001 86380 86390 1
502948 99502948 1001 86380 86390 1
502951 99502951 1001 86380 86390 1
502781 99502781 1001 86380 86390 1
502847 99502847 1001 86380 86390 1
502683 99502683 1001 86380 86390 1
503434 99503434 1001 86380 86390 1
503463 99503463 1001 86380 86390 1
503387 99503387 1001 86380 86390 1
504102 99504102 1001 86380 86390 1
503849 99503849 1001 86380 86390 1
503749 99503749 1001 86380 86390 1
503764 99503764 1001 86380 86390 1
503717 99503717 1001 86380 86390 1
503498 99503498 1001 86380 86390 1
503687 99503687 1001 86380 86390 1
504582 99504582 1001 86380 86390 1
504468 99504468 1001 86380 86390 1
504353 99504353 1001 86380 86390 1
504461 99504461 1001 86380 86390 1
505028 99505028 1001 86380 86390 1
505476 99505476 1001 86380 86390 1
505481 99505481 1001 86380 86390 1
505249 99505249 1001 86380 86390 1
505950 99505950 1001 86380 86390 1
505783 99505783 1001 86380 86390 1
505952 99505952 1001 86380 86390 1
505889 99505889 1001 86380 86390 1
506580 99506580 1001 86380 86390 1
506243 99506243 1001 86380 86390 1
506100 99506100 1001 86380 86390 1
506139 99506139 1001 86380 86390 1
506661 99506661 1001 86380 86390 1
506599 99506599 1001 86380 86390 1
507251 99507251 1001 86380 86390 1
507416 99507416 1001 86380 86390 1
507114 99507114 1001 86380 86390 1
507179 99507179 1001 86380 86390 1
507043 99507043 1001 86380 86390 1
507175 99507175 1001 86380 86390 1
507163 99507163 1001 86380 86390 1
507627 99507627 1001 86380 86390 1
508073 99508073 1001 86380 86390 1
508195 99508195 1001 86380 86390 1
508026 99508026 1001 86380 86390 1
507678 99507678 1001 86380 86390 1
508265 99508265 1001 86380 86390 1
508409 99508409 1001 86380 86390 1
508439 99508439 1001 86380 86390 1
508987 99508987 1001 86380 86390 1
508980 99508980 1001 86380 86390 1
508778 99508778 1001 86380 86390 1
508716 99508716 1001 86380 86390 1
508781 99508781 1001 86380 86390 1
508747 99508747 1001 86380 86390 1
508651 99508651 1001 86380 86390 1
509153 99509153 1001 86380 86390 1
509209 99509209 1001 86380 86390 1
509198 99509198 1001 86380 86390 1
509265 99509265 1001 86380 86390 1
509474 99509474 1001 86380 86390 1
509375 99509375 1001 86380 86390 1
509311 99509311 1001 86380 86390 1
509925 99509925 1001 86380 86390 1
509944 99509944 1001 86380 86390 1
510036 99510036 1001 86380 86390 1
510562 99510562 1001 86380 86390 1
510605 99510605 1001 86380 86390 1
510716 99510716 1001 86380 86390 1
510488 99510488 1001 86380 86390 1
510144 99510144 1001 86380 86390 1
510209 99510209 1001 86380 86390 1
510132 99510132 1001 86380 86390 1
510139 99510139 1001 86380 86390 1
510888 99510888 1001 86380 86390 1
511452 99511452 1001 86380 86390 1
511001 99511001 1001 86380 86390 1
511600 99511600 1001 86380 86390 1
512329 99512329 1001 86380 86390 1
512261 99512261 1001 86380 86390 1
512147 99512147 1001 86380 86390 1
512064 99512064 1001 86380 86390 1
513180 99513180 1001 86380 86390 1
513061 99513061 1001 86380 86390 1
512588 99512588 1001 86380 86390 1
512734 99512734 1001 86380 86390 1
513977 99513977 1001 86380 86390 1
513848 99513848 1001 86380 86390 1
513740 99513740 1001 86380 86390 1
514211 99514211 1001 86380 86390 1
514110 99514110 1001 86380 86390 1
514189 99514189 1001 86380 86390 1
514112 99514112 1001 86380 86390 1
514182 99514182 1001 86380 86390 1
514807 99514807 1001 86380 86390 1
514684 99514684 1001 86380 86390 1
514407 99514407 1001 86380 86390 1
514360 99514360 1001 86380 86390 1
514271 99514271 1001 86380 86390 1
514325 99514325 1001 86380 86390 1
514881 99514881 1001 86380 86390 1
514907 99514907 1001 86380 86390 1
515561 99515561 1001 86380 86390 1
515316 99515316 1001 86380 86390 1
515423 99515423 1001 86380 86390 1
515176 99515176 1001 86380 86390 1
515758 99515758 1001 86380 86390 1
515694 99515694 1001 86380 86390 1
515765 99515765 1001 86380 86390 1
516269 99516269 1001 86380 86390 1
516186 99516186 1001 86380 86390 1
516225 99516225 1001 86380 86390 1
516021 99516021 1001 86380 86390 1
516528 99516528 1001 86380 86390 1
517197 99517197 1001 86380 86390 1
517279 99517279 1001 86380 86390 1
517052 99517052 1001 86380 86390 1
516741 99516741 1001 86380 86390 1
516832 99516832 1001 86380 86390 1
516862 99516862 1001 86380 86390 1
516814 99516814 1001 86380 86390 1
516724 99516724 1001 86380 86390 1
518049 99518049 1001 86380 86390 1
517979 99517979 1001 86380 86390 1
518018 99518018 1001 86380 86390 1
517939 99517939 1001 86380 86390 1
517659 99517659 1001 86380 86390 1
517615 99517615 1001 86380 86390 1
518806 99518806 1001 86380 86390 1
518588 99518588 1001 86380 86390 1
518751 99518751 1001 86380 86390 1
518558 99518558 1001 86380 86390 1
519650 99519650 1001 86380 86390 1
519408 99519408 1001 86380 86390 1
519216 99519216 1001 86380 86390 1
519861 99519861 1001 86380 86390 1
520460 99520460 1001 86380 86390 1
520318 99520318 1001 86380 86390 1
520335 99520335 1001 86380 86390 1
520251 99520251 1001 86380 86390 1
520163 99520163 1001 86380 86390 1
520207 99520207 1001 86380 86390 1
520132 99520132 1001 86380 86390 1
520172 99520172 1001 86380 86390 1
520708 99520708 1001 86380 86390 1
521133 99521133 1001 86380 86390 1
521211 99521211 1001 86380 86390 1
521083 99521083 1001 86380 86390 1
521136 99521136 1001 86380 86390 1
521220 99521220 1001 86380 86390 1
521051 99521051 1001 86380 86390 1
522203 99522203 1001 86380 86390 1
522272 99522272 1001 86380 86390 1
522286 99522286 1001 86380 86390 1
522063 99522063 1001 86380 86390 1
521909 99521909 1001 86380 86390 1
521873 99521873 1001 86380 86390 1
521796 99521796 1001 86380 86390 1
521772 99521772 1001 86380 86390 1
522421 99522421 1001 86380 86390 1
522296 99522296 1001 86380 86390 1
523080 99523080 1001 86380 86390 1
523004 99523004 1001 86380 86390 1
523043 99523043 1001 86380 86390 1
523094 99523094 1001 86380 86390 1
522809 99522809 1001 86380 86390 1
522904 99522904 1001 86380 86390 1
522803 99522803 1001 86380 86390 1
522752 99522752 1001 86380 86390 1
522911 99522911 1001 86380 86390 1
522603 99522603 1001 86380 86390 1
522568 99522568 1001 86380 86390 1
522506 99522506 1001 86380 86390 1
523264 99523264 1001 86380 86390 1
523808 99523808 1001 86380 86390 1
523748 99523748 1001 86380 86390 1
523587 99523587 1001 86380 86390 1
523652 99523652 1001 86380 86390 1
523692 99523692 1001 86380 86390 1
523431 99523431 1001 86380 86390 1
523504 99523504 1001 86380 86390 1
524123 99524123 1001 86380 86390 1
524078 99524078 1001 86380 86390 1
523976 99523976 1001 86380 86390 1
524581 99524581 1001 86380 86390 1
524633 99524633 1001 86380 86390 1
524528 99524528 1001 86380 86390 1
524360 99524360 1001 86380 86390 1
524418 99524418 1001 86380 86390 1
524163 99524163 1001 86380 86390 1
524230 99524230 1001 86380 86390 1
524171 99524171 1001 86380 86390 1
524793 99524793 1001 86380 86390 1
524898 99524898 1001 86380 86390 1
524912 99524912 1001 86380 86390 1
524810 99524810 1001 86380 86390 1
525411 99525411 1001 86380 86390 1
525545 99525545 1001 86380 86390 1
525392 99525392 1001 86380 86390 1
525289 99525289 1001 86380 86390 1
525038 99525038 1001 86380 86390 1
525682 99525682 1001 86380 86390 1
526381 99526381 1001 86380 86390 1
526023 99526023 1001 86380 86390 1
526117 99526117 1001 86380 86390 1
525970 99525970 1001 86380 86390 1
525808 99525808 1001 86380 86390 1
525875 99525875 1001 86380 86390 1
527044 99527044 1001 86380 86390 1
526985 99526985 1001 86380 86390 1
526765 99526765 1001 86380 86390 1
526754 99526754 1001 86380 86390 1
527254 99527254 1001 86380 86390 1
527268 99527268 1001 86380 86390 1
527399 99527399 1001 86380 86390 1
528024 99528024 1001 86380 86390 1
528048 99528048 1001 86380 86390 1
527777 99527777 1001 86380 86390 1
527595 99527595 1001 86380 86390 1
528191 99528191 1001 86380 86390 1
528701 99528701 1001 86380 86390 1
528510 99528510 1001 86380 86390 1
528436 99528436 1001 86380 86390 1
528285 99528285 1001 86380 86390 1
528441 99528441 1001 86380 86390 1
529003 99529003 1001 86380 86390 1
529667 99529667 1001 86380 86390 1
529534 99529534 1001 86380 86390 1
529411 99529411 1001 86380 86390 1
530524 99530524 1001 86380 86390 1
530142 99530142 1001 86380 86390 1
529946 99529946 1001 86380 86390 1
530079 99530079 1001 86380 86390 1
529977 99529977 1001 86380 86390 1
530725 99530725 1001 86380 86390 1
531248 99531248 1001 86380 86390 1
531010 99531010 1001 86380 86390 1
531036 99531036 1001 86380 86390 1
531532 99531532 1001 86380 86390 1
531434 99531434 1001 86380 86390 1
532158 99532158 1001 86380 86390 1
532073 99532073 1001 86380 86390 1
532089 99532089 1001 86380 86390 1
531932 99531932 1001 86380 86390 1
531736 99531736 1001 86380 86390 1
531700 99531700 1001 86380 86390 1
532314 99532314 1001 86380 86390 1
532317 99532317 1001 86380 86390 1
532622 99532622 1001 86380 86390 1
532779 99532779 1001 86380 86390 1
532627 99532627 1001 86380 86390 1
532477 99532477 1001 86380 86390 1
532509 99532509 1001 86380 86390 1
533823 99533823 1001 86380 86390 1
533714 99533714 1001 86380 86390 1
533715 99533715 1001 86380 86390 1
533499 99533499 1001 86380 86390 1
533609 99533609 1001 86380 86390 1
533430 99533430 1001 86380 86390 1
534683 99534683 1001 86380 86390 1
534599 99534599 1001 86380 86390 1
534207 99534207 1001 86380 86390 1
534150 99534150 1001 86380 86390 1
534837 99534837 1001 86380 86390 1
535388 99535388 1001 86380 86390 1
535380 99535380 1001 86380 86390 1
535230 99535230 1001 86380 86390 1
535235 99535235 1001 86380 86390 1
535045 99535045 1001 86380 86390 1
535714 99535714 1001 86380 86390 1
535555 99535555 1001 86380 86390 1
535633 99535633 1001 86380 86390 1
536299 99536299 1001 86380 86390 1
536210 99536210 1001 86380 86390 1
536317 99536317 1001 86380 86390 1
536297 99536297 1001 86380 86390 1
535866 99535866 1001 86380 86390 1
535750 99535750 1001 86380 86390 1
536469 99536469 1001 86380 86390 1
536458 99536458 1001 86380 86390 1
536423 99536423 1001 86380 86390 1
536795 99536795 1001 86380 86390 1
536912 99536912 1001 86380 86390 1
536757 99536757 1001 86380 86390 1
536559 99536559 1001 86380 86390 1
537270 99537270 1001 86380 86390 1
537170 99537170 1001 86380 86390 1
537888 99537888 1001 86380 86390 1
537961 99537961 1001 86380 86390 1
537766 99537766 1001 86380 86390 1
537392 99537392 1001 86380 86390 1
537509 99537509 1001 86380 86390 1
538141 99538141 1001 86380 86390 1
538154 99538154 1001 86380 86390 1
538716 99538716 1001 86380 86390 1
538469 99538469 1001 86380 86390 1
538422 99538422 1001 86380 86390 1
538424 99538424 1001 86380 86390 1
538304 99538304 1001 86380 86390 1
538396 99538396 1001 86380 86390 1
539490 99539490 1001 86380 86390 1
539293 99539293 1001 86380 86390 1
539295 99539295 1001 86380 86390 1
539163 99539163 1001 86380 86390 1
539211 99539211 1001 86380 86390 1
539160 99539160 1001 86380 86390 1
539212 99539212 1001 86380 86390 1
540281 99540281 1001 86380 86390 1
540323 99540323 1001 86380 86390 1
540233 99540233 1001 86380 86390 1
540031 99540031 1001 86380 86390 1
540639 99540639 1001 86380 86390 1
541145 99541145 1001 86380 86390 1
541393 99541393 1001 86380 86390 1
541804 99541804 1001 86380 86390 1
542163 99542163 1001 86380 86390 1
542128 99542128 1001 86380 86390 1
542817 99542817 1001 86380 86390 1
542742 99542742 1001 86380 86390 1
542608 99542608 1001 86380 86390 1
543533 99543533 1001 86380 86390 1
543500 99543500 1001 86380 86390 1
543300 99543300 1001 86380 86390 1
543317 99543317 1001 86380 86390 1
543931 99543931 1001 86380 86390 1
544595 99544595 1001 86380 86390 1
544236 99544236 1001 86380 86390 1
544340 99544340 1001 86380 86390 1
544201 99544201 1001 86380 86390 1
544093 99544093 1001 86380 86390 1
544173 99544173 1001 86380 86390 1
544001 99544001 1001 86380 86390 1
544694 99544694 1001 86380 86390 1
421802 238 1001 3300 3957 1
400021 99400021 1001 86380 86390 1
400347 99400347 1001 86380 86390 1
400415 99400415 1001 86380 86390 1
400832 99400832 1001 86380 86390 1
400981 99400981 1001 86380 86390 1
401154 99401154 1001 86380 86390 1
401538 99401538 1001 86380 86390 1
401519 99401519 1001 86380 86390 1
401700 99401700 1001 86380 86390 1
401647 99401647 1001 86380 86390 1
402068 99402068 1001 86380 86390 1
402228 99402228 1001 86380 86390 1
402295 99402295 1001 86380 86390 1
402472 99402472 1001 86380 86390 1
402586 99402586 1001 86380 86390 1
402853 99402853 1001 86380 86390 1
403116 99403116 1001 86380 86390 1
403361 99403361 1001 86380 86390 1
403512 99403512 1001 86380 86390 1
404378 99404378 1001 86380 86390 1
404459 99404459 1001 86380 86390 1
405012 99405012 1001 86380 86390 1
405030 99405030 1001 86380 86390 1
405129 99405129 1001 86380 86390 1
405241 99405241 1001 86380 86390 1
405837 99405837 1001 86380 86390 1
405938 99405938 1001 86380 86390 1
406274 99406274 1001 86380 86390 1
406923 99406923 1001 86380 86390 1
407050 99407050 1001 86380 86390 1
407251 99407251 1001 86380 86390 1
407377 99407377 1001 86380 86390 1
407381 99407381 1001 86380 86390 1
407794 99407794 1001 86380 86390 1
408276 99408276 1001 86380 86390 1
408905 99408905 1001 86380 86390 1
409213 99409213 1001 86380 86390 1
409577 99409577 1001 86380 86390 1
409618 99409618 1001 86380 86390 1
410232 99410232 1001 86380 86390 1
410482 99410482 1001 86380 86390 1
410867 99410867 1001 86380 86390 1
411157 99411157 1001 86380 86390 1
411405 99411405 1001 86380 86390 1
411464 99411464 1001 86380 86390 1
411789 99411789 1001 86380 86390 1
411910 99411910 1001 86380 86390 1
412163 99412163 1001 86380 86390 1
412325 99412325 1001 86380 86390 1
413544 99413544 1001 86380 86390 1
413583 99413583 1001 86380 86390 1
413678 99413678 1001 86380 86390 1
413470 99413470 1001 86380 86390 1
413991 99413991 1001 86380 86390 1
413842 99413842 1001 86380 86390 1
414930 99414930 1001 86380 86390 1
414678 99414678 1001 86380 86390 1
414557 99414557 1001 86380 86390 1
414406 99414406 1001 86380 86390 1
414155 99414155 1001 86380 86390 1
416908 99416908 1001 86380 86390 1
416913 99416913 1001 86380 86390 1
416849 99416849 1001 86380 86390 1
416901 99416901 1001 86380 86390 1
416521 99416521 1001 86380 86390 1
416395 99416395 1001 86380 86390 1
416079 99416079 1001 86380 86390 1
415890 99415890 1001 86380 86390 1
417414 99417414 1001 86380 86390 1
418700 99418700 1001 86380 86390 1
418443 99418443 1001 86380 86390 1
418064 99418064 1001 86380 86390 1
418429 99418429 1001 86380 86390 1
418949 99418949 1001 86380 86390 1
420410 99420410 1001 86380 86390 1
419848 99419848 1001 86380 86390 1
419678 99419678 1001 86380 86390 1
419845 99419845 1001 86380 86390 1
419476 99419476 1001 86380 86390 1
420599 99420599 1001 86380 86390 1
420471 99420471 1001 86380 86390 1
421792 99421792 1001 86380 86390 1
421961 99421961 1001 86380 86390 1
421212 99421212 1001 86380 86390 1
420985 99420985 1001 86380 86390 1
422285 99422285 1001 86380 86390 1
423635 99423635 1001 86380 86390 1
423189 99423189 1001 86380 86390 1
422656 99422656 1001 86380 86390 1
422545 99422545 1001 86380 86390 1
422762 99422762 1001 86380 86390 1
425334 99425334 1001 86380 86390 1
424946 99424946 1001 86380 86390 1
424262 99424262 1001 86380 86390 1
424344 99424344 1001 86380 86390 1
424156 99424156 1001 86380 86390 1
424583 99424583 1001 86380 86390 1
425411 99425411 1001 86380 86390 1
425450 99425450 1001 86380 86390 1
425523 99425523 1001 86380 86390 1
426848 99426848 1001 86380 86390 1
426547 99426547 1001 86380 86390 1
426498 99426498 1001 86380 86390 1
427456 99427456 1001 86380 86390 1
427236 99427236 1001 86380 86390 1
427391 99427391 1001 86380 86390 1
427145 99427145 1001 86380 86390 1
428423 99428423 1001 86380 86390 1
428691 99428691 1001 86380 86390 1
428094 99428094 1001 86380 86390 1
427804 99427804 1001 86380 86390 1
430142 99430142 1001 86380 86390 1
430196 99430196 1001 86380 86390 1
429408 99429408 1001 86380 86390 1
429431 99429431 1001 86380 86390 1
429224 99429224 1001 86380 86390 1
429369 99429369 1001 86380 86390 1
429375 99429375 1001 86380 86390 1
429184 99429184 1001 86380 86390 1
430534 99430534 1001 86380 86390 1
431459 99431459 1001 86380 86390 1
432427 99432427 1001 86380 86390 1
433347 99433347 1001 86380 86390 1
432555 99432555 1001 86380 86390 1
432757 99432757 1001 86380 86390 1
433752 99433752 1001 86380 86390 1
433949 99433949 1001 86380 86390 1
435282 99435282 1001 86380 86390 1
434970 99434970 1001 86380 86390 1
434789 99434789 1001 86380 86390 1
434740 99434740 1001 86380 86390 1
434802 99434802 1001 86380 86390 1
434227 99434227 1001 86380 86390 1
434248 99434248 1001 86380 86390 1
434389 99434389 1001 86380 86390 1
435729 99435729 1001 86380 86390 1
435483 99435483 1001 86380 86390 1
434593 99434593 1001 86380 86390 1
436951 99436951 1001 86380 86390 1
436806 99436806 1001 86380 86390 1
436371 99436371 1001 86380 86390 1
436587 99436587 1001 86380 86390 1
436036 99436036 1001 86380 86390 1
436044 99436044 1001 86380 86390 1
300069 99300069 1001 86380 86390 1
437325 99437325 1001 86380 86390 1
300673 99300673 1001 86380 86390 1
300480 99300480 1001 86380 86390 1
300153 99300153 1001 86380 86390 1
300735 99300735 1001 86380 86390 1
301522 99301522 1001 86380 86390 1
301253 99301253 1001 86380 86390 1
300953 99300953 1001 86380 86390 1
301085 99301085 1001 86380 86390 1
301561 99301561 1001 86380 86390 1
302306 99302306 1001 86380 86390 1
302220 99302220 1001 86380 86390 1
302118 99302118 1001 86380 86390 1
301913 99301913 1001 86380 86390 1
301771 99301771 1001 86380 86390 1
301784 99301784 1001 86380 86390 1
302922 99302922 1001 86380 86390 1
302653 99302653 1001 86380 86390 1
302657 99302657 1001 86380 86390 1
303372 99303372 1001 86380 86390 1
303376 99303376 1001 86380 86390 1
303390 99303390 1001 86380 86390 1
304008 99304008 1001 86380 86390 1
303724 99303724 1001 86380 86390 1
303652 99303652 1001 86380 86390 1
303453 99303453 1001 86380 86390 1
303509 99303509 1001 86380 86390 1
304663 99304663 1001 86380 86390 1
304612 99304612 1001 86380 86390 1
304359 99304359 1001 86380 86390 1
304349 99304349 1001 86380 86390 1
304390 99304390 1001 86380 86390 1
305038 99305038 1001 86380 86390 1
304972 99304972 1001 86380 86390 1
305403 99305403 1001 86380 86390 1
305420 99305420 1001 86380 86390 1
305278 99305278 1001 86380 86390 1
305260 99305260 1001 86380 86390 1
305189 99305189 1001 86380 86390 1
305270 99305270 1001 86380 86390 1
305695 99305695 1001 86380 86390 1
305689 99305689 1001 86380 86390 1
305694 99305694 1001 86380 86390 1
500558 99500558 1001 86380 86390 1
500443 99500443 1001 86380 86390 1
501018 99501018 1001 86380 86390 1
501550 99501550 1001 86380 86390 1
501375 99501375 1001 86380 86390 1
501312 99501312 1001 86380 86390 1
501138 99501138 1001 86380 86390 1
501706 99501706 1001 86380 86390 1
501745 99501745 1001 86380 86390 1
501707 99501707 1001 86380 86390 1
501840 99501840 1001 86380 86390 1
501841 99501841 1001 86380 86390 1
502379 99502379 1001 86380 86390 1
502304 99502304 1001 86380 86390 1
502359 99502359 1001 86380 86390 1
502253 99502253 1001 86380 86390 1
501925 99501925 1001 86380 86390 1
501874 99501874 1001 86380 86390 1
501875 99501875 1001 86380 86390 1
502053 99502053 1001 86380 86390 1
502531 99502531 1001 86380 86390 1
503205 99503205 1001 86380 86390 1
503159 99503159 1001 86380 86390 1
503050 99503050 1001 86380 86390 1
503077 99503077 1001 86380 86390 1
503057 99503057 1001 86380 86390 1
502705 99502705 1001 86380 86390 1
503315 99503315 1001 86380 86390 1
503489 99503489 1001 86380 86390 1
503811 99503811 1001 86380 86390 1
503816 99503816 1001 86380 86390 1
503541 99503541 1001 86380 86390 1
503558 99503558 1001 86380 86390 1
504159 99504159 1001 86380 86390 1
504148 99504148 1001 86380 86390 1
504841 99504841 1001 86380 86390 1
504939 99504939 1001 86380 86390 1
504576 99504576 1001 86380 86390 1
504694 99504694 1001 86380 86390 1
504733 99504733 1001 86380 86390 1
504475 99504475 1001 86380 86390 1
504955 99504955 1001 86380 86390 1
505029 99505029 1001 86380 86390 1
505082 99505082 1001 86380 86390 1
505629 99505629 1001 86380 86390 1
505366 99505366 1001 86380 86390 1
505254 99505254 1001 86380 86390 1
505157 99505157 1001 86380 86390 1
505810 99505810 1001 86380 86390 1
506503 99506503 1001 86380 86390 1
506274 99506274 1001 86380 86390 1
506068 99506068 1001 86380 86390 1
506096 99506096 1001 86380 86390 1
506148 99506148 1001 86380 86390 1
506153 99506153 1001 86380 86390 1
506697 99506697 1001 86380 86390 1
507369 99507369 1001 86380 86390 1
507087 99507087 1001 86380 86390 1
507156 99507156 1001 86380 86390 1
507057 99507057 1001 86380 86390 1
506880 99506880 1001 86380 86390 1
506995 99506995 1001 86380 86390 1
507452 99507452 1001 86380 86390 1
507867 99507867 1001 86380 86390 1
508037 99508037 1001 86380 86390 1
507963 99507963 1001 86380 86390 1
507645 99507645 1001 86380 86390 1
507819 99507819 1001 86380 86390 1
508375 99508375 1001 86380 86390 1
508298 99508298 1001 86380 86390 1
508350 99508350 1001 86380 86390 1
508448 99508448 1001 86380 86390 1
509200 99509200 1001 86380 86390 1
509560 99509560 1001 86380 86390 1
509332 99509332 1001 86380 86390 1
509312 99509312 1001 86380 86390 1
510080 99510080 1001 86380 86390 1
510224 99510224 1001 86380 86390 1
510169 99510169 1001 86380 86390 1
510299 99510299 1001 86380 86390 1
510840 99510840 1001 86380 86390 1
510815 99510815 1001 86380 86390 1
510791 99510791 1001 86380 86390 1
510810 99510810 1001 86380 86390 1
511359 99511359 1001 86380 86390 1
511156 99511156 1001 86380 86390 1
511144 99511144 1001 86380 86390 1
511197 99511197 1001 86380 86390 1
511262 99511262 1001 86380 86390 1
511328 99511328 1001 86380 86390 1
511264 99511264 1001 86380 86390 1
511330 99511330 1001 86380 86390 1
510953 99510953 1001 86380 86390 1
511614 99511614 1001 86380 86390 1
511676 99511676 1001 86380 86390 1
512010 99512010 1001 86380 86390 1
511791 99511791 1001 86380 86390 1
511937 99511937 1001 86380 86390 1
512561 99512561 1001 86380 86390 1
512552 99512552 1001 86380 86390 1
512579 99512579 1001 86380 86390 1
513204 99513204 1001 86380 86390 1
513021 99513021 1001 86380 86390 1
512670 99512670 1001 86380 86390 1
512711 99512711 1001 86380 86390 1
513916 99513916 1001 86380 86390 1
513997 99513997 1001 86380 86390 1
513424 99513424 1001 86380 86390 1
513594 99513594 1001 86380 86390 1
514054 99514054 1001 86380 86390 1
514106 99514106 1001 86380 86390 1
514776 99514776 1001 86380 86390 1
514639 99514639 1001 86380 86390 1
514489 99514489 1001 86380 86390 1
515637 99515637 1001 86380 86390 1
515666 99515666 1001 86380 86390 1
515241 99515241 1001 86380 86390 1
515760 99515760 1001 86380 86390 1
516440 99516440 1001 86380 86390 1
516122 99516122 1001 86380 86390 1
516256 99516256 1001 86380 86390 1
516235 99516235 1001 86380 86390 1
516120 99516120 1001 86380 86390 1
515967 99515967 1001 86380 86390 1
515947 99515947 1001 86380 86390 1
516545 99516545 1001 86380 86390 1
516655 99516655 1001 86380 86390 1
517271 99517271 1001 86380 86390 1
516995 99516995 1001 86380 86390 1
516870 99516870 1001 86380 86390 1
516780 99516780 1001 86380 86390 1
516889 99516889 1001 86380 86390 1
516788 99516788 1001 86380 86390 1
516867 99516867 1001 86380 86390 1
517413 99517413 1001 86380 86390 1
517405 99517405 1001 86380 86390 1
518145 99518145 1001 86380 86390 1
517874 99517874 1001 86380 86390 1
517630 99517630 1001 86380 86390 1
518337 99518337 1001 86380 86390 1
518837 99518837 1001 86380 86390 1
518944 99518944 1001 86380 86390 1
518614 99518614 1001 86380 86390 1
518683 99518683 1001 86380 86390 1
518503 99518503 1001 86380 86390 1
519156 99519156 1001 86380 86390 1
519057 99519057 1001 86380 86390 1
519790 99519790 1001 86380 86390 1
519543 99519543 1001 86380 86390 1
519243 99519243 1001 86380 86390 1
520018 99520018 1001 86380 86390 1
519959 99519959 1001 86380 86390 1
520445 99520445 1001 86380 86390 1
520279 99520279 1001 86380 86390 1
520423 99520423 1001 86380 86390 1
520315 99520315 1001 86380 86390 1
520214 99520214 1001 86380 86390 1
521290 99521290 1001 86380 86390 1
521346 99521346 1001 86380 86390 1
521107 99521107 1001 86380 86390 1
521175 99521175 1001 86380 86390 1
520890 99520890 1001 86380 86390 1
520960 99520960 1001 86380 86390 1
521563 99521563 1001 86380 86390 1
522162 99522162 1001 86380 86390 1
522075 99522075 1001 86380 86390 1
521723 99521723 1001 86380 86390 1
521852 99521852 1001 86380 86390 1
522394 99522394 1001 86380 86390 1
522338 99522338 1001 86380 86390 1
523020 99523020 1001 86380 86390 1
522827 99522827 1001 86380 86390 1
522498 99522498 1001 86380 86390 1
523229 99523229 1001 86380 86390 1
523372 99523372 1001 86380 86390 1
524690 99524690 1001 86380 86390 1
524352 99524352 1001 86380 86390 1
524301 99524301 1001 86380 86390 1
524211 99524211 1001 86380 86390 1
524172 99524172 1001 86380 86390 1
524808 99524808 1001 86380 86390 1
525299 99525299 1001 86380 86390 1
525015 99525015 1001 86380 86390 1
525149 99525149 1001 86380 86390 1
525686 99525686 1001 86380 86390 1
525619 99525619 1001 86380 86390 1
526258 99526258 1001 86380 86390 1
526405 99526405 1001 86380 86390 1
526138 99526138 1001 86380 86390 1
526021 99526021 1001 86380 86390 1
525805 99525805 1001 86380 86390 1
527072 99527072 1001 86380 86390 1
527162 99527162 1001 86380 86390 1
527088 99527088 1001 86380 86390 1
526981 99526981 1001 86380 86390 1
526986 99526986 1001 86380 86390 1
526783 99526783 1001 86380 86390 1
526632 99526632 1001 86380 86390 1
526729 99526729 1001 86380 86390 1
527410 99527410 1001 86380 86390 1
527269 99527269 1001 86380 86390 1
527400 99527400 1001 86380 86390 1
527909 99527909 1001 86380 86390 1
527938 99527938 1001 86380 86390 1
527964 99527964 1001 86380 86390 1
527977 99527977 1001 86380 86390 1
528069 99528069 1001 86380 86390 1
527511 99527511 1001 86380 86390 1
527557 99527557 1001 86380 86390 1
528812 99528812 1001 86380 86390 1
528633 99528633 1001 86380 86390 1
528543 99528543 1001 86380 86390 1
528612 99528612 1001 86380 86390 1
528334 99528334 1001 86380 86390 1
528981 99528981 1001 86380 86390 1
529709 99529709 1001 86380 86390 1
529425 99529425 1001 86380 86390 1
529227 99529227 1001 86380 86390 1
529167 99529167 1001 86380 86390 1
529248 99529248 1001 86380 86390 1
529754 99529754 1001 86380 86390 1
529767 99529767 1001 86380 86390 1
529835 99529835 1001 86380 86390 1
530534 99530534 1001 86380 86390 1
530309 99530309 1001 86380 86390 1
530322 99530322 1001 86380 86390 1
530195 99530195 1001 86380 86390 1
530223 99530223 1001 86380 86390 1
530186 99530186 1001 86380 86390 1
530295 99530295 1001 86380 86390 1
529952 99529952 1001 86380 86390 1
530048 99530048 1001 86380 86390 1
530589 99530589 1001 86380 86390 1
531227 99531227 1001 86380 86390 1
531309 99531309 1001 86380 86390 1
530864 99530864 1001 86380 86390 1
530878 99530878 1001 86380 86390 1
530834 99530834 1001 86380 86390 1
532153 99532153 1001 86380 86390 1
531819 99531819 1001 86380 86390 1
531694 99531694 1001 86380 86390 1
531760 99531760 1001 86380 86390 1
531593 99531593 1001 86380 86390 1
531659 99531659 1001 86380 86390 1
532372 99532372 1001 86380 86390 1
533030 99533030 1001 86380 86390 1
533000 99533000 1001 86380 86390 1
532953 99532953 1001 86380 86390 1
532775 99532775 1001 86380 86390 1
532689 99532689 1001 86380 86390 1
532741 99532741 1001 86380 86390 1
532485 99532485 1001 86380 86390 1
533227 99533227 1001 86380 86390 1
533511 99533511 1001 86380 86390 1
533501 99533501 1001 86380 86390 1
533920 99533920 1001 86380 86390 1
533654 99533654 1001 86380 86390 1
534562 99534562 1001 86380 86390 1
534490 99534490 1001 86380 86390 1
534219 99534219 1001 86380 86390 1
534209 99534209 1001 86380 86390 1
534172 99534172 1001 86380 86390 1
534217 99534217 1001 86380 86390 1
534816 99534816 1001 86380 86390 1
535210 99535210 1001 86380 86390 1
535236 99535236 1001 86380 86390 1
535071 99535071 1001 86380 86390 1
535067 99535067 1001 86380 86390 1
535601 99535601 1001 86380 86390 1
535682 99535682 1001 86380 86390 1
535592 99535592 1001 86380 86390 1
535571 99535571 1001 86380 86390 1
536222 99536222 1001 86380 86390 1
536202 99536202 1001 86380 86390 1
536108 99536108 1001 86380 86390 1
536006 99536006 1001 86380 86390 1
536091 99536091 1001 86380 86390 1
536375 99536375 1001 86380 86390 1
536454 99536454 1001 86380 86390 1
536488 99536488 1001 86380 86390 1
537120 99537120 1001 86380 86390 1
536934 99536934 1001 86380 86390 1
537269 99537269 1001 86380 86390 1
537979 99537979 1001 86380 86390 1
537795 99537795 1001 86380 86390 1
537681 99537681 1001 86380 86390 1
537619 99537619 1001 86380 86390 1
537634 99537634 1001 86380 86390 1
537675 99537675 1001 86380 86390 1
537730 99537730 1001 86380 86390 1
538164 99538164 1001 86380 86390 1
538508 99538508 1001 86380 86390 1
538491 99538491 1001 86380 86390 1
538327 99538327 1001 86380 86390 1
539492 99539492 1001 86380 86390 1
539589 99539589 1001 86380 86390 1
539201 99539201 1001 86380 86390 1
539214 99539214 1001 86380 86390 1
539171 99539171 1001 86380 86390 1
540421 99540421 1001 86380 86390 1
540159 99540159 1001 86380 86390 1
540164 99540164 1001 86380 86390 1
539891 99539891 1001 86380 86390 1
539934 99539934 1001 86380 86390 1
540616 99540616 1001 86380 86390 1
541003 99541003 1001 86380 86390 1
540742 99540742 1001 86380 86390 1
540745 99540745 1001 86380 86390 1
541379 99541379 1001 86380 86390 1
541943 99541943 1001 86380 86390 1
541824 99541824 1001 86380 86390 1
541857 99541857 1001 86380 86390 1
541595 99541595 1001 86380 86390 1
541686 99541686 1001 86380 86390 1
542253 99542253 1001 86380 86390 1
542929 99542929 1001 86380 86390 1
542740 99542740 1001 86380 86390 1
542730 99542730 1001 86380 86390 1
543063 99543063 1001 86380 86390 1
543721 99543721 1001 86380 86390 1
543658 99543658 1001 86380 86390 1
543620 99543620 1001 86380 86390 1
543582 99543582 1001 86380 86390 1
543693 99543693 1001 86380 86390 1
543323 99543323 1001 86380 86390 1
543359 99543359 1001 86380 86390 1
543922 99543922 1001 86380 86390 1
544430 99544430 1001 86380 86390 1
544423 99544423 1001 86380 86390 1
544586 99544586 1001 86380 86390 1
544303 99544303 1001 86380 86390 1
544214 99544214 1001 86380 86390 1
544385 99544385 1001 86380 86390 1
544125 99544125 1001 86380 86390 1
544705 99544705 1001 86380 86390 1
407512 887 1001 5580 7857 1
522308 830 1001 26418 26717 1
400496 99400496 1001 86380 86390 1
400617 99400617 1001 86380 86390 1
400634 99400634 1001 86380 86390 1
400910 99400910 1001 86380 86390 1
400984 99400984 1001 86380 86390 1
401532 99401532 1001 86380 86390 1
402559 99402559 1001 86380 86390 1
402849 99402849 1001 86380 86390 1
402903 99402903 1001 86380 86390 1
403082 99403082 1001 86380 86390 1
403214 99403214 1001 86380 86390 1
403738 99403738 1001 86380 86390 1
403994 99403994 1001 86380 86390 1
404555 99404555 1001 86380 86390 1
404641 99404641 1001 86380 86390 1
404643 99404643 1001 86380 86390 1
405454 99405454 1001 86380 86390 1
405583 99405583 1001 86380 86390 1
405617 99405617 1001 86380 86390 1
405660 99405660 1001 86380 86390 1
405763 99405763 1001 86380 86390 1
406061 99406061 1001 86380 86390 1
406331 99406331 1001 86380 86390 1
406469 99406469 1001 86380 86390 1
406731 99406731 1001 86380 86390 1
406937 99406937 1001 86380 86390 1
406878 99406878 1001 86380 86390 1
407038 99407038 1001 86380 86390 1
407150 99407150 1001 86380 86390 1
407823 99407823 1001 86380 86390 1
408045 99408045 1001 86380 86390 1
408493 99408493 1001 86380 86390 1
408611 99408611 1001 86380 86390 1
408597 99408597 1001 86380 86390 1
408730 99408730 1001 86380 86390 1
408863 99408863 1001 86380 86390 1
409686 99409686 1001 86380 86390 1
410243 99410243 1001 86380 86390 1
411749 99411749 1001 86380 86390 1
412110 99412110 1001 86380 86390 1
412422 99412422 1001 86380 86390 1
412346 99412346 1001 86380 86390 1
413094 99413094 1001 86380 86390 1
413875 99413875 1001 86380 86390 1
414024 99414024 1001 86380 86390 1
415023 99415023 1001 86380 86390 1
415154 99415154 1001 86380 86390 1
414293 99414293 1001 86380 86390 1
415557 99415557 1001 86380 86390 1
416983 99416983 1001 86380 86390 1
416508 99416508 1001 86380 86390 1
416033 99416033 1001 86380 86390 1
415815 99415815 1001 86380 86390 1
416130 99416130 1001 86380 86390 1
418620 99418620 1001 86380 86390 1
418581 99418581 1001 86380 86390 1
418521 99418521 1001 86380 86390 1
418183 99418183 1001 86380 86390 1
418210 99418210 1001 86380 86390 1
418259 99418259 1001 86380 86390 1
417937 99417937 1001 86380 86390 1
418027 99418027 1001 86380 86390 1
419206 99419206 1001 86380 86390 1
419031 99419031 1001 86380 86390 1
419165 99419165 1001 86380 86390 1
419114 99419114 1001 86380 86390 1
420134 99420134 1001 86380 86390 1
419683 99419683 1001 86380 86390 1
419517 99419517 1001 86380 86390 1
419497 99419497 1001 86380 86390 1
419328 99419328 1001 86380 86390 1
419227 99419227 1001 86380 86390 1
422013 99422013 1001 86380 86390 1
421766 99421766 1001 86380 86390 1
420866 99420866 1001 86380 86390 1
420999 99420999 1001 86380 86390 1
423269 99423269 1001 86380 86390 1
423153 99423153 1001 86380 86390 1
423252 99423252 1001 86380 86390 1
422553 99422553 1001 86380 86390 1
424030 99424030 1001 86380 86390 1
425196 99425196 1001 86380 86390 1
425341 99425341 1001 86380 86390 1
425315 99425315 1001 86380 86390 1
425046 99425046 1001 86380 86390 1
424727 99424727 1001 86380 86390 1
425619 99425619 1001 86380 86390 1
426664 99426664 1001 86380 86390 1
426299 99426299 1001 86380 86390 1
426291 99426291 1001 86380 86390 1
426250 99426250 1001 86380 86390 1
427418 99427418 1001 86380 86390 1
427519 99427519 1001 86380 86390 1
428834 99428834 1001 86380 86390 1
428810 99428810 1001 86380 86390 1
428983 99428983 1001 86380 86390 1
430163 99430163 1001 86380 86390 1
430189 99430189 1001 86380 86390 1
430795 99430795 1001 86380 86390 1
431718 99431718 1001 86380 86390 1
431870 99431870 1001 86380 86390 1
431274 99431274 1001 86380 86390 1
432149 99432149 1001 86380 86390 1
432268 99432268 1001 86380 86390 1
432103 99432103 1001 86380 86390 1
433726 99433726 1001 86380 86390 1
433437 99433437 1001 86380 86390 1
433686 99433686 1001 86380 86390 1
433334 99433334 1001 86380 86390 1
433428 99433428 1001 86380 86390 1
433631 99433631 1001 86380 86390 1
433214 99433214 1001 86380 86390 1
432632 99432632 1001 86380 86390 1
432888 99432888 1001 86380 86390 1
434097 99434097 1001 86380 86390 1
433820 99433820 1001 86380 86390 1
433926 99433926 1001 86380 86390 1
433982 99433982 1001 86380 86390 1
433990 99433990 1001 86380 86390 1
433853 99433853 1001 86380 86390 1
434969 99434969 1001 86380 86390 1
434971 99434971 1001 86380 86390 1
434453 99434453 1001 86380 86390 1
434388 99434388 1001 86380 86390 1
434528 99434528 1001 86380 86390 1
437003 99437003 1001 86380 86390 1
436761 99436761 1001 86380 86390 1
436646 99436646 1001 86380 86390 1
436580 99436580 1001 86380 86390 1
436079 99436079 1001 86380 86390 1
436329 99436329 1001 86380 86390 1
300032 99300032 1001 86380 86390 1
300649 99300649 1001 86380 86390 1
300462 99300462 1001 86380 86390 1
300398 99300398 1001 86380 86390 1
300364 99300364 1001 86380 86390 1
300176 99300176 1001 86380 86390 1
300125 99300125 1001 86380 86390 1
300193 99300193 1001 86380 86390 1
300271 99300271 1001 86380 86390 1
300233 99300233 1001 86380 86390 1
300819 99300819 1001 86380 86390 1
300799 99300799 1001 86380 86390 1
300762 99300762 1001 86380 86390 1
301528 99301528 1001 86380 86390 1
302074 99302074 1001 86380 86390 1
302173 99302173 1001 86380 86390 1
301930 99301930 1001 86380 86390 1
302430 99302430 1001 86380 86390 1
302508 99302508 1001 86380 86390 1
302457 99302457 1001 86380 86390 1
302436 99302436 1001 86380 86390 1
303120 99303120 1001 86380 86390 1
302916 99302916 1001 86380 86390 1
302935 99302935 1001 86380 86390 1
302910 99302910 1001 86380 86390 1
303401 99303401 1001 86380 86390 1
304012 99304012 1001 86380 86390 1
303755 99303755 1001 86380 86390 1
303678 99303678 1001 86380 86390 1
303681 99303681 1001 86380 86390 1
304098 99304098 1001 86380 86390 1
304040 99304040 1001 86380 86390 1
304803 99304803 1001 86380 86390 1
304843 99304843 1001 86380 86390 1
304502 99304502 1001 86380 86390 1
304432 99304432 1001 86380 86390 1
304433 99304433 1001 86380 86390 1
304272 99304272 1001 86380 86390 1
304365 99304365 1001 86380 86390 1
304443 99304443 1001 86380 86390 1
305006 99305006 1001 86380 86390 1
304877 99304877 1001 86380 86390 1
305551 99305551 1001 86380 86390 1
305368 99305368 1001 86380 86390 1
305475 99305475 1001 86380 86390 1
305143 99305143 1001 86380 86390 1
305128 99305128 1001 86380 86390 1
500074 99500074 1001 86380 86390 1
500645 99500645 1001 86380 86390 1
500370 99500370 1001 86380 86390 1
500307 99500307 1001 86380 86390 1
501460 99501460 1001 86380 86390 1
501377 99501377 1001 86380 86390 1
501339 99501339 1001 86380 86390 1
502405 99502405 1001 86380 86390 1
502279 99502279 1001 86380 86390 1
502260 99502260 1001 86380 86390 1
502097 99502097 1001 86380 86390 1
502044 99502044 1001 86380 86390 1
502580 99502580 1001 86380 86390 1
503180 99503180 1001 86380 86390 1
503212 99503212 1001 86380 86390 1
502737 99502737 1001 86380 86390 1
503418 99503418 1001 86380 86390 1
503412 99503412 1001 86380 86390 1
503338 99503338 1001 86380 86390 1
503837 99503837 1001 86380 86390 1
503841 99503841 1001 86380 86390 1
503897 99503897 1001 86380 86390 1
503569 99503569 1001 86380 86390 1
504310 99504310 1001 86380 86390 1
504299 99504299 1001 86380 86390 1
503914 99503914 1001 86380 86390 1
504222 99504222 1001 86380 86390 1
504279 99504279 1001 86380 86390 1
504883 99504883 1001 86380 86390 1
504785 99504785 1001 86380 86390 1
504853 99504853 1001 86380 86390 1
504524 99504524 1001 86380 86390 1
504397 99504397 1001 86380 86390 1
504532 99504532 1001 86380 86390 1
504947 99504947 1001 86380 86390 1
505620 99505620 1001 86380 86390 1
505621 99505621 1001 86380 86390 1
505622 99505622 1001 86380 86390 1
505344 99505344 1001 86380 86390 1
505219 99505219 1001 86380 86390 1
505289 99505289 1001 86380 86390 1
506558 99506558 1001 86380 86390 1
506474 99506474 1001 86380 86390 1
506316 99506316 1001 86380 86390 1
506669 99506669 1001 86380 86390 1
507336 99507336 1001 86380 86390 1
507377 99507377 1001 86380 86390 1
507261 99507261 1001 86380 86390 1
507405 99507405 1001 86380 86390 1
506837 99506837 1001 86380 86390 1
506826 99506826 1001 86380 86390 1
507626 99507626 1001 86380 86390 1
507524 99507524 1001 86380 86390 1
508088 99508088 1001 86380 86390 1
507921 99507921 1001 86380 86390 1
507642 99507642 1001 86380 86390 1
507711 99507711 1001 86380 86390 1
508990 99508990 1001 86380 86390 1
508705 99508705 1001 86380 86390 1
508525 99508525 1001 86380 86390 1
509089 99509089 1001 86380 86390 1
509725 99509725 1001 86380 86390 1
509563 99509563 1001 86380 86390 1
509429 99509429 1001 86380 86390 1
509314 99509314 1001 86380 86390 1
509405 99509405 1001 86380 86390 1
510032 99510032 1001 86380 86390 1
509943 99509943 1001 86380 86390 1
510530 99510530 1001 86380 86390 1
510482 99510482 1001 86380 86390 1
510476 99510476 1001 86380 86390 1
510339 99510339 1001 86380 86390 1
510758 99510758 1001 86380 86390 1
511551 99511551 1001 86380 86390 1
510945 99510945 1001 86380 86390 1
512243 99512243 1001 86380 86390 1
512145 99512145 1001 86380 86390 1
511953 99511953 1001 86380 86390 1
511768 99511768 1001 86380 86390 1
511795 99511795 1001 86380 86390 1
513078 99513078 1001 86380 86390 1
512994 99512994 1001 86380 86390 1
512666 99512666 1001 86380 86390 1
512698 99512698 1001 86380 86390 1
513216 99513216 1001 86380 86390 1
513258 99513258 1001 86380 86390 1
513287 99513287 1001 86380 86390 1
513263 99513263 1001 86380 86390 1
513816 99513816 1001 86380 86390 1
513655 99513655 1001 86380 86390 1
513747 99513747 1001 86380 86390 1
514231 99514231 1001 86380 86390 1
514143 99514143 1001 86380 86390 1
514661 99514661 1001 86380 86390 1
514482 99514482 1001 86380 86390 1
514369 99514369 1001 86380 86390 1
514350 99514350 1001 86380 86390 1
514976 99514976 1001 86380 86390 1
514861 99514861 1001 86380 86390 1
514901 99514901 1001 86380 86390 1
514981 99514981 1001 86380 86390 1
515659 99515659 1001 86380 86390 1
515661 99515661 1001 86380 86390 1
515496 99515496 1001 86380 86390 1
515548 99515548 1001 86380 86390 1
515153 99515153 1001 86380 86390 1
515148 99515148 1001 86380 86390 1
515768 99515768 1001 86380 86390 1
515861 99515861 1001 86380 86390 1
516394 99516394 1001 86380 86390 1
516452 99516452 1001 86380 86390 1
516362 99516362 1001 86380 86390 1
516337 99516337 1001 86380 86390 1
516240 99516240 1001 86380 86390 1
516190 99516190 1001 86380 86390 1
516182 99516182 1001 86380 86390 1
516290 99516290 1001 86380 86390 1
517183 99517183 1001 86380 86390 1
517027 99517027 1001 86380 86390 1
517054 99517054 1001 86380 86390 1
517106 99517106 1001 86380 86390 1
517119 99517119 1001 86380 86390 1
517044 99517044 1001 86380 86390 1
517048 99517048 1001 86380 86390 1
517063 99517063 1001 86380 86390 1
516869 99516869 1001 86380 86390 1
518137 99518137 1001 86380 86390 1
517961 99517961 1001 86380 86390 1
517907 99517907 1001 86380 86390 1
517662 99517662 1001 86380 86390 1
518341 99518341 1001 86380 86390 1
518202 99518202 1001 86380 86390 1
518985 99518985 1001 86380 86390 1
518808 99518808 1001 86380 86390 1
518892 99518892 1001 86380 86390 1
518667 99518667 1001 86380 86390 1
518657 99518657 1001 86380 86390 1
518677 99518677 1001 86380 86390 1
518691 99518691 1001 86380 86390 1
518459 99518459 1001 86380 86390 1
518555 99518555 1001 86380 86390 1
518401 99518401 1001 86380 86390 1
519048 99519048 1001 86380 86390 1
519698 99519698 1001 86380 86390 1
519667 99519667 1001 86380 86390 1
519632 99519632 1001 86380 86390 1
519404 99519404 1001 86380 86390 1
519294 99519294 1001 86380 86390 1
519842 99519842 1001 86380 86390 1
519934 99519934 1001 86380 86390 1
520525 99520525 1001 86380 86390 1
520599 99520599 1001 86380 86390 1
520343 99520343 1001 86380 86390 1
520395 99520395 1001 86380 86390 1
520822 99520822 1001 86380 86390 1
521253 99521253 1001 86380 86390 1
521179 99521179 1001 86380 86390 1
520900 99520900 1001 86380 86390 1
521021 99521021 1001 86380 86390 1
521024 99521024 1001 86380 86390 1
521012 99521012 1001 86380 86390 1
521660 99521660 1001 86380 86390 1
521654 99521654 1001 86380 86390 1
522242 99522242 1001 86380 86390 1
522255 99522255 1001 86380 86390 1
521951 99521951 1001 86380 86390 1
522343 99522343 1001 86380 86390 1
523085 99523085 1001 86380 86390 1
523071 99523071 1001 86380 86390 1
523038 99523038 1001 86380 86390 1
523064 99523064 1001 86380 86390 1
522718 99522718 1001 86380 86390 1
522891 99522891 1001 86380 86390 1
522740 99522740 1001 86380 86390 1
522766 99522766 1001 86380 86390 1
522578 99522578 1001 86380 86390 1
522501 99522501 1001 86380 86390 1
522586 99522586 1001 86380 86390 1
523309 99523309 1001 86380 86390 1
523928 99523928 1001 86380 86390 1
523987 99523987 1001 86380 86390 1
524003 99524003 1001 86380 86390 1
524747 99524747 1001 86380 86390 1
524545 99524545 1001 86380 86390 1
524560 99524560 1001 86380 86390 1
524263 99524263 1001 86380 86390 1
525562 99525562 1001 86380 86390 1
525448 99525448 1001 86380 86390 1
525578 99525578 1001 86380 86390 1
525230 99525230 1001 86380 86390 1
525375 99525375 1001 86380 86390 1
524988 99524988 1001 86380 86390 1
525614 99525614 1001 86380 86390 1
526244 99526244 1001 86380 86390 1
526227 99526227 1001 86380 86390 1
526079 99526079 1001 86380 86390 1
525878 99525878 1001 86380 86390 1
526530 99526530 1001 86380 86390 1
526480 99526480 1001 86380 86390 1
527185 99527185 1001 86380 86390 1
527163 99527163 1001 86380 86390 1
527181 99527181 1001 86380 86390 1
526755 99526755 1001 86380 86390 1
527453 99527453 1001 86380 86390 1
527382 99527382 1001 86380 86390 1
527256 99527256 1001 86380 86390 1
527426 99527426 1001 86380 86390 1
528063 99528063 1001 86380 86390 1
527794 99527794 1001 86380 86390 1
527863 99527863 1001 86380 86390 1
527662 99527662 1001 86380 86390 1
528076 99528076 1001 86380 86390 1
528132 99528132 1001 86380 86390 1
528868 99528868 1001 86380 86390 1
528725 99528725 1001 86380 86390 1
528816 99528816 1001 86380 86390 1
528502 99528502 1001 86380 86390 1
528560 99528560 1001 86380 86390 1
528641 99528641 1001 86380 86390 1
528310 99528310 1001 86380 86390 1
528343 99528343 1001 86380 86390 1
528460 99528460 1001 86380 86390 1
528965 99528965 1001 86380 86390 1
528984 99528984 1001 86380 86390 1
529075 99529075 1001 86380 86390 1
529077 99529077 1001 86380 86390 1
529489 99529489 1001 86380 86390 1
530361 99530361 1001 86380 86390 1
530528 99530528 1001 86380 86390 1
530431 99530431 1001 86380 86390 1
530312 99530312 1001 86380 86390 1
530216 99530216 1001 86380 86390 1
531264 99531264 1001 86380 86390 1
531076 99531076 1001 86380 86390 1
531169 99531169 1001 86380 86390 1
530798 99530798 1001 86380 86390 1
531473 99531473 1001 86380 86390 1
532196 99532196 1001 86380 86390 1
531993 99531993 1001 86380 86390 1
531999 99531999 1001 86380 86390 1
531606 99531606 1001 86380 86390 1
531698 99531698 1001 86380 86390 1
531609 99531609 1001 86380 86390 1
532248 99532248 1001 86380 86390 1
532353 99532353 1001 86380 86390 1
532357 99532357 1001 86380 86390 1
532933 99532933 1001 86380 86390 1
532898 99532898 1001 86380 86390 1
532836 99532836 1001 86380 86390 1
532700 99532700 1001 86380 86390 1
533211 99533211 1001 86380 86390 1
533036 99533036 1001 86380 86390 1
533195 99533195 1001 86380 86390 1
533839 99533839 1001 86380 86390 1
533595 99533595 1001 86380 86390 1
533317 99533317 1001 86380 86390 1
533952 99533952 1001 86380 86390 1
533970 99533970 1001 86380 86390 1
534352 99534352 1001 86380 86390 1
534212 99534212 1001 86380 86390 1
534885 99534885 1001 86380 86390 1
535425 99535425 1001 86380 86390 1
535136 99535136 1001 86380 86390 1
535216 99535216 1001 86380 86390 1
535265 99535265 1001 86380 86390 1
535027 99535027 1001 86380 86390 1
535664 99535664 1001 86380 86390 1
536191 99536191 1001 86380 86390 1
536141 99536141 1001 86380 86390 1
536058 99536058 1001 86380 86390 1
535916 99535916 1001 86380 86390 1
535727 99535727 1001 86380 86390 1
536532 99536532 1001 86380 86390 1
536391 99536391 1001 86380 86390 1
536738 99536738 1001 86380 86390 1
537179 99537179 1001 86380 86390 1
537325 99537325 1001 86380 86390 1
537800 99537800 1001 86380 86390 1
537819 99537819 1001 86380 86390 1
537656 99537656 1001 86380 86390 1
537664 99537664 1001 86380 86390 1
538679 99538679 1001 86380 86390 1
538684 99538684 1001 86380 86390 1
538573 99538573 1001 86380 86390 1
538222 99538222 1001 86380 86390 1
538264 99538264 1001 86380 86390 1
538342 99538342 1001 86380 86390 1
538318 99538318 1001 86380 86390 1
538863 99538863 1001 86380 86390 1
539554 99539554 1001 86380 86390 1
539434 99539434 1001 86380 86390 1
539228 99539228 1001 86380 86390 1
539054 99539054 1001 86380 86390 1
539729 99539729 1001 86380 86390 1
540266 99540266 1001 86380 86390 1
540310 99540310 1001 86380 86390 1
540216 99540216 1001 86380 86390 1
540089 99540089 1001 86380 86390 1
540194 99540194 1001 86380 86390 1
540130 99540130 1001 86380 86390 1
539956 99539956 1001 86380 86390 1
540035 99540035 1001 86380 86390 1
540574 99540574 1001 86380 86390 1
541242 99541242 1001 86380 86390 1
541293 99541293 1001 86380 86390 1
541034 99541034 1001 86380 86390 1
541460 99541460 1001 86380 86390 1
541308 99541308 1001 86380 86390 1
541441 99541441 1001 86380 86390 1
541926 99541926 1001 86380 86390 1
541823 99541823 1001 86380 86390 1
541775 99541775 1001 86380 86390 1
541907 99541907 1001 86380 86390 1
541740 99541740 1001 86380 86390 1
541872 99541872 1001 86380 86390 1
541654 99541654 1001 86380 86390 1
541657 99541657 1001 86380 86390 1
541611 99541611 1001 86380 86390 1
542190 99542190 1001 86380 86390 1
542652 99542652 1001 86380 86390 1
542563 99542563 1001 86380 86390 1
542414 99542414 1001 86380 86390 1
543006 99543006 1001 86380 86390 1
543123 99543123 1001 86380 86390 1
543687 99543687 1001 86380 86390 1
543611 99543611 1001 86380 86390 1
543564 99543564 1001 86380 86390 1
543345 99543345 1001 86380 86390 1
543265 99543265 1001 86380 86390 1
544539 99544539 1001 86380 86390 1
544556 99544556 1001 86380 86390 1
544292 99544292 1001 86380 86390 1
544219 99544219 1001 86380 86390 1
544221 99544221 1001 86380 86390 1
544032 99544032 1001 86380 86390 1
544033 99544033 1001 86380 86390 1
530779 1046 1002 50748 60578 1
533630 478 1001 26408 26707 1
536448 857 1002 49806 62995 1
400086 99400086 1001 86380 86390 1
400137 99400137 1001 86380 86390 1
400192 99400192 1001 86380 86390 1
400635 99400635 1001 86380 86390 1
400682 99400682 1001 86380 86390 1
401360 99401360 1001 86380 86390 1
401598 99401598 1001 86380 86390 1
402015 99402015 1001 86380 86390 1
402040 99402040 1001 86380 86390 1
402599 99402599 1001 86380 86390 1
403161 99403161 1001 86380 86390 1
403212 99403212 1001 86380 86390 1
403377 99403377 1001 86380 86390 1
403574 99403574 1001 86380 86390 1
404421 99404421 1001 86380 86390 1
404474 99404474 1001 86380 86390 1
404596 99404596 1001 86380 86390 1
405040 99405040 1001 86380 86390 1
405723 99405723 1001 86380 86390 1
405872 99405872 1001 86380 86390 1
406242 99406242 1001 86380 86390 1
406772 99406772 1001 86380 86390 1
407496 99407496 1001 86380 86390 1
407501 99407501 1001 86380 86390 1
407686 99407686 1001 86380 86390 1
407968 99407968 1001 86380 86390 1
408249 99408249 1001 86380 86390 1
409116 99409116 1001 86380 86390 1
409965 99409965 1001 86380 86390 1
410069 99410069 1001 86380 86390 1
410196 99410196 1001 86380 86390 1
410390 99410390 1001 86380 86390 1
410514 99410514 1001 86380 86390 1
410615 99410615 1001 86380 86390 1
411079 99411079 1001 86380 86390 1
411243 99411243 1001 86380 86390 1
411495 99411495 1001 86380 86390 1
411588 99411588 1001 86380 86390 1
411797 99411797 1001 86380 86390 1
412007 99412007 1001 86380 86390 1
412029 99412029 1001 86380 86390 1
412258 99412258 1001 86380 86390 1
412364 99412364 1001 86380 86390 1
413458 99413458 1001 86380 86390 1
413435 99413435 1001 86380 86390 1
413561 99413561 1001 86380 86390 1
413079 99413079 1001 86380 86390 1
413845 99413845 1001 86380 86390 1
414100 99414100 1001 86380 86390 1
415131 99415131 1001 86380 86390 1
414921 99414921 1001 86380 86390 1
414710 99414710 1001 86380 86390 1
414694 99414694 1001 86380 86390 1
414887 99414887 1001 86380 86390 1
414375 99414375 1001 86380 86390 1
415431 99415431 1001 86380 86390 1
415494 99415494 1001 86380 86390 1
416397 99416397 1001 86380 86390 1
416189 99416189 1001 86380 86390 1
415991 99415991 1001 86380 86390 1
416045 99416045 1001 86380 86390 1
416131 99416131 1001 86380 86390 1
415774 99415774 1001 86380 86390 1
417277 99417277 1001 86380 86390 1
418538 99418538 1001 86380 86390 1
418558 99418558 1001 86380 86390 1
418658 99418658 1001 86380 86390 1
418466 99418466 1001 86380 86390 1
418591 99418591 1001 86380 86390 1
417962 99417962 1001 86380 86390 1
417853 99417853 1001 86380 86390 1
417778 99417778 1001 86380 86390 1
419097 99419097 1001 86380 86390 1
419130 99419130 1001 86380 86390 1
419057 99419057 1001 86380 86390 1
419060 99419060 1001 86380 86390 1
420290 99420290 1001 86380 86390 1
419703 99419703 1001 86380 86390 1
419645 99419645 1001 86380 86390 1
419744 99419744 1001 86380 86390 1
419445 99419445 1001 86380 86390 1
420830 99420830 1001 86380 86390 1
420458 99420458 1001 86380 86390 1
420987 99420987 1001 86380 86390 1
421223 99421223 1001 86380 86390 1
422507 99422507 1001 86380 86390 1
422132 99422132 1001 86380 86390 1
423374 99423374 1001 86380 86390 1
423705 99423705 1001 86380 86390 1
423713 99423713 1001 86380 86390 1
423471 99423471 1001 86380 86390 1
423432 99423432 1001 86380 86390 1
422955 99422955 1001 86380 86390 1
422563 99422563 1001 86380 86390 1
422851 99422851 1001 86380 86390 1
422569 99422569 1001 86380 86390 1
423848 99423848 1001 86380 86390 1
425086 99425086 1001 86380 86390 1
425098 99425098 1001 86380 86390 1
424863 99424863 1001 86380 86390 1
424737 99424737 1001 86380 86390 1
424368 99424368 1001 86380 86390 1
426427 99426427 1001 86380 86390 1
426652 99426652 1001 86380 86390 1
426069 99426069 1001 86380 86390 1
426022 99426022 1001 86380 86390 1
426111 99426111 1001 86380 86390 1
428519 99428519 1001 86380 86390 1
428349 99428349 1001 86380 86390 1
428354 99428354 1001 86380 86390 1
428510 99428510 1001 86380 86390 1
428662 99428662 1001 86380 86390 1
428563 99428563 1001 86380 86390 1
427807 99427807 1001 86380 86390 1
428922 99428922 1001 86380 86390 1
429134 99429134 1001 86380 86390 1
430193 99430193 1001 86380 86390 1
430350 99430350 1001 86380 86390 1
429925 99429925 1001 86380 86390 1
429711 99429711 1001 86380 86390 1
429741 99429741 1001 86380 86390 1
429222 99429222 1001 86380 86390 1
429371 99429371 1001 86380 86390 1
430414 99430414 1001 86380 86390 1
430393 99430393 1001 86380 86390 1
431709 99431709 1001 86380 86390 1
431579 99431579 1001 86380 86390 1
431170 99431170 1001 86380 86390 1
431259 99431259 1001 86380 86390 1
432061 99432061 1001 86380 86390 1
432197 99432197 1001 86380 86390 1
433468 99433468 1001 86380 86390 1
433622 99433622 1001 86380 86390 1
433501 99433501 1001 86380 86390 1
432898 99432898 1001 86380 86390 1
432803 99432803 1001 86380 86390 1
433837 99433837 1001 86380 86390 1
434043 99434043 1001 86380 86390 1
433866 99433866 1001 86380 86390 1
433737 99433737 1001 86380 86390 1
433994 99433994 1001 86380 86390 1
433746 99433746 1001 86380 86390 1
434861 99434861 1001 86380 86390 1
434516 99434516 1001 86380 86390 1
435867 99435867 1001 86380 86390 1
435462 99435462 1001 86380 86390 1
435755 99435755 1001 86380 86390 1
437051 99437051 1001 86380 86390 1
436470 99436470 1001 86380 86390 1
436384 99436384 1001 86380 86390 1
436346 99436346 1001 86380 86390 1
435928 99435928 1001 86380 86390 1
300070 99300070 1001 86380 86390 1
300550 99300550 1001 86380 86390 1
300576 99300576 1001 86380 86390 1
300702 99300702 1001 86380 86390 1
300166 99300166 1001 86380 86390 1
300183 99300183 1001 86380 86390 1
300898 99300898 1001 86380 86390 1
300912 99300912 1001 86380 86390 1
300837 99300837 1001 86380 86390 1
300850 99300850 1001 86380 86390 1
301541 99301541 1001 86380 86390 1
301311 99301311 1001 86380 86390 1
301221 99301221 1001 86380 86390 1
301143 99301143 1001 86380 86390 1
301313 99301313 1001 86380 86390 1
301275 99301275 1001 86380 86390 1
301278 99301278 1001 86380 86390 1
301149 99301149 1001 86380 86390 1
301346 99301346 1001 86380 86390 1
301057 99301057 1001 86380 86390 1
301113 99301113 1001 86380 86390 1
301630 99301630 1001 86380 86390 1
301643 99301643 1001 86380 86390 1
301142 99301142 1001 86380 86390 1
301713 99301713 1001 86380 86390 1
301676 99301676 1001 86380 86390 1
301665 99301665 1001 86380 86390 1
302951 99302951 1001 86380 86390 1
302954 99302954 1001 86380 86390 1
302968 99302968 1001 86380 86390 1
302599 99302599 1001 86380 86390 1
302630 99302630 1001 86380 86390 1
302700 99302700 1001 86380 86390 1
303245 99303245 1001 86380 86390 1
303297 99303297 1001 86380 86390 1
303246 99303246 1001 86380 86390 1
303375 99303375 1001 86380 86390 1
303318 99303318 1001 86380 86390 1
303997 99303997 1001 86380 86390 1
303711 99303711 1001 86380 86390 1
303744 99303744 1001 86380 86390 1
303696 99303696 1001 86380 86390 1
303573 99303573 1001 86380 86390 1
304096 99304096 1001 86380 86390 1
304062 99304062 1001 86380 86390 1
304233 99304233 1001 86380 86390 1
304783 99304783 1001 86380 86390 1
304673 99304673 1001 86380 86390 1
304725 99304725 1001 86380 86390 1
304842 99304842 1001 86380 86390 1
304753 99304753 1001 86380 86390 1
304451 99304451 1001 86380 86390 1
304425 99304425 1001 86380 86390 1
304927 99304927 1001 86380 86390 1
305641 99305641 1001 86380 86390 1
500731 99500731 1001 86380 86390 1
500548 99500548 1001 86380 86390 1
500512 99500512 1001 86380 86390 1
500525 99500525 1001 86380 86390 1
500994 99500994 1001 86380 86390 1
500866 99500866 1001 86380 86390 1
501016 99501016 1001 86380 86390 1
501637 99501637 1001 86380 86390 1
501283 99501283 1001 86380 86390 1
501427 99501427 1001 86380 86390 1
501314 99501314 1001 86380 86390 1
501211 99501211 1001 86380 86390 1
501834 99501834 1001 86380 86390 1
502221 99502221 1001 86380 86390 1
502209 99502209 1001 86380 86390 1
502200 99502200 1001 86380 86390 1
502540 99502540 1001 86380 86390 1
503099 99503099 1001 86380 86390 1
504069 99504069 1001 86380 86390 1
503761 99503761 1001 86380 86390 1
503627 99503627 1001 86380 86390 1
503512 99503512 1001 86380 86390 1
503529 99503529 1001 86380 86390 1
504190 99504190 1001 86380 86390 1
504243 99504243 1001 86380 86390 1
504925 99504925 1001 86380 86390 1
504699 99504699 1001 86380 86390 1
504637 99504637 1001 86380 86390 1
504594 99504594 1001 86380 86390 1
504440 99504440 1001 86380 86390 1
504527 99504527 1001 86380 86390 1
504412 99504412 1001 86380 86390 1
505149 99505149 1001 86380 86390 1
505104 99505104 1001 86380 86390 1
505681 99505681 1001 86380 86390 1
505758 99505758 1001 86380 86390 1
505525 99505525 1001 86380 86390 1
505215 99505215 1001 86380 86390 1
505281 99505281 1001 86380 86390 1
505166 99505166 1001 86380 86390 1
505195 99505195 1001 86380 86390 1
505325 99505325 1001 86380 86390 1
505883 99505883 1001 86380 86390 1
506473 99506473 1001 86380 86390 1
506214 99506214 1001 86380 86390 1
506156 99506156 1001 86380 86390 1
507323 99507323 1001 86380 86390 1
507110 99507110 1001 86380 86390 1
507111 99507111 1001 86380 86390 1
506991 99506991 1001 86380 86390 1
506802 99506802 1001 86380 86390 1
507553 99507553 1001 86380 86390 1
508070 99508070 1001 86380 86390 1
508126 99508126 1001 86380 86390 1
507971 99507971 1001 86380 86390 1
507870 99507870 1001 86380 86390 1
507722 99507722 1001 86380 86390 1
508368 99508368 1001 86380 86390 1
508309 99508309 1001 86380 86390 1
508335 99508335 1001 86380 86390 1
509050 99509050 1001 86380 86390 1
508914 99508914 1001 86380 86390 1
508928 99508928 1001 86380 86390 1
508742 99508742 1001 86380 86390 1
508796 99508796 1001 86380 86390 1
508774 99508774 1001 86380 86390 1
509822 99509822 1001 86380 86390 1
509810 99509810 1001 86380 86390 1
509531 99509531 1001 86380 86390 1
509506 99509506 1001 86380 86390 1
509642 99509642 1001 86380 86390 1
509411 99509411 1001 86380 86390 1
509369 99509369 1001 86380 86390 1
509473 99509473 1001 86380 86390 1
510015 99510015 1001 86380 86390 1
510051 99510051 1001 86380 86390 1
510688 99510688 1001 86380 86390 1
510405 99510405 1001 86380 86390 1
510419 99510419 1001 86380 86390 1
510410 99510410 1001 86380 86390 1
510790 99510790 1001 86380 86390 1
510792 99510792 1001 86380 86390 1
510793 99510793 1001 86380 86390 1
510832 99510832 1001 86380 86390 1
510874 99510874 1001 86380 86390 1
510824 99510824 1001 86380 86390 1
511537 99511537 1001 86380 86390 1
511174 99511174 1001 86380 86390 1
510982 99510982 1001 86380 86390 1
511651 99511651 1001 86380 86390 1
511677 99511677 1001 86380 86390 1
512071 99512071 1001 86380 86390 1
512074 99512074 1001 86380 86390 1
511863 99511863 1001 86380 86390 1
511783 99511783 1001 86380 86390 1
512563 99512563 1001 86380 86390 1
513093 99513093 1001 86380 86390 1
513010 99513010 1001 86380 86390 1
512832 99512832 1001 86380 86390 1
512610 99512610 1001 86380 86390 1
512699 99512699 1001 86380 86390 1
512661 99512661 1001 86380 86390 1
513355 99513355 1001 86380 86390 1
514187 99514187 1001 86380 86390 1
514059 99514059 1001 86380 86390 1
514125 99514125 1001 86380 86390 1
514217 99514217 1001 86380 86390 1
514677 99514677 1001 86380 86390 1
514745 99514745 1001 86380 86390 1
514539 99514539 1001 86380 86390 1
514515 99514515 1001 86380 86390 1
514354 99514354 1001 86380 86390 1
514406 99514406 1001 86380 86390 1
514331 99514331 1001 86380 86390 1
515327 99515327 1001 86380 86390 1
515353 99515353 1001 86380 86390 1
515080 99515080 1001 86380 86390 1
515213 99515213 1001 86380 86390 1
515842 99515842 1001 86380 86390 1
516409 99516409 1001 86380 86390 1
516174 99516174 1001 86380 86390 1
516132 99516132 1001 86380 86390 1
515933 99515933 1001 86380 86390 1
516512 99516512 1001 86380 86390 1
516539 99516539 1001 86380 86390 1
517262 99517262 1001 86380 86390 1
517134 99517134 1001 86380 86390 1
517175 99517175 1001 86380 86390 1
517046 99517046 1001 86380 86390 1
516885 99516885 1001 86380 86390 1
516717 99516717 1001 86380 86390 1
516873 99516873 1001 86380 86390 1
517386 99517386 1001 86380 86390 1
517379 99517379 1001 86380 86390 1
517994 99517994 1001 86380 86390 1
518022 99518022 1001 86380 86390 1
518105 99518105 1001 86380 86390 1
517978 99517978 1001 86380 86390 1
517777 99517777 1001 86380 86390 1
517870 99517870 1001 86380 86390 1
517774 99517774 1001 86380 86390 1
517706 99517706 1001 86380 86390 1
518275 99518275 1001 86380 86390 1
518302 99518302 1001 86380 86390 1
518286 99518286 1001 86380 86390 1
518804 99518804 1001 86380 86390 1
518680 99518680 1001 86380 86390 1
518695 99518695 1001 86380 86390 1
518462 99518462 1001 86380 86390 1
518456 99518456 1001 86380 86390 1
519740 99519740 1001 86380 86390 1
519794 99519794 1001 86380 86390 1
519424 99519424 1001 86380 86390 1
519865 99519865 1001 86380 86390 1
519847 99519847 1001 86380 86390 1
520331 99520331 1001 86380 86390 1
520765 99520765 1001 86380 86390 1
521302 99521302 1001 86380 86390 1
521093 99521093 1001 86380 86390 1
521148 99521148 1001 86380 86390 1
520898 99520898 1001 86380 86390 1
521053 99521053 1001 86380 86390 1
521023 99521023 1001 86380 86390 1
521489 99521489 1001 86380 86390 1
521521 99521521 1001 86380 86390 1
521586 99521586 1001 86380 86390 1
522153 99522153 1001 86380 86390 1
522232 99522232 1001 86380 86390 1
522145 99522145 1001 86380 86390 1
521887 99521887 1001 86380 86390 1
521927 99521927 1001 86380 86390 1
521994 99521994 1001 86380 86390 1
522433 99522433 1001 86380 86390 1
522477 99522477 1001 86380 86390 1
522465 99522465 1001 86380 86390 1
522712 99522712 1001 86380 86390 1
522551 99522551 1001 86380 86390 1
522638 99522638 1001 86380 86390 1
523177 99523177 1001 86380 86390 1
523869 99523869 1001 86380 86390 1
523616 99523616 1001 86380 86390 1
523470 99523470 1001 86380 86390 1
523370 99523370 1001 86380 86390 1
524058 99524058 1001 86380 86390 1
524714 99524714 1001 86380 86390 1
524677 99524677 1001 86380 86390 1
524544 99524544 1001 86380 86390 1
524454 99524454 1001 86380 86390 1
524265 99524265 1001 86380 86390 1
524968 99524968 1001 86380 86390 1
524840 99524840 1001 86380 86390 1
525547 99525547 1001 86380 86390 1
525410 99525410 1001 86380 86390 1
525264 99525264 1001 86380 86390 1
525186 99525186 1001 86380 86390 1
525029 99525029 1001 86380 86390 1
524990 99524990 1001 86380 86390 1
525083 99525083 1001 86380 86390 1
525124 99525124 1001 86380 86390 1
525789 99525789 1001 86380 86390 1
525635 99525635 1001 86380 86390 1
526391 99526391 1001 86380 86390 1
526340 99526340 1001 86380 86390 1
526026 99526026 1001 86380 86390 1
526188 99526188 1001 86380 86390 1
526124 99526124 1001 86380 86390 1
526190 99526190 1001 86380 86390 1
525968 99525968 1001 86380 86390 1
526468 99526468 1001 86380 86390 1
527243 99527243 1001 86380 86390 1
526931 99526931 1001 86380 86390 1
526944 99526944 1001 86380 86390 1
526683 99526683 1001 86380 86390 1
527353 99527353 1001 86380 86390 1
527276 99527276 1001 86380 86390 1
527368 99527368 1001 86380 86390 1
527922 99527922 1001 86380 86390 1
527631 99527631 1001 86380 86390 1
528153 99528153 1001 86380 86390 1
528078 99528078 1001 86380 86390 1
528093 99528093 1001 86380 86390 1
528120 99528120 1001 86380 86390 1
528187 99528187 1001 86380 86390 1
528759 99528759 1001 86380 86390 1
528493 99528493 1001 86380 86390 1
528413 99528413 1001 86380 86390 1
529019 99529019 1001 86380 86390 1
528969 99528969 1001 86380 86390 1
529049 99529049 1001 86380 86390 1
529712 99529712 1001 86380 86390 1
529251 99529251 1001 86380 86390 1
529202 99529202 1001 86380 86390 1
529218 99529218 1001 86380 86390 1
529876 99529876 1001 86380 86390 1
529747 99529747 1001 86380 86390 1
530415 99530415 1001 86380 86390 1
530429 99530429 1001 86380 86390 1
530432 99530432 1001 86380 86390 1
530368 99530368 1001 86380 86390 1
530370 99530370 1001 86380 86390 1
530250 99530250 1001 86380 86390 1
530037 99530037 1001 86380 86390 1
529948 99529948 1001 86380 86390 1
530027 99530027 1001 86380 86390 1
531187 99531187 1001 86380 86390 1
531191 99531191 1001 86380 86390 1
531312 99531312 1001 86380 86390 1
531237 99531237 1001 86380 86390 1
530995 99530995 1001 86380 86390 1
530825 99530825 1001 86380 86390 1
530870 99530870 1001 86380 86390 1
530949 99530949 1001 86380 86390 1
532006 99532006 1001 86380 86390 1
531977 99531977 1001 86380 86390 1
531943 99531943 1001 86380 86390 1
532738 99532738 1001 86380 86390 1
532822 99532822 1001 86380 86390 1
532601 99532601 1001 86380 86390 1
533059 99533059 1001 86380 86390 1
533678 99533678 1001 86380 86390 1
533660 99533660 1001 86380 86390 1
533818 99533818 1001 86380 86390 1
533628 99533628 1001 86380 86390 1
533491 99533491 1001 86380 86390 1
533469 99533469 1001 86380 86390 1
533260 99533260 1001 86380 86390 1
533982 99533982 1001 86380 86390 1
533906 99533906 1001 86380 86390 1
534596 99534596 1001 86380 86390 1
534638 99534638 1001 86380 86390 1
534588 99534588 1001 86380 86390 1
534552 99534552 1001 86380 86390 1
534327 99534327 1001 86380 86390 1
534332 99534332 1001 86380 86390 1
535509 99535509 1001 86380 86390 1
535310 99535310 1001 86380 86390 1
535311 99535311 1001 86380 86390 1
534981 99534981 1001 86380 86390 1
534925 99534925 1001 86380 86390 1
535607 99535607 1001 86380 86390 1
535532 99535532 1001 86380 86390 1
536255 99536255 1001 86380 86390 1
535927 99535927 1001 86380 86390 1
535940 99535940 1001 86380 86390 1
535930 99535930 1001 86380 86390 1
535756 99535756 1001 86380 86390 1
536490 99536490 1001 86380 86390 1
536354 99536354 1001 86380 86390 1
536525 99536525 1001 86380 86390 1
536396 99536396 1001 86380 86390 1
536995 99536995 1001 86380 86390 1
537088 99537088 1001 86380 86390 1
536991 99536991 1001 86380 86390 1
536806 99536806 1001 86380 86390 1
536768 99536768 1001 86380 86390 1
536898 99536898 1001 86380 86390 1
536813 99536813 1001 86380 86390 1
536732 99536732 1001 86380 86390 1
537221 99537221 1001 86380 86390 1
537667 99537667 1001 86380 86390 1
538075 99538075 1001 86380 86390 1
538086 99538086 1001 86380 86390 1
538091 99538091 1001 86380 86390 1
538783 99538783 1001 86380 86390 1
538631 99538631 1001 86380 86390 1
538812 99538812 1001 86380 86390 1
538273 99538273 1001 86380 86390 1
538302 99538302 1001 86380 86390 1
538354 99538354 1001 86380 86390 1
538373 99538373 1001 86380 86390 1
538827 99538827 1001 86380 86390 1
538927 99538927 1001 86380 86390 1
539556 99539556 1001 86380 86390 1
539309 99539309 1001 86380 86390 1
539232 99539232 1001 86380 86390 1
539202 99539202 1001 86380 86390 1
539755 99539755 1001 86380 86390 1
539738 99539738 1001 86380 86390 1
539989 99539989 1001 86380 86390 1
540007 99540007 1001 86380 86390 1
540667 99540667 1001 86380 86390 1
540473 99540473 1001 86380 86390 1
540527 99540527 1001 86380 86390 1
541127 99541127 1001 86380 86390 1
541116 99541116 1001 86380 86390 1
540985 99540985 1001 86380 86390 1
540882 99540882 1001 86380 86390 1
540913 99540913 1001 86380 86390 1
540967 99540967 1001 86380 86390 1
540968 99540968 1001 86380 86390 1
540790 99540790 1001 86380 86390 1
540700 99540700 1001 86380 86390 1
540835 99540835 1001 86380 86390 1
540839 99540839 1001 86380 86390 1
540865 99540865 1001 86380 86390 1
541385 99541385 1001 86380 86390 1
541386 99541386 1001 86380 86390 1
541881 99541881 1001 86380 86390 1
541807 99541807 1001 86380 86390 1
541598 99541598 1001 86380 86390 1
541637 99541637 1001 86380 86390 1
541499 99541499 1001 86380 86390 1
542251 99542251 1001 86380 86390 1
542944 99542944 1001 86380 86390 1
542813 99542813 1001 86380 86390 1
542763 99542763 1001 86380 86390 1
542435 99542435 1001 86380 86390 1
542464 99542464 1001 86380 86390 1
543147 99543147 1001 86380 86390 1
543756 99543756 1001 86380 86390 1
543667 99543667 1001 86380 86390 1
543540 99543540 1001 86380 86390 1
543177 99543177 1001 86380 86390 1
543199 99543199 1001 86380 86390 1
543251 99543251 1001 86380 86390 1
543872 99543872 1001 86380 86390 1
543891 99543891 1001 86380 86390 1
544488 99544488 1001 86380 86390 1
544479 99544479 1001 86380 86390 1
544442 99544442 1001 86380 86390 1
544046 99544046 1001 86380 86390 1
544087 99544087 1001 86380 86390 1
533638 829 1002 37133 42562 1
539180 1030 1002 47993 57274 1
400260 99400260 1001 86380 86390 1
400665 99400665 1001 86380 86390 1
400633 99400633 1001 86380 86390 1
401016 99401016 1001 86380 86390 1
401229 99401229 1001 86380 86390 1
401175 99401175 1001 86380 86390 1
401537 99401537 1001 86380 86390 1
401685 99401685 1001 86380 86390 1
401687 99401687 1001 86380 86390 1
401717 99401717 1001 86380 86390 1
401761 99401761 1001 86380 86390 1
402131 99402131 1001 86380 86390 1
402082 99402082 1001 86380 86390 1
402126 99402126 1001 86380 86390 1
403684 99403684 1001 86380 86390 1
403786 99403786 1001 86380 86390 1
403842 99403842 1001 86380 86390 1
403916 99403916 1001 86380 86390 1
404135 99404135 1001 86380 86390 1
404049 99404049 1001 86380 86390 1
405189 99405189 1001 86380 86390 1
405232 99405232 1001 86380 86390 1
405236 99405236 1001 86380 86390 1
405401 99405401 1001 86380 86390 1
405522 99405522 1001 86380 86390 1
405817 99405817 1001 86380 86390 1
406508 99406508 1001 86380 86390 1
406828 99406828 1001 86380 86390 1
407058 99407058 1001 86380 86390 1
407221 99407221 1001 86380 86390 1
407358 99407358 1001 86380 86390 1
407548 99407548 1001 86380 86390 1
407899 99407899 1001 86380 86390 1
408726 99408726 1001 86380 86390 1
408864 99408864 1001 86380 86390 1
408951 99408951 1001 86380 86390 1
409469 99409469 1001 86380 86390 1
409554 99409554 1001 86380 86390 1
409963 99409963 1001 86380 86390 1
410057 99410057 1001 86380 86390 1
411344 99411344 1001 86380 86390 1
411465 99411465 1001 86380 86390 1
411448 99411448 1001 86380 86390 1
411555 99411555 1001 86380 86390 1
411781 99411781 1001 86380 86390 1
411932 99411932 1001 86380 86390 1
412250 99412250 1001 86380 86390 1
412338 99412338 1001 86380 86390 1
412374 99412374 1001 86380 86390 1
412332 99412332 1001 86380 86390 1
413309 99413309 1001 86380 86390 1
412719 99412719 1001 86380 86390 1
412549 99412549 1001 86380 86390 1
414012 99414012 1001 86380 86390 1
415187 99415187 1001 86380 86390 1
415237 99415237 1001 86380 86390 1
415300 99415300 1001 86380 86390 1
414667 99414667 1001 86380 86390 1
414482 99414482 1001 86380 86390 1
414366 99414366 1001 86380 86390 1
414236 99414236 1001 86380 86390 1
414196 99414196 1001 86380 86390 1
414507 99414507 1001 86380 86390 1
416488 99416488 1001 86380 86390 1
418173 99418173 1001 86380 86390 1
417850 99417850 1001 86380 86390 1
419027 99419027 1001 86380 86390 1
418960 99418960 1001 86380 86390 1
420342 99420342 1001 86380 86390 1
420417 99420417 1001 86380 86390 1
419864 99419864 1001 86380 86390 1
419844 99419844 1001 86380 86390 1
419297 99419297 1001 86380 86390 1
419582 99419582 1001 86380 86390 1
419339 99419339 1001 86380 86390 1
420629 99420629 1001 86380 86390 1
420798 99420798 1001 86380 86390 1
421839 99421839 1001 86380 86390 1
421613 99421613 1001 86380 86390 1
421204 99421204 1001 86380 86390 1
421217 99421217 1001 86380 86390 1
423605 99423605 1001 86380 86390 1
423737 99423737 1001 86380 86390 1
422987 99422987 1001 86380 86390 1
423069 99423069 1001 86380 86390 1
422560 99422560 1001 86380 86390 1
423782 99423782 1001 86380 86390 1
425056 99425056 1001 86380 86390 1
425036 99425036 1001 86380 86390 1
424740 99424740 1001 86380 86390 1
424690 99424690 1001 86380 86390 1
424388 99424388 1001 86380 86390 1
424500 99424500 1001 86380 86390 1
425518 99425518 1001 86380 86390 1
426928 99426928 1001 86380 86390 1
427020 99427020 1001 86380 86390 1
426446 99426446 1001 86380 86390 1
426625 99426625 1001 86380 86390 1
426583 99426583 1001 86380 86390 1
425873 99425873 1001 86380 86390 1
425886 99425886 1001 86380 86390 1
427196 99427196 1001 86380 86390 1
427438 99427438 1001 86380 86390 1
427465 99427465 1001 86380 86390 1
428690 99428690 1001 86380 86390 1
428696 99428696 1001 86380 86390 1
428002 99428002 1001 86380 86390 1
429126 99429126 1001 86380 86390 1
429569 99429569 1001 86380 86390 1
429292 99429292 1001 86380 86390 1
430425 99430425 1001 86380 86390 1
430561 99430561 1001 86380 86390 1
430647 99430647 1001 86380 86390 1
431923 99431923 1001 86380 86390 1
431980 99431980 1001 86380 86390 1
431456 99431456 1001 86380 86390 1
431478 99431478 1001 86380 86390 1
431346 99431346 1001 86380 86390 1
430843 99430843 1001 86380 86390 1
432245 99432245 1001 86380 86390 1
432212 99432212 1001 86380 86390 1
433405 99433405 1001 86380 86390 1
433132 99433132 1001 86380 86390 1
433158 99433158 1001 86380 86390 1
432656 99432656 1001 86380 86390 1
432767 99432767 1001 86380 86390 1
434130 99434130 1001 86380 86390 1
435260 99435260 1001 86380 86390 1
434817 99434817 1001 86380 86390 1
434940 99434940 1001 86380 86390 1
434471 99434471 1001 86380 86390 1
435741 99435741 1001 86380 86390 1
437080 99437080 1001 86380 86390 1
436779 99436779 1001 86380 86390 1
435917 99435917 1001 86380 86390 1
436757 99436757 1001 86380 86390 1
437208 99437208 1001 86380 86390 1
300437 99300437 1001 86380 86390 1
300463 99300463 1001 86380 86390 1
300503 99300503 1001 86380 86390 1
300493 99300493 1001 86380 86390 1
300121 99300121 1001 86380 86390 1
300278 99300278 1001 86380 86390 1
300230 99300230 1001 86380 86390 1
300248 99300248 1001 86380 86390 1
301495 99301495 1001 86380 86390 1
301361 99301361 1001 86380 86390 1
301306 99301306 1001 86380 86390 1
301741 99301741 1001 86380 86390 1
302250 99302250 1001 86380 86390 1
302134 99302134 1001 86380 86390 1
301955 99301955 1001 86380 86390 1
301892 99301892 1001 86380 86390 1
302561 99302561 1001 86380 86390 1
302812 99302812 1001 86380 86390 1
302882 99302882 1001 86380 86390 1
302703 99302703 1001 86380 86390 1
302773 99302773 1001 86380 86390 1
303404 99303404 1001 86380 86390 1
303384 99303384 1001 86380 86390 1
303853 99303853 1001 86380 86390 1
303867 99303867 1001 86380 86390 1
303882 99303882 1001 86380 86390 1
303949 99303949 1001 86380 86390 1
303499 99303499 1001 86380 86390 1
303489 99303489 1001 86380 86390 1
304077 99304077 1001 86380 86390 1
304693 99304693 1001 86380 86390 1
304518 99304518 1001 86380 86390 1
304453 99304453 1001 86380 86390 1
304494 99304494 1001 86380 86390 1
305324 99305324 1001 86380 86390 1
305361 99305361 1001 86380 86390 1
500079 99500079 1001 86380 86390 1
500614 99500614 1001 86380 86390 1
500523 99500523 1001 86380 86390 1
500601 99500601 1001 86380 86390 1
500450 99500450 1001 86380 86390 1
500891 99500891 1001 86380 86390 1
500857 99500857 1001 86380 86390 1
500822 99500822 1001 86380 86390 1
501664 99501664 1001 86380 86390 1
501704 99501704 1001 86380 86390 1
502431 99502431 1001 86380 86390 1
502436 99502436 1001 86380 86390 1
502343 99502343 1001 86380 86390 1
502384 99502384 1001 86380 86390 1
502072 99502072 1001 86380 86390 1
502020 99502020 1001 86380 86390 1
502469 99502469 1001 86380 86390 1
502655 99502655 1001 86380 86390 1
503284 99503284 1001 86380 86390 1
503047 99503047 1001 86380 86390 1
503086 99503086 1001 86380 86390 1
503022 99503022 1001 86380 86390 1
502943 99502943 1001 86380 86390 1
502708 99502708 1001 86380 86390 1
503484 99503484 1001 86380 86390 1
503446 99503446 1001 86380 86390 1
504089 99504089 1001 86380 86390 1
503732 99503732 1001 86380 86390 1
503710 99503710 1001 86380 86390 1
503767 99503767 1001 86380 86390 1
503530 99503530 1001 86380 86390 1
504616 99504616 1001 86380 86390 1
504735 99504735 1001 86380 86390 1
504634 99504634 1001 86380 86390 1
504514 99504514 1001 86380 86390 1
505577 99505577 1001 86380 86390 1
505708 99505708 1001 86380 86390 1
505618 99505618 1001 86380 86390 1
505658 99505658 1001 86380 86390 1
505718 99505718 1001 86380 86390 1
505365 99505365 1001 86380 86390 1
505355 99505355 1001 86380 86390 1
505795 99505795 1001 86380 86390 1
505823 99505823 1001 86380 86390 1
505890 99505890 1001 86380 86390 1
506585 99506585 1001 86380 86390 1
506279 99506279 1001 86380 86390 1
506095 99506095 1001 86380 86390 1
506045 99506045 1001 86380 86390 1
507167 99507167 1001 86380 86390 1
507001 99507001 1001 86380 86390 1
507491 99507491 1001 86380 86390 1
507469 99507469 1001 86380 86390 1
508160 99508160 1001 86380 86390 1
508175 99508175 1001 86380 86390 1
507860 99507860 1001 86380 86390 1
507938 99507938 1001 86380 86390 1
507790 99507790 1001 86380 86390 1
507651 99507651 1001 86380 86390 1
508988 99508988 1001 86380 86390 1
508622 99508622 1001 86380 86390 1
508491 99508491 1001 86380 86390 1
508569 99508569 1001 86380 86390 1
509780 99509780 1001 86380 86390 1
509731 99509731 1001 86380 86390 1
509379 99509379 1001 86380 86390 1
509903 99509903 1001 86380 86390 1
510077 99510077 1001 86380 86390 1
510672 99510672 1001 86380 86390 1
510635 99510635 1001 86380 86390 1
510232 99510232 1001 86380 86390 1
511266 99511266 1001 86380 86390 1
512310 99512310 1001 86380 86390 1
512275 99512275 1001 86380 86390 1
511971 99511971 1001 86380 86390 1
512055 99512055 1001 86380 86390 1
511818 99511818 1001 86380 86390 1
511898 99511898 1001 86380 86390 1
511809 99511809 1001 86380 86390 1
512393 99512393 1001 86380 86390 1
512550 99512550 1001 86380 86390 1
513028 99513028 1001 86380 86390 1
512776 99512776 1001 86380 86390 1
513367 99513367 1001 86380 86390 1
513406 99513406 1001 86380 86390 1
514008 99514008 1001 86380 86390 1
513710 99513710 1001 86380 86390 1
513762 99513762 1001 86380 86390 1
513767 99513767 1001 86380 86390 1
513452 99513452 1001 86380 86390 1
513493 99513493 1001 86380 86390 1
513429 99513429 1001 86380 86390 1
514056 99514056 1001 86380 86390 1
514227 99514227 1001 86380 86390 1
514215 99514215 1001 86380 86390 1
514831 99514831 1001 86380 86390 1
514682 99514682 1001 86380 86390 1
514778 99514778 1001 86380 86390 1
514592 99514592 1001 86380 86390 1
514994 99514994 1001 86380 86390 1
515569 99515569 1001 86380 86390 1
515657 99515657 1001 86380 86390 1
515400 99515400 1001 86380 86390 1
515403 99515403 1001 86380 86390 1
516215 99516215 1001 86380 86390 1
516152 99516152 1001 86380 86390 1
516127 99516127 1001 86380 86390 1
516169 99516169 1001 86380 86390 1
516096 99516096 1001 86380 86390 1
517272 99517272 1001 86380 86390 1
517310 99517310 1001 86380 86390 1
516745 99516745 1001 86380 86390 1
517488 99517488 1001 86380 86390 1
517420 99517420 1001 86380 86390 1
517342 99517342 1001 86380 86390 1
518119 99518119 1001 86380 86390 1
517853 99517853 1001 86380 86390 1
518423 99518423 1001 86380 86390 1
518403 99518403 1001 86380 86390 1
519082 99519082 1001 86380 86390 1
519414 99519414 1001 86380 86390 1
519522 99519522 1001 86380 86390 1
519487 99519487 1001 86380 86390 1
519280 99519280 1001 86380 86390 1
519384 99519384 1001 86380 86390 1
519930 99519930 1001 86380 86390 1
520461 99520461 1001 86380 86390 1
520545 99520545 1001 86380 86390 1
520434 99520434 1001 86380 86390 1
520319 99520319 1001 86380 86390 1
520410 99520410 1001 86380 86390 1
520245 99520245 1001 86380 86390 1
520140 99520140 1001 86380 86390 1
520070 99520070 1001 86380 86390 1
520694 99520694 1001 86380 86390 1
521315 99521315 1001 86380 86390 1
521317 99521317 1001 86380 86390 1
521356 99521356 1001 86380 86390 1
521306 99521306 1001 86380 86390 1
521134 99521134 1001 86380 86390 1
521058 99521058 1001 86380 86390 1
520887 99520887 1001 86380 86390 1
520903 99520903 1001 86380 86390 1
521719 99521719 1001 86380 86390 1
522356 99522356 1001 86380 86390 1
522331 99522331 1001 86380 86390 1
523041 99523041 1001 86380 86390 1
522790 99522790 1001 86380 86390 1
522880 99522880 1001 86380 86390 1
522755 99522755 1001 86380 86390 1
522701 99522701 1001 86380 86390 1
522535 99522535 1001 86380 86390 1
522652 99522652 1001 86380 86390 1
522704 99522704 1001 86380 86390 1
523193 99523193 1001 86380 86390 1
523170 99523170 1001 86380 86390 1
523874 99523874 1001 86380 86390 1
523615 99523615 1001 86380 86390 1
523414 99523414 1001 86380 86390 1
523434 99523434 1001 86380 86390 1
524006 99524006 1001 86380 86390 1
524662 99524662 1001 86380 86390 1
524451 99524451 1001 86380 86390 1
524806 99524806 1001 86380 86390 1
524963 99524963 1001 86380 86390 1
524941 99524941 1001 86380 86390 1
525251 99525251 1001 86380 86390 1
525172 99525172 1001 86380 86390 1
525006 99525006 1001 86380 86390 1
525047 99525047 1001 86380 86390 1
525091 99525091 1001 86380 86390 1
525598 99525598 1001 86380 86390 1
525692 99525692 1001 86380 86390 1
525851 99525851 1001 86380 86390 1
526562 99526562 1001 86380 86390 1
526427 99526427 1001 86380 86390 1
527211 99527211 1001 86380 86390 1
526923 99526923 1001 86380 86390 1
527028 99527028 1001 86380 86390 1
526860 99526860 1001 86380 86390 1
526630 99526630 1001 86380 86390 1
526687 99526687 1001 86380 86390 1
526778 99526778 1001 86380 86390 1
527392 99527392 1001 86380 86390 1
527381 99527381 1001 86380 86390 1
528041 99528041 1001 86380 86390 1
527820 99527820 1001 86380 86390 1
527748 99527748 1001 86380 86390 1
527737 99527737 1001 86380 86390 1
527827 99527827 1001 86380 86390 1
527622 99527622 1001 86380 86390 1
527530 99527530 1001 86380 86390 1
528194 99528194 1001 86380 86390 1
528871 99528871 1001 86380 86390 1
528398 99528398 1001 86380 86390 1
528432 99528432 1001 86380 86390 1
528422 99528422 1001 86380 86390 1
529093 99529093 1001 86380 86390 1
528952 99528952 1001 86380 86390 1
529063 99529063 1001 86380 86390 1
529695 99529695 1001 86380 86390 1
529510 99529510 1001 86380 86390 1
529363 99529363 1001 86380 86390 1
529280 99529280 1001 86380 86390 1
529856 99529856 1001 86380 86390 1
530414 99530414 1001 86380 86390 1
529940 99529940 1001 86380 86390 1
530046 99530046 1001 86380 86390 1
530683 99530683 1001 86380 86390 1
530593 99530593 1001 86380 86390 1
530660 99530660 1001 86380 86390 1
531320 99531320 1001 86380 86390 1
530969 99530969 1001 86380 86390 1
531167 99531167 1001 86380 86390 1
531159 99531159 1001 86380 86390 1
530830 99530830 1001 86380 86390 1
530833 99530833 1001 86380 86390 1
531390 99531390 1001 86380 86390 1
531471 99531471 1001 86380 86390 1
531397 99531397 1001 86380 86390 1
531440 99531440 1001 86380 86390 1
532016 99532016 1001 86380 86390 1
532033 99532033 1001 86380 86390 1
532034 99532034 1001 86380 86390 1
532166 99532166 1001 86380 86390 1
532024 99532024 1001 86380 86390 1
531834 99531834 1001 86380 86390 1
531689 99531689 1001 86380 86390 1
531588 99531588 1001 86380 86390 1
531763 99531763 1001 86380 86390 1
532242 99532242 1001 86380 86390 1
532881 99532881 1001 86380 86390 1
532678 99532678 1001 86380 86390 1
532416 99532416 1001 86380 86390 1
533095 99533095 1001 86380 86390 1
533134 99533134 1001 86380 86390 1
533138 99533138 1001 86380 86390 1
533103 99533103 1001 86380 86390 1
533697 99533697 1001 86380 86390 1
533676 99533676 1001 86380 86390 1
533367 99533367 1001 86380 86390 1
533439 99533439 1001 86380 86390 1
533954 99533954 1001 86380 86390 1
534412 99534412 1001 86380 86390 1
534180 99534180 1001 86380 86390 1
534190 99534190 1001 86380 86390 1
534872 99534872 1001 86380 86390 1
535449 99535449 1001 86380 86390 1
535341 99535341 1001 86380 86390 1
535342 99535342 1001 86380 86390 1
536151 99536151 1001 86380 86390 1
536178 99536178 1001 86380 86390 1
536179 99536179 1001 86380 86390 1
536069 99536069 1001 86380 86390 1
535968 99535968 1001 86380 86390 1
535956 99535956 1001 86380 86390 1
535900 99535900 1001 86380 86390 1
536492 99536492 1001 86380 86390 1
536467 99536467 1001 86380 86390 1
537025 99537025 1001 86380 86390 1
537104 99537104 1001 86380 86390 1
536979 99536979 1001 86380 86390 1
536871 99536871 1001 86380 86390 1
536569 99536569 1001 86380 86390 1
536574 99536574 1001 86380 86390 1
537902 99537902 1001 86380 86390 1
537748 99537748 1001 86380 86390 1
537736 99537736 1001 86380 86390 1
537597 99537597 1001 86380 86390 1
537483 99537483 1001 86380 86390 1
538049 99538049 1001 86380 86390 1
538038 99538038 1001 86380 86390 1
537993 99537993 1001 86380 86390 1
538179 99538179 1001 86380 86390 1
538158 99538158 1001 86380 86390 1
538148 99538148 1001 86380 86390 1
538648 99538648 1001 86380 86390 1
538801 99538801 1001 86380 86390 1
538834 99538834 1001 86380 86390 1
539486 99539486 1001 86380 86390 1
539479 99539479 1001 86380 86390 1
539549 99539549 1001 86380 86390 1
539374 99539374 1001 86380 86390 1
539337 99539337 1001 86380 86390 1
539402 99539402 1001 86380 86390 1
539276 99539276 1001 86380 86390 1
539433 99539433 1001 86380 86390 1
539162 99539162 1001 86380 86390 1
539177 99539177 1001 86380 86390 1
539127 99539127 1001 86380 86390 1
539679 99539679 1001 86380 86390 1
540380 99540380 1001 86380 86390 1
540374 99540374 1001 86380 86390 1
540113 99540113 1001 86380 86390 1
540037 99540037 1001 86380 86390 1
540471 99540471 1001 86380 86390 1
540524 99540524 1001 86380 86390 1
541214 99541214 1001 86380 86390 1
541012 99541012 1001 86380 86390 1
541069 99541069 1001 86380 86390 1
541394 99541394 1001 86380 86390 1
541473 99541473 1001 86380 86390 1
541326 99541326 1001 86380 86390 1
541339 99541339 1001 86380 86390 1
541758 99541758 1001 86380 86390 1
541727 99541727 1001 86380 86390 1
541821 99541821 1001 86380 86390 1
541606 99541606 1001 86380 86390 1
542910 99542910 1001 86380 86390 1
542888 99542888 1001 86380 86390 1
542825 99542825 1001 86380 86390 1
542733 99542733 1001 86380 86390 1
542451 99542451 1001 86380 86390 1
543026 99543026 1001 86380 86390 1
543054 99543054 1001 86380 86390 1
542964 99542964 1001 86380 86390 1
542993 99542993 1001 86380 86390 1
543370 99543370 1001 86380 86390 1
543347 99543347 1001 86380 86390 1
543233 99543233 1001 86380 86390 1
543302 99543302 1001 86380 86390 1
544267 99544267 1001 86380 86390 1
544244 99544244 1001 86380 86390 1
544222 99544222 1001 86380 86390 1
544377 99544377 1001 86380 86390 1
543984 99543984 1001 86380 86390 1
544026 99544026 1001 86380 86390 1
544168 99544168 1001 86380 86390 1
544600 99544600 1001 86380 86390 1
544730 99544730 1001 86380 86390 1
500126 1045 1001 25944 26244 1
500126 1045 1001 36092 36391 1
530776 756 1002 45408 55730 1
400279 99400279 1001 86380 86390 1
400493 99400493 1001 86380 86390 1
400504 99400504 1001 86380 86390 1
400915 99400915 1001 86380 86390 1
401005 99401005 1001 86380 86390 1
401159 99401159 1001 86380 86390 1
401316 99401316 1001 86380 86390 1
401580 99401580 1001 86380 86390 1
402077 99402077 1001 86380 86390 1
402240 99402240 1001 86380 86390 1
402233 99402233 1001 86380 86390 1
402283 99402283 1001 86380 86390 1
402462 99402462 1001 86380 86390 1
402414 99402414 1001 86380 86390 1
402509 99402509 1001 86380 86390 1
402767 99402767 1001 86380 86390 1
402710 99402710 1001 86380 86390 1
402759 99402759 1001 86380 86390 1
403228 99403228 1001 86380 86390 1
403455 99403455 1001 86380 86390 1
403880 99403880 1001 86380 86390 1
404706 99404706 1001 86380 86390 1
404718 99404718 1001 86380 86390 1
404856 99404856 1001 86380 86390 1
405205 99405205 1001 86380 86390 1
405448 99405448 1001 86380 86390 1
405431 99405431 1001 86380 86390 1
405544 99405544 1001 86380 86390 1
405667 99405667 1001 86380 86390 1
405858 99405858 1001 86380 86390 1
406116 99406116 1001 86380 86390 1
406184 99406184 1001 86380 86390 1
406317 99406317 1001 86380 86390 1
406423 99406423 1001 86380 86390 1
406751 99406751 1001 86380 86390 1
407022 99407022 1001 86380 86390 1
407790 99407790 1001 86380 86390 1
407815 99407815 1001 86380 86390 1
408111 99408111 1001 86380 86390 1
408295 99408295 1001 86380 86390 1
408280 99408280 1001 86380 86390 1
408846 99408846 1001 86380 86390 1
408882 99408882 1001 86380 86390 1
409472 99409472 1001 86380 86390 1
409403 99409403 1001 86380 86390 1
409547 99409547 1001 86380 86390 1
409555 99409555 1001 86380 86390 1
409641 99409641 1001 86380 86390 1
409898 99409898 1001 86380 86390 1
410544 99410544 1001 86380 86390 1
411086 99411086 1001 86380 86390 1
411195 99411195 1001 86380 86390 1
411799 99411799 1001 86380 86390 1
411965 99411965 1001 86380 86390 1
412149 99412149 1001 86380 86390 1
412371 99412371 1001 86380 86390 1
413501 99413501 1001 86380 86390 1
413144 99413144 1001 86380 86390 1
412968 99412968 1001 86380 86390 1
413204 99413204 1001 86380 86390 1
414925 99414925 1001 86380 86390 1
414947 99414947 1001 86380 86390 1
415262 99415262 1001 86380 86390 1
415137 99415137 1001 86380 86390 1
414690 99414690 1001 86380 86390 1
414715 99414715 1001 86380 86390 1
414610 99414610 1001 86380 86390 1
414321 99414321 1001 86380 86390 1
414233 99414233 1001 86380 86390 1
414414 99414414 1001 86380 86390 1
414371 99414371 1001 86380 86390 1
414419 99414419 1001 86380 86390 1
415515 99415515 1001 86380 86390 1
416717 99416717 1001 86380 86390 1
416580 99416580 1001 86380 86390 1
416085 99416085 1001 86380 86390 1
415891 99415891 1001 86380 86390 1
417024 99417024 1001 86380 86390 1
417291 99417291 1001 86380 86390 1
417112 99417112 1001 86380 86390 1
417569 99417569 1001 86380 86390 1
417419 99417419 1001 86380 86390 1
418594 99418594 1001 86380 86390 1
418670 99418670 1001 86380 86390 1
418751 99418751 1001 86380 86390 1
418718 99418718 1001 86380 86390 1
417652 99417652 1001 86380 86390 1
419012 99419012 1001 86380 86390 1
418838 99418838 1001 86380 86390 1
420385 99420385 1001 86380 86390 1
420101 99420101 1001 86380 86390 1
419993 99419993 1001 86380 86390 1
419220 99419220 1001 86380 86390 1
419583 99419583 1001 86380 86390 1
420788 99420788 1001 86380 86390 1
420783 99420783 1001 86380 86390 1
421296 99421296 1001 86380 86390 1
421341 99421341 1001 86380 86390 1
420977 99420977 1001 86380 86390 1
420909 99420909 1001 86380 86390 1
422362 99422362 1001 86380 86390 1
423123 99423123 1001 86380 86390 1
423302 99423302 1001 86380 86390 1
422696 99422696 1001 86380 86390 1
422735 99422735 1001 86380 86390 1
422867 99422867 1001 86380 86390 1
425008 99425008 1001 86380 86390 1
425062 99425062 1001 86380 86390 1
425313 99425313 1001 86380 86390 1
425238 99425238 1001 86380 86390 1
425361 99425361 1001 86380 86390 1
424667 99424667 1001 86380 86390 1
424959 99424959 1001 86380 86390 1
424837 99424837 1001 86380 86390 1
424320 99424320 1001 86380 86390 1
425406 99425406 1001 86380 86390 1
425576 99425576 1001 86380 86390 1
425791 99425791 1001 86380 86390 1
427085 99427085 1001 86380 86390 1
426526 99426526 1001 86380 86390 1
425893 99425893 1001 86380 86390 1
425870 99425870 1001 86380 86390 1
425898 99425898 1001 86380 86390 1
425903 99425903 1001 86380 86390 1
427202 99427202 1001 86380 86390 1
427277 99427277 1001 86380 86390 1
428373 99428373 1001 86380 86390 1
428214 99428214 1001 86380 86390 1
428163 99428163 1001 86380 86390 1
430042 99430042 1001 86380 86390 1
430372 99430372 1001 86380 86390 1
430006 99430006 1001 86380 86390 1
430362 99430362 1001 86380 86390 1
429612 99429612 1001 86380 86390 1
430607 99430607 1001 86380 86390 1
430467 99430467 1001 86380 86390 1
430564 99430564 1001 86380 86390 1
432002 99432002 1001 86380 86390 1
431701 99431701 1001 86380 86390 1
431545 99431545 1001 86380 86390 1
433407 99433407 1001 86380 86390 1
433100 99433100 1001 86380 86390 1
433282 99433282 1001 86380 86390 1
433015 99433015 1001 86380 86390 1
432608 99432608 1001 86380 86390 1
432715 99432715 1001 86380 86390 1
432663 99432663 1001 86380 86390 1
434017 99434017 1001 86380 86390 1
434114 99434114 1001 86380 86390 1
433917 99433917 1001 86380 86390 1
435154 99435154 1001 86380 86390 1
435594 99435594 1001 86380 86390 1
435688 99435688 1001 86380 86390 1
435637 99435637 1001 86380 86390 1
435675 99435675 1001 86380 86390 1
436886 99436886 1001 86380 86390 1
300073 99300073 1001 86380 86390 1
437327 99437327 1001 86380 86390 1
437339 99437339 1001 86380 86390 1
300528 99300528 1001 86380 86390 1
300555 99300555 1001 86380 86390 1
300524 99300524 1001 86380 86390 1
300421 99300421 1001 86380 86390 1
300499 99300499 1001 86380 86390 1
300413 99300413 1001 86380 86390 1
300439 99300439 1001 86380 86390 1
300185 99300185 1001 86380 86390 1
300208 99300208 1001 86380 86390 1
301363 99301363 1001 86380 86390 1
301474 99301474 1001 86380 86390 1
301235 99301235 1001 86380 86390 1
301171 99301171 1001 86380 86390 1
301159 99301159 1001 86380 86390 1
301243 99301243 1001 86380 86390 1
300998 99300998 1001 86380 86390 1
301009 99301009 1001 86380 86390 1
301564 99301564 1001 86380 86390 1
302202 99302202 1001 86380 86390 1
302017 99302017 1001 86380 86390 1
301908 99301908 1001 86380 86390 1
302416 99302416 1001 86380 86390 1
302483 99302483 1001 86380 86390 1
302537 99302537 1001 86380 86390 1
303156 99303156 1001 86380 86390 1
303041 99303041 1001 86380 86390 1
303185 99303185 1001 86380 86390 1
303149 99303149 1001 86380 86390 1
303202 99303202 1001 86380 86390 1
303168 99303168 1001 86380 86390 1
302992 99302992 1001 86380 86390 1
302639 99302639 1001 86380 86390 1
302662 99302662 1001 86380 86390 1
303336 99303336 1001 86380 86390 1
303356 99303356 1001 86380 86390 1
303906 99303906 1001 86380 86390 1
303846 99303846 1001 86380 86390 1
303769 99303769 1001 86380 86390 1
303425 99303425 1001 86380 86390 1
304058 99304058 1001 86380 86390 1
304071 99304071 1001 86380 86390 1
304808 99304808 1001 86380 86390 1
304822 99304822 1001 86380 86390 1
304680 99304680 1001 86380 86390 1
304685 99304685 1001 86380 86390 1
304555 99304555 1001 86380 86390 1
304581 99304581 1001 86380 86390 1
304452 99304452 1001 86380 86390 1
304455 99304455 1001 86380 86390 1
304307 99304307 1001 86380 86390 1
304311 99304311 1001 86380 86390 1
304998 99304998 1001 86380 86390 1
305622 99305622 1001 86380 86390 1
305655 99305655 1001 86380 86390 1
305580 99305580 1001 86380 86390 1
305431 99305431 1001 86380 86390 1
305328 99305328 1001 86380 86390 1
305394 99305394 1001 86380 86390 1
305162 99305162 1001 86380 86390 1
305112 99305112 1001 86380 86390 1
305193 99305193 1001 86380 86390 1
500724 99500724 1001 86380 86390 1
500481 99500481 1001 86380 86390 1
500590 99500590 1001 86380 86390 1
500305 99500305 1001 86380 86390 1
500331 99500331 1001 86380 86390 1
500401 99500401 1001 86380 86390 1
500910 99500910 1001 86380 86390 1
501432 99501432 1001 86380 86390 1
501213 99501213 1001 86380 86390 1
501678 99501678 1001 86380 86390 1
502465 99502465 1001 86380 86390 1
502358 99502358 1001 86380 86390 1
502270 99502270 1001 86380 86390 1
502425 99502425 1001 86380 86390 1
502099 99502099 1001 86380 86390 1
502503 99502503 1001 86380 86390 1
502620 99502620 1001 86380 86390 1
502661 99502661 1001 86380 86390 1
502565 99502565 1001 86380 86390 1
503141 99503141 1001 86380 86390 1
502961 99502961 1001 86380 86390 1
502830 99502830 1001 86380 86390 1
502809 99502809 1001 86380 86390 1
504096 99504096 1001 86380 86390 1
503680 99503680 1001 86380 86390 1
503622 99503622 1001 86380 86390 1
504874 99504874 1001 86380 86390 1
504371 99504371 1001 86380 86390 1
505099 99505099 1001 86380 86390 1
505661 99505661 1001 86380 86390 1
505378 99505378 1001 86380 86390 1
505941 99505941 1001 86380 86390 1
506520 99506520 1001 86380 86390 1
506453 99506453 1001 86380 86390 1
506253 99506253 1001 86380 86390 1
506056 99506056 1001 86380 86390 1
507298 99507298 1001 86380 86390 1
507355 99507355 1001 86380 86390 1
507023 99507023 1001 86380 86390 1
507171 99507171 1001 86380 86390 1
507212 99507212 1001 86380 86390 1
507188 99507188 1001 86380 86390 1
506831 99506831 1001 86380 86390 1
507490 99507490 1001 86380 86390 1
507611 99507611 1001 86380 86390 1
508178 99508178 1001 86380 86390 1
508050 99508050 1001 86380 86390 1
508127 99508127 1001 86380 86390 1
507776 99507776 1001 86380 86390 1
509021 99509021 1001 86380 86390 1
508700 99508700 1001 86380 86390 1
508695 99508695 1001 86380 86390 1
508532 99508532 1001 86380 86390 1
509123 99509123 1001 86380 86390 1
509266 99509266 1001 86380 86390 1
509114 99509114 1001 86380 86390 1
509077 99509077 1001 86380 86390 1
509882 99509882 1001 86380 86390 1
509348 99509348 1001 86380 86390 1
509289 99509289 1001 86380 86390 1
509951 99509951 1001 86380 86390 1
509980 99509980 1001 86380 86390 1
510099 99510099 1001 86380 86390 1
510513 99510513 1001 86380 86390 1
510413 99510413 1001 86380 86390 1
510135 99510135 1001 86380 86390 1
510190 99510190 1001 86380 86390 1
510858 99510858 1001 86380 86390 1
510741 99510741 1001 86380 86390 1
511491 99511491 1001 86380 86390 1
511505 99511505 1001 86380 86390 1
511506 99511506 1001 86380 86390 1
511430 99511430 1001 86380 86390 1
511545 99511545 1001 86380 86390 1
511244 99511244 1001 86380 86390 1
511753 99511753 1001 86380 86390 1
511729 99511729 1001 86380 86390 1
512266 99512266 1001 86380 86390 1
512118 99512118 1001 86380 86390 1
512030 99512030 1001 86380 86390 1
511835 99511835 1001 86380 86390 1
512399 99512399 1001 86380 86390 1
513054 99513054 1001 86380 86390 1
513097 99513097 1001 86380 86390 1
512819 99512819 1001 86380 86390 1
512862 99512862 1001 86380 86390 1
512829 99512829 1001 86380 86390 1
512881 99512881 1001 86380 86390 1
512710 99512710 1001 86380 86390 1
513340 99513340 1001 86380 86390 1
513369 99513369 1001 86380 86390 1
513279 99513279 1001 86380 86390 1
513927 99513927 1001 86380 86390 1
513657 99513657 1001 86380 86390 1
514194 99514194 1001 86380 86390 1
514220 99514220 1001 86380 86390 1
514856 99514856 1001 86380 86390 1
514769 99514769 1001 86380 86390 1
514812 99514812 1001 86380 86390 1
514535 99514535 1001 86380 86390 1
514474 99514474 1001 86380 86390 1
514454 99514454 1001 86380 86390 1
514309 99514309 1001 86380 86390 1
514365 99514365 1001 86380 86390 1
514912 99514912 1001 86380 86390 1
515042 99515042 1001 86380 86390 1
515607 99515607 1001 86380 86390 1
515296 99515296 1001 86380 86390 1
515328 99515328 1001 86380 86390 1
515280 99515280 1001 86380 86390 1
515171 99515171 1001 86380 86390 1
515095 99515095 1001 86380 86390 1
515147 99515147 1001 86380 86390 1
515165 99515165 1001 86380 86390 1
516345 99516345 1001 86380 86390 1
516252 99516252 1001 86380 86390 1
516153 99516153 1001 86380 86390 1
515929 99515929 1001 86380 86390 1
515898 99515898 1001 86380 86390 1
516521 99516521 1001 86380 86390 1
516555 99516555 1001 86380 86390 1
516633 99516633 1001 86380 86390 1
517055 99517055 1001 86380 86390 1
517062 99517062 1001 86380 86390 1
516769 99516769 1001 86380 86390 1
516895 99516895 1001 86380 86390 1
517350 99517350 1001 86380 86390 1
517989 99517989 1001 86380 86390 1
517793 99517793 1001 86380 86390 1
517835 99517835 1001 86380 86390 1
517761 99517761 1001 86380 86390 1
518214 99518214 1001 86380 86390 1
518847 99518847 1001 86380 86390 1
518866 99518866 1001 86380 86390 1
518697 99518697 1001 86380 86390 1
518762 99518762 1001 86380 86390 1
518715 99518715 1001 86380 86390 1
518526 99518526 1001 86380 86390 1
518402 99518402 1001 86380 86390 1
519192 99519192 1001 86380 86390 1
519176 99519176 1001 86380 86390 1
519764 99519764 1001 86380 86390 1
519718 99519718 1001 86380 86390 1
519505 99519505 1001 86380 86390 1
519918 99519918 1001 86380 86390 1
520001 99520001 1001 86380 86390 1
520002 99520002 1001 86380 86390 1
520438 99520438 1001 86380 86390 1
520451 99520451 1001 86380 86390 1
520477 99520477 1001 86380 86390 1
520600 99520600 1001 86380 86390 1
520253 99520253 1001 86380 86390 1
520159 99520159 1001 86380 86390 1
520734 99520734 1001 86380 86390 1
520817 99520817 1001 86380 86390 1
521274 99521274 1001 86380 86390 1
521330 99521330 1001 86380 86390 1
521281 99521281 1001 86380 86390 1
521088 99521088 1001 86380 86390 1
521542 99521542 1001 86380 86390 1
521568 99521568 1001 86380 86390 1
521547 99521547 1001 86380 86390 1
522212 99522212 1001 86380 86390 1
522110 99522110 1001 86380 86390 1
521769 99521769 1001 86380 86390 1
522369 99522369 1001 86380 86390 1
522294 99522294 1001 86380 86390 1
522470 99522470 1001 86380 86390 1
523035 99523035 1001 86380 86390 1
523037 99523037 1001 86380 86390 1
522679 99522679 1001 86380 86390 1
522598 99522598 1001 86380 86390 1
523154 99523154 1001 86380 86390 1
523568 99523568 1001 86380 86390 1
523353 99523353 1001 86380 86390 1
523407 99523407 1001 86380 86390 1
523342 99523342 1001 86380 86390 1
523425 99523425 1001 86380 86390 1
524053 99524053 1001 86380 86390 1
524081 99524081 1001 86380 86390 1
524616 99524616 1001 86380 86390 1
524313 99524313 1001 86380 86390 1
524184 99524184 1001 86380 86390 1
524876 99524876 1001 86380 86390 1
524916 99524916 1001 86380 86390 1
525573 99525573 1001 86380 86390 1
525357 99525357 1001 86380 86390 1
525044 99525044 1001 86380 86390 1
525664 99525664 1001 86380 86390 1
526392 99526392 1001 86380 86390 1
526301 99526301 1001 86380 86390 1
526384 99526384 1001 86380 86390 1
525975 99525975 1001 86380 86390 1
526557 99526557 1001 86380 86390 1
526483 99526483 1001 86380 86390 1
527160 99527160 1001 86380 86390 1
527218 99527218 1001 86380 86390 1
527157 99527157 1001 86380 86390 1
526968 99526968 1001 86380 86390 1
526884 99526884 1001 86380 86390 1
526975 99526975 1001 86380 86390 1
526685 99526685 1001 86380 86390 1
527352 99527352 1001 86380 86390 1
527394 99527394 1001 86380 86390 1
527384 99527384 1001 86380 86390 1
527385 99527385 1001 86380 86390 1
527943 99527943 1001 86380 86390 1
527702 99527702 1001 86380 86390 1
527692 99527692 1001 86380 86390 1
527786 99527786 1001 86380 86390 1
527839 99527839 1001 86380 86390 1
527763 99527763 1001 86380 86390 1
527841 99527841 1001 86380 86390 1
527660 99527660 1001 86380 86390 1
527505 99527505 1001 86380 86390 1
528220 99528220 1001 86380 86390 1
528760 99528760 1001 86380 86390 1
528542 99528542 1001 86380 86390 1
528308 99528308 1001 86380 86390 1
529089 99529089 1001 86380 86390 1
529527 99529527 1001 86380 86390 1
529623 99529623 1001 86380 86390 1
529383 99529383 1001 86380 86390 1
529358 99529358 1001 86380 86390 1
529490 99529490 1001 86380 86390 1
529440 99529440 1001 86380 86390 1
529391 99529391 1001 86380 86390 1
529129 99529129 1001 86380 86390 1
529730 99529730 1001 86380 86390 1
529850 99529850 1001 86380 86390 1
530282 99530282 1001 86380 86390 1
530103 99530103 1001 86380 86390 1
531228 99531228 1001 86380 86390 1
531323 99531323 1001 86380 86390 1
531104 99531104 1001 86380 86390 1
530815 99530815 1001 86380 86390 1
530872 99530872 1001 86380 86390 1
531522 99531522 1001 86380 86390 1
532038 99532038 1001 86380 86390 1
532157 99532157 1001 86380 86390 1
531731 99531731 1001 86380 86390 1
532399 99532399 1001 86380 86390 1
532944 99532944 1001 86380 86390 1
533028 99533028 1001 86380 86390 1
532647 99532647 1001 86380 86390 1
532643 99532643 1001 86380 86390 1
532570 99532570 1001 86380 86390 1
532598 99532598 1001 86380 86390 1
532522 99532522 1001 86380 86390 1
533185 99533185 1001 86380 86390 1
533141 99533141 1001 86380 86390 1
533692 99533692 1001 86380 86390 1
533459 99533459 1001 86380 86390 1
533447 99533447 1001 86380 86390 1
533915 99533915 1001 86380 86390 1
534504 99534504 1001 86380 86390 1
534498 99534498 1001 86380 86390 1
534589 99534589 1001 86380 86390 1
534592 99534592 1001 86380 86390 1
534619 99534619 1001 86380 86390 1
534467 99534467 1001 86380 86390 1
534259 99534259 1001 86380 86390 1
534170 99534170 1001 86380 86390 1
534831 99534831 1001 86380 86390 1
535372 99535372 1001 86380 86390 1
535483 99535483 1001 86380 86390 1
535495 99535495 1001 86380 86390 1
535111 99535111 1001 86380 86390 1
535300 99535300 1001 86380 86390 1
535043 99535043 1001 86380 86390 1
535534 99535534 1001 86380 86390 1
535557 99535557 1001 86380 86390 1
536277 99536277 1001 86380 86390 1
536148 99536148 1001 86380 86390 1
535821 99535821 1001 86380 86390 1
536484 99536484 1001 86380 86390 1
537024 99537024 1001 86380 86390 1
536789 99536789 1001 86380 86390 1
536875 99536875 1001 86380 86390 1
537189 99537189 1001 86380 86390 1
537219 99537219 1001 86380 86390 1
537934 99537934 1001 86380 86390 1
537775 99537775 1001 86380 86390 1
537999 99537999 1001 86380 86390 1
537989 99537989 1001 86380 86390 1
538662 99538662 1001 86380 86390 1
538761 99538761 1001 86380 86390 1
538483 99538483 1001 86380 86390 1
538580 99538580 1001 86380 86390 1
538232 99538232 1001 86380 86390 1
538369 99538369 1001 86380 86390 1
538348 99538348 1001 86380 86390 1
538400 99538400 1001 86380 86390 1
538856 99538856 1001 86380 86390 1
539403 99539403 1001 86380 86390 1
539339 99539339 1001 86380 86390 1
539431 99539431 1001 86380 86390 1
539697 99539697 1001 86380 86390 1
539751 99539751 1001 86380 86390 1
540367 99540367 1001 86380 86390 1
540249 99540249 1001 86380 86390 1
540075 99540075 1001 86380 86390 1
540017 99540017 1001 86380 86390 1
540870 99540870 1001 86380 86390 1
540710 99540710 1001 86380 86390 1
541355 99541355 1001 86380 86390 1
541916 99541916 1001 86380 86390 1
542063 99542063 1001 86380 86390 1
541755 99541755 1001 86380 86390 1
541675 99541675 1001 86380 86390 1
542158 99542158 1001 86380 86390 1
542320 99542320 1001 86380 86390 1
542913 99542913 1001 86380 86390 1
542864 99542864 1001 86380 86390 1
542360 99542360 1001 86380 86390 1
542373 99542373 1001 86380 86390 1
542387 99542387 1001 86380 86390 1
543130 99543130 1001 86380 86390 1
542949 99542949 1001 86380 86390 1
543684 99543684 1001 86380 86390 1
543731 99543731 1001 86380 86390 1
543460 99543460 1001 86380 86390 1
543284 99543284 1001 86380 86390 1
543200 99543200 1001 86380 86390 1
543964 99543964 1001 86380 86390 1
543913 99543913 1001 86380 86390 1
543954 99543954 1001 86380 86390 1
544435 99544435 1001 86380 86390 1
544515 99544515 1001 86380 86390 1
544439 99544439 1001 86380 86390 1
544246 99544246 1001 86380 86390 1
544207 99544207 1001 86380 86390 1
544009 99544009 1001 86380 86390 1
544062 99544062 1001 86380 86390 1
400357 99400357 1001 86380 86390 1
400449 99400449 1001 86380 86390 1
400929 99400929 1001 86380 86390 1
401835 99401835 1001 86380 86390 1
401995 99401995 1001 86380 86390 1
402061 99402061 1001 86380 86390 1
403050 99403050 1001 86380 86390 1
403265 99403265 1001 86380 86390 1
403494 99403494 1001 86380 86390 1
403614 99403614 1001 86380 86390 1
404584 99404584 1001 86380 86390 1
404908 99404908 1001 86380 86390 1
405100 99405100 1001 86380 86390 1
405823 99405823 1001 86380 86390 1
406313 99406313 1001 86380 86390 1
406869 99406869 1001 86380 86390 1
406940 99406940 1001 86380 86390 1
406938 99406938 1001 86380 86390 1
406843 99406843 1001 86380 86390 1
407073 99407073 1001 86380 86390 1
407180 99407180 1001 86380 86390 1
407392 99407392 1001 86380 86390 1
407383 99407383 1001 86380 86390 1
407486 99407486 1001 86380 86390 1
407912 99407912 1001 86380 86390 1
408049 99408049 1001 86380 86390 1
408288 99408288 1001 86380 86390 1
408527 99408527 1001 86380 86390 1
408749 99408749 1001 86380 86390 1
408763 99408763 1001 86380 86390 1
409738 99409738 1001 86380 86390 1
409916 99409916 1001 86380 86390 1
409893 99409893 1001 86380 86390 1
410609 99410609 1001 86380 86390 1
410926 99410926 1001 86380 86390 1
411112 99411112 1001 86380 86390 1
411202 99411202 1001 86380 86390 1
411410 99411410 1001 86380 86390 1
411650 99411650 1001 86380 86390 1
411803 99411803 1001 86380 86390 1
411857 99411857 1001 86380 86390 1
412404 99412404 1001 86380 86390 1
413495 99413495 1001 86380 86390 1
412884 99412884 1001 86380 86390 1
412821 99412821 1001 86380 86390 1
413796 99413796 1001 86380 86390 1
414107 99414107 1001 86380 86390 1
414028 99414028 1001 86380 86390 1
415115 99415115 1001 86380 86390 1
415289 99415289 1001 86380 86390 1
414943 99414943 1001 86380 86390 1
414225 99414225 1001 86380 86390 1
414362 99414362 1001 86380 86390 1
416876 99416876 1001 86380 86390 1
416531 99416531 1001 86380 86390 1
415975 99415975 1001 86380 86390 1
417324 99417324 1001 86380 86390 1
417325 99417325 1001 86380 86390 1
417396 99417396 1001 86380 86390 1
418002 99418002 1001 86380 86390 1
417884 99417884 1001 86380 86390 1
419007 99419007 1001 86380 86390 1
420235 99420235 1001 86380 86390 1
420352 99420352 1001 86380 86390 1
420378 99420378 1001 86380 86390 1
419939 99419939 1001 86380 86390 1
419418 99419418 1001 86380 86390 1
421866 99421866 1001 86380 86390 1
421759 99421759 1001 86380 86390 1
421585 99421585 1001 86380 86390 1
421371 99421371 1001 86380 86390 1
421648 99421648 1001 86380 86390 1
421603 99421603 1001 86380 86390 1
421529 99421529 1001 86380 86390 1
420976 99420976 1001 86380 86390 1
422430 99422430 1001 86380 86390 1
423665 99423665 1001 86380 86390 1
422993 99422993 1001 86380 86390 1
423120 99423120 1001 86380 86390 1
423143 99423143 1001 86380 86390 1
423263 99423263 1001 86380 86390 1
422702 99422702 1001 86380 86390 1
423884 99423884 1001 86380 86390 1
423926 99423926 1001 86380 86390 1
425212 99425212 1001 86380 86390 1
425147 99425147 1001 86380 86390 1
425190 99425190 1001 86380 86390 1
424533 99424533 1001 86380 86390 1
425561 99425561 1001 86380 86390 1
425612 99425612 1001 86380 86390 1
425695 99425695 1001 86380 86390 1
426710 99426710 1001 86380 86390 1
426742 99426742 1001 86380 86390 1
425875 99425875 1001 86380 86390 1
427925 99427925 1001 86380 86390 1
428135 99428135 1001 86380 86390 1
429010 99429010 1001 86380 86390 1
428839 99428839 1001 86380 86390 1
430276 99430276 1001 86380 86390 1
430486 99430486 1001 86380 86390 1
430690 99430690 1001 86380 86390 1
432008 99432008 1001 86380 86390 1
431270 99431270 1001 86380 86390 1
433534 99433534 1001 86380 86390 1
433419 99433419 1001 86380 86390 1
433092 99433092 1001 86380 86390 1
432703 99432703 1001 86380 86390 1
432492 99432492 1001 86380 86390 1
433813 99433813 1001 86380 86390 1
435008 99435008 1001 86380 86390 1
435415 99435415 1001 86380 86390 1
434794 99434794 1001 86380 86390 1
435488 99435488 1001 86380 86390 1
435877 99435877 1001 86380 86390 1
435477 99435477 1001 86380 86390 1
436835 99436835 1001 86380 86390 1
436847 99436847 1001 86380 86390 1
435989 99435989 1001 86380 86390 1
300027 99300027 1001 86380 86390 1
300680 99300680 1001 86380 86390 1
300559 99300559 1001 86380 86390 1
300465 99300465 1001 86380 86390 1
300522 99300522 1001 86380 86390 1
300241 99300241 1001 86380 86390 1
300243 99300243 1001 86380 86390 1
300920 99300920 1001 86380 86390 1
301539 99301539 1001 86380 86390 1
301152 99301152 1001 86380 86390 1
301029 99301029 1001 86380 86390 1
301695 99301695 1001 86380 86390 1
301722 99301722 1001 86380 86390 1
301744 99301744 1001 86380 86390 1
302193 99302193 1001 86380 86390 1
302289 99302289 1001 86380 86390 1
301973 99301973 1001 86380 86390 1
301841 99301841 1001 86380 86390 1
301806 99301806 1001 86380 86390 1
301922 99301922 1001 86380 86390 1
301924 99301924 1001 86380 86390 1
303130 99303130 1001 86380 86390 1
303174 99303174 1001 86380 86390 1
303083 99303083 1001 86380 86390 1
302989 99302989 1001 86380 86390 1
302847 99302847 1001 86380 86390 1
302938 99302938 1001 86380 86390 1
303841 99303841 1001 86380 86390 1
303932 99303932 1001 86380 86390 1
303894 99303894 1001 86380 86390 1
303885 99303885 1001 86380 86390 1
303727 99303727 1001 86380 86390 1
303664 99303664 1001 86380 86390 1
303695 99303695 1001 86380 86390 1
303507 99303507 1001 86380 86390 1
304155 99304155 1001 86380 86390 1
304120 99304120 1001 86380 86390 1
304706 99304706 1001 86380 86390 1
304815 99304815 1001 86380 86390 1
304403 99304403 1001 86380 86390 1
305314 99305314 1001 86380 86390 1
305459 99305459 1001 86380 86390 1
305084 99305084 1001 86380 86390 1
305151 99305151 1001 86380 86390 1
305087 99305087 1001 86380 86390 1
500112 99500112 1001 86380 86390 1
500679 99500679 1001 86380 86390 1
500413 99500413 1001 86380 86390 1
500427 99500427 1001 86380 86390 1
500528 99500528 1001 86380 86390 1
500245 99500245 1001 86380 86390 1
500388 99500388 1001 86380 86390 1
500390 99500390 1001 86380 86390 1
500313 99500313 1001 86380 86390 1
500345 99500345 1001 86380 86390 1
500890 99500890 1001 86380 86390 1
501617 99501617 1001 86380 86390 1
501281 99501281 1001 86380 86390 1
501338 99501338 1001 86380 86390 1
501776 99501776 1001 86380 86390 1
502457 99502457 1001 86380 86390 1
502387 99502387 1001 86380 86390 1
502208 99502208 1001 86380 86390 1
502086 99502086 1001 86380 86390 1
502102 99502102 1001 86380 86390 1
501979 99501979 1001 86380 86390 1
502581 99502581 1001 86380 86390 1
502538 99502538 1001 86380 86390 1
503155 99503155 1001 86380 86390 1
503060 99503060 1001 86380 86390 1
502853 99502853 1001 86380 86390 1
503386 99503386 1001 86380 86390 1
504073 99504073 1001 86380 86390 1
503662 99503662 1001 86380 86390 1
503559 99503559 1001 86380 86390 1
504182 99504182 1001 86380 86390 1
504275 99504275 1001 86380 86390 1
504851 99504851 1001 86380 86390 1
504801 99504801 1001 86380 86390 1
504560 99504560 1001 86380 86390 1
504716 99504716 1001 86380 86390 1
504541 99504541 1001 86380 86390 1
504529 99504529 1001 86380 86390 1
505048 99505048 1001 86380 86390 1
505128 99505128 1001 86380 86390 1
505738 99505738 1001 86380 86390 1
505759 99505759 1001 86380 86390 1
505464 99505464 1001 86380 86390 1
505379 99505379 1001 86380 86390 1
505298 99505298 1001 86380 86390 1
505352 99505352 1001 86380 86390 1
505937 99505937 1001 86380 86390 1
505900 99505900 1001 86380 86390 1
505943 99505943 1001 86380 86390 1
506511 99506511 1001 86380 86390 1
506543 99506543 1001 86380 86390 1
506290 99506290 1001 86380 86390 1
506362 99506362 1001 86380 86390 1
506108 99506108 1001 86380 86390 1
506013 99506013 1001 86380 86390 1
506728 99506728 1001 86380 86390 1
506772 99506772 1001 86380 86390 1
507347 99507347 1001 86380 86390 1
507342 99507342 1001 86380 86390 1
507292 99507292 1001 86380 86390 1
507045 99507045 1001 86380 86390 1
506988 99506988 1001 86380 86390 1
506982 99506982 1001 86380 86390 1
507541 99507541 1001 86380 86390 1
507570 99507570 1001 86380 86390 1
508242 99508242 1001 86380 86390 1
507877 99507877 1001 86380 86390 1
507972 99507972 1001 86380 86390 1
508028 99508028 1001 86380 86390 1
507707 99507707 1001 86380 86390 1
508297 99508297 1001 86380 86390 1
508706 99508706 1001 86380 86390 1
508733 99508733 1001 86380 86390 1
508762 99508762 1001 86380 86390 1
508582 99508582 1001 86380 86390 1
509110 99509110 1001 86380 86390 1
509720 99509720 1001 86380 86390 1
509775 99509775 1001 86380 86390 1
509754 99509754 1001 86380 86390 1
509894 99509894 1001 86380 86390 1
509972 99509972 1001 86380 86390 1
510598 99510598 1001 86380 86390 1
510378 99510378 1001 86380 86390 1
510261 99510261 1001 86380 86390 1
510168 99510168 1001 86380 86390 1
510259 99510259 1001 86380 86390 1
510900 99510900 1001 86380 86390 1
510902 99510902 1001 86380 86390 1
511477 99511477 1001 86380 86390 1
511356 99511356 1001 86380 86390 1
511205 99511205 1001 86380 86390 1
511208 99511208 1001 86380 86390 1
511176 99511176 1001 86380 86390 1
511332 99511332 1001 86380 86390 1
511041 99511041 1001 86380 86390 1
511123 99511123 1001 86380 86390 1
511710 99511710 1001 86380 86390 1
512277 99512277 1001 86380 86390 1
512245 99512245 1001 86380 86390 1
511955 99511955 1001 86380 86390 1
511859 99511859 1001 86380 86390 1
511781 99511781 1001 86380 86390 1
512508 99512508 1001 86380 86390 1
512497 99512497 1001 86380 86390 1
512477 99512477 1001 86380 86390 1
513040 99513040 1001 86380 86390 1
513041 99513041 1001 86380 86390 1
513182 99513182 1001 86380 86390 1
512791 99512791 1001 86380 86390 1
512767 99512767 1001 86380 86390 1
512743 99512743 1001 86380 86390 1
512645 99512645 1001 86380 86390 1
514030 99514030 1001 86380 86390 1
513846 99513846 1001 86380 86390 1
513862 99513862 1001 86380 86390 1
513769 99513769 1001 86380 86390 1
513627 99513627 1001 86380 86390 1
513412 99513412 1001 86380 86390 1
513520 99513520 1001 86380 86390 1
514802 99514802 1001 86380 86390 1
514848 99514848 1001 86380 86390 1
514524 99514524 1001 86380 86390 1
514329 99514329 1001 86380 86390 1
514279 99514279 1001 86380 86390 1
514370 99514370 1001 86380 86390 1
514282 99514282 1001 86380 86390 1
514322 99514322 1001 86380 86390 1
514429 99514429 1001 86380 86390 1
514897 99514897 1001 86380 86390 1
515543 99515543 1001 86380 86390 1
515468 99515468 1001 86380 86390 1
515247 99515247 1001 86380 86390 1
516332 99516332 1001 86380 86390 1
516213 99516213 1001 86380 86390 1
516254 99516254 1001 86380 86390 1
516244 99516244 1001 86380 86390 1
516180 99516180 1001 86380 86390 1
516075 99516075 1001 86380 86390 1
517151 99517151 1001 86380 86390 1
517117 99517117 1001 86380 86390 1
516966 99516966 1001 86380 86390 1
516844 99516844 1001 86380 86390 1
516838 99516838 1001 86380 86390 1
516841 99516841 1001 86380 86390 1
517412 99517412 1001 86380 86390 1
517443 99517443 1001 86380 86390 1
518040 99518040 1001 86380 86390 1
518044 99518044 1001 86380 86390 1
517919 99517919 1001 86380 86390 1
517946 99517946 1001 86380 86390 1
517950 99517950 1001 86380 86390 1
518182 99518182 1001 86380 86390 1
518548 99518548 1001 86380 86390 1
519058 99519058 1001 86380 86390 1
519761 99519761 1001 86380 86390 1
519392 99519392 1001 86380 86390 1
519309 99519309 1001 86380 86390 1
519960 99519960 1001 86380 86390 1
520539 99520539 1001 86380 86390 1
520597 99520597 1001 86380 86390 1
520562 99520562 1001 86380 86390 1
520431 99520431 1001 86380 86390 1
520028 99520028 1001 86380 86390 1
520146 99520146 1001 86380 86390 1
520666 99520666 1001 86380 86390 1
520682 99520682 1001 86380 86390 1
520684 99520684 1001 86380 86390 1
520839 99520839 1001 86380 86390 1
521406 99521406 1001 86380 86390 1
521349 99521349 1001 86380 86390 1
520962 99520962 1001 86380 86390 1
520941 99520941 1001 86380 86390 1
521558 99521558 1001 86380 86390 1
521961 99521961 1001 86380 86390 1
521953 99521953 1001 86380 86390 1
522060 99522060 1001 86380 86390 1
522422 99522422 1001 86380 86390 1
522310 99522310 1001 86380 86390 1
522482 99522482 1001 86380 86390 1
523003 99523003 1001 86380 86390 1
523022 99523022 1001 86380 86390 1
523066 99523066 1001 86380 86390 1
522720 99522720 1001 86380 86390 1
523236 99523236 1001 86380 86390 1
523202 99523202 1001 86380 86390 1
523781 99523781 1001 86380 86390 1
523824 99523824 1001 86380 86390 1
523591 99523591 1001 86380 86390 1
523699 99523699 1001 86380 86390 1
523352 99523352 1001 86380 86390 1
523410 99523410 1001 86380 86390 1
523423 99523423 1001 86380 86390 1
524041 99524041 1001 86380 86390 1
524656 99524656 1001 86380 86390 1
524664 99524664 1001 86380 86390 1
524555 99524555 1001 86380 86390 1
524415 99524415 1001 86380 86390 1
524367 99524367 1001 86380 86390 1
524381 99524381 1001 86380 86390 1
524328 99524328 1001 86380 86390 1
524877 99524877 1001 86380 86390 1
524881 99524881 1001 86380 86390 1
525536 99525536 1001 86380 86390 1
525253 99525253 1001 86380 86390 1
525333 99525333 1001 86380 86390 1
525052 99525052 1001 86380 86390 1
526376 99526376 1001 86380 86390 1
526027 99526027 1001 86380 86390 1
527051 99527051 1001 86380 86390 1
527241 99527241 1001 86380 86390 1
526842 99526842 1001 86380 86390 1
527343 99527343 1001 86380 86390 1
527258 99527258 1001 86380 86390 1
527774 99527774 1001 86380 86390 1
527458 99527458 1001 86380 86390 1
528278 99528278 1001 86380 86390 1
528736 99528736 1001 86380 86390 1
528884 99528884 1001 86380 86390 1
528594 99528594 1001 86380 86390 1
528655 99528655 1001 86380 86390 1
528283 99528283 1001 86380 86390 1
528957 99528957 1001 86380 86390 1
529066 99529066 1001 86380 86390 1
529524 99529524 1001 86380 86390 1
529594 99529594 1001 86380 86390 1
529624 99529624 1001 86380 86390 1
529345 99529345 1001 86380 86390 1
529108 99529108 1001 86380 86390 1
529877 99529877 1001 86380 86390 1
529813 99529813 1001 86380 86390 1
530233 99530233 1001 86380 86390 1
530159 99530159 1001 86380 86390 1
530003 99530003 1001 86380 86390 1
530135 99530135 1001 86380 86390 1
530674 99530674 1001 86380 86390 1
530652 99530652 1001 86380 86390 1
530744 99530744 1001 86380 86390 1
531365 99531365 1001 86380 86390 1
530983 99530983 1001 86380 86390 1
531087 99531087 1001 86380 86390 1
531043 99531043 1001 86380 86390 1
530811 99530811 1001 86380 86390 1
530874 99530874 1001 86380 86390 1
530939 99530939 1001 86380 86390 1
532051 99532051 1001 86380 86390 1
532165 99532165 1001 86380 86390 1
531794 99531794 1001 86380 86390 1
531997 99531997 1001 86380 86390 1
531649 99531649 1001 86380 86390 1
531779 99531779 1001 86380 86390 1
531650 99531650 1001 86380 86390 1
531657 99531657 1001 86380 86390 1
532228 99532228 1001 86380 86390 1
532351 99532351 1001 86380 86390 1
532999 99532999 1001 86380 86390 1
532905 99532905 1001 86380 86390 1
532952 99532952 1001 86380 86390 1
532547 99532547 1001 86380 86390 1
532613 99532613 1001 86380 86390 1
533186 99533186 1001 86380 86390 1
533191 99533191 1001 86380 86390 1
533773 99533773 1001 86380 86390 1
533805 99533805 1001 86380 86390 1
533551 99533551 1001 86380 86390 1
533488 99533488 1001 86380 86390 1
533543 99533543 1001 86380 86390 1
533531 99533531 1001 86380 86390 1
533649 99533649 1001 86380 86390 1
533379 99533379 1001 86380 86390 1
533302 99533302 1001 86380 86390 1
533435 99533435 1001 86380 86390 1
533985 99533985 1001 86380 86390 1
534002 99534002 1001 86380 86390 1
533919 99533919 1001 86380 86390 1
534354 99534354 1001 86380 86390 1
534398 99534398 1001 86380 86390 1
534881 99534881 1001 86380 86390 1
535331 99535331 1001 86380 86390 1
535416 99535416 1001 86380 86390 1
535165 99535165 1001 86380 86390 1
535129 99535129 1001 86380 86390 1
535133 99535133 1001 86380 86390 1
535019 99535019 1001 86380 86390 1
535046 99535046 1001 86380 86390 1
534961 99534961 1001 86380 86390 1
535029 99535029 1001 86380 86390 1
535572 99535572 1001 86380 86390 1
535570 99535570 1001 86380 86390 1
536264 99536264 1001 86380 86390 1
536282 99536282 1001 86380 86390 1
536329 99536329 1001 86380 86390 1
535962 99535962 1001 86380 86390 1
535994 99535994 1001 86380 86390 1
535944 99535944 1001 86380 86390 1
535985 99535985 1001 86380 86390 1
536103 99536103 1001 86380 86390 1
535796 99535796 1001 86380 86390 1
535753 99535753 1001 86380 86390 1
536441 99536441 1001 86380 86390 1
536980 99536980 1001 86380 86390 1
536845 99536845 1001 86380 86390 1
536632 99536632 1001 86380 86390 1
536556 99536556 1001 86380 86390 1
536714 99536714 1001 86380 86390 1
536730 99536730 1001 86380 86390 1
536745 99536745 1001 86380 86390 1
536617 99536617 1001 86380 86390 1
537638 99537638 1001 86380 86390 1
537493 99537493 1001 86380 86390 1
537998 99537998 1001 86380 86390 1
538462 99538462 1001 86380 86390 1
538244 99538244 1001 86380 86390 1
538942 99538942 1001 86380 86390 1
538865 99538865 1001 86380 86390 1
539606 99539606 1001 86380 86390 1
539570 99539570 1001 86380 86390 1
539219 99539219 1001 86380 86390 1
540333 99540333 1001 86380 86390 1
540109 99540109 1001 86380 86390 1
540058 99540058 1001 86380 86390 1
540165 99540165 1001 86380 86390 1
539902 99539902 1001 86380 86390 1
539986 99539986 1001 86380 86390 1
540606 99540606 1001 86380 86390 1
540055 99540055 1001 86380 86390 1
540892 99540892 1001 86380 86390 1
540741 99540741 1001 86380 86390 1
540872 99540872 1001 86380 86390 1
540822 99540822 1001 86380 86390 1
541320 99541320 1001 86380 86390 1
541962 99541962 1001 86380 86390 1
541666 99541666 1001 86380 86390 1
541700 99541700 1001 86380 86390 1
541588 99541588 1001 86380 86390 1
542297 99542297 1001 86380 86390 1
542873 99542873 1001 86380 86390 1
542630 99542630 1001 86380 86390 1
542510 99542510 1001 86380 86390 1
542983 99542983 1001 86380 86390 1
543146 99543146 1001 86380 86390 1
543045 99543045 1001 86380 86390 1
543646 99543646 1001 86380 86390 1
543719 99543719 1001 86380 86390 1
543190 99543190 1001 86380 86390 1
543952 99543952 1001 86380 86390 1
543801 99543801 1001 86380 86390 1
544406 99544406 1001 86380 86390 1
544558 99544558 1001 86380 86390 1
544094 99544094 1001 86380 86390 1
544146 99544146 1001 86380 86390 1
544175 99544175 1001 86380 86390 1
544101 99544101 1001 86380 86390 1
544130 99544130 1001 86380 86390 1
544708 99544708 1001 86380 86390 1
544604 99544604 1001 86380 86390 1
519456 1012 1001 67218 67518 1
542121 991 1001 68013 68313 1
400040 99400040 1001 86380 86390 1
400087 99400087 1001 86380 86390 1
400140 99400140 1001 86380 86390 1
400154 99400154 1001 86380 86390 1
400359 99400359 1001 86380 86390 1
400409 99400409 1001 86380 86390 1
400414 99400414 1001 86380 86390 1
400629 99400629 1001 86380 86390 1
400735 99400735 1001 86380 86390 1
401374 99401374 1001 86380 86390 1
401417 99401417 1001 86380 86390 1
401778 99401778 1001 86380 86390 1
402345 99402345 1001 86380 86390 1
402764 99402764 1001 86380 86390 1
403545 99403545 1001 86380 86390 1
403597 99403597 1001 86380 86390 1
404066 99404066 1001 86380 86390 1
404654 99404654 1001 86380 86390 1
405045 99405045 1001 86380 86390 1
405157 99405157 1001 86380 86390 1
405414 99405414 1001 86380 86390 1
405506 99405506 1001 86380 86390 1
405831 99405831 1001 86380 86390 1
405885 99405885 1001 86380 86390 1
406930 99406930 1001 86380 86390 1
407004 99407004 1001 86380 86390 1
407123 99407123 1001 86380 86390 1
407224 99407224 1001 86380 86390 1
407758 99407758 1001 86380 86390 1
407962 99407962 1001 86380 86390 1
408296 99408296 1001 86380 86390 1
408642 99408642 1001 86380 86390 1
408944 99408944 1001 86380 86390 1
408920 99408920 1001 86380 86390 1
409004 99409004 1001 86380 86390 1
409349 99409349 1001 86380 86390 1
409479 99409479 1001 86380 86390 1
409587 99409587 1001 86380 86390 1
409964 99409964 1001 86380 86390 1
410592 99410592 1001 86380 86390 1
410530 99410530 1001 86380 86390 1
410892 99410892 1001 86380 86390 1
410845 99410845 1001 86380 86390 1
411136 99411136 1001 86380 86390 1
411686 99411686 1001 86380 86390 1
412017 99412017 1001 86380 86390 1
413307 99413307 1001 86380 86390 1
412996 99412996 1001 86380 86390 1
413929 99413929 1001 86380 86390 1
415007 99415007 1001 86380 86390 1
415062 99415062 1001 86380 86390 1
414736 99414736 1001 86380 86390 1
414186 99414186 1001 86380 86390 1
415372 99415372 1001 86380 86390 1
415692 99415692 1001 86380 86390 1
415667 99415667 1001 86380 86390 1
416859 99416859 1001 86380 86390 1
416729 99416729 1001 86380 86390 1
416799 99416799 1001 86380 86390 1
416745 99416745 1001 86380 86390 1
416748 99416748 1001 86380 86390 1
416276 99416276 1001 86380 86390 1
416492 99416492 1001 86380 86390 1
416070 99416070 1001 86380 86390 1
415978 99415978 1001 86380 86390 1
415742 99415742 1001 86380 86390 1
417380 99417380 1001 86380 86390 1
417025 99417025 1001 86380 86390 1
417219 99417219 1001 86380 86390 1
417084 99417084 1001 86380 86390 1
417530 99417530 1001 86380 86390 1
417597 99417597 1001 86380 86390 1
418557 99418557 1001 86380 86390 1
418188 99418188 1001 86380 86390 1
418124 99418124 1001 86380 86390 1
419110 99419110 1001 86380 86390 1
420432 99420432 1001 86380 86390 1
419685 99419685 1001 86380 86390 1
419500 99419500 1001 86380 86390 1
419332 99419332 1001 86380 86390 1
421804 99421804 1001 86380 86390 1
421958 99421958 1001 86380 86390 1
421431 99421431 1001 86380 86390 1
421505 99421505 1001 86380 86390 1
421063 99421063 1001 86380 86390 1
420949 99420949 1001 86380 86390 1
421109 99421109 1001 86380 86390 1
420850 99420850 1001 86380 86390 1
421138 99421138 1001 86380 86390 1
422220 99422220 1001 86380 86390 1
422121 99422121 1001 86380 86390 1
423399 99423399 1001 86380 86390 1
422562 99422562 1001 86380 86390 1
424012 99424012 1001 86380 86390 1
423895 99423895 1001 86380 86390 1
425019 99425019 1001 86380 86390 1
425243 99425243 1001 86380 86390 1
424866 99424866 1001 86380 86390 1
424407 99424407 1001 86380 86390 1
427034 99427034 1001 86380 86390 1
427039 99427039 1001 86380 86390 1
426673 99426673 1001 86380 86390 1
426114 99426114 1001 86380 86390 1
427245 99427245 1001 86380 86390 1
427123 99427123 1001 86380 86390 1
427250 99427250 1001 86380 86390 1
428465 99428465 1001 86380 86390 1
428513 99428513 1001 86380 86390 1
428101 99428101 1001 86380 86390 1
428207 99428207 1001 86380 86390 1
428181 99428181 1001 86380 86390 1
427789 99427789 1001 86380 86390 1
427848 99427848 1001 86380 86390 1
428774 99428774 1001 86380 86390 1
428892 99428892 1001 86380 86390 1
430295 99430295 1001 86380 86390 1
430210 99430210 1001 86380 86390 1
430070 99430070 1001 86380 86390 1
430028 99430028 1001 86380 86390 1
430059 99430059 1001 86380 86390 1
430263 99430263 1001 86380 86390 1
429840 99429840 1001 86380 86390 1
429305 99429305 1001 86380 86390 1
431795 99431795 1001 86380 86390 1
431422 99431422 1001 86380 86390 1
431500 99431500 1001 86380 86390 1
430977 99430977 1001 86380 86390 1
430926 99430926 1001 86380 86390 1
431097 99431097 1001 86380 86390 1
433489 99433489 1001 86380 86390 1
433262 99433262 1001 86380 86390 1
432928 99432928 1001 86380 86390 1
434094 99434094 1001 86380 86390 1
435338 99435338 1001 86380 86390 1
434991 99434991 1001 86380 86390 1
434283 99434283 1001 86380 86390 1
434477 99434477 1001 86380 86390 1
435473 99435473 1001 86380 86390 1
437094 99437094 1001 86380 86390 1
437102 99437102 1001 86380 86390 1
437034 99437034 1001 86380 86390 1
437035 99437035 1001 86380 86390 1
436948 99436948 1001 86380 86390 1
[truncated: 4,076,273 more chars]
