# Supplementary material for: Fast and near-optimal monitoring for healthcare acquired infection outbreaks
Source: PLoS Comput Biol. 2019 Sep 16;15(9):e1007284. doi: 10.1371/journal.pcbi.1007284 (PMC6762212; doi:10.1371/journal.pcbi.1007284)
Supplement: S1 Data — (ZIP) [file pcbi.1007284.s006.zip › MobilityLogs1/HAISE_Carilion_all_visits_day_22.txt]

#Person location Sublocation StartTime EndTime Type
407882 786 1001 12540 17577 1
400607 99400607 1001 86380 86390 1
400888 99400888 1001 86380 86390 1
401200 99401200 1001 86380 86390 1
401482 99401482 1001 86380 86390 1
401533 99401533 1001 86380 86390 1
401970 99401970 1001 86380 86390 1
402816 99402816 1001 86380 86390 1
403176 99403176 1001 86380 86390 1
403800 99403800 1001 86380 86390 1
403869 99403869 1001 86380 86390 1
404134 99404134 1001 86380 86390 1
404622 99404622 1001 86380 86390 1
404702 99404702 1001 86380 86390 1
404735 99404735 1001 86380 86390 1
405198 99405198 1001 86380 86390 1
405246 99405246 1001 86380 86390 1
405566 99405566 1001 86380 86390 1
405811 99405811 1001 86380 86390 1
405843 99405843 1001 86380 86390 1
405893 99405893 1001 86380 86390 1
406122 99406122 1001 86380 86390 1
406231 99406231 1001 86380 86390 1
407245 99407245 1001 86380 86390 1
407425 99407425 1001 86380 86390 1
407680 99407680 1001 86380 86390 1
407856 99407856 1001 86380 86390 1
408009 99408009 1001 86380 86390 1
408159 99408159 1001 86380 86390 1
408481 99408481 1001 86380 86390 1
409051 99409051 1001 86380 86390 1
409445 99409445 1001 86380 86390 1
410152 99410152 1001 86380 86390 1
410261 99410261 1001 86380 86390 1
410545 99410545 1001 86380 86390 1
410655 99410655 1001 86380 86390 1
410703 99410703 1001 86380 86390 1
410869 99410869 1001 86380 86390 1
411061 99411061 1001 86380 86390 1
411188 99411188 1001 86380 86390 1
411191 99411191 1001 86380 86390 1
411259 99411259 1001 86380 86390 1
411442 99411442 1001 86380 86390 1
413456 99413456 1001 86380 86390 1
412929 99412929 1001 86380 86390 1
412652 99412652 1001 86380 86390 1
414009 99414009 1001 86380 86390 1
415023 99415023 1001 86380 86390 1
415093 99415093 1001 86380 86390 1
414669 99414669 1001 86380 86390 1
414792 99414792 1001 86380 86390 1
414889 99414889 1001 86380 86390 1
415376 99415376 1001 86380 86390 1
416726 99416726 1001 86380 86390 1
416941 99416941 1001 86380 86390 1
416773 99416773 1001 86380 86390 1
416853 99416853 1001 86380 86390 1
416044 99416044 1001 86380 86390 1
415941 99415941 1001 86380 86390 1
416050 99416050 1001 86380 86390 1
417516 99417516 1001 86380 86390 1
418581 99418581 1001 86380 86390 1
418724 99418724 1001 86380 86390 1
418256 99418256 1001 86380 86390 1
417917 99417917 1001 86380 86390 1
417982 99417982 1001 86380 86390 1
418914 99418914 1001 86380 86390 1
420119 99420119 1001 86380 86390 1
420150 99420150 1001 86380 86390 1
420283 99420283 1001 86380 86390 1
420015 99420015 1001 86380 86390 1
420003 99420003 1001 86380 86390 1
420559 99420559 1001 86380 86390 1
421838 99421838 1001 86380 86390 1
421958 99421958 1001 86380 86390 1
421467 99421467 1001 86380 86390 1
421632 99421632 1001 86380 86390 1
421064 99421064 1001 86380 86390 1
422388 99422388 1001 86380 86390 1
422389 99422389 1001 86380 86390 1
422130 99422130 1001 86380 86390 1
423334 99423334 1001 86380 86390 1
423665 99423665 1001 86380 86390 1
423034 99423034 1001 86380 86390 1
422604 99422604 1001 86380 86390 1
422758 99422758 1001 86380 86390 1
422719 99422719 1001 86380 86390 1
423916 99423916 1001 86380 86390 1
423974 99423974 1001 86380 86390 1
424083 99424083 1001 86380 86390 1
425007 99425007 1001 86380 86390 1
425019 99425019 1001 86380 86390 1
424614 99424614 1001 86380 86390 1
426895 99426895 1001 86380 86390 1
427049 99427049 1001 86380 86390 1
427074 99427074 1001 86380 86390 1
426454 99426454 1001 86380 86390 1
426498 99426498 1001 86380 86390 1
427500 99427500 1001 86380 86390 1
428543 99428543 1001 86380 86390 1
428641 99428641 1001 86380 86390 1
428574 99428574 1001 86380 86390 1
428594 99428594 1001 86380 86390 1
428530 99428530 1001 86380 86390 1
427955 99427955 1001 86380 86390 1
427932 99427932 1001 86380 86390 1
427630 99427630 1001 86380 86390 1
429022 99429022 1001 86380 86390 1
428799 99428799 1001 86380 86390 1
430027 99430027 1001 86380 86390 1
429907 99429907 1001 86380 86390 1
429961 99429961 1001 86380 86390 1
431680 99431680 1001 86380 86390 1
432032 99432032 1001 86380 86390 1
431243 99431243 1001 86380 86390 1
431100 99431100 1001 86380 86390 1
433395 99433395 1001 86380 86390 1
433576 99433576 1001 86380 86390 1
433457 99433457 1001 86380 86390 1
432802 99432802 1001 86380 86390 1
432504 99432504 1001 86380 86390 1
433897 99433897 1001 86380 86390 1
435282 99435282 1001 86380 86390 1
434620 99434620 1001 86380 86390 1
434991 99434991 1001 86380 86390 1
434423 99434423 1001 86380 86390 1
435610 99435610 1001 86380 86390 1
436686 99436686 1001 86380 86390 1
436573 99436573 1001 86380 86390 1
436722 99436722 1001 86380 86390 1
436279 99436279 1001 86380 86390 1
300084 99300084 1001 86380 86390 1
437282 99437282 1001 86380 86390 1
300685 99300685 1001 86380 86390 1
300410 99300410 1001 86380 86390 1
300200 99300200 1001 86380 86390 1
300282 99300282 1001 86380 86390 1
300171 99300171 1001 86380 86390 1
300788 99300788 1001 86380 86390 1
301388 99301388 1001 86380 86390 1
301483 99301483 1001 86380 86390 1
301484 99301484 1001 86380 86390 1
300937 99300937 1001 86380 86390 1
300982 99300982 1001 86380 86390 1
301564 99301564 1001 86380 86390 1
301582 99301582 1001 86380 86390 1
302358 99302358 1001 86380 86390 1
301967 99301967 1001 86380 86390 1
301805 99301805 1001 86380 86390 1
301781 99301781 1001 86380 86390 1
302443 99302443 1001 86380 86390 1
302528 99302528 1001 86380 86390 1
303089 99303089 1001 86380 86390 1
302993 99302993 1001 86380 86390 1
302931 99302931 1001 86380 86390 1
302858 99302858 1001 86380 86390 1
302760 99302760 1001 86380 86390 1
303843 99303843 1001 86380 86390 1
303625 99303625 1001 86380 86390 1
303630 99303630 1001 86380 86390 1
303643 99303643 1001 86380 86390 1
303695 99303695 1001 86380 86390 1
304096 99304096 1001 86380 86390 1
304705 99304705 1001 86380 86390 1
304796 99304796 1001 86380 86390 1
304857 99304857 1001 86380 86390 1
304452 99304452 1001 86380 86390 1
304484 99304484 1001 86380 86390 1
304986 99304986 1001 86380 86390 1
305040 99305040 1001 86380 86390 1
304995 99304995 1001 86380 86390 1
305379 99305379 1001 86380 86390 1
500765 99500765 1001 86380 86390 1
500769 99500769 1001 86380 86390 1
500641 99500641 1001 86380 86390 1
500595 99500595 1001 86380 86390 1
500299 99500299 1001 86380 86390 1
500911 99500911 1001 86380 86390 1
501486 99501486 1001 86380 86390 1
501529 99501529 1001 86380 86390 1
501183 99501183 1001 86380 86390 1
501145 99501145 1001 86380 86390 1
501042 99501042 1001 86380 86390 1
501227 99501227 1001 86380 86390 1
502326 99502326 1001 86380 86390 1
502354 99502354 1001 86380 86390 1
502420 99502420 1001 86380 86390 1
502411 99502411 1001 86380 86390 1
502247 99502247 1001 86380 86390 1
502149 99502149 1001 86380 86390 1
502052 99502052 1001 86380 86390 1
501950 99501950 1001 86380 86390 1
502033 99502033 1001 86380 86390 1
501999 99501999 1001 86380 86390 1
502583 99502583 1001 86380 86390 1
502923 99502923 1001 86380 86390 1
503070 99503070 1001 86380 86390 1
502698 99502698 1001 86380 86390 1
502712 99502712 1001 86380 86390 1
502755 99502755 1001 86380 86390 1
502731 99502731 1001 86380 86390 1
503423 99503423 1001 86380 86390 1
504067 99504067 1001 86380 86390 1
503979 99503979 1001 86380 86390 1
504045 99504045 1001 86380 86390 1
504115 99504115 1001 86380 86390 1
503510 99503510 1001 86380 86390 1
504167 99504167 1001 86380 86390 1
504878 99504878 1001 86380 86390 1
504892 99504892 1001 86380 86390 1
504592 99504592 1001 86380 86390 1
504722 99504722 1001 86380 86390 1
504386 99504386 1001 86380 86390 1
505141 99505141 1001 86380 86390 1
505064 99505064 1001 86380 86390 1
505667 99505667 1001 86380 86390 1
505732 99505732 1001 86380 86390 1
505574 99505574 1001 86380 86390 1
505677 99505677 1001 86380 86390 1
505399 99505399 1001 86380 86390 1
505529 99505529 1001 86380 86390 1
505470 99505470 1001 86380 86390 1
505446 99505446 1001 86380 86390 1
505898 99505898 1001 86380 86390 1
505919 99505919 1001 86380 86390 1
505790 99505790 1001 86380 86390 1
505921 99505921 1001 86380 86390 1
505805 99505805 1001 86380 86390 1
506493 99506493 1001 86380 86390 1
506587 99506587 1001 86380 86390 1
506701 99506701 1001 86380 86390 1
507238 99507238 1001 86380 86390 1
507156 99507156 1001 86380 86390 1
506962 99506962 1001 86380 86390 1
507501 99507501 1001 86380 86390 1
507532 99507532 1001 86380 86390 1
508129 99508129 1001 86380 86390 1
507996 99507996 1001 86380 86390 1
507933 99507933 1001 86380 86390 1
508375 99508375 1001 86380 86390 1
508315 99508315 1001 86380 86390 1
508303 99508303 1001 86380 86390 1
508986 99508986 1001 86380 86390 1
508988 99508988 1001 86380 86390 1
509001 99509001 1001 86380 86390 1
508720 99508720 1001 86380 86390 1
508787 99508787 1001 86380 86390 1
508710 99508710 1001 86380 86390 1
508460 99508460 1001 86380 86390 1
508504 99508504 1001 86380 86390 1
508634 99508634 1001 86380 86390 1
509187 99509187 1001 86380 86390 1
509554 99509554 1001 86380 86390 1
509529 99509529 1001 86380 86390 1
509380 99509380 1001 86380 86390 1
509965 99509965 1001 86380 86390 1
510725 99510725 1001 86380 86390 1
510524 99510524 1001 86380 86390 1
510461 99510461 1001 86380 86390 1
510197 99510197 1001 86380 86390 1
510281 99510281 1001 86380 86390 1
510892 99510892 1001 86380 86390 1
511532 99511532 1001 86380 86390 1
511436 99511436 1001 86380 86390 1
511219 99511219 1001 86380 86390 1
511311 99511311 1001 86380 86390 1
511266 99511266 1001 86380 86390 1
511137 99511137 1001 86380 86390 1
511675 99511675 1001 86380 86390 1
512310 99512310 1001 86380 86390 1
512366 99512366 1001 86380 86390 1
512338 99512338 1001 86380 86390 1
511797 99511797 1001 86380 86390 1
511852 99511852 1001 86380 86390 1
511774 99511774 1001 86380 86390 1
511854 99511854 1001 86380 86390 1
511882 99511882 1001 86380 86390 1
512462 99512462 1001 86380 86390 1
513175 99513175 1001 86380 86390 1
513146 99513146 1001 86380 86390 1
512792 99512792 1001 86380 86390 1
512696 99512696 1001 86380 86390 1
513893 99513893 1001 86380 86390 1
513730 99513730 1001 86380 86390 1
513667 99513667 1001 86380 86390 1
513607 99513607 1001 86380 86390 1
513551 99513551 1001 86380 86390 1
514140 99514140 1001 86380 86390 1
514835 99514835 1001 86380 86390 1
514652 99514652 1001 86380 86390 1
514370 99514370 1001 86380 86390 1
514372 99514372 1001 86380 86390 1
514335 99514335 1001 86380 86390 1
514323 99514323 1001 86380 86390 1
514324 99514324 1001 86380 86390 1
515633 99515633 1001 86380 86390 1
515546 99515546 1001 86380 86390 1
515553 99515553 1001 86380 86390 1
515455 99515455 1001 86380 86390 1
515358 99515358 1001 86380 86390 1
515212 99515212 1001 86380 86390 1
516392 99516392 1001 86380 86390 1
516316 99516316 1001 86380 86390 1
516161 99516161 1001 86380 86390 1
516174 99516174 1001 86380 86390 1
516051 99516051 1001 86380 86390 1
516554 99516554 1001 86380 86390 1
516619 99516619 1001 86380 86390 1
516517 99516517 1001 86380 86390 1
517054 99517054 1001 86380 86390 1
516851 99516851 1001 86380 86390 1
516920 99516920 1001 86380 86390 1
517428 99517428 1001 86380 86390 1
517467 99517467 1001 86380 86390 1
517461 99517461 1001 86380 86390 1
518007 99518007 1001 86380 86390 1
518028 99518028 1001 86380 86390 1
517967 99517967 1001 86380 86390 1
518157 99518157 1001 86380 86390 1
517798 99517798 1001 86380 86390 1
517714 99517714 1001 86380 86390 1
517721 99517721 1001 86380 86390 1
518941 99518941 1001 86380 86390 1
518917 99518917 1001 86380 86390 1
518778 99518778 1001 86380 86390 1
518407 99518407 1001 86380 86390 1
519058 99519058 1001 86380 86390 1
519737 99519737 1001 86380 86390 1
519641 99519641 1001 86380 86390 1
519709 99519709 1001 86380 86390 1
519531 99519531 1001 86380 86390 1
519460 99519460 1001 86380 86390 1
519413 99519413 1001 86380 86390 1
519362 99519362 1001 86380 86390 1
519223 99519223 1001 86380 86390 1
519955 99519955 1001 86380 86390 1
519989 99519989 1001 86380 86390 1
520002 99520002 1001 86380 86390 1
520606 99520606 1001 86380 86390 1
520600 99520600 1001 86380 86390 1
520334 99520334 1001 86380 86390 1
520335 99520335 1001 86380 86390 1
520272 99520272 1001 86380 86390 1
520166 99520166 1001 86380 86390 1
520116 99520116 1001 86380 86390 1
520056 99520056 1001 86380 86390 1
520702 99520702 1001 86380 86390 1
520706 99520706 1001 86380 86390 1
521439 99521439 1001 86380 86390 1
521222 99521222 1001 86380 86390 1
521212 99521212 1001 86380 86390 1
520968 99520968 1001 86380 86390 1
520893 99520893 1001 86380 86390 1
521661 99521661 1001 86380 86390 1
522152 99522152 1001 86380 86390 1
522102 99522102 1001 86380 86390 1
521879 99521879 1001 86380 86390 1
522374 99522374 1001 86380 86390 1
522480 99522480 1001 86380 86390 1
522314 99522314 1001 86380 86390 1
523082 99523082 1001 86380 86390 1
522956 99522956 1001 86380 86390 1
523098 99523098 1001 86380 86390 1
523064 99523064 1001 86380 86390 1
523753 99523753 1001 86380 86390 1
523699 99523699 1001 86380 86390 1
523401 99523401 1001 86380 86390 1
523975 99523975 1001 86380 86390 1
524634 99524634 1001 86380 86390 1
524677 99524677 1001 86380 86390 1
524487 99524487 1001 86380 86390 1
524526 99524526 1001 86380 86390 1
524426 99524426 1001 86380 86390 1
524194 99524194 1001 86380 86390 1
525571 99525571 1001 86380 86390 1
525326 99525326 1001 86380 86390 1
525032 99525032 1001 86380 86390 1
525692 99525692 1001 86380 86390 1
526360 99526360 1001 86380 86390 1
526612 99526612 1001 86380 86390 1
527071 99527071 1001 86380 86390 1
527202 99527202 1001 86380 86390 1
527127 99527127 1001 86380 86390 1
526914 99526914 1001 86380 86390 1
526895 99526895 1001 86380 86390 1
526694 99526694 1001 86380 86390 1
527701 99527701 1001 86380 86390 1
527845 99527845 1001 86380 86390 1
527829 99527829 1001 86380 86390 1
527623 99527623 1001 86380 86390 1
527604 99527604 1001 86380 86390 1
527528 99527528 1001 86380 86390 1
528827 99528827 1001 86380 86390 1
528490 99528490 1001 86380 86390 1
528319 99528319 1001 86380 86390 1
528348 99528348 1001 86380 86390 1
528396 99528396 1001 86380 86390 1
528932 99528932 1001 86380 86390 1
529040 99529040 1001 86380 86390 1
529538 99529538 1001 86380 86390 1
529701 99529701 1001 86380 86390 1
529543 99529543 1001 86380 86390 1
529571 99529571 1001 86380 86390 1
529317 99529317 1001 86380 86390 1
529438 99529438 1001 86380 86390 1
529208 99529208 1001 86380 86390 1
529820 99529820 1001 86380 86390 1
529876 99529876 1001 86380 86390 1
529826 99529826 1001 86380 86390 1
530026 99530026 1001 86380 86390 1
530028 99530028 1001 86380 86390 1
530714 99530714 1001 86380 86390 1
530572 99530572 1001 86380 86390 1
531238 99531238 1001 86380 86390 1
531180 99531180 1001 86380 86390 1
531052 99531052 1001 86380 86390 1
531016 99531016 1001 86380 86390 1
530837 99530837 1001 86380 86390 1
531440 99531440 1001 86380 86390 1
531871 99531871 1001 86380 86390 1
531822 99531822 1001 86380 86390 1
531864 99531864 1001 86380 86390 1
531611 99531611 1001 86380 86390 1
532854 99532854 1001 86380 86390 1
532855 99532855 1001 86380 86390 1
532920 99532920 1001 86380 86390 1
532959 99532959 1001 86380 86390 1
532744 99532744 1001 86380 86390 1
532693 99532693 1001 86380 86390 1
532707 99532707 1001 86380 86390 1
532708 99532708 1001 86380 86390 1
532760 99532760 1001 86380 86390 1
533134 99533134 1001 86380 86390 1
533049 99533049 1001 86380 86390 1
533737 99533737 1001 86380 86390 1
533779 99533779 1001 86380 86390 1
533806 99533806 1001 86380 86390 1
533854 99533854 1001 86380 86390 1
533626 99533626 1001 86380 86390 1
533323 99533323 1001 86380 86390 1
533440 99533440 1001 86380 86390 1
533975 99533975 1001 86380 86390 1
533941 99533941 1001 86380 86390 1
534558 99534558 1001 86380 86390 1
534521 99534521 1001 86380 86390 1
534522 99534522 1001 86380 86390 1
534617 99534617 1001 86380 86390 1
534462 99534462 1001 86380 86390 1
534346 99534346 1001 86380 86390 1
534270 99534270 1001 86380 86390 1
534271 99534271 1001 86380 86390 1
534216 99534216 1001 86380 86390 1
534179 99534179 1001 86380 86390 1
534269 99534269 1001 86380 86390 1
535345 99535345 1001 86380 86390 1
535486 99535486 1001 86380 86390 1
535107 99535107 1001 86380 86390 1
535263 99535263 1001 86380 86390 1
535034 99535034 1001 86380 86390 1
535062 99535062 1001 86380 86390 1
535054 99535054 1001 86380 86390 1
535587 99535587 1001 86380 86390 1
535692 99535692 1001 86380 86390 1
535629 99535629 1001 86380 86390 1
535552 99535552 1001 86380 86390 1
535683 99535683 1001 86380 86390 1
535645 99535645 1001 86380 86390 1
536003 99536003 1001 86380 86390 1
535970 99535970 1001 86380 86390 1
535770 99535770 1001 86380 86390 1
536970 99536970 1001 86380 86390 1
536608 99536608 1001 86380 86390 1
537174 99537174 1001 86380 86390 1
537166 99537166 1001 86380 86390 1
537964 99537964 1001 86380 86390 1
537906 99537906 1001 86380 86390 1
537638 99537638 1001 86380 86390 1
537379 99537379 1001 86380 86390 1
538082 99538082 1001 86380 86390 1
538019 99538019 1001 86380 86390 1
538180 99538180 1001 86380 86390 1
538693 99538693 1001 86380 86390 1
538517 99538517 1001 86380 86390 1
538841 99538841 1001 86380 86390 1
538949 99538949 1001 86380 86390 1
539581 99539581 1001 86380 86390 1
539414 99539414 1001 86380 86390 1
539157 99539157 1001 86380 86390 1
539069 99539069 1001 86380 86390 1
539845 99539845 1001 86380 86390 1
539671 99539671 1001 86380 86390 1
539659 99539659 1001 86380 86390 1
540446 99540446 1001 86380 86390 1
540163 99540163 1001 86380 86390 1
540205 99540205 1001 86380 86390 1
539959 99539959 1001 86380 86390 1
540582 99540582 1001 86380 86390 1
540610 99540610 1001 86380 86390 1
540625 99540625 1001 86380 86390 1
541126 99541126 1001 86380 86390 1
541279 99541279 1001 86380 86390 1
541058 99541058 1001 86380 86390 1
540837 99540837 1001 86380 86390 1
541299 99541299 1001 86380 86390 1
541416 99541416 1001 86380 86390 1
542026 99542026 1001 86380 86390 1
541609 99541609 1001 86380 86390 1
542136 99542136 1001 86380 86390 1
542937 99542937 1001 86380 86390 1
542658 99542658 1001 86380 86390 1
542541 99542541 1001 86380 86390 1
542712 99542712 1001 86380 86390 1
542357 99542357 1001 86380 86390 1
542513 99542513 1001 86380 86390 1
542463 99542463 1001 86380 86390 1
542489 99542489 1001 86380 86390 1
543020 99543020 1001 86380 86390 1
543028 99543028 1001 86380 86390 1
543460 99543460 1001 86380 86390 1
543293 99543293 1001 86380 86390 1
543214 99543214 1001 86380 86390 1
543856 99543856 1001 86380 86390 1
544488 99544488 1001 86380 86390 1
544467 99544467 1001 86380 86390 1
544220 99544220 1001 86380 86390 1
544365 99544365 1001 86380 86390 1
544106 99544106 1001 86380 86390 1
544132 99544132 1001 86380 86390 1
544057 99544057 1001 86380 86390 1
544621 99544621 1001 86380 86390 1
544625 99544625 1001 86380 86390 1
400511 99400511 1001 86380 86390 1
400780 99400780 1001 86380 86390 1
400830 99400830 1001 86380 86390 1
401048 99401048 1001 86380 86390 1
401013 99401013 1001 86380 86390 1
401345 99401345 1001 86380 86390 1
401558 99401558 1001 86380 86390 1
401663 99401663 1001 86380 86390 1
401677 99401677 1001 86380 86390 1
401681 99401681 1001 86380 86390 1
401751 99401751 1001 86380 86390 1
401940 99401940 1001 86380 86390 1
401978 99401978 1001 86380 86390 1
402227 99402227 1001 86380 86390 1
402177 99402177 1001 86380 86390 1
402308 99402308 1001 86380 86390 1
402580 99402580 1001 86380 86390 1
403325 99403325 1001 86380 86390 1
403571 99403571 1001 86380 86390 1
403660 99403660 1001 86380 86390 1
403777 99403777 1001 86380 86390 1
403880 99403880 1001 86380 86390 1
403996 99403996 1001 86380 86390 1
404489 99404489 1001 86380 86390 1
404848 99404848 1001 86380 86390 1
405015 99405015 1001 86380 86390 1
405242 99405242 1001 86380 86390 1
405683 99405683 1001 86380 86390 1
405853 99405853 1001 86380 86390 1
406484 99406484 1001 86380 86390 1
407326 99407326 1001 86380 86390 1
407409 99407409 1001 86380 86390 1
407612 99407612 1001 86380 86390 1
407725 99407725 1001 86380 86390 1
407807 99407807 1001 86380 86390 1
407838 99407838 1001 86380 86390 1
407973 99407973 1001 86380 86390 1
408252 99408252 1001 86380 86390 1
408321 99408321 1001 86380 86390 1
408564 99408564 1001 86380 86390 1
408780 99408780 1001 86380 86390 1
408879 99408879 1001 86380 86390 1
409045 99409045 1001 86380 86390 1
409463 99409463 1001 86380 86390 1
409433 99409433 1001 86380 86390 1
410281 99410281 1001 86380 86390 1
410754 99410754 1001 86380 86390 1
410847 99410847 1001 86380 86390 1
411000 99411000 1001 86380 86390 1
411234 99411234 1001 86380 86390 1
411272 99411272 1001 86380 86390 1
411595 99411595 1001 86380 86390 1
412291 99412291 1001 86380 86390 1
413476 99413476 1001 86380 86390 1
413360 99413360 1001 86380 86390 1
413309 99413309 1001 86380 86390 1
413056 99413056 1001 86380 86390 1
412617 99412617 1001 86380 86390 1
415213 99415213 1001 86380 86390 1
415080 99415080 1001 86380 86390 1
415036 99415036 1001 86380 86390 1
414664 99414664 1001 86380 86390 1
414809 99414809 1001 86380 86390 1
414834 99414834 1001 86380 86390 1
415700 99415700 1001 86380 86390 1
417327 99417327 1001 86380 86390 1
417084 99417084 1001 86380 86390 1
418149 99418149 1001 86380 86390 1
418386 99418386 1001 86380 86390 1
417611 99417611 1001 86380 86390 1
419107 99419107 1001 86380 86390 1
419185 99419185 1001 86380 86390 1
420345 99420345 1001 86380 86390 1
420518 99420518 1001 86380 86390 1
420804 99420804 1001 86380 86390 1
421875 99421875 1001 86380 86390 1
421480 99421480 1001 86380 86390 1
421623 99421623 1001 86380 86390 1
421155 99421155 1001 86380 86390 1
421222 99421222 1001 86380 86390 1
421096 99421096 1001 86380 86390 1
422457 99422457 1001 86380 86390 1
422348 99422348 1001 86380 86390 1
423673 99423673 1001 86380 86390 1
423309 99423309 1001 86380 86390 1
423454 99423454 1001 86380 86390 1
423714 99423714 1001 86380 86390 1
423028 99423028 1001 86380 86390 1
423176 99423176 1001 86380 86390 1
422812 99422812 1001 86380 86390 1
422693 99422693 1001 86380 86390 1
425220 99425220 1001 86380 86390 1
425319 99425319 1001 86380 86390 1
424867 99424867 1001 86380 86390 1
424462 99424462 1001 86380 86390 1
425473 99425473 1001 86380 86390 1
425695 99425695 1001 86380 86390 1
425672 99425672 1001 86380 86390 1
425528 99425528 1001 86380 86390 1
427004 99427004 1001 86380 86390 1
426363 99426363 1001 86380 86390 1
426218 99426218 1001 86380 86390 1
426247 99426247 1001 86380 86390 1
425903 99425903 1001 86380 86390 1
425931 99425931 1001 86380 86390 1
427519 99427519 1001 86380 86390 1
427364 99427364 1001 86380 86390 1
428540 99428540 1001 86380 86390 1
427998 99427998 1001 86380 86390 1
427952 99427952 1001 86380 86390 1
428132 99428132 1001 86380 86390 1
427995 99427995 1001 86380 86390 1
428953 99428953 1001 86380 86390 1
429997 99429997 1001 86380 86390 1
430196 99430196 1001 86380 86390 1
429835 99429835 1001 86380 86390 1
429345 99429345 1001 86380 86390 1
429395 99429395 1001 86380 86390 1
429342 99429342 1001 86380 86390 1
430607 99430607 1001 86380 86390 1
430532 99430532 1001 86380 86390 1
431645 99431645 1001 86380 86390 1
431419 99431419 1001 86380 86390 1
431323 99431323 1001 86380 86390 1
431061 99431061 1001 86380 86390 1
432396 99432396 1001 86380 86390 1
432221 99432221 1001 86380 86390 1
432095 99432095 1001 86380 86390 1
432187 99432187 1001 86380 86390 1
432316 99432316 1001 86380 86390 1
432480 99432480 1001 86380 86390 1
433347 99433347 1001 86380 86390 1
432970 99432970 1001 86380 86390 1
432877 99432877 1001 86380 86390 1
432627 99432627 1001 86380 86390 1
432888 99432888 1001 86380 86390 1
435178 99435178 1001 86380 86390 1
434633 99434633 1001 86380 86390 1
434401 99434401 1001 86380 86390 1
434465 99434465 1001 86380 86390 1
435510 99435510 1001 86380 86390 1
435709 99435709 1001 86380 86390 1
435870 99435870 1001 86380 86390 1
436402 99436402 1001 86380 86390 1
435940 99435940 1001 86380 86390 1
437248 99437248 1001 86380 86390 1
300629 99300629 1001 86380 86390 1
300581 99300581 1001 86380 86390 1
300544 99300544 1001 86380 86390 1
300511 99300511 1001 86380 86390 1
300409 99300409 1001 86380 86390 1
300423 99300423 1001 86380 86390 1
300277 99300277 1001 86380 86390 1
300154 99300154 1001 86380 86390 1
300845 99300845 1001 86380 86390 1
300859 99300859 1001 86380 86390 1
300872 99300872 1001 86380 86390 1
300904 99300904 1001 86380 86390 1
300814 99300814 1001 86380 86390 1
301427 99301427 1001 86380 86390 1
301149 99301149 1001 86380 86390 1
301154 99301154 1001 86380 86390 1
301694 99301694 1001 86380 86390 1
302346 99302346 1001 86380 86390 1
302337 99302337 1001 86380 86390 1
302367 99302367 1001 86380 86390 1
302138 99302138 1001 86380 86390 1
302126 99302126 1001 86380 86390 1
302091 99302091 1001 86380 86390 1
302145 99302145 1001 86380 86390 1
301789 99301789 1001 86380 86390 1
301892 99301892 1001 86380 86390 1
301861 99301861 1001 86380 86390 1
302483 99302483 1001 86380 86390 1
302177 99302177 1001 86380 86390 1
302460 99302460 1001 86380 86390 1
302813 99302813 1001 86380 86390 1
302869 99302869 1001 86380 86390 1
302692 99302692 1001 86380 86390 1
303266 99303266 1001 86380 86390 1
303305 99303305 1001 86380 86390 1
303840 99303840 1001 86380 86390 1
303831 99303831 1001 86380 86390 1
303935 99303935 1001 86380 86390 1
303835 99303835 1001 86380 86390 1
303979 99303979 1001 86380 86390 1
303773 99303773 1001 86380 86390 1
303578 99303578 1001 86380 86390 1
304078 99304078 1001 86380 86390 1
304692 99304692 1001 86380 86390 1
304653 99304653 1001 86380 86390 1
304460 99304460 1001 86380 86390 1
304606 99304606 1001 86380 86390 1
304648 99304648 1001 86380 86390 1
304438 99304438 1001 86380 86390 1
304885 99304885 1001 86380 86390 1
305033 99305033 1001 86380 86390 1
305499 99305499 1001 86380 86390 1
305629 99305629 1001 86380 86390 1
305502 99305502 1001 86380 86390 1
305350 99305350 1001 86380 86390 1
305286 99305286 1001 86380 86390 1
305694 99305694 1001 86380 86390 1
500792 99500792 1001 86380 86390 1
500537 99500537 1001 86380 86390 1
500526 99500526 1001 86380 86390 1
500554 99500554 1001 86380 86390 1
500280 99500280 1001 86380 86390 1
500927 99500927 1001 86380 86390 1
500852 99500852 1001 86380 86390 1
501466 99501466 1001 86380 86390 1
501229 99501229 1001 86380 86390 1
501413 99501413 1001 86380 86390 1
501834 99501834 1001 86380 86390 1
502385 99502385 1001 86380 86390 1
502086 99502086 1001 86380 86390 1
502582 99502582 1001 86380 86390 1
502970 99502970 1001 86380 86390 1
503080 99503080 1001 86380 86390 1
502717 99502717 1001 86380 86390 1
502872 99502872 1001 86380 86390 1
502860 99502860 1001 86380 86390 1
503964 99503964 1001 86380 86390 1
503838 99503838 1001 86380 86390 1
503716 99503716 1001 86380 86390 1
503665 99503665 1001 86380 86390 1
503588 99503588 1001 86380 86390 1
503693 99503693 1001 86380 86390 1
503672 99503672 1001 86380 86390 1
504247 99504247 1001 86380 86390 1
504121 99504121 1001 86380 86390 1
504321 99504321 1001 86380 86390 1
504538 99504538 1001 86380 86390 1
504461 99504461 1001 86380 86390 1
504450 99504450 1001 86380 86390 1
504348 99504348 1001 86380 86390 1
505106 99505106 1001 86380 86390 1
505094 99505094 1001 86380 86390 1
505748 99505748 1001 86380 86390 1
505413 99505413 1001 86380 86390 1
505374 99505374 1001 86380 86390 1
505393 99505393 1001 86380 86390 1
505420 99505420 1001 86380 86390 1
505306 99505306 1001 86380 86390 1
505808 99505808 1001 86380 86390 1
506434 99506434 1001 86380 86390 1
506425 99506425 1001 86380 86390 1
506337 99506337 1001 86380 86390 1
507090 99507090 1001 86380 86390 1
507052 99507052 1001 86380 86390 1
507132 99507132 1001 86380 86390 1
507214 99507214 1001 86380 86390 1
506931 99506931 1001 86380 86390 1
507575 99507575 1001 86380 86390 1
508216 99508216 1001 86380 86390 1
508136 99508136 1001 86380 86390 1
508151 99508151 1001 86380 86390 1
507848 99507848 1001 86380 86390 1
507969 99507969 1001 86380 86390 1
507629 99507629 1001 86380 86390 1
507788 99507788 1001 86380 86390 1
507687 99507687 1001 86380 86390 1
507664 99507664 1001 86380 86390 1
508281 99508281 1001 86380 86390 1
508977 99508977 1001 86380 86390 1
509009 99509009 1001 86380 86390 1
508971 99508971 1001 86380 86390 1
508748 99508748 1001 86380 86390 1
508565 99508565 1001 86380 86390 1
508645 99508645 1001 86380 86390 1
509245 99509245 1001 86380 86390 1
509109 99509109 1001 86380 86390 1
509702 99509702 1001 86380 86390 1
509795 99509795 1001 86380 86390 1
509623 99509623 1001 86380 86390 1
509283 99509283 1001 86380 86390 1
510034 99510034 1001 86380 86390 1
509997 99509997 1001 86380 86390 1
510535 99510535 1001 86380 86390 1
510694 99510694 1001 86380 86390 1
510386 99510386 1001 86380 86390 1
510773 99510773 1001 86380 86390 1
511496 99511496 1001 86380 86390 1
511284 99511284 1001 86380 86390 1
511171 99511171 1001 86380 86390 1
511315 99511315 1001 86380 86390 1
511592 99511592 1001 86380 86390 1
511632 99511632 1001 86380 86390 1
511596 99511596 1001 86380 86390 1
511598 99511598 1001 86380 86390 1
512238 99512238 1001 86380 86390 1
512270 99512270 1001 86380 86390 1
511993 99511993 1001 86380 86390 1
512003 99512003 1001 86380 86390 1
512030 99512030 1001 86380 86390 1
511827 99511827 1001 86380 86390 1
511828 99511828 1001 86380 86390 1
511883 99511883 1001 86380 86390 1
511871 99511871 1001 86380 86390 1
512448 99512448 1001 86380 86390 1
512515 99512515 1001 86380 86390 1
513086 99513086 1001 86380 86390 1
512681 99512681 1001 86380 86390 1
512620 99512620 1001 86380 86390 1
513903 99513903 1001 86380 86390 1
513709 99513709 1001 86380 86390 1
513735 99513735 1001 86380 86390 1
513693 99513693 1001 86380 86390 1
513477 99513477 1001 86380 86390 1
513557 99513557 1001 86380 86390 1
513458 99513458 1001 86380 86390 1
514040 99514040 1001 86380 86390 1
514772 99514772 1001 86380 86390 1
514845 99514845 1001 86380 86390 1
514480 99514480 1001 86380 86390 1
514322 99514322 1001 86380 86390 1
515032 99515032 1001 86380 86390 1
515286 99515286 1001 86380 86390 1
515294 99515294 1001 86380 86390 1
515360 99515360 1001 86380 86390 1
515232 99515232 1001 86380 86390 1
515763 99515763 1001 86380 86390 1
515755 99515755 1001 86380 86390 1
516479 99516479 1001 86380 86390 1
516220 99516220 1001 86380 86390 1
516106 99516106 1001 86380 86390 1
516005 99516005 1001 86380 86390 1
515928 99515928 1001 86380 86390 1
516034 99516034 1001 86380 86390 1
516683 99516683 1001 86380 86390 1
517303 99517303 1001 86380 86390 1
517147 99517147 1001 86380 86390 1
517179 99517179 1001 86380 86390 1
517109 99517109 1001 86380 86390 1
517011 99517011 1001 86380 86390 1
517116 99517116 1001 86380 86390 1
516875 99516875 1001 86380 86390 1
518110 99518110 1001 86380 86390 1
517888 99517888 1001 86380 86390 1
517837 99517837 1001 86380 86390 1
517813 99517813 1001 86380 86390 1
517623 99517623 1001 86380 86390 1
517730 99517730 1001 86380 86390 1
518237 99518237 1001 86380 86390 1
518274 99518274 1001 86380 86390 1
518612 99518612 1001 86380 86390 1
518400 99518400 1001 86380 86390 1
518508 99518508 1001 86380 86390 1
519111 99519111 1001 86380 86390 1
519770 99519770 1001 86380 86390 1
519706 99519706 1001 86380 86390 1
519655 99519655 1001 86380 86390 1
519442 99519442 1001 86380 86390 1
519967 99519967 1001 86380 86390 1
519834 99519834 1001 86380 86390 1
520603 99520603 1001 86380 86390 1
520619 99520619 1001 86380 86390 1
520560 99520560 1001 86380 86390 1
520287 99520287 1001 86380 86390 1
520139 99520139 1001 86380 86390 1
520115 99520115 1001 86380 86390 1
520728 99520728 1001 86380 86390 1
520669 99520669 1001 86380 86390 1
520763 99520763 1001 86380 86390 1
521135 99521135 1001 86380 86390 1
521161 99521161 1001 86380 86390 1
520941 99520941 1001 86380 86390 1
521608 99521608 1001 86380 86390 1
521604 99521604 1001 86380 86390 1
522167 99522167 1001 86380 86390 1
522180 99522180 1001 86380 86390 1
522158 99522158 1001 86380 86390 1
522108 99522108 1001 86380 86390 1
521993 99521993 1001 86380 86390 1
521683 99521683 1001 86380 86390 1
522313 99522313 1001 86380 86390 1
522991 99522991 1001 86380 86390 1
523067 99523067 1001 86380 86390 1
522802 99522802 1001 86380 86390 1
522842 99522842 1001 86380 86390 1
522514 99522514 1001 86380 86390 1
522505 99522505 1001 86380 86390 1
522559 99522559 1001 86380 86390 1
523391 99523391 1001 86380 86390 1
523340 99523340 1001 86380 86390 1
523408 99523408 1001 86380 86390 1
523346 99523346 1001 86380 86390 1
523439 99523439 1001 86380 86390 1
523965 99523965 1001 86380 86390 1
524707 99524707 1001 86380 86390 1
524754 99524754 1001 86380 86390 1
524756 99524756 1001 86380 86390 1
524513 99524513 1001 86380 86390 1
524201 99524201 1001 86380 86390 1
525552 99525552 1001 86380 86390 1
525541 99525541 1001 86380 86390 1
525331 99525331 1001 86380 86390 1
525371 99525371 1001 86380 86390 1
525155 99525155 1001 86380 86390 1
525710 99525710 1001 86380 86390 1
525685 99525685 1001 86380 86390 1
525682 99525682 1001 86380 86390 1
526410 99526410 1001 86380 86390 1
526063 99526063 1001 86380 86390 1
526163 99526163 1001 86380 86390 1
526000 99526000 1001 86380 86390 1
526472 99526472 1001 86380 86390 1
527044 99527044 1001 86380 86390 1
526848 99526848 1001 86380 86390 1
526711 99526711 1001 86380 86390 1
526712 99526712 1001 86380 86390 1
526663 99526663 1001 86380 86390 1
526637 99526637 1001 86380 86390 1
526717 99526717 1001 86380 86390 1
527045 99527045 1001 86380 86390 1
527437 99527437 1001 86380 86390 1
528000 99528000 1001 86380 86390 1
527996 99527996 1001 86380 86390 1
527823 99527823 1001 86380 86390 1
527641 99527641 1001 86380 86390 1
528241 99528241 1001 86380 86390 1
528871 99528871 1001 86380 86390 1
528717 99528717 1001 86380 86390 1
528511 99528511 1001 86380 86390 1
528358 99528358 1001 86380 86390 1
528386 99528386 1001 86380 86390 1
528405 99528405 1001 86380 86390 1
528381 99528381 1001 86380 86390 1
529057 99529057 1001 86380 86390 1
529542 99529542 1001 86380 86390 1
529634 99529634 1001 86380 86390 1
529331 99529331 1001 86380 86390 1
529453 99529453 1001 86380 86390 1
529506 99529506 1001 86380 86390 1
529270 99529270 1001 86380 86390 1
530402 99530402 1001 86380 86390 1
530370 99530370 1001 86380 86390 1
530617 99530617 1001 86380 86390 1
530669 99530669 1001 86380 86390 1
531376 99531376 1001 86380 86390 1
531310 99531310 1001 86380 86390 1
531049 99531049 1001 86380 86390 1
531155 99531155 1001 86380 86390 1
531411 99531411 1001 86380 86390 1
532193 99532193 1001 86380 86390 1
531989 99531989 1001 86380 86390 1
531932 99531932 1001 86380 86390 1
531762 99531762 1001 86380 86390 1
532328 99532328 1001 86380 86390 1
532291 99532291 1001 86380 86390 1
532859 99532859 1001 86380 86390 1
532448 99532448 1001 86380 86390 1
533133 99533133 1001 86380 86390 1
533226 99533226 1001 86380 86390 1
533204 99533204 1001 86380 86390 1
533063 99533063 1001 86380 86390 1
533826 99533826 1001 86380 86390 1
533656 99533656 1001 86380 86390 1
533710 99533710 1001 86380 86390 1
533476 99533476 1001 86380 86390 1
533344 99533344 1001 86380 86390 1
534323 99534323 1001 86380 86390 1
534148 99534148 1001 86380 86390 1
534875 99534875 1001 86380 86390 1
534829 99534829 1001 86380 86390 1
535478 99535478 1001 86380 86390 1
535480 99535480 1001 86380 86390 1
535439 99535439 1001 86380 86390 1
535227 99535227 1001 86380 86390 1
535196 99535196 1001 86380 86390 1
535070 99535070 1001 86380 86390 1
535049 99535049 1001 86380 86390 1
534951 99534951 1001 86380 86390 1
535082 99535082 1001 86380 86390 1
536159 99536159 1001 86380 86390 1
535958 99535958 1001 86380 86390 1
535847 99535847 1001 86380 86390 1
537126 99537126 1001 86380 86390 1
537091 99537091 1001 86380 86390 1
536803 99536803 1001 86380 86390 1
536832 99536832 1001 86380 86390 1
537919 99537919 1001 86380 86390 1
537792 99537792 1001 86380 86390 1
537770 99537770 1001 86380 86390 1
537682 99537682 1001 86380 86390 1
537620 99537620 1001 86380 86390 1
537384 99537384 1001 86380 86390 1
537424 99537424 1001 86380 86390 1
537502 99537502 1001 86380 86390 1
537401 99537401 1001 86380 86390 1
538036 99538036 1001 86380 86390 1
538780 99538780 1001 86380 86390 1
538946 99538946 1001 86380 86390 1
538875 99538875 1001 86380 86390 1
539596 99539596 1001 86380 86390 1
539424 99539424 1001 86380 86390 1
539810 99539810 1001 86380 86390 1
539682 99539682 1001 86380 86390 1
540318 99540318 1001 86380 86390 1
540568 99540568 1001 86380 86390 1
540611 99540611 1001 86380 86390 1
540521 99540521 1001 86380 86390 1
540654 99540654 1001 86380 86390 1
541266 99541266 1001 86380 86390 1
541254 99541254 1001 86380 86390 1
541002 99541002 1001 86380 86390 1
540832 99540832 1001 86380 86390 1
541498 99541498 1001 86380 86390 1
541412 99541412 1001 86380 86390 1
542003 99542003 1001 86380 86390 1
541927 99541927 1001 86380 86390 1
541625 99541625 1001 86380 86390 1
542923 99542923 1001 86380 86390 1
542414 99542414 1001 86380 86390 1
543607 99543607 1001 86380 86390 1
543583 99543583 1001 86380 86390 1
543727 99543727 1001 86380 86390 1
543752 99543752 1001 86380 86390 1
543655 99543655 1001 86380 86390 1
543392 99543392 1001 86380 86390 1
543309 99543309 1001 86380 86390 1
543170 99543170 1001 86380 86390 1
543223 99543223 1001 86380 86390 1
543905 99543905 1001 86380 86390 1
543884 99543884 1001 86380 86390 1
544562 99544562 1001 86380 86390 1
544510 99544510 1001 86380 86390 1
544239 99544239 1001 86380 86390 1
544020 99544020 1001 86380 86390 1
544732 99544732 1001 86380 86390 1
400121 99400121 1001 86380 86390 1
400238 99400238 1001 86380 86390 1
400433 99400433 1001 86380 86390 1
401040 99401040 1001 86380 86390 1
401142 99401142 1001 86380 86390 1
401097 99401097 1001 86380 86390 1
401599 99401599 1001 86380 86390 1
401700 99401700 1001 86380 86390 1
402356 99402356 1001 86380 86390 1
402418 99402418 1001 86380 86390 1
402519 99402519 1001 86380 86390 1
402526 99402526 1001 86380 86390 1
402731 99402731 1001 86380 86390 1
403405 99403405 1001 86380 86390 1
403606 99403606 1001 86380 86390 1
403784 99403784 1001 86380 86390 1
404074 99404074 1001 86380 86390 1
404191 99404191 1001 86380 86390 1
404378 99404378 1001 86380 86390 1
404530 99404530 1001 86380 86390 1
404710 99404710 1001 86380 86390 1
404711 99404711 1001 86380 86390 1
404942 99404942 1001 86380 86390 1
405562 99405562 1001 86380 86390 1
405618 99405618 1001 86380 86390 1
406103 99406103 1001 86380 86390 1
406544 99406544 1001 86380 86390 1
406539 99406539 1001 86380 86390 1
406731 99406731 1001 86380 86390 1
407188 99407188 1001 86380 86390 1
407401 99407401 1001 86380 86390 1
407704 99407704 1001 86380 86390 1
407962 99407962 1001 86380 86390 1
407963 99407963 1001 86380 86390 1
408059 99408059 1001 86380 86390 1
408134 99408134 1001 86380 86390 1
408306 99408306 1001 86380 86390 1
408328 99408328 1001 86380 86390 1
408333 99408333 1001 86380 86390 1
408828 99408828 1001 86380 86390 1
408985 99408985 1001 86380 86390 1
409711 99409711 1001 86380 86390 1
409868 99409868 1001 86380 86390 1
409907 99409907 1001 86380 86390 1
410138 99410138 1001 86380 86390 1
410968 99410968 1001 86380 86390 1
411018 99411018 1001 86380 86390 1
411436 99411436 1001 86380 86390 1
411845 99411845 1001 86380 86390 1
411825 99411825 1001 86380 86390 1
411909 99411909 1001 86380 86390 1
411901 99411901 1001 86380 86390 1
412018 99412018 1001 86380 86390 1
413480 99413480 1001 86380 86390 1
413407 99413407 1001 86380 86390 1
412980 99412980 1001 86380 86390 1
413148 99413148 1001 86380 86390 1
412602 99412602 1001 86380 86390 1
413930 99413930 1001 86380 86390 1
413740 99413740 1001 86380 86390 1
413932 99413932 1001 86380 86390 1
414947 99414947 1001 86380 86390 1
415179 99415179 1001 86380 86390 1
414653 99414653 1001 86380 86390 1
414879 99414879 1001 86380 86390 1
414514 99414514 1001 86380 86390 1
414748 99414748 1001 86380 86390 1
414377 99414377 1001 86380 86390 1
414493 99414493 1001 86380 86390 1
415532 99415532 1001 86380 86390 1
415535 99415535 1001 86380 86390 1
415470 99415470 1001 86380 86390 1
415545 99415545 1001 86380 86390 1
416815 99416815 1001 86380 86390 1
416979 99416979 1001 86380 86390 1
416343 99416343 1001 86380 86390 1
415838 99415838 1001 86380 86390 1
417021 99417021 1001 86380 86390 1
417500 99417500 1001 86380 86390 1
417484 99417484 1001 86380 86390 1
418460 99418460 1001 86380 86390 1
418599 99418599 1001 86380 86390 1
418278 99418278 1001 86380 86390 1
418340 99418340 1001 86380 86390 1
418427 99418427 1001 86380 86390 1
418054 99418054 1001 86380 86390 1
417862 99417862 1001 86380 86390 1
417697 99417697 1001 86380 86390 1
418016 99418016 1001 86380 86390 1
419002 99419002 1001 86380 86390 1
418940 99418940 1001 86380 86390 1
420300 99420300 1001 86380 86390 1
419745 99419745 1001 86380 86390 1
419683 99419683 1001 86380 86390 1
419547 99419547 1001 86380 86390 1
420537 99420537 1001 86380 86390 1
420587 99420587 1001 86380 86390 1
420499 99420499 1001 86380 86390 1
420553 99420553 1001 86380 86390 1
422065 99422065 1001 86380 86390 1
421735 99421735 1001 86380 86390 1
421357 99421357 1001 86380 86390 1
421629 99421629 1001 86380 86390 1
421071 99421071 1001 86380 86390 1
421115 99421115 1001 86380 86390 1
421200 99421200 1001 86380 86390 1
422376 99422376 1001 86380 86390 1
423405 99423405 1001 86380 86390 1
423244 99423244 1001 86380 86390 1
423233 99423233 1001 86380 86390 1
423156 99423156 1001 86380 86390 1
422622 99422622 1001 86380 86390 1
422551 99422551 1001 86380 86390 1
422825 99422825 1001 86380 86390 1
423885 99423885 1001 86380 86390 1
423999 99423999 1001 86380 86390 1
423901 99423901 1001 86380 86390 1
425124 99425124 1001 86380 86390 1
425109 99425109 1001 86380 86390 1
424807 99424807 1001 86380 86390 1
424189 99424189 1001 86380 86390 1
424253 99424253 1001 86380 86390 1
424526 99424526 1001 86380 86390 1
427020 99427020 1001 86380 86390 1
426707 99426707 1001 86380 86390 1
426422 99426422 1001 86380 86390 1
426388 99426388 1001 86380 86390 1
425955 99425955 1001 86380 86390 1
425868 99425868 1001 86380 86390 1
425898 99425898 1001 86380 86390 1
427475 99427475 1001 86380 86390 1
428701 99428701 1001 86380 86390 1
428416 99428416 1001 86380 86390 1
428102 99428102 1001 86380 86390 1
428054 99428054 1001 86380 86390 1
427833 99427833 1001 86380 86390 1
427762 99427762 1001 86380 86390 1
428906 99428906 1001 86380 86390 1
428945 99428945 1001 86380 86390 1
428956 99428956 1001 86380 86390 1
429775 99429775 1001 86380 86390 1
429535 99429535 1001 86380 86390 1
431654 99431654 1001 86380 86390 1
431842 99431842 1001 86380 86390 1
431978 99431978 1001 86380 86390 1
431490 99431490 1001 86380 86390 1
430869 99430869 1001 86380 86390 1
430864 99430864 1001 86380 86390 1
432167 99432167 1001 86380 86390 1
433620 99433620 1001 86380 86390 1
433540 99433540 1001 86380 86390 1
433714 99433714 1001 86380 86390 1
432935 99432935 1001 86380 86390 1
433087 99433087 1001 86380 86390 1
433009 99433009 1001 86380 86390 1
435377 99435377 1001 86380 86390 1
435032 99435032 1001 86380 86390 1
434176 99434176 1001 86380 86390 1
434358 99434358 1001 86380 86390 1
434337 99434337 1001 86380 86390 1
435458 99435458 1001 86380 86390 1
436555 99436555 1001 86380 86390 1
436715 99436715 1001 86380 86390 1
436748 99436748 1001 86380 86390 1
300751 99300751 1001 86380 86390 1
301376 99301376 1001 86380 86390 1
301481 99301481 1001 86380 86390 1
301367 99301367 1001 86380 86390 1
301569 99301569 1001 86380 86390 1
301662 99301662 1001 86380 86390 1
301653 99301653 1001 86380 86390 1
301563 99301563 1001 86380 86390 1
302310 99302310 1001 86380 86390 1
302082 99302082 1001 86380 86390 1
301769 99301769 1001 86380 86390 1
302542 99302542 1001 86380 86390 1
303066 99303066 1001 86380 86390 1
302924 99302924 1001 86380 86390 1
302873 99302873 1001 86380 86390 1
303295 99303295 1001 86380 86390 1
303335 99303335 1001 86380 86390 1
303300 99303300 1001 86380 86390 1
303910 99303910 1001 86380 86390 1
303901 99303901 1001 86380 86390 1
303549 99303549 1001 86380 86390 1
304112 99304112 1001 86380 86390 1
304180 99304180 1001 86380 86390 1
304800 99304800 1001 86380 86390 1
304654 99304654 1001 86380 86390 1
304873 99304873 1001 86380 86390 1
304981 99304981 1001 86380 86390 1
305638 99305638 1001 86380 86390 1
305454 99305454 1001 86380 86390 1
305412 99305412 1001 86380 86390 1
500129 99500129 1001 86380 86390 1
500074 99500074 1001 86380 86390 1
500584 99500584 1001 86380 86390 1
500355 99500355 1001 86380 86390 1
500898 99500898 1001 86380 86390 1
501601 99501601 1001 86380 86390 1
501265 99501265 1001 86380 86390 1
501353 99501353 1001 86380 86390 1
501097 99501097 1001 86380 86390 1
501794 99501794 1001 86380 86390 1
502380 99502380 1001 86380 86390 1
502210 99502210 1001 86380 86390 1
501849 99501849 1001 86380 86390 1
501852 99501852 1001 86380 86390 1
503243 99503243 1001 86380 86390 1
502816 99502816 1001 86380 86390 1
502741 99502741 1001 86380 86390 1
503341 99503341 1001 86380 86390 1
503378 99503378 1001 86380 86390 1
503952 99503952 1001 86380 86390 1
503967 99503967 1001 86380 86390 1
504102 99504102 1001 86380 86390 1
503890 99503890 1001 86380 86390 1
503712 99503712 1001 86380 86390 1
503817 99503817 1001 86380 86390 1
503589 99503589 1001 86380 86390 1
503558 99503558 1001 86380 86390 1
504870 99504870 1001 86380 86390 1
504883 99504883 1001 86380 86390 1
504482 99504482 1001 86380 86390 1
505137 99505137 1001 86380 86390 1
505125 99505125 1001 86380 86390 1
504960 99504960 1001 86380 86390 1
504964 99504964 1001 86380 86390 1
505364 99505364 1001 86380 86390 1
506499 99506499 1001 86380 86390 1
506436 99506436 1001 86380 86390 1
506591 99506591 1001 86380 86390 1
506385 99506385 1001 86380 86390 1
506008 99506008 1001 86380 86390 1
506049 99506049 1001 86380 86390 1
506619 99506619 1001 86380 86390 1
506748 99506748 1001 86380 86390 1
506723 99506723 1001 86380 86390 1
506726 99506726 1001 86380 86390 1
506637 99506637 1001 86380 86390 1
507345 99507345 1001 86380 86390 1
507263 99507263 1001 86380 86390 1
507042 99507042 1001 86380 86390 1
507057 99507057 1001 86380 86390 1
507164 99507164 1001 86380 86390 1
506925 99506925 1001 86380 86390 1
508072 99508072 1001 86380 86390 1
507919 99507919 1001 86380 86390 1
508014 99508014 1001 86380 86390 1
507679 99507679 1001 86380 86390 1
507798 99507798 1001 86380 86390 1
507741 99507741 1001 86380 86390 1
508904 99508904 1001 86380 86390 1
508688 99508688 1001 86380 86390 1
508456 99508456 1001 86380 86390 1
508561 99508561 1001 86380 86390 1
509102 99509102 1001 86380 86390 1
509899 99509899 1001 86380 86390 1
509739 99509739 1001 86380 86390 1
509743 99509743 1001 86380 86390 1
509504 99509504 1001 86380 86390 1
509687 99509687 1001 86380 86390 1
509941 99509941 1001 86380 86390 1
510006 99510006 1001 86380 86390 1
510469 99510469 1001 86380 86390 1
510521 99510521 1001 86380 86390 1
510290 99510290 1001 86380 86390 1
510202 99510202 1001 86380 86390 1
510153 99510153 1001 86380 86390 1
510154 99510154 1001 86380 86390 1
510260 99510260 1001 86380 86390 1
510872 99510872 1001 86380 86390 1
510798 99510798 1001 86380 86390 1
511399 99511399 1001 86380 86390 1
511299 99511299 1001 86380 86390 1
511112 99511112 1001 86380 86390 1
511595 99511595 1001 86380 86390 1
511725 99511725 1001 86380 86390 1
511586 99511586 1001 86380 86390 1
511755 99511755 1001 86380 86390 1
512279 99512279 1001 86380 86390 1
512299 99512299 1001 86380 86390 1
512028 99512028 1001 86380 86390 1
511874 99511874 1001 86380 86390 1
512483 99512483 1001 86380 86390 1
512473 99512473 1001 86380 86390 1
512514 99512514 1001 86380 86390 1
512567 99512567 1001 86380 86390 1
513145 99513145 1001 86380 86390 1
513082 99513082 1001 86380 86390 1
512997 99512997 1001 86380 86390 1
512706 99512706 1001 86380 86390 1
513895 99513895 1001 86380 86390 1
513744 99513744 1001 86380 86390 1
513439 99513439 1001 86380 86390 1
513609 99513609 1001 86380 86390 1
513417 99513417 1001 86380 86390 1
514579 99514579 1001 86380 86390 1
514432 99514432 1001 86380 86390 1
514304 99514304 1001 86380 86390 1
514318 99514318 1001 86380 86390 1
514428 99514428 1001 86380 86390 1
515054 99515054 1001 86380 86390 1
515544 99515544 1001 86380 86390 1
515511 99515511 1001 86380 86390 1
515500 99515500 1001 86380 86390 1
515144 99515144 1001 86380 86390 1
515165 99515165 1001 86380 86390 1
515814 99515814 1001 86380 86390 1
515827 99515827 1001 86380 86390 1
515687 99515687 1001 86380 86390 1
515885 99515885 1001 86380 86390 1
516334 99516334 1001 86380 86390 1
516486 99516486 1001 86380 86390 1
516439 99516439 1001 86380 86390 1
516352 99516352 1001 86380 86390 1
516139 99516139 1001 86380 86390 1
516183 99516183 1001 86380 86390 1
515992 99515992 1001 86380 86390 1
516026 99516026 1001 86380 86390 1
517168 99517168 1001 86380 86390 1
517186 99517186 1001 86380 86390 1
517314 99517314 1001 86380 86390 1
516872 99516872 1001 86380 86390 1
517500 99517500 1001 86380 86390 1
517759 99517759 1001 86380 86390 1
517542 99517542 1001 86380 86390 1
517585 99517585 1001 86380 86390 1
517639 99517639 1001 86380 86390 1
517707 99517707 1001 86380 86390 1
518854 99518854 1001 86380 86390 1
518394 99518394 1001 86380 86390 1
519006 99519006 1001 86380 86390 1
519590 99519590 1001 86380 86390 1
519306 99519306 1001 86380 86390 1
519914 99519914 1001 86380 86390 1
520451 99520451 1001 86380 86390 1
520543 99520543 1001 86380 86390 1
520300 99520300 1001 86380 86390 1
520275 99520275 1001 86380 86390 1
520730 99520730 1001 86380 86390 1
520758 99520758 1001 86380 86390 1
520786 99520786 1001 86380 86390 1
520674 99520674 1001 86380 86390 1
521080 99521080 1001 86380 86390 1
521107 99521107 1001 86380 86390 1
520918 99520918 1001 86380 86390 1
521647 99521647 1001 86380 86390 1
521570 99521570 1001 86380 86390 1
522216 99522216 1001 86380 86390 1
522106 99522106 1001 86380 86390 1
522042 99522042 1001 86380 86390 1
522597 99522597 1001 86380 86390 1
523252 99523252 1001 86380 86390 1
523179 99523179 1001 86380 86390 1
523819 99523819 1001 86380 86390 1
523486 99523486 1001 86380 86390 1
524132 99524132 1001 86380 86390 1
524701 99524701 1001 86380 86390 1
524489 99524489 1001 86380 86390 1
524477 99524477 1001 86380 86390 1
524445 99524445 1001 86380 86390 1
524862 99524862 1001 86380 86390 1
524843 99524843 1001 86380 86390 1
525533 99525533 1001 86380 86390 1
525444 99525444 1001 86380 86390 1
525394 99525394 1001 86380 86390 1
525536 99525536 1001 86380 86390 1
525529 99525529 1001 86380 86390 1
525004 99525004 1001 86380 86390 1
525174 99525174 1001 86380 86390 1
524997 99524997 1001 86380 86390 1
525621 99525621 1001 86380 86390 1
525705 99525705 1001 86380 86390 1
525786 99525786 1001 86380 86390 1
526269 99526269 1001 86380 86390 1
526323 99526323 1001 86380 86390 1
526064 99526064 1001 86380 86390 1
526185 99526185 1001 86380 86390 1
526550 99526550 1001 86380 86390 1
526527 99526527 1001 86380 86390 1
526515 99526515 1001 86380 86390 1
526607 99526607 1001 86380 86390 1
527227 99527227 1001 86380 86390 1
526924 99526924 1001 86380 86390 1
526938 99526938 1001 86380 86390 1
526749 99526749 1001 86380 86390 1
526679 99526679 1001 86380 86390 1
527314 99527314 1001 86380 86390 1
527432 99527432 1001 86380 86390 1
528027 99528027 1001 86380 86390 1
527772 99527772 1001 86380 86390 1
527812 99527812 1001 86380 86390 1
527645 99527645 1001 86380 86390 1
527581 99527581 1001 86380 86390 1
527556 99527556 1001 86380 86390 1
527455 99527455 1001 86380 86390 1
528168 99528168 1001 86380 86390 1
528259 99528259 1001 86380 86390 1
528174 99528174 1001 86380 86390 1
528792 99528792 1001 86380 86390 1
528554 99528554 1001 86380 86390 1
528639 99528639 1001 86380 86390 1
528403 99528403 1001 86380 86390 1
528314 99528314 1001 86380 86390 1
529029 99529029 1001 86380 86390 1
528953 99528953 1001 86380 86390 1
529609 99529609 1001 86380 86390 1
529197 99529197 1001 86380 86390 1
529280 99529280 1001 86380 86390 1
529905 99529905 1001 86380 86390 1
530525 99530525 1001 86380 86390 1
530394 99530394 1001 86380 86390 1
530359 99530359 1001 86380 86390 1
530423 99530423 1001 86380 86390 1
530286 99530286 1001 86380 86390 1
530312 99530312 1001 86380 86390 1
530223 99530223 1001 86380 86390 1
530066 99530066 1001 86380 86390 1
530006 99530006 1001 86380 86390 1
530073 99530073 1001 86380 86390 1
530590 99530590 1001 86380 86390 1
530620 99530620 1001 86380 86390 1
530663 99530663 1001 86380 86390 1
531283 99531283 1001 86380 86390 1
531361 99531361 1001 86380 86390 1
531195 99531195 1001 86380 86390 1
531009 99531009 1001 86380 86390 1
531068 99531068 1001 86380 86390 1
531017 99531017 1001 86380 86390 1
531434 99531434 1001 86380 86390 1
532090 99532090 1001 86380 86390 1
531870 99531870 1001 86380 86390 1
531720 99531720 1001 86380 86390 1
531596 99531596 1001 86380 86390 1
532296 99532296 1001 86380 86390 1
532387 99532387 1001 86380 86390 1
532304 99532304 1001 86380 86390 1
532331 99532331 1001 86380 86390 1
532843 99532843 1001 86380 86390 1
532902 99532902 1001 86380 86390 1
532769 99532769 1001 86380 86390 1
532644 99532644 1001 86380 86390 1
532496 99532496 1001 86380 86390 1
533720 99533720 1001 86380 86390 1
533841 99533841 1001 86380 86390 1
533587 99533587 1001 86380 86390 1
533959 99533959 1001 86380 86390 1
534646 99534646 1001 86380 86390 1
534523 99534523 1001 86380 86390 1
534414 99534414 1001 86380 86390 1
534195 99534195 1001 86380 86390 1
534201 99534201 1001 86380 86390 1
534686 99534686 1001 86380 86390 1
534796 99534796 1001 86380 86390 1
535414 99535414 1001 86380 86390 1
535111 99535111 1001 86380 86390 1
535077 99535077 1001 86380 86390 1
535521 99535521 1001 86380 86390 1
535699 99535699 1001 86380 86390 1
536160 99536160 1001 86380 86390 1
536190 99536190 1001 86380 86390 1
536014 99536014 1001 86380 86390 1
536132 99536132 1001 86380 86390 1
536431 99536431 1001 86380 86390 1
537102 99537102 1001 86380 86390 1
536805 99536805 1001 86380 86390 1
536702 99536702 1001 86380 86390 1
536721 99536721 1001 86380 86390 1
537191 99537191 1001 86380 86390 1
537326 99537326 1001 86380 86390 1
538129 99538129 1001 86380 86390 1
538112 99538112 1001 86380 86390 1
538651 99538651 1001 86380 86390 1
538629 99538629 1001 86380 86390 1
538496 99538496 1001 86380 86390 1
538525 99538525 1001 86380 86390 1
538421 99538421 1001 86380 86390 1
538248 99538248 1001 86380 86390 1
538370 99538370 1001 86380 86390 1
538306 99538306 1001 86380 86390 1
538332 99538332 1001 86380 86390 1
538915 99538915 1001 86380 86390 1
538892 99538892 1001 86380 86390 1
539611 99539611 1001 86380 86390 1
539619 99539619 1001 86380 86390 1
539280 99539280 1001 86380 86390 1
539220 99539220 1001 86380 86390 1
539694 99539694 1001 86380 86390 1
540465 99540465 1001 86380 86390 1
540124 99540124 1001 86380 86390 1
540075 99540075 1001 86380 86390 1
540064 99540064 1001 86380 86390 1
539847 99539847 1001 86380 86390 1
540481 99540481 1001 86380 86390 1
541006 99541006 1001 86380 86390 1
540814 99540814 1001 86380 86390 1
541972 99541972 1001 86380 86390 1
541947 99541947 1001 86380 86390 1
542001 99542001 1001 86380 86390 1
541865 99541865 1001 86380 86390 1
542225 99542225 1001 86380 86390 1
542320 99542320 1001 86380 86390 1
542217 99542217 1001 86380 86390 1
542778 99542778 1001 86380 86390 1
542884 99542884 1001 86380 86390 1
542820 99542820 1001 86380 86390 1
542903 99542903 1001 86380 86390 1
542536 99542536 1001 86380 86390 1
542617 99542617 1001 86380 86390 1
542360 99542360 1001 86380 86390 1
543356 99543356 1001 86380 86390 1
543913 99543913 1001 86380 86390 1
543870 99543870 1001 86380 86390 1
544423 99544423 1001 86380 86390 1
544530 99544530 1001 86380 86390 1
544226 99544226 1001 86380 86390 1
544265 99544265 1001 86380 86390 1
544256 99544256 1001 86380 86390 1
544081 99544081 1001 86380 86390 1
544636 99544636 1001 86380 86390 1
408378 1140 1001 8940 10137 1
419680 281 1001 30480 30957 1
400425 99400425 1001 86380 86390 1
400493 99400493 1001 86380 86390 1
400682 99400682 1001 86380 86390 1
401085 99401085 1001 86380 86390 1
402222 99402222 1001 86380 86390 1
402674 99402674 1001 86380 86390 1
402720 99402720 1001 86380 86390 1
402894 99402894 1001 86380 86390 1
403831 99403831 1001 86380 86390 1
404298 99404298 1001 86380 86390 1
404318 99404318 1001 86380 86390 1
404418 99404418 1001 86380 86390 1
404588 99404588 1001 86380 86390 1
405134 99405134 1001 86380 86390 1
405224 99405224 1001 86380 86390 1
405320 99405320 1001 86380 86390 1
405446 99405446 1001 86380 86390 1
405746 99405746 1001 86380 86390 1
405728 99405728 1001 86380 86390 1
405859 99405859 1001 86380 86390 1
406032 99406032 1001 86380 86390 1
406428 99406428 1001 86380 86390 1
406569 99406569 1001 86380 86390 1
406672 99406672 1001 86380 86390 1
406962 99406962 1001 86380 86390 1
407059 99407059 1001 86380 86390 1
407499 99407499 1001 86380 86390 1
407479 99407479 1001 86380 86390 1
407445 99407445 1001 86380 86390 1
408419 99408419 1001 86380 86390 1
408446 99408446 1001 86380 86390 1
408527 99408527 1001 86380 86390 1
409965 99409965 1001 86380 86390 1
410141 99410141 1001 86380 86390 1
410810 99410810 1001 86380 86390 1
410858 99410858 1001 86380 86390 1
410991 99410991 1001 86380 86390 1
410811 99410811 1001 86380 86390 1
411392 99411392 1001 86380 86390 1
411353 99411353 1001 86380 86390 1
411879 99411879 1001 86380 86390 1
412075 99412075 1001 86380 86390 1
412152 99412152 1001 86380 86390 1
412094 99412094 1001 86380 86390 1
412266 99412266 1001 86380 86390 1
412252 99412252 1001 86380 86390 1
412213 99412213 1001 86380 86390 1
412469 99412469 1001 86380 86390 1
413520 99413520 1001 86380 86390 1
413353 99413353 1001 86380 86390 1
413242 99413242 1001 86380 86390 1
413049 99413049 1001 86380 86390 1
412968 99412968 1001 86380 86390 1
412600 99412600 1001 86380 86390 1
413987 99413987 1001 86380 86390 1
413842 99413842 1001 86380 86390 1
414602 99414602 1001 86380 86390 1
414648 99414648 1001 86380 86390 1
414833 99414833 1001 86380 86390 1
414423 99414423 1001 86380 86390 1
414252 99414252 1001 86380 86390 1
414151 99414151 1001 86380 86390 1
415430 99415430 1001 86380 86390 1
415686 99415686 1001 86380 86390 1
416397 99416397 1001 86380 86390 1
417256 99417256 1001 86380 86390 1
417470 99417470 1001 86380 86390 1
417549 99417549 1001 86380 86390 1
417408 99417408 1001 86380 86390 1
418353 99418353 1001 86380 86390 1
417754 99417754 1001 86380 86390 1
419166 99419166 1001 86380 86390 1
418837 99418837 1001 86380 86390 1
420031 99420031 1001 86380 86390 1
419667 99419667 1001 86380 86390 1
419519 99419519 1001 86380 86390 1
420654 99420654 1001 86380 86390 1
420549 99420549 1001 86380 86390 1
421316 99421316 1001 86380 86390 1
421507 99421507 1001 86380 86390 1
421515 99421515 1001 86380 86390 1
422152 99422152 1001 86380 86390 1
422451 99422451 1001 86380 86390 1
423483 99423483 1001 86380 86390 1
423295 99423295 1001 86380 86390 1
422574 99422574 1001 86380 86390 1
425139 99425139 1001 86380 86390 1
424794 99424794 1001 86380 86390 1
424231 99424231 1001 86380 86390 1
425776 99425776 1001 86380 86390 1
425478 99425478 1001 86380 86390 1
425727 99425727 1001 86380 86390 1
425673 99425673 1001 86380 86390 1
427003 99427003 1001 86380 86390 1
427059 99427059 1001 86380 86390 1
427022 99427022 1001 86380 86390 1
426862 99426862 1001 86380 86390 1
426451 99426451 1001 86380 86390 1
426154 99426154 1001 86380 86390 1
426159 99426159 1001 86380 86390 1
425902 99425902 1001 86380 86390 1
425935 99425935 1001 86380 86390 1
428510 99428510 1001 86380 86390 1
428257 99428257 1001 86380 86390 1
428272 99428272 1001 86380 86390 1
428209 99428209 1001 86380 86390 1
427631 99427631 1001 86380 86390 1
428986 99428986 1001 86380 86390 1
429011 99429011 1001 86380 86390 1
429938 99429938 1001 86380 86390 1
429682 99429682 1001 86380 86390 1
429209 99429209 1001 86380 86390 1
429335 99429335 1001 86380 86390 1
429358 99429358 1001 86380 86390 1
430487 99430487 1001 86380 86390 1
430474 99430474 1001 86380 86390 1
431835 99431835 1001 86380 86390 1
432002 99432002 1001 86380 86390 1
432025 99432025 1001 86380 86390 1
431328 99431328 1001 86380 86390 1
432163 99432163 1001 86380 86390 1
433708 99433708 1001 86380 86390 1
432645 99432645 1001 86380 86390 1
434044 99434044 1001 86380 86390 1
435004 99435004 1001 86380 86390 1
435056 99435056 1001 86380 86390 1
435069 99435069 1001 86380 86390 1
435402 99435402 1001 86380 86390 1
435148 99435148 1001 86380 86390 1
434754 99434754 1001 86380 86390 1
434658 99434658 1001 86380 86390 1
434429 99434429 1001 86380 86390 1
434543 99434543 1001 86380 86390 1
435675 99435675 1001 86380 86390 1
436916 99436916 1001 86380 86390 1
436539 99436539 1001 86380 86390 1
435947 99435947 1001 86380 86390 1
437336 99437336 1001 86380 86390 1
300725 99300725 1001 86380 86390 1
300606 99300606 1001 86380 86390 1
300397 99300397 1001 86380 86390 1
300334 99300334 1001 86380 86390 1
300279 99300279 1001 86380 86390 1
300232 99300232 1001 86380 86390 1
300752 99300752 1001 86380 86390 1
300739 99300739 1001 86380 86390 1
300730 99300730 1001 86380 86390 1
301456 99301456 1001 86380 86390 1
301409 99301409 1001 86380 86390 1
301193 99301193 1001 86380 86390 1
301015 99301015 1001 86380 86390 1
301600 99301600 1001 86380 86390 1
302372 99302372 1001 86380 86390 1
302394 99302394 1001 86380 86390 1
302952 99302952 1001 86380 86390 1
302907 99302907 1001 86380 86390 1
303373 99303373 1001 86380 86390 1
303270 99303270 1001 86380 86390 1
303258 99303258 1001 86380 86390 1
303377 99303377 1001 86380 86390 1
303945 99303945 1001 86380 86390 1
303768 99303768 1001 86380 86390 1
303492 99303492 1001 86380 86390 1
303564 99303564 1001 86380 86390 1
304124 99304124 1001 86380 86390 1
304749 99304749 1001 86380 86390 1
304632 99304632 1001 86380 86390 1
304639 99304639 1001 86380 86390 1
305530 99305530 1001 86380 86390 1
305284 99305284 1001 86380 86390 1
305200 99305200 1001 86380 86390 1
500064 99500064 1001 86380 86390 1
500624 99500624 1001 86380 86390 1
500614 99500614 1001 86380 86390 1
500552 99500552 1001 86380 86390 1
500477 99500477 1001 86380 86390 1
500333 99500333 1001 86380 86390 1
500979 99500979 1001 86380 86390 1
500860 99500860 1001 86380 86390 1
501604 99501604 1001 86380 86390 1
501462 99501462 1001 86380 86390 1
501321 99501321 1001 86380 86390 1
501677 99501677 1001 86380 86390 1
501697 99501697 1001 86380 86390 1
501802 99501802 1001 86380 86390 1
502366 99502366 1001 86380 86390 1
502382 99502382 1001 86380 86390 1
502422 99502422 1001 86380 86390 1
502062 99502062 1001 86380 86390 1
501864 99501864 1001 86380 86390 1
502505 99502505 1001 86380 86390 1
503216 99503216 1001 86380 86390 1
503183 99503183 1001 86380 86390 1
503107 99503107 1001 86380 86390 1
503237 99503237 1001 86380 86390 1
502983 99502983 1001 86380 86390 1
502943 99502943 1001 86380 86390 1
502800 99502800 1001 86380 86390 1
502831 99502831 1001 86380 86390 1
502678 99502678 1001 86380 86390 1
503383 99503383 1001 86380 86390 1
503474 99503474 1001 86380 86390 1
503362 99503362 1001 86380 86390 1
503401 99503401 1001 86380 86390 1
504046 99504046 1001 86380 86390 1
503853 99503853 1001 86380 86390 1
503881 99503881 1001 86380 86390 1
503668 99503668 1001 86380 86390 1
504257 99504257 1001 86380 86390 1
504266 99504266 1001 86380 86390 1
504281 99504281 1001 86380 86390 1
504786 99504786 1001 86380 86390 1
504522 99504522 1001 86380 86390 1
505050 99505050 1001 86380 86390 1
505118 99505118 1001 86380 86390 1
505577 99505577 1001 86380 86390 1
505643 99505643 1001 86380 86390 1
505545 99505545 1001 86380 86390 1
505903 99505903 1001 86380 86390 1
505853 99505853 1001 86380 86390 1
505907 99505907 1001 86380 86390 1
505882 99505882 1001 86380 86390 1
506395 99506395 1001 86380 86390 1
506077 99506077 1001 86380 86390 1
506775 99506775 1001 86380 86390 1
506788 99506788 1001 86380 86390 1
507411 99507411 1001 86380 86390 1
507417 99507417 1001 86380 86390 1
507166 99507166 1001 86380 86390 1
507034 99507034 1001 86380 86390 1
506992 99506992 1001 86380 86390 1
507486 99507486 1001 86380 86390 1
507577 99507577 1001 86380 86390 1
507509 99507509 1001 86380 86390 1
508057 99508057 1001 86380 86390 1
508028 99508028 1001 86380 86390 1
507990 99507990 1001 86380 86390 1
507699 99507699 1001 86380 86390 1
507713 99507713 1001 86380 86390 1
507714 99507714 1001 86380 86390 1
507690 99507690 1001 86380 86390 1
508318 99508318 1001 86380 86390 1
508449 99508449 1001 86380 86390 1
508874 99508874 1001 86380 86390 1
509065 99509065 1001 86380 86390 1
508804 99508804 1001 86380 86390 1
508757 99508757 1001 86380 86390 1
508584 99508584 1001 86380 86390 1
508520 99508520 1001 86380 86390 1
508473 99508473 1001 86380 86390 1
509724 99509724 1001 86380 86390 1
509765 99509765 1001 86380 86390 1
509778 99509778 1001 86380 86390 1
509784 99509784 1001 86380 86390 1
509559 99509559 1001 86380 86390 1
509477 99509477 1001 86380 86390 1
510079 99510079 1001 86380 86390 1
510019 99510019 1001 86380 86390 1
510697 99510697 1001 86380 86390 1
510145 99510145 1001 86380 86390 1
510278 99510278 1001 86380 86390 1
510843 99510843 1001 86380 86390 1
511366 99511366 1001 86380 86390 1
511225 99511225 1001 86380 86390 1
511267 99511267 1001 86380 86390 1
511293 99511293 1001 86380 86390 1
511074 99511074 1001 86380 86390 1
511058 99511058 1001 86380 86390 1
511589 99511589 1001 86380 86390 1
511637 99511637 1001 86380 86390 1
511996 99511996 1001 86380 86390 1
511975 99511975 1001 86380 86390 1
512095 99512095 1001 86380 86390 1
511840 99511840 1001 86380 86390 1
511870 99511870 1001 86380 86390 1
512876 99512876 1001 86380 86390 1
512827 99512827 1001 86380 86390 1
512907 99512907 1001 86380 86390 1
512652 99512652 1001 86380 86390 1
512630 99512630 1001 86380 86390 1
513297 99513297 1001 86380 86390 1
513287 99513287 1001 86380 86390 1
513889 99513889 1001 86380 86390 1
513807 99513807 1001 86380 86390 1
513705 99513705 1001 86380 86390 1
513550 99513550 1001 86380 86390 1
513460 99513460 1001 86380 86390 1
514215 99514215 1001 86380 86390 1
514170 99514170 1001 86380 86390 1
514721 99514721 1001 86380 86390 1
514371 99514371 1001 86380 86390 1
515562 99515562 1001 86380 86390 1
515672 99515672 1001 86380 86390 1
515323 99515323 1001 86380 86390 1
515445 99515445 1001 86380 86390 1
515156 99515156 1001 86380 86390 1
515150 99515150 1001 86380 86390 1
515253 99515253 1001 86380 86390 1
515735 99515735 1001 86380 86390 1
516424 99516424 1001 86380 86390 1
516200 99516200 1001 86380 86390 1
516114 99516114 1001 86380 86390 1
516116 99516116 1001 86380 86390 1
516714 99516714 1001 86380 86390 1
516534 99516534 1001 86380 86390 1
516614 99516614 1001 86380 86390 1
516553 99516553 1001 86380 86390 1
516685 99516685 1001 86380 86390 1
517223 99517223 1001 86380 86390 1
516951 99516951 1001 86380 86390 1
516742 99516742 1001 86380 86390 1
516770 99516770 1001 86380 86390 1
516915 99516915 1001 86380 86390 1
516891 99516891 1001 86380 86390 1
517340 99517340 1001 86380 86390 1
518086 99518086 1001 86380 86390 1
518061 99518061 1001 86380 86390 1
517925 99517925 1001 86380 86390 1
517543 99517543 1001 86380 86390 1
517692 99517692 1001 86380 86390 1
518293 99518293 1001 86380 86390 1
518916 99518916 1001 86380 86390 1
518944 99518944 1001 86380 86390 1
518978 99518978 1001 86380 86390 1
518721 99518721 1001 86380 86390 1
519648 99519648 1001 86380 86390 1
519387 99519387 1001 86380 86390 1
519323 99519323 1001 86380 86390 1
519350 99519350 1001 86380 86390 1
519968 99519968 1001 86380 86390 1
519886 99519886 1001 86380 86390 1
520608 99520608 1001 86380 86390 1
520541 99520541 1001 86380 86390 1
520427 99520427 1001 86380 86390 1
520821 99520821 1001 86380 86390 1
520799 99520799 1001 86380 86390 1
520779 99520779 1001 86380 86390 1
521395 99521395 1001 86380 86390 1
521399 99521399 1001 86380 86390 1
521227 99521227 1001 86380 86390 1
521129 99521129 1001 86380 86390 1
522268 99522268 1001 86380 86390 1
522170 99522170 1001 86380 86390 1
522196 99522196 1001 86380 86390 1
522037 99522037 1001 86380 86390 1
522068 99522068 1001 86380 86390 1
521697 99521697 1001 86380 86390 1
521786 99521786 1001 86380 86390 1
522342 99522342 1001 86380 86390 1
522333 99522333 1001 86380 86390 1
522359 99522359 1001 86380 86390 1
522310 99522310 1001 86380 86390 1
523042 99523042 1001 86380 86390 1
522602 99522602 1001 86380 86390 1
522499 99522499 1001 86380 86390 1
523154 99523154 1001 86380 86390 1
523310 99523310 1001 86380 86390 1
523278 99523278 1001 86380 86390 1
523293 99523293 1001 86380 86390 1
523914 99523914 1001 86380 86390 1
523625 99523625 1001 86380 86390 1
523711 99523711 1001 86380 86390 1
523350 99523350 1001 86380 86390 1
523379 99523379 1001 86380 86390 1
524138 99524138 1001 86380 86390 1
524615 99524615 1001 86380 86390 1
524736 99524736 1001 86380 86390 1
524464 99524464 1001 86380 86390 1
524493 99524493 1001 86380 86390 1
524558 99524558 1001 86380 86390 1
524455 99524455 1001 86380 86390 1
524358 99524358 1001 86380 86390 1
525563 99525563 1001 86380 86390 1
525567 99525567 1001 86380 86390 1
525497 99525497 1001 86380 86390 1
525581 99525581 1001 86380 86390 1
525166 99525166 1001 86380 86390 1
525027 99525027 1001 86380 86390 1
525673 99525673 1001 86380 86390 1
525727 99525727 1001 86380 86390 1
526283 99526283 1001 86380 86390 1
526353 99526353 1001 86380 86390 1
526371 99526371 1001 86380 86390 1
526019 99526019 1001 86380 86390 1
525914 99525914 1001 86380 86390 1
527007 99527007 1001 86380 86390 1
526854 99526854 1001 86380 86390 1
526971 99526971 1001 86380 86390 1
526765 99526765 1001 86380 86390 1
526821 99526821 1001 86380 86390 1
527251 99527251 1001 86380 86390 1
527874 99527874 1001 86380 86390 1
527763 99527763 1001 86380 86390 1
527640 99527640 1001 86380 86390 1
528136 99528136 1001 86380 86390 1
528839 99528839 1001 86380 86390 1
528772 99528772 1001 86380 86390 1
528615 99528615 1001 86380 86390 1
528565 99528565 1001 86380 86390 1
528477 99528477 1001 86380 86390 1
528338 99528338 1001 86380 86390 1
528430 99528430 1001 86380 86390 1
528965 99528965 1001 86380 86390 1
529052 99529052 1001 86380 86390 1
529642 99529642 1001 86380 86390 1
529328 99529328 1001 86380 86390 1
529512 99529512 1001 86380 86390 1
529275 99529275 1001 86380 86390 1
529146 99529146 1001 86380 86390 1
529312 99529312 1001 86380 86390 1
530471 99530471 1001 86380 86390 1
530408 99530408 1001 86380 86390 1
530309 99530309 1001 86380 86390 1
530237 99530237 1001 86380 86390 1
530162 99530162 1001 86380 86390 1
529943 99529943 1001 86380 86390 1
530681 99530681 1001 86380 86390 1
530689 99530689 1001 86380 86390 1
531113 99531113 1001 86380 86390 1
531076 99531076 1001 86380 86390 1
531040 99531040 1001 86380 86390 1
531119 99531119 1001 86380 86390 1
530860 99530860 1001 86380 86390 1
531561 99531561 1001 86380 86390 1
531474 99531474 1001 86380 86390 1
531570 99531570 1001 86380 86390 1
531965 99531965 1001 86380 86390 1
531810 99531810 1001 86380 86390 1
532816 99532816 1001 86380 86390 1
532679 99532679 1001 86380 86390 1
532477 99532477 1001 86380 86390 1
532531 99532531 1001 86380 86390 1
532442 99532442 1001 86380 86390 1
533043 99533043 1001 86380 86390 1
533600 99533600 1001 86380 86390 1
533452 99533452 1001 86380 86390 1
533479 99533479 1001 86380 86390 1
533252 99533252 1001 86380 86390 1
534037 99534037 1001 86380 86390 1
533993 99533993 1001 86380 86390 1
534568 99534568 1001 86380 86390 1
534181 99534181 1001 86380 86390 1
534835 99534835 1001 86380 86390 1
534706 99534706 1001 86380 86390 1
535141 99535141 1001 86380 86390 1
535184 99535184 1001 86380 86390 1
534906 99534906 1001 86380 86390 1
534963 99534963 1001 86380 86390 1
535604 99535604 1001 86380 86390 1
536189 99536189 1001 86380 86390 1
536043 99536043 1001 86380 86390 1
535872 99535872 1001 86380 86390 1
535802 99535802 1001 86380 86390 1
536974 99536974 1001 86380 86390 1
536804 99536804 1001 86380 86390 1
536881 99536881 1001 86380 86390 1
536860 99536860 1001 86380 86390 1
536813 99536813 1001 86380 86390 1
536714 99536714 1001 86380 86390 1
536693 99536693 1001 86380 86390 1
537974 99537974 1001 86380 86390 1
537679 99537679 1001 86380 86390 1
537696 99537696 1001 86380 86390 1
537563 99537563 1001 86380 86390 1
538181 99538181 1001 86380 86390 1
538745 99538745 1001 86380 86390 1
538709 99538709 1001 86380 86390 1
538466 99538466 1001 86380 86390 1
538471 99538471 1001 86380 86390 1
538985 99538985 1001 86380 86390 1
538859 99538859 1001 86380 86390 1
539517 99539517 1001 86380 86390 1
539492 99539492 1001 86380 86390 1
539548 99539548 1001 86380 86390 1
539357 99539357 1001 86380 86390 1
539202 99539202 1001 86380 86390 1
539147 99539147 1001 86380 86390 1
540462 99540462 1001 86380 86390 1
540224 99540224 1001 86380 86390 1
540102 99540102 1001 86380 86390 1
540181 99540181 1001 86380 86390 1
539972 99539972 1001 86380 86390 1
540474 99540474 1001 86380 86390 1
540939 99540939 1001 86380 86390 1
540820 99540820 1001 86380 86390 1
540759 99540759 1001 86380 86390 1
541342 99541342 1001 86380 86390 1
541435 99541435 1001 86380 86390 1
541449 99541449 1001 86380 86390 1
542043 99542043 1001 86380 86390 1
541917 99541917 1001 86380 86390 1
542013 99542013 1001 86380 86390 1
541902 99541902 1001 86380 86390 1
541893 99541893 1001 86380 86390 1
541621 99541621 1001 86380 86390 1
542323 99542323 1001 86380 86390 1
542137 99542137 1001 86380 86390 1
542475 99542475 1001 86380 86390 1
542966 99542966 1001 86380 86390 1
543528 99543528 1001 86380 86390 1
543229 99543229 1001 86380 86390 1
543952 99543952 1001 86380 86390 1
544174 99544174 1001 86380 86390 1
544006 99544006 1001 86380 86390 1
544049 99544049 1001 86380 86390 1
544615 99544615 1001 86380 86390 1
516736 1128 1002 39606 42615 1
400036 99400036 1001 86380 86390 1
400402 99400402 1001 86380 86390 1
400661 99400661 1001 86380 86390 1
400704 99400704 1001 86380 86390 1
400735 99400735 1001 86380 86390 1
401143 99401143 1001 86380 86390 1
401072 99401072 1001 86380 86390 1
402319 99402319 1001 86380 86390 1
402708 99402708 1001 86380 86390 1
403400 99403400 1001 86380 86390 1
403590 99403590 1001 86380 86390 1
403738 99403738 1001 86380 86390 1
403849 99403849 1001 86380 86390 1
404167 99404167 1001 86380 86390 1
404668 99404668 1001 86380 86390 1
404757 99404757 1001 86380 86390 1
404789 99404789 1001 86380 86390 1
405280 99405280 1001 86380 86390 1
405994 99405994 1001 86380 86390 1
406313 99406313 1001 86380 86390 1
406581 99406581 1001 86380 86390 1
406923 99406923 1001 86380 86390 1
407190 99407190 1001 86380 86390 1
407757 99407757 1001 86380 86390 1
408075 99408075 1001 86380 86390 1
408138 99408138 1001 86380 86390 1
408666 99408666 1001 86380 86390 1
409255 99409255 1001 86380 86390 1
409366 99409366 1001 86380 86390 1
409423 99409423 1001 86380 86390 1
409437 99409437 1001 86380 86390 1
409969 99409969 1001 86380 86390 1
409964 99409964 1001 86380 86390 1
409947 99409947 1001 86380 86390 1
410164 99410164 1001 86380 86390 1
410493 99410493 1001 86380 86390 1
410714 99410714 1001 86380 86390 1
410621 99410621 1001 86380 86390 1
410745 99410745 1001 86380 86390 1
410905 99410905 1001 86380 86390 1
410959 99410959 1001 86380 86390 1
411291 99411291 1001 86380 86390 1
411778 99411778 1001 86380 86390 1
413306 99413306 1001 86380 86390 1
413533 99413533 1001 86380 86390 1
413161 99413161 1001 86380 86390 1
413081 99413081 1001 86380 86390 1
413108 99413108 1001 86380 86390 1
414020 99414020 1001 86380 86390 1
414106 99414106 1001 86380 86390 1
415078 99415078 1001 86380 86390 1
415176 99415176 1001 86380 86390 1
415132 99415132 1001 86380 86390 1
414675 99414675 1001 86380 86390 1
414705 99414705 1001 86380 86390 1
414600 99414600 1001 86380 86390 1
414701 99414701 1001 86380 86390 1
414123 99414123 1001 86380 86390 1
415536 99415536 1001 86380 86390 1
415542 99415542 1001 86380 86390 1
416782 99416782 1001 86380 86390 1
416982 99416982 1001 86380 86390 1
416484 99416484 1001 86380 86390 1
416313 99416313 1001 86380 86390 1
415787 99415787 1001 86380 86390 1
417011 99417011 1001 86380 86390 1
417586 99417586 1001 86380 86390 1
417418 99417418 1001 86380 86390 1
418673 99418673 1001 86380 86390 1
418577 99418577 1001 86380 86390 1
418703 99418703 1001 86380 86390 1
418423 99418423 1001 86380 86390 1
418354 99418354 1001 86380 86390 1
419181 99419181 1001 86380 86390 1
419045 99419045 1001 86380 86390 1
420205 99420205 1001 86380 86390 1
420438 99420438 1001 86380 86390 1
419322 99419322 1001 86380 86390 1
419591 99419591 1001 86380 86390 1
420829 99420829 1001 86380 86390 1
421967 99421967 1001 86380 86390 1
421912 99421912 1001 86380 86390 1
421767 99421767 1001 86380 86390 1
421478 99421478 1001 86380 86390 1
421461 99421461 1001 86380 86390 1
421281 99421281 1001 86380 86390 1
421648 99421648 1001 86380 86390 1
420969 99420969 1001 86380 86390 1
423004 99423004 1001 86380 86390 1
423281 99423281 1001 86380 86390 1
422768 99422768 1001 86380 86390 1
423966 99423966 1001 86380 86390 1
425037 99425037 1001 86380 86390 1
425371 99425371 1001 86380 86390 1
424792 99424792 1001 86380 86390 1
424333 99424333 1001 86380 86390 1
424203 99424203 1001 86380 86390 1
426427 99426427 1001 86380 86390 1
426280 99426280 1001 86380 86390 1
426400 99426400 1001 86380 86390 1
426536 99426536 1001 86380 86390 1
425940 99425940 1001 86380 86390 1
426237 99426237 1001 86380 86390 1
428516 99428516 1001 86380 86390 1
428505 99428505 1001 86380 86390 1
427739 99427739 1001 86380 86390 1
429076 99429076 1001 86380 86390 1
429727 99429727 1001 86380 86390 1
429949 99429949 1001 86380 86390 1
429293 99429293 1001 86380 86390 1
429220 99429220 1001 86380 86390 1
430641 99430641 1001 86380 86390 1
430513 99430513 1001 86380 86390 1
431964 99431964 1001 86380 86390 1
431717 99431717 1001 86380 86390 1
431948 99431948 1001 86380 86390 1
431788 99431788 1001 86380 86390 1
431459 99431459 1001 86380 86390 1
431614 99431614 1001 86380 86390 1
431337 99431337 1001 86380 86390 1
432164 99432164 1001 86380 86390 1
433642 99433642 1001 86380 86390 1
433028 99433028 1001 86380 86390 1
433196 99433196 1001 86380 86390 1
432912 99432912 1001 86380 86390 1
433281 99433281 1001 86380 86390 1
433064 99433064 1001 86380 86390 1
433089 99433089 1001 86380 86390 1
432564 99432564 1001 86380 86390 1
432656 99432656 1001 86380 86390 1
433912 99433912 1001 86380 86390 1
435160 99435160 1001 86380 86390 1
435212 99435212 1001 86380 86390 1
434870 99434870 1001 86380 86390 1
434726 99434726 1001 86380 86390 1
434770 99434770 1001 86380 86390 1
434232 99434232 1001 86380 86390 1
436881 99436881 1001 86380 86390 1
436045 99436045 1001 86380 86390 1
436141 99436141 1001 86380 86390 1
436080 99436080 1001 86380 86390 1
437346 99437346 1001 86380 86390 1
437337 99437337 1001 86380 86390 1
300344 99300344 1001 86380 86390 1
300464 99300464 1001 86380 86390 1
300516 99300516 1001 86380 86390 1
300391 99300391 1001 86380 86390 1
300148 99300148 1001 86380 86390 1
300165 99300165 1001 86380 86390 1
300838 99300838 1001 86380 86390 1
301368 99301368 1001 86380 86390 1
300946 99300946 1001 86380 86390 1
301669 99301669 1001 86380 86390 1
301671 99301671 1001 86380 86390 1
302304 99302304 1001 86380 86390 1
302309 99302309 1001 86380 86390 1
301982 99301982 1001 86380 86390 1
302062 99302062 1001 86380 86390 1
302038 99302038 1001 86380 86390 1
301863 99301863 1001 86380 86390 1
301931 99301931 1001 86380 86390 1
301776 99301776 1001 86380 86390 1
301854 99301854 1001 86380 86390 1
301808 99301808 1001 86380 86390 1
302566 99302566 1001 86380 86390 1
303015 99303015 1001 86380 86390 1
303103 99303103 1001 86380 86390 1
302893 99302893 1001 86380 86390 1
302601 99302601 1001 86380 86390 1
302589 99302589 1001 86380 86390 1
302592 99302592 1001 86380 86390 1
303315 99303315 1001 86380 86390 1
303898 99303898 1001 86380 86390 1
303724 99303724 1001 86380 86390 1
303802 99303802 1001 86380 86390 1
303730 99303730 1001 86380 86390 1
303798 99303798 1001 86380 86390 1
303734 99303734 1001 86380 86390 1
303555 99303555 1001 86380 86390 1
303466 99303466 1001 86380 86390 1
303515 99303515 1001 86380 86390 1
304040 99304040 1001 86380 86390 1
304671 99304671 1001 86380 86390 1
304550 99304550 1001 86380 86390 1
304517 99304517 1001 86380 86390 1
304313 99304313 1001 86380 86390 1
304965 99304965 1001 86380 86390 1
304863 99304863 1001 86380 86390 1
304946 99304946 1001 86380 86390 1
305559 99305559 1001 86380 86390 1
305376 99305376 1001 86380 86390 1
305403 99305403 1001 86380 86390 1
305367 99305367 1001 86380 86390 1
305318 99305318 1001 86380 86390 1
305075 99305075 1001 86380 86390 1
500144 99500144 1001 86380 86390 1
500750 99500750 1001 86380 86390 1
500788 99500788 1001 86380 86390 1
500666 99500666 1001 86380 86390 1
500796 99500796 1001 86380 86390 1
500643 99500643 1001 86380 86390 1
500570 99500570 1001 86380 86390 1
500490 99500490 1001 86380 86390 1
500223 99500223 1001 86380 86390 1
500357 99500357 1001 86380 86390 1
500972 99500972 1001 86380 86390 1
500896 99500896 1001 86380 86390 1
500910 99500910 1001 86380 86390 1
500976 99500976 1001 86380 86390 1
500964 99500964 1001 86380 86390 1
501539 99501539 1001 86380 86390 1
501514 99501514 1001 86380 86390 1
501330 99501330 1001 86380 86390 1
501045 99501045 1001 86380 86390 1
501208 99501208 1001 86380 86390 1
502092 99502092 1001 86380 86390 1
502212 99502212 1001 86380 86390 1
502252 99502252 1001 86380 86390 1
502215 99502215 1001 86380 86390 1
502190 99502190 1001 86380 86390 1
502218 99502218 1001 86380 86390 1
502020 99502020 1001 86380 86390 1
502632 99502632 1001 86380 86390 1
502608 99502608 1001 86380 86390 1
502626 99502626 1001 86380 86390 1
503209 99503209 1001 86380 86390 1
502946 99502946 1001 86380 86390 1
503026 99503026 1001 86380 86390 1
502930 99502930 1001 86380 86390 1
503072 99503072 1001 86380 86390 1
502696 99502696 1001 86380 86390 1
502685 99502685 1001 86380 86390 1
502680 99502680 1001 86380 86390 1
502683 99502683 1001 86380 86390 1
503319 99503319 1001 86380 86390 1
503494 99503494 1001 86380 86390 1
503994 99503994 1001 86380 86390 1
504027 99504027 1001 86380 86390 1
503785 99503785 1001 86380 86390 1
503671 99503671 1001 86380 86390 1
503503 99503503 1001 86380 86390 1
503634 99503634 1001 86380 86390 1
503521 99503521 1001 86380 86390 1
504819 99504819 1001 86380 86390 1
504899 99504899 1001 86380 86390 1
504877 99504877 1001 86380 86390 1
504646 99504646 1001 86380 86390 1
504328 99504328 1001 86380 86390 1
504374 99504374 1001 86380 86390 1
505071 99505071 1001 86380 86390 1
505016 99505016 1001 86380 86390 1
505708 99505708 1001 86380 86390 1
505515 99505515 1001 86380 86390 1
505203 99505203 1001 86380 86390 1
505847 99505847 1001 86380 86390 1
505889 99505889 1001 86380 86390 1
505904 99505904 1001 86380 86390 1
506548 99506548 1001 86380 86390 1
506449 99506449 1001 86380 86390 1
506125 99506125 1001 86380 86390 1
506771 99506771 1001 86380 86390 1
507332 99507332 1001 86380 86390 1
507325 99507325 1001 86380 86390 1
507301 99507301 1001 86380 86390 1
507317 99507317 1001 86380 86390 1
507051 99507051 1001 86380 86390 1
507066 99507066 1001 86380 86390 1
506958 99506958 1001 86380 86390 1
506806 99506806 1001 86380 86390 1
506940 99506940 1001 86380 86390 1
507444 99507444 1001 86380 86390 1
508059 99508059 1001 86380 86390 1
507934 99507934 1001 86380 86390 1
507845 99507845 1001 86380 86390 1
507759 99507759 1001 86380 86390 1
507778 99507778 1001 86380 86390 1
507791 99507791 1001 86380 86390 1
508428 99508428 1001 86380 86390 1
508962 99508962 1001 86380 86390 1
508945 99508945 1001 86380 86390 1
508707 99508707 1001 86380 86390 1
508824 99508824 1001 86380 86390 1
508636 99508636 1001 86380 86390 1
508555 99508555 1001 86380 86390 1
509169 99509169 1001 86380 86390 1
509224 99509224 1001 86380 86390 1
509096 99509096 1001 86380 86390 1
509700 99509700 1001 86380 86390 1
509782 99509782 1001 86380 86390 1
509585 99509585 1001 86380 86390 1
509359 99509359 1001 86380 86390 1
509393 99509393 1001 86380 86390 1
510016 99510016 1001 86380 86390 1
509970 99509970 1001 86380 86390 1
510371 99510371 1001 86380 86390 1
510477 99510477 1001 86380 86390 1
510362 99510362 1001 86380 86390 1
510391 99510391 1001 86380 86390 1
510162 99510162 1001 86380 86390 1
510282 99510282 1001 86380 86390 1
510870 99510870 1001 86380 86390 1
511411 99511411 1001 86380 86390 1
511301 99511301 1001 86380 86390 1
511211 99511211 1001 86380 86390 1
511052 99511052 1001 86380 86390 1
511105 99511105 1001 86380 86390 1
510992 99510992 1001 86380 86390 1
511740 99511740 1001 86380 86390 1
512277 99512277 1001 86380 86390 1
512204 99512204 1001 86380 86390 1
511811 99511811 1001 86380 86390 1
511786 99511786 1001 86380 86390 1
511867 99511867 1001 86380 86390 1
512479 99512479 1001 86380 86390 1
512521 99512521 1001 86380 86390 1
512420 99512420 1001 86380 86390 1
512513 99512513 1001 86380 86390 1
512450 99512450 1001 86380 86390 1
512529 99512529 1001 86380 86390 1
513078 99513078 1001 86380 86390 1
513018 99513018 1001 86380 86390 1
513019 99513019 1001 86380 86390 1
512877 99512877 1001 86380 86390 1
512676 99512676 1001 86380 86390 1
512642 99512642 1001 86380 86390 1
512698 99512698 1001 86380 86390 1
512596 99512596 1001 86380 86390 1
513364 99513364 1001 86380 86390 1
513393 99513393 1001 86380 86390 1
513265 99513265 1001 86380 86390 1
514004 99514004 1001 86380 86390 1
513910 99513910 1001 86380 86390 1
513874 99513874 1001 86380 86390 1
513729 99513729 1001 86380 86390 1
514138 99514138 1001 86380 86390 1
514600 99514600 1001 86380 86390 1
514563 99514563 1001 86380 86390 1
514553 99514553 1001 86380 86390 1
514646 99514646 1001 86380 86390 1
514647 99514647 1001 86380 86390 1
514508 99514508 1001 86380 86390 1
514395 99514395 1001 86380 86390 1
514308 99514308 1001 86380 86390 1
514244 99514244 1001 86380 86390 1
515037 99515037 1001 86380 86390 1
514895 99514895 1001 86380 86390 1
515580 99515580 1001 86380 86390 1
515090 99515090 1001 86380 86390 1
515130 99515130 1001 86380 86390 1
515772 99515772 1001 86380 86390 1
515813 99515813 1001 86380 86390 1
515841 99515841 1001 86380 86390 1
515768 99515768 1001 86380 86390 1
516365 99516365 1001 86380 86390 1
516172 99516172 1001 86380 86390 1
516024 99516024 1001 86380 86390 1
515949 99515949 1001 86380 86390 1
515898 99515898 1001 86380 86390 1
516663 99516663 1001 86380 86390 1
516638 99516638 1001 86380 86390 1
516654 99516654 1001 86380 86390 1
516642 99516642 1001 86380 86390 1
517305 99517305 1001 86380 86390 1
517106 99517106 1001 86380 86390 1
517008 99517008 1001 86380 86390 1
516873 99516873 1001 86380 86390 1
517389 99517389 1001 86380 86390 1
518102 99518102 1001 86380 86390 1
518146 99518146 1001 86380 86390 1
518093 99518093 1001 86380 86390 1
517908 99517908 1001 86380 86390 1
517753 99517753 1001 86380 86390 1
517896 99517896 1001 86380 86390 1
517799 99517799 1001 86380 86390 1
517668 99517668 1001 86380 86390 1
517656 99517656 1001 86380 86390 1
518328 99518328 1001 86380 86390 1
518822 99518822 1001 86380 86390 1
518830 99518830 1001 86380 86390 1
518845 99518845 1001 86380 86390 1
518710 99518710 1001 86380 86390 1
518446 99518446 1001 86380 86390 1
519134 99519134 1001 86380 86390 1
519046 99519046 1001 86380 86390 1
519021 99519021 1001 86380 86390 1
518997 99518997 1001 86380 86390 1
519777 99519777 1001 86380 86390 1
519666 99519666 1001 86380 86390 1
519643 99519643 1001 86380 86390 1
519747 99519747 1001 86380 86390 1
519492 99519492 1001 86380 86390 1
519458 99519458 1001 86380 86390 1
519536 99519536 1001 86380 86390 1
519335 99519335 1001 86380 86390 1
519337 99519337 1001 86380 86390 1
519228 99519228 1001 86380 86390 1
519402 99519402 1001 86380 86390 1
519883 99519883 1001 86380 86390 1
520280 99520280 1001 86380 86390 1
520273 99520273 1001 86380 86390 1
520274 99520274 1001 86380 86390 1
520214 99520214 1001 86380 86390 1
520150 99520150 1001 86380 86390 1
520806 99520806 1001 86380 86390 1
520679 99520679 1001 86380 86390 1
521060 99521060 1001 86380 86390 1
520988 99520988 1001 86380 86390 1
520913 99520913 1001 86380 86390 1
520966 99520966 1001 86380 86390 1
521580 99521580 1001 86380 86390 1
522105 99522105 1001 86380 86390 1
521827 99521827 1001 86380 86390 1
521845 99521845 1001 86380 86390 1
521708 99521708 1001 86380 86390 1
522295 99522295 1001 86380 86390 1
522980 99522980 1001 86380 86390 1
522981 99522981 1001 86380 86390 1
522889 99522889 1001 86380 86390 1
522751 99522751 1001 86380 86390 1
522794 99522794 1001 86380 86390 1
522624 99522624 1001 86380 86390 1
523135 99523135 1001 86380 86390 1
523777 99523777 1001 86380 86390 1
523506 99523506 1001 86380 86390 1
523984 99523984 1001 86380 86390 1
524122 99524122 1001 86380 86390 1
524148 99524148 1001 86380 86390 1
524741 99524741 1001 86380 86390 1
524748 99524748 1001 86380 86390 1
524601 99524601 1001 86380 86390 1
524397 99524397 1001 86380 86390 1
524532 99524532 1001 86380 86390 1
524390 99524390 1001 86380 86390 1
524366 99524366 1001 86380 86390 1
524321 99524321 1001 86380 86390 1
524313 99524313 1001 86380 86390 1
524171 99524171 1001 86380 86390 1
524898 99524898 1001 86380 86390 1
524883 99524883 1001 86380 86390 1
525094 99525094 1001 86380 86390 1
525073 99525073 1001 86380 86390 1
525743 99525743 1001 86380 86390 1
526365 99526365 1001 86380 86390 1
526240 99526240 1001 86380 86390 1
526092 99526092 1001 86380 86390 1
526148 99526148 1001 86380 86390 1
525803 99525803 1001 86380 86390 1
525887 99525887 1001 86380 86390 1
526477 99526477 1001 86380 86390 1
527121 99527121 1001 86380 86390 1
526887 99526887 1001 86380 86390 1
526793 99526793 1001 86380 86390 1
527276 99527276 1001 86380 86390 1
528012 99528012 1001 86380 86390 1
527704 99527704 1001 86380 86390 1
527737 99527737 1001 86380 86390 1
527572 99527572 1001 86380 86390 1
527580 99527580 1001 86380 86390 1
527479 99527479 1001 86380 86390 1
528796 99528796 1001 86380 86390 1
528541 99528541 1001 86380 86390 1
528502 99528502 1001 86380 86390 1
528558 99528558 1001 86380 86390 1
528675 99528675 1001 86380 86390 1
528914 99528914 1001 86380 86390 1
529012 99529012 1001 86380 86390 1
529585 99529585 1001 86380 86390 1
529470 99529470 1001 86380 86390 1
529501 99529501 1001 86380 86390 1
529478 99529478 1001 86380 86390 1
529335 99529335 1001 86380 86390 1
529468 99529468 1001 86380 86390 1
529159 99529159 1001 86380 86390 1
529856 99529856 1001 86380 86390 1
529801 99529801 1001 86380 86390 1
530466 99530466 1001 86380 86390 1
530348 99530348 1001 86380 86390 1
530153 99530153 1001 86380 86390 1
530219 99530219 1001 86380 86390 1
530242 99530242 1001 86380 86390 1
529991 99529991 1001 86380 86390 1
530592 99530592 1001 86380 86390 1
530711 99530711 1001 86380 86390 1
530687 99530687 1001 86380 86390 1
530585 99530585 1001 86380 86390 1
530612 99530612 1001 86380 86390 1
530691 99530691 1001 86380 86390 1
531420 99531420 1001 86380 86390 1
532118 99532118 1001 86380 86390 1
532031 99532031 1001 86380 86390 1
531908 99531908 1001 86380 86390 1
531947 99531947 1001 86380 86390 1
531697 99531697 1001 86380 86390 1
532268 99532268 1001 86380 86390 1
532213 99532213 1001 86380 86390 1
532292 99532292 1001 86380 86390 1
532877 99532877 1001 86380 86390 1
532916 99532916 1001 86380 86390 1
532921 99532921 1001 86380 86390 1
532457 99532457 1001 86380 86390 1
533112 99533112 1001 86380 86390 1
533166 99533166 1001 86380 86390 1
533168 99533168 1001 86380 86390 1
533840 99533840 1001 86380 86390 1
533549 99533549 1001 86380 86390 1
533443 99533443 1001 86380 86390 1
534026 99534026 1001 86380 86390 1
533940 99533940 1001 86380 86390 1
534531 99534531 1001 86380 86390 1
534544 99534544 1001 86380 86390 1
534246 99534246 1001 86380 86390 1
534235 99534235 1001 86380 86390 1
534261 99534261 1001 86380 86390 1
534135 99534135 1001 86380 86390 1
534813 99534813 1001 86380 86390 1
534842 99534842 1001 86380 86390 1
535475 99535475 1001 86380 86390 1
535198 99535198 1001 86380 86390 1
534893 99534893 1001 86380 86390 1
535640 99535640 1001 86380 86390 1
536188 99536188 1001 86380 86390 1
536266 99536266 1001 86380 86390 1
536031 99536031 1001 86380 86390 1
535984 99535984 1001 86380 86390 1
535752 99535752 1001 86380 86390 1
535857 99535857 1001 86380 86390 1
536386 99536386 1001 86380 86390 1
536365 99536365 1001 86380 86390 1
536432 99536432 1001 86380 86390 1
536459 99536459 1001 86380 86390 1
536395 99536395 1001 86380 86390 1
537063 99537063 1001 86380 86390 1
536989 99536989 1001 86380 86390 1
537157 99537157 1001 86380 86390 1
536892 99536892 1001 86380 86390 1
536950 99536950 1001 86380 86390 1
536861 99536861 1001 86380 86390 1
536684 99536684 1001 86380 86390 1
537330 99537330 1001 86380 86390 1
537271 99537271 1001 86380 86390 1
537337 99537337 1001 86380 86390 1
537821 99537821 1001 86380 86390 1
537548 99537548 1001 86380 86390 1
538068 99538068 1001 86380 86390 1
538030 99538030 1001 86380 86390 1
538114 99538114 1001 86380 86390 1
538766 99538766 1001 86380 86390 1
538788 99538788 1001 86380 86390 1
538618 99538618 1001 86380 86390 1
538406 99538406 1001 86380 86390 1
538447 99538447 1001 86380 86390 1
538540 99538540 1001 86380 86390 1
538232 99538232 1001 86380 86390 1
538379 99538379 1001 86380 86390 1
538342 99538342 1001 86380 86390 1
538292 99538292 1001 86380 86390 1
538880 99538880 1001 86380 86390 1
538818 99538818 1001 86380 86390 1
539474 99539474 1001 86380 86390 1
539496 99539496 1001 86380 86390 1
539284 99539284 1001 86380 86390 1
539262 99539262 1001 86380 86390 1
539227 99539227 1001 86380 86390 1
539178 99539178 1001 86380 86390 1
539128 99539128 1001 86380 86390 1
539773 99539773 1001 86380 86390 1
540270 99540270 1001 86380 86390 1
540188 99540188 1001 86380 86390 1
540244 99540244 1001 86380 86390 1
540008 99540008 1001 86380 86390 1
539867 99539867 1001 86380 86390 1
539868 99539868 1001 86380 86390 1
540546 99540546 1001 86380 86390 1
540631 99540631 1001 86380 86390 1
541121 99541121 1001 86380 86390 1
540998 99540998 1001 86380 86390 1
540854 99540854 1001 86380 86390 1
540860 99540860 1001 86380 86390 1
541956 99541956 1001 86380 86390 1
541537 99541537 1001 86380 86390 1
541516 99541516 1001 86380 86390 1
542537 99542537 1001 86380 86390 1
543686 99543686 1001 86380 86390 1
543436 99543436 1001 86380 86390 1
543522 99543522 1001 86380 86390 1
543382 99543382 1001 86380 86390 1
543552 99543552 1001 86380 86390 1
543206 99543206 1001 86380 86390 1
543315 99543315 1001 86380 86390 1
543911 99543911 1001 86380 86390 1
543782 99543782 1001 86380 86390 1
544485 99544485 1001 86380 86390 1
544462 99544462 1001 86380 86390 1
544260 99544260 1001 86380 86390 1
544093 99544093 1001 86380 86390 1
544156 99544156 1001 86380 86390 1
544719 99544719 1001 86380 86390 1
525209 742 1002 63000 63431 1
400119 99400119 1001 86380 86390 1
400533 99400533 1001 86380 86390 1
401087 99401087 1001 86380 86390 1
401202 99401202 1001 86380 86390 1
401386 99401386 1001 86380 86390 1
401666 99401666 1001 86380 86390 1
401776 99401776 1001 86380 86390 1
402053 99402053 1001 86380 86390 1
402061 99402061 1001 86380 86390 1
402134 99402134 1001 86380 86390 1
402572 99402572 1001 86380 86390 1
403062 99403062 1001 86380 86390 1
403137 99403137 1001 86380 86390 1
403679 99403679 1001 86380 86390 1
405063 99405063 1001 86380 86390 1
405460 99405460 1001 86380 86390 1
405975 99405975 1001 86380 86390 1
405906 99405906 1001 86380 86390 1
406051 99406051 1001 86380 86390 1
406473 99406473 1001 86380 86390 1
406691 99406691 1001 86380 86390 1
406980 99406980 1001 86380 86390 1
407327 99407327 1001 86380 86390 1
407272 99407272 1001 86380 86390 1
407360 99407360 1001 86380 86390 1
407631 99407631 1001 86380 86390 1
407682 99407682 1001 86380 86390 1
408178 99408178 1001 86380 86390 1
408372 99408372 1001 86380 86390 1
408337 99408337 1001 86380 86390 1
408472 99408472 1001 86380 86390 1
409118 99409118 1001 86380 86390 1
409252 99409252 1001 86380 86390 1
409554 99409554 1001 86380 86390 1
409756 99409756 1001 86380 86390 1
409863 99409863 1001 86380 86390 1
410099 99410099 1001 86380 86390 1
411870 99411870 1001 86380 86390 1
411926 99411926 1001 86380 86390 1
412084 99412084 1001 86380 86390 1
412157 99412157 1001 86380 86390 1
412133 99412133 1001 86380 86390 1
412166 99412166 1001 86380 86390 1
413416 99413416 1001 86380 86390 1
412666 99412666 1001 86380 86390 1
412555 99412555 1001 86380 86390 1
412659 99412659 1001 86380 86390 1
413785 99413785 1001 86380 86390 1
413925 99413925 1001 86380 86390 1
413937 99413937 1001 86380 86390 1
413712 99413712 1001 86380 86390 1
414779 99414779 1001 86380 86390 1
415500 99415500 1001 86380 86390 1
416762 99416762 1001 86380 86390 1
416919 99416919 1001 86380 86390 1
416006 99416006 1001 86380 86390 1
415784 99415784 1001 86380 86390 1
416096 99416096 1001 86380 86390 1
417142 99417142 1001 86380 86390 1
417245 99417245 1001 86380 86390 1
417154 99417154 1001 86380 86390 1
417494 99417494 1001 86380 86390 1
418625 99418625 1001 86380 86390 1
418492 99418492 1001 86380 86390 1
418135 99418135 1001 86380 86390 1
418092 99418092 1001 86380 86390 1
417814 99417814 1001 86380 86390 1
417887 99417887 1001 86380 86390 1
417627 99417627 1001 86380 86390 1
419009 99419009 1001 86380 86390 1
419174 99419174 1001 86380 86390 1
420196 99420196 1001 86380 86390 1
420144 99420144 1001 86380 86390 1
419883 99419883 1001 86380 86390 1
419876 99419876 1001 86380 86390 1
419903 99419903 1001 86380 86390 1
419482 99419482 1001 86380 86390 1
420679 99420679 1001 86380 86390 1
420800 99420800 1001 86380 86390 1
421742 99421742 1001 86380 86390 1
422000 99422000 1001 86380 86390 1
422048 99422048 1001 86380 86390 1
421782 99421782 1001 86380 86390 1
421903 99421903 1001 86380 86390 1
421393 99421393 1001 86380 86390 1
421416 99421416 1001 86380 86390 1
421288 99421288 1001 86380 86390 1
420850 99420850 1001 86380 86390 1
423651 99423651 1001 86380 86390 1
423345 99423345 1001 86380 86390 1
423331 99423331 1001 86380 86390 1
422945 99422945 1001 86380 86390 1
423188 99423188 1001 86380 86390 1
423794 99423794 1001 86380 86390 1
423845 99423845 1001 86380 86390 1
423852 99423852 1001 86380 86390 1
423874 99423874 1001 86380 86390 1
425339 99425339 1001 86380 86390 1
425313 99425313 1001 86380 86390 1
425166 99425166 1001 86380 86390 1
424806 99424806 1001 86380 86390 1
424729 99424729 1001 86380 86390 1
424401 99424401 1001 86380 86390 1
424557 99424557 1001 86380 86390 1
425742 99425742 1001 86380 86390 1
427061 99427061 1001 86380 86390 1
426335 99426335 1001 86380 86390 1
426500 99426500 1001 86380 86390 1
426612 99426612 1001 86380 86390 1
426258 99426258 1001 86380 86390 1
427472 99427472 1001 86380 86390 1
428452 99428452 1001 86380 86390 1
428321 99428321 1001 86380 86390 1
428130 99428130 1001 86380 86390 1
427921 99427921 1001 86380 86390 1
429149 99429149 1001 86380 86390 1
429801 99429801 1001 86380 86390 1
429280 99429280 1001 86380 86390 1
431430 99431430 1001 86380 86390 1
431541 99431541 1001 86380 86390 1
431303 99431303 1001 86380 86390 1
433574 99433574 1001 86380 86390 1
433707 99433707 1001 86380 86390 1
433193 99433193 1001 86380 86390 1
433173 99433173 1001 86380 86390 1
432709 99432709 1001 86380 86390 1
433996 99433996 1001 86380 86390 1
434125 99434125 1001 86380 86390 1
435252 99435252 1001 86380 86390 1
434389 99434389 1001 86380 86390 1
435567 99435567 1001 86380 86390 1
435603 99435603 1001 86380 86390 1
435636 99435636 1001 86380 86390 1
435504 99435504 1001 86380 86390 1
436563 99436563 1001 86380 86390 1
436554 99436554 1001 86380 86390 1
436649 99436649 1001 86380 86390 1
437228 99437228 1001 86380 86390 1
300641 99300641 1001 86380 86390 1
300655 99300655 1001 86380 86390 1
300546 99300546 1001 86380 86390 1
300474 99300474 1001 86380 86390 1
300481 99300481 1001 86380 86390 1
300266 99300266 1001 86380 86390 1
300807 99300807 1001 86380 86390 1
300771 99300771 1001 86380 86390 1
300841 99300841 1001 86380 86390 1
301466 99301466 1001 86380 86390 1
301443 99301443 1001 86380 86390 1
301258 99301258 1001 86380 86390 1
301196 99301196 1001 86380 86390 1
301227 99301227 1001 86380 86390 1
301346 99301346 1001 86380 86390 1
301295 99301295 1001 86380 86390 1
301218 99301218 1001 86380 86390 1
301063 99301063 1001 86380 86390 1
300948 99300948 1001 86380 86390 1
301028 99301028 1001 86380 86390 1
301678 99301678 1001 86380 86390 1
302352 99302352 1001 86380 86390 1
302283 99302283 1001 86380 86390 1
301822 99301822 1001 86380 86390 1
302900 99302900 1001 86380 86390 1
302787 99302787 1001 86380 86390 1
302688 99302688 1001 86380 86390 1
303360 99303360 1001 86380 86390 1
303833 99303833 1001 86380 86390 1
303784 99303784 1001 86380 86390 1
303596 99303596 1001 86380 86390 1
303572 99303572 1001 86380 86390 1
304058 99304058 1001 86380 86390 1
304821 99304821 1001 86380 86390 1
304486 99304486 1001 86380 86390 1
304293 99304293 1001 86380 86390 1
304246 99304246 1001 86380 86390 1
305051 99305051 1001 86380 86390 1
304912 99304912 1001 86380 86390 1
305018 99305018 1001 86380 86390 1
305021 99305021 1001 86380 86390 1
305597 99305597 1001 86380 86390 1
305522 99305522 1001 86380 86390 1
305639 99305639 1001 86380 86390 1
305614 99305614 1001 86380 86390 1
305477 99305477 1001 86380 86390 1
305261 99305261 1001 86380 86390 1
305107 99305107 1001 86380 86390 1
500050 99500050 1001 86380 86390 1
305689 99305689 1001 86380 86390 1
500057 99500057 1001 86380 86390 1
500621 99500621 1001 86380 86390 1
500782 99500782 1001 86380 86390 1
500536 99500536 1001 86380 86390 1
500272 99500272 1001 86380 86390 1
500213 99500213 1001 86380 86390 1
500193 99500193 1001 86380 86390 1
500828 99500828 1001 86380 86390 1
500963 99500963 1001 86380 86390 1
501423 99501423 1001 86380 86390 1
501269 99501269 1001 86380 86390 1
501259 99501259 1001 86380 86390 1
501301 99501301 1001 86380 86390 1
501250 99501250 1001 86380 86390 1
501238 99501238 1001 86380 86390 1
501115 99501115 1001 86380 86390 1
501222 99501222 1001 86380 86390 1
501823 99501823 1001 86380 86390 1
502364 99502364 1001 86380 86390 1
502261 99502261 1001 86380 86390 1
501965 99501965 1001 86380 86390 1
502010 99502010 1001 86380 86390 1
502625 99502625 1001 86380 86390 1
502613 99502613 1001 86380 86390 1
503185 99503185 1001 86380 86390 1
502931 99502931 1001 86380 86390 1
502781 99502781 1001 86380 86390 1
502785 99502785 1001 86380 86390 1
503407 99503407 1001 86380 86390 1
503451 99503451 1001 86380 86390 1
504018 99504018 1001 86380 86390 1
503930 99503930 1001 86380 86390 1
503936 99503936 1001 86380 86390 1
503875 99503875 1001 86380 86390 1
503839 99503839 1001 86380 86390 1
503801 99503801 1001 86380 86390 1
503880 99503880 1001 86380 86390 1
503804 99503804 1001 86380 86390 1
503592 99503592 1001 86380 86390 1
503557 99503557 1001 86380 86390 1
504262 99504262 1001 86380 86390 1
504211 99504211 1001 86380 86390 1
504230 99504230 1001 86380 86390 1
504940 99504940 1001 86380 86390 1
504688 99504688 1001 86380 86390 1
504586 99504586 1001 86380 86390 1
504354 99504354 1001 86380 86390 1
505721 99505721 1001 86380 86390 1
505408 99505408 1001 86380 86390 1
505843 99505843 1001 86380 86390 1
505779 99505779 1001 86380 86390 1
506529 99506529 1001 86380 86390 1
506269 99506269 1001 86380 86390 1
506348 99506348 1001 86380 86390 1
506299 99506299 1001 86380 86390 1
506146 99506146 1001 86380 86390 1
506687 99506687 1001 86380 86390 1
506781 99506781 1001 86380 86390 1
506644 99506644 1001 86380 86390 1
507409 99507409 1001 86380 86390 1
507367 99507367 1001 86380 86390 1
507316 99507316 1001 86380 86390 1
507414 99507414 1001 86380 86390 1
507240 99507240 1001 86380 86390 1
507067 99507067 1001 86380 86390 1
507097 99507097 1001 86380 86390 1
507033 99507033 1001 86380 86390 1
506884 99506884 1001 86380 86390 1
507974 99507974 1001 86380 86390 1
509030 99509030 1001 86380 86390 1
508817 99508817 1001 86380 86390 1
508721 99508721 1001 86380 86390 1
509253 99509253 1001 86380 86390 1
509268 99509268 1001 86380 86390 1
509211 99509211 1001 86380 86390 1
509827 99509827 1001 86380 86390 1
509308 99509308 1001 86380 86390 1
509427 99509427 1001 86380 86390 1
510020 99510020 1001 86380 86390 1
509932 99509932 1001 86380 86390 1
509973 99509973 1001 86380 86390 1
510643 99510643 1001 86380 86390 1
510722 99510722 1001 86380 86390 1
510464 99510464 1001 86380 86390 1
510303 99510303 1001 86380 86390 1
510111 99510111 1001 86380 86390 1
510194 99510194 1001 86380 86390 1
510859 99510859 1001 86380 86390 1
511498 99511498 1001 86380 86390 1
511236 99511236 1001 86380 86390 1
511126 99511126 1001 86380 86390 1
511023 99511023 1001 86380 86390 1
511057 99511057 1001 86380 86390 1
512241 99512241 1001 86380 86390 1
512307 99512307 1001 86380 86390 1
512297 99512297 1001 86380 86390 1
512162 99512162 1001 86380 86390 1
512143 99512143 1001 86380 86390 1
511814 99511814 1001 86380 86390 1
512527 99512527 1001 86380 86390 1
513034 99513034 1001 86380 86390 1
513101 99513101 1001 86380 86390 1
512778 99512778 1001 86380 86390 1
513925 99513925 1001 86380 86390 1
513599 99513599 1001 86380 86390 1
513499 99513499 1001 86380 86390 1
514042 99514042 1001 86380 86390 1
514094 99514094 1001 86380 86390 1
514172 99514172 1001 86380 86390 1
514212 99514212 1001 86380 86390 1
514071 99514071 1001 86380 86390 1
514218 99514218 1001 86380 86390 1
514806 99514806 1001 86380 86390 1
514720 99514720 1001 86380 86390 1
514641 99514641 1001 86380 86390 1
514250 99514250 1001 86380 86390 1
514239 99514239 1001 86380 86390 1
514437 99514437 1001 86380 86390 1
515622 99515622 1001 86380 86390 1
515494 99515494 1001 86380 86390 1
515514 99515514 1001 86380 86390 1
515140 99515140 1001 86380 86390 1
515093 99515093 1001 86380 86390 1
515249 99515249 1001 86380 86390 1
516230 99516230 1001 86380 86390 1
516047 99516047 1001 86380 86390 1
516688 99516688 1001 86380 86390 1
516643 99516643 1001 86380 86390 1
516993 99516993 1001 86380 86390 1
516932 99516932 1001 86380 86390 1
516823 99516823 1001 86380 86390 1
516732 99516732 1001 86380 86390 1
517454 99517454 1001 86380 86390 1
518008 99518008 1001 86380 86390 1
518112 99518112 1001 86380 86390 1
517777 99517777 1001 86380 86390 1
517897 99517897 1001 86380 86390 1
517681 99517681 1001 86380 86390 1
518248 99518248 1001 86380 86390 1
518890 99518890 1001 86380 86390 1
518761 99518761 1001 86380 86390 1
519044 99519044 1001 86380 86390 1
519070 99519070 1001 86380 86390 1
519673 99519673 1001 86380 86390 1
519665 99519665 1001 86380 86390 1
519800 99519800 1001 86380 86390 1
519572 99519572 1001 86380 86390 1
520006 99520006 1001 86380 86390 1
520008 99520008 1001 86380 86390 1
519985 99519985 1001 86380 86390 1
519936 99519936 1001 86380 86390 1
520524 99520524 1001 86380 86390 1
520437 99520437 1001 86380 86390 1
520599 99520599 1001 86380 86390 1
520636 99520636 1001 86380 86390 1
520242 99520242 1001 86380 86390 1
520400 99520400 1001 86380 86390 1
520312 99520312 1001 86380 86390 1
520123 99520123 1001 86380 86390 1
520137 99520137 1001 86380 86390 1
520052 99520052 1001 86380 86390 1
520119 99520119 1001 86380 86390 1
520795 99520795 1001 86380 86390 1
520812 99520812 1001 86380 86390 1
520657 99520657 1001 86380 86390 1
521287 99521287 1001 86380 86390 1
521420 99521420 1001 86380 86390 1
521124 99521124 1001 86380 86390 1
522206 99522206 1001 86380 86390 1
522286 99522286 1001 86380 86390 1
521913 99521913 1001 86380 86390 1
521887 99521887 1001 86380 86390 1
522397 99522397 1001 86380 86390 1
522339 99522339 1001 86380 86390 1
523115 99523115 1001 86380 86390 1
523075 99523075 1001 86380 86390 1
523114 99523114 1001 86380 86390 1
523174 99523174 1001 86380 86390 1
523190 99523190 1001 86380 86390 1
523296 99523296 1001 86380 86390 1
523853 99523853 1001 86380 86390 1
523564 99523564 1001 86380 86390 1
523556 99523556 1001 86380 86390 1
524021 99524021 1001 86380 86390 1
524053 99524053 1001 86380 86390 1
524571 99524571 1001 86380 86390 1
524467 99524467 1001 86380 86390 1
524468 99524468 1001 86380 86390 1
525405 99525405 1001 86380 86390 1
525574 99525574 1001 86380 86390 1
525438 99525438 1001 86380 86390 1
525354 99525354 1001 86380 86390 1
525320 99525320 1001 86380 86390 1
525296 99525296 1001 86380 86390 1
525375 99525375 1001 86380 86390 1
525795 99525795 1001 86380 86390 1
526326 99526326 1001 86380 86390 1
526267 99526267 1001 86380 86390 1
526344 99526344 1001 86380 86390 1
526332 99526332 1001 86380 86390 1
526082 99526082 1001 86380 86390 1
526034 99526034 1001 86380 86390 1
526002 99526002 1001 86380 86390 1
526601 99526601 1001 86380 86390 1
526500 99526500 1001 86380 86390 1
526440 99526440 1001 86380 86390 1
527084 99527084 1001 86380 86390 1
526999 99526999 1001 86380 86390 1
526783 99526783 1001 86380 86390 1
526795 99526795 1001 86380 86390 1
527415 99527415 1001 86380 86390 1
527366 99527366 1001 86380 86390 1
527419 99527419 1001 86380 86390 1
527779 99527779 1001 86380 86390 1
527685 99527685 1001 86380 86390 1
527752 99527752 1001 86380 86390 1
527610 99527610 1001 86380 86390 1
527636 99527636 1001 86380 86390 1
528837 99528837 1001 86380 86390 1
528869 99528869 1001 86380 86390 1
528592 99528592 1001 86380 86390 1
528568 99528568 1001 86380 86390 1
528586 99528586 1001 86380 86390 1
528323 99528323 1001 86380 86390 1
528432 99528432 1001 86380 86390 1
529664 99529664 1001 86380 86390 1
529648 99529648 1001 86380 86390 1
529462 99529462 1001 86380 86390 1
529451 99529451 1001 86380 86390 1
529414 99529414 1001 86380 86390 1
529188 99529188 1001 86380 86390 1
529854 99529854 1001 86380 86390 1
530456 99530456 1001 86380 86390 1
530431 99530431 1001 86380 86390 1
530273 99530273 1001 86380 86390 1
530052 99530052 1001 86380 86390 1
530623 99530623 1001 86380 86390 1
530598 99530598 1001 86380 86390 1
530756 99530756 1001 86380 86390 1
531211 99531211 1001 86380 86390 1
531096 99531096 1001 86380 86390 1
530849 99530849 1001 86380 86390 1
530934 99530934 1001 86380 86390 1
531404 99531404 1001 86380 86390 1
531459 99531459 1001 86380 86390 1
531436 99531436 1001 86380 86390 1
531516 99531516 1001 86380 86390 1
532130 99532130 1001 86380 86390 1
532190 99532190 1001 86380 86390 1
531896 99531896 1001 86380 86390 1
531807 99531807 1001 86380 86390 1
531848 99531848 1001 86380 86390 1
531674 99531674 1001 86380 86390 1
532261 99532261 1001 86380 86390 1
532370 99532370 1001 86380 86390 1
532756 99532756 1001 86380 86390 1
532681 99532681 1001 86380 86390 1
532735 99532735 1001 86380 86390 1
532463 99532463 1001 86380 86390 1
532468 99532468 1001 86380 86390 1
533125 99533125 1001 86380 86390 1
533164 99533164 1001 86380 86390 1
533453 99533453 1001 86380 86390 1
533533 99533533 1001 86380 86390 1
533356 99533356 1001 86380 86390 1
533245 99533245 1001 86380 86390 1
534594 99534594 1001 86380 86390 1
534571 99534571 1001 86380 86390 1
534589 99534589 1001 86380 86390 1
534391 99534391 1001 86380 86390 1
534392 99534392 1001 86380 86390 1
534355 99534355 1001 86380 86390 1
534203 99534203 1001 86380 86390 1
535349 99535349 1001 86380 86390 1
535381 99535381 1001 86380 86390 1
535202 99535202 1001 86380 86390 1
535115 99535115 1001 86380 86390 1
534971 99534971 1001 86380 86390 1
534985 99534985 1001 86380 86390 1
535011 99535011 1001 86380 86390 1
535560 99535560 1001 86380 86390 1
535648 99535648 1001 86380 86390 1
536238 99536238 1001 86380 86390 1
536166 99536166 1001 86380 86390 1
535823 99535823 1001 86380 86390 1
536350 99536350 1001 86380 86390 1
536971 99536971 1001 86380 86390 1
537154 99537154 1001 86380 86390 1
537071 99537071 1001 86380 86390 1
536607 99536607 1001 86380 86390 1
536622 99536622 1001 86380 86390 1
537280 99537280 1001 86380 86390 1
537365 99537365 1001 86380 86390 1
537878 99537878 1001 86380 86390 1
537968 99537968 1001 86380 86390 1
537853 99537853 1001 86380 86390 1
537934 99537934 1001 86380 86390 1
537606 99537606 1001 86380 86390 1
538062 99538062 1001 86380 86390 1
538708 99538708 1001 86380 86390 1
538419 99538419 1001 86380 86390 1
538510 99538510 1001 86380 86390 1
538262 99538262 1001 86380 86390 1
539499 99539499 1001 86380 86390 1
539609 99539609 1001 86380 86390 1
539519 99539519 1001 86380 86390 1
540372 99540372 1001 86380 86390 1
540145 99540145 1001 86380 86390 1
540094 99540094 1001 86380 86390 1
539916 99539916 1001 86380 86390 1
539921 99539921 1001 86380 86390 1
541127 99541127 1001 86380 86390 1
541275 99541275 1001 86380 86390 1
540972 99540972 1001 86380 86390 1
541000 99541000 1001 86380 86390 1
540956 99540956 1001 86380 86390 1
540874 99540874 1001 86380 86390 1
540723 99540723 1001 86380 86390 1
541417 99541417 1001 86380 86390 1
542021 99542021 1001 86380 86390 1
541816 99541816 1001 86380 86390 1
541753 99541753 1001 86380 86390 1
541500 99541500 1001 86380 86390 1
541632 99541632 1001 86380 86390 1
541622 99541622 1001 86380 86390 1
542210 99542210 1001 86380 86390 1
542288 99542288 1001 86380 86390 1
542125 99542125 1001 86380 86390 1
542154 99542154 1001 86380 86390 1
542744 99542744 1001 86380 86390 1
542561 99542561 1001 86380 86390 1
543091 99543091 1001 86380 86390 1
542965 99542965 1001 86380 86390 1
543450 99543450 1001 86380 86390 1
544580 99544580 1001 86380 86390 1
544306 99544306 1001 86380 86390 1
544045 99544045 1001 86380 86390 1
544140 99544140 1001 86380 86390 1
544103 99544103 1001 86380 86390 1
544632 99544632 1001 86380 86390 1
500110 1125 1001 33792 34091 1
422691 210 1001 32760 33417 1
525208 742 1002 53057 66730 1
400009 99400009 1001 86380 86390 1
400044 99400044 1001 86380 86390 1
400140 99400140 1001 86380 86390 1
400221 99400221 1001 86380 86390 1
400300 99400300 1001 86380 86390 1
401012 99401012 1001 86380 86390 1
401084 99401084 1001 86380 86390 1
401327 99401327 1001 86380 86390 1
401313 99401313 1001 86380 86390 1
401670 99401670 1001 86380 86390 1
402187 99402187 1001 86380 86390 1
402248 99402248 1001 86380 86390 1
402728 99402728 1001 86380 86390 1
402798 99402798 1001 86380 86390 1
402891 99402891 1001 86380 86390 1
403096 99403096 1001 86380 86390 1
404338 99404338 1001 86380 86390 1
404558 99404558 1001 86380 86390 1
404647 99404647 1001 86380 86390 1
405296 99405296 1001 86380 86390 1
405633 99405633 1001 86380 86390 1
405928 99405928 1001 86380 86390 1
406162 99406162 1001 86380 86390 1
406266 99406266 1001 86380 86390 1
406333 99406333 1001 86380 86390 1
406316 99406316 1001 86380 86390 1
406632 99406632 1001 86380 86390 1
406808 99406808 1001 86380 86390 1
406870 99406870 1001 86380 86390 1
406993 99406993 1001 86380 86390 1
407050 99407050 1001 86380 86390 1
407308 99407308 1001 86380 86390 1
407297 99407297 1001 86380 86390 1
407264 99407264 1001 86380 86390 1
407548 99407548 1001 86380 86390 1
407815 99407815 1001 86380 86390 1
407792 99407792 1001 86380 86390 1
408363 99408363 1001 86380 86390 1
408406 99408406 1001 86380 86390 1
408522 99408522 1001 86380 86390 1
408783 99408783 1001 86380 86390 1
409320 99409320 1001 86380 86390 1
409448 99409448 1001 86380 86390 1
410002 99410002 1001 86380 86390 1
410299 99410299 1001 86380 86390 1
410756 99410756 1001 86380 86390 1
410956 99410956 1001 86380 86390 1
411378 99411378 1001 86380 86390 1
411709 99411709 1001 86380 86390 1
412107 99412107 1001 86380 86390 1
412109 99412109 1001 86380 86390 1
412231 99412231 1001 86380 86390 1
413440 99413440 1001 86380 86390 1
413539 99413539 1001 86380 86390 1
413050 99413050 1001 86380 86390 1
412513 99412513 1001 86380 86390 1
413956 99413956 1001 86380 86390 1
413908 99413908 1001 86380 86390 1
413743 99413743 1001 86380 86390 1
415317 99415317 1001 86380 86390 1
414557 99414557 1001 86380 86390 1
414160 99414160 1001 86380 86390 1
414186 99414186 1001 86380 86390 1
414236 99414236 1001 86380 86390 1
415559 99415559 1001 86380 86390 1
415518 99415518 1001 86380 86390 1
416703 99416703 1001 86380 86390 1
416739 99416739 1001 86380 86390 1
415777 99415777 1001 86380 86390 1
415724 99415724 1001 86380 86390 1
417347 99417347 1001 86380 86390 1
417086 99417086 1001 86380 86390 1
417229 99417229 1001 86380 86390 1
417308 99417308 1001 86380 86390 1
417605 99417605 1001 86380 86390 1
418767 99418767 1001 86380 86390 1
418063 99418063 1001 86380 86390 1
418209 99418209 1001 86380 86390 1
418093 99418093 1001 86380 86390 1
418026 99418026 1001 86380 86390 1
419169 99419169 1001 86380 86390 1
420182 99420182 1001 86380 86390 1
419565 99419565 1001 86380 86390 1
420555 99420555 1001 86380 86390 1
420707 99420707 1001 86380 86390 1
422026 99422026 1001 86380 86390 1
422004 99422004 1001 86380 86390 1
421856 99421856 1001 86380 86390 1
421241 99421241 1001 86380 86390 1
421138 99421138 1001 86380 86390 1
422381 99422381 1001 86380 86390 1
423660 99423660 1001 86380 86390 1
423623 99423623 1001 86380 86390 1
422981 99422981 1001 86380 86390 1
423987 99423987 1001 86380 86390 1
423963 99423963 1001 86380 86390 1
425327 99425327 1001 86380 86390 1
425088 99425088 1001 86380 86390 1
424641 99424641 1001 86380 86390 1
424433 99424433 1001 86380 86390 1
424304 99424304 1001 86380 86390 1
424519 99424519 1001 86380 86390 1
425782 99425782 1001 86380 86390 1
425677 99425677 1001 86380 86390 1
426709 99426709 1001 86380 86390 1
426670 99426670 1001 86380 86390 1
426386 99426386 1001 86380 86390 1
426414 99426414 1001 86380 86390 1
425960 99425960 1001 86380 86390 1
426250 99426250 1001 86380 86390 1
427473 99427473 1001 86380 86390 1
428679 99428679 1001 86380 86390 1
428333 99428333 1001 86380 86390 1
428022 99428022 1001 86380 86390 1
427822 99427822 1001 86380 86390 1
427815 99427815 1001 86380 86390 1
427644 99427644 1001 86380 86390 1
427597 99427597 1001 86380 86390 1
429048 99429048 1001 86380 86390 1
428742 99428742 1001 86380 86390 1
430119 99430119 1001 86380 86390 1
430228 99430228 1001 86380 86390 1
429928 99429928 1001 86380 86390 1
429723 99429723 1001 86380 86390 1
429184 99429184 1001 86380 86390 1
430408 99430408 1001 86380 86390 1
430467 99430467 1001 86380 86390 1
431708 99431708 1001 86380 86390 1
431673 99431673 1001 86380 86390 1
431979 99431979 1001 86380 86390 1
431099 99431099 1001 86380 86390 1
432452 99432452 1001 86380 86390 1
433623 99433623 1001 86380 86390 1
433043 99433043 1001 86380 86390 1
433186 99433186 1001 86380 86390 1
432659 99432659 1001 86380 86390 1
432811 99432811 1001 86380 86390 1
432739 99432739 1001 86380 86390 1
433977 99433977 1001 86380 86390 1
434051 99434051 1001 86380 86390 1
435366 99435366 1001 86380 86390 1
435184 99435184 1001 86380 86390 1
435416 99435416 1001 86380 86390 1
434662 99434662 1001 86380 86390 1
434835 99434835 1001 86380 86390 1
434370 99434370 1001 86380 86390 1
434193 99434193 1001 86380 86390 1
437016 99437016 1001 86380 86390 1
300621 99300621 1001 86380 86390 1
300471 99300471 1001 86380 86390 1
300514 99300514 1001 86380 86390 1
300263 99300263 1001 86380 86390 1
300304 99300304 1001 86380 86390 1
300153 99300153 1001 86380 86390 1
301415 99301415 1001 86380 86390 1
301434 99301434 1001 86380 86390 1
301311 99301311 1001 86380 86390 1
300986 99300986 1001 86380 86390 1
301004 99301004 1001 86380 86390 1
301659 99301659 1001 86380 86390 1
301663 99301663 1001 86380 86390 1
301639 99301639 1001 86380 86390 1
301706 99301706 1001 86380 86390 1
302266 99302266 1001 86380 86390 1
302348 99302348 1001 86380 86390 1
302296 99302296 1001 86380 86390 1
302113 99302113 1001 86380 86390 1
302039 99302039 1001 86380 86390 1
302001 99302001 1001 86380 86390 1
302507 99302507 1001 86380 86390 1
302551 99302551 1001 86380 86390 1
303016 99303016 1001 86380 86390 1
303055 99303055 1001 86380 86390 1
303075 99303075 1001 86380 86390 1
302977 99302977 1001 86380 86390 1
302742 99302742 1001 86380 86390 1
302629 99302629 1001 86380 86390 1
303971 99303971 1001 86380 86390 1
304033 99304033 1001 86380 86390 1
303857 99303857 1001 86380 86390 1
303974 99303974 1001 86380 86390 1
303694 99303694 1001 86380 86390 1
303468 99303468 1001 86380 86390 1
303496 99303496 1001 86380 86390 1
303460 99303460 1001 86380 86390 1
304099 99304099 1001 86380 86390 1
304279 99304279 1001 86380 86390 1
304357 99304357 1001 86380 86390 1
304391 99304391 1001 86380 86390 1
305000 99305000 1001 86380 86390 1
305036 99305036 1001 86380 86390 1
305300 99305300 1001 86380 86390 1
500166 99500166 1001 86380 86390 1
500079 99500079 1001 86380 86390 1
500781 99500781 1001 86380 86390 1
500315 99500315 1001 86380 86390 1
500984 99500984 1001 86380 86390 1
500934 99500934 1001 86380 86390 1
501189 99501189 1001 86380 86390 1
501039 99501039 1001 86380 86390 1
501196 99501196 1001 86380 86390 1
501745 99501745 1001 86380 86390 1
502272 99502272 1001 86380 86390 1
502073 99502073 1001 86380 86390 1
502151 99502151 1001 86380 86390 1
502113 99502113 1001 86380 86390 1
501952 99501952 1001 86380 86390 1
502489 99502489 1001 86380 86390 1
502606 99502606 1001 86380 86390 1
502559 99502559 1001 86380 86390 1
503101 99503101 1001 86380 86390 1
503261 99503261 1001 86380 86390 1
503206 99503206 1001 86380 86390 1
502921 99502921 1001 86380 86390 1
503065 99503065 1001 86380 86390 1
502843 99502843 1001 86380 86390 1
502695 99502695 1001 86380 86390 1
503306 99503306 1001 86380 86390 1
503440 99503440 1001 86380 86390 1
503831 99503831 1001 86380 86390 1
503857 99503857 1001 86380 86390 1
503527 99503527 1001 86380 86390 1
504154 99504154 1001 86380 86390 1
504155 99504155 1001 86380 86390 1
504238 99504238 1001 86380 86390 1
504912 99504912 1001 86380 86390 1
504771 99504771 1001 86380 86390 1
504823 99504823 1001 86380 86390 1
504772 99504772 1001 86380 86390 1
504472 99504472 1001 86380 86390 1
505013 99505013 1001 86380 86390 1
505475 99505475 1001 86380 86390 1
505222 99505222 1001 86380 86390 1
505959 99505959 1001 86380 86390 1
506418 99506418 1001 86380 86390 1
506407 99506407 1001 86380 86390 1
506266 99506266 1001 86380 86390 1
506279 99506279 1001 86380 86390 1
506351 99506351 1001 86380 86390 1
506110 99506110 1001 86380 86390 1
507138 99507138 1001 86380 86390 1
507537 99507537 1001 86380 86390 1
507623 99507623 1001 86380 86390 1
507495 99507495 1001 86380 86390 1
508240 99508240 1001 86380 86390 1
507947 99507947 1001 86380 86390 1
509039 99509039 1001 86380 86390 1
508916 99508916 1001 86380 86390 1
508799 99508799 1001 86380 86390 1
508803 99508803 1001 86380 86390 1
508562 99508562 1001 86380 86390 1
509267 99509267 1001 86380 86390 1
509230 99509230 1001 86380 86390 1
509277 99509277 1001 86380 86390 1
509864 99509864 1001 86380 86390 1
509786 99509786 1001 86380 86390 1
509801 99509801 1001 86380 86390 1
509855 99509855 1001 86380 86390 1
509791 99509791 1001 86380 86390 1
509844 99509844 1001 86380 86390 1
509652 99509652 1001 86380 86390 1
509344 99509344 1001 86380 86390 1
509306 99509306 1001 86380 86390 1
509282 99509282 1001 86380 86390 1
509454 99509454 1001 86380 86390 1
510564 99510564 1001 86380 86390 1
510542 99510542 1001 86380 86390 1
510492 99510492 1001 86380 86390 1
510212 99510212 1001 86380 86390 1
510190 99510190 1001 86380 86390 1
510777 99510777 1001 86380 86390 1
510740 99510740 1001 86380 86390 1
510784 99510784 1001 86380 86390 1
510786 99510786 1001 86380 86390 1
511503 99511503 1001 86380 86390 1
511454 99511454 1001 86380 86390 1
511507 99511507 1001 86380 86390 1
511533 99511533 1001 86380 86390 1
511215 99511215 1001 86380 86390 1
510935 99510935 1001 86380 86390 1
511033 99511033 1001 86380 86390 1
512010 99512010 1001 86380 86390 1
512094 99512094 1001 86380 86390 1
512108 99512108 1001 86380 86390 1
511929 99511929 1001 86380 86390 1
511778 99511778 1001 86380 86390 1
511922 99511922 1001 86380 86390 1
512571 99512571 1001 86380 86390 1
512380 99512380 1001 86380 86390 1
512452 99512452 1001 86380 86390 1
513347 99513347 1001 86380 86390 1
513231 99513231 1001 86380 86390 1
513227 99513227 1001 86380 86390 1
513930 99513930 1001 86380 86390 1
513741 99513741 1001 86380 86390 1
513719 99513719 1001 86380 86390 1
513681 99513681 1001 86380 86390 1
513608 99513608 1001 86380 86390 1
514117 99514117 1001 86380 86390 1
514804 99514804 1001 86380 86390 1
514603 99514603 1001 86380 86390 1
515600 99515600 1001 86380 86390 1
515121 99515121 1001 86380 86390 1
515839 99515839 1001 86380 86390 1
516369 99516369 1001 86380 86390 1
516307 99516307 1001 86380 86390 1
516488 99516488 1001 86380 86390 1
516144 99516144 1001 86380 86390 1
516594 99516594 1001 86380 86390 1
517247 99517247 1001 86380 86390 1
517286 99517286 1001 86380 86390 1
517200 99517200 1001 86380 86390 1
516942 99516942 1001 86380 86390 1
516781 99516781 1001 86380 86390 1
517449 99517449 1001 86380 86390 1
517415 99517415 1001 86380 86390 1
518035 99518035 1001 86380 86390 1
518031 99518031 1001 86380 86390 1
517909 99517909 1001 86380 86390 1
517824 99517824 1001 86380 86390 1
517558 99517558 1001 86380 86390 1
517579 99517579 1001 86380 86390 1
518327 99518327 1001 86380 86390 1
518284 99518284 1001 86380 86390 1
518365 99518365 1001 86380 86390 1
518668 99518668 1001 86380 86390 1
518419 99518419 1001 86380 86390 1
518515 99518515 1001 86380 86390 1
518493 99518493 1001 86380 86390 1
519103 99519103 1001 86380 86390 1
519144 99519144 1001 86380 86390 1
519121 99519121 1001 86380 86390 1
519701 99519701 1001 86380 86390 1
519493 99519493 1001 86380 86390 1
519547 99519547 1001 86380 86390 1
519424 99519424 1001 86380 86390 1
519273 99519273 1001 86380 86390 1
519302 99519302 1001 86380 86390 1
519360 99519360 1001 86380 86390 1
520617 99520617 1001 86380 86390 1
520544 99520544 1001 86380 86390 1
520627 99520627 1001 86380 86390 1
520257 99520257 1001 86380 86390 1
520352 99520352 1001 86380 86390 1
520845 99520845 1001 86380 86390 1
521306 99521306 1001 86380 86390 1
521270 99521270 1001 86380 86390 1
520907 99520907 1001 86380 86390 1
520896 99520896 1001 86380 86390 1
521000 99521000 1001 86380 86390 1
522217 99522217 1001 86380 86390 1
522141 99522141 1001 86380 86390 1
522103 99522103 1001 86380 86390 1
522148 99522148 1001 86380 86390 1
521912 99521912 1001 86380 86390 1
521738 99521738 1001 86380 86390 1
521751 99521751 1001 86380 86390 1
521800 99521800 1001 86380 86390 1
522320 99522320 1001 86380 86390 1
522366 99522366 1001 86380 86390 1
522838 99522838 1001 86380 86390 1
522870 99522870 1001 86380 86390 1
522502 99522502 1001 86380 86390 1
523808 99523808 1001 86380 86390 1
523923 99523923 1001 86380 86390 1
523797 99523797 1001 86380 86390 1
523663 99523663 1001 86380 86390 1
523715 99523715 1001 86380 86390 1
523427 99523427 1001 86380 86390 1
524086 99524086 1001 86380 86390 1
524100 99524100 1001 86380 86390 1
524594 99524594 1001 86380 86390 1
524585 99524585 1001 86380 86390 1
524565 99524565 1001 86380 86390 1
524503 99524503 1001 86380 86390 1
524318 99524318 1001 86380 86390 1
524233 99524233 1001 86380 86390 1
524272 99524272 1001 86380 86390 1
524848 99524848 1001 86380 86390 1
525422 99525422 1001 86380 86390 1
525448 99525448 1001 86380 86390 1
526258 99526258 1001 86380 86390 1
526379 99526379 1001 86380 86390 1
526225 99526225 1001 86380 86390 1
526276 99526276 1001 86380 86390 1
526341 99526341 1001 86380 86390 1
526380 99526380 1001 86380 86390 1
526254 99526254 1001 86380 86390 1
526088 99526088 1001 86380 86390 1
526127 99526127 1001 86380 86390 1
526052 99526052 1001 86380 86390 1
526628 99526628 1001 86380 86390 1
526532 99526532 1001 86380 86390 1
527107 99527107 1001 86380 86390 1
526962 99526962 1001 86380 86390 1
526860 99526860 1001 86380 86390 1
527353 99527353 1001 86380 86390 1
527292 99527292 1001 86380 86390 1
527952 99527952 1001 86380 86390 1
527893 99527893 1001 86380 86390 1
527629 99527629 1001 86380 86390 1
527555 99527555 1001 86380 86390 1
528238 99528238 1001 86380 86390 1
528819 99528819 1001 86380 86390 1
528600 99528600 1001 86380 86390 1
528681 99528681 1001 86380 86390 1
528552 99528552 1001 86380 86390 1
528408 99528408 1001 86380 86390 1
528331 99528331 1001 86380 86390 1
528933 99528933 1001 86380 86390 1
529613 99529613 1001 86380 86390 1
529622 99529622 1001 86380 86390 1
529503 99529503 1001 86380 86390 1
530416 99530416 1001 86380 86390 1
530321 99530321 1001 86380 86390 1
529951 99529951 1001 86380 86390 1
530699 99530699 1001 86380 86390 1
530648 99530648 1001 86380 86390 1
531359 99531359 1001 86380 86390 1
531140 99531140 1001 86380 86390 1
531013 99531013 1001 86380 86390 1
531055 99531055 1001 86380 86390 1
531536 99531536 1001 86380 86390 1
531414 99531414 1001 86380 86390 1
532298 99532298 1001 86380 86390 1
532248 99532248 1001 86380 86390 1
532651 99532651 1001 86380 86390 1
532639 99532639 1001 86380 86390 1
532576 99532576 1001 86380 86390 1
533047 99533047 1001 86380 86390 1
533127 99533127 1001 86380 86390 1
533679 99533679 1001 86380 86390 1
533675 99533675 1001 86380 86390 1
533570 99533570 1001 86380 86390 1
533405 99533405 1001 86380 86390 1
533914 99533914 1001 86380 86390 1
533862 99533862 1001 86380 86390 1
534060 99534060 1001 86380 86390 1
534597 99534597 1001 86380 86390 1
534650 99534650 1001 86380 86390 1
534610 99534610 1001 86380 86390 1
534106 99534106 1001 86380 86390 1
534253 99534253 1001 86380 86390 1
534696 99534696 1001 86380 86390 1
535422 99535422 1001 86380 86390 1
535502 99535502 1001 86380 86390 1
535128 99535128 1001 86380 86390 1
535207 99535207 1001 86380 86390 1
535289 99535289 1001 86380 86390 1
535173 99535173 1001 86380 86390 1
534924 99534924 1001 86380 86390 1
535572 99535572 1001 86380 86390 1
535598 99535598 1001 86380 86390 1
535706 99535706 1001 86380 86390 1
536144 99536144 1001 86380 86390 1
535950 99535950 1001 86380 86390 1
535932 99535932 1001 86380 86390 1
536050 99536050 1001 86380 86390 1
536090 99536090 1001 86380 86390 1
535809 99535809 1001 86380 86390 1
535875 99535875 1001 86380 86390 1
535824 99535824 1001 86380 86390 1
535764 99535764 1001 86380 86390 1
536883 99536883 1001 86380 86390 1
537257 99537257 1001 86380 86390 1
537296 99537296 1001 86380 86390 1
537209 99537209 1001 86380 86390 1
537628 99537628 1001 86380 86390 1
537761 99537761 1001 86380 86390 1
537588 99537588 1001 86380 86390 1
537568 99537568 1001 86380 86390 1
538119 99538119 1001 86380 86390 1
538731 99538731 1001 86380 86390 1
538458 99538458 1001 86380 86390 1
538426 99538426 1001 86380 86390 1
538362 99538362 1001 86380 86390 1
538849 99538849 1001 86380 86390 1
538823 99538823 1001 86380 86390 1
539608 99539608 1001 86380 86390 1
539269 99539269 1001 86380 86390 1
539323 99539323 1001 86380 86390 1
540466 99540466 1001 86380 86390 1
540336 99540336 1001 86380 86390 1
540193 99540193 1001 86380 86390 1
540092 99540092 1001 86380 86390 1
539976 99539976 1001 86380 86390 1
539966 99539966 1001 86380 86390 1
540036 99540036 1001 86380 86390 1
540503 99540503 1001 86380 86390 1
540601 99540601 1001 86380 86390 1
541171 99541171 1001 86380 86390 1
541136 99541136 1001 86380 86390 1
540766 99540766 1001 86380 86390 1
540768 99540768 1001 86380 86390 1
540730 99540730 1001 86380 86390 1
541335 99541335 1001 86380 86390 1
541376 99541376 1001 86380 86390 1
542071 99542071 1001 86380 86390 1
542060 99542060 1001 86380 86390 1
541567 99541567 1001 86380 86390 1
541699 99541699 1001 86380 86390 1
541521 99541521 1001 86380 86390 1
542279 99542279 1001 86380 86390 1
542806 99542806 1001 86380 86390 1
542936 99542936 1001 86380 86390 1
543093 99543093 1001 86380 86390 1
543594 99543594 1001 86380 86390 1
543759 99543759 1001 86380 86390 1
543615 99543615 1001 86380 86390 1
543381 99543381 1001 86380 86390 1
543226 99543226 1001 86380 86390 1
543791 99543791 1001 86380 86390 1
543896 99543896 1001 86380 86390 1
543832 99543832 1001 86380 86390 1
544251 99544251 1001 86380 86390 1
544308 99544308 1001 86380 86390 1
544390 99544390 1001 86380 86390 1
544183 99544183 1001 86380 86390 1
544620 99544620 1001 86380 86390 1
425035 212 1001 70080 70797 1
400098 99400098 1001 86380 86390 1
400034 99400034 1001 86380 86390 1
400436 99400436 1001 86380 86390 1
400929 99400929 1001 86380 86390 1
401626 99401626 1001 86380 86390 1
402372 99402372 1001 86380 86390 1
402363 99402363 1001 86380 86390 1
402826 99402826 1001 86380 86390 1
402863 99402863 1001 86380 86390 1
403481 99403481 1001 86380 86390 1
403755 99403755 1001 86380 86390 1
404071 99404071 1001 86380 86390 1
404249 99404249 1001 86380 86390 1
404656 99404656 1001 86380 86390 1
404804 99404804 1001 86380 86390 1
404876 99404876 1001 86380 86390 1
404978 99404978 1001 86380 86390 1
405262 99405262 1001 86380 86390 1
405425 99405425 1001 86380 86390 1
405835 99405835 1001 86380 86390 1
406545 99406545 1001 86380 86390 1
406906 99406906 1001 86380 86390 1
407362 99407362 1001 86380 86390 1
407770 99407770 1001 86380 86390 1
407988 99407988 1001 86380 86390 1
408782 99408782 1001 86380 86390 1
408790 99408790 1001 86380 86390 1
408849 99408849 1001 86380 86390 1
409070 99409070 1001 86380 86390 1
409087 99409087 1001 86380 86390 1
410072 99410072 1001 86380 86390 1
410490 99410490 1001 86380 86390 1
410455 99410455 1001 86380 86390 1
410514 99410514 1001 86380 86390 1
410598 99410598 1001 86380 86390 1
410556 99410556 1001 86380 86390 1
410800 99410800 1001 86380 86390 1
411760 99411760 1001 86380 86390 1
412083 99412083 1001 86380 86390 1
412168 99412168 1001 86380 86390 1
412363 99412363 1001 86380 86390 1
412302 99412302 1001 86380 86390 1
413333 99413333 1001 86380 86390 1
413583 99413583 1001 86380 86390 1
413091 99413091 1001 86380 86390 1
415275 99415275 1001 86380 86390 1
415153 99415153 1001 86380 86390 1
415205 99415205 1001 86380 86390 1
415488 99415488 1001 86380 86390 1
415539 99415539 1001 86380 86390 1
416608 99416608 1001 86380 86390 1
416822 99416822 1001 86380 86390 1
416986 99416986 1001 86380 86390 1
416238 99416238 1001 86380 86390 1
417013 99417013 1001 86380 86390 1
418658 99418658 1001 86380 86390 1
418180 99418180 1001 86380 86390 1
418273 99418273 1001 86380 86390 1
417735 99417735 1001 86380 86390 1
417967 99417967 1001 86380 86390 1
417650 99417650 1001 86380 86390 1
419007 99419007 1001 86380 86390 1
420311 99420311 1001 86380 86390 1
420210 99420210 1001 86380 86390 1
419722 99419722 1001 86380 86390 1
419737 99419737 1001 86380 86390 1
421846 99421846 1001 86380 86390 1
421585 99421585 1001 86380 86390 1
421668 99421668 1001 86380 86390 1
421299 99421299 1001 86380 86390 1
421466 99421466 1001 86380 86390 1
421040 99421040 1001 86380 86390 1
421065 99421065 1001 86380 86390 1
422169 99422169 1001 86380 86390 1
423464 99423464 1001 86380 86390 1
423709 99423709 1001 86380 86390 1
423710 99423710 1001 86380 86390 1
423570 99423570 1001 86380 86390 1
423738 99423738 1001 86380 86390 1
422807 99422807 1001 86380 86390 1
422545 99422545 1001 86380 86390 1
423989 99423989 1001 86380 86390 1
425303 99425303 1001 86380 86390 1
425036 99425036 1001 86380 86390 1
425349 99425349 1001 86380 86390 1
425266 99425266 1001 86380 86390 1
424839 99424839 1001 86380 86390 1
424370 99424370 1001 86380 86390 1
424259 99424259 1001 86380 86390 1
425436 99425436 1001 86380 86390 1
425480 99425480 1001 86380 86390 1
426973 99426973 1001 86380 86390 1
426345 99426345 1001 86380 86390 1
426423 99426423 1001 86380 86390 1
426328 99426328 1001 86380 86390 1
426638 99426638 1001 86380 86390 1
426368 99426368 1001 86380 86390 1
426196 99426196 1001 86380 86390 1
427157 99427157 1001 86380 86390 1
428285 99428285 1001 86380 86390 1
428014 99428014 1001 86380 86390 1
428152 99428152 1001 86380 86390 1
430142 99430142 1001 86380 86390 1
430161 99430161 1001 86380 86390 1
429685 99429685 1001 86380 86390 1
429884 99429884 1001 86380 86390 1
429257 99429257 1001 86380 86390 1
430711 99430711 1001 86380 86390 1
430798 99430798 1001 86380 86390 1
432033 99432033 1001 86380 86390 1
431633 99431633 1001 86380 86390 1
431496 99431496 1001 86380 86390 1
430871 99430871 1001 86380 86390 1
432227 99432227 1001 86380 86390 1
433619 99433619 1001 86380 86390 1
433604 99433604 1001 86380 86390 1
433607 99433607 1001 86380 86390 1
433099 99433099 1001 86380 86390 1
433860 99433860 1001 86380 86390 1
436522 99436522 1001 86380 86390 1
436647 99436647 1001 86380 86390 1
436290 99436290 1001 86380 86390 1
436016 99436016 1001 86380 86390 1
436090 99436090 1001 86380 86390 1
436125 99436125 1001 86380 86390 1
300031 99300031 1001 86380 86390 1
300073 99300073 1001 86380 86390 1
437289 99437289 1001 86380 86390 1
300523 99300523 1001 86380 86390 1
300442 99300442 1001 86380 86390 1
300901 99300901 1001 86380 86390 1
301518 99301518 1001 86380 86390 1
301417 99301417 1001 86380 86390 1
301217 99301217 1001 86380 86390 1
301102 99301102 1001 86380 86390 1
301109 99301109 1001 86380 86390 1
301049 99301049 1001 86380 86390 1
301578 99301578 1001 86380 86390 1
301741 99301741 1001 86380 86390 1
301717 99301717 1001 86380 86390 1
302191 99302191 1001 86380 86390 1
302206 99302206 1001 86380 86390 1
302035 99302035 1001 86380 86390 1
302147 99302147 1001 86380 86390 1
301813 99301813 1001 86380 86390 1
301843 99301843 1001 86380 86390 1
301869 99301869 1001 86380 86390 1
302525 99302525 1001 86380 86390 1
303135 99303135 1001 86380 86390 1
303013 99303013 1001 86380 86390 1
303362 99303362 1001 86380 86390 1
303393 99303393 1001 86380 86390 1
303304 99303304 1001 86380 86390 1
303318 99303318 1001 86380 86390 1
303801 99303801 1001 86380 86390 1
303763 99303763 1001 86380 86390 1
303568 99303568 1001 86380 86390 1
303517 99303517 1001 86380 86390 1
303518 99303518 1001 86380 86390 1
303502 99303502 1001 86380 86390 1
304069 99304069 1001 86380 86390 1
304134 99304134 1001 86380 86390 1
304200 99304200 1001 86380 86390 1
304832 99304832 1001 86380 86390 1
304801 99304801 1001 86380 86390 1
304562 99304562 1001 86380 86390 1
304318 99304318 1001 86380 86390 1
304422 99304422 1001 86380 86390 1
304253 99304253 1001 86380 86390 1
305493 99305493 1001 86380 86390 1
305406 99305406 1001 86380 86390 1
305472 99305472 1001 86380 86390 1
305081 99305081 1001 86380 86390 1
500711 99500711 1001 86380 86390 1
500611 99500611 1001 86380 86390 1
500790 99500790 1001 86380 86390 1
500628 99500628 1001 86380 86390 1
500559 99500559 1001 86380 86390 1
500538 99500538 1001 86380 86390 1
500540 99500540 1001 86380 86390 1
500382 99500382 1001 86380 86390 1
500214 99500214 1001 86380 86390 1
500823 99500823 1001 86380 86390 1
500948 99500948 1001 86380 86390 1
500989 99500989 1001 86380 86390 1
501639 99501639 1001 86380 86390 1
501512 99501512 1001 86380 86390 1
501626 99501626 1001 86380 86390 1
501294 99501294 1001 86380 86390 1
501411 99501411 1001 86380 86390 1
501136 99501136 1001 86380 86390 1
502410 99502410 1001 86380 86390 1
502346 99502346 1001 86380 86390 1
502222 99502222 1001 86380 86390 1
502135 99502135 1001 86380 86390 1
502167 99502167 1001 86380 86390 1
501949 99501949 1001 86380 86390 1
502579 99502579 1001 86380 86390 1
502554 99502554 1001 86380 86390 1
502496 99502496 1001 86380 86390 1
502627 99502627 1001 86380 86390 1
503229 99503229 1001 86380 86390 1
503054 99503054 1001 86380 86390 1
502878 99502878 1001 86380 86390 1
502792 99502792 1001 86380 86390 1
502807 99502807 1001 86380 86390 1
502746 99502746 1001 86380 86390 1
503368 99503368 1001 86380 86390 1
503344 99503344 1001 86380 86390 1
503438 99503438 1001 86380 86390 1
504041 99504041 1001 86380 86390 1
503974 99503974 1001 86380 86390 1
503777 99503777 1001 86380 86390 1
503806 99503806 1001 86380 86390 1
503600 99503600 1001 86380 86390 1
503524 99503524 1001 86380 86390 1
503683 99503683 1001 86380 86390 1
503517 99503517 1001 86380 86390 1
504830 99504830 1001 86380 86390 1
504564 99504564 1001 86380 86390 1
504449 99504449 1001 86380 86390 1
505087 99505087 1001 86380 86390 1
504948 99504948 1001 86380 86390 1
505634 99505634 1001 86380 86390 1
505513 99505513 1001 86380 86390 1
505525 99505525 1001 86380 86390 1
505153 99505153 1001 86380 86390 1
505226 99505226 1001 86380 86390 1
506503 99506503 1001 86380 86390 1
506262 99506262 1001 86380 86390 1
506368 99506368 1001 86380 86390 1
506141 99506141 1001 86380 86390 1
506672 99506672 1001 86380 86390 1
506766 99506766 1001 86380 86390 1
506757 99506757 1001 86380 86390 1
507229 99507229 1001 86380 86390 1
507025 99507025 1001 86380 86390 1
506822 99506822 1001 86380 86390 1
507484 99507484 1001 86380 86390 1
507556 99507556 1001 86380 86390 1
507987 99507987 1001 86380 86390 1
507857 99507857 1001 86380 86390 1
507682 99507682 1001 86380 86390 1
508934 99508934 1001 86380 86390 1
508964 99508964 1001 86380 86390 1
508856 99508856 1001 86380 86390 1
508841 99508841 1001 86380 86390 1
509232 99509232 1001 86380 86390 1
509181 99509181 1001 86380 86390 1
509157 99509157 1001 86380 86390 1
509121 99509121 1001 86380 86390 1
509134 99509134 1001 86380 86390 1
509837 99509837 1001 86380 86390 1
509859 99509859 1001 86380 86390 1
509769 99509769 1001 86380 86390 1
509593 99509593 1001 86380 86390 1
509530 99509530 1001 86380 86390 1
509647 99509647 1001 86380 86390 1
509412 99509412 1001 86380 86390 1
509444 99509444 1001 86380 86390 1
509367 99509367 1001 86380 86390 1
509408 99509408 1001 86380 86390 1
509948 99509948 1001 86380 86390 1
510675 99510675 1001 86380 86390 1
510437 99510437 1001 86380 86390 1
510262 99510262 1001 86380 86390 1
510147 99510147 1001 86380 86390 1
510227 99510227 1001 86380 86390 1
510124 99510124 1001 86380 86390 1
510894 99510894 1001 86380 86390 1
511408 99511408 1001 86380 86390 1
511342 99511342 1001 86380 86390 1
510933 99510933 1001 86380 86390 1
511046 99511046 1001 86380 86390 1
511683 99511683 1001 86380 86390 1
511735 99511735 1001 86380 86390 1
512252 99512252 1001 86380 86390 1
512340 99512340 1001 86380 86390 1
512057 99512057 1001 86380 86390 1
512059 99512059 1001 86380 86390 1
512150 99512150 1001 86380 86390 1
513005 99513005 1001 86380 86390 1
513071 99513071 1001 86380 86390 1
512817 99512817 1001 86380 86390 1
512636 99512636 1001 86380 86390 1
512767 99512767 1001 86380 86390 1
512790 99512790 1001 86380 86390 1
513770 99513770 1001 86380 86390 1
513598 99513598 1001 86380 86390 1
514198 99514198 1001 86380 86390 1
514229 99514229 1001 86380 86390 1
514231 99514231 1001 86380 86390 1
514144 99514144 1001 86380 86390 1
514851 99514851 1001 86380 86390 1
514540 99514540 1001 86380 86390 1
514455 99514455 1001 86380 86390 1
514292 99514292 1001 86380 86390 1
514361 99514361 1001 86380 86390 1
514442 99514442 1001 86380 86390 1
514988 99514988 1001 86380 86390 1
515578 99515578 1001 86380 86390 1
515331 99515331 1001 86380 86390 1
515398 99515398 1001 86380 86390 1
515347 99515347 1001 86380 86390 1
515120 99515120 1001 86380 86390 1
515225 99515225 1001 86380 86390 1
515217 99515217 1001 86380 86390 1
516185 99516185 1001 86380 86390 1
515900 99515900 1001 86380 86390 1
516641 99516641 1001 86380 86390 1
516531 99516531 1001 86380 86390 1
517081 99517081 1001 86380 86390 1
516730 99516730 1001 86380 86390 1
516814 99516814 1001 86380 86390 1
517483 99517483 1001 86380 86390 1
518147 99518147 1001 86380 86390 1
517815 99517815 1001 86380 86390 1
517857 99517857 1001 86380 86390 1
517554 99517554 1001 86380 86390 1
517604 99517604 1001 86380 86390 1
518332 99518332 1001 86380 86390 1
518337 99518337 1001 86380 86390 1
518748 99518748 1001 86380 86390 1
518405 99518405 1001 86380 86390 1
519700 99519700 1001 86380 86390 1
519612 99519612 1001 86380 86390 1
519473 99519473 1001 86380 86390 1
519553 99519553 1001 86380 86390 1
519201 99519201 1001 86380 86390 1
519295 99519295 1001 86380 86390 1
519257 99519257 1001 86380 86390 1
520485 99520485 1001 86380 86390 1
520241 99520241 1001 86380 86390 1
520259 99520259 1001 86380 86390 1
520285 99520285 1001 86380 86390 1
520314 99520314 1001 86380 86390 1
520036 99520036 1001 86380 86390 1
520750 99520750 1001 86380 86390 1
520688 99520688 1001 86380 86390 1
521415 99521415 1001 86380 86390 1
521366 99521366 1001 86380 86390 1
521367 99521367 1001 86380 86390 1
521368 99521368 1001 86380 86390 1
521383 99521383 1001 86380 86390 1
521074 99521074 1001 86380 86390 1
520912 99520912 1001 86380 86390 1
521605 99521605 1001 86380 86390 1
522228 99522228 1001 86380 86390 1
522259 99522259 1001 86380 86390 1
522285 99522285 1001 86380 86390 1
522149 99522149 1001 86380 86390 1
521936 99521936 1001 86380 86390 1
522066 99522066 1001 86380 86390 1
522438 99522438 1001 86380 86390 1
523029 99523029 1001 86380 86390 1
522966 99522966 1001 86380 86390 1
522996 99522996 1001 86380 86390 1
522734 99522734 1001 86380 86390 1
522856 99522856 1001 86380 86390 1
522895 99522895 1001 86380 86390 1
522634 99522634 1001 86380 86390 1
523284 99523284 1001 86380 86390 1
523156 99523156 1001 86380 86390 1
523313 99523313 1001 86380 86390 1
523166 99523166 1001 86380 86390 1
523871 99523871 1001 86380 86390 1
523919 99523919 1001 86380 86390 1
523648 99523648 1001 86380 86390 1
523533 99523533 1001 86380 86390 1
523582 99523582 1001 86380 86390 1
523329 99523329 1001 86380 86390 1
523530 99523530 1001 86380 86390 1
524427 99524427 1001 86380 86390 1
524268 99524268 1001 86380 86390 1
524284 99524284 1001 86380 86390 1
524796 99524796 1001 86380 86390 1
524566 99524566 1001 86380 86390 1
524879 99524879 1001 86380 86390 1
524934 99524934 1001 86380 86390 1
525398 99525398 1001 86380 86390 1
525451 99525451 1001 86380 86390 1
525480 99525480 1001 86380 86390 1
525305 99525305 1001 86380 86390 1
525384 99525384 1001 86380 86390 1
525145 99525145 1001 86380 86390 1
525086 99525086 1001 86380 86390 1
524987 99524987 1001 86380 86390 1
525014 99525014 1001 86380 86390 1
525799 99525799 1001 86380 86390 1
525606 99525606 1001 86380 86390 1
526308 99526308 1001 86380 86390 1
526113 99526113 1001 86380 86390 1
525997 99525997 1001 86380 86390 1
525816 99525816 1001 86380 86390 1
525943 99525943 1001 86380 86390 1
526442 99526442 1001 86380 86390 1
527076 99527076 1001 86380 86390 1
527077 99527077 1001 86380 86390 1
526959 99526959 1001 86380 86390 1
526972 99526972 1001 86380 86390 1
527319 99527319 1001 86380 86390 1
527755 99527755 1001 86380 86390 1
527652 99527652 1001 86380 86390 1
527614 99527614 1001 86380 86390 1
527554 99527554 1001 86380 86390 1
527464 99527464 1001 86380 86390 1
528261 99528261 1001 86380 86390 1
528201 99528201 1001 86380 86390 1
528901 99528901 1001 86380 86390 1
528579 99528579 1001 86380 86390 1
528503 99528503 1001 86380 86390 1
528635 99528635 1001 86380 86390 1
528303 99528303 1001 86380 86390 1
528407 99528407 1001 86380 86390 1
529068 99529068 1001 86380 86390 1
528979 99528979 1001 86380 86390 1
528970 99528970 1001 86380 86390 1
529525 99529525 1001 86380 86390 1
529669 99529669 1001 86380 86390 1
529375 99529375 1001 86380 86390 1
529236 99529236 1001 86380 86390 1
529758 99529758 1001 86380 86390 1
529798 99529798 1001 86380 86390 1
530492 99530492 1001 86380 86390 1
530377 99530377 1001 86380 86390 1
530353 99530353 1001 86380 86390 1
530367 99530367 1001 86380 86390 1
530460 99530460 1001 86380 86390 1
530263 99530263 1001 86380 86390 1
530226 99530226 1001 86380 86390 1
530189 99530189 1001 86380 86390 1
529934 99529934 1001 86380 86390 1
530130 99530130 1001 86380 86390 1
530655 99530655 1001 86380 86390 1
531030 99531030 1001 86380 86390 1
530786 99530786 1001 86380 86390 1
530877 99530877 1001 86380 86390 1
531455 99531455 1001 86380 86390 1
532038 99532038 1001 86380 86390 1
532187 99532187 1001 86380 86390 1
532022 99532022 1001 86380 86390 1
532113 99532113 1001 86380 86390 1
531768 99531768 1001 86380 86390 1
531669 99531669 1001 86380 86390 1
532228 99532228 1001 86380 86390 1
532321 99532321 1001 86380 86390 1
532943 99532943 1001 86380 86390 1
532830 99532830 1001 86380 86390 1
532836 99532836 1001 86380 86390 1
532699 99532699 1001 86380 86390 1
532451 99532451 1001 86380 86390 1
532469 99532469 1001 86380 86390 1
532473 99532473 1001 86380 86390 1
532552 99532552 1001 86380 86390 1
533167 99533167 1001 86380 86390 1
533576 99533576 1001 86380 86390 1
533622 99533622 1001 86380 86390 1
533623 99533623 1001 86380 86390 1
533348 99533348 1001 86380 86390 1
533244 99533244 1001 86380 86390 1
533338 99533338 1001 86380 86390 1
533249 99533249 1001 86380 86390 1
533958 99533958 1001 86380 86390 1
533980 99533980 1001 86380 86390 1
533918 99533918 1001 86380 86390 1
534636 99534636 1001 86380 86390 1
534324 99534324 1001 86380 86390 1
534321 99534321 1001 86380 86390 1
534068 99534068 1001 86380 86390 1
534071 99534071 1001 86380 86390 1
534707 99534707 1001 86380 86390 1
534688 99534688 1001 86380 86390 1
535061 99535061 1001 86380 86390 1
535537 99535537 1001 86380 86390 1
535695 99535695 1001 86380 86390 1
536299 99536299 1001 86380 86390 1
536307 99536307 1001 86380 86390 1
536330 99536330 1001 86380 86390 1
536131 99536131 1001 86380 86390 1
535955 99535955 1001 86380 86390 1
535723 99535723 1001 86380 86390 1
536361 99536361 1001 86380 86390 1
536430 99536430 1001 86380 86390 1
536921 99536921 1001 86380 86390 1
536557 99536557 1001 86380 86390 1
536571 99536571 1001 86380 86390 1
537243 99537243 1001 86380 86390 1
537340 99537340 1001 86380 86390 1
537957 99537957 1001 86380 86390 1
537636 99537636 1001 86380 86390 1
537780 99537780 1001 86380 86390 1
537756 99537756 1001 86380 86390 1
537463 99537463 1001 86380 86390 1
537457 99537457 1001 86380 86390 1
538178 99538178 1001 86380 86390 1
538634 99538634 1001 86380 86390 1
538758 99538758 1001 86380 86390 1
538796 99538796 1001 86380 86390 1
538325 99538325 1001 86380 86390 1
538265 99538265 1001 86380 86390 1
538383 99538383 1001 86380 86390 1
538837 99538837 1001 86380 86390 1
538856 99538856 1001 86380 86390 1
538936 99538936 1001 86380 86390 1
539475 99539475 1001 86380 86390 1
539533 99539533 1001 86380 86390 1
539446 99539446 1001 86380 86390 1
539409 99539409 1001 86380 86390 1
539243 99539243 1001 86380 86390 1
539324 99539324 1001 86380 86390 1
539302 99539302 1001 86380 86390 1
539206 99539206 1001 86380 86390 1
539052 99539052 1001 86380 86390 1
539211 99539211 1001 86380 86390 1
539804 99539804 1001 86380 86390 1
540403 99540403 1001 86380 86390 1
540434 99540434 1001 86380 86390 1
540392 99540392 1001 86380 86390 1
540356 99540356 1001 86380 86390 1
540232 99540232 1001 86380 86390 1
539886 99539886 1001 86380 86390 1
539927 99539927 1001 86380 86390 1
539862 99539862 1001 86380 86390 1
540026 99540026 1001 86380 86390 1
541206 99541206 1001 86380 86390 1
541118 99541118 1001 86380 86390 1
541028 99541028 1001 86380 86390 1
540905 99540905 1001 86380 86390 1
540834 99540834 1001 86380 86390 1
541922 99541922 1001 86380 86390 1
541798 99541798 1001 86380 86390 1
541747 99541747 1001 86380 86390 1
541864 99541864 1001 86380 86390 1
541877 99541877 1001 86380 86390 1
541736 99541736 1001 86380 86390 1
541898 99541898 1001 86380 86390 1
541511 99541511 1001 86380 86390 1
541555 99541555 1001 86380 86390 1
542172 99542172 1001 86380 86390 1
542205 99542205 1001 86380 86390 1
542945 99542945 1001 86380 86390 1
542854 99542854 1001 86380 86390 1
542535 99542535 1001 86380 86390 1
542556 99542556 1001 86380 86390 1
542496 99542496 1001 86380 86390 1
542432 99542432 1001 86380 86390 1
542477 99542477 1001 86380 86390 1
543097 99543097 1001 86380 86390 1
543672 99543672 1001 86380 86390 1
543553 99543553 1001 86380 86390 1
543455 99543455 1001 86380 86390 1
543380 99543380 1001 86380 86390 1
543200 99543200 1001 86380 86390 1
544577 99544577 1001 86380 86390 1
544236 99544236 1001 86380 86390 1
544387 99544387 1001 86380 86390 1
544096 99544096 1001 86380 86390 1
543980 99543980 1001 86380 86390 1
544076 99544076 1001 86380 86390 1
544001 99544001 1001 86380 86390 1
544684 99544684 1001 86380 86390 1
400405 99400405 1001 86380 86390 1
400371 99400371 1001 86380 86390 1
400439 99400439 1001 86380 86390 1
400616 99400616 1001 86380 86390 1
400579 99400579 1001 86380 86390 1
400925 99400925 1001 86380 86390 1
400908 99400908 1001 86380 86390 1
400941 99400941 1001 86380 86390 1
401531 99401531 1001 86380 86390 1
401604 99401604 1001 86380 86390 1
402058 99402058 1001 86380 86390 1
402685 99402685 1001 86380 86390 1
402585 99402585 1001 86380 86390 1
403291 99403291 1001 86380 86390 1
404053 99404053 1001 86380 86390 1
404043 99404043 1001 86380 86390 1
404681 99404681 1001 86380 86390 1
404902 99404902 1001 86380 86390 1
404983 99404983 1001 86380 86390 1
405154 99405154 1001 86380 86390 1
405387 99405387 1001 86380 86390 1
405337 99405337 1001 86380 86390 1
405658 99405658 1001 86380 86390 1
406081 99406081 1001 86380 86390 1
406105 99406105 1001 86380 86390 1
406596 99406596 1001 86380 86390 1
406746 99406746 1001 86380 86390 1
406806 99406806 1001 86380 86390 1
406859 99406859 1001 86380 86390 1
408172 99408172 1001 86380 86390 1
408125 99408125 1001 86380 86390 1
408307 99408307 1001 86380 86390 1
408276 99408276 1001 86380 86390 1
408249 99408249 1001 86380 86390 1
408355 99408355 1001 86380 86390 1
408533 99408533 1001 86380 86390 1
409583 99409583 1001 86380 86390 1
409808 99409808 1001 86380 86390 1
410425 99410425 1001 86380 86390 1
410667 99410667 1001 86380 86390 1
412121 99412121 1001 86380 86390 1
412378 99412378 1001 86380 86390 1
413420 99413420 1001 86380 86390 1
413568 99413568 1001 86380 86390 1
413461 99413461 1001 86380 86390 1
413230 99413230 1001 86380 86390 1
412489 99412489 1001 86380 86390 1
412516 99412516 1001 86380 86390 1
414095 99414095 1001 86380 86390 1
414074 99414074 1001 86380 86390 1
414112 99414112 1001 86380 86390 1
415026 99415026 1001 86380 86390 1
415201 99415201 1001 86380 86390 1
414570 99414570 1001 86380 86390 1
414305 99414305 1001 86380 86390 1
414498 99414498 1001 86380 86390 1
414245 99414245 1001 86380 86390 1
415710 99415710 1001 86380 86390 1
415632 99415632 1001 86380 86390 1
416557 99416557 1001 86380 86390 1
417319 99417319 1001 86380 86390 1
417155 99417155 1001 86380 86390 1
417251 99417251 1001 86380 86390 1
417278 99417278 1001 86380 86390 1
418603 99418603 1001 86380 86390 1
418334 99418334 1001 86380 86390 1
418216 99418216 1001 86380 86390 1
417946 99417946 1001 86380 86390 1
417841 99417841 1001 86380 86390 1
418890 99418890 1001 86380 86390 1
420081 99420081 1001 86380 86390 1
420342 99420342 1001 86380 86390 1
420422 99420422 1001 86380 86390 1
420350 99420350 1001 86380 86390 1
419967 99419967 1001 86380 86390 1
419983 99419983 1001 86380 86390 1
419513 99419513 1001 86380 86390 1
419325 99419325 1001 86380 86390 1
420603 99420603 1001 86380 86390 1
420662 99420662 1001 86380 86390 1
421965 99421965 1001 86380 86390 1
421936 99421936 1001 86380 86390 1
421333 99421333 1001 86380 86390 1
421097 99421097 1001 86380 86390 1
420866 99420866 1001 86380 86390 1
421106 99421106 1001 86380 86390 1
420879 99420879 1001 86380 86390 1
423367 99423367 1001 86380 86390 1
423227 99423227 1001 86380 86390 1
422994 99422994 1001 86380 86390 1
422956 99422956 1001 86380 86390 1
422865 99422865 1001 86380 86390 1
423767 99423767 1001 86380 86390 1
424100 99424100 1001 86380 86390 1
424130 99424130 1001 86380 86390 1
425184 99425184 1001 86380 86390 1
424668 99424668 1001 86380 86390 1
424736 99424736 1001 86380 86390 1
424945 99424945 1001 86380 86390 1
424606 99424606 1001 86380 86390 1
424154 99424154 1001 86380 86390 1
425580 99425580 1001 86380 86390 1
425482 99425482 1001 86380 86390 1
426912 99426912 1001 86380 86390 1
426899 99426899 1001 86380 86390 1
426936 99426936 1001 86380 86390 1
426593 99426593 1001 86380 86390 1
425858 99425858 1001 86380 86390 1
428380 99428380 1001 86380 86390 1
428096 99428096 1001 86380 86390 1
428314 99428314 1001 86380 86390 1
427601 99427601 1001 86380 86390 1
427652 99427652 1001 86380 86390 1
427895 99427895 1001 86380 86390 1
429154 99429154 1001 86380 86390 1
430338 99430338 1001 86380 86390 1
429818 99429818 1001 86380 86390 1
429899 99429899 1001 86380 86390 1
429415 99429415 1001 86380 86390 1
429508 99429508 1001 86380 86390 1
430456 99430456 1001 86380 86390 1
430613 99430613 1001 86380 86390 1
430534 99430534 1001 86380 86390 1
431791 99431791 1001 86380 86390 1
431628 99431628 1001 86380 86390 1
431366 99431366 1001 86380 86390 1
431579 99431579 1001 86380 86390 1
431281 99431281 1001 86380 86390 1
430859 99430859 1001 86380 86390 1
432397 99432397 1001 86380 86390 1
432327 99432327 1001 86380 86390 1
432445 99432445 1001 86380 86390 1
433685 99433685 1001 86380 86390 1
433131 99433131 1001 86380 86390 1
432835 99432835 1001 86380 86390 1
432638 99432638 1001 86380 86390 1
432788 99432788 1001 86380 86390 1
433918 99433918 1001 86380 86390 1
434105 99434105 1001 86380 86390 1
435253 99435253 1001 86380 86390 1
435043 99435043 1001 86380 86390 1
435031 99435031 1001 86380 86390 1
435628 99435628 1001 86380 86390 1
435683 99435683 1001 86380 86390 1
436937 99436937 1001 86380 86390 1
436477 99436477 1001 86380 86390 1
436374 99436374 1001 86380 86390 1
436614 99436614 1001 86380 86390 1
436239 99436239 1001 86380 86390 1
436280 99436280 1001 86380 86390 1
437173 99437173 1001 86380 86390 1
437229 99437229 1001 86380 86390 1
300041 99300041 1001 86380 86390 1
300662 99300662 1001 86380 86390 1
300664 99300664 1001 86380 86390 1
300373 99300373 1001 86380 86390 1
300401 99300401 1001 86380 86390 1
300298 99300298 1001 86380 86390 1
300223 99300223 1001 86380 86390 1
300847 99300847 1001 86380 86390 1
301554 99301554 1001 86380 86390 1
301469 99301469 1001 86380 86390 1
301548 99301548 1001 86380 86390 1
301373 99301373 1001 86380 86390 1
301438 99301438 1001 86380 86390 1
301283 99301283 1001 86380 86390 1
301054 99301054 1001 86380 86390 1
301087 99301087 1001 86380 86390 1
301704 99301704 1001 86380 86390 1
301692 99301692 1001 86380 86390 1
302229 99302229 1001 86380 86390 1
301777 99301777 1001 86380 86390 1
301962 99301962 1001 86380 86390 1
302419 99302419 1001 86380 86390 1
302515 99302515 1001 86380 86390 1
303074 99303074 1001 86380 86390 1
303012 99303012 1001 86380 86390 1
302976 99302976 1001 86380 86390 1
302658 99302658 1001 86380 86390 1
303358 99303358 1001 86380 86390 1
303661 99303661 1001 86380 86390 1
303457 99303457 1001 86380 86390 1
303484 99303484 1001 86380 86390 1
303486 99303486 1001 86380 86390 1
304044 99304044 1001 86380 86390 1
304153 99304153 1001 86380 86390 1
304206 99304206 1001 86380 86390 1
304831 99304831 1001 86380 86390 1
304710 99304710 1001 86380 86390 1
304838 99304838 1001 86380 86390 1
304815 99304815 1001 86380 86390 1
304645 99304645 1001 86380 86390 1
304581 99304581 1001 86380 86390 1
304649 99304649 1001 86380 86390 1
304367 99304367 1001 86380 86390 1
305647 99305647 1001 86380 86390 1
305511 99305511 1001 86380 86390 1
305155 99305155 1001 86380 86390 1
305169 99305169 1001 86380 86390 1
305243 99305243 1001 86380 86390 1
500192 99500192 1001 86380 86390 1
500762 99500762 1001 86380 86390 1
500709 99500709 1001 86380 86390 1
500460 99500460 1001 86380 86390 1
500401 99500401 1001 86380 86390 1
500930 99500930 1001 86380 86390 1
500870 99500870 1001 86380 86390 1
501013 99501013 1001 86380 86390 1
500886 99500886 1001 86380 86390 1
501319 99501319 1001 86380 86390 1
501049 99501049 1001 86380 86390 1
502330 99502330 1001 86380 86390 1
502221 99502221 1001 86380 86390 1
502107 99502107 1001 86380 86390 1
502251 99502251 1001 86380 86390 1
502256 99502256 1001 86380 86390 1
502207 99502207 1001 86380 86390 1
502481 99502481 1001 86380 86390 1
503137 99503137 1001 86380 86390 1
503192 99503192 1001 86380 86390 1
503129 99503129 1001 86380 86390 1
502925 99502925 1001 86380 86390 1
502964 99502964 1001 86380 86390 1
502928 99502928 1001 86380 86390 1
502775 99502775 1001 86380 86390 1
502853 99502853 1001 86380 86390 1
502854 99502854 1001 86380 86390 1
502804 99502804 1001 86380 86390 1
503355 99503355 1001 86380 86390 1
503472 99503472 1001 86380 86390 1
503441 99503441 1001 86380 86390 1
503511 99503511 1001 86380 86390 1
503595 99503595 1001 86380 86390 1
504283 99504283 1001 86380 86390 1
504251 99504251 1001 86380 86390 1
504139 99504139 1001 86380 86390 1
504834 99504834 1001 86380 86390 1
504901 99504901 1001 86380 86390 1
504726 99504726 1001 86380 86390 1
505138 99505138 1001 86380 86390 1
505767 99505767 1001 86380 86390 1
505524 99505524 1001 86380 86390 1
505340 99505340 1001 86380 86390 1
505969 99505969 1001 86380 86390 1
506514 99506514 1001 86380 86390 1
506590 99506590 1001 86380 86390 1
506381 99506381 1001 86380 86390 1
506255 99506255 1001 86380 86390 1
506282 99506282 1001 86380 86390 1
506148 99506148 1001 86380 86390 1
506640 99506640 1001 86380 86390 1
507330 99507330 1001 86380 86390 1
507101 99507101 1001 86380 86390 1
507185 99507185 1001 86380 86390 1
506867 99506867 1001 86380 86390 1
507580 99507580 1001 86380 86390 1
507466 99507466 1001 86380 86390 1
508142 99508142 1001 86380 86390 1
508169 99508169 1001 86380 86390 1
507920 99507920 1001 86380 86390 1
508312 99508312 1001 86380 86390 1
509055 99509055 1001 86380 86390 1
509056 99509056 1001 86380 86390 1
508742 99508742 1001 86380 86390 1
508789 99508789 1001 86380 86390 1
508455 99508455 1001 86380 86390 1
508611 99508611 1001 86380 86390 1
508538 99508538 1001 86380 86390 1
508632 99508632 1001 86380 86390 1
508659 99508659 1001 86380 86390 1
509234 99509234 1001 86380 86390 1
509223 99509223 1001 86380 86390 1
509826 99509826 1001 86380 86390 1
509490 99509490 1001 86380 86390 1
509373 99509373 1001 86380 86390 1
509297 99509297 1001 86380 86390 1
509455 99509455 1001 86380 86390 1
510382 99510382 1001 86380 86390 1
510204 99510204 1001 86380 86390 1
510167 99510167 1001 86380 86390 1
510803 99510803 1001 86380 86390 1
510523 99510523 1001 86380 86390 1
510898 99510898 1001 86380 86390 1
511435 99511435 1001 86380 86390 1
511261 99511261 1001 86380 86390 1
511006 99511006 1001 86380 86390 1
511585 99511585 1001 86380 86390 1
512231 99512231 1001 86380 86390 1
512031 99512031 1001 86380 86390 1
512036 99512036 1001 86380 86390 1
511952 99511952 1001 86380 86390 1
511800 99511800 1001 86380 86390 1
513077 99513077 1001 86380 86390 1
513180 99513180 1001 86380 86390 1
513055 99513055 1001 86380 86390 1
513112 99513112 1001 86380 86390 1
513075 99513075 1001 86380 86390 1
512623 99512623 1001 86380 86390 1
512624 99512624 1001 86380 86390 1
513232 99513232 1001 86380 86390 1
513856 99513856 1001 86380 86390 1
513761 99513761 1001 86380 86390 1
513764 99513764 1001 86380 86390 1
513662 99513662 1001 86380 86390 1
514707 99514707 1001 86380 86390 1
514738 99514738 1001 86380 86390 1
514850 99514850 1001 86380 86390 1
514740 99514740 1001 86380 86390 1
514640 99514640 1001 86380 86390 1
514970 99514970 1001 86380 86390 1
515533 99515533 1001 86380 86390 1
515464 99515464 1001 86380 86390 1
515066 99515066 1001 86380 86390 1
516435 99516435 1001 86380 86390 1
515925 99515925 1001 86380 86390 1
517192 99517192 1001 86380 86390 1
517232 99517232 1001 86380 86390 1
516977 99516977 1001 86380 86390 1
516778 99516778 1001 86380 86390 1
517488 99517488 1001 86380 86390 1
517444 99517444 1001 86380 86390 1
518132 99518132 1001 86380 86390 1
518116 99518116 1001 86380 86390 1
518152 99518152 1001 86380 86390 1
517923 99517923 1001 86380 86390 1
517705 99517705 1001 86380 86390 1
518351 99518351 1001 86380 86390 1
518872 99518872 1001 86380 86390 1
518969 99518969 1001 86380 86390 1
518520 99518520 1001 86380 86390 1
519602 99519602 1001 86380 86390 1
519438 99519438 1001 86380 86390 1
519326 99519326 1001 86380 86390 1
519197 99519197 1001 86380 86390 1
519294 99519294 1001 86380 86390 1
519346 99519346 1001 86380 86390 1
519824 99519824 1001 86380 86390 1
520466 99520466 1001 86380 86390 1
520506 99520506 1001 86380 86390 1
520586 99520586 1001 86380 86390 1
520398 99520398 1001 86380 86390 1
520411 99520411 1001 86380 86390 1
520433 99520433 1001 86380 86390 1
520808 99520808 1001 86380 86390 1
520722 99520722 1001 86380 86390 1
520644 99520644 1001 86380 86390 1
521312 99521312 1001 86380 86390 1
521294 99521294 1001 86380 86390 1
520979 99520979 1001 86380 86390 1
521606 99521606 1001 86380 86390 1
521496 99521496 1001 86380 86390 1
522253 99522253 1001 86380 86390 1
521889 99521889 1001 86380 86390 1
522341 99522341 1001 86380 86390 1
522354 99522354 1001 86380 86390 1
523117 99523117 1001 86380 86390 1
523012 99523012 1001 86380 86390 1
523111 99523111 1001 86380 86390 1
522835 99522835 1001 86380 86390 1
522699 99522699 1001 86380 86390 1
523258 99523258 1001 86380 86390 1
523855 99523855 1001 86380 86390 1
523787 99523787 1001 86380 86390 1
523536 99523536 1001 86380 86390 1
523632 99523632 1001 86380 86390 1
523685 99523685 1001 86380 86390 1
523647 99523647 1001 86380 86390 1
523453 99523453 1001 86380 86390 1
523442 99523442 1001 86380 86390 1
523468 99523468 1001 86380 86390 1
524045 99524045 1001 86380 86390 1
523962 99523962 1001 86380 86390 1
524768 99524768 1001 86380 86390 1
524375 99524375 1001 86380 86390 1
524469 99524469 1001 86380 86390 1
524380 99524380 1001 86380 86390 1
524205 99524205 1001 86380 86390 1
524863 99524863 1001 86380 86390 1
524967 99524967 1001 86380 86390 1
524772 99524772 1001 86380 86390 1
524804 99524804 1001 86380 86390 1
524779 99524779 1001 86380 86390 1
525548 99525548 1001 86380 86390 1
525437 99525437 1001 86380 86390 1
525325 99525325 1001 86380 86390 1
525127 99525127 1001 86380 86390 1
524998 99524998 1001 86380 86390 1
525647 99525647 1001 86380 86390 1
525598 99525598 1001 86380 86390 1
526412 99526412 1001 86380 86390 1
526215 99526215 1001 86380 86390 1
526009 99526009 1001 86380 86390 1
526461 99526461 1001 86380 86390 1
527200 99527200 1001 86380 86390 1
527177 99527177 1001 86380 86390 1
527233 99527233 1001 86380 86390 1
526927 99526927 1001 86380 86390 1
526858 99526858 1001 86380 86390 1
526770 99526770 1001 86380 86390 1
526683 99526683 1001 86380 86390 1
527274 99527274 1001 86380 86390 1
527445 99527445 1001 86380 86390 1
528003 99528003 1001 86380 86390 1
527793 99527793 1001 86380 86390 1
527687 99527687 1001 86380 86390 1
528177 99528177 1001 86380 86390 1
528760 99528760 1001 86380 86390 1
528748 99528748 1001 86380 86390 1
528842 99528842 1001 86380 86390 1
528833 99528833 1001 86380 86390 1
528782 99528782 1001 86380 86390 1
528745 99528745 1001 86380 86390 1
528520 99528520 1001 86380 86390 1
528585 99528585 1001 86380 86390 1
528637 99528637 1001 86380 86390 1
528667 99528667 1001 86380 86390 1
528449 99528449 1001 86380 86390 1
529086 99529086 1001 86380 86390 1
529023 99529023 1001 86380 86390 1
529579 99529579 1001 86380 86390 1
529708 99529708 1001 86380 86390 1
529510 99529510 1001 86380 86390 1
529125 99529125 1001 86380 86390 1
529255 99529255 1001 86380 86390 1
529897 99529897 1001 86380 86390 1
529731 99529731 1001 86380 86390 1
530299 99530299 1001 86380 86390 1
530170 99530170 1001 86380 86390 1
530269 99530269 1001 86380 86390 1
530109 99530109 1001 86380 86390 1
531362 99531362 1001 86380 86390 1
531018 99531018 1001 86380 86390 1
531063 99531063 1001 86380 86390 1
531128 99531128 1001 86380 86390 1
531094 99531094 1001 86380 86390 1
530966 99530966 1001 86380 86390 1
530795 99530795 1001 86380 86390 1
531430 99531430 1001 86380 86390 1
531490 99531490 1001 86380 86390 1
532135 99532135 1001 86380 86390 1
531863 99531863 1001 86380 86390 1
531994 99531994 1001 86380 86390 1
531842 99531842 1001 86380 86390 1
531804 99531804 1001 86380 86390 1
531741 99531741 1001 86380 86390 1
531666 99531666 1001 86380 86390 1
531608 99531608 1001 86380 86390 1
532301 99532301 1001 86380 86390 1
532354 99532354 1001 86380 86390 1
532381 99532381 1001 86380 86390 1
533010 99533010 1001 86380 86390 1
532659 99532659 1001 86380 86390 1
532727 99532727 1001 86380 86390 1
532582 99532582 1001 86380 86390 1
533692 99533692 1001 86380 86390 1
533800 99533800 1001 86380 86390 1
533702 99533702 1001 86380 86390 1
533485 99533485 1001 86380 86390 1
533501 99533501 1001 86380 86390 1
533393 99533393 1001 86380 86390 1
533909 99533909 1001 86380 86390 1
534054 99534054 1001 86380 86390 1
533891 99533891 1001 86380 86390 1
534588 99534588 1001 86380 86390 1
534524 99534524 1001 86380 86390 1
534368 99534368 1001 86380 86390 1
534834 99534834 1001 86380 86390 1
535341 99535341 1001 86380 86390 1
535101 99535101 1001 86380 86390 1
536136 99536136 1001 86380 86390 1
536218 99536218 1001 86380 86390 1
535988 99535988 1001 86380 86390 1
536000 99536000 1001 86380 86390 1
535846 99535846 1001 86380 86390 1
536392 99536392 1001 86380 86390 1
537127 99537127 1001 86380 86390 1
537038 99537038 1001 86380 86390 1
537142 99537142 1001 86380 86390 1
536942 99536942 1001 86380 86390 1
536726 99536726 1001 86380 86390 1
536740 99536740 1001 86380 86390 1
536586 99536586 1001 86380 86390 1
536641 99536641 1001 86380 86390 1
536708 99536708 1001 86380 86390 1
537302 99537302 1001 86380 86390 1
537315 99537315 1001 86380 86390 1
537733 99537733 1001 86380 86390 1
537753 99537753 1001 86380 86390 1
537526 99537526 1001 86380 86390 1
537437 99537437 1001 86380 86390 1
538678 99538678 1001 86380 86390 1
538604 99538604 1001 86380 86390 1
539288 99539288 1001 86380 86390 1
539406 99539406 1001 86380 86390 1
539316 99539316 1001 86380 86390 1
539251 99539251 1001 86380 86390 1
540322 99540322 1001 86380 86390 1
540323 99540323 1001 86380 86390 1
540096 99540096 1001 86380 86390 1
540153 99540153 1001 86380 86390 1
539990 99539990 1001 86380 86390 1
539995 99539995 1001 86380 86390 1
539892 99539892 1001 86380 86390 1
540811 99540811 1001 86380 86390 1
540839 99540839 1001 86380 86390 1
540775 99540775 1001 86380 86390 1
541437 99541437 1001 86380 86390 1
542046 99542046 1001 86380 86390 1
542097 99542097 1001 86380 86390 1
541841 99541841 1001 86380 86390 1
541639 99541639 1001 86380 86390 1
542259 99542259 1001 86380 86390 1
542888 99542888 1001 86380 86390 1
542851 99542851 1001 86380 86390 1
542543 99542543 1001 86380 86390 1
542725 99542725 1001 86380 86390 1
542505 99542505 1001 86380 86390 1
543141 99543141 1001 86380 86390 1
543106 99543106 1001 86380 86390 1
543682 99543682 1001 86380 86390 1
543769 99543769 1001 86380 86390 1
543390 99543390 1001 86380 86390 1
543512 99543512 1001 86380 86390 1
544539 99544539 1001 86380 86390 1
544440 99544440 1001 86380 86390 1
544276 99544276 1001 86380 86390 1
544069 99544069 1001 86380 86390 1
544170 99544170 1001 86380 86390 1
544721 99544721 1001 86380 86390 1
544606 99544606 1001 86380 86390 1
417939 215 1001 33120 33597 1
519467 1013 1001 30093 30393 1
400006 99400006 1001 86380 86390 1
400689 99400689 1001 86380 86390 1
400654 99400654 1001 86380 86390 1
400944 99400944 1001 86380 86390 1
400970 99400970 1001 86380 86390 1
401176 99401176 1001 86380 86390 1
401281 99401281 1001 86380 86390 1
401515 99401515 1001 86380 86390 1
401761 99401761 1001 86380 86390 1
401878 99401878 1001 86380 86390 1
402162 99402162 1001 86380 86390 1
402499 99402499 1001 86380 86390 1
402491 99402491 1001 86380 86390 1
402809 99402809 1001 86380 86390 1
402995 99402995 1001 86380 86390 1
403154 99403154 1001 86380 86390 1
403317 99403317 1001 86380 86390 1
403239 99403239 1001 86380 86390 1
403761 99403761 1001 86380 86390 1
404110 99404110 1001 86380 86390 1
404192 99404192 1001 86380 86390 1
405334 99405334 1001 86380 86390 1
405456 99405456 1001 86380 86390 1
405417 99405417 1001 86380 86390 1
405650 99405650 1001 86380 86390 1
405676 99405676 1001 86380 86390 1
405913 99405913 1001 86380 86390 1
406355 99406355 1001 86380 86390 1
406715 99406715 1001 86380 86390 1
406775 99406775 1001 86380 86390 1
406987 99406987 1001 86380 86390 1
407208 99407208 1001 86380 86390 1
407335 99407335 1001 86380 86390 1
407527 99407527 1001 86380 86390 1
407708 99407708 1001 86380 86390 1
408092 99408092 1001 86380 86390 1
408243 99408243 1001 86380 86390 1
408392 99408392 1001 86380 86390 1
408447 99408447 1001 86380 86390 1
408657 99408657 1001 86380 86390 1
409155 99409155 1001 86380 86390 1
409236 99409236 1001 86380 86390 1
409522 99409522 1001 86380 86390 1
409722 99409722 1001 86380 86390 1
409816 99409816 1001 86380 86390 1
410065 99410065 1001 86380 86390 1
410408 99410408 1001 86380 86390 1
410937 99410937 1001 86380 86390 1
411340 99411340 1001 86380 86390 1
411610 99411610 1001 86380 86390 1
411588 99411588 1001 86380 86390 1
411805 99411805 1001 86380 86390 1
412074 99412074 1001 86380 86390 1
412170 99412170 1001 86380 86390 1
412230 99412230 1001 86380 86390 1
413543 99413543 1001 86380 86390 1
413672 99413672 1001 86380 86390 1
412946 99412946 1001 86380 86390 1
412786 99412786 1001 86380 86390 1
412787 99412787 1001 86380 86390 1
412860 99412860 1001 86380 86390 1
413981 99413981 1001 86380 86390 1
415195 99415195 1001 86380 86390 1
415240 99415240 1001 86380 86390 1
414561 99414561 1001 86380 86390 1
414205 99414205 1001 86380 86390 1
415548 99415548 1001 86380 86390 1
415432 99415432 1001 86380 86390 1
416860 99416860 1001 86380 86390 1
416640 99416640 1001 86380 86390 1
416724 99416724 1001 86380 86390 1
416464 99416464 1001 86380 86390 1
416534 99416534 1001 86380 86390 1
416099 99416099 1001 86380 86390 1
417291 99417291 1001 86380 86390 1
417222 99417222 1001 86380 86390 1
417361 99417361 1001 86380 86390 1
417038 99417038 1001 86380 86390 1
417567 99417567 1001 86380 86390 1
418746 99418746 1001 86380 86390 1
418586 99418586 1001 86380 86390 1
418449 99418449 1001 86380 86390 1
418222 99418222 1001 86380 86390 1
417685 99417685 1001 86380 86390 1
419191 99419191 1001 86380 86390 1
419041 99419041 1001 86380 86390 1
420374 99420374 1001 86380 86390 1
419803 99419803 1001 86380 86390 1
419896 99419896 1001 86380 86390 1
420562 99420562 1001 86380 86390 1
420773 99420773 1001 86380 86390 1
420701 99420701 1001 86380 86390 1
421801 99421801 1001 86380 86390 1
421873 99421873 1001 86380 86390 1
421700 99421700 1001 86380 86390 1
421618 99421618 1001 86380 86390 1
422216 99422216 1001 86380 86390 1
422458 99422458 1001 86380 86390 1
423680 99423680 1001 86380 86390 1
423418 99423418 1001 86380 86390 1
423535 99423535 1001 86380 86390 1
422652 99422652 1001 86380 86390 1
424012 99424012 1001 86380 86390 1
423918 99423918 1001 86380 86390 1
423788 99423788 1001 86380 86390 1
424115 99424115 1001 86380 86390 1
425156 99425156 1001 86380 86390 1
425317 99425317 1001 86380 86390 1
424563 99424563 1001 86380 86390 1
424391 99424391 1001 86380 86390 1
425531 99425531 1001 86380 86390 1
425444 99425444 1001 86380 86390 1
426972 99426972 1001 86380 86390 1
426256 99426256 1001 86380 86390 1
427281 99427281 1001 86380 86390 1
428468 99428468 1001 86380 86390 1
428233 99428233 1001 86380 86390 1
428840 99428840 1001 86380 86390 1
429021 99429021 1001 86380 86390 1
428855 99428855 1001 86380 86390 1
428754 99428754 1001 86380 86390 1
430243 99430243 1001 86380 86390 1
430373 99430373 1001 86380 86390 1
430181 99430181 1001 86380 86390 1
430235 99430235 1001 86380 86390 1
429868 99429868 1001 86380 86390 1
429433 99429433 1001 86380 86390 1
429385 99429385 1001 86380 86390 1
429543 99429543 1001 86380 86390 1
430484 99430484 1001 86380 86390 1
430483 99430483 1001 86380 86390 1
431750 99431750 1001 86380 86390 1
431864 99431864 1001 86380 86390 1
431306 99431306 1001 86380 86390 1
431286 99431286 1001 86380 86390 1
431267 99431267 1001 86380 86390 1
431208 99431208 1001 86380 86390 1
430975 99430975 1001 86380 86390 1
431148 99431148 1001 86380 86390 1
430926 99430926 1001 86380 86390 1
431165 99431165 1001 86380 86390 1
432323 99432323 1001 86380 86390 1
433484 99433484 1001 86380 86390 1
433363 99433363 1001 86380 86390 1
432726 99432726 1001 86380 86390 1
434017 99434017 1001 86380 86390 1
434065 99434065 1001 86380 86390 1
435354 99435354 1001 86380 86390 1
435333 99435333 1001 86380 86390 1
435174 99435174 1001 86380 86390 1
434704 99434704 1001 86380 86390 1
434851 99434851 1001 86380 86390 1
434982 99434982 1001 86380 86390 1
434173 99434173 1001 86380 86390 1
435631 99435631 1001 86380 86390 1
436329 99436329 1001 86380 86390 1
437239 99437239 1001 86380 86390 1
300562 99300562 1001 86380 86390 1
300615 99300615 1001 86380 86390 1
300453 99300453 1001 86380 86390 1
300365 99300365 1001 86380 86390 1
301435 99301435 1001 86380 86390 1
301174 99301174 1001 86380 86390 1
301148 99301148 1001 86380 86390 1
301348 99301348 1001 86380 86390 1
301059 99301059 1001 86380 86390 1
301571 99301571 1001 86380 86390 1
302232 99302232 1001 86380 86390 1
301989 99301989 1001 86380 86390 1
301866 99301866 1001 86380 86390 1
301887 99301887 1001 86380 86390 1
301940 99301940 1001 86380 86390 1
302457 99302457 1001 86380 86390 1
303080 99303080 1001 86380 86390 1
303147 99303147 1001 86380 86390 1
303025 99303025 1001 86380 86390 1
302875 99302875 1001 86380 86390 1
302837 99302837 1001 86380 86390 1
302880 99302880 1001 86380 86390 1
302638 99302638 1001 86380 86390 1
302708 99302708 1001 86380 86390 1
302721 99302721 1001 86380 86390 1
302774 99302774 1001 86380 86390 1
302763 99302763 1001 86380 86390 1
303262 99303262 1001 86380 86390 1
303967 99303967 1001 86380 86390 1
303453 99303453 1001 86380 86390 1
304117 99304117 1001 86380 86390 1
304466 99304466 1001 86380 86390 1
304597 99304597 1001 86380 86390 1
304437 99304437 1001 86380 86390 1
304412 99304412 1001 86380 86390 1
304270 99304270 1001 86380 86390 1
304414 99304414 1001 86380 86390 1
304415 99304415 1001 86380 86390 1
305491 99305491 1001 86380 86390 1
305419 99305419 1001 86380 86390 1
305168 99305168 1001 86380 86390 1
305092 99305092 1001 86380 86390 1
305067 99305067 1001 86380 86390 1
305695 99305695 1001 86380 86390 1
500154 99500154 1001 86380 86390 1
500043 99500043 1001 86380 86390 1
500121 99500121 1001 86380 86390 1
500753 99500753 1001 86380 86390 1
500802 99500802 1001 86380 86390 1
500467 99500467 1001 86380 86390 1
500532 99500532 1001 86380 86390 1
500285 99500285 1001 86380 86390 1
500869 99500869 1001 86380 86390 1
501564 99501564 1001 86380 86390 1
501345 99501345 1001 86380 86390 1
501361 99501361 1001 86380 86390 1
501433 99501433 1001 86380 86390 1
501048 99501048 1001 86380 86390 1
501117 99501117 1001 86380 86390 1
501197 99501197 1001 86380 86390 1
501741 99501741 1001 86380 86390 1
501751 99501751 1001 86380 86390 1
501726 99501726 1001 86380 86390 1
502464 99502464 1001 86380 86390 1
502369 99502369 1001 86380 86390 1
502150 99502150 1001 86380 86390 1
502204 99502204 1001 86380 86390 1
502007 99502007 1001 86380 86390 1
501892 99501892 1001 86380 86390 1
502546 99502546 1001 86380 86390 1
502624 99502624 1001 86380 86390 1
502663 99502663 1001 86380 86390 1
502561 99502561 1001 86380 86390 1
502500 99502500 1001 86380 86390 1
503152 99503152 1001 86380 86390 1
503258 99503258 1001 86380 86390 1
503035 99503035 1001 86380 86390 1
502959 99502959 1001 86380 86390 1
502942 99502942 1001 86380 86390 1
502824 99502824 1001 86380 86390 1
503302 99503302 1001 86380 86390 1
504082 99504082 1001 86380 86390 1
503968 99503968 1001 86380 86390 1
503958 99503958 1001 86380 86390 1
503654 99503654 1001 86380 86390 1
503670 99503670 1001 86380 86390 1
504176 99504176 1001 86380 86390 1
504267 99504267 1001 86380 86390 1
504651 99504651 1001 86380 86390 1
504566 99504566 1001 86380 86390 1
504407 99504407 1001 86380 86390 1
504973 99504973 1001 86380 86390 1
505649 99505649 1001 86380 86390 1
505455 99505455 1001 86380 86390 1
505405 99505405 1001 86380 86390 1
505195 99505195 1001 86380 86390 1
506559 99506559 1001 86380 86390 1
506198 99506198 1001 86380 86390 1
506233 99506233 1001 86380 86390 1
506179 99506179 1001 86380 86390 1
506675 99506675 1001 86380 86390 1
506680 99506680 1001 86380 86390 1
506797 99506797 1001 86380 86390 1
506655 99506655 1001 86380 86390 1
506841 99506841 1001 86380 86390 1
506952 99506952 1001 86380 86390 1
506877 99506877 1001 86380 86390 1
507478 99507478 1001 86380 86390 1
508134 99508134 1001 86380 86390 1
508087 99508087 1001 86380 86390 1
507849 99507849 1001 86380 86390 1
507981 99507981 1001 86380 86390 1
507970 99507970 1001 86380 86390 1
507997 99507997 1001 86380 86390 1
507986 99507986 1001 86380 86390 1
507746 99507746 1001 86380 86390 1
508887 99508887 1001 86380 86390 1
509033 99509033 1001 86380 86390 1
508687 99508687 1001 86380 86390 1
508550 99508550 1001 86380 86390 1
509201 99509201 1001 86380 86390 1
509815 99509815 1001 86380 86390 1
509383 99509383 1001 86380 86390 1
509448 99509448 1001 86380 86390 1
510003 99510003 1001 86380 86390 1
510652 99510652 1001 86380 86390 1
510656 99510656 1001 86380 86390 1
510558 99510558 1001 86380 86390 1
510417 99510417 1001 86380 86390 1
510511 99510511 1001 86380 86390 1
510263 99510263 1001 86380 86390 1
510187 99510187 1001 86380 86390 1
510795 99510795 1001 86380 86390 1
511481 99511481 1001 86380 86390 1
511280 99511280 1001 86380 86390 1
511100 99511100 1001 86380 86390 1
511139 99511139 1001 86380 86390 1
511084 99511084 1001 86380 86390 1
511619 99511619 1001 86380 86390 1
511556 99511556 1001 86380 86390 1
511741 99511741 1001 86380 86390 1
511937 99511937 1001 86380 86390 1
512549 99512549 1001 86380 86390 1
512526 99512526 1001 86380 86390 1
512517 99512517 1001 86380 86390 1
512854 99512854 1001 86380 86390 1
512934 99512934 1001 86380 86390 1
512614 99512614 1001 86380 86390 1
513389 99513389 1001 86380 86390 1
513264 99513264 1001 86380 86390 1
513713 99513713 1001 86380 86390 1
513415 99513415 1001 86380 86390 1
514524 99514524 1001 86380 86390 1
514521 99514521 1001 86380 86390 1
514290 99514290 1001 86380 86390 1
514438 99514438 1001 86380 86390 1
514958 99514958 1001 86380 86390 1
515012 99515012 1001 86380 86390 1
515042 99515042 1001 86380 86390 1
514994 99514994 1001 86380 86390 1
515060 99515060 1001 86380 86390 1
515048 99515048 1001 86380 86390 1
515542 99515542 1001 86380 86390 1
515348 99515348 1001 86380 86390 1
515283 99515283 1001 86380 86390 1
515419 99515419 1001 86380 86390 1
515386 99515386 1001 86380 86390 1
515080 99515080 1001 86380 86390 1
515838 99515838 1001 86380 86390 1
515728 99515728 1001 86380 86390 1
515729 99515729 1001 86380 86390 1
516395 99516395 1001 86380 86390 1
516452 99516452 1001 86380 86390 1
516229 99516229 1001 86380 86390 1
516184 99516184 1001 86380 86390 1
516524 99516524 1001 86380 86390 1
517202 99517202 1001 86380 86390 1
517229 99517229 1001 86380 86390 1
517296 99517296 1001 86380 86390 1
517080 99517080 1001 86380 86390 1
517120 99517120 1001 86380 86390 1
516946 99516946 1001 86380 86390 1
517494 99517494 1001 86380 86390 1
517498 99517498 1001 86380 86390 1
517447 99517447 1001 86380 86390 1
518012 99518012 1001 86380 86390 1
517853 99517853 1001 86380 86390 1
517905 99517905 1001 86380 86390 1
517720 99517720 1001 86380 86390 1
518318 99518318 1001 86380 86390 1
518163 99518163 1001 86380 86390 1
518824 99518824 1001 86380 86390 1
519102 99519102 1001 86380 86390 1
519181 99519181 1001 86380 86390 1
519035 99519035 1001 86380 86390 1
519721 99519721 1001 86380 86390 1
519430 99519430 1001 86380 86390 1
519587 99519587 1001 86380 86390 1
519336 99519336 1001 86380 86390 1
519207 99519207 1001 86380 86390 1
519345 99519345 1001 86380 86390 1
519816 99519816 1001 86380 86390 1
520445 99520445 1001 86380 86390 1
520510 99520510 1001 86380 86390 1
520230 99520230 1001 86380 86390 1
521109 99521109 1001 86380 86390 1
521100 99521100 1001 86380 86390 1
521091 99521091 1001 86380 86390 1
521234 99521234 1001 86380 86390 1
521612 99521612 1001 86380 86390 1
521639 99521639 1001 86380 86390 1
522289 99522289 1001 86380 86390 1
521959 99521959 1001 86380 86390 1
521896 99521896 1001 86380 86390 1
522030 99522030 1001 86380 86390 1
522031 99522031 1001 86380 86390 1
521771 99521771 1001 86380 86390 1
522923 99522923 1001 86380 86390 1
523272 99523272 1001 86380 86390 1
523298 99523298 1001 86380 86390 1
523209 99523209 1001 86380 86390 1
523809 99523809 1001 86380 86390 1
524084 99524084 1001 86380 86390 1
524034 99524034 1001 86380 86390 1
524061 99524061 1001 86380 86390 1
524712 99524712 1001 86380 86390 1
524676 99524676 1001 86380 86390 1
524702 99524702 1001 86380 86390 1
524451 99524451 1001 86380 86390 1
524401 99524401 1001 86380 86390 1
524213 99524213 1001 86380 86390 1
524973 99524973 1001 86380 86390 1
525317 99525317 1001 86380 86390 1
525232 99525232 1001 86380 86390 1
524979 99524979 1001 86380 86390 1
525112 99525112 1001 86380 86390 1
525755 99525755 1001 86380 86390 1
526422 99526422 1001 86380 86390 1
526068 99526068 1001 86380 86390 1
526523 99526523 1001 86380 86390 1
526446 99526446 1001 86380 86390 1
526479 99526479 1001 86380 86390 1
527048 99527048 1001 86380 86390 1
527153 99527153 1001 86380 86390 1
527036 99527036 1001 86380 86390 1
526669 99526669 1001 86380 86390 1
526780 99526780 1001 86380 86390 1
527795 99527795 1001 86380 86390 1
527483 99527483 1001 86380 86390 1
528179 99528179 1001 86380 86390 1
528830 99528830 1001 86380 86390 1
528809 99528809 1001 86380 86390 1
528657 99528657 1001 86380 86390 1
528560 99528560 1001 86380 86390 1
528951 99528951 1001 86380 86390 1
528952 99528952 1001 86380 86390 1
528969 99528969 1001 86380 86390 1
529541 99529541 1001 86380 86390 1
529504 99529504 1001 86380 86390 1
529417 99529417 1001 86380 86390 1
529179 99529179 1001 86380 86390 1
529248 99529248 1001 86380 86390 1
529841 99529841 1001 86380 86390 1
530361 99530361 1001 86380 86390 1
530288 99530288 1001 86380 86390 1
530198 99530198 1001 86380 86390 1
530163 99530163 1001 86380 86390 1
530307 99530307 1001 86380 86390 1
530001 99530001 1001 86380 86390 1
530043 99530043 1001 86380 86390 1
530057 99530057 1001 86380 86390 1
530100 99530100 1001 86380 86390 1
530713 99530713 1001 86380 86390 1
530662 99530662 1001 86380 86390 1
531267 99531267 1001 86380 86390 1
531337 99531337 1001 86380 86390 1
531446 99531446 1001 86380 86390 1
531980 99531980 1001 86380 86390 1
531852 99531852 1001 86380 86390 1
531855 99531855 1001 86380 86390 1
531788 99531788 1001 86380 86390 1
531595 99531595 1001 86380 86390 1
532286 99532286 1001 86380 86390 1
532378 99532378 1001 86380 86390 1
532329 99532329 1001 86380 86390 1
532974 99532974 1001 86380 86390 1
532602 99532602 1001 86380 86390 1
533211 99533211 1001 86380 86390 1
533117 99533117 1001 86380 86390 1
533144 99533144 1001 86380 86390 1
533588 99533588 1001 86380 86390 1
533498 99533498 1001 86380 86390 1
533571 99533571 1001 86380 86390 1
533410 99533410 1001 86380 86390 1
533310 99533310 1001 86380 86390 1
533430 99533430 1001 86380 86390 1
533860 99533860 1001 86380 86390 1
534006 99534006 1001 86380 86390 1
534417 99534417 1001 86380 86390 1
534360 99534360 1001 86380 86390 1
534077 99534077 1001 86380 86390 1
534221 99534221 1001 86380 86390 1
534133 99534133 1001 86380 86390 1
534809 99534809 1001 86380 86390 1
535435 99535435 1001 86380 86390 1
535337 99535337 1001 86380 86390 1
535457 99535457 1001 86380 86390 1
535153 99535153 1001 86380 86390 1
535006 99535006 1001 86380 86390 1
535013 99535013 1001 86380 86390 1
534976 99534976 1001 86380 86390 1
535702 99535702 1001 86380 86390 1
535655 99535655 1001 86380 86390 1
535687 99535687 1001 86380 86390 1
536298 99536298 1001 86380 86390 1
536126 99536126 1001 86380 86390 1
535934 99535934 1001 86380 86390 1
537076 99537076 1001 86380 86390 1
537065 99537065 1001 86380 86390 1
536871 99536871 1001 86380 86390 1
536887 99536887 1001 86380 86390 1
537916 99537916 1001 86380 86390 1
537673 99537673 1001 86380 86390 1
537662 99537662 1001 86380 86390 1
537434 99537434 1001 86380 86390 1
537478 99537478 1001 86380 86390 1
537455 99537455 1001 86380 86390 1
537559 99537559 1001 86380 86390 1
538184 99538184 1001 86380 86390 1
538785 99538785 1001 86380 86390 1
538706 99538706 1001 86380 86390 1
538812 99538812 1001 86380 86390 1
538551 99538551 1001 86380 86390 1
538227 99538227 1001 86380 86390 1
538927 99538927 1001 86380 86390 1
539440 99539440 1001 86380 86390 1
539576 99539576 1001 86380 86390 1
539413 99539413 1001 86380 86390 1
539394 99539394 1001 86380 86390 1
539100 99539100 1001 86380 86390 1
539702 99539702 1001 86380 86390 1
540456 99540456 1001 86380 86390 1
540109 99540109 1001 86380 86390 1
539970 99539970 1001 86380 86390 1
540051 99540051 1001 86380 86390 1
540664 99540664 1001 86380 86390 1
540551 99540551 1001 86380 86390 1
541229 99541229 1001 86380 86390 1
541234 99541234 1001 86380 86390 1
541184 99541184 1001 86380 86390 1
541109 99541109 1001 86380 86390 1
541004 99541004 1001 86380 86390 1
540927 99540927 1001 86380 86390 1
541045 99541045 1001 86380 86390 1
542119 99542119 1001 86380 86390 1
542007 99542007 1001 86380 86390 1
541943 99541943 1001 86380 86390 1
542115 99542115 1001 86380 86390 1
541746 99541746 1001 86380 86390 1
541851 99541851 1001 86380 86390 1
541583 99541583 1001 86380 86390 1
542255 99542255 1001 86380 86390 1
542179 99542179 1001 86380 86390 1
542640 99542640 1001 86380 86390 1
542438 99542438 1001 86380 86390 1
542348 99542348 1001 86380 86390 1
543087 99543087 1001 86380 86390 1
543678 99543678 1001 86380 86390 1
543691 99543691 1001 86380 86390 1
543666 99543666 1001 86380 86390 1
543509 99543509 1001 86380 86390 1
543367 99543367 1001 86380 86390 1
543459 99543459 1001 86380 86390 1
543230 99543230 1001 86380 86390 1
543783 99543783 1001 86380 86390 1
543906 99543906 1001 86380 86390 1
544566 99544566 1001 86380 86390 1
544150 99544150 1001 86380 86390 1
544129 99544129 1001 86380 86390 1
544104 99544104 1001 86380 86390 1
544079 99544079 1001 86380 86390 1
544666 99544666 1001 86380 86390 1
421129 206 1001 38760 39177 1
522365 869 1002 38632 52222 1
536443 861 1001 57563 57863 1
400108 99400108 1001 86380 86390 1
400225 99400225 1001 86380 86390 1
400370 99400370 1001 86380 86390 1
400630 99400630 1001 86380 86390 1
400840 99400840 1001 86380 86390 1
401123 99401123 1001 86380 86390 1
401325 99401325 1001 86380 86390 1
401749 99401749 1001 86380 86390 1
401763 99401763 1001 86380 86390 1
401892 99401892 1001 86380 86390 1
402139 99402139 1001 86380 86390 1
402250 99402250 1001 86380 86390 1
402208 99402208 1001 86380 86390 1
402384 99402384 1001 86380 86390 1
403000 99403000 1001 86380 86390 1
403678 99403678 1001 86380 86390 1
403759 99403759 1001 86380 86390 1
404330 99404330 1001 86380 86390 1
404954 99404954 1001 86380 86390 1
405013 99405013 1001 86380 86390 1
405475 99405475 1001 86380 86390 1
405582 99405582 1001 86380 86390 1
406233 99406233 1001 86380 86390 1
406664 99406664 1001 86380 86390 1
407728 99407728 1001 86380 86390 1
407896 99407896 1001 86380 86390 1
407991 99407991 1001 86380 86390 1
408265 99408265 1001 86380 86390 1
408748 99408748 1001 86380 86390 1
409039 99409039 1001 86380 86390 1
409462 99409462 1001 86380 86390 1
410022 99410022 1001 86380 86390 1
410264 99410264 1001 86380 86390 1
410357 99410357 1001 86380 86390 1
410420 99410420 1001 86380 86390 1
410474 99410474 1001 86380 86390 1
410623 99410623 1001 86380 86390 1
410865 99410865 1001 86380 86390 1
411227 99411227 1001 86380 86390 1
411508 99411508 1001 86380 86390 1
411616 99411616 1001 86380 86390 1
411793 99411793 1001 86380 86390 1
412446 99412446 1001 86380 86390 1
412424 99412424 1001 86380 86390 1
413656 99413656 1001 86380 86390 1
413058 99413058 1001 86380 86390 1
413119 99413119 1001 86380 86390 1
412873 99412873 1001 86380 86390 1
412761 99412761 1001 86380 86390 1
412523 99412523 1001 86380 86390 1
414034 99414034 1001 86380 86390 1
413804 99413804 1001 86380 86390 1
413828 99413828 1001 86380 86390 1
415103 99415103 1001 86380 86390 1
415207 99415207 1001 86380 86390 1
414707 99414707 1001 86380 86390 1
414642 99414642 1001 86380 86390 1
415703 99415703 1001 86380 86390 1
415389 99415389 1001 86380 86390 1
415611 99415611 1001 86380 86390 1
416160 99416160 1001 86380 86390 1
416191 99416191 1001 86380 86390 1
417280 99417280 1001 86380 86390 1
417450 99417450 1001 86380 86390 1
417541 99417541 1001 86380 86390 1
417469 99417469 1001 86380 86390 1
418510 99418510 1001 86380 86390 1
418601 99418601 1001 86380 86390 1
418138 99418138 1001 86380 86390 1
418008 99418008 1001 86380 86390 1
417800 99417800 1001 86380 86390 1
419199 99419199 1001 86380 86390 1
419890 99419890 1001 86380 86390 1
419973 99419973 1001 86380 86390 1
419252 99419252 1001 86380 86390 1
420769 99420769 1001 86380 86390 1
420500 99420500 1001 86380 86390 1
420475 99420475 1001 86380 86390 1
421851 99421851 1001 86380 86390 1
421465 99421465 1001 86380 86390 1
421609 99421609 1001 86380 86390 1
420883 99420883 1001 86380 86390 1
422201 99422201 1001 86380 86390 1
423703 99423703 1001 86380 86390 1
423647 99423647 1001 86380 86390 1
423155 99423155 1001 86380 86390 1
422815 99422815 1001 86380 86390 1
425291 99425291 1001 86380 86390 1
425294 99425294 1001 86380 86390 1
424957 99424957 1001 86380 86390 1
424709 99424709 1001 86380 86390 1
424915 99424915 1001 86380 86390 1
424657 99424657 1001 86380 86390 1
424363 99424363 1001 86380 86390 1
425626 99425626 1001 86380 86390 1
426765 99426765 1001 86380 86390 1
426822 99426822 1001 86380 86390 1
426668 99426668 1001 86380 86390 1
426655 99426655 1001 86380 86390 1
427403 99427403 1001 86380 86390 1
428372 99428372 1001 86380 86390 1
428691 99428691 1001 86380 86390 1
427707 99427707 1001 86380 86390 1
427919 99427919 1001 86380 86390 1
429733 99429733 1001 86380 86390 1
429870 99429870 1001 86380 86390 1
429828 99429828 1001 86380 86390 1
429320 99429320 1001 86380 86390 1
430395 99430395 1001 86380 86390 1
430721 99430721 1001 86380 86390 1
430451 99430451 1001 86380 86390 1
431745 99431745 1001 86380 86390 1
431532 99431532 1001 86380 86390 1
431390 99431390 1001 86380 86390 1
431640 99431640 1001 86380 86390 1
431155 99431155 1001 86380 86390 1
431254 99431254 1001 86380 86390 1
432061 99432061 1001 86380 86390 1
432240 99432240 1001 86380 86390 1
432081 99432081 1001 86380 86390 1
433657 99433657 1001 86380 86390 1
433534 99433534 1001 86380 86390 1
433622 99433622 1001 86380 86390 1
433649 99433649 1001 86380 86390 1
433232 99433232 1001 86380 86390 1
433092 99433092 1001 86380 86390 1
432863 99432863 1001 86380 86390 1
433753 99433753 1001 86380 86390 1
435119 99435119 1001 86380 86390 1
435025 99435025 1001 86380 86390 1
434433 99434433 1001 86380 86390 1
434414 99434414 1001 86380 86390 1
434555 99434555 1001 86380 86390 1
434417 99434417 1001 86380 86390 1
434467 99434467 1001 86380 86390 1
435664 99435664 1001 86380 86390 1
435501 99435501 1001 86380 86390 1
436771 99436771 1001 86380 86390 1
437114 99437114 1001 86380 86390 1
437062 99437062 1001 86380 86390 1
437136 99437136 1001 86380 86390 1
300021 99300021 1001 86380 86390 1
437179 99437179 1001 86380 86390 1
437232 99437232 1001 86380 86390 1
300028 99300028 1001 86380 86390 1
300450 99300450 1001 86380 86390 1
300493 99300493 1001 86380 86390 1
300392 99300392 1001 86380 86390 1
300295 99300295 1001 86380 86390 1
300861 99300861 1001 86380 86390 1
300785 99300785 1001 86380 86390 1
300917 99300917 1001 86380 86390 1
301251 99301251 1001 86380 86390 1
301161 99301161 1001 86380 86390 1
301164 99301164 1001 86380 86390 1
301129 99301129 1001 86380 86390 1
301055 99301055 1001 86380 86390 1
301099 99301099 1001 86380 86390 1
301685 99301685 1001 86380 86390 1
301661 99301661 1001 86380 86390 1
302267 99302267 1001 86380 86390 1
302355 99302355 1001 86380 86390 1
302167 99302167 1001 86380 86390 1
301979 99301979 1001 86380 86390 1
301903 99301903 1001 86380 86390 1
301895 99301895 1001 86380 86390 1
301913 99301913 1001 86380 86390 1
302491 99302491 1001 86380 86390 1
303185 99303185 1001 86380 86390 1
303198 99303198 1001 86380 86390 1
303116 99303116 1001 86380 86390 1
302823 99302823 1001 86380 86390 1
302979 99302979 1001 86380 86390 1
302918 99302918 1001 86380 86390 1
303905 99303905 1001 86380 86390 1
303994 99303994 1001 86380 86390 1
303755 99303755 1001 86380 86390 1
303771 99303771 1001 86380 86390 1
303594 99303594 1001 86380 86390 1
303576 99303576 1001 86380 86390 1
304138 99304138 1001 86380 86390 1
304218 99304218 1001 86380 86390 1
304036 99304036 1001 86380 86390 1
304064 99304064 1001 86380 86390 1
304103 99304103 1001 86380 86390 1
304155 99304155 1001 86380 86390 1
304081 99304081 1001 86380 86390 1
304782 99304782 1001 86380 86390 1
304813 99304813 1001 86380 86390 1
304780 99304780 1001 86380 86390 1
304622 99304622 1001 86380 86390 1
304320 99304320 1001 86380 86390 1
304309 99304309 1001 86380 86390 1
304239 99304239 1001 86380 86390 1
305020 99305020 1001 86380 86390 1
305344 99305344 1001 86380 86390 1
305371 99305371 1001 86380 86390 1
500115 99500115 1001 86380 86390 1
500039 99500039 1001 86380 86390 1
500069 99500069 1001 86380 86390 1
500147 99500147 1001 86380 86390 1
305693 99305693 1001 86380 86390 1
500688 99500688 1001 86380 86390 1
500565 99500565 1001 86380 86390 1
500234 99500234 1001 86380 86390 1
500394 99500394 1001 86380 86390 1
500946 99500946 1001 86380 86390 1
500908 99500908 1001 86380 86390 1
500844 99500844 1001 86380 86390 1
501014 99501014 1001 86380 86390 1
501447 99501447 1001 86380 86390 1
501781 99501781 1001 86380 86390 1
501652 99501652 1001 86380 86390 1
501719 99501719 1001 86380 86390 1
501699 99501699 1001 86380 86390 1
502055 99502055 1001 86380 86390 1
502122 99502122 1001 86380 86390 1
501859 99501859 1001 86380 86390 1
502490 99502490 1001 86380 86390 1
503208 99503208 1001 86380 86390 1
503063 99503063 1001 86380 86390 1
502913 99502913 1001 86380 86390 1
503485 99503485 1001 86380 86390 1
503435 99503435 1001 86380 86390 1
503320 99503320 1001 86380 86390 1
503453 99503453 1001 86380 86390 1
504059 99504059 1001 86380 86390 1
503987 99503987 1001 86380 86390 1
503684 99503684 1001 86380 86390 1
503699 99503699 1001 86380 86390 1
504246 99504246 1001 86380 86390 1
504216 99504216 1001 86380 86390 1
504684 99504684 1001 86380 86390 1
504480 99504480 1001 86380 86390 1
504524 99504524 1001 86380 86390 1
504502 99504502 1001 86380 86390 1
504387 99504387 1001 86380 86390 1
505110 99505110 1001 86380 86390 1
505098 99505098 1001 86380 86390 1
505140 99505140 1001 86380 86390 1
504986 99504986 1001 86380 86390 1
505116 99505116 1001 86380 86390 1
505120 99505120 1001 86380 86390 1
505602 99505602 1001 86380 86390 1
505660 99505660 1001 86380 86390 1
505727 99505727 1001 86380 86390 1
505514 99505514 1001 86380 86390 1
505389 99505389 1001 86380 86390 1
505312 99505312 1001 86380 86390 1
505157 99505157 1001 86380 86390 1
505187 99505187 1001 86380 86390 1
505961 99505961 1001 86380 86390 1
505775 99505775 1001 86380 86390 1
505802 99505802 1001 86380 86390 1
505844 99505844 1001 86380 86390 1
506453 99506453 1001 86380 86390 1
506557 99506557 1001 86380 86390 1
506211 99506211 1001 86380 86390 1
506344 99506344 1001 86380 86390 1
506335 99506335 1001 86380 86390 1
506121 99506121 1001 86380 86390 1
506070 99506070 1001 86380 86390 1
506130 99506130 1001 86380 86390 1
506735 99506735 1001 86380 86390 1
507380 99507380 1001 86380 86390 1
507026 99507026 1001 86380 86390 1
507145 99507145 1001 86380 86390 1
507158 99507158 1001 86380 86390 1
507019 99507019 1001 86380 86390 1
506971 99506971 1001 86380 86390 1
506900 99506900 1001 86380 86390 1
506865 99506865 1001 86380 86390 1
507596 99507596 1001 86380 86390 1
508069 99508069 1001 86380 86390 1
508071 99508071 1001 86380 86390 1
507863 99507863 1001 86380 86390 1
507877 99507877 1001 86380 86390 1
507995 99507995 1001 86380 86390 1
507840 99507840 1001 86380 86390 1
508013 99508013 1001 86380 86390 1
507694 99507694 1001 86380 86390 1
507785 99507785 1001 86380 86390 1
508383 99508383 1001 86380 86390 1
509019 99509019 1001 86380 86390 1
508609 99508609 1001 86380 86390 1
508462 99508462 1001 86380 86390 1
509156 99509156 1001 86380 86390 1
509869 99509869 1001 86380 86390 1
509843 99509843 1001 86380 86390 1
509715 99509715 1001 86380 86390 1
509809 99509809 1001 86380 86390 1
509489 99509489 1001 86380 86390 1
509639 99509639 1001 86380 86390 1
509692 99509692 1001 86380 86390 1
509360 99509360 1001 86380 86390 1
509381 99509381 1001 86380 86390 1
509317 99509317 1001 86380 86390 1
509420 99509420 1001 86380 86390 1
509986 99509986 1001 86380 86390 1
510400 99510400 1001 86380 86390 1
510230 99510230 1001 86380 86390 1
510867 99510867 1001 86380 86390 1
510868 99510868 1001 86380 86390 1
511361 99511361 1001 86380 86390 1
511305 99511305 1001 86380 86390 1
511102 99511102 1001 86380 86390 1
511108 99511108 1001 86380 86390 1
510944 99510944 1001 86380 86390 1
511666 99511666 1001 86380 86390 1
511641 99511641 1001 86380 86390 1
511689 99511689 1001 86380 86390 1
512289 99512289 1001 86380 86390 1
512104 99512104 1001 86380 86390 1
512157 99512157 1001 86380 86390 1
511881 99511881 1001 86380 86390 1
513115 99513115 1001 86380 86390 1
513048 99513048 1001 86380 86390 1
512917 99512917 1001 86380 86390 1
513885 99513885 1001 86380 86390 1
514032 99514032 1001 86380 86390 1
514755 99514755 1001 86380 86390 1
514470 99514470 1001 86380 86390 1
514552 99514552 1001 86380 86390 1
514405 99514405 1001 86380 86390 1
514319 99514319 1001 86380 86390 1
514949 99514949 1001 86380 86390 1
514877 99514877 1001 86380 86390 1
515613 99515613 1001 86380 86390 1
515498 99515498 1001 86380 86390 1
515326 99515326 1001 86380 86390 1
515328 99515328 1001 86380 86390 1
515255 99515255 1001 86380 86390 1
515256 99515256 1001 86380 86390 1
515721 99515721 1001 86380 86390 1
515764 99515764 1001 86380 86390 1
515744 99515744 1001 86380 86390 1
516367 99516367 1001 86380 86390 1
516213 99516213 1001 86380 86390 1
516273 99516273 1001 86380 86390 1
516070 99516070 1001 86380 86390 1
515983 99515983 1001 86380 86390 1
516695 99516695 1001 86380 86390 1
516949 99516949 1001 86380 86390 1
517361 99517361 1001 86380 86390 1
517474 99517474 1001 86380 86390 1
517711 99517711 1001 86380 86390 1
518301 99518301 1001 86380 86390 1
518213 99518213 1001 86380 86390 1
518965 99518965 1001 86380 86390 1
518601 99518601 1001 86380 86390 1
518731 99518731 1001 86380 86390 1
518695 99518695 1001 86380 86390 1
518676 99518676 1001 86380 86390 1
518570 99518570 1001 86380 86390 1
518416 99518416 1001 86380 86390 1
519118 99519118 1001 86380 86390 1
519477 99519477 1001 86380 86390 1
520202 99520202 1001 86380 86390 1
520741 99520741 1001 86380 86390 1
520692 99520692 1001 86380 86390 1
520770 99520770 1001 86380 86390 1
521071 99521071 1001 86380 86390 1
521215 99521215 1001 86380 86390 1
521024 99521024 1001 86380 86390 1
520934 99520934 1001 86380 86390 1
521650 99521650 1001 86380 86390 1
521535 99521535 1001 86380 86390 1
522090 99522090 1001 86380 86390 1
522194 99522194 1001 86380 86390 1
521925 99521925 1001 86380 86390 1
521736 99521736 1001 86380 86390 1
522992 99522992 1001 86380 86390 1
522762 99522762 1001 86380 86390 1
523271 99523271 1001 86380 86390 1
523200 99523200 1001 86380 86390 1
523867 99523867 1001 86380 86390 1
523708 99523708 1001 86380 86390 1
523579 99523579 1001 86380 86390 1
523370 99523370 1001 86380 86390 1
523359 99523359 1001 86380 86390 1
523489 99523489 1001 86380 86390 1
524006 99524006 1001 86380 86390 1
524653 99524653 1001 86380 86390 1
524666 99524666 1001 86380 86390 1
524440 99524440 1001 86380 86390 1
525474 99525474 1001 86380 86390 1
525594 99525594 1001 86380 86390 1
525215 99525215 1001 86380 86390 1
525259 99525259 1001 86380 86390 1
525769 99525769 1001 86380 86390 1
526348 99526348 1001 86380 86390 1
526237 99526237 1001 86380 86390 1
526202 99526202 1001 86380 86390 1
525912 99525912 1001 86380 86390 1
525953 99525953 1001 86380 86390 1
526470 99526470 1001 86380 86390 1
526445 99526445 1001 86380 86390 1
527046 99527046 1001 86380 86390 1
527143 99527143 1001 86380 86390 1
526965 99526965 1001 86380 86390 1
526826 99526826 1001 86380 86390 1
527326 99527326 1001 86380 86390 1
528026 99528026 1001 86380 86390 1
527957 99527957 1001 86380 86390 1
528068 99528068 1001 86380 86390 1
527971 99527971 1001 86380 86390 1
527866 99527866 1001 86380 86390 1
527493 99527493 1001 86380 86390 1
527635 99527635 1001 86380 86390 1
527472 99527472 1001 86380 86390 1
528102 99528102 1001 86380 86390 1
528076 99528076 1001 86380 86390 1
528144 99528144 1001 86380 86390 1
528199 99528199 1001 86380 86390 1
528804 99528804 1001 86380 86390 1
528647 99528647 1001 86380 86390 1
528686 99528686 1001 86380 86390 1
528614 99528614 1001 86380 86390 1
528335 99528335 1001 86380 86390 1
528402 99528402 1001 86380 86390 1
528990 99528990 1001 86380 86390 1
528984 99528984 1001 86380 86390 1
528920 99528920 1001 86380 86390 1
529683 99529683 1001 86380 86390 1
529623 99529623 1001 86380 86390 1
529457 99529457 1001 86380 86390 1
529343 99529343 1001 86380 86390 1
529376 99529376 1001 86380 86390 1
529443 99529443 1001 86380 86390 1
529887 99529887 1001 86380 86390 1
529851 99529851 1001 86380 86390 1
529735 99529735 1001 86380 86390 1
530157 99530157 1001 86380 86390 1
531198 99531198 1001 86380 86390 1
531083 99531083 1001 86380 86390 1
531127 99531127 1001 86380 86390 1
531144 99531144 1001 86380 86390 1
530878 99530878 1001 86380 86390 1
530828 99530828 1001 86380 86390 1
530791 99530791 1001 86380 86390 1
531483 99531483 1001 86380 86390 1
532136 99532136 1001 86380 86390 1
532099 99532099 1001 86380 86390 1
531880 99531880 1001 86380 86390 1
532297 99532297 1001 86380 86390 1
532856 99532856 1001 86380 86390 1
533028 99533028 1001 86380 86390 1
532450 99532450 1001 86380 86390 1
532518 99532518 1001 86380 86390 1
532572 99532572 1001 86380 86390 1
532495 99532495 1001 86380 86390 1
532462 99532462 1001 86380 86390 1
533105 99533105 1001 86380 86390 1
533762 99533762 1001 86380 86390 1
533765 99533765 1001 86380 86390 1
533647 99533647 1001 86380 86390 1
533545 99533545 1001 86380 86390 1
533586 99533586 1001 86380 86390 1
533271 99533271 1001 86380 86390 1
534049 99534049 1001 86380 86390 1
533923 99533923 1001 86380 86390 1
533965 99533965 1001 86380 86390 1
534428 99534428 1001 86380 86390 1
534313 99534313 1001 86380 86390 1
534447 99534447 1001 86380 86390 1
534463 99534463 1001 86380 86390 1
534094 99534094 1001 86380 86390 1
534136 99534136 1001 86380 86390 1
534265 99534265 1001 86380 86390 1
534863 99534863 1001 86380 86390 1
535453 99535453 1001 86380 86390 1
535442 99535442 1001 86380 86390 1
535192 99535192 1001 86380 86390 1
535212 99535212 1001 86380 86390 1
535000 99535000 1001 86380 86390 1
535528 99535528 1001 86380 86390 1
535620 99535620 1001 86380 86390 1
535698 99535698 1001 86380 86390 1
535610 99535610 1001 86380 86390 1
536248 99536248 1001 86380 86390 1
535939 99535939 1001 86380 86390 1
535979 99535979 1001 86380 86390 1
536047 99536047 1001 86380 86390 1
537057 99537057 1001 86380 86390 1
536788 99536788 1001 86380 86390 1
536776 99536776 1001 86380 86390 1
536836 99536836 1001 86380 86390 1
536864 99536864 1001 86380 86390 1
536620 99536620 1001 86380 86390 1
537350 99537350 1001 86380 86390 1
537965 99537965 1001 86380 86390 1
537909 99537909 1001 86380 86390 1
537984 99537984 1001 86380 86390 1
537579 99537579 1001 86380 86390 1
537646 99537646 1001 86380 86390 1
537716 99537716 1001 86380 86390 1
538167 99538167 1001 86380 86390 1
538161 99538161 1001 86380 86390 1
538757 99538757 1001 86380 86390 1
538748 99538748 1001 86380 86390 1
538808 99538808 1001 86380 86390 1
538860 99538860 1001 86380 86390 1
539438 99539438 1001 86380 86390 1
539529 99539529 1001 86380 86390 1
539555 99539555 1001 86380 86390 1
539617 99539617 1001 86380 86390 1
539254 99539254 1001 86380 86390 1
539277 99539277 1001 86380 86390 1
540266 99540266 1001 86380 86390 1
540268 99540268 1001 86380 86390 1
540285 99540285 1001 86380 86390 1
539922 99539922 1001 86380 86390 1
540592 99540592 1001 86380 86390 1
540977 99540977 1001 86380 86390 1
540676 99540676 1001 86380 86390 1
540872 99540872 1001 86380 86390 1
541459 99541459 1001 86380 86390 1
541954 99541954 1001 86380 86390 1
541824 99541824 1001 86380 86390 1
542818 99542818 1001 86380 86390 1
542898 99542898 1001 86380 86390 1
542824 99542824 1001 86380 86390 1
542863 99542863 1001 86380 86390 1
542460 99542460 1001 86380 86390 1
542462 99542462 1001 86380 86390 1
542516 99542516 1001 86380 86390 1
543140 99543140 1001 86380 86390 1
543597 99543597 1001 86380 86390 1
543649 99543649 1001 86380 86390 1
543398 99543398 1001 86380 86390 1
543362 99543362 1001 86380 86390 1
543533 99543533 1001 86380 86390 1
543319 99543319 1001 86380 86390 1
543314 99543314 1001 86380 86390 1
543317 99543317 1001 86380 86390 1
543822 99543822 1001 86380 86390 1
543894 99543894 1001 86380 86390 1
543819 99543819 1001 86380 86390 1
544278 99544278 1001 86380 86390 1
544113 99544113 1001 86380 86390 1
543999 99543999 1001 86380 86390 1
544623 99544623 1001 86380 86390 1
544729 99544729 1001 86380 86390 1
415553 220 1001 64380 66177 1
400120 99400120 1001 86380 86390 1
400377 99400377 1001 86380 86390 1
400664 99400664 1001 86380 86390 1
400880 99400880 1001 86380 86390 1
401170 99401170 1001 86380 86390 1
401436 99401436 1001 86380 86390 1
401571 99401571 1001 86380 86390 1
402114 99402114 1001 86380 86390 1
402071 99402071 1001 86380 86390 1
402257 99402257 1001 86380 86390 1
402233 99402233 1001 86380 86390 1
402184 99402184 1001 86380 86390 1
402381 99402381 1001 86380 86390 1
402781 99402781 1001 86380 86390 1
402700 99402700 1001 86380 86390 1
403068 99403068 1001 86380 86390 1
403178 99403178 1001 86380 86390 1
403214 99403214 1001 86380 86390 1
403872 99403872 1001 86380 86390 1
404036 99404036 1001 86380 86390 1
404154 99404154 1001 86380 86390 1
404444 99404444 1001 86380 86390 1
405484 99405484 1001 86380 86390 1
405506 99405506 1001 86380 86390 1
405775 99405775 1001 86380 86390 1
405852 99405852 1001 86380 86390 1
406054 99406054 1001 86380 86390 1
406499 99406499 1001 86380 86390 1
406756 99406756 1001 86380 86390 1
406942 99406942 1001 86380 86390 1
407496 99407496 1001 86380 86390 1
408063 99408063 1001 86380 86390 1
408040 99408040 1001 86380 86390 1
408253 99408253 1001 86380 86390 1
408241 99408241 1001 86380 86390 1
408494 99408494 1001 86380 86390 1
408758 99408758 1001 86380 86390 1
408839 99408839 1001 86380 86390 1
408997 99408997 1001 86380 86390 1
409239 99409239 1001 86380 86390 1
409314 99409314 1001 86380 86390 1
409337 99409337 1001 86380 86390 1
409885 99409885 1001 86380 86390 1
409893 99409893 1001 86380 86390 1
410363 99410363 1001 86380 86390 1
410331 99410331 1001 86380 86390 1
410530 99410530 1001 86380 86390 1
411091 99411091 1001 86380 86390 1
411306 99411306 1001 86380 86390 1
411420 99411420 1001 86380 86390 1
411714 99411714 1001 86380 86390 1
411777 99411777 1001 86380 86390 1
412041 99412041 1001 86380 86390 1
412189 99412189 1001 86380 86390 1
413700 99413700 1001 86380 86390 1
413390 99413390 1001 86380 86390 1
413470 99413470 1001 86380 86390 1
413080 99413080 1001 86380 86390 1
412949 99412949 1001 86380 86390 1
412824 99412824 1001 86380 86390 1
413810 99413810 1001 86380 86390 1
414099 99414099 1001 86380 86390 1
414897 99414897 1001 86380 86390 1
414595 99414595 1001 86380 86390 1
414221 99414221 1001 86380 86390 1
415449 99415449 1001 86380 86390 1
415390 99415390 1001 86380 86390 1
415658 99415658 1001 86380 86390 1
415511 99415511 1001 86380 86390 1
416929 99416929 1001 86380 86390 1
416931 99416931 1001 86380 86390 1
416900 99416900 1001 86380 86390 1
416525 99416525 1001 86380 86390 1
416352 99416352 1001 86380 86390 1
416389 99416389 1001 86380 86390 1
416246 99416246 1001 86380 86390 1
416094 99416094 1001 86380 86390 1
415816 99415816 1001 86380 86390 1
415769 99415769 1001 86380 86390 1
415901 99415901 1001 86380 86390 1
417478 99417478 1001 86380 86390 1
418710 99418710 1001 86380 86390 1
418418 99418418 1001 86380 86390 1
417711 99417711 1001 86380 86390 1
418838 99418838 1001 86380 86390 1
420061 99420061 1001 86380 86390 1
420324 99420324 1001 86380 86390 1
420187 99420187 1001 86380 86390 1
419826 99419826 1001 86380 86390 1
419744 99419744 1001 86380 86390 1
419217 99419217 1001 86380 86390 1
419502 99419502 1001 86380 86390 1
419365 99419365 1001 86380 86390 1
420586 99420586 1001 86380 86390 1
422040 99422040 1001 86380 86390 1
421954 99421954 1001 86380 86390 1
421247 99421247 1001 86380 86390 1
422464 99422464 1001 86380 86390 1
422321 99422321 1001 86380 86390 1
422401 99422401 1001 86380 86390 1
423097 99423097 1001 86380 86390 1
423296 99423296 1001 86380 86390 1
423145 99423145 1001 86380 86390 1
422695 99422695 1001 86380 86390 1
422660 99422660 1001 86380 86390 1
423769 99423769 1001 86380 86390 1
423798 99423798 1001 86380 86390 1
424050 99424050 1001 86380 86390 1
424669 99424669 1001 86380 86390 1
424866 99424866 1001 86380 86390 1
424796 99424796 1001 86380 86390 1
424368 99424368 1001 86380 86390 1
425630 99425630 1001 86380 86390 1
426808 99426808 1001 86380 86390 1
426476 99426476 1001 86380 86390 1
426429 99426429 1001 86380 86390 1
426342 99426342 1001 86380 86390 1
427316 99427316 1001 86380 86390 1
427177 99427177 1001 86380 86390 1
428561 99428561 1001 86380 86390 1
428627 99428627 1001 86380 86390 1
428278 99428278 1001 86380 86390 1
428039 99428039 1001 86380 86390 1
427561 99427561 1001 86380 86390 1
428841 99428841 1001 86380 86390 1
428775 99428775 1001 86380 86390 1
429813 99429813 1001 86380 86390 1
429444 99429444 1001 86380 86390 1
429513 99429513 1001 86380 86390 1
429461 99429461 1001 86380 86390 1
430403 99430403 1001 86380 86390 1
430392 99430392 1001 86380 86390 1
431376 99431376 1001 86380 86390 1
431074 99431074 1001 86380 86390 1
432393 99432393 1001 86380 86390 1
433556 99433556 1001 86380 86390 1
433383 99433383 1001 86380 86390 1
433545 99433545 1001 86380 86390 1
433053 99433053 1001 86380 86390 1
432980 99432980 1001 86380 86390 1
433151 99433151 1001 86380 86390 1
432606 99432606 1001 86380 86390 1
432612 99432612 1001 86380 86390 1
433905 99433905 1001 86380 86390 1
434784 99434784 1001 86380 86390 1
434339 99434339 1001 86380 86390 1
434300 99434300 1001 86380 86390 1
435522 99435522 1001 86380 86390 1
435578 99435578 1001 86380 86390 1
435816 99435816 1001 86380 86390 1
437024 99437024 1001 86380 86390 1
436812 99436812 1001 86380 86390 1
437099 99437099 1001 86380 86390 1
436769 99436769 1001 86380 86390 1
436365 99436365 1001 86380 86390 1
436032 99436032 1001 86380 86390 1
436287 99436287 1001 86380 86390 1
300068 99300068 1001 86380 86390 1
300100 99300100 1001 86380 86390 1
300010 99300010 1001 86380 86390 1
300321 99300321 1001 86380 86390 1
301504 99301504 1001 86380 86390 1
301226 99301226 1001 86380 86390 1
301343 99301343 1001 86380 86390 1
300998 99300998 1001 86380 86390 1
301111 99301111 1001 86380 86390 1
301060 99301060 1001 86380 86390 1
301140 99301140 1001 86380 86390 1
301695 99301695 1001 86380 86390 1
301749 99301749 1001 86380 86390 1
301689 99301689 1001 86380 86390 1
302379 99302379 1001 86380 86390 1
302305 99302305 1001 86380 86390 1
302294 99302294 1001 86380 86390 1
302074 99302074 1001 86380 86390 1
301876 99301876 1001 86380 86390 1
302446 99302446 1001 86380 86390 1
302541 99302541 1001 86380 86390 1
302570 99302570 1001 86380 86390 1
303067 99303067 1001 86380 86390 1
302890 99302890 1001 86380 86390 1
302611 99302611 1001 86380 86390 1
303778 99303778 1001 86380 86390 1
303631 99303631 1001 86380 86390 1
303561 99303561 1001 86380 86390 1
304774 99304774 1001 86380 86390 1
304331 99304331 1001 86380 86390 1
304936 99304936 1001 86380 86390 1
304871 99304871 1001 86380 86390 1
304966 99304966 1001 86380 86390 1
304892 99304892 1001 86380 86390 1
304880 99304880 1001 86380 86390 1
305143 99305143 1001 86380 86390 1
305109 99305109 1001 86380 86390 1
500135 99500135 1001 86380 86390 1
500757 99500757 1001 86380 86390 1
500733 99500733 1001 86380 86390 1
500722 99500722 1001 86380 86390 1
500465 99500465 1001 86380 86390 1
500877 99500877 1001 86380 86390 1
501545 99501545 1001 86380 86390 1
501521 99501521 1001 86380 86390 1
501403 99501403 1001 86380 86390 1
501152 99501152 1001 86380 86390 1
501703 99501703 1001 86380 86390 1
501786 99501786 1001 86380 86390 1
502455 99502455 1001 86380 86390 1
502309 99502309 1001 86380 86390 1
502248 99502248 1001 86380 86390 1
501951 99501951 1001 86380 86390 1
503287 99503287 1001 86380 86390 1
503055 99503055 1001 86380 86390 1
502827 99502827 1001 86380 86390 1
503366 99503366 1001 86380 86390 1
503939 99503939 1001 86380 86390 1
503783 99503783 1001 86380 86390 1
503882 99503882 1001 86380 86390 1
503696 99503696 1001 86380 86390 1
503697 99503697 1001 86380 86390 1
504763 99504763 1001 86380 86390 1
504928 99504928 1001 86380 86390 1
504903 99504903 1001 86380 86390 1
504723 99504723 1001 86380 86390 1
505126 99505126 1001 86380 86390 1
504985 99504985 1001 86380 86390 1
505642 99505642 1001 86380 86390 1
505672 99505672 1001 86380 86390 1
505764 99505764 1001 86380 86390 1
505526 99505526 1001 86380 86390 1
505259 99505259 1001 86380 86390 1
505871 99505871 1001 86380 86390 1
505873 99505873 1001 86380 86390 1
505892 99505892 1001 86380 86390 1
506426 99506426 1001 86380 86390 1
506047 99506047 1001 86380 86390 1
506087 99506087 1001 86380 86390 1
506140 99506140 1001 86380 86390 1
505998 99505998 1001 86380 86390 1
506751 99506751 1001 86380 86390 1
507314 99507314 1001 86380 86390 1
507305 99507305 1001 86380 86390 1
507200 99507200 1001 86380 86390 1
507124 99507124 1001 86380 86390 1
506922 99506922 1001 86380 86390 1
507967 99507967 1001 86380 86390 1
507908 99507908 1001 86380 86390 1
507654 99507654 1001 86380 86390 1
507812 99507812 1001 86380 86390 1
507817 99507817 1001 86380 86390 1
508320 99508320 1001 86380 86390 1
508451 99508451 1001 86380 86390 1
509071 99509071 1001 86380 86390 1
508830 99508830 1001 86380 86390 1
508755 99508755 1001 86380 86390 1
508796 99508796 1001 86380 86390 1
508654 99508654 1001 86380 86390 1
508530 99508530 1001 86380 86390 1
509802 99509802 1001 86380 86390 1
509541 99509541 1001 86380 86390 1
509285 99509285 1001 86380 86390 1
510703 99510703 1001 86380 86390 1
510718 99510718 1001 86380 86390 1
510420 99510420 1001 86380 86390 1
510107 99510107 1001 86380 86390 1
510226 99510226 1001 86380 86390 1
510296 99510296 1001 86380 86390 1
511386 99511386 1001 86380 86390 1
511547 99511547 1001 86380 86390 1
511270 99511270 1001 86380 86390 1
511149 99511149 1001 86380 86390 1
511240 99511240 1001 86380 86390 1
511116 99511116 1001 86380 86390 1
510936 99510936 1001 86380 86390 1
511041 99511041 1001 86380 86390 1
510951 99510951 1001 86380 86390 1
511718 99511718 1001 86380 86390 1
511577 99511577 1001 86380 86390 1
511699 99511699 1001 86380 86390 1
511650 99511650 1001 86380 86390 1
511652 99511652 1001 86380 86390 1
512225 99512225 1001 86380 86390 1
512201 99512201 1001 86380 86390 1
512345 99512345 1001 86380 86390 1
512260 99512260 1001 86380 86390 1
512572 99512572 1001 86380 86390 1
512541 99512541 1001 86380 86390 1
513027 99513027 1001 86380 86390 1
512993 99512993 1001 86380 86390 1
512799 99512799 1001 86380 86390 1
513256 99513256 1001 86380 86390 1
513355 99513355 1001 86380 86390 1
513408 99513408 1001 86380 86390 1
513877 99513877 1001 86380 86390 1
513700 99513700 1001 86380 86390 1
513436 99513436 1001 86380 86390 1
513596 99513596 1001 86380 86390 1
514756 99514756 1001 86380 86390 1
514808 99514808 1001 86380 86390 1
514539 99514539 1001 86380 86390 1
514507 99514507 1001 86380 86390 1
514945 99514945 1001 86380 86390 1
515058 99515058 1001 86380 86390 1
515674 99515674 1001 86380 86390 1
515679 99515679 1001 86380 86390 1
515177 99515177 1001 86380 86390 1
515714 99515714 1001 86380 86390 1
516162 99516162 1001 86380 86390 1
516292 99516292 1001 86380 86390 1
516125 99516125 1001 86380 86390 1
516221 99516221 1001 86380 86390 1
516023 99516023 1001 86380 86390 1
516080 99516080 1001 86380 86390 1
515990 99515990 1001 86380 86390 1
516664 99516664 1001 86380 86390 1
516672 99516672 1001 86380 86390 1
517231 99517231 1001 86380 86390 1
516988 99516988 1001 86380 86390 1
516982 99516982 1001 86380 86390 1
516832 99516832 1001 86380 86390 1
516849 99516849 1001 86380 86390 1
517423 99517423 1001 86380 86390 1
517400 99517400 1001 86380 86390 1
518094 99518094 1001 86380 86390 1
517678 99517678 1001 86380 86390 1
517958 99517958 1001 86380 86390 1
518344 99518344 1001 86380 86390 1
518231 99518231 1001 86380 86390 1
518968 99518968 1001 86380 86390 1
518866 99518866 1001 86380 86390 1
518907 99518907 1001 86380 86390 1
518770 99518770 1001 86380 86390 1
518475 99518475 1001 86380 86390 1
518437 99518437 1001 86380 86390 1
519143 99519143 1001 86380 86390 1
519131 99519131 1001 86380 86390 1
519661 99519661 1001 86380 86390 1
519787 99519787 1001 86380 86390 1
519774 99519774 1001 86380 86390 1
519440 99519440 1001 86380 86390 1
519496 99519496 1001 86380 86390 1
519445 99519445 1001 86380 86390 1
519258 99519258 1001 86380 86390 1
519278 99519278 1001 86380 86390 1
519864 99519864 1001 86380 86390 1
519844 99519844 1001 86380 86390 1
520294 99520294 1001 86380 86390 1
520322 99520322 1001 86380 86390 1
520698 99520698 1001 86380 86390 1
521292 99521292 1001 86380 86390 1
521422 99521422 1001 86380 86390 1
521347 99521347 1001 86380 86390 1
521529 99521529 1001 86380 86390 1
521623 99521623 1001 86380 86390 1
521572 99521572 1001 86380 86390 1
522101 99522101 1001 86380 86390 1
522117 99522117 1001 86380 86390 1
522213 99522213 1001 86380 86390 1
521882 99521882 1001 86380 86390 1
521883 99521883 1001 86380 86390 1
522033 99522033 1001 86380 86390 1
521830 99521830 1001 86380 86390 1
521858 99521858 1001 86380 86390 1
522931 99522931 1001 86380 86390 1
522949 99522949 1001 86380 86390 1
523001 99523001 1001 86380 86390 1
522865 99522865 1001 86380 86390 1
522821 99522821 1001 86380 86390 1
522539 99522539 1001 86380 86390 1
522659 99522659 1001 86380 86390 1
523167 99523167 1001 86380 86390 1
523922 99523922 1001 86380 86390 1
523822 99523822 1001 86380 86390 1
523759 99523759 1001 86380 86390 1
523799 99523799 1001 86380 86390 1
523576 99523576 1001 86380 86390 1
523498 99523498 1001 86380 86390 1
523460 99523460 1001 86380 86390 1
524115 99524115 1001 86380 86390 1
524633 99524633 1001 86380 86390 1
524744 99524744 1001 86380 86390 1
524716 99524716 1001 86380 86390 1
524665 99524665 1001 86380 86390 1
524627 99524627 1001 86380 86390 1
524422 99524422 1001 86380 86390 1
524252 99524252 1001 86380 86390 1
524851 99524851 1001 86380 86390 1
524839 99524839 1001 86380 86390 1
524895 99524895 1001 86380 86390 1
524896 99524896 1001 86380 86390 1
525455 99525455 1001 86380 86390 1
525432 99525432 1001 86380 86390 1
525031 99525031 1001 86380 86390 1
525057 99525057 1001 86380 86390 1
525764 99525764 1001 86380 86390 1
526223 99526223 1001 86380 86390 1
526102 99526102 1001 86380 86390 1
525868 99525868 1001 86380 86390 1
525869 99525869 1001 86380 86390 1
525838 99525838 1001 86380 86390 1
526608 99526608 1001 86380 86390 1
526610 99526610 1001 86380 86390 1
526560 99526560 1001 86380 86390 1
526625 99526625 1001 86380 86390 1
527149 99527149 1001 86380 86390 1
527145 99527145 1001 86380 86390 1
526877 99526877 1001 86380 86390 1
526891 99526891 1001 86380 86390 1
527025 99527025 1001 86380 86390 1
526961 99526961 1001 86380 86390 1
526836 99526836 1001 86380 86390 1
526730 99526730 1001 86380 86390 1
527260 99527260 1001 86380 86390 1
528016 99528016 1001 86380 86390 1
527994 99527994 1001 86380 86390 1
527676 99527676 1001 86380 86390 1
527745 99527745 1001 86380 86390 1
527839 99527839 1001 86380 86390 1
527671 99527671 1001 86380 86390 1
527599 99527599 1001 86380 86390 1
527606 99527606 1001 86380 86390 1
528111 99528111 1001 86380 86390 1
528229 99528229 1001 86380 86390 1
528492 99528492 1001 86380 86390 1
528638 99528638 1001 86380 86390 1
528587 99528587 1001 86380 86390 1
528601 99528601 1001 86380 86390 1
528428 99528428 1001 86380 86390 1
529726 99529726 1001 86380 86390 1
529601 99529601 1001 86380 86390 1
529570 99529570 1001 86380 86390 1
529517 99529517 1001 86380 86390 1
529152 99529152 1001 86380 86390 1
529911 99529911 1001 86380 86390 1
529797 99529797 1001 86380 86390 1
530520 99530520 1001 86380 86390 1
530530 99530530 1001 86380 86390 1
530445 99530445 1001 86380 86390 1
530473 99530473 1001 86380 86390 1
530397 99530397 1001 86380 86390 1
530238 99530238 1001 86380 86390 1
530087 99530087 1001 86380 86390 1
530646 99530646 1001 86380 86390 1
530715 99530715 1001 86380 86390 1
531289 99531289 1001 86380 86390 1
531006 99531006 1001 86380 86390 1
530826 99530826 1001 86380 86390 1
530794 99530794 1001 86380 86390 1
530925 99530925 1001 86380 86390 1
531437 99531437 1001 86380 86390 1
531425 99531425 1001 86380 86390 1
531917 99531917 1001 86380 86390 1
531789 99531789 1001 86380 86390 1
532323 99532323 1001 86380 86390 1
532352 99532352 1001 86380 86390 1
532723 99532723 1001 86380 86390 1
532801 99532801 1001 86380 86390 1
532700 99532700 1001 86380 86390 1
532676 99532676 1001 86380 86390 1
532797 99532797 1001 86380 86390 1
532695 99532695 1001 86380 86390 1
532593 99532593 1001 86380 86390 1
532504 99532504 1001 86380 86390 1
532577 99532577 1001 86380 86390 1
533107 99533107 1001 86380 86390 1
533176 99533176 1001 86380 86390 1
533229 99533229 1001 86380 86390 1
533536 99533536 1001 86380 86390 1
533556 99533556 1001 86380 86390 1
533519 99533519 1001 86380 86390 1
533454 99533454 1001 86380 86390 1
533384 99533384 1001 86380 86390 1
533363 99533363 1001 86380 86390 1
533925 99533925 1001 86380 86390 1
533901 99533901 1001 86380 86390 1
533905 99533905 1001 86380 86390 1
534061 99534061 1001 86380 86390 1
534609 99534609 1001 86380 86390 1
534587 99534587 1001 86380 86390 1
534198 99534198 1001 86380 86390 1
534224 99534224 1001 86380 86390 1
534161 99534161 1001 86380 86390 1
534123 99534123 1001 86380 86390 1
534166 99534166 1001 86380 86390 1
534838 99534838 1001 86380 86390 1
535162 99535162 1001 86380 86390 1
535291 99535291 1001 86380 86390 1
534923 99534923 1001 86380 86390 1
535708 99535708 1001 86380 86390 1
535555 99535555 1001 86380 86390 1
536223 99536223 1001 86380 86390 1
535941 99535941 1001 86380 86390 1
536036 99536036 1001 86380 86390 1
535986 99535986 1001 86380 86390 1
535776 99535776 1001 86380 86390 1
535738 99535738 1001 86380 86390 1
536418 99536418 1001 86380 86390 1
537062 99537062 1001 86380 86390 1
536814 99536814 1001 86380 86390 1
536834 99536834 1001 86380 86390 1
536623 99536623 1001 86380 86390 1
537954 99537954 1001 86380 86390 1
537932 99537932 1001 86380 86390 1
537392 99537392 1001 86380 86390 1
537989 99537989 1001 86380 86390 1
538072 99538072 1001 86380 86390 1
538147 99538147 1001 86380 86390 1
538557 99538557 1001 86380 86390 1
538391 99538391 1001 86380 86390 1
538277 99538277 1001 86380 86390 1
538240 99538240 1001 86380 86390 1
538254 99538254 1001 86380 86390 1
538242 99538242 1001 86380 86390 1
538821 99538821 1001 86380 86390 1
539465 99539465 1001 86380 86390 1
539546 99539546 1001 86380 86390 1
539426 99539426 1001 86380 86390 1
539021 99539021 1001 86380 86390 1
539742 99539742 1001 86380 86390 1
540284 99540284 1001 86380 86390 1
540215 99540215 1001 86380 86390 1
540182 99540182 1001 86380 86390 1
540493 99540493 1001 86380 86390 1
540649 99540649 1001 86380 86390 1
540497 99540497 1001 86380 86390 1
541287 99541287 1001 86380 86390 1
541056 99541056 1001 86380 86390 1
541022 99541022 1001 86380 86390 1
541344 99541344 1001 86380 86390 1
541377 99541377 1001 86380 86390 1
541404 99541404 1001 86380 86390 1
541302 99541302 1001 86380 86390 1
542085 99542085 1001 86380 86390 1
541921 99541921 1001 86380 86390 1
541793 99541793 1001 86380 86390 1
542924 99542924 1001 86380 86390 1
542877 99542877 1001 86380 86390 1
542774 99542774 1001 86380 86390 1
542578 99542578 1001 86380 86390 1
542660 99542660 1001 86380 86390 1
542364 99542364 1001 86380 86390 1
542439 99542439 1001 86380 86390 1
543009 99543009 1001 86380 86390 1
542952 99542952 1001 86380 86390 1
543636 99543636 1001 86380 86390 1
543756 99543756 1001 86380 86390 1
543717 99543717 1001 86380 86390 1
543642 99543642 1001 86380 86390 1
543440 99543440 1001 86380 86390 1
543394 99543394 1001 86380 86390 1
543368 99543368 1001 86380 86390 1
543525 99543525 1001 86380 86390 1
543325 99543325 1001 86380 86390 1
543831 99543831 1001 86380 86390 1
544584 99544584 1001 86380 86390 1
544192 99544192 1001 86380 86390 1
544599 99544599 1001 86380 86390 1
428671 751 1001 3540 38939 1
420844 633 1001 64140 67017 1
432355 1143 1001 70320 71757 1
542085 469 1001 55048 55348 1
400012 99400012 1001 86380 86390 1
400013 99400013 1001 86380 86390 1
400721 99400721 1001 86380 86390 1
400673 99400673 1001 86380 86390 1
401402 99401402 1001 86380 86390 1
402126 99402126 1001 86380 86390 1
402331 99402331 1001 86380 86390 1
402411 99402411 1001 86380 86390 1
402817 99402817 1001 86380 86390 1
403003 99403003 1001 86380 86390 1
403441 99403441 1001 86380 86390 1
403418 99403418 1001 86380 86390 1
404120 99404120 1001 86380 86390 1
404047 99404047 1001 86380 86390 1
404344 99404344 1001 86380 86390 1
404814 99404814 1001 86380 86390 1
404822 99404822 1001 86380 86390 1
405101 99405101 1001 86380 86390 1
405418 99405418 1001 86380 86390 1
405648 99405648 1001 86380 86390 1
405721 99405721 1001 86380 86390 1
405793 99405793 1001 86380 86390 1
406301 99406301 1001 86380 86390 1
406625 99406625 1001 86380 86390 1
406857 99406857 1001 86380 86390 1
406973 99406973 1001 86380 86390 1
406963 99406963 1001 86380 86390 1
407070 99407070 1001 86380 86390 1
408677 99408677 1001 86380 86390 1
408848 99408848 1001 86380 86390 1
408769 99408769 1001 86380 86390 1
409476 99409476 1001 86380 86390 1
410367 99410367 1001 86380 86390 1
410417 99410417 1001 86380 86390 1
411054 99411054 1001 86380 86390 1
411334 99411334 1001 86380 86390 1
411741 99411741 1001 86380 86390 1
411794 99411794 1001 86380 86390 1
412042 99412042 1001 86380 86390 1
412456 99412456 1001 86380 86390 1
412464 99412464 1001 86380 86390 1
412311 99412311 1001 86380 86390 1
413374 99413374 1001 86380 86390 1
413503 99413503 1001 86380 86390 1
413443 99413443 1001 86380 86390 1
412886 99412886 1001 86380 86390 1
412781 99412781 1001 86380 86390 1
412835 99412835 1001 86380 86390 1
413985 99413985 1001 86380 86390 1
413877 99413877 1001 86380 86390 1
415034 99415034 1001 86380 86390 1
415062 99415062 1001 86380 86390 1
414434 99414434 1001 86380 86390 1
415335 99415335 1001 86380 86390 1
415452 99415452 1001 86380 86390 1
416955 99416955 1001 86380 86390 1
416231 99416231 1001 86380 86390 1
416266 99416266 1001 86380 86390 1
416535 99416535 1001 86380 86390 1
416564 99416564 1001 86380 86390 1
415937 99415937 1001 86380 86390 1
417314 99417314 1001 86380 86390 1
417102 99417102 1001 86380 86390 1
417085 99417085 1001 86380 86390 1
417519 99417519 1001 86380 86390 1
418648 99418648 1001 86380 86390 1
418308 99418308 1001 86380 86390 1
418118 99418118 1001 86380 86390 1
418425 99418425 1001 86380 86390 1
417937 99417937 1001 86380 86390 1
417948 99417948 1001 86380 86390 1
419157 99419157 1001 86380 86390 1
419056 99419056 1001 86380 86390 1
420363 99420363 1001 86380 86390 1
420373 99420373 1001 86380 86390 1
419352 99419352 1001 86380 86390 1
419576 99419576 1001 86380 86390 1
422051 99422051 1001 86380 86390 1
421424 99421424 1001 86380 86390 1
420890 99420890 1001 86380 86390 1
423312 99423312 1001 86380 86390 1
423540 99423540 1001 86380 86390 1
423150 99423150 1001 86380 86390 1
423154 99423154 1001 86380 86390 1
423115 99423115 1001 86380 86390 1
422910 99422910 1001 86380 86390 1
422543 99422543 1001 86380 86390 1
424612 99424612 1001 86380 86390 1
424766 99424766 1001 86380 86390 1
424994 99424994 1001 86380 86390 1
424663 99424663 1001 86380 86390 1
424242 99424242 1001 86380 86390 1
424573 99424573 1001 86380 86390 1
424387 99424387 1001 86380 86390 1
425405 99425405 1001 86380 86390 1
425767 99425767 1001 86380 86390 1
426871 99426871 1001 86380 86390 1
426928 99426928 1001 86380 86390 1
426299 99426299 1001 86380 86390 1
426274 99426274 1001 86380 86390 1
427152 99427152 1001 86380 86390 1
427383 99427383 1001 86380 86390 1
427160 99427160 1001 86380 86390 1
428188 99428188 1001 86380 86390 1
427980 99427980 1001 86380 86390 1
427554 99427554 1001 86380 86390 1
427607 99427607 1001 86380 86390 1
427719 99427719 1001 86380 86390 1
430043 99430043 1001 86380 86390 1
430146 99430146 1001 86380 86390 1
430283 99430283 1001 86380 86390 1
430035 99430035 1001 86380 86390 1
430293 99430293 1001 86380 86390 1
429571 99429571 1001 86380 86390 1
429798 99429798 1001 86380 86390 1
429554 99429554 1001 86380 86390 1
431670 99431670 1001 86380 86390 1
431999 99431999 1001 86380 86390 1
431966 99431966 1001 86380 86390 1
432045 99432045 1001 86380 86390 1
431302 99431302 1001 86380 86390 1
430901 99430901 1001 86380 86390 1
431220 99431220 1001 86380 86390 1
432206 99432206 1001 86380 86390 1
432350 99432350 1001 86380 86390 1
432361 99432361 1001 86380 86390 1
432072 99432072 1001 86380 86390 1
433396 99433396 1001 86380 86390 1
432876 99432876 1001 86380 86390 1
432662 99432662 1001 86380 86390 1
434050 99434050 1001 86380 86390 1
435172 99435172 1001 86380 86390 1
434755 99434755 1001 86380 86390 1
434745 99434745 1001 86380 86390 1
434932 99434932 1001 86380 86390 1
434182 99434182 1001 86380 86390 1
435611 99435611 1001 86380 86390 1
435695 99435695 1001 86380 86390 1
437092 99437092 1001 86380 86390 1
436643 99436643 1001 86380 86390 1
435908 99435908 1001 86380 86390 1
436188 99436188 1001 86380 86390 1
437243 99437243 1001 86380 86390 1
300526 99300526 1001 86380 86390 1
300669 99300669 1001 86380 86390 1
300729 99300729 1001 86380 86390 1
300929 99300929 1001 86380 86390 1
301431 99301431 1001 86380 86390 1
301383 99301383 1001 86380 86390 1
301222 99301222 1001 86380 86390 1
301236 99301236 1001 86380 86390 1
301630 99301630 1001 86380 86390 1
301614 99301614 1001 86380 86390 1
301667 99301667 1001 86380 86390 1
302292 99302292 1001 86380 86390 1
301981 99301981 1001 86380 86390 1
301850 99301850 1001 86380 86390 1
301963 99301963 1001 86380 86390 1
301810 99301810 1001 86380 86390 1
302456 99302456 1001 86380 86390 1
302522 99302522 1001 86380 86390 1
302477 99302477 1001 86380 86390 1
303175 99303175 1001 86380 86390 1
303038 99303038 1001 86380 86390 1
302872 99302872 1001 86380 86390 1
302896 99302896 1001 86380 86390 1
302784 99302784 1001 86380 86390 1
302675 99302675 1001 86380 86390 1
303403 99303403 1001 86380 86390 1
303396 99303396 1001 86380 86390 1
303861 99303861 1001 86380 86390 1
303874 99303874 1001 86380 86390 1
303478 99303478 1001 86380 86390 1
303511 99303511 1001 86380 86390 1
304191 99304191 1001 86380 86390 1
304048 99304048 1001 86380 86390 1
304756 99304756 1001 86380 86390 1
304707 99304707 1001 86380 86390 1
304629 99304629 1001 86380 86390 1
304491 99304491 1001 86380 86390 1
304521 99304521 1001 86380 86390 1
304399 99304399 1001 86380 86390 1
304430 99304430 1001 86380 86390 1
304897 99304897 1001 86380 86390 1
305022 99305022 1001 86380 86390 1
305103 99305103 1001 86380 86390 1
305144 99305144 1001 86380 86390 1
500080 99500080 1001 86380 86390 1
500661 99500661 1001 86380 86390 1
500623 99500623 1001 86380 86390 1
500693 99500693 1001 86380 86390 1
500348 99500348 1001 86380 86390 1
500866 99500866 1001 86380 86390 1
501524 99501524 1001 86380 86390 1
501501 99501501 1001 86380 86390 1
501612 99501612 1001 86380 86390 1
501275 99501275 1001 86380 86390 1
501139 99501139 1001 86380 86390 1
502431 99502431 1001 86380 86390 1
502308 99502308 1001 86380 86390 1
502196 99502196 1001 86380 86390 1
502200 99502200 1001 86380 86390 1
502213 99502213 1001 86380 86390 1
502168 99502168 1001 86380 86390 1
502040 99502040 1001 86380 86390 1
501957 99501957 1001 86380 86390 1
502594 99502594 1001 86380 86390 1
502635 99502635 1001 86380 86390 1
503111 99503111 1001 86380 86390 1
503160 99503160 1001 86380 86390 1
503062 99503062 1001 86380 86390 1
502924 99502924 1001 86380 86390 1
502976 99502976 1001 86380 86390 1
503431 99503431 1001 86380 86390 1
503476 99503476 1001 86380 86390 1
503295 99503295 1001 86380 86390 1
503927 99503927 1001 86380 86390 1
504004 99504004 1001 86380 86390 1
504047 99504047 1001 86380 86390 1
504014 99504014 1001 86380 86390 1
503822 99503822 1001 86380 86390 1
503876 99503876 1001 86380 86390 1
503695 99503695 1001 86380 86390 1
504590 99504590 1001 86380 86390 1
505104 99505104 1001 86380 86390 1
505603 99505603 1001 86380 86390 1
505422 99505422 1001 86380 86390 1
505427 99505427 1001 86380 86390 1
505294 99505294 1001 86380 86390 1
505219 99505219 1001 86380 86390 1
506536 99506536 1001 86380 86390 1
506447 99506447 1001 86380 86390 1
506304 99506304 1001 86380 86390 1
506189 99506189 1001 86380 86390 1
506376 99506376 1001 86380 86390 1
506167 99506167 1001 86380 86390 1
506623 99506623 1001 86380 86390 1
506636 99506636 1001 86380 86390 1
507281 99507281 1001 86380 86390 1
507275 99507275 1001 86380 86390 1
507063 99507063 1001 86380 86390 1
507040 99507040 1001 86380 86390 1
507144 99507144 1001 86380 86390 1
507171 99507171 1001 86380 86390 1
506853 99506853 1001 86380 86390 1
506960 99506960 1001 86380 86390 1
507588 99507588 1001 86380 86390 1
507460 99507460 1001 86380 86390 1
507599 99507599 1001 86380 86390 1
508122 99508122 1001 86380 86390 1
508140 99508140 1001 86380 86390 1
508930 99508930 1001 86380 86390 1
508982 99508982 1001 86380 86390 1
508664 99508664 1001 86380 86390 1
508708 99508708 1001 86380 86390 1
508788 99508788 1001 86380 86390 1
508585 99508585 1001 86380 86390 1
509637 99509637 1001 86380 86390 1
509690 99509690 1001 86380 86390 1
509615 99509615 1001 86380 86390 1
509294 99509294 1001 86380 86390 1
509284 99509284 1001 86380 86390 1
509405 99509405 1001 86380 86390 1
509315 99509315 1001 86380 86390 1
510066 99510066 1001 86380 86390 1
510051 99510051 1001 86380 86390 1
510618 99510618 1001 86380 86390 1
510659 99510659 1001 86380 86390 1
510497 99510497 1001 86380 86390 1
510176 99510176 1001 86380 86390 1
510283 99510283 1001 86380 86390 1
510759 99510759 1001 86380 86390 1
510877 99510877 1001 86380 86390 1
510890 99510890 1001 86380 86390 1
511402 99511402 1001 86380 86390 1
511416 99511416 1001 86380 86390 1
511295 99511295 1001 86380 86390 1
511238 99511238 1001 86380 86390 1
510948 99510948 1001 86380 86390 1
511136 99511136 1001 86380 86390 1
511591 99511591 1001 86380 86390 1
511645 99511645 1001 86380 86390 1
511714 99511714 1001 86380 86390 1
512234 99512234 1001 86380 86390 1
512369 99512369 1001 86380 86390 1
512070 99512070 1001 86380 86390 1
512127 99512127 1001 86380 86390 1
512012 99512012 1001 86380 86390 1
511817 99511817 1001 86380 86390 1
512495 99512495 1001 86380 86390 1
513014 99513014 1001 86380 86390 1
513122 99513122 1001 86380 86390 1
513162 99513162 1001 86380 86390 1
512898 99512898 1001 86380 86390 1
512941 99512941 1001 86380 86390 1
513993 99513993 1001 86380 86390 1
513968 99513968 1001 86380 86390 1
513825 99513825 1001 86380 86390 1
513603 99513603 1001 86380 86390 1
514099 99514099 1001 86380 86390 1
514089 99514089 1001 86380 86390 1
514179 99514179 1001 86380 86390 1
514143 99514143 1001 86380 86390 1
514753 99514753 1001 86380 86390 1
514399 99514399 1001 86380 86390 1
514881 99514881 1001 86380 86390 1
515019 99515019 1001 86380 86390 1
515608 99515608 1001 86380 86390 1
515538 99515538 1001 86380 86390 1
515515 99515515 1001 86380 86390 1
515245 99515245 1001 86380 86390 1
515748 99515748 1001 86380 86390 1
515762 99515762 1001 86380 86390 1
515717 99515717 1001 86380 86390 1
516326 99516326 1001 86380 86390 1
516431 99516431 1001 86380 86390 1
515911 99515911 1001 86380 86390 1
515938 99515938 1001 86380 86390 1
516665 99516665 1001 86380 86390 1
516667 99516667 1001 86380 86390 1
516515 99516515 1001 86380 86390 1
517235 99517235 1001 86380 86390 1
517254 99517254 1001 86380 86390 1
517154 99517154 1001 86380 86390 1
517066 99517066 1001 86380 86390 1
516969 99516969 1001 86380 86390 1
516943 99516943 1001 86380 86390 1
516871 99516871 1001 86380 86390 1
516718 99516718 1001 86380 86390 1
516836 99516836 1001 86380 86390 1
516746 99516746 1001 86380 86390 1
516895 99516895 1001 86380 86390 1
517443 99517443 1001 86380 86390 1
518092 99518092 1001 86380 86390 1
517930 99517930 1001 86380 86390 1
517752 99517752 1001 86380 86390 1
517773 99517773 1001 86380 86390 1
518878 99518878 1001 86380 86390 1
518984 99518984 1001 86380 86390 1
518744 99518744 1001 86380 86390 1
518714 99518714 1001 86380 86390 1
518586 99518586 1001 86380 86390 1
518459 99518459 1001 86380 86390 1
519013 99519013 1001 86380 86390 1
519008 99519008 1001 86380 86390 1
519611 99519611 1001 86380 86390 1
519728 99519728 1001 86380 86390 1
519742 99519742 1001 86380 86390 1
519652 99519652 1001 86380 86390 1
519616 99519616 1001 86380 86390 1
519417 99519417 1001 86380 86390 1
519431 99519431 1001 86380 86390 1
519554 99519554 1001 86380 86390 1
519206 99519206 1001 86380 86390 1
519249 99519249 1001 86380 86390 1
519238 99519238 1001 86380 86390 1
520358 99520358 1001 86380 86390 1
520323 99520323 1001 86380 86390 1
520392 99520392 1001 86380 86390 1
520188 99520188 1001 86380 86390 1
520164 99520164 1001 86380 86390 1
520208 99520208 1001 86380 86390 1
520748 99520748 1001 86380 86390 1
520816 99520816 1001 86380 86390 1
521146 99521146 1001 86380 86390 1
521090 99521090 1001 86380 86390 1
520891 99520891 1001 86380 86390 1
521598 99521598 1001 86380 86390 1
522244 99522244 1001 86380 86390 1
522208 99522208 1001 86380 86390 1
522002 99522002 1001 86380 86390 1
521977 99521977 1001 86380 86390 1
521939 99521939 1001 86380 86390 1
521816 99521816 1001 86380 86390 1
521875 99521875 1001 86380 86390 1
521850 99521850 1001 86380 86390 1
521747 99521747 1001 86380 86390 1
522380 99522380 1001 86380 86390 1
522382 99522382 1001 86380 86390 1
522338 99522338 1001 86380 86390 1
522469 99522469 1001 86380 86390 1
522891 99522891 1001 86380 86390 1
522869 99522869 1001 86380 86390 1
522654 99522654 1001 86380 86390 1
523191 99523191 1001 86380 86390 1
523806 99523806 1001 86380 86390 1
523798 99523798 1001 86380 86390 1
523607 99523607 1001 86380 86390 1
523328 99523328 1001 86380 86390 1
523972 99523972 1001 86380 86390 1
524025 99524025 1001 86380 86390 1
524129 99524129 1001 86380 86390 1
524135 99524135 1001 86380 86390 1
524580 99524580 1001 86380 86390 1
524407 99524407 1001 86380 86390 1
524297 99524297 1001 86380 86390 1
524875 99524875 1001 86380 86390 1
524969 99524969 1001 86380 86390 1
525229 99525229 1001 86380 86390 1
525110 99525110 1001 86380 86390 1
525739 99525739 1001 86380 86390 1
525791 99525791 1001 86380 86390 1
526337 99526337 1001 86380 86390 1
526325 99526325 1001 86380 86390 1
526154 99526154 1001 86380 86390 1
526069 99526069 1001 86380 86390 1
525910 99525910 1001 86380 86390 1
527203 99527203 1001 86380 86390 1
527225 99527225 1001 86380 86390 1
527144 99527144 1001 86380 86390 1
526776 99526776 1001 86380 86390 1
526794 99526794 1001 86380 86390 1
527252 99527252 1001 86380 86390 1
527360 99527360 1001 86380 86390 1
527756 99527756 1001 86380 86390 1
527836 99527836 1001 86380 86390 1
527790 99527790 1001 86380 86390 1
527524 99527524 1001 86380 86390 1
527565 99527565 1001 86380 86390 1
527478 99527478 1001 86380 86390 1
528159 99528159 1001 86380 86390 1
528794 99528794 1001 86380 86390 1
528860 99528860 1001 86380 86390 1
528567 99528567 1001 86380 86390 1
528555 99528555 1001 86380 86390 1
528658 99528658 1001 86380 86390 1
528438 99528438 1001 86380 86390 1
528304 99528304 1001 86380 86390 1
528964 99528964 1001 86380 86390 1
528957 99528957 1001 86380 86390 1
529355 99529355 1001 86380 86390 1
529238 99529238 1001 86380 86390 1
529113 99529113 1001 86380 86390 1
529142 99529142 1001 86380 86390 1
529908 99529908 1001 86380 86390 1
530433 99530433 1001 86380 86390 1
530169 99530169 1001 86380 86390 1
529984 99529984 1001 86380 86390 1
530129 99530129 1001 86380 86390 1
530014 99530014 1001 86380 86390 1
530041 99530041 1001 86380 86390 1
531268 99531268 1001 86380 86390 1
531320 99531320 1001 86380 86390 1
531377 99531377 1001 86380 86390 1
531088 99531088 1001 86380 86390 1
531108 99531108 1001 86380 86390 1
530930 99530930 1001 86380 86390 1
530855 99530855 1001 86380 86390 1
531443 99531443 1001 86380 86390 1
531382 99531382 1001 86380 86390 1
532082 99532082 1001 86380 86390 1
532185 99532185 1001 86380 86390 1
531877 99531877 1001 86380 86390 1
531881 99531881 1001 86380 86390 1
531638 99531638 1001 86380 86390 1
531731 99531731 1001 86380 86390 1
531724 99531724 1001 86380 86390 1
531673 99531673 1001 86380 86390 1
532234 99532234 1001 86380 86390 1
532903 99532903 1001 86380 86390 1
532919 99532919 1001 86380 86390 1
532868 99532868 1001 86380 86390 1
532950 99532950 1001 86380 86390 1
532629 99532629 1001 86380 86390 1
532481 99532481 1001 86380 86390 1
533061 99533061 1001 86380 86390 1
533774 99533774 1001 86380 86390 1
533568 99533568 1001 86380 86390 1
533582 99533582 1001 86380 86390 1
534641 99534641 1001 86380 86390 1
534377 99534377 1001 86380 86390 1
534340 99534340 1001 86380 86390 1
534232 99534232 1001 86380 86390 1
534852 99534852 1001 86380 86390 1
534791 99534791 1001 86380 86390 1
534869 99534869 1001 86380 86390 1
534806 99534806 1001 86380 86390 1
534730 99534730 1001 86380 86390 1
534692 99534692 1001 86380 86390 1
535362 99535362 1001 86380 86390 1
535403 99535403 1001 86380 86390 1
535503 99535503 1001 86380 86390 1
535251 99535251 1001 86380 86390 1
535277 99535277 1001 86380 86390 1
536186 99536186 1001 86380 86390 1
536217 99536217 1001 86380 86390 1
536082 99536082 1001 86380 86390 1
536026 99536026 1001 86380 86390 1
535920 99535920 1001 86380 86390 1
535765 99535765 1001 86380 86390 1
537052 99537052 1001 86380 86390 1
537144 99537144 1001 86380 86390 1
536580 99536580 1001 86380 86390 1
536603 99536603 1001 86380 86390 1
537224 99537224 1001 86380 86390 1
537199 99537199 1001 86380 86390 1
537346 99537346 1001 86380 86390 1
537951 99537951 1001 86380 86390 1
537521 99537521 1001 86380 86390 1
538078 99538078 1001 86380 86390 1
538058 99538058 1001 86380 86390 1
538144 99538144 1001 86380 86390 1
538183 99538183 1001 86380 86390 1
538132 99538132 1001 86380 86390 1
538663 99538663 1001 86380 86390 1
538430 99538430 1001 86380 86390 1
538469 99538469 1001 86380 86390 1
538299 99538299 1001 86380 86390 1
538250 99538250 1001 86380 86390 1
538281 99538281 1001 86380 86390 1
538912 99538912 1001 86380 86390 1
538978 99538978 1001 86380 86390 1
539500 99539500 1001 86380 86390 1
539514 99539514 1001 86380 86390 1
539570 99539570 1001 86380 86390 1
539347 99539347 1001 86380 86390 1
539309 99539309 1001 86380 86390 1
539272 99539272 1001 86380 86390 1
540409 99540409 1001 86380 86390 1
540658 99540658 1001 86380 86390 1
540557 99540557 1001 86380 86390 1
540636 99540636 1001 86380 86390 1
541240 99541240 1001 86380 86390 1
541055 99541055 1001 86380 86390 1
541072 99541072 1001 86380 86390 1
540853 99540853 1001 86380 86390 1
540727 99540727 1001 86380 86390 1
540779 99540779 1001 86380 86390 1
540675 99540675 1001 86380 86390 1
540680 99540680 1001 86380 86390 1
540710 99540710 1001 86380 86390 1
541482 99541482 1001 86380 86390 1
541966 99541966 1001 86380 86390 1
541889 99541889 1001 86380 86390 1
541791 99541791 1001 86380 86390 1
541883 99541883 1001 86380 86390 1
541769 99541769 1001 86380 86390 1
542184 99542184 1001 86380 86390 1
542229 99542229 1001 86380 86390 1
542180 99542180 1001 86380 86390 1
542662 99542662 1001 86380 86390 1
542644 99542644 1001 86380 86390 1
543768 99543768 1001 86380 86390 1
543757 99543757 1001 86380 86390 1
543547 99543547 1001 86380 86390 1
543513 99543513 1001 86380 86390 1
543242 99543242 1001 86380 86390 1
543294 99543294 1001 86380 86390 1
543165 99543165 1001 86380 86390 1
543182 99543182 1001 86380 86390 1
543262 99543262 1001 86380 86390 1
543850 99543850 1001 86380 86390 1
543829 99543829 1001 86380 86390 1
543804 99543804 1001 86380 86390 1
544482 99544482 1001 86380 86390 1
544595 99544595 1001 86380 86390 1
544074 99544074 1001 86380 86390 1
544101 99544101 1001 86380 86390 1
544641 99544641 1001 86380 86390 1
421537 848 1001 54060 56937 1
505624 1039 1002 46223 51551 1
508365 1068 1002 48739 52874 1
536447 862 1002 35818 39426 1
400148 99400148 1001 86380 86390 1
400624 99400624 1001 86380 86390 1
400683 99400683 1001 86380 86390 1
400828 99400828 1001 86380 86390 1
401526 99401526 1001 86380 86390 1
403301 99403301 1001 86380 86390 1
403504 99403504 1001 86380 86390 1
403966 99403966 1001 86380 86390 1
404296 99404296 1001 86380 86390 1
404520 99404520 1001 86380 86390 1
404512 99404512 1001 86380 86390 1
405403 99405403 1001 86380 86390 1
405627 99405627 1001 86380 86390 1
406055 99406055 1001 86380 86390 1
406147 99406147 1001 86380 86390 1
406132 99406132 1001 86380 86390 1
406192 99406192 1001 86380 86390 1
406425 99406425 1001 86380 86390 1
406922 99406922 1001 86380 86390 1
407385 99407385 1001 86380 86390 1
407649 99407649 1001 86380 86390 1
407742 99407742 1001 86380 86390 1
408136 99408136 1001 86380 86390 1
408213 99408213 1001 86380 86390 1
408498 99408498 1001 86380 86390 1
408851 99408851 1001 86380 86390 1
409055 99409055 1001 86380 86390 1
409425 99409425 1001 86380 86390 1
409537 99409537 1001 86380 86390 1
409810 99409810 1001 86380 86390 1
410117 99410117 1001 86380 86390 1
410158 99410158 1001 86380 86390 1
410804 99410804 1001 86380 86390 1
410898 99410898 1001 86380 86390 1
411079 99411079 1001 86380 86390 1
411405 99411405 1001 86380 86390 1
411374 99411374 1001 86380 86390 1
412077 99412077 1001 86380 86390 1
412192 99412192 1001 86380 86390 1
412327 99412327 1001 86380 86390 1
412280 99412280 1001 86380 86390 1
413664 99413664 1001 86380 86390 1
413162 99413162 1001 86380 86390 1
412607 99412607 1001 86380 86390 1
413736 99413736 1001 86380 86390 1
415144 99415144 1001 86380 86390 1
415172 99415172 1001 86380 86390 1
415264 99415264 1001 86380 86390 1
415273 99415273 1001 86380 86390 1
414943 99414943 1001 86380 86390 1
414587 99414587 1001 86380 86390 1
414273 99414273 1001 86380 86390 1
414440 99414440 1001 86380 86390 1
415498 99415498 1001 86380 86390 1
416930 99416930 1001 86380 86390 1
416317 99416317 1001 86380 86390 1
416384 99416384 1001 86380 86390 1
416326 99416326 1001 86380 86390 1
415835 99415835 1001 86380 86390 1
415725 99415725 1001 86380 86390 1
416003 99416003 1001 86380 86390 1
415955 99415955 1001 86380 86390 1
417235 99417235 1001 86380 86390 1
417501 99417501 1001 86380 86390 1
417593 99417593 1001 86380 86390 1
418609 99418609 1001 86380 86390 1
418139 99418139 1001 86380 86390 1
418298 99418298 1001 86380 86390 1
417801 99417801 1001 86380 86390 1
418992 99418992 1001 86380 86390 1
420167 99420167 1001 86380 86390 1
419823 99419823 1001 86380 86390 1
419851 99419851 1001 86380 86390 1
419749 99419749 1001 86380 86390 1
419843 99419843 1001 86380 86390 1
419524 99419524 1001 86380 86390 1
420618 99420618 1001 86380 86390 1
421771 99421771 1001 86380 86390 1
421929 99421929 1001 86380 86390 1
421346 99421346 1001 86380 86390 1
421683 99421683 1001 86380 86390 1
422482 99422482 1001 86380 86390 1
422511 99422511 1001 86380 86390 1
422232 99422232 1001 86380 86390 1
423521 99423521 1001 86380 86390 1
423398 99423398 1001 86380 86390 1
422961 99422961 1001 86380 86390 1
422955 99422955 1001 86380 86390 1
422656 99422656 1001 86380 86390 1
422729 99422729 1001 86380 86390 1
422840 99422840 1001 86380 86390 1
423879 99423879 1001 86380 86390 1
423961 99423961 1001 86380 86390 1
425013 99425013 1001 86380 86390 1
425318 99425318 1001 86380 86390 1
424278 99424278 1001 86380 86390 1
425546 99425546 1001 86380 86390 1
426789 99426789 1001 86380 86390 1
426784 99426784 1001 86380 86390 1
426535 99426535 1001 86380 86390 1
426051 99426051 1001 86380 86390 1
427196 99427196 1001 86380 86390 1
427263 99427263 1001 86380 86390 1
428608 99428608 1001 86380 86390 1
428659 99428659 1001 86380 86390 1
428155 99428155 1001 86380 86390 1
427947 99427947 1001 86380 86390 1
428128 99428128 1001 86380 86390 1
427588 99427588 1001 86380 86390 1
428982 99428982 1001 86380 86390 1
430094 99430094 1001 86380 86390 1
430247 99430247 1001 86380 86390 1
430261 99430261 1001 86380 86390 1
430185 99430185 1001 86380 86390 1
429616 99429616 1001 86380 86390 1
429556 99429556 1001 86380 86390 1
430584 99430584 1001 86380 86390 1
430597 99430597 1001 86380 86390 1
431903 99431903 1001 86380 86390 1
431955 99431955 1001 86380 86390 1
431400 99431400 1001 86380 86390 1
431478 99431478 1001 86380 86390 1
431536 99431536 1001 86380 86390 1
433634 99433634 1001 86380 86390 1
433675 99433675 1001 86380 86390 1
433002 99433002 1001 86380 86390 1
433083 99433083 1001 86380 86390 1
433067 99433067 1001 86380 86390 1
432751 99432751 1001 86380 86390 1
432776 99432776 1001 86380 86390 1
432543 99432543 1001 86380 86390 1
432604 99432604 1001 86380 86390 1
433926 99433926 1001 86380 86390 1
434076 99434076 1001 86380 86390 1
434735 99434735 1001 86380 86390 1
434649 99434649 1001 86380 86390 1
434241 99434241 1001 86380 86390 1
435785 99435785 1001 86380 86390 1
437129 99437129 1001 86380 86390 1
436591 99436591 1001 86380 86390 1
436738 99436738 1001 86380 86390 1
300548 99300548 1001 86380 86390 1
300696 99300696 1001 86380 86390 1
300307 99300307 1001 86380 86390 1
300158 99300158 1001 86380 86390 1
301467 99301467 1001 86380 86390 1
300947 99300947 1001 86380 86390 1
300962 99300962 1001 86380 86390 1
300978 99300978 1001 86380 86390 1
301591 99301591 1001 86380 86390 1
302071 99302071 1001 86380 86390 1
301986 99301986 1001 86380 86390 1
302509 99302509 1001 86380 86390 1
303069 99303069 1001 86380 86390 1
303124 99303124 1001 86380 86390 1
302833 99302833 1001 86380 86390 1
302988 99302988 1001 86380 86390 1
302834 99302834 1001 86380 86390 1
302887 99302887 1001 86380 86390 1
302597 99302597 1001 86380 86390 1
303889 99303889 1001 86380 86390 1
303635 99303635 1001 86380 86390 1
304178 99304178 1001 86380 86390 1
304075 99304075 1001 86380 86390 1
304255 99304255 1001 86380 86390 1
305005 99305005 1001 86380 86390 1
305480 99305480 1001 86380 86390 1
305397 99305397 1001 86380 86390 1
305425 99305425 1001 86380 86390 1
305258 99305258 1001 86380 86390 1
305118 99305118 1001 86380 86390 1
305159 99305159 1001 86380 86390 1
305175 99305175 1001 86380 86390 1
500094 99500094 1001 86380 86390 1
500006 99500006 1001 86380 86390 1
500703 99500703 1001 86380 86390 1
500639 99500639 1001 86380 86390 1
500441 99500441 1001 86380 86390 1
500535 99500535 1001 86380 86390 1
500511 99500511 1001 86380 86390 1
500858 99500858 1001 86380 86390 1
501369 99501369 1001 86380 86390 1
501432 99501432 1001 86380 86390 1
501020 99501020 1001 86380 86390 1
501664 99501664 1001 86380 86390 1
501647 99501647 1001 86380 86390 1
502067 99502067 1001 86380 86390 1
501960 99501960 1001 86380 86390 1
502488 99502488 1001 86380 86390 1
502483 99502483 1001 86380 86390 1
503219 99503219 1001 86380 86390 1
503269 99503269 1001 86380 86390 1
503197 99503197 1001 86380 86390 1
502797 99502797 1001 86380 86390 1
503456 99503456 1001 86380 86390 1
503796 99503796 1001 86380 86390 1
503723 99503723 1001 86380 86390 1
503613 99503613 1001 86380 86390 1
503682 99503682 1001 86380 86390 1
503546 99503546 1001 86380 86390 1
503585 99503585 1001 86380 86390 1
504539 99504539 1001 86380 86390 1
504470 99504470 1001 86380 86390 1
504486 99504486 1001 86380 86390 1
504371 99504371 1001 86380 86390 1
505109 99505109 1001 86380 86390 1
505093 99505093 1001 86380 86390 1
505656 99505656 1001 86380 86390 1
505425 99505425 1001 86380 86390 1
505375 99505375 1001 86380 86390 1
505507 99505507 1001 86380 86390 1
505365 99505365 1001 86380 86390 1
505367 99505367 1001 86380 86390 1
505484 99505484 1001 86380 86390 1
505296 99505296 1001 86380 86390 1
505194 99505194 1001 86380 86390 1
505771 99505771 1001 86380 86390 1
506445 99506445 1001 86380 86390 1
506553 99506553 1001 86380 86390 1
506053 99506053 1001 86380 86390 1
506800 99506800 1001 86380 86390 1
506737 99506737 1001 86380 86390 1
506763 99506763 1001 86380 86390 1
506791 99506791 1001 86380 86390 1
506691 99506691 1001 86380 86390 1
506730 99506730 1001 86380 86390 1
507270 99507270 1001 86380 86390 1
507272 99507272 1001 86380 86390 1
506845 99506845 1001 86380 86390 1
506923 99506923 1001 86380 86390 1
506848 99506848 1001 86380 86390 1
507441 99507441 1001 86380 86390 1
508221 99508221 1001 86380 86390 1
508150 99508150 1001 86380 86390 1
507952 99507952 1001 86380 86390 1
507958 99507958 1001 86380 86390 1
507977 99507977 1001 86380 86390 1
507673 99507673 1001 86380 86390 1
508323 99508323 1001 86380 86390 1
508391 99508391 1001 86380 86390 1
508480 99508480 1001 86380 86390 1
509274 99509274 1001 86380 86390 1
509184 99509184 1001 86380 86390 1
509147 99509147 1001 86380 86390 1
509842 99509842 1001 86380 86390 1
509656 99509656 1001 86380 86390 1
509468 99509468 1001 86380 86390 1
509459 99509459 1001 86380 86390 1
509291 99509291 1001 86380 86390 1
509369 99509369 1001 86380 86390 1
509971 99509971 1001 86380 86390 1
510527 99510527 1001 86380 86390 1
510533 99510533 1001 86380 86390 1
510277 99510277 1001 86380 86390 1
510291 99510291 1001 86380 86390 1
511427 99511427 1001 86380 86390 1
511156 99511156 1001 86380 86390 1
511325 99511325 1001 86380 86390 1
511670 99511670 1001 86380 86390 1
511663 99511663 1001 86380 86390 1
512346 99512346 1001 86380 86390 1
512362 99512362 1001 86380 86390 1
512173 99512173 1001 86380 86390 1
512171 99512171 1001 86380 86390 1
511767 99511767 1001 86380 86390 1
511899 99511899 1001 86380 86390 1
511964 99511964 1001 86380 86390 1
513183 99513183 1001 86380 86390 1
513046 99513046 1001 86380 86390 1
513113 99513113 1001 86380 86390 1
512978 99512978 1001 86380 86390 1
512983 99512983 1001 86380 86390 1
512996 99512996 1001 86380 86390 1
512741 99512741 1001 86380 86390 1
512748 99512748 1001 86380 86390 1
512606 99512606 1001 86380 86390 1
513334 99513334 1001 86380 86390 1
513206 99513206 1001 86380 86390 1
513659 99513659 1001 86380 86390 1
513663 99513663 1001 86380 86390 1
513707 99513707 1001 86380 86390 1
514161 99514161 1001 86380 86390 1
514206 99514206 1001 86380 86390 1
514819 99514819 1001 86380 86390 1
514705 99514705 1001 86380 86390 1
514697 99514697 1001 86380 86390 1
514711 99514711 1001 86380 86390 1
514478 99514478 1001 86380 86390 1
514582 99514582 1001 86380 86390 1
514547 99514547 1001 86380 86390 1
514425 99514425 1001 86380 86390 1
514947 99514947 1001 86380 86390 1
515636 99515636 1001 86380 86390 1
515512 99515512 1001 86380 86390 1
515641 99515641 1001 86380 86390 1
515313 99515313 1001 86380 86390 1
515257 99515257 1001 86380 86390 1
515096 99515096 1001 86380 86390 1
515164 99515164 1001 86380 86390 1
515229 99515229 1001 86380 86390 1
515684 99515684 1001 86380 86390 1
515711 99515711 1001 86380 86390 1
515828 99515828 1001 86380 86390 1
516483 99516483 1001 86380 86390 1
516296 99516296 1001 86380 86390 1
515940 99515940 1001 86380 86390 1
516671 99516671 1001 86380 86390 1
517215 99517215 1001 86380 86390 1
516940 99516940 1001 86380 86390 1
517010 99517010 1001 86380 86390 1
516753 99516753 1001 86380 86390 1
516845 99516845 1001 86380 86390 1
517529 99517529 1001 86380 86390 1
518004 99518004 1001 86380 86390 1
517816 99517816 1001 86380 86390 1
517605 99517605 1001 86380 86390 1
518898 99518898 1001 86380 86390 1
518950 99518950 1001 86380 86390 1
519015 99519015 1001 86380 86390 1
519621 99519621 1001 86380 86390 1
519712 99519712 1001 86380 86390 1
519738 99519738 1001 86380 86390 1
519316 99519316 1001 86380 86390 1
519292 99519292 1001 86380 86390 1
520001 99520001 1001 86380 86390 1
520467 99520467 1001 86380 86390 1
520258 99520258 1001 86380 86390 1
520034 99520034 1001 86380 86390 1
520186 99520186 1001 86380 86390 1
520693 99520693 1001 86380 86390 1
520801 99520801 1001 86380 86390 1
521245 99521245 1001 86380 86390 1
520921 99520921 1001 86380 86390 1
521594 99521594 1001 86380 86390 1
522205 99522205 1001 86380 86390 1
521905 99521905 1001 86380 86390 1
521997 99521997 1001 86380 86390 1
521968 99521968 1001 86380 86390 1
521788 99521788 1001 86380 86390 1
521765 99521765 1001 86380 86390 1
522413 99522413 1001 86380 86390 1
522300 99522300 1001 86380 86390 1
522959 99522959 1001 86380 86390 1
522786 99522786 1001 86380 86390 1
523595 99523595 1001 86380 86390 1
523388 99523388 1001 86380 86390 1
523500 99523500 1001 86380 86390 1
523946 99523946 1001 86380 86390 1
523973 99523973 1001 86380 86390 1
523991 99523991 1001 86380 86390 1
524714 99524714 1001 86380 86390 1
524553 99524553 1001 86380 86390 1
524230 99524230 1001 86380 86390 1
524303 99524303 1001 86380 86390 1
524952 99524952 1001 86380 86390 1
525006 99525006 1001 86380 86390 1
525701 99525701 1001 86380 86390 1
526355 99526355 1001 86380 86390 1
526144 99526144 1001 86380 86390 1
526018 99526018 1001 86380 86390 1
526021 99526021 1001 86380 86390 1
526126 99526126 1001 86380 86390 1
526605 99526605 1001 86380 86390 1
526437 99526437 1001 86380 86390 1
526490 99526490 1001 86380 86390 1
527110 99527110 1001 86380 86390 1
526944 99526944 1001 86380 86390 1
527039 99527039 1001 86380 86390 1
526988 99526988 1001 86380 86390 1
526798 99526798 1001 86380 86390 1
526671 99526671 1001 86380 86390 1
526742 99526742 1001 86380 86390 1
527393 99527393 1001 86380 86390 1
527268 99527268 1001 86380 86390 1
527768 99527768 1001 86380 86390 1
527730 99527730 1001 86380 86390 1
528240 99528240 1001 86380 86390 1
528900 99528900 1001 86380 86390 1
528685 99528685 1001 86380 86390 1
528562 99528562 1001 86380 86390 1
528694 99528694 1001 86380 86390 1
528513 99528513 1001 86380 86390 1
528334 99528334 1001 86380 86390 1
528426 99528426 1001 86380 86390 1
529545 99529545 1001 86380 86390 1
529353 99529353 1001 86380 86390 1
529475 99529475 1001 86380 86390 1
529850 99529850 1001 86380 86390 1
530503 99530503 1001 86380 86390 1
530509 99530509 1001 86380 86390 1
530424 99530424 1001 86380 86390 1
529940 99529940 1001 86380 86390 1
530021 99530021 1001 86380 86390 1
531317 99531317 1001 86380 86390 1
531321 99531321 1001 86380 86390 1
531184 99531184 1001 86380 86390 1
531315 99531315 1001 86380 86390 1
531174 99531174 1001 86380 86390 1
531084 99531084 1001 86380 86390 1
531173 99531173 1001 86380 86390 1
530823 99530823 1001 86380 86390 1
530848 99530848 1001 86380 86390 1
531573 99531573 1001 86380 86390 1
531537 99531537 1001 86380 86390 1
531461 99531461 1001 86380 86390 1
531557 99531557 1001 86380 86390 1
532104 99532104 1001 86380 86390 1
532156 99532156 1001 86380 86390 1
532163 99532163 1001 86380 86390 1
531905 99531905 1001 86380 86390 1
531869 99531869 1001 86380 86390 1
532891 99532891 1001 86380 86390 1
532835 99532835 1001 86380 86390 1
533020 99533020 1001 86380 86390 1
532754 99532754 1001 86380 86390 1
532716 99532716 1001 86380 86390 1
532580 99532580 1001 86380 86390 1
532471 99532471 1001 86380 86390 1
532524 99532524 1001 86380 86390 1
533101 99533101 1001 86380 86390 1
533230 99533230 1001 86380 86390 1
533770 99533770 1001 86380 86390 1
533708 99533708 1001 86380 86390 1
533805 99533805 1001 86380 86390 1
533648 99533648 1001 86380 86390 1
533455 99533455 1001 86380 86390 1
533427 99533427 1001 86380 86390 1
533390 99533390 1001 86380 86390 1
534623 99534623 1001 86380 86390 1
534643 99534643 1001 86380 86390 1
534388 99534388 1001 86380 86390 1
534776 99534776 1001 86380 86390 1
534847 99534847 1001 86380 86390 1
535331 99535331 1001 86380 86390 1
535336 99535336 1001 86380 86390 1
535317 99535317 1001 86380 86390 1
535133 99535133 1001 86380 86390 1
534993 99534993 1001 86380 86390 1
535097 99535097 1001 86380 86390 1
535046 99535046 1001 86380 86390 1
535529 99535529 1001 86380 86390 1
535556 99535556 1001 86380 86390 1
535545 99535545 1001 86380 86390 1
536282 99536282 1001 86380 86390 1
535775 99535775 1001 86380 86390 1
536533 99536533 1001 86380 86390 1
536496 99536496 1001 86380 86390 1
537105 99537105 1001 86380 86390 1
537118 99537118 1001 86380 86390 1
536905 99536905 1001 86380 86390 1
536637 99536637 1001 86380 86390 1
537367 99537367 1001 86380 86390 1
537205 99537205 1001 86380 86390 1
537167 99537167 1001 86380 86390 1
537262 99537262 1001 86380 86390 1
537886 99537886 1001 86380 86390 1
537892 99537892 1001 86380 86390 1
537613 99537613 1001 86380 86390 1
537400 99537400 1001 86380 86390 1
537404 99537404 1001 86380 86390 1
537495 99537495 1001 86380 86390 1
537431 99537431 1001 86380 86390 1
538063 99538063 1001 86380 86390 1
538661 99538661 1001 86380 86390 1
538623 99538623 1001 86380 86390 1
538628 99538628 1001 86380 86390 1
538512 99538512 1001 86380 86390 1
538212 99538212 1001 86380 86390 1
538244 99538244 1001 86380 86390 1
538373 99538373 1001 86380 86390 1
538973 99538973 1001 86380 86390 1
538847 99538847 1001 86380 86390 1
539568 99539568 1001 86380 86390 1
539597 99539597 1001 86380 86390 1
539522 99539522 1001 86380 86390 1
539325 99539325 1001 86380 86390 1
539204 99539204 1001 86380 86390 1
539181 99539181 1001 86380 86390 1
539038 99539038 1001 86380 86390 1
539131 99539131 1001 86380 86390 1
539750 99539750 1001 86380 86390 1
540427 99540427 1001 86380 86390 1
540171 99540171 1001 86380 86390 1
540138 99540138 1001 86380 86390 1
540113 99540113 1001 86380 86390 1
540089 99540089 1001 86380 86390 1
539949 99539949 1001 86380 86390 1
540542 99540542 1001 86380 86390 1
540501 99540501 1001 86380 86390 1
541292 99541292 1001 86380 86390 1
541277 99541277 1001 86380 86390 1
540678 99540678 1001 86380 86390 1
541971 99541971 1001 86380 86390 1
541686 99541686 1001 86380 86390 1
542250 99542250 1001 86380 86390 1
542600 99542600 1001 86380 86390 1
542671 99542671 1001 86380 86390 1
542358 99542358 1001 86380 86390 1
542386 99542386 1001 86380 86390 1
543753 99543753 1001 86380 86390 1
543677 99543677 1001 86380 86390 1
543322 99543322 1001 86380 86390 1
543352 99543352 1001 86380 86390 1
543801 99543801 1001 86380 86390 1
543910 99543910 1001 86380 86390 1
544302 99544302 1001 86380 86390 1
544354 99544354 1001 86380 86390 1
544280 99544280 1001 86380 86390 1
544711 99544711 1001 86380 86390 1
544713 99544713 1001 86380 86390 1
400000 99400000 1001 86380 86390 1
400112 99400112 1001 86380 86390 1
400236 99400236 1001 86380 86390 1
400406 99400406 1001 86380 86390 1
400917 99400917 1001 86380 86390 1
401223 99401223 1001 86380 86390 1
401710 99401710 1001 86380 86390 1
402106 99402106 1001 86380 86390 1
402121 99402121 1001 86380 86390 1
402337 99402337 1001 86380 86390 1
402736 99402736 1001 86380 86390 1
402848 99402848 1001 86380 86390 1
403077 99403077 1001 86380 86390 1
403319 99403319 1001 86380 86390 1
403431 99403431 1001 86380 86390 1
403385 99403385 1001 86380 86390 1
403618 99403618 1001 86380 86390 1
403737 99403737 1001 86380 86390 1
404107 99404107 1001 86380 86390 1
404125 99404125 1001 86380 86390 1
404472 99404472 1001 86380 86390 1
404875 99404875 1001 86380 86390 1
404919 99404919 1001 86380 86390 1
405002 99405002 1001 86380 86390 1
405006 99405006 1001 86380 86390 1
405212 99405212 1001 86380 86390 1
405252 99405252 1001 86380 86390 1
406076 99406076 1001 86380 86390 1
406417 99406417 1001 86380 86390 1
406605 99406605 1001 86380 86390 1
406497 99406497 1001 86380 86390 1
406633 99406633 1001 86380 86390 1
406979 99406979 1001 86380 86390 1
407970 99407970 1001 86380 86390 1
408025 99408025 1001 86380 86390 1
408260 99408260 1001 86380 86390 1
408627 99408627 1001 86380 86390 1
408696 99408696 1001 86380 86390 1
408804 99408804 1001 86380 86390 1
408875 99408875 1001 86380 86390 1
408939 99408939 1001 86380 86390 1
409565 99409565 1001 86380 86390 1
409668 99409668 1001 86380 86390 1
409628 99409628 1001 86380 86390 1
409813 99409813 1001 86380 86390 1
409787 99409787 1001 86380 86390 1
410246 99410246 1001 86380 86390 1
410303 99410303 1001 86380 86390 1
410705 99410705 1001 86380 86390 1
410789 99410789 1001 86380 86390 1
411565 99411565 1001 86380 86390 1
411898 99411898 1001 86380 86390 1
412257 99412257 1001 86380 86390 1
413214 99413214 1001 86380 86390 1
412910 99412910 1001 86380 86390 1
413744 99413744 1001 86380 86390 1
414983 99414983 1001 86380 86390 1
414755 99414755 1001 86380 86390 1
414224 99414224 1001 86380 86390 1
414277 99414277 1001 86380 86390 1
414368 99414368 1001 86380 86390 1
414467 99414467 1001 86380 86390 1
414447 99414447 1001 86380 86390 1
415720 99415720 1001 86380 86390 1
415342 99415342 1001 86380 86390 1
415486 99415486 1001 86380 86390 1
415587 99415587 1001 86380 86390 1
416646 99416646 1001 86380 86390 1
416750 99416750 1001 86380 86390 1
416262 99416262 1001 86380 86390 1
416323 99416323 1001 86380 86390 1
415915 99415915 1001 86380 86390 1
415721 99415721 1001 86380 86390 1
417181 99417181 1001 86380 86390 1
417349 99417349 1001 86380 86390 1
417485 99417485 1001 86380 86390 1
418595 99418595 1001 86380 86390 1
418434 99418434 1001 86380 86390 1
418707 99418707 1001 86380 86390 1
418522 99418522 1001 86380 86390 1
418791 99418791 1001 86380 86390 1
418394 99418394 1001 86380 86390 1
418119 99418119 1001 86380 86390 1
419143 99419143 1001 86380 86390 1
419198 99419198 1001 86380 86390 1
419008 99419008 1001 86380 86390 1
418893 99418893 1001 86380 86390 1
418896 99418896 1001 86380 86390 1
419121 99419121 1001 86380 86390 1
420288 99420288 1001 86380 86390 1
419822 99419822 1001 86380 86390 1
420024 99420024 1001 86380 86390 1
419716 99419716 1001 86380 86390 1
419741 99419741 1001 86380 86390 1
419354 99419354 1001 86380 86390 1
420750 99420750 1001 86380 86390 1
420661 99420661 1001 86380 86390 1
420668 99420668 1001 86380 86390 1
421778 99421778 1001 86380 86390 1
421717 99421717 1001 86380 86390 1
422113 99422113 1001 86380 86390 1
421448 99421448 1001 86380 86390 1
421038 99421038 1001 86380 86390 1
420885 99420885 1001 86380 86390 1
422427 99422427 1001 86380 86390 1
423684 99423684 1001 86380 86390 1
423399 99423399 1001 86380 86390 1
422954 99422954 1001 86380 86390 1
423857 99423857 1001 86380 86390 1
425032 99425032 1001 86380 86390 1
425101 99425101 1001 86380 86390 1
424343 99424343 1001 86380 86390 1
424287 99424287 1001 86380 86390 1
425777 99425777 1001 86380 86390 1
427012 99427012 1001 86380 86390 1
426276 99426276 1001 86380 86390 1
426425 99426425 1001 86380 86390 1
426333 99426333 1001 86380 86390 1
426459 99426459 1001 86380 86390 1
427204 99427204 1001 86380 86390 1
427374 99427374 1001 86380 86390 1
427683 99427683 1001 86380 86390 1
427754 99427754 1001 86380 86390 1
427884 99427884 1001 86380 86390 1
428871 99428871 1001 86380 86390 1
429134 99429134 1001 86380 86390 1
429082 99429082 1001 86380 86390 1
428974 99428974 1001 86380 86390 1
429991 99429991 1001 86380 86390 1
430109 99430109 1001 86380 86390 1
429804 99429804 1001 86380 86390 1
429943 99429943 1001 86380 86390 1
430705 99430705 1001 86380 86390 1
432015 99432015 1001 86380 86390 1
432022 99432022 1001 86380 86390 1
431684 99431684 1001 86380 86390 1
431032 99431032 1001 86380 86390 1
432382 99432382 1001 86380 86390 1
433437 99433437 1001 86380 86390 1
433419 99433419 1001 86380 86390 1
433334 99433334 1001 86380 86390 1
432991 99432991 1001 86380 86390 1
432972 99432972 1001 86380 86390 1
433014 99433014 1001 86380 86390 1
432771 99432771 1001 86380 86390 1
432829 99432829 1001 86380 86390 1
432493 99432493 1001 86380 86390 1
432758 99432758 1001 86380 86390 1
433786 99433786 1001 86380 86390 1
435390 99435390 1001 86380 86390 1
435063 99435063 1001 86380 86390 1
435140 99435140 1001 86380 86390 1
434897 99434897 1001 86380 86390 1
434627 99434627 1001 86380 86390 1
434914 99434914 1001 86380 86390 1
434371 99434371 1001 86380 86390 1
435639 99435639 1001 86380 86390 1
437074 99437074 1001 86380 86390 1
437017 99437017 1001 86380 86390 1
436364 99436364 1001 86380 86390 1
436669 99436669 1001 86380 86390 1
436206 99436206 1001 86380 86390 1
436226 99436226 1001 86380 86390 1
300074 99300074 1001 86380 86390 1
437235 99437235 1001 86380 86390 1
300561 99300561 1001 86380 86390 1
300525 99300525 1001 86380 86390 1
300718 99300718 1001 86380 86390 1
300723 99300723 1001 86380 86390 1
300488 99300488 1001 86380 86390 1
300372 99300372 1001 86380 86390 1
300185 99300185 1001 86380 86390 1
300281 99300281 1001 86380 86390 1
300182 99300182 1001 86380 86390 1
300119 99300119 1001 86380 86390 1
300856 99300856 1001 86380 86390 1
301442 99301442 1001 86380 86390 1
301543 99301543 1001 86380 86390 1
301337 99301337 1001 86380 86390 1
301204 99301204 1001 86380 86390 1
301335 99301335 1001 86380 86390 1
301697 99301697 1001 86380 86390 1
301648 99301648 1001 86380 86390 1
301573 99301573 1001 86380 86390 1
302359 99302359 1001 86380 86390 1
302341 99302341 1001 86380 86390 1
301942 99301942 1001 86380 86390 1
301852 99301852 1001 86380 86390 1
301905 99301905 1001 86380 86390 1
301875 99301875 1001 86380 86390 1
303060 99303060 1001 86380 86390 1
303049 99303049 1001 86380 86390 1
302818 99302818 1001 86380 86390 1
302728 99302728 1001 86380 86390 1
302704 99302704 1001 86380 86390 1
302709 99302709 1001 86380 86390 1
302792 99302792 1001 86380 86390 1
303364 99303364 1001 86380 86390 1
303384 99303384 1001 86380 86390 1
303978 99303978 1001 86380 86390 1
303828 99303828 1001 86380 86390 1
303498 99303498 1001 86380 86390 1
304203 99304203 1001 86380 86390 1
304050 99304050 1001 86380 86390 1
304542 99304542 1001 86380 86390 1
304627 99304627 1001 86380 86390 1
304401 99304401 1001 86380 86390 1
305034 99305034 1001 86380 86390 1
305570 99305570 1001 86380 86390 1
305645 99305645 1001 86380 86390 1
305479 99305479 1001 86380 86390 1
500081 99500081 1001 86380 86390 1
500122 99500122 1001 86380 86390 1
500754 99500754 1001 86380 86390 1
500695 99500695 1001 86380 86390 1
500414 99500414 1001 86380 86390 1
500561 99500561 1001 86380 86390 1
500497 99500497 1001 86380 86390 1
500298 99500298 1001 86380 86390 1
500393 99500393 1001 86380 86390 1
501000 99501000 1001 86380 86390 1
501299 99501299 1001 86380 86390 1
501251 99501251 1001 86380 86390 1
501649 99501649 1001 86380 86390 1
501796 99501796 1001 86380 86390 1
502465 99502465 1001 86380 86390 1
502433 99502433 1001 86380 86390 1
502457 99502457 1001 86380 86390 1
502186 99502186 1001 86380 86390 1
502115 99502115 1001 86380 86390 1
501948 99501948 1001 86380 86390 1
501917 99501917 1001 86380 86390 1
501854 99501854 1001 86380 86390 1
502513 99502513 1001 86380 86390 1
503349 99503349 1001 86380 86390 1
504116 99504116 1001 86380 86390 1
504044 99504044 1001 86380 86390 1
503629 99503629 1001 86380 86390 1
504129 99504129 1001 86380 86390 1
504183 99504183 1001 86380 86390 1
504175 99504175 1001 86380 86390 1
504942 99504942 1001 86380 86390 1
504943 99504943 1001 86380 86390 1
504775 99504775 1001 86380 86390 1
504717 99504717 1001 86380 86390 1
504621 99504621 1001 86380 86390 1
504349 99504349 1001 86380 86390 1
504336 99504336 1001 86380 86390 1
504958 99504958 1001 86380 86390 1
505366 99505366 1001 86380 86390 1
505292 99505292 1001 86380 86390 1
505344 99505344 1001 86380 86390 1
505956 99505956 1001 86380 86390 1
506454 99506454 1001 86380 86390 1
506380 99506380 1001 86380 86390 1
506356 99506356 1001 86380 86390 1
506204 99506204 1001 86380 86390 1
506118 99506118 1001 86380 86390 1
506083 99506083 1001 86380 86390 1
506728 99506728 1001 86380 86390 1
506613 99506613 1001 86380 86390 1
507407 99507407 1001 86380 86390 1
507304 99507304 1001 86380 86390 1
507079 99507079 1001 86380 86390 1
507149 99507149 1001 86380 86390 1
507137 99507137 1001 86380 86390 1
506808 99506808 1001 86380 86390 1
506838 99506838 1001 86380 86390 1
507529 99507529 1001 86380 86390 1
508162 99508162 1001 86380 86390 1
507892 99507892 1001 86380 86390 1
507972 99507972 1001 86380 86390 1
507783 99507783 1001 86380 86390 1
507758 99507758 1001 86380 86390 1
507802 99507802 1001 86380 86390 1
507781 99507781 1001 86380 86390 1
508290 99508290 1001 86380 86390 1
508999 99508999 1001 86380 86390 1
508911 99508911 1001 86380 86390 1
508739 99508739 1001 86380 86390 1
508496 99508496 1001 86380 86390 1
508563 99508563 1001 86380 86390 1
509100 99509100 1001 86380 86390 1
509204 99509204 1001 86380 86390 1
509210 99509210 1001 86380 86390 1
509198 99509198 1001 86380 86390 1
509759 99509759 1001 86380 86390 1
509779 99509779 1001 86380 86390 1
509578 99509578 1001 86380 86390 1
509518 99509518 1001 86380 86390 1
509571 99509571 1001 86380 86390 1
509599 99509599 1001 86380 86390 1
509535 99509535 1001 86380 86390 1
509500 99509500 1001 86380 86390 1
509451 99509451 1001 86380 86390 1
510035 99510035 1001 86380 86390 1
510036 99510036 1001 86380 86390 1
509946 99509946 1001 86380 86390 1
510708 99510708 1001 86380 86390 1
510471 99510471 1001 86380 86390 1
510454 99510454 1001 86380 86390 1
510841 99510841 1001 86380 86390 1
510829 99510829 1001 86380 86390 1
510895 99510895 1001 86380 86390 1
511513 99511513 1001 86380 86390 1
511549 99511549 1001 86380 86390 1
511297 99511297 1001 86380 86390 1
511172 99511172 1001 86380 86390 1
511579 99511579 1001 86380 86390 1
511700 99511700 1001 86380 86390 1
512371 99512371 1001 86380 86390 1
511998 99511998 1001 86380 86390 1
512064 99512064 1001 86380 86390 1
511919 99511919 1001 86380 86390 1
511780 99511780 1001 86380 86390 1
512430 99512430 1001 86380 86390 1
512942 99512942 1001 86380 86390 1
513402 99513402 1001 86380 86390 1
513916 99513916 1001 86380 86390 1
513984 99513984 1001 86380 86390 1
513732 99513732 1001 86380 86390 1
513519 99513519 1001 86380 86390 1
514055 99514055 1001 86380 86390 1
514063 99514063 1001 86380 86390 1
514194 99514194 1001 86380 86390 1
514130 99514130 1001 86380 86390 1
514658 99514658 1001 86380 86390 1
514813 99514813 1001 86380 86390 1
514788 99514788 1001 86380 86390 1
514791 99514791 1001 86380 86390 1
514330 99514330 1001 86380 86390 1
514989 99514989 1001 86380 86390 1
514968 99514968 1001 86380 86390 1
515485 99515485 1001 86380 86390 1
515454 99515454 1001 86380 86390 1
515379 99515379 1001 86380 86390 1
515447 99515447 1001 86380 86390 1
515474 99515474 1001 86380 86390 1
515292 99515292 1001 86380 86390 1
515295 99515295 1001 86380 86390 1
515171 99515171 1001 86380 86390 1
515688 99515688 1001 86380 86390 1
516126 99516126 1001 86380 86390 1
515993 99515993 1001 86380 86390 1
516592 99516592 1001 86380 86390 1
516987 99516987 1001 86380 86390 1
517025 99517025 1001 86380 86390 1
516786 99516786 1001 86380 86390 1
516800 99516800 1001 86380 86390 1
516764 99516764 1001 86380 86390 1
517434 99517434 1001 86380 86390 1
518113 99518113 1001 86380 86390 1
517867 99517867 1001 86380 86390 1
517636 99517636 1001 86380 86390 1
517612 99517612 1001 86380 86390 1
517743 99517743 1001 86380 86390 1
518977 99518977 1001 86380 86390 1
518681 99518681 1001 86380 86390 1
518659 99518659 1001 86380 86390 1
518595 99518595 1001 86380 86390 1
518780 99518780 1001 86380 86390 1
518388 99518388 1001 86380 86390 1
518505 99518505 1001 86380 86390 1
519689 99519689 1001 86380 86390 1
519773 99519773 1001 86380 86390 1
519807 99519807 1001 86380 86390 1
519601 99519601 1001 86380 86390 1
519410 99519410 1001 86380 86390 1
519377 99519377 1001 86380 86390 1
520386 99520386 1001 86380 86390 1
520805 99520805 1001 86380 86390 1
520824 99520824 1001 86380 86390 1
521209 99521209 1001 86380 86390 1
521082 99521082 1001 86380 86390 1
521087 99521087 1001 86380 86390 1
521006 99521006 1001 86380 86390 1
521035 99521035 1001 86380 86390 1
521540 99521540 1001 86380 86390 1
522232 99522232 1001 86380 86390 1
522000 99522000 1001 86380 86390 1
522082 99522082 1001 86380 86390 1
521915 99521915 1001 86380 86390 1
521956 99521956 1001 86380 86390 1
521802 99521802 1001 86380 86390 1
522977 99522977 1001 86380 86390 1
522969 99522969 1001 86380 86390 1
522814 99522814 1001 86380 86390 1
522628 99522628 1001 86380 86390 1
522577 99522577 1001 86380 86390 1
522668 99522668 1001 86380 86390 1
522696 99522696 1001 86380 86390 1
523186 99523186 1001 86380 86390 1
523304 99523304 1001 86380 86390 1
523748 99523748 1001 86380 86390 1
523776 99523776 1001 86380 86390 1
523693 99523693 1001 86380 86390 1
523567 99523567 1001 86380 86390 1
523480 99523480 1001 86380 86390 1
523368 99523368 1001 86380 86390 1
523421 99523421 1001 86380 86390 1
523411 99523411 1001 86380 86390 1
523335 99523335 1001 86380 86390 1
523981 99523981 1001 86380 86390 1
523994 99523994 1001 86380 86390 1
524046 99524046 1001 86380 86390 1
524024 99524024 1001 86380 86390 1
524693 99524693 1001 86380 86390 1
524577 99524577 1001 86380 86390 1
524166 99524166 1001 86380 86390 1
524338 99524338 1001 86380 86390 1
524867 99524867 1001 86380 86390 1
525464 99525464 1001 86380 86390 1
525169 99525169 1001 86380 86390 1
525779 99525779 1001 86380 86390 1
525716 99525716 1001 86380 86390 1
525772 99525772 1001 86380 86390 1
526260 99526260 1001 86380 86390 1
526120 99526120 1001 86380 86390 1
525829 99525829 1001 86380 86390 1
525972 99525972 1001 86380 86390 1
525824 99525824 1001 86380 86390 1
527021 99527021 1001 86380 86390 1
526883 99526883 1001 86380 86390 1
526667 99526667 1001 86380 86390 1
526759 99526759 1001 86380 86390 1
526635 99526635 1001 86380 86390 1
527408 99527408 1001 86380 86390 1
527310 99527310 1001 86380 86390 1
527998 99527998 1001 86380 86390 1
528014 99528014 1001 86380 86390 1
527827 99527827 1001 86380 86390 1
527653 99527653 1001 86380 86390 1
527595 99527595 1001 86380 86390 1
528163 99528163 1001 86380 86390 1
528132 99528132 1001 86380 86390 1
528616 99528616 1001 86380 86390 1
528656 99528656 1001 86380 86390 1
528298 99528298 1001 86380 86390 1
529689 99529689 1001 86380 86390 1
529562 99529562 1001 86380 86390 1
529696 99529696 1001 86380 86390 1
529576 99529576 1001 86380 86390 1
529604 99529604 1001 86380 86390 1
529530 99529530 1001 86380 86390 1
529461 99529461 1001 86380 86390 1
529411 99529411 1001 86380 86390 1
529386 99529386 1001 86380 86390 1
529521 99529521 1001 86380 86390 1
529283 99529283 1001 86380 86390 1
529144 99529144 1001 86380 86390 1
529784 99529784 1001 86380 86390 1
530511 99530511 1001 86380 86390 1
530206 99530206 1001 86380 86390 1
530308 99530308 1001 86380 86390 1
530698 99530698 1001 86380 86390 1
530751 99530751 1001 86380 86390 1
531344 99531344 1001 86380 86390 1
531273 99531273 1001 86380 86390 1
531236 99531236 1001 86380 86390 1
530875 99530875 1001 86380 86390 1
530953 99530953 1001 86380 86390 1
530951 99530951 1001 86380 86390 1
532128 99532128 1001 86380 86390 1
532001 99532001 1001 86380 86390 1
531990 99531990 1001 86380 86390 1
531857 99531857 1001 86380 86390 1
531602 99531602 1001 86380 86390 1
532241 99532241 1001 86380 86390 1
532300 99532300 1001 86380 86390 1
532278 99532278 1001 86380 86390 1
533029 99533029 1001 86380 86390 1
532978 99532978 1001 86380 86390 1
532758 99532758 1001 86380 86390 1
532482 99532482 1001 86380 86390 1
533102 99533102 1001 86380 86390 1
533064 99533064 1001 86380 86390 1
533142 99533142 1001 86380 86390 1
533655 99533655 1001 86380 86390 1
533732 99533732 1001 86380 86390 1
533699 99533699 1001 86380 86390 1
533562 99533562 1001 86380 86390 1
533602 99533602 1001 86380 86390 1
533532 99533532 1001 86380 86390 1
533612 99533612 1001 86380 86390 1
533298 99533298 1001 86380 86390 1
533327 99533327 1001 86380 86390 1
533863 99533863 1001 86380 86390 1
534492 99534492 1001 86380 86390 1
534423 99534423 1001 86380 86390 1
534143 99534143 1001 86380 86390 1
534711 99534711 1001 86380 86390 1
534883 99534883 1001 86380 86390 1
535134 99535134 1001 86380 86390 1
535663 99535663 1001 86380 86390 1
535697 99535697 1001 86380 86390 1
536264 99536264 1001 86380 86390 1
536240 99536240 1001 86380 86390 1
535780 99535780 1001 86380 86390 1
535904 99535904 1001 86380 86390 1
536396 99536396 1001 86380 86390 1
536784 99536784 1001 86380 86390 1
536696 99536696 1001 86380 86390 1
537222 99537222 1001 86380 86390 1
537829 99537829 1001 86380 86390 1
537735 99537735 1001 86380 86390 1
537500 99537500 1001 86380 86390 1
537403 99537403 1001 86380 86390 1
537430 99537430 1001 86380 86390 1
538151 99538151 1001 86380 86390 1
538176 99538176 1001 86380 86390 1
538752 99538752 1001 86380 86390 1
538473 99538473 1001 86380 86390 1
539009 99539009 1001 86380 86390 1
538932 99538932 1001 86380 86390 1
539450 99539450 1001 86380 86390 1
539427 99539427 1001 86380 86390 1
539403 99539403 1001 86380 86390 1
539300 99539300 1001 86380 86390 1
539164 99539164 1001 86380 86390 1
539082 99539082 1001 86380 86390 1
539121 99539121 1001 86380 86390 1
539148 99539148 1001 86380 86390 1
539812 99539812 1001 86380 86390 1
539752 99539752 1001 86380 86390 1
540377 99540377 1001 86380 86390 1
540424 99540424 1001 86380 86390 1
540386 99540386 1001 86380 86390 1
540249 99540249 1001 86380 86390 1
540107 99540107 1001 86380 86390 1
540159 99540159 1001 86380 86390 1
540213 99540213 1001 86380 86390 1
540218 99540218 1001 86380 86390 1
539968 99539968 1001 86380 86390 1
539884 99539884 1001 86380 86390 1
540594 99540594 1001 86380 86390 1
540588 99540588 1001 86380 86390 1
540565 99540565 1001 86380 86390 1
541243 99541243 1001 86380 86390 1
541160 99541160 1001 86380 86390 1
540917 99540917 1001 86380 86390 1
541047 99541047 1001 86380 86390 1
540731 99540731 1001 86380 86390 1
541381 99541381 1001 86380 86390 1
541383 99541383 1001 86380 86390 1
541305 99541305 1001 86380 86390 1
541429 99541429 1001 86380 86390 1
541975 99541975 1001 86380 86390 1
541854 99541854 1001 86380 86390 1
541842 99541842 1001 86380 86390 1
541646 99541646 1001 86380 86390 1
542904 99542904 1001 86380 86390 1
542341 99542341 1001 86380 86390 1
542396 99542396 1001 86380 86390 1
542962 99542962 1001 86380 86390 1
543005 99543005 1001 86380 86390 1
543578 99543578 1001 86380 86390 1
543491 99543491 1001 86380 86390 1
543414 99543414 1001 86380 86390 1
543268 99543268 1001 86380 86390 1
543333 99543333 1001 86380 86390 1
543167 99543167 1001 86380 86390 1
543253 99543253 1001 86380 86390 1
543567 99543567 1001 86380 86390 1
544458 99544458 1001 86380 86390 1
544438 99544438 1001 86380 86390 1
544317 99544317 1001 86380 86390 1
544369 99544369 1001 86380 86390 1
544231 99544231 1001 86380 86390 1
544039 99544039 1001 86380 86390 1
544629 99544629 1001 86380 86390 1
544710 99544710 1001 86380 86390 1
417939 917 1001 33600 34377 1
500085 622 1002 40630 46428 1
522338 1114 1002 25218 34542 1
516761 667 1002 44103 44456 1
530741 860 1002 29948 30991 1
400195 99400195 1001 86380 86390 1
400438 99400438 1001 86380 86390 1
400573 99400573 1001 86380 86390 1
400601 99400601 1001 86380 86390 1
400861 99400861 1001 86380 86390 1
401090 99401090 1001 86380 86390 1
401093 99401093 1001 86380 86390 1
401805 99401805 1001 86380 86390 1
402489 99402489 1001 86380 86390 1
402746 99402746 1001 86380 86390 1
403384 99403384 1001 86380 86390 1
403726 99403726 1001 86380 86390 1
403645 99403645 1001 86380 86390 1
403658 99403658 1001 86380 86390 1
403767 99403767 1001 86380 86390 1
403942 99403942 1001 86380 86390 1
404135 99404135 1001 86380 86390 1
404433 99404433 1001 86380 86390 1
404539 99404539 1001 86380 86390 1
404667 99404667 1001 86380 86390 1
404926 99404926 1001 86380 86390 1
405095 99405095 1001 86380 86390 1
405428 99405428 1001 86380 86390 1
405840 99405840 1001 86380 86390 1
406235 99406235 1001 86380 86390 1
406508 99406508 1001 86380 86390 1
406969 99406969 1001 86380 86390 1
407665 99407665 1001 86380 86390 1
407669 99407669 1001 86380 86390 1
407952 99407952 1001 86380 86390 1
408173 99408173 1001 86380 86390 1
408123 99408123 1001 86380 86390 1
408267 99408267 1001 86380 86390 1
408438 99408438 1001 86380 86390 1
409181 99409181 1001 86380 86390 1
409799 99409799 1001 86380 86390 1
410926 99410926 1001 86380 86390 1
411631 99411631 1001 86380 86390 1
412251 99412251 1001 86380 86390 1
412276 99412276 1001 86380 86390 1
412403 99412403 1001 86380 86390 1
413082 99413082 1001 86380 86390 1
414011 99414011 1001 86380 86390 1
415284 99415284 1001 86380 86390 1
415129 99415129 1001 86380 86390 1
414343 99414343 1001 86380 86390 1
414171 99414171 1001 86380 86390 1
415607 99415607 1001 86380 86390 1
415688 99415688 1001 86380 86390 1
415712 99415712 1001 86380 86390 1
416784 99416784 1001 86380 86390 1
416620 99416620 1001 86380 86390 1
416172 99416172 1001 86380 86390 1
416175 99416175 1001 86380 86390 1
416310 99416310 1001 86380 86390 1
415778 99415778 1001 86380 86390 1
417226 99417226 1001 86380 86390 1
418167 99418167 1001 86380 86390 1
417661 99417661 1001 86380 86390 1
417778 99417778 1001 86380 86390 1
418952 99418952 1001 86380 86390 1
420338 99420338 1001 86380 86390 1
420425 99420425 1001 86380 86390 1
420089 99420089 1001 86380 86390 1
419848 99419848 1001 86380 86390 1
419715 99419715 1001 86380 86390 1
419873 99419873 1001 86380 86390 1
419685 99419685 1001 86380 86390 1
419390 99419390 1001 86380 86390 1
420474 99420474 1001 86380 86390 1
420760 99420760 1001 86380 86390 1
420764 99420764 1001 86380 86390 1
421986 99421986 1001 86380 86390 1
421662 99421662 1001 86380 86390 1
421404 99421404 1001 86380 86390 1
420845 99420845 1001 86380 86390 1
420933 99420933 1001 86380 86390 1
420849 99420849 1001 86380 86390 1
422250 99422250 1001 86380 86390 1
423433 99423433 1001 86380 86390 1
423074 99423074 1001 86380 86390 1
422743 99422743 1001 86380 86390 1
422528 99422528 1001 86380 86390 1
425198 99425198 1001 86380 86390 1
425238 99425238 1001 86380 86390 1
425000 99425000 1001 86380 86390 1
424518 99424518 1001 86380 86390 1
426974 99426974 1001 86380 86390 1
426833 99426833 1001 86380 86390 1
427100 99427100 1001 86380 86390 1
427002 99427002 1001 86380 86390 1
426353 99426353 1001 86380 86390 1
426317 99426317 1001 86380 86390 1
425970 99425970 1001 86380 86390 1
427761 99427761 1001 86380 86390 1
429104 99429104 1001 86380 86390 1
428774 99428774 1001 86380 86390 1
429664 99429664 1001 86380 86390 1
429809 99429809 1001 86380 86390 1
429741 99429741 1001 86380 86390 1
429677 99429677 1001 86380 86390 1
429253 99429253 1001 86380 86390 1
429412 99429412 1001 86380 86390 1
429353 99429353 1001 86380 86390 1
431789 99431789 1001 86380 86390 1
431806 99431806 1001 86380 86390 1
431783 99431783 1001 86380 86390 1
431930 99431930 1001 86380 86390 1
430920 99430920 1001 86380 86390 1
430885 99430885 1001 86380 86390 1
432730 99432730 1001 86380 86390 1
433789 99433789 1001 86380 86390 1
433817 99433817 1001 86380 86390 1
434011 99434011 1001 86380 86390 1
435005 99435005 1001 86380 86390 1
434875 99434875 1001 86380 86390 1
434260 99434260 1001 86380 86390 1
434287 99434287 1001 86380 86390 1
435677 99435677 1001 86380 86390 1
436802 99436802 1001 86380 86390 1
436036 99436036 1001 86380 86390 1
436144 99436144 1001 86380 86390 1
300063 99300063 1001 86380 86390 1
300651 99300651 1001 86380 86390 1
300510 99300510 1001 86380 86390 1
300448 99300448 1001 86380 86390 1
300505 99300505 1001 86380 86390 1
300340 99300340 1001 86380 86390 1
300256 99300256 1001 86380 86390 1
300308 99300308 1001 86380 86390 1
300744 99300744 1001 86380 86390 1
300735 99300735 1001 86380 86390 1
300776 99300776 1001 86380 86390 1
301086 99301086 1001 86380 86390 1
302204 99302204 1001 86380 86390 1
301978 99301978 1001 86380 86390 1
301918 99301918 1001 86380 86390 1
301961 99301961 1001 86380 86390 1
301924 99301924 1001 86380 86390 1
302384 99302384 1001 86380 86390 1
302998 99302998 1001 86380 86390 1
302844 99302844 1001 86380 86390 1
302608 99302608 1001 86380 86390 1
303376 99303376 1001 86380 86390 1
303932 99303932 1001 86380 86390 1
304023 99304023 1001 86380 86390 1
304062 99304062 1001 86380 86390 1
304467 99304467 1001 86380 86390 1
304614 99304614 1001 86380 86390 1
304446 99304446 1001 86380 86390 1
304376 99304376 1001 86380 86390 1
304377 99304377 1001 86380 86390 1
305654 99305654 1001 86380 86390 1
305576 99305576 1001 86380 86390 1
305515 99305515 1001 86380 86390 1
305556 99305556 1001 86380 86390 1
305463 99305463 1001 86380 86390 1
500030 99500030 1001 86380 86390 1
500812 99500812 1001 86380 86390 1
500805 99500805 1001 86380 86390 1
500562 99500562 1001 86380 86390 1
500447 99500447 1001 86380 86390 1
500341 99500341 1001 86380 86390 1
500238 99500238 1001 86380 86390 1
500200 99500200 1001 86380 86390 1
500865 99500865 1001 86380 86390 1
501602 99501602 1001 86380 86390 1
501549 99501549 1001 86380 86390 1
501347 99501347 1001 86380 86390 1
501112 99501112 1001 86380 86390 1
501061 99501061 1001 86380 86390 1
501050 99501050 1001 86380 86390 1
501813 99501813 1001 86380 86390 1
502338 99502338 1001 86380 86390 1
502318 99502318 1001 86380 86390 1
501966 99501966 1001 86380 86390 1
501862 99501862 1001 86380 86390 1
501967 99501967 1001 86380 86390 1
502599 99502599 1001 86380 86390 1
503186 99503186 1001 86380 86390 1
503001 99503001 1001 86380 86390 1
503016 99503016 1001 86380 86390 1
503425 99503425 1001 86380 86390 1
503973 99503973 1001 86380 86390 1
503799 99503799 1001 86380 86390 1
503713 99503713 1001 86380 86390 1
503614 99503614 1001 86380 86390 1
503560 99503560 1001 86380 86390 1
504179 99504179 1001 86380 86390 1
504162 99504162 1001 86380 86390 1
504188 99504188 1001 86380 86390 1
504202 99504202 1001 86380 86390 1
504770 99504770 1001 86380 86390 1
504876 99504876 1001 86380 86390 1
504749 99504749 1001 86380 86390 1
504583 99504583 1001 86380 86390 1
504728 99504728 1001 86380 86390 1
504351 99504351 1001 86380 86390 1
504393 99504393 1001 86380 86390 1
504484 99504484 1001 86380 86390 1
504433 99504433 1001 86380 86390 1
504460 99504460 1001 86380 86390 1
505734 99505734 1001 86380 86390 1
505760 99505760 1001 86380 86390 1
505444 99505444 1001 86380 86390 1
505184 99505184 1001 86380 86390 1
505829 99505829 1001 86380 86390 1
506508 99506508 1001 86380 86390 1
506092 99506092 1001 86380 86390 1
506159 99506159 1001 86380 86390 1
506084 99506084 1001 86380 86390 1
506801 99506801 1001 86380 86390 1
507412 99507412 1001 86380 86390 1
507092 99507092 1001 86380 86390 1
507047 99507047 1001 86380 86390 1
508184 99508184 1001 86380 86390 1
508111 99508111 1001 86380 86390 1
508201 99508201 1001 86380 86390 1
508103 99508103 1001 86380 86390 1
507943 99507943 1001 86380 86390 1
507895 99507895 1001 86380 86390 1
507674 99507674 1001 86380 86390 1
508446 99508446 1001 86380 86390 1
508435 99508435 1001 86380 86390 1
508452 99508452 1001 86380 86390 1
509026 99509026 1001 86380 86390 1
508849 99508849 1001 86380 86390 1
509128 99509128 1001 86380 86390 1
509248 99509248 1001 86380 86390 1
509900 99509900 1001 86380 86390 1
509725 99509725 1001 86380 86390 1
509832 99509832 1001 86380 86390 1
509886 99509886 1001 86380 86390 1
509604 99509604 1001 86380 86390 1
509586 99509586 1001 86380 86390 1
509653 99509653 1001 86380 86390 1
509655 99509655 1001 86380 86390 1
509318 99509318 1001 86380 86390 1
509370 99509370 1001 86380 86390 1
509484 99509484 1001 86380 86390 1
509931 99509931 1001 86380 86390 1
510061 99510061 1001 86380 86390 1
509985 99509985 1001 86380 86390 1
509999 99509999 1001 86380 86390 1
510546 99510546 1001 86380 86390 1
510372 99510372 1001 86380 86390 1
510264 99510264 1001 86380 86390 1
510839 99510839 1001 86380 86390 1
511432 99511432 1001 86380 86390 1
511226 99511226 1001 86380 86390 1
511306 99511306 1001 86380 86390 1
511255 99511255 1001 86380 86390 1
511133 99511133 1001 86380 86390 1
511756 99511756 1001 86380 86390 1
512096 99512096 1001 86380 86390 1
512077 99512077 1001 86380 86390 1
512081 99512081 1001 86380 86390 1
511966 99511966 1001 86380 86390 1
511787 99511787 1001 86380 86390 1
512468 99512468 1001 86380 86390 1
512740 99512740 1001 86380 86390 1
512612 99512612 1001 86380 86390 1
512668 99512668 1001 86380 86390 1
513241 99513241 1001 86380 86390 1
513381 99513381 1001 86380 86390 1
513917 99513917 1001 86380 86390 1
513969 99513969 1001 86380 86390 1
513921 99513921 1001 86380 86390 1
513873 99513873 1001 86380 86390 1
513899 99513899 1001 86380 86390 1
513876 99513876 1001 86380 86390 1
513547 99513547 1001 86380 86390 1
513563 99513563 1001 86380 86390 1
514141 99514141 1001 86380 86390 1
514782 99514782 1001 86380 86390 1
514857 99514857 1001 86380 86390 1
514575 99514575 1001 86380 86390 1
514588 99514588 1001 86380 86390 1
514354 99514354 1001 86380 86390 1
514247 99514247 1001 86380 86390 1
514891 99514891 1001 86380 86390 1
515586 99515586 1001 86380 86390 1
515671 99515671 1001 86380 86390 1
515528 99515528 1001 86380 86390 1
515089 99515089 1001 86380 86390 1
515139 99515139 1001 86380 86390 1
515833 99515833 1001 86380 86390 1
515835 99515835 1001 86380 86390 1
516246 99516246 1001 86380 86390 1
515930 99515930 1001 86380 86390 1
517169 99517169 1001 86380 86390 1
517146 99517146 1001 86380 86390 1
516793 99516793 1001 86380 86390 1
516877 99516877 1001 86380 86390 1
516804 99516804 1001 86380 86390 1
516856 99516856 1001 86380 86390 1
517528 99517528 1001 86380 86390 1
517479 99517479 1001 86380 86390 1
517377 99517377 1001 86380 86390 1
517468 99517468 1001 86380 86390 1
517970 99517970 1001 86380 86390 1
518120 99518120 1001 86380 86390 1
517913 99517913 1001 86380 86390 1
517548 99517548 1001 86380 86390 1
517695 99517695 1001 86380 86390 1
518252 99518252 1001 86380 86390 1
518788 99518788 1001 86380 86390 1
518945 99518945 1001 86380 86390 1
518624 99518624 1001 86380 86390 1
519028 99519028 1001 86380 86390 1
519190 99519190 1001 86380 86390 1
519761 99519761 1001 86380 86390 1
519470 99519470 1001 86380 86390 1
519426 99519426 1001 86380 86390 1
519382 99519382 1001 86380 86390 1
519305 99519305 1001 86380 86390 1
519982 99519982 1001 86380 86390 1
519846 99519846 1001 86380 86390 1
519898 99519898 1001 86380 86390 1
520488 99520488 1001 86380 86390 1
520597 99520597 1001 86380 86390 1
520443 99520443 1001 86380 86390 1
520336 99520336 1001 86380 86390 1
520415 99520415 1001 86380 86390 1
520382 99520382 1001 86380 86390 1
520073 99520073 1001 86380 86390 1
520732 99520732 1001 86380 86390 1
521372 99521372 1001 86380 86390 1
521199 99521199 1001 86380 86390 1
521141 99521141 1001 86380 86390 1
521041 99521041 1001 86380 86390 1
520874 99520874 1001 86380 86390 1
521495 99521495 1001 86380 86390 1
522290 99522290 1001 86380 86390 1
521884 99521884 1001 86380 86390 1
521876 99521876 1001 86380 86390 1
522447 99522447 1001 86380 86390 1
523050 99523050 1001 86380 86390 1
522837 99522837 1001 86380 86390 1
522724 99522724 1001 86380 86390 1
522571 99522571 1001 86380 86390 1
523143 99523143 1001 86380 86390 1
523173 99523173 1001 86380 86390 1
523229 99523229 1001 86380 86390 1
523790 99523790 1001 86380 86390 1
523769 99523769 1001 86380 86390 1
523360 99523360 1001 86380 86390 1
524640 99524640 1001 86380 86390 1
524463 99524463 1001 86380 86390 1
524405 99524405 1001 86380 86390 1
524187 99524187 1001 86380 86390 1
524799 99524799 1001 86380 86390 1
525231 99525231 1001 86380 86390 1
525389 99525389 1001 86380 86390 1
525124 99525124 1001 86380 86390 1
525671 99525671 1001 86380 86390 1
525700 99525700 1001 86380 86390 1
525778 99525778 1001 86380 86390 1
526234 99526234 1001 86380 86390 1
526279 99526279 1001 86380 86390 1
526116 99526116 1001 86380 86390 1
526066 99526066 1001 86380 86390 1
526162 99526162 1001 86380 86390 1
525867 99525867 1001 86380 86390 1
525967 99525967 1001 86380 86390 1
526598 99526598 1001 86380 86390 1
527095 99527095 1001 86380 86390 1
527124 99527124 1001 86380 86390 1
527154 99527154 1001 86380 86390 1
526882 99526882 1001 86380 86390 1
526822 99526822 1001 86380 86390 1
527287 99527287 1001 86380 86390 1
527341 99527341 1001 86380 86390 1
527940 99527940 1001 86380 86390 1
527797 99527797 1001 86380 86390 1
527800 99527800 1001 86380 86390 1
527852 99527852 1001 86380 86390 1
527512 99527512 1001 86380 86390 1
528195 99528195 1001 86380 86390 1
528798 99528798 1001 86380 86390 1
528851 99528851 1001 86380 86390 1
528861 99528861 1001 86380 86390 1
528823 99528823 1001 86380 86390 1
528531 99528531 1001 86380 86390 1
528636 99528636 1001 86380 86390 1
528484 99528484 1001 86380 86390 1
528931 99528931 1001 86380 86390 1
528918 99528918 1001 86380 86390 1
529607 99529607 1001 86380 86390 1
529377 99529377 1001 86380 86390 1
529751 99529751 1001 86380 86390 1
530224 99530224 1001 86380 86390 1
530604 99530604 1001 86380 86390 1
531264 99531264 1001 86380 86390 1
531142 99531142 1001 86380 86390 1
531157 99531157 1001 86380 86390 1
531458 99531458 1001 86380 86390 1
532181 99532181 1001 86380 86390 1
532141 99532141 1001 86380 86390 1
531962 99531962 1001 86380 86390 1
531950 99531950 1001 86380 86390 1
531901 99531901 1001 86380 86390 1
531981 99531981 1001 86380 86390 1
531761 99531761 1001 86380 86390 1
532235 99532235 1001 86380 86390 1
532239 99532239 1001 86380 86390 1
532938 99532938 1001 86380 86390 1
532874 99532874 1001 86380 86390 1
532717 99532717 1001 86380 86390 1
532592 99532592 1001 86380 86390 1
532594 99532594 1001 86380 86390 1
532449 99532449 1001 86380 86390 1
533146 99533146 1001 86380 86390 1
533232 99533232 1001 86380 86390 1
533782 99533782 1001 86380 86390 1
533857 99533857 1001 86380 86390 1
533804 99533804 1001 86380 86390 1
533492 99533492 1001 86380 86390 1
533305 99533305 1001 86380 86390 1
533423 99533423 1001 86380 86390 1
533985 99533985 1001 86380 86390 1
533877 99533877 1001 86380 86390 1
534669 99534669 1001 86380 86390 1
534426 99534426 1001 86380 86390 1
534215 99534215 1001 86380 86390 1
534828 99534828 1001 86380 86390 1
535443 99535443 1001 86380 86390 1
534997 99534997 1001 86380 86390 1
535665 99535665 1001 86380 86390 1
535522 99535522 1001 86380 86390 1
535602 99535602 1001 86380 86390 1
535644 99535644 1001 86380 86390 1
536041 99536041 1001 86380 86390 1
535793 99535793 1001 86380 86390 1
535858 99535858 1001 86380 86390 1
535818 99535818 1001 86380 86390 1
535831 99535831 1001 86380 86390 1
536464 99536464 1001 86380 86390 1
537009 99537009 1001 86380 86390 1
536862 99536862 1001 86380 86390 1
536888 99536888 1001 86380 86390 1
537240 99537240 1001 86380 86390 1
537929 99537929 1001 86380 86390 1
537908 99537908 1001 86380 86390 1
537759 99537759 1001 86380 86390 1
537657 99537657 1001 86380 86390 1
537658 99537658 1001 86380 86390 1
537600 99537600 1001 86380 86390 1
537477 99537477 1001 86380 86390 1
537492 99537492 1001 86380 86390 1
537469 99537469 1001 86380 86390 1
538103 99538103 1001 86380 86390 1
538612 99538612 1001 86380 86390 1
538566 99538566 1001 86380 86390 1
538222 99538222 1001 86380 86390 1
538264 99538264 1001 86380 86390 1
538828 99538828 1001 86380 86390 1
538907 99538907 1001 86380 86390 1
539579 99539579 1001 86380 86390 1
539165 99539165 1001 86380 86390 1
539661 99539661 1001 86380 86390 1
540449 99540449 1001 86380 86390 1
540534 99540534 1001 86380 86390 1
541273 99541273 1001 86380 86390 1
540950 99540950 1001 86380 86390 1
541486 99541486 1001 86380 86390 1
541450 99541450 1001 86380 86390 1
541735 99541735 1001 86380 86390 1
541766 99541766 1001 86380 86390 1
542274 99542274 1001 86380 86390 1
542146 99542146 1001 86380 86390 1
542891 99542891 1001 86380 86390 1
543125 99543125 1001 86380 86390 1
543680 99543680 1001 86380 86390 1
543693 99543693 1001 86380 86390 1
543405 99543405 1001 86380 86390 1
543860 99543860 1001 86380 86390 1
544418 99544418 1001 86380 86390 1
544472 99544472 1001 86380 86390 1
544186 99544186 1001 86380 86390 1
544229 99544229 1001 86380 86390 1
544361 99544361 1001 86380 86390 1
543989 99543989 1001 86380 86390 1
544086 99544086 1001 86380 86390 1
544626 99544626 1001 86380 86390 1
544656 99544656 1001 86380 86390 1
544734 99544734 1001 86380 86390 1
544671 99544671 1001 86380 86390 1
544697 99544697 1001 86380 86390 1
426943 680 1001 48900 49497 1
511225 621 1002 42745 51624 1
400063 99400063 1001 86380 86390 1
400105 99400105 1001 86380 86390 1
400154 99400154 1001 86380 86390 1
400586 99400586 1001 86380 86390 1
400789 99400789 1001 86380 86390 1
401009 99401009 1001 86380 86390 1
401300 99401300 1001 86380 86390 1
401381 99401381 1001 86380 86390 1
401697 99401697 1001 86380 86390 1
402030 99402030 1001 86380 86390 1
402267 99402267 1001 86380 86390 1
402210 99402210 1001 86380 86390 1
402743 99402743 1001 86380 86390 1
403095 99403095 1001 86380 86390 1
403122 99403122 1001 86380 86390 1
403322 99403322 1001 86380 86390 1
403903 99403903 1001 86380 86390 1
403978 99403978 1001 86380 86390 1
404104 99404104 1001 86380 86390 1
404048 99404048 1001 86380 86390 1
404176 99404176 1001 86380 86390 1
404461 99404461 1001 86380 86390 1
404798 99404798 1001 86380 86390 1
405235 99405235 1001 86380 86390 1
405365 99405365 1001 86380 86390 1
405433 99405433 1001 86380 86390 1
405848 99405848 1001 86380 86390 1
406157 99406157 1001 86380 86390 1
406670 99406670 1001 86380 86390 1
407306 99407306 1001 86380 86390 1
407874 99407874 1001 86380 86390 1
408010 99408010 1001 86380 86390 1
408155 99408155 1001 86380 86390 1
408102 99408102 1001 86380 86390 1
408511 99408511 1001 86380 86390 1
408571 99408571 1001 86380 86390 1
409127 99409127 1001 86380 86390 1
408980 99408980 1001 86380 86390 1
409786 99409786 1001 86380 86390 1
410024 99410024 1001 86380 86390 1
410031 99410031 1001 86380 86390 1
410006 99410006 1001 86380 86390 1
411403 99411403 1001 86380 86390 1
411917 99411917 1001 86380 86390 1
412035 99412035 1001 86380 86390 1
412277 99412277 1001 86380 86390 1
413450 99413450 1001 86380 86390 1
413668 99413668 1001 86380 86390 1
413308 99413308 1001 86380 86390 1
413030 99413030 1001 86380 86390 1
412799 99412799 1001 86380 86390 1
412674 99412674 1001 86380 86390 1
412765 99412765 1001 86380 86390 1
412878 99412878 1001 86380 86390 1
412522 99412522 1001 86380 86390 1
413871 99413871 1001 86380 86390 1
413993 99413993 1001 86380 86390 1
414955 99414955 1001 86380 86390 1
414678 99414678 1001 86380 86390 1
414233 99414233 1001 86380 86390 1
414446 99414446 1001 86380 86390 1
414154 99414154 1001 86380 86390 1
414247 99414247 1001 86380 86390 1
416792 99416792 1001 86380 86390 1
416549 99416549 1001 86380 86390 1
416550 99416550 1001 86380 86390 1
416472 99416472 1001 86380 86390 1
416026 99416026 1001 86380 86390 1
417444 99417444 1001 86380 86390 1
418456 99418456 1001 86380 86390 1
418489 99418489 1001 86380 86390 1
417868 99417868 1001 86380 86390 1
419040 99419040 1001 86380 86390 1
420171 99420171 1001 86380 86390 1
420406 99420406 1001 86380 86390 1
420073 99420073 1001 86380 86390 1
419660 99419660 1001 86380 86390 1
419297 99419297 1001 86380 86390 1
419476 99419476 1001 86380 86390 1
420695 99420695 1001 86380 86390 1
420702 99420702 1001 86380 86390 1
422042 99422042 1001 86380 86390 1
421688 99421688 1001 86380 86390 1
422075 99422075 1001 86380 86390 1
421208 99421208 1001 86380 86390 1
420925 99420925 1001 86380 86390 1
422304 99422304 1001 86380 86390 1
422194 99422194 1001 86380 86390 1
422277 99422277 1001 86380 86390 1
422948 99422948 1001 86380 86390 1
423017 99423017 1001 86380 86390 1
422615 99422615 1001 86380 86390 1
422644 99422644 1001 86380 86390 1
422846 99422846 1001 86380 86390 1
422694 99422694 1001 86380 86390 1
423943 99423943 1001 86380 86390 1
423914 99423914 1001 86380 86390 1
424011 99424011 1001 86380 86390 1
425200 99425200 1001 86380 86390 1
425185 99425185 1001 86380 86390 1
424909 99424909 1001 86380 86390 1
424833 99424833 1001 86380 86390 1
425389 99425389 1001 86380 86390 1
427030 99427030 1001 86380 86390 1
426549 99426549 1001 86380 86390 1
426625 99426625 1001 86380 86390 1
426604 99426604 1001 86380 86390 1
426264 99426264 1001 86380 86390 1
426146 99426146 1001 86380 86390 1
427436 99427436 1001 86380 86390 1
427515 99427515 1001 86380 86390 1
427427 99427427 1001 86380 86390 1
428611 99428611 1001 86380 86390 1
428189 99428189 1001 86380 86390 1
427577 99427577 1001 86380 86390 1
428791 99428791 1001 86380 86390 1
429160 99429160 1001 86380 86390 1
428802 99428802 1001 86380 86390 1
430005 99430005 1001 86380 86390 1
429759 99429759 1001 86380 86390 1
429650 99429650 1001 86380 86390 1
429730 99429730 1001 86380 86390 1
429231 99429231 1001 86380 86390 1
429492 99429492 1001 86380 86390 1
430529 99430529 1001 86380 86390 1
431677 99431677 1001 86380 86390 1
431900 99431900 1001 86380 86390 1
431369 99431369 1001 86380 86390 1
430843 99430843 1001 86380 86390 1
432288 99432288 1001 86380 86390 1
432346 99432346 1001 86380 86390 1
433471 99433471 1001 86380 86390 1
433812 99433812 1001 86380 86390 1
434059 99434059 1001 86380 86390 1
434060 99434060 1001 86380 86390 1
435157 99435157 1001 86380 86390 1
434940 99434940 1001 86380 86390 1
434655 99434655 1001 86380 86390 1
434537 99434537 1001 86380 86390 1
434143 99434143 1001 86380 86390 1
434276 99434276 1001 86380 86390 1
435786 99435786 1001 86380 86390 1
436992 99436992 1001 86380 86390 1
437063 99437063 1001 86380 86390 1
436705 99436705 1001 86380 86390 1
436752 99436752 1001 86380 86390 1
437208 99437208 1001 86380 86390 1
300728 99300728 1001 86380 86390 1
300125 99300125 1001 86380 86390 1
300194 99300194 1001 86380 86390 1
300287 99300287 1001 86380 86390 1
300741 99300741 1001 86380 86390 1
300813 99300813 1001 86380 86390 1
301393 99301393 1001 86380 86390 1
301460 99301460 1001 86380 86390 1
301501 99301501 1001 86380 86390 1
301168 99301168 1001 86380 86390 1
301142 99301142 1001 86380 86390 1
301599 99301599 1001 86380 86390 1
302308 99302308 1001 86380 86390 1
302087 99302087 1001 86380 86390 1
301999 99301999 1001 86380 86390 1
302107 99302107 1001 86380 86390 1
302043 99302043 1001 86380 86390 1
302006 99302006 1001 86380 86390 1
301801 99301801 1001 86380 86390 1
301926 99301926 1001 86380 86390 1
302473 99302473 1001 86380 86390 1
303029 99303029 1001 86380 86390 1
303164 99303164 1001 86380 86390 1
303128 99303128 1001 86380 86390 1
302990 99302990 1001 86380 86390 1
302991 99302991 1001 86380 86390 1
302928 99302928 1001 86380 86390 1
302756 99302756 1001 86380 86390 1
302687 99302687 1001 86380 86390 1
303353 99303353 1001 86380 86390 1
303264 99303264 1001 86380 86390 1
303805 99303805 1001 86380 86390 1
303809 99303809 1001 86380 86390 1
303417 99303417 1001 86380 86390 1
303612 99303612 1001 86380 86390 1
303432 99303432 1001 86380 86390 1
304098 99304098 1001 86380 86390 1
304214 99304214 1001 86380 86390 1
304761 99304761 1001 86380 86390 1
304790 99304790 1001 86380 86390 1
304474 99304474 1001 86380 86390 1
304540 99304540 1001 86380 86390 1
304241 99304241 1001 86380 86390 1
304413 99304413 1001 86380 86390 1
304258 99304258 1001 86380 86390 1
304973 99304973 1001 86380 86390 1
305594 99305594 1001 86380 86390 1
305298 99305298 1001 86380 86390 1
305365 99305365 1001 86380 86390 1
305288 99305288 1001 86380 86390 1
305297 99305297 1001 86380 86390 1
305183 99305183 1001 86380 86390 1
305171 99305171 1001 86380 86390 1
500014 99500014 1001 86380 86390 1
500136 99500136 1001 86380 86390 1
500486 99500486 1001 86380 86390 1
500512 99500512 1001 86380 86390 1
500302 99500302 1001 86380 86390 1
500397 99500397 1001 86380 86390 1
500920 99500920 1001 86380 86390 1
500830 99500830 1001 86380 86390 1
500936 99500936 1001 86380 86390 1
501015 99501015 1001 86380 86390 1
500900 99500900 1001 86380 86390 1
501230 99501230 1001 86380 86390 1
501394 99501394 1001 86380 86390 1
501059 99501059 1001 86380 86390 1
501818 99501818 1001 86380 86390 1
501787 99501787 1001 86380 86390 1
501817 99501817 1001 86380 86390 1
502271 99502271 1001 86380 86390 1
502119 99502119 1001 86380 86390 1
502042 99502042 1001 86380 86390 1
501980 99501980 1001 86380 86390 1
502478 99502478 1001 86380 86390 1
502493 99502493 1001 86380 86390 1
503255 99503255 1001 86380 86390 1
503279 99503279 1001 86380 86390 1
502722 99502722 1001 86380 86390 1
502791 99502791 1001 86380 86390 1
502719 99502719 1001 86380 86390 1
502877 99502877 1001 86380 86390 1
504086 99504086 1001 86380 86390 1
504006 99504006 1001 86380 86390 1
503931 99503931 1001 86380 86390 1
503825 99503825 1001 86380 86390 1
503669 99503669 1001 86380 86390 1
504314 99504314 1001 86380 86390 1
504308 99504308 1001 86380 86390 1
504822 99504822 1001 86380 86390 1
504611 99504611 1001 86380 86390 1
504639 99504639 1001 86380 86390 1
504492 99504492 1001 86380 86390 1
504991 99504991 1001 86380 86390 1
505722 99505722 1001 86380 86390 1
505454 99505454 1001 86380 86390 1
505430 99505430 1001 86380 86390 1
505156 99505156 1001 86380 86390 1
505815 99505815 1001 86380 86390 1
506217 99506217 1001 86380 86390 1
506195 99506195 1001 86380 86390 1
505978 99505978 1001 86380 86390 1
506124 99506124 1001 86380 86390 1
507265 99507265 1001 86380 86390 1
507104 99507104 1001 86380 86390 1
507112 99507112 1001 86380 86390 1
506844 99506844 1001 86380 86390 1
506805 99506805 1001 86380 86390 1
506847 99506847 1001 86380 86390 1
506956 99506956 1001 86380 86390 1
508203 99508203 1001 86380 86390 1
508127 99508127 1001 86380 86390 1
507809 99507809 1001 86380 86390 1
507823 99507823 1001 86380 86390 1
507768 99507768 1001 86380 86390 1
508913 99508913 1001 86380 86390 1
508492 99508492 1001 86380 86390 1
508610 99508610 1001 86380 86390 1
508630 99508630 1001 86380 86390 1
508490 99508490 1001 86380 86390 1
509139 99509139 1001 86380 86390 1
509231 99509231 1001 86380 86390 1
509853 99509853 1001 86380 86390 1
509828 99509828 1001 86380 86390 1
509310 99509310 1001 86380 86390 1
509395 99509395 1001 86380 86390 1
510030 99510030 1001 86380 86390 1
510532 99510532 1001 86380 86390 1
510380 99510380 1001 86380 86390 1
510489 99510489 1001 86380 86390 1
510121 99510121 1001 86380 86390 1
510174 99510174 1001 86380 86390 1
510213 99510213 1001 86380 86390 1
510123 99510123 1001 86380 86390 1
510308 99510308 1001 86380 86390 1
510155 99510155 1001 86380 86390 1
510776 99510776 1001 86380 86390 1
511444 99511444 1001 86380 86390 1
511499 99511499 1001 86380 86390 1
511197 99511197 1001 86380 86390 1
511201 99511201 1001 86380 86390 1
511022 99511022 1001 86380 86390 1
511090 99511090 1001 86380 86390 1
510942 99510942 1001 86380 86390 1
511733 99511733 1001 86380 86390 1
511722 99511722 1001 86380 86390 1
511729 99511729 1001 86380 86390 1
512220 99512220 1001 86380 86390 1
512272 99512272 1001 86380 86390 1
512078 99512078 1001 86380 86390 1
511818 99511818 1001 86380 86390 1
512545 99512545 1001 86380 86390 1
512561 99512561 1001 86380 86390 1
512554 99512554 1001 86380 86390 1
513073 99513073 1001 86380 86390 1
512662 99512662 1001 86380 86390 1
512747 99512747 1001 86380 86390 1
513266 99513266 1001 86380 86390 1
513843 99513843 1001 86380 86390 1
514204 99514204 1001 86380 86390 1
514706 99514706 1001 86380 86390 1
514712 99514712 1001 86380 86390 1
514675 99514675 1001 86380 86390 1
514479 99514479 1001 86380 86390 1
514558 99514558 1001 86380 86390 1
514623 99514623 1001 86380 86390 1
514999 99514999 1001 86380 86390 1
515616 99515616 1001 86380 86390 1
516447 99516447 1001 86380 86390 1
516351 99516351 1001 86380 86390 1
516242 99516242 1001 86380 86390 1
516113 99516113 1001 86380 86390 1
516231 99516231 1001 86380 86390 1
516568 99516568 1001 86380 86390 1
517187 99517187 1001 86380 86390 1
517153 99517153 1001 86380 86390 1
517283 99517283 1001 86380 86390 1
516963 99516963 1001 86380 86390 1
517042 99517042 1001 86380 86390 1
516998 99516998 1001 86380 86390 1
517037 99517037 1001 86380 86390 1
516788 99516788 1001 86380 86390 1
517341 99517341 1001 86380 86390 1
518011 99518011 1001 86380 86390 1
517918 99517918 1001 86380 86390 1
517749 99517749 1001 86380 86390 1
517624 99517624 1001 86380 86390 1
518255 99518255 1001 86380 86390 1
518952 99518952 1001 86380 86390 1
518927 99518927 1001 86380 86390 1
518733 99518733 1001 86380 86390 1
518436 99518436 1001 86380 86390 1
519060 99519060 1001 86380 86390 1
519754 99519754 1001 86380 86390 1
519791 99519791 1001 86380 86390 1
519339 99519339 1001 86380 86390 1
519199 99519199 1001 86380 86390 1
519203 99519203 1001 86380 86390 1
520005 99520005 1001 86380 86390 1
519881 99519881 1001 86380 86390 1
520559 99520559 1001 86380 86390 1
520631 99520631 1001 86380 86390 1
520313 99520313 1001 86380 86390 1
520417 99520417 1001 86380 86390 1
520181 99520181 1001 86380 86390 1
520066 99520066 1001 86380 86390 1
520068 99520068 1001 86380 86390 1
520703 99520703 1001 86380 86390 1
521250 99521250 1001 86380 86390 1
521072 99521072 1001 86380 86390 1
521470 99521470 1001 86380 86390 1
522151 99522151 1001 86380 86390 1
522221 99522221 1001 86380 86390 1
522093 99522093 1001 86380 86390 1
522248 99522248 1001 86380 86390 1
522086 99522086 1001 86380 86390 1
522418 99522418 1001 86380 86390 1
523467 99523467 1001 86380 86390 1
523342 99523342 1001 86380 86390 1
523361 99523361 1001 86380 86390 1
524715 99524715 1001 86380 86390 1
524410 99524410 1001 86380 86390 1
524453 99524453 1001 86380 86390 1
524177 99524177 1001 86380 86390 1
524897 99524897 1001 86380 86390 1
524901 99524901 1001 86380 86390 1
525540 99525540 1001 86380 86390 1
525303 99525303 1001 86380 86390 1
525316 99525316 1001 86380 86390 1
525056 99525056 1001 86380 86390 1
524995 99524995 1001 86380 86390 1
525697 99525697 1001 86380 86390 1
525763 99525763 1001 86380 86390 1
525767 99525767 1001 86380 86390 1
526357 99526357 1001 86380 86390 1
526203 99526203 1001 86380 86390 1
525965 99525965 1001 86380 86390 1
526599 99526599 1001 86380 86390 1
527178 99527178 1001 86380 86390 1
527237 99527237 1001 86380 86390 1
527158 99527158 1001 86380 86390 1
527001 99527001 1001 86380 86390 1
526680 99526680 1001 86380 86390 1
526768 99526768 1001 86380 86390 1
526691 99526691 1001 86380 86390 1
527295 99527295 1001 86380 86390 1
527913 99527913 1001 86380 86390 1
527848 99527848 1001 86380 86390 1
527700 99527700 1001 86380 86390 1
527637 99527637 1001 86380 86390 1
528875 99528875 1001 86380 86390 1
528878 99528878 1001 86380 86390 1
528664 99528664 1001 86380 86390 1
528630 99528630 1001 86380 86390 1
528302 99528302 1001 86380 86390 1
528382 99528382 1001 86380 86390 1
528993 99528993 1001 86380 86390 1
529670 99529670 1001 86380 86390 1
529374 99529374 1001 86380 86390 1
529276 99529276 1001 86380 86390 1
529264 99529264 1001 86380 86390 1
529150 99529150 1001 86380 86390 1
529114 99529114 1001 86380 86390 1
529919 99529919 1001 86380 86390 1
529857 99529857 1001 86380 86390 1
529923 99529923 1001 86380 86390 1
530145 99530145 1001 86380 86390 1
530295 99530295 1001 86380 86390 1
530068 99530068 1001 86380 86390 1
530120 99530120 1001 86380 86390 1
529966 99529966 1001 86380 86390 1
530044 99530044 1001 86380 86390 1
530694 99530694 1001 86380 86390 1
530728 99530728 1001 86380 86390 1
531322 99531322 1001 86380 86390 1
531125 99531125 1001 86380 86390 1
530922 99530922 1001 86380 86390 1
530793 99530793 1001 86380 86390 1
530939 99530939 1001 86380 86390 1
531408 99531408 1001 86380 86390 1
531464 99531464 1001 86380 86390 1
531543 99531543 1001 86380 86390 1
532124 99532124 1001 86380 86390 1
531681 99531681 1001 86380 86390 1
532851 99532851 1001 86380 86390 1
532860 99532860 1001 86380 86390 1
532822 99532822 1001 86380 86390 1
532721 99532721 1001 86380 86390 1
532421 99532421 1001 86380 86390 1
532539 99532539 1001 86380 86390 1
533119 99533119 1001 86380 86390 1
533109 99533109 1001 86380 86390 1
533034 99533034 1001 86380 86390 1
533734 99533734 1001 86380 86390 1
533791 99533791 1001 86380 86390 1
533277 99533277 1001 86380 86390 1
533304 99533304 1001 86380 86390 1
533296 99533296 1001 86380 86390 1
534005 99534005 1001 86380 86390 1
534622 99534622 1001 86380 86390 1
534520 99534520 1001 86380 86390 1
534663 99534663 1001 86380 86390 1
534301 99534301 1001 86380 86390 1
534275 99534275 1001 86380 86390 1
534293 99534293 1001 86380 86390 1
534134 99534134 1001 86380 86390 1
535490 99535490 1001 86380 86390 1
535429 99535429 1001 86380 86390 1
535163 99535163 1001 86380 86390 1
534979 99534979 1001 86380 86390 1
535057 99535057 1001 86380 86390 1
535693 99535693 1001 86380 86390 1
535617 99535617 1001 86380 86390 1
535660 99535660 1001 86380 86390 1
536171 99536171 1001 86380 86390 1
536207 99536207 1001 86380 86390 1
536220 99536220 1001 86380 86390 1
536032 99536032 1001 86380 86390 1
536085 99536085 1001 86380 86390 1
537047 99537047 1001 86380 86390 1
537114 99537114 1001 86380 86390 1
537117 99537117 1001 86380 86390 1
537044 99537044 1001 86380 86390 1
536829 99536829 1001 86380 86390 1
537279 99537279 1001 86380 86390 1
538066 99538066 1001 86380 86390 1
538071 99538071 1001 86380 86390 1
538060 99538060 1001 86380 86390 1
538104 99538104 1001 86380 86390 1
538815 99538815 1001 86380 86390 1
538676 99538676 1001 86380 86390 1
538750 99538750 1001 86380 86390 1
538514 99538514 1001 86380 86390 1
539480 99539480 1001 86380 86390 1
539249 99539249 1001 86380 86390 1
539028 99539028 1001 86380 86390 1
539171 99539171 1001 86380 86390 1
539020 99539020 1001 86380 86390 1
540330 99540330 1001 86380 86390 1
540066 99540066 1001 86380 86390 1
541225 99541225 1001 86380 86390 1
540933 99540933 1001 86380 86390 1
540994 99540994 1001 86380 86390 1
540767 99540767 1001 86380 86390 1
540875 99540875 1001 86380 86390 1
541359 99541359 1001 86380 86390 1
541439 99541439 1001 86380 86390 1
541298 99541298 1001 86380 86390 1
541774 99541774 1001 86380 86390 1
541802 99541802 1001 86380 86390 1
541682 99541682 1001 86380 86390 1
541540 99541540 1001 86380 86390 1
542158 99542158 1001 86380 86390 1
542796 99542796 1001 86380 86390 1
542785 99542785 1001 86380 86390 1
542666 99542666 1001 86380 86390 1
542656 99542656 1001 86380 86390 1
542470 99542470 1001 86380 86390 1
542986 99542986 1001 86380 86390 1
543090 99543090 1001 86380 86390 1
543742 99543742 1001 86380 86390 1
543747 99543747 1001 86380 86390 1
543610 99543610 1001 86380 86390 1
543493 99543493 1001 86380 86390 1
543497 99543497 1001 86380 86390 1
543215 99543215 1001 86380 86390 1
543284 99543284 1001 86380 86390 1
543948 99543948 1001 86380 86390 1
544512 99544512 1001 86380 86390 1
544422 99544422 1001 86380 86390 1
544188 99544188 1001 86380 86390 1
544241 99544241 1001 86380 86390 1
544272 99544272 1001 86380 86390 1
544016 99544016 1001 86380 86390 1
544601 99544601 1001 86380 86390 1
544603 99544603 1001 86380 86390 1
400002 99400002 1001 86380 86390 1
400519 99400519 1001 86380 86390 1
400585 99400585 1001 86380 86390 1
400932 99400932 1001 86380 86390 1
400848 99400848 1001 86380 86390 1
401263 99401263 1001 86380 86390 1
401527 99401527 1001 86380 86390 1
401511 99401511 1001 86380 86390 1
402020 99402020 1001 86380 86390 1
401986 99401986 1001 86380 86390 1
402110 99402110 1001 86380 86390 1
402523 99402523 1001 86380 86390 1
402590 99402590 1001 86380 86390 1
402879 99402879 1001 86380 86390 1
402964 99402964 1001 86380 86390 1
402916 99402916 1001 86380 86390 1
403265 99403265 1001 86380 86390 1
403364 99403364 1001 86380 86390 1
403583 99403583 1001 86380 86390 1
403793 99403793 1001 86380 86390 1
403779 99403779 1001 86380 86390 1
403868 99403868 1001 86380 86390 1
404085 99404085 1001 86380 86390 1
404402 99404402 1001 86380 86390 1
404495 99404495 1001 86380 86390 1
404649 99404649 1001 86380 86390 1
404943 99404943 1001 86380 86390 1
405061 99405061 1001 86380 86390 1
406228 99406228 1001 86380 86390 1
406397 99406397 1001 86380 86390 1
407102 99407102 1001 86380 86390 1
407640 99407640 1001 86380 86390 1
407853 99407853 1001 86380 86390 1
407910 99407910 1001 86380 86390 1
408411 99408411 1001 86380 86390 1
408940 99408940 1001 86380 86390 1
408971 99408971 1001 86380 86390 1
409377 99409377 1001 86380 86390 1
409397 99409397 1001 86380 86390 1
409796 99409796 1001 86380 86390 1
409857 99409857 1001 86380 86390 1
410174 99410174 1001 86380 86390 1
410524 99410524 1001 86380 86390 1
411173 99411173 1001 86380 86390 1
411433 99411433 1001 86380 86390 1
411752 99411752 1001 86380 86390 1
411892 99411892 1001 86380 86390 1
412125 99412125 1001 86380 86390 1
412345 99412345 1001 86380 86390 1
412337 99412337 1001 86380 86390 1
413544 99413544 1001 86380 86390 1
413649 99413649 1001 86380 86390 1
413527 99413527 1001 86380 86390 1
413688 99413688 1001 86380 86390 1
412892 99412892 1001 86380 86390 1
413153 99413153 1001 86380 86390 1
412496 99412496 1001 86380 86390 1
414014 99414014 1001 86380 86390 1
414746 99414746 1001 86380 86390 1
414206 99414206 1001 86380 86390 1
414167 99414167 1001 86380 86390 1
414390 99414390 1001 86380 86390 1
415499 99415499 1001 86380 86390 1
415401 99415401 1001 86380 86390 1
415589 99415589 1001 86380 86390 1
416255 99416255 1001 86380 86390 1
416493 99416493 1001 86380 86390 1
415884 99415884 1001 86380 86390 1
415879 99415879 1001 86380 86390 1
417358 99417358 1001 86380 86390 1
417499 99417499 1001 86380 86390 1
417548 99417548 1001 86380 86390 1
418775 99418775 1001 86380 86390 1
418078 99418078 1001 86380 86390 1
417638 99417638 1001 86380 86390 1
417639 99417639 1001 86380 86390 1
417779 99417779 1001 86380 86390 1
417861 99417861 1001 86380 86390 1
417646 99417646 1001 86380 86390 1
417671 99417671 1001 86380 86390 1
418027 99418027 1001 86380 86390 1
419131 99419131 1001 86380 86390 1
418948 99418948 1001 86380 86390 1
418839 99418839 1001 86380 86390 1
420139 99420139 1001 86380 86390 1
420440 99420440 1001 86380 86390 1
419860 99419860 1001 86380 86390 1
420042 99420042 1001 86380 86390 1
419930 99419930 1001 86380 86390 1
419607 99419607 1001 86380 86390 1
419535 99419535 1001 86380 86390 1
421839 99421839 1001 86380 86390 1
421379 99421379 1001 86380 86390 1
421577 99421577 1001 86380 86390 1
421675 99421675 1001 86380 86390 1
421308 99421308 1001 86380 86390 1
421291 99421291 1001 86380 86390 1
421250 99421250 1001 86380 86390 1
422466 99422466 1001 86380 86390 1
423236 99423236 1001 86380 86390 1
422813 99422813 1001 86380 86390 1
422736 99422736 1001 86380 86390 1
425172 99425172 1001 86380 86390 1
424979 99424979 1001 86380 86390 1
424726 99424726 1001 86380 86390 1
425647 99425647 1001 86380 86390 1
426897 99426897 1001 86380 86390 1
426898 99426898 1001 86380 86390 1
426954 99426954 1001 86380 86390 1
426876 99426876 1001 86380 86390 1
426491 99426491 1001 86380 86390 1
426641 99426641 1001 86380 86390 1
427236 99427236 1001 86380 86390 1
427172 99427172 1001 86380 86390 1
427133 99427133 1001 86380 86390 1
428519 99428519 1001 86380 86390 1
428562 99428562 1001 86380 86390 1
428122 99428122 1001 86380 86390 1
428905 99428905 1001 86380 86390 1
428768 99428768 1001 86380 86390 1
428794 99428794 1001 86380 86390 1
430158 99430158 1001 86380 86390 1
429368 99429368 1001 86380 86390 1
429370 99429370 1001 86380 86390 1
429352 99429352 1001 86380 86390 1
430653 99430653 1001 86380 86390 1
430499 99430499 1001 86380 86390 1
431477 99431477 1001 86380 86390 1
431501 99431501 1001 86380 86390 1
430845 99430845 1001 86380 86390 1
431011 99431011 1001 86380 86390 1
430832 99430832 1001 86380 86390 1
433709 99433709 1001 86380 86390 1
433252 99433252 1001 86380 86390 1
432494 99432494 1001 86380 86390 1
433778 99433778 1001 86380 86390 1
435082 99435082 1001 86380 86390 1
435271 99435271 1001 86380 86390 1
435335 99435335 1001 86380 86390 1
434678 99434678 1001 86380 86390 1
434216 99434216 1001 86380 86390 1
434437 99434437 1001 86380 86390 1
435622 99435622 1001 86380 86390 1
435734 99435734 1001 86380 86390 1
435447 99435447 1001 86380 86390 1
437153 99437153 1001 86380 86390 1
436876 99436876 1001 86380 86390 1
436866 99436866 1001 86380 86390 1
437043 99437043 1001 86380 86390 1
436300 99436300 1001 86380 86390 1
437170 99437170 1001 86380 86390 1
437178 99437178 1001 86380 86390 1
300648 99300648 1001 86380 86390 1
300394 99300394 1001 86380 86390 1
300421 99300421 1001 86380 86390 1
300302 99300302 1001 86380 86390 1
300122 99300122 1001 86380 86390 1
300784 99300784 1001 86380 86390 1
301359 99301359 1001 86380 86390 1
301198 99301198 1001 86380 86390 1
301095 99301095 1001 86380 86390 1
301700 99301700 1001 86380 86390 1
302152 99302152 1001 86380 86390 1
302031 99302031 1001 86380 86390 1
301778 99301778 1001 86380 86390 1
302540 99302540 1001 86380 86390 1
302569 99302569 1001 86380 86390 1
303144 99303144 1001 86380 86390 1
303133 99303133 1001 86380 86390 1
302591 99302591 1001 86380 86390 1
302621 99302621 1001 86380 86390 1
302790 99302790 1001 86380 86390 1
303212 99303212 1001 86380 86390 1
303999 99303999 1001 86380 86390 1
303952 99303952 1001 86380 86390 1
303646 99303646 1001 86380 86390 1
303608 99303608 1001 86380 86390 1
303545 99303545 1001 86380 86390 1
304468 99304468 1001 86380 86390 1
304436 99304436 1001 86380 86390 1
304416 99304416 1001 86380 86390 1
304353 99304353 1001 86380 86390 1
304971 99304971 1001 86380 86390 1
305496 99305496 1001 86380 86390 1
305539 99305539 1001 86380 86390 1
305606 99305606 1001 86380 86390 1
305460 99305460 1001 86380 86390 1
305423 99305423 1001 86380 86390 1
305213 99305213 1001 86380 86390 1
500011 99500011 1001 86380 86390 1
500000 99500000 1001 86380 86390 1
500042 99500042 1001 86380 86390 1
500022 99500022 1001 86380 86390 1
500659 99500659 1001 86380 86390 1
500704 99500704 1001 86380 86390 1
500771 99500771 1001 86380 86390 1
500696 99500696 1001 86380 86390 1
500576 99500576 1001 86380 86390 1
500225 99500225 1001 86380 86390 1
501414 99501414 1001 86380 86390 1
501034 99501034 1001 86380 86390 1
501689 99501689 1001 86380 86390 1
501707 99501707 1001 86380 86390 1
502325 99502325 1001 86380 86390 1
502105 99502105 1001 86380 86390 1
502106 99502106 1001 86380 86390 1
502123 99502123 1001 86380 86390 1
502035 99502035 1001 86380 86390 1
501880 99501880 1001 86380 86390 1
502501 99502501 1001 86380 86390 1
503126 99503126 1001 86380 86390 1
503262 99503262 1001 86380 86390 1
503119 99503119 1001 86380 86390 1
502920 99502920 1001 86380 86390 1
503015 99503015 1001 86380 86390 1
502917 99502917 1001 86380 86390 1
502814 99502814 1001 86380 86390 1
502676 99502676 1001 86380 86390 1
502729 99502729 1001 86380 86390 1
503393 99503393 1001 86380 86390 1
503375 99503375 1001 86380 86390 1
503391 99503391 1001 86380 86390 1
503943 99503943 1001 86380 86390 1
503828 99503828 1001 86380 86390 1
503658 99503658 1001 86380 86390 1
504193 99504193 1001 86380 86390 1
504306 99504306 1001 86380 86390 1
504859 99504859 1001 86380 86390 1
504872 99504872 1001 86380 86390 1
504821 99504821 1001 86380 86390 1
504664 99504664 1001 86380 86390 1
505123 99505123 1001 86380 86390 1
505655 99505655 1001 86380 86390 1
505553 99505553 1001 86380 86390 1
505502 99505502 1001 86380 86390 1
505533 99505533 1001 86380 86390 1
505445 99505445 1001 86380 86390 1
505326 99505326 1001 86380 86390 1
505800 99505800 1001 86380 86390 1
505971 99505971 1001 86380 86390 1
505830 99505830 1001 86380 86390 1
506377 99506377 1001 86380 86390 1
506003 99506003 1001 86380 86390 1
505990 99505990 1001 86380 86390 1
506138 99506138 1001 86380 86390 1
506732 99506732 1001 86380 86390 1
507335 99507335 1001 86380 86390 1
507273 99507273 1001 86380 86390 1
507213 99507213 1001 86380 86390 1
507162 99507162 1001 86380 86390 1
506885 99506885 1001 86380 86390 1
506887 99506887 1001 86380 86390 1
507004 99507004 1001 86380 86390 1
507218 99507218 1001 86380 86390 1
507624 99507624 1001 86380 86390 1
508185 99508185 1001 86380 86390 1
508048 99508048 1001 86380 86390 1
508228 99508228 1001 86380 86390 1
508193 99508193 1001 86380 86390 1
508037 99508037 1001 86380 86390 1
507717 99507717 1001 86380 86390 1
509002 99509002 1001 86380 86390 1
509052 99509052 1001 86380 86390 1
508805 99508805 1001 86380 86390 1
508566 99508566 1001 86380 86390 1
509098 99509098 1001 86380 86390 1
509124 99509124 1001 86380 86390 1
509215 99509215 1001 86380 86390 1
509820 99509820 1001 86380 86390 1
509659 99509659 1001 86380 86390 1
509603 99509603 1001 86380 86390 1
509397 99509397 1001 86380 86390 1
509928 99509928 1001 86380 86390 1
510046 99510046 1001 86380 86390 1
510547 99510547 1001 86380 86390 1
510551 99510551 1001 86380 86390 1
510483 99510483 1001 86380 86390 1
510378 99510378 1001 86380 86390 1
510884 99510884 1001 86380 86390 1
511461 99511461 1001 86380 86390 1
511474 99511474 1001 86380 86390 1
511694 99511694 1001 86380 86390 1
512200 99512200 1001 86380 86390 1
512357 99512357 1001 86380 86390 1
512296 99512296 1001 86380 86390 1
512258 99512258 1001 86380 86390 1
512111 99512111 1001 86380 86390 1
511933 99511933 1001 86380 86390 1
512480 99512480 1001 86380 86390 1
512432 99512432 1001 86380 86390 1
512424 99512424 1001 86380 86390 1
513116 99513116 1001 86380 86390 1
513144 99513144 1001 86380 86390 1
513186 99513186 1001 86380 86390 1
513164 99513164 1001 86380 86390 1
512961 99512961 1001 86380 86390 1
512739 99512739 1001 86380 86390 1
512675 99512675 1001 86380 86390 1
512732 99512732 1001 86380 86390 1
513980 99513980 1001 86380 86390 1
514008 99514008 1001 86380 86390 1
513801 99513801 1001 86380 86390 1
513623 99513623 1001 86380 86390 1
513706 99513706 1001 86380 86390 1
513459 99513459 1001 86380 86390 1
514097 99514097 1001 86380 86390 1
514162 99514162 1001 86380 86390 1
514681 99514681 1001 86380 86390 1
514699 99514699 1001 86380 86390 1
514463 99514463 1001 86380 86390 1
514638 99514638 1001 86380 86390 1
514315 99514315 1001 86380 86390 1
514297 99514297 1001 86380 86390 1
514378 99514378 1001 86380 86390 1
514882 99514882 1001 86380 86390 1
515566 99515566 1001 86380 86390 1
515369 99515369 1001 86380 86390 1
515332 99515332 1001 86380 86390 1
515169 99515169 1001 86380 86390 1
515223 99515223 1001 86380 86390 1
515198 99515198 1001 86380 86390 1
515134 99515134 1001 86380 86390 1
515767 99515767 1001 86380 86390 1
516423 99516423 1001 86380 86390 1
516336 99516336 1001 86380 86390 1
516060 99516060 1001 86380 86390 1
515975 99515975 1001 86380 86390 1
515951 99515951 1001 86380 86390 1
516095 99516095 1001 86380 86390 1
516597 99516597 1001 86380 86390 1
517261 99517261 1001 86380 86390 1
517110 99517110 1001 86380 86390 1
517518 99517518 1001 86380 86390 1
517539 99517539 1001 86380 86390 1
518131 99518131 1001 86380 86390 1
517814 99517814 1001 86380 86390 1
517767 99517767 1001 86380 86390 1
517911 99517911 1001 86380 86390 1
517735 99517735 1001 86380 86390 1
517686 99517686 1001 86380 86390 1
517637 99517637 1001 86380 86390 1
517665 99517665 1001 86380 86390 1
518199 99518199 1001 86380 86390 1
518272 99518272 1001 86380 86390 1
518937 99518937 1001 86380 86390 1
518769 99518769 1001 86380 86390 1
518775 99518775 1001 86380 86390 1
518531 99518531 1001 86380 86390 1
518571 99518571 1001 86380 86390 1
518442 99518442 1001 86380 86390 1
518418 99518418 1001 86380 86390 1
519662 99519662 1001 86380 86390 1
519606 99519606 1001 86380 86390 1
519279 99519279 1001 86380 86390 1
519319 99519319 1001 86380 86390 1
519917 99519917 1001 86380 86390 1
519835 99519835 1001 86380 86390 1
520585 99520585 1001 86380 86390 1
520303 99520303 1001 86380 86390 1
520060 99520060 1001 86380 86390 1
520695 99520695 1001 86380 86390 1
520727 99520727 1001 86380 86390 1
521447 99521447 1001 86380 86390 1
521385 99521385 1001 86380 86390 1
521171 99521171 1001 86380 86390 1
521519 99521519 1001 86380 86390 1
522215 99522215 1001 86380 86390 1
522292 99522292 1001 86380 86390 1
522237 99522237 1001 86380 86390 1
521931 99521931 1001 86380 86390 1
521984 99521984 1001 86380 86390 1
522065 99522065 1001 86380 86390 1
521979 99521979 1001 86380 86390 1
521803 99521803 1001 86380 86390 1
521842 99521842 1001 86380 86390 1
521818 99521818 1001 86380 86390 1
521797 99521797 1001 86380 86390 1
522383 99522383 1001 86380 86390 1
522437 99522437 1001 86380 86390 1
522951 99522951 1001 86380 86390 1
523073 99523073 1001 86380 86390 1
522887 99522887 1001 86380 86390 1
522883 99522883 1001 86380 86390 1
522781 99522781 1001 86380 86390 1
522795 99522795 1001 86380 86390 1
522564 99522564 1001 86380 86390 1
522655 99522655 1001 86380 86390 1
522579 99522579 1001 86380 86390 1
522547 99522547 1001 86380 86390 1
523129 99523129 1001 86380 86390 1
523242 99523242 1001 86380 86390 1
523269 99523269 1001 86380 86390 1
523908 99523908 1001 86380 86390 1
523856 99523856 1001 86380 86390 1
523895 99523895 1001 86380 86390 1
523629 99523629 1001 86380 86390 1
523352 99523352 1001 86380 86390 1
523989 99523989 1001 86380 86390 1
524686 99524686 1001 86380 86390 1
524661 99524661 1001 86380 86390 1
524764 99524764 1001 86380 86390 1
524500 99524500 1001 86380 86390 1
524531 99524531 1001 86380 86390 1
524155 99524155 1001 86380 86390 1
524857 99524857 1001 86380 86390 1
525122 99525122 1001 86380 86390 1
525007 99525007 1001 86380 86390 1
525023 99525023 1001 86380 86390 1
525690 99525690 1001 86380 86390 1
526391 99526391 1001 86380 86390 1
526104 99526104 1001 86380 86390 1
525935 99525935 1001 86380 86390 1
525948 99525948 1001 86380 86390 1
525928 99525928 1001 86380 86390 1
525917 99525917 1001 86380 86390 1
526449 99526449 1001 86380 86390 1
526530 99526530 1001 86380 86390 1
526595 99526595 1001 86380 86390 1
527087 99527087 1001 86380 86390 1
527101 99527101 1001 86380 86390 1
526844 99526844 1001 86380 86390 1
526861 99526861 1001 86380 86390 1
526764 99526764 1001 86380 86390 1
527345 99527345 1001 86380 86390 1
527887 99527887 1001 86380 86390 1
527966 99527966 1001 86380 86390 1
528056 99528056 1001 86380 86390 1
527567 99527567 1001 86380 86390 1
528231 99528231 1001 86380 86390 1
528821 99528821 1001 86380 86390 1
528626 99528626 1001 86380 86390 1
529056 99529056 1001 86380 86390 1
528980 99528980 1001 86380 86390 1
528906 99528906 1001 86380 86390 1
529077 99529077 1001 86380 86390 1
529090 99529090 1001 86380 86390 1
529476 99529476 1001 86380 86390 1
529272 99529272 1001 86380 86390 1
529902 99529902 1001 86380 86390 1
530516 99530516 1001 86380 86390 1
530553 99530553 1001 86380 86390 1
530480 99530480 1001 86380 86390 1
530220 99530220 1001 86380 86390 1
530302 99530302 1001 86380 86390 1
530012 99530012 1001 86380 86390 1
529988 99529988 1001 86380 86390 1
529933 99529933 1001 86380 86390 1
530716 99530716 1001 86380 86390 1
531352 99531352 1001 86380 86390 1
531092 99531092 1001 86380 86390 1
531043 99531043 1001 86380 86390 1
530797 99530797 1001 86380 86390 1
530892 99530892 1001 86380 86390 1
531392 99531392 1001 86380 86390 1
532086 99532086 1001 86380 86390 1
531866 99531866 1001 86380 86390 1
531600 99531600 1001 86380 86390 1
531706 99531706 1001 86380 86390 1
531738 99531738 1001 86380 86390 1
532358 99532358 1001 86380 86390 1
532309 99532309 1001 86380 86390 1
532335 99532335 1001 86380 86390 1
533027 99533027 1001 86380 86390 1
532475 99532475 1001 86380 86390 1
533120 99533120 1001 86380 86390 1
533111 99533111 1001 86380 86390 1
533234 99533234 1001 86380 86390 1
533721 99533721 1001 86380 86390 1
533697 99533697 1001 86380 86390 1
533676 99533676 1001 86380 86390 1
533458 99533458 1001 86380 86390 1
533490 99533490 1001 86380 86390 1
533341 99533341 1001 86380 86390 1
534670 99534670 1001 86380 86390 1
534489 99534489 1001 86380 86390 1
534736 99534736 1001 86380 86390 1
534802 99534802 1001 86380 86390 1
534713 99534713 1001 86380 86390 1
535395 99535395 1001 86380 86390 1
535379 99535379 1001 86380 86390 1
534919 99534919 1001 86380 86390 1
534946 99534946 1001 86380 86390 1
534949 99534949 1001 86380 86390 1
534989 99534989 1001 86380 86390 1
535030 99535030 1001 86380 86390 1
535563 99535563 1001 86380 86390 1
535963 99535963 1001 86380 86390 1
536078 99536078 1001 86380 86390 1
535797 99535797 1001 86380 86390 1
536513 99536513 1001 86380 86390 1
537111 99537111 1001 86380 86390 1
536984 99536984 1001 86380 86390 1
537138 99537138 1001 86380 86390 1
536965 99536965 1001 86380 86390 1
537031 99537031 1001 86380 86390 1
536825 99536825 1001 86380 86390 1
536698 99536698 1001 86380 86390 1
536649 99536649 1001 86380 86390 1
536601 99536601 1001 86380 86390 1
537887 99537887 1001 86380 86390 1
537907 99537907 1001 86380 86390 1
537781 99537781 1001 86380 86390 1
537426 99537426 1001 86380 86390 1
537546 99537546 1001 86380 86390 1
537368 99537368 1001 86380 86390 1
538001 99538001 1001 86380 86390 1
538170 99538170 1001 86380 86390 1
538121 99538121 1001 86380 86390 1
538124 99538124 1001 86380 86390 1
538689 99538689 1001 86380 86390 1
538747 99538747 1001 86380 86390 1
538417 99538417 1001 86380 86390 1
538593 99538593 1001 86380 86390 1
538371 99538371 1001 86380 86390 1
538839 99538839 1001 86380 86390 1
538911 99538911 1001 86380 86390 1
539345 99539345 1001 86380 86390 1
539294 99539294 1001 86380 86390 1
539322 99539322 1001 86380 86390 1
539355 99539355 1001 86380 86390 1
539123 99539123 1001 86380 86390 1
539078 99539078 1001 86380 86390 1
539106 99539106 1001 86380 86390 1
540312 99540312 1001 86380 86390 1
540364 99540364 1001 86380 86390 1
540352 99540352 1001 86380 86390 1
540365 99540365 1001 86380 86390 1
540410 99540410 1001 86380 86390 1
540415 99540415 1001 86380 86390 1
540081 99540081 1001 86380 86390 1
540211 99540211 1001 86380 86390 1
540043 99540043 1001 86380 86390 1
539986 99539986 1001 86380 86390 1
540573 99540573 1001 86380 86390 1
541251 99541251 1001 86380 86390 1
540921 99540921 1001 86380 86390 1
540925 99540925 1001 86380 86390 1
540969 99540969 1001 86380 86390 1
540880 99540880 1001 86380 86390 1
541451 99541451 1001 86380 86390 1
541491 99541491 1001 86380 86390 1
541978 99541978 1001 86380 86390 1
541996 99541996 1001 86380 86390 1
541914 99541914 1001 86380 86390 1
541748 99541748 1001 86380 86390 1
541738 99541738 1001 86380 86390 1
541617 99541617 1001 86380 86390 1
541527 99541527 1001 86380 86390 1
541531 99541531 1001 86380 86390 1
541570 99541570 1001 86380 86390 1
542883 99542883 1001 86380 86390 1
542754 99542754 1001 86380 86390 1
542685 99542685 1001 86380 86390 1
542404 99542404 1001 86380 86390 1
542356 99542356 1001 86380 86390 1
542949 99542949 1001 86380 86390 1
543083 99543083 1001 86380 86390 1
543058 99543058 1001 86380 86390 1
543631 99543631 1001 86380 86390 1
543163 99543163 1001 86380 86390 1
543357 99543357 1001 86380 86390 1
543849 99543849 1001 86380 86390 1
543838 99543838 1001 86380 86390 1
544552 99544552 1001 86380 86390 1
544514 99544514 1001 86380 86390 1
544631 99544631 1001 86380 86390 1
544723 99544723 1001 86380 86390 1
430288 1139 1001 40440 41757 1
400260 99400260 1001 86380 86390 1
400309 99400309 1001 86380 86390 1
401008 99401008 1001 86380 86390 1
401234 99401234 1001 86380 86390 1
401581 99401581 1001 86380 86390 1
401658 99401658 1001 86380 86390 1
401646 99401646 1001 86380 86390 1
402742 99402742 1001 86380 86390 1
402718 99402718 1001 86380 86390 1
402824 99402824 1001 86380 86390 1
403175 99403175 1001 86380 86390 1
403336 99403336 1001 86380 86390 1
403491 99403491 1001 86380 86390 1
403909 99403909 1001 86380 86390 1
404016 99404016 1001 86380 86390 1
404944 99404944 1001 86380 86390 1
405105 99405105 1001 86380 86390 1
405148 99405148 1001 86380 86390 1
405654 99405654 1001 86380 86390 1
406075 99406075 1001 86380 86390 1
406827 99406827 1001 86380 86390 1
406905 99406905 1001 86380 86390 1
406881 99406881 1001 86380 86390 1
406986 99406986 1001 86380 86390 1
407039 99407039 1001 86380 86390 1
407458 99407458 1001 86380 86390 1
407657 99407657 1001 86380 86390 1
407806 99407806 1001 86380 86390 1
407790 99407790 1001 86380 86390 1
407971 99407971 1001 86380 86390 1
408375 99408375 1001 86380 86390 1
408672 99408672 1001 86380 86390 1
409027 99409027 1001 86380 86390 1
409195 99409195 1001 86380 86390 1
409616 99409616 1001 86380 86390 1
409781 99409781 1001 86380 86390 1
409812 99409812 1001 86380 86390 1
409887 99409887 1001 86380 86390 1
410698 99410698 1001 86380 86390 1
410802 99410802 1001 86380 86390 1
410873 99410873 1001 86380 86390 1
410984 99410984 1001 86380 86390 1
411016 99411016 1001 86380 86390 1
410913 99410913 1001 86380 86390 1
411332 99411332 1001 86380 86390 1
411517 99411517 1001 86380 86390 1
411636 99411636 1001 86380 86390 1
411824 99411824 1001 86380 86390 1
411806 99411806 1001 86380 86390 1
412178 99412178 1001 86380 86390 1
412300 99412300 1001 86380 86390 1
412351 99412351 1001 86380 86390 1
412415 99412415 1001 86380 86390 1
413399 99413399 1001 86380 86390 1
413564 99413564 1001 86380 86390 1
413111 99413111 1001 86380 86390 1
412981 99412981 1001 86380 86390 1
413019 99413019 1001 86380 86390 1
412483 99412483 1001 86380 86390 1
413946 99413946 1001 86380 86390 1
414025 99414025 1001 86380 86390 1
415087 99415087 1001 86380 86390 1
414666 99414666 1001 86380 86390 1
414886 99414886 1001 86380 86390 1
414354 99414354 1001 86380 86390 1
414259 99414259 1001 86380 86390 1
414133 99414133 1001 86380 86390 1
416580 99416580 1001 86380 86390 1
416236 99416236 1001 86380 86390 1
415935 99415935 1001 86380 86390 1
415943 99415943 1001 86380 86390 1
418768 99418768 1001 86380 86390 1
418392 99418392 1001 86380 86390 1
418288 99418288 1001 86380 86390 1
417823 99417823 1001 86380 86390 1
417850 99417850 1001 86380 86390 1
417647 99417647 1001 86380 86390 1
417867 99417867 1001 86380 86390 1
419206 99419206 1001 86380 86390 1
419067 99419067 1001 86380 86390 1
420184 99420184 1001 86380 86390 1
419884 99419884 1001 86380 86390 1
419310 99419310 1001 86380 86390 1
419582 99419582 1001 86380 86390 1
419287 99419287 1001 86380 86390 1
420452 99420452 1001 86380 86390 1
420581 99420581 1001 86380 86390 1
422082 99422082 1001 86380 86390 1
421314 99421314 1001 86380 86390 1
421366 99421366 1001 86380 86390 1
421454 99421454 1001 86380 86390 1
421318 99421318 1001 86380 86390 1
421643 99421643 1001 86380 86390 1
421598 99421598 1001 86380 86390 1
421039 99421039 1001 86380 86390 1
422271 99422271 1001 86380 86390 1
422208 99422208 1001 86380 86390 1
423459 99423459 1001 86380 86390 1
423598 99423598 1001 86380 86390 1
422943 99422943 1001 86380 86390 1
422964 99422964 1001 86380 86390 1
423139 99423139 1001 86380 86390 1
422648 99422648 1001 86380 86390 1
422850 99422850 1001 86380 86390 1
424021 99424021 1001 86380 86390 1
425087 99425087 1001 86380 86390 1
425346 99425346 1001 86380 86390 1
425242 99425242 1001 86380 86390 1
424894 99424894 1001 86380 86390 1
424427 99424427 1001 86380 86390 1
424448 99424448 1001 86380 86390 1
425495 99425495 1001 86380 86390 1
425545 99425545 1001 86380 86390 1
425576 99425576 1001 86380 86390 1
426911 99426911 1001 86380 86390 1
427085 99427085 1001 86380 86390 1
426439 99426439 1001 86380 86390 1
425938 99425938 1001 86380 86390 1
426067 99426067 1001 86380 86390 1
426058 99426058 1001 86380 86390 1
427258 99427258 1001 86380 86390 1
427122 99427122 1001 86380 86390 1
428453 99428453 1001 86380 86390 1
428356 99428356 1001 86380 86390 1
428717 99428717 1001 86380 86390 1
428662 99428662 1001 86380 86390 1
428238 99428238 1001 86380 86390 1
428072 99428072 1001 86380 86390 1
428331 99428331 1001 86380 86390 1
428271 99428271 1001 86380 86390 1
427801 99427801 1001 86380 86390 1
428927 99428927 1001 86380 86390 1
429159 99429159 1001 86380 86390 1
430070 99430070 1001 86380 86390 1
429711 99429711 1001 86380 86390 1
429910 99429910 1001 86380 86390 1
429222 99429222 1001 86380 86390 1
429297 99429297 1001 86380 86390 1
429402 99429402 1001 86380 86390 1
430758 99430758 1001 86380 86390 1
430434 99430434 1001 86380 86390 1
430538 99430538 1001 86380 86390 1
432037 99432037 1001 86380 86390 1
431705 99431705 1001 86380 86390 1
431387 99431387 1001 86380 86390 1
431322 99431322 1001 86380 86390 1
431519 99431519 1001 86380 86390 1
431576 99431576 1001 86380 86390 1
431199 99431199 1001 86380 86390 1
431145 99431145 1001 86380 86390 1
431175 99431175 1001 86380 86390 1
431021 99431021 1001 86380 86390 1
432375 99432375 1001 86380 86390 1
432234 99432234 1001 86380 86390 1
432334 99432334 1001 86380 86390 1
433635 99433635 1001 86380 86390 1
433525 99433525 1001 86380 86390 1
433159 99433159 1001 86380 86390 1
432759 99432759 1001 86380 86390 1
432763 99432763 1001 86380 86390 1
432744 99432744 1001 86380 86390 1
434126 99434126 1001 86380 86390 1
434937 99434937 1001 86380 86390 1
434171 99434171 1001 86380 86390 1
435662 99435662 1001 86380 86390 1
437106 99437106 1001 86380 86390 1
436463 99436463 1001 86380 86390 1
436312 99436312 1001 86380 86390 1
436029 99436029 1001 86380 86390 1
300682 99300682 1001 86380 86390 1
300631 99300631 1001 86380 86390 1
300570 99300570 1001 86380 86390 1
300512 99300512 1001 86380 86390 1
300339 99300339 1001 86380 86390 1
300469 99300469 1001 86380 86390 1
300316 99300316 1001 86380 86390 1
301420 99301420 1001 86380 86390 1
301433 99301433 1001 86380 86390 1
301540 99301540 1001 86380 86390 1
301312 99301312 1001 86380 86390 1
301266 99301266 1001 86380 86390 1
301228 99301228 1001 86380 86390 1
301031 99301031 1001 86380 86390 1
301020 99301020 1001 86380 86390 1
301580 99301580 1001 86380 86390 1
302190 99302190 1001 86380 86390 1
302356 99302356 1001 86380 86390 1
302328 99302328 1001 86380 86390 1
302090 99302090 1001 86380 86390 1
301832 99301832 1001 86380 86390 1
301910 99301910 1001 86380 86390 1
302448 99302448 1001 86380 86390 1
302527 99302527 1001 86380 86390 1
302543 99302543 1001 86380 86390 1
303081 99303081 1001 86380 86390 1
303152 99303152 1001 86380 86390 1
302643 99302643 1001 86380 86390 1
303308 99303308 1001 86380 86390 1
303231 99303231 1001 86380 86390 1
303402 99303402 1001 86380 86390 1
303223 99303223 1001 86380 86390 1
303367 99303367 1001 86380 86390 1
303382 99303382 1001 86380 86390 1
303659 99303659 1001 86380 86390 1
303756 99303756 1001 86380 86390 1
304110 99304110 1001 86380 86390 1
304141 99304141 1001 86380 86390 1
304795 99304795 1001 86380 86390 1
304579 99304579 1001 86380 86390 1
304449 99304449 1001 86380 86390 1
304575 99304575 1001 86380 86390 1
304260 99304260 1001 86380 86390 1
304366 99304366 1001 86380 86390 1
304996 99304996 1001 86380 86390 1
305640 99305640 1001 86380 86390 1
305617 99305617 1001 86380 86390 1
305315 99305315 1001 86380 86390 1
305304 99305304 1001 86380 86390 1
305245 99305245 1001 86380 86390 1
500002 99500002 1001 86380 86390 1
500106 99500106 1001 86380 86390 1
500786 99500786 1001 86380 86390 1
500716 99500716 1001 86380 86390 1
500644 99500644 1001 86380 86390 1
500453 99500453 1001 86380 86390 1
500289 99500289 1001 86380 86390 1
500906 99500906 1001 86380 86390 1
500894 99500894 1001 86380 86390 1
501002 99501002 1001 86380 86390 1
501380 99501380 1001 86380 86390 1
501036 99501036 1001 86380 86390 1
501037 99501037 1001 86380 86390 1
501676 99501676 1001 86380 86390 1
502350 99502350 1001 86380 86390 1
502085 99502085 1001 86380 86390 1
501887 99501887 1001 86380 86390 1
503291 99503291 1001 86380 86390 1
503220 99503220 1001 86380 86390 1
503288 99503288 1001 86380 86390 1
503074 99503074 1001 86380 86390 1
502896 99502896 1001 86380 86390 1
502939 99502939 1001 86380 86390 1
502675 99502675 1001 86380 86390 1
503381 99503381 1001 86380 86390 1
503433 99503433 1001 86380 86390 1
503307 99503307 1001 86380 86390 1
503977 99503977 1001 86380 86390 1
503915 99503915 1001 86380 86390 1
504071 99504071 1001 86380 86390 1
504063 99504063 1001 86380 86390 1
503912 99503912 1001 86380 86390 1
503772 99503772 1001 86380 86390 1
504138 99504138 1001 86380 86390 1
504733 99504733 1001 86380 86390 1
504427 99504427 1001 86380 86390 1
504345 99504345 1001 86380 86390 1
505037 99505037 1001 86380 86390 1
505129 99505129 1001 86380 86390 1
505080 99505080 1001 86380 86390 1
505132 99505132 1001 86380 86390 1
505682 99505682 1001 86380 86390 1
505738 99505738 1001 86380 86390 1
505622 99505622 1001 86380 86390 1
505540 99505540 1001 86380 86390 1
505440 99505440 1001 86380 86390 1
505441 99505441 1001 86380 86390 1
505483 99505483 1001 86380 86390 1
505498 99505498 1001 86380 86390 1
505268 99505268 1001 86380 86390 1
505155 99505155 1001 86380 86390 1
505250 99505250 1001 86380 86390 1
505225 99505225 1001 86380 86390 1
506443 99506443 1001 86380 86390 1
506105 99506105 1001 86380 86390 1
506120 99506120 1001 86380 86390 1
506123 99506123 1001 86380 86390 1
507197 99507197 1001 86380 86390 1
507161 99507161 1001 86380 86390 1
506862 99506862 1001 86380 86390 1
506954 99506954 1001 86380 86390 1
507492 99507492 1001 86380 86390 1
507941 99507941 1001 86380 86390 1
507838 99507838 1001 86380 86390 1
507865 99507865 1001 86380 86390 1
507963 99507963 1001 86380 86390 1
507666 99507666 1001 86380 86390 1
507708 99507708 1001 86380 86390 1
507825 99507825 1001 86380 86390 1
507750 99507750 1001 86380 86390 1
507792 99507792 1001 86380 86390 1
507730 99507730 1001 86380 86390 1
508381 99508381 1001 86380 86390 1
508953 99508953 1001 86380 86390 1
508984 99508984 1001 86380 86390 1
508784 99508784 1001 86380 86390 1
509220 99509220 1001 86380 86390 1
509185 99509185 1001 86380 86390 1
509621 99509621 1001 86380 86390 1
509661 99509661 1001 86380 86390 1
509967 99509967 1001 86380 86390 1
510556 99510556 1001 86380 86390 1
510393 99510393 1001 86380 86390 1
510347 99510347 1001 86380 86390 1
510467 99510467 1001 86380 86390 1
510442 99510442 1001 86380 86390 1
510185 99510185 1001 86380 86390 1
510177 99510177 1001 86380 86390 1
510800 99510800 1001 86380 86390 1
510930 99510930 1001 86380 86390 1
511377 99511377 1001 86380 86390 1
511447 99511447 1001 86380 86390 1
511155 99511155 1001 86380 86390 1
511210 99511210 1001 86380 86390 1
512276 99512276 1001 86380 86390 1
512313 99512313 1001 86380 86390 1
512249 99512249 1001 86380 86390 1
512167 99512167 1001 86380 86390 1
511856 99511856 1001 86380 86390 1
511807 99511807 1001 86380 86390 1
511835 99511835 1001 86380 86390 1
512396 99512396 1001 86380 86390 1
512475 99512475 1001 86380 86390 1
512503 99512503 1001 86380 86390 1
512413 99512413 1001 86380 86390 1
513054 99513054 1001 86380 86390 1
513120 99513120 1001 86380 86390 1
512818 99512818 1001 86380 86390 1
512977 99512977 1001 86380 86390 1
512940 99512940 1001 86380 86390 1
512892 99512892 1001 86380 86390 1
512678 99512678 1001 86380 86390 1
512785 99512785 1001 86380 86390 1
513365 99513365 1001 86380 86390 1
513239 99513239 1001 86380 86390 1
513853 99513853 1001 86380 86390 1
513711 99513711 1001 86380 86390 1
513763 99513763 1001 86380 86390 1
513785 99513785 1001 86380 86390 1
513799 99513799 1001 86380 86390 1
513455 99513455 1001 86380 86390 1
514086 99514086 1001 86380 86390 1
514195 99514195 1001 86380 86390 1
514468 99514468 1001 86380 86390 1
514870 99514870 1001 86380 86390 1
515352 99515352 1001 86380 86390 1
515408 99515408 1001 86380 86390 1
515153 99515153 1001 86380 86390 1
515709 99515709 1001 86380 86390 1
515787 99515787 1001 86380 86390 1
515783 99515783 1001 86380 86390 1
516422 99516422 1001 86380 86390 1
516350 99516350 1001 86380 86390 1
516227 99516227 1001 86380 86390 1
516045 99516045 1001 86380 86390 1
515999 99515999 1001 86380 86390 1
516055 99516055 1001 86380 86390 1
516670 99516670 1001 86380 86390 1
516964 99516964 1001 86380 86390 1
516887 99516887 1001 86380 86390 1
518140 99518140 1001 86380 86390 1
517902 99517902 1001 86380 86390 1
517619 99517619 1001 86380 86390 1
517575 99517575 1001 86380 86390 1
518302 99518302 1001 86380 86390 1
518855 99518855 1001 86380 86390 1
518654 99518654 1001 86380 86390 1
519727 99519727 1001 86380 86390 1
519756 99519756 1001 86380 86390 1
519806 99519806 1001 86380 86390 1
519596 99519596 1001 86380 86390 1
519347 99519347 1001 86380 86390 1
520480 99520480 1001 86380 86390 1
520357 99520357 1001 86380 86390 1
520296 99520296 1001 86380 86390 1
520299 99520299 1001 86380 86390 1
520691 99520691 1001 86380 86390 1
520724 99520724 1001 86380 86390 1
520751 99520751 1001 86380 86390 1
520829 99520829 1001 86380 86390 1
520843 99520843 1001 86380 86390 1
521064 99521064 1001 86380 86390 1
521568 99521568 1001 86380 86390 1
521481 99521481 1001 86380 86390 1
521524 99521524 1001 86380 86390 1
522154 99522154 1001 86380 86390 1
522145 99522145 1001 86380 86390 1
522096 99522096 1001 86380 86390 1
522288 99522288 1001 86380 86390 1
522003 99522003 1001 86380 86390 1
522368 99522368 1001 86380 86390 1
522376 99522376 1001 86380 86390 1
522932 99522932 1001 86380 86390 1
523027 99523027 1001 86380 86390 1
522778 99522778 1001 86380 86390 1
522550 99522550 1001 86380 86390 1
522700 99522700 1001 86380 86390 1
522675 99522675 1001 86380 86390 1
522548 99522548 1001 86380 86390 1
523223 99523223 1001 86380 86390 1
523839 99523839 1001 86380 86390 1
523587 99523587 1001 86380 86390 1
523652 99523652 1001 86380 86390 1
523671 99523671 1001 86380 86390 1
523497 99523497 1001 86380 86390 1
523331 99523331 1001 86380 86390 1
523450 99523450 1001 86380 86390 1
524143 99524143 1001 86380 86390 1
524667 99524667 1001 86380 86390 1
524629 99524629 1001 86380 86390 1
524762 99524762 1001 86380 86390 1
524202 99524202 1001 86380 86390 1
524336 99524336 1001 86380 86390 1
524239 99524239 1001 86380 86390 1
525431 99525431 1001 86380 86390 1
525408 99525408 1001 86380 86390 1
525499 99525499 1001 86380 86390 1
525450 99525450 1001 86380 86390 1
525301 99525301 1001 86380 86390 1
525261 99525261 1001 86380 86390 1
525157 99525157 1001 86380 86390 1
524985 99524985 1001 86380 86390 1
525618 99525618 1001 86380 86390 1
526044 99526044 1001 86380 86390 1
525850 99525850 1001 86380 86390 1
525955 99525955 1001 86380 86390 1
525891 99525891 1001 86380 86390 1
526436 99526436 1001 86380 86390 1
527168 99527168 1001 86380 86390 1
527207 99527207 1001 86380 86390 1
526958 99526958 1001 86380 86390 1
526659 99526659 1001 86380 86390 1
527382 99527382 1001 86380 86390 1
527265 99527265 1001 86380 86390 1
528046 99528046 1001 86380 86390 1
527859 99527859 1001 86380 86390 1
527782 99527782 1001 86380 86390 1
528103 99528103 1001 86380 86390 1
528749 99528749 1001 86380 86390 1
528672 99528672 1001 86380 86390 1
528583 99528583 1001 86380 86390 1
528549 99528549 1001 86380 86390 1
528464 99528464 1001 86380 86390 1
528344 99528344 1001 86380 86390 1
529690 99529690 1001 86380 86390 1
529428 99529428 1001 86380 86390 1
529442 99529442 1001 86380 86390 1
529177 99529177 1001 86380 86390 1
530505 99530505 1001 86380 86390 1
530391 99530391 1001 86380 86390 1
530379 99530379 1001 86380 86390 1
530108 99530108 1001 86380 86390 1
530666 99530666 1001 86380 86390 1
531205 99531205 1001 86380 86390 1
531323 99531323 1001 86380 86390 1
531223 99531223 1001 86380 86390 1
531135 99531135 1001 86380 86390 1
531126 99531126 1001 86380 86390 1
531095 99531095 1001 86380 86390 1
530810 99530810 1001 86380 86390 1
530946 99530946 1001 86380 86390 1
530768 99530768 1001 86380 86390 1
531952 99531952 1001 86380 86390 1
531931 99531931 1001 86380 86390 1
531784 99531784 1001 86380 86390 1
531746 99531746 1001 86380 86390 1
532270 99532270 1001 86380 86390 1
532252 99532252 1001 86380 86390 1
532956 99532956 1001 86380 86390 1
533008 99533008 1001 86380 86390 1
532964 99532964 1001 86380 86390 1
532672 99532672 1001 86380 86390 1
532819 99532819 1001 86380 86390 1
533094 99533094 1001 86380 86390 1
533097 99533097 1001 86380 86390 1
533524 99533524 1001 86380 86390 1
533550 99533550 1001 86380 86390 1
533621 99533621 1001 86380 86390 1
533650 99533650 1001 86380 86390 1
534036 99534036 1001 86380 86390 1
534638 99534638 1001 86380 86390 1
534394 99534394 1001 86380 86390 1
534474 99534474 1001 86380 86390 1
534280 99534280 1001 86380 86390 1
534436 99534436 1001 86380 86390 1
534120 99534120 1001 86380 86390 1
534095 99534095 1001 86380 86390 1
534786 99534786 1001 86380 86390 1
535355 99535355 1001 86380 86390 1
535276 99535276 1001 86380 86390 1
534958 99534958 1001 86380 86390 1
536304 99536304 1001 86380 86390 1
536162 99536162 1001 86380 86390 1
536177 99536177 1001 86380 86390 1
536180 99536180 1001 86380 86390 1
535901 99535901 1001 86380 86390 1
536452 99536452 1001 86380 86390 1
537088 99537088 1001 86380 86390 1
536775 99536775 1001 86380 86390 1
536815 99536815 1001 86380 86390 1
536945 99536945 1001 86380 86390 1
536869 99536869 1001 86380 86390 1
536835 99536835 1001 86380 86390 1
536673 99536673 1001 86380 86390 1
536613 99536613 1001 86380 86390 1
536731 99536731 1001 86380 86390 1
537238 99537238 1001 86380 86390 1
537249 99537249 1001 86380 86390 1
537787 99537787 1001 86380 86390 1
537641 99537641 1001 86380 86390 1
537569 99537569 1001 86380 86390 1
537480 99537480 1001 86380 86390 1
538046 99538046 1001 86380 86390 1
538695 99538695 1001 86380 86390 1
538418 99538418 1001 86380 86390 1
538539 99538539 1001 86380 86390 1
538348 99538348 1001 86380 86390 1
538882 99538882 1001 86380 86390 1
539620 99539620 1001 86380 86390 1
539411 99539411 1001 86380 86390 1
539360 99539360 1001 86380 86390 1
539338 99539338 1001 86380 86390 1
539368 99539368 1001 86380 86390 1
539114 99539114 1001 86380 86390 1
539182 99539182 1001 86380 86390 1
539146 99539146 1001 86380 86390 1
539031 99539031 1001 86380 86390 1
539685 99539685 1001 86380 86390 1
540357 99540357 1001 86380 86390 1
540541 99540541 1001 86380 86390 1
540621 99540621 1001 86380 86390 1
540973 99540973 1001 86380 86390 1
541328 99541328 1001 86380 86390 1
541496 99541496 1001 86380 86390 1
541315 99541315 1001 86380 86390 1
542091 99542091 1001 86380 86390 1
541970 99541970 1001 86380 86390 1
542096 99542096 1001 86380 86390 1
542062 99542062 1001 86380 86390 1
541870 99541870 1001 86380 86390 1
541729 99541729 1001 86380 86390 1
541576 99541576 1001 86380 86390 1
542319 99542319 1001 86380 86390 1
543034 99543034 1001 86380 86390 1
543035 99543035 1001 86380 86390 1
543053 99543053 1001 86380 86390 1
542950 99542950 1001 86380 86390 1
543044 99543044 1001 86380 86390 1
543618 99543618 1001 86380 86390 1
543254 99543254 1001 86380 86390 1
543246 99543246 1001 86380 86390 1
543235 99543235 1001 86380 86390 1
543836 99543836 1001 86380 86390 1
544519 99544519 1001 86380 86390 1
544392 99544392 1001 86380 86390 1
544107 99544107 1001 86380 86390 1
544083 99544083 1001 86380 86390 1
544149 99544149 1001 86380 86390 1
429371 684 1001 57660 60537 1
426943 237 1001 49500 50937 1
525198 811 1002 45807 48133 1
400062 99400062 1001 86380 86390 1
400193 99400193 1001 86380 86390 1
400149 99400149 1001 86380 86390 1
400333 99400333 1001 86380 86390 1
400725 99400725 1001 86380 86390 1
401339 99401339 1001 86380 86390 1
401360 99401360 1001 86380 86390 1
401316 99401316 1001 86380 86390 1
401343 99401343 1001 86380 86390 1
401532 99401532 1001 86380 86390 1
401858 99401858 1001 86380 86390 1
402088 99402088 1001 86380 86390 1
402365 99402365 1001 86380 86390 1
402713 99402713 1001 86380 86390 1
402865 99402865 1001 86380 86390 1
402944 99402944 1001 86380 86390 1
403179 99403179 1001 86380 86390 1
403559 99403559 1001 86380 86390 1
403717 99403717 1001 86380 86390 1
403694 99403694 1001 86380 86390 1
403771 99403771 1001 86380 86390 1
404029 99404029 1001 86380 86390 1
404629 99404629 1001 86380 86390 1
405188 99405188 1001 86380 86390 1
405210 99405210 1001 86380 86390 1
405259 99405259 1001 86380 86390 1
405660 99405660 1001 86380 86390 1
405863 99405863 1001 86380 86390 1
405940 99405940 1001 86380 86390 1
406681 99406681 1001 86380 86390 1
406667 99406667 1001 86380 86390 1
406769 99406769 1001 86380 86390 1
407437 99407437 1001 86380 86390 1
407816 99407816 1001 86380 86390 1
407771 99407771 1001 86380 86390 1
407928 99407928 1001 86380 86390 1
408049 99408049 1001 86380 86390 1
408196 99408196 1001 86380 86390 1
408254 99408254 1001 86380 86390 1
408245 99408245 1001 86380 86390 1
408701 99408701 1001 86380 86390 1
408943 99408943 1001 86380 86390 1
408966 99408966 1001 86380 86390 1
409545 99409545 1001 86380 86390 1
409755 99409755 1001 86380 86390 1
409838 99409838 1001 86380 86390 1
410289 99410289 1001 86380 86390 1
410482 99410482 1001 86380 86390 1
410746 99410746 1001 86380 86390 1
410880 99410880 1001 86380 86390 1
411209 99411209 1001 86380 86390 1
411290 99411290 1001 86380 86390 1
411398 99411398 1001 86380 86390 1
411809 99411809 1001 86380 86390 1
412025 99412025 1001 86380 86390 1
412380 99412380 1001 86380 86390 1
413657 99413657 1001 86380 86390 1
413685 99413685 1001 86380 86390 1
412979 99412979 1001 86380 86390 1
412913 99412913 1001 86380 86390 1
413129 99413129 1001 86380 86390 1
413776 99413776 1001 86380 86390 1
415099 99415099 1001 86380 86390 1
414846 99414846 1001 86380 86390 1
414357 99414357 1001 86380 86390 1
415411 99415411 1001 86380 86390 1
415478 99415478 1001 86380 86390 1
415369 99415369 1001 86380 86390 1
415541 99415541 1001 86380 86390 1
416994 99416994 1001 86380 86390 1
416926 99416926 1001 86380 86390 1
416309 99416309 1001 86380 86390 1
415747 99415747 1001 86380 86390 1
415883 99415883 1001 86380 86390 1
416008 99416008 1001 86380 86390 1
416121 99416121 1001 86380 86390 1
416015 99416015 1001 86380 86390 1
417092 99417092 1001 86380 86390 1
417094 99417094 1001 86380 86390 1
418618 99418618 1001 86380 86390 1
417733 99417733 1001 86380 86390 1
419001 99419001 1001 86380 86390 1
419946 99419946 1001 86380 86390 1
419687 99419687 1001 86380 86390 1
419689 99419689 1001 86380 86390 1
420762 99420762 1001 86380 86390 1
421815 99421815 1001 86380 86390 1
421759 99421759 1001 86380 86390 1
421687 99421687 1001 86380 86390 1
421621 99421621 1001 86380 86390 1
421310 99421310 1001 86380 86390 1
423161 99423161 1001 86380 86390 1
422882 99422882 1001 86380 86390 1
422577 99422577 1001 86380 86390 1
423942 99423942 1001 86380 86390 1
422941 99422941 1001 86380 86390 1
424054 99424054 1001 86380 86390 1
425142 99425142 1001 86380 86390 1
424823 99424823 1001 86380 86390 1
424675 99424675 1001 86380 86390 1
424598 99424598 1001 86380 86390 1
424604 99424604 1001 86380 86390 1
424744 99424744 1001 86380 86390 1
424748 99424748 1001 86380 86390 1
424878 99424878 1001 86380 86390 1
424234 99424234 1001 86380 86390 1
427025 99427025 1001 86380 86390 1
426318 99426318 1001 86380 86390 1
425870 99425870 1001 86380 86390 1
426238 99426238 1001 86380 86390 1
427381 99427381 1001 86380 86390 1
427159 99427159 1001 86380 86390 1
427229 99427229 1001 86380 86390 1
427282 99427282 1001 86380 86390 1
428409 99428409 1001 86380 86390 1
428316 99428316 1001 86380 86390 1
427777 99427777 1001 86380 86390 1
429126 99429126 1001 86380 86390 1
428797 99428797 1001 86380 86390 1
429058 99429058 1001 86380 86390 1
430344 99430344 1001 86380 86390 1
430345 99430345 1001 86380 86390 1
430131 99430131 1001 86380 86390 1
429954 99429954 1001 86380 86390 1
429935 99429935 1001 86380 86390 1
429699 99429699 1001 86380 86390 1
429827 99429827 1001 86380 86390 1
429321 99429321 1001 86380 86390 1
429384 99429384 1001 86380 86390 1
430424 99430424 1001 86380 86390 1
430623 99430623 1001 86380 86390 1
430630 99430630 1001 86380 86390 1
431762 99431762 1001 86380 86390 1
431317 99431317 1001 86380 86390 1
431572 99431572 1001 86380 86390 1
430887 99430887 1001 86380 86390 1
432176 99432176 1001 86380 86390 1
433349 99433349 1001 86380 86390 1
433562 99433562 1001 86380 86390 1
433704 99433704 1001 86380 86390 1
433192 99433192 1001 86380 86390 1
433038 99433038 1001 86380 86390 1
433069 99433069 1001 86380 86390 1
432581 99432581 1001 86380 86390 1
432591 99432591 1001 86380 86390 1
432822 99432822 1001 86380 86390 1
434026 99434026 1001 86380 86390 1
435101 99435101 1001 86380 86390 1
435242 99435242 1001 86380 86390 1
434918 99434918 1001 86380 86390 1
434624 99434624 1001 86380 86390 1
434727 99434727 1001 86380 86390 1
437134 99437134 1001 86380 86390 1
436566 99436566 1001 86380 86390 1
436642 99436642 1001 86380 86390 1
436434 99436434 1001 86380 86390 1
435938 99435938 1001 86380 86390 1
436247 99436247 1001 86380 86390 1
436002 99436002 1001 86380 86390 1
436088 99436088 1001 86380 86390 1
300652 99300652 1001 86380 86390 1
300230 99300230 1001 86380 86390 1
300745 99300745 1001 86380 86390 1
301362 99301362 1001 86380 86390 1
301401 99301401 1001 86380 86390 1
301496 99301496 1001 86380 86390 1
301185 99301185 1001 86380 86390 1
301132 99301132 1001 86380 86390 1
301603 99301603 1001 86380 86390 1
301644 99301644 1001 86380 86390 1
302306 99302306 1001 86380 86390 1
301894 99301894 1001 86380 86390 1
301934 99301934 1001 86380 86390 1
302503 99302503 1001 86380 86390 1
303174 99303174 1001 86380 86390 1
302942 99302942 1001 86380 86390 1
302682 99302682 1001 86380 86390 1
303274 99303274 1001 86380 86390 1
303365 99303365 1001 86380 86390 1
303726 99303726 1001 86380 86390 1
303745 99303745 1001 86380 86390 1
303825 99303825 1001 86380 86390 1
303800 99303800 1001 86380 86390 1
303671 99303671 1001 86380 86390 1
303607 99303607 1001 86380 86390 1
304118 99304118 1001 86380 86390 1
304094 99304094 1001 86380 86390 1
304718 99304718 1001 86380 86390 1
304342 99304342 1001 86380 86390 1
304242 99304242 1001 86380 86390 1
305520 99305520 1001 86380 86390 1
305422 99305422 1001 86380 86390 1
305247 99305247 1001 86380 86390 1
305133 99305133 1001 86380 86390 1
305096 99305096 1001 86380 86390 1
305241 99305241 1001 86380 86390 1
500096 99500096 1001 86380 86390 1
500777 99500777 1001 86380 86390 1
500801 99500801 1001 86380 86390 1
500631 99500631 1001 86380 86390 1
500735 99500735 1001 86380 86390 1
500807 99500807 1001 86380 86390 1
500463 99500463 1001 86380 86390 1
500388 99500388 1001 86380 86390 1
500247 99500247 1001 86380 86390 1
500327 99500327 1001 86380 86390 1
500921 99500921 1001 86380 86390 1
500859 99500859 1001 86380 86390 1
501504 99501504 1001 86380 86390 1
501443 99501443 1001 86380 86390 1
501584 99501584 1001 86380 86390 1
501471 99501471 1001 86380 86390 1
501384 99501384 1001 86380 86390 1
501333 99501333 1001 86380 86390 1
501257 99501257 1001 86380 86390 1
501068 99501068 1001 86380 86390 1
501740 99501740 1001 86380 86390 1
501702 99501702 1001 86380 86390 1
501819 99501819 1001 86380 86390 1
501838 99501838 1001 86380 86390 1
502384 99502384 1001 86380 86390 1
502131 99502131 1001 86380 86390 1
502172 99502172 1001 86380 86390 1
502239 99502239 1001 86380 86390 1
501928 99501928 1001 86380 86390 1
501856 99501856 1001 86380 86390 1
503232 99503232 1001 86380 86390 1
503267 99503267 1001 86380 86390 1
503118 99503118 1001 86380 86390 1
502982 99502982 1001 86380 86390 1
502778 99502778 1001 86380 86390 1
502798 99502798 1001 86380 86390 1
503370 99503370 1001 86380 86390 1
503463 99503463 1001 86380 86390 1
503467 99503467 1001 86380 86390 1
504085 99504085 1001 86380 86390 1
503879 99503879 1001 86380 86390 1
503711 99503711 1001 86380 86390 1
503666 99503666 1001 86380 86390 1
503578 99503578 1001 86380 86390 1
503644 99503644 1001 86380 86390 1
504289 99504289 1001 86380 86390 1
504190 99504190 1001 86380 86390 1
504269 99504269 1001 86380 86390 1
504753 99504753 1001 86380 86390 1
504793 99504793 1001 86380 86390 1
504625 99504625 1001 86380 86390 1
504561 99504561 1001 86380 86390 1
504591 99504591 1001 86380 86390 1
504735 99504735 1001 86380 86390 1
504338 99504338 1001 86380 86390 1
505607 99505607 1001 86380 86390 1
505747 99505747 1001 86380 86390 1
505756 99505756 1001 86380 86390 1
505588 99505588 1001 86380 86390 1
505503 99505503 1001 86380 86390 1
505431 99505431 1001 86380 86390 1
505550 99505550 1001 86380 86390 1
505834 99505834 1001 86380 86390 1
505857 99505857 1001 86380 86390 1
506467 99506467 1001 86380 86390 1
506432 99506432 1001 86380 86390 1
506002 99506002 1001 86380 86390 1
506171 99506171 1001 86380 86390 1
506137 99506137 1001 86380 86390 1
506026 99506026 1001 86380 86390 1
506769 99506769 1001 86380 86390 1
506783 99506783 1001 86380 86390 1
507353 99507353 1001 86380 86390 1
507497 99507497 1001 86380 86390 1
507487 99507487 1001 86380 86390 1
507565 99507565 1001 86380 86390 1
508174 99508174 1001 86380 86390 1
508177 99508177 1001 86380 86390 1
508178 99508178 1001 86380 86390 1
508153 99508153 1001 86380 86390 1
507878 99507878 1001 86380 86390 1
508026 99508026 1001 86380 86390 1
507925 99507925 1001 86380 86390 1
507832 99507832 1001 86380 86390 1
508285 99508285 1001 86380 86390 1
508415 99508415 1001 86380 86390 1
508865 99508865 1001 86380 86390 1
508648 99508648 1001 86380 86390 1
509126 99509126 1001 86380 86390 1
509256 99509256 1001 86380 86390 1
509094 99509094 1001 86380 86390 1
509761 99509761 1001 86380 86390 1
509787 99509787 1001 86380 86390 1
509845 99509845 1001 86380 86390 1
509452 99509452 1001 86380 86390 1
509910 99509910 1001 86380 86390 1
510056 99510056 1001 86380 86390 1
510677 99510677 1001 86380 86390 1
510568 99510568 1001 86380 86390 1
510329 99510329 1001 86380 86390 1
510317 99510317 1001 86380 86390 1
510241 99510241 1001 86380 86390 1
510255 99510255 1001 86380 86390 1
510796 99510796 1001 86380 86390 1
510799 99510799 1001 86380 86390 1
511553 99511553 1001 86380 86390 1
511249 99511249 1001 86380 86390 1
511237 99511237 1001 86380 86390 1
511303 99511303 1001 86380 86390 1
511018 99511018 1001 86380 86390 1
511703 99511703 1001 86380 86390 1
512328 99512328 1001 86380 86390 1
512247 99512247 1001 86380 86390 1
512044 99512044 1001 86380 86390 1
512411 99512411 1001 86380 86390 1
513059 99513059 1001 86380 86390 1
513049 99513049 1001 86380 86390 1
512992 99512992 1001 86380 86390 1
512693 99512693 1001 86380 86390 1
512605 99512605 1001 86380 86390 1
512672 99512672 1001 86380 86390 1
512750 99512750 1001 86380 86390 1
513217 99513217 1001 86380 86390 1
513311 99513311 1001 86380 86390 1
513342 99513342 1001 86380 86390 1
513901 99513901 1001 86380 86390 1
513850 99513850 1001 86380 86390 1
513750 99513750 1001 86380 86390 1
513753 99513753 1001 86380 86390 1
513514 99513514 1001 86380 86390 1
513486 99513486 1001 86380 86390 1
514082 99514082 1001 86380 86390 1
514103 99514103 1001 86380 86390 1
514221 99514221 1001 86380 86390 1
514824 99514824 1001 86380 86390 1
514715 99514715 1001 86380 86390 1
514613 99514613 1001 86380 86390 1
514459 99514459 1001 86380 86390 1
514383 99514383 1001 86380 86390 1
514373 99514373 1001 86380 86390 1
514906 99514906 1001 86380 86390 1
514920 99514920 1001 86380 86390 1
515003 99515003 1001 86380 86390 1
514903 99514903 1001 86380 86390 1
514993 99514993 1001 86380 86390 1
515478 99515478 1001 86380 86390 1
515845 99515845 1001 86380 86390 1
515872 99515872 1001 86380 86390 1
515770 99515770 1001 86380 86390 1
516382 99516382 1001 86380 86390 1
516265 99516265 1001 86380 86390 1
516255 99516255 1001 86380 86390 1
516225 99516225 1001 86380 86390 1
516071 99516071 1001 86380 86390 1
516626 99516626 1001 86380 86390 1
516528 99516528 1001 86380 86390 1
516570 99516570 1001 86380 86390 1
517112 99517112 1001 86380 86390 1
517129 99517129 1001 86380 86390 1
516914 99516914 1001 86380 86390 1
516815 99516815 1001 86380 86390 1
517382 99517382 1001 86380 86390 1
517343 99517343 1001 86380 86390 1
517964 99517964 1001 86380 86390 1
517675 99517675 1001 86380 86390 1
518309 99518309 1001 86380 86390 1
518312 99518312 1001 86380 86390 1
518903 99518903 1001 86380 86390 1
518919 99518919 1001 86380 86390 1
518806 99518806 1001 86380 86390 1
518832 99518832 1001 86380 86390 1
518783 99518783 1001 86380 86390 1
518602 99518602 1001 86380 86390 1
518623 99518623 1001 86380 86390 1
518740 99518740 1001 86380 86390 1
518516 99518516 1001 86380 86390 1
519155 99519155 1001 86380 86390 1
519014 99519014 1001 86380 86390 1
519156 99519156 1001 86380 86390 1
519672 99519672 1001 86380 86390 1
519642 99519642 1001 86380 86390 1
519490 99519490 1001 86380 86390 1
520551 99520551 1001 86380 86390 1
520503 99520503 1001 86380 86390 1
520596 99520596 1001 86380 86390 1
520632 99520632 1001 86380 86390 1
520509 99520509 1001 86380 86390 1
520561 99520561 1001 86380 86390 1
520435 99520435 1001 86380 86390 1
520327 99520327 1001 86380 86390 1
520023 99520023 1001 86380 86390 1
520705 99520705 1001 86380 86390 1
521339 99521339 1001 86380 86390 1
521172 99521172 1001 86380 86390 1
521240 99521240 1001 86380 86390 1
520930 99520930 1001 86380 86390 1
521522 99521522 1001 86380 86390 1
521617 99521617 1001 86380 86390 1
521995 99521995 1001 86380 86390 1
521815 99521815 1001 86380 86390 1
521717 99521717 1001 86380 86390 1
521731 99521731 1001 86380 86390 1
522446 99522446 1001 86380 86390 1
522361 99522361 1001 86380 86390 1
523048 99523048 1001 86380 86390 1
522921 99522921 1001 86380 86390 1
523078 99523078 1001 86380 86390 1
522877 99522877 1001 86380 86390 1
522769 99522769 1001 86380 86390 1
522633 99522633 1001 86380 86390 1
522521 99522521 1001 86380 86390 1
523744 99523744 1001 86380 86390 1
523795 99523795 1001 86380 86390 1
523887 99523887 1001 86380 86390 1
523646 99523646 1001 86380 86390 1
523416 99523416 1001 86380 86390 1
523519 99523519 1001 86380 86390 1
523353 99523353 1001 86380 86390 1
524103 99524103 1001 86380 86390 1
524647 99524647 1001 86380 86390 1
524576 99524576 1001 86380 86390 1
524386 99524386 1001 86380 86390 1
524192 99524192 1001 86380 86390 1
524794 99524794 1001 86380 86390 1
524861 99524861 1001 86380 86390 1
524919 99524919 1001 86380 86390 1
524945 99524945 1001 86380 86390 1
525315 99525315 1001 86380 86390 1
525634 99525634 1001 86380 86390 1
526263 99526263 1001 86380 86390 1
526038 99526038 1001 86380 86390 1
526182 99526182 1001 86380 86390 1
526189 99526189 1001 86380 86390 1
525963 99525963 1001 86380 86390 1
525939 99525939 1001 86380 86390 1
525954 99525954 1001 86380 86390 1
525903 99525903 1001 86380 86390 1
526511 99526511 1001 86380 86390 1
526613 99526613 1001 86380 86390 1
527082 99527082 1001 86380 86390 1
527050 99527050 1001 86380 86390 1
526871 99526871 1001 86380 86390 1
526900 99526900 1001 86380 86390 1
526660 99526660 1001 86380 86390 1
526725 99526725 1001 86380 86390 1
527293 99527293 1001 86380 86390 1
527374 99527374 1001 86380 86390 1
527936 99527936 1001 86380 86390 1
527928 99527928 1001 86380 86390 1
527805 99527805 1001 86380 86390 1
527807 99527807 1001 86380 86390 1
527733 99527733 1001 86380 86390 1
527824 99527824 1001 86380 86390 1
527661 99527661 1001 86380 86390 1
527459 99527459 1001 86380 86390 1
527643 99527643 1001 86380 86390 1
528812 99528812 1001 86380 86390 1
528846 99528846 1001 86380 86390 1
528679 99528679 1001 86380 86390 1
528398 99528398 1001 86380 86390 1
529067 99529067 1001 86380 86390 1
528968 99528968 1001 86380 86390 1
529727 99529727 1001 86380 86390 1
529630 99529630 1001 86380 86390 1
529619 99529619 1001 86380 86390 1
529321 99529321 1001 86380 86390 1
529495 99529495 1001 86380 86390 1
529203 99529203 1001 86380 86390 1
529141 99529141 1001 86380 86390 1
529868 99529868 1001 86380 86390 1
529729 99529729 1001 86380 86390 1
529796 99529796 1001 86380 86390 1
529879 99529879 1001 86380 86390 1
529962 99529962 1001 86380 86390 1
529977 99529977 1001 86380 86390 1
530722 99530722 1001 86380 86390 1
530606 99530606 1001 86380 86390 1
531213 99531213 1001 86380 86390 1
531082 99531082 1001 86380 86390 1
531402 99531402 1001 86380 86390 1
532066 99532066 1001 86380 86390 1
532004 99532004 1001 86380 86390 1
531926 99531926 1001 86380 86390 1
531916 99531916 1001 86380 86390 1
531996 99531996 1001 86380 86390 1
531661 99531661 1001 86380 86390 1
532310 99532310 1001 86380 86390 1
532342 99532342 1001 86380 86390 1
532743 99532743 1001 86380 86390 1
532441 99532441 1001 86380 86390 1
532483 99532483 1001 86380 86390 1
533673 99533673 1001 86380 86390 1
533589 99533589 1001 86380 86390 1
533610 99533610 1001 86380 86390 1
533521 99533521 1001 86380 86390 1
533402 99533402 1001 86380 86390 1
534012 99534012 1001 86380 86390 1
533896 99533896 1001 86380 86390 1
534572 99534572 1001 86380 86390 1
534509 99534509 1001 86380 86390 1
534285 99534285 1001 86380 86390 1
534304 99534304 1001 86380 86390 1
534238 99534238 1001 86380 86390 1
534266 99534266 1001 86380 86390 1
534228 99534228 1001 86380 86390 1
534870 99534870 1001 86380 86390 1
535507 99535507 1001 86380 86390 1
535315 99535315 1001 86380 86390 1
535262 99535262 1001 86380 86390 1
534894 99534894 1001 86380 86390 1
535015 99535015 1001 86380 86390 1
535633 99535633 1001 86380 86390 1
536287 99536287 1001 86380 86390 1
536203 99536203 1001 86380 86390 1
536123 99536123 1001 86380 86390 1
535972 99535972 1001 86380 86390 1
535757 99535757 1001 86380 86390 1
536377 99536377 1001 86380 86390 1
536353 99536353 1001 86380 86390 1
537100 99537100 1001 86380 86390 1
537010 99537010 1001 86380 86390 1
537000 99537000 1001 86380 86390 1
537107 99537107 1001 86380 86390 1
537083 99537083 1001 86380 86390 1
536906 99536906 1001 86380 86390 1
536712 99536712 1001 86380 86390 1
536574 99536574 1001 86380 86390 1
536589 99536589 1001 86380 86390 1
536719 99536719 1001 86380 86390 1
537190 99537190 1001 86380 86390 1
537206 99537206 1001 86380 86390 1
537219 99537219 1001 86380 86390 1
537896 99537896 1001 86380 86390 1
537948 99537948 1001 86380 86390 1
537741 99537741 1001 86380 86390 1
537402 99537402 1001 86380 86390 1
538742 99538742 1001 86380 86390 1
538590 99538590 1001 86380 86390 1
538436 99538436 1001 86380 86390 1
538229 99538229 1001 86380 86390 1
538398 99538398 1001 86380 86390 1
538960 99538960 1001 86380 86390 1
539270 99539270 1001 86380 86390 1
539806 99539806 1001 86380 86390 1
539669 99539669 1001 86380 86390 1
540437 99540437 1001 86380 86390 1
540341 99540341 1001 86380 86390 1
540001 99540001 1001 86380 86390 1
539885 99539885 1001 86380 86390 1
539991 99539991 1001 86380 86390 1
539904 99539904 1001 86380 86390 1
541204 99541204 1001 86380 86390 1
541102 99541102 1001 86380 86390 1
541183 99541183 1001 86380 86390 1
541098 99541098 1001 86380 86390 1
541111 99541111 1001 86380 86390 1
540935 99540935 1001 86380 86390 1
540737 99540737 1001 86380 86390 1
540818 99540818 1001 86380 86390 1
540742 99540742 1001 86380 86390 1
540756 99540756 1001 86380 86390 1
541294 99541294 1001 86380 86390 1
542104 99542104 1001 86380 86390 1
542027 99542027 1001 86380 86390 1
541821 99541821 1001 86380 86390 1
542130 99542130 1001 86380 86390 1
542212 99542212 1001 86380 86390 1
542805 99542805 1001 86380 86390 1
542922 99542922 1001 86380 86390 1
542612 99542612 1001 86380 86390 1
542565 99542565 1001 86380 86390 1
542405 99542405 1001 86380 86390 1
542431 99542431 1001 86380 86390 1
543127 99543127 1001 86380 86390 1
543068 99543068 1001 86380 86390 1
543604 99543604 1001 86380 86390 1
543732 99543732 1001 86380 86390 1
543542 99543542 1001 86380 86390 1
543374 99543374 1001 86380 86390 1
543400 99543400 1001 86380 86390 1
543403 99543403 1001 86380 86390 1
543444 99543444 1001 86380 86390 1
543434 99543434 1001 86380 86390 1
543537 99543537 1001 86380 86390 1
543461 99543461 1001 86380 86390 1
543183 99543183 1001 86380 86390 1
544513 99544513 1001 86380 86390 1
544586 99544586 1001 86380 86390 1
544403 99544403 1001 86380 86390 1
544212 99544212 1001 86380 86390 1
544204 99544204 1001 86380 86390 1
544194 99544194 1001 86380 86390 1
544261 99544261 1001 86380 86390 1
544018 99544018 1001 86380 86390 1
544136 99544136 1001 86380 86390 1
544144 99544144 1001 86380 86390 1
433703 211 1001 58560 58977 1
400808 99400808 1001 86380 86390 1
400811 99400811 1001 86380 86390 1
400986 99400986 1001 86380 86390 1
401089 99401089 1001 86380 86390 1
401136 99401136 1001 86380 86390 1
401500 99401500 1001 86380 86390 1
401364 99401364 1001 86380 86390 1
401919 99401919 1001 86380 86390 1
402423 99402423 1001 86380 86390 1
402636 99402636 1001 86380 86390 1
402641 99402641 1001 86380 86390 1
403458 99403458 1001 86380 86390 1
403475 99403475 1001 86380 86390 1
403838 99403838 1001 86380 86390 1
404459 99404459 1001 86380 86390 1
404948 99404948 1001 86380 86390 1
405100 99405100 1001 86380 86390 1
405170 99405170 1001 86380 86390 1
405692 99405692 1001 86380 86390 1
405767 99405767 1001 86380 86390 1
406115 99406115 1001 86380 86390 1
406319 99406319 1001 86380 86390 1
406334 99406334 1001 86380 86390 1
406725 99406725 1001 86380 86390 1
407230 99407230 1001 86380 86390 1
408272 99408272 1001 86380 86390 1
408332 99408332 1001 86380 86390 1
408315 99408315 1001 86380 86390 1
408979 99408979 1001 86380 86390 1
408975 99408975 1001 86380 86390 1
409646 99409646 1001 86380 86390 1
410133 99410133 1001 86380 86390 1
410160 99410160 1001 86380 86390 1
410322 99410322 1001 86380 86390 1
410671 99410671 1001 86380 86390 1
411094 99411094 1001 86380 86390 1
411107 99411107 1001 86380 86390 1
411542 99411542 1001 86380 86390 1
411660 99411660 1001 86380 86390 1
412104 99412104 1001 86380 86390 1
412234 99412234 1001 86380 86390 1
413505 99413505 1001 86380 86390 1
413272 99413272 1001 86380 86390 1
412822 99412822 1001 86380 86390 1
412872 99412872 1001 86380 86390 1
412769 99412769 1001 86380 86390 1
414064 99414064 1001 86380 86390 1
415243 99415243 1001 86380 86390 1
415237 99415237 1001 86380 86390 1
415212 99415212 1001 86380 86390 1
414638 99414638 1001 86380 86390 1
414801 99414801 1001 86380 86390 1
414745 99414745 1001 86380 86390 1
414850 99414850 1001 86380 86390 1
414176 99414176 1001 86380 86390 1
414251 99414251 1001 86380 86390 1
415497 99415497 1001 86380 86390 1
416779 99416779 1001 86380 86390 1
416321 99416321 1001 86380 86390 1
416278 99416278 1001 86380 86390 1
415938 99415938 1001 86380 86390 1
415727 99415727 1001 86380 86390 1
417289 99417289 1001 86380 86390 1
417339 99417339 1001 86380 86390 1
417197 99417197 1001 86380 86390 1
418501 99418501 1001 86380 86390 1
418693 99418693 1001 86380 86390 1
418554 99418554 1001 86380 86390 1
418790 99418790 1001 86380 86390 1
418082 99418082 1001 86380 86390 1
418189 99418189 1001 86380 86390 1
418299 99418299 1001 86380 86390 1
417863 99417863 1001 86380 86390 1
419880 99419880 1001 86380 86390 1
419777 99419777 1001 86380 86390 1
420044 99420044 1001 86380 86390 1
419556 99419556 1001 86380 86390 1
419341 99419341 1001 86380 86390 1
420709 99420709 1001 86380 86390 1
420494 99420494 1001 86380 86390 1
421325 99421325 1001 86380 86390 1
421647 99421647 1001 86380 86390 1
421127 99421127 1001 86380 86390 1
421196 99421196 1001 86380 86390 1
422502 99422502 1001 86380 86390 1
423350 99423350 1001 86380 86390 1
423351 99423351 1001 86380 86390 1
423215 99423215 1001 86380 86390 1
422862 99422862 1001 86380 86390 1
422668 99422668 1001 86380 86390 1
423829 99423829 1001 86380 86390 1
425096 99425096 1001 86380 86390 1
425187 99425187 1001 86380 86390 1
425243 99425243 1001 86380 86390 1
425043 99425043 1001 86380 86390 1
424658 99424658 1001 86380 86390 1
424523 99424523 1001 86380 86390 1
425585 99425585 1001 86380 86390 1
425665 99425665 1001 86380 86390 1
425579 99425579 1001 86380 86390 1
426896 99426896 1001 86380 86390 1
426910 99426910 1001 86380 86390 1
426649 99426649 1001 86380 86390 1
426442 99426442 1001 86380 86390 1
426112 99426112 1001 86380 86390 1
425834 99425834 1001 86380 86390 1
426044 99426044 1001 86380 86390 1
427355 99427355 1001 86380 86390 1
428449 99428449 1001 86380 86390 1
428584 99428584 1001 86380 86390 1
428006 99428006 1001 86380 86390 1
428055 99428055 1001 86380 86390 1
428087 99428087 1001 86380 86390 1
427752 99427752 1001 86380 86390 1
427606 99427606 1001 86380 86390 1
427619 99427619 1001 86380 86390 1
428924 99428924 1001 86380 86390 1
429142 99429142 1001 86380 86390 1
429092 99429092 1001 86380 86390 1
429245 99429245 1001 86380 86390 1
429232 99429232 1001 86380 86390 1
429376 99429376 1001 86380 86390 1
431689 99431689 1001 86380 86390 1
431696 99431696 1001 86380 86390 1
431503 99431503 1001 86380 86390 1
431609 99431609 1001 86380 86390 1
431265 99431265 1001 86380 86390 1
431635 99431635 1001 86380 86390 1
431180 99431180 1001 86380 86390 1
432123 99432123 1001 86380 86390 1
432295 99432295 1001 86380 86390 1
432128 99432128 1001 86380 86390 1
432277 99432277 1001 86380 86390 1
432212 99432212 1001 86380 86390 1
432102 99432102 1001 86380 86390 1
432314 99432314 1001 86380 86390 1
433653 99433653 1001 86380 86390 1
433660 99433660 1001 86380 86390 1
433216 99433216 1001 86380 86390 1
433871 99433871 1001 86380 86390 1
433990 99433990 1001 86380 86390 1
435224 99435224 1001 86380 86390 1
434946 99434946 1001 86380 86390 1
434266 99434266 1001 86380 86390 1
434197 99434197 1001 86380 86390 1
435643 99435643 1001 86380 86390 1
435439 99435439 1001 86380 86390 1
435586 99435586 1001 86380 86390 1
436784 99436784 1001 86380 86390 1
436920 99436920 1001 86380 86390 1
437008 99437008 1001 86380 86390 1
436475 99436475 1001 86380 86390 1
436532 99436532 1001 86380 86390 1
437250 99437250 1001 86380 86390 1
437307 99437307 1001 86380 86390 1
300105 99300105 1001 86380 86390 1
300434 99300434 1001 86380 86390 1
300358 99300358 1001 86380 86390 1
300494 99300494 1001 86380 86390 1
300137 99300137 1001 86380 86390 1
300208 99300208 1001 86380 86390 1
300755 99300755 1001 86380 86390 1
301331 99301331 1001 86380 86390 1
301163 99301163 1001 86380 86390 1
301176 99301176 1001 86380 86390 1
301643 99301643 1001 86380 86390 1
302303 99302303 1001 86380 86390 1
302316 99302316 1001 86380 86390 1
301998 99301998 1001 86380 86390 1
301792 99301792 1001 86380 86390 1
302450 99302450 1001 86380 86390 1
303094 99303094 1001 86380 86390 1
303186 99303186 1001 86380 86390 1
302876 99302876 1001 86380 86390 1
302953 99302953 1001 86380 86390 1
302871 99302871 1001 86380 86390 1
302793 99302793 1001 86380 86390 1
302731 99302731 1001 86380 86390 1
302745 99302745 1001 86380 86390 1
303254 99303254 1001 86380 86390 1
304030 99304030 1001 86380 86390 1
303842 99303842 1001 86380 86390 1
303834 99303834 1001 86380 86390 1
303764 99303764 1001 86380 86390 1
303655 99303655 1001 86380 86390 1
303597 99303597 1001 86380 86390 1
303552 99303552 1001 86380 86390 1
303579 99303579 1001 86380 86390 1
304038 99304038 1001 86380 86390 1
304142 99304142 1001 86380 86390 1
304679 99304679 1001 86380 86390 1
304688 99304688 1001 86380 86390 1
304855 99304855 1001 86380 86390 1
304565 99304565 1001 86380 86390 1
304621 99304621 1001 86380 86390 1
304636 99304636 1001 86380 86390 1
304311 99304311 1001 86380 86390 1
304441 99304441 1001 86380 86390 1
305015 99305015 1001 86380 86390 1
304887 99304887 1001 86380 86390 1
304958 99304958 1001 86380 86390 1
305523 99305523 1001 86380 86390 1
305501 99305501 1001 86380 86390 1
305358 99305358 1001 86380 86390 1
305106 99305106 1001 86380 86390 1
305238 99305238 1001 86380 86390 1
305128 99305128 1001 86380 86390 1
305696 99305696 1001 86380 86390 1
500028 99500028 1001 86380 86390 1
500635 99500635 1001 86380 86390 1
500728 99500728 1001 86380 86390 1
500632 99500632 1001 86380 86390 1
500296 99500296 1001 86380 86390 1
500203 99500203 1001 86380 86390 1
500308 99500308 1001 86380 86390 1
500922 99500922 1001 86380 86390 1
501498 99501498 1001 86380 86390 1
501455 99501455 1001 86380 86390 1
501632 99501632 1001 86380 86390 1
501425 99501425 1001 86380 86390 1
501159 99501159 1001 86380 86390 1
501727 99501727 1001 86380 86390 1
502355 99502355 1001 86380 86390 1
502310 99502310 1001 86380 86390 1
502216 99502216 1001 86380 86390 1
502242 99502242 1001 86380 86390 1
501883 99501883 1001 86380 86390 1
503218 99503218 1001 86380 86390 1
503009 99503009 1001 86380 86390 1
502881 99502881 1001 86380 86390 1
502968 99502968 1001 86380 86390 1
503354 99503354 1001 86380 86390 1
503351 99503351 1001 86380 86390 1
503482 99503482 1001 86380 86390 1
504055 99504055 1001 86380 86390 1
503844 99503844 1001 86380 86390 1
504196 99504196 1001 86380 86390 1
504559 99504559 1001 86380 86390 1
504518 99504518 1001 86380 86390 1
504468 99504468 1001 86380 86390 1
504471 99504471 1001 86380 86390 1
504385 99504385 1001 86380 86390 1
505145 99505145 1001 86380 86390 1
505133 99505133 1001 86380 86390 1
505744 99505744 1001 86380 86390 1
505582 99505582 1001 86380 86390 1
505382 99505382 1001 86380 86390 1
505826 99505826 1001 86380 86390 1
506535 99506535 1001 86380 86390 1
506374 99506374 1001 86380 86390 1
507322 99507322 1001 86380 86390 1
507300 99507300 1001 86380 86390 1
507224 99507224 1001 86380 86390 1
507236 99507236 1001 86380 86390 1
507130 99507130 1001 86380 86390 1
506961 99506961 1001 86380 86390 1
506891 99506891 1001 86380 86390 1
506969 99506969 1001 86380 86390 1
507489 99507489 1001 86380 86390 1
507593 99507593 1001 86380 86390 1
507572 99507572 1001 86380 86390 1
508068 99508068 1001 86380 86390 1
508186 99508186 1001 86380 86390 1
508086 99508086 1001 86380 86390 1
508209 99508209 1001 86380 86390 1
508440 99508440 1001 86380 86390 1
509000 99509000 1001 86380 86390 1
508891 99508891 1001 86380 86390 1
508970 99508970 1001 86380 86390 1
508778 99508778 1001 86380 86390 1
508695 99508695 1001 86380 86390 1
508723 99508723 1001 86380 86390 1
508840 99508840 1001 86380 86390 1
508458 99508458 1001 86380 86390 1
509178 99509178 1001 86380 86390 1
509131 99509131 1001 86380 86390 1
509831 99509831 1001 86380 86390 1
509887 99509887 1001 86380 86390 1
509666 99509666 1001 86380 86390 1
509398 99509398 1001 86380 86390 1
509937 99509937 1001 86380 86390 1
509938 99509938 1001 86380 86390 1
510375 99510375 1001 86380 86390 1
510822 99510822 1001 86380 86390 1
510851 99510851 1001 86380 86390 1
511428 99511428 1001 86380 86390 1
511227 99511227 1001 86380 86390 1
511030 99511030 1001 86380 86390 1
512176 99512176 1001 86380 86390 1
512177 99512177 1001 86380 86390 1
512361 99512361 1001 86380 86390 1
512207 99512207 1001 86380 86390 1
512221 99512221 1001 86380 86390 1
511940 99511940 1001 86380 86390 1
511953 99511953 1001 86380 86390 1
511759 99511759 1001 86380 86390 1
511804 99511804 1001 86380 86390 1
511910 99511910 1001 86380 86390 1
512444 99512444 1001 86380 86390 1
512426 99512426 1001 86380 86390 1
513030 99513030 1001 86380 86390 1
513147 99513147 1001 86380 86390 1
513100 99513100 1001 86380 86390 1
513088 99513088 1001 86380 86390 1
512963 99512963 1001 86380 86390 1
512611 99512611 1001 86380 86390 1
512587 99512587 1001 86380 86390 1
512731 99512731 1001 86380 86390 1
513924 99513924 1001 86380 86390 1
513678 99513678 1001 86380 86390 1
513554 99513554 1001 86380 86390 1
513453 99513453 1001 86380 86390 1
513572 99513572 1001 86380 86390 1
513508 99513508 1001 86380 86390 1
513472 99513472 1001 86380 86390 1
514202 99514202 1001 86380 86390 1
514053 99514053 1001 86380 86390 1
514621 99514621 1001 86380 86390 1
514546 99514546 1001 86380 86390 1
514333 99514333 1001 86380 86390 1
514390 99514390 1001 86380 86390 1
514248 99514248 1001 86380 86390 1
514921 99514921 1001 86380 86390 1
514978 99514978 1001 86380 86390 1
515647 99515647 1001 86380 86390 1
515669 99515669 1001 86380 86390 1
515383 99515383 1001 86380 86390 1
515161 99515161 1001 86380 86390 1
515174 99515174 1001 86380 86390 1
515862 99515862 1001 86380 86390 1
515854 99515854 1001 86380 86390 1
516451 99516451 1001 86380 86390 1
516498 99516498 1001 86380 86390 1
516136 99516136 1001 86380 86390 1
516111 99516111 1001 86380 86390 1
515912 99515912 1001 86380 86390 1
516704 99516704 1001 86380 86390 1
517265 99517265 1001 86380 86390 1
517130 99517130 1001 86380 86390 1
517068 99517068 1001 86380 86390 1
516772 99516772 1001 86380 86390 1
516830 99516830 1001 86380 86390 1
517381 99517381 1001 86380 86390 1
517459 99517459 1001 86380 86390 1
517894 99517894 1001 86380 86390 1
517884 99517884 1001 86380 86390 1
517758 99517758 1001 86380 86390 1
518630 99518630 1001 86380 86390 1
518768 99518768 1001 86380 86390 1
519557 99519557 1001 86380 86390 1
519575 99519575 1001 86380 86390 1
519312 99519312 1001 86380 86390 1
520474 99520474 1001 86380 86390 1
520836 99520836 1001 86380 86390 1
521434 99521434 1001 86380 86390 1
521421 99521421 1001 86380 86390 1
521318 99521318 1001 86380 86390 1
521360 99521360 1001 86380 86390 1
521543 99521543 1001 86380 86390 1
521574 99521574 1001 86380 86390 1
522114 99522114 1001 86380 86390 1
522134 99522134 1001 86380 86390 1
522099 99522099 1001 86380 86390 1
522051 99522051 1001 86380 86390 1
522485 99522485 1001 86380 86390 1
522473 99522473 1001 86380 86390 1
522358 99522358 1001 86380 86390 1
523005 99523005 1001 86380 86390 1
522955 99522955 1001 86380 86390 1
522995 99522995 1001 86380 86390 1
523097 99523097 1001 86380 86390 1
523076 99523076 1001 86380 86390 1
522848 99522848 1001 86380 86390 1
522874 99522874 1001 86380 86390 1
522752 99522752 1001 86380 86390 1
522500 99522500 1001 86380 86390 1
522569 99522569 1001 86380 86390 1
522520 99522520 1001 86380 86390 1
523188 99523188 1001 86380 86390 1
523842 99523842 1001 86380 86390 1
523683 99523683 1001 86380 86390 1
523380 99523380 1001 86380 86390 1
523970 99523970 1001 86380 86390 1
524104 99524104 1001 86380 86390 1
524660 99524660 1001 86380 86390 1
524459 99524459 1001 86380 86390 1
524256 99524256 1001 86380 86390 1
524167 99524167 1001 86380 86390 1
524264 99524264 1001 86380 86390 1
525470 99525470 1001 86380 86390 1
525251 99525251 1001 86380 86390 1
525075 99525075 1001 86380 86390 1
525674 99525674 1001 86380 86390 1
526333 99526333 1001 86380 86390 1
526603 99526603 1001 86380 86390 1
526455 99526455 1001 86380 86390 1
527164 99527164 1001 86380 86390 1
527232 99527232 1001 86380 86390 1
527019 99527019 1001 86380 86390 1
526857 99526857 1001 86380 86390 1
527027 99527027 1001 86380 86390 1
526672 99526672 1001 86380 86390 1
526791 99526791 1001 86380 86390 1
526753 99526753 1001 86380 86390 1
526833 99526833 1001 86380 86390 1
527285 99527285 1001 86380 86390 1
527275 99527275 1001 86380 86390 1
527342 99527342 1001 86380 86390 1
528038 99528038 1001 86380 86390 1
527950 99527950 1001 86380 86390 1
527717 99527717 1001 86380 86390 1
527791 99527791 1001 86380 86390 1
527498 99527498 1001 86380 86390 1
527475 99527475 1001 86380 86390 1
527620 99527620 1001 86380 86390 1
528268 99528268 1001 86380 86390 1
528114 99528114 1001 86380 86390 1
528532 99528532 1001 86380 86390 1
528539 99528539 1001 86380 86390 1
528293 99528293 1001 86380 86390 1
528462 99528462 1001 86380 86390 1
528362 99528362 1001 86380 86390 1
528377 99528377 1001 86380 86390 1
528327 99528327 1001 86380 86390 1
528301 99528301 1001 86380 86390 1
528447 99528447 1001 86380 86390 1
529034 99529034 1001 86380 86390 1
529575 99529575 1001 86380 86390 1
529624 99529624 1001 86380 86390 1
529363 99529363 1001 86380 86390 1
529415 99529415 1001 86380 86390 1
529766 99529766 1001 86380 86390 1
529782 99529782 1001 86380 86390 1
530413 99530413 1001 86380 86390 1
530498 99530498 1001 86380 86390 1
530300 99530300 1001 86380 86390 1
530644 99530644 1001 86380 86390 1
531279 99531279 1001 86380 86390 1
531296 99531296 1001 86380 86390 1
531300 99531300 1001 86380 86390 1
530988 99530988 1001 86380 86390 1
530852 99530852 1001 86380 86390 1
530853 99530853 1001 86380 86390 1
530843 99530843 1001 86380 86390 1
531422 99531422 1001 86380 86390 1
531583 99531583 1001 86380 86390 1
532116 99532116 1001 86380 86390 1
532029 99532029 1001 86380 86390 1
532000 99532000 1001 86380 86390 1
531829 99531829 1001 86380 86390 1
531617 99531617 1001 86380 86390 1
532386 99532386 1001 86380 86390 1
532714 99532714 1001 86380 86390 1
532753 99532753 1001 86380 86390 1
532780 99532780 1001 86380 86390 1
532795 99532795 1001 86380 86390 1
532609 99532609 1001 86380 86390 1
532472 99532472 1001 86380 86390 1
532537 99532537 1001 86380 86390 1
533135 99533135 1001 86380 86390 1
533219 99533219 1001 86380 86390 1
533706 99533706 1001 86380 86390 1
533629 99533629 1001 86380 86390 1
533608 99533608 1001 86380 86390 1
533561 99533561 1001 86380 86390 1
533265 99533265 1001 86380 86390 1
533319 99533319 1001 86380 86390 1
533401 99533401 1001 86380 86390 1
533403 99533403 1001 86380 86390 1
533997 99533997 1001 86380 86390 1
534003 99534003 1001 86380 86390 1
533878 99533878 1001 86380 86390 1
534530 99534530 1001 86380 86390 1
534661 99534661 1001 86380 86390 1
534579 99534579 1001 86380 86390 1
534099 99534099 1001 86380 86390 1
535437 99535437 1001 86380 86390 1
535485 99535485 1001 86380 86390 1
535500 99535500 1001 86380 86390 1
535127 99535127 1001 86380 86390 1
535167 99535167 1001 86380 86390 1
535183 99535183 1001 86380 86390 1
534999 99534999 1001 86380 86390 1
534987 99534987 1001 86380 86390 1
534912 99534912 1001 86380 86390 1
535615 99535615 1001 86380 86390 1
536336 99536336 1001 86380 86390 1
536202 99536202 1001 86380 86390 1
535826 99535826 1001 86380 86390 1
535880 99535880 1001 86380 86390 1
536529 99536529 1001 86380 86390 1
536442 99536442 1001 86380 86390 1
536419 99536419 1001 86380 86390 1
537001 99537001 1001 86380 86390 1
537120 99537120 1001 86380 86390 1
537158 99537158 1001 86380 86390 1
536751 99536751 1001 86380 86390 1
536770 99536770 1001 86380 86390 1
536697 99536697 1001 86380 86390 1
537293 99537293 1001 86380 86390 1
537904 99537904 1001 86380 86390 1
537814 99537814 1001 86380 86390 1
537711 99537711 1001 86380 86390 1
537782 99537782 1001 86380 86390 1
537489 99537489 1001 86380 86390 1
538130 99538130 1001 86380 86390 1
538622 99538622 1001 86380 86390 1
538591 99538591 1001 86380 86390 1
538555 99538555 1001 86380 86390 1
538392 99538392 1001 86380 86390 1
538308 99538308 1001 86380 86390 1
538194 99538194 1001 86380 86390 1
538939 99538939 1001 86380 86390 1
539471 99539471 1001 86380 86390 1
539333 99539333 1001 86380 86390 1
539365 99539365 1001 86380 86390 1
539391 99539391 1001 86380 86390 1
539045 99539045 1001 86380 86390 1
539831 99539831 1001 86380 86390 1
540256 99540256 1001 86380 86390 1
540141 99540141 1001 86380 86390 1
539849 99539849 1001 86380 86390 1
539945 99539945 1001 86380 86390 1
540642 99540642 1001 86380 86390 1
540944 99540944 1001 86380 86390 1
540679 99540679 1001 86380 86390 1
541423 99541423 1001 86380 86390 1
541456 99541456 1001 86380 86390 1
541929 99541929 1001 86380 86390 1
541981 99541981 1001 86380 86390 1
541840 99541840 1001 86380 86390 1
541763 99541763 1001 86380 86390 1
541794 99541794 1001 86380 86390 1
541592 99541592 1001 86380 86390 1
541520 99541520 1001 86380 86390 1
541611 99541611 1001 86380 86390 1
542318 99542318 1001 86380 86390 1
542270 99542270 1001 86380 86390 1
542830 99542830 1001 86380 86390 1
542613 99542613 1001 86380 86390 1
543606 99543606 1001 86380 86390 1
543925 99543925 1001 86380 86390 1
543956 99543956 1001 86380 86390 1
400295 99400295 1001 86380 86390 1
400347 99400347 1001 86380 86390 1
400514 99400514 1001 86380 86390 1
400695 99400695 1001 86380 86390 1
401184 99401184 1001 86380 86390 1
401552 99401552 1001 86380 86390 1
401704 99401704 1001 86380 86390 1
403356 99403356 1001 86380 86390 1
403447 99403447 1001 86380 86390 1
403557 99403557 1001 86380 86390 1
404353 99404353 1001 86380 86390 1
404739 99404739 1001 86380 86390 1
405311 99405311 1001 86380 86390 1
405942 99405942 1001 86380 86390 1
406028 99406028 1001 86380 86390 1
406597 99406597 1001 86380 86390 1
406734 99406734 1001 86380 86390 1
407018 99407018 1001 86380 86390 1
408006 99408006 1001 86380 86390 1
408460 99408460 1001 86380 86390 1
408736 99408736 1001 86380 86390 1
408708 99408708 1001 86380 86390 1
408986 99408986 1001 86380 86390 1
409075 99409075 1001 86380 86390 1
409243 99409243 1001 86380 86390 1
[truncated: 4,064,695 more chars]
