# Supplementary material for: Fast and near-optimal monitoring for healthcare acquired infection outbreaks
Source: PLoS Comput Biol. 2019 Sep 16;15(9):e1007284. doi: 10.1371/journal.pcbi.1007284 (PMC6762212; doi:10.1371/journal.pcbi.1007284)
Supplement: S1 Data — (ZIP) [file pcbi.1007284.s006.zip › MobilityLogs1/HAISE_Carilion_all_visits_day_23.txt]

#Person location Sublocation StartTime EndTime Type
539184 804 1002 37139 49800 1
400389 99400389 1001 86380 86390 1
400479 99400479 1001 86380 86390 1
400862 99400862 1001 86380 86390 1
401009 99401009 1001 86380 86390 1
401089 99401089 1001 86380 86390 1
401320 99401320 1001 86380 86390 1
402270 99402270 1001 86380 86390 1
402394 99402394 1001 86380 86390 1
402554 99402554 1001 86380 86390 1
403013 99403013 1001 86380 86390 1
403481 99403481 1001 86380 86390 1
404048 99404048 1001 86380 86390 1
404264 99404264 1001 86380 86390 1
404324 99404324 1001 86380 86390 1
404456 99404456 1001 86380 86390 1
404703 99404703 1001 86380 86390 1
404856 99404856 1001 86380 86390 1
405696 99405696 1001 86380 86390 1
405700 99405700 1001 86380 86390 1
405938 99405938 1001 86380 86390 1
406348 99406348 1001 86380 86390 1
406543 99406543 1001 86380 86390 1
407163 99407163 1001 86380 86390 1
407168 99407168 1001 86380 86390 1
408257 99408257 1001 86380 86390 1
408603 99408603 1001 86380 86390 1
408545 99408545 1001 86380 86390 1
408717 99408717 1001 86380 86390 1
409070 99409070 1001 86380 86390 1
409324 99409324 1001 86380 86390 1
409558 99409558 1001 86380 86390 1
409596 99409596 1001 86380 86390 1
409616 99409616 1001 86380 86390 1
409776 99409776 1001 86380 86390 1
409810 99409810 1001 86380 86390 1
409931 99409931 1001 86380 86390 1
410058 99410058 1001 86380 86390 1
410108 99410108 1001 86380 86390 1
410799 99410799 1001 86380 86390 1
411202 99411202 1001 86380 86390 1
411355 99411355 1001 86380 86390 1
411407 99411407 1001 86380 86390 1
411346 99411346 1001 86380 86390 1
411895 99411895 1001 86380 86390 1
411980 99411980 1001 86380 86390 1
412108 99412108 1001 86380 86390 1
412369 99412369 1001 86380 86390 1
413493 99413493 1001 86380 86390 1
413495 99413495 1001 86380 86390 1
413599 99413599 1001 86380 86390 1
412984 99412984 1001 86380 86390 1
413236 99413236 1001 86380 86390 1
412701 99412701 1001 86380 86390 1
412547 99412547 1001 86380 86390 1
413783 99413783 1001 86380 86390 1
413909 99413909 1001 86380 86390 1
414072 99414072 1001 86380 86390 1
415162 99415162 1001 86380 86390 1
415005 99415005 1001 86380 86390 1
415034 99415034 1001 86380 86390 1
415129 99415129 1001 86380 86390 1
414805 99414805 1001 86380 86390 1
415372 99415372 1001 86380 86390 1
415630 99415630 1001 86380 86390 1
416726 99416726 1001 86380 86390 1
416587 99416587 1001 86380 86390 1
416771 99416771 1001 86380 86390 1
416624 99416624 1001 86380 86390 1
416779 99416779 1001 86380 86390 1
416196 99416196 1001 86380 86390 1
415891 99415891 1001 86380 86390 1
415847 99415847 1001 86380 86390 1
417067 99417067 1001 86380 86390 1
417010 99417010 1001 86380 86390 1
417605 99417605 1001 86380 86390 1
418555 99418555 1001 86380 86390 1
418580 99418580 1001 86380 86390 1
418638 99418638 1001 86380 86390 1
418167 99418167 1001 86380 86390 1
417639 99417639 1001 86380 86390 1
418027 99418027 1001 86380 86390 1
418954 99418954 1001 86380 86390 1
418870 99418870 1001 86380 86390 1
420216 99420216 1001 86380 86390 1
420243 99420243 1001 86380 86390 1
420070 99420070 1001 86380 86390 1
419710 99419710 1001 86380 86390 1
419574 99419574 1001 86380 86390 1
419269 99419269 1001 86380 86390 1
419250 99419250 1001 86380 86390 1
419458 99419458 1001 86380 86390 1
419464 99419464 1001 86380 86390 1
420456 99420456 1001 86380 86390 1
420526 99420526 1001 86380 86390 1
421968 99421968 1001 86380 86390 1
421720 99421720 1001 86380 86390 1
421587 99421587 1001 86380 86390 1
421570 99421570 1001 86380 86390 1
421489 99421489 1001 86380 86390 1
421422 99421422 1001 86380 86390 1
420918 99420918 1001 86380 86390 1
421117 99421117 1001 86380 86390 1
423673 99423673 1001 86380 86390 1
423304 99423304 1001 86380 86390 1
423272 99423272 1001 86380 86390 1
422973 99422973 1001 86380 86390 1
422978 99422978 1001 86380 86390 1
422644 99422644 1001 86380 86390 1
423895 99423895 1001 86380 86390 1
425030 99425030 1001 86380 86390 1
425056 99425056 1001 86380 86390 1
424892 99424892 1001 86380 86390 1
424698 99424698 1001 86380 86390 1
424949 99424949 1001 86380 86390 1
424187 99424187 1001 86380 86390 1
424205 99424205 1001 86380 86390 1
425664 99425664 1001 86380 86390 1
425476 99425476 1001 86380 86390 1
426742 99426742 1001 86380 86390 1
426595 99426595 1001 86380 86390 1
426536 99426536 1001 86380 86390 1
426686 99426686 1001 86380 86390 1
426195 99426195 1001 86380 86390 1
425898 99425898 1001 86380 86390 1
426256 99426256 1001 86380 86390 1
427626 99427626 1001 86380 86390 1
427677 99427677 1001 86380 86390 1
427581 99427581 1001 86380 86390 1
428772 99428772 1001 86380 86390 1
429092 99429092 1001 86380 86390 1
430021 99430021 1001 86380 86390 1
429890 99429890 1001 86380 86390 1
429767 99429767 1001 86380 86390 1
429677 99429677 1001 86380 86390 1
429496 99429496 1001 86380 86390 1
429393 99429393 1001 86380 86390 1
431917 99431917 1001 86380 86390 1
431518 99431518 1001 86380 86390 1
431240 99431240 1001 86380 86390 1
433550 99433550 1001 86380 86390 1
433241 99433241 1001 86380 86390 1
433193 99433193 1001 86380 86390 1
433220 99433220 1001 86380 86390 1
432912 99432912 1001 86380 86390 1
433131 99433131 1001 86380 86390 1
432581 99432581 1001 86380 86390 1
432632 99432632 1001 86380 86390 1
432659 99432659 1001 86380 86390 1
434608 99434608 1001 86380 86390 1
434261 99434261 1001 86380 86390 1
435734 99435734 1001 86380 86390 1
435543 99435543 1001 86380 86390 1
435756 99435756 1001 86380 86390 1
437055 99437055 1001 86380 86390 1
436777 99436777 1001 86380 86390 1
436422 99436422 1001 86380 86390 1
436297 99436297 1001 86380 86390 1
436205 99436205 1001 86380 86390 1
436158 99436158 1001 86380 86390 1
436191 99436191 1001 86380 86390 1
437264 99437264 1001 86380 86390 1
437245 99437245 1001 86380 86390 1
437326 99437326 1001 86380 86390 1
300526 99300526 1001 86380 86390 1
300656 99300656 1001 86380 86390 1
300323 99300323 1001 86380 86390 1
300444 99300444 1001 86380 86390 1
300219 99300219 1001 86380 86390 1
300183 99300183 1001 86380 86390 1
300734 99300734 1001 86380 86390 1
300853 99300853 1001 86380 86390 1
301344 99301344 1001 86380 86390 1
300965 99300965 1001 86380 86390 1
300940 99300940 1001 86380 86390 1
300954 99300954 1001 86380 86390 1
301123 99301123 1001 86380 86390 1
300943 99300943 1001 86380 86390 1
301631 99301631 1001 86380 86390 1
302101 99302101 1001 86380 86390 1
301957 99301957 1001 86380 86390 1
302535 99302535 1001 86380 86390 1
302889 99302889 1001 86380 86390 1
302787 99302787 1001 86380 86390 1
302724 99302724 1001 86380 86390 1
302725 99302725 1001 86380 86390 1
303393 99303393 1001 86380 86390 1
303214 99303214 1001 86380 86390 1
303832 99303832 1001 86380 86390 1
303871 99303871 1001 86380 86390 1
303467 99303467 1001 86380 86390 1
304162 99304162 1001 86380 86390 1
304182 99304182 1001 86380 86390 1
304694 99304694 1001 86380 86390 1
304772 99304772 1001 86380 86390 1
304672 99304672 1001 86380 86390 1
304501 99304501 1001 86380 86390 1
304451 99304451 1001 86380 86390 1
304649 99304649 1001 86380 86390 1
304336 99304336 1001 86380 86390 1
304864 99304864 1001 86380 86390 1
305433 99305433 1001 86380 86390 1
500648 99500648 1001 86380 86390 1
500779 99500779 1001 86380 86390 1
500653 99500653 1001 86380 86390 1
500252 99500252 1001 86380 86390 1
501014 99501014 1001 86380 86390 1
501590 99501590 1001 86380 86390 1
501455 99501455 1001 86380 86390 1
501468 99501468 1001 86380 86390 1
501332 99501332 1001 86380 86390 1
501031 99501031 1001 86380 86390 1
501727 99501727 1001 86380 86390 1
501783 99501783 1001 86380 86390 1
501723 99501723 1001 86380 86390 1
501647 99501647 1001 86380 86390 1
502330 99502330 1001 86380 86390 1
502382 99502382 1001 86380 86390 1
502249 99502249 1001 86380 86390 1
502061 99502061 1001 86380 86390 1
502233 99502233 1001 86380 86390 1
501936 99501936 1001 86380 86390 1
501953 99501953 1001 86380 86390 1
502927 99502927 1001 86380 86390 1
503354 99503354 1001 86380 86390 1
502671 99502671 1001 86380 86390 1
503480 99503480 1001 86380 86390 1
503925 99503925 1001 86380 86390 1
503562 99503562 1001 86380 86390 1
504168 99504168 1001 86380 86390 1
504545 99504545 1001 86380 86390 1
504665 99504665 1001 86380 86390 1
504540 99504540 1001 86380 86390 1
504516 99504516 1001 86380 86390 1
504995 99504995 1001 86380 86390 1
505461 99505461 1001 86380 86390 1
505450 99505450 1001 86380 86390 1
505361 99505361 1001 86380 86390 1
505367 99505367 1001 86380 86390 1
505343 99505343 1001 86380 86390 1
505204 99505204 1001 86380 86390 1
505166 99505166 1001 86380 86390 1
505860 99505860 1001 86380 86390 1
505959 99505959 1001 86380 86390 1
506485 99506485 1001 86380 86390 1
506368 99506368 1001 86380 86390 1
506291 99506291 1001 86380 86390 1
506187 99506187 1001 86380 86390 1
506333 99506333 1001 86380 86390 1
506135 99506135 1001 86380 86390 1
506164 99506164 1001 86380 86390 1
506715 99506715 1001 86380 86390 1
506756 99506756 1001 86380 86390 1
507203 99507203 1001 86380 86390 1
507452 99507452 1001 86380 86390 1
508112 99508112 1001 86380 86390 1
508011 99508011 1001 86380 86390 1
507706 99507706 1001 86380 86390 1
507799 99507799 1001 86380 86390 1
508382 99508382 1001 86380 86390 1
508902 99508902 1001 86380 86390 1
509023 99509023 1001 86380 86390 1
508861 99508861 1001 86380 86390 1
508867 99508867 1001 86380 86390 1
508507 99508507 1001 86380 86390 1
508654 99508654 1001 86380 86390 1
508604 99508604 1001 86380 86390 1
508515 99508515 1001 86380 86390 1
509587 99509587 1001 86380 86390 1
509334 99509334 1001 86380 86390 1
509421 99509421 1001 86380 86390 1
510055 99510055 1001 86380 86390 1
510036 99510036 1001 86380 86390 1
510026 99510026 1001 86380 86390 1
510535 99510535 1001 86380 86390 1
510692 99510692 1001 86380 86390 1
510432 99510432 1001 86380 86390 1
510117 99510117 1001 86380 86390 1
510872 99510872 1001 86380 86390 1
510899 99510899 1001 86380 86390 1
510787 99510787 1001 86380 86390 1
511360 99511360 1001 86380 86390 1
511486 99511486 1001 86380 86390 1
511251 99511251 1001 86380 86390 1
511080 99511080 1001 86380 86390 1
510993 99510993 1001 86380 86390 1
511734 99511734 1001 86380 86390 1
511557 99511557 1001 86380 86390 1
512290 99512290 1001 86380 86390 1
512258 99512258 1001 86380 86390 1
512166 99512166 1001 86380 86390 1
512432 99512432 1001 86380 86390 1
512473 99512473 1001 86380 86390 1
513051 99513051 1001 86380 86390 1
513112 99513112 1001 86380 86390 1
512935 99512935 1001 86380 86390 1
512873 99512873 1001 86380 86390 1
512998 99512998 1001 86380 86390 1
512654 99512654 1001 86380 86390 1
512645 99512645 1001 86380 86390 1
513281 99513281 1001 86380 86390 1
513374 99513374 1001 86380 86390 1
513867 99513867 1001 86380 86390 1
513914 99513914 1001 86380 86390 1
514025 99514025 1001 86380 86390 1
513415 99513415 1001 86380 86390 1
513428 99513428 1001 86380 86390 1
514043 99514043 1001 86380 86390 1
514087 99514087 1001 86380 86390 1
514720 99514720 1001 86380 86390 1
514518 99514518 1001 86380 86390 1
515003 99515003 1001 86380 86390 1
514942 99514942 1001 86380 86390 1
514878 99514878 1001 86380 86390 1
515573 99515573 1001 86380 86390 1
515455 99515455 1001 86380 86390 1
515276 99515276 1001 86380 86390 1
515345 99515345 1001 86380 86390 1
515451 99515451 1001 86380 86390 1
515187 99515187 1001 86380 86390 1
515877 99515877 1001 86380 86390 1
516409 99516409 1001 86380 86390 1
516278 99516278 1001 86380 86390 1
516291 99516291 1001 86380 86390 1
516170 99516170 1001 86380 86390 1
516052 99516052 1001 86380 86390 1
515951 99515951 1001 86380 86390 1
515952 99515952 1001 86380 86390 1
516599 99516599 1001 86380 86390 1
516554 99516554 1001 86380 86390 1
517317 99517317 1001 86380 86390 1
517219 99517219 1001 86380 86390 1
516786 99516786 1001 86380 86390 1
517399 99517399 1001 86380 86390 1
517401 99517401 1001 86380 86390 1
517975 99517975 1001 86380 86390 1
518158 99518158 1001 86380 86390 1
517947 99517947 1001 86380 86390 1
517872 99517872 1001 86380 86390 1
517755 99517755 1001 86380 86390 1
518809 99518809 1001 86380 86390 1
518940 99518940 1001 86380 86390 1
518973 99518973 1001 86380 86390 1
518527 99518527 1001 86380 86390 1
519004 99519004 1001 86380 86390 1
519770 99519770 1001 86380 86390 1
519580 99519580 1001 86380 86390 1
519530 99519530 1001 86380 86390 1
519235 99519235 1001 86380 86390 1
519859 99519859 1001 86380 86390 1
520002 99520002 1001 86380 86390 1
519822 99519822 1001 86380 86390 1
520074 99520074 1001 86380 86390 1
520199 99520199 1001 86380 86390 1
521433 99521433 1001 86380 86390 1
521317 99521317 1001 86380 86390 1
521357 99521357 1001 86380 86390 1
521088 99521088 1001 86380 86390 1
520911 99520911 1001 86380 86390 1
521528 99521528 1001 86380 86390 1
521476 99521476 1001 86380 86390 1
522171 99522171 1001 86380 86390 1
521956 99521956 1001 86380 86390 1
521727 99521727 1001 86380 86390 1
521779 99521779 1001 86380 86390 1
521730 99521730 1001 86380 86390 1
522333 99522333 1001 86380 86390 1
522377 99522377 1001 86380 86390 1
523016 99523016 1001 86380 86390 1
523110 99523110 1001 86380 86390 1
522747 99522747 1001 86380 86390 1
523271 99523271 1001 86380 86390 1
523314 99523314 1001 86380 86390 1
523279 99523279 1001 86380 86390 1
523734 99523734 1001 86380 86390 1
523595 99523595 1001 86380 86390 1
523483 99523483 1001 86380 86390 1
523447 99523447 1001 86380 86390 1
523515 99523515 1001 86380 86390 1
523478 99523478 1001 86380 86390 1
524754 99524754 1001 86380 86390 1
524473 99524473 1001 86380 86390 1
524333 99524333 1001 86380 86390 1
524284 99524284 1001 86380 86390 1
524237 99524237 1001 86380 86390 1
524899 99524899 1001 86380 86390 1
524778 99524778 1001 86380 86390 1
525281 99525281 1001 86380 86390 1
525364 99525364 1001 86380 86390 1
525119 99525119 1001 86380 86390 1
524981 99524981 1001 86380 86390 1
525787 99525787 1001 86380 86390 1
526291 99526291 1001 86380 86390 1
526042 99526042 1001 86380 86390 1
526203 99526203 1001 86380 86390 1
525885 99525885 1001 86380 86390 1
525913 99525913 1001 86380 86390 1
527080 99527080 1001 86380 86390 1
527005 99527005 1001 86380 86390 1
526883 99526883 1001 86380 86390 1
526858 99526858 1001 86380 86390 1
526874 99526874 1001 86380 86390 1
528050 99528050 1001 86380 86390 1
527664 99527664 1001 86380 86390 1
527590 99527590 1001 86380 86390 1
527540 99527540 1001 86380 86390 1
528739 99528739 1001 86380 86390 1
528793 99528793 1001 86380 86390 1
528621 99528621 1001 86380 86390 1
528531 99528531 1001 86380 86390 1
529057 99529057 1001 86380 86390 1
529570 99529570 1001 86380 86390 1
529609 99529609 1001 86380 86390 1
529366 99529366 1001 86380 86390 1
529454 99529454 1001 86380 86390 1
529210 99529210 1001 86380 86390 1
529252 99529252 1001 86380 86390 1
529313 99529313 1001 86380 86390 1
530430 99530430 1001 86380 86390 1
530540 99530540 1001 86380 86390 1
530370 99530370 1001 86380 86390 1
529972 99529972 1001 86380 86390 1
530026 99530026 1001 86380 86390 1
530059 99530059 1001 86380 86390 1
530741 99530741 1001 86380 86390 1
531307 99531307 1001 86380 86390 1
531182 99531182 1001 86380 86390 1
531079 99531079 1001 86380 86390 1
530891 99530891 1001 86380 86390 1
530964 99530964 1001 86380 86390 1
532184 99532184 1001 86380 86390 1
532047 99532047 1001 86380 86390 1
531846 99531846 1001 86380 86390 1
531878 99531878 1001 86380 86390 1
531687 99531687 1001 86380 86390 1
532397 99532397 1001 86380 86390 1
532836 99532836 1001 86380 86390 1
532966 99532966 1001 86380 86390 1
532630 99532630 1001 86380 86390 1
533109 99533109 1001 86380 86390 1
533170 99533170 1001 86380 86390 1
533677 99533677 1001 86380 86390 1
533735 99533735 1001 86380 86390 1
533553 99533553 1001 86380 86390 1
533379 99533379 1001 86380 86390 1
533272 99533272 1001 86380 86390 1
533273 99533273 1001 86380 86390 1
533910 99533910 1001 86380 86390 1
533996 99533996 1001 86380 86390 1
534561 99534561 1001 86380 86390 1
534360 99534360 1001 86380 86390 1
534708 99534708 1001 86380 86390 1
534883 99534883 1001 86380 86390 1
535375 99535375 1001 86380 86390 1
535340 99535340 1001 86380 86390 1
535201 99535201 1001 86380 86390 1
535284 99535284 1001 86380 86390 1
535161 99535161 1001 86380 86390 1
535291 99535291 1001 86380 86390 1
535083 99535083 1001 86380 86390 1
535711 99535711 1001 86380 86390 1
536250 99536250 1001 86380 86390 1
536283 99536283 1001 86380 86390 1
536040 99536040 1001 86380 86390 1
536119 99536119 1001 86380 86390 1
536005 99536005 1001 86380 86390 1
536127 99536127 1001 86380 86390 1
535823 99535823 1001 86380 86390 1
536473 99536473 1001 86380 86390 1
537137 99537137 1001 86380 86390 1
537014 99537014 1001 86380 86390 1
536964 99536964 1001 86380 86390 1
536918 99536918 1001 86380 86390 1
536543 99536543 1001 86380 86390 1
536713 99536713 1001 86380 86390 1
537723 99537723 1001 86380 86390 1
537749 99537749 1001 86380 86390 1
537676 99537676 1001 86380 86390 1
537702 99537702 1001 86380 86390 1
538021 99538021 1001 86380 86390 1
538130 99538130 1001 86380 86390 1
538710 99538710 1001 86380 86390 1
538672 99538672 1001 86380 86390 1
538548 99538548 1001 86380 86390 1
538449 99538449 1001 86380 86390 1
538439 99538439 1001 86380 86390 1
538255 99538255 1001 86380 86390 1
538821 99538821 1001 86380 86390 1
539608 99539608 1001 86380 86390 1
539485 99539485 1001 86380 86390 1
539376 99539376 1001 86380 86390 1
539085 99539085 1001 86380 86390 1
539062 99539062 1001 86380 86390 1
539078 99539078 1001 86380 86390 1
540433 99540433 1001 86380 86390 1
540354 99540354 1001 86380 86390 1
540381 99540381 1001 86380 86390 1
540409 99540409 1001 86380 86390 1
540345 99540345 1001 86380 86390 1
540261 99540261 1001 86380 86390 1
539994 99539994 1001 86380 86390 1
540022 99540022 1001 86380 86390 1
540595 99540595 1001 86380 86390 1
540546 99540546 1001 86380 86390 1
540496 99540496 1001 86380 86390 1
541014 99541014 1001 86380 86390 1
540831 99540831 1001 86380 86390 1
541462 99541462 1001 86380 86390 1
541297 99541297 1001 86380 86390 1
541494 99541494 1001 86380 86390 1
542028 99542028 1001 86380 86390 1
541855 99541855 1001 86380 86390 1
541605 99541605 1001 86380 86390 1
541541 99541541 1001 86380 86390 1
542276 99542276 1001 86380 86390 1
542251 99542251 1001 86380 86390 1
542802 99542802 1001 86380 86390 1
542413 99542413 1001 86380 86390 1
542427 99542427 1001 86380 86390 1
543129 99543129 1001 86380 86390 1
543001 99543001 1001 86380 86390 1
543646 99543646 1001 86380 86390 1
543610 99543610 1001 86380 86390 1
543623 99543623 1001 86380 86390 1
543505 99543505 1001 86380 86390 1
543498 99543498 1001 86380 86390 1
543383 99543383 1001 86380 86390 1
543279 99543279 1001 86380 86390 1
543807 99543807 1001 86380 86390 1
544399 99544399 1001 86380 86390 1
544326 99544326 1001 86380 86390 1
544339 99544339 1001 86380 86390 1
544153 99544153 1001 86380 86390 1
544166 99544166 1001 86380 86390 1
544668 99544668 1001 86380 86390 1
421965 209 1001 25260 26037 1
401511 676 1001 68880 72237 1
400370 99400370 1001 86380 86390 1
400648 99400648 1001 86380 86390 1
400909 99400909 1001 86380 86390 1
400957 99400957 1001 86380 86390 1
401525 99401525 1001 86380 86390 1
402527 99402527 1001 86380 86390 1
402732 99402732 1001 86380 86390 1
402923 99402923 1001 86380 86390 1
402931 99402931 1001 86380 86390 1
402956 99402956 1001 86380 86390 1
403312 99403312 1001 86380 86390 1
403301 99403301 1001 86380 86390 1
403731 99403731 1001 86380 86390 1
403671 99403671 1001 86380 86390 1
404203 99404203 1001 86380 86390 1
404379 99404379 1001 86380 86390 1
404316 99404316 1001 86380 86390 1
405133 99405133 1001 86380 86390 1
405272 99405272 1001 86380 86390 1
405466 99405466 1001 86380 86390 1
405534 99405534 1001 86380 86390 1
405625 99405625 1001 86380 86390 1
405811 99405811 1001 86380 86390 1
405831 99405831 1001 86380 86390 1
405918 99405918 1001 86380 86390 1
406087 99406087 1001 86380 86390 1
406619 99406619 1001 86380 86390 1
406725 99406725 1001 86380 86390 1
406726 99406726 1001 86380 86390 1
407111 99407111 1001 86380 86390 1
407212 99407212 1001 86380 86390 1
407362 99407362 1001 86380 86390 1
407559 99407559 1001 86380 86390 1
407617 99407617 1001 86380 86390 1
407756 99407756 1001 86380 86390 1
408071 99408071 1001 86380 86390 1
408164 99408164 1001 86380 86390 1
408213 99408213 1001 86380 86390 1
408481 99408481 1001 86380 86390 1
408429 99408429 1001 86380 86390 1
408433 99408433 1001 86380 86390 1
408551 99408551 1001 86380 86390 1
408790 99408790 1001 86380 86390 1
409339 99409339 1001 86380 86390 1
409549 99409549 1001 86380 86390 1
409640 99409640 1001 86380 86390 1
410150 99410150 1001 86380 86390 1
410222 99410222 1001 86380 86390 1
410303 99410303 1001 86380 86390 1
410786 99410786 1001 86380 86390 1
411255 99411255 1001 86380 86390 1
411493 99411493 1001 86380 86390 1
411474 99411474 1001 86380 86390 1
411863 99411863 1001 86380 86390 1
412071 99412071 1001 86380 86390 1
412386 99412386 1001 86380 86390 1
412644 99412644 1001 86380 86390 1
412726 99412726 1001 86380 86390 1
413921 99413921 1001 86380 86390 1
413926 99413926 1001 86380 86390 1
413793 99413793 1001 86380 86390 1
415187 99415187 1001 86380 86390 1
415141 99415141 1001 86380 86390 1
415275 99415275 1001 86380 86390 1
414533 99414533 1001 86380 86390 1
414557 99414557 1001 86380 86390 1
414293 99414293 1001 86380 86390 1
414296 99414296 1001 86380 86390 1
416849 99416849 1001 86380 86390 1
416464 99416464 1001 86380 86390 1
416148 99416148 1001 86380 86390 1
416511 99416511 1001 86380 86390 1
416545 99416545 1001 86380 86390 1
415725 99415725 1001 86380 86390 1
415766 99415766 1001 86380 86390 1
417222 99417222 1001 86380 86390 1
417264 99417264 1001 86380 86390 1
417035 99417035 1001 86380 86390 1
417371 99417371 1001 86380 86390 1
417589 99417589 1001 86380 86390 1
418584 99418584 1001 86380 86390 1
418639 99418639 1001 86380 86390 1
418284 99418284 1001 86380 86390 1
418091 99418091 1001 86380 86390 1
417728 99417728 1001 86380 86390 1
418013 99418013 1001 86380 86390 1
418844 99418844 1001 86380 86390 1
420314 99420314 1001 86380 86390 1
420006 99420006 1001 86380 86390 1
419390 99419390 1001 86380 86390 1
419392 99419392 1001 86380 86390 1
419556 99419556 1001 86380 86390 1
420804 99420804 1001 86380 86390 1
421642 99421642 1001 86380 86390 1
421298 99421298 1001 86380 86390 1
421577 99421577 1001 86380 86390 1
421243 99421243 1001 86380 86390 1
421246 99421246 1001 86380 86390 1
422197 99422197 1001 86380 86390 1
423449 99423449 1001 86380 86390 1
423329 99423329 1001 86380 86390 1
423210 99423210 1001 86380 86390 1
422822 99422822 1001 86380 86390 1
424108 99424108 1001 86380 86390 1
424028 99424028 1001 86380 86390 1
425274 99425274 1001 86380 86390 1
425326 99425326 1001 86380 86390 1
425107 99425107 1001 86380 86390 1
425226 99425226 1001 86380 86390 1
425284 99425284 1001 86380 86390 1
424663 99424663 1001 86380 86390 1
424930 99424930 1001 86380 86390 1
424606 99424606 1001 86380 86390 1
424432 99424432 1001 86380 86390 1
426478 99426478 1001 86380 86390 1
426629 99426629 1001 86380 86390 1
425964 99425964 1001 86380 86390 1
426162 99426162 1001 86380 86390 1
426208 99426208 1001 86380 86390 1
427286 99427286 1001 86380 86390 1
427438 99427438 1001 86380 86390 1
427334 99427334 1001 86380 86390 1
428128 99428128 1001 86380 86390 1
428217 99428217 1001 86380 86390 1
430101 99430101 1001 86380 86390 1
430149 99430149 1001 86380 86390 1
430083 99430083 1001 86380 86390 1
429935 99429935 1001 86380 86390 1
429179 99429179 1001 86380 86390 1
430607 99430607 1001 86380 86390 1
431673 99431673 1001 86380 86390 1
431623 99431623 1001 86380 86390 1
430829 99430829 1001 86380 86390 1
432483 99432483 1001 86380 86390 1
433101 99433101 1001 86380 86390 1
433299 99433299 1001 86380 86390 1
432920 99432920 1001 86380 86390 1
432588 99432588 1001 86380 86390 1
434059 99434059 1001 86380 86390 1
434108 99434108 1001 86380 86390 1
435329 99435329 1001 86380 86390 1
434825 99434825 1001 86380 86390 1
434875 99434875 1001 86380 86390 1
434719 99434719 1001 86380 86390 1
434651 99434651 1001 86380 86390 1
434283 99434283 1001 86380 86390 1
434528 99434528 1001 86380 86390 1
435636 99435636 1001 86380 86390 1
435743 99435743 1001 86380 86390 1
436472 99436472 1001 86380 86390 1
436730 99436730 1001 86380 86390 1
436314 99436314 1001 86380 86390 1
436246 99436246 1001 86380 86390 1
435940 99435940 1001 86380 86390 1
300096 99300096 1001 86380 86390 1
437206 99437206 1001 86380 86390 1
300552 99300552 1001 86380 86390 1
300702 99300702 1001 86380 86390 1
300531 99300531 1001 86380 86390 1
300353 99300353 1001 86380 86390 1
300182 99300182 1001 86380 86390 1
300131 99300131 1001 86380 86390 1
300804 99300804 1001 86380 86390 1
300900 99300900 1001 86380 86390 1
300901 99300901 1001 86380 86390 1
301432 99301432 1001 86380 86390 1
301281 99301281 1001 86380 86390 1
300955 99300955 1001 86380 86390 1
301640 99301640 1001 86380 86390 1
302367 99302367 1001 86380 86390 1
302277 99302277 1001 86380 86390 1
302047 99302047 1001 86380 86390 1
302109 99302109 1001 86380 86390 1
302507 99302507 1001 86380 86390 1
302422 99302422 1001 86380 86390 1
303143 99303143 1001 86380 86390 1
303056 99303056 1001 86380 86390 1
302821 99302821 1001 86380 86390 1
303351 99303351 1001 86380 86390 1
303303 99303303 1001 86380 86390 1
303278 99303278 1001 86380 86390 1
303280 99303280 1001 86380 86390 1
304005 99304005 1001 86380 86390 1
303924 99303924 1001 86380 86390 1
303952 99303952 1001 86380 86390 1
303927 99303927 1001 86380 86390 1
303801 99303801 1001 86380 86390 1
303694 99303694 1001 86380 86390 1
303458 99303458 1001 86380 86390 1
304058 99304058 1001 86380 86390 1
304045 99304045 1001 86380 86390 1
304158 99304158 1001 86380 86390 1
304735 99304735 1001 86380 86390 1
304780 99304780 1001 86380 86390 1
304370 99304370 1001 86380 86390 1
304282 99304282 1001 86380 86390 1
304389 99304389 1001 86380 86390 1
304415 99304415 1001 86380 86390 1
305051 99305051 1001 86380 86390 1
305030 99305030 1001 86380 86390 1
305045 99305045 1001 86380 86390 1
305639 99305639 1001 86380 86390 1
305489 99305489 1001 86380 86390 1
305553 99305553 1001 86380 86390 1
305680 99305680 1001 86380 86390 1
305392 99305392 1001 86380 86390 1
305120 99305120 1001 86380 86390 1
305199 99305199 1001 86380 86390 1
305238 99305238 1001 86380 86390 1
305123 99305123 1001 86380 86390 1
500078 99500078 1001 86380 86390 1
500146 99500146 1001 86380 86390 1
500330 99500330 1001 86380 86390 1
500385 99500385 1001 86380 86390 1
501010 99501010 1001 86380 86390 1
500882 99500882 1001 86380 86390 1
501383 99501383 1001 86380 86390 1
501066 99501066 1001 86380 86390 1
501717 99501717 1001 86380 86390 1
501840 99501840 1001 86380 86390 1
501843 99501843 1001 86380 86390 1
502406 99502406 1001 86380 86390 1
502320 99502320 1001 86380 86390 1
502238 99502238 1001 86380 86390 1
501912 99501912 1001 86380 86390 1
502597 99502597 1001 86380 86390 1
503160 99503160 1001 86380 86390 1
502734 99502734 1001 86380 86390 1
503471 99503471 1001 86380 86390 1
503308 99503308 1001 86380 86390 1
503927 99503927 1001 86380 86390 1
504057 99504057 1001 86380 86390 1
503984 99503984 1001 86380 86390 1
503665 99503665 1001 86380 86390 1
503570 99503570 1001 86380 86390 1
503547 99503547 1001 86380 86390 1
504805 99504805 1001 86380 86390 1
504890 99504890 1001 86380 86390 1
504840 99504840 1001 86380 86390 1
504682 99504682 1001 86380 86390 1
504724 99504724 1001 86380 86390 1
504331 99504331 1001 86380 86390 1
504528 99504528 1001 86380 86390 1
504963 99504963 1001 86380 86390 1
505657 99505657 1001 86380 86390 1
505608 99505608 1001 86380 86390 1
505700 99505700 1001 86380 86390 1
505527 99505527 1001 86380 86390 1
505194 99505194 1001 86380 86390 1
505340 99505340 1001 86380 86390 1
505355 99505355 1001 86380 86390 1
506179 99506179 1001 86380 86390 1
506038 99506038 1001 86380 86390 1
506065 99506065 1001 86380 86390 1
507243 99507243 1001 86380 86390 1
507414 99507414 1001 86380 86390 1
506879 99506879 1001 86380 86390 1
506992 99506992 1001 86380 86390 1
507479 99507479 1001 86380 86390 1
507678 99507678 1001 86380 86390 1
508743 99508743 1001 86380 86390 1
508771 99508771 1001 86380 86390 1
508537 99508537 1001 86380 86390 1
509792 99509792 1001 86380 86390 1
509743 99509743 1001 86380 86390 1
509542 99509542 1001 86380 86390 1
509491 99509491 1001 86380 86390 1
509608 99509608 1001 86380 86390 1
509533 99509533 1001 86380 86390 1
509626 99509626 1001 86380 86390 1
509640 99509640 1001 86380 86390 1
509463 99509463 1001 86380 86390 1
509380 99509380 1001 86380 86390 1
509280 99509280 1001 86380 86390 1
510679 99510679 1001 86380 86390 1
510615 99510615 1001 86380 86390 1
510482 99510482 1001 86380 86390 1
510500 99510500 1001 86380 86390 1
510162 99510162 1001 86380 86390 1
511479 99511479 1001 86380 86390 1
511381 99511381 1001 86380 86390 1
511434 99511434 1001 86380 86390 1
511210 99511210 1001 86380 86390 1
511225 99511225 1001 86380 86390 1
511333 99511333 1001 86380 86390 1
510956 99510956 1001 86380 86390 1
511673 99511673 1001 86380 86390 1
512338 99512338 1001 86380 86390 1
512151 99512151 1001 86380 86390 1
512119 99512119 1001 86380 86390 1
511940 99511940 1001 86380 86390 1
511864 99511864 1001 86380 86390 1
511916 99511916 1001 86380 86390 1
512384 99512384 1001 86380 86390 1
512451 99512451 1001 86380 86390 1
513126 99513126 1001 86380 86390 1
512987 99512987 1001 86380 86390 1
512939 99512939 1001 86380 86390 1
512851 99512851 1001 86380 86390 1
513901 99513901 1001 86380 86390 1
513632 99513632 1001 86380 86390 1
513685 99513685 1001 86380 86390 1
513799 99513799 1001 86380 86390 1
513602 99513602 1001 86380 86390 1
514138 99514138 1001 86380 86390 1
514216 99514216 1001 86380 86390 1
514193 99514193 1001 86380 86390 1
514777 99514777 1001 86380 86390 1
514613 99514613 1001 86380 86390 1
514409 99514409 1001 86380 86390 1
514859 99514859 1001 86380 86390 1
515533 99515533 1001 86380 86390 1
515560 99515560 1001 86380 86390 1
515393 99515393 1001 86380 86390 1
515462 99515462 1001 86380 86390 1
515412 99515412 1001 86380 86390 1
515270 99515270 1001 86380 86390 1
515103 99515103 1001 86380 86390 1
515258 99515258 1001 86380 86390 1
515132 99515132 1001 86380 86390 1
515146 99515146 1001 86380 86390 1
515173 99515173 1001 86380 86390 1
516311 99516311 1001 86380 86390 1
516704 99516704 1001 86380 86390 1
517284 99517284 1001 86380 86390 1
517049 99517049 1001 86380 86390 1
516959 99516959 1001 86380 86390 1
516720 99516720 1001 86380 86390 1
517490 99517490 1001 86380 86390 1
517426 99517426 1001 86380 86390 1
517363 99517363 1001 86380 86390 1
518117 99518117 1001 86380 86390 1
517865 99517865 1001 86380 86390 1
517751 99517751 1001 86380 86390 1
517863 99517863 1001 86380 86390 1
517713 99517713 1001 86380 86390 1
517662 99517662 1001 86380 86390 1
518785 99518785 1001 86380 86390 1
518791 99518791 1001 86380 86390 1
518640 99518640 1001 86380 86390 1
518709 99518709 1001 86380 86390 1
518661 99518661 1001 86380 86390 1
518556 99518556 1001 86380 86390 1
519105 99519105 1001 86380 86390 1
519061 99519061 1001 86380 86390 1
519728 99519728 1001 86380 86390 1
519582 99519582 1001 86380 86390 1
519600 99519600 1001 86380 86390 1
519549 99519549 1001 86380 86390 1
519436 99519436 1001 86380 86390 1
519363 99519363 1001 86380 86390 1
519247 99519247 1001 86380 86390 1
519392 99519392 1001 86380 86390 1
519252 99519252 1001 86380 86390 1
519395 99519395 1001 86380 86390 1
519282 99519282 1001 86380 86390 1
519941 99519941 1001 86380 86390 1
519956 99519956 1001 86380 86390 1
519884 99519884 1001 86380 86390 1
519952 99519952 1001 86380 86390 1
520466 99520466 1001 86380 86390 1
520209 99520209 1001 86380 86390 1
521320 99521320 1001 86380 86390 1
521081 99521081 1001 86380 86390 1
521211 99521211 1001 86380 86390 1
521071 99521071 1001 86380 86390 1
520885 99520885 1001 86380 86390 1
520880 99520880 1001 86380 86390 1
521542 99521542 1001 86380 86390 1
521576 99521576 1001 86380 86390 1
521656 99521656 1001 86380 86390 1
522256 99522256 1001 86380 86390 1
522091 99522091 1001 86380 86390 1
522142 99522142 1001 86380 86390 1
522098 99522098 1001 86380 86390 1
522162 99522162 1001 86380 86390 1
522253 99522253 1001 86380 86390 1
522000 99522000 1001 86380 86390 1
521710 99521710 1001 86380 86390 1
521699 99521699 1001 86380 86390 1
521747 99521747 1001 86380 86390 1
522339 99522339 1001 86380 86390 1
522999 99522999 1001 86380 86390 1
522896 99522896 1001 86380 86390 1
523160 99523160 1001 86380 86390 1
523202 99523202 1001 86380 86390 1
523702 99523702 1001 86380 86390 1
524037 99524037 1001 86380 86390 1
524711 99524711 1001 86380 86390 1
524750 99524750 1001 86380 86390 1
524438 99524438 1001 86380 86390 1
524379 99524379 1001 86380 86390 1
524230 99524230 1001 86380 86390 1
524194 99524194 1001 86380 86390 1
524210 99524210 1001 86380 86390 1
524779 99524779 1001 86380 86390 1
525397 99525397 1001 86380 86390 1
525264 99525264 1001 86380 86390 1
525318 99525318 1001 86380 86390 1
525296 99525296 1001 86380 86390 1
525335 99525335 1001 86380 86390 1
525298 99525298 1001 86380 86390 1
525196 99525196 1001 86380 86390 1
525146 99525146 1001 86380 86390 1
525109 99525109 1001 86380 86390 1
525032 99525032 1001 86380 86390 1
525086 99525086 1001 86380 86390 1
525088 99525088 1001 86380 86390 1
525169 99525169 1001 86380 86390 1
525608 99525608 1001 86380 86390 1
525602 99525602 1001 86380 86390 1
526412 99526412 1001 86380 86390 1
526319 99526319 1001 86380 86390 1
526036 99526036 1001 86380 86390 1
526191 99526191 1001 86380 86390 1
526039 99526039 1001 86380 86390 1
525908 99525908 1001 86380 86390 1
525923 99525923 1001 86380 86390 1
526552 99526552 1001 86380 86390 1
526462 99526462 1001 86380 86390 1
527217 99527217 1001 86380 86390 1
527192 99527192 1001 86380 86390 1
527210 99527210 1001 86380 86390 1
526860 99526860 1001 86380 86390 1
527266 99527266 1001 86380 86390 1
527425 99527425 1001 86380 86390 1
527323 99527323 1001 86380 86390 1
527951 99527951 1001 86380 86390 1
527996 99527996 1001 86380 86390 1
527870 99527870 1001 86380 86390 1
527627 99527627 1001 86380 86390 1
527580 99527580 1001 86380 86390 1
528752 99528752 1001 86380 86390 1
528530 99528530 1001 86380 86390 1
528506 99528506 1001 86380 86390 1
528653 99528653 1001 86380 86390 1
528590 99528590 1001 86380 86390 1
528477 99528477 1001 86380 86390 1
528458 99528458 1001 86380 86390 1
528906 99528906 1001 86380 86390 1
528987 99528987 1001 86380 86390 1
529560 99529560 1001 86380 86390 1
529643 99529643 1001 86380 86390 1
529706 99529706 1001 86380 86390 1
529392 99529392 1001 86380 86390 1
529380 99529380 1001 86380 86390 1
529216 99529216 1001 86380 86390 1
529166 99529166 1001 86380 86390 1
529845 99529845 1001 86380 86390 1
530245 99530245 1001 86380 86390 1
530208 99530208 1001 86380 86390 1
530277 99530277 1001 86380 86390 1
530227 99530227 1001 86380 86390 1
530039 99530039 1001 86380 86390 1
530701 99530701 1001 86380 86390 1
531348 99531348 1001 86380 86390 1
531191 99531191 1001 86380 86390 1
531249 99531249 1001 86380 86390 1
530924 99530924 1001 86380 86390 1
531804 99531804 1001 86380 86390 1
531639 99531639 1001 86380 86390 1
531731 99531731 1001 86380 86390 1
532333 99532333 1001 86380 86390 1
532399 99532399 1001 86380 86390 1
532868 99532868 1001 86380 86390 1
533015 99533015 1001 86380 86390 1
532818 99532818 1001 86380 86390 1
532820 99532820 1001 86380 86390 1
532606 99532606 1001 86380 86390 1
532608 99532608 1001 86380 86390 1
532486 99532486 1001 86380 86390 1
532538 99532538 1001 86380 86390 1
532421 99532421 1001 86380 86390 1
533083 99533083 1001 86380 86390 1
533191 99533191 1001 86380 86390 1
533626 99533626 1001 86380 86390 1
533632 99533632 1001 86380 86390 1
533624 99533624 1001 86380 86390 1
533403 99533403 1001 86380 86390 1
534027 99534027 1001 86380 86390 1
533859 99533859 1001 86380 86390 1
533915 99533915 1001 86380 86390 1
533906 99533906 1001 86380 86390 1
534566 99534566 1001 86380 86390 1
534428 99534428 1001 86380 86390 1
534382 99534382 1001 86380 86390 1
534461 99534461 1001 86380 86390 1
535475 99535475 1001 86380 86390 1
535353 99535353 1001 86380 86390 1
535274 99535274 1001 86380 86390 1
535058 99535058 1001 86380 86390 1
534956 99534956 1001 86380 86390 1
535000 99535000 1001 86380 86390 1
534978 99534978 1001 86380 86390 1
535675 99535675 1001 86380 86390 1
535620 99535620 1001 86380 86390 1
535609 99535609 1001 86380 86390 1
535713 99535713 1001 86380 86390 1
536276 99536276 1001 86380 86390 1
536162 99536162 1001 86380 86390 1
536227 99536227 1001 86380 86390 1
536061 99536061 1001 86380 86390 1
535738 99535738 1001 86380 86390 1
536467 99536467 1001 86380 86390 1
537095 99537095 1001 86380 86390 1
537058 99537058 1001 86380 86390 1
536861 99536861 1001 86380 86390 1
536589 99536589 1001 86380 86390 1
536563 99536563 1001 86380 86390 1
536750 99536750 1001 86380 86390 1
537320 99537320 1001 86380 86390 1
537855 99537855 1001 86380 86390 1
537632 99537632 1001 86380 86390 1
537687 99537687 1001 86380 86390 1
537727 99537727 1001 86380 86390 1
537497 99537497 1001 86380 86390 1
537387 99537387 1001 86380 86390 1
538038 99538038 1001 86380 86390 1
538078 99538078 1001 86380 86390 1
538031 99538031 1001 86380 86390 1
538060 99538060 1001 86380 86390 1
538567 99538567 1001 86380 86390 1
538411 99538411 1001 86380 86390 1
538246 99538246 1001 86380 86390 1
538907 99538907 1001 86380 86390 1
539363 99539363 1001 86380 86390 1
539287 99539287 1001 86380 86390 1
539049 99539049 1001 86380 86390 1
539185 99539185 1001 86380 86390 1
540314 99540314 1001 86380 86390 1
540029 99540029 1001 86380 86390 1
539852 99539852 1001 86380 86390 1
539935 99539935 1001 86380 86390 1
539948 99539948 1001 86380 86390 1
540478 99540478 1001 86380 86390 1
540562 99540562 1001 86380 86390 1
540590 99540590 1001 86380 86390 1
541280 99541280 1001 86380 86390 1
541199 99541199 1001 86380 86390 1
540972 99540972 1001 86380 86390 1
541063 99541063 1001 86380 86390 1
541067 99541067 1001 86380 86390 1
540854 99540854 1001 86380 86390 1
540697 99540697 1001 86380 86390 1
541977 99541977 1001 86380 86390 1
542017 99542017 1001 86380 86390 1
542024 99542024 1001 86380 86390 1
541824 99541824 1001 86380 86390 1
541799 99541799 1001 86380 86390 1
541556 99541556 1001 86380 86390 1
542172 99542172 1001 86380 86390 1
542121 99542121 1001 86380 86390 1
542150 99542150 1001 86380 86390 1
542907 99542907 1001 86380 86390 1
542614 99542614 1001 86380 86390 1
542472 99542472 1001 86380 86390 1
543609 99543609 1001 86380 86390 1
543380 99543380 1001 86380 86390 1
543204 99543204 1001 86380 86390 1
543181 99543181 1001 86380 86390 1
543261 99543261 1001 86380 86390 1
543275 99543275 1001 86380 86390 1
543912 99543912 1001 86380 86390 1
543359 99543359 1001 86380 86390 1
543786 99543786 1001 86380 86390 1
543842 99543842 1001 86380 86390 1
544564 99544564 1001 86380 86390 1
544475 99544475 1001 86380 86390 1
544289 99544289 1001 86380 86390 1
544346 99544346 1001 86380 86390 1
544218 99544218 1001 86380 86390 1
544097 99544097 1001 86380 86390 1
544075 99544075 1001 86380 86390 1
544717 99544717 1001 86380 86390 1
544643 99544643 1001 86380 86390 1
412668 215 1001 71400 72657 1
400075 99400075 1001 86380 86390 1
400129 99400129 1001 86380 86390 1
400256 99400256 1001 86380 86390 1
400257 99400257 1001 86380 86390 1
401537 99401537 1001 86380 86390 1
401679 99401679 1001 86380 86390 1
402234 99402234 1001 86380 86390 1
402453 99402453 1001 86380 86390 1
402682 99402682 1001 86380 86390 1
402730 99402730 1001 86380 86390 1
402940 99402940 1001 86380 86390 1
403005 99403005 1001 86380 86390 1
403011 99403011 1001 86380 86390 1
403170 99403170 1001 86380 86390 1
403175 99403175 1001 86380 86390 1
403812 99403812 1001 86380 86390 1
403800 99403800 1001 86380 86390 1
404009 99404009 1001 86380 86390 1
403962 99403962 1001 86380 86390 1
404137 99404137 1001 86380 86390 1
404341 99404341 1001 86380 86390 1
404404 99404404 1001 86380 86390 1
404504 99404504 1001 86380 86390 1
404907 99404907 1001 86380 86390 1
405100 99405100 1001 86380 86390 1
405238 99405238 1001 86380 86390 1
405294 99405294 1001 86380 86390 1
406017 99406017 1001 86380 86390 1
406310 99406310 1001 86380 86390 1
406398 99406398 1001 86380 86390 1
406666 99406666 1001 86380 86390 1
407094 99407094 1001 86380 86390 1
407479 99407479 1001 86380 86390 1
407714 99407714 1001 86380 86390 1
407992 99407992 1001 86380 86390 1
408178 99408178 1001 86380 86390 1
408278 99408278 1001 86380 86390 1
408524 99408524 1001 86380 86390 1
408622 99408622 1001 86380 86390 1
409954 99409954 1001 86380 86390 1
410323 99410323 1001 86380 86390 1
410558 99410558 1001 86380 86390 1
410529 99410529 1001 86380 86390 1
410879 99410879 1001 86380 86390 1
411371 99411371 1001 86380 86390 1
411691 99411691 1001 86380 86390 1
411846 99411846 1001 86380 86390 1
411823 99411823 1001 86380 86390 1
412236 99412236 1001 86380 86390 1
412353 99412353 1001 86380 86390 1
413568 99413568 1001 86380 86390 1
413360 99413360 1001 86380 86390 1
412902 99412902 1001 86380 86390 1
412843 99412843 1001 86380 86390 1
412585 99412585 1001 86380 86390 1
412539 99412539 1001 86380 86390 1
413833 99413833 1001 86380 86390 1
414059 99414059 1001 86380 86390 1
413834 99413834 1001 86380 86390 1
413956 99413956 1001 86380 86390 1
415277 99415277 1001 86380 86390 1
415238 99415238 1001 86380 86390 1
415089 99415089 1001 86380 86390 1
414736 99414736 1001 86380 86390 1
414325 99414325 1001 86380 86390 1
414167 99414167 1001 86380 86390 1
415436 99415436 1001 86380 86390 1
416101 99416101 1001 86380 86390 1
417112 99417112 1001 86380 86390 1
417474 99417474 1001 86380 86390 1
418595 99418595 1001 86380 86390 1
418383 99418383 1001 86380 86390 1
418155 99418155 1001 86380 86390 1
417669 99417669 1001 86380 86390 1
417730 99417730 1001 86380 86390 1
418919 99418919 1001 86380 86390 1
419869 99419869 1001 86380 86390 1
420738 99420738 1001 86380 86390 1
421993 99421993 1001 86380 86390 1
421505 99421505 1001 86380 86390 1
421174 99421174 1001 86380 86390 1
420900 99420900 1001 86380 86390 1
422362 99422362 1001 86380 86390 1
423544 99423544 1001 86380 86390 1
423234 99423234 1001 86380 86390 1
423942 99423942 1001 86380 86390 1
424036 99424036 1001 86380 86390 1
425218 99425218 1001 86380 86390 1
424711 99424711 1001 86380 86390 1
424865 99424865 1001 86380 86390 1
424884 99424884 1001 86380 86390 1
424154 99424154 1001 86380 86390 1
424516 99424516 1001 86380 86390 1
425697 99425697 1001 86380 86390 1
426752 99426752 1001 86380 86390 1
426736 99426736 1001 86380 86390 1
426936 99426936 1001 86380 86390 1
427002 99427002 1001 86380 86390 1
426454 99426454 1001 86380 86390 1
426289 99426289 1001 86380 86390 1
426343 99426343 1001 86380 86390 1
425866 99425866 1001 86380 86390 1
428155 99428155 1001 86380 86390 1
428173 99428173 1001 86380 86390 1
428132 99428132 1001 86380 86390 1
427995 99427995 1001 86380 86390 1
427602 99427602 1001 86380 86390 1
428342 99428342 1001 86380 86390 1
428795 99428795 1001 86380 86390 1
428774 99428774 1001 86380 86390 1
428779 99428779 1001 86380 86390 1
429933 99429933 1001 86380 86390 1
429853 99429853 1001 86380 86390 1
429555 99429555 1001 86380 86390 1
429183 99429183 1001 86380 86390 1
430548 99430548 1001 86380 86390 1
430506 99430506 1001 86380 86390 1
430512 99430512 1001 86380 86390 1
430449 99430449 1001 86380 86390 1
430750 99430750 1001 86380 86390 1
431754 99431754 1001 86380 86390 1
431608 99431608 1001 86380 86390 1
431032 99431032 1001 86380 86390 1
431015 99431015 1001 86380 86390 1
431140 99431140 1001 86380 86390 1
432226 99432226 1001 86380 86390 1
432272 99432272 1001 86380 86390 1
433549 99433549 1001 86380 86390 1
432816 99432816 1001 86380 86390 1
433754 99433754 1001 86380 86390 1
435383 99435383 1001 86380 86390 1
434895 99434895 1001 86380 86390 1
434678 99434678 1001 86380 86390 1
434914 99434914 1001 86380 86390 1
434290 99434290 1001 86380 86390 1
434459 99434459 1001 86380 86390 1
434388 99434388 1001 86380 86390 1
434366 99434366 1001 86380 86390 1
434562 99434562 1001 86380 86390 1
435517 99435517 1001 86380 86390 1
437270 99437270 1001 86380 86390 1
300712 99300712 1001 86380 86390 1
300651 99300651 1001 86380 86390 1
300116 99300116 1001 86380 86390 1
300881 99300881 1001 86380 86390 1
300755 99300755 1001 86380 86390 1
300873 99300873 1001 86380 86390 1
300886 99300886 1001 86380 86390 1
301455 99301455 1001 86380 86390 1
301456 99301456 1001 86380 86390 1
301393 99301393 1001 86380 86390 1
301471 99301471 1001 86380 86390 1
301339 99301339 1001 86380 86390 1
301084 99301084 1001 86380 86390 1
301140 99301140 1001 86380 86390 1
300934 99300934 1001 86380 86390 1
302218 99302218 1001 86380 86390 1
302008 99302008 1001 86380 86390 1
301769 99301769 1001 86380 86390 1
302503 99302503 1001 86380 86390 1
302389 99302389 1001 86380 86390 1
303053 99303053 1001 86380 86390 1
303184 99303184 1001 86380 86390 1
303154 99303154 1001 86380 86390 1
303077 99303077 1001 86380 86390 1
303103 99303103 1001 86380 86390 1
302985 99302985 1001 86380 86390 1
303377 99303377 1001 86380 86390 1
303212 99303212 1001 86380 86390 1
303409 99303409 1001 86380 86390 1
304007 99304007 1001 86380 86390 1
303885 99303885 1001 86380 86390 1
303898 99303898 1001 86380 86390 1
303635 99303635 1001 86380 86390 1
303756 99303756 1001 86380 86390 1
303639 99303639 1001 86380 86390 1
303477 99303477 1001 86380 86390 1
303616 99303616 1001 86380 86390 1
303500 99303500 1001 86380 86390 1
303501 99303501 1001 86380 86390 1
304185 99304185 1001 86380 86390 1
304227 99304227 1001 86380 86390 1
304125 99304125 1001 86380 86390 1
304038 99304038 1001 86380 86390 1
304220 99304220 1001 86380 86390 1
304776 99304776 1001 86380 86390 1
304514 99304514 1001 86380 86390 1
304588 99304588 1001 86380 86390 1
304956 99304956 1001 86380 86390 1
305664 99305664 1001 86380 86390 1
305325 99305325 1001 86380 86390 1
305425 99305425 1001 86380 86390 1
305182 99305182 1001 86380 86390 1
305227 99305227 1001 86380 86390 1
500029 99500029 1001 86380 86390 1
500095 99500095 1001 86380 86390 1
500162 99500162 1001 86380 86390 1
500587 99500587 1001 86380 86390 1
500511 99500511 1001 86380 86390 1
500286 99500286 1001 86380 86390 1
500994 99500994 1001 86380 86390 1
500970 99500970 1001 86380 86390 1
501614 99501614 1001 86380 86390 1
501323 99501323 1001 86380 86390 1
501427 99501427 1001 86380 86390 1
501249 99501249 1001 86380 86390 1
501032 99501032 1001 86380 86390 1
501673 99501673 1001 86380 86390 1
501830 99501830 1001 86380 86390 1
502416 99502416 1001 86380 86390 1
501967 99501967 1001 86380 86390 1
501894 99501894 1001 86380 86390 1
502500 99502500 1001 86380 86390 1
503137 99503137 1001 86380 86390 1
503153 99503153 1001 86380 86390 1
503205 99503205 1001 86380 86390 1
503210 99503210 1001 86380 86390 1
502984 99502984 1001 86380 86390 1
503077 99503077 1001 86380 86390 1
502951 99502951 1001 86380 86390 1
503005 99503005 1001 86380 86390 1
502711 99502711 1001 86380 86390 1
502769 99502769 1001 86380 86390 1
503459 99503459 1001 86380 86390 1
503941 99503941 1001 86380 86390 1
504049 99504049 1001 86380 86390 1
503772 99503772 1001 86380 86390 1
503726 99503726 1001 86380 86390 1
503587 99503587 1001 86380 86390 1
504146 99504146 1001 86380 86390 1
504282 99504282 1001 86380 86390 1
504875 99504875 1001 86380 86390 1
504801 99504801 1001 86380 86390 1
504640 99504640 1001 86380 86390 1
504553 99504553 1001 86380 86390 1
504634 99504634 1001 86380 86390 1
504326 99504326 1001 86380 86390 1
505040 99505040 1001 86380 86390 1
505648 99505648 1001 86380 86390 1
505623 99505623 1001 86380 86390 1
505714 99505714 1001 86380 86390 1
505651 99505651 1001 86380 86390 1
505396 99505396 1001 86380 86390 1
505188 99505188 1001 86380 86390 1
505191 99505191 1001 86380 86390 1
505192 99505192 1001 86380 86390 1
505335 99505335 1001 86380 86390 1
505816 99505816 1001 86380 86390 1
506503 99506503 1001 86380 86390 1
506227 99506227 1001 86380 86390 1
506318 99506318 1001 86380 86390 1
506385 99506385 1001 86380 86390 1
506360 99506360 1001 86380 86390 1
506154 99506154 1001 86380 86390 1
507421 99507421 1001 86380 86390 1
506976 99506976 1001 86380 86390 1
506977 99506977 1001 86380 86390 1
506835 99506835 1001 86380 86390 1
506913 99506913 1001 86380 86390 1
507517 99507517 1001 86380 86390 1
507482 99507482 1001 86380 86390 1
507599 99507599 1001 86380 86390 1
507522 99507522 1001 86380 86390 1
508057 99508057 1001 86380 86390 1
508047 99508047 1001 86380 86390 1
508089 99508089 1001 86380 86390 1
507875 99507875 1001 86380 86390 1
508006 99508006 1001 86380 86390 1
507935 99507935 1001 86380 86390 1
508300 99508300 1001 86380 86390 1
509051 99509051 1001 86380 86390 1
508811 99508811 1001 86380 86390 1
508788 99508788 1001 86380 86390 1
509255 99509255 1001 86380 86390 1
509259 99509259 1001 86380 86390 1
509260 99509260 1001 86380 86390 1
509494 99509494 1001 86380 86390 1
509944 99509944 1001 86380 86390 1
509932 99509932 1001 86380 86390 1
509984 99509984 1001 86380 86390 1
510702 99510702 1001 86380 86390 1
510681 99510681 1001 86380 86390 1
510474 99510474 1001 86380 86390 1
510146 99510146 1001 86380 86390 1
510854 99510854 1001 86380 86390 1
510923 99510923 1001 86380 86390 1
511205 99511205 1001 86380 86390 1
510997 99510997 1001 86380 86390 1
510953 99510953 1001 86380 86390 1
511019 99511019 1001 86380 86390 1
511614 99511614 1001 86380 86390 1
512315 99512315 1001 86380 86390 1
512249 99512249 1001 86380 86390 1
511914 99511914 1001 86380 86390 1
511920 99511920 1001 86380 86390 1
511780 99511780 1001 86380 86390 1
512444 99512444 1001 86380 86390 1
513203 99513203 1001 86380 86390 1
512902 99512902 1001 86380 86390 1
512613 99512613 1001 86380 86390 1
513934 99513934 1001 86380 86390 1
513990 99513990 1001 86380 86390 1
513774 99513774 1001 86380 86390 1
513658 99513658 1001 86380 86390 1
513620 99513620 1001 86380 86390 1
513692 99513692 1001 86380 86390 1
513821 99513821 1001 86380 86390 1
513721 99513721 1001 86380 86390 1
513550 99513550 1001 86380 86390 1
514090 99514090 1001 86380 86390 1
514448 99514448 1001 86380 86390 1
514972 99514972 1001 86380 86390 1
514908 99514908 1001 86380 86390 1
515544 99515544 1001 86380 86390 1
515465 99515465 1001 86380 86390 1
515478 99515478 1001 86380 86390 1
515318 99515318 1001 86380 86390 1
515185 99515185 1001 86380 86390 1
515758 99515758 1001 86380 86390 1
515788 99515788 1001 86380 86390 1
515778 99515778 1001 86380 86390 1
515846 99515846 1001 86380 86390 1
516337 99516337 1001 86380 86390 1
516404 99516404 1001 86380 86390 1
516179 99516179 1001 86380 86390 1
516128 99516128 1001 86380 86390 1
516154 99516154 1001 86380 86390 1
516086 99516086 1001 86380 86390 1
516679 99516679 1001 86380 86390 1
516711 99516711 1001 86380 86390 1
517246 99517246 1001 86380 86390 1
516989 99516989 1001 86380 86390 1
517058 99517058 1001 86380 86390 1
517060 99517060 1001 86380 86390 1
516820 99516820 1001 86380 86390 1
516861 99516861 1001 86380 86390 1
517483 99517483 1001 86380 86390 1
517879 99517879 1001 86380 86390 1
517924 99517924 1001 86380 86390 1
517553 99517553 1001 86380 86390 1
518212 99518212 1001 86380 86390 1
518939 99518939 1001 86380 86390 1
518627 99518627 1001 86380 86390 1
518733 99518733 1001 86380 86390 1
518564 99518564 1001 86380 86390 1
518490 99518490 1001 86380 86390 1
519141 99519141 1001 86380 86390 1
519067 99519067 1001 86380 86390 1
519085 99519085 1001 86380 86390 1
519796 99519796 1001 86380 86390 1
519551 99519551 1001 86380 86390 1
519451 99519451 1001 86380 86390 1
519208 99519208 1001 86380 86390 1
519303 99519303 1001 86380 86390 1
519359 99519359 1001 86380 86390 1
519864 99519864 1001 86380 86390 1
520247 99520247 1001 86380 86390 1
520190 99520190 1001 86380 86390 1
521067 99521067 1001 86380 86390 1
521240 99521240 1001 86380 86390 1
520986 99520986 1001 86380 86390 1
521616 99521616 1001 86380 86390 1
522233 99522233 1001 86380 86390 1
521918 99521918 1001 86380 86390 1
522030 99522030 1001 86380 86390 1
522059 99522059 1001 86380 86390 1
522335 99522335 1001 86380 86390 1
522492 99522492 1001 86380 86390 1
522871 99522871 1001 86380 86390 1
522886 99522886 1001 86380 86390 1
522525 99522525 1001 86380 86390 1
522688 99522688 1001 86380 86390 1
523128 99523128 1001 86380 86390 1
523272 99523272 1001 86380 86390 1
523241 99523241 1001 86380 86390 1
523744 99523744 1001 86380 86390 1
523898 99523898 1001 86380 86390 1
523862 99523862 1001 86380 86390 1
523852 99523852 1001 86380 86390 1
523405 99523405 1001 86380 86390 1
523438 99523438 1001 86380 86390 1
524110 99524110 1001 86380 86390 1
524080 99524080 1001 86380 86390 1
524003 99524003 1001 86380 86390 1
524744 99524744 1001 86380 86390 1
524423 99524423 1001 86380 86390 1
524450 99524450 1001 86380 86390 1
525457 99525457 1001 86380 86390 1
525563 99525563 1001 86380 86390 1
525466 99525466 1001 86380 86390 1
525544 99525544 1001 86380 86390 1
525368 99525368 1001 86380 86390 1
525613 99525613 1001 86380 86390 1
526408 99526408 1001 86380 86390 1
525842 99525842 1001 86380 86390 1
525974 99525974 1001 86380 86390 1
525897 99525897 1001 86380 86390 1
525813 99525813 1001 86380 86390 1
526445 99526445 1001 86380 86390 1
527220 99527220 1001 86380 86390 1
527209 99527209 1001 86380 86390 1
527030 99527030 1001 86380 86390 1
526902 99526902 1001 86380 86390 1
527004 99527004 1001 86380 86390 1
526695 99526695 1001 86380 86390 1
526741 99526741 1001 86380 86390 1
526679 99526679 1001 86380 86390 1
527746 99527746 1001 86380 86390 1
527637 99527637 1001 86380 86390 1
527588 99527588 1001 86380 86390 1
527640 99527640 1001 86380 86390 1
527554 99527554 1001 86380 86390 1
527516 99527516 1001 86380 86390 1
528267 99528267 1001 86380 86390 1
528782 99528782 1001 86380 86390 1
528745 99528745 1001 86380 86390 1
528509 99528509 1001 86380 86390 1
528511 99528511 1001 86380 86390 1
528565 99528565 1001 86380 86390 1
528436 99528436 1001 86380 86390 1
528283 99528283 1001 86380 86390 1
528418 99528418 1001 86380 86390 1
528950 99528950 1001 86380 86390 1
528926 99528926 1001 86380 86390 1
529627 99529627 1001 86380 86390 1
529583 99529583 1001 86380 86390 1
529411 99529411 1001 86380 86390 1
529334 99529334 1001 86380 86390 1
529477 99529477 1001 86380 86390 1
529154 99529154 1001 86380 86390 1
529879 99529879 1001 86380 86390 1
530416 99530416 1001 86380 86390 1
530175 99530175 1001 86380 86390 1
530162 99530162 1001 86380 86390 1
530163 99530163 1001 86380 86390 1
530113 99530113 1001 86380 86390 1
530594 99530594 1001 86380 86390 1
530756 99530756 1001 86380 86390 1
530614 99530614 1001 86380 86390 1
531326 99531326 1001 86380 86390 1
531186 99531186 1001 86380 86390 1
531110 99531110 1001 86380 86390 1
530995 99530995 1001 86380 86390 1
530848 99530848 1001 86380 86390 1
531550 99531550 1001 86380 86390 1
532053 99532053 1001 86380 86390 1
532177 99532177 1001 86380 86390 1
532164 99532164 1001 86380 86390 1
532087 99532087 1001 86380 86390 1
531859 99531859 1001 86380 86390 1
531810 99531810 1001 86380 86390 1
531954 99531954 1001 86380 86390 1
531816 99531816 1001 86380 86390 1
532288 99532288 1001 86380 86390 1
532392 99532392 1001 86380 86390 1
532381 99532381 1001 86380 86390 1
533013 99533013 1001 86380 86390 1
532649 99532649 1001 86380 86390 1
532728 99532728 1001 86380 86390 1
532794 99532794 1001 86380 86390 1
532501 99532501 1001 86380 86390 1
532548 99532548 1001 86380 86390 1
533133 99533133 1001 86380 86390 1
533204 99533204 1001 86380 86390 1
533230 99533230 1001 86380 86390 1
533141 99533141 1001 86380 86390 1
533709 99533709 1001 86380 86390 1
533787 99533787 1001 86380 86390 1
533501 99533501 1001 86380 86390 1
533344 99533344 1001 86380 86390 1
533245 99533245 1001 86380 86390 1
534093 99534093 1001 86380 86390 1
534106 99534106 1001 86380 86390 1
534868 99534868 1001 86380 86390 1
534817 99534817 1001 86380 86390 1
535398 99535398 1001 86380 86390 1
535321 99535321 1001 86380 86390 1
535496 99535496 1001 86380 86390 1
535222 99535222 1001 86380 86390 1
535223 99535223 1001 86380 86390 1
535213 99535213 1001 86380 86390 1
535051 99535051 1001 86380 86390 1
536297 99536297 1001 86380 86390 1
536073 99536073 1001 86380 86390 1
536026 99536026 1001 86380 86390 1
535832 99535832 1001 86380 86390 1
535805 99535805 1001 86380 86390 1
536359 99536359 1001 86380 86390 1
537068 99537068 1001 86380 86390 1
536948 99536948 1001 86380 86390 1
536952 99536952 1001 86380 86390 1
536862 99536862 1001 86380 86390 1
536557 99536557 1001 86380 86390 1
536728 99536728 1001 86380 86390 1
537167 99537167 1001 86380 86390 1
537539 99537539 1001 86380 86390 1
537530 99537530 1001 86380 86390 1
538685 99538685 1001 86380 86390 1
538479 99538479 1001 86380 86390 1
538480 99538480 1001 86380 86390 1
538571 99538571 1001 86380 86390 1
538546 99538546 1001 86380 86390 1
538600 99538600 1001 86380 86390 1
538512 99538512 1001 86380 86390 1
538475 99538475 1001 86380 86390 1
538329 99538329 1001 86380 86390 1
538852 99538852 1001 86380 86390 1
538894 99538894 1001 86380 86390 1
539001 99539001 1001 86380 86390 1
538925 99538925 1001 86380 86390 1
539681 99539681 1001 86380 86390 1
540467 99540467 1001 86380 86390 1
540454 99540454 1001 86380 86390 1
540080 99540080 1001 86380 86390 1
540110 99540110 1001 86380 86390 1
540226 99540226 1001 86380 86390 1
540188 99540188 1001 86380 86390 1
540193 99540193 1001 86380 86390 1
539866 99539866 1001 86380 86390 1
540037 99540037 1001 86380 86390 1
540535 99540535 1001 86380 86390 1
540777 99540777 1001 86380 86390 1
540816 99540816 1001 86380 86390 1
540861 99540861 1001 86380 86390 1
541298 99541298 1001 86380 86390 1
541947 99541947 1001 86380 86390 1
541780 99541780 1001 86380 86390 1
541912 99541912 1001 86380 86390 1
541594 99541594 1001 86380 86390 1
542323 99542323 1001 86380 86390 1
542761 99542761 1001 86380 86390 1
542839 99542839 1001 86380 86390 1
542584 99542584 1001 86380 86390 1
542657 99542657 1001 86380 86390 1
542503 99542503 1001 86380 86390 1
542440 99542440 1001 86380 86390 1
543123 99543123 1001 86380 86390 1
543062 99543062 1001 86380 86390 1
543115 99543115 1001 86380 86390 1
543680 99543680 1001 86380 86390 1
543230 99543230 1001 86380 86390 1
543172 99543172 1001 86380 86390 1
543782 99543782 1001 86380 86390 1
543835 99543835 1001 86380 86390 1
543929 99543929 1001 86380 86390 1
543801 99543801 1001 86380 86390 1
544422 99544422 1001 86380 86390 1
544382 99544382 1001 86380 86390 1
544255 99544255 1001 86380 86390 1
544297 99544297 1001 86380 86390 1
544365 99544365 1001 86380 86390 1
544112 99544112 1001 86380 86390 1
544625 99544625 1001 86380 86390 1
400259 99400259 1001 86380 86390 1
400664 99400664 1001 86380 86390 1
401013 99401013 1001 86380 86390 1
401503 99401503 1001 86380 86390 1
401506 99401506 1001 86380 86390 1
401908 99401908 1001 86380 86390 1
402061 99402061 1001 86380 86390 1
402219 99402219 1001 86380 86390 1
402440 99402440 1001 86380 86390 1
402491 99402491 1001 86380 86390 1
402622 99402622 1001 86380 86390 1
402767 99402767 1001 86380 86390 1
402985 99402985 1001 86380 86390 1
403214 99403214 1001 86380 86390 1
403431 99403431 1001 86380 86390 1
403438 99403438 1001 86380 86390 1
404193 99404193 1001 86380 86390 1
404176 99404176 1001 86380 86390 1
404305 99404305 1001 86380 86390 1
404353 99404353 1001 86380 86390 1
404408 99404408 1001 86380 86390 1
404645 99404645 1001 86380 86390 1
404878 99404878 1001 86380 86390 1
405464 99405464 1001 86380 86390 1
405591 99405591 1001 86380 86390 1
406147 99406147 1001 86380 86390 1
406130 99406130 1001 86380 86390 1
406368 99406368 1001 86380 86390 1
406330 99406330 1001 86380 86390 1
406582 99406582 1001 86380 86390 1
406639 99406639 1001 86380 86390 1
406633 99406633 1001 86380 86390 1
407064 99407064 1001 86380 86390 1
407556 99407556 1001 86380 86390 1
407830 99407830 1001 86380 86390 1
408234 99408234 1001 86380 86390 1
408666 99408666 1001 86380 86390 1
408927 99408927 1001 86380 86390 1
409188 99409188 1001 86380 86390 1
409641 99409641 1001 86380 86390 1
409781 99409781 1001 86380 86390 1
410297 99410297 1001 86380 86390 1
410447 99410447 1001 86380 86390 1
410514 99410514 1001 86380 86390 1
410931 99410931 1001 86380 86390 1
411068 99411068 1001 86380 86390 1
411148 99411148 1001 86380 86390 1
411157 99411157 1001 86380 86390 1
411636 99411636 1001 86380 86390 1
411588 99411588 1001 86380 86390 1
411722 99411722 1001 86380 86390 1
411857 99411857 1001 86380 86390 1
412852 99412852 1001 86380 86390 1
412679 99412679 1001 86380 86390 1
412837 99412837 1001 86380 86390 1
413856 99413856 1001 86380 86390 1
413720 99413720 1001 86380 86390 1
415105 99415105 1001 86380 86390 1
414301 99414301 1001 86380 86390 1
414259 99414259 1001 86380 86390 1
415602 99415602 1001 86380 86390 1
415516 99415516 1001 86380 86390 1
415539 99415539 1001 86380 86390 1
416957 99416957 1001 86380 86390 1
416923 99416923 1001 86380 86390 1
415749 99415749 1001 86380 86390 1
416072 99416072 1001 86380 86390 1
417573 99417573 1001 86380 86390 1
417554 99417554 1001 86380 86390 1
418103 99418103 1001 86380 86390 1
419114 99419114 1001 86380 86390 1
418902 99418902 1001 86380 86390 1
420300 99420300 1001 86380 86390 1
420092 99420092 1001 86380 86390 1
420374 99420374 1001 86380 86390 1
420449 99420449 1001 86380 86390 1
420673 99420673 1001 86380 86390 1
421945 99421945 1001 86380 86390 1
421097 99421097 1001 86380 86390 1
422244 99422244 1001 86380 86390 1
422304 99422304 1001 86380 86390 1
422507 99422507 1001 86380 86390 1
423433 99423433 1001 86380 86390 1
423139 99423139 1001 86380 86390 1
422604 99422604 1001 86380 86390 1
423792 99423792 1001 86380 86390 1
423960 99423960 1001 86380 86390 1
425176 99425176 1001 86380 86390 1
425338 99425338 1001 86380 86390 1
425317 99425317 1001 86380 86390 1
424612 99424612 1001 86380 86390 1
424763 99424763 1001 86380 86390 1
424789 99424789 1001 86380 86390 1
424637 99424637 1001 86380 86390 1
424902 99424902 1001 86380 86390 1
424370 99424370 1001 86380 86390 1
424189 99424189 1001 86380 86390 1
425471 99425471 1001 86380 86390 1
425498 99425498 1001 86380 86390 1
426654 99426654 1001 86380 86390 1
426165 99426165 1001 86380 86390 1
427488 99427488 1001 86380 86390 1
428734 99428734 1001 86380 86390 1
428349 99428349 1001 86380 86390 1
428504 99428504 1001 86380 86390 1
428164 99428164 1001 86380 86390 1
428193 99428193 1001 86380 86390 1
427846 99427846 1001 86380 86390 1
429176 99429176 1001 86380 86390 1
430070 99430070 1001 86380 86390 1
430075 99430075 1001 86380 86390 1
430130 99430130 1001 86380 86390 1
429780 99429780 1001 86380 86390 1
429741 99429741 1001 86380 86390 1
430818 99430818 1001 86380 86390 1
431883 99431883 1001 86380 86390 1
431677 99431677 1001 86380 86390 1
431717 99431717 1001 86380 86390 1
430824 99430824 1001 86380 86390 1
432066 99432066 1001 86380 86390 1
432476 99432476 1001 86380 86390 1
433662 99433662 1001 86380 86390 1
433054 99433054 1001 86380 86390 1
432942 99432942 1001 86380 86390 1
432541 99432541 1001 86380 86390 1
433917 99433917 1001 86380 86390 1
433737 99433737 1001 86380 86390 1
433853 99433853 1001 86380 86390 1
435044 99435044 1001 86380 86390 1
435205 99435205 1001 86380 86390 1
434826 99434826 1001 86380 86390 1
434228 99434228 1001 86380 86390 1
434305 99434305 1001 86380 86390 1
435891 99435891 1001 86380 86390 1
434593 99434593 1001 86380 86390 1
436547 99436547 1001 86380 86390 1
436573 99436573 1001 86380 86390 1
436330 99436330 1001 86380 86390 1
436062 99436062 1001 86380 86390 1
437215 99437215 1001 86380 86390 1
300514 99300514 1001 86380 86390 1
300199 99300199 1001 86380 86390 1
300220 99300220 1001 86380 86390 1
300816 99300816 1001 86380 86390 1
300864 99300864 1001 86380 86390 1
300828 99300828 1001 86380 86390 1
301415 99301415 1001 86380 86390 1
301544 99301544 1001 86380 86390 1
301201 99301201 1001 86380 86390 1
301179 99301179 1001 86380 86390 1
302347 99302347 1001 86380 86390 1
302354 99302354 1001 86380 86390 1
302289 99302289 1001 86380 86390 1
302013 99302013 1001 86380 86390 1
302002 99302002 1001 86380 86390 1
301789 99301789 1001 86380 86390 1
301834 99301834 1001 86380 86390 1
302546 99302546 1001 86380 86390 1
303058 99303058 1001 86380 86390 1
303034 99303034 1001 86380 86390 1
302963 99302963 1001 86380 86390 1
302706 99302706 1001 86380 86390 1
303399 99303399 1001 86380 86390 1
303322 99303322 1001 86380 86390 1
303317 99303317 1001 86380 86390 1
303705 99303705 1001 86380 86390 1
303602 99303602 1001 86380 86390 1
304122 99304122 1001 86380 86390 1
304192 99304192 1001 86380 86390 1
304759 99304759 1001 86380 86390 1
304829 99304829 1001 86380 86390 1
304464 99304464 1001 86380 86390 1
304570 99304570 1001 86380 86390 1
304559 99304559 1001 86380 86390 1
304611 99304611 1001 86380 86390 1
304587 99304587 1001 86380 86390 1
304271 99304271 1001 86380 86390 1
304878 99304878 1001 86380 86390 1
304972 99304972 1001 86380 86390 1
305495 99305495 1001 86380 86390 1
305527 99305527 1001 86380 86390 1
305678 99305678 1001 86380 86390 1
305372 99305372 1001 86380 86390 1
500017 99500017 1001 86380 86390 1
500427 99500427 1001 86380 86390 1
500573 99500573 1001 86380 86390 1
500513 99500513 1001 86380 86390 1
500375 99500375 1001 86380 86390 1
500382 99500382 1001 86380 86390 1
500397 99500397 1001 86380 86390 1
500870 99500870 1001 86380 86390 1
501449 99501449 1001 86380 86390 1
501478 99501478 1001 86380 86390 1
501493 99501493 1001 86380 86390 1
501053 99501053 1001 86380 86390 1
501223 99501223 1001 86380 86390 1
501758 99501758 1001 86380 86390 1
501671 99501671 1001 86380 86390 1
501658 99501658 1001 86380 86390 1
502274 99502274 1001 86380 86390 1
502437 99502437 1001 86380 86390 1
502243 99502243 1001 86380 86390 1
502194 99502194 1001 86380 86390 1
502028 99502028 1001 86380 86390 1
501985 99501985 1001 86380 86390 1
502011 99502011 1001 86380 86390 1
502608 99502608 1001 86380 86390 1
502533 99502533 1001 86380 86390 1
502472 99502472 1001 86380 86390 1
503060 99503060 1001 86380 86390 1
502895 99502895 1001 86380 86390 1
502942 99502942 1001 86380 86390 1
502792 99502792 1001 86380 86390 1
503355 99503355 1001 86380 86390 1
503473 99503473 1001 86380 86390 1
504040 99504040 1001 86380 86390 1
503848 99503848 1001 86380 86390 1
503709 99503709 1001 86380 86390 1
503528 99503528 1001 86380 86390 1
503697 99503697 1001 86380 86390 1
503675 99503675 1001 86380 86390 1
504215 99504215 1001 86380 86390 1
504804 99504804 1001 86380 86390 1
504885 99504885 1001 86380 86390 1
504756 99504756 1001 86380 86390 1
504615 99504615 1001 86380 86390 1
504567 99504567 1001 86380 86390 1
504737 99504737 1001 86380 86390 1
504443 99504443 1001 86380 86390 1
504342 99504342 1001 86380 86390 1
504487 99504487 1001 86380 86390 1
505064 99505064 1001 86380 86390 1
505092 99505092 1001 86380 86390 1
505663 99505663 1001 86380 86390 1
505690 99505690 1001 86380 86390 1
505835 99505835 1001 86380 86390 1
505783 99505783 1001 86380 86390 1
505969 99505969 1001 86380 86390 1
505776 99505776 1001 86380 86390 1
506445 99506445 1001 86380 86390 1
506513 99506513 1001 86380 86390 1
506553 99506553 1001 86380 86390 1
506426 99506426 1001 86380 86390 1
506379 99506379 1001 86380 86390 1
506757 99506757 1001 86380 86390 1
506657 99506657 1001 86380 86390 1
507309 99507309 1001 86380 86390 1
507374 99507374 1001 86380 86390 1
507391 99507391 1001 86380 86390 1
507197 99507197 1001 86380 86390 1
507146 99507146 1001 86380 86390 1
507136 99507136 1001 86380 86390 1
506898 99506898 1001 86380 86390 1
507602 99507602 1001 86380 86390 1
508186 99508186 1001 86380 86390 1
508202 99508202 1001 86380 86390 1
507969 99507969 1001 86380 86390 1
508389 99508389 1001 86380 86390 1
508301 99508301 1001 86380 86390 1
508268 99508268 1001 86380 86390 1
508669 99508669 1001 86380 86390 1
508495 99508495 1001 86380 86390 1
509182 99509182 1001 86380 86390 1
509118 99509118 1001 86380 86390 1
509235 99509235 1001 86380 86390 1
509106 99509106 1001 86380 86390 1
509886 99509886 1001 86380 86390 1
509625 99509625 1001 86380 86390 1
509498 99509498 1001 86380 86390 1
509305 99509305 1001 86380 86390 1
509354 99509354 1001 86380 86390 1
509395 99509395 1001 86380 86390 1
510628 99510628 1001 86380 86390 1
510629 99510629 1001 86380 86390 1
510225 99510225 1001 86380 86390 1
510138 99510138 1001 86380 86390 1
510892 99510892 1001 86380 86390 1
511539 99511539 1001 86380 86390 1
511328 99511328 1001 86380 86390 1
511011 99511011 1001 86380 86390 1
511028 99511028 1001 86380 86390 1
511055 99511055 1001 86380 86390 1
511576 99511576 1001 86380 86390 1
511695 99511695 1001 86380 86390 1
512206 99512206 1001 86380 86390 1
512335 99512335 1001 86380 86390 1
512272 99512272 1001 86380 86390 1
512134 99512134 1001 86380 86390 1
511999 99511999 1001 86380 86390 1
512091 99512091 1001 86380 86390 1
512155 99512155 1001 86380 86390 1
512144 99512144 1001 86380 86390 1
511826 99511826 1001 86380 86390 1
512532 99512532 1001 86380 86390 1
512495 99512495 1001 86380 86390 1
512490 99512490 1001 86380 86390 1
512504 99512504 1001 86380 86390 1
513146 99513146 1001 86380 86390 1
513185 99513185 1001 86380 86390 1
512920 99512920 1001 86380 86390 1
512728 99512728 1001 86380 86390 1
512587 99512587 1001 86380 86390 1
512614 99512614 1001 86380 86390 1
512692 99512692 1001 86380 86390 1
512644 99512644 1001 86380 86390 1
514071 99514071 1001 86380 86390 1
514758 99514758 1001 86380 86390 1
514669 99514669 1001 86380 86390 1
514673 99514673 1001 86380 86390 1
514674 99514674 1001 86380 86390 1
514458 99514458 1001 86380 86390 1
514486 99514486 1001 86380 86390 1
514570 99514570 1001 86380 86390 1
514364 99514364 1001 86380 86390 1
515610 99515610 1001 86380 86390 1
515273 99515273 1001 86380 86390 1
515448 99515448 1001 86380 86390 1
515739 99515739 1001 86380 86390 1
516308 99516308 1001 86380 86390 1
516485 99516485 1001 86380 86390 1
516468 99516468 1001 86380 86390 1
516380 99516380 1001 86380 86390 1
516265 99516265 1001 86380 86390 1
516076 99516076 1001 86380 86390 1
516589 99516589 1001 86380 86390 1
516681 99516681 1001 86380 86390 1
517289 99517289 1001 86380 86390 1
517316 99517316 1001 86380 86390 1
517131 99517131 1001 86380 86390 1
516966 99516966 1001 86380 86390 1
517085 99517085 1001 86380 86390 1
517012 99517012 1001 86380 86390 1
516845 99516845 1001 86380 86390 1
517340 99517340 1001 86380 86390 1
517419 99517419 1001 86380 86390 1
517381 99517381 1001 86380 86390 1
518091 99518091 1001 86380 86390 1
517794 99517794 1001 86380 86390 1
517846 99517846 1001 86380 86390 1
517808 99517808 1001 86380 86390 1
517608 99517608 1001 86380 86390 1
517705 99517705 1001 86380 86390 1
518952 99518952 1001 86380 86390 1
518976 99518976 1001 86380 86390 1
518387 99518387 1001 86380 86390 1
518517 99518517 1001 86380 86390 1
519737 99519737 1001 86380 86390 1
519756 99519756 1001 86380 86390 1
519797 99519797 1001 86380 86390 1
519561 99519561 1001 86380 86390 1
519474 99519474 1001 86380 86390 1
519491 99519491 1001 86380 86390 1
519919 99519919 1001 86380 86390 1
520498 99520498 1001 86380 86390 1
520383 99520383 1001 86380 86390 1
520066 99520066 1001 86380 86390 1
520662 99520662 1001 86380 86390 1
521138 99521138 1001 86380 86390 1
521230 99521230 1001 86380 86390 1
520883 99520883 1001 86380 86390 1
521593 99521593 1001 86380 86390 1
521661 99521661 1001 86380 86390 1
522210 99522210 1001 86380 86390 1
522011 99522011 1001 86380 86390 1
521921 99521921 1001 86380 86390 1
522079 99522079 1001 86380 86390 1
521713 99521713 1001 86380 86390 1
521823 99521823 1001 86380 86390 1
522364 99522364 1001 86380 86390 1
522966 99522966 1001 86380 86390 1
522973 99522973 1001 86380 86390 1
522734 99522734 1001 86380 86390 1
522709 99522709 1001 86380 86390 1
522826 99522826 1001 86380 86390 1
522713 99522713 1001 86380 86390 1
522601 99522601 1001 86380 86390 1
523248 99523248 1001 86380 86390 1
523153 99523153 1001 86380 86390 1
523912 99523912 1001 86380 86390 1
523713 99523713 1001 86380 86390 1
523633 99523633 1001 86380 86390 1
523392 99523392 1001 86380 86390 1
524011 99524011 1001 86380 86390 1
524103 99524103 1001 86380 86390 1
524396 99524396 1001 86380 86390 1
524500 99524500 1001 86380 86390 1
524386 99524386 1001 86380 86390 1
524272 99524272 1001 86380 86390 1
525496 99525496 1001 86380 86390 1
525394 99525394 1001 86380 86390 1
525310 99525310 1001 86380 86390 1
525030 99525030 1001 86380 86390 1
525076 99525076 1001 86380 86390 1
525640 99525640 1001 86380 86390 1
526228 99526228 1001 86380 86390 1
526054 99526054 1001 86380 86390 1
526132 99526132 1001 86380 86390 1
525977 99525977 1001 86380 86390 1
526005 99526005 1001 86380 86390 1
525917 99525917 1001 86380 86390 1
526544 99526544 1001 86380 86390 1
526612 99526612 1001 86380 86390 1
527081 99527081 1001 86380 86390 1
527227 99527227 1001 86380 86390 1
527075 99527075 1001 86380 86390 1
527207 99527207 1001 86380 86390 1
526772 99526772 1001 86380 86390 1
526702 99526702 1001 86380 86390 1
527454 99527454 1001 86380 86390 1
527366 99527366 1001 86380 86390 1
528063 99528063 1001 86380 86390 1
527881 99527881 1001 86380 86390 1
527808 99527808 1001 86380 86390 1
527810 99527810 1001 86380 86390 1
527852 99527852 1001 86380 86390 1
527827 99527827 1001 86380 86390 1
527468 99527468 1001 86380 86390 1
527573 99527573 1001 86380 86390 1
527579 99527579 1001 86380 86390 1
528176 99528176 1001 86380 86390 1
528250 99528250 1001 86380 86390 1
528811 99528811 1001 86380 86390 1
528838 99528838 1001 86380 86390 1
528864 99528864 1001 86380 86390 1
528889 99528889 1001 86380 86390 1
528678 99528678 1001 86380 86390 1
528616 99528616 1001 86380 86390 1
528464 99528464 1001 86380 86390 1
529055 99529055 1001 86380 86390 1
528980 99528980 1001 86380 86390 1
529048 99529048 1001 86380 86390 1
529024 99529024 1001 86380 86390 1
529591 99529591 1001 86380 86390 1
529657 99529657 1001 86380 86390 1
529509 99529509 1001 86380 86390 1
529406 99529406 1001 86380 86390 1
529436 99529436 1001 86380 86390 1
529303 99529303 1001 86380 86390 1
529297 99529297 1001 86380 86390 1
530426 99530426 1001 86380 86390 1
530473 99530473 1001 86380 86390 1
530546 99530546 1001 86380 86390 1
530300 99530300 1001 86380 86390 1
530215 99530215 1001 86380 86390 1
529939 99529939 1001 86380 86390 1
530644 99530644 1001 86380 86390 1
530632 99530632 1001 86380 86390 1
531230 99531230 1001 86380 86390 1
531031 99531031 1001 86380 86390 1
531076 99531076 1001 86380 86390 1
531002 99531002 1001 86380 86390 1
531173 99531173 1001 86380 86390 1
530849 99530849 1001 86380 86390 1
530786 99530786 1001 86380 86390 1
530816 99530816 1001 86380 86390 1
531389 99531389 1001 86380 86390 1
531546 99531546 1001 86380 86390 1
531499 99531499 1001 86380 86390 1
532028 99532028 1001 86380 86390 1
532044 99532044 1001 86380 86390 1
531873 99531873 1001 86380 86390 1
531870 99531870 1001 86380 86390 1
531631 99531631 1001 86380 86390 1
532229 99532229 1001 86380 86390 1
532632 99532632 1001 86380 86390 1
532721 99532721 1001 86380 86390 1
532543 99532543 1001 86380 86390 1
532440 99532440 1001 86380 86390 1
532604 99532604 1001 86380 86390 1
533063 99533063 1001 86380 86390 1
533722 99533722 1001 86380 86390 1
533801 99533801 1001 86380 86390 1
533791 99533791 1001 86380 86390 1
533346 99533346 1001 86380 86390 1
533284 99533284 1001 86380 86390 1
533415 99533415 1001 86380 86390 1
534594 99534594 1001 86380 86390 1
534679 99534679 1001 86380 86390 1
534316 99534316 1001 86380 86390 1
534408 99534408 1001 86380 86390 1
534224 99534224 1001 86380 86390 1
534884 99534884 1001 86380 86390 1
535356 99535356 1001 86380 86390 1
535371 99535371 1001 86380 86390 1
535402 99535402 1001 86380 86390 1
535024 99535024 1001 86380 86390 1
535642 99535642 1001 86380 86390 1
535594 99535594 1001 86380 86390 1
536272 99536272 1001 86380 86390 1
536170 99536170 1001 86380 86390 1
536235 99536235 1001 86380 86390 1
536307 99536307 1001 86380 86390 1
536163 99536163 1001 86380 86390 1
535923 99535923 1001 86380 86390 1
535810 99535810 1001 86380 86390 1
535824 99535824 1001 86380 86390 1
535736 99535736 1001 86380 86390 1
535818 99535818 1001 86380 86390 1
536374 99536374 1001 86380 86390 1
536539 99536539 1001 86380 86390 1
537025 99537025 1001 86380 86390 1
536879 99536879 1001 86380 86390 1
536940 99536940 1001 86380 86390 1
536800 99536800 1001 86380 86390 1
536749 99536749 1001 86380 86390 1
536678 99536678 1001 86380 86390 1
536657 99536657 1001 86380 86390 1
537343 99537343 1001 86380 86390 1
537196 99537196 1001 86380 86390 1
537837 99537837 1001 86380 86390 1
537858 99537858 1001 86380 86390 1
537666 99537666 1001 86380 86390 1
537775 99537775 1001 86380 86390 1
537742 99537742 1001 86380 86390 1
537587 99537587 1001 86380 86390 1
537524 99537524 1001 86380 86390 1
537541 99537541 1001 86380 86390 1
538035 99538035 1001 86380 86390 1
538705 99538705 1001 86380 86390 1
538595 99538595 1001 86380 86390 1
538863 99538863 1001 86380 86390 1
539004 99539004 1001 86380 86390 1
539475 99539475 1001 86380 86390 1
539582 99539582 1001 86380 86390 1
539534 99539534 1001 86380 86390 1
539293 99539293 1001 86380 86390 1
539133 99539133 1001 86380 86390 1
539056 99539056 1001 86380 86390 1
539660 99539660 1001 86380 86390 1
540297 99540297 1001 86380 86390 1
540141 99540141 1001 86380 86390 1
539954 99539954 1001 86380 86390 1
539910 99539910 1001 86380 86390 1
540571 99540571 1001 86380 86390 1
541091 99541091 1001 86380 86390 1
541109 99541109 1001 86380 86390 1
541283 99541283 1001 86380 86390 1
540906 99540906 1001 86380 86390 1
540911 99540911 1001 86380 86390 1
540791 99540791 1001 86380 86390 1
540878 99540878 1001 86380 86390 1
541420 99541420 1001 86380 86390 1
541374 99541374 1001 86380 86390 1
542030 99542030 1001 86380 86390 1
541764 99541764 1001 86380 86390 1
541693 99541693 1001 86380 86390 1
541577 99541577 1001 86380 86390 1
541522 99541522 1001 86380 86390 1
542136 99542136 1001 86380 86390 1
542179 99542179 1001 86380 86390 1
542875 99542875 1001 86380 86390 1
542879 99542879 1001 86380 86390 1
542696 99542696 1001 86380 86390 1
542736 99542736 1001 86380 86390 1
542556 99542556 1001 86380 86390 1
542365 99542365 1001 86380 86390 1
542501 99542501 1001 86380 86390 1
543002 99543002 1001 86380 86390 1
543378 99543378 1001 86380 86390 1
543522 99543522 1001 86380 86390 1
543421 99543421 1001 86380 86390 1
543217 99543217 1001 86380 86390 1
543903 99543903 1001 86380 86390 1
543827 99543827 1001 86380 86390 1
543896 99543896 1001 86380 86390 1
543793 99543793 1001 86380 86390 1
544482 99544482 1001 86380 86390 1
544439 99544439 1001 86380 86390 1
544060 99544060 1001 86380 86390 1
544024 99544024 1001 86380 86390 1
543987 99543987 1001 86380 86390 1
544721 99544721 1001 86380 86390 1
400306 99400306 1001 86380 86390 1
400543 99400543 1001 86380 86390 1
400770 99400770 1001 86380 86390 1
400829 99400829 1001 86380 86390 1
401012 99401012 1001 86380 86390 1
401070 99401070 1001 86380 86390 1
401249 99401249 1001 86380 86390 1
401773 99401773 1001 86380 86390 1
402425 99402425 1001 86380 86390 1
402657 99402657 1001 86380 86390 1
402773 99402773 1001 86380 86390 1
402718 99402718 1001 86380 86390 1
403122 99403122 1001 86380 86390 1
403479 99403479 1001 86380 86390 1
403584 99403584 1001 86380 86390 1
403543 99403543 1001 86380 86390 1
403907 99403907 1001 86380 86390 1
403928 99403928 1001 86380 86390 1
403871 99403871 1001 86380 86390 1
404052 99404052 1001 86380 86390 1
404249 99404249 1001 86380 86390 1
404552 99404552 1001 86380 86390 1
404804 99404804 1001 86380 86390 1
404974 99404974 1001 86380 86390 1
405642 99405642 1001 86380 86390 1
405601 99405601 1001 86380 86390 1
406827 99406827 1001 86380 86390 1
407150 99407150 1001 86380 86390 1
407152 99407152 1001 86380 86390 1
407419 99407419 1001 86380 86390 1
407679 99407679 1001 86380 86390 1
407704 99407704 1001 86380 86390 1
407856 99407856 1001 86380 86390 1
408079 99408079 1001 86380 86390 1
408172 99408172 1001 86380 86390 1
408148 99408148 1001 86380 86390 1
408420 99408420 1001 86380 86390 1
409967 99409967 1001 86380 86390 1
410076 99410076 1001 86380 86390 1
410949 99410949 1001 86380 86390 1
410998 99410998 1001 86380 86390 1
411122 99411122 1001 86380 86390 1
411624 99411624 1001 86380 86390 1
412174 99412174 1001 86380 86390 1
413162 99413162 1001 86380 86390 1
412896 99412896 1001 86380 86390 1
412719 99412719 1001 86380 86390 1
412705 99412705 1001 86380 86390 1
414010 99414010 1001 86380 86390 1
413972 99413972 1001 86380 86390 1
414068 99414068 1001 86380 86390 1
414025 99414025 1001 86380 86390 1
415191 99415191 1001 86380 86390 1
415008 99415008 1001 86380 86390 1
415307 99415307 1001 86380 86390 1
414600 99414600 1001 86380 86390 1
414434 99414434 1001 86380 86390 1
414264 99414264 1001 86380 86390 1
415646 99415646 1001 86380 86390 1
415623 99415623 1001 86380 86390 1
415466 99415466 1001 86380 86390 1
416162 99416162 1001 86380 86390 1
416531 99416531 1001 86380 86390 1
415827 99415827 1001 86380 86390 1
415792 99415792 1001 86380 86390 1
417089 99417089 1001 86380 86390 1
418730 99418730 1001 86380 86390 1
418526 99418526 1001 86380 86390 1
418094 99418094 1001 86380 86390 1
418070 99418070 1001 86380 86390 1
417916 99417916 1001 86380 86390 1
417823 99417823 1001 86380 86390 1
417846 99417846 1001 86380 86390 1
419021 99419021 1001 86380 86390 1
418940 99418940 1001 86380 86390 1
418918 99418918 1001 86380 86390 1
420278 99420278 1001 86380 86390 1
420024 99420024 1001 86380 86390 1
420054 99420054 1001 86380 86390 1
419302 99419302 1001 86380 86390 1
421920 99421920 1001 86380 86390 1
421795 99421795 1001 86380 86390 1
421778 99421778 1001 86380 86390 1
422053 99422053 1001 86380 86390 1
421618 99421618 1001 86380 86390 1
420899 99420899 1001 86380 86390 1
421007 99421007 1001 86380 86390 1
421168 99421168 1001 86380 86390 1
422247 99422247 1001 86380 86390 1
422292 99422292 1001 86380 86390 1
422298 99422298 1001 86380 86390 1
423422 99423422 1001 86380 86390 1
423022 99423022 1001 86380 86390 1
422656 99422656 1001 86380 86390 1
422590 99422590 1001 86380 86390 1
423798 99423798 1001 86380 86390 1
423848 99423848 1001 86380 86390 1
424025 99424025 1001 86380 86390 1
425283 99425283 1001 86380 86390 1
424611 99424611 1001 86380 86390 1
424254 99424254 1001 86380 86390 1
425596 99425596 1001 86380 86390 1
425467 99425467 1001 86380 86390 1
426861 99426861 1001 86380 86390 1
426458 99426458 1001 86380 86390 1
426641 99426641 1001 86380 86390 1
426252 99426252 1001 86380 86390 1
426206 99426206 1001 86380 86390 1
427342 99427342 1001 86380 86390 1
427252 99427252 1001 86380 86390 1
428646 99428646 1001 86380 86390 1
428624 99428624 1001 86380 86390 1
427680 99427680 1001 86380 86390 1
427828 99427828 1001 86380 86390 1
428845 99428845 1001 86380 86390 1
429003 99429003 1001 86380 86390 1
428864 99428864 1001 86380 86390 1
430225 99430225 1001 86380 86390 1
429866 99429866 1001 86380 86390 1
429375 99429375 1001 86380 86390 1
430434 99430434 1001 86380 86390 1
431882 99431882 1001 86380 86390 1
431745 99431745 1001 86380 86390 1
431401 99431401 1001 86380 86390 1
431299 99431299 1001 86380 86390 1
431541 99431541 1001 86380 86390 1
431090 99431090 1001 86380 86390 1
430841 99430841 1001 86380 86390 1
433395 99433395 1001 86380 86390 1
433467 99433467 1001 86380 86390 1
433286 99433286 1001 86380 86390 1
432875 99432875 1001 86380 86390 1
434070 99434070 1001 86380 86390 1
435133 99435133 1001 86380 86390 1
435401 99435401 1001 86380 86390 1
434725 99434725 1001 86380 86390 1
434578 99434578 1001 86380 86390 1
434255 99434255 1001 86380 86390 1
437004 99437004 1001 86380 86390 1
437024 99437024 1001 86380 86390 1
436772 99436772 1001 86380 86390 1
436494 99436494 1001 86380 86390 1
435982 99435982 1001 86380 86390 1
436201 99436201 1001 86380 86390 1
435936 99435936 1001 86380 86390 1
300045 99300045 1001 86380 86390 1
300041 99300041 1001 86380 86390 1
300639 99300639 1001 86380 86390 1
300703 99300703 1001 86380 86390 1
300409 99300409 1001 86380 86390 1
300361 99300361 1001 86380 86390 1
301407 99301407 1001 86380 86390 1
301284 99301284 1001 86380 86390 1
301195 99301195 1001 86380 86390 1
301202 99301202 1001 86380 86390 1
301229 99301229 1001 86380 86390 1
301270 99301270 1001 86380 86390 1
300937 99300937 1001 86380 86390 1
302334 99302334 1001 86380 86390 1
302205 99302205 1001 86380 86390 1
302245 99302245 1001 86380 86390 1
302223 99302223 1001 86380 86390 1
302500 99302500 1001 86380 86390 1
302526 99302526 1001 86380 86390 1
302396 99302396 1001 86380 86390 1
303089 99303089 1001 86380 86390 1
303167 99303167 1001 86380 86390 1
303155 99303155 1001 86380 86390 1
303001 99303001 1001 86380 86390 1
302799 99302799 1001 86380 86390 1
302783 99302783 1001 86380 86390 1
302732 99302732 1001 86380 86390 1
302747 99302747 1001 86380 86390 1
302786 99302786 1001 86380 86390 1
302647 99302647 1001 86380 86390 1
303361 99303361 1001 86380 86390 1
303290 99303290 1001 86380 86390 1
304008 99304008 1001 86380 86390 1
303966 99303966 1001 86380 86390 1
303993 99303993 1001 86380 86390 1
303702 99303702 1001 86380 86390 1
303624 99303624 1001 86380 86390 1
303773 99303773 1001 86380 86390 1
304080 99304080 1001 86380 86390 1
304709 99304709 1001 86380 86390 1
304632 99304632 1001 86380 86390 1
304873 99304873 1001 86380 86390 1
304939 99304939 1001 86380 86390 1
305609 99305609 1001 86380 86390 1
305523 99305523 1001 86380 86390 1
305581 99305581 1001 86380 86390 1
305391 99305391 1001 86380 86390 1
305472 99305472 1001 86380 86390 1
305310 99305310 1001 86380 86390 1
305202 99305202 1001 86380 86390 1
500665 99500665 1001 86380 86390 1
500615 99500615 1001 86380 86390 1
500526 99500526 1001 86380 86390 1
500380 99500380 1001 86380 86390 1
500863 99500863 1001 86380 86390 1
501002 99501002 1001 86380 86390 1
500939 99500939 1001 86380 86390 1
501404 99501404 1001 86380 86390 1
501125 99501125 1001 86380 86390 1
502087 99502087 1001 86380 86390 1
502090 99502090 1001 86380 86390 1
501856 99501856 1001 86380 86390 1
502532 99502532 1001 86380 86390 1
502559 99502559 1001 86380 86390 1
503182 99503182 1001 86380 86390 1
502705 99502705 1001 86380 86390 1
502861 99502861 1001 86380 86390 1
503314 99503314 1001 86380 86390 1
504027 99504027 1001 86380 86390 1
503821 99503821 1001 86380 86390 1
503695 99503695 1001 86380 86390 1
504129 99504129 1001 86380 86390 1
504230 99504230 1001 86380 86390 1
504943 99504943 1001 86380 86390 1
504870 99504870 1001 86380 86390 1
504770 99504770 1001 86380 86390 1
504592 99504592 1001 86380 86390 1
504429 99504429 1001 86380 86390 1
504422 99504422 1001 86380 86390 1
505134 99505134 1001 86380 86390 1
505603 99505603 1001 86380 86390 1
505698 99505698 1001 86380 86390 1
505373 99505373 1001 86380 86390 1
505304 99505304 1001 86380 86390 1
505280 99505280 1001 86380 86390 1
505313 99505313 1001 86380 86390 1
505213 99505213 1001 86380 86390 1
505964 99505964 1001 86380 86390 1
505918 99505918 1001 86380 86390 1
505944 99505944 1001 86380 86390 1
505779 99505779 1001 86380 86390 1
506499 99506499 1001 86380 86390 1
506275 99506275 1001 86380 86390 1
506319 99506319 1001 86380 86390 1
506247 99506247 1001 86380 86390 1
506041 99506041 1001 86380 86390 1
506006 99506006 1001 86380 86390 1
507156 99507156 1001 86380 86390 1
507059 99507059 1001 86380 86390 1
506895 99506895 1001 86380 86390 1
506825 99506825 1001 86380 86390 1
507581 99507581 1001 86380 86390 1
508159 99508159 1001 86380 86390 1
508228 99508228 1001 86380 86390 1
508076 99508076 1001 86380 86390 1
508170 99508170 1001 86380 86390 1
507686 99507686 1001 86380 86390 1
508985 99508985 1001 86380 86390 1
508906 99508906 1001 86380 86390 1
508857 99508857 1001 86380 86390 1
508546 99508546 1001 86380 86390 1
508523 99508523 1001 86380 86390 1
508630 99508630 1001 86380 86390 1
509207 99509207 1001 86380 86390 1
509874 99509874 1001 86380 86390 1
510611 99510611 1001 86380 86390 1
510582 99510582 1001 86380 86390 1
510718 99510718 1001 86380 86390 1
510421 99510421 1001 86380 86390 1
510376 99510376 1001 86380 86390 1
510223 99510223 1001 86380 86390 1
510279 99510279 1001 86380 86390 1
510918 99510918 1001 86380 86390 1
510779 99510779 1001 86380 86390 1
510844 99510844 1001 86380 86390 1
510823 99510823 1001 86380 86390 1
511410 99511410 1001 86380 86390 1
511309 99511309 1001 86380 86390 1
511123 99511123 1001 86380 86390 1
511098 99511098 1001 86380 86390 1
511643 99511643 1001 86380 86390 1
511594 99511594 1001 86380 86390 1
511715 99511715 1001 86380 86390 1
512201 99512201 1001 86380 86390 1
512049 99512049 1001 86380 86390 1
512142 99512142 1001 86380 86390 1
511861 99511861 1001 86380 86390 1
511889 99511889 1001 86380 86390 1
512555 99512555 1001 86380 86390 1
512936 99512936 1001 86380 86390 1
512811 99512811 1001 86380 86390 1
512824 99512824 1001 86380 86390 1
512599 99512599 1001 86380 86390 1
513213 99513213 1001 86380 86390 1
513890 99513890 1001 86380 86390 1
513956 99513956 1001 86380 86390 1
513866 99513866 1001 86380 86390 1
513948 99513948 1001 86380 86390 1
513668 99513668 1001 86380 86390 1
514499 99514499 1001 86380 86390 1
514333 99514333 1001 86380 86390 1
514885 99514885 1001 86380 86390 1
514954 99514954 1001 86380 86390 1
515057 99515057 1001 86380 86390 1
515335 99515335 1001 86380 86390 1
515405 99515405 1001 86380 86390 1
515275 99515275 1001 86380 86390 1
515101 99515101 1001 86380 86390 1
515760 99515760 1001 86380 86390 1
515829 99515829 1001 86380 86390 1
516459 99516459 1001 86380 86390 1
516218 99516218 1001 86380 86390 1
516129 99516129 1001 86380 86390 1
516106 99516106 1001 86380 86390 1
516070 99516070 1001 86380 86390 1
516680 99516680 1001 86380 86390 1
516642 99516642 1001 86380 86390 1
517312 99517312 1001 86380 86390 1
517030 99517030 1001 86380 86390 1
516955 99516955 1001 86380 86390 1
516970 99516970 1001 86380 86390 1
516867 99516867 1001 86380 86390 1
517413 99517413 1001 86380 86390 1
518108 99518108 1001 86380 86390 1
518123 99518123 1001 86380 86390 1
517822 99517822 1001 86380 86390 1
517835 99517835 1001 86380 86390 1
517681 99517681 1001 86380 86390 1
518192 99518192 1001 86380 86390 1
518981 99518981 1001 86380 86390 1
518637 99518637 1001 86380 86390 1
518497 99518497 1001 86380 86390 1
518575 99518575 1001 86380 86390 1
518524 99518524 1001 86380 86390 1
519079 99519079 1001 86380 86390 1
519028 99519028 1001 86380 86390 1
519786 99519786 1001 86380 86390 1
519577 99519577 1001 86380 86390 1
519542 99519542 1001 86380 86390 1
519206 99519206 1001 86380 86390 1
519249 99519249 1001 86380 86390 1
519205 99519205 1001 86380 86390 1
519982 99519982 1001 86380 86390 1
519962 99519962 1001 86380 86390 1
520543 99520543 1001 86380 86390 1
520267 99520267 1001 86380 86390 1
520231 99520231 1001 86380 86390 1
520098 99520098 1001 86380 86390 1
520153 99520153 1001 86380 86390 1
520078 99520078 1001 86380 86390 1
520079 99520079 1001 86380 86390 1
520826 99520826 1001 86380 86390 1
521301 99521301 1001 86380 86390 1
521432 99521432 1001 86380 86390 1
521113 99521113 1001 86380 86390 1
520859 99520859 1001 86380 86390 1
520900 99520900 1001 86380 86390 1
520933 99520933 1001 86380 86390 1
521479 99521479 1001 86380 86390 1
521520 99521520 1001 86380 86390 1
521533 99521533 1001 86380 86390 1
521611 99521611 1001 86380 86390 1
521537 99521537 1001 86380 86390 1
521487 99521487 1001 86380 86390 1
522242 99522242 1001 86380 86390 1
522209 99522209 1001 86380 86390 1
522199 99522199 1001 86380 86390 1
522047 99522047 1001 86380 86390 1
522388 99522388 1001 86380 86390 1
523073 99523073 1001 86380 86390 1
523040 99523040 1001 86380 86390 1
522517 99522517 1001 86380 86390 1
522635 99522635 1001 86380 86390 1
522687 99522687 1001 86380 86390 1
523284 99523284 1001 86380 86390 1
523316 99523316 1001 86380 86390 1
523174 99523174 1001 86380 86390 1
523533 99523533 1001 86380 86390 1
523472 99523472 1001 86380 86390 1
523502 99523502 1001 86380 86390 1
524139 99524139 1001 86380 86390 1
523972 99523972 1001 86380 86390 1
524490 99524490 1001 86380 86390 1
524454 99524454 1001 86380 86390 1
524832 99524832 1001 86380 86390 1
524923 99524923 1001 86380 86390 1
525594 99525594 1001 86380 86390 1
525210 99525210 1001 86380 86390 1
525792 99525792 1001 86380 86390 1
525730 99525730 1001 86380 86390 1
526217 99526217 1001 86380 86390 1
525995 99525995 1001 86380 86390 1
526425 99526425 1001 86380 86390 1
527105 99527105 1001 86380 86390 1
526872 99526872 1001 86380 86390 1
526754 99526754 1001 86380 86390 1
527887 99527887 1001 86380 86390 1
528030 99528030 1001 86380 86390 1
527782 99527782 1001 86380 86390 1
527842 99527842 1001 86380 86390 1
527511 99527511 1001 86380 86390 1
528151 99528151 1001 86380 86390 1
528208 99528208 1001 86380 86390 1
528209 99528209 1001 86380 86390 1
528839 99528839 1001 86380 86390 1
528780 99528780 1001 86380 86390 1
528884 99528884 1001 86380 86390 1
528505 99528505 1001 86380 86390 1
528386 99528386 1001 86380 86390 1
528339 99528339 1001 86380 86390 1
529094 99529094 1001 86380 86390 1
529069 99529069 1001 86380 86390 1
529007 99529007 1001 86380 86390 1
528919 99528919 1001 86380 86390 1
529724 99529724 1001 86380 86390 1
529700 99529700 1001 86380 86390 1
529354 99529354 1001 86380 86390 1
529160 99529160 1001 86380 86390 1
529233 99529233 1001 86380 86390 1
530542 99530542 1001 86380 86390 1
530409 99530409 1001 86380 86390 1
530226 99530226 1001 86380 86390 1
530268 99530268 1001 86380 86390 1
530040 99530040 1001 86380 86390 1
530097 99530097 1001 86380 86390 1
530086 99530086 1001 86380 86390 1
530592 99530592 1001 86380 86390 1
531011 99531011 1001 86380 86390 1
531169 99531169 1001 86380 86390 1
531397 99531397 1001 86380 86390 1
531398 99531398 1001 86380 86390 1
532040 99532040 1001 86380 86390 1
532120 99532120 1001 86380 86390 1
532186 99532186 1001 86380 86390 1
532110 99532110 1001 86380 86390 1
532098 99532098 1001 86380 86390 1
532163 99532163 1001 86380 86390 1
532115 99532115 1001 86380 86390 1
531941 99531941 1001 86380 86390 1
531637 99531637 1001 86380 86390 1
531706 99531706 1001 86380 86390 1
532377 99532377 1001 86380 86390 1
532328 99532328 1001 86380 86390 1
532370 99532370 1001 86380 86390 1
532748 99532748 1001 86380 86390 1
532583 99532583 1001 86380 86390 1
532415 99532415 1001 86380 86390 1
532617 99532617 1001 86380 86390 1
533228 99533228 1001 86380 86390 1
533512 99533512 1001 86380 86390 1
533532 99533532 1001 86380 86390 1
533548 99533548 1001 86380 86390 1
533370 99533370 1001 86380 86390 1
533985 99533985 1001 86380 86390 1
534046 99534046 1001 86380 86390 1
534544 99534544 1001 86380 86390 1
534557 99534557 1001 86380 86390 1
534576 99534576 1001 86380 86390 1
534359 99534359 1001 86380 86390 1
534179 99534179 1001 86380 86390 1
534747 99534747 1001 86380 86390 1
534695 99534695 1001 86380 86390 1
534852 99534852 1001 86380 86390 1
534776 99534776 1001 86380 86390 1
534867 99534867 1001 86380 86390 1
535442 99535442 1001 86380 86390 1
535203 99535203 1001 86380 86390 1
535139 99535139 1001 86380 86390 1
535288 99535288 1001 86380 86390 1
534991 99534991 1001 86380 86390 1
536274 99536274 1001 86380 86390 1
536225 99536225 1001 86380 86390 1
536187 99536187 1001 86380 86390 1
536228 99536228 1001 86380 86390 1
536081 99536081 1001 86380 86390 1
536086 99536086 1001 86380 86390 1
536022 99536022 1001 86380 86390 1
535959 99535959 1001 86380 86390 1
535884 99535884 1001 86380 86390 1
535905 99535905 1001 86380 86390 1
536350 99536350 1001 86380 86390 1
536468 99536468 1001 86380 86390 1
536998 99536998 1001 86380 86390 1
537134 99537134 1001 86380 86390 1
537138 99537138 1001 86380 86390 1
536788 99536788 1001 86380 86390 1
536847 99536847 1001 86380 86390 1
537306 99537306 1001 86380 86390 1
537876 99537876 1001 86380 86390 1
537573 99537573 1001 86380 86390 1
538088 99538088 1001 86380 86390 1
538680 99538680 1001 86380 86390 1
538617 99538617 1001 86380 86390 1
538630 99538630 1001 86380 86390 1
538748 99538748 1001 86380 86390 1
538776 99538776 1001 86380 86390 1
538558 99538558 1001 86380 86390 1
538448 99538448 1001 86380 86390 1
538517 99538517 1001 86380 86390 1
538195 99538195 1001 86380 86390 1
538359 99538359 1001 86380 86390 1
538838 99538838 1001 86380 86390 1
539499 99539499 1001 86380 86390 1
539565 99539565 1001 86380 86390 1
539259 99539259 1001 86380 86390 1
539430 99539430 1001 86380 86390 1
539330 99539330 1001 86380 86390 1
539029 99539029 1001 86380 86390 1
539032 99539032 1001 86380 86390 1
540456 99540456 1001 86380 86390 1
540244 99540244 1001 86380 86390 1
539887 99539887 1001 86380 86390 1
539982 99539982 1001 86380 86390 1
540517 99540517 1001 86380 86390 1
540493 99540493 1001 86380 86390 1
541204 99541204 1001 86380 86390 1
540963 99540963 1001 86380 86390 1
540967 99540967 1001 86380 86390 1
540868 99540868 1001 86380 86390 1
540858 99540858 1001 86380 86390 1
540761 99540761 1001 86380 86390 1
541479 99541479 1001 86380 86390 1
541938 99541938 1001 86380 86390 1
541763 99541763 1001 86380 86390 1
541716 99541716 1001 86380 86390 1
541564 99541564 1001 86380 86390 1
542129 99542129 1001 86380 86390 1
542912 99542912 1001 86380 86390 1
542567 99542567 1001 86380 86390 1
542507 99542507 1001 86380 86390 1
542445 99542445 1001 86380 86390 1
543119 99543119 1001 86380 86390 1
542991 99542991 1001 86380 86390 1
543620 99543620 1001 86380 86390 1
543403 99543403 1001 86380 86390 1
543420 99543420 1001 86380 86390 1
543862 99543862 1001 86380 86390 1
544524 99544524 1001 86380 86390 1
544550 99544550 1001 86380 86390 1
544201 99544201 1001 86380 86390 1
544334 99544334 1001 86380 86390 1
544378 99544378 1001 86380 86390 1
544147 99544147 1001 86380 86390 1
544010 99544010 1001 86380 86390 1
544738 99544738 1001 86380 86390 1
544735 99544735 1001 86380 86390 1
513915 949 1002 38828 45674 1
400272 99400272 1001 86380 86390 1
400727 99400727 1001 86380 86390 1
400791 99400791 1001 86380 86390 1
400923 99400923 1001 86380 86390 1
400853 99400853 1001 86380 86390 1
401093 99401093 1001 86380 86390 1
401273 99401273 1001 86380 86390 1
402092 99402092 1001 86380 86390 1
402336 99402336 1001 86380 86390 1
402433 99402433 1001 86380 86390 1
402651 99402651 1001 86380 86390 1
403581 99403581 1001 86380 86390 1
403618 99403618 1001 86380 86390 1
404474 99404474 1001 86380 86390 1
404603 99404603 1001 86380 86390 1
405114 99405114 1001 86380 86390 1
405099 99405099 1001 86380 86390 1
405170 99405170 1001 86380 86390 1
405197 99405197 1001 86380 86390 1
405120 99405120 1001 86380 86390 1
405285 99405285 1001 86380 86390 1
405736 99405736 1001 86380 86390 1
405721 99405721 1001 86380 86390 1
406285 99406285 1001 86380 86390 1
406448 99406448 1001 86380 86390 1
406575 99406575 1001 86380 86390 1
406676 99406676 1001 86380 86390 1
406743 99406743 1001 86380 86390 1
407224 99407224 1001 86380 86390 1
407493 99407493 1001 86380 86390 1
407740 99407740 1001 86380 86390 1
407862 99407862 1001 86380 86390 1
407770 99407770 1001 86380 86390 1
407930 99407930 1001 86380 86390 1
407940 99407940 1001 86380 86390 1
408156 99408156 1001 86380 86390 1
408290 99408290 1001 86380 86390 1
409026 99409026 1001 86380 86390 1
409348 99409348 1001 86380 86390 1
409301 99409301 1001 86380 86390 1
409554 99409554 1001 86380 86390 1
409993 99409993 1001 86380 86390 1
410193 99410193 1001 86380 86390 1
410143 99410143 1001 86380 86390 1
410459 99410459 1001 86380 86390 1
410488 99410488 1001 86380 86390 1
410892 99410892 1001 86380 86390 1
411182 99411182 1001 86380 86390 1
411149 99411149 1001 86380 86390 1
411198 99411198 1001 86380 86390 1
411488 99411488 1001 86380 86390 1
411491 99411491 1001 86380 86390 1
411587 99411587 1001 86380 86390 1
411884 99411884 1001 86380 86390 1
412044 99412044 1001 86380 86390 1
412217 99412217 1001 86380 86390 1
413630 99413630 1001 86380 86390 1
413487 99413487 1001 86380 86390 1
413589 99413589 1001 86380 86390 1
413840 99413840 1001 86380 86390 1
414001 99414001 1001 86380 86390 1
415106 99415106 1001 86380 86390 1
414866 99414866 1001 86380 86390 1
414668 99414668 1001 86380 86390 1
414452 99414452 1001 86380 86390 1
414143 99414143 1001 86380 86390 1
414394 99414394 1001 86380 86390 1
414352 99414352 1001 86380 86390 1
415652 99415652 1001 86380 86390 1
415497 99415497 1001 86380 86390 1
416752 99416752 1001 86380 86390 1
416939 99416939 1001 86380 86390 1
416687 99416687 1001 86380 86390 1
416724 99416724 1001 86380 86390 1
416212 99416212 1001 86380 86390 1
415902 99415902 1001 86380 86390 1
415832 99415832 1001 86380 86390 1
417021 99417021 1001 86380 86390 1
417339 99417339 1001 86380 86390 1
417563 99417563 1001 86380 86390 1
418758 99418758 1001 86380 86390 1
418214 99418214 1001 86380 86390 1
418409 99418409 1001 86380 86390 1
417659 99417659 1001 86380 86390 1
417979 99417979 1001 86380 86390 1
418890 99418890 1001 86380 86390 1
419061 99419061 1001 86380 86390 1
419667 99419667 1001 86380 86390 1
419852 99419852 1001 86380 86390 1
420038 99420038 1001 86380 86390 1
419712 99419712 1001 86380 86390 1
419767 99419767 1001 86380 86390 1
419797 99419797 1001 86380 86390 1
421928 99421928 1001 86380 86390 1
421929 99421929 1001 86380 86390 1
421573 99421573 1001 86380 86390 1
421034 99421034 1001 86380 86390 1
423684 99423684 1001 86380 86390 1
423642 99423642 1001 86380 86390 1
423088 99423088 1001 86380 86390 1
423039 99423039 1001 86380 86390 1
423098 99423098 1001 86380 86390 1
422778 99422778 1001 86380 86390 1
423979 99423979 1001 86380 86390 1
425061 99425061 1001 86380 86390 1
425212 99425212 1001 86380 86390 1
425374 99425374 1001 86380 86390 1
424838 99424838 1001 86380 86390 1
424184 99424184 1001 86380 86390 1
424194 99424194 1001 86380 86390 1
424582 99424582 1001 86380 86390 1
426712 99426712 1001 86380 86390 1
426647 99426647 1001 86380 86390 1
426361 99426361 1001 86380 86390 1
426007 99426007 1001 86380 86390 1
425902 99425902 1001 86380 86390 1
427255 99427255 1001 86380 86390 1
428364 99428364 1001 86380 86390 1
428211 99428211 1001 86380 86390 1
428152 99428152 1001 86380 86390 1
430163 99430163 1001 86380 86390 1
430124 99430124 1001 86380 86390 1
430157 99430157 1001 86380 86390 1
430355 99430355 1001 86380 86390 1
429771 99429771 1001 86380 86390 1
430707 99430707 1001 86380 86390 1
430531 99430531 1001 86380 86390 1
430466 99430466 1001 86380 86390 1
430783 99430783 1001 86380 86390 1
431536 99431536 1001 86380 86390 1
431243 99431243 1001 86380 86390 1
431196 99431196 1001 86380 86390 1
430911 99430911 1001 86380 86390 1
432323 99432323 1001 86380 86390 1
433525 99433525 1001 86380 86390 1
433416 99433416 1001 86380 86390 1
433274 99433274 1001 86380 86390 1
432699 99432699 1001 86380 86390 1
432702 99432702 1001 86380 86390 1
432494 99432494 1001 86380 86390 1
432831 99432831 1001 86380 86390 1
433858 99433858 1001 86380 86390 1
433838 99433838 1001 86380 86390 1
434464 99434464 1001 86380 86390 1
437111 99437111 1001 86380 86390 1
436513 99436513 1001 86380 86390 1
436140 99436140 1001 86380 86390 1
436295 99436295 1001 86380 86390 1
435992 99435992 1001 86380 86390 1
436279 99436279 1001 86380 86390 1
300100 99300100 1001 86380 86390 1
300545 99300545 1001 86380 86390 1
300237 99300237 1001 86380 86390 1
300178 99300178 1001 86380 86390 1
301496 99301496 1001 86380 86390 1
301516 99301516 1001 86380 86390 1
301230 99301230 1001 86380 86390 1
300999 99300999 1001 86380 86390 1
301091 99301091 1001 86380 86390 1
301633 99301633 1001 86380 86390 1
301744 99301744 1001 86380 86390 1
302137 99302137 1001 86380 86390 1
302060 99302060 1001 86380 86390 1
301970 99301970 1001 86380 86390 1
302121 99302121 1001 86380 86390 1
301930 99301930 1001 86380 86390 1
301762 99301762 1001 86380 86390 1
302496 99302496 1001 86380 86390 1
302512 99302512 1001 86380 86390 1
302873 99302873 1001 86380 86390 1
302940 99302940 1001 86380 86390 1
302957 99302957 1001 86380 86390 1
302714 99302714 1001 86380 86390 1
303856 99303856 1001 86380 86390 1
303990 99303990 1001 86380 86390 1
303698 99303698 1001 86380 86390 1
303726 99303726 1001 86380 86390 1
303744 99303744 1001 86380 86390 1
303415 99303415 1001 86380 86390 1
304211 99304211 1001 86380 86390 1
304657 99304657 1001 86380 86390 1
304664 99304664 1001 86380 86390 1
304537 99304537 1001 86380 86390 1
304513 99304513 1001 86380 86390 1
304480 99304480 1001 86380 86390 1
304483 99304483 1001 86380 86390 1
305010 99305010 1001 86380 86390 1
304933 99304933 1001 86380 86390 1
500717 99500717 1001 86380 86390 1
500544 99500544 1001 86380 86390 1
500444 99500444 1001 86380 86390 1
500538 99500538 1001 86380 86390 1
500196 99500196 1001 86380 86390 1
500316 99500316 1001 86380 86390 1
500384 99500384 1001 86380 86390 1
500918 99500918 1001 86380 86390 1
500997 99500997 1001 86380 86390 1
501480 99501480 1001 86380 86390 1
501532 99501532 1001 86380 86390 1
501412 99501412 1001 86380 86390 1
501312 99501312 1001 86380 86390 1
501185 99501185 1001 86380 86390 1
502121 99502121 1001 86380 86390 1
502000 99502000 1001 86380 86390 1
502037 99502037 1001 86380 86390 1
502543 99502543 1001 86380 86390 1
503266 99503266 1001 86380 86390 1
503107 99503107 1001 86380 86390 1
503108 99503108 1001 86380 86390 1
503078 99503078 1001 86380 86390 1
502722 99502722 1001 86380 86390 1
502757 99502757 1001 86380 86390 1
503318 99503318 1001 86380 86390 1
503996 99503996 1001 86380 86390 1
504102 99504102 1001 86380 86390 1
504025 99504025 1001 86380 86390 1
503550 99503550 1001 86380 86390 1
503509 99503509 1001 86380 86390 1
504142 99504142 1001 86380 86390 1
504319 99504319 1001 86380 86390 1
504772 99504772 1001 86380 86390 1
504713 99504713 1001 86380 86390 1
504580 99504580 1001 86380 86390 1
505073 99505073 1001 86380 86390 1
505077 99505077 1001 86380 86390 1
505013 99505013 1001 86380 86390 1
505579 99505579 1001 86380 86390 1
505539 99505539 1001 86380 86390 1
505543 99505543 1001 86380 86390 1
505549 99505549 1001 86380 86390 1
505550 99505550 1001 86380 86390 1
505162 99505162 1001 86380 86390 1
505242 99505242 1001 86380 86390 1
505270 99505270 1001 86380 86390 1
505938 99505938 1001 86380 86390 1
505771 99505771 1001 86380 86390 1
506417 99506417 1001 86380 86390 1
506393 99506393 1001 86380 86390 1
506501 99506501 1001 86380 86390 1
506541 99506541 1001 86380 86390 1
506285 99506285 1001 86380 86390 1
506044 99506044 1001 86380 86390 1
505985 99505985 1001 86380 86390 1
507330 99507330 1001 86380 86390 1
507053 99507053 1001 86380 86390 1
507027 99507027 1001 86380 86390 1
506840 99506840 1001 86380 86390 1
506990 99506990 1001 86380 86390 1
506877 99506877 1001 86380 86390 1
507471 99507471 1001 86380 86390 1
507507 99507507 1001 86380 86390 1
508063 99508063 1001 86380 86390 1
508244 99508244 1001 86380 86390 1
507913 99507913 1001 86380 86390 1
507796 99507796 1001 86380 86390 1
507682 99507682 1001 86380 86390 1
507738 99507738 1001 86380 86390 1
507691 99507691 1001 86380 86390 1
508297 99508297 1001 86380 86390 1
508401 99508401 1001 86380 86390 1
508250 99508250 1001 86380 86390 1
508869 99508869 1001 86380 86390 1
508832 99508832 1001 86380 86390 1
508849 99508849 1001 86380 86390 1
508708 99508708 1001 86380 86390 1
508671 99508671 1001 86380 86390 1
509242 99509242 1001 86380 86390 1
509252 99509252 1001 86380 86390 1
509852 99509852 1001 86380 86390 1
509753 99509753 1001 86380 86390 1
509585 99509585 1001 86380 86390 1
509479 99509479 1001 86380 86390 1
509315 99509315 1001 86380 86390 1
509393 99509393 1001 86380 86390 1
510011 99510011 1001 86380 86390 1
510537 99510537 1001 86380 86390 1
510657 99510657 1001 86380 86390 1
510342 99510342 1001 86380 86390 1
510373 99510373 1001 86380 86390 1
510413 99510413 1001 86380 86390 1
510257 99510257 1001 86380 86390 1
510830 99510830 1001 86380 86390 1
510799 99510799 1001 86380 86390 1
511159 99511159 1001 86380 86390 1
511174 99511174 1001 86380 86390 1
511031 99511031 1001 86380 86390 1
511711 99511711 1001 86380 86390 1
512358 99512358 1001 86380 86390 1
512247 99512247 1001 86380 86390 1
511979 99511979 1001 86380 86390 1
512072 99512072 1001 86380 86390 1
512126 99512126 1001 86380 86390 1
512062 99512062 1001 86380 86390 1
511787 99511787 1001 86380 86390 1
511932 99511932 1001 86380 86390 1
511830 99511830 1001 86380 86390 1
512520 99512520 1001 86380 86390 1
512391 99512391 1001 86380 86390 1
512707 99512707 1001 86380 86390 1
512750 99512750 1001 86380 86390 1
513396 99513396 1001 86380 86390 1
513256 99513256 1001 86380 86390 1
513399 99513399 1001 86380 86390 1
513381 99513381 1001 86380 86390 1
513278 99513278 1001 86380 86390 1
513993 99513993 1001 86380 86390 1
513919 99513919 1001 86380 86390 1
513938 99513938 1001 86380 86390 1
513862 99513862 1001 86380 86390 1
513660 99513660 1001 86380 86390 1
513665 99513665 1001 86380 86390 1
513808 99513808 1001 86380 86390 1
513503 99513503 1001 86380 86390 1
513521 99513521 1001 86380 86390 1
514167 99514167 1001 86380 86390 1
514826 99514826 1001 86380 86390 1
514680 99514680 1001 86380 86390 1
514842 99514842 1001 86380 86390 1
514264 99514264 1001 86380 86390 1
514285 99514285 1001 86380 86390 1
514886 99514886 1001 86380 86390 1
515059 99515059 1001 86380 86390 1
515641 99515641 1001 86380 86390 1
515670 99515670 1001 86380 86390 1
515312 99515312 1001 86380 86390 1
515196 99515196 1001 86380 86390 1
515204 99515204 1001 86380 86390 1
515728 99515728 1001 86380 86390 1
516325 99516325 1001 86380 86390 1
516242 99516242 1001 86380 86390 1
516194 99516194 1001 86380 86390 1
517134 99517134 1001 86380 86390 1
517268 99517268 1001 86380 86390 1
516731 99516731 1001 86380 86390 1
516888 99516888 1001 86380 86390 1
517901 99517901 1001 86380 86390 1
517631 99517631 1001 86380 86390 1
517733 99517733 1001 86380 86390 1
518331 99518331 1001 86380 86390 1
518295 99518295 1001 86380 86390 1
518833 99518833 1001 86380 86390 1
518835 99518835 1001 86380 86390 1
518879 99518879 1001 86380 86390 1
518716 99518716 1001 86380 86390 1
518422 99518422 1001 86380 86390 1
518440 99518440 1001 86380 86390 1
519103 99519103 1001 86380 86390 1
519081 99519081 1001 86380 86390 1
519266 99519266 1001 86380 86390 1
519972 99519972 1001 86380 86390 1
519897 99519897 1001 86380 86390 1
520551 99520551 1001 86380 86390 1
520453 99520453 1001 86380 86390 1
520467 99520467 1001 86380 86390 1
520573 99520573 1001 86380 86390 1
520510 99520510 1001 86380 86390 1
520324 99520324 1001 86380 86390 1
520055 99520055 1001 86380 86390 1
520835 99520835 1001 86380 86390 1
521465 99521465 1001 86380 86390 1
520847 99520847 1001 86380 86390 1
520951 99520951 1001 86380 86390 1
521493 99521493 1001 86380 86390 1
521550 99521550 1001 86380 86390 1
521499 99521499 1001 86380 86390 1
521983 99521983 1001 86380 86390 1
521853 99521853 1001 86380 86390 1
521844 99521844 1001 86380 86390 1
521717 99521717 1001 86380 86390 1
521821 99521821 1001 86380 86390 1
522436 99522436 1001 86380 86390 1
522346 99522346 1001 86380 86390 1
522400 99522400 1001 86380 86390 1
522470 99522470 1001 86380 86390 1
523112 99523112 1001 86380 86390 1
522838 99522838 1001 86380 86390 1
522682 99522682 1001 86380 86390 1
522557 99522557 1001 86380 86390 1
523172 99523172 1001 86380 86390 1
523200 99523200 1001 86380 86390 1
523179 99523179 1001 86380 86390 1
523870 99523870 1001 86380 86390 1
523925 99523925 1001 86380 86390 1
523902 99523902 1001 86380 86390 1
523664 99523664 1001 86380 86390 1
524013 99524013 1001 86380 86390 1
524041 99524041 1001 86380 86390 1
524043 99524043 1001 86380 86390 1
524693 99524693 1001 86380 86390 1
524662 99524662 1001 86380 86390 1
524478 99524478 1001 86380 86390 1
524352 99524352 1001 86380 86390 1
524954 99524954 1001 86380 86390 1
524812 99524812 1001 86380 86390 1
525455 99525455 1001 86380 86390 1
525262 99525262 1001 86380 86390 1
525060 99525060 1001 86380 86390 1
525801 99525801 1001 86380 86390 1
525646 99525646 1001 86380 86390 1
525685 99525685 1001 86380 86390 1
526421 99526421 1001 86380 86390 1
526247 99526247 1001 86380 86390 1
526354 99526354 1001 86380 86390 1
526126 99526126 1001 86380 86390 1
525828 99525828 1001 86380 86390 1
525837 99525837 1001 86380 86390 1
525864 99525864 1001 86380 86390 1
526600 99526600 1001 86380 86390 1
527147 99527147 1001 86380 86390 1
527160 99527160 1001 86380 86390 1
527124 99527124 1001 86380 86390 1
526985 99526985 1001 86380 86390 1
526704 99526704 1001 86380 86390 1
527968 99527968 1001 86380 86390 1
527572 99527572 1001 86380 86390 1
527581 99527581 1001 86380 86390 1
527621 99527621 1001 86380 86390 1
528150 99528150 1001 86380 86390 1
528774 99528774 1001 86380 86390 1
528553 99528553 1001 86380 86390 1
528528 99528528 1001 86380 86390 1
528645 99528645 1001 86380 86390 1
528673 99528673 1001 86380 86390 1
528428 99528428 1001 86380 86390 1
528925 99528925 1001 86380 86390 1
529021 99529021 1001 86380 86390 1
529646 99529646 1001 86380 86390 1
529342 99529342 1001 86380 86390 1
529263 99529263 1001 86380 86390 1
529149 99529149 1001 86380 86390 1
529218 99529218 1001 86380 86390 1
530469 99530469 1001 86380 86390 1
530508 99530508 1001 86380 86390 1
530392 99530392 1001 86380 86390 1
530176 99530176 1001 86380 86390 1
530189 99530189 1001 86380 86390 1
530321 99530321 1001 86380 86390 1
530011 99530011 1001 86380 86390 1
529989 99529989 1001 86380 86390 1
530586 99530586 1001 86380 86390 1
530716 99530716 1001 86380 86390 1
531303 99531303 1001 86380 86390 1
531312 99531312 1001 86380 86390 1
531236 99531236 1001 86380 86390 1
531007 99531007 1001 86380 86390 1
531165 99531165 1001 86380 86390 1
530956 99530956 1001 86380 86390 1
532175 99532175 1001 86380 86390 1
532061 99532061 1001 86380 86390 1
531987 99531987 1001 86380 86390 1
531807 99531807 1001 86380 86390 1
531836 99531836 1001 86380 86390 1
531702 99531702 1001 86380 86390 1
531677 99531677 1001 86380 86390 1
532304 99532304 1001 86380 86390 1
532408 99532408 1001 86380 86390 1
532214 99532214 1001 86380 86390 1
532770 99532770 1001 86380 86390 1
532479 99532479 1001 86380 86390 1
532560 99532560 1001 86380 86390 1
532612 99532612 1001 86380 86390 1
533167 99533167 1001 86380 86390 1
533667 99533667 1001 86380 86390 1
533760 99533760 1001 86380 86390 1
533697 99533697 1001 86380 86390 1
533806 99533806 1001 86380 86390 1
533321 99533321 1001 86380 86390 1
533360 99533360 1001 86380 86390 1
534640 99534640 1001 86380 86390 1
534291 99534291 1001 86380 86390 1
534347 99534347 1001 86380 86390 1
535489 99535489 1001 86380 86390 1
535508 99535508 1001 86380 86390 1
535149 99535149 1001 86380 86390 1
535062 99535062 1001 86380 86390 1
534975 99534975 1001 86380 86390 1
535092 99535092 1001 86380 86390 1
535512 99535512 1001 86380 86390 1
536239 99536239 1001 86380 86390 1
535934 99535934 1001 86380 86390 1
536478 99536478 1001 86380 86390 1
536415 99536415 1001 86380 86390 1
536462 99536462 1001 86380 86390 1
537088 99537088 1001 86380 86390 1
536922 99536922 1001 86380 86390 1
536888 99536888 1001 86380 86390 1
536929 99536929 1001 86380 86390 1
536583 99536583 1001 86380 86390 1
537226 99537226 1001 86380 86390 1
537305 99537305 1001 86380 86390 1
537193 99537193 1001 86380 86390 1
537846 99537846 1001 86380 86390 1
537694 99537694 1001 86380 86390 1
537596 99537596 1001 86380 86390 1
537752 99537752 1001 86380 86390 1
537369 99537369 1001 86380 86390 1
537554 99537554 1001 86380 86390 1
537535 99537535 1001 86380 86390 1
537576 99537576 1001 86380 86390 1
538083 99538083 1001 86380 86390 1
538138 99538138 1001 86380 86390 1
538791 99538791 1001 86380 86390 1
538800 99538800 1001 86380 86390 1
538747 99538747 1001 86380 86390 1
538657 99538657 1001 86380 86390 1
538762 99538762 1001 86380 86390 1
538585 99538585 1001 86380 86390 1
538427 99538427 1001 86380 86390 1
538290 99538290 1001 86380 86390 1
538308 99538308 1001 86380 86390 1
538963 99538963 1001 86380 86390 1
539357 99539357 1001 86380 86390 1
539385 99539385 1001 86380 86390 1
539395 99539395 1001 86380 86390 1
539136 99539136 1001 86380 86390 1
539129 99539129 1001 86380 86390 1
539026 99539026 1001 86380 86390 1
539183 99539183 1001 86380 86390 1
540184 99540184 1001 86380 86390 1
540005 99540005 1001 86380 86390 1
540023 99540023 1001 86380 86390 1
541139 99541139 1001 86380 86390 1
541039 99541039 1001 86380 86390 1
540952 99540952 1001 86380 86390 1
540673 99540673 1001 86380 86390 1
540838 99540838 1001 86380 86390 1
541388 99541388 1001 86380 86390 1
541980 99541980 1001 86380 86390 1
541772 99541772 1001 86380 86390 1
541726 99541726 1001 86380 86390 1
541563 99541563 1001 86380 86390 1
541689 99541689 1001 86380 86390 1
542194 99542194 1001 86380 86390 1
542138 99542138 1001 86380 86390 1
542914 99542914 1001 86380 86390 1
542563 99542563 1001 86380 86390 1
542735 99542735 1001 86380 86390 1
542525 99542525 1001 86380 86390 1
543069 99543069 1001 86380 86390 1
543324 99543324 1001 86380 86390 1
543804 99543804 1001 86380 86390 1
543845 99543845 1001 86380 86390 1
544532 99544532 1001 86380 86390 1
544311 99544311 1001 86380 86390 1
544096 99544096 1001 86380 86390 1
544000 99544000 1001 86380 86390 1
544607 99544607 1001 86380 86390 1
544675 99544675 1001 86380 86390 1
400230 99400230 1001 86380 86390 1
400371 99400371 1001 86380 86390 1
400447 99400447 1001 86380 86390 1
400864 99400864 1001 86380 86390 1
401019 99401019 1001 86380 86390 1
401177 99401177 1001 86380 86390 1
401224 99401224 1001 86380 86390 1
401274 99401274 1001 86380 86390 1
401458 99401458 1001 86380 86390 1
401669 99401669 1001 86380 86390 1
401783 99401783 1001 86380 86390 1
402345 99402345 1001 86380 86390 1
402722 99402722 1001 86380 86390 1
403063 99403063 1001 86380 86390 1
403154 99403154 1001 86380 86390 1
403150 99403150 1001 86380 86390 1
403490 99403490 1001 86380 86390 1
403820 99403820 1001 86380 86390 1
405016 99405016 1001 86380 86390 1
405737 99405737 1001 86380 86390 1
407062 99407062 1001 86380 86390 1
407039 99407039 1001 86380 86390 1
407130 99407130 1001 86380 86390 1
407443 99407443 1001 86380 86390 1
407898 99407898 1001 86380 86390 1
408326 99408326 1001 86380 86390 1
408361 99408361 1001 86380 86390 1
408486 99408486 1001 86380 86390 1
408556 99408556 1001 86380 86390 1
408987 99408987 1001 86380 86390 1
409316 99409316 1001 86380 86390 1
409508 99409508 1001 86380 86390 1
409587 99409587 1001 86380 86390 1
409531 99409531 1001 86380 86390 1
410145 99410145 1001 86380 86390 1
411057 99411057 1001 86380 86390 1
411116 99411116 1001 86380 86390 1
412065 99412065 1001 86380 86390 1
413386 99413386 1001 86380 86390 1
413396 99413396 1001 86380 86390 1
413051 99413051 1001 86380 86390 1
412515 99412515 1001 86380 86390 1
412601 99412601 1001 86380 86390 1
414031 99414031 1001 86380 86390 1
414106 99414106 1001 86380 86390 1
415023 99415023 1001 86380 86390 1
414778 99414778 1001 86380 86390 1
414511 99414511 1001 86380 86390 1
414818 99414818 1001 86380 86390 1
415620 99415620 1001 86380 86390 1
415401 99415401 1001 86380 86390 1
416305 99416305 1001 86380 86390 1
416003 99416003 1001 86380 86390 1
417328 99417328 1001 86380 86390 1
417341 99417341 1001 86380 86390 1
418743 99418743 1001 86380 86390 1
418591 99418591 1001 86380 86390 1
418413 99418413 1001 86380 86390 1
418377 99418377 1001 86380 86390 1
418345 99418345 1001 86380 86390 1
418217 99418217 1001 86380 86390 1
417734 99417734 1001 86380 86390 1
419168 99419168 1001 86380 86390 1
420067 99420067 1001 86380 86390 1
420084 99420084 1001 86380 86390 1
419751 99419751 1001 86380 86390 1
420053 99420053 1001 86380 86390 1
419454 99419454 1001 86380 86390 1
419553 99419553 1001 86380 86390 1
419526 99419526 1001 86380 86390 1
419508 99419508 1001 86380 86390 1
420500 99420500 1001 86380 86390 1
420477 99420477 1001 86380 86390 1
421398 99421398 1001 86380 86390 1
421475 99421475 1001 86380 86390 1
420845 99420845 1001 86380 86390 1
420901 99420901 1001 86380 86390 1
420854 99420854 1001 86380 86390 1
422266 99422266 1001 86380 86390 1
422397 99422397 1001 86380 86390 1
422381 99422381 1001 86380 86390 1
423475 99423475 1001 86380 86390 1
423525 99423525 1001 86380 86390 1
423288 99423288 1001 86380 86390 1
423097 99423097 1001 86380 86390 1
423103 99423103 1001 86380 86390 1
423303 99423303 1001 86380 86390 1
424075 99424075 1001 86380 86390 1
425303 99425303 1001 86380 86390 1
424665 99424665 1001 86380 86390 1
424341 99424341 1001 86380 86390 1
425778 99425778 1001 86380 86390 1
425719 99425719 1001 86380 86390 1
425466 99425466 1001 86380 86390 1
426312 99426312 1001 86380 86390 1
426387 99426387 1001 86380 86390 1
426415 99426415 1001 86380 86390 1
426047 99426047 1001 86380 86390 1
427439 99427439 1001 86380 86390 1
427241 99427241 1001 86380 86390 1
428659 99428659 1001 86380 86390 1
428386 99428386 1001 86380 86390 1
427568 99427568 1001 86380 86390 1
430210 99430210 1001 86380 86390 1
430341 99430341 1001 86380 86390 1
430261 99430261 1001 86380 86390 1
429576 99429576 1001 86380 86390 1
429205 99429205 1001 86380 86390 1
429278 99429278 1001 86380 86390 1
429280 99429280 1001 86380 86390 1
430490 99430490 1001 86380 86390 1
431655 99431655 1001 86380 86390 1
431658 99431658 1001 86380 86390 1
431489 99431489 1001 86380 86390 1
431121 99431121 1001 86380 86390 1
431068 99431068 1001 86380 86390 1
431021 99431021 1001 86380 86390 1
430970 99430970 1001 86380 86390 1
432457 99432457 1001 86380 86390 1
432102 99432102 1001 86380 86390 1
433489 99433489 1001 86380 86390 1
433670 99433670 1001 86380 86390 1
433176 99433176 1001 86380 86390 1
432698 99432698 1001 86380 86390 1
432555 99432555 1001 86380 86390 1
432776 99432776 1001 86380 86390 1
434090 99434090 1001 86380 86390 1
434051 99434051 1001 86380 86390 1
433740 99433740 1001 86380 86390 1
435147 99435147 1001 86380 86390 1
434717 99434717 1001 86380 86390 1
434652 99434652 1001 86380 86390 1
434510 99434510 1001 86380 86390 1
434203 99434203 1001 86380 86390 1
435644 99435644 1001 86380 86390 1
435565 99435565 1001 86380 86390 1
436693 99436693 1001 86380 86390 1
436560 99436560 1001 86380 86390 1
436656 99436656 1001 86380 86390 1
300016 99300016 1001 86380 86390 1
437321 99437321 1001 86380 86390 1
300006 99300006 1001 86380 86390 1
437359 99437359 1001 86380 86390 1
300600 99300600 1001 86380 86390 1
300585 99300585 1001 86380 86390 1
300650 99300650 1001 86380 86390 1
300363 99300363 1001 86380 86390 1
300470 99300470 1001 86380 86390 1
300215 99300215 1001 86380 86390 1
300232 99300232 1001 86380 86390 1
301533 99301533 1001 86380 86390 1
301536 99301536 1001 86380 86390 1
301487 99301487 1001 86380 86390 1
301211 99301211 1001 86380 86390 1
301190 99301190 1001 86380 86390 1
301020 99301020 1001 86380 86390 1
302148 99302148 1001 86380 86390 1
301776 99301776 1001 86380 86390 1
301819 99301819 1001 86380 86390 1
302548 99302548 1001 86380 86390 1
302537 99302537 1001 86380 86390 1
303204 99303204 1001 86380 86390 1
303171 99303171 1001 86380 86390 1
303061 99303061 1001 86380 86390 1
302973 99302973 1001 86380 86390 1
303321 99303321 1001 86380 86390 1
303891 99303891 1001 86380 86390 1
303943 99303943 1001 86380 86390 1
303478 99303478 1001 86380 86390 1
303480 99303480 1001 86380 86390 1
303446 99303446 1001 86380 86390 1
303498 99303498 1001 86380 86390 1
304139 99304139 1001 86380 86390 1
304205 99304205 1001 86380 86390 1
304618 99304618 1001 86380 86390 1
304334 99304334 1001 86380 86390 1
304366 99304366 1001 86380 86390 1
304957 99304957 1001 86380 86390 1
305615 99305615 1001 86380 86390 1
305327 99305327 1001 86380 86390 1
305070 99305070 1001 86380 86390 1
500687 99500687 1001 86380 86390 1
500649 99500649 1001 86380 86390 1
500642 99500642 1001 86380 86390 1
500632 99500632 1001 86380 86390 1
500447 99500447 1001 86380 86390 1
500592 99500592 1001 86380 86390 1
500262 99500262 1001 86380 86390 1
500824 99500824 1001 86380 86390 1
501004 99501004 1001 86380 86390 1
501462 99501462 1001 86380 86390 1
501528 99501528 1001 86380 86390 1
501256 99501256 1001 86380 86390 1
501322 99501322 1001 86380 86390 1
501276 99501276 1001 86380 86390 1
501707 99501707 1001 86380 86390 1
502327 99502327 1001 86380 86390 1
502107 99502107 1001 86380 86390 1
503206 99503206 1001 86380 86390 1
503211 99503211 1001 86380 86390 1
502863 99502863 1001 86380 86390 1
503344 99503344 1001 86380 86390 1
503476 99503476 1001 86380 86390 1
503972 99503972 1001 86380 86390 1
503785 99503785 1001 86380 86390 1
503526 99503526 1001 86380 86390 1
503541 99503541 1001 86380 86390 1
503555 99503555 1001 86380 86390 1
504217 99504217 1001 86380 86390 1
504900 99504900 1001 86380 86390 1
504521 99504521 1001 86380 86390 1
504526 99504526 1001 86380 86390 1
505097 99505097 1001 86380 86390 1
505063 99505063 1001 86380 86390 1
505115 99505115 1001 86380 86390 1
505719 99505719 1001 86380 86390 1
505567 99505567 1001 86380 86390 1
505751 99505751 1001 86380 86390 1
505540 99505540 1001 86380 86390 1
505388 99505388 1001 86380 86390 1
505337 99505337 1001 86380 86390 1
505342 99505342 1001 86380 86390 1
505846 99505846 1001 86380 86390 1
505958 99505958 1001 86380 86390 1
505790 99505790 1001 86380 86390 1
506558 99506558 1001 86380 86390 1
506536 99506536 1001 86380 86390 1
506492 99506492 1001 86380 86390 1
506294 99506294 1001 86380 86390 1
506390 99506390 1001 86380 86390 1
506126 99506126 1001 86380 86390 1
506723 99506723 1001 86380 86390 1
506738 99506738 1001 86380 86390 1
506692 99506692 1001 86380 86390 1
507110 99507110 1001 86380 86390 1
506995 99506995 1001 86380 86390 1
507565 99507565 1001 86380 86390 1
508157 99508157 1001 86380 86390 1
508145 99508145 1001 86380 86390 1
508363 99508363 1001 86380 86390 1
508383 99508383 1001 86380 86390 1
508992 99508992 1001 86380 86390 1
508733 99508733 1001 86380 86390 1
508509 99508509 1001 86380 86390 1
508517 99508517 1001 86380 86390 1
509882 99509882 1001 86380 86390 1
509821 99509821 1001 86380 86390 1
509550 99509550 1001 86380 86390 1
509481 99509481 1001 86380 86390 1
510098 99510098 1001 86380 86390 1
509995 99509995 1001 86380 86390 1
509996 99509996 1001 86380 86390 1
509934 99509934 1001 86380 86390 1
510604 99510604 1001 86380 86390 1
510328 99510328 1001 86380 86390 1
510307 99510307 1001 86380 86390 1
510749 99510749 1001 86380 86390 1
510927 99510927 1001 86380 86390 1
511372 99511372 1001 86380 86390 1
511482 99511482 1001 86380 86390 1
511219 99511219 1001 86380 86390 1
511092 99511092 1001 86380 86390 1
511681 99511681 1001 86380 86390 1
511600 99511600 1001 86380 86390 1
512251 99512251 1001 86380 86390 1
512320 99512320 1001 86380 86390 1
512162 99512162 1001 86380 86390 1
511775 99511775 1001 86380 86390 1
511870 99511870 1001 86380 86390 1
511886 99511886 1001 86380 86390 1
511782 99511782 1001 86380 86390 1
512975 99512975 1001 86380 86390 1
512810 99512810 1001 86380 86390 1
512930 99512930 1001 86380 86390 1
512679 99512679 1001 86380 86390 1
513390 99513390 1001 86380 86390 1
513950 99513950 1001 86380 86390 1
513978 99513978 1001 86380 86390 1
513709 99513709 1001 86380 86390 1
513749 99513749 1001 86380 86390 1
513803 99513803 1001 86380 86390 1
513450 99513450 1001 86380 86390 1
514233 99514233 1001 86380 86390 1
514836 99514836 1001 86380 86390 1
514305 99514305 1001 86380 86390 1
514338 99514338 1001 86380 86390 1
515398 99515398 1001 86380 86390 1
515211 99515211 1001 86380 86390 1
515240 99515240 1001 86380 86390 1
515813 99515813 1001 86380 86390 1
516255 99516255 1001 86380 86390 1
516244 99516244 1001 86380 86390 1
516262 99516262 1001 86380 86390 1
516664 99516664 1001 86380 86390 1
516522 99516522 1001 86380 86390 1
516603 99516603 1001 86380 86390 1
517251 99517251 1001 86380 86390 1
517321 99517321 1001 86380 86390 1
517387 99517387 1001 86380 86390 1
517982 99517982 1001 86380 86390 1
518016 99518016 1001 86380 86390 1
517763 99517763 1001 86380 86390 1
518242 99518242 1001 86380 86390 1
518194 99518194 1001 86380 86390 1
518385 99518385 1001 86380 86390 1
519120 99519120 1001 86380 86390 1
519020 99519020 1001 86380 86390 1
519559 99519559 1001 86380 86390 1
519832 99519832 1001 86380 86390 1
520499 99520499 1001 86380 86390 1
520616 99520616 1001 86380 86390 1
520103 99520103 1001 86380 86390 1
520044 99520044 1001 86380 86390 1
521346 99521346 1001 86380 86390 1
521401 99521401 1001 86380 86390 1
521414 99521414 1001 86380 86390 1
521077 99521077 1001 86380 86390 1
521207 99521207 1001 86380 86390 1
520988 99520988 1001 86380 86390 1
521000 99521000 1001 86380 86390 1
521571 99521571 1001 86380 86390 1
521527 99521527 1001 86380 86390 1
522229 99522229 1001 86380 86390 1
522262 99522262 1001 86380 86390 1
522167 99522167 1001 86380 86390 1
521998 99521998 1001 86380 86390 1
521961 99521961 1001 86380 86390 1
522065 99522065 1001 86380 86390 1
521841 99521841 1001 86380 86390 1
521806 99521806 1001 86380 86390 1
522486 99522486 1001 86380 86390 1
522653 99522653 1001 86380 86390 1
523193 99523193 1001 86380 86390 1
523209 99523209 1001 86380 86390 1
523226 99523226 1001 86380 86390 1
523817 99523817 1001 86380 86390 1
523885 99523885 1001 86380 86390 1
523372 99523372 1001 86380 86390 1
524141 99524141 1001 86380 86390 1
524095 99524095 1001 86380 86390 1
524495 99524495 1001 86380 86390 1
524524 99524524 1001 86380 86390 1
524165 99524165 1001 86380 86390 1
524244 99524244 1001 86380 86390 1
524277 99524277 1001 86380 86390 1
525303 99525303 1001 86380 86390 1
525216 99525216 1001 86380 86390 1
525338 99525338 1001 86380 86390 1
525153 99525153 1001 86380 86390 1
525180 99525180 1001 86380 86390 1
525014 99525014 1001 86380 86390 1
525130 99525130 1001 86380 86390 1
526323 99526323 1001 86380 86390 1
526396 99526396 1001 86380 86390 1
526168 99526168 1001 86380 86390 1
526169 99526169 1001 86380 86390 1
526145 99526145 1001 86380 86390 1
526069 99526069 1001 86380 86390 1
526111 99526111 1001 86380 86390 1
526008 99526008 1001 86380 86390 1
526543 99526543 1001 86380 86390 1
526466 99526466 1001 86380 86390 1
527166 99527166 1001 86380 86390 1
527155 99527155 1001 86380 86390 1
526655 99526655 1001 86380 86390 1
527998 99527998 1001 86380 86390 1
528000 99528000 1001 86380 86390 1
528075 99528075 1001 86380 86390 1
527630 99527630 1001 86380 86390 1
527592 99527592 1001 86380 86390 1
528173 99528173 1001 86380 86390 1
528698 99528698 1001 86380 86390 1
528657 99528657 1001 86380 86390 1
528523 99528523 1001 86380 86390 1
528423 99528423 1001 86380 86390 1
528297 99528297 1001 86380 86390 1
528299 99528299 1001 86380 86390 1
528351 99528351 1001 86380 86390 1
528457 99528457 1001 86380 86390 1
529655 99529655 1001 86380 86390 1
529499 99529499 1001 86380 86390 1
529383 99529383 1001 86380 86390 1
529157 99529157 1001 86380 86390 1
530478 99530478 1001 86380 86390 1
530074 99530074 1001 86380 86390 1
531265 99531265 1001 86380 86390 1
531300 99531300 1001 86380 86390 1
531211 99531211 1001 86380 86390 1
531085 99531085 1001 86380 86390 1
530769 99530769 1001 86380 86390 1
530835 99530835 1001 86380 86390 1
531436 99531436 1001 86380 86390 1
531554 99531554 1001 86380 86390 1
531413 99531413 1001 86380 86390 1
532069 99532069 1001 86380 86390 1
531664 99531664 1001 86380 86390 1
531764 99531764 1001 86380 86390 1
532327 99532327 1001 86380 86390 1
532213 99532213 1001 86380 86390 1
532879 99532879 1001 86380 86390 1
532656 99532656 1001 86380 86390 1
532516 99532516 1001 86380 86390 1
532575 99532575 1001 86380 86390 1
533217 99533217 1001 86380 86390 1
533808 99533808 1001 86380 86390 1
533504 99533504 1001 86380 86390 1
533596 99533596 1001 86380 86390 1
534004 99534004 1001 86380 86390 1
534580 99534580 1001 86380 86390 1
534366 99534366 1001 86380 86390 1
534198 99534198 1001 86380 86390 1
534694 99534694 1001 86380 86390 1
535428 99535428 1001 86380 86390 1
535216 99535216 1001 86380 86390 1
535229 99535229 1001 86380 86390 1
535285 99535285 1001 86380 86390 1
535208 99535208 1001 86380 86390 1
534892 99534892 1001 86380 86390 1
535562 99535562 1001 86380 86390 1
535656 99535656 1001 86380 86390 1
535556 99535556 1001 86380 86390 1
536107 99536107 1001 86380 86390 1
536072 99536072 1001 86380 86390 1
535932 99535932 1001 86380 86390 1
535898 99535898 1001 86380 86390 1
535808 99535808 1001 86380 86390 1
535924 99535924 1001 86380 86390 1
536507 99536507 1001 86380 86390 1
536366 99536366 1001 86380 86390 1
536384 99536384 1001 86380 86390 1
536807 99536807 1001 86380 86390 1
536673 99536673 1001 86380 86390 1
536714 99536714 1001 86380 86390 1
537254 99537254 1001 86380 86390 1
537262 99537262 1001 86380 86390 1
537936 99537936 1001 86380 86390 1
537726 99537726 1001 86380 86390 1
537407 99537407 1001 86380 86390 1
537477 99537477 1001 86380 86390 1
537415 99537415 1001 86380 86390 1
538713 99538713 1001 86380 86390 1
538726 99538726 1001 86380 86390 1
538798 99538798 1001 86380 86390 1
538619 99538619 1001 86380 86390 1
538477 99538477 1001 86380 86390 1
538362 99538362 1001 86380 86390 1
538302 99538302 1001 86380 86390 1
538916 99538916 1001 86380 86390 1
538826 99538826 1001 86380 86390 1
539536 99539536 1001 86380 86390 1
539405 99539405 1001 86380 86390 1
539038 99539038 1001 86380 86390 1
539079 99539079 1001 86380 86390 1
539054 99539054 1001 86380 86390 1
539645 99539645 1001 86380 86390 1
540362 99540362 1001 86380 86390 1
540145 99540145 1001 86380 86390 1
540163 99540163 1001 86380 86390 1
540189 99540189 1001 86380 86390 1
540661 99540661 1001 86380 86390 1
541106 99541106 1001 86380 86390 1
541211 99541211 1001 86380 86390 1
541225 99541225 1001 86380 86390 1
540732 99540732 1001 86380 86390 1
540748 99540748 1001 86380 86390 1
541380 99541380 1001 86380 86390 1
541734 99541734 1001 86380 86390 1
542260 99542260 1001 86380 86390 1
542273 99542273 1001 86380 86390 1
542196 99542196 1001 86380 86390 1
542843 99542843 1001 86380 86390 1
542910 99542910 1001 86380 86390 1
542886 99542886 1001 86380 86390 1
542812 99542812 1001 86380 86390 1
542679 99542679 1001 86380 86390 1
543077 99543077 1001 86380 86390 1
543110 99543110 1001 86380 86390 1
543671 99543671 1001 86380 86390 1
543741 99543741 1001 86380 86390 1
543569 99543569 1001 86380 86390 1
543462 99543462 1001 86380 86390 1
543440 99543440 1001 86380 86390 1
543335 99543335 1001 86380 86390 1
544138 99544138 1001 86380 86390 1
544165 99544165 1001 86380 86390 1
544130 99544130 1001 86380 86390 1
415367 769 1001 6780 7197 1
519458 874 1001 67164 67464 1
400225 99400225 1001 86380 86390 1
400637 99400637 1001 86380 86390 1
400911 99400911 1001 86380 86390 1
400941 99400941 1001 86380 86390 1
401212 99401212 1001 86380 86390 1
401312 99401312 1001 86380 86390 1
401480 99401480 1001 86380 86390 1
401589 99401589 1001 86380 86390 1
401739 99401739 1001 86380 86390 1
401944 99401944 1001 86380 86390 1
402378 99402378 1001 86380 86390 1
402511 99402511 1001 86380 86390 1
402630 99402630 1001 86380 86390 1
403185 99403185 1001 86380 86390 1
403155 99403155 1001 86380 86390 1
403119 99403119 1001 86380 86390 1
403271 99403271 1001 86380 86390 1
403833 99403833 1001 86380 86390 1
404542 99404542 1001 86380 86390 1
404562 99404562 1001 86380 86390 1
404610 99404610 1001 86380 86390 1
405259 99405259 1001 86380 86390 1
405650 99405650 1001 86380 86390 1
405728 99405728 1001 86380 86390 1
405679 99405679 1001 86380 86390 1
405783 99405783 1001 86380 86390 1
405830 99405830 1001 86380 86390 1
406402 99406402 1001 86380 86390 1
406722 99406722 1001 86380 86390 1
406793 99406793 1001 86380 86390 1
406977 99406977 1001 86380 86390 1
408042 99408042 1001 86380 86390 1
408097 99408097 1001 86380 86390 1
408272 99408272 1001 86380 86390 1
408372 99408372 1001 86380 86390 1
408376 99408376 1001 86380 86390 1
408532 99408532 1001 86380 86390 1
408714 99408714 1001 86380 86390 1
409331 99409331 1001 86380 86390 1
409684 99409684 1001 86380 86390 1
410068 99410068 1001 86380 86390 1
410388 99410388 1001 86380 86390 1
410423 99410423 1001 86380 86390 1
410582 99410582 1001 86380 86390 1
410771 99410771 1001 86380 86390 1
410855 99410855 1001 86380 86390 1
410848 99410848 1001 86380 86390 1
410979 99410979 1001 86380 86390 1
410984 99410984 1001 86380 86390 1
411074 99411074 1001 86380 86390 1
411082 99411082 1001 86380 86390 1
411224 99411224 1001 86380 86390 1
411340 99411340 1001 86380 86390 1
411628 99411628 1001 86380 86390 1
411572 99411572 1001 86380 86390 1
411879 99411879 1001 86380 86390 1
412210 99412210 1001 86380 86390 1
412351 99412351 1001 86380 86390 1
413001 99413001 1001 86380 86390 1
413077 99413077 1001 86380 86390 1
413108 99413108 1001 86380 86390 1
412815 99412815 1001 86380 86390 1
414100 99414100 1001 86380 86390 1
414972 99414972 1001 86380 86390 1
414663 99414663 1001 86380 86390 1
415557 99415557 1001 86380 86390 1
415333 99415333 1001 86380 86390 1
416938 99416938 1001 86380 86390 1
416843 99416843 1001 86380 86390 1
416370 99416370 1001 86380 86390 1
416267 99416267 1001 86380 86390 1
415882 99415882 1001 86380 86390 1
416122 99416122 1001 86380 86390 1
415741 99415741 1001 86380 86390 1
415822 99415822 1001 86380 86390 1
417236 99417236 1001 86380 86390 1
417185 99417185 1001 86380 86390 1
418509 99418509 1001 86380 86390 1
418556 99418556 1001 86380 86390 1
418557 99418557 1001 86380 86390 1
418587 99418587 1001 86380 86390 1
418452 99418452 1001 86380 86390 1
418381 99418381 1001 86380 86390 1
418071 99418071 1001 86380 86390 1
417714 99417714 1001 86380 86390 1
417927 99417927 1001 86380 86390 1
419148 99419148 1001 86380 86390 1
418868 99418868 1001 86380 86390 1
420090 99420090 1001 86380 86390 1
420167 99420167 1001 86380 86390 1
419745 99419745 1001 86380 86390 1
419963 99419963 1001 86380 86390 1
419580 99419580 1001 86380 86390 1
420487 99420487 1001 86380 86390 1
421838 99421838 1001 86380 86390 1
421585 99421585 1001 86380 86390 1
421671 99421671 1001 86380 86390 1
421441 99421441 1001 86380 86390 1
421465 99421465 1001 86380 86390 1
421632 99421632 1001 86380 86390 1
421223 99421223 1001 86380 86390 1
422334 99422334 1001 86380 86390 1
422317 99422317 1001 86380 86390 1
422466 99422466 1001 86380 86390 1
423664 99423664 1001 86380 86390 1
423733 99423733 1001 86380 86390 1
422960 99422960 1001 86380 86390 1
423101 99423101 1001 86380 86390 1
422996 99422996 1001 86380 86390 1
422826 99422826 1001 86380 86390 1
425139 99425139 1001 86380 86390 1
424826 99424826 1001 86380 86390 1
424938 99424938 1001 86380 86390 1
424971 99424971 1001 86380 86390 1
424438 99424438 1001 86380 86390 1
424278 99424278 1001 86380 86390 1
424335 99424335 1001 86380 86390 1
425694 99425694 1001 86380 86390 1
425520 99425520 1001 86380 86390 1
426554 99426554 1001 86380 86390 1
427229 99427229 1001 86380 86390 1
427161 99427161 1001 86380 86390 1
428138 99428138 1001 86380 86390 1
427955 99427955 1001 86380 86390 1
427576 99427576 1001 86380 86390 1
427794 99427794 1001 86380 86390 1
427727 99427727 1001 86380 86390 1
430028 99430028 1001 86380 86390 1
430060 99430060 1001 86380 86390 1
429645 99429645 1001 86380 86390 1
430683 99430683 1001 86380 86390 1
430748 99430748 1001 86380 86390 1
431874 99431874 1001 86380 86390 1
432266 99432266 1001 86380 86390 1
433159 99433159 1001 86380 86390 1
433268 99433268 1001 86380 86390 1
433031 99433031 1001 86380 86390 1
433966 99433966 1001 86380 86390 1
433745 99433745 1001 86380 86390 1
433934 99433934 1001 86380 86390 1
434819 99434819 1001 86380 86390 1
434890 99434890 1001 86380 86390 1
434263 99434263 1001 86380 86390 1
435616 99435616 1001 86380 86390 1
435675 99435675 1001 86380 86390 1
437047 99437047 1001 86380 86390 1
436833 99436833 1001 86380 86390 1
437027 99437027 1001 86380 86390 1
437129 99437129 1001 86380 86390 1
436886 99436886 1001 86380 86390 1
436539 99436539 1001 86380 86390 1
300033 99300033 1001 86380 86390 1
300550 99300550 1001 86380 86390 1
300583 99300583 1001 86380 86390 1
300435 99300435 1001 86380 86390 1
300388 99300388 1001 86380 86390 1
300291 99300291 1001 86380 86390 1
300910 99300910 1001 86380 86390 1
300916 99300916 1001 86380 86390 1
301422 99301422 1001 86380 86390 1
300992 99300992 1001 86380 86390 1
301734 99301734 1001 86380 86390 1
302352 99302352 1001 86380 86390 1
302360 99302360 1001 86380 86390 1
302098 99302098 1001 86380 86390 1
302073 99302073 1001 86380 86390 1
301999 99301999 1001 86380 86390 1
302534 99302534 1001 86380 86390 1
302517 99302517 1001 86380 86390 1
303026 99303026 1001 86380 86390 1
303121 99303121 1001 86380 86390 1
302952 99302952 1001 86380 86390 1
302904 99302904 1001 86380 86390 1
302818 99302818 1001 86380 86390 1
303391 99303391 1001 86380 86390 1
303314 99303314 1001 86380 86390 1
303962 99303962 1001 86380 86390 1
303730 99303730 1001 86380 86390 1
303642 99303642 1001 86380 86390 1
303601 99303601 1001 86380 86390 1
303550 99303550 1001 86380 86390 1
304230 99304230 1001 86380 86390 1
304693 99304693 1001 86380 86390 1
304695 99304695 1001 86380 86390 1
304736 99304736 1001 86380 86390 1
304676 99304676 1001 86380 86390 1
304716 99304716 1001 86380 86390 1
304269 99304269 1001 86380 86390 1
304431 99304431 1001 86380 86390 1
304923 99304923 1001 86380 86390 1
305667 99305667 1001 86380 86390 1
305671 99305671 1001 86380 86390 1
305567 99305567 1001 86380 86390 1
305396 99305396 1001 86380 86390 1
305334 99305334 1001 86380 86390 1
500056 99500056 1001 86380 86390 1
500046 99500046 1001 86380 86390 1
500151 99500151 1001 86380 86390 1
500686 99500686 1001 86380 86390 1
500700 99500700 1001 86380 86390 1
500471 99500471 1001 86380 86390 1
500600 99500600 1001 86380 86390 1
500554 99500554 1001 86380 86390 1
500195 99500195 1001 86380 86390 1
500242 99500242 1001 86380 86390 1
500842 99500842 1001 86380 86390 1
500984 99500984 1001 86380 86390 1
501331 99501331 1001 86380 86390 1
501262 99501262 1001 86380 86390 1
501203 99501203 1001 86380 86390 1
501116 99501116 1001 86380 86390 1
501653 99501653 1001 86380 86390 1
501643 99501643 1001 86380 86390 1
502354 99502354 1001 86380 86390 1
502440 99502440 1001 86380 86390 1
502383 99502383 1001 86380 86390 1
502117 99502117 1001 86380 86390 1
501846 99501846 1001 86380 86390 1
502029 99502029 1001 86380 86390 1
501921 99501921 1001 86380 86390 1
502649 99502649 1001 86380 86390 1
503140 99503140 1001 86380 86390 1
502938 99502938 1001 86380 86390 1
502965 99502965 1001 86380 86390 1
503356 99503356 1001 86380 86390 1
503487 99503487 1001 86380 86390 1
503350 99503350 1001 86380 86390 1
504069 99504069 1001 86380 86390 1
503928 99503928 1001 86380 86390 1
504011 99504011 1001 86380 86390 1
504200 99504200 1001 86380 86390 1
504123 99504123 1001 86380 86390 1
504803 99504803 1001 86380 86390 1
504910 99504910 1001 86380 86390 1
504610 99504610 1001 86380 86390 1
504586 99504586 1001 86380 86390 1
504506 99504506 1001 86380 86390 1
504481 99504481 1001 86380 86390 1
505037 99505037 1001 86380 86390 1
505050 99505050 1001 86380 86390 1
504976 99504976 1001 86380 86390 1
504990 99504990 1001 86380 86390 1
505592 99505592 1001 86380 86390 1
505606 99505606 1001 86380 86390 1
505697 99505697 1001 86380 86390 1
505601 99505601 1001 86380 86390 1
505465 99505465 1001 86380 86390 1
505416 99505416 1001 86380 86390 1
505210 99505210 1001 86380 86390 1
505252 99505252 1001 86380 86390 1
505773 99505773 1001 86380 86390 1
505904 99505904 1001 86380 86390 1
505905 99505905 1001 86380 86390 1
505973 99505973 1001 86380 86390 1
506288 99506288 1001 86380 86390 1
506169 99506169 1001 86380 86390 1
506122 99506122 1001 86380 86390 1
506086 99506086 1001 86380 86390 1
506052 99506052 1001 86380 86390 1
506642 99506642 1001 86380 86390 1
506760 99506760 1001 86380 86390 1
507353 99507353 1001 86380 86390 1
507179 99507179 1001 86380 86390 1
507169 99507169 1001 86380 86390 1
507015 99507015 1001 86380 86390 1
507071 99507071 1001 86380 86390 1
507020 99507020 1001 86380 86390 1
506803 99506803 1001 86380 86390 1
506855 99506855 1001 86380 86390 1
506817 99506817 1001 86380 86390 1
506871 99506871 1001 86380 86390 1
506874 99506874 1001 86380 86390 1
506875 99506875 1001 86380 86390 1
506888 99506888 1001 86380 86390 1
506802 99506802 1001 86380 86390 1
507469 99507469 1001 86380 86390 1
507964 99507964 1001 86380 86390 1
507657 99507657 1001 86380 86390 1
507793 99507793 1001 86380 86390 1
508402 99508402 1001 86380 86390 1
508345 99508345 1001 86380 86390 1
509040 99509040 1001 86380 86390 1
508997 99508997 1001 86380 86390 1
508667 99508667 1001 86380 86390 1
508828 99508828 1001 86380 86390 1
508479 99508479 1001 86380 86390 1
508653 99508653 1001 86380 86390 1
509808 99509808 1001 86380 86390 1
509502 99509502 1001 86380 86390 1
509673 99509673 1001 86380 86390 1
509387 99509387 1001 86380 86390 1
509430 99509430 1001 86380 86390 1
509394 99509394 1001 86380 86390 1
509920 99509920 1001 86380 86390 1
510665 99510665 1001 86380 86390 1
510631 99510631 1001 86380 86390 1
510319 99510319 1001 86380 86390 1
510425 99510425 1001 86380 86390 1
510438 99510438 1001 86380 86390 1
510302 99510302 1001 86380 86390 1
510204 99510204 1001 86380 86390 1
510244 99510244 1001 86380 86390 1
510898 99510898 1001 86380 86390 1
510822 99510822 1001 86380 86390 1
511419 99511419 1001 86380 86390 1
511423 99511423 1001 86380 86390 1
511102 99511102 1001 86380 86390 1
511646 99511646 1001 86380 86390 1
512308 99512308 1001 86380 86390 1
512298 99512298 1001 86380 86390 1
512234 99512234 1001 86380 86390 1
512124 99512124 1001 86380 86390 1
512132 99512132 1001 86380 86390 1
511918 99511918 1001 86380 86390 1
512430 99512430 1001 86380 86390 1
513095 99513095 1001 86380 86390 1
513033 99513033 1001 86380 86390 1
512688 99512688 1001 86380 86390 1
512782 99512782 1001 86380 86390 1
513242 99513242 1001 86380 86390 1
513333 99513333 1001 86380 86390 1
512585 99512585 1001 86380 86390 1
513236 99513236 1001 86380 86390 1
513237 99513237 1001 86380 86390 1
513330 99513330 1001 86380 86390 1
513903 99513903 1001 86380 86390 1
513882 99513882 1001 86380 86390 1
514023 99514023 1001 86380 86390 1
513713 99513713 1001 86380 86390 1
513637 99513637 1001 86380 86390 1
513504 99513504 1001 86380 86390 1
514207 99514207 1001 86380 86390 1
514749 99514749 1001 86380 86390 1
514971 99514971 1001 86380 86390 1
515025 99515025 1001 86380 86390 1
514916 99514916 1001 86380 86390 1
514969 99514969 1001 86380 86390 1
515563 99515563 1001 86380 86390 1
515466 99515466 1001 86380 86390 1
515435 99515435 1001 86380 86390 1
515251 99515251 1001 86380 86390 1
515216 99515216 1001 86380 86390 1
515230 99515230 1001 86380 86390 1
515777 99515777 1001 86380 86390 1
516474 99516474 1001 86380 86390 1
516480 99516480 1001 86380 86390 1
516186 99516186 1001 86380 86390 1
515938 99515938 1001 86380 86390 1
516636 99516636 1001 86380 86390 1
516511 99516511 1001 86380 86390 1
517237 99517237 1001 86380 86390 1
517140 99517140 1001 86380 86390 1
517003 99517003 1001 86380 86390 1
517023 99517023 1001 86380 86390 1
517024 99517024 1001 86380 86390 1
516768 99516768 1001 86380 86390 1
517466 99517466 1001 86380 86390 1
517365 99517365 1001 86380 86390 1
517511 99517511 1001 86380 86390 1
517878 99517878 1001 86380 86390 1
517828 99517828 1001 86380 86390 1
517592 99517592 1001 86380 86390 1
518366 99518366 1001 86380 86390 1
518352 99518352 1001 86380 86390 1
518840 99518840 1001 86380 86390 1
518918 99518918 1001 86380 86390 1
518616 99518616 1001 86380 86390 1
518421 99518421 1001 86380 86390 1
518411 99518411 1001 86380 86390 1
518412 99518412 1001 86380 86390 1
519039 99519039 1001 86380 86390 1
519701 99519701 1001 86380 86390 1
519325 99519325 1001 86380 86390 1
519368 99519368 1001 86380 86390 1
519370 99519370 1001 86380 86390 1
520000 99520000 1001 86380 86390 1
520572 99520572 1001 86380 86390 1
520102 99520102 1001 86380 86390 1
520117 99520117 1001 86380 86390 1
521299 99521299 1001 86380 86390 1
521266 99521266 1001 86380 86390 1
521268 99521268 1001 86380 86390 1
521158 99521158 1001 86380 86390 1
520989 99520989 1001 86380 86390 1
520979 99520979 1001 86380 86390 1
520929 99520929 1001 86380 86390 1
520955 99520955 1001 86380 86390 1
521469 99521469 1001 86380 86390 1
522102 99522102 1001 86380 86390 1
522991 99522991 1001 86380 86390 1
522932 99522932 1001 86380 86390 1
522958 99522958 1001 86380 86390 1
522889 99522889 1001 86380 86390 1
522748 99522748 1001 86380 86390 1
522656 99522656 1001 86380 86390 1
523820 99523820 1001 86380 86390 1
523731 99523731 1001 86380 86390 1
523630 99523630 1001 86380 86390 1
523482 99523482 1001 86380 86390 1
523354 99523354 1001 86380 86390 1
523463 99523463 1001 86380 86390 1
524661 99524661 1001 86380 86390 1
524223 99524223 1001 86380 86390 1
524250 99524250 1001 86380 86390 1
524871 99524871 1001 86380 86390 1
524795 99524795 1001 86380 86390 1
524843 99524843 1001 86380 86390 1
525354 99525354 1001 86380 86390 1
525203 99525203 1001 86380 86390 1
525026 99525026 1001 86380 86390 1
525078 99525078 1001 86380 86390 1
524987 99524987 1001 86380 86390 1
525766 99525766 1001 86380 86390 1
525771 99525771 1001 86380 86390 1
525682 99525682 1001 86380 86390 1
526399 99526399 1001 86380 86390 1
526418 99526418 1001 86380 86390 1
526076 99526076 1001 86380 86390 1
525831 99525831 1001 86380 86390 1
525961 99525961 1001 86380 86390 1
527185 99527185 1001 86380 86390 1
527173 99527173 1001 86380 86390 1
526982 99526982 1001 86380 86390 1
527001 99527001 1001 86380 86390 1
527405 99527405 1001 86380 86390 1
527279 99527279 1001 86380 86390 1
527284 99527284 1001 86380 86390 1
527965 99527965 1001 86380 86390 1
527734 99527734 1001 86380 86390 1
527856 99527856 1001 86380 86390 1
528837 99528837 1001 86380 86390 1
528712 99528712 1001 86380 86390 1
528725 99528725 1001 86380 86390 1
528784 99528784 1001 86380 86390 1
528687 99528687 1001 86380 86390 1
528525 99528525 1001 86380 86390 1
528935 99528935 1001 86380 86390 1
529524 99529524 1001 86380 86390 1
529473 99529473 1001 86380 86390 1
529198 99529198 1001 86380 86390 1
529246 99529246 1001 86380 86390 1
529260 99529260 1001 86380 86390 1
529806 99529806 1001 86380 86390 1
529770 99529770 1001 86380 86390 1
530460 99530460 1001 86380 86390 1
530283 99530283 1001 86380 86390 1
530148 99530148 1001 86380 86390 1
530670 99530670 1001 86380 86390 1
530647 99530647 1001 86380 86390 1
530609 99530609 1001 86380 86390 1
530650 99530650 1001 86380 86390 1
530626 99530626 1001 86380 86390 1
530562 99530562 1001 86380 86390 1
531356 99531356 1001 86380 86390 1
531166 99531166 1001 86380 86390 1
531142 99531142 1001 86380 86390 1
530992 99530992 1001 86380 86390 1
530864 99530864 1001 86380 86390 1
530803 99530803 1001 86380 86390 1
530855 99530855 1001 86380 86390 1
531412 99531412 1001 86380 86390 1
531543 99531543 1001 86380 86390 1
532039 99532039 1001 86380 86390 1
532131 99532131 1001 86380 86390 1
531988 99531988 1001 86380 86390 1
531973 99531973 1001 86380 86390 1
531714 99531714 1001 86380 86390 1
532233 99532233 1001 86380 86390 1
532313 99532313 1001 86380 86390 1
532958 99532958 1001 86380 86390 1
533106 99533106 1001 86380 86390 1
533189 99533189 1001 86380 86390 1
533511 99533511 1001 86380 86390 1
533528 99533528 1001 86380 86390 1
533422 99533422 1001 86380 86390 1
533423 99533423 1001 86380 86390 1
533259 99533259 1001 86380 86390 1
534011 99534011 1001 86380 86390 1
533885 99533885 1001 86380 86390 1
534547 99534547 1001 86380 86390 1
534191 99534191 1001 86380 86390 1
535012 99535012 1001 86380 86390 1
535657 99535657 1001 86380 86390 1
536169 99536169 1001 86380 86390 1
536133 99536133 1001 86380 86390 1
535943 99535943 1001 86380 86390 1
536438 99536438 1001 86380 86390 1
536388 99536388 1001 86380 86390 1
536410 99536410 1001 86380 86390 1
537041 99537041 1001 86380 86390 1
537016 99537016 1001 86380 86390 1
536852 99536852 1001 86380 86390 1
536653 99536653 1001 86380 86390 1
536745 99536745 1001 86380 86390 1
537792 99537792 1001 86380 86390 1
537885 99537885 1001 86380 86390 1
537696 99537696 1001 86380 86390 1
537393 99537393 1001 86380 86390 1
537484 99537484 1001 86380 86390 1
537409 99537409 1001 86380 86390 1
537519 99537519 1001 86380 86390 1
537416 99537416 1001 86380 86390 1
538786 99538786 1001 86380 86390 1
538803 99538803 1001 86380 86390 1
538351 99538351 1001 86380 86390 1
538203 99538203 1001 86380 86390 1
538985 99538985 1001 86380 86390 1
538817 99538817 1001 86380 86390 1
538845 99538845 1001 86380 86390 1
539204 99539204 1001 86380 86390 1
539066 99539066 1001 86380 86390 1
539800 99539800 1001 86380 86390 1
539686 99539686 1001 86380 86390 1
540316 99540316 1001 86380 86390 1
540446 99540446 1001 86380 86390 1
540232 99540232 1001 86380 86390 1
540064 99540064 1001 86380 86390 1
539880 99539880 1001 86380 86390 1
540509 99540509 1001 86380 86390 1
541141 99541141 1001 86380 86390 1
541094 99541094 1001 86380 86390 1
540894 99540894 1001 86380 86390 1
540939 99540939 1001 86380 86390 1
540712 99540712 1001 86380 86390 1
540719 99540719 1001 86380 86390 1
542009 99542009 1001 86380 86390 1
541705 99541705 1001 86380 86390 1
541632 99541632 1001 86380 86390 1
542291 99542291 1001 86380 86390 1
542192 99542192 1001 86380 86390 1
542918 99542918 1001 86380 86390 1
542837 99542837 1001 86380 86390 1
542800 99542800 1001 86380 86390 1
542666 99542666 1001 86380 86390 1
542661 99542661 1001 86380 86390 1
542405 99542405 1001 86380 86390 1
542367 99542367 1001 86380 86390 1
542420 99542420 1001 86380 86390 1
542981 99542981 1001 86380 86390 1
543076 99543076 1001 86380 86390 1
543093 99543093 1001 86380 86390 1
543132 99543132 1001 86380 86390 1
543504 99543504 1001 86380 86390 1
543561 99543561 1001 86380 86390 1
543183 99543183 1001 86380 86390 1
544294 99544294 1001 86380 86390 1
544005 99544005 1001 86380 86390 1
544117 99544117 1001 86380 86390 1
544079 99544079 1001 86380 86390 1
544649 99544649 1001 86380 86390 1
544679 99544679 1001 86380 86390 1
544602 99544602 1001 86380 86390 1
544734 99544734 1001 86380 86390 1
500131 696 1002 26343 30160 1
527974 1127 1001 58846 59145 1
400060 99400060 1001 86380 86390 1
400232 99400232 1001 86380 86390 1
400390 99400390 1001 86380 86390 1
400953 99400953 1001 86380 86390 1
400960 99400960 1001 86380 86390 1
401102 99401102 1001 86380 86390 1
401436 99401436 1001 86380 86390 1
401527 99401527 1001 86380 86390 1
401564 99401564 1001 86380 86390 1
401976 99401976 1001 86380 86390 1
402166 99402166 1001 86380 86390 1
402192 99402192 1001 86380 86390 1
402227 99402227 1001 86380 86390 1
402179 99402179 1001 86380 86390 1
402233 99402233 1001 86380 86390 1
402818 99402818 1001 86380 86390 1
402900 99402900 1001 86380 86390 1
403189 99403189 1001 86380 86390 1
403690 99403690 1001 86380 86390 1
404140 99404140 1001 86380 86390 1
404533 99404533 1001 86380 86390 1
404644 99404644 1001 86380 86390 1
404843 99404843 1001 86380 86390 1
404954 99404954 1001 86380 86390 1
404909 99404909 1001 86380 86390 1
405077 99405077 1001 86380 86390 1
405446 99405446 1001 86380 86390 1
405524 99405524 1001 86380 86390 1
405828 99405828 1001 86380 86390 1
405962 99405962 1001 86380 86390 1
406032 99406032 1001 86380 86390 1
406036 99406036 1001 86380 86390 1
406102 99406102 1001 86380 86390 1
406185 99406185 1001 86380 86390 1
406193 99406193 1001 86380 86390 1
406873 99406873 1001 86380 86390 1
407003 99407003 1001 86380 86390 1
407074 99407074 1001 86380 86390 1
407639 99407639 1001 86380 86390 1
408083 99408083 1001 86380 86390 1
408002 99408002 1001 86380 86390 1
408194 99408194 1001 86380 86390 1
408348 99408348 1001 86380 86390 1
408315 99408315 1001 86380 86390 1
408425 99408425 1001 86380 86390 1
408870 99408870 1001 86380 86390 1
409051 99409051 1001 86380 86390 1
409337 99409337 1001 86380 86390 1
409318 99409318 1001 86380 86390 1
410300 99410300 1001 86380 86390 1
411171 99411171 1001 86380 86390 1
411698 99411698 1001 86380 86390 1
411853 99411853 1001 86380 86390 1
411893 99411893 1001 86380 86390 1
413491 99413491 1001 86380 86390 1
413416 99413416 1001 86380 86390 1
413330 99413330 1001 86380 86390 1
413037 99413037 1001 86380 86390 1
412910 99412910 1001 86380 86390 1
412960 99412960 1001 86380 86390 1
412998 99412998 1001 86380 86390 1
414567 99414567 1001 86380 86390 1
414804 99414804 1001 86380 86390 1
415574 99415574 1001 86380 86390 1
415711 99415711 1001 86380 86390 1
415354 99415354 1001 86380 86390 1
415496 99415496 1001 86380 86390 1
415667 99415667 1001 86380 86390 1
416903 99416903 1001 86380 86390 1
416720 99416720 1001 86380 86390 1
416982 99416982 1001 86380 86390 1
416692 99416692 1001 86380 86390 1
415813 99415813 1001 86380 86390 1
417133 99417133 1001 86380 86390 1
417531 99417531 1001 86380 86390 1
418586 99418586 1001 86380 86390 1
418062 99418062 1001 86380 86390 1
418175 99418175 1001 86380 86390 1
418853 99418853 1001 86380 86390 1
419722 99419722 1001 86380 86390 1
420462 99420462 1001 86380 86390 1
421348 99421348 1001 86380 86390 1
421507 99421507 1001 86380 86390 1
421511 99421511 1001 86380 86390 1
421647 99421647 1001 86380 86390 1
421111 99421111 1001 86380 86390 1
420956 99420956 1001 86380 86390 1
421139 99421139 1001 86380 86390 1
423595 99423595 1001 86380 86390 1
423038 99423038 1001 86380 86390 1
423159 99423159 1001 86380 86390 1
422853 99422853 1001 86380 86390 1
425172 99425172 1001 86380 86390 1
425108 99425108 1001 86380 86390 1
425227 99425227 1001 86380 86390 1
424905 99424905 1001 86380 86390 1
424920 99424920 1001 86380 86390 1
424387 99424387 1001 86380 86390 1
425531 99425531 1001 86380 86390 1
425616 99425616 1001 86380 86390 1
426923 99426923 1001 86380 86390 1
426646 99426646 1001 86380 86390 1
426065 99426065 1001 86380 86390 1
428540 99428540 1001 86380 86390 1
428353 99428353 1001 86380 86390 1
428254 99428254 1001 86380 86390 1
428337 99428337 1001 86380 86390 1
427988 99427988 1001 86380 86390 1
427911 99427911 1001 86380 86390 1
430288 99430288 1001 86380 86390 1
429674 99429674 1001 86380 86390 1
429791 99429791 1001 86380 86390 1
429899 99429899 1001 86380 86390 1
429483 99429483 1001 86380 86390 1
429378 99429378 1001 86380 86390 1
429238 99429238 1001 86380 86390 1
430464 99430464 1001 86380 86390 1
431627 99431627 1001 86380 86390 1
431305 99431305 1001 86380 86390 1
431122 99431122 1001 86380 86390 1
430870 99430870 1001 86380 86390 1
432288 99432288 1001 86380 86390 1
432061 99432061 1001 86380 86390 1
432334 99432334 1001 86380 86390 1
433600 99433600 1001 86380 86390 1
432939 99432939 1001 86380 86390 1
432736 99432736 1001 86380 86390 1
433913 99433913 1001 86380 86390 1
434040 99434040 1001 86380 86390 1
433972 99433972 1001 86380 86390 1
434703 99434703 1001 86380 86390 1
435527 99435527 1001 86380 86390 1
435852 99435852 1001 86380 86390 1
437133 99437133 1001 86380 86390 1
436428 99436428 1001 86380 86390 1
436024 99436024 1001 86380 86390 1
300008 99300008 1001 86380 86390 1
300541 99300541 1001 86380 86390 1
300594 99300594 1001 86380 86390 1
300533 99300533 1001 86380 86390 1
300331 99300331 1001 86380 86390 1
300441 99300441 1001 86380 86390 1
300418 99300418 1001 86380 86390 1
300265 99300265 1001 86380 86390 1
300275 99300275 1001 86380 86390 1
300759 99300759 1001 86380 86390 1
300733 99300733 1001 86380 86390 1
300905 99300905 1001 86380 86390 1
301370 99301370 1001 86380 86390 1
301209 99301209 1001 86380 86390 1
301238 99301238 1001 86380 86390 1
300948 99300948 1001 86380 86390 1
301609 99301609 1001 86380 86390 1
301570 99301570 1001 86380 86390 1
301679 99301679 1001 86380 86390 1
302318 99302318 1001 86380 86390 1
302267 99302267 1001 86380 86390 1
302206 99302206 1001 86380 86390 1
302313 99302313 1001 86380 86390 1
301902 99301902 1001 86380 86390 1
301891 99301891 1001 86380 86390 1
301904 99301904 1001 86380 86390 1
301781 99301781 1001 86380 86390 1
302926 99302926 1001 86380 86390 1
302863 99302863 1001 86380 86390 1
302929 99302929 1001 86380 86390 1
302614 99302614 1001 86380 86390 1
302666 99302666 1001 86380 86390 1
302790 99302790 1001 86380 86390 1
303339 99303339 1001 86380 86390 1
303960 99303960 1001 86380 86390 1
303662 99303662 1001 86380 86390 1
303775 99303775 1001 86380 86390 1
304057 99304057 1001 86380 86390 1
304161 99304161 1001 86380 86390 1
304177 99304177 1001 86380 86390 1
304103 99304103 1001 86380 86390 1
304068 99304068 1001 86380 86390 1
304785 99304785 1001 86380 86390 1
304774 99304774 1001 86380 86390 1
304671 99304671 1001 86380 86390 1
304244 99304244 1001 86380 86390 1
304324 99304324 1001 86380 86390 1
305016 99305016 1001 86380 86390 1
305520 99305520 1001 86380 86390 1
305277 99305277 1001 86380 86390 1
305257 99305257 1001 86380 86390 1
500172 99500172 1001 86380 86390 1
500713 99500713 1001 86380 86390 1
500756 99500756 1001 86380 86390 1
500693 99500693 1001 86380 86390 1
500582 99500582 1001 86380 86390 1
500508 99500508 1001 86380 86390 1
500875 99500875 1001 86380 86390 1
500945 99500945 1001 86380 86390 1
501617 99501617 1001 86380 86390 1
501392 99501392 1001 86380 86390 1
501420 99501420 1001 86380 86390 1
501034 99501034 1001 86380 86390 1
501184 99501184 1001 86380 86390 1
501664 99501664 1001 86380 86390 1
501693 99501693 1001 86380 86390 1
501762 99501762 1001 86380 86390 1
502342 99502342 1001 86380 86390 1
502453 99502453 1001 86380 86390 1
501902 99501902 1001 86380 86390 1
501994 99501994 1001 86380 86390 1
502021 99502021 1001 86380 86390 1
503151 99503151 1001 86380 86390 1
503096 99503096 1001 86380 86390 1
503062 99503062 1001 86380 86390 1
503881 99503881 1001 86380 86390 1
503529 99503529 1001 86380 86390 1
504246 99504246 1001 86380 86390 1
504894 99504894 1001 86380 86390 1
504651 99504651 1001 86380 86390 1
504639 99504639 1001 86380 86390 1
504568 99504568 1001 86380 86390 1
504327 99504327 1001 86380 86390 1
505136 99505136 1001 86380 86390 1
505015 99505015 1001 86380 86390 1
505632 99505632 1001 86380 86390 1
505711 99505711 1001 86380 86390 1
505380 99505380 1001 86380 86390 1
505421 99505421 1001 86380 86390 1
505850 99505850 1001 86380 86390 1
505867 99505867 1001 86380 86390 1
506241 99506241 1001 86380 86390 1
506100 99506100 1001 86380 86390 1
506612 99506612 1001 86380 86390 1
506704 99506704 1001 86380 86390 1
506984 99506984 1001 86380 86390 1
506955 99506955 1001 86380 86390 1
507483 99507483 1001 86380 86390 1
508172 99508172 1001 86380 86390 1
508110 99508110 1001 86380 86390 1
508138 99508138 1001 86380 86390 1
507876 99507876 1001 86380 86390 1
507943 99507943 1001 86380 86390 1
507866 99507866 1001 86380 86390 1
507696 99507696 1001 86380 86390 1
508283 99508283 1001 86380 86390 1
509015 99509015 1001 86380 86390 1
509067 99509067 1001 86380 86390 1
508858 99508858 1001 86380 86390 1
508807 99508807 1001 86380 86390 1
508548 99508548 1001 86380 86390 1
508580 99508580 1001 86380 86390 1
509257 99509257 1001 86380 86390 1
509755 99509755 1001 86380 86390 1
509611 99509611 1001 86380 86390 1
509588 99509588 1001 86380 86390 1
509420 99509420 1001 86380 86390 1
509408 99509408 1001 86380 86390 1
510014 99510014 1001 86380 86390 1
510037 99510037 1001 86380 86390 1
510576 99510576 1001 86380 86390 1
510379 99510379 1001 86380 86390 1
510198 99510198 1001 86380 86390 1
510280 99510280 1001 86380 86390 1
510308 99510308 1001 86380 86390 1
511504 99511504 1001 86380 86390 1
511376 99511376 1001 86380 86390 1
511341 99511341 1001 86380 86390 1
511147 99511147 1001 86380 86390 1
510985 99510985 1001 86380 86390 1
511082 99511082 1001 86380 86390 1
511565 99511565 1001 86380 86390 1
511657 99511657 1001 86380 86390 1
511613 99511613 1001 86380 86390 1
512341 99512341 1001 86380 86390 1
512264 99512264 1001 86380 86390 1
512230 99512230 1001 86380 86390 1
512363 99512363 1001 86380 86390 1
512233 99512233 1001 86380 86390 1
512312 99512312 1001 86380 86390 1
512340 99512340 1001 86380 86390 1
512073 99512073 1001 86380 86390 1
511998 99511998 1001 86380 86390 1
512024 99512024 1001 86380 86390 1
512167 99512167 1001 86380 86390 1
512090 99512090 1001 86380 86390 1
511825 99511825 1001 86380 86390 1
511873 99511873 1001 86380 86390 1
512412 99512412 1001 86380 86390 1
513174 99513174 1001 86380 86390 1
513068 99513068 1001 86380 86390 1
513192 99513192 1001 86380 86390 1
512872 99512872 1001 86380 86390 1
512885 99512885 1001 86380 86390 1
512928 99512928 1001 86380 86390 1
512865 99512865 1001 86380 86390 1
512687 99512687 1001 86380 86390 1
513337 99513337 1001 86380 86390 1
513356 99513356 1001 86380 86390 1
513937 99513937 1001 86380 86390 1
513849 99513849 1001 86380 86390 1
513992 99513992 1001 86380 86390 1
513533 99513533 1001 86380 86390 1
513469 99513469 1001 86380 86390 1
513614 99513614 1001 86380 86390 1
513498 99513498 1001 86380 86390 1
514342 99514342 1001 86380 86390 1
514256 99514256 1001 86380 86390 1
514403 99514403 1001 86380 86390 1
515348 99515348 1001 86380 86390 1
515332 99515332 1001 86380 86390 1
515123 99515123 1001 86380 86390 1
516397 99516397 1001 86380 86390 1
516176 99516176 1001 86380 86390 1
516167 99516167 1001 86380 86390 1
515941 99515941 1001 86380 86390 1
516558 99516558 1001 86380 86390 1
517248 99517248 1001 86380 86390 1
517205 99517205 1001 86380 86390 1
517414 99517414 1001 86380 86390 1
517469 99517469 1001 86380 86390 1
517356 99517356 1001 86380 86390 1
517908 99517908 1001 86380 86390 1
517862 99517862 1001 86380 86390 1
517916 99517916 1001 86380 86390 1
517652 99517652 1001 86380 86390 1
518278 99518278 1001 86380 86390 1
518859 99518859 1001 86380 86390 1
518951 99518951 1001 86380 86390 1
518969 99518969 1001 86380 86390 1
518919 99518919 1001 86380 86390 1
518708 99518708 1001 86380 86390 1
518587 99518587 1001 86380 86390 1
519074 99519074 1001 86380 86390 1
519152 99519152 1001 86380 86390 1
519625 99519625 1001 86380 86390 1
519794 99519794 1001 86380 86390 1
519447 99519447 1001 86380 86390 1
519288 99519288 1001 86380 86390 1
519876 99519876 1001 86380 86390 1
520008 99520008 1001 86380 86390 1
520010 99520010 1001 86380 86390 1
520214 99520214 1001 86380 86390 1
520690 99520690 1001 86380 86390 1
520694 99520694 1001 86380 86390 1
520812 99520812 1001 86380 86390 1
520804 99520804 1001 86380 86390 1
521376 99521376 1001 86380 86390 1
521364 99521364 1001 86380 86390 1
521284 99521284 1001 86380 86390 1
521249 99521249 1001 86380 86390 1
521160 99521160 1001 86380 86390 1
520884 99520884 1001 86380 86390 1
521008 99521008 1001 86380 86390 1
520918 99520918 1001 86380 86390 1
521640 99521640 1001 86380 86390 1
522203 99522203 1001 86380 86390 1
522222 99522222 1001 86380 86390 1
522146 99522146 1001 86380 86390 1
522185 99522185 1001 86380 86390 1
522012 99522012 1001 86380 86390 1
521955 99521955 1001 86380 86390 1
521827 99521827 1001 86380 86390 1
521677 99521677 1001 86380 86390 1
522334 99522334 1001 86380 86390 1
522322 99522322 1001 86380 86390 1
522300 99522300 1001 86380 86390 1
522872 99522872 1001 86380 86390 1
522606 99522606 1001 86380 86390 1
522556 99522556 1001 86380 86390 1
522610 99522610 1001 86380 86390 1
523122 99523122 1001 86380 86390 1
523165 99523165 1001 86380 86390 1
523791 99523791 1001 86380 86390 1
523740 99523740 1001 86380 86390 1
523697 99523697 1001 86380 86390 1
523518 99523518 1001 86380 86390 1
523338 99523338 1001 86380 86390 1
523381 99523381 1001 86380 86390 1
523345 99523345 1001 86380 86390 1
523528 99523528 1001 86380 86390 1
524673 99524673 1001 86380 86390 1
524583 99524583 1001 86380 86390 1
524501 99524501 1001 86380 86390 1
524456 99524456 1001 86380 86390 1
524321 99524321 1001 86380 86390 1
525495 99525495 1001 86380 86390 1
525445 99525445 1001 86380 86390 1
525285 99525285 1001 86380 86390 1
525015 99525015 1001 86380 86390 1
525028 99525028 1001 86380 86390 1
525093 99525093 1001 86380 86390 1
525055 99525055 1001 86380 86390 1
525022 99525022 1001 86380 86390 1
524986 99524986 1001 86380 86390 1
525746 99525746 1001 86380 86390 1
526274 99526274 1001 86380 86390 1
527055 99527055 1001 86380 86390 1
526908 99526908 1001 86380 86390 1
527440 99527440 1001 86380 86390 1
527882 99527882 1001 86380 86390 1
527811 99527811 1001 86380 86390 1
528814 99528814 1001 86380 86390 1
528720 99528720 1001 86380 86390 1
528686 99528686 1001 86380 86390 1
529613 99529613 1001 86380 86390 1
529727 99529727 1001 86380 86390 1
529688 99529688 1001 86380 86390 1
529434 99529434 1001 86380 86390 1
529114 99529114 1001 86380 86390 1
529730 99529730 1001 86380 86390 1
530451 99530451 1001 86380 86390 1
530158 99530158 1001 86380 86390 1
530109 99530109 1001 86380 86390 1
530566 99530566 1001 86380 86390 1
530623 99530623 1001 86380 86390 1
530678 99530678 1001 86380 86390 1
530575 99530575 1001 86380 86390 1
530997 99530997 1001 86380 86390 1
531054 99531054 1001 86380 86390 1
531145 99531145 1001 86380 86390 1
530863 99530863 1001 86380 86390 1
530809 99530809 1001 86380 86390 1
532062 99532062 1001 86380 86390 1
531869 99531869 1001 86380 86390 1
531701 99531701 1001 86380 86390 1
531629 99531629 1001 86380 86390 1
531720 99531720 1001 86380 86390 1
531609 99531609 1001 86380 86390 1
532353 99532353 1001 86380 86390 1
532964 99532964 1001 86380 86390 1
532633 99532633 1001 86380 86390 1
532660 99532660 1001 86380 86390 1
532819 99532819 1001 86380 86390 1
532432 99532432 1001 86380 86390 1
532551 99532551 1001 86380 86390 1
533729 99533729 1001 86380 86390 1
533857 99533857 1001 86380 86390 1
533810 99533810 1001 86380 86390 1
533674 99533674 1001 86380 86390 1
533557 99533557 1001 86380 86390 1
533599 99533599 1001 86380 86390 1
533292 99533292 1001 86380 86390 1
533243 99533243 1001 86380 86390 1
533867 99533867 1001 86380 86390 1
534507 99534507 1001 86380 86390 1
534672 99534672 1001 86380 86390 1
534456 99534456 1001 86380 86390 1
534777 99534777 1001 86380 86390 1
534688 99534688 1001 86380 86390 1
534822 99534822 1001 86380 86390 1
535363 99535363 1001 86380 86390 1
535152 99535152 1001 86380 86390 1
535174 99535174 1001 86380 86390 1
534925 99534925 1001 86380 86390 1
535534 99535534 1001 86380 86390 1
535566 99535566 1001 86380 86390 1
536147 99536147 1001 86380 86390 1
536186 99536186 1001 86380 86390 1
536140 99536140 1001 86380 86390 1
536434 99536434 1001 86380 86390 1
537047 99537047 1001 86380 86390 1
537131 99537131 1001 86380 86390 1
537106 99537106 1001 86380 86390 1
536991 99536991 1001 86380 86390 1
536944 99536944 1001 86380 86390 1
536855 99536855 1001 86380 86390 1
537345 99537345 1001 86380 86390 1
537333 99537333 1001 86380 86390 1
537584 99537584 1001 86380 86390 1
537782 99537782 1001 86380 86390 1
537437 99537437 1001 86380 86390 1
537452 99537452 1001 86380 86390 1
538050 99538050 1001 86380 86390 1
538663 99538663 1001 86380 86390 1
538651 99538651 1001 86380 86390 1
538653 99538653 1001 86380 86390 1
538461 99538461 1001 86380 86390 1
538868 99538868 1001 86380 86390 1
539465 99539465 1001 86380 86390 1
539617 99539617 1001 86380 86390 1
539266 99539266 1001 86380 86390 1
539023 99539023 1001 86380 86390 1
540384 99540384 1001 86380 86390 1
541169 99541169 1001 86380 86390 1
541183 99541183 1001 86380 86390 1
541173 99541173 1001 86380 86390 1
541005 99541005 1001 86380 86390 1
540983 99540983 1001 86380 86390 1
540789 99540789 1001 86380 86390 1
540860 99540860 1001 86380 86390 1
541342 99541342 1001 86380 86390 1
541304 99541304 1001 86380 86390 1
541345 99541345 1001 86380 86390 1
541335 99541335 1001 86380 86390 1
542058 99542058 1001 86380 86390 1
542013 99542013 1001 86380 86390 1
541773 99541773 1001 86380 86390 1
541879 99541879 1001 86380 86390 1
541820 99541820 1001 86380 86390 1
541602 99541602 1001 86380 86390 1
541618 99541618 1001 86380 86390 1
541584 99541584 1001 86380 86390 1
542211 99542211 1001 86380 86390 1
542811 99542811 1001 86380 86390 1
542789 99542789 1001 86380 86390 1
542655 99542655 1001 86380 86390 1
542522 99542522 1001 86380 86390 1
543022 99543022 1001 86380 86390 1
543051 99543051 1001 86380 86390 1
543068 99543068 1001 86380 86390 1
543649 99543649 1001 86380 86390 1
543373 99543373 1001 86380 86390 1
543363 99543363 1001 86380 86390 1
543365 99543365 1001 86380 86390 1
543456 99543456 1001 86380 86390 1
543352 99543352 1001 86380 86390 1
543249 99543249 1001 86380 86390 1
543201 99543201 1001 86380 86390 1
544271 99544271 1001 86380 86390 1
544172 99544172 1001 86380 86390 1
544163 99544163 1001 86380 86390 1
544661 99544661 1001 86380 86390 1
400123 1139 1001 39600 42357 1
426972 813 1001 28380 29397 1
505562 799 1001 53690 53989 1
400111 99400111 1001 86380 86390 1
400359 99400359 1001 86380 86390 1
400609 99400609 1001 86380 86390 1
400682 99400682 1001 86380 86390 1
400980 99400980 1001 86380 86390 1
401207 99401207 1001 86380 86390 1
401855 99401855 1001 86380 86390 1
401835 99401835 1001 86380 86390 1
401896 99401896 1001 86380 86390 1
402002 99402002 1001 86380 86390 1
403015 99403015 1001 86380 86390 1
403176 99403176 1001 86380 86390 1
403518 99403518 1001 86380 86390 1
403793 99403793 1001 86380 86390 1
404323 99404323 1001 86380 86390 1
404367 99404367 1001 86380 86390 1
404490 99404490 1001 86380 86390 1
404871 99404871 1001 86380 86390 1
405105 99405105 1001 86380 86390 1
405032 99405032 1001 86380 86390 1
405071 99405071 1001 86380 86390 1
405182 99405182 1001 86380 86390 1
405458 99405458 1001 86380 86390 1
405436 99405436 1001 86380 86390 1
405440 99405440 1001 86380 86390 1
405674 99405674 1001 86380 86390 1
405858 99405858 1001 86380 86390 1
405953 99405953 1001 86380 86390 1
405902 99405902 1001 86380 86390 1
406040 99406040 1001 86380 86390 1
406177 99406177 1001 86380 86390 1
407306 99407306 1001 86380 86390 1
408703 99408703 1001 86380 86390 1
408803 99408803 1001 86380 86390 1
408913 99408913 1001 86380 86390 1
409005 99409005 1001 86380 86390 1
409075 99409075 1001 86380 86390 1
409379 99409379 1001 86380 86390 1
409398 99409398 1001 86380 86390 1
409592 99409592 1001 86380 86390 1
409855 99409855 1001 86380 86390 1
409788 99409788 1001 86380 86390 1
409927 99409927 1001 86380 86390 1
410191 99410191 1001 86380 86390 1
410265 99410265 1001 86380 86390 1
410858 99410858 1001 86380 86390 1
411048 99411048 1001 86380 86390 1
411436 99411436 1001 86380 86390 1
411528 99411528 1001 86380 86390 1
411848 99411848 1001 86380 86390 1
412277 99412277 1001 86380 86390 1
412340 99412340 1001 86380 86390 1
412287 99412287 1001 86380 86390 1
412931 99412931 1001 86380 86390 1
412824 99412824 1001 86380 86390 1
413970 99413970 1001 86380 86390 1
413873 99413873 1001 86380 86390 1
414007 99414007 1001 86380 86390 1
415147 99415147 1001 86380 86390 1
414955 99414955 1001 86380 86390 1
415017 99415017 1001 86380 86390 1
414571 99414571 1001 86380 86390 1
414856 99414856 1001 86380 86390 1
414795 99414795 1001 86380 86390 1
415368 99415368 1001 86380 86390 1
415369 99415369 1001 86380 86390 1
415564 99415564 1001 86380 86390 1
416751 99416751 1001 86380 86390 1
416792 99416792 1001 86380 86390 1
415932 99415932 1001 86380 86390 1
415888 99415888 1001 86380 86390 1
416127 99416127 1001 86380 86390 1
416074 99416074 1001 86380 86390 1
417092 99417092 1001 86380 86390 1
417356 99417356 1001 86380 86390 1
417343 99417343 1001 86380 86390 1
418117 99418117 1001 86380 86390 1
418398 99418398 1001 86380 86390 1
418122 99418122 1001 86380 86390 1
417945 99417945 1001 86380 86390 1
417835 99417835 1001 86380 86390 1
418864 99418864 1001 86380 86390 1
419092 99419092 1001 86380 86390 1
418949 99418949 1001 86380 86390 1
420063 99420063 1001 86380 86390 1
420428 99420428 1001 86380 86390 1
419830 99419830 1001 86380 86390 1
419660 99419660 1001 86380 86390 1
419348 99419348 1001 86380 86390 1
421789 99421789 1001 86380 86390 1
421395 99421395 1001 86380 86390 1
421643 99421643 1001 86380 86390 1
421332 99421332 1001 86380 86390 1
421109 99421109 1001 86380 86390 1
422285 99422285 1001 86380 86390 1
422265 99422265 1001 86380 86390 1
423652 99423652 1001 86380 86390 1
422719 99422719 1001 86380 86390 1
424038 99424038 1001 86380 86390 1
423763 99423763 1001 86380 86390 1
424006 99424006 1001 86380 86390 1
423863 99423863 1001 86380 86390 1
425047 99425047 1001 86380 86390 1
425093 99425093 1001 86380 86390 1
424737 99424737 1001 86380 86390 1
424648 99424648 1001 86380 86390 1
424626 99424626 1001 86380 86390 1
424915 99424915 1001 86380 86390 1
424793 99424793 1001 86380 86390 1
424296 99424296 1001 86380 86390 1
424199 99424199 1001 86380 86390 1
424310 99424310 1001 86380 86390 1
425612 99425612 1001 86380 86390 1
425396 99425396 1001 86380 86390 1
427025 99427025 1001 86380 86390 1
426222 99426222 1001 86380 86390 1
427531 99427531 1001 86380 86390 1
427453 99427453 1001 86380 86390 1
427947 99427947 1001 86380 86390 1
428040 99428040 1001 86380 86390 1
428216 99428216 1001 86380 86390 1
428101 99428101 1001 86380 86390 1
428220 99428220 1001 86380 86390 1
428222 99428222 1001 86380 86390 1
427732 99427732 1001 86380 86390 1
427921 99427921 1001 86380 86390 1
427610 99427610 1001 86380 86390 1
430056 99430056 1001 86380 86390 1
429717 99429717 1001 86380 86390 1
429705 99429705 1001 86380 86390 1
429387 99429387 1001 86380 86390 1
429216 99429216 1001 86380 86390 1
429195 99429195 1001 86380 86390 1
430744 99430744 1001 86380 86390 1
431698 99431698 1001 86380 86390 1
431473 99431473 1001 86380 86390 1
431434 99431434 1001 86380 86390 1
431610 99431610 1001 86380 86390 1
431325 99431325 1001 86380 86390 1
431245 99431245 1001 86380 86390 1
430985 99430985 1001 86380 86390 1
430885 99430885 1001 86380 86390 1
430969 99430969 1001 86380 86390 1
432225 99432225 1001 86380 86390 1
432103 99432103 1001 86380 86390 1
433465 99433465 1001 86380 86390 1
433364 99433364 1001 86380 86390 1
433623 99433623 1001 86380 86390 1
433018 99433018 1001 86380 86390 1
432933 99432933 1001 86380 86390 1
433089 99433089 1001 86380 86390 1
432861 99432861 1001 86380 86390 1
432686 99432686 1001 86380 86390 1
432838 99432838 1001 86380 86390 1
435351 99435351 1001 86380 86390 1
434196 99434196 1001 86380 86390 1
435530 99435530 1001 86380 86390 1
436682 99436682 1001 86380 86390 1
436384 99436384 1001 86380 86390 1
436685 99436685 1001 86380 86390 1
435908 99435908 1001 86380 86390 1
437344 99437344 1001 86380 86390 1
300549 99300549 1001 86380 86390 1
300317 99300317 1001 86380 86390 1
300348 99300348 1001 86380 86390 1
300185 99300185 1001 86380 86390 1
300803 99300803 1001 86380 86390 1
300822 99300822 1001 86380 86390 1
300891 99300891 1001 86380 86390 1
301313 99301313 1001 86380 86390 1
301154 99301154 1001 86380 86390 1
301082 99301082 1001 86380 86390 1
301595 99301595 1001 86380 86390 1
301652 99301652 1001 86380 86390 1
302140 99302140 1001 86380 86390 1
302064 99302064 1001 86380 86390 1
301890 99301890 1001 86380 86390 1
301814 99301814 1001 86380 86390 1
301944 99301944 1001 86380 86390 1
301770 99301770 1001 86380 86390 1
301760 99301760 1001 86380 86390 1
302474 99302474 1001 86380 86390 1
302475 99302475 1001 86380 86390 1
302491 99302491 1001 86380 86390 1
303037 99303037 1001 86380 86390 1
302840 99302840 1001 86380 86390 1
302599 99302599 1001 86380 86390 1
302640 99302640 1001 86380 86390 1
302609 99302609 1001 86380 86390 1
303335 99303335 1001 86380 86390 1
303917 99303917 1001 86380 86390 1
303969 99303969 1001 86380 86390 1
303826 99303826 1001 86380 86390 1
304135 99304135 1001 86380 86390 1
304175 99304175 1001 86380 86390 1
304049 99304049 1001 86380 86390 1
304633 99304633 1001 86380 86390 1
304322 99304322 1001 86380 86390 1
304970 99304970 1001 86380 86390 1
304907 99304907 1001 86380 86390 1
305576 99305576 1001 86380 86390 1
305300 99305300 1001 86380 86390 1
305453 99305453 1001 86380 86390 1
305466 99305466 1001 86380 86390 1
305228 99305228 1001 86380 86390 1
305151 99305151 1001 86380 86390 1
500076 99500076 1001 86380 86390 1
500102 99500102 1001 86380 86390 1
500131 99500131 1001 86380 86390 1
500007 99500007 1001 86380 86390 1
500793 99500793 1001 86380 86390 1
500626 99500626 1001 86380 86390 1
500419 99500419 1001 86380 86390 1
500275 99500275 1001 86380 86390 1
500269 99500269 1001 86380 86390 1
500877 99500877 1001 86380 86390 1
500964 99500964 1001 86380 86390 1
501479 99501479 1001 86380 86390 1
501454 99501454 1001 86380 86390 1
501599 99501599 1001 86380 86390 1
501360 99501360 1001 86380 86390 1
501071 99501071 1001 86380 86390 1
501072 99501072 1001 86380 86390 1
501162 99501162 1001 86380 86390 1
501087 99501087 1001 86380 86390 1
501139 99501139 1001 86380 86390 1
501118 99501118 1001 86380 86390 1
501173 99501173 1001 86380 86390 1
501186 99501186 1001 86380 86390 1
502377 99502377 1001 86380 86390 1
502309 99502309 1001 86380 86390 1
502297 99502297 1001 86380 86390 1
502098 99502098 1001 86380 86390 1
502509 99502509 1001 86380 86390 1
502535 99502535 1001 86380 86390 1
503155 99503155 1001 86380 86390 1
503168 99503168 1001 86380 86390 1
503209 99503209 1001 86380 86390 1
503286 99503286 1001 86380 86390 1
502976 99502976 1001 86380 86390 1
502913 99502913 1001 86380 86390 1
502878 99502878 1001 86380 86390 1
502682 99502682 1001 86380 86390 1
503429 99503429 1001 86380 86390 1
503796 99503796 1001 86380 86390 1
503795 99503795 1001 86380 86390 1
503644 99503644 1001 86380 86390 1
504220 99504220 1001 86380 86390 1
504275 99504275 1001 86380 86390 1
504933 99504933 1001 86380 86390 1
504632 99504632 1001 86380 86390 1
505372 99505372 1001 86380 86390 1
505368 99505368 1001 86380 86390 1
505309 99505309 1001 86380 86390 1
505167 99505167 1001 86380 86390 1
505312 99505312 1001 86380 86390 1
505892 99505892 1001 86380 86390 1
506416 99506416 1001 86380 86390 1
506415 99506415 1001 86380 86390 1
506253 99506253 1001 86380 86390 1
506255 99506255 1001 86380 86390 1
506230 99506230 1001 86380 86390 1
506348 99506348 1001 86380 86390 1
506310 99506310 1001 86380 86390 1
506174 99506174 1001 86380 86390 1
506610 99506610 1001 86380 86390 1
506653 99506653 1001 86380 86390 1
506796 99506796 1001 86380 86390 1
507061 99507061 1001 86380 86390 1
507198 99507198 1001 86380 86390 1
507124 99507124 1001 86380 86390 1
506957 99506957 1001 86380 86390 1
506936 99506936 1001 86380 86390 1
507613 99507613 1001 86380 86390 1
507491 99507491 1001 86380 86390 1
508161 99508161 1001 86380 86390 1
507952 99507952 1001 86380 86390 1
507849 99507849 1001 86380 86390 1
507760 99507760 1001 86380 86390 1
507639 99507639 1001 86380 86390 1
509048 99509048 1001 86380 86390 1
508940 99508940 1001 86380 86390 1
509054 99509054 1001 86380 86390 1
508492 99508492 1001 86380 86390 1
508500 99508500 1001 86380 86390 1
508475 99508475 1001 86380 86390 1
509171 99509171 1001 86380 86390 1
509701 99509701 1001 86380 86390 1
509702 99509702 1001 86380 86390 1
509844 99509844 1001 86380 86390 1
509806 99509806 1001 86380 86390 1
509892 99509892 1001 86380 86390 1
510699 99510699 1001 86380 86390 1
510670 99510670 1001 86380 86390 1
510428 99510428 1001 86380 86390 1
510238 99510238 1001 86380 86390 1
510729 99510729 1001 86380 86390 1
510809 99510809 1001 86380 86390 1
510863 99510863 1001 86380 86390 1
511391 99511391 1001 86380 86390 1
511471 99511471 1001 86380 86390 1
511540 99511540 1001 86380 86390 1
511009 99511009 1001 86380 86390 1
511074 99511074 1001 86380 86390 1
510987 99510987 1001 86380 86390 1
510976 99510976 1001 86380 86390 1
510991 99510991 1001 86380 86390 1
511071 99511071 1001 86380 86390 1
510996 99510996 1001 86380 86390 1
511060 99511060 1001 86380 86390 1
511971 99511971 1001 86380 86390 1
511881 99511881 1001 86380 86390 1
512445 99512445 1001 86380 86390 1
512459 99512459 1001 86380 86390 1
512460 99512460 1001 86380 86390 1
512463 99512463 1001 86380 86390 1
512554 99512554 1001 86380 86390 1
513172 99513172 1001 86380 86390 1
513048 99513048 1001 86380 86390 1
513087 99513087 1001 86380 86390 1
512819 99512819 1001 86380 86390 1
512624 99512624 1001 86380 86390 1
512755 99512755 1001 86380 86390 1
512762 99512762 1001 86380 86390 1
514005 99514005 1001 86380 86390 1
513817 99513817 1001 86380 86390 1
513497 99513497 1001 86380 86390 1
514146 99514146 1001 86380 86390 1
514160 99514160 1001 86380 86390 1
514036 99514036 1001 86380 86390 1
514757 99514757 1001 86380 86390 1
514810 99514810 1001 86380 86390 1
514602 99514602 1001 86380 86390 1
514530 99514530 1001 86380 86390 1
514432 99514432 1001 86380 86390 1
514239 99514239 1001 86380 86390 1
514906 99514906 1001 86380 86390 1
514938 99514938 1001 86380 86390 1
514903 99514903 1001 86380 86390 1
515546 99515546 1001 86380 86390 1
515386 99515386 1001 86380 86390 1
515089 99515089 1001 86380 86390 1
515841 99515841 1001 86380 86390 1
515756 99515756 1001 86380 86390 1
516437 99516437 1001 86380 86390 1
516440 99516440 1001 86380 86390 1
516149 99516149 1001 86380 86390 1
516258 99516258 1001 86380 86390 1
516088 99516088 1001 86380 86390 1
516617 99516617 1001 86380 86390 1
516672 99516672 1001 86380 86390 1
516744 99516744 1001 86380 86390 1
517535 99517535 1001 86380 86390 1
518049 99518049 1001 86380 86390 1
518003 99518003 1001 86380 86390 1
517765 99517765 1001 86380 86390 1
517883 99517883 1001 86380 86390 1
517770 99517770 1001 86380 86390 1
518275 99518275 1001 86380 86390 1
518195 99518195 1001 86380 86390 1
518888 99518888 1001 86380 86390 1
518895 99518895 1001 86380 86390 1
518622 99518622 1001 86380 86390 1
519149 99519149 1001 86380 86390 1
519678 99519678 1001 86380 86390 1
519732 99519732 1001 86380 86390 1
519460 99519460 1001 86380 86390 1
519476 99519476 1001 86380 86390 1
519388 99519388 1001 86380 86390 1
519276 99519276 1001 86380 86390 1
519238 99519238 1001 86380 86390 1
519895 99519895 1001 86380 86390 1
519950 99519950 1001 86380 86390 1
520566 99520566 1001 86380 86390 1
520503 99520503 1001 86380 86390 1
520495 99520495 1001 86380 86390 1
520379 99520379 1001 86380 86390 1
520114 99520114 1001 86380 86390 1
521316 99521316 1001 86380 86390 1
521127 99521127 1001 86380 86390 1
520849 99520849 1001 86380 86390 1
520879 99520879 1001 86380 86390 1
522230 99522230 1001 86380 86390 1
522111 99522111 1001 86380 86390 1
522046 99522046 1001 86380 86390 1
521868 99521868 1001 86380 86390 1
521680 99521680 1001 86380 86390 1
521876 99521876 1001 86380 86390 1
522426 99522426 1001 86380 86390 1
522337 99522337 1001 86380 86390 1
523003 99523003 1001 86380 86390 1
523076 99523076 1001 86380 86390 1
523078 99523078 1001 86380 86390 1
522866 99522866 1001 86380 86390 1
522730 99522730 1001 86380 86390 1
522566 99522566 1001 86380 86390 1
522644 99522644 1001 86380 86390 1
522697 99522697 1001 86380 86390 1
523833 99523833 1001 86380 86390 1
523655 99523655 1001 86380 86390 1
524097 99524097 1001 86380 86390 1
523963 99523963 1001 86380 86390 1
524615 99524615 1001 86380 86390 1
524641 99524641 1001 86380 86390 1
524645 99524645 1001 86380 86390 1
524640 99524640 1001 86380 86390 1
524375 99524375 1001 86380 86390 1
524381 99524381 1001 86380 86390 1
524838 99524838 1001 86380 86390 1
524946 99524946 1001 86380 86390 1
525565 99525565 1001 86380 86390 1
525525 99525525 1001 86380 86390 1
525241 99525241 1001 86380 86390 1
525270 99525270 1001 86380 86390 1
525712 99525712 1001 86380 86390 1
525751 99525751 1001 86380 86390 1
525653 99525653 1001 86380 86390 1
525761 99525761 1001 86380 86390 1
526392 99526392 1001 86380 86390 1
526037 99526037 1001 86380 86390 1
526160 99526160 1001 86380 86390 1
525889 99525889 1001 86380 86390 1
526568 99526568 1001 86380 86390 1
526623 99526623 1001 86380 86390 1
527228 99527228 1001 86380 86390 1
527076 99527076 1001 86380 86390 1
527234 99527234 1001 86380 86390 1
526875 99526875 1001 86380 86390 1
526916 99526916 1001 86380 86390 1
526710 99526710 1001 86380 86390 1
527265 99527265 1001 86380 86390 1
528055 99528055 1001 86380 86390 1
527747 99527747 1001 86380 86390 1
527565 99527565 1001 86380 86390 1
527515 99527515 1001 86380 86390 1
527477 99527477 1001 86380 86390 1
527455 99527455 1001 86380 86390 1
528852 99528852 1001 86380 86390 1
528546 99528546 1001 86380 86390 1
528534 99528534 1001 86380 86390 1
528629 99528629 1001 86380 86390 1
528372 99528372 1001 86380 86390 1
528373 99528373 1001 86380 86390 1
528353 99528353 1001 86380 86390 1
528393 99528393 1001 86380 86390 1
528305 99528305 1001 86380 86390 1
529079 99529079 1001 86380 86390 1
529575 99529575 1001 86380 86390 1
529701 99529701 1001 86380 86390 1
529205 99529205 1001 86380 86390 1
529283 99529283 1001 86380 86390 1
529247 99529247 1001 86380 86390 1
529273 99529273 1001 86380 86390 1
529779 99529779 1001 86380 86390 1
530518 99530518 1001 86380 86390 1
530248 99530248 1001 86380 86390 1
529937 99529937 1001 86380 86390 1
530119 99530119 1001 86380 86390 1
530722 99530722 1001 86380 86390 1
530810 99530810 1001 86380 86390 1
532121 99532121 1001 86380 86390 1
531590 99531590 1001 86380 86390 1
532232 99532232 1001 86380 86390 1
532357 99532357 1001 86380 86390 1
532967 99532967 1001 86380 86390 1
532647 99532647 1001 86380 86390 1
532699 99532699 1001 86380 86390 1
532451 99532451 1001 86380 86390 1
533048 99533048 1001 86380 86390 1
533195 99533195 1001 86380 86390 1
533118 99533118 1001 86380 86390 1
533822 99533822 1001 86380 86390 1
533631 99533631 1001 86380 86390 1
533558 99533558 1001 86380 86390 1
533395 99533395 1001 86380 86390 1
533255 99533255 1001 86380 86390 1
534543 99534543 1001 86380 86390 1
534546 99534546 1001 86380 86390 1
534104 99534104 1001 86380 86390 1
534174 99534174 1001 86380 86390 1
534737 99534737 1001 86380 86390 1
534702 99534702 1001 86380 86390 1
535500 99535500 1001 86380 86390 1
535151 99535151 1001 86380 86390 1
535218 99535218 1001 86380 86390 1
536167 99536167 1001 86380 86390 1
535871 99535871 1001 86380 86390 1
535759 99535759 1001 86380 86390 1
536401 99536401 1001 86380 86390 1
536513 99536513 1001 86380 86390 1
536423 99536423 1001 86380 86390 1
537117 99537117 1001 86380 86390 1
536602 99536602 1001 86380 86390 1
537929 99537929 1001 86380 86390 1
537600 99537600 1001 86380 86390 1
537456 99537456 1001 86380 86390 1
538149 99538149 1001 86380 86390 1
538677 99538677 1001 86380 86390 1
538755 99538755 1001 86380 86390 1
538678 99538678 1001 86380 86390 1
538355 99538355 1001 86380 86390 1
538824 99538824 1001 86380 86390 1
538919 99538919 1001 86380 86390 1
539493 99539493 1001 86380 86390 1
539333 99539333 1001 86380 86390 1
539229 99539229 1001 86380 86390 1
539260 99539260 1001 86380 86390 1
539299 99539299 1001 86380 86390 1
539326 99539326 1001 86380 86390 1
539791 99539791 1001 86380 86390 1
540396 99540396 1001 86380 86390 1
539996 99539996 1001 86380 86390 1
540036 99540036 1001 86380 86390 1
540658 99540658 1001 86380 86390 1
540649 99540649 1001 86380 86390 1
540537 99540537 1001 86380 86390 1
540527 99540527 1001 86380 86390 1
541166 99541166 1001 86380 86390 1
541179 99541179 1001 86380 86390 1
541258 99541258 1001 86380 86390 1
541247 99541247 1001 86380 86390 1
541277 99541277 1001 86380 86390 1
541176 99541176 1001 86380 86390 1
540895 99540895 1001 86380 86390 1
540772 99540772 1001 86380 86390 1
541303 99541303 1001 86380 86390 1
541310 99541310 1001 86380 86390 1
541939 99541939 1001 86380 86390 1
541884 99541884 1001 86380 86390 1
541885 99541885 1001 86380 86390 1
541630 99541630 1001 86380 86390 1
541562 99541562 1001 86380 86390 1
542141 99542141 1001 86380 86390 1
542755 99542755 1001 86380 86390 1
542799 99542799 1001 86380 86390 1
542385 99542385 1001 86380 86390 1
543041 99543041 1001 86380 86390 1
543120 99543120 1001 86380 86390 1
543720 99543720 1001 86380 86390 1
543631 99543631 1001 86380 86390 1
543659 99543659 1001 86380 86390 1
543749 99543749 1001 86380 86390 1
543641 99543641 1001 86380 86390 1
543562 99543562 1001 86380 86390 1
543229 99543229 1001 86380 86390 1
543256 99543256 1001 86380 86390 1
543248 99543248 1001 86380 86390 1
543158 99543158 1001 86380 86390 1
543303 99543303 1001 86380 86390 1
544427 99544427 1001 86380 86390 1
544213 99544213 1001 86380 86390 1
544267 99544267 1001 86380 86390 1
544742 99544742 1001 86380 86390 1
542085 469 1002 59400 66979 1
400133 99400133 1001 86380 86390 1
400378 99400378 1001 86380 86390 1
401365 99401365 1001 86380 86390 1
401541 99401541 1001 86380 86390 1
401599 99401599 1001 86380 86390 1
401742 99401742 1001 86380 86390 1
401919 99401919 1001 86380 86390 1
401890 99401890 1001 86380 86390 1
401949 99401949 1001 86380 86390 1
402298 99402298 1001 86380 86390 1
402686 99402686 1001 86380 86390 1
402703 99402703 1001 86380 86390 1
403018 99403018 1001 86380 86390 1
403291 99403291 1001 86380 86390 1
403405 99403405 1001 86380 86390 1
403385 99403385 1001 86380 86390 1
403817 99403817 1001 86380 86390 1
404043 99404043 1001 86380 86390 1
404206 99404206 1001 86380 86390 1
406546 99406546 1001 86380 86390 1
406846 99406846 1001 86380 86390 1
406973 99406973 1001 86380 86390 1
407134 99407134 1001 86380 86390 1
407199 99407199 1001 86380 86390 1
407324 99407324 1001 86380 86390 1
407577 99407577 1001 86380 86390 1
407592 99407592 1001 86380 86390 1
408186 99408186 1001 86380 86390 1
408296 99408296 1001 86380 86390 1
408303 99408303 1001 86380 86390 1
408435 99408435 1001 86380 86390 1
409055 99409055 1001 86380 86390 1
409527 99409527 1001 86380 86390 1
410084 99410084 1001 86380 86390 1
410247 99410247 1001 86380 86390 1
410783 99410783 1001 86380 86390 1
410996 99410996 1001 86380 86390 1
411227 99411227 1001 86380 86390 1
412274 99412274 1001 86380 86390 1
412462 99412462 1001 86380 86390 1
413374 99413374 1001 86380 86390 1
413480 99413480 1001 86380 86390 1
413435 99413435 1001 86380 86390 1
413092 99413092 1001 86380 86390 1
413122 99413122 1001 86380 86390 1
412919 99412919 1001 86380 86390 1
413152 99413152 1001 86380 86390 1
412970 99412970 1001 86380 86390 1
412509 99412509 1001 86380 86390 1
412637 99412637 1001 86380 86390 1
413774 99413774 1001 86380 86390 1
414675 99414675 1001 86380 86390 1
416641 99416641 1001 86380 86390 1
416488 99416488 1001 86380 86390 1
416230 99416230 1001 86380 86390 1
416181 99416181 1001 86380 86390 1
416008 99416008 1001 86380 86390 1
416015 99416015 1001 86380 86390 1
417073 99417073 1001 86380 86390 1
417093 99417093 1001 86380 86390 1
417533 99417533 1001 86380 86390 1
418599 99418599 1001 86380 86390 1
417879 99417879 1001 86380 86390 1
419084 99419084 1001 86380 86390 1
420373 99420373 1001 86380 86390 1
421814 99421814 1001 86380 86390 1
421689 99421689 1001 86380 86390 1
421841 99421841 1001 86380 86390 1
422057 99422057 1001 86380 86390 1
421930 99421930 1001 86380 86390 1
421612 99421612 1001 86380 86390 1
421297 99421297 1001 86380 86390 1
421222 99421222 1001 86380 86390 1
421138 99421138 1001 86380 86390 1
421228 99421228 1001 86380 86390 1
421037 99421037 1001 86380 86390 1
422203 99422203 1001 86380 86390 1
423150 99423150 1001 86380 86390 1
422783 99422783 1001 86380 86390 1
422810 99422810 1001 86380 86390 1
422669 99422669 1001 86380 86390 1
423819 99423819 1001 86380 86390 1
423951 99423951 1001 86380 86390 1
423880 99423880 1001 86380 86390 1
424783 99424783 1001 86380 86390 1
424593 99424593 1001 86380 86390 1
424649 99424649 1001 86380 86390 1
424729 99424729 1001 86380 86390 1
424573 99424573 1001 86380 86390 1
424229 99424229 1001 86380 86390 1
425742 99425742 1001 86380 86390 1
426873 99426873 1001 86380 86390 1
426276 99426276 1001 86380 86390 1
427510 99427510 1001 86380 86390 1
428401 99428401 1001 86380 86390 1
428417 99428417 1001 86380 86390 1
428228 99428228 1001 86380 86390 1
428285 99428285 1001 86380 86390 1
429114 99429114 1001 86380 86390 1
430276 99430276 1001 86380 86390 1
430006 99430006 1001 86380 86390 1
429875 99429875 1001 86380 86390 1
429640 99429640 1001 86380 86390 1
429842 99429842 1001 86380 86390 1
429919 99429919 1001 86380 86390 1
429654 99429654 1001 86380 86390 1
429444 99429444 1001 86380 86390 1
429404 99429404 1001 86380 86390 1
430561 99430561 1001 86380 86390 1
431689 99431689 1001 86380 86390 1
432014 99432014 1001 86380 86390 1
431496 99431496 1001 86380 86390 1
431322 99431322 1001 86380 86390 1
431007 99431007 1001 86380 86390 1
431058 99431058 1001 86380 86390 1
430864 99430864 1001 86380 86390 1
432327 99432327 1001 86380 86390 1
432473 99432473 1001 86380 86390 1
432419 99432419 1001 86380 86390 1
433399 99433399 1001 86380 86390 1
433400 99433400 1001 86380 86390 1
433712 99433712 1001 86380 86390 1
433631 99433631 1001 86380 86390 1
433069 99433069 1001 86380 86390 1
432493 99432493 1001 86380 86390 1
434119 99434119 1001 86380 86390 1
433755 99433755 1001 86380 86390 1
433849 99433849 1001 86380 86390 1
434109 99434109 1001 86380 86390 1
435169 99435169 1001 86380 86390 1
435070 99435070 1001 86380 86390 1
435100 99435100 1001 86380 86390 1
434978 99434978 1001 86380 86390 1
434932 99434932 1001 86380 86390 1
434314 99434314 1001 86380 86390 1
434220 99434220 1001 86380 86390 1
434391 99434391 1001 86380 86390 1
435608 99435608 1001 86380 86390 1
435611 99435611 1001 86380 86390 1
436358 99436358 1001 86380 86390 1
436238 99436238 1001 86380 86390 1
437302 99437302 1001 86380 86390 1
300626 99300626 1001 86380 86390 1
300666 99300666 1001 86380 86390 1
300228 99300228 1001 86380 86390 1
300860 99300860 1001 86380 86390 1
300746 99300746 1001 86380 86390 1
301401 99301401 1001 86380 86390 1
301485 99301485 1001 86380 86390 1
301246 99301246 1001 86380 86390 1
301208 99301208 1001 86380 86390 1
301200 99301200 1001 86380 86390 1
301148 99301148 1001 86380 86390 1
301291 99301291 1001 86380 86390 1
301063 99301063 1001 86380 86390 1
301110 99301110 1001 86380 86390 1
301022 99301022 1001 86380 86390 1
301736 99301736 1001 86380 86390 1
301588 99301588 1001 86380 86390 1
302342 99302342 1001 86380 86390 1
302084 99302084 1001 86380 86390 1
302051 99302051 1001 86380 86390 1
301824 99301824 1001 86380 86390 1
302520 99302520 1001 86380 86390 1
302508 99302508 1001 86380 86390 1
302407 99302407 1001 86380 86390 1
302936 99302936 1001 86380 86390 1
302703 99302703 1001 86380 86390 1
302628 99302628 1001 86380 86390 1
302602 99302602 1001 86380 86390 1
303327 99303327 1001 86380 86390 1
303841 99303841 1001 86380 86390 1
303907 99303907 1001 86380 86390 1
303920 99303920 1001 86380 86390 1
303846 99303846 1001 86380 86390 1
304020 99304020 1001 86380 86390 1
303979 99303979 1001 86380 86390 1
303968 99303968 1001 86380 86390 1
304110 99304110 1001 86380 86390 1
304193 99304193 1001 86380 86390 1
304081 99304081 1001 86380 86390 1
304629 99304629 1001 86380 86390 1
304413 99304413 1001 86380 86390 1
305025 99305025 1001 86380 86390 1
304924 99304924 1001 86380 86390 1
304968 99304968 1001 86380 86390 1
304930 99304930 1001 86380 86390 1
305592 99305592 1001 86380 86390 1
305390 99305390 1001 86380 86390 1
305475 99305475 1001 86380 86390 1
305129 99305129 1001 86380 86390 1
305256 99305256 1001 86380 86390 1
305114 99305114 1001 86380 86390 1
500812 99500812 1001 86380 86390 1
500210 99500210 1001 86380 86390 1
500240 99500240 1001 86380 86390 1
500854 99500854 1001 86380 86390 1
500843 99500843 1001 86380 86390 1
501268 99501268 1001 86380 86390 1
501429 99501429 1001 86380 86390 1
501314 99501314 1001 86380 86390 1
501751 99501751 1001 86380 86390 1
502429 99502429 1001 86380 86390 1
502303 99502303 1001 86380 86390 1
502271 99502271 1001 86380 86390 1
502138 99502138 1001 86380 86390 1
502167 99502167 1001 86380 86390 1
502541 99502541 1001 86380 86390 1
502593 99502593 1001 86380 86390 1
502651 99502651 1001 86380 86390 1
502499 99502499 1001 86380 86390 1
503063 99503063 1001 86380 86390 1
502890 99502890 1001 86380 86390 1
503033 99503033 1001 86380 86390 1
502715 99502715 1001 86380 86390 1
502871 99502871 1001 86380 86390 1
502860 99502860 1001 86380 86390 1
503341 99503341 1001 86380 86390 1
503406 99503406 1001 86380 86390 1
503317 99503317 1001 86380 86390 1
503819 99503819 1001 86380 86390 1
503590 99503590 1001 86380 86390 1
504846 99504846 1001 86380 86390 1
504715 99504715 1001 86380 86390 1
504354 99504354 1001 86380 86390 1
504510 99504510 1001 86380 86390 1
505022 99505022 1001 86380 86390 1
505130 99505130 1001 86380 86390 1
505682 99505682 1001 86380 86390 1
505699 99505699 1001 86380 86390 1
505687 99505687 1001 86380 86390 1
505475 99505475 1001 86380 86390 1
505492 99505492 1001 86380 86390 1
505950 99505950 1001 86380 86390 1
505890 99505890 1001 86380 86390 1
505930 99505930 1001 86380 86390 1
505956 99505956 1001 86380 86390 1
505881 99505881 1001 86380 86390 1
505895 99505895 1001 86380 86390 1
506430 99506430 1001 86380 86390 1
506425 99506425 1001 86380 86390 1
506225 99506225 1001 86380 86390 1
506345 99506345 1001 86380 86390 1
506203 99506203 1001 86380 86390 1
506003 99506003 1001 86380 86390 1
506705 99506705 1001 86380 86390 1
506770 99506770 1001 86380 86390 1
507333 99507333 1001 86380 86390 1
507300 99507300 1001 86380 86390 1
507250 99507250 1001 86380 86390 1
506970 99506970 1001 86380 86390 1
506878 99506878 1001 86380 86390 1
507518 99507518 1001 86380 86390 1
507441 99507441 1001 86380 86390 1
508075 99508075 1001 86380 86390 1
508192 99508192 1001 86380 86390 1
508904 99508904 1001 86380 86390 1
508894 99508894 1001 86380 86390 1
508549 99508549 1001 86380 86390 1
508588 99508588 1001 86380 86390 1
509150 99509150 1001 86380 86390 1
509732 99509732 1001 86380 86390 1
509528 99509528 1001 86380 86390 1
509541 99509541 1001 86380 86390 1
509600 99509600 1001 86380 86390 1
509307 99509307 1001 86380 86390 1
509483 99509483 1001 86380 86390 1
509927 99509927 1001 86380 86390 1
509957 99509957 1001 86380 86390 1
510635 99510635 1001 86380 86390 1
510405 99510405 1001 86380 86390 1
510390 99510390 1001 86380 86390 1
510133 99510133 1001 86380 86390 1
510885 99510885 1001 86380 86390 1
511511 99511511 1001 86380 86390 1
511357 99511357 1001 86380 86390 1
511192 99511192 1001 86380 86390 1
511260 99511260 1001 86380 86390 1
511022 99511022 1001 86380 86390 1
512305 99512305 1001 86380 86390 1
512331 99512331 1001 86380 86390 1
512285 99512285 1001 86380 86390 1
512076 99512076 1001 86380 86390 1
511947 99511947 1001 86380 86390 1
511924 99511924 1001 86380 86390 1
512466 99512466 1001 86380 86390 1
513165 99513165 1001 86380 86390 1
512666 99512666 1001 86380 86390 1
513850 99513850 1001 86380 86390 1
513771 99513771 1001 86380 86390 1
513694 99513694 1001 86380 86390 1
513440 99513440 1001 86380 86390 1
513508 99513508 1001 86380 86390 1
513457 99513457 1001 86380 86390 1
514080 99514080 1001 86380 86390 1
513827 99513827 1001 86380 86390 1
514034 99514034 1001 86380 86390 1
514782 99514782 1001 86380 86390 1
514275 99514275 1001 86380 86390 1
514913 99514913 1001 86380 86390 1
515043 99515043 1001 86380 86390 1
514874 99514874 1001 86380 86390 1
515608 99515608 1001 86380 86390 1
515570 99515570 1001 86380 86390 1
515652 99515652 1001 86380 86390 1
515470 99515470 1001 86380 86390 1
515087 99515087 1001 86380 86390 1
515736 99515736 1001 86380 86390 1
516279 99516279 1001 86380 86390 1
516285 99516285 1001 86380 86390 1
516133 99516133 1001 86380 86390 1
516211 99516211 1001 86380 86390 1
516108 99516108 1001 86380 86390 1
516534 99516534 1001 86380 86390 1
516659 99516659 1001 86380 86390 1
516988 99516988 1001 86380 86390 1
517120 99517120 1001 86380 86390 1
516996 99516996 1001 86380 86390 1
517400 99517400 1001 86380 86390 1
517457 99517457 1001 86380 86390 1
518114 99518114 1001 86380 86390 1
517839 99517839 1001 86380 86390 1
517788 99517788 1001 86380 86390 1
517899 99517899 1001 86380 86390 1
517687 99517687 1001 86380 86390 1
518577 99518577 1001 86380 86390 1
518610 99518610 1001 86380 86390 1
518537 99518537 1001 86380 86390 1
518566 99518566 1001 86380 86390 1
518542 99518542 1001 86380 86390 1
518373 99518373 1001 86380 86390 1
518439 99518439 1001 86380 86390 1
518543 99518543 1001 86380 86390 1
519101 99519101 1001 86380 86390 1
518990 99518990 1001 86380 86390 1
519661 99519661 1001 86380 86390 1
519766 99519766 1001 86380 86390 1
519788 99519788 1001 86380 86390 1
519631 99519631 1001 86380 86390 1
519809 99519809 1001 86380 86390 1
519540 99519540 1001 86380 86390 1
519226 99519226 1001 86380 86390 1
519214 99519214 1001 86380 86390 1
519357 99519357 1001 86380 86390 1
519896 99519896 1001 86380 86390 1
520320 99520320 1001 86380 86390 1
520288 99520288 1001 86380 86390 1
520278 99520278 1001 86380 86390 1
520837 99520837 1001 86380 86390 1
521327 99521327 1001 86380 86390 1
521456 99521456 1001 86380 86390 1
521225 99521225 1001 86380 86390 1
521154 99521154 1001 86380 86390 1
521182 99521182 1001 86380 86390 1
521032 99521032 1001 86380 86390 1
520904 99520904 1001 86380 86390 1
521667 99521667 1001 86380 86390 1
521929 99521929 1001 86380 86390 1
521788 99521788 1001 86380 86390 1
521744 99521744 1001 86380 86390 1
522458 99522458 1001 86380 86390 1
522441 99522441 1001 86380 86390 1
523056 99523056 1001 86380 86390 1
523074 99523074 1001 86380 86390 1
523079 99523079 1001 86380 86390 1
522511 99522511 1001 86380 86390 1
522551 99522551 1001 86380 86390 1
522535 99522535 1001 86380 86390 1
523135 99523135 1001 86380 86390 1
523149 99523149 1001 86380 86390 1
523808 99523808 1001 86380 86390 1
523923 99523923 1001 86380 86390 1
523904 99523904 1001 86380 86390 1
523801 99523801 1001 86380 86390 1
523854 99523854 1001 86380 86390 1
523599 99523599 1001 86380 86390 1
524149 99524149 1001 86380 86390 1
524126 99524126 1001 86380 86390 1
524016 99524016 1001 86380 86390 1
524770 99524770 1001 86380 86390 1
524440 99524440 1001 86380 86390 1
524173 99524173 1001 86380 86390 1
525408 99525408 1001 86380 86390 1
525079 99525079 1001 86380 86390 1
525020 99525020 1001 86380 86390 1
525618 99525618 1001 86380 86390 1
526216 99526216 1001 86380 86390 1
525962 99525962 1001 86380 86390 1
526558 99526558 1001 86380 86390 1
526652 99526652 1001 86380 86390 1
527288 99527288 1001 86380 86390 1
527306 99527306 1001 86380 86390 1
528059 99528059 1001 86380 86390 1
527907 99527907 1001 86380 86390 1
527861 99527861 1001 86380 86390 1
527546 99527546 1001 86380 86390 1
527598 99527598 1001 86380 86390 1
527550 99527550 1001 86380 86390 1
528224 99528224 1001 86380 86390 1
528226 99528226 1001 86380 86390 1
529092 99529092 1001 86380 86390 1
528951 99528951 1001 86380 86390 1
528913 99528913 1001 86380 86390 1
528908 99528908 1001 86380 86390 1
529620 99529620 1001 86380 86390 1
529534 99529534 1001 86380 86390 1
529496 99529496 1001 86380 86390 1
529507 99529507 1001 86380 86390 1
529749 99529749 1001 86380 86390 1
530520 99530520 1001 86380 86390 1
530411 99530411 1001 86380 86390 1
530144 99530144 1001 86380 86390 1
530306 99530306 1001 86380 86390 1
529960 99529960 1001 86380 86390 1
530107 99530107 1001 86380 86390 1
531350 99531350 1001 86380 86390 1
531256 99531256 1001 86380 86390 1
530882 99530882 1001 86380 86390 1
532081 99532081 1001 86380 86390 1
531727 99531727 1001 86380 86390 1
531665 99531665 1001 86380 86390 1
531734 99531734 1001 86380 86390 1
532298 99532298 1001 86380 86390 1
532802 99532802 1001 86380 86390 1
532790 99532790 1001 86380 86390 1
532733 99532733 1001 86380 86390 1
532509 99532509 1001 86380 86390 1
533173 99533173 1001 86380 86390 1
533096 99533096 1001 86380 86390 1
533045 99533045 1001 86380 86390 1
533116 99533116 1001 86380 86390 1
533207 99533207 1001 86380 86390 1
533785 99533785 1001 86380 86390 1
533672 99533672 1001 86380 86390 1
533489 99533489 1001 86380 86390 1
533386 99533386 1001 86380 86390 1
533937 99533937 1001 86380 86390 1
534493 99534493 1001 86380 86390 1
534662 99534662 1001 86380 86390 1
534538 99534538 1001 86380 86390 1
534673 99534673 1001 86380 86390 1
534284 99534284 1001 86380 86390 1
534315 99534315 1001 86380 86390 1
534472 99534472 1001 86380 86390 1
534374 99534374 1001 86380 86390 1
534758 99534758 1001 86380 86390 1
535382 99535382 1001 86380 86390 1
535281 99535281 1001 86380 86390 1
535171 99535171 1001 86380 86390 1
534891 99534891 1001 86380 86390 1
535074 99535074 1001 86380 86390 1
535640 99535640 1001 86380 86390 1
536246 99536246 1001 86380 86390 1
536295 99536295 1001 86380 86390 1
536048 99536048 1001 86380 86390 1
535732 99535732 1001 86380 86390 1
535825 99535825 1001 86380 86390 1
537128 99537128 1001 86380 86390 1
536934 99536934 1001 86380 86390 1
536734 99536734 1001 86380 86390 1
537294 99537294 1001 86380 86390 1
537231 99537231 1001 86380 86390 1
537182 99537182 1001 86380 86390 1
537959 99537959 1001 86380 86390 1
537772 99537772 1001 86380 86390 1
537989 99537989 1001 86380 86390 1
538732 99538732 1001 86380 86390 1
538695 99538695 1001 86380 86390 1
538670 99538670 1001 86380 86390 1
538465 99538465 1001 86380 86390 1
538323 99538323 1001 86380 86390 1
538364 99538364 1001 86380 86390 1
538334 99538334 1001 86380 86390 1
538360 99538360 1001 86380 86390 1
538872 99538872 1001 86380 86390 1
538835 99538835 1001 86380 86390 1
539393 99539393 1001 86380 86390 1
539264 99539264 1001 86380 86390 1
539142 99539142 1001 86380 86390 1
539169 99539169 1001 86380 86390 1
539080 99539080 1001 86380 86390 1
539055 99539055 1001 86380 86390 1
539642 99539642 1001 86380 86390 1
539669 99539669 1001 86380 86390 1
539687 99539687 1001 86380 86390 1
540071 99540071 1001 86380 86390 1
540227 99540227 1001 86380 86390 1
540157 99540157 1001 86380 86390 1
539929 99539929 1001 86380 86390 1
539867 99539867 1001 86380 86390 1
539920 99539920 1001 86380 86390 1
539883 99539883 1001 86380 86390 1
540545 99540545 1001 86380 86390 1
540664 99540664 1001 86380 86390 1
540591 99540591 1001 86380 86390 1
540605 99540605 1001 86380 86390 1
541143 99541143 1001 86380 86390 1
540842 99540842 1001 86380 86390 1
540756 99540756 1001 86380 86390 1
540821 99540821 1001 86380 86390 1
540694 99540694 1001 86380 86390 1
540722 99540722 1001 86380 86390 1
541299 99541299 1001 86380 86390 1
541482 99541482 1001 86380 86390 1
541942 99541942 1001 86380 86390 1
542048 99542048 1001 86380 86390 1
541878 99541878 1001 86380 86390 1
541882 99541882 1001 86380 86390 1
541895 99541895 1001 86380 86390 1
542776 99542776 1001 86380 86390 1
542469 99542469 1001 86380 86390 1
542400 99542400 1001 86380 86390 1
542478 99542478 1001 86380 86390 1
542983 99542983 1001 86380 86390 1
543035 99543035 1001 86380 86390 1
542958 99542958 1001 86380 86390 1
542951 99542951 1001 86380 86390 1
543660 99543660 1001 86380 86390 1
543597 99543597 1001 86380 86390 1
543766 99543766 1001 86380 86390 1
543518 99543518 1001 86380 86390 1
543389 99543389 1001 86380 86390 1
543367 99543367 1001 86380 86390 1
543288 99543288 1001 86380 86390 1
543159 99543159 1001 86380 86390 1
544451 99544451 1001 86380 86390 1
544415 99544415 1001 86380 86390 1
544546 99544546 1001 86380 86390 1
544191 99544191 1001 86380 86390 1
544349 99544349 1001 86380 86390 1
544635 99544635 1001 86380 86390 1
417045 523 1001 22560 26877 1
400104 99400104 1001 86380 86390 1
400135 99400135 1001 86380 86390 1
400200 99400200 1001 86380 86390 1
400264 99400264 1001 86380 86390 1
400936 99400936 1001 86380 86390 1
400919 99400919 1001 86380 86390 1
402158 99402158 1001 86380 86390 1
402210 99402210 1001 86380 86390 1
402397 99402397 1001 86380 86390 1
403137 99403137 1001 86380 86390 1
403437 99403437 1001 86380 86390 1
404302 99404302 1001 86380 86390 1
404641 99404641 1001 86380 86390 1
404689 99404689 1001 86380 86390 1
405242 99405242 1001 86380 86390 1
405576 99405576 1001 86380 86390 1
406139 99406139 1001 86380 86390 1
406271 99406271 1001 86380 86390 1
406231 99406231 1001 86380 86390 1
406369 99406369 1001 86380 86390 1
406516 99406516 1001 86380 86390 1
406604 99406604 1001 86380 86390 1
406746 99406746 1001 86380 86390 1
407179 99407179 1001 86380 86390 1
407244 99407244 1001 86380 86390 1
407446 99407446 1001 86380 86390 1
407733 99407733 1001 86380 86390 1
408090 99408090 1001 86380 86390 1
408899 99408899 1001 86380 86390 1
409198 99409198 1001 86380 86390 1
409364 99409364 1001 86380 86390 1
409628 99409628 1001 86380 86390 1
409831 99409831 1001 86380 86390 1
410493 99410493 1001 86380 86390 1
411406 99411406 1001 86380 86390 1
411454 99411454 1001 86380 86390 1
411746 99411746 1001 86380 86390 1
412338 99412338 1001 86380 86390 1
412470 99412470 1001 86380 86390 1
413543 99413543 1001 86380 86390 1
413083 99413083 1001 86380 86390 1
413260 99413260 1001 86380 86390 1
412613 99412613 1001 86380 86390 1
412666 99412666 1001 86380 86390 1
412828 99412828 1001 86380 86390 1
413990 99413990 1001 86380 86390 1
413845 99413845 1001 86380 86390 1
415237 99415237 1001 86380 86390 1
416612 99416612 1001 86380 86390 1
416739 99416739 1001 86380 86390 1
416158 99416158 1001 86380 86390 1
417530 99417530 1001 86380 86390 1
418493 99418493 1001 86380 86390 1
418314 99418314 1001 86380 86390 1
418152 99418152 1001 86380 86390 1
418052 99418052 1001 86380 86390 1
418405 99418405 1001 86380 86390 1
417619 99417619 1001 86380 86390 1
419003 99419003 1001 86380 86390 1
419169 99419169 1001 86380 86390 1
419118 99419118 1001 86380 86390 1
420031 99420031 1001 86380 86390 1
419813 99419813 1001 86380 86390 1
419962 99419962 1001 86380 86390 1
419500 99419500 1001 86380 86390 1
420683 99420683 1001 86380 86390 1
421871 99421871 1001 86380 86390 1
422102 99422102 1001 86380 86390 1
421426 99421426 1001 86380 86390 1
421615 99421615 1001 86380 86390 1
421387 99421387 1001 86380 86390 1
420912 99420912 1001 86380 86390 1
421091 99421091 1001 86380 86390 1
422360 99422360 1001 86380 86390 1
423387 99423387 1001 86380 86390 1
423456 99423456 1001 86380 86390 1
423484 99423484 1001 86380 86390 1
423215 99423215 1001 86380 86390 1
423251 99423251 1001 86380 86390 1
423017 99423017 1001 86380 86390 1
422860 99422860 1001 86380 86390 1
422825 99422825 1001 86380 86390 1
425304 99425304 1001 86380 86390 1
425095 99425095 1001 86380 86390 1
425141 99425141 1001 86380 86390 1
425072 99425072 1001 86380 86390 1
425100 99425100 1001 86380 86390 1
424642 99424642 1001 86380 86390 1
424866 99424866 1001 86380 86390 1
425827 99425827 1001 86380 86390 1
425619 99425619 1001 86380 86390 1
426993 99426993 1001 86380 86390 1
426885 99426885 1001 86380 86390 1
426831 99426831 1001 86380 86390 1
426576 99426576 1001 86380 86390 1
426434 99426434 1001 86380 86390 1
426335 99426335 1001 86380 86390 1
426566 99426566 1001 86380 86390 1
426219 99426219 1001 86380 86390 1
425993 99425993 1001 86380 86390 1
427156 99427156 1001 86380 86390 1
427430 99427430 1001 86380 86390 1
428725 99428725 1001 86380 86390 1
427973 99427973 1001 86380 86390 1
428127 99428127 1001 86380 86390 1
427925 99427925 1001 86380 86390 1
428136 99428136 1001 86380 86390 1
427695 99427695 1001 86380 86390 1
427765 99427765 1001 86380 86390 1
428789 99428789 1001 86380 86390 1
430014 99430014 1001 86380 86390 1
429957 99429957 1001 86380 86390 1
429257 99429257 1001 86380 86390 1
429536 99429536 1001 86380 86390 1
429513 99429513 1001 86380 86390 1
431342 99431342 1001 86380 86390 1
430921 99430921 1001 86380 86390 1
431011 99431011 1001 86380 86390 1
430904 99430904 1001 86380 86390 1
432200 99432200 1001 86380 86390 1
433686 99433686 1001 86380 86390 1
433503 99433503 1001 86380 86390 1
433820 99433820 1001 86380 86390 1
434127 99434127 1001 86380 86390 1
435370 99435370 1001 86380 86390 1
434689 99434689 1001 86380 86390 1
434790 99434790 1001 86380 86390 1
437062 99437062 1001 86380 86390 1
436657 99436657 1001 86380 86390 1
436008 99436008 1001 86380 86390 1
436177 99436177 1001 86380 86390 1
435996 99435996 1001 86380 86390 1
435917 99435917 1001 86380 86390 1
437210 99437210 1001 86380 86390 1
300059 99300059 1001 86380 86390 1
300575 99300575 1001 86380 86390 1
300674 99300674 1001 86380 86390 1
300546 99300546 1001 86380 86390 1
301158 99301158 1001 86380 86390 1
301301 99301301 1001 86380 86390 1
301057 99301057 1001 86380 86390 1
301586 99301586 1001 86380 86390 1
301757 99301757 1001 86380 86390 1
302222 99302222 1001 86380 86390 1
302113 99302113 1001 86380 86390 1
301983 99301983 1001 86380 86390 1
301948 99301948 1001 86380 86390 1
302495 99302495 1001 86380 86390 1
303079 99303079 1001 86380 86390 1
303206 99303206 1001 86380 86390 1
303067 99303067 1001 86380 86390 1
303120 99303120 1001 86380 86390 1
303043 99303043 1001 86380 86390 1
302707 99302707 1001 86380 86390 1
302749 99302749 1001 86380 86390 1
302637 99302637 1001 86380 86390 1
303880 99303880 1001 86380 86390 1
303570 99303570 1001 86380 86390 1
303508 99303508 1001 86380 86390 1
304172 99304172 1001 86380 86390 1
304199 99304199 1001 86380 86390 1
304591 99304591 1001 86380 86390 1
304625 99304625 1001 86380 86390 1
304410 99304410 1001 86380 86390 1
304943 99304943 1001 86380 86390 1
305608 99305608 1001 86380 86390 1
305508 99305508 1001 86380 86390 1
305279 99305279 1001 86380 86390 1
305422 99305422 1001 86380 86390 1
305085 99305085 1001 86380 86390 1
500726 99500726 1001 86380 86390 1
500670 99500670 1001 86380 86390 1
500430 99500430 1001 86380 86390 1
500449 99500449 1001 86380 86390 1
500284 99500284 1001 86380 86390 1
500351 99500351 1001 86380 86390 1
500901 99500901 1001 86380 86390 1
500865 99500865 1001 86380 86390 1
500965 99500965 1001 86380 86390 1
501537 99501537 1001 86380 86390 1
501306 99501306 1001 86380 86390 1
501098 99501098 1001 86380 86390 1
501741 99501741 1001 86380 86390 1
501722 99501722 1001 86380 86390 1
501648 99501648 1001 86380 86390 1
502122 99502122 1001 86380 86390 1
502216 99502216 1001 86380 86390 1
501925 99501925 1001 86380 86390 1
501875 99501875 1001 86380 86390 1
501906 99501906 1001 86380 86390 1
503144 99503144 1001 86380 86390 1
502935 99502935 1001 86380 86390 1
503385 99503385 1001 86380 86390 1
503386 99503386 1001 86380 86390 1
503452 99503452 1001 86380 86390 1
503391 99503391 1001 86380 86390 1
504070 99504070 1001 86380 86390 1
503512 99503512 1001 86380 86390 1
504248 99504248 1001 86380 86390 1
504891 99504891 1001 86380 86390 1
504939 99504939 1001 86380 86390 1
504692 99504692 1001 86380 86390 1
504495 99504495 1001 86380 86390 1
504431 99504431 1001 86380 86390 1
504382 99504382 1001 86380 86390 1
505148 99505148 1001 86380 86390 1
505743 99505743 1001 86380 86390 1
505519 99505519 1001 86380 86390 1
505935 99505935 1001 86380 86390 1
506651 99506651 1001 86380 86390 1
507279 99507279 1001 86380 86390 1
507331 99507331 1001 86380 86390 1
507103 99507103 1001 86380 86390 1
506891 99506891 1001 86380 86390 1
508032 99508032 1001 86380 86390 1
507916 99507916 1001 86380 86390 1
507841 99507841 1001 86380 86390 1
507689 99507689 1001 86380 86390 1
508328 99508328 1001 86380 86390 1
508332 99508332 1001 86380 86390 1
508964 99508964 1001 86380 86390 1
508958 99508958 1001 86380 86390 1
508586 99508586 1001 86380 86390 1
508472 99508472 1001 86380 86390 1
509137 99509137 1001 86380 86390 1
509760 99509760 1001 86380 86390 1
509630 99509630 1001 86380 86390 1
509531 99509531 1001 86380 86390 1
509532 99509532 1001 86380 86390 1
509454 99509454 1001 86380 86390 1
509416 99509416 1001 86380 86390 1
509967 99509967 1001 86380 86390 1
510705 99510705 1001 86380 86390 1
510528 99510528 1001 86380 86390 1
510594 99510594 1001 86380 86390 1
510315 99510315 1001 86380 86390 1
510433 99510433 1001 86380 86390 1
510498 99510498 1001 86380 86390 1
510396 99510396 1001 86380 86390 1
510300 99510300 1001 86380 86390 1
510148 99510148 1001 86380 86390 1
510818 99510818 1001 86380 86390 1
510821 99510821 1001 86380 86390 1
510732 99510732 1001 86380 86390 1
510798 99510798 1001 86380 86390 1
511378 99511378 1001 86380 86390 1
511380 99511380 1001 86380 86390 1
511738 99511738 1001 86380 86390 1
512369 99512369 1001 86380 86390 1
512314 99512314 1001 86380 86390 1
511993 99511993 1001 86380 86390 1
512045 99512045 1001 86380 86390 1
512071 99512071 1001 86380 86390 1
512075 99512075 1001 86380 86390 1
512026 99512026 1001 86380 86390 1
511874 99511874 1001 86380 86390 1
512556 99512556 1001 86380 86390 1
513022 99513022 1001 86380 86390 1
512957 99512957 1001 86380 86390 1
512933 99512933 1001 86380 86390 1
513320 99513320 1001 86380 86390 1
513217 99513217 1001 86380 86390 1
513298 99513298 1001 86380 86390 1
513300 99513300 1001 86380 86390 1
513301 99513301 1001 86380 86390 1
513944 99513944 1001 86380 86390 1
513898 99513898 1001 86380 86390 1
513860 99513860 1001 86380 86390 1
514119 99514119 1001 86380 86390 1
514215 99514215 1001 86380 86390 1
514061 99514061 1001 86380 86390 1
514035 99514035 1001 86380 86390 1
514053 99514053 1001 86380 86390 1
514562 99514562 1001 86380 86390 1
514628 99514628 1001 86380 86390 1
514449 99514449 1001 86380 86390 1
514554 99514554 1001 86380 86390 1
514388 99514388 1001 86380 86390 1
514273 99514273 1001 86380 86390 1
515044 99515044 1001 86380 86390 1
515088 99515088 1001 86380 86390 1
515079 99515079 1001 86380 86390 1
515827 99515827 1001 86380 86390 1
515880 99515880 1001 86380 86390 1
515843 99515843 1001 86380 86390 1
516347 99516347 1001 86380 86390 1
516352 99516352 1001 86380 86390 1
516378 99516378 1001 86380 86390 1
516256 99516256 1001 86380 86390 1
516236 99516236 1001 86380 86390 1
516555 99516555 1001 86380 86390 1
517104 99517104 1001 86380 86390 1
517112 99517112 1001 86380 86390 1
517063 99517063 1001 86380 86390 1
516740 99516740 1001 86380 86390 1
516779 99516779 1001 86380 86390 1
516907 99516907 1001 86380 86390 1
517349 99517349 1001 86380 86390 1
518001 99518001 1001 86380 86390 1
517851 99517851 1001 86380 86390 1
517748 99517748 1001 86380 86390 1
517717 99517717 1001 86380 86390 1
518207 99518207 1001 86380 86390 1
518913 99518913 1001 86380 86390 1
518896 99518896 1001 86380 86390 1
518747 99518747 1001 86380 86390 1
518607 99518607 1001 86380 86390 1
518687 99518687 1001 86380 86390 1
518562 99518562 1001 86380 86390 1
519634 99519634 1001 86380 86390 1
519639 99519639 1001 86380 86390 1
519758 99519758 1001 86380 86390 1
519596 99519596 1001 86380 86390 1
519404 99519404 1001 86380 86390 1
519489 99519489 1001 86380 86390 1
519910 99519910 1001 86380 86390 1
520504 99520504 1001 86380 86390 1
520336 99520336 1001 86380 86390 1
520290 99520290 1001 86380 86390 1
520225 99520225 1001 86380 86390 1
520666 99520666 1001 86380 86390 1
520763 99520763 1001 86380 86390 1
520738 99520738 1001 86380 86390 1
520829 99520829 1001 86380 86390 1
521352 99521352 1001 86380 86390 1
521159 99521159 1001 86380 86390 1
521194 99521194 1001 86380 86390 1
521014 99521014 1001 86380 86390 1
520991 99520991 1001 86380 86390 1
520980 99520980 1001 86380 86390 1
520942 99520942 1001 86380 86390 1
520935 99520935 1001 86380 86390 1
521609 99521609 1001 86380 86390 1
521534 99521534 1001 86380 86390 1
521617 99521617 1001 86380 86390 1
522133 99522133 1001 86380 86390 1
522050 99522050 1001 86380 86390 1
521831 99521831 1001 86380 86390 1
522497 99522497 1001 86380 86390 1
522495 99522495 1001 86380 86390 1
523088 99523088 1001 86380 86390 1
522861 99522861 1001 86380 86390 1
522681 99522681 1001 86380 86390 1
523139 99523139 1001 86380 86390 1
523837 99523837 1001 86380 86390 1
523596 99523596 1001 86380 86390 1
523681 99523681 1001 86380 86390 1
523325 99523325 1001 86380 86390 1
523396 99523396 1001 86380 86390 1
523448 99523448 1001 86380 86390 1
523474 99523474 1001 86380 86390 1
524049 99524049 1001 86380 86390 1
524077 99524077 1001 86380 86390 1
524201 99524201 1001 86380 86390 1
524255 99524255 1001 86380 86390 1
524966 99524966 1001 86380 86390 1
525482 99525482 1001 86380 86390 1
525564 99525564 1001 86380 86390 1
525511 99525511 1001 86380 86390 1
525428 99525428 1001 86380 86390 1
525300 99525300 1001 86380 86390 1
525375 99525375 1001 86380 86390 1
526302 99526302 1001 86380 86390 1
526240 99526240 1001 86380 86390 1
526178 99526178 1001 86380 86390 1
526123 99526123 1001 86380 86390 1
525955 99525955 1001 86380 86390 1
526588 99526588 1001 86380 86390 1
526564 99526564 1001 86380 86390 1
526219 99526219 1001 86380 86390 1
526570 99526570 1001 86380 86390 1
526622 99526622 1001 86380 86390 1
526508 99526508 1001 86380 86390 1
527219 99527219 1001 86380 86390 1
526895 99526895 1001 86380 86390 1
526912 99526912 1001 86380 86390 1
526711 99526711 1001 86380 86390 1
526724 99526724 1001 86380 86390 1
528054 99528054 1001 86380 86390 1
527807 99527807 1001 86380 86390 1
527802 99527802 1001 86380 86390 1
527560 99527560 1001 86380 86390 1
527523 99527523 1001 86380 86390 1
527608 99527608 1001 86380 86390 1
528124 99528124 1001 86380 86390 1
528217 99528217 1001 86380 86390 1
528077 99528077 1001 86380 86390 1
528866 99528866 1001 86380 86390 1
528828 99528828 1001 86380 86390 1
528893 99528893 1001 86380 86390 1
528491 99528491 1001 86380 86390 1
528524 99528524 1001 86380 86390 1
528577 99528577 1001 86380 86390 1
528976 99528976 1001 86380 86390 1
528918 99528918 1001 86380 86390 1
528932 99528932 1001 86380 86390 1
529474 99529474 1001 86380 86390 1
529227 99529227 1001 86380 86390 1
529230 99529230 1001 86380 86390 1
529920 99529920 1001 86380 86390 1
530544 99530544 1001 86380 86390 1
530288 99530288 1001 86380 86390 1
530301 99530301 1001 86380 86390 1
530682 99530682 1001 86380 86390 1
530583 99530583 1001 86380 86390 1
530610 99530610 1001 86380 86390 1
531238 99531238 1001 86380 86390 1
531241 99531241 1001 86380 86390 1
531072 99531072 1001 86380 86390 1
530799 99530799 1001 86380 86390 1
530840 99530840 1001 86380 86390 1
530858 99530858 1001 86380 86390 1
530834 99530834 1001 86380 86390 1
531422 99531422 1001 86380 86390 1
531426 99531426 1001 86380 86390 1
531542 99531542 1001 86380 86390 1
532015 99532015 1001 86380 86390 1
531853 99531853 1001 86380 86390 1
531829 99531829 1001 86380 86390 1
531774 99531774 1001 86380 86390 1
532322 99532322 1001 86380 86390 1
532223 99532223 1001 86380 86390 1
532317 99532317 1001 86380 86390 1
532873 99532873 1001 86380 86390 1
532691 99532691 1001 86380 86390 1
532631 99532631 1001 86380 86390 1
533181 99533181 1001 86380 86390 1
533052 99533052 1001 86380 86390 1
533671 99533671 1001 86380 86390 1
533447 99533447 1001 86380 86390 1
533617 99533617 1001 86380 86390 1
533534 99533534 1001 86380 86390 1
533434 99533434 1001 86380 86390 1
533362 99533362 1001 86380 86390 1
534501 99534501 1001 86380 86390 1
534446 99534446 1001 86380 86390 1
534172 99534172 1001 86380 86390 1
534824 99534824 1001 86380 86390 1
535077 99535077 1001 86380 86390 1
535040 99535040 1001 86380 86390 1
535850 99535850 1001 86380 86390 1
536523 99536523 1001 86380 86390 1
536435 99536435 1001 86380 86390 1
537125 99537125 1001 86380 86390 1
537054 99537054 1001 86380 86390 1
537152 99537152 1001 86380 86390 1
536924 99536924 1001 86380 86390 1
536747 99536747 1001 86380 86390 1
537173 99537173 1001 86380 86390 1
537786 99537786 1001 86380 86390 1
537910 99537910 1001 86380 86390 1
537692 99537692 1001 86380 86390 1
537628 99537628 1001 86380 86390 1
537636 99537636 1001 86380 86390 1
537677 99537677 1001 86380 86390 1
537499 99537499 1001 86380 86390 1
537370 99537370 1001 86380 86390 1
537557 99537557 1001 86380 86390 1
538134 99538134 1001 86380 86390 1
538124 99538124 1001 86380 86390 1
538618 99538618 1001 86380 86390 1
538736 99538736 1001 86380 86390 1
538378 99538378 1001 86380 86390 1
538392 99538392 1001 86380 86390 1
539242 99539242 1001 86380 86390 1
539365 99539365 1001 86380 86390 1
539144 99539144 1001 86380 86390 1
539212 99539212 1001 86380 86390 1
539755 99539755 1001 86380 86390 1
539743 99539743 1001 86380 86390 1
539643 99539643 1001 86380 86390 1
539659 99539659 1001 86380 86390 1
539662 99539662 1001 86380 86390 1
540357 99540357 1001 86380 86390 1
540334 99540334 1001 86380 86390 1
540425 99540425 1001 86380 86390 1
540350 99540350 1001 86380 86390 1
540179 99540179 1001 86380 86390 1
539980 99539980 1001 86380 86390 1
541287 99541287 1001 86380 86390 1
541056 99541056 1001 86380 86390 1
541082 99541082 1001 86380 86390 1
541033 99541033 1001 86380 86390 1
540904 99540904 1001 86380 86390 1
540844 99540844 1001 86380 86390 1
541361 99541361 1001 86380 86390 1
541714 99541714 1001 86380 86390 1
541572 99541572 1001 86380 86390 1
542264 99542264 1001 86380 86390 1
542252 99542252 1001 86380 86390 1
542884 99542884 1001 86380 86390 1
542768 99542768 1001 86380 86390 1
542758 99542758 1001 86380 86390 1
542849 99542849 1001 86380 86390 1
542775 99542775 1001 86380 86390 1
542854 99542854 1001 86380 86390 1
542728 99542728 1001 86380 86390 1
542419 99542419 1001 86380 86390 1
543648 99543648 1001 86380 86390 1
543676 99543676 1001 86380 86390 1
543544 99543544 1001 86380 86390 1
543348 99543348 1001 86380 86390 1
544537 99544537 1001 86380 86390 1
544261 99544261 1001 86380 86390 1
544015 99544015 1001 86380 86390 1
544003 99544003 1001 86380 86390 1
544181 99544181 1001 86380 86390 1
544708 99544708 1001 86380 86390 1
423336 235 1001 40380 40797 1
500131 696 1001 26033 26333 1
519436 1167 1002 33687 35245 1
400119 99400119 1001 86380 86390 1
400260 99400260 1001 86380 86390 1
400626 99400626 1001 86380 86390 1
400676 99400676 1001 86380 86390 1
400910 99400910 1001 86380 86390 1
401511 99401511 1001 86380 86390 1
402587 99402587 1001 86380 86390 1
403228 99403228 1001 86380 86390 1
403996 99403996 1001 86380 86390 1
405030 99405030 1001 86380 86390 1
405157 99405157 1001 86380 86390 1
405365 99405365 1001 86380 86390 1
405374 99405374 1001 86380 86390 1
405585 99405585 1001 86380 86390 1
405834 99405834 1001 86380 86390 1
405824 99405824 1001 86380 86390 1
405960 99405960 1001 86380 86390 1
406263 99406263 1001 86380 86390 1
406342 99406342 1001 86380 86390 1
406573 99406573 1001 86380 86390 1
406778 99406778 1001 86380 86390 1
407023 99407023 1001 86380 86390 1
407091 99407091 1001 86380 86390 1
407474 99407474 1001 86380 86390 1
407629 99407629 1001 86380 86390 1
407771 99407771 1001 86380 86390 1
408198 99408198 1001 86380 86390 1
408293 99408293 1001 86380 86390 1
409121 99409121 1001 86380 86390 1
409700 99409700 1001 86380 86390 1
410204 99410204 1001 86380 86390 1
410259 99410259 1001 86380 86390 1
410426 99410426 1001 86380 86390 1
410452 99410452 1001 86380 86390 1
410583 99410583 1001 86380 86390 1
410945 99410945 1001 86380 86390 1
411235 99411235 1001 86380 86390 1
411504 99411504 1001 86380 86390 1
411567 99411567 1001 86380 86390 1
413312 99413312 1001 86380 86390 1
413338 99413338 1001 86380 86390 1
413638 99413638 1001 86380 86390 1
413251 99413251 1001 86380 86390 1
413206 99413206 1001 86380 86390 1
412785 99412785 1001 86380 86390 1
412873 99412873 1001 86380 86390 1
415118 99415118 1001 86380 86390 1
415179 99415179 1001 86380 86390 1
414589 99414589 1001 86380 86390 1
414864 99414864 1001 86380 86390 1
414138 99414138 1001 86380 86390 1
415550 99415550 1001 86380 86390 1
415690 99415690 1001 86380 86390 1
416885 99416885 1001 86380 86390 1
415874 99415874 1001 86380 86390 1
415975 99415975 1001 86380 86390 1
418435 99418435 1001 86380 86390 1
418707 99418707 1001 86380 86390 1
418721 99418721 1001 86380 86390 1
418668 99418668 1001 86380 86390 1
418102 99418102 1001 86380 86390 1
418002 99418002 1001 86380 86390 1
417754 99417754 1001 86380 86390 1
417811 99417811 1001 86380 86390 1
420195 99420195 1001 86380 86390 1
420410 99420410 1001 86380 86390 1
419860 99419860 1001 86380 86390 1
419752 99419752 1001 86380 86390 1
420821 99420821 1001 86380 86390 1
420731 99420731 1001 86380 86390 1
421549 99421549 1001 86380 86390 1
421382 99421382 1001 86380 86390 1
421309 99421309 1001 86380 86390 1
421561 99421561 1001 86380 86390 1
421449 99421449 1001 86380 86390 1
421071 99421071 1001 86380 86390 1
421033 99421033 1001 86380 86390 1
420884 99420884 1001 86380 86390 1
422316 99422316 1001 86380 86390 1
423403 99423403 1001 86380 86390 1
423309 99423309 1001 86380 86390 1
423663 99423663 1001 86380 86390 1
423068 99423068 1001 86380 86390 1
422561 99422561 1001 86380 86390 1
424067 99424067 1001 86380 86390 1
423844 99423844 1001 86380 86390 1
423795 99423795 1001 86380 86390 1
424015 99424015 1001 86380 86390 1
423971 99423971 1001 86380 86390 1
424147 99424147 1001 86380 86390 1
425298 99425298 1001 86380 86390 1
425130 99425130 1001 86380 86390 1
424598 99424598 1001 86380 86390 1
424459 99424459 1001 86380 86390 1
424477 99424477 1001 86380 86390 1
424448 99424448 1001 86380 86390 1
426751 99426751 1001 86380 86390 1
426825 99426825 1001 86380 86390 1
427073 99427073 1001 86380 86390 1
426761 99426761 1001 86380 86390 1
427462 99427462 1001 86380 86390 1
427123 99427123 1001 86380 86390 1
427481 99427481 1001 86380 86390 1
427998 99427998 1001 86380 86390 1
427934 99427934 1001 86380 86390 1
427946 99427946 1001 86380 86390 1
427692 99427692 1001 86380 86390 1
427867 99427867 1001 86380 86390 1
428852 99428852 1001 86380 86390 1
430188 99430188 1001 86380 86390 1
429721 99429721 1001 86380 86390 1
429453 99429453 1001 86380 86390 1
429518 99429518 1001 86380 86390 1
430486 99430486 1001 86380 86390 1
430629 99430629 1001 86380 86390 1
430452 99430452 1001 86380 86390 1
431965 99431965 1001 86380 86390 1
431864 99431864 1001 86380 86390 1
432039 99432039 1001 86380 86390 1
431389 99431389 1001 86380 86390 1
431070 99431070 1001 86380 86390 1
432335 99432335 1001 86380 86390 1
433240 99433240 1001 86380 86390 1
433283 99433283 1001 86380 86390 1
432804 99432804 1001 86380 86390 1
432709 99432709 1001 86380 86390 1
433943 99433943 1001 86380 86390 1
435071 99435071 1001 86380 86390 1
434918 99434918 1001 86380 86390 1
434970 99434970 1001 86380 86390 1
434688 99434688 1001 86380 86390 1
434748 99434748 1001 86380 86390 1
434421 99434421 1001 86380 86390 1
434149 99434149 1001 86380 86390 1
436917 99436917 1001 86380 86390 1
436859 99436859 1001 86380 86390 1
436964 99436964 1001 86380 86390 1
436449 99436449 1001 86380 86390 1
436460 99436460 1001 86380 86390 1
436093 99436093 1001 86380 86390 1
436291 99436291 1001 86380 86390 1
436172 99436172 1001 86380 86390 1
437290 99437290 1001 86380 86390 1
300048 99300048 1001 86380 86390 1
437305 99437305 1001 86380 86390 1
300573 99300573 1001 86380 86390 1
300321 99300321 1001 86380 86390 1
300304 99300304 1001 86380 86390 1
300266 99300266 1001 86380 86390 1
300297 99300297 1001 86380 86390 1
301413 99301413 1001 86380 86390 1
301447 99301447 1001 86380 86390 1
301540 99301540 1001 86380 86390 1
301303 99301303 1001 86380 86390 1
301342 99301342 1001 86380 86390 1
301244 99301244 1001 86380 86390 1
301040 99301040 1001 86380 86390 1
301571 99301571 1001 86380 86390 1
302326 99302326 1001 86380 86390 1
302418 99302418 1001 86380 86390 1
303106 99303106 1001 86380 86390 1
303096 99303096 1001 86380 86390 1
303019 99303019 1001 86380 86390 1
302830 99302830 1001 86380 86390 1
302987 99302987 1001 86380 86390 1
302598 99302598 1001 86380 86390 1
303256 99303256 1001 86380 86390 1
303221 99303221 1001 86380 86390 1
304031 99304031 1001 86380 86390 1
303867 99303867 1001 86380 86390 1
304017 99304017 1001 86380 86390 1
303774 99303774 1001 86380 86390 1
303510 99303510 1001 86380 86390 1
304579 99304579 1001 86380 86390 1
305019 99305019 1001 86380 86390 1
305009 99305009 1001 86380 86390 1
304879 99304879 1001 86380 86390 1
305067 99305067 1001 86380 86390 1
305226 99305226 1001 86380 86390 1
305113 99305113 1001 86380 86390 1
500074 99500074 1001 86380 86390 1
500629 99500629 1001 86380 86390 1
500760 99500760 1001 86380 86390 1
500432 99500432 1001 86380 86390 1
500484 99500484 1001 86380 86390 1
500472 99500472 1001 86380 86390 1
500604 99500604 1001 86380 86390 1
500298 99500298 1001 86380 86390 1
500394 99500394 1001 86380 86390 1
500956 99500956 1001 86380 86390 1
500950 99500950 1001 86380 86390 1
501581 99501581 1001 86380 86390 1
501422 99501422 1001 86380 86390 1
501338 99501338 1001 86380 86390 1
501022 99501022 1001 86380 86390 1
501703 99501703 1001 86380 86390 1
501787 99501787 1001 86380 86390 1
501736 99501736 1001 86380 86390 1
502307 99502307 1001 86380 86390 1
502143 99502143 1001 86380 86390 1
502145 99502145 1001 86380 86390 1
502103 99502103 1001 86380 86390 1
501860 99501860 1001 86380 86390 1
502505 99502505 1001 86380 86390 1
502600 99502600 1001 86380 86390 1
502669 99502669 1001 86380 86390 1
503164 99503164 1001 86380 86390 1
503091 99503091 1001 86380 86390 1
502839 99502839 1001 86380 86390 1
503329 99503329 1001 86380 86390 1
503451 99503451 1001 86380 86390 1
503416 99503416 1001 86380 86390 1
503417 99503417 1001 86380 86390 1
503902 99503902 1001 86380 86390 1
503561 99503561 1001 86380 86390 1
504765 99504765 1001 86380 86390 1
504831 99504831 1001 86380 86390 1
504774 99504774 1001 86380 86390 1
504750 99504750 1001 86380 86390 1
504714 99504714 1001 86380 86390 1
504463 99504463 1001 86380 86390 1
504996 99504996 1001 86380 86390 1
505769 99505769 1001 86380 86390 1
505607 99505607 1001 86380 86390 1
505514 99505514 1001 86380 86390 1
505200 99505200 1001 86380 86390 1
505893 99505893 1001 86380 86390 1
505842 99505842 1001 86380 86390 1
505792 99505792 1001 86380 86390 1
506571 99506571 1001 86380 86390 1
506422 99506422 1001 86380 86390 1
506413 99506413 1001 86380 86390 1
506531 99506531 1001 86380 86390 1
506278 99506278 1001 86380 86390 1
506349 99506349 1001 86380 86390 1
506771 99506771 1001 86380 86390 1
507334 99507334 1001 86380 86390 1
507290 99507290 1001 86380 86390 1
507068 99507068 1001 86380 86390 1
507134 99507134 1001 86380 86390 1
507190 99507190 1001 86380 86390 1
506969 99506969 1001 86380 86390 1
507445 99507445 1001 86380 86390 1
507606 99507606 1001 86380 86390 1
507863 99507863 1001 86380 86390 1
507746 99507746 1001 86380 86390 1
507753 99507753 1001 86380 86390 1
509011 99509011 1001 86380 86390 1
509027 99509027 1001 86380 86390 1
508886 99508886 1001 86380 86390 1
508994 99508994 1001 86380 86390 1
508466 99508466 1001 86380 86390 1
508625 99508625 1001 86380 86390 1
508576 99508576 1001 86380 86390 1
508602 99508602 1001 86380 86390 1
509148 99509148 1001 86380 86390 1
509850 99509850 1001 86380 86390 1
509833 99509833 1001 86380 86390 1
509545 99509545 1001 86380 86390 1
509664 99509664 1001 86380 86390 1
509627 99509627 1001 86380 86390 1
509371 99509371 1001 86380 86390 1
509456 99509456 1001 86380 86390 1
509994 99509994 1001 86380 86390 1
509917 99509917 1001 86380 86390 1
510480 99510480 1001 86380 86390 1
510246 99510246 1001 86380 86390 1
511483 99511483 1001 86380 86390 1
511358 99511358 1001 86380 86390 1
511461 99511461 1001 86380 86390 1
511180 99511180 1001 86380 86390 1
511252 99511252 1001 86380 86390 1
510969 99510969 1001 86380 86390 1
511607 99511607 1001 86380 86390 1
512329 99512329 1001 86380 86390 1
512365 99512365 1001 86380 86390 1
512051 99512051 1001 86380 86390 1
512469 99512469 1001 86380 86390 1
512472 99512472 1001 86380 86390 1
513014 99513014 1001 86380 86390 1
513029 99513029 1001 86380 86390 1
513030 99513030 1001 86380 86390 1
513138 99513138 1001 86380 86390 1
512993 99512993 1001 86380 86390 1
512880 99512880 1001 86380 86390 1
512713 99512713 1001 86380 86390 1
513368 99513368 1001 86380 86390 1
513916 99513916 1001 86380 86390 1
513696 99513696 1001 86380 86390 1
513645 99513645 1001 86380 86390 1
513654 99513654 1001 86380 86390 1
513466 99513466 1001 86380 86390 1
514054 99514054 1001 86380 86390 1
514110 99514110 1001 86380 86390 1
514577 99514577 1001 86380 86390 1
514541 99514541 1001 86380 86390 1
514284 99514284 1001 86380 86390 1
514997 99514997 1001 86380 86390 1
514899 99514899 1001 86380 86390 1
515595 99515595 1001 86380 86390 1
515501 99515501 1001 86380 86390 1
515726 99515726 1001 86380 86390 1
516432 99516432 1001 86380 86390 1
516089 99516089 1001 86380 86390 1
516537 99516537 1001 86380 86390 1
516784 99516784 1001 86380 86390 1
516894 99516894 1001 86380 86390 1
517398 99517398 1001 86380 86390 1
517374 99517374 1001 86380 86390 1
517494 99517494 1001 86380 86390 1
518113 99518113 1001 86380 86390 1
517997 99517997 1001 86380 86390 1
517990 99517990 1001 86380 86390 1
517827 99517827 1001 86380 86390 1
517840 99517840 1001 86380 86390 1
517816 99517816 1001 86380 86390 1
518334 99518334 1001 86380 86390 1
518350 99518350 1001 86380 86390 1
518832 99518832 1001 86380 86390 1
518695 99518695 1001 86380 86390 1
518734 99518734 1001 86380 86390 1
518722 99518722 1001 86380 86390 1
518768 99518768 1001 86380 86390 1
518402 99518402 1001 86380 86390 1
518376 99518376 1001 86380 86390 1
519158 99519158 1001 86380 86390 1
519010 99519010 1001 86380 86390 1
519680 99519680 1001 86380 86390 1
519435 99519435 1001 86380 86390 1
519450 99519450 1001 86380 86390 1
519387 99519387 1001 86380 86390 1
519250 99519250 1001 86380 86390 1
519317 99519317 1001 86380 86390 1
519216 99519216 1001 86380 86390 1
519993 99519993 1001 86380 86390 1
519834 99519834 1001 86380 86390 1
520333 99520333 1001 86380 86390 1
520275 99520275 1001 86380 86390 1
520179 99520179 1001 86380 86390 1
520696 99520696 1001 86380 86390 1
520777 99520777 1001 86380 86390 1
521404 99521404 1001 86380 86390 1
521331 99521331 1001 86380 86390 1
521254 99521254 1001 86380 86390 1
521143 99521143 1001 86380 86390 1
522278 99522278 1001 86380 86390 1
522225 99522225 1001 86380 86390 1
522023 99522023 1001 86380 86390 1
521934 99521934 1001 86380 86390 1
521989 99521989 1001 86380 86390 1
522056 99522056 1001 86380 86390 1
521855 99521855 1001 86380 86390 1
521799 99521799 1001 86380 86390 1
522347 99522347 1001 86380 86390 1
522915 99522915 1001 86380 86390 1
522888 99522888 1001 86380 86390 1
522725 99522725 1001 86380 86390 1
522755 99522755 1001 86380 86390 1
522661 99522661 1001 86380 86390 1
523265 99523265 1001 86380 86390 1
523671 99523671 1001 86380 86390 1
523375 99523375 1001 86380 86390 1
523370 99523370 1001 86380 86390 1
523513 99523513 1001 86380 86390 1
523981 99523981 1001 86380 86390 1
524050 99524050 1001 86380 86390 1
524618 99524618 1001 86380 86390 1
524528 99524528 1001 86380 86390 1
524318 99524318 1001 86380 86390 1
524796 99524796 1001 86380 86390 1
525174 99525174 1001 86380 86390 1
525657 99525657 1001 86380 86390 1
526289 99526289 1001 86380 86390 1
526127 99526127 1001 86380 86390 1
526195 99526195 1001 86380 86390 1
526197 99526197 1001 86380 86390 1
525948 99525948 1001 86380 86390 1
525821 99525821 1001 86380 86390 1
525930 99525930 1001 86380 86390 1
526551 99526551 1001 86380 86390 1
526471 99526471 1001 86380 86390 1
527071 99527071 1001 86380 86390 1
527162 99527162 1001 86380 86390 1
527100 99527100 1001 86380 86390 1
527193 99527193 1001 86380 86390 1
527034 99527034 1001 86380 86390 1
526774 99526774 1001 86380 86390 1
526804 99526804 1001 86380 86390 1
527337 99527337 1001 86380 86390 1
527045 99527045 1001 86380 86390 1
527303 99527303 1001 86380 86390 1
527793 99527793 1001 86380 86390 1
528228 99528228 1001 86380 86390 1
528888 99528888 1001 86380 86390 1
528797 99528797 1001 86380 86390 1
528298 99528298 1001 86380 86390 1
528430 99528430 1001 86380 86390 1
528292 99528292 1001 86380 86390 1
529082 99529082 1001 86380 86390 1
528966 99528966 1001 86380 86390 1
528982 99528982 1001 86380 86390 1
528944 99528944 1001 86380 86390 1
529566 99529566 1001 86380 86390 1
529608 99529608 1001 86380 86390 1
529212 99529212 1001 86380 86390 1
529270 99529270 1001 86380 86390 1
529169 99529169 1001 86380 86390 1
529868 99529868 1001 86380 86390 1
529794 99529794 1001 86380 86390 1
530496 99530496 1001 86380 86390 1
529948 99529948 1001 86380 86390 1
530093 99530093 1001 86380 86390 1
530055 99530055 1001 86380 86390 1
530108 99530108 1001 86380 86390 1
530121 99530121 1001 86380 86390 1
529953 99529953 1001 86380 86390 1
530110 99530110 1001 86380 86390 1
529957 99529957 1001 86380 86390 1
530616 99530616 1001 86380 86390 1
531330 99531330 1001 86380 86390 1
531305 99531305 1001 86380 86390 1
531050 99531050 1001 86380 86390 1
531168 99531168 1001 86380 86390 1
531147 99531147 1001 86380 86390 1
530947 99530947 1001 86380 86390 1
530938 99530938 1001 86380 86390 1
531510 99531510 1001 86380 86390 1
531423 99531423 1001 86380 86390 1
532117 99532117 1001 86380 86390 1
532170 99532170 1001 86380 86390 1
532194 99532194 1001 86380 86390 1
532365 99532365 1001 86380 86390 1
532318 99532318 1001 86380 86390 1
532931 99532931 1001 86380 86390 1
533000 99533000 1001 86380 86390 1
532975 99532975 1001 86380 86390 1
532939 99532939 1001 86380 86390 1
532519 99532519 1001 86380 86390 1
532470 99532470 1001 86380 86390 1
532459 99532459 1001 86380 86390 1
533201 99533201 1001 86380 86390 1
533219 99533219 1001 86380 86390 1
533745 99533745 1001 86380 86390 1
533726 99533726 1001 86380 86390 1
533502 99533502 1001 86380 86390 1
533554 99533554 1001 86380 86390 1
533583 99533583 1001 86380 86390 1
533496 99533496 1001 86380 86390 1
533322 99533322 1001 86380 86390 1
533297 99533297 1001 86380 86390 1
534008 99534008 1001 86380 86390 1
534500 99534500 1001 86380 86390 1
534619 99534619 1001 86380 86390 1
534447 99534447 1001 86380 86390 1
534400 99534400 1001 86380 86390 1
534296 99534296 1001 86380 86390 1
534212 99534212 1001 86380 86390 1
534216 99534216 1001 86380 86390 1
534749 99534749 1001 86380 86390 1
534480 99534480 1001 86380 86390 1
535141 99535141 1001 86380 86390 1
535168 99535168 1001 86380 86390 1
535186 99535186 1001 86380 86390 1
534987 99534987 1001 86380 86390 1
535575 99535575 1001 86380 86390 1
535593 99535593 1001 86380 86390 1
535633 99535633 1001 86380 86390 1
535648 99535648 1001 86380 86390 1
536263 99536263 1001 86380 86390 1
536238 99536238 1001 86380 86390 1
536240 99536240 1001 86380 86390 1
535833 99535833 1001 86380 86390 1
535859 99535859 1001 86380 86390 1
537101 99537101 1001 86380 86390 1
537079 99537079 1001 86380 86390 1
536989 99536989 1001 86380 86390 1
536880 99536880 1001 86380 86390 1
536860 99536860 1001 86380 86390 1
536887 99536887 1001 86380 86390 1
536863 99536863 1001 86380 86390 1
536916 99536916 1001 86380 86390 1
536662 99536662 1001 86380 86390 1
536600 99536600 1001 86380 86390 1
536705 99536705 1001 86380 86390 1
536693 99536693 1001 86380 86390 1
537263 99537263 1001 86380 86390 1
537953 99537953 1001 86380 86390 1
537949 99537949 1001 86380 86390 1
537501 99537501 1001 86380 86390 1
537544 99537544 1001 86380 86390 1
537468 99537468 1001 86380 86390 1
538718 99538718 1001 86380 86390 1
538547 99538547 1001 86380 86390 1
538227 99538227 1001 86380 86390 1
538370 99538370 1001 86380 86390 1
538361 99538361 1001 86380 86390 1
538825 99538825 1001 86380 86390 1
538820 99538820 1001 86380 86390 1
539805 99539805 1001 86380 86390 1
540448 99540448 1001 86380 86390 1
540093 99540093 1001 86380 86390 1
540003 99540003 1001 86380 86390 1
539850 99539850 1001 86380 86390 1
540552 99540552 1001 86380 86390 1
541278 99541278 1001 86380 86390 1
540921 99540921 1001 86380 86390 1
540965 99540965 1001 86380 86390 1
540828 99540828 1001 86380 86390 1
540762 99540762 1001 86380 86390 1
541338 99541338 1001 86380 86390 1
541969 99541969 1001 86380 86390 1
541934 99541934 1001 86380 86390 1
541914 99541914 1001 86380 86390 1
541905 99541905 1001 86380 86390 1
541906 99541906 1001 86380 86390 1
541641 99541641 1001 86380 86390 1
541646 99541646 1001 86380 86390 1
542144 99542144 1001 86380 86390 1
542249 99542249 1001 86380 86390 1
542306 99542306 1001 86380 86390 1
542862 99542862 1001 86380 86390 1
542699 99542699 1001 86380 86390 1
542352 99542352 1001 86380 86390 1
542433 99542433 1001 86380 86390 1
543024 99543024 1001 86380 86390 1
543064 99543064 1001 86380 86390 1
543006 99543006 1001 86380 86390 1
543591 99543591 1001 86380 86390 1
543425 99543425 1001 86380 86390 1
543267 99543267 1001 86380 86390 1
543218 99543218 1001 86380 86390 1
543292 99543292 1001 86380 86390 1
543853 99543853 1001 86380 86390 1
543918 99543918 1001 86380 86390 1
543881 99543881 1001 86380 86390 1
544472 99544472 1001 86380 86390 1
544492 99544492 1001 86380 86390 1
544265 99544265 1001 86380 86390 1
544284 99544284 1001 86380 86390 1
544247 99544247 1001 86380 86390 1
544073 99544073 1001 86380 86390 1
544053 99544053 1001 86380 86390 1
544667 99544667 1001 86380 86390 1
516766 827 1001 34605 34905 1
539228 863 1002 29805 30734 1
400234 99400234 1001 86380 86390 1
400519 99400519 1001 86380 86390 1
400679 99400679 1001 86380 86390 1
401335 99401335 1001 86380 86390 1
401526 99401526 1001 86380 86390 1
402134 99402134 1001 86380 86390 1
402580 99402580 1001 86380 86390 1
403601 99403601 1001 86380 86390 1
403888 99403888 1001 86380 86390 1
403909 99403909 1001 86380 86390 1
404135 99404135 1001 86380 86390 1
404520 99404520 1001 86380 86390 1
404495 99404495 1001 86380 86390 1
404609 99404609 1001 86380 86390 1
404806 99404806 1001 86380 86390 1
405280 99405280 1001 86380 86390 1
405414 99405414 1001 86380 86390 1
405331 99405331 1001 86380 86390 1
405368 99405368 1001 86380 86390 1
405891 99405891 1001 86380 86390 1
406734 99406734 1001 86380 86390 1
406989 99406989 1001 86380 86390 1
407736 99407736 1001 86380 86390 1
407802 99407802 1001 86380 86390 1
408018 99408018 1001 86380 86390 1
408063 99408063 1001 86380 86390 1
408098 99408098 1001 86380 86390 1
408184 99408184 1001 86380 86390 1
408598 99408598 1001 86380 86390 1
409095 99409095 1001 86380 86390 1
409580 99409580 1001 86380 86390 1
409686 99409686 1001 86380 86390 1
409704 99409704 1001 86380 86390 1
410127 99410127 1001 86380 86390 1
410902 99410902 1001 86380 86390 1
411023 99411023 1001 86380 86390 1
411303 99411303 1001 86380 86390 1
411375 99411375 1001 86380 86390 1
411433 99411433 1001 86380 86390 1
411963 99411963 1001 86380 86390 1
412278 99412278 1001 86380 86390 1
413038 99413038 1001 86380 86390 1
413116 99413116 1001 86380 86390 1
413133 99413133 1001 86380 86390 1
412822 99412822 1001 86380 86390 1
413769 99413769 1001 86380 86390 1
413751 99413751 1001 86380 86390 1
415076 99415076 1001 86380 86390 1
415184 99415184 1001 86380 86390 1
415312 99415312 1001 86380 86390 1
414623 99414623 1001 86380 86390 1
414750 99414750 1001 86380 86390 1
414789 99414789 1001 86380 86390 1
414602 99414602 1001 86380 86390 1
414376 99414376 1001 86380 86390 1
414316 99414316 1001 86380 86390 1
415450 99415450 1001 86380 86390 1
416142 99416142 1001 86380 86390 1
416395 99416395 1001 86380 86390 1
415767 99415767 1001 86380 86390 1
417109 99417109 1001 86380 86390 1
417500 99417500 1001 86380 86390 1
417890 99417890 1001 86380 86390 1
417895 99417895 1001 86380 86390 1
417946 99417946 1001 86380 86390 1
417645 99417645 1001 86380 86390 1
419112 99419112 1001 86380 86390 1
420352 99420352 1001 86380 86390 1
420440 99420440 1001 86380 86390 1
419794 99419794 1001 86380 86390 1
419382 99419382 1001 86380 86390 1
421950 99421950 1001 86380 86390 1
421579 99421579 1001 86380 86390 1
421580 99421580 1001 86380 86390 1
421683 99421683 1001 86380 86390 1
421499 99421499 1001 86380 86390 1
420991 99420991 1001 86380 86390 1
422437 99422437 1001 86380 86390 1
422151 99422151 1001 86380 86390 1
422174 99422174 1001 86380 86390 1
422207 99422207 1001 86380 86390 1
422427 99422427 1001 86380 86390 1
423505 99423505 1001 86380 86390 1
423148 99423148 1001 86380 86390 1
422752 99422752 1001 86380 86390 1
422539 99422539 1001 86380 86390 1
422731 99422731 1001 86380 86390 1
423983 99423983 1001 86380 86390 1
424034 99424034 1001 86380 86390 1
425150 99425150 1001 86380 86390 1
424640 99424640 1001 86380 86390 1
424320 99424320 1001 86380 86390 1
424363 99424363 1001 86380 86390 1
425775 99425775 1001 86380 86390 1
425473 99425473 1001 86380 86390 1
424153 99424153 1001 86380 86390 1
425640 99425640 1001 86380 86390 1
425392 99425392 1001 86380 86390 1
425736 99425736 1001 86380 86390 1
427004 99427004 1001 86380 86390 1
426851 99426851 1001 86380 86390 1
427068 99427068 1001 86380 86390 1
426581 99426581 1001 86380 86390 1
426608 99426608 1001 86380 86390 1
425834 99425834 1001 86380 86390 1
426029 99426029 1001 86380 86390 1
427235 99427235 1001 86380 86390 1
427476 99427476 1001 86380 86390 1
428733 99428733 1001 86380 86390 1
428629 99428629 1001 86380 86390 1
428215 99428215 1001 86380 86390 1
428010 99428010 1001 86380 86390 1
427822 99427822 1001 86380 86390 1
427899 99427899 1001 86380 86390 1
427883 99427883 1001 86380 86390 1
429065 99429065 1001 86380 86390 1
428955 99428955 1001 86380 86390 1
428958 99428958 1001 86380 86390 1
429994 99429994 1001 86380 86390 1
430348 99430348 1001 86380 86390 1
429623 99429623 1001 86380 86390 1
430424 99430424 1001 86380 86390 1
430664 99430664 1001 86380 86390 1
430516 99430516 1001 86380 86390 1
431803 99431803 1001 86380 86390 1
431783 99431783 1001 86380 86390 1
432048 99432048 1001 86380 86390 1
430854 99430854 1001 86380 86390 1
432149 99432149 1001 86380 86390 1
433640 99433640 1001 86380 86390 1
433715 99433715 1001 86380 86390 1
432656 99432656 1001 86380 86390 1
434039 99434039 1001 86380 86390 1
433898 99433898 1001 86380 86390 1
434736 99434736 1001 86380 86390 1
434497 99434497 1001 86380 86390 1
435677 99435677 1001 86380 86390 1
435694 99435694 1001 86380 86390 1
435450 99435450 1001 86380 86390 1
437080 99437080 1001 86380 86390 1
436320 99436320 1001 86380 86390 1
436251 99436251 1001 86380 86390 1
300638 99300638 1001 86380 86390 1
300500 99300500 1001 86380 86390 1
300475 99300475 1001 86380 86390 1
300150 99300150 1001 86380 86390 1
300163 99300163 1001 86380 86390 1
300267 99300267 1001 86380 86390 1
300293 99300293 1001 86380 86390 1
300807 99300807 1001 86380 86390 1
300757 99300757 1001 86380 86390 1
300776 99300776 1001 86380 86390 1
300750 99300750 1001 86380 86390 1
301505 99301505 1001 86380 86390 1
301368 99301368 1001 86380 86390 1
301395 99301395 1001 86380 86390 1
301425 99301425 1001 86380 86390 1
301159 99301159 1001 86380 86390 1
301115 99301115 1001 86380 86390 1
301617 99301617 1001 86380 86390 1
301583 99301583 1001 86380 86390 1
301742 99301742 1001 86380 86390 1
302345 99302345 1001 86380 86390 1
302186 99302186 1001 86380 86390 1
302139 99302139 1001 86380 86390 1
301968 99301968 1001 86380 86390 1
301892 99301892 1001 86380 86390 1
301849 99301849 1001 86380 86390 1
302538 99302538 1001 86380 86390 1
302382 99302382 1001 86380 86390 1
302569 99302569 1001 86380 86390 1
302467 99302467 1001 86380 86390 1
303055 99303055 1001 86380 86390 1
302857 99302857 1001 86380 86390 1
302685 99302685 1001 86380 86390 1
302650 99302650 1001 86380 86390 1
303373 99303373 1001 86380 86390 1
303209 99303209 1001 86380 86390 1
303343 99303343 1001 86380 86390 1
303240 99303240 1001 86380 86390 1
303978 99303978 1001 86380 86390 1
303953 99303953 1001 86380 86390 1
303703 99303703 1001 86380 86390 1
303794 99303794 1001 86380 86390 1
303528 99303528 1001 86380 86390 1
303546 99303546 1001 86380 86390 1
304148 99304148 1001 86380 86390 1
304151 99304151 1001 86380 86390 1
304168 99304168 1001 86380 86390 1
304769 99304769 1001 86380 86390 1
304687 99304687 1001 86380 86390 1
304487 99304487 1001 86380 86390 1
304645 99304645 1001 86380 86390 1
305040 99305040 1001 86380 86390 1
304918 99304918 1001 86380 86390 1
305506 99305506 1001 86380 86390 1
305532 99305532 1001 86380 86390 1
305443 99305443 1001 86380 86390 1
305360 99305360 1001 86380 86390 1
500165 99500165 1001 86380 86390 1
500015 99500015 1001 86380 86390 1
500558 99500558 1001 86380 86390 1
500498 99500498 1001 86380 86390 1
500473 99500473 1001 86380 86390 1
500942 99500942 1001 86380 86390 1
500996 99500996 1001 86380 86390 1
500946 99500946 1001 86380 86390 1
500985 99500985 1001 86380 86390 1
500895 99500895 1001 86380 86390 1
501456 99501456 1001 86380 86390 1
501408 99501408 1001 86380 86390 1
501361 99501361 1001 86380 86390 1
501079 99501079 1001 86380 86390 1
501094 99501094 1001 86380 86390 1
501815 99501815 1001 86380 86390 1
502371 99502371 1001 86380 86390 1
502335 99502335 1001 86380 86390 1
502118 99502118 1001 86380 86390 1
502196 99502196 1001 86380 86390 1
502057 99502057 1001 86380 86390 1
502175 99502175 1001 86380 86390 1
502586 99502586 1001 86380 86390 1
502561 99502561 1001 86380 86390 1
502589 99502589 1001 86380 86390 1
503177 99503177 1001 86380 86390 1
503340 99503340 1001 86380 86390 1
503352 99503352 1001 86380 86390 1
504031 99504031 1001 86380 86390 1
503975 99503975 1001 86380 86390 1
503756 99503756 1001 86380 86390 1
503627 99503627 1001 86380 86390 1
503552 99503552 1001 86380 86390 1
503688 99503688 1001 86380 86390 1
503664 99503664 1001 86380 86390 1
504827 99504827 1001 86380 86390 1
504685 99504685 1001 86380 86390 1
505675 99505675 1001 86380 86390 1
505517 99505517 1001 86380 86390 1
505455 99505455 1001 86380 86390 1
505829 99505829 1001 86380 86390 1
506323 99506323 1001 86380 86390 1
506793 99506793 1001 86380 86390 1
507410 99507410 1001 86380 86390 1
507033 99507033 1001 86380 86390 1
507529 99507529 1001 86380 86390 1
508230 99508230 1001 86380 86390 1
507889 99507889 1001 86380 86390 1
507993 99507993 1001 86380 86390 1
508033 99508033 1001 86380 86390 1
508035 99508035 1001 86380 86390 1
507693 99507693 1001 86380 86390 1
507683 99507683 1001 86380 86390 1
507672 99507672 1001 86380 86390 1
507775 99507775 1001 86380 86390 1
507831 99507831 1001 86380 86390 1
508267 99508267 1001 86380 86390 1
508899 99508899 1001 86380 86390 1
508583 99508583 1001 86380 86390 1
509188 99509188 1001 86380 86390 1
509247 99509247 1001 86380 86390 1
509819 99509819 1001 86380 86390 1
509556 99509556 1001 86380 86390 1
509596 99509596 1001 86380 86390 1
509584 99509584 1001 86380 86390 1
509476 99509476 1001 86380 86390 1
509438 99509438 1001 86380 86390 1
509379 99509379 1001 86380 86390 1
509342 99509342 1001 86380 86390 1
510344 99510344 1001 86380 86390 1
510464 99510464 1001 86380 86390 1
510803 99510803 1001 86380 86390 1
511389 99511389 1001 86380 86390 1
511335 99511335 1001 86380 86390 1
511274 99511274 1001 86380 86390 1
511560 99511560 1001 86380 86390 1
511678 99511678 1001 86380 86390 1
512177 99512177 1001 86380 86390 1
512192 99512192 1001 86380 86390 1
512019 99512019 1001 86380 86390 1
512065 99512065 1001 86380 86390 1
512015 99512015 1001 86380 86390 1
511803 99511803 1001 86380 86390 1
511833 99511833 1001 86380 86390 1
512563 99512563 1001 86380 86390 1
513195 99513195 1001 86380 86390 1
512806 99512806 1001 86380 86390 1
512676 99512676 1001 86380 86390 1
512722 99512722 1001 86380 86390 1
513310 99513310 1001 86380 86390 1
513220 99513220 1001 86380 86390 1
513221 99513221 1001 86380 86390 1
513355 99513355 1001 86380 86390 1
513317 99513317 1001 86380 86390 1
513649 99513649 1001 86380 86390 1
513423 99513423 1001 86380 86390 1
513453 99513453 1001 86380 86390 1
513443 99513443 1001 86380 86390 1
514630 99514630 1001 86380 86390 1
514592 99514592 1001 86380 86390 1
514347 99514347 1001 86380 86390 1
514445 99514445 1001 86380 86390 1
515055 99515055 1001 86380 86390 1
515021 99515021 1001 86380 86390 1
515326 99515326 1001 86380 86390 1
515245 99515245 1001 86380 86390 1
515176 99515176 1001 86380 86390 1
515242 99515242 1001 86380 86390 1
515802 99515802 1001 86380 86390 1
515847 99515847 1001 86380 86390 1
515757 99515757 1001 86380 86390 1
516590 99516590 1001 86380 86390 1
516539 99516539 1001 86380 86390 1
517280 99517280 1001 86380 86390 1
516950 99516950 1001 86380 86390 1
516990 99516990 1001 86380 86390 1
517047 99517047 1001 86380 86390 1
516818 99516818 1001 86380 86390 1
516750 99516750 1001 86380 86390 1
517423 99517423 1001 86380 86390 1
517385 99517385 1001 86380 86390 1
517536 99517536 1001 86380 86390 1
518141 99518141 1001 86380 86390 1
517989 99517989 1001 86380 86390 1
517866 99517866 1001 86380 86390 1
517864 99517864 1001 86380 86390 1
517726 99517726 1001 86380 86390 1
518281 99518281 1001 86380 86390 1
518164 99518164 1001 86380 86390 1
518767 99518767 1001 86380 86390 1
518664 99518664 1001 86380 86390 1
518535 99518535 1001 86380 86390 1
518485 99518485 1001 86380 86390 1
518507 99518507 1001 86380 86390 1
519729 99519729 1001 86380 86390 1
519422 99519422 1001 86380 86390 1
519604 99519604 1001 86380 86390 1
519377 99519377 1001 86380 86390 1
519293 99519293 1001 86380 86390 1
519816 99519816 1001 86380 86390 1
519987 99519987 1001 86380 86390 1
520637 99520637 1001 86380 86390 1
520462 99520462 1001 86380 86390 1
520463 99520463 1001 86380 86390 1
520309 99520309 1001 86380 86390 1
520402 99520402 1001 86380 86390 1
520261 99520261 1001 86380 86390 1
520049 99520049 1001 86380 86390 1
520722 99520722 1001 86380 86390 1
521242 99521242 1001 86380 86390 1
520949 99520949 1001 86380 86390 1
521049 99521049 1001 86380 86390 1
522215 99522215 1001 86380 86390 1
522270 99522270 1001 86380 86390 1
522001 99522001 1001 86380 86390 1
521954 99521954 1001 86380 86390 1
521828 99521828 1001 86380 86390 1
521753 99521753 1001 86380 86390 1
521792 99521792 1001 86380 86390 1
522462 99522462 1001 86380 86390 1
522365 99522365 1001 86380 86390 1
522667 99522667 1001 86380 86390 1
523132 99523132 1001 86380 86390 1
523603 99523603 1001 86380 86390 1
523632 99523632 1001 86380 86390 1
523476 99523476 1001 86380 86390 1
524020 99524020 1001 86380 86390 1
524021 99524021 1001 86380 86390 1
524518 99524518 1001 86380 86390 1
524445 99524445 1001 86380 86390 1
524484 99524484 1001 86380 86390 1
524172 99524172 1001 86380 86390 1
524809 99524809 1001 86380 86390 1
525407 99525407 1001 86380 86390 1
525572 99525572 1001 86380 86390 1
525339 99525339 1001 86380 86390 1
525333 99525333 1001 86380 86390 1
525204 99525204 1001 86380 86390 1
525246 99525246 1001 86380 86390 1
525139 99525139 1001 86380 86390 1
525115 99525115 1001 86380 86390 1
525142 99525142 1001 86380 86390 1
525703 99525703 1001 86380 86390 1
525706 99525706 1001 86380 86390 1
525644 99525644 1001 86380 86390 1
526348 99526348 1001 86380 86390 1
526263 99526263 1001 86380 86390 1
526341 99526341 1001 86380 86390 1
526201 99526201 1001 86380 86390 1
525959 99525959 1001 86380 86390 1
525938 99525938 1001 86380 86390 1
526590 99526590 1001 86380 86390 1
527135 99527135 1001 86380 86390 1
527062 99527062 1001 86380 86390 1
526922 99526922 1001 86380 86390 1
526709 99526709 1001 86380 86390 1
526828 99526828 1001 86380 86390 1
526648 99526648 1001 86380 86390 1
527372 99527372 1001 86380 86390 1
527736 99527736 1001 86380 86390 1
527623 99527623 1001 86380 86390 1
527484 99527484 1001 86380 86390 1
528713 99528713 1001 86380 86390 1
529049 99529049 1001 86380 86390 1
529291 99529291 1001 86380 86390 1
529870 99529870 1001 86380 86390 1
529740 99529740 1001 86380 86390 1
530382 99530382 1001 86380 86390 1
530202 99530202 1001 86380 86390 1
530053 99530053 1001 86380 86390 1
530057 99530057 1001 86380 86390 1
530019 99530019 1001 86380 86390 1
530569 99530569 1001 86380 86390 1
530755 99530755 1001 86380 86390 1
531151 99531151 1001 86380 86390 1
531004 99531004 1001 86380 86390 1
532128 99532128 1001 86380 86390 1
531874 99531874 1001 86380 86390 1
531867 99531867 1001 86380 86390 1
531895 99531895 1001 86380 86390 1
531594 99531594 1001 86380 86390 1
532280 99532280 1001 86380 86390 1
532929 99532929 1001 86380 86390 1
532774 99532774 1001 86380 86390 1
532667 99532667 1001 86380 86390 1
532823 99532823 1001 86380 86390 1
532614 99532614 1001 86380 86390 1
533140 99533140 1001 86380 86390 1
533221 99533221 1001 86380 86390 1
533529 99533529 1001 86380 86390 1
533265 99533265 1001 86380 86390 1
533438 99533438 1001 86380 86390 1
533325 99533325 1001 86380 86390 1
533933 99533933 1001 86380 86390 1
533959 99533959 1001 86380 86390 1
533945 99533945 1001 86380 86390 1
534567 99534567 1001 86380 86390 1
534323 99534323 1001 86380 86390 1
534442 99534442 1001 86380 86390 1
534160 99534160 1001 86380 86390 1
534202 99534202 1001 86380 86390 1
534798 99534798 1001 86380 86390 1
534710 99534710 1001 86380 86390 1
535449 99535449 1001 86380 86390 1
535179 99535179 1001 86380 86390 1
535114 99535114 1001 86380 86390 1
535130 99535130 1001 86380 86390 1
535143 99535143 1001 86380 86390 1
535037 99535037 1001 86380 86390 1
535587 99535587 1001 86380 86390 1
536142 99536142 1001 86380 86390 1
536232 99536232 1001 86380 86390 1
535946 99535946 1001 86380 86390 1
535835 99535835 1001 86380 86390 1
537124 99537124 1001 86380 86390 1
537155 99537155 1001 86380 86390 1
536908 99536908 1001 86380 86390 1
536786 99536786 1001 86380 86390 1
536660 99536660 1001 86380 86390 1
536617 99536617 1001 86380 86390 1
537257 99537257 1001 86380 86390 1
537349 99537349 1001 86380 86390 1
537722 99537722 1001 86380 86390 1
537612 99537612 1001 86380 86390 1
537486 99537486 1001 86380 86390 1
537385 99537385 1001 86380 86390 1
538174 99538174 1001 86380 86390 1
538675 99538675 1001 86380 86390 1
538789 99538789 1001 86380 86390 1
538656 99538656 1001 86380 86390 1
538549 99538549 1001 86380 86390 1
538426 99538426 1001 86380 86390 1
538305 99538305 1001 86380 86390 1
538864 99538864 1001 86380 86390 1
538878 99538878 1001 86380 86390 1
538853 99538853 1001 86380 86390 1
538960 99538960 1001 86380 86390 1
538922 99538922 1001 86380 86390 1
539603 99539603 1001 86380 86390 1
539384 99539384 1001 86380 86390 1
540451 99540451 1001 86380 86390 1
540348 99540348 1001 86380 86390 1
540400 99540400 1001 86380 86390 1
540600 99540600 1001 86380 86390 1
541104 99541104 1001 86380 86390 1
541182 99541182 1001 86380 86390 1
541135 99541135 1001 86380 86390 1
541025 99541025 1001 86380 86390 1
540693 99540693 1001 86380 86390 1
540839 99540839 1001 86380 86390 1
541456 99541456 1001 86380 86390 1
541918 99541918 1001 86380 86390 1
542034 99542034 1001 86380 86390 1
541988 99541988 1001 86380 86390 1
541864 99541864 1001 86380 86390 1
541615 99541615 1001 86380 86390 1
541643 99541643 1001 86380 86390 1
542210 99542210 1001 86380 86390 1
542318 99542318 1001 86380 86390 1
542153 99542153 1001 86380 86390 1
542407 99542407 1001 86380 86390 1
543150 99543150 1001 86380 86390 1
543757 99543757 1001 86380 86390 1
543706 99543706 1001 86380 86390 1
543509 99543509 1001 86380 86390 1
543446 99543446 1001 86380 86390 1
543294 99543294 1001 86380 86390 1
543337 99543337 1001 86380 86390 1
543223 99543223 1001 86380 86390 1
543187 99543187 1001 86380 86390 1
543867 99543867 1001 86380 86390 1
543975 99543975 1001 86380 86390 1
544498 99544498 1001 86380 86390 1
544570 99544570 1001 86380 86390 1
544442 99544442 1001 86380 86390 1
544121 99544121 1001 86380 86390 1
544148 99544148 1001 86380 86390 1
543993 99543993 1001 86380 86390 1
408409 686 1001 27000 35037 1
400325 99400325 1001 86380 86390 1
400537 99400537 1001 86380 86390 1
400786 99400786 1001 86380 86390 1
400946 99400946 1001 86380 86390 1
401532 99401532 1001 86380 86390 1
401787 99401787 1001 86380 86390 1
401937 99401937 1001 86380 86390 1
401881 99401881 1001 86380 86390 1
402023 99402023 1001 86380 86390 1
402340 99402340 1001 86380 86390 1
402386 99402386 1001 86380 86390 1
402872 99402872 1001 86380 86390 1
402903 99402903 1001 86380 86390 1
403329 99403329 1001 86380 86390 1
403524 99403524 1001 86380 86390 1
404134 99404134 1001 86380 86390 1
404066 99404066 1001 86380 86390 1
404262 99404262 1001 86380 86390 1
404675 99404675 1001 86380 86390 1
404667 99404667 1001 86380 86390 1
404826 99404826 1001 86380 86390 1
405006 99405006 1001 86380 86390 1
405433 99405433 1001 86380 86390 1
405855 99405855 1001 86380 86390 1
405925 99405925 1001 86380 86390 1
406154 99406154 1001 86380 86390 1
406422 99406422 1001 86380 86390 1
406668 99406668 1001 86380 86390 1
406826 99406826 1001 86380 86390 1
407077 99407077 1001 86380 86390 1
407162 99407162 1001 86380 86390 1
407315 99407315 1001 86380 86390 1
407661 99407661 1001 86380 86390 1
407752 99407752 1001 86380 86390 1
407709 99407709 1001 86380 86390 1
407889 99407889 1001 86380 86390 1
408254 99408254 1001 86380 86390 1
408337 99408337 1001 86380 86390 1
408606 99408606 1001 86380 86390 1
408883 99408883 1001 86380 86390 1
408975 99408975 1001 86380 86390 1
409708 99409708 1001 86380 86390 1
409952 99409952 1001 86380 86390 1
410263 99410263 1001 86380 86390 1
410439 99410439 1001 86380 86390 1
410543 99410543 1001 86380 86390 1
410627 99410627 1001 86380 86390 1
410880 99410880 1001 86380 86390 1
411538 99411538 1001 86380 86390 1
411958 99411958 1001 86380 86390 1
412150 99412150 1001 86380 86390 1
413413 99413413 1001 86380 86390 1
413398 99413398 1001 86380 86390 1
413242 99413242 1001 86380 86390 1
412895 99412895 1001 86380 86390 1
413279 99413279 1001 86380 86390 1
413791 99413791 1001 86380 86390 1
413861 99413861 1001 86380 86390 1
415096 99415096 1001 86380 86390 1
414929 99414929 1001 86380 86390 1
414895 99414895 1001 86380 86390 1
414251 99414251 1001 86380 86390 1
414300 99414300 1001 86380 86390 1
414255 99414255 1001 86380 86390 1
414311 99414311 1001 86380 86390 1
415609 99415609 1001 86380 86390 1
415632 99415632 1001 86380 86390 1
415613 99415613 1001 86380 86390 1
416218 99416218 1001 86380 86390 1
415998 99415998 1001 86380 86390 1
415721 99415721 1001 86380 86390 1
417105 99417105 1001 86380 86390 1
417496 99417496 1001 86380 86390 1
418558 99418558 1001 86380 86390 1
418188 99418188 1001 86380 86390 1
417625 99417625 1001 86380 86390 1
417626 99417626 1001 86380 86390 1
420093 99420093 1001 86380 86390 1
420171 99420171 1001 86380 86390 1
420409 99420409 1001 86380 86390 1
420213 99420213 1001 86380 86390 1
419557 99419557 1001 86380 86390 1
420649 99420649 1001 86380 86390 1
420795 99420795 1001 86380 86390 1
421721 99421721 1001 86380 86390 1
422080 99422080 1001 86380 86390 1
421787 99421787 1001 86380 86390 1
421702 99421702 1001 86380 86390 1
421487 99421487 1001 86380 86390 1
421231 99421231 1001 86380 86390 1
421240 99421240 1001 86380 86390 1
421102 99421102 1001 86380 86390 1
421213 99421213 1001 86380 86390 1
420872 99420872 1001 86380 86390 1
422230 99422230 1001 86380 86390 1
422296 99422296 1001 86380 86390 1
423412 99423412 1001 86380 86390 1
423055 99423055 1001 86380 86390 1
422990 99422990 1001 86380 86390 1
423183 99423183 1001 86380 86390 1
423901 99423901 1001 86380 86390 1
423816 99423816 1001 86380 86390 1
425198 99425198 1001 86380 86390 1
425180 99425180 1001 86380 86390 1
424821 99424821 1001 86380 86390 1
424415 99424415 1001 86380 86390 1
424304 99424304 1001 86380 86390 1
424484 99424484 1001 86380 86390 1
424177 99424177 1001 86380 86390 1
426847 99426847 1001 86380 86390 1
426577 99426577 1001 86380 86390 1
426459 99426459 1001 86380 86390 1
425940 99425940 1001 86380 86390 1
426117 99426117 1001 86380 86390 1
426221 99426221 1001 86380 86390 1
425842 99425842 1001 86380 86390 1
425931 99425931 1001 86380 86390 1
427337 99427337 1001 86380 86390 1
427504 99427504 1001 86380 86390 1
428630 99428630 1001 86380 86390 1
428350 99428350 1001 86380 86390 1
428427 99428427 1001 86380 86390 1
428072 99428072 1001 86380 86390 1
427882 99427882 1001 86380 86390 1
427544 99427544 1001 86380 86390 1
427666 99427666 1001 86380 86390 1
427891 99427891 1001 86380 86390 1
428782 99428782 1001 86380 86390 1
428887 99428887 1001 86380 86390 1
429161 99429161 1001 86380 86390 1
430331 99430331 1001 86380 86390 1
429647 99429647 1001 86380 86390 1
429268 99429268 1001 86380 86390 1
430737 99430737 1001 86380 86390 1
430564 99430564 1001 86380 86390 1
431888 99431888 1001 86380 86390 1
432019 99432019 1001 86380 86390 1
431925 99431925 1001 86380 86390 1
433158 99433158 1001 86380 86390 1
432898 99432898 1001 86380 86390 1
432620 99432620 1001 86380 86390 1
432783 99432783 1001 86380 86390 1
433933 99433933 1001 86380 86390 1
435159 99435159 1001 86380 86390 1
435051 99435051 1001 86380 86390 1
434792 99434792 1001 86380 86390 1
434887 99434887 1001 86380 86390 1
434614 99434614 1001 86380 86390 1
434813 99434813 1001 86380 86390 1
435501 99435501 1001 86380 86390 1
436832 99436832 1001 86380 86390 1
436359 99436359 1001 86380 86390 1
436183 99436183 1001 86380 86390 1
437223 99437223 1001 86380 86390 1
300026 99300026 1001 86380 86390 1
300704 99300704 1001 86380 86390 1
300488 99300488 1001 86380 86390 1
300186 99300186 1001 86380 86390 1
300161 99300161 1001 86380 86390 1
301417 99301417 1001 86380 86390 1
301193 99301193 1001 86380 86390 1
301198 99301198 1001 86380 86390 1
301187 99301187 1001 86380 86390 1
301037 99301037 1001 86380 86390 1
300981 99300981 1001 86380 86390 1
302191 99302191 1001 86380 86390 1
302235 99302235 1001 86380 86390 1
302212 99302212 1001 86380 86390 1
302126 99302126 1001 86380 86390 1
302461 99302461 1001 86380 86390 1
303071 99303071 1001 86380 86390 1
302953 99302953 1001 86380 86390 1
302800 99302800 1001 86380 86390 1
302920 99302920 1001 86380 86390 1
302679 99302679 1001 86380 86390 1
302629 99302629 1001 86380 86390 1
302683 99302683 1001 86380 86390 1
302688 99302688 1001 86380 86390 1
302597 99302597 1001 86380 86390 1
303245 99303245 1001 86380 86390 1
303329 99303329 1001 86380 86390 1
303396 99303396 1001 86380 86390 1
303838 99303838 1001 86380 86390 1
303803 99303803 1001 86380 86390 1
303818 99303818 1001 86380 86390 1
303819 99303819 1001 86380 86390 1
303439 99303439 1001 86380 86390 1
303485 99303485 1001 86380 86390 1
304204 99304204 1001 86380 86390 1
304167 99304167 1001 86380 86390 1
304651 99304651 1001 86380 86390 1
304291 99304291 1001 86380 86390 1
304367 99304367 1001 86380 86390 1
304963 99304963 1001 86380 86390 1
304916 99304916 1001 86380 86390 1
305482 99305482 1001 86380 86390 1
305625 99305625 1001 86380 86390 1
305591 99305591 1001 86380 86390 1
305677 99305677 1001 86380 86390 1
305274 99305274 1001 86380 86390 1
305471 99305471 1001 86380 86390 1
500013 99500013 1001 86380 86390 1
500080 99500080 1001 86380 86390 1
500113 99500113 1001 86380 86390 1
500637 99500637 1001 86380 86390 1
500459 99500459 1001 86380 86390 1
500537 99500537 1001 86380 86390 1
500474 99500474 1001 86380 86390 1
500339 99500339 1001 86380 86390 1
500278 99500278 1001 86380 86390 1
500396 99500396 1001 86380 86390 1
500890 99500890 1001 86380 86390 1
500816 99500816 1001 86380 86390 1
500868 99500868 1001 86380 86390 1
500951 99500951 1001 86380 86390 1
501623 99501623 1001 86380 86390 1
501510 99501510 1001 86380 86390 1
501351 99501351 1001 86380 86390 1
501021 99501021 1001 86380 86390 1
501104 99501104 1001 86380 86390 1
501130 99501130 1001 86380 86390 1
501106 99501106 1001 86380 86390 1
501715 99501715 1001 86380 86390 1
501704 99501704 1001 86380 86390 1
501666 99501666 1001 86380 86390 1
501838 99501838 1001 86380 86390 1
502338 99502338 1001 86380 86390 1
502353 99502353 1001 86380 86390 1
502120 99502120 1001 86380 86390 1
502211 99502211 1001 86380 86390 1
502076 99502076 1001 86380 86390 1
501911 99501911 1001 86380 86390 1
501963 99501963 1001 86380 86390 1
501907 99501907 1001 86380 86390 1
502633 99502633 1001 86380 86390 1
502053 99502053 1001 86380 86390 1
503190 99503190 1001 86380 86390 1
503093 99503093 1001 86380 86390 1
502936 99502936 1001 86380 86390 1
502831 99502831 1001 86380 86390 1
502783 99502783 1001 86380 86390 1
503441 99503441 1001 86380 86390 1
503468 99503468 1001 86380 86390 1
504107 99504107 1001 86380 86390 1
503860 99503860 1001 86380 86390 1
503809 99503809 1001 86380 86390 1
503748 99503748 1001 86380 86390 1
503846 99503846 1001 86380 86390 1
503592 99503592 1001 86380 86390 1
504190 99504190 1001 86380 86390 1
504599 99504599 1001 86380 86390 1
504630 99504630 1001 86380 86390 1
504414 99504414 1001 86380 86390 1
504483 99504483 1001 86380 86390 1
504497 99504497 1001 86380 86390 1
505033 99505033 1001 86380 86390 1
504984 99504984 1001 86380 86390 1
505429 99505429 1001 86380 86390 1
505284 99505284 1001 86380 86390 1
505297 99505297 1001 86380 86390 1
505849 99505849 1001 86380 86390 1
505864 99505864 1001 86380 86390 1
506236 99506236 1001 86380 86390 1
506018 99506018 1001 86380 86390 1
506124 99506124 1001 86380 86390 1
506649 99506649 1001 86380 86390 1
506727 99506727 1001 86380 86390 1
506728 99506728 1001 86380 86390 1
506601 99506601 1001 86380 86390 1
507293 99507293 1001 86380 86390 1
507142 99507142 1001 86380 86390 1
507111 99507111 1001 86380 86390 1
506869 99506869 1001 86380 86390 1
507524 99507524 1001 86380 86390 1
507615 99507615 1001 86380 86390 1
507598 99507598 1001 86380 86390 1
508247 99508247 1001 86380 86390 1
507917 99507917 1001 86380 86390 1
507936 99507936 1001 86380 86390 1
508003 99508003 1001 86380 86390 1
508262 99508262 1001 86380 86390 1
508316 99508316 1001 86380 86390 1
508908 99508908 1001 86380 86390 1
508962 99508962 1001 86380 86390 1
508769 99508769 1001 86380 86390 1
508803 99508803 1001 86380 86390 1
508626 99508626 1001 86380 86390 1
508462 99508462 1001 86380 86390 1
509156 99509156 1001 86380 86390 1
509209 99509209 1001 86380 86390 1
509838 99509838 1001 86380 86390 1
509613 99509613 1001 86380 86390 1
509391 99509391 1001 86380 86390 1
510079 99510079 1001 86380 86390 1
509977 99509977 1001 86380 86390 1
509916 99509916 1001 86380 86390 1
510708 99510708 1001 86380 86390 1
510647 99510647 1001 86380 86390 1
510485 99510485 1001 86380 86390 1
510461 99510461 1001 86380 86390 1
510364 99510364 1001 86380 86390 1
510230 99510230 1001 86380 86390 1
510127 99510127 1001 86380 86390 1
510260 99510260 1001 86380 86390 1
510820 99510820 1001 86380 86390 1
510731 99510731 1001 86380 86390 1
510811 99510811 1001 86380 86390 1
511369 99511369 1001 86380 86390 1
511257 99511257 1001 86380 86390 1
511234 99511234 1001 86380 86390 1
511668 99511668 1001 86380 86390 1
511581 99511581 1001 86380 86390 1
511659 99511659 1001 86380 86390 1
511662 99511662 1001 86380 86390 1
511743 99511743 1001 86380 86390 1
512330 99512330 1001 86380 86390 1
512288 99512288 1001 86380 86390 1
512011 99512011 1001 86380 86390 1
512467 99512467 1001 86380 86390 1
513196 99513196 1001 86380 86390 1
512740 99512740 1001 86380 86390 1
512626 99512626 1001 86380 86390 1
512619 99512619 1001 86380 86390 1
513928 99513928 1001 86380 86390 1
513907 99513907 1001 86380 86390 1
513973 99513973 1001 86380 86390 1
513517 99513517 1001 86380 86390 1
514235 99514235 1001 86380 86390 1
514049 99514049 1001 86380 86390 1
514707 99514707 1001 86380 86390 1
514845 99514845 1001 86380 86390 1
514510 99514510 1001 86380 86390 1
514636 99514636 1001 86380 86390 1
514572 99514572 1001 86380 86390 1
514405 99514405 1001 86380 86390 1
514888 99514888 1001 86380 86390 1
515297 99515297 1001 86380 86390 1
515457 99515457 1001 86380 86390 1
515450 99515450 1001 86380 86390 1
515113 99515113 1001 86380 86390 1
516150 99516150 1001 86380 86390 1
516197 99516197 1001 86380 86390 1
516119 99516119 1001 86380 86390 1
515992 99515992 1001 86380 86390 1
516072 99516072 1001 86380 86390 1
516034 99516034 1001 86380 86390 1
515999 99515999 1001 86380 86390 1
516707 99516707 1001 86380 86390 1
517264 99517264 1001 86380 86390 1
516964 99516964 1001 86380 86390 1
516929 99516929 1001 86380 86390 1
517972 99517972 1001 86380 86390 1
517821 99517821 1001 86380 86390 1
517550 99517550 1001 86380 86390 1
517563 99517563 1001 86380 86390 1
518255 99518255 1001 86380 86390 1
518335 99518335 1001 86380 86390 1
518824 99518824 1001 86380 86390 1
518929 99518929 1001 86380 86390 1
518788 99518788 1001 86380 86390 1
518892 99518892 1001 86380 86390 1
518684 99518684 1001 86380 86390 1
518612 99518612 1001 86380 86390 1
518438 99518438 1001 86380 86390 1
518465 99518465 1001 86380 86390 1
518491 99518491 1001 86380 86390 1
518518 99518518 1001 86380 86390 1
518480 99518480 1001 86380 86390 1
519187 99519187 1001 86380 86390 1
519761 99519761 1001 86380 86390 1
519583 99519583 1001 86380 86390 1
519579 99519579 1001 86380 86390 1
519309 99519309 1001 86380 86390 1
519381 99519381 1001 86380 86390 1
519372 99519372 1001 86380 86390 1
519926 99519926 1001 86380 86390 1
520526 99520526 1001 86380 86390 1
520552 99520552 1001 86380 86390 1
520407 99520407 1001 86380 86390 1
520046 99520046 1001 86380 86390 1
520034 99520034 1001 86380 86390 1
520089 99520089 1001 86380 86390 1
520671 99520671 1001 86380 86390 1
521315 99521315 1001 86380 86390 1
521387 99521387 1001 86380 86390 1
521198 99521198 1001 86380 86390 1
521121 99521121 1001 86380 86390 1
521205 99521205 1001 86380 86390 1
520871 99520871 1001 86380 86390 1
520908 99520908 1001 86380 86390 1
521481 99521481 1001 86380 86390 1
521585 99521585 1001 86380 86390 1
521470 99521470 1001 86380 86390 1
521654 99521654 1001 86380 86390 1
521486 99521486 1001 86380 86390 1
522289 99522289 1001 86380 86390 1
522168 99522168 1001 86380 86390 1
522268 99522268 1001 86380 86390 1
521972 99521972 1001 86380 86390 1
522064 99522064 1001 86380 86390 1
521949 99521949 1001 86380 86390 1
521962 99521962 1001 86380 86390 1
521674 99521674 1001 86380 86390 1
521734 99521734 1001 86380 86390 1
522357 99522357 1001 86380 86390 1
522475 99522475 1001 86380 86390 1
522835 99522835 1001 86380 86390 1
522617 99522617 1001 86380 86390 1
523871 99523871 1001 86380 86390 1
523922 99523922 1001 86380 86390 1
523783 99523783 1001 86380 86390 1
523677 99523677 1001 86380 86390 1
523562 99523562 1001 86380 86390 1
523461 99523461 1001 86380 86390 1
523969 99523969 1001 86380 86390 1
524120 99524120 1001 86380 86390 1
524160 99524160 1001 86380 86390 1
524239 99524239 1001 86380 86390 1
525288 99525288 1001 86380 86390 1
525018 99525018 1001 86380 86390 1
525671 99525671 1001 86380 86390 1
525665 99525665 1001 86380 86390 1
525735 99525735 1001 86380 86390 1
526370 99526370 1001 86380 86390 1
526559 99526559 1001 86380 86390 1
526521 99526521 1001 86380 86390 1
527010 99527010 1001 86380 86390 1
527041 99527041 1001 86380 86390 1
526900 99526900 1001 86380 86390 1
526807 99526807 1001 86380 86390 1
527383 99527383 1001 86380 86390 1
527949 99527949 1001 86380 86390 1
528045 99528045 1001 86380 86390 1
528029 99528029 1001 86380 86390 1
527714 99527714 1001 86380 86390 1
527485 99527485 1001 86380 86390 1
528652 99528652 1001 86380 86390 1
528399 99528399 1001 86380 86390 1
528401 99528401 1001 86380 86390 1
529022 99529022 1001 86380 86390 1
528907 99528907 1001 86380 86390 1
529539 99529539 1001 86380 86390 1
529530 99529530 1001 86380 86390 1
529649 99529649 1001 86380 86390 1
529386 99529386 1001 86380 86390 1
529479 99529479 1001 86380 86390 1
529416 99529416 1001 86380 86390 1
529136 99529136 1001 86380 86390 1
529296 99529296 1001 86380 86390 1
529782 99529782 1001 86380 86390 1
530438 99530438 1001 86380 86390 1
530495 99530495 1001 86380 86390 1
530502 99530502 1001 86380 86390 1
530118 99530118 1001 86380 86390 1
530054 99530054 1001 86380 86390 1
530047 99530047 1001 86380 86390 1
530602 99530602 1001 86380 86390 1
530684 99530684 1001 86380 86390 1
530634 99530634 1001 86380 86390 1
530570 99530570 1001 86380 86390 1
530981 99530981 1001 86380 86390 1
531053 99531053 1001 86380 86390 1
531545 99531545 1001 86380 86390 1
531806 99531806 1001 86380 86390 1
531940 99531940 1001 86380 86390 1
531703 99531703 1001 86380 86390 1
531618 99531618 1001 86380 86390 1
531699 99531699 1001 86380 86390 1
532402 99532402 1001 86380 86390 1
532247 99532247 1001 86380 86390 1
532286 99532286 1001 86380 86390 1
532853 99532853 1001 86380 86390 1
533032 99533032 1001 86380 86390 1
533024 99533024 1001 86380 86390 1
532669 99532669 1001 86380 86390 1
532592 99532592 1001 86380 86390 1
532467 99532467 1001 86380 86390 1
532535 99532535 1001 86380 86390 1
533210 99533210 1001 86380 86390 1
533216 99533216 1001 86380 86390 1
533179 99533179 1001 86380 86390 1
533037 99533037 1001 86380 86390 1
533103 99533103 1001 86380 86390 1
533821 99533821 1001 86380 86390 1
533657 99533657 1001 86380 86390 1
533539 99533539 1001 86380 86390 1
533649 99533649 1001 86380 86390 1
533912 99533912 1001 86380 86390 1
533970 99533970 1001 86380 86390 1
534615 99534615 1001 86380 86390 1
534162 99534162 1001 86380 86390 1
534140 99534140 1001 86380 86390 1
534799 99534799 1001 86380 86390 1
534840 99534840 1001 86380 86390 1
535331 99535331 1001 86380 86390 1
535413 99535413 1001 86380 86390 1
535268 99535268 1001 86380 86390 1
535298 99535298 1001 86380 86390 1
535135 99535135 1001 86380 86390 1
535023 99535023 1001 86380 86390 1
535066 99535066 1001 86380 86390 1
535549 99535549 1001 86380 86390 1
535696 99535696 1001 86380 86390 1
536203 99536203 1001 86380 86390 1
535992 99535992 1001 86380 86390 1
536036 99536036 1001 86380 86390 1
535800 99535800 1001 86380 86390 1
535716 99535716 1001 86380 86390 1
537115 99537115 1001 86380 86390 1
536905 99536905 1001 86380 86390 1
536767 99536767 1001 86380 86390 1
536941 99536941 1001 86380 86390 1
536607 99536607 1001 86380 86390 1
536722 99536722 1001 86380 86390 1
536735 99536735 1001 86380 86390 1
537321 99537321 1001 86380 86390 1
537244 99537244 1001 86380 86390 1
537928 99537928 1001 86380 86390 1
537975 99537975 1001 86380 86390 1
537895 99537895 1001 86380 86390 1
537620 99537620 1001 86380 86390 1
537717 99537717 1001 86380 86390 1
538770 99538770 1001 86380 86390 1
538697 99538697 1001 86380 86390 1
538524 99538524 1001 86380 86390 1
538273 99538273 1001 86380 86390 1
538394 99538394 1001 86380 86390 1
539016 99539016 1001 86380 86390 1
539464 99539464 1001 86380 86390 1
539495 99539495 1001 86380 86390 1
539296 99539296 1001 86380 86390 1
539300 99539300 1001 86380 86390 1
539392 99539392 1001 86380 86390 1
539253 99539253 1001 86380 86390 1
539151 99539151 1001 86380 86390 1
539186 99539186 1001 86380 86390 1
539756 99539756 1001 86380 86390 1
540326 99540326 1001 86380 86390 1
540461 99540461 1001 86380 86390 1
540217 99540217 1001 86380 86390 1
539939 99539939 1001 86380 86390 1
539952 99539952 1001 86380 86390 1
540470 99540470 1001 86380 86390 1
540654 99540654 1001 86380 86390 1
540655 99540655 1001 86380 86390 1
541131 99541131 1001 86380 86390 1
541086 99541086 1001 86380 86390 1
541437 99541437 1001 86380 86390 1
541917 99541917 1001 86380 86390 1
541955 99541955 1001 86380 86390 1
542008 99542008 1001 86380 86390 1
541985 99541985 1001 86380 86390 1
541925 99541925 1001 86380 86390 1
541758 99541758 1001 86380 86390 1
541771 99541771 1001 86380 86390 1
541747 99541747 1001 86380 86390 1
541898 99541898 1001 86380 86390 1
541611 99541611 1001 86380 86390 1
542895 99542895 1001 86380 86390 1
542858 99542858 1001 86380 86390 1
542731 99542731 1001 86380 86390 1
542644 99542644 1001 86380 86390 1
542328 99542328 1001 86380 86390 1
543074 99543074 1001 86380 86390 1
543592 99543592 1001 86380 86390 1
543658 99543658 1001 86380 86390 1
543491 99543491 1001 86380 86390 1
543153 99543153 1001 86380 86390 1
543354 99543354 1001 86380 86390 1
543253 99543253 1001 86380 86390 1
543941 99543941 1001 86380 86390 1
543772 99543772 1001 86380 86390 1
543907 99543907 1001 86380 86390 1
544420 99544420 1001 86380 86390 1
544220 99544220 1001 86380 86390 1
544094 99544094 1001 86380 86390 1
543979 99543979 1001 86380 86390 1
544139 99544139 1001 86380 86390 1
433953 220 1001 34320 34797 1
516751 741 1001 44679 44979 1
400105 99400105 1001 86380 86390 1
400292 99400292 1001 86380 86390 1
401074 99401074 1001 86380 86390 1
401103 99401103 1001 86380 86390 1
401170 99401170 1001 86380 86390 1
401352 99401352 1001 86380 86390 1
401433 99401433 1001 86380 86390 1
401687 99401687 1001 86380 86390 1
401995 99401995 1001 86380 86390 1
402331 99402331 1001 86380 86390 1
402898 99402898 1001 86380 86390 1
403124 99403124 1001 86380 86390 1
403638 99403638 1001 86380 86390 1
403845 99403845 1001 86380 86390 1
404107 99404107 1001 86380 86390 1
404466 99404466 1001 86380 86390 1
404597 99404597 1001 86380 86390 1
404908 99404908 1001 86380 86390 1
405080 99405080 1001 86380 86390 1
405459 99405459 1001 86380 86390 1
405733 99405733 1001 86380 86390 1
406081 99406081 1001 86380 86390 1
406076 99406076 1001 86380 86390 1
406488 99406488 1001 86380 86390 1
406622 99406622 1001 86380 86390 1
406632 99406632 1001 86380 86390 1
406777 99406777 1001 86380 86390 1
407290 99407290 1001 86380 86390 1
407401 99407401 1001 86380 86390 1
407501 99407501 1001 86380 86390 1
407660 99407660 1001 86380 86390 1
408711 99408711 1001 86380 86390 1
408830 99408830 1001 86380 86390 1
408925 99408925 1001 86380 86390 1
409118 99409118 1001 86380 86390 1
410159 99410159 1001 86380 86390 1
410468 99410468 1001 86380 86390 1
411009 99411009 1001 86380 86390 1
410974 99410974 1001 86380 86390 1
411252 99411252 1001 86380 86390 1
411237 99411237 1001 86380 86390 1
411543 99411543 1001 86380 86390 1
411870 99411870 1001 86380 86390 1
412098 99412098 1001 86380 86390 1
412165 99412165 1001 86380 86390 1
412251 99412251 1001 86380 86390 1
413695 99413695 1001 86380 86390 1
413258 99413258 1001 86380 86390 1
413234 99413234 1001 86380 86390 1
412928 99412928 1001 86380 86390 1
412787 99412787 1001 86380 86390 1
412817 99412817 1001 86380 86390 1
415057 99415057 1001 86380 86390 1
415525 99415525 1001 86380 86390 1
416589 99416589 1001 86380 86390 1
416965 99416965 1001 86380 86390 1
416666 99416666 1001 86380 86390 1
416144 99416144 1001 86380 86390 1
416034 99416034 1001 86380 86390 1
415908 99415908 1001 86380 86390 1
415981 99415981 1001 86380 86390 1
417274 99417274 1001 86380 86390 1
417445 99417445 1001 86380 86390 1
417454 99417454 1001 86380 86390 1
418483 99418483 1001 86380 86390 1
418463 99418463 1001 86380 86390 1
418611 99418611 1001 86380 86390 1
418046 99418046 1001 86380 86390 1
418100 99418100 1001 86380 86390 1
418928 99418928 1001 86380 86390 1
419191 99419191 1001 86380 86390 1
419079 99419079 1001 86380 86390 1
420086 99420086 1001 86380 86390 1
420302 99420302 1001 86380 86390 1
420591 99420591 1001 86380 86390 1
422017 99422017 1001 86380 86390 1
421938 99421938 1001 86380 86390 1
421672 99421672 1001 86380 86390 1
422488 99422488 1001 86380 86390 1
423547 99423547 1001 86380 86390 1
423347 99423347 1001 86380 86390 1
423452 99423452 1001 86380 86390 1
423724 99423724 1001 86380 86390 1
423457 99423457 1001 86380 86390 1
423458 99423458 1001 86380 86390 1
423007 99423007 1001 86380 86390 1
422915 99422915 1001 86380 86390 1
423965 99423965 1001 86380 86390 1
424130 99424130 1001 86380 86390 1
425007 99425007 1001 86380 86390 1
425128 99425128 1001 86380 86390 1
424608 99424608 1001 86380 86390 1
424269 99424269 1001 86380 86390 1
425814 99425814 1001 86380 86390 1
427012 99427012 1001 86380 86390 1
426860 99426860 1001 86380 86390 1
427111 99427111 1001 86380 86390 1
426445 99426445 1001 86380 86390 1
425878 99425878 1001 86380 86390 1
428375 99428375 1001 86380 86390 1
428256 99428256 1001 86380 86390 1
428266 99428266 1001 86380 86390 1
428025 99428025 1001 86380 86390 1
429686 99429686 1001 86380 86390 1
429790 99429790 1001 86380 86390 1
429727 99429727 1001 86380 86390 1
429345 99429345 1001 86380 86390 1
429232 99429232 1001 86380 86390 1
429214 99429214 1001 86380 86390 1
429492 99429492 1001 86380 86390 1
430401 99430401 1001 86380 86390 1
430626 99430626 1001 86380 86390 1
431693 99431693 1001 86380 86390 1
431777 99431777 1001 86380 86390 1
431897 99431897 1001 86380 86390 1
431816 99431816 1001 86380 86390 1
430833 99430833 1001 86380 86390 1
431233 99431233 1001 86380 86390 1
430995 99430995 1001 86380 86390 1
432418 99432418 1001 86380 86390 1
433347 99433347 1001 86380 86390 1
433649 99433649 1001 86380 86390 1
432951 99432951 1001 86380 86390 1
433015 99433015 1001 86380 86390 1
432535 99432535 1001 86380 86390 1
432786 99432786 1001 86380 86390 1
435055 99435055 1001 86380 86390 1
435042 99435042 1001 86380 86390 1
434967 99434967 1001 86380 86390 1
434622 99434622 1001 86380 86390 1
434920 99434920 1001 86380 86390 1
434767 99434767 1001 86380 86390 1
434143 99434143 1001 86380 86390 1
434148 99434148 1001 86380 86390 1
435480 99435480 1001 86380 86390 1
435892 99435892 1001 86380 86390 1
435585 99435585 1001 86380 86390 1
436868 99436868 1001 86380 86390 1
436779 99436779 1001 86380 86390 1
436548 99436548 1001 86380 86390 1
436522 99436522 1001 86380 86390 1
436643 99436643 1001 86380 86390 1
436138 99436138 1001 86380 86390 1
300063 99300063 1001 86380 86390 1
437309 99437309 1001 86380 86390 1
300628 99300628 1001 86380 86390 1
300458 99300458 1001 86380 86390 1
300322 99300322 1001 86380 86390 1
300201 99300201 1001 86380 86390 1
300119 99300119 1001 86380 86390 1
300314 99300314 1001 86380 86390 1
301276 99301276 1001 86380 86390 1
301304 99301304 1001 86380 86390 1
301133 99301133 1001 86380 86390 1
301752 99301752 1001 86380 86390 1
302330 99302330 1001 86380 86390 1
302253 99302253 1001 86380 86390 1
302176 99302176 1001 86380 86390 1
302090 99302090 1001 86380 86390 1
301866 99301866 1001 86380 86390 1
301817 99301817 1001 86380 86390 1
301820 99301820 1001 86380 86390 1
302513 99302513 1001 86380 86390 1
302450 99302450 1001 86380 86390 1
303157 99303157 1001 86380 86390 1
303203 99303203 1001 86380 86390 1
302659 99302659 1001 86380 86390 1
303333 99303333 1001 86380 86390 1
303234 99303234 1001 86380 86390 1
303279 99303279 1001 86380 86390 1
303937 99303937 1001 86380 86390 1
304014 99304014 1001 86380 86390 1
303795 99303795 1001 86380 86390 1
303822 99303822 1001 86380 86390 1
303669 99303669 1001 86380 86390 1
304107 99304107 1001 86380 86390 1
304825 99304825 1001 86380 86390 1
304474 99304474 1001 86380 86390 1
304408 99304408 1001 86380 86390 1
304422 99304422 1001 86380 86390 1
304363 99304363 1001 86380 86390 1
305021 99305021 1001 86380 86390 1
305023 99305023 1001 86380 86390 1
305132 99305132 1001 86380 86390 1
305229 99305229 1001 86380 86390 1
500010 99500010 1001 86380 86390 1
500008 99500008 1001 86380 86390 1
500549 99500549 1001 86380 86390 1
500346 99500346 1001 86380 86390 1
500922 99500922 1001 86380 86390 1
501000 99501000 1001 86380 86390 1
501243 99501243 1001 86380 86390 1
501188 99501188 1001 86380 86390 1
501178 99501178 1001 86380 86390 1
501065 99501065 1001 86380 86390 1
501689 99501689 1001 86380 86390 1
501706 99501706 1001 86380 86390 1
501644 99501644 1001 86380 86390 1
502292 99502292 1001 86380 86390 1
502413 99502413 1001 86380 86390 1
501924 99501924 1001 86380 86390 1
502475 99502475 1001 86380 86390 1
502469 99502469 1001 86380 86390 1
502547 99502547 1001 86380 86390 1
503126 99503126 1001 86380 86390 1
502905 99502905 1001 86380 86390 1
503041 99503041 1001 86380 86390 1
502763 99502763 1001 86380 86390 1
502859 99502859 1001 86380 86390 1
502770 99502770 1001 86380 86390 1
502692 99502692 1001 86380 86390 1
502708 99502708 1001 86380 86390 1
503793 99503793 1001 86380 86390 1
503728 99503728 1001 86380 86390 1
503610 99503610 1001 86380 86390 1
504208 99504208 1001 86380 86390 1
504299 99504299 1001 86380 86390 1
504578 99504578 1001 86380 86390 1
504468 99504468 1001 86380 86390 1
504356 99504356 1001 86380 86390 1
504447 99504447 1001 86380 86390 1
504956 99504956 1001 86380 86390 1
505531 99505531 1001 86380 86390 1
505932 99505932 1001 86380 86390 1
506427 99506427 1001 86380 86390 1
506165 99506165 1001 86380 86390 1
506116 99506116 1001 86380 86390 1
506597 99506597 1001 86380 86390 1
506703 99506703 1001 86380 86390 1
506644 99506644 1001 86380 86390 1
507173 99507173 1001 86380 86390 1
507186 99507186 1001 86380 86390 1
507437 99507437 1001 86380 86390 1
507573 99507573 1001 86380 86390 1
508049 99508049 1001 86380 86390 1
508067 99508067 1001 86380 86390 1
508158 99508158 1001 86380 86390 1
507944 99507944 1001 86380 86390 1
508022 99508022 1001 86380 86390 1
507798 99507798 1001 86380 86390 1
507685 99507685 1001 86380 86390 1
508298 99508298 1001 86380 86390 1
508440 99508440 1001 86380 86390 1
508264 99508264 1001 86380 86390 1
508412 99508412 1001 86380 86390 1
509049 99509049 1001 86380 86390 1
508714 99508714 1001 86380 86390 1
508776 99508776 1001 86380 86390 1
508609 99508609 1001 86380 86390 1
509787 99509787 1001 86380 86390 1
509764 99509764 1001 86380 86390 1
509803 99509803 1001 86380 86390 1
509645 99509645 1001 86380 86390 1
509685 99509685 1001 86380 86390 1
509615 99509615 1001 86380 86390 1
509428 99509428 1001 86380 86390 1
510066 99510066 1001 86380 86390 1
510031 99510031 1001 86380 86390 1
509947 99509947 1001 86380 86390 1
510622 99510622 1001 86380 86390 1
510404 99510404 1001 86380 86390 1
510445 99510445 1001 86380 86390 1
510466 99510466 1001 86380 86390 1
510122 99510122 1001 86380 86390 1
510932 99510932 1001 86380 86390 1
510851 99510851 1001 86380 86390 1
511334 99511334 1001 86380 86390 1
511182 99511182 1001 86380 86390 1
511025 99511025 1001 86380 86390 1
511013 99511013 1001 86380 86390 1
511623 99511623 1001 86380 86390 1
512128 99512128 1001 86380 86390 1
511791 99511791 1001 86380 86390 1
511938 99511938 1001 86380 86390 1
512431 99512431 1001 86380 86390 1
512576 99512576 1001 86380 86390 1
512501 99512501 1001 86380 86390 1
512385 99512385 1001 86380 86390 1
512516 99512516 1001 86380 86390 1
513171 99513171 1001 86380 86390 1
512974 99512974 1001 86380 86390 1
512847 99512847 1001 86380 86390 1
512849 99512849 1001 86380 86390 1
512901 99512901 1001 86380 86390 1
513375 99513375 1001 86380 86390 1
513264 99513264 1001 86380 86390 1
513892 99513892 1001 86380 86390 1
513918 99513918 1001 86380 86390 1
514001 99514001 1001 86380 86390 1
513800 99513800 1001 86380 86390 1
514805 99514805 1001 86380 86390 1
514818 99514818 1001 86380 86390 1
514466 99514466 1001 86380 86390 1
514243 99514243 1001 86380 86390 1
514881 99514881 1001 86380 86390 1
514872 99514872 1001 86380 86390 1
515171 99515171 1001 86380 86390 1
515098 99515098 1001 86380 86390 1
515746 99515746 1001 86380 86390 1
516413 99516413 1001 86380 86390 1
516313 99516313 1001 86380 86390 1
516016 99516016 1001 86380 86390 1
516660 99516660 1001 86380 86390 1
517026 99517026 1001 86380 86390 1
517067 99517067 1001 86380 86390 1
517086 99517086 1001 86380 86390 1
517036 99517036 1001 86380 86390 1
517394 99517394 1001 86380 86390 1
517344 99517344 1001 86380 86390 1
518128 99518128 1001 86380 86390 1
517944 99517944 1001 86380 86390 1
517804 99517804 1001 86380 86390 1
517672 99517672 1001 86380 86390 1
517711 99517711 1001 86380 86390 1
517677 99517677 1001 86380 86390 1
518268 99518268 1001 86380 86390 1
518257 99518257 1001 86380 86390 1
518938 99518938 1001 86380 86390 1
518641 99518641 1001 86380 86390 1
518680 99518680 1001 86380 86390 1
519104 99519104 1001 86380 86390 1
519132 99519132 1001 86380 86390 1
519134 99519134 1001 86380 86390 1
519484 99519484 1001 86380 86390 1
519349 99519349 1001 86380 86390 1
519967 99519967 1001 86380 86390 1
519829 99519829 1001 86380 86390 1
519869 99519869 1001 86380 86390 1
520596 99520596 1001 86380 86390 1
520657 99520657 1001 86380 86390 1
520698 99520698 1001 86380 86390 1
521436 99521436 1001 86380 86390 1
521362 99521362 1001 86380 86390 1
521036 99521036 1001 86380 86390 1
521507 99521507 1001 86380 86390 1
521628 99521628 1001 86380 86390 1
521526 99521526 1001 86380 86390 1
522193 99522193 1001 86380 86390 1
522482 99522482 1001 86380 86390 1
523010 99523010 1001 86380 86390 1
522963 99522963 1001 86380 86390 1
522770 99522770 1001 86380 86390 1
522732 99522732 1001 86380 86390 1
522563 99522563 1001 86380 86390 1
522673 99522673 1001 86380 86390 1
523273 99523273 1001 86380 86390 1
523239 99523239 1001 86380 86390 1
523283 99523283 1001 86380 86390 1
523868 99523868 1001 86380 86390 1
523772 99523772 1001 86380 86390 1
523893 99523893 1001 86380 86390 1
523597 99523597 1001 86380 86390 1
523610 99523610 1001 86380 86390 1
523369 99523369 1001 86380 86390 1
523411 99523411 1001 86380 86390 1
523971 99523971 1001 86380 86390 1
524105 99524105 1001 86380 86390 1
524616 99524616 1001 86380 86390 1
524461 99524461 1001 86380 86390 1
524514 99524514 1001 86380 86390 1
524411 99524411 1001 86380 86390 1
524562 99524562 1001 86380 86390 1
524266 99524266 1001 86380 86390 1
524858 99524858 1001 86380 86390 1
524791 99524791 1001 86380 86390 1
525435 99525435 1001 86380 86390 1
525539 99525539 1001 86380 86390 1
525426 99525426 1001 86380 86390 1
525236 99525236 1001 86380 86390 1
525186 99525186 1001 86380 86390 1
525387 99525387 1001 86380 86390 1
525311 99525311 1001 86380 86390 1
525105 99525105 1001 86380 86390 1
525050 99525050 1001 86380 86390 1
525784 99525784 1001 86380 86390 1
525655 99525655 1001 86380 86390 1
526185 99526185 1001 86380 86390 1
525827 99525827 1001 86380 86390 1
526472 99526472 1001 86380 86390 1
526589 99526589 1001 86380 86390 1
526461 99526461 1001 86380 86390 1
526586 99526586 1001 86380 86390 1
527202 99527202 1001 86380 86390 1
527153 99527153 1001 86380 86390 1
527116 99527116 1001 86380 86390 1
527245 99527245 1001 86380 86390 1
526961 99526961 1001 86380 86390 1
526975 99526975 1001 86380 86390 1
526730 99526730 1001 86380 86390 1
527777 99527777 1001 86380 86390 1
527558 99527558 1001 86380 86390 1
527534 99527534 1001 86380 86390 1
528163 99528163 1001 86380 86390 1
528243 99528243 1001 86380 86390 1
528195 99528195 1001 86380 86390 1
528714 99528714 1001 86380 86390 1
528427 99528427 1001 86380 86390 1
528407 99528407 1001 86380 86390 1
528943 99528943 1001 86380 86390 1
529504 99529504 1001 86380 86390 1
529190 99529190 1001 86380 86390 1
529165 99529165 1001 86380 86390 1
529312 99529312 1001 86380 86390 1
529735 99529735 1001 86380 86390 1
530234 99530234 1001 86380 86390 1
530278 99530278 1001 86380 86390 1
530094 99530094 1001 86380 86390 1
531138 99531138 1001 86380 86390 1
530957 99530957 1001 86380 86390 1
530884 99530884 1001 86380 86390 1
530768 99530768 1001 86380 86390 1
530950 99530950 1001 86380 86390 1
531420 99531420 1001 86380 86390 1
532140 99532140 1001 86380 86390 1
531946 99531946 1001 86380 86390 1
532894 99532894 1001 86380 86390 1
532960 99532960 1001 86380 86390 1
533010 99533010 1001 86380 86390 1
532924 99532924 1001 86380 86390 1
532662 99532662 1001 86380 86390 1
532793 99532793 1001 86380 86390 1
532527 99532527 1001 86380 86390 1
532437 99532437 1001 86380 86390 1
532530 99532530 1001 86380 86390 1
532569 99532569 1001 86380 86390 1
532600 99532600 1001 86380 86390 1
533081 99533081 1001 86380 86390 1
533187 99533187 1001 86380 86390 1
533130 99533130 1001 86380 86390 1
533655 99533655 1001 86380 86390 1
533840 99533840 1001 86380 86390 1
533790 99533790 1001 86380 86390 1
533765 99533765 1001 86380 86390 1
533767 99533767 1001 86380 86390 1
533652 99533652 1001 86380 86390 1
533569 99533569 1001 86380 86390 1
534019 99534019 1001 86380 86390 1
534629 99534629 1001 86380 86390 1
534350 99534350 1001 86380 86390 1
534392 99534392 1001 86380 86390 1
534185 99534185 1001 86380 86390 1
534721 99534721 1001 86380 86390 1
534831 99534831 1001 86380 86390 1
534719 99534719 1001 86380 86390 1
535193 99535193 1001 86380 86390 1
535258 99535258 1001 86380 86390 1
535121 99535121 1001 86380 86390 1
534932 99534932 1001 86380 86390 1
534971 99534971 1001 86380 86390 1
535632 99535632 1001 86380 86390 1
535855 99535855 1001 86380 86390 1
537162 99537162 1001 86380 86390 1
537071 99537071 1001 86380 86390 1
536831 99536831 1001 86380 86390 1
536848 99536848 1001 86380 86390 1
536667 99536667 1001 86380 86390 1
537808 99537808 1001 86380 86390 1
537711 99537711 1001 86380 86390 1
537754 99537754 1001 86380 86390 1
537459 99537459 1001 86380 86390 1
537498 99537498 1001 86380 86390 1
537503 99537503 1001 86380 86390 1
537403 99537403 1001 86380 86390 1
538102 99538102 1001 86380 86390 1
538168 99538168 1001 86380 86390 1
538184 99538184 1001 86380 86390 1
538661 99538661 1001 86380 86390 1
538669 99538669 1001 86380 86390 1
538470 99538470 1001 86380 86390 1
538556 99538556 1001 86380 86390 1
538932 99538932 1001 86380 86390 1
539011 99539011 1001 86380 86390 1
539641 99539641 1001 86380 86390 1
539563 99539563 1001 86380 86390 1
539364 99539364 1001 86380 86390 1
539117 99539117 1001 86380 86390 1
539105 99539105 1001 86380 86390 1
539069 99539069 1001 86380 86390 1
539718 99539718 1001 86380 86390 1
539830 99539830 1001 86380 86390 1
539831 99539831 1001 86380 86390 1
540236 99540236 1001 86380 86390 1
540059 99540059 1001 86380 86390 1
540062 99540062 1001 86380 86390 1
539878 99539878 1001 86380 86390 1
539934 99539934 1001 86380 86390 1
540594 99540594 1001 86380 86390 1
540505 99540505 1001 86380 86390 1
540628 99540628 1001 86380 86390 1
540578 99540578 1001 86380 86390 1
541207 99541207 1001 86380 86390 1
540912 99540912 1001 86380 86390 1
541008 99541008 1001 86380 86390 1
540843 99540843 1001 86380 86390 1
540819 99540819 1001 86380 86390 1
540710 99540710 1001 86380 86390 1
541321 99541321 1001 86380 86390 1
541400 99541400 1001 86380 86390 1
541711 99541711 1001 86380 86390 1
541791 99541791 1001 86380 86390 1
541817 99541817 1001 86380 86390 1
541861 99541861 1001 86380 86390 1
541718 99541718 1001 86380 86390 1
541607 99541607 1001 86380 86390 1
541652 99541652 1001 86380 86390 1
542168 99542168 1001 86380 86390 1
542284 99542284 1001 86380 86390 1
542167 99542167 1001 86380 86390 1
542909 99542909 1001 86380 86390 1
542927 99542927 1001 86380 86390 1
542636 99542636 1001 86380 86390 1
542539 99542539 1001 86380 86390 1
542380 99542380 1001 86380 86390 1
542388 99542388 1001 86380 86390 1
543607 99543607 1001 86380 86390 1
543298 99543298 1001 86380 86390 1
543326 99543326 1001 86380 86390 1
543197 99543197 1001 86380 86390 1
543815 99543815 1001 86380 86390 1
544457 99544457 1001 86380 86390 1
544478 99544478 1001 86380 86390 1
544520 99544520 1001 86380 86390 1
544210 99544210 1001 86380 86390 1
544314 99544314 1001 86380 86390 1
544315 99544315 1001 86380 86390 1
544309 99544309 1001 86380 86390 1
544020 99544020 1001 86380 86390 1
544646 99544646 1001 86380 86390 1
544690 99544690 1001 86380 86390 1
544693 99544693 1001 86380 86390 1
544645 99544645 1001 86380 86390 1
400358 99400358 1001 86380 86390 1
400362 99400362 1001 86380 86390 1
400367 99400367 1001 86380 86390 1
400490 99400490 1001 86380 86390 1
400429 99400429 1001 86380 86390 1
400925 99400925 1001 86380 86390 1
401267 99401267 1001 86380 86390 1
401181 99401181 1001 86380 86390 1
401805 99401805 1001 86380 86390 1
402126 99402126 1001 86380 86390 1
402274 99402274 1001 86380 86390 1
403061 99403061 1001 86380 86390 1
402994 99402994 1001 86380 86390 1
403317 99403317 1001 86380 86390 1
404415 99404415 1001 86380 86390 1
404488 99404488 1001 86380 86390 1
405012 99405012 1001 86380 86390 1
404969 99404969 1001 86380 86390 1
405375 99405375 1001 86380 86390 1
405718 99405718 1001 86380 86390 1
406386 99406386 1001 86380 86390 1
406745 99406745 1001 86380 86390 1
406736 99406736 1001 86380 86390 1
406786 99406786 1001 86380 86390 1
407400 99407400 1001 86380 86390 1
407547 99407547 1001 86380 86390 1
407986 99407986 1001 86380 86390 1
408441 99408441 1001 86380 86390 1
408738 99408738 1001 86380 86390 1
408744 99408744 1001 86380 86390 1
409100 99409100 1001 86380 86390 1
409109 99409109 1001 86380 86390 1
409282 99409282 1001 86380 86390 1
409589 99409589 1001 86380 86390 1
409664 99409664 1001 86380 86390 1
409746 99409746 1001 86380 86390 1
409904 99409904 1001 86380 86390 1
410031 99410031 1001 86380 86390 1
410103 99410103 1001 86380 86390 1
410365 99410365 1001 86380 86390 1
410637 99410637 1001 86380 86390 1
411427 99411427 1001 86380 86390 1
412325 99412325 1001 86380 86390 1
412326 99412326 1001 86380 86390 1
413366 99413366 1001 86380 86390 1
413375 99413375 1001 86380 86390 1
413189 99413189 1001 86380 86390 1
413176 99413176 1001 86380 86390 1
412625 99412625 1001 86380 86390 1
414036 99414036 1001 86380 86390 1
415071 99415071 1001 86380 86390 1
414575 99414575 1001 86380 86390 1
414387 99414387 1001 86380 86390 1
415536 99415536 1001 86380 86390 1
416317 99416317 1001 86380 86390 1
416257 99416257 1001 86380 86390 1
416501 99416501 1001 86380 86390 1
416387 99416387 1001 86380 86390 1
416389 99416389 1001 86380 86390 1
415811 99415811 1001 86380 86390 1
417233 99417233 1001 86380 86390 1
417025 99417025 1001 86380 86390 1
417435 99417435 1001 86380 86390 1
418774 99418774 1001 86380 86390 1
417745 99417745 1001 86380 86390 1
417843 99417843 1001 86380 86390 1
417762 99417762 1001 86380 86390 1
419198 99419198 1001 86380 86390 1
418941 99418941 1001 86380 86390 1
420334 99420334 1001 86380 86390 1
420143 99420143 1001 86380 86390 1
419925 99419925 1001 86380 86390 1
419715 99419715 1001 86380 86390 1
419516 99419516 1001 86380 86390 1
419546 99419546 1001 86380 86390 1
419420 99419420 1001 86380 86390 1
420485 99420485 1001 86380 86390 1
421873 99421873 1001 86380 86390 1
422081 99422081 1001 86380 86390 1
421581 99421581 1001 86380 86390 1
421083 99421083 1001 86380 86390 1
422268 99422268 1001 86380 86390 1
423513 99423513 1001 86380 86390 1
423634 99423634 1001 86380 86390 1
423481 99423481 1001 86380 86390 1
423194 99423194 1001 86380 86390 1
422577 99422577 1001 86380 86390 1
422700 99422700 1001 86380 86390 1
425187 99425187 1001 86380 86390 1
424596 99424596 1001 86380 86390 1
424946 99424946 1001 86380 86390 1
425581 99425581 1001 86380 86390 1
426974 99426974 1001 86380 86390 1
426881 99426881 1001 86380 86390 1
426587 99426587 1001 86380 86390 1
426077 99426077 1001 86380 86390 1
425855 99425855 1001 86380 86390 1
428525 99428525 1001 86380 86390 1
427674 99427674 1001 86380 86390 1
427604 99427604 1001 86380 86390 1
427550 99427550 1001 86380 86390 1
429134 99429134 1001 86380 86390 1
429172 99429172 1001 86380 86390 1
430005 99430005 1001 86380 86390 1
429823 99429823 1001 86380 86390 1
429844 99429844 1001 86380 86390 1
429827 99429827 1001 86380 86390 1
430730 99430730 1001 86380 86390 1
431742 99431742 1001 86380 86390 1
431238 99431238 1001 86380 86390 1
430984 99430984 1001 86380 86390 1
431254 99431254 1001 86380 86390 1
433341 99433341 1001 86380 86390 1
433629 99433629 1001 86380 86390 1
432881 99432881 1001 86380 86390 1
434137 99434137 1001 86380 86390 1
433789 99433789 1001 86380 86390 1
435368 99435368 1001 86380 86390 1
435036 99435036 1001 86380 86390 1
434637 99434637 1001 86380 86390 1
434708 99434708 1001 86380 86390 1
434852 99434852 1001 86380 86390 1
434750 99434750 1001 86380 86390 1
434291 99434291 1001 86380 86390 1
435476 99435476 1001 86380 86390 1
436869 99436869 1001 86380 86390 1
436649 99436649 1001 86380 86390 1
436215 99436215 1001 86380 86390 1
436302 99436302 1001 86380 86390 1
300019 99300019 1001 86380 86390 1
437191 99437191 1001 86380 86390 1
437304 99437304 1001 86380 86390 1
300794 99300794 1001 86380 86390 1
301462 99301462 1001 86380 86390 1
301240 99301240 1001 86380 86390 1
302293 99302293 1001 86380 86390 1
302257 99302257 1001 86380 86390 1
301852 99301852 1001 86380 86390 1
302556 99302556 1001 86380 86390 1
302962 99302962 1001 86380 86390 1
302874 99302874 1001 86380 86390 1
302823 99302823 1001 86380 86390 1
302908 99302908 1001 86380 86390 1
302613 99302613 1001 86380 86390 1
302678 99302678 1001 86380 86390 1
303410 99303410 1001 86380 86390 1
303910 99303910 1001 86380 86390 1
303827 99303827 1001 86380 86390 1
303474 99303474 1001 86380 86390 1
304840 99304840 1001 86380 86390 1
304352 99304352 1001 86380 86390 1
305042 99305042 1001 86380 86390 1
304995 99304995 1001 86380 86390 1
305585 99305585 1001 86380 86390 1
305366 99305366 1001 86380 86390 1
305431 99305431 1001 86380 86390 1
305407 99305407 1001 86380 86390 1
305397 99305397 1001 86380 86390 1
305214 99305214 1001 86380 86390 1
305215 99305215 1001 86380 86390 1
305245 99305245 1001 86380 86390 1
500075 99500075 1001 86380 86390 1
500179 99500179 1001 86380 86390 1
500192 99500192 1001 86380 86390 1
500022 99500022 1001 86380 86390 1
500650 99500650 1001 86380 86390 1
500811 99500811 1001 86380 86390 1
500851 99500851 1001 86380 86390 1
501440 99501440 1001 86380 86390 1
501364 99501364 1001 86380 86390 1
501097 99501097 1001 86380 86390 1
501025 99501025 1001 86380 86390 1
501221 99501221 1001 86380 86390 1
501807 99501807 1001 86380 86390 1
502389 99502389 1001 86380 86390 1
502415 99502415 1001 86380 86390 1
502449 99502449 1001 86380 86390 1
502348 99502348 1001 86380 86390 1
502235 99502235 1001 86380 86390 1
502199 99502199 1001 86380 86390 1
502202 99502202 1001 86380 86390 1
502102 99502102 1001 86380 86390 1
503132 99503132 1001 86380 86390 1
503146 99503146 1001 86380 86390 1
503037 99503037 1001 86380 86390 1
502964 99502964 1001 86380 86390 1
502966 99502966 1001 86380 86390 1
502724 99502724 1001 86380 86390 1
502869 99502869 1001 86380 86390 1
503358 99503358 1001 86380 86390 1
503414 99503414 1001 86380 86390 1
503427 99503427 1001 86380 86390 1
504061 99504061 1001 86380 86390 1
503843 99503843 1001 86380 86390 1
503594 99503594 1001 86380 86390 1
504259 99504259 1001 86380 86390 1
504216 99504216 1001 86380 86390 1
504496 99504496 1001 86380 86390 1
504999 99504999 1001 86380 86390 1
505054 99505054 1001 86380 86390 1
505545 99505545 1001 86380 86390 1
505224 99505224 1001 86380 86390 1
505858 99505858 1001 86380 86390 1
505839 99505839 1001 86380 86390 1
506524 99506524 1001 86380 86390 1
506448 99506448 1001 86380 86390 1
506299 99506299 1001 86380 86390 1
506027 99506027 1001 86380 86390 1
506083 99506083 1001 86380 86390 1
506009 99506009 1001 86380 86390 1
506088 99506088 1001 86380 86390 1
506674 99506674 1001 86380 86390 1
507035 99507035 1001 86380 86390 1
507425 99507425 1001 86380 86390 1
508219 99508219 1001 86380 86390 1
508195 99508195 1001 86380 86390 1
508010 99508010 1001 86380 86390 1
507884 99507884 1001 86380 86390 1
507640 99507640 1001 86380 86390 1
507823 99507823 1001 86380 86390 1
507790 99507790 1001 86380 86390 1
508768 99508768 1001 86380 86390 1
508520 99508520 1001 86380 86390 1
509159 99509159 1001 86380 86390 1
509186 99509186 1001 86380 86390 1
509710 99509710 1001 86380 86390 1
509763 99509763 1001 86380 86390 1
509752 99509752 1001 86380 86390 1
509881 99509881 1001 86380 86390 1
509570 99509570 1001 86380 86390 1
509374 99509374 1001 86380 86390 1
509364 99509364 1001 86380 86390 1
510394 99510394 1001 86380 86390 1
510906 99510906 1001 86380 86390 1
510790 99510790 1001 86380 86390 1
510922 99510922 1001 86380 86390 1
510767 99510767 1001 86380 86390 1
510747 99510747 1001 86380 86390 1
511463 99511463 1001 86380 86390 1
511348 99511348 1001 86380 86390 1
511173 99511173 1001 86380 86390 1
510965 99510965 1001 86380 86390 1
511655 99511655 1001 86380 86390 1
512179 99512179 1001 86380 86390 1
512008 99512008 1001 86380 86390 1
512040 99512040 1001 86380 86390 1
511814 99511814 1001 86380 86390 1
511817 99511817 1001 86380 86390 1
512406 99512406 1001 86380 86390 1
512475 99512475 1001 86380 86390 1
513119 99513119 1001 86380 86390 1
513199 99513199 1001 86380 86390 1
512859 99512859 1001 86380 86390 1
512734 99512734 1001 86380 86390 1
512591 99512591 1001 86380 86390 1
513346 99513346 1001 86380 86390 1
513382 99513382 1001 86380 86390 1
514010 99514010 1001 86380 86390 1
513963 99513963 1001 86380 86390 1
514019 99514019 1001 86380 86390 1
514021 99514021 1001 86380 86390 1
513697 99513697 1001 86380 86390 1
513783 99513783 1001 86380 86390 1
513745 99513745 1001 86380 86390 1
514106 99514106 1001 86380 86390 1
514196 99514196 1001 86380 86390 1
514745 99514745 1001 86380 86390 1
514700 99514700 1001 86380 86390 1
514382 99514382 1001 86380 86390 1
514960 99514960 1001 86380 86390 1
515557 99515557 1001 86380 86390 1
515284 99515284 1001 86380 86390 1
515453 99515453 1001 86380 86390 1
515378 99515378 1001 86380 86390 1
515306 99515306 1001 86380 86390 1
515397 99515397 1001 86380 86390 1
515133 99515133 1001 86380 86390 1
515694 99515694 1001 86380 86390 1
516453 99516453 1001 86380 86390 1
516201 99516201 1001 86380 86390 1
516178 99516178 1001 86380 86390 1
516085 99516085 1001 86380 86390 1
516668 99516668 1001 86380 86390 1
516946 99516946 1001 86380 86390 1
517530 99517530 1001 86380 86390 1
517379 99517379 1001 86380 86390 1
517474 99517474 1001 86380 86390 1
518036 99518036 1001 86380 86390 1
517573 99517573 1001 86380 86390 1
517613 99517613 1001 86380 86390 1
517575 99517575 1001 86380 86390 1
517680 99517680 1001 86380 86390 1
518201 99518201 1001 86380 86390 1
518230 99518230 1001 86380 86390 1
518848 99518848 1001 86380 86390 1
518988 99518988 1001 86380 86390 1
518854 99518854 1001 86380 86390 1
518696 99518696 1001 86380 86390 1
518659 99518659 1001 86380 86390 1
518395 99518395 1001 86380 86390 1
519691 99519691 1001 86380 86390 1
519640 99519640 1001 86380 86390 1
519656 99519656 1001 86380 86390 1
519658 99519658 1001 86380 86390 1
519684 99519684 1001 86380 86390 1
519420 99519420 1001 86380 86390 1
519253 99519253 1001 86380 86390 1
519231 99519231 1001 86380 86390 1
519985 99519985 1001 86380 86390 1
519888 99519888 1001 86380 86390 1
520564 99520564 1001 86380 86390 1
520567 99520567 1001 86380 86390 1
520619 99520619 1001 86380 86390 1
520493 99520493 1001 86380 86390 1
520344 99520344 1001 86380 86390 1
520282 99520282 1001 86380 86390 1
520300 99520300 1001 86380 86390 1
520314 99520314 1001 86380 86390 1
520421 99520421 1001 86380 86390 1
520084 99520084 1001 86380 86390 1
520154 99520154 1001 86380 86390 1
520207 99520207 1001 86380 86390 1
520683 99520683 1001 86380 86390 1
520753 99520753 1001 86380 86390 1
521328 99521328 1001 86380 86390 1
521409 99521409 1001 86380 86390 1
521192 99521192 1001 86380 86390 1
521584 99521584 1001 86380 86390 1
521510 99521510 1001 86380 86390 1
521484 99521484 1001 86380 86390 1
522265 99522265 1001 86380 86390 1
522208 99522208 1001 86380 86390 1
522275 99522275 1001 86380 86390 1
522109 99522109 1001 86380 86390 1
522137 99522137 1001 86380 86390 1
521939 99521939 1001 86380 86390 1
521979 99521979 1001 86380 86390 1
522378 99522378 1001 86380 86390 1
522953 99522953 1001 86380 86390 1
523106 99523106 1001 86380 86390 1
522974 99522974 1001 86380 86390 1
522924 99522924 1001 86380 86390 1
522988 99522988 1001 86380 86390 1
522824 99522824 1001 86380 86390 1
522839 99522839 1001 86380 86390 1
522778 99522778 1001 86380 86390 1
522794 99522794 1001 86380 86390 1
523232 99523232 1001 86380 86390 1
523245 99523245 1001 86380 86390 1
523217 99523217 1001 86380 86390 1
523322 99523322 1001 86380 86390 1
523782 99523782 1001 86380 86390 1
523785 99523785 1001 86380 86390 1
523484 99523484 1001 86380 86390 1
523462 99523462 1001 86380 86390 1
524117 99524117 1001 86380 86390 1
524030 99524030 1001 86380 86390 1
524761 99524761 1001 86380 86390 1
524410 99524410 1001 86380 86390 1
524453 99524453 1001 86380 86390 1
524432 99524432 1001 86380 86390 1
524209 99524209 1001 86380 86390 1
524303 99524303 1001 86380 86390 1
524785 99524785 1001 86380 86390 1
524879 99524879 1001 86380 86390 1
525520 99525520 1001 86380 86390 1
525419 99525419 1001 86380 86390 1
525498 99525498 1001 86380 86390 1
525277 99525277 1001 86380 86390 1
525218 99525218 1001 86380 86390 1
525716 99525716 1001 86380 86390 1
525734 99525734 1001 86380 86390 1
526271 99526271 1001 86380 86390 1
526276 99526276 1001 86380 86390 1
525985 99525985 1001 86380 86390 1
526001 99526001 1001 86380 86390 1
526510 99526510 1001 86380 86390 1
526606 99526606 1001 86380 86390 1
526440 99526440 1001 86380 86390 1
527069 99527069 1001 86380 86390 1
527201 99527201 1001 86380 86390 1
526976 99526976 1001 86380 86390 1
526723 99526723 1001 86380 86390 1
527313 99527313 1001 86380 86390 1
527396 99527396 1001 86380 86390 1
527893 99527893 1001 86380 86390 1
527906 99527906 1001 86380 86390 1
528036 99528036 1001 86380 86390 1
527510 99527510 1001 86380 86390 1
528830 99528830 1001 86380 86390 1
528742 99528742 1001 86380 86390 1
528516 99528516 1001 86380 86390 1
528558 99528558 1001 86380 86390 1
528284 99528284 1001 86380 86390 1
529106 99529106 1001 86380 86390 1
529578 99529578 1001 86380 86390 1
529717 99529717 1001 86380 86390 1
529494 99529494 1001 86380 86390 1
529123 99529123 1001 86380 86390 1
529309 99529309 1001 86380 86390 1
529893 99529893 1001 86380 86390 1
529876 99529876 1001 86380 86390 1
530428 99530428 1001 86380 86390 1
530377 99530377 1001 86380 86390 1
530195 99530195 1001 86380 86390 1
531266 99531266 1001 86380 86390 1
531368 99531368 1001 86380 86390 1
531222 99531222 1001 86380 86390 1
530940 99530940 1001 86380 86390 1
531430 99531430 1001 86380 86390 1
531548 99531548 1001 86380 86390 1
531564 99531564 1001 86380 86390 1
531487 99531487 1001 86380 86390 1
532020 99532020 1001 86380 86390 1
532012 99532012 1001 86380 86390 1
531601 99531601 1001 86380 86390 1
531698 99531698 1001 86380 86390 1
532238 99532238 1001 86380 86390 1
532881 99532881 1001 86380 86390 1
532637 99532637 1001 86380 86390 1
532677 99532677 1001 86380 86390 1
532638 99532638 1001 86380 86390 1
532732 99532732 1001 86380 86390 1
532587 99532587 1001 86380 86390 1
533174 99533174 1001 86380 86390 1
533850 99533850 1001 86380 86390 1
533458 99533458 1001 86380 86390 1
533514 99533514 1001 86380 86390 1
533295 99533295 1001 86380 86390 1
533262 99533262 1001 86380 86390 1
534062 99534062 1001 86380 86390 1
533986 99533986 1001 86380 86390 1
533865 99533865 1001 86380 86390 1
534649 99534649 1001 86380 86390 1
534208 99534208 1001 86380 86390 1
534131 99534131 1001 86380 86390 1
534122 99534122 1001 86380 86390 1
534088 99534088 1001 86380 86390 1
534735 99534735 1001 86380 86390 1
534701 99534701 1001 86380 86390 1
535385 99535385 1001 86380 86390 1
535084 99535084 1001 86380 86390 1
535611 99535611 1001 86380 86390 1
535635 99535635 1001 86380 86390 1
536000 99536000 1001 86380 86390 1
536386 99536386 1001 86380 86390 1
536412 99536412 1001 86380 86390 1
536337 99536337 1001 86380 86390 1
536496 99536496 1001 86380 86390 1
536445 99536445 1001 86380 86390 1
536436 99536436 1001 86380 86390 1
537021 99537021 1001 86380 86390 1
537119 99537119 1001 86380 86390 1
536585 99536585 1001 86380 86390 1
537256 99537256 1001 86380 86390 1
537834 99537834 1001 86380 86390 1
537787 99537787 1001 86380 86390 1
537830 99537830 1001 86380 86390 1
537695 99537695 1001 86380 86390 1
537638 99537638 1001 86380 86390 1
537513 99537513 1001 86380 86390 1
537490 99537490 1001 86380 86390 1
537508 99537508 1001 86380 86390 1
538177 99538177 1001 86380 86390 1
538097 99538097 1001 86380 86390 1
538544 99538544 1001 86380 86390 1
538405 99538405 1001 86380 86390 1
538996 99538996 1001 86380 86390 1
539279 99539279 1001 86380 86390 1
539125 99539125 1001 86380 86390 1
539141 99539141 1001 86380 86390 1
539174 99539174 1001 86380 86390 1
540212 99540212 1001 86380 86390 1
540102 99540102 1001 86380 86390 1
540195 99540195 1001 86380 86390 1
539900 99539900 1001 86380 86390 1
540588 99540588 1001 86380 86390 1
540526 99540526 1001 86380 86390 1
540950 99540950 1001 86380 86390 1
540901 99540901 1001 86380 86390 1
540982 99540982 1001 86380 86390 1
540758 99540758 1001 86380 86390 1
541409 99541409 1001 86380 86390 1
541390 99541390 1001 86380 86390 1
542016 99542016 1001 86380 86390 1
541992 99541992 1001 86380 86390 1
542044 99542044 1001 86380 86390 1
542088 99542088 1001 86380 86390 1
541998 99541998 1001 86380 86390 1
541894 99541894 1001 86380 86390 1
541692 99541692 1001 86380 86390 1
541596 99541596 1001 86380 86390 1
542159 99542159 1001 86380 86390 1
542244 99542244 1001 86380 86390 1
542868 99542868 1001 86380 86390 1
542676 99542676 1001 86380 86390 1
542634 99542634 1001 86380 86390 1
542391 99542391 1001 86380 86390 1
542968 99542968 1001 86380 86390 1
543036 99543036 1001 86380 86390 1
542959 99542959 1001 86380 86390 1
542987 99542987 1001 86380 86390 1
543070 99543070 1001 86380 86390 1
543617 99543617 1001 86380 86390 1
544418 99544418 1001 86380 86390 1
544555 99544555 1001 86380 86390 1
544519 99544519 1001 86380 86390 1
544372 99544372 1001 86380 86390 1
544084 99544084 1001 86380 86390 1
544023 99544023 1001 86380 86390 1
544732 99544732 1001 86380 86390 1
544658 99544658 1001 86380 86390 1
400098 99400098 1001 86380 86390 1
400518 99400518 1001 86380 86390 1
400667 99400667 1001 86380 86390 1
400900 99400900 1001 86380 86390 1
400964 99400964 1001 86380 86390 1
401090 99401090 1001 86380 86390 1
401080 99401080 1001 86380 86390 1
401770 99401770 1001 86380 86390 1
402039 99402039 1001 86380 86390 1
402283 99402283 1001 86380 86390 1
402314 99402314 1001 86380 86390 1
402308 99402308 1001 86380 86390 1
402807 99402807 1001 86380 86390 1
402907 99402907 1001 86380 86390 1
402911 99402911 1001 86380 86390 1
403660 99403660 1001 86380 86390 1
404106 99404106 1001 86380 86390 1
405015 99405015 1001 86380 86390 1
405189 99405189 1001 86380 86390 1
405119 99405119 1001 86380 86390 1
405295 99405295 1001 86380 86390 1
405511 99405511 1001 86380 86390 1
406549 99406549 1001 86380 86390 1
406979 99406979 1001 86380 86390 1
407858 99407858 1001 86380 86390 1
408040 99408040 1001 86380 86390 1
408363 99408363 1001 86380 86390 1
408839 99408839 1001 86380 86390 1
409360 99409360 1001 86380 86390 1
410187 99410187 1001 86380 86390 1
410208 99410208 1001 86380 86390 1
410718 99410718 1001 86380 86390 1
410692 99410692 1001 86380 86390 1
410682 99410682 1001 86380 86390 1
411310 99411310 1001 86380 86390 1
411697 99411697 1001 86380 86390 1
411701 99411701 1001 86380 86390 1
411713 99411713 1001 86380 86390 1
411862 99411862 1001 86380 86390 1
412183 99412183 1001 86380 86390 1
412992 99412992 1001 86380 86390 1
412775 99412775 1001 86380 86390 1
412799 99412799 1001 86380 86390 1
412802 99412802 1001 86380 86390 1
415095 99415095 1001 86380 86390 1
415110 99415110 1001 86380 86390 1
414617 99414617 1001 86380 86390 1
414597 99414597 1001 86380 86390 1
414751 99414751 1001 86380 86390 1
414172 99414172 1001 86380 86390 1
415422 99415422 1001 86380 86390 1
416757 99416757 1001 86380 86390 1
416963 99416963 1001 86380 86390 1
416227 99416227 1001 86380 86390 1
416130 99416130 1001 86380 86390 1
417284 99417284 1001 86380 86390 1
417095 99417095 1001 86380 86390 1
417291 99417291 1001 86380 86390 1
417252 99417252 1001 86380 86390 1
417017 99417017 1001 86380 86390 1
418180 99418180 1001 86380 86390 1
417937 99417937 1001 86380 86390 1
417926 99417926 1001 86380 86390 1
417690 99417690 1001 86380 86390 1
417756 99417756 1001 86380 86390 1
418960 99418960 1001 86380 86390 1
421369 99421369 1001 86380 86390 1
421623 99421623 1001 86380 86390 1
421005 99421005 1001 86380 86390 1
420909 99420909 1001 86380 86390 1
422462 99422462 1001 86380 86390 1
422396 99422396 1001 86380 86390 1
423744 99423744 1001 86380 86390 1
423740 99423740 1001 86380 86390 1
423123 99423123 1001 86380 86390 1
422854 99422854 1001 86380 86390 1
422840 99422840 1001 86380 86390 1
423884 99423884 1001 86380 86390 1
423902 99423902 1001 86380 86390 1
424115 99424115 1001 86380 86390 1
425328 99425328 1001 86380 86390 1
425023 99425023 1001 86380 86390 1
425363 99425363 1001 86380 86390 1
424715 99424715 1001 86380 86390 1
424213 99424213 1001 86380 86390 1
424515 99424515 1001 86380 86390 1
424418 99424418 1001 86380 86390 1
426500 99426500 1001 86380 86390 1
426096 99426096 1001 86380 86390 1
425950 99425950 1001 86380 86390 1
427321 99427321 1001 86380 86390 1
428516 99428516 1001 86380 86390 1
428615 99428615 1001 86380 86390 1
428724 99428724 1001 86380 86390 1
427738 99427738 1001 86380 86390 1
428944 99428944 1001 86380 86390 1
430069 99430069 1001 86380 86390 1
430320 99430320 1001 86380 86390 1
430332 99430332 1001 86380 86390 1
430199 99430199 1001 86380 86390 1
430035 99430035 1001 86380 86390 1
429390 99429390 1001 86380 86390 1
429392 99429392 1001 86380 86390 1
431835 99431835 1001 86380 86390 1
431360 99431360 1001 86380 86390 1
431571 99431571 1001 86380 86390 1
431103 99431103 1001 86380 86390 1
432087 99432087 1001 86380 86390 1
432207 99432207 1001 86380 86390 1
433486 99433486 1001 86380 86390 1
433692 99433692 1001 86380 86390 1
432930 99432930 1001 86380 86390 1
433262 99433262 1001 86380 86390 1
432629 99432629 1001 86380 86390 1
433779 99433779 1001 86380 86390 1
434094 99434094 1001 86380 86390 1
433793 99433793 1001 86380 86390 1
434014 99434014 1001 86380 86390 1
435230 99435230 1001 86380 86390 1
435031 99435031 1001 86380 86390 1
434766 99434766 1001 86380 86390 1
434563 99434563 1001 86380 86390 1
435833 99435833 1001 86380 86390 1
435868 99435868 1001 86380 86390 1
436364 99436364 1001 86380 86390 1
436365 99436365 1001 86380 86390 1
436345 99436345 1001 86380 86390 1
436377 99436377 1001 86380 86390 1
436034 99436034 1001 86380 86390 1
300001 99300001 1001 86380 86390 1
300663 99300663 1001 86380 86390 1
300465 99300465 1001 86380 86390 1
300823 99300823 1001 86380 86390 1
301450 99301450 1001 86380 86390 1
301361 99301361 1001 86380 86390 1
301373 99301373 1001 86380 86390 1
301490 99301490 1001 86380 86390 1
301029 99301029 1001 86380 86390 1
300993 99300993 1001 86380 86390 1
301608 99301608 1001 86380 86390 1
301558 99301558 1001 86380 86390 1
302185 99302185 1001 86380 86390 1
302251 99302251 1001 86380 86390 1
302123 99302123 1001 86380 86390 1
301856 99301856 1001 86380 86390 1
301857 99301857 1001 86380 86390 1
302486 99302486 1001 86380 86390 1
302541 99302541 1001 86380 86390 1
303169 99303169 1001 86380 86390 1
303051 99303051 1001 86380 86390 1
302642 99302642 1001 86380 86390 1
302697 99302697 1001 86380 86390 1
302738 99302738 1001 86380 86390 1
303325 99303325 1001 86380 86390 1
303342 99303342 1001 86380 86390 1
303667 99303667 1001 86380 86390 1
303644 99303644 1001 86380 86390 1
303433 99303433 1001 86380 86390 1
304178 99304178 1001 86380 86390 1
304053 99304053 1001 86380 86390 1
304530 99304530 1001 86380 86390 1
304896 99304896 1001 86380 86390 1
304874 99304874 1001 86380 86390 1
305020 99305020 1001 86380 86390 1
305661 99305661 1001 86380 86390 1
305515 99305515 1001 86380 86390 1
305272 99305272 1001 86380 86390 1
305099 99305099 1001 86380 86390 1
305218 99305218 1001 86380 86390 1
500062 99500062 1001 86380 86390 1
305273 99305273 1001 86380 86390 1
500066 99500066 1001 86380 86390 1
500730 99500730 1001 86380 86390 1
500277 99500277 1001 86380 86390 1
500227 99500227 1001 86380 86390 1
500919 99500919 1001 86380 86390 1
501284 99501284 1001 86380 86390 1
501127 99501127 1001 86380 86390 1
501828 99501828 1001 86380 86390 1
502237 99502237 1001 86380 86390 1
502089 99502089 1001 86380 86390 1
502206 99502206 1001 86380 86390 1
502168 99502168 1001 86380 86390 1
501883 99501883 1001 86380 86390 1
501896 99501896 1001 86380 86390 1
501962 99501962 1001 86380 86390 1
502605 99502605 1001 86380 86390 1
502659 99502659 1001 86380 86390 1
502556 99502556 1001 86380 86390 1
502497 99502497 1001 86380 86390 1
502641 99502641 1001 86380 86390 1
503267 99503267 1001 86380 86390 1
502714 99502714 1001 86380 86390 1
502846 99502846 1001 86380 86390 1
502678 99502678 1001 86380 86390 1
504092 99504092 1001 86380 86390 1
503970 99503970 1001 86380 86390 1
503900 99503900 1001 86380 86390 1
503738 99503738 1001 86380 86390 1
503807 99503807 1001 86380 86390 1
504843 99504843 1001 86380 86390 1
504754 99504754 1001 86380 86390 1
504887 99504887 1001 86380 86390 1
504936 99504936 1001 86380 86390 1
504566 99504566 1001 86380 86390 1
504505 99504505 1001 86380 86390 1
504507 99504507 1001 86380 86390 1
504383 99504383 1001 86380 86390 1
504348 99504348 1001 86380 86390 1
505114 99505114 1001 86380 86390 1
505401 99505401 1001 86380 86390 1
505524 99505524 1001 86380 86390 1
505306 99505306 1001 86380 86390 1
506438 99506438 1001 86380 86390 1
506327 99506327 1001 86380 86390 1
506191 99506191 1001 86380 86390 1
506053 99506053 1001 86380 86390 1
506054 99506054 1001 86380 86390 1
506624 99506624 1001 86380 86390 1
506767 99506767 1001 86380 86390 1
506742 99506742 1001 86380 86390 1
506604 99506604 1001 86380 86390 1
506670 99506670 1001 86380 86390 1
507298 99507298 1001 86380 86390 1
507076 99507076 1001 86380 86390 1
507067 99507067 1001 86380 86390 1
507514 99507514 1001 86380 86390 1
507476 99507476 1001 86380 86390 1
508179 99508179 1001 86380 86390 1
508144 99508144 1001 86380 86390 1
507862 99507862 1001 86380 86390 1
507898 99507898 1001 86380 86390 1
507988 99507988 1001 86380 86390 1
507976 99507976 1001 86380 86390 1
507710 99507710 1001 86380 86390 1
507727 99507727 1001 86380 86390 1
507768 99507768 1001 86380 86390 1
508331 99508331 1001 86380 86390 1
508309 99508309 1001 86380 86390 1
509258 99509258 1001 86380 86390 1
509213 99509213 1001 86380 86390 1
509733 99509733 1001 86380 86390 1
509801 99509801 1001 86380 86390 1
509299 99509299 1001 86380 86390 1
509961 99509961 1001 86380 86390 1
510788 99510788 1001 86380 86390 1
511363 99511363 1001 86380 86390 1
511336 99511336 1001 86380 86390 1
511292 99511292 1001 86380 86390 1
511215 99511215 1001 86380 86390 1
510948 99510948 1001 86380 86390 1
510989 99510989 1001 86380 86390 1
512212 99512212 1001 86380 86390 1
512147 99512147 1001 86380 86390 1
512113 99512113 1001 86380 86390 1
511774 99511774 1001 86380 86390 1
511906 99511906 1001 86380 86390 1
511860 99511860 1001 86380 86390 1
512471 99512471 1001 86380 86390 1
512580 99512580 1001 86380 86390 1
513070 99513070 1001 86380 86390 1
512942 99512942 1001 86380 86390 1
513344 99513344 1001 86380 86390 1
513243 99513243 1001 86380 86390 1
513886 99513886 1001 86380 86390 1
513755 99513755 1001 86380 86390 1
513810 99513810 1001 86380 86390 1
513441 99513441 1001 86380 86390 1
513558 99513558 1001 86380 86390 1
513536 99513536 1001 86380 86390 1
514856 99514856 1001 86380 86390 1
514744 99514744 1001 86380 86390 1
514590 99514590 1001 86380 86390 1
514303 99514303 1001 86380 86390 1
515015 99515015 1001 86380 86390 1
514978 99514978 1001 86380 86390 1
514980 99514980 1001 86380 86390 1
515526 99515526 1001 86380 86390 1
515643 99515643 1001 86380 86390 1
515363 99515363 1001 86380 86390 1
515291 99515291 1001 86380 86390 1
515385 99515385 1001 86380 86390 1
515118 99515118 1001 86380 86390 1
515184 99515184 1001 86380 86390 1
515199 99515199 1001 86380 86390 1
515203 99515203 1001 86380 86390 1
515875 99515875 1001 86380 86390 1
516204 99516204 1001 86380 86390 1
516045 99516045 1001 86380 86390 1
517195 99517195 1001 86380 86390 1
517178 99517178 1001 86380 86390 1
517296 99517296 1001 86380 86390 1
517180 99517180 1001 86380 86390 1
516817 99516817 1001 86380 86390 1
518033 99518033 1001 86380 86390 1
518103 99518103 1001 86380 86390 1
518119 99518119 1001 86380 86390 1
517882 99517882 1001 86380 86390 1
518288 99518288 1001 86380 86390 1
518290 99518290 1001 86380 86390 1
518818 99518818 1001 86380 86390 1
518405 99518405 1001 86380 86390 1
518547 99518547 1001 86380 86390 1
518573 99518573 1001 86380 86390 1
519126 99519126 1001 86380 86390 1
519760 99519760 1001 86380 86390 1
519516 99519516 1001 86380 86390 1
519361 99519361 1001 86380 86390 1
519233 99519233 1001 86380 86390 1
519352 99519352 1001 86380 86390 1
519837 99519837 1001 86380 86390 1
519966 99519966 1001 86380 86390 1
519960 99519960 1001 86380 86390 1
520505 99520505 1001 86380 86390 1
520321 99520321 1001 86380 86390 1
520090 99520090 1001 86380 86390 1
521276 99521276 1001 86380 86390 1
521368 99521368 1001 86380 86390 1
521343 99521343 1001 86380 86390 1
521371 99521371 1001 86380 86390 1
521122 99521122 1001 86380 86390 1
521027 99521027 1001 86380 86390 1
520927 99520927 1001 86380 86390 1
521622 99521622 1001 86380 86390 1
521561 99521561 1001 86380 86390 1
521485 99521485 1001 86380 86390 1
521538 99521538 1001 86380 86390 1
521630 99521630 1001 86380 86390 1
522063 99522063 1001 86380 86390 1
522433 99522433 1001 86380 86390 1
522461 99522461 1001 86380 86390 1
522465 99522465 1001 86380 86390 1
522917 99522917 1001 86380 86390 1
523024 99523024 1001 86380 86390 1
523105 99523105 1001 86380 86390 1
522733 99522733 1001 86380 86390 1
522694 99522694 1001 86380 86390 1
522624 99522624 1001 86380 86390 1
523184 99523184 1001 86380 86390 1
523320 99523320 1001 86380 86390 1
523295 99523295 1001 86380 86390 1
523784 99523784 1001 86380 86390 1
523635 99523635 1001 86380 86390 1
523636 99523636 1001 86380 86390 1
523640 99523640 1001 86380 86390 1
523709 99523709 1001 86380 86390 1
523580 99523580 1001 86380 86390 1
523363 99523363 1001 86380 86390 1
523378 99523378 1001 86380 86390 1
523387 99523387 1001 86380 86390 1
524719 99524719 1001 86380 86390 1
524727 99524727 1001 86380 86390 1
524600 99524600 1001 86380 86390 1
524556 99524556 1001 86380 86390 1
525526 99525526 1001 86380 86390 1
525581 99525581 1001 86380 86390 1
525588 99525588 1001 86380 86390 1
525114 99525114 1001 86380 86390 1
525011 99525011 1001 86380 86390 1
525064 99525064 1001 86380 86390 1
525738 99525738 1001 86380 86390 1
526232 99526232 1001 86380 86390 1
526179 99526179 1001 86380 86390 1
525915 99525915 1001 86380 86390 1
525956 99525956 1001 86380 86390 1
526448 99526448 1001 86380 86390 1
526561 99526561 1001 86380 86390 1
527216 99527216 1001 86380 86390 1
527070 99527070 1001 86380 86390 1
526760 99526760 1001 86380 86390 1
526635 99526635 1001 86380 86390 1
527268 99527268 1001 86380 86390 1
527987 99527987 1001 86380 86390 1
527873 99527873 1001 86380 86390 1
528015 99528015 1001 86380 86390 1
528061 99528061 1001 86380 86390 1
527729 99527729 1001 86380 86390 1
527864 99527864 1001 86380 86390 1
527816 99527816 1001 86380 86390 1
527639 99527639 1001 86380 86390 1
527616 99527616 1001 86380 86390 1
527478 99527478 1001 86380 86390 1
527544 99527544 1001 86380 86390 1
528127 99528127 1001 86380 86390 1
528503 99528503 1001 86380 86390 1
528444 99528444 1001 86380 86390 1
528472 99528472 1001 86380 86390 1
529665 99529665 1001 86380 86390 1
529500 99529500 1001 86380 86390 1
529493 99529493 1001 86380 86390 1
529134 99529134 1001 86380 86390 1
529182 99529182 1001 86380 86390 1
529815 99529815 1001 86380 86390 1
529759 99529759 1001 86380 86390 1
529838 99529838 1001 86380 86390 1
530413 99530413 1001 86380 86390 1
530285 99530285 1001 86380 86390 1
530184 99530184 1001 86380 86390 1
529958 99529958 1001 86380 86390 1
530133 99530133 1001 86380 86390 1
530606 99530606 1001 86380 86390 1
530972 99530972 1001 86380 86390 1
531130 99531130 1001 86380 86390 1
530889 99530889 1001 86380 86390 1
530896 99530896 1001 86380 86390 1
531410 99531410 1001 86380 86390 1
531464 99531464 1001 86380 86390 1
532095 99532095 1001 86380 86390 1
532167 99532167 1001 86380 86390 1
532658 99532658 1001 86380 86390 1
532826 99532826 1001 86380 86390 1
532720 99532720 1001 86380 86390 1
532412 99532412 1001 86380 86390 1
532499 99532499 1001 86380 86390 1
533058 99533058 1001 86380 86390 1
533227 99533227 1001 86380 86390 1
533703 99533703 1001 86380 86390 1
533774 99533774 1001 86380 86390 1
533736 99533736 1001 86380 86390 1
533643 99533643 1001 86380 86390 1
533479 99533479 1001 86380 86390 1
533271 99533271 1001 86380 86390 1
533286 99533286 1001 86380 86390 1
534023 99534023 1001 86380 86390 1
534009 99534009 1001 86380 86390 1
534537 99534537 1001 86380 86390 1
534285 99534285 1001 86380 86390 1
534455 99534455 1001 86380 86390 1
534254 99534254 1001 86380 86390 1
534086 99534086 1001 86380 86390 1
534811 99534811 1001 86380 86390 1
534757 99534757 1001 86380 86390 1
535460 99535460 1001 86380 86390 1
535478 99535478 1001 86380 86390 1
535483 99535483 1001 86380 86390 1
535439 99535439 1001 86380 86390 1
535432 99535432 1001 86380 86390 1
535250 99535250 1001 86380 86390 1
536093 99536093 1001 86380 86390 1
535746 99535746 1001 86380 86390 1
535892 99535892 1001 86380 86390 1
536482 99536482 1001 86380 86390 1
536534 99536534 1001 86380 86390 1
536354 99536354 1001 86380 86390 1
536408 99536408 1001 86380 86390 1
536500 99536500 1001 86380 86390 1
536995 99536995 1001 86380 86390 1
537094 99537094 1001 86380 86390 1
536841 99536841 1001 86380 86390 1
536772 99536772 1001 86380 86390 1
536595 99536595 1001 86380 86390 1
536635 99536635 1001 86380 86390 1
536578 99536578 1001 86380 86390 1
537813 99537813 1001 86380 86390 1
537854 99537854 1001 86380 86390 1
537977 99537977 1001 86380 86390 1
537647 99537647 1001 86380 86390 1
537763 99537763 1001 86380 86390 1
537394 99537394 1001 86380 86390 1
537427 99537427 1001 86380 86390 1
537466 99537466 1001 86380 86390 1
537443 99537443 1001 86380 86390 1
538660 99538660 1001 86380 86390 1
538694 99538694 1001 86380 86390 1
538551 99538551 1001 86380 86390 1
538500 99538500 1001 86380 86390 1
538462 99538462 1001 86380 86390 1
538278 99538278 1001 86380 86390 1
538395 99538395 1001 86380 86390 1
538918 99538918 1001 86380 86390 1
538849 99538849 1001 86380 86390 1
539526 99539526 1001 86380 86390 1
539298 99539298 1001 86380 86390 1
539813 99539813 1001 86380 86390 1
540366 99540366 1001 86380 86390 1
540097 99540097 1001 86380 86390 1
540257 99540257 1001 86380 86390 1
540207 99540207 1001 86380 86390 1
539909 99539909 1001 86380 86390 1
541016 99541016 1001 86380 86390 1
541034 99541034 1001 86380 86390 1
540891 99540891 1001 86380 86390 1
540691 99540691 1001 86380 86390 1
542010 99542010 1001 86380 86390 1
541972 99541972 1001 86380 86390 1
542011 99542011 1001 86380 86390 1
541886 99541886 1001 86380 86390 1
542944 99542944 1001 86380 86390 1
542809 99542809 1001 86380 86390 1
542772 99542772 1001 86380 86390 1
542545 99542545 1001 86380 86390 1
542956 99542956 1001 86380 86390 1
543029 99543029 1001 86380 86390 1
542967 99542967 1001 86380 86390 1
543742 99543742 1001 86380 86390 1
543375 99543375 1001 86380 86390 1
543231 99543231 1001 86380 86390 1
543199 99543199 1001 86380 86390 1
543162 99543162 1001 86380 86390 1
543917 99543917 1001 86380 86390 1
544406 99544406 1001 86380 86390 1
544423 99544423 1001 86380 86390 1
544576 99544576 1001 86380 86390 1
544627 99544627 1001 86380 86390 1
426113 360 1001 19980 20337 1
414781 381 1001 50520 51837 1
530755 948 1001 67831 68130 1
400376 99400376 1001 86380 86390 1
400416 99400416 1001 86380 86390 1
401584 99401584 1001 86380 86390 1
401612 99401612 1001 86380 86390 1
402660 99402660 1001 86380 86390 1
402734 99402734 1001 86380 86390 1
402917 99402917 1001 86380 86390 1
403142 99403142 1001 86380 86390 1
403509 99403509 1001 86380 86390 1
403546 99403546 1001 86380 86390 1
403616 99403616 1001 86380 86390 1
403823 99403823 1001 86380 86390 1
403759 99403759 1001 86380 86390 1
403903 99403903 1001 86380 86390 1
403937 99403937 1001 86380 86390 1
404394 99404394 1001 86380 86390 1
404432 99404432 1001 86380 86390 1
404906 99404906 1001 86380 86390 1
404929 99404929 1001 86380 86390 1
405128 99405128 1001 86380 86390 1
405152 99405152 1001 86380 86390 1
405359 99405359 1001 86380 86390 1
405423 99405423 1001 86380 86390 1
406315 99406315 1001 86380 86390 1
406552 99406552 1001 86380 86390 1
406747 99406747 1001 86380 86390 1
407058 99407058 1001 86380 86390 1
407059 99407059 1001 86380 86390 1
407530 99407530 1001 86380 86390 1
407906 99407906 1001 86380 86390 1
407993 99407993 1001 86380 86390 1
408472 99408472 1001 86380 86390 1
408757 99408757 1001 86380 86390 1
409235 99409235 1001 86380 86390 1
409284 99409284 1001 86380 86390 1
409213 99409213 1001 86380 86390 1
409313 99409313 1001 86380 86390 1
409448 99409448 1001 86380 86390 1
409453 99409453 1001 86380 86390 1
410024 99410024 1001 86380 86390 1
410539 99410539 1001 86380 86390 1
410768 99410768 1001 86380 86390 1
410620 99410620 1001 86380 86390 1
410891 99410891 1001 86380 86390 1
411138 99411138 1001 86380 86390 1
411287 99411287 1001 86380 86390 1
411732 99411732 1001 86380 86390 1
412265 99412265 1001 86380 86390 1
412203 99412203 1001 86380 86390 1
412298 99412298 1001 86380 86390 1
412328 99412328 1001 86380 86390 1
412330 99412330 1001 86380 86390 1
413303 99413303 1001 86380 86390 1
413541 99413541 1001 86380 86390 1
413957 99413957 1001 86380 86390 1
413706 99413706 1001 86380 86390 1
415257 99415257 1001 86380 86390 1
415203 99415203 1001 86380 86390 1
415087 99415087 1001 86380 86390 1
414381 99414381 1001 86380 86390 1
414389 99414389 1001 86380 86390 1
414155 99414155 1001 86380 86390 1
415583 99415583 1001 86380 86390 1
416697 99416697 1001 86380 86390 1
416241 99416241 1001 86380 86390 1
415958 99415958 1001 86380 86390 1
415786 99415786 1001 86380 86390 1
416040 99416040 1001 86380 86390 1
417074 99417074 1001 86380 86390 1
417220 99417220 1001 86380 86390 1
417083 99417083 1001 86380 86390 1
417308 99417308 1001 86380 86390 1
417423 99417423 1001 86380 86390 1
417523 99417523 1001 86380 86390 1
417525 99417525 1001 86380 86390 1
417504 99417504 1001 86380 86390 1
418703 99418703 1001 86380 86390 1
418571 99418571 1001 86380 86390 1
418688 99418688 1001 86380 86390 1
418138 99418138 1001 86380 86390 1
417663 99417663 1001 86380 86390 1
419014 99419014 1001 86380 86390 1
420119 99420119 1001 86380 86390 1
420100 99420100 1001 86380 86390 1
420267 99420267 1001 86380 86390 1
419725 99419725 1001 86380 86390 1
419749 99419749 1001 86380 86390 1
419318 99419318 1001 86380 86390 1
419513 99419513 1001 86380 86390 1
419482 99419482 1001 86380 86390 1
420789 99420789 1001 86380 86390 1
421825 99421825 1001 86380 86390 1
422084 99422084 1001 86380 86390 1
421881 99421881 1001 86380 86390 1
421404 99421404 1001 86380 86390 1
421521 99421521 1001 86380 86390 1
421038 99421038 1001 86380 86390 1
420949 99420949 1001 86380 86390 1
422409 99422409 1001 86380 86390 1
422350 99422350 1001 86380 86390 1
422655 99422655 1001 86380 86390 1
422906 99422906 1001 86380 86390 1
424055 99424055 1001 86380 86390 1
425008 99425008 1001 86380 86390 1
424888 99424888 1001 86380 86390 1
424652 99424652 1001 86380 86390 1
424657 99424657 1001 86380 86390 1
425456 99425456 1001 86380 86390 1
425644 99425644 1001 86380 86390 1
425427 99425427 1001 86380 86390 1
426957 99426957 1001 86380 86390 1
426942 99426942 1001 86380 86390 1
426451 99426451 1001 86380 86390 1
426484 99426484 1001 86380 86390 1
426580 99426580 1001 86380 86390 1
426144 99426144 1001 86380 86390 1
427418 99427418 1001 86380 86390 1
427174 99427174 1001 86380 86390 1
428446 99428446 1001 86380 86390 1
428482 99428482 1001 86380 86390 1
428512 99428512 1001 86380 86390 1
428388 99428388 1001 86380 86390 1
428210 99428210 1001 86380 86390 1
428088 99428088 1001 86380 86390 1
428968 99428968 1001 86380 86390 1
428742 99428742 1001 86380 86390 1
430065 99430065 1001 86380 86390 1
430328 99430328 1001 86380 86390 1
430197 99430197 1001 86380 86390 1
430237 99430237 1001 86380 86390 1
429431 99429431 1001 86380 86390 1
429300 99429300 1001 86380 86390 1
431996 99431996 1001 86380 86390 1
431685 99431685 1001 86380 86390 1
431615 99431615 1001 86380 86390 1
430843 99430843 1001 86380 86390 1
432289 99432289 1001 86380 86390 1
433544 99433544 1001 86380 86390 1
433359 99433359 1001 86380 86390 1
432876 99432876 1001 86380 86390 1
433958 99433958 1001 86380 86390 1
435202 99435202 1001 86380 86390 1
434950 99434950 1001 86380 86390 1
434611 99434611 1001 86380 86390 1
434427 99434427 1001 86380 86390 1
434417 99434417 1001 86380 86390 1
436959 99436959 1001 86380 86390 1
436937 99436937 1001 86380 86390 1
437072 99437072 1001 86380 86390 1
436418 99436418 1001 86380 86390 1
435952 99435952 1001 86380 86390 1
300102 99300102 1001 86380 86390 1
300578 99300578 1001 86380 86390 1
300598 99300598 1001 86380 86390 1
300501 99300501 1001 86380 86390 1
300252 99300252 1001 86380 86390 1
300231 99300231 1001 86380 86390 1
301363 99301363 1001 86380 86390 1
301421 99301421 1001 86380 86390 1
301261 99301261 1001 86380 86390 1
301333 99301333 1001 86380 86390 1
301283 99301283 1001 86380 86390 1
301080 99301080 1001 86380 86390 1
301137 99301137 1001 86380 86390 1
301639 99301639 1001 86380 86390 1
302233 99302233 1001 86380 86390 1
302298 99302298 1001 86380 86390 1
301961 99301961 1001 86380 86390 1
301822 99301822 1001 86380 86390 1
302460 99302460 1001 86380 86390 1
302453 99302453 1001 86380 86390 1
303186 99303186 1001 86380 86390 1
303021 99303021 1001 86380 86390 1
303087 99303087 1001 86380 86390 1
302919 99302919 1001 86380 86390 1
302921 99302921 1001 86380 86390 1
302922 99302922 1001 86380 86390 1
302695 99302695 1001 86380 86390 1
303349 99303349 1001 86380 86390 1
303350 99303350 1001 86380 86390 1
303380 99303380 1001 86380 86390 1
303254 99303254 1001 86380 86390 1
303859 99303859 1001 86380 86390 1
304717 99304717 1001 86380 86390 1
304680 99304680 1001 86380 86390 1
304798 99304798 1001 86380 86390 1
304685 99304685 1001 86380 86390 1
304690 99304690 1001 86380 86390 1
304609 99304609 1001 86380 86390 1
304316 99304316 1001 86380 86390 1
304446 99304446 1001 86380 86390 1
304307 99304307 1001 86380 86390 1
304385 99304385 1001 86380 86390 1
304298 99304298 1001 86380 86390 1
304417 99304417 1001 86380 86390 1
305032 99305032 1001 86380 86390 1
305649 99305649 1001 86380 86390 1
305545 99305545 1001 86380 86390 1
305650 99305650 1001 86380 86390 1
305402 99305402 1001 86380 86390 1
305430 99305430 1001 86380 86390 1
305444 99305444 1001 86380 86390 1
305343 99305343 1001 86380 86390 1
500678 99500678 1001 86380 86390 1
500680 99500680 1001 86380 86390 1
500656 99500656 1001 86380 86390 1
500576 99500576 1001 86380 86390 1
500448 99500448 1001 86380 86390 1
500605 99500605 1001 86380 86390 1
501437 99501437 1001 86380 86390 1
501582 99501582 1001 86380 86390 1
501290 99501290 1001 86380 86390 1
501181 99501181 1001 86380 86390 1
501056 99501056 1001 86380 86390 1
501799 99501799 1001 86380 86390 1
502313 99502313 1001 86380 86390 1
502331 99502331 1001 86380 86390 1
502214 99502214 1001 86380 86390 1
502553 99502553 1001 86380 86390 1
502495 99502495 1001 86380 86390 1
502640 99502640 1001 86380 86390 1
503031 99503031 1001 86380 86390 1
502867 99502867 1001 86380 86390 1
502786 99502786 1001 86380 86390 1
504088 99504088 1001 86380 86390 1
503924 99503924 1001 86380 86390 1
503713 99503713 1001 86380 86390 1
503844 99503844 1001 86380 86390 1
503769 99503769 1001 86380 86390 1
503681 99503681 1001 86380 86390 1
503553 99503553 1001 86380 86390 1
504184 99504184 1001 86380 86390 1
504916 99504916 1001 86380 86390 1
504795 99504795 1001 86380 86390 1
504548 99504548 1001 86380 86390 1
504563 99504563 1001 86380 86390 1
505000 99505000 1001 86380 86390 1
505053 99505053 1001 86380 86390 1
505106 99505106 1001 86380 86390 1
505629 99505629 1001 86380 86390 1
505670 99505670 1001 86380 86390 1
505940 99505940 1001 86380 86390 1
506395 99506395 1001 86380 86390 1
506551 99506551 1001 86380 86390 1
506526 99506526 1001 86380 86390 1
506514 99506514 1001 86380 86390 1
506440 99506440 1001 86380 86390 1
506189 99506189 1001 86380 86390 1
506267 99506267 1001 86380 86390 1
506055 99506055 1001 86380 86390 1
506125 99506125 1001 86380 86390 1
505986 99505986 1001 86380 86390 1
507336 99507336 1001 86380 86390 1
507064 99507064 1001 86380 86390 1
507129 99507129 1001 86380 86390 1
507199 99507199 1001 86380 86390 1
506856 99506856 1001 86380 86390 1
506926 99506926 1001 86380 86390 1
506901 99506901 1001 86380 86390 1
507547 99507547 1001 86380 86390 1
507965 99507965 1001 86380 86390 1
507970 99507970 1001 86380 86390 1
507893 99507893 1001 86380 86390 1
507735 99507735 1001 86380 86390 1
507814 99507814 1001 86380 86390 1
507687 99507687 1001 86380 86390 1
507651 99507651 1001 86380 86390 1
508259 99508259 1001 86380 86390 1
508445 99508445 1001 86380 86390 1
509047 99509047 1001 86380 86390 1
508915 99508915 1001 86380 86390 1
508890 99508890 1001 86380 86390 1
508741 99508741 1001 86380 86390 1
508814 99508814 1001 86380 86390 1
508481 99508481 1001 86380 86390 1
509202 99509202 1001 86380 86390 1
509656 99509656 1001 86380 86390 1
509642 99509642 1001 86380 86390 1
509309 99509309 1001 86380 86390 1
510690 99510690 1001 86380 86390 1
510548 99510548 1001 86380 86390 1
510701 99510701 1001 86380 86390 1
510434 99510434 1001 86380 86390 1
510515 99510515 1001 86380 86390 1
510493 99510493 1001 86380 86390 1
510909 99510909 1001 86380 86390 1
510807 99510807 1001 86380 86390 1
510771 99510771 1001 86380 86390 1
511413 99511413 1001 86380 86390 1
511524 99511524 1001 86380 86390 1
511267 99511267 1001 86380 86390 1
511001 99511001 1001 86380 86390 1
511047 99511047 1001 86380 86390 1
511590 99511590 1001 86380 86390 1
511708 99511708 1001 86380 86390 1
511661 99511661 1001 86380 86390 1
511665 99511665 1001 86380 86390 1
512344 99512344 1001 86380 86390 1
512299 99512299 1001 86380 86390 1
512236 99512236 1001 86380 86390 1
512165 99512165 1001 86380 86390 1
512120 99512120 1001 86380 86390 1
511919 99511919 1001 86380 86390 1
511921 99511921 1001 86380 86390 1
512578 99512578 1001 86380 86390 1
512476 99512476 1001 86380 86390 1
512949 99512949 1001 86380 86390 1
512703 99512703 1001 86380 86390 1
512729 99512729 1001 86380 86390 1
512693 99512693 1001 86380 86390 1
512784 99512784 1001 86380 86390 1
513366 99513366 1001 86380 86390 1
513834 99513834 1001 86380 86390 1
513710 99513710 1001 86380 86390 1
513528 99513528 1001 86380 86390 1
513448 99513448 1001 86380 86390 1
514159 99514159 1001 86380 86390 1
514048 99514048 1001 86380 86390 1
514718 99514718 1001 86380 86390 1
514719 99514719 1001 86380 86390 1
514723 99514723 1001 86380 86390 1
514551 99514551 1001 86380 86390 1
514945 99514945 1001 86380 86390 1
515040 99515040 1001 86380 86390 1
515058 99515058 1001 86380 86390 1
515604 99515604 1001 86380 86390 1
515374 99515374 1001 86380 86390 1
515364 99515364 1001 86380 86390 1
515438 99515438 1001 86380 86390 1
515222 99515222 1001 86380 86390 1
515738 99515738 1001 86380 86390 1
516373 99516373 1001 86380 86390 1
516486 99516486 1001 86380 86390 1
515990 99515990 1001 86380 86390 1
516661 99516661 1001 86380 86390 1
517173 99517173 1001 86380 86390 1
517282 99517282 1001 86380 86390 1
517232 99517232 1001 86380 86390 1
516928 99516928 1001 86380 86390 1
516931 99516931 1001 86380 86390 1
516727 99516727 1001 86380 86390 1
517364 99517364 1001 86380 86390 1
517797 99517797 1001 86380 86390 1
517703 99517703 1001 86380 86390 1
518267 99518267 1001 86380 86390 1
518326 99518326 1001 86380 86390 1
518831 99518831 1001 86380 86390 1
518384 99518384 1001 86380 86390 1
518468 99518468 1001 86380 86390 1
519097 99519097 1001 86380 86390 1
519650 99519650 1001 86380 86390 1
519670 99519670 1001 86380 86390 1
519586 99519586 1001 86380 86390 1
519527 99519527 1001 86380 86390 1
519195 99519195 1001 86380 86390 1
519346 99519346 1001 86380 86390 1
519944 99519944 1001 86380 86390 1
519887 99519887 1001 86380 86390 1
519913 99519913 1001 86380 86390 1
519862 99519862 1001 86380 86390 1
520607 99520607 1001 86380 86390 1
520557 99520557 1001 86380 86390 1
520521 99520521 1001 86380 86390 1
520484 99520484 1001 86380 86390 1
520364 99520364 1001 86380 86390 1
520150 99520150 1001 86380 86390 1
520194 99520194 1001 86380 86390 1
520157 99520157 1001 86380 86390 1
520757 99520757 1001 86380 86390 1
521306 99521306 1001 86380 86390 1
521218 99521218 1001 86380 86390 1
521063 99521063 1001 86380 86390 1
521193 99521193 1001 86380 86390 1
520854 99520854 1001 86380 86390 1
520974 99520974 1001 86380 86390 1
521535 99521535 1001 86380 86390 1
522204 99522204 1001 86380 86390 1
522155 99522155 1001 86380 86390 1
521947 99521947 1001 86380 86390 1
521837 99521837 1001 86380 86390 1
521773 99521773 1001 86380 86390 1
522425 99522425 1001 86380 86390 1
523031 99523031 1001 86380 86390 1
522928 99522928 1001 86380 86390 1
522775 99522775 1001 86380 86390 1
522654 99522654 1001 86380 86390 1
522623 99522623 1001 86380 86390 1
522534 99522534 1001 86380 86390 1
522599 99522599 1001 86380 86390 1
523916 99523916 1001 86380 86390 1
523838 99523838 1001 86380 86390 1
523732 99523732 1001 86380 86390 1
523339 99523339 1001 86380 86390 1
523343 99523343 1001 86380 86390 1
524132 99524132 1001 86380 86390 1
524741 99524741 1001 86380 86390 1
524760 99524760 1001 86380 86390 1
524385 99524385 1001 86380 86390 1
524489 99524489 1001 86380 86390 1
524392 99524392 1001 86380 86390 1
524483 99524483 1001 86380 86390 1
524331 99524331 1001 86380 86390 1
524213 99524213 1001 86380 86390 1
524781 99524781 1001 86380 86390 1
524862 99524862 1001 86380 86390 1
524830 99524830 1001 86380 86390 1
524948 99524948 1001 86380 86390 1
525536 99525536 1001 86380 86390 1
525492 99525492 1001 86380 86390 1
525213 99525213 1001 86380 86390 1
525053 99525053 1001 86380 86390 1
525002 99525002 1001 86380 86390 1
525156 99525156 1001 86380 86390 1
525714 99525714 1001 86380 86390 1
525794 99525794 1001 86380 86390 1
526598 99526598 1001 86380 86390 1
527239 99527239 1001 86380 86390 1
526745 99526745 1001 86380 86390 1
526800 99526800 1001 86380 86390 1
528155 99528155 1001 86380 86390 1
528106 99528106 1001 86380 86390 1
528121 99528121 1001 86380 86390 1
528684 99528684 1001 86380 86390 1
528396 99528396 1001 86380 86390 1
529075 99529075 1001 86380 86390 1
529013 99529013 1001 86380 86390 1
529725 99529725 1001 86380 86390 1
529446 99529446 1001 86380 86390 1
529395 99529395 1001 86380 86390 1
529429 99529429 1001 86380 86390 1
529219 99529219 1001 86380 86390 1
529910 99529910 1001 86380 86390 1
530517 99530517 1001 86380 86390 1
530401 99530401 1001 86380 86390 1
530523 99530523 1001 86380 86390 1
530013 99530013 1001 86380 86390 1
530134 99530134 1001 86380 86390 1
531293 99531293 1001 86380 86390 1
531178 99531178 1001 86380 86390 1
531287 99531287 1001 86380 86390 1
531024 99531024 1001 86380 86390 1
531089 99531089 1001 86380 86390 1
531156 99531156 1001 86380 86390 1
530930 99530930 1001 86380 86390 1
530893 99530893 1001 86380 86390 1
530869 99530869 1001 86380 86390 1
530874 99530874 1001 86380 86390 1
531979 99531979 1001 86380 86390 1
531800 99531800 1001 86380 86390 1
531840 99531840 1001 86380 86390 1
531645 99531645 1001 86380 86390 1
531686 99531686 1001 86380 86390 1
531585 99531585 1001 86380 86390 1
532222 99532222 1001 86380 86390 1
532932 99532932 1001 86380 86390 1
532514 99532514 1001 86380 86390 1
532581 99532581 1001 86380 86390 1
533075 99533075 1001 86380 86390 1
533668 99533668 1001 86380 86390 1
533843 99533843 1001 86380 86390 1
533552 99533552 1001 86380 86390 1
533433 99533433 1001 86380 86390 1
533429 99533429 1001 86380 86390 1
533995 99533995 1001 86380 86390 1
534034 99534034 1001 86380 86390 1
534529 99534529 1001 86380 86390 1
534585 99534585 1001 86380 86390 1
534286 99534286 1001 86380 86390 1
534271 99534271 1001 86380 86390 1
534772 99534772 1001 86380 86390 1
534768 99534768 1001 86380 86390 1
534783 99534783 1001 86380 86390 1
535397 99535397 1001 86380 86390 1
535334 99535334 1001 86380 86390 1
535339 99535339 1001 86380 86390 1
535430 99535430 1001 86380 86390 1
535207 99535207 1001 86380 86390 1
535183 99535183 1001 86380 86390 1
535211 99535211 1001 86380 86390 1
535252 99535252 1001 86380 86390 1
535071 99535071 1001 86380 86390 1
534948 99534948 1001 86380 86390 1
534897 99534897 1001 86380 86390 1
535535 99535535 1001 86380 86390 1
535660 99535660 1001 86380 86390 1
535596 99535596 1001 86380 86390 1
536209 99536209 1001 86380 86390 1
535819 99535819 1001 86380 86390 1
535752 99535752 1001 86380 86390 1
536511 99536511 1001 86380 86390 1
536933 99536933 1001 86380 86390 1
536723 99536723 1001 86380 86390 1
536550 99536550 1001 86380 86390 1
537358 99537358 1001 86380 86390 1
537223 99537223 1001 86380 86390 1
537784 99537784 1001 86380 86390 1
537729 99537729 1001 86380 86390 1
537398 99537398 1001 86380 86390 1
537529 99537529 1001 86380 86390 1
537374 99537374 1001 86380 86390 1
538793 99538793 1001 86380 86390 1
538352 99538352 1001 86380 86390 1
538391 99538391 1001 86380 86390 1
538236 99538236 1001 86380 86390 1
538303 99538303 1001 86380 86390 1
538256 99538256 1001 86380 86390 1
538295 99538295 1001 86380 86390 1
538904 99538904 1001 86380 86390 1
539600 99539600 1001 86380 86390 1
539510 99539510 1001 86380 86390 1
539319 99539319 1001 86380 86390 1
539101 99539101 1001 86380 86390 1
539752 99539752 1001 86380 86390 1
540287 99540287 1001 86380 86390 1
540327 99540327 1001 86380 86390 1
540056 99540056 1001 86380 86390 1
540083 99540083 1001 86380 86390 1
539951 99539951 1001 86380 86390 1
540549 99540549 1001 86380 86390 1
540615 99540615 1001 86380 86390 1
541165 99541165 1001 86380 86390 1
541156 99541156 1001 86380 86390 1
541013 99541013 1001 86380 86390 1
540692 99540692 1001 86380 86390 1
541347 99541347 1001 86380 86390 1
541542 99541542 1001 86380 86390 1
541520 99541520 1001 86380 86390 1
541639 99541639 1001 86380 86390 1
542751 99542751 1001 86380 86390 1
542541 99542541 1001 86380 86390 1
542635 99542635 1001 86380 86390 1
543020 99543020 1001 86380 86390 1
543099 99543099 1001 86380 86390 1
543108 99543108 1001 86380 86390 1
543719 99543719 1001 86380 86390 1
543565 99543565 1001 86380 86390 1
543795 99543795 1001 86380 86390 1
544411 99544411 1001 86380 86390 1
544582 99544582 1001 86380 86390 1
544452 99544452 1001 86380 86390 1
544345 99544345 1001 86380 86390 1
544018 99544018 1001 86380 86390 1
544725 99544725 1001 86380 86390 1
400036 99400036 1001 86380 86390 1
400555 99400555 1001 86380 86390 1
401515 99401515 1001 86380 86390 1
401677 99401677 1001 86380 86390 1
402319 99402319 1001 86380 86390 1
403188 99403188 1001 86380 86390 1
403272 99403272 1001 86380 86390 1
403342 99403342 1001 86380 86390 1
403364 99403364 1001 86380 86390 1
403469 99403469 1001 86380 86390 1
404720 99404720 1001 86380 86390 1
405246 99405246 1001 86380 86390 1
405330 99405330 1001 86380 86390 1
405346 99405346 1001 86380 86390 1
405425 99405425 1001 86380 86390 1
405530 99405530 1001 86380 86390 1
406108 99406108 1001 86380 86390 1
406253 99406253 1001 86380 86390 1
406492 99406492 1001 86380 86390 1
406911 99406911 1001 86380 86390 1
407151 99407151 1001 86380 86390 1
407171 99407171 1001 86380 86390 1
407500 99407500 1001 86380 86390 1
407805 99407805 1001 86380 86390 1
407976 99407976 1001 86380 86390 1
408009 99408009 1001 86380 86390 1
408607 99408607 1001 86380 86390 1
408657 99408657 1001 86380 86390 1
409773 99409773 1001 86380 86390 1
409749 99409749 1001 86380 86390 1
409969 99409969 1001 86380 86390 1
410154 99410154 1001 86380 86390 1
410762 99410762 1001 86380 86390 1
410791 99410791 1001 86380 86390 1
410876 99410876 1001 86380 86390 1
411007 99411007 1001 86380 86390 1
411043 99411043 1001 86380 86390 1
411191 99411191 1001 86380 86390 1
411479 99411479 1001 86380 86390 1
411547 99411547 1001 86380 86390 1
411892 99411892 1001 86380 86390 1
412234 99412234 1001 86380 86390 1
412433 99412433 1001 86380 86390 1
413322 99413322 1001 86380 86390 1
413507 99413507 1001 86380 86390 1
412944 99412944 1001 86380 86390 1
413835 99413835 1001 86380 86390 1
414095 99414095 1001 86380 86390 1
414925 99414925 1001 86380 86390 1
414843 99414843 1001 86380 86390 1
414803 99414803 1001 86380 86390 1
414515 99414515 1001 86380 86390 1
414252 99414252 1001 86380 86390 1
414467 99414467 1001 86380 86390 1
415453 99415453 1001 86380 86390 1
415595 99415595 1001 86380 86390 1
416637 99416637 1001 86380 86390 1
416799 99416799 1001 86380 86390 1
416745 99416745 1001 86380 86390 1
416806 99416806 1001 86380 86390 1
416221 99416221 1001 86380 86390 1
416121 99416121 1001 86380 86390 1
415769 99415769 1001 86380 86390 1
415858 99415858 1001 86380 86390 1
417419 99417419 1001 86380 86390 1
418691 99418691 1001 86380 86390 1
418682 99418682 1001 86380 86390 1
418646 99418646 1001 86380 86390 1
417911 99417911 1001 86380 86390 1
419040 99419040 1001 86380 86390 1
419147 99419147 1001 86380 86390 1
418997 99418997 1001 86380 86390 1
420288 99420288 1001 86380 86390 1
419883 99419883 1001 86380 86390 1
419980 99419980 1001 86380 86390 1
419577 99419577 1001 86380 86390 1
419412 99419412 1001 86380 86390 1
420539 99420539 1001 86380 86390 1
420760 99420760 1001 86380 86390 1
420687 99420687 1001 86380 86390 1
421537 99421537 1001 86380 86390 1
421635 99421635 1001 86380 86390 1
421456 99421456 1001 86380 86390 1
421622 99421622 1001 86380 86390 1
421029 99421029 1001 86380 86390 1
421095 99421095 1001 86380 86390 1
422458 99422458 1001 86380 86390 1
422282 99422282 1001 86380 86390 1
422460 99422460 1001 86380 86390 1
422371 99422371 1001 86380 86390 1
423576 99423576 1001 86380 86390 1
422943 99422943 1001 86380 86390 1
423235 99423235 1001 86380 86390 1
422994 99422994 1001 86380 86390 1
422663 99422663 1001 86380 86390 1
422788 99422788 1001 86380 86390 1
425214 99425214 1001 86380 86390 1
424390 99424390 1001 86380 86390 1
424441 99424441 1001 86380 86390 1
425796 99425796 1001 86380 86390 1
425419 99425419 1001 86380 86390 1
425987 99425987 1001 86380 86390 1
426232 99426232 1001 86380 86390 1
426258 99426258 1001 86380 86390 1
428359 99428359 1001 86380 86390 1
428005 99428005 1001 86380 86390 1
427808 99427808 1001 86380 86390 1
427618 99427618 1001 86380 86390 1
428878 99428878 1001 86380 86390 1
430126 99430126 1001 86380 86390 1
430036 99430036 1001 86380 86390 1
429909 99429909 1001 86380 86390 1
429264 99429264 1001 86380 86390 1
431762 99431762 1001 86380 86390 1
431880 99431880 1001 86380 86390 1
430905 99430905 1001 86380 86390 1
431188 99431188 1001 86380 86390 1
431194 99431194 1001 86380 86390 1
432373 99432373 1001 86380 86390 1
433571 99433571 1001 86380 86390 1
433720 99433720 1001 86380 86390 1
433098 99433098 1001 86380 86390 1
433214 99433214 1001 86380 86390 1
432919 99432919 1001 86380 86390 1
432627 99432627 1001 86380 86390 1
434941 99434941 1001 86380 86390 1
434660 99434660 1001 86380 86390 1
434553 99434553 1001 86380 86390 1
435454 99435454 1001 86380 86390 1
435485 99435485 1001 86380 86390 1
435630 99435630 1001 86380 86390 1
435444 99435444 1001 86380 86390 1
435772 99435772 1001 86380 86390 1
436805 99436805 1001 86380 86390 1
437094 99437094 1001 86380 86390 1
436794 99436794 1001 86380 86390 1
436630 99436630 1001 86380 86390 1
436442 99436442 1001 86380 86390 1
436019 99436019 1001 86380 86390 1
436206 99436206 1001 86380 86390 1
436757 99436757 1001 86380 86390 1
300074 99300074 1001 86380 86390 1
437227 99437227 1001 86380 86390 1
437308 99437308 1001 86380 86390 1
300461 99300461 1001 86380 86390 1
300392 99300392 1001 86380 86390 1
300153 99300153 1001 86380 86390 1
301532 99301532 1001 86380 86390 1
301497 99301497 1001 86380 86390 1
301399 99301399 1001 86380 86390 1
301156 99301156 1001 86380 86390 1
300960 99300960 1001 86380 86390 1
301041 99301041 1001 86380 86390 1
300983 99300983 1001 86380 86390 1
301578 99301578 1001 86380 86390 1
301611 99301611 1001 86380 86390 1
302099 99302099 1001 86380 86390 1
301987 99301987 1001 86380 86390 1
301992 99301992 1001 86380 86390 1
303131 99303131 1001 86380 86390 1
303088 99303088 1001 86380 86390 1
302836 99302836 1001 86380 86390 1
302927 99302927 1001 86380 86390 1
302838 99302838 1001 86380 86390 1
302878 99302878 1001 86380 86390 1
302665 99302665 1001 86380 86390 1
303331 99303331 1001 86380 86390 1
303970 99303970 1001 86380 86390 1
303935 99303935 1001 86380 86390 1
303845 99303845 1001 86380 86390 1
303661 99303661 1001 86380 86390 1
303714 99303714 1001 86380 86390 1
303808 99303808 1001 86380 86390 1
303629 99303629 1001 86380 86390 1
303464 99303464 1001 86380 86390 1
304214 99304214 1001 86380 86390 1
304855 99304855 1001 86380 86390 1
304604 99304604 1001 86380 86390 1
304607 99304607 1001 86380 86390 1
304621 99304621 1001 86380 86390 1
304519 99304519 1001 86380 86390 1
305057 99305057 1001 86380 86390 1
305512 99305512 1001 86380 86390 1
305675 99305675 1001 86380 86390 1
305324 99305324 1001 86380 86390 1
305480 99305480 1001 86380 86390 1
305275 99305275 1001 86380 86390 1
305267 99305267 1001 86380 86390 1
500636 99500636 1001 86380 86390 1
500691 99500691 1001 86380 86390 1
500658 99500658 1001 86380 86390 1
500530 99500530 1001 86380 86390 1
500441 99500441 1001 86380 86390 1
500359 99500359 1001 86380 86390 1
501438 99501438 1001 86380 86390 1
501523 99501523 1001 86380 86390 1
501264 99501264 1001 86380 86390 1
501040 99501040 1001 86380 86390 1
501080 99501080 1001 86380 86390 1
501819 99501819 1001 86380 86390 1
502318 99502318 1001 86380 86390 1
502332 99502332 1001 86380 86390 1
502222 99502222 1001 86380 86390 1
501889 99501889 1001 86380 86390 1
501916 99501916 1001 86380 86390 1
501986 99501986 1001 86380 86390 1
502513 99502513 1001 86380 86390 1
503196 99503196 1001 86380 86390 1
503283 99503283 1001 86380 86390 1
503161 99503161 1001 86380 86390 1
502943 99502943 1001 86380 86390 1
502972 99502972 1001 86380 86390 1
502855 99502855 1001 86380 86390 1
502741 99502741 1001 86380 86390 1
504084 99504084 1001 86380 86390 1
503934 99503934 1001 86380 86390 1
503973 99503973 1001 86380 86390 1
503751 99503751 1001 86380 86390 1
503778 99503778 1001 86380 86390 1
503716 99503716 1001 86380 86390 1
503618 99503618 1001 86380 86390 1
503609 99503609 1001 86380 86390 1
504577 99504577 1001 86380 86390 1
504670 99504670 1001 86380 86390 1
504532 99504532 1001 86380 86390 1
505621 99505621 1001 86380 86390 1
505689 99505689 1001 86380 86390 1
505638 99505638 1001 86380 86390 1
505500 99505500 1001 86380 86390 1
505405 99505405 1001 86380 86390 1
506535 99506535 1001 86380 86390 1
506309 99506309 1001 86380 86390 1
506068 99506068 1001 86380 86390 1
506020 99506020 1001 86380 86390 1
506075 99506075 1001 86380 86390 1
506129 99506129 1001 86380 86390 1
506675 99506675 1001 86380 86390 1
507339 99507339 1001 86380 86390 1
507409 99507409 1001 86380 86390 1
507180 99507180 1001 86380 86390 1
507032 99507032 1001 86380 86390 1
506956 99506956 1001 86380 86390 1
507591 99507591 1001 86380 86390 1
508213 99508213 1001 86380 86390 1
507955 99507955 1001 86380 86390 1
508013 99508013 1001 86380 86390 1
507783 99507783 1001 86380 86390 1
507789 99507789 1001 86380 86390 1
508271 99508271 1001 86380 86390 1
508414 99508414 1001 86380 86390 1
508325 99508325 1001 86380 86390 1
508044 99508044 1001 86380 86390 1
508276 99508276 1001 86380 86390 1
508872 99508872 1001 86380 86390 1
508888 99508888 1001 86380 86390 1
509005 99509005 1001 86380 86390 1
508843 99508843 1001 86380 86390 1
508737 99508737 1001 86380 86390 1
508816 99508816 1001 86380 86390 1
508510 99508510 1001 86380 86390 1
508577 99508577 1001 86380 86390 1
508658 99508658 1001 86380 86390 1
509193 99509193 1001 86380 86390 1
509711 99509711 1001 86380 86390 1
509619 99509619 1001 86380 86390 1
509411 99509411 1001 86380 86390 1
510095 99510095 1001 86380 86390 1
510782 99510782 1001 86380 86390 1
511507 99511507 1001 86380 86390 1
511462 99511462 1001 86380 86390 1
511176 99511176 1001 86380 86390 1
510998 99510998 1001 86380 86390 1
511091 99511091 1001 86380 86390 1
511630 99511630 1001 86380 86390 1
512194 99512194 1001 86380 86390 1
512006 99512006 1001 86380 86390 1
511968 99511968 1001 86380 86390 1
512168 99512168 1001 86380 86390 1
512004 99512004 1001 86380 86390 1
512082 99512082 1001 86380 86390 1
511936 99511936 1001 86380 86390 1
512474 99512474 1001 86380 86390 1
513101 99513101 1001 86380 86390 1
512835 99512835 1001 86380 86390 1
512900 99512900 1001 86380 86390 1
512876 99512876 1001 86380 86390 1
512955 99512955 1001 86380 86390 1
512829 99512829 1001 86380 86390 1
513230 99513230 1001 86380 86390 1
513879 99513879 1001 86380 86390 1
513736 99513736 1001 86380 86390 1
513758 99513758 1001 86380 86390 1
513656 99513656 1001 86380 86390 1
513436 99513436 1001 86380 86390 1
514672 99514672 1001 86380 86390 1
514766 99514766 1001 86380 86390 1
514580 99514580 1001 86380 86390 1
514443 99514443 1001 86380 86390 1
514991 99514991 1001 86380 86390 1
514861 99514861 1001 86380 86390 1
515540 99515540 1001 86380 86390 1
515387 99515387 1001 86380 86390 1
515299 99515299 1001 86380 86390 1
515329 99515329 1001 86380 86390 1
515799 99515799 1001 86380 86390 1
515822 99515822 1001 86380 86390 1
516355 99516355 1001 86380 86390 1
516496 99516496 1001 86380 86390 1
516292 99516292 1001 86380 86390 1
516662 99516662 1001 86380 86390 1
516688 99516688 1001 86380 86390 1
516516 99516516 1001 86380 86390 1
517236 99517236 1001 86380 86390 1
517013 99517013 1001 86380 86390 1
516850 99516850 1001 86380 86390 1
517372 99517372 1001 86380 86390 1
517451 99517451 1001 86380 86390 1
517513 99517513 1001 86380 86390 1
518046 99518046 1001 86380 86390 1
518121 99518121 1001 86380 86390 1
517936 99517936 1001 86380 86390 1
517600 99517600 1001 86380 86390 1
517640 99517640 1001 86380 86390 1
517552 99517552 1001 86380 86390 1
518177 99518177 1001 86380 86390 1
518746 99518746 1001 86380 86390 1
518621 99518621 1001 86380 86390 1
518636 99518636 1001 86380 86390 1
518613 99518613 1001 86380 86390 1
518574 99518574 1001 86380 86390 1
518369 99518369 1001 86380 86390 1
518503 99518503 1001 86380 86390 1
519155 99519155 1001 86380 86390 1
519052 99519052 1001 86380 86390 1
519093 99519093 1001 86380 86390 1
518994 99518994 1001 86380 86390 1
519812 99519812 1001 86380 86390 1
519495 99519495 1001 86380 86390 1
519462 99519462 1001 86380 86390 1
520427 99520427 1001 86380 86390 1
520429 99520429 1001 86380 86390 1
520235 99520235 1001 86380 86390 1
520301 99520301 1001 86380 86390 1
520329 99520329 1001 86380 86390 1
520394 99520394 1001 86380 86390 1
520693 99520693 1001 86380 86390 1
521312 99521312 1001 86380 86390 1
521395 99521395 1001 86380 86390 1
521337 99521337 1001 86380 86390 1
521188 99521188 1001 86380 86390 1
520993 99520993 1001 86380 86390 1
520945 99520945 1001 86380 86390 1
521024 99521024 1001 86380 86390 1
520895 99520895 1001 86380 86390 1
521543 99521543 1001 86380 86390 1
521549 99521549 1001 86380 86390 1
522115 99522115 1001 86380 86390 1
522132 99522132 1001 86380 86390 1
521951 99521951 1001 86380 86390 1
522341 99522341 1001 86380 86390 1
522302 99522302 1001 86380 86390 1
522454 99522454 1001 86380 86390 1
522930 99522930 1001 86380 86390 1
522984 99522984 1001 86380 86390 1
522878 99522878 1001 86380 86390 1
522911 99522911 1001 86380 86390 1
522516 99522516 1001 86380 86390 1
523134 99523134 1001 86380 86390 1
523123 99523123 1001 86380 86390 1
523177 99523177 1001 86380 86390 1
523559 99523559 1001 86380 86390 1
523546 99523546 1001 86380 86390 1
523733 99523733 1001 86380 86390 1
523656 99523656 1001 86380 86390 1
523391 99523391 1001 86380 86390 1
523489 99523489 1001 86380 86390 1
524737 99524737 1001 86380 86390 1
524531 99524531 1001 86380 86390 1
524547 99524547 1001 86380 86390 1
524243 99524243 1001 86380 86390 1
524270 99524270 1001 86380 86390 1
524220 99524220 1001 86380 86390 1
524234 99524234 1001 86380 86390 1
524936 99524936 1001 86380 86390 1
525317 99525317 1001 86380 86390 1
525639 99525639 1001 86380 86390 1
525632 99525632 1001 86380 86390 1
526248 99526248 1001 86380 86390 1
526326 99526326 1001 86380 86390 1
526317 99526317 1001 86380 86390 1
526135 99526135 1001 86380 86390 1
525890 99525890 1001 86380 86390 1
526853 99526853 1001 86380 86390 1
526932 99526932 1001 86380 86390 1
526736 99526736 1001 86380 86390 1
526725 99526725 1001 86380 86390 1
526752 99526752 1001 86380 86390 1
526728 99526728 1001 86380 86390 1
526678 99526678 1001 86380 86390 1
528058 99528058 1001 86380 86390 1
527995 99527995 1001 86380 86390 1
527919 99527919 1001 86380 86390 1
527704 99527704 1001 86380 86390 1
527611 99527611 1001 86380 86390 1
528143 99528143 1001 86380 86390 1
528572 99528572 1001 86380 86390 1
528429 99528429 1001 86380 86390 1
528469 99528469 1001 86380 86390 1
528302 99528302 1001 86380 86390 1
528991 99528991 1001 86380 86390 1
529017 99529017 1001 86380 86390 1
529073 99529073 1001 86380 86390 1
528910 99528910 1001 86380 86390 1
529640 99529640 1001 86380 86390 1
529632 99529632 1001 86380 86390 1
529484 99529484 1001 86380 86390 1
529332 99529332 1001 86380 86390 1
529515 99529515 1001 86380 86390 1
529126 99529126 1001 86380 86390 1
529152 99529152 1001 86380 86390 1
529814 99529814 1001 86380 86390 1
530173 99530173 1001 86380 86390 1
530049 99530049 1001 86380 86390 1
530754 99530754 1001 86380 86390 1
531255 99531255 1001 86380 86390 1
531223 99531223 1001 86380 86390 1
531040 99531040 1001 86380 86390 1
530814 99530814 1001 86380 86390 1
530804 99530804 1001 86380 86390 1
530933 99530933 1001 86380 86390 1
531481 99531481 1001 86380 86390 1
532008 99532008 1001 86380 86390 1
531937 99531937 1001 86380 86390 1
531893 99531893 1001 86380 86390 1
532300 99532300 1001 86380 86390 1
532840 99532840 1001 86380 86390 1
532862 99532862 1001 86380 86390 1
532979 99532979 1001 86380 86390 1
532710 99532710 1001 86380 86390 1
532512 99532512 1001 86380 86390 1
533038 99533038 1001 86380 86390 1
533682 99533682 1001 86380 86390 1
533480 99533480 1001 86380 86390 1
533336 99533336 1001 86380 86390 1
533351 99533351 1001 86380 86390 1
534494 99534494 1001 86380 86390 1
534496 99534496 1001 86380 86390 1
534421 99534421 1001 86380 86390 1
534121 99534121 1001 86380 86390 1
535351 99535351 1001 86380 86390 1
535616 99535616 1001 86380 86390 1
535582 99535582 1001 86380 86390 1
536245 99536245 1001 86380 86390 1
535980 99535980 1001 86380 86390 1
535922 99535922 1001 86380 86390 1
535740 99535740 1001 86380 86390 1
536363 99536363 1001 86380 86390 1
536378 99536378 1001 86380 86390 1
536853 99536853 1001 86380 86390 1
536804 99536804 1001 86380 86390 1
536869 99536869 1001 86380 86390 1
536787 99536787 1001 86380 86390 1
536647 99536647 1001 86380 86390 1
537229 99537229 1001 86380 86390 1
537822 99537822 1001 86380 86390 1
537933 99537933 1001 86380 86390 1
537667 99537667 1001 86380 86390 1
537658 99537658 1001 86380 86390 1
537609 99537609 1001 86380 86390 1
537624 99537624 1001 86380 86390 1
537408 99537408 1001 86380 86390 1
537430 99537430 1001 86380 86390 1
537522 99537522 1001 86380 86390 1
538734 99538734 1001 86380 86390 1
538248 99538248 1001 86380 86390 1
538365 99538365 1001 86380 86390 1
538341 99538341 1001 86380 86390 1
538909 99538909 1001 86380 86390 1
539487 99539487 1001 86380 86390 1
539569 99539569 1001 86380 86390 1
539480 99539480 1001 86380 86390 1
539522 99539522 1001 86380 86390 1
539361 99539361 1001 86380 86390 1
539291 99539291 1001 86380 86390 1
539189 99539189 1001 86380 86390 1
539108 99539108 1001 86380 86390 1
539679 99539679 1001 86380 86390 1
540320 99540320 1001 86380 86390 1
540210 99540210 1001 86380 86390 1
540100 99540100 1001 86380 86390 1
540153 99540153 1001 86380 86390 1
539938 99539938 1001 86380 86390 1
540936 99540936 1001 86380 86390 1
540975 99540975 1001 86380 86390 1
541027 99541027 1001 86380 86390 1
540969 99540969 1001 86380 86390 1
540682 99540682 1001 86380 86390 1
541487 99541487 1001 86380 86390 1
541307 99541307 1001 86380 86390 1
541337 99541337 1001 86380 86390 1
541995 99541995 1001 86380 86390 1
542035 99542035 1001 86380 86390 1
542112 99542112 1001 86380 86390 1
541837 99541837 1001 86380 86390 1
541517 99541517 1001 86380 86390 1
542205 99542205 1001 86380 86390 1
542309 99542309 1001 86380 86390 1
542707 99542707 1001 86380 86390 1
542544 99542544 1001 86380 86390 1
542500 99542500 1001 86380 86390 1
543037 99543037 1001 86380 86390 1
543025 99543025 1001 86380 86390 1
543549 99543549 1001 86380 86390 1
543339 99543339 1001 86380 86390 1
543302 99543302 1001 86380 86390 1
543974 99543974 1001 86380 86390 1
543884 99543884 1001 86380 86390 1
544499 99544499 1001 86380 86390 1
544572 99544572 1001 86380 86390 1
544526 99544526 1001 86380 86390 1
544198 99544198 1001 86380 86390 1
544305 99544305 1001 86380 86390 1
544229 99544229 1001 86380 86390 1
544159 99544159 1001 86380 86390 1
544098 99544098 1001 86380 86390 1
544639 99544639 1001 86380 86390 1
544616 99544616 1001 86380 86390 1
413457 610 1001 38760 41757 1
500139 826 1002 61571 66925 1
505625 663 1001 51486 51785 1
522352 487 1001 66405 66705 1
400333 99400333 1001 86380 86390 1
400449 99400449 1001 86380 86390 1
400595 99400595 1001 86380 86390 1
400677 99400677 1001 86380 86390 1
401237 99401237 1001 86380 86390 1
401618 99401618 1001 86380 86390 1
402275 99402275 1001 86380 86390 1
404037 99404037 1001 86380 86390 1
404017 99404017 1001 86380 86390 1
404482 99404482 1001 86380 86390 1
404933 99404933 1001 86380 86390 1
405390 99405390 1001 86380 86390 1
405682 99405682 1001 86380 86390 1
405930 99405930 1001 86380 86390 1
406055 99406055 1001 86380 86390 1
406510 99406510 1001 86380 86390 1
406941 99406941 1001 86380 86390 1
406866 99406866 1001 86380 86390 1
407177 99407177 1001 86380 86390 1
407221 99407221 1001 86380 86390 1
407546 99407546 1001 86380 86390 1
407678 99407678 1001 86380 86390 1
407845 99407845 1001 86380 86390 1
407952 99407952 1001 86380 86390 1
407896 99407896 1001 86380 86390 1
408307 99408307 1001 86380 86390 1
408471 99408471 1001 86380 86390 1
408593 99408593 1001 86380 86390 1
408747 99408747 1001 86380 86390 1
408918 99408918 1001 86380 86390 1
409281 99409281 1001 86380 86390 1
409650 99409650 1001 86380 86390 1
409888 99409888 1001 86380 86390 1
410291 99410291 1001 86380 86390 1
410364 99410364 1001 86380 86390 1
410556 99410556 1001 86380 86390 1
410997 99410997 1001 86380 86390 1
411271 99411271 1001 86380 86390 1
411440 99411440 1001 86380 86390 1
411720 99411720 1001 86380 86390 1
412163 99412163 1001 86380 86390 1
413146 99413146 1001 86380 86390 1
412871 99412871 1001 86380 86390 1
414088 99414088 1001 86380 86390 1
413923 99413923 1001 86380 86390 1
413986 99413986 1001 86380 86390 1
413736 99413736 1001 86380 86390 1
413794 99413794 1001 86380 86390 1
413815 99413815 1001 86380 86390 1
415253 99415253 1001 86380 86390 1
414512 99414512 1001 86380 86390 1
414572 99414572 1001 86380 86390 1
414883 99414883 1001 86380 86390 1
414430 99414430 1001 86380 86390 1
414367 99414367 1001 86380 86390 1
415535 99415535 1001 86380 86390 1
415716 99415716 1001 86380 86390 1
416736 99416736 1001 86380 86390 1
416795 99416795 1001 86380 86390 1
416033 99416033 1001 86380 86390 1
415964 99415964 1001 86380 86390 1
415937 99415937 1001 86380 86390 1
415763 99415763 1001 86380 86390 1
416050 99416050 1001 86380 86390 1
417048 99417048 1001 86380 86390 1
417051 99417051 1001 86380 86390 1
417126 99417126 1001 86380 86390 1
417190 99417190 1001 86380 86390 1
417090 99417090 1001 86380 86390 1
417408 99417408 1001 86380 86390 1
417567 99417567 1001 86380 86390 1
418549 99418549 1001 86380 86390 1
418060 99418060 1001 86380 86390 1
417674 99417674 1001 86380 86390 1
417867 99417867 1001 86380 86390 1
418931 99418931 1001 86380 86390 1
418965 99418965 1001 86380 86390 1
420308 99420308 1001 86380 86390 1
420324 99420324 1001 86380 86390 1
420146 99420146 1001 86380 86390 1
419847 99419847 1001 86380 86390 1
419874 99419874 1001 86380 86390 1
419339 99419339 1001 86380 86390 1
419401 99419401 1001 86380 86390 1
421922 99421922 1001 86380 86390 1
421693 99421693 1001 86380 86390 1
421803 99421803 1001 86380 86390 1
421737 99421737 1001 86380 86390 1
421333 99421333 1001 86380 86390 1
421583 99421583 1001 86380 86390 1
422515 99422515 1001 86380 86390 1
422159 99422159 1001 86380 86390 1
423690 99423690 1001 86380 86390 1
423266 99423266 1001 86380 86390 1
423028 99423028 1001 86380 86390 1
422984 99422984 1001 86380 86390 1
423131 99423131 1001 86380 86390 1
422898 99422898 1001 86380 86390 1
422618 99422618 1001 86380 86390 1
424035 99424035 1001 86380 86390 1
423774 99423774 1001 86380 86390 1
423853 99423853 1001 86380 86390 1
423854 99423854 1001 86380 86390 1
424799 99424799 1001 86380 86390 1
424807 99424807 1001 86380 86390 1
424690 99424690 1001 86380 86390 1
424425 99424425 1001 86380 86390 1
424174 99424174 1001 86380 86390 1
427032 99427032 1001 86380 86390 1
426698 99426698 1001 86380 86390 1
427167 99427167 1001 86380 86390 1
428501 99428501 1001 86380 86390 1
428188 99428188 1001 86380 86390 1
427751 99427751 1001 86380 86390 1
427608 99427608 1001 86380 86390 1
428761 99428761 1001 86380 86390 1
430344 99430344 1001 86380 86390 1
430040 99430040 1001 86380 86390 1
430240 99430240 1001 86380 86390 1
429908 99429908 1001 86380 86390 1
429726 99429726 1001 86380 86390 1
429744 99429744 1001 86380 86390 1
429581 99429581 1001 86380 86390 1
429751 99429751 1001 86380 86390 1
429253 99429253 1001 86380 86390 1
430462 99430462 1001 86380 86390 1
432059 99432059 1001 86380 86390 1
431632 99431632 1001 86380 86390 1
430851 99430851 1001 86380 86390 1
431035 99431035 1001 86380 86390 1
432479 99432479 1001 86380 86390 1
432372 99432372 1001 86380 86390 1
433338 99433338 1001 86380 86390 1
433588 99433588 1001 86380 86390 1
433537 99433537 1001 86380 86390 1
433141 99433141 1001 86380 86390 1
433118 99433118 1001 86380 86390 1
433014 99433014 1001 86380 86390 1
432649 99432649 1001 86380 86390 1
432585 99432585 1001 86380 86390 1
432731 99432731 1001 86380 86390 1
432645 99432645 1001 86380 86390 1
434097 99434097 1001 86380 86390 1
434035 99434035 1001 86380 86390 1
435220 99435220 1001 86380 86390 1
435233 99435233 1001 86380 86390 1
435273 99435273 1001 86380 86390 1
435074 99435074 1001 86380 86390 1
434951 99434951 1001 86380 86390 1
434572 99434572 1001 86380 86390 1
434419 99434419 1001 86380 86390 1
436218 99436218 1001 86380 86390 1
437300 99437300 1001 86380 86390 1
437332 99437332 1001 86380 86390 1
300687 99300687 1001 86380 86390 1
300636 99300636 1001 86380 86390 1
300560 99300560 1001 86380 86390 1
300345 99300345 1001 86380 86390 1
300309 99300309 1001 86380 86390 1
301481 99301481 1001 86380 86390 1
301499 99301499 1001 86380 86390 1
301318 99301318 1001 86380 86390 1
301089 99301089 1001 86380 86390 1
301026 99301026 1001 86380 86390 1
301069 99301069 1001 86380 86390 1
300969 99300969 1001 86380 86390 1
301593 99301593 1001 86380 86390 1
301724 99301724 1001 86380 86390 1
301750 99301750 1001 86380 86390 1
301634 99301634 1001 86380 86390 1
301728 99301728 1001 86380 86390 1
301600 99301600 1001 86380 86390 1
302343 99302343 1001 86380 86390 1
302254 99302254 1001 86380 86390 1
302033 99302033 1001 86380 86390 1
301830 99301830 1001 86380 86390 1
301833 99301833 1001 86380 86390 1
302551 99302551 1001 86380 86390 1
302543 99302543 1001 86380 86390 1
302828 99302828 1001 86380 86390 1
302684 99302684 1001 86380 86390 1
303293 99303293 1001 86380 86390 1
303824 99303824 1001 86380 86390 1
304143 99304143 1001 86380 86390 1
304455 99304455 1001 86380 86390 1
304637 99304637 1001 86380 86390 1
304496 99304496 1001 86380 86390 1
304470 99304470 1001 86380 86390 1
304284 99304284 1001 86380 86390 1
305669 99305669 1001 86380 86390 1
305446 99305446 1001 86380 86390 1
500147 99500147 1001 86380 86390 1
500644 99500644 1001 86380 86390 1
500723 99500723 1001 86380 86390 1
500521 99500521 1001 86380 86390 1
500591 99500591 1001 86380 86390 1
500424 99500424 1001 86380 86390 1
500313 99500313 1001 86380 86390 1
500914 99500914 1001 86380 86390 1
500866 99500866 1001 86380 86390 1
500960 99500960 1001 86380 86390 1
500900 99500900 1001 86380 86390 1
501564 99501564 1001 86380 86390 1
501526 99501526 1001 86380 86390 1
501475 99501475 1001 86380 86390 1
501490 99501490 1001 86380 86390 1
501369 99501369 1001 86380 86390 1
501280 99501280 1001 86380 86390 1
501325 99501325 1001 86380 86390 1
501300 99501300 1001 86380 86390 1
501235 99501235 1001 86380 86390 1
501049 99501049 1001 86380 86390 1
501780 99501780 1001 86380 86390 1
501820 99501820 1001 86380 86390 1
501839 99501839 1001 86380 86390 1
502347 99502347 1001 86380 86390 1
502170 99502170 1001 86380 86390 1
502158 99502158 1001 86380 86390 1
502236 99502236 1001 86380 86390 1
501952 99501952 1001 86380 86390 1
502024 99502024 1001 86380 86390 1
503009 99503009 1001 86380 86390 1
502915 99502915 1001 86380 86390 1
502717 99502717 1001 86380 86390 1
503916 99503916 1001 86380 86390 1
504093 99504093 1001 86380 86390 1
503878 99503878 1001 86380 86390 1
503845 99503845 1001 86380 86390 1
503628 99503628 1001 86380 86390 1
503511 99503511 1001 86380 86390 1
503514 99503514 1001 86380 86390 1
503611 99503611 1001 86380 86390 1
504130 99504130 1001 86380 86390 1
504274 99504274 1001 86380 86390 1
504927 99504927 1001 86380 86390 1
504537 99504537 1001 86380 86390 1
505032 99505032 1001 86380 86390 1
505059 99505059 1001 86380 86390 1
505617 99505617 1001 86380 86390 1
505619 99505619 1001 86380 86390 1
505575 99505575 1001 86380 86390 1
505679 99505679 1001 86380 86390 1
505404 99505404 1001 86380 86390 1
505332 99505332 1001 86380 86390 1
505217 99505217 1001 86380 86390 1
505326 99505326 1001 86380 86390 1
505352 99505352 1001 86380 86390 1
506459 99506459 1001 86380 86390 1
506550 99506550 1001 86380 86390 1
506544 99506544 1001 86380 86390 1
506337 99506337 1001 86380 86390 1
506142 99506142 1001 86380 86390 1
505976 99505976 1001 86380 86390 1
507063 99507063 1001 86380 86390 1
507025 99507025 1001 86380 86390 1
507026 99507026 1001 86380 86390 1
507196 99507196 1001 86380 86390 1
507121 99507121 1001 86380 86390 1
507019 99507019 1001 86380 86390 1
506820 99506820 1001 86380 86390 1
506928 99506928 1001 86380 86390 1
506903 99506903 1001 86380 86390 1
507468 99507468 1001 86380 86390 1
507561 99507561 1001 86380 86390 1
507954 99507954 1001 86380 86390 1
507929 99507929 1001 86380 86390 1
507757 99507757 1001 86380 86390 1
507730 99507730 1001 86380 86390 1
508423 99508423 1001 86380 86390 1
509059 99509059 1001 86380 86390 1
508917 99508917 1001 86380 86390 1
509210 99509210 1001 86380 86390 1
509839 99509839 1001 86380 86390 1
509775 99509775 1001 86380 86390 1
509399 99509399 1001 86380 86390 1
509937 99509937 1001 86380 86390 1
510511 99510511 1001 86380 86390 1
510436 99510436 1001 86380 86390 1
510450 99510450 1001 86380 86390 1
510197 99510197 1001 86380 86390 1
510266 99510266 1001 86380 86390 1
510206 99510206 1001 86380 86390 1
511425 99511425 1001 86380 86390 1
511427 99511427 1001 86380 86390 1
511231 99511231 1001 86380 86390 1
511287 99511287 1001 86380 86390 1
511264 99511264 1001 86380 86390 1
511068 99511068 1001 86380 86390 1
511639 99511639 1001 86380 86390 1
511652 99511652 1001 86380 86390 1
512376 99512376 1001 86380 86390 1
512296 99512296 1001 86380 86390 1
512284 99512284 1001 86380 86390 1
511875 99511875 1001 86380 86390 1
511929 99511929 1001 86380 86390 1
511935 99511935 1001 86380 86390 1
511822 99511822 1001 86380 86390 1
512484 99512484 1001 86380 86390 1
512439 99512439 1001 86380 86390 1
513026 99513026 1001 86380 86390 1
513081 99513081 1001 86380 86390 1
512794 99512794 1001 86380 86390 1
512925 99512925 1001 86380 86390 1
513319 99513319 1001 86380 86390 1
513249 99513249 1001 86380 86390 1
513985 99513985 1001 86380 86390 1
513672 99513672 1001 86380 86390 1
513750 99513750 1001 86380 86390 1
513593 99513593 1001 86380 86390 1
513529 99513529 1001 86380 86390 1
513535 99513535 1001 86380 86390 1
513435 99513435 1001 86380 86390 1
514133 99514133 1001 86380 86390 1
514212 99514212 1001 86380 86390 1
514795 99514795 1001 86380 86390 1
514815 99514815 1001 86380 86390 1
514629 99514629 1001 86380 86390 1
514611 99514611 1001 86380 86390 1
514357 99514357 1001 86380 86390 1
514332 99514332 1001 86380 86390 1
514373 99514373 1001 86380 86390 1
514337 99514337 1001 86380 86390 1
515047 99515047 1001 86380 86390 1
515613 99515613 1001 86380 86390 1
515676 99515676 1001 86380 86390 1
515434 99515434 1001 86380 86390 1
516200 99516200 1001 86380 86390 1
516110 99516110 1001 86380 86390 1
516040 99516040 1001 86380 86390 1
516553 99516553 1001 86380 86390 1
516529 99516529 1001 86380 86390 1
517198 99517198 1001 86380 86390 1
516939 99516939 1001 86380 86390 1
517097 99517097 1001 86380 86390 1
517444 99517444 1001 86380 86390 1
518099 99518099 1001 86380 86390 1
518092 99518092 1001 86380 86390 1
518068 99518068 1001 86380 86390 1
517771 99517771 1001 86380 86390 1
518343 99518343 1001 86380 86390 1
518692 99518692 1001 86380 86390 1
518486 99518486 1001 86380 86390 1
518501 99518501 1001 86380 86390 1
519000 99519000 1001 86380 86390 1
519623 99519623 1001 86380 86390 1
519624 99519624 1001 86380 86390 1
519613 99519613 1001 86380 86390 1
519704 99519704 1001 86380 86390 1
519719 99519719 1001 86380 86390 1
519708 99519708 1001 86380 86390 1
519493 99519493 1001 86380 86390 1
519521 99519521 1001 86380 86390 1
519539 99519539 1001 86380 86390 1
519490 99519490 1001 86380 86390 1
519390 99519390 1001 86380 86390 1
519198 99519198 1001 86380 86390 1
519229 99519229 1001 86380 86390 1
519930 99519930 1001 86380 86390 1
520450 99520450 1001 86380 86390 1
520420 99520420 1001 86380 86390 1
520810 99520810 1001 86380 86390 1
520830 99520830 1001 86380 86390 1
521444 99521444 1001 86380 86390 1
521344 99521344 1001 86380 86390 1
521163 99521163 1001 86380 86390 1
521028 99521028 1001 86380 86390 1
521042 99521042 1001 86380 86390 1
521007 99521007 1001 86380 86390 1
521012 99521012 1001 86380 86390 1
521523 99521523 1001 86380 86390 1
521512 99521512 1001 86380 86390 1
521894 99521894 1001 86380 86390 1
521816 99521816 1001 86380 86390 1
521739 99521739 1001 86380 86390 1
521805 99521805 1001 86380 86390 1
521743 99521743 1001 86380 86390 1
521733 99521733 1001 86380 86390 1
522369 99522369 1001 86380 86390 1
522435 99522435 1001 86380 86390 1
523085 99523085 1001 86380 86390 1
523069 99523069 1001 86380 86390 1
522955 99522955 1001 86380 86390 1
522887 99522887 1001 86380 86390 1
522749 99522749 1001 86380 86390 1
522845 99522845 1001 86380 86390 1
523170 99523170 1001 86380 86390 1
523663 99523663 1001 86380 86390 1
523534 99523534 1001 86380 86390 1
523667 99523667 1001 86380 86390 1
523540 99523540 1001 86380 86390 1
523606 99523606 1001 86380 86390 1
523414 99523414 1001 86380 86390 1
523361 99523361 1001 86380 86390 1
523996 99523996 1001 86380 86390 1
524074 99524074 1001 86380 86390 1
523979 99523979 1001 86380 86390 1
524458 99524458 1001 86380 86390 1
524794 99524794 1001 86380 86390 1
524889 99524889 1001 86380 86390 1
525546 99525546 1001 86380 86390 1
525211 99525211 1001 86380 86390 1
525257 99525257 1001 86380 86390 1
525299 99525299 1001 86380 86390 1
525023 99525023 1001 86380 86390 1
525678 99525678 1001 86380 86390 1
525782 99525782 1001 86380 86390 1
525757 99525757 1001 86380 86390 1
525774 99525774 1001 86380 86390 1
526106 99526106 1001 86380 86390 1
526094 99526094 1001 86380 86390 1
526045 99526045 1001 86380 86390 1
525895 99525895 1001 86380 86390 1
525866 99525866 1001 86380 86390 1
527121 99527121 1001 86380 86390 1
527188 99527188 1001 86380 86390 1
526929 99526929 1001 86380 86390 1
526968 99526968 1001 86380 86390 1
526920 99526920 1001 86380 86390 1
526948 99526948 1001 86380 86390 1
526697 99526697 1001 86380 86390 1
526764 99526764 1001 86380 86390 1
527453 99527453 1001 86380 86390 1
527263 99527263 1001 86380 86390 1
527424 99527424 1001 86380 86390 1
527387 99527387 1001 86380 86390 1
528042 99528042 1001 86380 86390 1
528035 99528035 1001 86380 86390 1
527491 99527491 1001 86380 86390 1
528145 99528145 1001 86380 86390 1
528188 99528188 1001 86380 86390 1
528604 99528604 1001 86380 86390 1
528319 99528319 1001 86380 86390 1
528328 99528328 1001 86380 86390 1
529059 99529059 1001 86380 86390 1
529651 99529651 1001 86380 86390 1
529603 99529603 1001 86380 86390 1
529558 99529558 1001 86380 86390 1
529572 99529572 1001 86380 86390 1
529341 99529341 1001 86380 86390 1
529516 99529516 1001 86380 86390 1
529351 99529351 1001 86380 86390 1
529325 99529325 1001 86380 86390 1
529146 99529146 1001 86380 86390 1
529804 99529804 1001 86380 86390 1
529809 99529809 1001 86380 86390 1
530511 99530511 1001 86380 86390 1
530449 99530449 1001 86380 86390 1
530170 99530170 1001 86380 86390 1
530222 99530222 1001 86380 86390 1
530313 99530313 1001 86380 86390 1
530197 99530197 1001 86380 86390 1
530250 99530250 1001 86380 86390 1
530563 99530563 1001 86380 86390 1
530603 99530603 1001 86380 86390 1
530596 99530596 1001 86380 86390 1
531308 99531308 1001 86380 86390 1
531246 99531246 1001 86380 86390 1
530985 99530985 1001 86380 86390 1
531160 99531160 1001 86380 86390 1
530851 99530851 1001 86380 86390 1
530765 99530765 1001 86380 86390 1
531508 99531508 1001 86380 86390 1
531450 99531450 1001 86380 86390 1
531399 99531399 1001 86380 86390 1
532127 99532127 1001 86380 86390 1
531864 99531864 1001 86380 86390 1
531997 99531997 1001 86380 86390 1
531805 99531805 1001 86380 86390 1
531662 99531662 1001 86380 86390 1
531704 99531704 1001 86380 86390 1
532220 99532220 1001 86380 86390 1
532275 99532275 1001 86380 86390 1
532883 99532883 1001 86380 86390 1
533016 99533016 1001 86380 86390 1
532489 99532489 1001 86380 86390 1
532589 99532589 1001 86380 86390 1
533098 99533098 1001 86380 86390 1
533153 99533153 1001 86380 86390 1
533080 99533080 1001 86380 86390 1
533475 99533475 1001 86380 86390 1
533263 99533263 1001 86380 86390 1
533260 99533260 1001 86380 86390 1
533963 99533963 1001 86380 86390 1
533991 99533991 1001 86380 86390 1
534522 99534522 1001 86380 86390 1
534164 99534164 1001 86380 86390 1
534272 99534272 1001 86380 86390 1
534697 99534697 1001 86380 86390 1
534881 99534881 1001 86380 86390 1
535408 99535408 1001 86380 86390 1
535248 99535248 1001 86380 86390 1
534908 99534908 1001 86380 86390 1
535038 99535038 1001 86380 86390 1
534951 99534951 1001 86380 86390 1
536317 99536317 1001 86380 86390 1
536271 99536271 1001 86380 86390 1
536012 99536012 1001 86380 86390 1
535781 99535781 1001 86380 86390 1
536390 99536390 1001 86380 86390 1
536872 99536872 1001 86380 86390 1
536939 99536939 1001 86380 86390 1
536649 99536649 1001 86380 86390 1
537195 99537195 1001 86380 86390 1
537353 99537353 1001 86380 86390 1
537602 99537602 1001 86380 86390 1
537575 99537575 1001 86380 86390 1
537520 99537520 1001 86380 86390 1
538125 99538125 1001 86380 86390 1
538164 99538164 1001 86380 86390 1
538719 99538719 1001 86380 86390 1
538601 99538601 1001 86380 86390 1
538348 99538348 1001 86380 86390 1
539478 99539478 1001 86380 86390 1
539315 99539315 1001 86380 86390 1
539355 99539355 1001 86380 86390 1
539034 99539034 1001 86380 86390 1
540351 99540351 1001 86380 86390 1
540440 99540440 1001 86380 86390 1
540375 99540375 1001 86380 86390 1
540262 99540262 1001 86380 86390 1
540085 99540085 1001 86380 86390 1
539984 99539984 1001 86380 86390 1
540480 99540480 1001 86380 86390 1
540625 99540625 1001 86380 86390 1
541105 99541105 1001 86380 86390 1
541275 99541275 1001 86380 86390 1
540961 99540961 1001 86380 86390 1
541079 99541079 1001 86380 86390 1
541059 99541059 1001 86380 86390 1
540741 99540741 1001 86380 86390 1
540679 99540679 1001 86380 86390 1
541452 99541452 1001 86380 86390 1
541364 99541364 1001 86380 86390 1
541481 99541481 1001 86380 86390 1
542062 99542062 1001 86380 86390 1
541599 99541599 1001 86380 86390 1
542140 99542140 1001 86380 86390 1
542727 99542727 1001 86380 86390 1
542570 99542570 1001 86380 86390 1
542495 99542495 1001 86380 86390 1
542366 99542366 1001 86380 86390 1
542989 99542989 1001 86380 86390 1
543107 99543107 1001 86380 86390 1
543635 99543635 1001 86380 86390 1
543714 99543714 1001 86380 86390 1
543679 99543679 1001 86380 86390 1
543366 99543366 1001 86380 86390 1
543406 99543406 1001 86380 86390 1
543473 99543473 1001 86380 86390 1
543908 99543908 1001 86380 86390 1
544459 99544459 1001 86380 86390 1
544043 99544043 1001 86380 86390 1
543991 99543991 1001 86380 86390 1
544070 99544070 1001 86380 86390 1
544021 99544021 1001 86380 86390 1
544648 99544648 1001 86380 86390 1
544655 99544655 1001 86380 86390 1
500135 960 1002 32019 45839 1
400228 99400228 1001 86380 86390 1
400613 99400613 1001 86380 86390 1
400689 99400689 1001 86380 86390 1
400734 99400734 1001 86380 86390 1
400724 99400724 1001 86380 86390 1
401110 99401110 1001 86380 86390 1
401369 99401369 1001 86380 86390 1
401530 99401530 1001 86380 86390 1
401963 99401963 1001 86380 86390 1
402284 99402284 1001 86380 86390 1
402853 99402853 1001 86380 86390 1
402989 99402989 1001 86380 86390 1
403033 99403033 1001 86380 86390 1
403014 99403014 1001 86380 86390 1
403254 99403254 1001 86380 86390 1
403306 99403306 1001 86380 86390 1
403457 99403457 1001 86380 86390 1
403678 99403678 1001 86380 86390 1
403732 99403732 1001 86380 86390 1
403815 99403815 1001 86380 86390 1
403779 99403779 1001 86380 86390 1
403811 99403811 1001 86380 86390 1
403832 99403832 1001 86380 86390 1
404509 99404509 1001 86380 86390 1
404487 99404487 1001 86380 86390 1
404932 99404932 1001 86380 86390 1
405132 99405132 1001 86380 86390 1
405391 99405391 1001 86380 86390 1
405578 99405578 1001 86380 86390 1
405763 99405763 1001 86380 86390 1
405897 99405897 1001 86380 86390 1
406413 99406413 1001 86380 86390 1
406465 99406465 1001 86380 86390 1
406698 99406698 1001 86380 86390 1
407558 99407558 1001 86380 86390 1
407768 99407768 1001 86380 86390 1
408159 99408159 1001 86380 86390 1
408240 99408240 1001 86380 86390 1
408306 99408306 1001 86380 86390 1
408269 99408269 1001 86380 86390 1
408492 99408492 1001 86380 86390 1
408729 99408729 1001 86380 86390 1
408742 99408742 1001 86380 86390 1
408815 99408815 1001 86380 86390 1
408886 99408886 1001 86380 86390 1
409083 99409083 1001 86380 86390 1
409503 99409503 1001 86380 86390 1
409958 99409958 1001 86380 86390 1
410507 99410507 1001 86380 86390 1
410721 99410721 1001 86380 86390 1
410769 99410769 1001 86380 86390 1
410795 99410795 1001 86380 86390 1
410884 99410884 1001 86380 86390 1
411443 99411443 1001 86380 86390 1
411426 99411426 1001 86380 86390 1
411825 99411825 1001 86380 86390 1
411867 99411867 1001 86380 86390 1
412242 99412242 1001 86380 86390 1
413478 99413478 1001 86380 86390 1
413668 99413668 1001 86380 86390 1
413587 99413587 1001 86380 86390 1
412757 99412757 1001 86380 86390 1
413788 99413788 1001 86380 86390 1
414076 99414076 1001 86380 86390 1
415125 99415125 1001 86380 86390 1
414985 99414985 1001 86380 86390 1
414294 99414294 1001 86380 86390 1
416941 99416941 1001 86380 86390 1
416992 99416992 1001 86380 86390 1
416160 99416160 1001 86380 86390 1
416164 99416164 1001 86380 86390 1
416244 99416244 1001 86380 86390 1
417400 99417400 1001 86380 86390 1
417028 99417028 1001 86380 86390 1
418534 99418534 1001 86380 86390 1
418324 99418324 1001 86380 86390 1
418246 99418246 1001 86380 86390 1
419032 99419032 1001 86380 86390 1
420185 99420185 1001 86380 86390 1
420269 99420269 1001 86380 86390 1
419703 99419703 1001 86380 86390 1
419814 99419814 1001 86380 86390 1
419265 99419265 1001 86380 86390 1
419375 99419375 1001 86380 86390 1
419295 99419295 1001 86380 86390 1
419411 99419411 1001 86380 86390 1
419310 99419310 1001 86380 86390 1
420805 99420805 1001 86380 86390 1
421912 99421912 1001 86380 86390 1
421325 99421325 1001 86380 86390 1
421116 99421116 1001 86380 86390 1
422482 99422482 1001 86380 86390 1
422322 99422322 1001 86380 86390 1
423110 99423110 1001 86380 86390 1
422966 99422966 1001 86380 86390 1
423188 99423188 1001 86380 86390 1
422695 99422695 1001 86380 86390 1
422658 99422658 1001 86380 86390 1
422545 99422545 1001 86380 86390 1
422546 99422546 1001 86380 86390 1
424121 99424121 1001 86380 86390 1
425096 99425096 1001 86380 86390 1
425242 99425242 1001 86380 86390 1
424586 99424586 1001 86380 86390 1
426801 99426801 1001 86380 86390 1
426385 99426385 1001 86380 86390 1
426315 99426315 1001 86380 86390 1
426291 99426291 1001 86380 86390 1
425893 99425893 1001 86380 86390 1
426226 99426226 1001 86380 86390 1
426026 99426026 1001 86380 86390 1
427366 99427366 1001 86380 86390 1
428373 99428373 1001 86380 86390 1
428356 99428356 1001 86380 86390 1
428488 99428488 1001 86380 86390 1
427628 99427628 1001 86380 86390 1
[truncated: 4,108,485 more chars]
