# Supplementary material for: Fast and near-optimal monitoring for healthcare acquired infection outbreaks
Source: PLoS Comput Biol. 2019 Sep 16;15(9):e1007284. doi: 10.1371/journal.pcbi.1007284 (PMC6762212; doi:10.1371/journal.pcbi.1007284)
Supplement: S1 Data — (ZIP) [file pcbi.1007284.s006.zip › MobilityLogs1/HAISE_Carilion_all_visits_day_24.txt]

#Person location Sublocation StartTime EndTime Type
400543 99400543 1001 86380 86390 1
400734 99400734 1001 86380 86390 1
401274 99401274 1001 86380 86390 1
401628 99401628 1001 86380 86390 1
401858 99401858 1001 86380 86390 1
402000 99402000 1001 86380 86390 1
402985 99402985 1001 86380 86390 1
405086 99405086 1001 86380 86390 1
405125 99405125 1001 86380 86390 1
405649 99405649 1001 86380 86390 1
405872 99405872 1001 86380 86390 1
406438 99406438 1001 86380 86390 1
407118 99407118 1001 86380 86390 1
407381 99407381 1001 86380 86390 1
407573 99407573 1001 86380 86390 1
408388 99408388 1001 86380 86390 1
408590 99408590 1001 86380 86390 1
408593 99408593 1001 86380 86390 1
408568 99408568 1001 86380 86390 1
409113 99409113 1001 86380 86390 1
409304 99409304 1001 86380 86390 1
409449 99409449 1001 86380 86390 1
409571 99409571 1001 86380 86390 1
410065 99410065 1001 86380 86390 1
410059 99410059 1001 86380 86390 1
410425 99410425 1001 86380 86390 1
410692 99410692 1001 86380 86390 1
410627 99410627 1001 86380 86390 1
410891 99410891 1001 86380 86390 1
411253 99411253 1001 86380 86390 1
411260 99411260 1001 86380 86390 1
411929 99411929 1001 86380 86390 1
412089 99412089 1001 86380 86390 1
412178 99412178 1001 86380 86390 1
412206 99412206 1001 86380 86390 1
412422 99412422 1001 86380 86390 1
412290 99412290 1001 86380 86390 1
413618 99413618 1001 86380 86390 1
413094 99413094 1001 86380 86390 1
412485 99412485 1001 86380 86390 1
412602 99412602 1001 86380 86390 1
413786 99413786 1001 86380 86390 1
413708 99413708 1001 86380 86390 1
414933 99414933 1001 86380 86390 1
414943 99414943 1001 86380 86390 1
415303 99415303 1001 86380 86390 1
415306 99415306 1001 86380 86390 1
414803 99414803 1001 86380 86390 1
414722 99414722 1001 86380 86390 1
414832 99414832 1001 86380 86390 1
415689 99415689 1001 86380 86390 1
416780 99416780 1001 86380 86390 1
416962 99416962 1001 86380 86390 1
416322 99416322 1001 86380 86390 1
416052 99416052 1001 86380 86390 1
416106 99416106 1001 86380 86390 1
417045 99417045 1001 86380 86390 1
417312 99417312 1001 86380 86390 1
417010 99417010 1001 86380 86390 1
417501 99417501 1001 86380 86390 1
418461 99418461 1001 86380 86390 1
417921 99417921 1001 86380 86390 1
419157 99419157 1001 86380 86390 1
420208 99420208 1001 86380 86390 1
419284 99419284 1001 86380 86390 1
419559 99419559 1001 86380 86390 1
420609 99420609 1001 86380 86390 1
420559 99420559 1001 86380 86390 1
421936 99421936 1001 86380 86390 1
421622 99421622 1001 86380 86390 1
421553 99421553 1001 86380 86390 1
420849 99420849 1001 86380 86390 1
423006 99423006 1001 86380 86390 1
424069 99424069 1001 86380 86390 1
425219 99425219 1001 86380 86390 1
425033 99425033 1001 86380 86390 1
425350 99425350 1001 86380 86390 1
424904 99424904 1001 86380 86390 1
424982 99424982 1001 86380 86390 1
424633 99424633 1001 86380 86390 1
424753 99424753 1001 86380 86390 1
425558 99425558 1001 86380 86390 1
426815 99426815 1001 86380 86390 1
426745 99426745 1001 86380 86390 1
426581 99426581 1001 86380 86390 1
426582 99426582 1001 86380 86390 1
426565 99426565 1001 86380 86390 1
426684 99426684 1001 86380 86390 1
426117 99426117 1001 86380 86390 1
428683 99428683 1001 86380 86390 1
428088 99428088 1001 86380 86390 1
428114 99428114 1001 86380 86390 1
427803 99427803 1001 86380 86390 1
427713 99427713 1001 86380 86390 1
427615 99427615 1001 86380 86390 1
427769 99427769 1001 86380 86390 1
428766 99428766 1001 86380 86390 1
428839 99428839 1001 86380 86390 1
430307 99430307 1001 86380 86390 1
430107 99430107 1001 86380 86390 1
429632 99429632 1001 86380 86390 1
429743 99429743 1001 86380 86390 1
429483 99429483 1001 86380 86390 1
429398 99429398 1001 86380 86390 1
429492 99429492 1001 86380 86390 1
430458 99430458 1001 86380 86390 1
431994 99431994 1001 86380 86390 1
432031 99432031 1001 86380 86390 1
431703 99431703 1001 86380 86390 1
431332 99431332 1001 86380 86390 1
430969 99430969 1001 86380 86390 1
432245 99432245 1001 86380 86390 1
432187 99432187 1001 86380 86390 1
432106 99432106 1001 86380 86390 1
432335 99432335 1001 86380 86390 1
433336 99433336 1001 86380 86390 1
433715 99433715 1001 86380 86390 1
432578 99432578 1001 86380 86390 1
432748 99432748 1001 86380 86390 1
432866 99432866 1001 86380 86390 1
434015 99434015 1001 86380 86390 1
434060 99434060 1001 86380 86390 1
435285 99435285 1001 86380 86390 1
434174 99434174 1001 86380 86390 1
434337 99434337 1001 86380 86390 1
435837 99435837 1001 86380 86390 1
435620 99435620 1001 86380 86390 1
437006 99437006 1001 86380 86390 1
437033 99437033 1001 86380 86390 1
436358 99436358 1001 86380 86390 1
435925 99435925 1001 86380 86390 1
436050 99436050 1001 86380 86390 1
436212 99436212 1001 86380 86390 1
435923 99435923 1001 86380 86390 1
300661 99300661 1001 86380 86390 1
300182 99300182 1001 86380 86390 1
300897 99300897 1001 86380 86390 1
300889 99300889 1001 86380 86390 1
301439 99301439 1001 86380 86390 1
301466 99301466 1001 86380 86390 1
301405 99301405 1001 86380 86390 1
302185 99302185 1001 86380 86390 1
301923 99301923 1001 86380 86390 1
302499 99302499 1001 86380 86390 1
303179 99303179 1001 86380 86390 1
302923 99302923 1001 86380 86390 1
302824 99302824 1001 86380 86390 1
302794 99302794 1001 86380 86390 1
303285 99303285 1001 86380 86390 1
303312 99303312 1001 86380 86390 1
303370 99303370 1001 86380 86390 1
303227 99303227 1001 86380 86390 1
303743 99303743 1001 86380 86390 1
303720 99303720 1001 86380 86390 1
303534 99303534 1001 86380 86390 1
303485 99303485 1001 86380 86390 1
304180 99304180 1001 86380 86390 1
304641 99304641 1001 86380 86390 1
304450 99304450 1001 86380 86390 1
304428 99304428 1001 86380 86390 1
304392 99304392 1001 86380 86390 1
304886 99304886 1001 86380 86390 1
305455 99305455 1001 86380 86390 1
305348 99305348 1001 86380 86390 1
305162 99305162 1001 86380 86390 1
305114 99305114 1001 86380 86390 1
500157 99500157 1001 86380 86390 1
500726 99500726 1001 86380 86390 1
500752 99500752 1001 86380 86390 1
500657 99500657 1001 86380 86390 1
501301 99501301 1001 86380 86390 1
501154 99501154 1001 86380 86390 1
501171 99501171 1001 86380 86390 1
501666 99501666 1001 86380 86390 1
501653 99501653 1001 86380 86390 1
501840 99501840 1001 86380 86390 1
501843 99501843 1001 86380 86390 1
502361 99502361 1001 86380 86390 1
502095 99502095 1001 86380 86390 1
501861 99501861 1001 86380 86390 1
502498 99502498 1001 86380 86390 1
503098 99503098 1001 86380 86390 1
503079 99503079 1001 86380 86390 1
502725 99502725 1001 86380 86390 1
503441 99503441 1001 86380 86390 1
504106 99504106 1001 86380 86390 1
503960 99503960 1001 86380 86390 1
504051 99504051 1001 86380 86390 1
503806 99503806 1001 86380 86390 1
504312 99504312 1001 86380 86390 1
504225 99504225 1001 86380 86390 1
504238 99504238 1001 86380 86390 1
504913 99504913 1001 86380 86390 1
504388 99504388 1001 86380 86390 1
505396 99505396 1001 86380 86390 1
505380 99505380 1001 86380 86390 1
506502 99506502 1001 86380 86390 1
506168 99506168 1001 86380 86390 1
506791 99506791 1001 86380 86390 1
507103 99507103 1001 86380 86390 1
507176 99507176 1001 86380 86390 1
506818 99506818 1001 86380 86390 1
506834 99506834 1001 86380 86390 1
506965 99506965 1001 86380 86390 1
508070 99508070 1001 86380 86390 1
508195 99508195 1001 86380 86390 1
507977 99507977 1001 86380 86390 1
507823 99507823 1001 86380 86390 1
507728 99507728 1001 86380 86390 1
508297 99508297 1001 86380 86390 1
507836 99507836 1001 86380 86390 1
508914 99508914 1001 86380 86390 1
508929 99508929 1001 86380 86390 1
508668 99508668 1001 86380 86390 1
508815 99508815 1001 86380 86390 1
508608 99508608 1001 86380 86390 1
509113 99509113 1001 86380 86390 1
509091 99509091 1001 86380 86390 1
509172 99509172 1001 86380 86390 1
509770 99509770 1001 86380 86390 1
509616 99509616 1001 86380 86390 1
509361 99509361 1001 86380 86390 1
509303 99509303 1001 86380 86390 1
510017 99510017 1001 86380 86390 1
509957 99509957 1001 86380 86390 1
510630 99510630 1001 86380 86390 1
510474 99510474 1001 86380 86390 1
510260 99510260 1001 86380 86390 1
510312 99510312 1001 86380 86390 1
511475 99511475 1001 86380 86390 1
511154 99511154 1001 86380 86390 1
511279 99511279 1001 86380 86390 1
511023 99511023 1001 86380 86390 1
510965 99510965 1001 86380 86390 1
511617 99511617 1001 86380 86390 1
511599 99511599 1001 86380 86390 1
512057 99512057 1001 86380 86390 1
511995 99511995 1001 86380 86390 1
511986 99511986 1001 86380 86390 1
512080 99512080 1001 86380 86390 1
512016 99512016 1001 86380 86390 1
511884 99511884 1001 86380 86390 1
511962 99511962 1001 86380 86390 1
512562 99512562 1001 86380 86390 1
512565 99512565 1001 86380 86390 1
513090 99513090 1001 86380 86390 1
513017 99513017 1001 86380 86390 1
513190 99513190 1001 86380 86390 1
513150 99513150 1001 86380 86390 1
513074 99513074 1001 86380 86390 1
512878 99512878 1001 86380 86390 1
512585 99512585 1001 86380 86390 1
513258 99513258 1001 86380 86390 1
513951 99513951 1001 86380 86390 1
514454 99514454 1001 86380 86390 1
514320 99514320 1001 86380 86390 1
514411 99514411 1001 86380 86390 1
515024 99515024 1001 86380 86390 1
515650 99515650 1001 86380 86390 1
515281 99515281 1001 86380 86390 1
515145 99515145 1001 86380 86390 1
515212 99515212 1001 86380 86390 1
515161 99515161 1001 86380 86390 1
515725 99515725 1001 86380 86390 1
515835 99515835 1001 86380 86390 1
516467 99516467 1001 86380 86390 1
516230 99516230 1001 86380 86390 1
515919 99515919 1001 86380 86390 1
516677 99516677 1001 86380 86390 1
516678 99516678 1001 86380 86390 1
517185 99517185 1001 86380 86390 1
516936 99516936 1001 86380 86390 1
516768 99516768 1001 86380 86390 1
516771 99516771 1001 86380 86390 1
516797 99516797 1001 86380 86390 1
516877 99516877 1001 86380 86390 1
517418 99517418 1001 86380 86390 1
518056 99518056 1001 86380 86390 1
517819 99517819 1001 86380 86390 1
517888 99517888 1001 86380 86390 1
518173 99518173 1001 86380 86390 1
518305 99518305 1001 86380 86390 1
518230 99518230 1001 86380 86390 1
518165 99518165 1001 86380 86390 1
518178 99518178 1001 86380 86390 1
518820 99518820 1001 86380 86390 1
518869 99518869 1001 86380 86390 1
518651 99518651 1001 86380 86390 1
518781 99518781 1001 86380 86390 1
518562 99518562 1001 86380 86390 1
519019 99519019 1001 86380 86390 1
519297 99519297 1001 86380 86390 1
519291 99519291 1001 86380 86390 1
520005 99520005 1001 86380 86390 1
519996 99519996 1001 86380 86390 1
520468 99520468 1001 86380 86390 1
520311 99520311 1001 86380 86390 1
520033 99520033 1001 86380 86390 1
520093 99520093 1001 86380 86390 1
520184 99520184 1001 86380 86390 1
520770 99520770 1001 86380 86390 1
521166 99521166 1001 86380 86390 1
520868 99520868 1001 86380 86390 1
521607 99521607 1001 86380 86390 1
521548 99521548 1001 86380 86390 1
522291 99522291 1001 86380 86390 1
522246 99522246 1001 86380 86390 1
521944 99521944 1001 86380 86390 1
521776 99521776 1001 86380 86390 1
521842 99521842 1001 86380 86390 1
521704 99521704 1001 86380 86390 1
521708 99521708 1001 86380 86390 1
521877 99521877 1001 86380 86390 1
522978 99522978 1001 86380 86390 1
522981 99522981 1001 86380 86390 1
523094 99523094 1001 86380 86390 1
523223 99523223 1001 86380 86390 1
523250 99523250 1001 86380 86390 1
523912 99523912 1001 86380 86390 1
523824 99523824 1001 86380 86390 1
523786 99523786 1001 86380 86390 1
523430 99523430 1001 86380 86390 1
523353 99523353 1001 86380 86390 1
523463 99523463 1001 86380 86390 1
523426 99523426 1001 86380 86390 1
524087 99524087 1001 86380 86390 1
524113 99524113 1001 86380 86390 1
524126 99524126 1001 86380 86390 1
524665 99524665 1001 86380 86390 1
524479 99524479 1001 86380 86390 1
524300 99524300 1001 86380 86390 1
524238 99524238 1001 86380 86390 1
524812 99524812 1001 86380 86390 1
524854 99524854 1001 86380 86390 1
525302 99525302 1001 86380 86390 1
525252 99525252 1001 86380 86390 1
525350 99525350 1001 86380 86390 1
525338 99525338 1001 86380 86390 1
525010 99525010 1001 86380 86390 1
525050 99525050 1001 86380 86390 1
525169 99525169 1001 86380 86390 1
525769 99525769 1001 86380 86390 1
526243 99526243 1001 86380 86390 1
526233 99526233 1001 86380 86390 1
526343 99526343 1001 86380 86390 1
525935 99525935 1001 86380 86390 1
526627 99526627 1001 86380 86390 1
526537 99526537 1001 86380 86390 1
526529 99526529 1001 86380 86390 1
527234 99527234 1001 86380 86390 1
526940 99526940 1001 86380 86390 1
526979 99526979 1001 86380 86390 1
526853 99526853 1001 86380 86390 1
526896 99526896 1001 86380 86390 1
526961 99526961 1001 86380 86390 1
526641 99526641 1001 86380 86390 1
527277 99527277 1001 86380 86390 1
527878 99527878 1001 86380 86390 1
527646 99527646 1001 86380 86390 1
528163 99528163 1001 86380 86390 1
528203 99528203 1001 86380 86390 1
528867 99528867 1001 86380 86390 1
528817 99528817 1001 86380 86390 1
528684 99528684 1001 86380 86390 1
528358 99528358 1001 86380 86390 1
529065 99529065 1001 86380 86390 1
529575 99529575 1001 86380 86390 1
529328 99529328 1001 86380 86390 1
529316 99529316 1001 86380 86390 1
529422 99529422 1001 86380 86390 1
529845 99529845 1001 86380 86390 1
529875 99529875 1001 86380 86390 1
530151 99530151 1001 86380 86390 1
530093 99530093 1001 86380 86390 1
530072 99530072 1001 86380 86390 1
531372 99531372 1001 86380 86390 1
531098 99531098 1001 86380 86390 1
530913 99530913 1001 86380 86390 1
531402 99531402 1001 86380 86390 1
532051 99532051 1001 86380 86390 1
532116 99532116 1001 86380 86390 1
532203 99532203 1001 86380 86390 1
531787 99531787 1001 86380 86390 1
532580 99532580 1001 86380 86390 1
532611 99532611 1001 86380 86390 1
533055 99533055 1001 86380 86390 1
533730 99533730 1001 86380 86390 1
533823 99533823 1001 86380 86390 1
533824 99533824 1001 86380 86390 1
533510 99533510 1001 86380 86390 1
533582 99533582 1001 86380 86390 1
533573 99533573 1001 86380 86390 1
533250 99533250 1001 86380 86390 1
533390 99533390 1001 86380 86390 1
533365 99533365 1001 86380 86390 1
534568 99534568 1001 86380 86390 1
534654 99534654 1001 86380 86390 1
534525 99534525 1001 86380 86390 1
534074 99534074 1001 86380 86390 1
534064 99534064 1001 86380 86390 1
535420 99535420 1001 86380 86390 1
535400 99535400 1001 86380 86390 1
535349 99535349 1001 86380 86390 1
535261 99535261 1001 86380 86390 1
535012 99535012 1001 86380 86390 1
534899 99534899 1001 86380 86390 1
536118 99536118 1001 86380 86390 1
535997 99535997 1001 86380 86390 1
535845 99535845 1001 86380 86390 1
535743 99535743 1001 86380 86390 1
535826 99535826 1001 86380 86390 1
537022 99537022 1001 86380 86390 1
537056 99537056 1001 86380 86390 1
536786 99536786 1001 86380 86390 1
536941 99536941 1001 86380 86390 1
536556 99536556 1001 86380 86390 1
536707 99536707 1001 86380 86390 1
536747 99536747 1001 86380 86390 1
537360 99537360 1001 86380 86390 1
537425 99537425 1001 86380 86390 1
538075 99538075 1001 86380 86390 1
538026 99538026 1001 86380 86390 1
538133 99538133 1001 86380 86390 1
538159 99538159 1001 86380 86390 1
538122 99538122 1001 86380 86390 1
538779 99538779 1001 86380 86390 1
538678 99538678 1001 86380 86390 1
538722 99538722 1001 86380 86390 1
538353 99538353 1001 86380 86390 1
538264 99538264 1001 86380 86390 1
538913 99538913 1001 86380 86390 1
539605 99539605 1001 86380 86390 1
539270 99539270 1001 86380 86390 1
539404 99539404 1001 86380 86390 1
539405 99539405 1001 86380 86390 1
539343 99539343 1001 86380 86390 1
539046 99539046 1001 86380 86390 1
539020 99539020 1001 86380 86390 1
539777 99539777 1001 86380 86390 1
539674 99539674 1001 86380 86390 1
539688 99539688 1001 86380 86390 1
540343 99540343 1001 86380 86390 1
540132 99540132 1001 86380 86390 1
540228 99540228 1001 86380 86390 1
540100 99540100 1001 86380 86390 1
539994 99539994 1001 86380 86390 1
540595 99540595 1001 86380 86390 1
541135 99541135 1001 86380 86390 1
541201 99541201 1001 86380 86390 1
541076 99541076 1001 86380 86390 1
541066 99541066 1001 86380 86390 1
540917 99540917 1001 86380 86390 1
540956 99540956 1001 86380 86390 1
540868 99540868 1001 86380 86390 1
541464 99541464 1001 86380 86390 1
541466 99541466 1001 86380 86390 1
541934 99541934 1001 86380 86390 1
541721 99541721 1001 86380 86390 1
541838 99541838 1001 86380 86390 1
541557 99541557 1001 86380 86390 1
542921 99542921 1001 86380 86390 1
542409 99542409 1001 86380 86390 1
542516 99542516 1001 86380 86390 1
543643 99543643 1001 86380 86390 1
543699 99543699 1001 86380 86390 1
543504 99543504 1001 86380 86390 1
543435 99543435 1001 86380 86390 1
543904 99543904 1001 86380 86390 1
543907 99543907 1001 86380 86390 1
544468 99544468 1001 86380 86390 1
544197 99544197 1001 86380 86390 1
544161 99544161 1001 86380 86390 1
544105 99544105 1001 86380 86390 1
544637 99544637 1001 86380 86390 1
544613 99544613 1001 86380 86390 1
413087 217 1001 46320 47277 1
436617 375 1001 30060 30657 1
435955 873 1001 28800 32217 1
405949 950 1001 50940 52917 1
502948 795 1002 60744 68784 1
400347 99400347 1001 86380 86390 1
402015 99402015 1001 86380 86390 1
402171 99402171 1001 86380 86390 1
402102 99402102 1001 86380 86390 1
402352 99402352 1001 86380 86390 1
402622 99402622 1001 86380 86390 1
403124 99403124 1001 86380 86390 1
403303 99403303 1001 86380 86390 1
403597 99403597 1001 86380 86390 1
404211 99404211 1001 86380 86390 1
404262 99404262 1001 86380 86390 1
404826 99404826 1001 86380 86390 1
404987 99404987 1001 86380 86390 1
406085 99406085 1001 86380 86390 1
406317 99406317 1001 86380 86390 1
406439 99406439 1001 86380 86390 1
406726 99406726 1001 86380 86390 1
406711 99406711 1001 86380 86390 1
406797 99406797 1001 86380 86390 1
406973 99406973 1001 86380 86390 1
407180 99407180 1001 86380 86390 1
407440 99407440 1001 86380 86390 1
407424 99407424 1001 86380 86390 1
407686 99407686 1001 86380 86390 1
408783 99408783 1001 86380 86390 1
408818 99408818 1001 86380 86390 1
408965 99408965 1001 86380 86390 1
409021 99409021 1001 86380 86390 1
409027 99409027 1001 86380 86390 1
408984 99408984 1001 86380 86390 1
409129 99409129 1001 86380 86390 1
409358 99409358 1001 86380 86390 1
410085 99410085 1001 86380 86390 1
410246 99410246 1001 86380 86390 1
411206 99411206 1001 86380 86390 1
411229 99411229 1001 86380 86390 1
411375 99411375 1001 86380 86390 1
411661 99411661 1001 86380 86390 1
412003 99412003 1001 86380 86390 1
411975 99411975 1001 86380 86390 1
412105 99412105 1001 86380 86390 1
412231 99412231 1001 86380 86390 1
412279 99412279 1001 86380 86390 1
412329 99412329 1001 86380 86390 1
413311 99413311 1001 86380 86390 1
413274 99413274 1001 86380 86390 1
412554 99412554 1001 86380 86390 1
412557 99412557 1001 86380 86390 1
412631 99412631 1001 86380 86390 1
414093 99414093 1001 86380 86390 1
414065 99414065 1001 86380 86390 1
414041 99414041 1001 86380 86390 1
413769 99413769 1001 86380 86390 1
413982 99413982 1001 86380 86390 1
414929 99414929 1001 86380 86390 1
414891 99414891 1001 86380 86390 1
414206 99414206 1001 86380 86390 1
415500 99415500 1001 86380 86390 1
415589 99415589 1001 86380 86390 1
415715 99415715 1001 86380 86390 1
416992 99416992 1001 86380 86390 1
416408 99416408 1001 86380 86390 1
416484 99416484 1001 86380 86390 1
418037 99418037 1001 86380 86390 1
420221 99420221 1001 86380 86390 1
420134 99420134 1001 86380 86390 1
419843 99419843 1001 86380 86390 1
419390 99419390 1001 86380 86390 1
419418 99419418 1001 86380 86390 1
420709 99420709 1001 86380 86390 1
420506 99420506 1001 86380 86390 1
420762 99420762 1001 86380 86390 1
421840 99421840 1001 86380 86390 1
421841 99421841 1001 86380 86390 1
422106 99422106 1001 86380 86390 1
421791 99421791 1001 86380 86390 1
421352 99421352 1001 86380 86390 1
421515 99421515 1001 86380 86390 1
421215 99421215 1001 86380 86390 1
420985 99420985 1001 86380 86390 1
422150 99422150 1001 86380 86390 1
422630 99422630 1001 86380 86390 1
422650 99422650 1001 86380 86390 1
423890 99423890 1001 86380 86390 1
424135 99424135 1001 86380 86390 1
424087 99424087 1001 86380 86390 1
425196 99425196 1001 86380 86390 1
425337 99425337 1001 86380 86390 1
424892 99424892 1001 86380 86390 1
424518 99424518 1001 86380 86390 1
425591 99425591 1001 86380 86390 1
426899 99426899 1001 86380 86390 1
426274 99426274 1001 86380 86390 1
426079 99426079 1001 86380 86390 1
427167 99427167 1001 86380 86390 1
428422 99428422 1001 86380 86390 1
428117 99428117 1001 86380 86390 1
428253 99428253 1001 86380 86390 1
427692 99427692 1001 86380 86390 1
427809 99427809 1001 86380 86390 1
427746 99427746 1001 86380 86390 1
430109 99430109 1001 86380 86390 1
429791 99429791 1001 86380 86390 1
429509 99429509 1001 86380 86390 1
429192 99429192 1001 86380 86390 1
429562 99429562 1001 86380 86390 1
430392 99430392 1001 86380 86390 1
431756 99431756 1001 86380 86390 1
431457 99431457 1001 86380 86390 1
431331 99431331 1001 86380 86390 1
431146 99431146 1001 86380 86390 1
430887 99430887 1001 86380 86390 1
433403 99433403 1001 86380 86390 1
433390 99433390 1001 86380 86390 1
433274 99433274 1001 86380 86390 1
433860 99433860 1001 86380 86390 1
435329 99435329 1001 86380 86390 1
435239 99435239 1001 86380 86390 1
434638 99434638 1001 86380 86390 1
434663 99434663 1001 86380 86390 1
434865 99434865 1001 86380 86390 1
434997 99434997 1001 86380 86390 1
434427 99434427 1001 86380 86390 1
434472 99434472 1001 86380 86390 1
434358 99434358 1001 86380 86390 1
434367 99434367 1001 86380 86390 1
435544 99435544 1001 86380 86390 1
436779 99436779 1001 86380 86390 1
436308 99436308 1001 86380 86390 1
300421 99300421 1001 86380 86390 1
300250 99300250 1001 86380 86390 1
300129 99300129 1001 86380 86390 1
300732 99300732 1001 86380 86390 1
300789 99300789 1001 86380 86390 1
301497 99301497 1001 86380 86390 1
301304 99301304 1001 86380 86390 1
301056 99301056 1001 86380 86390 1
301095 99301095 1001 86380 86390 1
300953 99300953 1001 86380 86390 1
301733 99301733 1001 86380 86390 1
301723 99301723 1001 86380 86390 1
301730 99301730 1001 86380 86390 1
302180 99302180 1001 86380 86390 1
302362 99302362 1001 86380 86390 1
302097 99302097 1001 86380 86390 1
302155 99302155 1001 86380 86390 1
302161 99302161 1001 86380 86390 1
301865 99301865 1001 86380 86390 1
301801 99301801 1001 86380 86390 1
301828 99301828 1001 86380 86390 1
301884 99301884 1001 86380 86390 1
302430 99302430 1001 86380 86390 1
302537 99302537 1001 86380 86390 1
303175 99303175 1001 86380 86390 1
303203 99303203 1001 86380 86390 1
302910 99302910 1001 86380 86390 1
302774 99302774 1001 86380 86390 1
302659 99302659 1001 86380 86390 1
303367 99303367 1001 86380 86390 1
304011 99304011 1001 86380 86390 1
303924 99303924 1001 86380 86390 1
303816 99303816 1001 86380 86390 1
303613 99303613 1001 86380 86390 1
303501 99303501 1001 86380 86390 1
303514 99303514 1001 86380 86390 1
304237 99304237 1001 86380 86390 1
304113 99304113 1001 86380 86390 1
304039 99304039 1001 86380 86390 1
304676 99304676 1001 86380 86390 1
304626 99304626 1001 86380 86390 1
304865 99304865 1001 86380 86390 1
305649 99305649 1001 86380 86390 1
305635 99305635 1001 86380 86390 1
305530 99305530 1001 86380 86390 1
305192 99305192 1001 86380 86390 1
500016 99500016 1001 86380 86390 1
500125 99500125 1001 86380 86390 1
500714 99500714 1001 86380 86390 1
500679 99500679 1001 86380 86390 1
500671 99500671 1001 86380 86390 1
500556 99500556 1001 86380 86390 1
500361 99500361 1001 86380 86390 1
500214 99500214 1001 86380 86390 1
500997 99500997 1001 86380 86390 1
500947 99500947 1001 86380 86390 1
501531 99501531 1001 86380 86390 1
501467 99501467 1001 86380 86390 1
501633 99501633 1001 86380 86390 1
501378 99501378 1001 86380 86390 1
501109 99501109 1001 86380 86390 1
501167 99501167 1001 86380 86390 1
501038 99501038 1001 86380 86390 1
501145 99501145 1001 86380 86390 1
501751 99501751 1001 86380 86390 1
502311 99502311 1001 86380 86390 1
502430 99502430 1001 86380 86390 1
502442 99502442 1001 86380 86390 1
502173 99502173 1001 86380 86390 1
502166 99502166 1001 86380 86390 1
502045 99502045 1001 86380 86390 1
503220 99503220 1001 86380 86390 1
502909 99502909 1001 86380 86390 1
503017 99503017 1001 86380 86390 1
503484 99503484 1001 86380 86390 1
503388 99503388 1001 86380 86390 1
503350 99503350 1001 86380 86390 1
504075 99504075 1001 86380 86390 1
504076 99504076 1001 86380 86390 1
504104 99504104 1001 86380 86390 1
503654 99503654 1001 86380 86390 1
503660 99503660 1001 86380 86390 1
503609 99503609 1001 86380 86390 1
504266 99504266 1001 86380 86390 1
504816 99504816 1001 86380 86390 1
504808 99504808 1001 86380 86390 1
504641 99504641 1001 86380 86390 1
504634 99504634 1001 86380 86390 1
505007 99505007 1001 86380 86390 1
505063 99505063 1001 86380 86390 1
505018 99505018 1001 86380 86390 1
505660 99505660 1001 86380 86390 1
505408 99505408 1001 86380 86390 1
505165 99505165 1001 86380 86390 1
505219 99505219 1001 86380 86390 1
506429 99506429 1001 86380 86390 1
506482 99506482 1001 86380 86390 1
506437 99506437 1001 86380 86390 1
506591 99506591 1001 86380 86390 1
506252 99506252 1001 86380 86390 1
506242 99506242 1001 86380 86390 1
506387 99506387 1001 86380 86390 1
506285 99506285 1001 86380 86390 1
506006 99506006 1001 86380 86390 1
506633 99506633 1001 86380 86390 1
506757 99506757 1001 86380 86390 1
506668 99506668 1001 86380 86390 1
507037 99507037 1001 86380 86390 1
507024 99507024 1001 86380 86390 1
507104 99507104 1001 86380 86390 1
507097 99507097 1001 86380 86390 1
507001 99507001 1001 86380 86390 1
506899 99506899 1001 86380 86390 1
506964 99506964 1001 86380 86390 1
506977 99506977 1001 86380 86390 1
507495 99507495 1001 86380 86390 1
508073 99508073 1001 86380 86390 1
507943 99507943 1001 86380 86390 1
507990 99507990 1001 86380 86390 1
507741 99507741 1001 86380 86390 1
508442 99508442 1001 86380 86390 1
508406 99508406 1001 86380 86390 1
508335 99508335 1001 86380 86390 1
508361 99508361 1001 86380 86390 1
509011 99509011 1001 86380 86390 1
509024 99509024 1001 86380 86390 1
509074 99509074 1001 86380 86390 1
508937 99508937 1001 86380 86390 1
509067 99509067 1001 86380 86390 1
508794 99508794 1001 86380 86390 1
508578 99508578 1001 86380 86390 1
508540 99508540 1001 86380 86390 1
508478 99508478 1001 86380 86390 1
509076 99509076 1001 86380 86390 1
509247 99509247 1001 86380 86390 1
509630 99509630 1001 86380 86390 1
509666 99509666 1001 86380 86390 1
509680 99509680 1001 86380 86390 1
509931 99509931 1001 86380 86390 1
510687 99510687 1001 86380 86390 1
510452 99510452 1001 86380 86390 1
510209 99510209 1001 86380 86390 1
510213 99510213 1001 86380 86390 1
510278 99510278 1001 86380 86390 1
510860 99510860 1001 86380 86390 1
510848 99510848 1001 86380 86390 1
510732 99510732 1001 86380 86390 1
510787 99510787 1001 86380 86390 1
511029 99511029 1001 86380 86390 1
510991 99510991 1001 86380 86390 1
511667 99511667 1001 86380 86390 1
512286 99512286 1001 86380 86390 1
512070 99512070 1001 86380 86390 1
512155 99512155 1001 86380 86390 1
512144 99512144 1001 86380 86390 1
512119 99512119 1001 86380 86390 1
511834 99511834 1001 86380 86390 1
511782 99511782 1001 86380 86390 1
512418 99512418 1001 86380 86390 1
512504 99512504 1001 86380 86390 1
513160 99513160 1001 86380 86390 1
512833 99512833 1001 86380 86390 1
512753 99512753 1001 86380 86390 1
512592 99512592 1001 86380 86390 1
512594 99512594 1001 86380 86390 1
513997 99513997 1001 86380 86390 1
513529 99513529 1001 86380 86390 1
513412 99513412 1001 86380 86390 1
514808 99514808 1001 86380 86390 1
514840 99514840 1001 86380 86390 1
514848 99514848 1001 86380 86390 1
514353 99514353 1001 86380 86390 1
514303 99514303 1001 86380 86390 1
515664 99515664 1001 86380 86390 1
515536 99515536 1001 86380 86390 1
515576 99515576 1001 86380 86390 1
515398 99515398 1001 86380 86390 1
515207 99515207 1001 86380 86390 1
515220 99515220 1001 86380 86390 1
515786 99515786 1001 86380 86390 1
515697 99515697 1001 86380 86390 1
515780 99515780 1001 86380 86390 1
516214 99516214 1001 86380 86390 1
516272 99516272 1001 86380 86390 1
515927 99515927 1001 86380 86390 1
516662 99516662 1001 86380 86390 1
516520 99516520 1001 86380 86390 1
516530 99516530 1001 86380 86390 1
517158 99517158 1001 86380 86390 1
517184 99517184 1001 86380 86390 1
517134 99517134 1001 86380 86390 1
517199 99517199 1001 86380 86390 1
516964 99516964 1001 86380 86390 1
516756 99516756 1001 86380 86390 1
516828 99516828 1001 86380 86390 1
517483 99517483 1001 86380 86390 1
518039 99518039 1001 86380 86390 1
517952 99517952 1001 86380 86390 1
517670 99517670 1001 86380 86390 1
517668 99517668 1001 86380 86390 1
518169 99518169 1001 86380 86390 1
518667 99518667 1001 86380 86390 1
518700 99518700 1001 86380 86390 1
518432 99518432 1001 86380 86390 1
518384 99518384 1001 86380 86390 1
518566 99518566 1001 86380 86390 1
519031 99519031 1001 86380 86390 1
519173 99519173 1001 86380 86390 1
519619 99519619 1001 86380 86390 1
519545 99519545 1001 86380 86390 1
519576 99519576 1001 86380 86390 1
519603 99519603 1001 86380 86390 1
519236 99519236 1001 86380 86390 1
519288 99519288 1001 86380 86390 1
519953 99519953 1001 86380 86390 1
519878 99519878 1001 86380 86390 1
519820 99519820 1001 86380 86390 1
519978 99519978 1001 86380 86390 1
520552 99520552 1001 86380 86390 1
520318 99520318 1001 86380 86390 1
520237 99520237 1001 86380 86390 1
520060 99520060 1001 86380 86390 1
521439 99521439 1001 86380 86390 1
521265 99521265 1001 86380 86390 1
521210 99521210 1001 86380 86390 1
521072 99521072 1001 86380 86390 1
521005 99521005 1001 86380 86390 1
520894 99520894 1001 86380 86390 1
520960 99520960 1001 86380 86390 1
520973 99520973 1001 86380 86390 1
522256 99522256 1001 86380 86390 1
522178 99522178 1001 86380 86390 1
522253 99522253 1001 86380 86390 1
522000 99522000 1001 86380 86390 1
522040 99522040 1001 86380 86390 1
522081 99522081 1001 86380 86390 1
521904 99521904 1001 86380 86390 1
521868 99521868 1001 86380 86390 1
521713 99521713 1001 86380 86390 1
521871 99521871 1001 86380 86390 1
522343 99522343 1001 86380 86390 1
522436 99522436 1001 86380 86390 1
522361 99522361 1001 86380 86390 1
522455 99522455 1001 86380 86390 1
523118 99523118 1001 86380 86390 1
523111 99523111 1001 86380 86390 1
522778 99522778 1001 86380 86390 1
522872 99522872 1001 86380 86390 1
522666 99522666 1001 86380 86390 1
522602 99522602 1001 86380 86390 1
522577 99522577 1001 86380 86390 1
523808 99523808 1001 86380 86390 1
523467 99523467 1001 86380 86390 1
523456 99523456 1001 86380 86390 1
523328 99523328 1001 86380 86390 1
523408 99523408 1001 86380 86390 1
524026 99524026 1001 86380 86390 1
524005 99524005 1001 86380 86390 1
524668 99524668 1001 86380 86390 1
524166 99524166 1001 86380 86390 1
524325 99524325 1001 86380 86390 1
524923 99524923 1001 86380 86390 1
524890 99524890 1001 86380 86390 1
524969 99524969 1001 86380 86390 1
525469 99525469 1001 86380 86390 1
525568 99525568 1001 86380 86390 1
525539 99525539 1001 86380 86390 1
525286 99525286 1001 86380 86390 1
525125 99525125 1001 86380 86390 1
525718 99525718 1001 86380 86390 1
525758 99525758 1001 86380 86390 1
526266 99526266 1001 86380 86390 1
526139 99526139 1001 86380 86390 1
525910 99525910 1001 86380 86390 1
525886 99525886 1001 86380 86390 1
525913 99525913 1001 86380 86390 1
527051 99527051 1001 86380 86390 1
526802 99526802 1001 86380 86390 1
527627 99527627 1001 86380 86390 1
527581 99527581 1001 86380 86390 1
528170 99528170 1001 86380 86390 1
528079 99528079 1001 86380 86390 1
528841 99528841 1001 86380 86390 1
528672 99528672 1001 86380 86390 1
528590 99528590 1001 86380 86390 1
528604 99528604 1001 86380 86390 1
528324 99528324 1001 86380 86390 1
528337 99528337 1001 86380 86390 1
529555 99529555 1001 86380 86390 1
529686 99529686 1001 86380 86390 1
529610 99529610 1001 86380 86390 1
529534 99529534 1001 86380 86390 1
529366 99529366 1001 86380 86390 1
529433 99529433 1001 86380 86390 1
529501 99529501 1001 86380 86390 1
529413 99529413 1001 86380 86390 1
529829 99529829 1001 86380 86390 1
529738 99529738 1001 86380 86390 1
530385 99530385 1001 86380 86390 1
530152 99530152 1001 86380 86390 1
530692 99530692 1001 86380 86390 1
531193 99531193 1001 86380 86390 1
530983 99530983 1001 86380 86390 1
530904 99530904 1001 86380 86390 1
530769 99530769 1001 86380 86390 1
530939 99530939 1001 86380 86390 1
531554 99531554 1001 86380 86390 1
532077 99532077 1001 86380 86390 1
532081 99532081 1001 86380 86390 1
532012 99532012 1001 86380 86390 1
531834 99531834 1001 86380 86390 1
531599 99531599 1001 86380 86390 1
532378 99532378 1001 86380 86390 1
532305 99532305 1001 86380 86390 1
532357 99532357 1001 86380 86390 1
532878 99532878 1001 86380 86390 1
532985 99532985 1001 86380 86390 1
532911 99532911 1001 86380 86390 1
532696 99532696 1001 86380 86390 1
532631 99532631 1001 86380 86390 1
532470 99532470 1001 86380 86390 1
533221 99533221 1001 86380 86390 1
533677 99533677 1001 86380 86390 1
533499 99533499 1001 86380 86390 1
533381 99533381 1001 86380 86390 1
533396 99533396 1001 86380 86390 1
533913 99533913 1001 86380 86390 1
534008 99534008 1001 86380 86390 1
534591 99534591 1001 86380 86390 1
534366 99534366 1001 86380 86390 1
534288 99534288 1001 86380 86390 1
534105 99534105 1001 86380 86390 1
534178 99534178 1001 86380 86390 1
535260 99535260 1001 86380 86390 1
535646 99535646 1001 86380 86390 1
536197 99536197 1001 86380 86390 1
536216 99536216 1001 86380 86390 1
535767 99535767 1001 86380 86390 1
536485 99536485 1001 86380 86390 1
536647 99536647 1001 86380 86390 1
537266 99537266 1001 86380 86390 1
537337 99537337 1001 86380 86390 1
537957 99537957 1001 86380 86390 1
537626 99537626 1001 86380 86390 1
537704 99537704 1001 86380 86390 1
537451 99537451 1001 86380 86390 1
537428 99537428 1001 86380 86390 1
538664 99538664 1001 86380 86390 1
538808 99538808 1001 86380 86390 1
538461 99538461 1001 86380 86390 1
538274 99538274 1001 86380 86390 1
538326 99538326 1001 86380 86390 1
538197 99538197 1001 86380 86390 1
539273 99539273 1001 86380 86390 1
539366 99539366 1001 86380 86390 1
539329 99539329 1001 86380 86390 1
539368 99539368 1001 86380 86390 1
539265 99539265 1001 86380 86390 1
539719 99539719 1001 86380 86390 1
540381 99540381 1001 86380 86390 1
540177 99540177 1001 86380 86390 1
540192 99540192 1001 86380 86390 1
539865 99539865 1001 86380 86390 1
539919 99539919 1001 86380 86390 1
539987 99539987 1001 86380 86390 1
540013 99540013 1001 86380 86390 1
540624 99540624 1001 86380 86390 1
541210 99541210 1001 86380 86390 1
541198 99541198 1001 86380 86390 1
541108 99541108 1001 86380 86390 1
541122 99541122 1001 86380 86390 1
541461 99541461 1001 86380 86390 1
541442 99541442 1001 86380 86390 1
541983 99541983 1001 86380 86390 1
542075 99542075 1001 86380 86390 1
542014 99542014 1001 86380 86390 1
541748 99541748 1001 86380 86390 1
541879 99541879 1001 86380 86390 1
541894 99541894 1001 86380 86390 1
541564 99541564 1001 86380 86390 1
541569 99541569 1001 86380 86390 1
542263 99542263 1001 86380 86390 1
542546 99542546 1001 86380 86390 1
542612 99542612 1001 86380 86390 1
542330 99542330 1001 86380 86390 1
543591 99543591 1001 86380 86390 1
543608 99543608 1001 86380 86390 1
543674 99543674 1001 86380 86390 1
543627 99543627 1001 86380 86390 1
543414 99543414 1001 86380 86390 1
543470 99543470 1001 86380 86390 1
543419 99543419 1001 86380 86390 1
543259 99543259 1001 86380 86390 1
543828 99543828 1001 86380 86390 1
544517 99544517 1001 86380 86390 1
544318 99544318 1001 86380 86390 1
544335 99544335 1001 86380 86390 1
544312 99544312 1001 86380 86390 1
544176 99544176 1001 86380 86390 1
544153 99544153 1001 86380 86390 1
423374 213 1001 540 897 1
533655 870 1002 55252 66654 1
400292 99400292 1001 86380 86390 1
400661 99400661 1001 86380 86390 1
400766 99400766 1001 86380 86390 1
401012 99401012 1001 86380 86390 1
401391 99401391 1001 86380 86390 1
401670 99401670 1001 86380 86390 1
401995 99401995 1001 86380 86390 1
402167 99402167 1001 86380 86390 1
402196 99402196 1001 86380 86390 1
402568 99402568 1001 86380 86390 1
402701 99402701 1001 86380 86390 1
403034 99403034 1001 86380 86390 1
403195 99403195 1001 86380 86390 1
403214 99403214 1001 86380 86390 1
403685 99403685 1001 86380 86390 1
403967 99403967 1001 86380 86390 1
404480 99404480 1001 86380 86390 1
404428 99404428 1001 86380 86390 1
404710 99404710 1001 86380 86390 1
405100 99405100 1001 86380 86390 1
405198 99405198 1001 86380 86390 1
405655 99405655 1001 86380 86390 1
405940 99405940 1001 86380 86390 1
406040 99406040 1001 86380 86390 1
406174 99406174 1001 86380 86390 1
406108 99406108 1001 86380 86390 1
406161 99406161 1001 86380 86390 1
406328 99406328 1001 86380 86390 1
406871 99406871 1001 86380 86390 1
406904 99406904 1001 86380 86390 1
406859 99406859 1001 86380 86390 1
406952 99406952 1001 86380 86390 1
406976 99406976 1001 86380 86390 1
406987 99406987 1001 86380 86390 1
407175 99407175 1001 86380 86390 1
407661 99407661 1001 86380 86390 1
408501 99408501 1001 86380 86390 1
408616 99408616 1001 86380 86390 1
409069 99409069 1001 86380 86390 1
409156 99409156 1001 86380 86390 1
409219 99409219 1001 86380 86390 1
409299 99409299 1001 86380 86390 1
409618 99409618 1001 86380 86390 1
410329 99410329 1001 86380 86390 1
410359 99410359 1001 86380 86390 1
410420 99410420 1001 86380 86390 1
410516 99410516 1001 86380 86390 1
410601 99410601 1001 86380 86390 1
410529 99410529 1001 86380 86390 1
410866 99410866 1001 86380 86390 1
410958 99410958 1001 86380 86390 1
411308 99411308 1001 86380 86390 1
411310 99411310 1001 86380 86390 1
411622 99411622 1001 86380 86390 1
411871 99411871 1001 86380 86390 1
411926 99411926 1001 86380 86390 1
412032 99412032 1001 86380 86390 1
412189 99412189 1001 86380 86390 1
412895 99412895 1001 86380 86390 1
412897 99412897 1001 86380 86390 1
412814 99412814 1001 86380 86390 1
412815 99412815 1001 86380 86390 1
412736 99412736 1001 86380 86390 1
413781 99413781 1001 86380 86390 1
413993 99413993 1001 86380 86390 1
414024 99414024 1001 86380 86390 1
413796 99413796 1001 86380 86390 1
415138 99415138 1001 86380 86390 1
415232 99415232 1001 86380 86390 1
414640 99414640 1001 86380 86390 1
414846 99414846 1001 86380 86390 1
414850 99414850 1001 86380 86390 1
414748 99414748 1001 86380 86390 1
415367 99415367 1001 86380 86390 1
415422 99415422 1001 86380 86390 1
416981 99416981 1001 86380 86390 1
415838 99415838 1001 86380 86390 1
416004 99416004 1001 86380 86390 1
417311 99417311 1001 86380 86390 1
417235 99417235 1001 86380 86390 1
417279 99417279 1001 86380 86390 1
418661 99418661 1001 86380 86390 1
418113 99418113 1001 86380 86390 1
417869 99417869 1001 86380 86390 1
418957 99418957 1001 86380 86390 1
418939 99418939 1001 86380 86390 1
419770 99419770 1001 86380 86390 1
419983 99419983 1001 86380 86390 1
419946 99419946 1001 86380 86390 1
419420 99419420 1001 86380 86390 1
420547 99420547 1001 86380 86390 1
420603 99420603 1001 86380 86390 1
421658 99421658 1001 86380 86390 1
421313 99421313 1001 86380 86390 1
420942 99420942 1001 86380 86390 1
422258 99422258 1001 86380 86390 1
423508 99423508 1001 86380 86390 1
423320 99423320 1001 86380 86390 1
423173 99423173 1001 86380 86390 1
422993 99422993 1001 86380 86390 1
423053 99423053 1001 86380 86390 1
422903 99422903 1001 86380 86390 1
423770 99423770 1001 86380 86390 1
424053 99424053 1001 86380 86390 1
425050 99425050 1001 86380 86390 1
425161 99425161 1001 86380 86390 1
424803 99424803 1001 86380 86390 1
424894 99424894 1001 86380 86390 1
424166 99424166 1001 86380 86390 1
424586 99424586 1001 86380 86390 1
425634 99425634 1001 86380 86390 1
425451 99425451 1001 86380 86390 1
425752 99425752 1001 86380 86390 1
425701 99425701 1001 86380 86390 1
426974 99426974 1001 86380 86390 1
427068 99427068 1001 86380 86390 1
426412 99426412 1001 86380 86390 1
426368 99426368 1001 86380 86390 1
425948 99425948 1001 86380 86390 1
426239 99426239 1001 86380 86390 1
428357 99428357 1001 86380 86390 1
428584 99428584 1001 86380 86390 1
428276 99428276 1001 86380 86390 1
428957 99428957 1001 86380 86390 1
429888 99429888 1001 86380 86390 1
429344 99429344 1001 86380 86390 1
430521 99430521 1001 86380 86390 1
431698 99431698 1001 86380 86390 1
432008 99432008 1001 86380 86390 1
431506 99431506 1001 86380 86390 1
431480 99431480 1001 86380 86390 1
431534 99431534 1001 86380 86390 1
432462 99432462 1001 86380 86390 1
432954 99432954 1001 86380 86390 1
433009 99433009 1001 86380 86390 1
433264 99433264 1001 86380 86390 1
432836 99432836 1001 86380 86390 1
433783 99433783 1001 86380 86390 1
433927 99433927 1001 86380 86390 1
433770 99433770 1001 86380 86390 1
433826 99433826 1001 86380 86390 1
435365 99435365 1001 86380 86390 1
434691 99434691 1001 86380 86390 1
434914 99434914 1001 86380 86390 1
434182 99434182 1001 86380 86390 1
434572 99434572 1001 86380 86390 1
435636 99435636 1001 86380 86390 1
435851 99435851 1001 86380 86390 1
436970 99436970 1001 86380 86390 1
436574 99436574 1001 86380 86390 1
436738 99436738 1001 86380 86390 1
436330 99436330 1001 86380 86390 1
300009 99300009 1001 86380 86390 1
300592 99300592 1001 86380 86390 1
300619 99300619 1001 86380 86390 1
300709 99300709 1001 86380 86390 1
300383 99300383 1001 86380 86390 1
300318 99300318 1001 86380 86390 1
300428 99300428 1001 86380 86390 1
300444 99300444 1001 86380 86390 1
300215 99300215 1001 86380 86390 1
300166 99300166 1001 86380 86390 1
300883 99300883 1001 86380 86390 1
300859 99300859 1001 86380 86390 1
301417 99301417 1001 86380 86390 1
301443 99301443 1001 86380 86390 1
301457 99301457 1001 86380 86390 1
301464 99301464 1001 86380 86390 1
301240 99301240 1001 86380 86390 1
300999 99300999 1001 86380 86390 1
301560 99301560 1001 86380 86390 1
301679 99301679 1001 86380 86390 1
302350 99302350 1001 86380 86390 1
302352 99302352 1001 86380 86390 1
302209 99302209 1001 86380 86390 1
301949 99301949 1001 86380 86390 1
302393 99302393 1001 86380 86390 1
302423 99302423 1001 86380 86390 1
302502 99302502 1001 86380 86390 1
303144 99303144 1001 86380 86390 1
302756 99302756 1001 86380 86390 1
302597 99302597 1001 86380 86390 1
303248 99303248 1001 86380 86390 1
303863 99303863 1001 86380 86390 1
303726 99303726 1001 86380 86390 1
304194 99304194 1001 86380 86390 1
304802 99304802 1001 86380 86390 1
304486 99304486 1001 86380 86390 1
304544 99304544 1001 86380 86390 1
304357 99304357 1001 86380 86390 1
304366 99304366 1001 86380 86390 1
304239 99304239 1001 86380 86390 1
305033 99305033 1001 86380 86390 1
305062 99305062 1001 86380 86390 1
305608 99305608 1001 86380 86390 1
305506 99305506 1001 86380 86390 1
305572 99305572 1001 86380 86390 1
305509 99305509 1001 86380 86390 1
305247 99305247 1001 86380 86390 1
305187 99305187 1001 86380 86390 1
305136 99305136 1001 86380 86390 1
500578 99500578 1001 86380 86390 1
500436 99500436 1001 86380 86390 1
500340 99500340 1001 86380 86390 1
500315 99500315 1001 86380 86390 1
500867 99500867 1001 86380 86390 1
500821 99500821 1001 86380 86390 1
500977 99500977 1001 86380 86390 1
501596 99501596 1001 86380 86390 1
501111 99501111 1001 86380 86390 1
501716 99501716 1001 86380 86390 1
501643 99501643 1001 86380 86390 1
501764 99501764 1001 86380 86390 1
502369 99502369 1001 86380 86390 1
502450 99502450 1001 86380 86390 1
501865 99501865 1001 86380 86390 1
501892 99501892 1001 86380 86390 1
502571 99502571 1001 86380 86390 1
503228 99503228 1001 86380 86390 1
503173 99503173 1001 86380 86390 1
503213 99503213 1001 86380 86390 1
503023 99503023 1001 86380 86390 1
502924 99502924 1001 86380 86390 1
503070 99503070 1001 86380 86390 1
503403 99503403 1001 86380 86390 1
504055 99504055 1001 86380 86390 1
504058 99504058 1001 86380 86390 1
503958 99503958 1001 86380 86390 1
503712 99503712 1001 86380 86390 1
503778 99503778 1001 86380 86390 1
504743 99504743 1001 86380 86390 1
504704 99504704 1001 86380 86390 1
504608 99504608 1001 86380 86390 1
504957 99504957 1001 86380 86390 1
505657 99505657 1001 86380 86390 1
505570 99505570 1001 86380 86390 1
505586 99505586 1001 86380 86390 1
505402 99505402 1001 86380 86390 1
505545 99505545 1001 86380 86390 1
505395 99505395 1001 86380 86390 1
505241 99505241 1001 86380 86390 1
505337 99505337 1001 86380 86390 1
505842 99505842 1001 86380 86390 1
505790 99505790 1001 86380 86390 1
506467 99506467 1001 86380 86390 1
506558 99506558 1001 86380 86390 1
506507 99506507 1001 86380 86390 1
506498 99506498 1001 86380 86390 1
506409 99506409 1001 86380 86390 1
506274 99506274 1001 86380 86390 1
506314 99506314 1001 86380 86390 1
506264 99506264 1001 86380 86390 1
506283 99506283 1001 86380 86390 1
506090 99506090 1001 86380 86390 1
507273 99507273 1001 86380 86390 1
507416 99507416 1001 86380 86390 1
507041 99507041 1001 86380 86390 1
506996 99506996 1001 86380 86390 1
506906 99506906 1001 86380 86390 1
507484 99507484 1001 86380 86390 1
508225 99508225 1001 86380 86390 1
508116 99508116 1001 86380 86390 1
508171 99508171 1001 86380 86390 1
508037 99508037 1001 86380 86390 1
507949 99507949 1001 86380 86390 1
507860 99507860 1001 86380 86390 1
507635 99507635 1001 86380 86390 1
507703 99507703 1001 86380 86390 1
509049 99509049 1001 86380 86390 1
508848 99508848 1001 86380 86390 1
508598 99508598 1001 86380 86390 1
508588 99508588 1001 86380 86390 1
508537 99508537 1001 86380 86390 1
508539 99508539 1001 86380 86390 1
508488 99508488 1001 86380 86390 1
508555 99508555 1001 86380 86390 1
509097 99509097 1001 86380 86390 1
509821 99509821 1001 86380 86390 1
509566 99509566 1001 86380 86390 1
509696 99509696 1001 86380 86390 1
509653 99509653 1001 86380 86390 1
510019 99510019 1001 86380 86390 1
510071 99510071 1001 86380 86390 1
509955 99509955 1001 86380 86390 1
510073 99510073 1001 86380 86390 1
510566 99510566 1001 86380 86390 1
510620 99510620 1001 86380 86390 1
510633 99510633 1001 86380 86390 1
510508 99510508 1001 86380 86390 1
510329 99510329 1001 86380 86390 1
510448 99510448 1001 86380 86390 1
510440 99510440 1001 86380 86390 1
510309 99510309 1001 86380 86390 1
510131 99510131 1001 86380 86390 1
511456 99511456 1001 86380 86390 1
511496 99511496 1001 86380 86390 1
511406 99511406 1001 86380 86390 1
511142 99511142 1001 86380 86390 1
511277 99511277 1001 86380 86390 1
511720 99511720 1001 86380 86390 1
512019 99512019 1001 86380 86390 1
512473 99512473 1001 86380 86390 1
512553 99512553 1001 86380 86390 1
513153 99513153 1001 86380 86390 1
512685 99512685 1001 86380 86390 1
513345 99513345 1001 86380 86390 1
513269 99513269 1001 86380 86390 1
513386 99513386 1001 86380 86390 1
513211 99513211 1001 86380 86390 1
513406 99513406 1001 86380 86390 1
513854 99513854 1001 86380 86390 1
513659 99513659 1001 86380 86390 1
513782 99513782 1001 86380 86390 1
514133 99514133 1001 86380 86390 1
514127 99514127 1001 86380 86390 1
514103 99514103 1001 86380 86390 1
514837 99514837 1001 86380 86390 1
514674 99514674 1001 86380 86390 1
514817 99514817 1001 86380 86390 1
514561 99514561 1001 86380 86390 1
514577 99514577 1001 86380 86390 1
514547 99514547 1001 86380 86390 1
515610 99515610 1001 86380 86390 1
515655 99515655 1001 86380 86390 1
515376 99515376 1001 86380 86390 1
515472 99515472 1001 86380 86390 1
515105 99515105 1001 86380 86390 1
515265 99515265 1001 86380 86390 1
515842 99515842 1001 86380 86390 1
515715 99515715 1001 86380 86390 1
516434 99516434 1001 86380 86390 1
516416 99516416 1001 86380 86390 1
516178 99516178 1001 86380 86390 1
516157 99516157 1001 86380 86390 1
516612 99516612 1001 86380 86390 1
517228 99517228 1001 86380 86390 1
517242 99517242 1001 86380 86390 1
517270 99517270 1001 86380 86390 1
517027 99517027 1001 86380 86390 1
516823 99516823 1001 86380 86390 1
516850 99516850 1001 86380 86390 1
516775 99516775 1001 86380 86390 1
516736 99516736 1001 86380 86390 1
517453 99517453 1001 86380 86390 1
517403 99517403 1001 86380 86390 1
517432 99517432 1001 86380 86390 1
518125 99518125 1001 86380 86390 1
518134 99518134 1001 86380 86390 1
518037 99518037 1001 86380 86390 1
517986 99517986 1001 86380 86390 1
517942 99517942 1001 86380 86390 1
517658 99517658 1001 86380 86390 1
517744 99517744 1001 86380 86390 1
518198 99518198 1001 86380 86390 1
518243 99518243 1001 86380 86390 1
518900 99518900 1001 86380 86390 1
518928 99518928 1001 86380 86390 1
518962 99518962 1001 86380 86390 1
518679 99518679 1001 86380 86390 1
518582 99518582 1001 86380 86390 1
518496 99518496 1001 86380 86390 1
518383 99518383 1001 86380 86390 1
518449 99518449 1001 86380 86390 1
519168 99519168 1001 86380 86390 1
519010 99519010 1001 86380 86390 1
519463 99519463 1001 86380 86390 1
519333 99519333 1001 86380 86390 1
520598 99520598 1001 86380 86390 1
520427 99520427 1001 86380 86390 1
520273 99520273 1001 86380 86390 1
520339 99520339 1001 86380 86390 1
520275 99520275 1001 86380 86390 1
520177 99520177 1001 86380 86390 1
520436 99520436 1001 86380 86390 1
521388 99521388 1001 86380 86390 1
521130 99521130 1001 86380 86390 1
521664 99521664 1001 86380 86390 1
521698 99521698 1001 86380 86390 1
521707 99521707 1001 86380 86390 1
521875 99521875 1001 86380 86390 1
521709 99521709 1001 86380 86390 1
522472 99522472 1001 86380 86390 1
522370 99522370 1001 86380 86390 1
522463 99522463 1001 86380 86390 1
522392 99522392 1001 86380 86390 1
523022 99523022 1001 86380 86390 1
523074 99523074 1001 86380 86390 1
522589 99522589 1001 86380 86390 1
522552 99522552 1001 86380 86390 1
522657 99522657 1001 86380 86390 1
523617 99523617 1001 86380 86390 1
523459 99523459 1001 86380 86390 1
523370 99523370 1001 86380 86390 1
523513 99523513 1001 86380 86390 1
524741 99524741 1001 86380 86390 1
524607 99524607 1001 86380 86390 1
524679 99524679 1001 86380 86390 1
524383 99524383 1001 86380 86390 1
524531 99524531 1001 86380 86390 1
524470 99524470 1001 86380 86390 1
524368 99524368 1001 86380 86390 1
524395 99524395 1001 86380 86390 1
524295 99524295 1001 86380 86390 1
524963 99524963 1001 86380 86390 1
525477 99525477 1001 86380 86390 1
525480 99525480 1001 86380 86390 1
525340 99525340 1001 86380 86390 1
525356 99525356 1001 86380 86390 1
525231 99525231 1001 86380 86390 1
525364 99525364 1001 86380 86390 1
525082 99525082 1001 86380 86390 1
525138 99525138 1001 86380 86390 1
525795 99525795 1001 86380 86390 1
526409 99526409 1001 86380 86390 1
526037 99526037 1001 86380 86390 1
526108 99526108 1001 86380 86390 1
526201 99526201 1001 86380 86390 1
525887 99525887 1001 86380 86390 1
525900 99525900 1001 86380 86390 1
526457 99526457 1001 86380 86390 1
527179 99527179 1001 86380 86390 1
526905 99526905 1001 86380 86390 1
526871 99526871 1001 86380 86390 1
527042 99527042 1001 86380 86390 1
527431 99527431 1001 86380 86390 1
527334 99527334 1001 86380 86390 1
528874 99528874 1001 86380 86390 1
528819 99528819 1001 86380 86390 1
528893 99528893 1001 86380 86390 1
528600 99528600 1001 86380 86390 1
528552 99528552 1001 86380 86390 1
528591 99528591 1001 86380 86390 1
529012 99529012 1001 86380 86390 1
528974 99528974 1001 86380 86390 1
529369 99529369 1001 86380 86390 1
529320 99529320 1001 86380 86390 1
529798 99529798 1001 86380 86390 1
530155 99530155 1001 86380 86390 1
530606 99530606 1001 86380 86390 1
530636 99530636 1001 86380 86390 1
530690 99530690 1001 86380 86390 1
531176 99531176 1001 86380 86390 1
531292 99531292 1001 86380 86390 1
531190 99531190 1001 86380 86390 1
531355 99531355 1001 86380 86390 1
531314 99531314 1001 86380 86390 1
530980 99530980 1001 86380 86390 1
531146 99531146 1001 86380 86390 1
531121 99531121 1001 86380 86390 1
531418 99531418 1001 86380 86390 1
532073 99532073 1001 86380 86390 1
532197 99532197 1001 86380 86390 1
532050 99532050 1001 86380 86390 1
531596 99531596 1001 86380 86390 1
532235 99532235 1001 86380 86390 1
532853 99532853 1001 86380 86390 1
532834 99532834 1001 86380 86390 1
532567 99532567 1001 86380 86390 1
533086 99533086 1001 86380 86390 1
533203 99533203 1001 86380 86390 1
533194 99533194 1001 86380 86390 1
533667 99533667 1001 86380 86390 1
533749 99533749 1001 86380 86390 1
533471 99533471 1001 86380 86390 1
533463 99533463 1001 86380 86390 1
533335 99533335 1001 86380 86390 1
533374 99533374 1001 86380 86390 1
533654 99533654 1001 86380 86390 1
533988 99533988 1001 86380 86390 1
534529 99534529 1001 86380 86390 1
534321 99534321 1001 86380 86390 1
534334 99534334 1001 86380 86390 1
534232 99534232 1001 86380 86390 1
534129 99534129 1001 86380 86390 1
534260 99534260 1001 86380 86390 1
534721 99534721 1001 86380 86390 1
535449 99535449 1001 86380 86390 1
535493 99535493 1001 86380 86390 1
535380 99535380 1001 86380 86390 1
535143 99535143 1001 86380 86390 1
535198 99535198 1001 86380 86390 1
535263 99535263 1001 86380 86390 1
535663 99535663 1001 86380 86390 1
535602 99535602 1001 86380 86390 1
536208 99536208 1001 86380 86390 1
536299 99536299 1001 86380 86390 1
536304 99536304 1001 86380 86390 1
536167 99536167 1001 86380 86390 1
536017 99536017 1001 86380 86390 1
536112 99536112 1001 86380 86390 1
535931 99535931 1001 86380 86390 1
535986 99535986 1001 86380 86390 1
536091 99536091 1001 86380 86390 1
535759 99535759 1001 86380 86390 1
535739 99535739 1001 86380 86390 1
536515 99536515 1001 86380 86390 1
536507 99536507 1001 86380 86390 1
537001 99537001 1001 86380 86390 1
536728 99536728 1001 86380 86390 1
536641 99536641 1001 86380 86390 1
536720 99536720 1001 86380 86390 1
536630 99536630 1001 86380 86390 1
536709 99536709 1001 86380 86390 1
537298 99537298 1001 86380 86390 1
537808 99537808 1001 86380 86390 1
537958 99537958 1001 86380 86390 1
537972 99537972 1001 86380 86390 1
537695 99537695 1001 86380 86390 1
537699 99537699 1001 86380 86390 1
537370 99537370 1001 86380 86390 1
537452 99537452 1001 86380 86390 1
538137 99538137 1001 86380 86390 1
538640 99538640 1001 86380 86390 1
538807 99538807 1001 86380 86390 1
538220 99538220 1001 86380 86390 1
538285 99538285 1001 86380 86390 1
538208 99538208 1001 86380 86390 1
538256 99538256 1001 86380 86390 1
538231 99538231 1001 86380 86390 1
538992 99538992 1001 86380 86390 1
539591 99539591 1001 86380 86390 1
539463 99539463 1001 86380 86390 1
539483 99539483 1001 86380 86390 1
539397 99539397 1001 86380 86390 1
539375 99539375 1001 86380 86390 1
539027 99539027 1001 86380 86390 1
539213 99539213 1001 86380 86390 1
539845 99539845 1001 86380 86390 1
540398 99540398 1001 86380 86390 1
540054 99540054 1001 86380 86390 1
540032 99540032 1001 86380 86390 1
541142 99541142 1001 86380 86390 1
541149 99541149 1001 86380 86390 1
541215 99541215 1001 86380 86390 1
541052 99541052 1001 86380 86390 1
540916 99540916 1001 86380 86390 1
541473 99541473 1001 86380 86390 1
542058 99542058 1001 86380 86390 1
542059 99542059 1001 86380 86390 1
541914 99541914 1001 86380 86390 1
541816 99541816 1001 86380 86390 1
541604 99541604 1001 86380 86390 1
541548 99541548 1001 86380 86390 1
542159 99542159 1001 86380 86390 1
542125 99542125 1001 86380 86390 1
542753 99542753 1001 86380 86390 1
542575 99542575 1001 86380 86390 1
542615 99542615 1001 86380 86390 1
542328 99542328 1001 86380 86390 1
542996 99542996 1001 86380 86390 1
543100 99543100 1001 86380 86390 1
543006 99543006 1001 86380 86390 1
543441 99543441 1001 86380 86390 1
543434 99543434 1001 86380 86390 1
543333 99543333 1001 86380 86390 1
543244 99543244 1001 86380 86390 1
543265 99543265 1001 86380 86390 1
544444 99544444 1001 86380 86390 1
544426 99544426 1001 86380 86390 1
544585 99544585 1001 86380 86390 1
544381 99544381 1001 86380 86390 1
543982 99543982 1001 86380 86390 1
544738 99544738 1001 86380 86390 1
400166 99400166 1001 86380 86390 1
400132 99400132 1001 86380 86390 1
400378 99400378 1001 86380 86390 1
401114 99401114 1001 86380 86390 1
401150 99401150 1001 86380 86390 1
401360 99401360 1001 86380 86390 1
401377 99401377 1001 86380 86390 1
402170 99402170 1001 86380 86390 1
402089 99402089 1001 86380 86390 1
402270 99402270 1001 86380 86390 1
402250 99402250 1001 86380 86390 1
402210 99402210 1001 86380 86390 1
402592 99402592 1001 86380 86390 1
402915 99402915 1001 86380 86390 1
403306 99403306 1001 86380 86390 1
403966 99403966 1001 86380 86390 1
404302 99404302 1001 86380 86390 1
404408 99404408 1001 86380 86390 1
404906 99404906 1001 86380 86390 1
404822 99404822 1001 86380 86390 1
404971 99404971 1001 86380 86390 1
405040 99405040 1001 86380 86390 1
405200 99405200 1001 86380 86390 1
405144 99405144 1001 86380 86390 1
405618 99405618 1001 86380 86390 1
405631 99405631 1001 86380 86390 1
405696 99405696 1001 86380 86390 1
405686 99405686 1001 86380 86390 1
405693 99405693 1001 86380 86390 1
406139 99406139 1001 86380 86390 1
406307 99406307 1001 86380 86390 1
406535 99406535 1001 86380 86390 1
406728 99406728 1001 86380 86390 1
407341 99407341 1001 86380 86390 1
408269 99408269 1001 86380 86390 1
408651 99408651 1001 86380 86390 1
409033 99409033 1001 86380 86390 1
409123 99409123 1001 86380 86390 1
409167 99409167 1001 86380 86390 1
409506 99409506 1001 86380 86390 1
409659 99409659 1001 86380 86390 1
409695 99409695 1001 86380 86390 1
409909 99409909 1001 86380 86390 1
410199 99410199 1001 86380 86390 1
410154 99410154 1001 86380 86390 1
410853 99410853 1001 86380 86390 1
410912 99410912 1001 86380 86390 1
411442 99411442 1001 86380 86390 1
411717 99411717 1001 86380 86390 1
411773 99411773 1001 86380 86390 1
411963 99411963 1001 86380 86390 1
411965 99411965 1001 86380 86390 1
412184 99412184 1001 86380 86390 1
413543 99413543 1001 86380 86390 1
413647 99413647 1001 86380 86390 1
413326 99413326 1001 86380 86390 1
413685 99413685 1001 86380 86390 1
412781 99412781 1001 86380 86390 1
412858 99412858 1001 86380 86390 1
413969 99413969 1001 86380 86390 1
415312 99415312 1001 86380 86390 1
414649 99414649 1001 86380 86390 1
414184 99414184 1001 86380 86390 1
415675 99415675 1001 86380 86390 1
415501 99415501 1001 86380 86390 1
415534 99415534 1001 86380 86390 1
415542 99415542 1001 86380 86390 1
416159 99416159 1001 86380 86390 1
416228 99416228 1001 86380 86390 1
416152 99416152 1001 86380 86390 1
416514 99416514 1001 86380 86390 1
416127 99416127 1001 86380 86390 1
415854 99415854 1001 86380 86390 1
415774 99415774 1001 86380 86390 1
415880 99415880 1001 86380 86390 1
417173 99417173 1001 86380 86390 1
417362 99417362 1001 86380 86390 1
417403 99417403 1001 86380 86390 1
417491 99417491 1001 86380 86390 1
418323 99418323 1001 86380 86390 1
418881 99418881 1001 86380 86390 1
419017 99419017 1001 86380 86390 1
420147 99420147 1001 86380 86390 1
420302 99420302 1001 86380 86390 1
420170 99420170 1001 86380 86390 1
419458 99419458 1001 86380 86390 1
419441 99419441 1001 86380 86390 1
420490 99420490 1001 86380 86390 1
420764 99420764 1001 86380 86390 1
421814 99421814 1001 86380 86390 1
421642 99421642 1001 86380 86390 1
421281 99421281 1001 86380 86390 1
421382 99421382 1001 86380 86390 1
421653 99421653 1001 86380 86390 1
420944 99420944 1001 86380 86390 1
422132 99422132 1001 86380 86390 1
422136 99422136 1001 86380 86390 1
423111 99423111 1001 86380 86390 1
423227 99423227 1001 86380 86390 1
422949 99422949 1001 86380 86390 1
423189 99423189 1001 86380 86390 1
423840 99423840 1001 86380 86390 1
425148 99425148 1001 86380 86390 1
425338 99425338 1001 86380 86390 1
425319 99425319 1001 86380 86390 1
424790 99424790 1001 86380 86390 1
424945 99424945 1001 86380 86390 1
424590 99424590 1001 86380 86390 1
424368 99424368 1001 86380 86390 1
424215 99424215 1001 86380 86390 1
424254 99424254 1001 86380 86390 1
426996 99426996 1001 86380 86390 1
426712 99426712 1001 86380 86390 1
427430 99427430 1001 86380 86390 1
428632 99428632 1001 86380 86390 1
428695 99428695 1001 86380 86390 1
428124 99428124 1001 86380 86390 1
428325 99428325 1001 86380 86390 1
428087 99428087 1001 86380 86390 1
427897 99427897 1001 86380 86390 1
427532 99427532 1001 86380 86390 1
427699 99427699 1001 86380 86390 1
428949 99428949 1001 86380 86390 1
430069 99430069 1001 86380 86390 1
430146 99430146 1001 86380 86390 1
430080 99430080 1001 86380 86390 1
430007 99430007 1001 86380 86390 1
430293 99430293 1001 86380 86390 1
429776 99429776 1001 86380 86390 1
429761 99429761 1001 86380 86390 1
429701 99429701 1001 86380 86390 1
429745 99429745 1001 86380 86390 1
429629 99429629 1001 86380 86390 1
429262 99429262 1001 86380 86390 1
430641 99430641 1001 86380 86390 1
430515 99430515 1001 86380 86390 1
431973 99431973 1001 86380 86390 1
431609 99431609 1001 86380 86390 1
433642 99433642 1001 86380 86390 1
433361 99433361 1001 86380 86390 1
432878 99432878 1001 86380 86390 1
432777 99432777 1001 86380 86390 1
432712 99432712 1001 86380 86390 1
433996 99433996 1001 86380 86390 1
434023 99434023 1001 86380 86390 1
433899 99433899 1001 86380 86390 1
435169 99435169 1001 86380 86390 1
434221 99434221 1001 86380 86390 1
434419 99434419 1001 86380 86390 1
435550 99435550 1001 86380 86390 1
435680 99435680 1001 86380 86390 1
436919 99436919 1001 86380 86390 1
437090 99437090 1001 86380 86390 1
436819 99436819 1001 86380 86390 1
436824 99436824 1001 86380 86390 1
436975 99436975 1001 86380 86390 1
436637 99436637 1001 86380 86390 1
436394 99436394 1001 86380 86390 1
436066 99436066 1001 86380 86390 1
436011 99436011 1001 86380 86390 1
436191 99436191 1001 86380 86390 1
437240 99437240 1001 86380 86390 1
437252 99437252 1001 86380 86390 1
300549 99300549 1001 86380 86390 1
300515 99300515 1001 86380 86390 1
300923 99300923 1001 86380 86390 1
300815 99300815 1001 86380 86390 1
301158 99301158 1001 86380 86390 1
300962 99300962 1001 86380 86390 1
301080 99301080 1001 86380 86390 1
301136 99301136 1001 86380 86390 1
301561 99301561 1001 86380 86390 1
301628 99301628 1001 86380 86390 1
302336 99302336 1001 86380 86390 1
302046 99302046 1001 86380 86390 1
302064 99302064 1001 86380 86390 1
302158 99302158 1001 86380 86390 1
301858 99301858 1001 86380 86390 1
302434 99302434 1001 86380 86390 1
302440 99302440 1001 86380 86390 1
303051 99303051 1001 86380 86390 1
302988 99302988 1001 86380 86390 1
302798 99302798 1001 86380 86390 1
302892 99302892 1001 86380 86390 1
302671 99302671 1001 86380 86390 1
303307 99303307 1001 86380 86390 1
303322 99303322 1001 86380 86390 1
303400 99303400 1001 86380 86390 1
303854 99303854 1001 86380 86390 1
303859 99303859 1001 86380 86390 1
303699 99303699 1001 86380 86390 1
303517 99303517 1001 86380 86390 1
303469 99303469 1001 86380 86390 1
303524 99303524 1001 86380 86390 1
304122 99304122 1001 86380 86390 1
304123 99304123 1001 86380 86390 1
304145 99304145 1001 86380 86390 1
304408 99304408 1001 86380 86390 1
304334 99304334 1001 86380 86390 1
304361 99304361 1001 86380 86390 1
304430 99304430 1001 86380 86390 1
304289 99304289 1001 86380 86390 1
305051 99305051 1001 86380 86390 1
304889 99304889 1001 86380 86390 1
305594 99305594 1001 86380 86390 1
305398 99305398 1001 86380 86390 1
305323 99305323 1001 86380 86390 1
305259 99305259 1001 86380 86390 1
305140 99305140 1001 86380 86390 1
500033 99500033 1001 86380 86390 1
500713 99500713 1001 86380 86390 1
500637 99500637 1001 86380 86390 1
500512 99500512 1001 86380 86390 1
500247 99500247 1001 86380 86390 1
500229 99500229 1001 86380 86390 1
500255 99500255 1001 86380 86390 1
500926 99500926 1001 86380 86390 1
501558 99501558 1001 86380 86390 1
501306 99501306 1001 86380 86390 1
501359 99501359 1001 86380 86390 1
501822 99501822 1001 86380 86390 1
501719 99501719 1001 86380 86390 1
502145 99502145 1001 86380 86390 1
502120 99502120 1001 86380 86390 1
502136 99502136 1001 86380 86390 1
501909 99501909 1001 86380 86390 1
501962 99501962 1001 86380 86390 1
502002 99502002 1001 86380 86390 1
501855 99501855 1001 86380 86390 1
502606 99502606 1001 86380 86390 1
502573 99502573 1001 86380 86390 1
502590 99502590 1001 86380 86390 1
503035 99503035 1001 86380 86390 1
502826 99502826 1001 86380 86390 1
503425 99503425 1001 86380 86390 1
503867 99503867 1001 86380 86390 1
503588 99503588 1001 86380 86390 1
503558 99503558 1001 86380 86390 1
503625 99503625 1001 86380 86390 1
504544 99504544 1001 86380 86390 1
504574 99504574 1001 86380 86390 1
504471 99504471 1001 86380 86390 1
505023 99505023 1001 86380 86390 1
505769 99505769 1001 86380 86390 1
505607 99505607 1001 86380 86390 1
505182 99505182 1001 86380 86390 1
505773 99505773 1001 86380 86390 1
506571 99506571 1001 86380 86390 1
506436 99506436 1001 86380 86390 1
506374 99506374 1001 86380 86390 1
505979 99505979 1001 86380 86390 1
506128 99506128 1001 86380 86390 1
506780 99506780 1001 86380 86390 1
506629 99506629 1001 86380 86390 1
507385 99507385 1001 86380 86390 1
507230 99507230 1001 86380 86390 1
507402 99507402 1001 86380 86390 1
507276 99507276 1001 86380 86390 1
506991 99506991 1001 86380 86390 1
506992 99506992 1001 86380 86390 1
506980 99506980 1001 86380 86390 1
507467 99507467 1001 86380 86390 1
508120 99508120 1001 86380 86390 1
508175 99508175 1001 86380 86390 1
508230 99508230 1001 86380 86390 1
508065 99508065 1001 86380 86390 1
507838 99507838 1001 86380 86390 1
507909 99507909 1001 86380 86390 1
507746 99507746 1001 86380 86390 1
507773 99507773 1001 86380 86390 1
507717 99507717 1001 86380 86390 1
508407 99508407 1001 86380 86390 1
508321 99508321 1001 86380 86390 1
508935 99508935 1001 86380 86390 1
508891 99508891 1001 86380 86390 1
508726 99508726 1001 86380 86390 1
508765 99508765 1001 86380 86390 1
508856 99508856 1001 86380 86390 1
508756 99508756 1001 86380 86390 1
508718 99508718 1001 86380 86390 1
508652 99508652 1001 86380 86390 1
508640 99508640 1001 86380 86390 1
509271 99509271 1001 86380 86390 1
509092 99509092 1001 86380 86390 1
509080 99509080 1001 86380 86390 1
509095 99509095 1001 86380 86390 1
509898 99509898 1001 86380 86390 1
509491 99509491 1001 86380 86390 1
509504 99509504 1001 86380 86390 1
509610 99509610 1001 86380 86390 1
509560 99509560 1001 86380 86390 1
509537 99509537 1001 86380 86390 1
509564 99509564 1001 86380 86390 1
509336 99509336 1001 86380 86390 1
509311 99509311 1001 86380 86390 1
510094 99510094 1001 86380 86390 1
510030 99510030 1001 86380 86390 1
509967 99509967 1001 86380 86390 1
510072 99510072 1001 86380 86390 1
510099 99510099 1001 86380 86390 1
510025 99510025 1001 86380 86390 1
510551 99510551 1001 86380 86390 1
510616 99510616 1001 86380 86390 1
510658 99510658 1001 86380 86390 1
510594 99510594 1001 86380 86390 1
510713 99510713 1001 86380 86390 1
510443 99510443 1001 86380 86390 1
510206 99510206 1001 86380 86390 1
510311 99510311 1001 86380 86390 1
510859 99510859 1001 86380 86390 1
510771 99510771 1001 86380 86390 1
510915 99510915 1001 86380 86390 1
511348 99511348 1001 86380 86390 1
511036 99511036 1001 86380 86390 1
511563 99511563 1001 86380 86390 1
511710 99511710 1001 86380 86390 1
512212 99512212 1001 86380 86390 1
512264 99512264 1001 86380 86390 1
512227 99512227 1001 86380 86390 1
512185 99512185 1001 86380 86390 1
512078 99512078 1001 86380 86390 1
511865 99511865 1001 86380 86390 1
511881 99511881 1001 86380 86390 1
511872 99511872 1001 86380 86390 1
512410 99512410 1001 86380 86390 1
512475 99512475 1001 86380 86390 1
512386 99512386 1001 86380 86390 1
513082 99513082 1001 86380 86390 1
512923 99512923 1001 86380 86390 1
512715 99512715 1001 86380 86390 1
512664 99512664 1001 86380 86390 1
512671 99512671 1001 86380 86390 1
514029 99514029 1001 86380 86390 1
514682 99514682 1001 86380 86390 1
514736 99514736 1001 86380 86390 1
514279 99514279 1001 86380 86390 1
514862 99514862 1001 86380 86390 1
515302 99515302 1001 86380 86390 1
515227 99515227 1001 86380 86390 1
515241 99515241 1001 86380 86390 1
515230 99515230 1001 86380 86390 1
515866 99515866 1001 86380 86390 1
516307 99516307 1001 86380 86390 1
516451 99516451 1001 86380 86390 1
516291 99516291 1001 86380 86390 1
517197 99517197 1001 86380 86390 1
516954 99516954 1001 86380 86390 1
517006 99517006 1001 86380 86390 1
516859 99516859 1001 86380 86390 1
517425 99517425 1001 86380 86390 1
517367 99517367 1001 86380 86390 1
517435 99517435 1001 86380 86390 1
517968 99517968 1001 86380 86390 1
517650 99517650 1001 86380 86390 1
518916 99518916 1001 86380 86390 1
518978 99518978 1001 86380 86390 1
518984 99518984 1001 86380 86390 1
518758 99518758 1001 86380 86390 1
518733 99518733 1001 86380 86390 1
518736 99518736 1001 86380 86390 1
518665 99518665 1001 86380 86390 1
518539 99518539 1001 86380 86390 1
519117 99519117 1001 86380 86390 1
519113 99519113 1001 86380 86390 1
519649 99519649 1001 86380 86390 1
519709 99519709 1001 86380 86390 1
519521 99519521 1001 86380 86390 1
519524 99519524 1001 86380 86390 1
519578 99519578 1001 86380 86390 1
519556 99519556 1001 86380 86390 1
519312 99519312 1001 86380 86390 1
519315 99519315 1001 86380 86390 1
519915 99519915 1001 86380 86390 1
520617 99520617 1001 86380 86390 1
520481 99520481 1001 86380 86390 1
520549 99520549 1001 86380 86390 1
520361 99520361 1001 86380 86390 1
520286 99520286 1001 86380 86390 1
520125 99520125 1001 86380 86390 1
520845 99520845 1001 86380 86390 1
520716 99520716 1001 86380 86390 1
520707 99520707 1001 86380 86390 1
520824 99520824 1001 86380 86390 1
521274 99521274 1001 86380 86390 1
521277 99521277 1001 86380 86390 1
521393 99521393 1001 86380 86390 1
521092 99521092 1001 86380 86390 1
521494 99521494 1001 86380 86390 1
522023 99522023 1001 86380 86390 1
522014 99522014 1001 86380 86390 1
521687 99521687 1001 86380 86390 1
522414 99522414 1001 86380 86390 1
522952 99522952 1001 86380 86390 1
522936 99522936 1001 86380 86390 1
522591 99522591 1001 86380 86390 1
523124 99523124 1001 86380 86390 1
523829 99523829 1001 86380 86390 1
523925 99523925 1001 86380 86390 1
523864 99523864 1001 86380 86390 1
523815 99523815 1001 86380 86390 1
523597 99523597 1001 86380 86390 1
523701 99523701 1001 86380 86390 1
523522 99523522 1001 86380 86390 1
523461 99523461 1001 86380 86390 1
524137 99524137 1001 86380 86390 1
524014 99524014 1001 86380 86390 1
524430 99524430 1001 86380 86390 1
524936 99524936 1001 86380 86390 1
525524 99525524 1001 86380 86390 1
525367 99525367 1001 86380 86390 1
525196 99525196 1001 86380 86390 1
526163 99526163 1001 86380 86390 1
526047 99526047 1001 86380 86390 1
525933 99525933 1001 86380 86390 1
527089 99527089 1001 86380 86390 1
527205 99527205 1001 86380 86390 1
526869 99526869 1001 86380 86390 1
526910 99526910 1001 86380 86390 1
526859 99526859 1001 86380 86390 1
526847 99526847 1001 86380 86390 1
526708 99526708 1001 86380 86390 1
526801 99526801 1001 86380 86390 1
527394 99527394 1001 86380 86390 1
527399 99527399 1001 86380 86390 1
527256 99527256 1001 86380 86390 1
527297 99527297 1001 86380 86390 1
527844 99527844 1001 86380 86390 1
527845 99527845 1001 86380 86390 1
527812 99527812 1001 86380 86390 1
527737 99527737 1001 86380 86390 1
527537 99527537 1001 86380 86390 1
527631 99527631 1001 86380 86390 1
528184 99528184 1001 86380 86390 1
528815 99528815 1001 86380 86390 1
528713 99528713 1001 86380 86390 1
528897 99528897 1001 86380 86390 1
528586 99528586 1001 86380 86390 1
528601 99528601 1001 86380 86390 1
528466 99528466 1001 86380 86390 1
528935 99528935 1001 86380 86390 1
529319 99529319 1001 86380 86390 1
529280 99529280 1001 86380 86390 1
530445 99530445 1001 86380 86390 1
530168 99530168 1001 86380 86390 1
530182 99530182 1001 86380 86390 1
530208 99530208 1001 86380 86390 1
530333 99530333 1001 86380 86390 1
529961 99529961 1001 86380 86390 1
530085 99530085 1001 86380 86390 1
530111 99530111 1001 86380 86390 1
530662 99530662 1001 86380 86390 1
530638 99530638 1001 86380 86390 1
531266 99531266 1001 86380 86390 1
531207 99531207 1001 86380 86390 1
531142 99531142 1001 86380 86390 1
530903 99530903 1001 86380 86390 1
530789 99530789 1001 86380 86390 1
530765 99530765 1001 86380 86390 1
531463 99531463 1001 86380 86390 1
532139 99532139 1001 86380 86390 1
531991 99531991 1001 86380 86390 1
531841 99531841 1001 86380 86390 1
531678 99531678 1001 86380 86390 1
532388 99532388 1001 86380 86390 1
532208 99532208 1001 86380 86390 1
532224 99532224 1001 86380 86390 1
532946 99532946 1001 86380 86390 1
532557 99532557 1001 86380 86390 1
532496 99532496 1001 86380 86390 1
532461 99532461 1001 86380 86390 1
532474 99532474 1001 86380 86390 1
533145 99533145 1001 86380 86390 1
533691 99533691 1001 86380 86390 1
533747 99533747 1001 86380 86390 1
533712 99533712 1001 86380 86390 1
533392 99533392 1001 86380 86390 1
533316 99533316 1001 86380 86390 1
534492 99534492 1001 86380 86390 1
534487 99534487 1001 86380 86390 1
534617 99534617 1001 86380 86390 1
534630 99534630 1001 86380 86390 1
534354 99534354 1001 86380 86390 1
534080 99534080 1001 86380 86390 1
534173 99534173 1001 86380 86390 1
534856 99534856 1001 86380 86390 1
534810 99534810 1001 86380 86390 1
535364 99535364 1001 86380 86390 1
535418 99535418 1001 86380 86390 1
535254 99535254 1001 86380 86390 1
534891 99534891 1001 86380 86390 1
535090 99535090 1001 86380 86390 1
535534 99535534 1001 86380 86390 1
535632 99535632 1001 86380 86390 1
535699 99535699 1001 86380 86390 1
536266 99536266 1001 86380 86390 1
535844 99535844 1001 86380 86390 1
537136 99537136 1001 86380 86390 1
536712 99536712 1001 86380 86390 1
536639 99536639 1001 86380 86390 1
537350 99537350 1001 86380 86390 1
537784 99537784 1001 86380 86390 1
537558 99537558 1001 86380 86390 1
538140 99538140 1001 86380 86390 1
538168 99538168 1001 86380 86390 1
538633 99538633 1001 86380 86390 1
539638 99539638 1001 86380 86390 1
539436 99539436 1001 86380 86390 1
539283 99539283 1001 86380 86390 1
540465 99540465 1001 86380 86390 1
540391 99540391 1001 86380 86390 1
540306 99540306 1001 86380 86390 1
540204 99540204 1001 86380 86390 1
539931 99539931 1001 86380 86390 1
539882 99539882 1001 86380 86390 1
540620 99540620 1001 86380 86390 1
540649 99540649 1001 86380 86390 1
540498 99540498 1001 86380 86390 1
541264 99541264 1001 86380 86390 1
541172 99541172 1001 86380 86390 1
540912 99540912 1001 86380 86390 1
540845 99540845 1001 86380 86390 1
540871 99540871 1001 86380 86390 1
541487 99541487 1001 86380 86390 1
541360 99541360 1001 86380 86390 1
541325 99541325 1001 86380 86390 1
541365 99541365 1001 86380 86390 1
541945 99541945 1001 86380 86390 1
542100 99542100 1001 86380 86390 1
541867 99541867 1001 86380 86390 1
542160 99542160 1001 86380 86390 1
542945 99542945 1001 86380 86390 1
542820 99542820 1001 86380 86390 1
542873 99542873 1001 86380 86390 1
542862 99542862 1001 86380 86390 1
542715 99542715 1001 86380 86390 1
542738 99542738 1001 86380 86390 1
542492 99542492 1001 86380 86390 1
543007 99543007 1001 86380 86390 1
543087 99543087 1001 86380 86390 1
543057 99543057 1001 86380 86390 1
543684 99543684 1001 86380 86390 1
543541 99543541 1001 86380 86390 1
543376 99543376 1001 86380 86390 1
543468 99543468 1001 86380 86390 1
543536 99543536 1001 86380 86390 1
543295 99543295 1001 86380 86390 1
543182 99543182 1001 86380 86390 1
543888 99543888 1001 86380 86390 1
543845 99543845 1001 86380 86390 1
544433 99544433 1001 86380 86390 1
544580 99544580 1001 86380 86390 1
544189 99544189 1001 86380 86390 1
544350 99544350 1001 86380 86390 1
543999 99543999 1001 86380 86390 1
544103 99544103 1001 86380 86390 1
544728 99544728 1001 86380 86390 1
422149 677 1001 73620 75057 1
400354 99400354 1001 86380 86390 1
400506 99400506 1001 86380 86390 1
400719 99400719 1001 86380 86390 1
401136 99401136 1001 86380 86390 1
401661 99401661 1001 86380 86390 1
401604 99401604 1001 86380 86390 1
402125 99402125 1001 86380 86390 1
402325 99402325 1001 86380 86390 1
402376 99402376 1001 86380 86390 1
402657 99402657 1001 86380 86390 1
402635 99402635 1001 86380 86390 1
402738 99402738 1001 86380 86390 1
403006 99403006 1001 86380 86390 1
403201 99403201 1001 86380 86390 1
403805 99403805 1001 86380 86390 1
403872 99403872 1001 86380 86390 1
403943 99403943 1001 86380 86390 1
403968 99403968 1001 86380 86390 1
404639 99404639 1001 86380 86390 1
404973 99404973 1001 86380 86390 1
404929 99404929 1001 86380 86390 1
405210 99405210 1001 86380 86390 1
405423 99405423 1001 86380 86390 1
405420 99405420 1001 86380 86390 1
405535 99405535 1001 86380 86390 1
405885 99405885 1001 86380 86390 1
406621 99406621 1001 86380 86390 1
406981 99406981 1001 86380 86390 1
407095 99407095 1001 86380 86390 1
407052 99407052 1001 86380 86390 1
407439 99407439 1001 86380 86390 1
407469 99407469 1001 86380 86390 1
407670 99407670 1001 86380 86390 1
408371 99408371 1001 86380 86390 1
408529 99408529 1001 86380 86390 1
408940 99408940 1001 86380 86390 1
409008 99409008 1001 86380 86390 1
409377 99409377 1001 86380 86390 1
409466 99409466 1001 86380 86390 1
409477 99409477 1001 86380 86390 1
409560 99409560 1001 86380 86390 1
409577 99409577 1001 86380 86390 1
409598 99409598 1001 86380 86390 1
410117 99410117 1001 86380 86390 1
410364 99410364 1001 86380 86390 1
410330 99410330 1001 86380 86390 1
410653 99410653 1001 86380 86390 1
411338 99411338 1001 86380 86390 1
411504 99411504 1001 86380 86390 1
411464 99411464 1001 86380 86390 1
411782 99411782 1001 86380 86390 1
413477 99413477 1001 86380 86390 1
413306 99413306 1001 86380 86390 1
413508 99413508 1001 86380 86390 1
413225 99413225 1001 86380 86390 1
413255 99413255 1001 86380 86390 1
412950 99412950 1001 86380 86390 1
412528 99412528 1001 86380 86390 1
412646 99412646 1001 86380 86390 1
414040 99414040 1001 86380 86390 1
414067 99414067 1001 86380 86390 1
413794 99413794 1001 86380 86390 1
413743 99413743 1001 86380 86390 1
415191 99415191 1001 86380 86390 1
414617 99414617 1001 86380 86390 1
414909 99414909 1001 86380 86390 1
414735 99414735 1001 86380 86390 1
414372 99414372 1001 86380 86390 1
415574 99415574 1001 86380 86390 1
415325 99415325 1001 86380 86390 1
416943 99416943 1001 86380 86390 1
416776 99416776 1001 86380 86390 1
416348 99416348 1001 86380 86390 1
416483 99416483 1001 86380 86390 1
416085 99416085 1001 86380 86390 1
415915 99415915 1001 86380 86390 1
416020 99416020 1001 86380 86390 1
415775 99415775 1001 86380 86390 1
417522 99417522 1001 86380 86390 1
418595 99418595 1001 86380 86390 1
418734 99418734 1001 86380 86390 1
418558 99418558 1001 86380 86390 1
418221 99418221 1001 86380 86390 1
418209 99418209 1001 86380 86390 1
417757 99417757 1001 86380 86390 1
419107 99419107 1001 86380 86390 1
419137 99419137 1001 86380 86390 1
420152 99420152 1001 86380 86390 1
420279 99420279 1001 86380 86390 1
420089 99420089 1001 86380 86390 1
420438 99420438 1001 86380 86390 1
419987 99419987 1001 86380 86390 1
419267 99419267 1001 86380 86390 1
420499 99420499 1001 86380 86390 1
420697 99420697 1001 86380 86390 1
420456 99420456 1001 86380 86390 1
422065 99422065 1001 86380 86390 1
421564 99421564 1001 86380 86390 1
421065 99421065 1001 86380 86390 1
421190 99421190 1001 86380 86390 1
421246 99421246 1001 86380 86390 1
420846 99420846 1001 86380 86390 1
421163 99421163 1001 86380 86390 1
422272 99422272 1001 86380 86390 1
422378 99422378 1001 86380 86390 1
422554 99422554 1001 86380 86390 1
422917 99422917 1001 86380 86390 1
423914 99423914 1001 86380 86390 1
423983 99423983 1001 86380 86390 1
425255 99425255 1001 86380 86390 1
425176 99425176 1001 86380 86390 1
425282 99425282 1001 86380 86390 1
424736 99424736 1001 86380 86390 1
424915 99424915 1001 86380 86390 1
424487 99424487 1001 86380 86390 1
425619 99425619 1001 86380 86390 1
426746 99426746 1001 86380 86390 1
426885 99426885 1001 86380 86390 1
426366 99426366 1001 86380 86390 1
426659 99426659 1001 86380 86390 1
427241 99427241 1001 86380 86390 1
427358 99427358 1001 86380 86390 1
427378 99427378 1001 86380 86390 1
428364 99428364 1001 86380 86390 1
428101 99428101 1001 86380 86390 1
428221 99428221 1001 86380 86390 1
428053 99428053 1001 86380 86390 1
427653 99427653 1001 86380 86390 1
427654 99427654 1001 86380 86390 1
428774 99428774 1001 86380 86390 1
430283 99430283 1001 86380 86390 1
429976 99429976 1001 86380 86390 1
429981 99429981 1001 86380 86390 1
429693 99429693 1001 86380 86390 1
429245 99429245 1001 86380 86390 1
429228 99429228 1001 86380 86390 1
430432 99430432 1001 86380 86390 1
431675 99431675 1001 86380 86390 1
431889 99431889 1001 86380 86390 1
431927 99431927 1001 86380 86390 1
431363 99431363 1001 86380 86390 1
430980 99430980 1001 86380 86390 1
430851 99430851 1001 86380 86390 1
430930 99430930 1001 86380 86390 1
432098 99432098 1001 86380 86390 1
432438 99432438 1001 86380 86390 1
432445 99432445 1001 86380 86390 1
433586 99433586 1001 86380 86390 1
433577 99433577 1001 86380 86390 1
432977 99432977 1001 86380 86390 1
432831 99432831 1001 86380 86390 1
434106 99434106 1001 86380 86390 1
435306 99435306 1001 86380 86390 1
435406 99435406 1001 86380 86390 1
434679 99434679 1001 86380 86390 1
434386 99434386 1001 86380 86390 1
434148 99434148 1001 86380 86390 1
434415 99434415 1001 86380 86390 1
435701 99435701 1001 86380 86390 1
435536 99435536 1001 86380 86390 1
436854 99436854 1001 86380 86390 1
437004 99437004 1001 86380 86390 1
437048 99437048 1001 86380 86390 1
436402 99436402 1001 86380 86390 1
436651 99436651 1001 86380 86390 1
436378 99436378 1001 86380 86390 1
436678 99436678 1001 86380 86390 1
436679 99436679 1001 86380 86390 1
300267 99300267 1001 86380 86390 1
300285 99300285 1001 86380 86390 1
300847 99300847 1001 86380 86390 1
300799 99300799 1001 86380 86390 1
301337 99301337 1001 86380 86390 1
301024 99301024 1001 86380 86390 1
301576 99301576 1001 86380 86390 1
302288 99302288 1001 86380 86390 1
302376 99302376 1001 86380 86390 1
302153 99302153 1001 86380 86390 1
301934 99301934 1001 86380 86390 1
303176 99303176 1001 86380 86390 1
303009 99303009 1001 86380 86390 1
302993 99302993 1001 86380 86390 1
302766 99302766 1001 86380 86390 1
303934 99303934 1001 86380 86390 1
303763 99303763 1001 86380 86390 1
303544 99303544 1001 86380 86390 1
303616 99303616 1001 86380 86390 1
303553 99303553 1001 86380 86390 1
304146 99304146 1001 86380 86390 1
304064 99304064 1001 86380 86390 1
304659 99304659 1001 86380 86390 1
304651 99304651 1001 86380 86390 1
304250 99304250 1001 86380 86390 1
305564 99305564 1001 86380 86390 1
305567 99305567 1001 86380 86390 1
305186 99305186 1001 86380 86390 1
305076 99305076 1001 86380 86390 1
500007 99500007 1001 86380 86390 1
500072 99500072 1001 86380 86390 1
500799 99500799 1001 86380 86390 1
500473 99500473 1001 86380 86390 1
500577 99500577 1001 86380 86390 1
500205 99500205 1001 86380 86390 1
500262 99500262 1001 86380 86390 1
500856 99500856 1001 86380 86390 1
501524 99501524 1001 86380 86390 1
501629 99501629 1001 86380 86390 1
501317 99501317 1001 86380 86390 1
501350 99501350 1001 86380 86390 1
501363 99501363 1001 86380 86390 1
501103 99501103 1001 86380 86390 1
501227 99501227 1001 86380 86390 1
502389 99502389 1001 86380 86390 1
502326 99502326 1001 86380 86390 1
502394 99502394 1001 86380 86390 1
502293 99502293 1001 86380 86390 1
502321 99502321 1001 86380 86390 1
502072 99502072 1001 86380 86390 1
502659 99502659 1001 86380 86390 1
502610 99502610 1001 86380 86390 1
503278 99503278 1001 86380 86390 1
503186 99503186 1001 86380 86390 1
502775 99502775 1001 86380 86390 1
503318 99503318 1001 86380 86390 1
503488 99503488 1001 86380 86390 1
503374 99503374 1001 86380 86390 1
503837 99503837 1001 86380 86390 1
503815 99503815 1001 86380 86390 1
503820 99503820 1001 86380 86390 1
504209 99504209 1001 86380 86390 1
504140 99504140 1001 86380 86390 1
504626 99504626 1001 86380 86390 1
505097 99505097 1001 86380 86390 1
505681 99505681 1001 86380 86390 1
505683 99505683 1001 86380 86390 1
505422 99505422 1001 86380 86390 1
505448 99505448 1001 86380 86390 1
505356 99505356 1001 86380 86390 1
505898 99505898 1001 86380 86390 1
505834 99505834 1001 86380 86390 1
505925 99505925 1001 86380 86390 1
505866 99505866 1001 86380 86390 1
506534 99506534 1001 86380 86390 1
506288 99506288 1001 86380 86390 1
506367 99506367 1001 86380 86390 1
506385 99506385 1001 86380 86390 1
506693 99506693 1001 86380 86390 1
506735 99506735 1001 86380 86390 1
507359 99507359 1001 86380 86390 1
507321 99507321 1001 86380 86390 1
507232 99507232 1001 86380 86390 1
507323 99507323 1001 86380 86390 1
507277 99507277 1001 86380 86390 1
507239 99507239 1001 86380 86390 1
507142 99507142 1001 86380 86390 1
507172 99507172 1001 86380 86390 1
507082 99507082 1001 86380 86390 1
507086 99507086 1001 86380 86390 1
506891 99506891 1001 86380 86390 1
507487 99507487 1001 86380 86390 1
507604 99507604 1001 86380 86390 1
508045 99508045 1001 86380 86390 1
508258 99508258 1001 86380 86390 1
508453 99508453 1001 86380 86390 1
508304 99508304 1001 86380 86390 1
509012 99509012 1001 86380 86390 1
508829 99508829 1001 86380 86390 1
508462 99508462 1001 86380 86390 1
509176 99509176 1001 86380 86390 1
509827 99509827 1001 86380 86390 1
509493 99509493 1001 86380 86390 1
509973 99509973 1001 86380 86390 1
510692 99510692 1001 86380 86390 1
510384 99510384 1001 86380 86390 1
510238 99510238 1001 86380 86390 1
510282 99510282 1001 86380 86390 1
510310 99510310 1001 86380 86390 1
510925 99510925 1001 86380 86390 1
511518 99511518 1001 86380 86390 1
511375 99511375 1001 86380 86390 1
511380 99511380 1001 86380 86390 1
511000 99511000 1001 86380 86390 1
511079 99511079 1001 86380 86390 1
511119 99511119 1001 86380 86390 1
510979 99510979 1001 86380 86390 1
512269 99512269 1001 86380 86390 1
512135 99512135 1001 86380 86390 1
511994 99511994 1001 86380 86390 1
511988 99511988 1001 86380 86390 1
512043 99512043 1001 86380 86390 1
511901 99511901 1001 86380 86390 1
511937 99511937 1001 86380 86390 1
513012 99513012 1001 86380 86390 1
513054 99513054 1001 86380 86390 1
513071 99513071 1001 86380 86390 1
513020 99513020 1001 86380 86390 1
513048 99513048 1001 86380 86390 1
512856 99512856 1001 86380 86390 1
512727 99512727 1001 86380 86390 1
512673 99512673 1001 86380 86390 1
512674 99512674 1001 86380 86390 1
512596 99512596 1001 86380 86390 1
513304 99513304 1001 86380 86390 1
513995 99513995 1001 86380 86390 1
514021 99514021 1001 86380 86390 1
513787 99513787 1001 86380 86390 1
513741 99513741 1001 86380 86390 1
513786 99513786 1001 86380 86390 1
513510 99513510 1001 86380 86390 1
514185 99514185 1001 86380 86390 1
514130 99514130 1001 86380 86390 1
514721 99514721 1001 86380 86390 1
514761 99514761 1001 86380 86390 1
514700 99514700 1001 86380 86390 1
514552 99514552 1001 86380 86390 1
514255 99514255 1001 86380 86390 1
514313 99514313 1001 86380 86390 1
515061 99515061 1001 86380 86390 1
514913 99514913 1001 86380 86390 1
514953 99514953 1001 86380 86390 1
514931 99514931 1001 86380 86390 1
515247 99515247 1001 86380 86390 1
516464 99516464 1001 86380 86390 1
515980 99515980 1001 86380 86390 1
515891 99515891 1001 86380 86390 1
515905 99515905 1001 86380 86390 1
516049 99516049 1001 86380 86390 1
515972 99515972 1001 86380 86390 1
517313 99517313 1001 86380 86390 1
517316 99517316 1001 86380 86390 1
517243 99517243 1001 86380 86390 1
516937 99516937 1001 86380 86390 1
517016 99517016 1001 86380 86390 1
517056 99517056 1001 86380 86390 1
516933 99516933 1001 86380 86390 1
516832 99516832 1001 86380 86390 1
516808 99516808 1001 86380 86390 1
516722 99516722 1001 86380 86390 1
516852 99516852 1001 86380 86390 1
517387 99517387 1001 86380 86390 1
517530 99517530 1001 86380 86390 1
517349 99517349 1001 86380 86390 1
517356 99517356 1001 86380 86390 1
518157 99518157 1001 86380 86390 1
518254 99518254 1001 86380 86390 1
518322 99518322 1001 86380 86390 1
518887 99518887 1001 86380 86390 1
518590 99518590 1001 86380 86390 1
518595 99518595 1001 86380 86390 1
518575 99518575 1001 86380 86390 1
518446 99518446 1001 86380 86390 1
518547 99518547 1001 86380 86390 1
518997 99518997 1001 86380 86390 1
519672 99519672 1001 86380 86390 1
519686 99519686 1001 86380 86390 1
519753 99519753 1001 86380 86390 1
519809 99519809 1001 86380 86390 1
519461 99519461 1001 86380 86390 1
519438 99519438 1001 86380 86390 1
519361 99519361 1001 86380 86390 1
519381 99519381 1001 86380 86390 1
520451 99520451 1001 86380 86390 1
520398 99520398 1001 86380 86390 1
520261 99520261 1001 86380 86390 1
520152 99520152 1001 86380 86390 1
520036 99520036 1001 86380 86390 1
520668 99520668 1001 86380 86390 1
520923 99520923 1001 86380 86390 1
520950 99520950 1001 86380 86390 1
520927 99520927 1001 86380 86390 1
521048 99521048 1001 86380 86390 1
520846 99520846 1001 86380 86390 1
521539 99521539 1001 86380 86390 1
522135 99522135 1001 86380 86390 1
522162 99522162 1001 86380 86390 1
521700 99521700 1001 86380 86390 1
521702 99521702 1001 86380 86390 1
522337 99522337 1001 86380 86390 1
523043 99523043 1001 86380 86390 1
522503 99522503 1001 86380 86390 1
522535 99522535 1001 86380 86390 1
523757 99523757 1001 86380 86390 1
523688 99523688 1001 86380 86390 1
523627 99523627 1001 86380 86390 1
523672 99523672 1001 86380 86390 1
523364 99523364 1001 86380 86390 1
524551 99524551 1001 86380 86390 1
524542 99524542 1001 86380 86390 1
524184 99524184 1001 86380 86390 1
524853 99524853 1001 86380 86390 1
525465 99525465 1001 86380 86390 1
525039 99525039 1001 86380 86390 1
525750 99525750 1001 86380 86390 1
526264 99526264 1001 86380 86390 1
525937 99525937 1001 86380 86390 1
525837 99525837 1001 86380 86390 1
525889 99525889 1001 86380 86390 1
527216 99527216 1001 86380 86390 1
526920 99526920 1001 86380 86390 1
526860 99526860 1001 86380 86390 1
527382 99527382 1001 86380 86390 1
527279 99527279 1001 86380 86390 1
527998 99527998 1001 86380 86390 1
528029 99528029 1001 86380 86390 1
528055 99528055 1001 86380 86390 1
527776 99527776 1001 86380 86390 1
527618 99527618 1001 86380 86390 1
527490 99527490 1001 86380 86390 1
528241 99528241 1001 86380 86390 1
528142 99528142 1001 86380 86390 1
528869 99528869 1001 86380 86390 1
528726 99528726 1001 86380 86390 1
528633 99528633 1001 86380 86390 1
528662 99528662 1001 86380 86390 1
528624 99528624 1001 86380 86390 1
528562 99528562 1001 86380 86390 1
528450 99528450 1001 86380 86390 1
528297 99528297 1001 86380 86390 1
528391 99528391 1001 86380 86390 1
529100 99529100 1001 86380 86390 1
529647 99529647 1001 86380 86390 1
529426 99529426 1001 86380 86390 1
529157 99529157 1001 86380 86390 1
530500 99530500 1001 86380 86390 1
530339 99530339 1001 86380 86390 1
530239 99530239 1001 86380 86390 1
530202 99530202 1001 86380 86390 1
530649 99530649 1001 86380 86390 1
530653 99530653 1001 86380 86390 1
530993 99530993 1001 86380 86390 1
531008 99531008 1001 86380 86390 1
531093 99531093 1001 86380 86390 1
531428 99531428 1001 86380 86390 1
531532 99531532 1001 86380 86390 1
531444 99531444 1001 86380 86390 1
531466 99531466 1001 86380 86390 1
531583 99531583 1001 86380 86390 1
532168 99532168 1001 86380 86390 1
532043 99532043 1001 86380 86390 1
532046 99532046 1001 86380 86390 1
532062 99532062 1001 86380 86390 1
531976 99531976 1001 86380 86390 1
531717 99531717 1001 86380 86390 1
531783 99531783 1001 86380 86390 1
531762 99531762 1001 86380 86390 1
532884 99532884 1001 86380 86390 1
532679 99532679 1001 86380 86390 1
532808 99532808 1001 86380 86390 1
533224 99533224 1001 86380 86390 1
533225 99533225 1001 86380 86390 1
533216 99533216 1001 86380 86390 1
533152 99533152 1001 86380 86390 1
533618 99533618 1001 86380 86390 1
533571 99533571 1001 86380 86390 1
533598 99533598 1001 86380 86390 1
534589 99534589 1001 86380 86390 1
534500 99534500 1001 86380 86390 1
534301 99534301 1001 86380 86390 1
534275 99534275 1001 86380 86390 1
534317 99534317 1001 86380 86390 1
534211 99534211 1001 86380 86390 1
534121 99534121 1001 86380 86390 1
534150 99534150 1001 86380 86390 1
534744 99534744 1001 86380 86390 1
534757 99534757 1001 86380 86390 1
534693 99534693 1001 86380 86390 1
535443 99535443 1001 86380 86390 1
535063 99535063 1001 86380 86390 1
534923 99534923 1001 86380 86390 1
534966 99534966 1001 86380 86390 1
535538 99535538 1001 86380 86390 1
535686 99535686 1001 86380 86390 1
536234 99536234 1001 86380 86390 1
536053 99536053 1001 86380 86390 1
535860 99535860 1001 86380 86390 1
535850 99535850 1001 86380 86390 1
536451 99536451 1001 86380 86390 1
536523 99536523 1001 86380 86390 1
536436 99536436 1001 86380 86390 1
537156 99537156 1001 86380 86390 1
536867 99536867 1001 86380 86390 1
536783 99536783 1001 86380 86390 1
536942 99536942 1001 86380 86390 1
536697 99536697 1001 86380 86390 1
536672 99536672 1001 86380 86390 1
536689 99536689 1001 86380 86390 1
536625 99536625 1001 86380 86390 1
537327 99537327 1001 86380 86390 1
537838 99537838 1001 86380 86390 1
537931 99537931 1001 86380 86390 1
537637 99537637 1001 86380 86390 1
537434 99537434 1001 86380 86390 1
537384 99537384 1001 86380 86390 1
537495 99537495 1001 86380 86390 1
538152 99538152 1001 86380 86390 1
538145 99538145 1001 86380 86390 1
538111 99538111 1001 86380 86390 1
538799 99538799 1001 86380 86390 1
538631 99538631 1001 86380 86390 1
538810 99538810 1001 86380 86390 1
538551 99538551 1001 86380 86390 1
538376 99538376 1001 86380 86390 1
538389 99538389 1001 86380 86390 1
538329 99538329 1001 86380 86390 1
538383 99538383 1001 86380 86390 1
539486 99539486 1001 86380 86390 1
539350 99539350 1001 86380 86390 1
539240 99539240 1001 86380 86390 1
539182 99539182 1001 86380 86390 1
539146 99539146 1001 86380 86390 1
540443 99540443 1001 86380 86390 1
540251 99540251 1001 86380 86390 1
540227 99540227 1001 86380 86390 1
540059 99540059 1001 86380 86390 1
540098 99540098 1001 86380 86390 1
540229 99540229 1001 86380 86390 1
539876 99539876 1001 86380 86390 1
539907 99539907 1001 86380 86390 1
540484 99540484 1001 86380 86390 1
540500 99540500 1001 86380 86390 1
540488 99540488 1001 86380 86390 1
541167 99541167 1001 86380 86390 1
541120 99541120 1001 86380 86390 1
541049 99541049 1001 86380 86390 1
540889 99540889 1001 86380 86390 1
540891 99540891 1001 86380 86390 1
540726 99540726 1001 86380 86390 1
540839 99540839 1001 86380 86390 1
541500 99541500 1001 86380 86390 1
541686 99541686 1001 86380 86390 1
542770 99542770 1001 86380 86390 1
542879 99542879 1001 86380 86390 1
542666 99542666 1001 86380 86390 1
542524 99542524 1001 86380 86390 1
542331 99542331 1001 86380 86390 1
543010 99543010 1001 86380 86390 1
543141 99543141 1001 86380 86390 1
543688 99543688 1001 86380 86390 1
543701 99543701 1001 86380 86390 1
543463 99543463 1001 86380 86390 1
543938 99543938 1001 86380 86390 1
543952 99543952 1001 86380 86390 1
543966 99543966 1001 86380 86390 1
543775 99543775 1001 86380 86390 1
544558 99544558 1001 86380 86390 1
544392 99544392 1001 86380 86390 1
544292 99544292 1001 86380 86390 1
544132 99544132 1001 86380 86390 1
544148 99544148 1001 86380 86390 1
407439 633 1001 59520 62097 1
400037 99400037 1001 86380 86390 1
400398 99400398 1001 86380 86390 1
400579 99400579 1001 86380 86390 1
400791 99400791 1001 86380 86390 1
400828 99400828 1001 86380 86390 1
401558 99401558 1001 86380 86390 1
401686 99401686 1001 86380 86390 1
402177 99402177 1001 86380 86390 1
402331 99402331 1001 86380 86390 1
402670 99402670 1001 86380 86390 1
402779 99402779 1001 86380 86390 1
402695 99402695 1001 86380 86390 1
403503 99403503 1001 86380 86390 1
404191 99404191 1001 86380 86390 1
404176 99404176 1001 86380 86390 1
404418 99404418 1001 86380 86390 1
404641 99404641 1001 86380 86390 1
404848 99404848 1001 86380 86390 1
405171 99405171 1001 86380 86390 1
405272 99405272 1001 86380 86390 1
405823 99405823 1001 86380 86390 1
405824 99405824 1001 86380 86390 1
406132 99406132 1001 86380 86390 1
406271 99406271 1001 86380 86390 1
406209 99406209 1001 86380 86390 1
406769 99406769 1001 86380 86390 1
406847 99406847 1001 86380 86390 1
407221 99407221 1001 86380 86390 1
407425 99407425 1001 86380 86390 1
407838 99407838 1001 86380 86390 1
407972 99407972 1001 86380 86390 1
408293 99408293 1001 86380 86390 1
408800 99408800 1001 86380 86390 1
408846 99408846 1001 86380 86390 1
408987 99408987 1001 86380 86390 1
409314 99409314 1001 86380 86390 1
409658 99409658 1001 86380 86390 1
409621 99409621 1001 86380 86390 1
409628 99409628 1001 86380 86390 1
409703 99409703 1001 86380 86390 1
409812 99409812 1001 86380 86390 1
410889 99410889 1001 86380 86390 1
410852 99410852 1001 86380 86390 1
412453 99412453 1001 86380 86390 1
413638 99413638 1001 86380 86390 1
412989 99412989 1001 86380 86390 1
412967 99412967 1001 86380 86390 1
413921 99413921 1001 86380 86390 1
414826 99414826 1001 86380 86390 1
414851 99414851 1001 86380 86390 1
414696 99414696 1001 86380 86390 1
414298 99414298 1001 86380 86390 1
414245 99414245 1001 86380 86390 1
414500 99414500 1001 86380 86390 1
415441 99415441 1001 86380 86390 1
416639 99416639 1001 86380 86390 1
416900 99416900 1001 86380 86390 1
416055 99416055 1001 86380 86390 1
417092 99417092 1001 86380 86390 1
417400 99417400 1001 86380 86390 1
417236 99417236 1001 86380 86390 1
417245 99417245 1001 86380 86390 1
417106 99417106 1001 86380 86390 1
417325 99417325 1001 86380 86390 1
417548 99417548 1001 86380 86390 1
418519 99418519 1001 86380 86390 1
418128 99418128 1001 86380 86390 1
418082 99418082 1001 86380 86390 1
418296 99418296 1001 86380 86390 1
418427 99418427 1001 86380 86390 1
417635 99417635 1001 86380 86390 1
419045 99419045 1001 86380 86390 1
420276 99420276 1001 86380 86390 1
420230 99420230 1001 86380 86390 1
419938 99419938 1001 86380 86390 1
419722 99419722 1001 86380 86390 1
420031 99420031 1001 86380 86390 1
420009 99420009 1001 86380 86390 1
419978 99419978 1001 86380 86390 1
421740 99421740 1001 86380 86390 1
421688 99421688 1001 86380 86390 1
422088 99422088 1001 86380 86390 1
421446 99421446 1001 86380 86390 1
421188 99421188 1001 86380 86390 1
421033 99421033 1001 86380 86390 1
423418 99423418 1001 86380 86390 1
423497 99423497 1001 86380 86390 1
423642 99423642 1001 86380 86390 1
423167 99423167 1001 86380 86390 1
423120 99423120 1001 86380 86390 1
422722 99422722 1001 86380 86390 1
422638 99422638 1001 86380 86390 1
422640 99422640 1001 86380 86390 1
422850 99422850 1001 86380 86390 1
422569 99422569 1001 86380 86390 1
423985 99423985 1001 86380 86390 1
424112 99424112 1001 86380 86390 1
425244 99425244 1001 86380 86390 1
424879 99424879 1001 86380 86390 1
424609 99424609 1001 86380 86390 1
424320 99424320 1001 86380 86390 1
425599 99425599 1001 86380 86390 1
426816 99426816 1001 86380 86390 1
426649 99426649 1001 86380 86390 1
426675 99426675 1001 86380 86390 1
426060 99426060 1001 86380 86390 1
426213 99426213 1001 86380 86390 1
428665 99428665 1001 86380 86390 1
428356 99428356 1001 86380 86390 1
428207 99428207 1001 86380 86390 1
427806 99427806 1001 86380 86390 1
428945 99428945 1001 86380 86390 1
428953 99428953 1001 86380 86390 1
429919 99429919 1001 86380 86390 1
429368 99429368 1001 86380 86390 1
429527 99429527 1001 86380 86390 1
429193 99429193 1001 86380 86390 1
432011 99432011 1001 86380 86390 1
431346 99431346 1001 86380 86390 1
430873 99430873 1001 86380 86390 1
430992 99430992 1001 86380 86390 1
430911 99430911 1001 86380 86390 1
433434 99433434 1001 86380 86390 1
433478 99433478 1001 86380 86390 1
432527 99432527 1001 86380 86390 1
432678 99432678 1001 86380 86390 1
432781 99432781 1001 86380 86390 1
432550 99432550 1001 86380 86390 1
434062 99434062 1001 86380 86390 1
434117 99434117 1001 86380 86390 1
433813 99433813 1001 86380 86390 1
433755 99433755 1001 86380 86390 1
435136 99435136 1001 86380 86390 1
435333 99435333 1001 86380 86390 1
435510 99435510 1001 86380 86390 1
435639 99435639 1001 86380 86390 1
436953 99436953 1001 86380 86390 1
436967 99436967 1001 86380 86390 1
436867 99436867 1001 86380 86390 1
436485 99436485 1001 86380 86390 1
436559 99436559 1001 86380 86390 1
436226 99436226 1001 86380 86390 1
436234 99436234 1001 86380 86390 1
300361 99300361 1001 86380 86390 1
300453 99300453 1001 86380 86390 1
300281 99300281 1001 86380 86390 1
300221 99300221 1001 86380 86390 1
301445 99301445 1001 86380 86390 1
301183 99301183 1001 86380 86390 1
301150 99301150 1001 86380 86390 1
301256 99301256 1001 86380 86390 1
300998 99300998 1001 86380 86390 1
301076 99301076 1001 86380 86390 1
300974 99300974 1001 86380 86390 1
300990 99300990 1001 86380 86390 1
301094 99301094 1001 86380 86390 1
300979 99300979 1001 86380 86390 1
301586 99301586 1001 86380 86390 1
302374 99302374 1001 86380 86390 1
302522 99302522 1001 86380 86390 1
303056 99303056 1001 86380 86390 1
302958 99302958 1001 86380 86390 1
302678 99302678 1001 86380 86390 1
302743 99302743 1001 86380 86390 1
303287 99303287 1001 86380 86390 1
303382 99303382 1001 86380 86390 1
303832 99303832 1001 86380 86390 1
304009 99304009 1001 86380 86390 1
303685 99303685 1001 86380 86390 1
303745 99303745 1001 86380 86390 1
303655 99303655 1001 86380 86390 1
303519 99303519 1001 86380 86390 1
304205 99304205 1001 86380 86390 1
304698 99304698 1001 86380 86390 1
304714 99304714 1001 86380 86390 1
304513 99304513 1001 86380 86390 1
304415 99304415 1001 86380 86390 1
305035 99305035 1001 86380 86390 1
305377 99305377 1001 86380 86390 1
305300 99305300 1001 86380 86390 1
305201 99305201 1001 86380 86390 1
500439 99500439 1001 86380 86390 1
500481 99500481 1001 86380 86390 1
500380 99500380 1001 86380 86390 1
500954 99500954 1001 86380 86390 1
501550 99501550 1001 86380 86390 1
501626 99501626 1001 86380 86390 1
501444 99501444 1001 86380 86390 1
501587 99501587 1001 86380 86390 1
501421 99501421 1001 86380 86390 1
501195 99501195 1001 86380 86390 1
501185 99501185 1001 86380 86390 1
502301 99502301 1001 86380 86390 1
502059 99502059 1001 86380 86390 1
501999 99501999 1001 86380 86390 1
502485 99502485 1001 86380 86390 1
503201 99503201 1001 86380 86390 1
502937 99502937 1001 86380 86390 1
503344 99503344 1001 86380 86390 1
503387 99503387 1001 86380 86390 1
503311 99503311 1001 86380 86390 1
503416 99503416 1001 86380 86390 1
503592 99503592 1001 86380 86390 1
503663 99503663 1001 86380 86390 1
503497 99503497 1001 86380 86390 1
504171 99504171 1001 86380 86390 1
504147 99504147 1001 86380 86390 1
504241 99504241 1001 86380 86390 1
504829 99504829 1001 86380 86390 1
504884 99504884 1001 86380 86390 1
504876 99504876 1001 86380 86390 1
504648 99504648 1001 86380 86390 1
504731 99504731 1001 86380 86390 1
504732 99504732 1001 86380 86390 1
504537 99504537 1001 86380 86390 1
504364 99504364 1001 86380 86390 1
504470 99504470 1001 86380 86390 1
504445 99504445 1001 86380 86390 1
504421 99504421 1001 86380 86390 1
505123 99505123 1001 86380 86390 1
505128 99505128 1001 86380 86390 1
505116 99505116 1001 86380 86390 1
505106 99505106 1001 86380 86390 1
505615 99505615 1001 86380 86390 1
505569 99505569 1001 86380 86390 1
505597 99505597 1001 86380 86390 1
505397 99505397 1001 86380 86390 1
505385 99505385 1001 86380 86390 1
505259 99505259 1001 86380 86390 1
505338 99505338 1001 86380 86390 1
505924 99505924 1001 86380 86390 1
505804 99505804 1001 86380 86390 1
506301 99506301 1001 86380 86390 1
506225 99506225 1001 86380 86390 1
506004 99506004 1001 86380 86390 1
506140 99506140 1001 86380 86390 1
507339 99507339 1001 86380 86390 1
507314 99507314 1001 86380 86390 1
507417 99507417 1001 86380 86390 1
507048 99507048 1001 86380 86390 1
506911 99506911 1001 86380 86390 1
506848 99506848 1001 86380 86390 1
506915 99506915 1001 86380 86390 1
507007 99507007 1001 86380 86390 1
508068 99508068 1001 86380 86390 1
508084 99508084 1001 86380 86390 1
508089 99508089 1001 86380 86390 1
507715 99507715 1001 86380 86390 1
508444 99508444 1001 86380 86390 1
509001 99509001 1001 86380 86390 1
508912 99508912 1001 86380 86390 1
508846 99508846 1001 86380 86390 1
508720 99508720 1001 86380 86390 1
508759 99508759 1001 86380 86390 1
508828 99508828 1001 86380 86390 1
508639 99508639 1001 86380 86390 1
508607 99508607 1001 86380 86390 1
509244 99509244 1001 86380 86390 1
509911 99509911 1001 86380 86390 1
510617 99510617 1001 86380 86390 1
510348 99510348 1001 86380 86390 1
510323 99510323 1001 86380 86390 1
510137 99510137 1001 86380 86390 1
510827 99510827 1001 86380 86390 1
510767 99510767 1001 86380 86390 1
511295 99511295 1001 86380 86390 1
511331 99511331 1001 86380 86390 1
511190 99511190 1001 86380 86390 1
511124 99511124 1001 86380 86390 1
511588 99511588 1001 86380 86390 1
512302 99512302 1001 86380 86390 1
512027 99512027 1001 86380 86390 1
511891 99511891 1001 86380 86390 1
511777 99511777 1001 86380 86390 1
511873 99511873 1001 86380 86390 1
512481 99512481 1001 86380 86390 1
512520 99512520 1001 86380 86390 1
512443 99512443 1001 86380 86390 1
512500 99512500 1001 86380 86390 1
513145 99513145 1001 86380 86390 1
513086 99513086 1001 86380 86390 1
512853 99512853 1001 86380 86390 1
512641 99512641 1001 86380 86390 1
513222 99513222 1001 86380 86390 1
513868 99513868 1001 86380 86390 1
513972 99513972 1001 86380 86390 1
513898 99513898 1001 86380 86390 1
513940 99513940 1001 86380 86390 1
513635 99513635 1001 86380 86390 1
513518 99513518 1001 86380 86390 1
514660 99514660 1001 86380 86390 1
514714 99514714 1001 86380 86390 1
514609 99514609 1001 86380 86390 1
514599 99514599 1001 86380 86390 1
514419 99514419 1001 86380 86390 1
514370 99514370 1001 86380 86390 1
514241 99514241 1001 86380 86390 1
514959 99514959 1001 86380 86390 1
514963 99514963 1001 86380 86390 1
514914 99514914 1001 86380 86390 1
515568 99515568 1001 86380 86390 1
515633 99515633 1001 86380 86390 1
515622 99515622 1001 86380 86390 1
515668 99515668 1001 86380 86390 1
515338 99515338 1001 86380 86390 1
515433 99515433 1001 86380 86390 1
515694 99515694 1001 86380 86390 1
516359 99516359 1001 86380 86390 1
516128 99516128 1001 86380 86390 1
515995 99515995 1001 86380 86390 1
516047 99516047 1001 86380 86390 1
516042 99516042 1001 86380 86390 1
516561 99516561 1001 86380 86390 1
517034 99517034 1001 86380 86390 1
516822 99516822 1001 86380 86390 1
516835 99516835 1001 86380 86390 1
517475 99517475 1001 86380 86390 1
517348 99517348 1001 86380 86390 1
517518 99517518 1001 86380 86390 1
517402 99517402 1001 86380 86390 1
518008 99518008 1001 86380 86390 1
518093 99518093 1001 86380 86390 1
517950 99517950 1001 86380 86390 1
517637 99517637 1001 86380 86390 1
518986 99518986 1001 86380 86390 1
518732 99518732 1001 86380 86390 1
518579 99518579 1001 86380 86390 1
518635 99518635 1001 86380 86390 1
519053 99519053 1001 86380 86390 1
519712 99519712 1001 86380 86390 1
519624 99519624 1001 86380 86390 1
519428 99519428 1001 86380 86390 1
519605 99519605 1001 86380 86390 1
519348 99519348 1001 86380 86390 1
519319 99519319 1001 86380 86390 1
520462 99520462 1001 86380 86390 1
520504 99520504 1001 86380 86390 1
520305 99520305 1001 86380 86390 1
520295 99520295 1001 86380 86390 1
520373 99520373 1001 86380 86390 1
520802 99520802 1001 86380 86390 1
521059 99521059 1001 86380 86390 1
521169 99521169 1001 86380 86390 1
521034 99521034 1001 86380 86390 1
521477 99521477 1001 86380 86390 1
521561 99521561 1001 86380 86390 1
521933 99521933 1001 86380 86390 1
522075 99522075 1001 86380 86390 1
522050 99522050 1001 86380 86390 1
521943 99521943 1001 86380 86390 1
522317 99522317 1001 86380 86390 1
523068 99523068 1001 86380 86390 1
523101 99523101 1001 86380 86390 1
523025 99523025 1001 86380 86390 1
522807 99522807 1001 86380 86390 1
522551 99522551 1001 86380 86390 1
523195 99523195 1001 86380 86390 1
523221 99523221 1001 86380 86390 1
523152 99523152 1001 86380 86390 1
523850 99523850 1001 86380 86390 1
523841 99523841 1001 86380 86390 1
523602 99523602 1001 86380 86390 1
523550 99523550 1001 86380 86390 1
523556 99523556 1001 86380 86390 1
524025 99524025 1001 86380 86390 1
524749 99524749 1001 86380 86390 1
524372 99524372 1001 86380 86390 1
524364 99524364 1001 86380 86390 1
524406 99524406 1001 86380 86390 1
524180 99524180 1001 86380 86390 1
525310 99525310 1001 86380 86390 1
525162 99525162 1001 86380 86390 1
525021 99525021 1001 86380 86390 1
525182 99525182 1001 86380 86390 1
525614 99525614 1001 86380 86390 1
525667 99525667 1001 86380 86390 1
526377 99526377 1001 86380 86390 1
526181 99526181 1001 86380 86390 1
526039 99526039 1001 86380 86390 1
525975 99525975 1001 86380 86390 1
526006 99526006 1001 86380 86390 1
527084 99527084 1001 86380 86390 1
527126 99527126 1001 86380 86390 1
526867 99526867 1001 86380 86390 1
526807 99526807 1001 86380 86390 1
526691 99526691 1001 86380 86390 1
527418 99527418 1001 86380 86390 1
528064 99528064 1001 86380 86390 1
527690 99527690 1001 86380 86390 1
527713 99527713 1001 86380 86390 1
527510 99527510 1001 86380 86390 1
528503 99528503 1001 86380 86390 1
528533 99528533 1001 86380 86390 1
528508 99528508 1001 86380 86390 1
528474 99528474 1001 86380 86390 1
528984 99528984 1001 86380 86390 1
529707 99529707 1001 86380 86390 1
529582 99529582 1001 86380 86390 1
529474 99529474 1001 86380 86390 1
529519 99529519 1001 86380 86390 1
530391 99530391 1001 86380 86390 1
530473 99530473 1001 86380 86390 1
530302 99530302 1001 86380 86390 1
529997 99529997 1001 86380 86390 1
530100 99530100 1001 86380 86390 1
530750 99530750 1001 86380 86390 1
531275 99531275 1001 86380 86390 1
531555 99531555 1001 86380 86390 1
532129 99532129 1001 86380 86390 1
532144 99532144 1001 86380 86390 1
531859 99531859 1001 86380 86390 1
531953 99531953 1001 86380 86390 1
531931 99531931 1001 86380 86390 1
531662 99531662 1001 86380 86390 1
531625 99531625 1001 86380 86390 1
531600 99531600 1001 86380 86390 1
532239 99532239 1001 86380 86390 1
532318 99532318 1001 86380 86390 1
532881 99532881 1001 86380 86390 1
532952 99532952 1001 86380 86390 1
532850 99532850 1001 86380 86390 1
532647 99532647 1001 86380 86390 1
532675 99532675 1001 86380 86390 1
532693 99532693 1001 86380 86390 1
532670 99532670 1001 86380 86390 1
532528 99532528 1001 86380 86390 1
532435 99532435 1001 86380 86390 1
533180 99533180 1001 86380 86390 1
533079 99533079 1001 86380 86390 1
533737 99533737 1001 86380 86390 1
533306 99533306 1001 86380 86390 1
533424 99533424 1001 86380 86390 1
533980 99533980 1001 86380 86390 1
534650 99534650 1001 86380 86390 1
534471 99534471 1001 86380 86390 1
534448 99534448 1001 86380 86390 1
534093 99534093 1001 86380 86390 1
534138 99534138 1001 86380 86390 1
534792 99534792 1001 86380 86390 1
534806 99534806 1001 86380 86390 1
534770 99534770 1001 86380 86390 1
535100 99535100 1001 86380 86390 1
535159 99535159 1001 86380 86390 1
534981 99534981 1001 86380 86390 1
535650 99535650 1001 86380 86390 1
535691 99535691 1001 86380 86390 1
535591 99535591 1001 86380 86390 1
535745 99535745 1001 86380 86390 1
535811 99535811 1001 86380 86390 1
535917 99535917 1001 86380 86390 1
535763 99535763 1001 86380 86390 1
536997 99536997 1001 86380 86390 1
537115 99537115 1001 86380 86390 1
537116 99537116 1001 86380 86390 1
536850 99536850 1001 86380 86390 1
536632 99536632 1001 86380 86390 1
537980 99537980 1001 86380 86390 1
537681 99537681 1001 86380 86390 1
537678 99537678 1001 86380 86390 1
537441 99537441 1001 86380 86390 1
537990 99537990 1001 86380 86390 1
538086 99538086 1001 86380 86390 1
538110 99538110 1001 86380 86390 1
538239 99538239 1001 86380 86390 1
538910 99538910 1001 86380 86390 1
539396 99539396 1001 86380 86390 1
539022 99539022 1001 86380 86390 1
539651 99539651 1001 86380 86390 1
539778 99539778 1001 86380 86390 1
540340 99540340 1001 86380 86390 1
540397 99540397 1001 86380 86390 1
540272 99540272 1001 86380 86390 1
540080 99540080 1001 86380 86390 1
540093 99540093 1001 86380 86390 1
539916 99539916 1001 86380 86390 1
540023 99540023 1001 86380 86390 1
539895 99539895 1001 86380 86390 1
540535 99540535 1001 86380 86390 1
541204 99541204 1001 86380 86390 1
540959 99540959 1001 86380 86390 1
541046 99541046 1001 86380 86390 1
540814 99540814 1001 86380 86390 1
541491 99541491 1001 86380 86390 1
541362 99541362 1001 86380 86390 1
541364 99541364 1001 86380 86390 1
541353 99541353 1001 86380 86390 1
542042 99542042 1001 86380 86390 1
542096 99542096 1001 86380 86390 1
542115 99542115 1001 86380 86390 1
541868 99541868 1001 86380 86390 1
541779 99541779 1001 86380 86390 1
541554 99541554 1001 86380 86390 1
541652 99541652 1001 86380 86390 1
542295 99542295 1001 86380 86390 1
542167 99542167 1001 86380 86390 1
542245 99542245 1001 86380 86390 1
542479 99542479 1001 86380 86390 1
542950 99542950 1001 86380 86390 1
543581 99543581 1001 86380 86390 1
543612 99543612 1001 86380 86390 1
543651 99543651 1001 86380 86390 1
543345 99543345 1001 86380 86390 1
543225 99543225 1001 86380 86390 1
544456 99544456 1001 86380 86390 1
544549 99544549 1001 86380 86390 1
544566 99544566 1001 86380 86390 1
544489 99544489 1001 86380 86390 1
544402 99544402 1001 86380 86390 1
544225 99544225 1001 86380 86390 1
544342 99544342 1001 86380 86390 1
544278 99544278 1001 86380 86390 1
544304 99544304 1001 86380 86390 1
544058 99544058 1001 86380 86390 1
544692 99544692 1001 86380 86390 1
544629 99544629 1001 86380 86390 1
400370 1146 1001 63120 64437 1
400225 99400225 1001 86380 86390 1
400155 99400155 1001 86380 86390 1
400251 99400251 1001 86380 86390 1
400233 99400233 1001 86380 86390 1
400405 99400405 1001 86380 86390 1
400789 99400789 1001 86380 86390 1
400747 99400747 1001 86380 86390 1
400954 99400954 1001 86380 86390 1
401123 99401123 1001 86380 86390 1
401072 99401072 1001 86380 86390 1
401050 99401050 1001 86380 86390 1
401440 99401440 1001 86380 86390 1
401415 99401415 1001 86380 86390 1
401458 99401458 1001 86380 86390 1
401629 99401629 1001 86380 86390 1
401902 99401902 1001 86380 86390 1
402829 99402829 1001 86380 86390 1
403013 99403013 1001 86380 86390 1
403151 99403151 1001 86380 86390 1
403501 99403501 1001 86380 86390 1
403486 99403486 1001 86380 86390 1
403607 99403607 1001 86380 86390 1
403839 99403839 1001 86380 86390 1
403961 99403961 1001 86380 86390 1
404076 99404076 1001 86380 86390 1
404429 99404429 1001 86380 86390 1
404786 99404786 1001 86380 86390 1
404789 99404789 1001 86380 86390 1
404942 99404942 1001 86380 86390 1
405099 99405099 1001 86380 86390 1
405280 99405280 1001 86380 86390 1
405772 99405772 1001 86380 86390 1
405967 99405967 1001 86380 86390 1
405915 99405915 1001 86380 86390 1
406257 99406257 1001 86380 86390 1
406457 99406457 1001 86380 86390 1
406735 99406735 1001 86380 86390 1
406907 99406907 1001 86380 86390 1
407516 99407516 1001 86380 86390 1
408173 99408173 1001 86380 86390 1
408265 99408265 1001 86380 86390 1
408496 99408496 1001 86380 86390 1
408769 99408769 1001 86380 86390 1
409039 99409039 1001 86380 86390 1
409171 99409171 1001 86380 86390 1
409239 99409239 1001 86380 86390 1
409250 99409250 1001 86380 86390 1
409537 99409537 1001 86380 86390 1
409729 99409729 1001 86380 86390 1
409801 99409801 1001 86380 86390 1
409940 99409940 1001 86380 86390 1
410193 99410193 1001 86380 86390 1
410414 99410414 1001 86380 86390 1
410421 99410421 1001 86380 86390 1
410884 99410884 1001 86380 86390 1
411215 99411215 1001 86380 86390 1
411461 99411461 1001 86380 86390 1
411566 99411566 1001 86380 86390 1
411788 99411788 1001 86380 86390 1
411757 99411757 1001 86380 86390 1
411790 99411790 1001 86380 86390 1
412161 99412161 1001 86380 86390 1
412402 99412402 1001 86380 86390 1
413253 99413253 1001 86380 86390 1
412969 99412969 1001 86380 86390 1
412872 99412872 1001 86380 86390 1
413792 99413792 1001 86380 86390 1
413934 99413934 1001 86380 86390 1
415057 99415057 1001 86380 86390 1
415054 99415054 1001 86380 86390 1
414699 99414699 1001 86380 86390 1
414486 99414486 1001 86380 86390 1
414389 99414389 1001 86380 86390 1
415600 99415600 1001 86380 86390 1
415341 99415341 1001 86380 86390 1
416905 99416905 1001 86380 86390 1
416870 99416870 1001 86380 86390 1
416715 99416715 1001 86380 86390 1
416914 99416914 1001 86380 86390 1
416823 99416823 1001 86380 86390 1
416381 99416381 1001 86380 86390 1
416123 99416123 1001 86380 86390 1
415891 99415891 1001 86380 86390 1
415733 99415733 1001 86380 86390 1
417116 99417116 1001 86380 86390 1
417048 99417048 1001 86380 86390 1
417269 99417269 1001 86380 86390 1
417350 99417350 1001 86380 86390 1
417572 99417572 1001 86380 86390 1
417456 99417456 1001 86380 86390 1
417511 99417511 1001 86380 86390 1
418759 99418759 1001 86380 86390 1
418040 99418040 1001 86380 86390 1
418122 99418122 1001 86380 86390 1
419031 99419031 1001 86380 86390 1
418914 99418914 1001 86380 86390 1
419113 99419113 1001 86380 86390 1
420095 99420095 1001 86380 86390 1
420400 99420400 1001 86380 86390 1
420145 99420145 1001 86380 86390 1
419997 99419997 1001 86380 86390 1
419265 99419265 1001 86380 86390 1
419215 99419215 1001 86380 86390 1
419608 99419608 1001 86380 86390 1
419367 99419367 1001 86380 86390 1
419556 99419556 1001 86380 86390 1
420799 99420799 1001 86380 86390 1
420767 99420767 1001 86380 86390 1
421909 99421909 1001 86380 86390 1
421546 99421546 1001 86380 86390 1
421568 99421568 1001 86380 86390 1
421005 99421005 1001 86380 86390 1
422360 99422360 1001 86380 86390 1
422124 99422124 1001 86380 86390 1
422466 99422466 1001 86380 86390 1
423605 99423605 1001 86380 86390 1
423412 99423412 1001 86380 86390 1
423540 99423540 1001 86380 86390 1
423292 99423292 1001 86380 86390 1
422966 99422966 1001 86380 86390 1
422976 99422976 1001 86380 86390 1
423103 99423103 1001 86380 86390 1
422686 99422686 1001 86380 86390 1
422735 99422735 1001 86380 86390 1
422719 99422719 1001 86380 86390 1
423828 99423828 1001 86380 86390 1
423829 99423829 1001 86380 86390 1
425312 99425312 1001 86380 86390 1
426817 99426817 1001 86380 86390 1
427020 99427020 1001 86380 86390 1
426442 99426442 1001 86380 86390 1
427476 99427476 1001 86380 86390 1
428690 99428690 1001 86380 86390 1
428715 99428715 1001 86380 86390 1
428605 99428605 1001 86380 86390 1
429065 99429065 1001 86380 86390 1
429909 99429909 1001 86380 86390 1
429628 99429628 1001 86380 86390 1
430822 99430822 1001 86380 86390 1
430686 99430686 1001 86380 86390 1
431752 99431752 1001 86380 86390 1
431754 99431754 1001 86380 86390 1
431782 99431782 1001 86380 86390 1
430872 99430872 1001 86380 86390 1
430960 99430960 1001 86380 86390 1
430837 99430837 1001 86380 86390 1
432061 99432061 1001 86380 86390 1
433381 99433381 1001 86380 86390 1
432945 99432945 1001 86380 86390 1
432642 99432642 1001 86380 86390 1
434061 99434061 1001 86380 86390 1
433795 99433795 1001 86380 86390 1
434051 99434051 1001 86380 86390 1
433995 99433995 1001 86380 86390 1
435323 99435323 1001 86380 86390 1
435330 99435330 1001 86380 86390 1
434944 99434944 1001 86380 86390 1
434647 99434647 1001 86380 86390 1
434700 99434700 1001 86380 86390 1
434938 99434938 1001 86380 86390 1
434377 99434377 1001 86380 86390 1
434366 99434366 1001 86380 86390 1
435830 99435830 1001 86380 86390 1
435783 99435783 1001 86380 86390 1
435852 99435852 1001 86380 86390 1
436806 99436806 1001 86380 86390 1
436832 99436832 1001 86380 86390 1
437063 99437063 1001 86380 86390 1
436506 99436506 1001 86380 86390 1
436024 99436024 1001 86380 86390 1
435964 99435964 1001 86380 86390 1
437264 99437264 1001 86380 86390 1
300669 99300669 1001 86380 86390 1
300633 99300633 1001 86380 86390 1
300322 99300322 1001 86380 86390 1
300442 99300442 1001 86380 86390 1
300293 99300293 1001 86380 86390 1
300299 99300299 1001 86380 86390 1
300786 99300786 1001 86380 86390 1
301433 99301433 1001 86380 86390 1
301473 99301473 1001 86380 86390 1
301513 99301513 1001 86380 86390 1
301328 99301328 1001 86380 86390 1
301199 99301199 1001 86380 86390 1
301160 99301160 1001 86380 86390 1
300949 99300949 1001 86380 86390 1
301082 99301082 1001 86380 86390 1
301741 99301741 1001 86380 86390 1
301652 99301652 1001 86380 86390 1
302221 99302221 1001 86380 86390 1
302197 99302197 1001 86380 86390 1
302237 99302237 1001 86380 86390 1
302020 99302020 1001 86380 86390 1
302023 99302023 1001 86380 86390 1
302103 99302103 1001 86380 86390 1
302131 99302131 1001 86380 86390 1
301907 99301907 1001 86380 86390 1
301777 99301777 1001 86380 86390 1
301843 99301843 1001 86380 86390 1
301823 99301823 1001 86380 86390 1
302970 99302970 1001 86380 86390 1
302830 99302830 1001 86380 86390 1
303284 99303284 1001 86380 86390 1
303909 99303909 1001 86380 86390 1
303886 99303886 1001 86380 86390 1
303634 99303634 1001 86380 86390 1
303790 99303790 1001 86380 86390 1
303503 99303503 1001 86380 86390 1
303586 99303586 1001 86380 86390 1
303500 99303500 1001 86380 86390 1
303829 99303829 1001 86380 86390 1
304138 99304138 1001 86380 86390 1
304662 99304662 1001 86380 86390 1
304687 99304687 1001 86380 86390 1
304495 99304495 1001 86380 86390 1
304350 99304350 1001 86380 86390 1
304922 99304922 1001 86380 86390 1
305598 99305598 1001 86380 86390 1
305541 99305541 1001 86380 86390 1
305380 99305380 1001 86380 86390 1
500147 99500147 1001 86380 86390 1
500087 99500087 1001 86380 86390 1
500738 99500738 1001 86380 86390 1
500751 99500751 1001 86380 86390 1
500636 99500636 1001 86380 86390 1
500798 99500798 1001 86380 86390 1
500809 99500809 1001 86380 86390 1
500446 99500446 1001 86380 86390 1
500523 99500523 1001 86380 86390 1
500476 99500476 1001 86380 86390 1
500490 99500490 1001 86380 86390 1
500823 99500823 1001 86380 86390 1
501010 99501010 1001 86380 86390 1
500881 99500881 1001 86380 86390 1
500896 99500896 1001 86380 86390 1
501001 99501001 1001 86380 86390 1
501563 99501563 1001 86380 86390 1
501500 99501500 1001 86380 86390 1
501528 99501528 1001 86380 86390 1
501240 99501240 1001 86380 86390 1
501254 99501254 1001 86380 86390 1
501233 99501233 1001 86380 86390 1
501415 99501415 1001 86380 86390 1
501059 99501059 1001 86380 86390 1
501087 99501087 1001 86380 86390 1
501130 99501130 1001 86380 86390 1
501211 99501211 1001 86380 86390 1
502364 99502364 1001 86380 86390 1
502315 99502315 1001 86380 86390 1
502088 99502088 1001 86380 86390 1
502657 99502657 1001 86380 86390 1
502634 99502634 1001 86380 86390 1
502629 99502629 1001 86380 86390 1
503089 99503089 1001 86380 86390 1
503034 99503034 1001 86380 86390 1
503080 99503080 1001 86380 86390 1
502841 99502841 1001 86380 86390 1
503916 99503916 1001 86380 86390 1
503836 99503836 1001 86380 86390 1
503748 99503748 1001 86380 86390 1
503649 99503649 1001 86380 86390 1
504204 99504204 1001 86380 86390 1
504830 99504830 1001 86380 86390 1
504837 99504837 1001 86380 86390 1
504552 99504552 1001 86380 86390 1
504723 99504723 1001 86380 86390 1
505141 99505141 1001 86380 86390 1
505131 99505131 1001 86380 86390 1
505015 99505015 1001 86380 86390 1
505623 99505623 1001 86380 86390 1
505675 99505675 1001 86380 86390 1
505718 99505718 1001 86380 86390 1
505415 99505415 1001 86380 86390 1
505206 99505206 1001 86380 86390 1
505207 99505207 1001 86380 86390 1
505196 99505196 1001 86380 86390 1
506480 99506480 1001 86380 86390 1
506513 99506513 1001 86380 86390 1
506489 99506489 1001 86380 86390 1
506557 99506557 1001 86380 86390 1
506027 99506027 1001 86380 86390 1
506012 99506012 1001 86380 86390 1
506635 99506635 1001 86380 86390 1
507245 99507245 1001 86380 86390 1
507225 99507225 1001 86380 86390 1
507265 99507265 1001 86380 86390 1
507107 99507107 1001 86380 86390 1
506976 99506976 1001 86380 86390 1
506860 99506860 1001 86380 86390 1
506835 99506835 1001 86380 86390 1
507504 99507504 1001 86380 86390 1
507570 99507570 1001 86380 86390 1
507496 99507496 1001 86380 86390 1
508097 99508097 1001 86380 86390 1
508127 99508127 1001 86380 86390 1
507901 99507901 1001 86380 86390 1
507905 99507905 1001 86380 86390 1
507706 99507706 1001 86380 86390 1
507681 99507681 1001 86380 86390 1
508366 99508366 1001 86380 86390 1
508251 99508251 1001 86380 86390 1
508965 99508965 1001 86380 86390 1
508877 99508877 1001 86380 86390 1
508878 99508878 1001 86380 86390 1
508681 99508681 1001 86380 86390 1
508602 99508602 1001 86380 86390 1
508565 99508565 1001 86380 86390 1
508644 99508644 1001 86380 86390 1
509796 99509796 1001 86380 86390 1
509637 99509637 1001 86380 86390 1
509370 99509370 1001 86380 86390 1
509350 99509350 1001 86380 86390 1
509443 99509443 1001 86380 86390 1
509927 99509927 1001 86380 86390 1
509933 99509933 1001 86380 86390 1
510052 99510052 1001 86380 86390 1
510699 99510699 1001 86380 86390 1
510621 99510621 1001 86380 86390 1
510112 99510112 1001 86380 86390 1
510271 99510271 1001 86380 86390 1
510118 99510118 1001 86380 86390 1
510905 99510905 1001 86380 86390 1
510919 99510919 1001 86380 86390 1
510926 99510926 1001 86380 86390 1
510798 99510798 1001 86380 86390 1
511405 99511405 1001 86380 86390 1
511310 99511310 1001 86380 86390 1
511274 99511274 1001 86380 86390 1
511278 99511278 1001 86380 86390 1
511162 99511162 1001 86380 86390 1
511108 99511108 1001 86380 86390 1
511122 99511122 1001 86380 86390 1
511686 99511686 1001 86380 86390 1
512320 99512320 1001 86380 86390 1
512322 99512322 1001 86380 86390 1
512220 99512220 1001 86380 86390 1
512210 99512210 1001 86380 86390 1
512030 99512030 1001 86380 86390 1
512561 99512561 1001 86380 86390 1
512383 99512383 1001 86380 86390 1
512580 99512580 1001 86380 86390 1
513083 99513083 1001 86380 86390 1
512949 99512949 1001 86380 86390 1
512902 99512902 1001 86380 86390 1
512967 99512967 1001 86380 86390 1
512723 99512723 1001 86380 86390 1
513378 99513378 1001 86380 86390 1
513305 99513305 1001 86380 86390 1
513935 99513935 1001 86380 86390 1
513791 99513791 1001 86380 86390 1
513809 99513809 1001 86380 86390 1
513550 99513550 1001 86380 86390 1
514059 99514059 1001 86380 86390 1
514656 99514656 1001 86380 86390 1
514536 99514536 1001 86380 86390 1
514462 99514462 1001 86380 86390 1
514468 99514468 1001 86380 86390 1
514425 99514425 1001 86380 86390 1
514375 99514375 1001 86380 86390 1
514324 99514324 1001 86380 86390 1
514415 99514415 1001 86380 86390 1
514907 99514907 1001 86380 86390 1
515037 99515037 1001 86380 86390 1
515015 99515015 1001 86380 86390 1
514904 99514904 1001 86380 86390 1
515363 99515363 1001 86380 86390 1
515391 99515391 1001 86380 86390 1
515799 99515799 1001 86380 86390 1
515704 99515704 1001 86380 86390 1
516459 99516459 1001 86380 86390 1
516321 99516321 1001 86380 86390 1
516353 99516353 1001 86380 86390 1
515920 99515920 1001 86380 86390 1
516932 99516932 1001 86380 86390 1
517436 99517436 1001 86380 86390 1
517439 99517439 1001 86380 86390 1
518129 99518129 1001 86380 86390 1
518003 99518003 1001 86380 86390 1
517704 99517704 1001 86380 86390 1
518308 99518308 1001 86380 86390 1
518362 99518362 1001 86380 86390 1
518974 99518974 1001 86380 86390 1
518923 99518923 1001 86380 86390 1
518601 99518601 1001 86380 86390 1
518535 99518535 1001 86380 86390 1
518372 99518372 1001 86380 86390 1
518413 99518413 1001 86380 86390 1
519635 99519635 1001 86380 86390 1
519774 99519774 1001 86380 86390 1
519997 99519997 1001 86380 86390 1
520604 99520604 1001 86380 86390 1
520488 99520488 1001 86380 86390 1
520297 99520297 1001 86380 86390 1
520074 99520074 1001 86380 86390 1
520810 99520810 1001 86380 86390 1
520762 99520762 1001 86380 86390 1
521387 99521387 1001 86380 86390 1
521227 99521227 1001 86380 86390 1
521229 99521229 1001 86380 86390 1
520903 99520903 1001 86380 86390 1
520947 99520947 1001 86380 86390 1
521532 99521532 1001 86380 86390 1
522267 99522267 1001 86380 86390 1
523082 99523082 1001 86380 86390 1
523046 99523046 1001 86380 86390 1
522824 99522824 1001 86380 86390 1
522777 99522777 1001 86380 86390 1
522845 99522845 1001 86380 86390 1
522705 99522705 1001 86380 86390 1
523857 99523857 1001 86380 86390 1
523793 99523793 1001 86380 86390 1
523558 99523558 1001 86380 86390 1
523684 99523684 1001 86380 86390 1
523512 99523512 1001 86380 86390 1
523947 99523947 1001 86380 86390 1
524618 99524618 1001 86380 86390 1
524597 99524597 1001 86380 86390 1
524379 99524379 1001 86380 86390 1
524240 99524240 1001 86380 86390 1
525442 99525442 1001 86380 86390 1
525420 99525420 1001 86380 86390 1
525250 99525250 1001 86380 86390 1
525285 99525285 1001 86380 86390 1
525020 99525020 1001 86380 86390 1
524997 99524997 1001 86380 86390 1
525686 99525686 1001 86380 86390 1
525688 99525688 1001 86380 86390 1
525793 99525793 1001 86380 86390 1
525626 99525626 1001 86380 86390 1
526410 99526410 1001 86380 86390 1
526413 99526413 1001 86380 86390 1
526418 99526418 1001 86380 86390 1
525831 99525831 1001 86380 86390 1
525938 99525938 1001 86380 86390 1
525863 99525863 1001 86380 86390 1
527133 99527133 1001 86380 86390 1
527198 99527198 1001 86380 86390 1
527057 99527057 1001 86380 86390 1
527132 99527132 1001 86380 86390 1
526993 99526993 1001 86380 86390 1
526949 99526949 1001 86380 86390 1
526796 99526796 1001 86380 86390 1
528001 99528001 1001 86380 86390 1
527874 99527874 1001 86380 86390 1
527965 99527965 1001 86380 86390 1
528052 99528052 1001 86380 86390 1
527704 99527704 1001 86380 86390 1
527835 99527835 1001 86380 86390 1
527563 99527563 1001 86380 86390 1
527554 99527554 1001 86380 86390 1
528750 99528750 1001 86380 86390 1
528642 99528642 1001 86380 86390 1
528377 99528377 1001 86380 86390 1
528288 99528288 1001 86380 86390 1
528460 99528460 1001 86380 86390 1
529002 99529002 1001 86380 86390 1
529022 99529022 1001 86380 86390 1
529445 99529445 1001 86380 86390 1
529497 99529497 1001 86380 86390 1
529356 99529356 1001 86380 86390 1
529357 99529357 1001 86380 86390 1
529217 99529217 1001 86380 86390 1
529246 99529246 1001 86380 86390 1
529884 99529884 1001 86380 86390 1
529768 99529768 1001 86380 86390 1
529801 99529801 1001 86380 86390 1
530263 99530263 1001 86380 86390 1
530277 99530277 1001 86380 86390 1
530176 99530176 1001 86380 86390 1
530098 99530098 1001 86380 86390 1
530586 99530586 1001 86380 86390 1
530627 99530627 1001 86380 86390 1
531334 99531334 1001 86380 86390 1
531365 99531365 1001 86380 86390 1
531375 99531375 1001 86380 86390 1
530971 99530971 1001 86380 86390 1
530778 99530778 1001 86380 86390 1
531467 99531467 1001 86380 86390 1
531560 99531560 1001 86380 86390 1
532039 99532039 1001 86380 86390 1
532113 99532113 1001 86380 86390 1
532256 99532256 1001 86380 86390 1
532220 99532220 1001 86380 86390 1
532312 99532312 1001 86380 86390 1
532392 99532392 1001 86380 86390 1
532769 99532769 1001 86380 86390 1
532598 99532598 1001 86380 86390 1
532469 99532469 1001 86380 86390 1
533679 99533679 1001 86380 86390 1
533840 99533840 1001 86380 86390 1
533352 99533352 1001 86380 86390 1
534059 99534059 1001 86380 86390 1
533995 99533995 1001 86380 86390 1
534542 99534542 1001 86380 86390 1
534543 99534543 1001 86380 86390 1
534484 99534484 1001 86380 86390 1
534498 99534498 1001 86380 86390 1
534103 99534103 1001 86380 86390 1
535347 99535347 1001 86380 86390 1
535339 99535339 1001 86380 86390 1
535458 99535458 1001 86380 86390 1
535191 99535191 1001 86380 86390 1
535264 99535264 1001 86380 86390 1
534894 99534894 1001 86380 86390 1
535624 99535624 1001 86380 86390 1
535715 99535715 1001 86380 86390 1
535537 99535537 1001 86380 86390 1
536237 99536237 1001 86380 86390 1
536030 99536030 1001 86380 86390 1
536060 99536060 1001 86380 86390 1
535932 99535932 1001 86380 86390 1
537091 99537091 1001 86380 86390 1
536868 99536868 1001 86380 86390 1
536778 99536778 1001 86380 86390 1
536770 99536770 1001 86380 86390 1
536664 99536664 1001 86380 86390 1
537276 99537276 1001 86380 86390 1
537329 99537329 1001 86380 86390 1
537294 99537294 1001 86380 86390 1
537352 99537352 1001 86380 86390 1
537786 99537786 1001 86380 86390 1
537751 99537751 1001 86380 86390 1
537551 99537551 1001 86380 86390 1
538188 99538188 1001 86380 86390 1
538611 99538611 1001 86380 86390 1
538612 99538612 1001 86380 86390 1
538698 99538698 1001 86380 86390 1
538536 99538536 1001 86380 86390 1
538340 99538340 1001 86380 86390 1
538850 99538850 1001 86380 86390 1
538974 99538974 1001 86380 86390 1
539264 99539264 1001 86380 86390 1
539382 99539382 1001 86380 86390 1
540082 99540082 1001 86380 86390 1
540149 99540149 1001 86380 86390 1
541192 99541192 1001 86380 86390 1
541109 99541109 1001 86380 86390 1
540817 99540817 1001 86380 86390 1
541376 99541376 1001 86380 86390 1
542089 99542089 1001 86380 86390 1
541666 99541666 1001 86380 86390 1
541541 99541541 1001 86380 86390 1
541600 99541600 1001 86380 86390 1
542221 99542221 1001 86380 86390 1
542248 99542248 1001 86380 86390 1
542225 99542225 1001 86380 86390 1
542800 99542800 1001 86380 86390 1
542559 99542559 1001 86380 86390 1
542723 99542723 1001 86380 86390 1
542542 99542542 1001 86380 86390 1
542498 99542498 1001 86380 86390 1
543126 99543126 1001 86380 86390 1
543720 99543720 1001 86380 86390 1
543730 99543730 1001 86380 86390 1
543523 99543523 1001 86380 86390 1
543346 99543346 1001 86380 86390 1
543212 99543212 1001 86380 86390 1
544472 99544472 1001 86380 86390 1
544108 99544108 1001 86380 86390 1
544012 99544012 1001 86380 86390 1
418222 624 1001 72780 75657 1
408000 1143 1001 26820 28197 1
513914 473 1001 68504 68803 1
522375 948 1001 66353 66653 1
400485 99400485 1001 86380 86390 1
401287 99401287 1001 86380 86390 1
401669 99401669 1001 86380 86390 1
402241 99402241 1001 86380 86390 1
402539 99402539 1001 86380 86390 1
402507 99402507 1001 86380 86390 1
402636 99402636 1001 86380 86390 1
403077 99403077 1001 86380 86390 1
403228 99403228 1001 86380 86390 1
403433 99403433 1001 86380 86390 1
403679 99403679 1001 86380 86390 1
404303 99404303 1001 86380 86390 1
404653 99404653 1001 86380 86390 1
405075 99405075 1001 86380 86390 1
405197 99405197 1001 86380 86390 1
405587 99405587 1001 86380 86390 1
406197 99406197 1001 86380 86390 1
406691 99406691 1001 86380 86390 1
406966 99406966 1001 86380 86390 1
407297 99407297 1001 86380 86390 1
407301 99407301 1001 86380 86390 1
407547 99407547 1001 86380 86390 1
407501 99407501 1001 86380 86390 1
408376 99408376 1001 86380 86390 1
408847 99408847 1001 86380 86390 1
408998 99408998 1001 86380 86390 1
409753 99409753 1001 86380 86390 1
410147 99410147 1001 86380 86390 1
411404 99411404 1001 86380 86390 1
411459 99411459 1001 86380 86390 1
412140 99412140 1001 86380 86390 1
412314 99412314 1001 86380 86390 1
412424 99412424 1001 86380 86390 1
412328 99412328 1001 86380 86390 1
413337 99413337 1001 86380 86390 1
413505 99413505 1001 86380 86390 1
412795 99412795 1001 86380 86390 1
413805 99413805 1001 86380 86390 1
415168 99415168 1001 86380 86390 1
415153 99415153 1001 86380 86390 1
414377 99414377 1001 86380 86390 1
414284 99414284 1001 86380 86390 1
414290 99414290 1001 86380 86390 1
415499 99415499 1001 86380 86390 1
415566 99415566 1001 86380 86390 1
416646 99416646 1001 86380 86390 1
416269 99416269 1001 86380 86390 1
416429 99416429 1001 86380 86390 1
415963 99415963 1001 86380 86390 1
416128 99416128 1001 86380 86390 1
415766 99415766 1001 86380 86390 1
417073 99417073 1001 86380 86390 1
417115 99417115 1001 86380 86390 1
417425 99417425 1001 86380 86390 1
417542 99417542 1001 86380 86390 1
418466 99418466 1001 86380 86390 1
418521 99418521 1001 86380 86390 1
417767 99417767 1001 86380 86390 1
417893 99417893 1001 86380 86390 1
419667 99419667 1001 86380 86390 1
419913 99419913 1001 86380 86390 1
420001 99420001 1001 86380 86390 1
419797 99419797 1001 86380 86390 1
420775 99420775 1001 86380 86390 1
420719 99420719 1001 86380 86390 1
420760 99420760 1001 86380 86390 1
421937 99421937 1001 86380 86390 1
421347 99421347 1001 86380 86390 1
421573 99421573 1001 86380 86390 1
421106 99421106 1001 86380 86390 1
422460 99422460 1001 86380 86390 1
423557 99423557 1001 86380 86390 1
423498 99423498 1001 86380 86390 1
422971 99422971 1001 86380 86390 1
422540 99422540 1001 86380 86390 1
423854 99423854 1001 86380 86390 1
425008 99425008 1001 86380 86390 1
424880 99424880 1001 86380 86390 1
424833 99424833 1001 86380 86390 1
424726 99424726 1001 86380 86390 1
424529 99424529 1001 86380 86390 1
424271 99424271 1001 86380 86390 1
425398 99425398 1001 86380 86390 1
426718 99426718 1001 86380 86390 1
427085 99427085 1001 86380 86390 1
426437 99426437 1001 86380 86390 1
426677 99426677 1001 86380 86390 1
425904 99425904 1001 86380 86390 1
425954 99425954 1001 86380 86390 1
427428 99427428 1001 86380 86390 1
428424 99428424 1001 86380 86390 1
428525 99428525 1001 86380 86390 1
428057 99428057 1001 86380 86390 1
428064 99428064 1001 86380 86390 1
428202 99428202 1001 86380 86390 1
427826 99427826 1001 86380 86390 1
427608 99427608 1001 86380 86390 1
427744 99427744 1001 86380 86390 1
427846 99427846 1001 86380 86390 1
427597 99427597 1001 86380 86390 1
428748 99428748 1001 86380 86390 1
430335 99430335 1001 86380 86390 1
429593 99429593 1001 86380 86390 1
429334 99429334 1001 86380 86390 1
429384 99429384 1001 86380 86390 1
430740 99430740 1001 86380 86390 1
430393 99430393 1001 86380 86390 1
431949 99431949 1001 86380 86390 1
431606 99431606 1001 86380 86390 1
431600 99431600 1001 86380 86390 1
431115 99431115 1001 86380 86390 1
431176 99431176 1001 86380 86390 1
432386 99432386 1001 86380 86390 1
433607 99433607 1001 86380 86390 1
432999 99432999 1001 86380 86390 1
433283 99433283 1001 86380 86390 1
433180 99433180 1001 86380 86390 1
433095 99433095 1001 86380 86390 1
432665 99432665 1001 86380 86390 1
435166 99435166 1001 86380 86390 1
434752 99434752 1001 86380 86390 1
434477 99434477 1001 86380 86390 1
435628 99435628 1001 86380 86390 1
436992 99436992 1001 86380 86390 1
436484 99436484 1001 86380 86390 1
436166 99436166 1001 86380 86390 1
300101 99300101 1001 86380 86390 1
300001 99300001 1001 86380 86390 1
300054 99300054 1001 86380 86390 1
300699 99300699 1001 86380 86390 1
300635 99300635 1001 86380 86390 1
300344 99300344 1001 86380 86390 1
300376 99300376 1001 86380 86390 1
300111 99300111 1001 86380 86390 1
300858 99300858 1001 86380 86390 1
300906 99300906 1001 86380 86390 1
301364 99301364 1001 86380 86390 1
301488 99301488 1001 86380 86390 1
301226 99301226 1001 86380 86390 1
301069 99301069 1001 86380 86390 1
301568 99301568 1001 86380 86390 1
301648 99301648 1001 86380 86390 1
302236 99302236 1001 86380 86390 1
302073 99302073 1001 86380 86390 1
302174 99302174 1001 86380 86390 1
302481 99302481 1001 86380 86390 1
302529 99302529 1001 86380 86390 1
302715 99302715 1001 86380 86390 1
302780 99302780 1001 86380 86390 1
303385 99303385 1001 86380 86390 1
302795 99302795 1001 86380 86390 1
303234 99303234 1001 86380 86390 1
303996 99303996 1001 86380 86390 1
303702 99303702 1001 86380 86390 1
303781 99303781 1001 86380 86390 1
303692 99303692 1001 86380 86390 1
303722 99303722 1001 86380 86390 1
303442 99303442 1001 86380 86390 1
303549 99303549 1001 86380 86390 1
303435 99303435 1001 86380 86390 1
304109 99304109 1001 86380 86390 1
304098 99304098 1001 86380 86390 1
304053 99304053 1001 86380 86390 1
304628 99304628 1001 86380 86390 1
304251 99304251 1001 86380 86390 1
304256 99304256 1001 86380 86390 1
304928 99304928 1001 86380 86390 1
304984 99304984 1001 86380 86390 1
305661 99305661 1001 86380 86390 1
305405 99305405 1001 86380 86390 1
500504 99500504 1001 86380 86390 1
500521 99500521 1001 86380 86390 1
500587 99500587 1001 86380 86390 1
500234 99500234 1001 86380 86390 1
500195 99500195 1001 86380 86390 1
500248 99500248 1001 86380 86390 1
500384 99500384 1001 86380 86390 1
500889 99500889 1001 86380 86390 1
500960 99500960 1001 86380 86390 1
500844 99500844 1001 86380 86390 1
500923 99500923 1001 86380 86390 1
501367 99501367 1001 86380 86390 1
501793 99501793 1001 86380 86390 1
501722 99501722 1001 86380 86390 1
501789 99501789 1001 86380 86390 1
502398 99502398 1001 86380 86390 1
502057 99502057 1001 86380 86390 1
501860 99501860 1001 86380 86390 1
502010 99502010 1001 86380 86390 1
503131 99503131 1001 86380 86390 1
503184 99503184 1001 86380 86390 1
503214 99503214 1001 86380 86390 1
502894 99502894 1001 86380 86390 1
503040 99503040 1001 86380 86390 1
502776 99502776 1001 86380 86390 1
502676 99502676 1001 86380 86390 1
503376 99503376 1001 86380 86390 1
503966 99503966 1001 86380 86390 1
503945 99503945 1001 86380 86390 1
503904 99503904 1001 86380 86390 1
503791 99503791 1001 86380 86390 1
503569 99503569 1001 86380 86390 1
504265 99504265 1001 86380 86390 1
504136 99504136 1001 86380 86390 1
504292 99504292 1001 86380 86390 1
504841 99504841 1001 86380 86390 1
504944 99504944 1001 86380 86390 1
504872 99504872 1001 86380 86390 1
504566 99504566 1001 86380 86390 1
504413 99504413 1001 86380 86390 1
504426 99504426 1001 86380 86390 1
504968 99504968 1001 86380 86390 1
504975 99504975 1001 86380 86390 1
505475 99505475 1001 86380 86390 1
505389 99505389 1001 86380 86390 1
505378 99505378 1001 86380 86390 1
506366 99506366 1001 86380 86390 1
506292 99506292 1001 86380 86390 1
506337 99506337 1001 86380 86390 1
506074 99506074 1001 86380 86390 1
507420 99507420 1001 86380 86390 1
507180 99507180 1001 86380 86390 1
507184 99507184 1001 86380 86390 1
506905 99506905 1001 86380 86390 1
506956 99506956 1001 86380 86390 1
507536 99507536 1001 86380 86390 1
507438 99507438 1001 86380 86390 1
507478 99507478 1001 86380 86390 1
507600 99507600 1001 86380 86390 1
508072 99508072 1001 86380 86390 1
507856 99507856 1001 86380 86390 1
507734 99507734 1001 86380 86390 1
508302 99508302 1001 86380 86390 1
508278 99508278 1001 86380 86390 1
508411 99508411 1001 86380 86390 1
509027 99509027 1001 86380 86390 1
508708 99508708 1001 86380 86390 1
508586 99508586 1001 86380 86390 1
509110 99509110 1001 86380 86390 1
509759 99509759 1001 86380 86390 1
509843 99509843 1001 86380 86390 1
509682 99509682 1001 86380 86390 1
509633 99509633 1001 86380 86390 1
509400 99509400 1001 86380 86390 1
510288 99510288 1001 86380 86390 1
510297 99510297 1001 86380 86390 1
510750 99510750 1001 86380 86390 1
510850 99510850 1001 86380 86390 1
511520 99511520 1001 86380 86390 1
511389 99511389 1001 86380 86390 1
511420 99511420 1001 86380 86390 1
511335 99511335 1001 86380 86390 1
511661 99511661 1001 86380 86390 1
511636 99511636 1001 86380 86390 1
511677 99511677 1001 86380 86390 1
512237 99512237 1001 86380 86390 1
512307 99512307 1001 86380 86390 1
513151 99513151 1001 86380 86390 1
512957 99512957 1001 86380 86390 1
512623 99512623 1001 86380 86390 1
512688 99512688 1001 86380 86390 1
512709 99512709 1001 86380 86390 1
513389 99513389 1001 86380 86390 1
513286 99513286 1001 86380 86390 1
513261 99513261 1001 86380 86390 1
514015 99514015 1001 86380 86390 1
513991 99513991 1001 86380 86390 1
513674 99513674 1001 86380 86390 1
513527 99513527 1001 86380 86390 1
514124 99514124 1001 86380 86390 1
514229 99514229 1001 86380 86390 1
514669 99514669 1001 86380 86390 1
514697 99514697 1001 86380 86390 1
514739 99514739 1001 86380 86390 1
514495 99514495 1001 86380 86390 1
514422 99514422 1001 86380 86390 1
514987 99514987 1001 86380 86390 1
514981 99514981 1001 86380 86390 1
515651 99515651 1001 86380 86390 1
515616 99515616 1001 86380 86390 1
515438 99515438 1001 86380 86390 1
515826 99515826 1001 86380 86390 1
515751 99515751 1001 86380 86390 1
515687 99515687 1001 86380 86390 1
515846 99515846 1001 86380 86390 1
516365 99516365 1001 86380 86390 1
516675 99516675 1001 86380 86390 1
516667 99516667 1001 86380 86390 1
516697 99516697 1001 86380 86390 1
517181 99517181 1001 86380 86390 1
517013 99517013 1001 86380 86390 1
517095 99517095 1001 86380 86390 1
517096 99517096 1001 86380 86390 1
516782 99516782 1001 86380 86390 1
516913 99516913 1001 86380 86390 1
517413 99517413 1001 86380 86390 1
518047 99518047 1001 86380 86390 1
518029 99518029 1001 86380 86390 1
517992 99517992 1001 86380 86390 1
517756 99517756 1001 86380 86390 1
517606 99517606 1001 86380 86390 1
517680 99517680 1001 86380 86390 1
518494 99518494 1001 86380 86390 1
519156 99519156 1001 86380 86390 1
519123 99519123 1001 86380 86390 1
519481 99519481 1001 86380 86390 1
519245 99519245 1001 86380 86390 1
519213 99519213 1001 86380 86390 1
519980 99519980 1001 86380 86390 1
519848 99519848 1001 86380 86390 1
520531 99520531 1001 86380 86390 1
520410 99520410 1001 86380 86390 1
520303 99520303 1001 86380 86390 1
520189 99520189 1001 86380 86390 1
520055 99520055 1001 86380 86390 1
520694 99520694 1001 86380 86390 1
520684 99520684 1001 86380 86390 1
521426 99521426 1001 86380 86390 1
521114 99521114 1001 86380 86390 1
521091 99521091 1001 86380 86390 1
520873 99520873 1001 86380 86390 1
521019 99521019 1001 86380 86390 1
521544 99521544 1001 86380 86390 1
521651 99521651 1001 86380 86390 1
521511 99521511 1001 86380 86390 1
522100 99522100 1001 86380 86390 1
522142 99522142 1001 86380 86390 1
522118 99522118 1001 86380 86390 1
522279 99522279 1001 86380 86390 1
521986 99521986 1001 86380 86390 1
522043 99522043 1001 86380 86390 1
522007 99522007 1001 86380 86390 1
521734 99521734 1001 86380 86390 1
521800 99521800 1001 86380 86390 1
523085 99523085 1001 86380 86390 1
523058 99523058 1001 86380 86390 1
523095 99523095 1001 86380 86390 1
522822 99522822 1001 86380 86390 1
523207 99523207 1001 86380 86390 1
523373 99523373 1001 86380 86390 1
523984 99523984 1001 86380 86390 1
524593 99524593 1001 86380 86390 1
524766 99524766 1001 86380 86390 1
524537 99524537 1001 86380 86390 1
524255 99524255 1001 86380 86390 1
524333 99524333 1001 86380 86390 1
524249 99524249 1001 86380 86390 1
524303 99524303 1001 86380 86390 1
524838 99524838 1001 86380 86390 1
524792 99524792 1001 86380 86390 1
525532 99525532 1001 86380 86390 1
525069 99525069 1001 86380 86390 1
525124 99525124 1001 86380 86390 1
525100 99525100 1001 86380 86390 1
525605 99525605 1001 86380 86390 1
526237 99526237 1001 86380 86390 1
526277 99526277 1001 86380 86390 1
526552 99526552 1001 86380 86390 1
527178 99527178 1001 86380 86390 1
527040 99527040 1001 86380 86390 1
527308 99527308 1001 86380 86390 1
527688 99527688 1001 86380 86390 1
527807 99527807 1001 86380 86390 1
527468 99527468 1001 86380 86390 1
527516 99527516 1001 86380 86390 1
528120 99528120 1001 86380 86390 1
528210 99528210 1001 86380 86390 1
528829 99528829 1001 86380 86390 1
528581 99528581 1001 86380 86390 1
528651 99528651 1001 86380 86390 1
528284 99528284 1001 86380 86390 1
528453 99528453 1001 86380 86390 1
529473 99529473 1001 86380 86390 1
529239 99529239 1001 86380 86390 1
529153 99529153 1001 86380 86390 1
529855 99529855 1001 86380 86390 1
529849 99529849 1001 86380 86390 1
530543 99530543 1001 86380 86390 1
530437 99530437 1001 86380 86390 1
530258 99530258 1001 86380 86390 1
530281 99530281 1001 86380 86390 1
529982 99529982 1001 86380 86390 1
530596 99530596 1001 86380 86390 1
531251 99531251 1001 86380 86390 1
531346 99531346 1001 86380 86390 1
530982 99530982 1001 86380 86390 1
530807 99530807 1001 86380 86390 1
531546 99531546 1001 86380 86390 1
531461 99531461 1001 86380 86390 1
532174 99532174 1001 86380 86390 1
531977 99531977 1001 86380 86390 1
531754 99531754 1001 86380 86390 1
532282 99532282 1001 86380 86390 1
532323 99532323 1001 86380 86390 1
532943 99532943 1001 86380 86390 1
532710 99532710 1001 86380 86390 1
532763 99532763 1001 86380 86390 1
532712 99532712 1001 86380 86390 1
532622 99532622 1001 86380 86390 1
532623 99532623 1001 86380 86390 1
532516 99532516 1001 86380 86390 1
532589 99532589 1001 86380 86390 1
533214 99533214 1001 86380 86390 1
533191 99533191 1001 86380 86390 1
533722 99533722 1001 86380 86390 1
533801 99533801 1001 86380 86390 1
533596 99533596 1001 86380 86390 1
533367 99533367 1001 86380 86390 1
533382 99533382 1001 86380 86390 1
533398 99533398 1001 86380 86390 1
533863 99533863 1001 86380 86390 1
533941 99533941 1001 86380 86390 1
534855 99534855 1001 86380 86390 1
534765 99534765 1001 86380 86390 1
535447 99535447 1001 86380 86390 1
535299 99535299 1001 86380 86390 1
535086 99535086 1001 86380 86390 1
534904 99534904 1001 86380 86390 1
535573 99535573 1001 86380 86390 1
535652 99535652 1001 86380 86390 1
535603 99535603 1001 86380 86390 1
535685 99535685 1001 86380 86390 1
536305 99536305 1001 86380 86390 1
536253 99536253 1001 86380 86390 1
536151 99536151 1001 86380 86390 1
536243 99536243 1001 86380 86390 1
536126 99536126 1001 86380 86390 1
536518 99536518 1001 86380 86390 1
537073 99537073 1001 86380 86390 1
537075 99537075 1001 86380 86390 1
537012 99537012 1001 86380 86390 1
536817 99536817 1001 86380 86390 1
536910 99536910 1001 86380 86390 1
537705 99537705 1001 86380 86390 1
537524 99537524 1001 86380 86390 1
537500 99537500 1001 86380 86390 1
538043 99538043 1001 86380 86390 1
538802 99538802 1001 86380 86390 1
538507 99538507 1001 86380 86390 1
538577 99538577 1001 86380 86390 1
538298 99538298 1001 86380 86390 1
538352 99538352 1001 86380 86390 1
538309 99538309 1001 86380 86390 1
538973 99538973 1001 86380 86390 1
538872 99538872 1001 86380 86390 1
539454 99539454 1001 86380 86390 1
539259 99539259 1001 86380 86390 1
539250 99539250 1001 86380 86390 1
539809 99539809 1001 86380 86390 1
539709 99539709 1001 86380 86390 1
540254 99540254 1001 86380 86390 1
540073 99540073 1001 86380 86390 1
540129 99540129 1001 86380 86390 1
539934 99539934 1001 86380 86390 1
539923 99539923 1001 86380 86390 1
540478 99540478 1001 86380 86390 1
540559 99540559 1001 86380 86390 1
541151 99541151 1001 86380 86390 1
541118 99541118 1001 86380 86390 1
540968 99540968 1001 86380 86390 1
541321 99541321 1001 86380 86390 1
542055 99542055 1001 86380 86390 1
542026 99542026 1001 86380 86390 1
542108 99542108 1001 86380 86390 1
542110 99542110 1001 86380 86390 1
541745 99541745 1001 86380 86390 1
542129 99542129 1001 86380 86390 1
542789 99542789 1001 86380 86390 1
542470 99542470 1001 86380 86390 1
542522 99542522 1001 86380 86390 1
543071 99543071 1001 86380 86390 1
543568 99543568 1001 86380 86390 1
543358 99543358 1001 86380 86390 1
543208 99543208 1001 86380 86390 1
543276 99543276 1001 86380 86390 1
543924 99543924 1001 86380 86390 1
543842 99543842 1001 86380 86390 1
543778 99543778 1001 86380 86390 1
543869 99543869 1001 86380 86390 1
544283 99544283 1001 86380 86390 1
544035 99544035 1001 86380 86390 1
544717 99544717 1001 86380 86390 1
544668 99544668 1001 86380 86390 1
435114 758 1001 58080 58497 1
406816 1105 1001 19980 23037 1
400026 99400026 1001 86380 86390 1
400148 99400148 1001 86380 86390 1
400318 99400318 1001 86380 86390 1
400501 99400501 1001 86380 86390 1
401078 99401078 1001 86380 86390 1
401267 99401267 1001 86380 86390 1
401328 99401328 1001 86380 86390 1
402435 99402435 1001 86380 86390 1
402741 99402741 1001 86380 86390 1
402898 99402898 1001 86380 86390 1
403125 99403125 1001 86380 86390 1
403108 99403108 1001 86380 86390 1
403300 99403300 1001 86380 86390 1
403479 99403479 1001 86380 86390 1
403482 99403482 1001 86380 86390 1
403559 99403559 1001 86380 86390 1
403924 99403924 1001 86380 86390 1
403994 99403994 1001 86380 86390 1
404104 99404104 1001 86380 86390 1
404609 99404609 1001 86380 86390 1
404744 99404744 1001 86380 86390 1
404965 99404965 1001 86380 86390 1
405316 99405316 1001 86380 86390 1
405600 99405600 1001 86380 86390 1
405764 99405764 1001 86380 86390 1
406266 99406266 1001 86380 86390 1
406279 99406279 1001 86380 86390 1
406462 99406462 1001 86380 86390 1
406419 99406419 1001 86380 86390 1
406539 99406539 1001 86380 86390 1
406736 99406736 1001 86380 86390 1
406937 99406937 1001 86380 86390 1
407218 99407218 1001 86380 86390 1
407371 99407371 1001 86380 86390 1
407708 99407708 1001 86380 86390 1
407752 99407752 1001 86380 86390 1
407721 99407721 1001 86380 86390 1
407913 99407913 1001 86380 86390 1
408345 99408345 1001 86380 86390 1
408666 99408666 1001 86380 86390 1
409026 99409026 1001 86380 86390 1
409285 99409285 1001 86380 86390 1
409632 99409632 1001 86380 86390 1
409646 99409646 1001 86380 86390 1
409828 99409828 1001 86380 86390 1
410093 99410093 1001 86380 86390 1
410210 99410210 1001 86380 86390 1
410265 99410265 1001 86380 86390 1
410423 99410423 1001 86380 86390 1
410734 99410734 1001 86380 86390 1
411147 99411147 1001 86380 86390 1
411469 99411469 1001 86380 86390 1
411495 99411495 1001 86380 86390 1
412023 99412023 1001 86380 86390 1
412036 99412036 1001 86380 86390 1
413396 99413396 1001 86380 86390 1
413216 99413216 1001 86380 86390 1
413072 99413072 1001 86380 86390 1
413212 99413212 1001 86380 86390 1
412521 99412521 1001 86380 86390 1
412817 99412817 1001 86380 86390 1
414082 99414082 1001 86380 86390 1
414807 99414807 1001 86380 86390 1
414910 99414910 1001 86380 86390 1
415369 99415369 1001 86380 86390 1
415468 99415468 1001 86380 86390 1
416608 99416608 1001 86380 86390 1
416739 99416739 1001 86380 86390 1
416979 99416979 1001 86380 86390 1
416411 99416411 1001 86380 86390 1
416142 99416142 1001 86380 86390 1
416305 99416305 1001 86380 86390 1
416174 99416174 1001 86380 86390 1
416108 99416108 1001 86380 86390 1
417232 99417232 1001 86380 86390 1
417492 99417492 1001 86380 86390 1
418513 99418513 1001 86380 86390 1
418399 99418399 1001 86380 86390 1
418072 99418072 1001 86380 86390 1
417647 99417647 1001 86380 86390 1
418821 99418821 1001 86380 86390 1
418931 99418931 1001 86380 86390 1
419143 99419143 1001 86380 86390 1
419061 99419061 1001 86380 86390 1
420410 99420410 1001 86380 86390 1
420414 99420414 1001 86380 86390 1
419894 99419894 1001 86380 86390 1
419227 99419227 1001 86380 86390 1
422108 99422108 1001 86380 86390 1
421012 99421012 1001 86380 86390 1
421043 99421043 1001 86380 86390 1
422437 99422437 1001 86380 86390 1
422363 99422363 1001 86380 86390 1
422509 99422509 1001 86380 86390 1
422990 99422990 1001 86380 86390 1
422563 99422563 1001 86380 86390 1
423795 99423795 1001 86380 86390 1
423764 99423764 1001 86380 86390 1
424999 99424999 1001 86380 86390 1
424728 99424728 1001 86380 86390 1
424251 99424251 1001 86380 86390 1
424359 99424359 1001 86380 86390 1
424454 99424454 1001 86380 86390 1
425742 99425742 1001 86380 86390 1
425561 99425561 1001 86380 86390 1
427005 99427005 1001 86380 86390 1
426376 99426376 1001 86380 86390 1
426577 99426577 1001 86380 86390 1
426461 99426461 1001 86380 86390 1
426255 99426255 1001 86380 86390 1
426108 99426108 1001 86380 86390 1
427347 99427347 1001 86380 86390 1
428052 99428052 1001 86380 86390 1
427605 99427605 1001 86380 86390 1
427585 99427585 1001 86380 86390 1
429052 99429052 1001 86380 86390 1
430117 99430117 1001 86380 86390 1
430157 99430157 1001 86380 86390 1
429758 99429758 1001 86380 86390 1
429809 99429809 1001 86380 86390 1
429581 99429581 1001 86380 86390 1
429731 99429731 1001 86380 86390 1
430381 99430381 1001 86380 86390 1
430453 99430453 1001 86380 86390 1
431785 99431785 1001 86380 86390 1
431561 99431561 1001 86380 86390 1
431509 99431509 1001 86380 86390 1
431599 99431599 1001 86380 86390 1
431542 99431542 1001 86380 86390 1
431072 99431072 1001 86380 86390 1
432158 99432158 1001 86380 86390 1
433261 99433261 1001 86380 86390 1
432629 99432629 1001 86380 86390 1
434104 99434104 1001 86380 86390 1
434109 99434109 1001 86380 86390 1
435111 99435111 1001 86380 86390 1
435195 99435195 1001 86380 86390 1
434683 99434683 1001 86380 86390 1
434719 99434719 1001 86380 86390 1
434612 99434612 1001 86380 86390 1
434459 99434459 1001 86380 86390 1
434467 99434467 1001 86380 86390 1
434531 99434531 1001 86380 86390 1
435440 99435440 1001 86380 86390 1
435631 99435631 1001 86380 86390 1
435632 99435632 1001 86380 86390 1
437017 99437017 1001 86380 86390 1
436508 99436508 1001 86380 86390 1
437328 99437328 1001 86380 86390 1
300696 99300696 1001 86380 86390 1
300603 99300603 1001 86380 86390 1
300688 99300688 1001 86380 86390 1
300440 99300440 1001 86380 86390 1
300203 99300203 1001 86380 86390 1
300288 99300288 1001 86380 86390 1
300898 99300898 1001 86380 86390 1
300788 99300788 1001 86380 86390 1
301551 99301551 1001 86380 86390 1
301324 99301324 1001 86380 86390 1
301269 99301269 1001 86380 86390 1
301060 99301060 1001 86380 86390 1
301074 99301074 1001 86380 86390 1
302271 99302271 1001 86380 86390 1
302298 99302298 1001 86380 86390 1
301983 99301983 1001 86380 86390 1
301869 99301869 1001 86380 86390 1
303148 99303148 1001 86380 86390 1
302653 99302653 1001 86380 86390 1
302785 99302785 1001 86380 86390 1
302701 99302701 1001 86380 86390 1
303933 99303933 1001 86380 86390 1
304004 99304004 1001 86380 86390 1
303989 99303989 1001 86380 86390 1
303990 99303990 1001 86380 86390 1
304026 99304026 1001 86380 86390 1
303669 99303669 1001 86380 86390 1
303608 99303608 1001 86380 86390 1
303454 99303454 1001 86380 86390 1
304212 99304212 1001 86380 86390 1
304099 99304099 1001 86380 86390 1
304178 99304178 1001 86380 86390 1
304809 99304809 1001 86380 86390 1
304759 99304759 1001 86380 86390 1
304762 99304762 1001 86380 86390 1
304446 99304446 1001 86380 86390 1
304901 99304901 1001 86380 86390 1
305491 99305491 1001 86380 86390 1
305607 99305607 1001 86380 86390 1
305103 99305103 1001 86380 86390 1
305142 99305142 1001 86380 86390 1
305096 99305096 1001 86380 86390 1
500152 99500152 1001 86380 86390 1
500775 99500775 1001 86380 86390 1
500460 99500460 1001 86380 86390 1
500422 99500422 1001 86380 86390 1
500489 99500489 1001 86380 86390 1
500387 99500387 1001 86380 86390 1
500919 99500919 1001 86380 86390 1
500974 99500974 1001 86380 86390 1
501593 99501593 1001 86380 86390 1
501442 99501442 1001 86380 86390 1
501286 99501286 1001 86380 86390 1
501403 99501403 1001 86380 86390 1
501095 99501095 1001 86380 86390 1
501691 99501691 1001 86380 86390 1
501743 99501743 1001 86380 86390 1
501790 99501790 1001 86380 86390 1
502332 99502332 1001 86380 86390 1
502068 99502068 1001 86380 86390 1
502108 99502108 1001 86380 86390 1
502583 99502583 1001 86380 86390 1
502599 99502599 1001 86380 86390 1
502562 99502562 1001 86380 86390 1
502975 99502975 1001 86380 86390 1
502709 99502709 1001 86380 86390 1
503438 99503438 1001 86380 86390 1
503378 99503378 1001 86380 86390 1
503946 99503946 1001 86380 86390 1
503856 99503856 1001 86380 86390 1
503667 99503667 1001 86380 86390 1
503539 99503539 1001 86380 86390 1
504146 99504146 1001 86380 86390 1
504763 99504763 1001 86380 86390 1
504834 99504834 1001 86380 86390 1
504545 99504545 1001 86380 86390 1
504675 99504675 1001 86380 86390 1
504616 99504616 1001 86380 86390 1
504475 99504475 1001 86380 86390 1
505088 99505088 1001 86380 86390 1
505636 99505636 1001 86380 86390 1
505715 99505715 1001 86380 86390 1
505477 99505477 1001 86380 86390 1
505494 99505494 1001 86380 86390 1
505365 99505365 1001 86380 86390 1
505460 99505460 1001 86380 86390 1
505189 99505189 1001 86380 86390 1
505218 99505218 1001 86380 86390 1
505301 99505301 1001 86380 86390 1
505342 99505342 1001 86380 86390 1
505796 99505796 1001 86380 86390 1
505771 99505771 1001 86380 86390 1
506014 99506014 1001 86380 86390 1
506159 99506159 1001 86380 86390 1
506788 99506788 1001 86380 86390 1
507565 99507565 1001 86380 86390 1
507424 99507424 1001 86380 86390 1
507454 99507454 1001 86380 86390 1
507455 99507455 1001 86380 86390 1
508135 99508135 1001 86380 86390 1
508149 99508149 1001 86380 86390 1
507926 99507926 1001 86380 86390 1
507916 99507916 1001 86380 86390 1
507918 99507918 1001 86380 86390 1
507671 99507671 1001 86380 86390 1
508265 99508265 1001 86380 86390 1
508334 99508334 1001 86380 86390 1
508886 99508886 1001 86380 86390 1
509023 99509023 1001 86380 86390 1
508705 99508705 1001 86380 86390 1
508733 99508733 1001 86380 86390 1
508711 99508711 1001 86380 86390 1
509772 99509772 1001 86380 86390 1
509874 99509874 1001 86380 86390 1
509731 99509731 1001 86380 86390 1
509607 99509607 1001 86380 86390 1
509575 99509575 1001 86380 86390 1
509640 99509640 1001 86380 86390 1
509292 99509292 1001 86380 86390 1
509315 99509315 1001 86380 86390 1
510048 99510048 1001 86380 86390 1
510433 99510433 1001 86380 86390 1
510212 99510212 1001 86380 86390 1
510831 99510831 1001 86380 86390 1
510759 99510759 1001 86380 86390 1
510733 99510733 1001 86380 86390 1
511552 99511552 1001 86380 86390 1
511435 99511435 1001 86380 86390 1
511181 99511181 1001 86380 86390 1
511156 99511156 1001 86380 86390 1
511313 99511313 1001 86380 86390 1
511126 99511126 1001 86380 86390 1
511106 99511106 1001 86380 86390 1
511595 99511595 1001 86380 86390 1
511651 99511651 1001 86380 86390 1
512343 99512343 1001 86380 86390 1
512299 99512299 1001 86380 86390 1
512115 99512115 1001 86380 86390 1
511811 99511811 1001 86380 86390 1
512471 99512471 1001 86380 86390 1
512539 99512539 1001 86380 86390 1
513052 99513052 1001 86380 86390 1
512851 99512851 1001 86380 86390 1
512929 99512929 1001 86380 86390 1
512611 99512611 1001 86380 86390 1
513231 99513231 1001 86380 86390 1
513297 99513297 1001 86380 86390 1
513881 99513881 1001 86380 86390 1
513895 99513895 1001 86380 86390 1
513978 99513978 1001 86380 86390 1
513666 99513666 1001 86380 86390 1
513734 99513734 1001 86380 86390 1
513462 99513462 1001 86380 86390 1
513418 99513418 1001 86380 86390 1
513588 99513588 1001 86380 86390 1
513500 99513500 1001 86380 86390 1
514809 99514809 1001 86380 86390 1
514683 99514683 1001 86380 86390 1
514842 99514842 1001 86380 86390 1
514456 99514456 1001 86380 86390 1
514366 99514366 1001 86380 86390 1
514252 99514252 1001 86380 86390 1
514243 99514243 1001 86380 86390 1
515661 99515661 1001 86380 86390 1
515483 99515483 1001 86380 86390 1
515419 99515419 1001 86380 86390 1
515114 99515114 1001 86380 86390 1
515734 99515734 1001 86380 86390 1
516252 99516252 1001 86380 86390 1
516140 99516140 1001 86380 86390 1
515948 99515948 1001 86380 86390 1
516015 99516015 1001 86380 86390 1
516029 99516029 1001 86380 86390 1
516017 99516017 1001 86380 86390 1
516545 99516545 1001 86380 86390 1
516537 99516537 1001 86380 86390 1
516615 99516615 1001 86380 86390 1
517133 99517133 1001 86380 86390 1
517187 99517187 1001 86380 86390 1
517231 99517231 1001 86380 86390 1
516972 99516972 1001 86380 86390 1
516883 99516883 1001 86380 86390 1
516889 99516889 1001 86380 86390 1
516790 99516790 1001 86380 86390 1
516803 99516803 1001 86380 86390 1
517978 99517978 1001 86380 86390 1
517887 99517887 1001 86380 86390 1
517875 99517875 1001 86380 86390 1
517656 99517656 1001 86380 86390 1
518739 99518739 1001 86380 86390 1
519158 99519158 1001 86380 86390 1
519659 99519659 1001 86380 86390 1
519767 99519767 1001 86380 86390 1
519231 99519231 1001 86380 86390 1
520007 99520007 1001 86380 86390 1
519835 99519835 1001 86380 86390 1
520612 99520612 1001 86380 86390 1
520616 99520616 1001 86380 86390 1
520570 99520570 1001 86380 86390 1
520362 99520362 1001 86380 86390 1
520364 99520364 1001 86380 86390 1
520194 99520194 1001 86380 86390 1
520650 99520650 1001 86380 86390 1
521144 99521144 1001 86380 86390 1
521198 99521198 1001 86380 86390 1
521178 99521178 1001 86380 86390 1
520886 99520886 1001 86380 86390 1
521628 99521628 1001 86380 86390 1
522266 99522266 1001 86380 86390 1
522249 99522249 1001 86380 86390 1
522198 99522198 1001 86380 86390 1
522123 99522123 1001 86380 86390 1
521957 99521957 1001 86380 86390 1
521912 99521912 1001 86380 86390 1
522068 99522068 1001 86380 86390 1
521695 99521695 1001 86380 86390 1
521696 99521696 1001 86380 86390 1
522433 99522433 1001 86380 86390 1
522353 99522353 1001 86380 86390 1
522938 99522938 1001 86380 86390 1
522837 99522837 1001 86380 86390 1
523768 99523768 1001 86380 86390 1
523596 99523596 1001 86380 86390 1
523395 99523395 1001 86380 86390 1
524066 99524066 1001 86380 86390 1
524094 99524094 1001 86380 86390 1
524582 99524582 1001 86380 86390 1
524753 99524753 1001 86380 86390 1
524366 99524366 1001 86380 86390 1
524253 99524253 1001 86380 86390 1
524773 99524773 1001 86380 86390 1
524881 99524881 1001 86380 86390 1
525537 99525537 1001 86380 86390 1
525399 99525399 1001 86380 86390 1
525439 99525439 1001 86380 86390 1
525326 99525326 1001 86380 86390 1
525329 99525329 1001 86380 86390 1
525387 99525387 1001 86380 86390 1
525067 99525067 1001 86380 86390 1
525173 99525173 1001 86380 86390 1
525065 99525065 1001 86380 86390 1
525181 99525181 1001 86380 86390 1
525725 99525725 1001 86380 86390 1
526295 99526295 1001 86380 86390 1
526326 99526326 1001 86380 86390 1
526152 99526152 1001 86380 86390 1
526102 99526102 1001 86380 86390 1
526123 99526123 1001 86380 86390 1
526111 99526111 1001 86380 86390 1
526482 99526482 1001 86380 86390 1
527151 99527151 1001 86380 86390 1
526915 99526915 1001 86380 86390 1
526720 99526720 1001 86380 86390 1
527342 99527342 1001 86380 86390 1
528026 99528026 1001 86380 86390 1
527996 99527996 1001 86380 86390 1
527535 99527535 1001 86380 86390 1
527642 99527642 1001 86380 86390 1
528185 99528185 1001 86380 86390 1
528237 99528237 1001 86380 86390 1
528851 99528851 1001 86380 86390 1
528476 99528476 1001 86380 86390 1
528999 99528999 1001 86380 86390 1
529690 99529690 1001 86380 86390 1
529695 99529695 1001 86380 86390 1
529670 99529670 1001 86380 86390 1
529569 99529569 1001 86380 86390 1
529457 99529457 1001 86380 86390 1
529390 99529390 1001 86380 86390 1
529338 99529338 1001 86380 86390 1
529142 99529142 1001 86380 86390 1
529271 99529271 1001 86380 86390 1
529299 99529299 1001 86380 86390 1
529274 99529274 1001 86380 86390 1
529781 99529781 1001 86380 86390 1
529732 99529732 1001 86380 86390 1
529865 99529865 1001 86380 86390 1
530493 99530493 1001 86380 86390 1
529989 99529989 1001 86380 86390 1
530697 99530697 1001 86380 86390 1
531287 99531287 1001 86380 86390 1
530927 99530927 1001 86380 86390 1
530839 99530839 1001 86380 86390 1
530937 99530937 1001 86380 86390 1
531548 99531548 1001 86380 86390 1
531387 99531387 1001 86380 86390 1
531453 99531453 1001 86380 86390 1
532173 99532173 1001 86380 86390 1
532097 99532097 1001 86380 86390 1
531984 99531984 1001 86380 86390 1
531620 99531620 1001 86380 86390 1
532399 99532399 1001 86380 86390 1
532313 99532313 1001 86380 86390 1
532396 99532396 1001 86380 86390 1
533017 99533017 1001 86380 86390 1
532695 99532695 1001 86380 86390 1
532599 99532599 1001 86380 86390 1
532536 99532536 1001 86380 86390 1
533085 99533085 1001 86380 86390 1
533100 99533100 1001 86380 86390 1
533118 99533118 1001 86380 86390 1
533809 99533809 1001 86380 86390 1
533687 99533687 1001 86380 86390 1
533726 99533726 1001 86380 86390 1
533498 99533498 1001 86380 86390 1
533552 99533552 1001 86380 86390 1
533266 99533266 1001 86380 86390 1
534053 99534053 1001 86380 86390 1
534646 99534646 1001 86380 86390 1
534506 99534506 1001 86380 86390 1
534521 99534521 1001 86380 86390 1
534661 99534661 1001 86380 86390 1
534369 99534369 1001 86380 86390 1
534066 99534066 1001 86380 86390 1
534158 99534158 1001 86380 86390 1
534858 99534858 1001 86380 86390 1
535389 99535389 1001 86380 86390 1
535188 99535188 1001 86380 86390 1
535296 99535296 1001 86380 86390 1
535607 99535607 1001 86380 86390 1
536256 99536256 1001 86380 86390 1
536043 99536043 1001 86380 86390 1
535829 99535829 1001 86380 86390 1
536386 99536386 1001 86380 86390 1
537092 99537092 1001 86380 86390 1
536991 99536991 1001 86380 86390 1
536922 99536922 1001 86380 86390 1
536766 99536766 1001 86380 86390 1
536798 99536798 1001 86380 86390 1
536704 99536704 1001 86380 86390 1
536643 99536643 1001 86380 86390 1
537324 99537324 1001 86380 86390 1
537787 99537787 1001 86380 86390 1
537803 99537803 1001 86380 86390 1
537674 99537674 1001 86380 86390 1
538073 99538073 1001 86380 86390 1
538663 99538663 1001 86380 86390 1
538645 99538645 1001 86380 86390 1
538658 99538658 1001 86380 86390 1
538469 99538469 1001 86380 86390 1
538249 99538249 1001 86380 86390 1
538327 99538327 1001 86380 86390 1
538824 99538824 1001 86380 86390 1
538826 99538826 1001 86380 86390 1
539604 99539604 1001 86380 86390 1
539251 99539251 1001 86380 86390 1
539038 99539038 1001 86380 86390 1
539694 99539694 1001 86380 86390 1
539684 99539684 1001 86380 86390 1
540277 99540277 1001 86380 86390 1
540460 99540460 1001 86380 86390 1
539894 99539894 1001 86380 86390 1
539985 99539985 1001 86380 86390 1
540493 99540493 1001 86380 86390 1
540589 99540589 1001 86380 86390 1
541242 99541242 1001 86380 86390 1
541286 99541286 1001 86380 86390 1
540971 99540971 1001 86380 86390 1
540732 99540732 1001 86380 86390 1
540746 99540746 1001 86380 86390 1
540851 99540851 1001 86380 86390 1
541342 99541342 1001 86380 86390 1
542077 99542077 1001 86380 86390 1
541961 99541961 1001 86380 86390 1
541807 99541807 1001 86380 86390 1
541571 99541571 1001 86380 86390 1
541560 99541560 1001 86380 86390 1
542181 99542181 1001 86380 86390 1
542754 99542754 1001 86380 86390 1
542822 99542822 1001 86380 86390 1
542639 99542639 1001 86380 86390 1
542463 99542463 1001 86380 86390 1
542504 99542504 1001 86380 86390 1
543073 99543073 1001 86380 86390 1
543011 99543011 1001 86380 86390 1
543105 99543105 1001 86380 86390 1
543695 99543695 1001 86380 86390 1
543647 99543647 1001 86380 86390 1
543648 99543648 1001 86380 86390 1
543691 99543691 1001 86380 86390 1
543764 99543764 1001 86380 86390 1
543655 99543655 1001 86380 86390 1
543379 99543379 1001 86380 86390 1
543192 99543192 1001 86380 86390 1
543324 99543324 1001 86380 86390 1
543266 99543266 1001 86380 86390 1
543860 99543860 1001 86380 86390 1
544537 99544537 1001 86380 86390 1
544045 99544045 1001 86380 86390 1
544008 99544008 1001 86380 86390 1
544150 99544150 1001 86380 86390 1
544599 99544599 1001 86380 86390 1
536565 771 1002 62747 67915 1
400290 99400290 1001 86380 86390 1
400342 99400342 1001 86380 86390 1
400420 99400420 1001 86380 86390 1
400507 99400507 1001 86380 86390 1
400817 99400817 1001 86380 86390 1
401033 99401033 1001 86380 86390 1
401184 99401184 1001 86380 86390 1
402034 99402034 1001 86380 86390 1
402131 99402131 1001 86380 86390 1
402226 99402226 1001 86380 86390 1
402343 99402343 1001 86380 86390 1
402653 99402653 1001 86380 86390 1
402849 99402849 1001 86380 86390 1
402858 99402858 1001 86380 86390 1
403288 99403288 1001 86380 86390 1
403242 99403242 1001 86380 86390 1
403512 99403512 1001 86380 86390 1
405820 99405820 1001 86380 86390 1
405779 99405779 1001 86380 86390 1
405864 99405864 1001 86380 86390 1
406020 99406020 1001 86380 86390 1
406123 99406123 1001 86380 86390 1
406633 99406633 1001 86380 86390 1
406816 99406816 1001 86380 86390 1
406948 99406948 1001 86380 86390 1
407146 99407146 1001 86380 86390 1
407548 99407548 1001 86380 86390 1
407556 99407556 1001 86380 86390 1
408272 99408272 1001 86380 86390 1
408315 99408315 1001 86380 86390 1
408750 99408750 1001 86380 86390 1
409398 99409398 1001 86380 86390 1
409473 99409473 1001 86380 86390 1
409516 99409516 1001 86380 86390 1
409708 99409708 1001 86380 86390 1
409860 99409860 1001 86380 86390 1
410264 99410264 1001 86380 86390 1
410416 99410416 1001 86380 86390 1
410557 99410557 1001 86380 86390 1
411062 99411062 1001 86380 86390 1
411092 99411092 1001 86380 86390 1
411270 99411270 1001 86380 86390 1
411615 99411615 1001 86380 86390 1
411799 99411799 1001 86380 86390 1
412389 99412389 1001 86380 86390 1
412396 99412396 1001 86380 86390 1
413400 99413400 1001 86380 86390 1
413000 99413000 1001 86380 86390 1
412749 99412749 1001 86380 86390 1
412592 99412592 1001 86380 86390 1
413928 99413928 1001 86380 86390 1
415063 99415063 1001 86380 86390 1
414959 99414959 1001 86380 86390 1
414548 99414548 1001 86380 86390 1
414270 99414270 1001 86380 86390 1
414137 99414137 1001 86380 86390 1
415718 99415718 1001 86380 86390 1
415575 99415575 1001 86380 86390 1
415694 99415694 1001 86380 86390 1
416884 99416884 1001 86380 86390 1
416601 99416601 1001 86380 86390 1
417521 99417521 1001 86380 86390 1
417515 99417515 1001 86380 86390 1
418694 99418694 1001 86380 86390 1
418509 99418509 1001 86380 86390 1
418470 99418470 1001 86380 86390 1
418474 99418474 1001 86380 86390 1
418189 99418189 1001 86380 86390 1
419185 99419185 1001 86380 86390 1
420195 99420195 1001 86380 86390 1
420343 99420343 1001 86380 86390 1
419754 99419754 1001 86380 86390 1
419814 99419814 1001 86380 86390 1
419630 99419630 1001 86380 86390 1
419356 99419356 1001 86380 86390 1
419311 99419311 1001 86380 86390 1
420564 99420564 1001 86380 86390 1
420758 99420758 1001 86380 86390 1
420638 99420638 1001 86380 86390 1
422116 99422116 1001 86380 86390 1
421704 99421704 1001 86380 86390 1
421100 99421100 1001 86380 86390 1
421016 99421016 1001 86380 86390 1
420922 99420922 1001 86380 86390 1
421247 99421247 1001 86380 86390 1
420885 99420885 1001 86380 86390 1
422350 99422350 1001 86380 86390 1
422525 99422525 1001 86380 86390 1
422188 99422188 1001 86380 86390 1
422702 99422702 1001 86380 86390 1
424865 99424865 1001 86380 86390 1
427047 99427047 1001 86380 86390 1
427015 99427015 1001 86380 86390 1
427001 99427001 1001 86380 86390 1
427111 99427111 1001 86380 86390 1
426445 99426445 1001 86380 86390 1
426482 99426482 1001 86380 86390 1
425889 99425889 1001 86380 86390 1
427531 99427531 1001 86380 86390 1
427507 99427507 1001 86380 86390 1
428254 99428254 1001 86380 86390 1
428316 99428316 1001 86380 86390 1
427677 99427677 1001 86380 86390 1
427853 99427853 1001 86380 86390 1
428787 99428787 1001 86380 86390 1
428754 99428754 1001 86380 86390 1
430331 99430331 1001 86380 86390 1
429723 99429723 1001 86380 86390 1
430564 99430564 1001 86380 86390 1
432267 99432267 1001 86380 86390 1
432288 99432288 1001 86380 86390 1
433581 99433581 1001 86380 86390 1
433627 99433627 1001 86380 86390 1
433540 99433540 1001 86380 86390 1
432972 99432972 1001 86380 86390 1
434094 99434094 1001 86380 86390 1
433802 99433802 1001 86380 86390 1
435241 99435241 1001 86380 86390 1
434928 99434928 1001 86380 86390 1
434249 99434249 1001 86380 86390 1
435538 99435538 1001 86380 86390 1
437117 99437117 1001 86380 86390 1
436643 99436643 1001 86380 86390 1
436604 99436604 1001 86380 86390 1
436133 99436133 1001 86380 86390 1
436046 99436046 1001 86380 86390 1
435966 99435966 1001 86380 86390 1
436065 99436065 1001 86380 86390 1
437309 99437309 1001 86380 86390 1
300640 99300640 1001 86380 86390 1
300679 99300679 1001 86380 86390 1
300533 99300533 1001 86380 86390 1
300307 99300307 1001 86380 86390 1
301259 99301259 1001 86380 86390 1
301344 99301344 1001 86380 86390 1
301293 99301293 1001 86380 86390 1
301282 99301282 1001 86380 86390 1
301063 99301063 1001 86380 86390 1
301643 99301643 1001 86380 86390 1
301660 99301660 1001 86380 86390 1
302027 99302027 1001 86380 86390 1
301992 99301992 1001 86380 86390 1
301892 99301892 1001 86380 86390 1
301950 99301950 1001 86380 86390 1
301900 99301900 1001 86380 86390 1
302433 99302433 1001 86380 86390 1
302551 99302551 1001 86380 86390 1
302526 99302526 1001 86380 86390 1
302516 99302516 1001 86380 86390 1
303157 99303157 1001 86380 86390 1
302848 99302848 1001 86380 86390 1
302588 99302588 1001 86380 86390 1
302744 99302744 1001 86380 86390 1
303296 99303296 1001 86380 86390 1
303325 99303325 1001 86380 86390 1
303276 99303276 1001 86380 86390 1
303212 99303212 1001 86380 86390 1
303342 99303342 1001 86380 86390 1
303878 99303878 1001 86380 86390 1
303676 99303676 1001 86380 86390 1
303441 99303441 1001 86380 86390 1
303456 99303456 1001 86380 86390 1
303603 99303603 1001 86380 86390 1
304667 99304667 1001 86380 86390 1
304338 99304338 1001 86380 86390 1
305022 99305022 1001 86380 86390 1
305553 99305553 1001 86380 86390 1
305365 99305365 1001 86380 86390 1
305473 99305473 1001 86380 86390 1
305293 99305293 1001 86380 86390 1
305203 99305203 1001 86380 86390 1
500155 99500155 1001 86380 86390 1
500055 99500055 1001 86380 86390 1
500068 99500068 1001 86380 86390 1
500655 99500655 1001 86380 86390 1
500455 99500455 1001 86380 86390 1
500560 99500560 1001 86380 86390 1
500846 99500846 1001 86380 86390 1
501466 99501466 1001 86380 86390 1
501331 99501331 1001 86380 86390 1
501143 99501143 1001 86380 86390 1
501710 99501710 1001 86380 86390 1
502318 99502318 1001 86380 86390 1
502148 99502148 1001 86380 86390 1
502162 99502162 1001 86380 86390 1
501984 99501984 1001 86380 86390 1
502983 99502983 1001 86380 86390 1
502966 99502966 1001 86380 86390 1
503084 99503084 1001 86380 86390 1
504068 99504068 1001 86380 86390 1
504088 99504088 1001 86380 86390 1
503811 99503811 1001 86380 86390 1
503768 99503768 1001 86380 86390 1
503587 99503587 1001 86380 86390 1
504192 99504192 1001 86380 86390 1
504773 99504773 1001 86380 86390 1
504761 99504761 1001 86380 86390 1
504591 99504591 1001 86380 86390 1
504542 99504542 1001 86380 86390 1
505110 99505110 1001 86380 86390 1
505087 99505087 1001 86380 86390 1
505062 99505062 1001 86380 86390 1
504961 99504961 1001 86380 86390 1
505585 99505585 1001 86380 86390 1
505435 99505435 1001 86380 86390 1
505399 99505399 1001 86380 86390 1
505531 99505531 1001 86380 86390 1
505203 99505203 1001 86380 86390 1
505257 99505257 1001 86380 86390 1
505897 99505897 1001 86380 86390 1
505794 99505794 1001 86380 86390 1
505928 99505928 1001 86380 86390 1
505814 99505814 1001 86380 86390 1
505853 99505853 1001 86380 86390 1
506427 99506427 1001 86380 86390 1
506365 99506365 1001 86380 86390 1
506199 99506199 1001 86380 86390 1
506620 99506620 1001 86380 86390 1
506626 99506626 1001 86380 86390 1
507080 99507080 1001 86380 86390 1
507147 99507147 1001 86380 86390 1
506981 99506981 1001 86380 86390 1
506969 99506969 1001 86380 86390 1
507465 99507465 1001 86380 86390 1
507430 99507430 1001 86380 86390 1
507509 99507509 1001 86380 86390 1
508059 99508059 1001 86380 86390 1
508140 99508140 1001 86380 86390 1
507751 99507751 1001 86380 86390 1
507790 99507790 1001 86380 86390 1
507689 99507689 1001 86380 86390 1
508273 99508273 1001 86380 86390 1
509034 99509034 1001 86380 86390 1
508710 99508710 1001 86380 86390 1
508471 99508471 1001 86380 86390 1
508556 99508556 1001 86380 86390 1
509112 99509112 1001 86380 86390 1
509088 99509088 1001 86380 86390 1
509743 99509743 1001 86380 86390 1
509498 99509498 1001 86380 86390 1
509654 99509654 1001 86380 86390 1
509339 99509339 1001 86380 86390 1
509404 99509404 1001 86380 86390 1
509314 99509314 1001 86380 86390 1
509460 99509460 1001 86380 86390 1
510655 99510655 1001 86380 86390 1
510453 99510453 1001 86380 86390 1
510378 99510378 1001 86380 86390 1
510313 99510313 1001 86380 86390 1
510108 99510108 1001 86380 86390 1
510876 99510876 1001 86380 86390 1
511022 99511022 1001 86380 86390 1
510937 99510937 1001 86380 86390 1
511003 99511003 1001 86380 86390 1
511670 99511670 1001 86380 86390 1
511575 99511575 1001 86380 86390 1
512283 99512283 1001 86380 86390 1
512157 99512157 1001 86380 86390 1
512571 99512571 1001 86380 86390 1
512400 99512400 1001 86380 86390 1
513079 99513079 1001 86380 86390 1
513004 99513004 1001 86380 86390 1
513123 99513123 1001 86380 86390 1
512612 99512612 1001 86380 86390 1
512770 99512770 1001 86380 86390 1
513274 99513274 1001 86380 86390 1
513408 99513408 1001 86380 86390 1
513890 99513890 1001 86380 86390 1
514002 99514002 1001 86380 86390 1
513849 99513849 1001 86380 86390 1
513507 99513507 1001 86380 86390 1
514158 99514158 1001 86380 86390 1
514177 99514177 1001 86380 86390 1
514854 99514854 1001 86380 86390 1
514679 99514679 1001 86380 86390 1
514278 99514278 1001 86380 86390 1
514384 99514384 1001 86380 86390 1
515010 99515010 1001 86380 86390 1
515387 99515387 1001 86380 86390 1
515450 99515450 1001 86380 86390 1
515077 99515077 1001 86380 86390 1
515173 99515173 1001 86380 86390 1
515812 99515812 1001 86380 86390 1
515750 99515750 1001 86380 86390 1
515757 99515757 1001 86380 86390 1
515692 99515692 1001 86380 86390 1
516312 99516312 1001 86380 86390 1
516350 99516350 1001 86380 86390 1
516270 99516270 1001 86380 86390 1
516645 99516645 1001 86380 86390 1
516685 99516685 1001 86380 86390 1
517336 99517336 1001 86380 86390 1
516978 99516978 1001 86380 86390 1
518012 99518012 1001 86380 86390 1
517796 99517796 1001 86380 86390 1
517890 99517890 1001 86380 86390 1
517698 99517698 1001 86380 86390 1
517625 99517625 1001 86380 86390 1
518902 99518902 1001 86380 86390 1
518827 99518827 1001 86380 86390 1
518631 99518631 1001 86380 86390 1
518768 99518768 1001 86380 86390 1
519166 99519166 1001 86380 86390 1
519064 99519064 1001 86380 86390 1
519130 99519130 1001 86380 86390 1
519057 99519057 1001 86380 86390 1
519190 99519190 1001 86380 86390 1
519049 99519049 1001 86380 86390 1
519538 99519538 1001 86380 86390 1
519353 99519353 1001 86380 86390 1
519227 99519227 1001 86380 86390 1
520565 99520565 1001 86380 86390 1
520516 99520516 1001 86380 86390 1
520425 99520425 1001 86380 86390 1
520356 99520356 1001 86380 86390 1
520111 99520111 1001 86380 86390 1
520108 99520108 1001 86380 86390 1
520788 99520788 1001 86380 86390 1
520648 99520648 1001 86380 86390 1
521071 99521071 1001 86380 86390 1
521240 99521240 1001 86380 86390 1
520995 99520995 1001 86380 86390 1
520893 99520893 1001 86380 86390 1
521622 99521622 1001 86380 86390 1
522255 99522255 1001 86380 86390 1
522129 99522129 1001 86380 86390 1
521815 99521815 1001 86380 86390 1
521752 99521752 1001 86380 86390 1
522325 99522325 1001 86380 86390 1
522481 99522481 1001 86380 86390 1
522993 99522993 1001 86380 86390 1
522608 99522608 1001 86380 86390 1
523750 99523750 1001 86380 86390 1
523788 99523788 1001 86380 86390 1
523854 99523854 1001 86380 86390 1
523718 99523718 1001 86380 86390 1
523592 99523592 1001 86380 86390 1
523437 99523437 1001 86380 86390 1
524018 99524018 1001 86380 86390 1
524109 99524109 1001 86380 86390 1
524564 99524564 1001 86380 86390 1
524436 99524436 1001 86380 86390 1
524227 99524227 1001 86380 86390 1
524913 99524913 1001 86380 86390 1
524916 99524916 1001 86380 86390 1
525381 99525381 1001 86380 86390 1
525207 99525207 1001 86380 86390 1
525006 99525006 1001 86380 86390 1
525110 99525110 1001 86380 86390 1
525047 99525047 1001 86380 86390 1
525000 99525000 1001 86380 86390 1
525738 99525738 1001 86380 86390 1
525641 99525641 1001 86380 86390 1
526384 99526384 1001 86380 86390 1
526040 99526040 1001 86380 86390 1
526467 99526467 1001 86380 86390 1
527082 99527082 1001 86380 86390 1
527212 99527212 1001 86380 86390 1
526820 99526820 1001 86380 86390 1
527429 99527429 1001 86380 86390 1
527296 99527296 1001 86380 86390 1
527909 99527909 1001 86380 86390 1
527701 99527701 1001 86380 86390 1
528270 99528270 1001 86380 86390 1
528235 99528235 1001 86380 86390 1
528188 99528188 1001 86380 86390 1
528693 99528693 1001 86380 86390 1
528482 99528482 1001 86380 86390 1
529030 99529030 1001 86380 86390 1
529070 99529070 1001 86380 86390 1
529307 99529307 1001 86380 86390 1
529231 99529231 1001 86380 86390 1
529156 99529156 1001 86380 86390 1
529804 99529804 1001 86380 86390 1
529315 99529315 1001 86380 86390 1
529762 99529762 1001 86380 86390 1
530451 99530451 1001 86380 86390 1
530195 99530195 1001 86380 86390 1
530204 99530204 1001 86380 86390 1
530015 99530015 1001 86380 86390 1
530057 99530057 1001 86380 86390 1
531184 99531184 1001 86380 86390 1
531528 99531528 1001 86380 86390 1
532150 99532150 1001 86380 86390 1
532048 99532048 1001 86380 86390 1
531912 99531912 1001 86380 86390 1
531857 99531857 1001 86380 86390 1
531682 99531682 1001 86380 86390 1
532319 99532319 1001 86380 86390 1
532406 99532406 1001 86380 86390 1
532407 99532407 1001 86380 86390 1
532976 99532976 1001 86380 86390 1
532714 99532714 1001 86380 86390 1
532527 99532527 1001 86380 86390 1
532540 99532540 1001 86380 86390 1
532539 99532539 1001 86380 86390 1
533698 99533698 1001 86380 86390 1
533751 99533751 1001 86380 86390 1
533602 99533602 1001 86380 86390 1
533513 99533513 1001 86380 86390 1
533461 99533461 1001 86380 86390 1
534614 99534614 1001 86380 86390 1
534679 99534679 1001 86380 86390 1
534298 99534298 1001 86380 86390 1
534849 99534849 1001 86380 86390 1
534742 99534742 1001 86380 86390 1
535486 99535486 1001 86380 86390 1
535118 99535118 1001 86380 86390 1
535561 99535561 1001 86380 86390 1
535545 99535545 1001 86380 86390 1
536336 99536336 1001 86380 86390 1
536057 99536057 1001 86380 86390 1
535873 99535873 1001 86380 86390 1
536536 99536536 1001 86380 86390 1
536474 99536474 1001 86380 86390 1
537068 99537068 1001 86380 86390 1
537004 99537004 1001 86380 86390 1
536759 99536759 1001 86380 86390 1
536634 99536634 1001 86380 86390 1
536618 99536618 1001 86380 86390 1
536657 99536657 1001 86380 86390 1
537654 99537654 1001 86380 86390 1
537605 99537605 1001 86380 86390 1
537685 99537685 1001 86380 86390 1
537691 99537691 1001 86380 86390 1
537490 99537490 1001 86380 86390 1
538138 99538138 1001 86380 86390 1
538598 99538598 1001 86380 86390 1
538457 99538457 1001 86380 86390 1
539594 99539594 1001 86380 86390 1
539618 99539618 1001 86380 86390 1
539586 99539586 1001 86380 86390 1
539383 99539383 1001 86380 86390 1
539076 99539076 1001 86380 86390 1
539789 99539789 1001 86380 86390 1
539712 99539712 1001 86380 86390 1
539662 99539662 1001 86380 86390 1
540290 99540290 1001 86380 86390 1
540410 99540410 1001 86380 86390 1
540160 99540160 1001 86380 86390 1
540245 99540245 1001 86380 86390 1
539905 99539905 1001 86380 86390 1
540642 99540642 1001 86380 86390 1
540604 99540604 1001 86380 86390 1
541270 99541270 1001 86380 86390 1
541077 99541077 1001 86380 86390 1
541040 99541040 1001 86380 86390 1
540952 99540952 1001 86380 86390 1
540737 99540737 1001 86380 86390 1
540687 99540687 1001 86380 86390 1
541996 99541996 1001 86380 86390 1
542036 99542036 1001 86380 86390 1
541875 99541875 1001 86380 86390 1
541533 99541533 1001 86380 86390 1
542220 99542220 1001 86380 86390 1
542205 99542205 1001 86380 86390 1
542865 99542865 1001 86380 86390 1
542633 99542633 1001 86380 86390 1
543112 99543112 1001 86380 86390 1
542989 99542989 1001 86380 86390 1
543659 99543659 1001 86380 86390 1
543724 99543724 1001 86380 86390 1
543761 99543761 1001 86380 86390 1
543410 99543410 1001 86380 86390 1
543515 99543515 1001 86380 86390 1
543162 99543162 1001 86380 86390 1
543896 99543896 1001 86380 86390 1
544136 99544136 1001 86380 86390 1
544052 99544052 1001 86380 86390 1
544661 99544661 1001 86380 86390 1
544722 99544722 1001 86380 86390 1
502878 800 1001 54474 54773 1
525172 1112 1001 48844 49144 1
400120 99400120 1001 86380 86390 1
400070 99400070 1001 86380 86390 1
400228 99400228 1001 86380 86390 1
401146 99401146 1001 86380 86390 1
401124 99401124 1001 86380 86390 1
401183 99401183 1001 86380 86390 1
401455 99401455 1001 86380 86390 1
401551 99401551 1001 86380 86390 1
401746 99401746 1001 86380 86390 1
402023 99402023 1001 86380 86390 1
402139 99402139 1001 86380 86390 1
402227 99402227 1001 86380 86390 1
402777 99402777 1001 86380 86390 1
402732 99402732 1001 86380 86390 1
403082 99403082 1001 86380 86390 1
403010 99403010 1001 86380 86390 1
403788 99403788 1001 86380 86390 1
404092 99404092 1001 86380 86390 1
404239 99404239 1001 86380 86390 1
404300 99404300 1001 86380 86390 1
404415 99404415 1001 86380 86390 1
404385 99404385 1001 86380 86390 1
404490 99404490 1001 86380 86390 1
404767 99404767 1001 86380 86390 1
404718 99404718 1001 86380 86390 1
404798 99404798 1001 86380 86390 1
404876 99404876 1001 86380 86390 1
404905 99404905 1001 86380 86390 1
404999 99404999 1001 86380 86390 1
405573 99405573 1001 86380 86390 1
406084 99406084 1001 86380 86390 1
406597 99406597 1001 86380 86390 1
406956 99406956 1001 86380 86390 1
407274 99407274 1001 86380 86390 1
407335 99407335 1001 86380 86390 1
408164 99408164 1001 86380 86390 1
408326 99408326 1001 86380 86390 1
409580 99409580 1001 86380 86390 1
410268 99410268 1001 86380 86390 1
410484 99410484 1001 86380 86390 1
410475 99410475 1001 86380 86390 1
410793 99410793 1001 86380 86390 1
411436 99411436 1001 86380 86390 1
411664 99411664 1001 86380 86390 1
412200 99412200 1001 86380 86390 1
412477 99412477 1001 86380 86390 1
412482 99412482 1001 86380 86390 1
412347 99412347 1001 86380 86390 1
412415 99412415 1001 86380 86390 1
413428 99413428 1001 86380 86390 1
413302 99413302 1001 86380 86390 1
413440 99413440 1001 86380 86390 1
413617 99413617 1001 86380 86390 1
413176 99413176 1001 86380 86390 1
412699 99412699 1001 86380 86390 1
414112 99414112 1001 86380 86390 1
414843 99414843 1001 86380 86390 1
414639 99414639 1001 86380 86390 1
414838 99414838 1001 86380 86390 1
414237 99414237 1001 86380 86390 1
414172 99414172 1001 86380 86390 1
416682 99416682 1001 86380 86390 1
416391 99416391 1001 86380 86390 1
416309 99416309 1001 86380 86390 1
416250 99416250 1001 86380 86390 1
415908 99415908 1001 86380 86390 1
415997 99415997 1001 86380 86390 1
417496 99417496 1001 86380 86390 1
418651 99418651 1001 86380 86390 1
418557 99418557 1001 86380 86390 1
418287 99418287 1001 86380 86390 1
417887 99417887 1001 86380 86390 1
418960 99418960 1001 86380 86390 1
420353 99420353 1001 86380 86390 1
420399 99420399 1001 86380 86390 1
420228 99420228 1001 86380 86390 1
420051 99420051 1001 86380 86390 1
420632 99420632 1001 86380 86390 1
422043 99422043 1001 86380 86390 1
421938 99421938 1001 86380 86390 1
421038 99421038 1001 86380 86390 1
420949 99420949 1001 86380 86390 1
421227 99421227 1001 86380 86390 1
422174 99422174 1001 86380 86390 1
423573 99423573 1001 86380 86390 1
423151 99423151 1001 86380 86390 1
422969 99422969 1001 86380 86390 1
423050 99423050 1001 86380 86390 1
423083 99423083 1001 86380 86390 1
423999 99423999 1001 86380 86390 1
424011 99424011 1001 86380 86390 1
425192 99425192 1001 86380 86390 1
425156 99425156 1001 86380 86390 1
425015 99425015 1001 86380 86390 1
424979 99424979 1001 86380 86390 1
424732 99424732 1001 86380 86390 1
424598 99424598 1001 86380 86390 1
424557 99424557 1001 86380 86390 1
426119 99426119 1001 86380 86390 1
425871 99425871 1001 86380 86390 1
427411 99427411 1001 86380 86390 1
427450 99427450 1001 86380 86390 1
428541 99428541 1001 86380 86390 1
428007 99428007 1001 86380 86390 1
427554 99427554 1001 86380 86390 1
427779 99427779 1001 86380 86390 1
427738 99427738 1001 86380 86390 1
427619 99427619 1001 86380 86390 1
428769 99428769 1001 86380 86390 1
430190 99430190 1001 86380 86390 1
430210 99430210 1001 86380 86390 1
430111 99430111 1001 86380 86390 1
429440 99429440 1001 86380 86390 1
431906 99431906 1001 86380 86390 1
431995 99431995 1001 86380 86390 1
431629 99431629 1001 86380 86390 1
431335 99431335 1001 86380 86390 1
431413 99431413 1001 86380 86390 1
431199 99431199 1001 86380 86390 1
430866 99430866 1001 86380 86390 1
432349 99432349 1001 86380 86390 1
432066 99432066 1001 86380 86390 1
433383 99433383 1001 86380 86390 1
433191 99433191 1001 86380 86390 1
433247 99433247 1001 86380 86390 1
433966 99433966 1001 86380 86390 1
432492 99432492 1001 86380 86390 1
434105 99434105 1001 86380 86390 1
435416 99435416 1001 86380 86390 1
435105 99435105 1001 86380 86390 1
434616 99434616 1001 86380 86390 1
434688 99434688 1001 86380 86390 1
434563 99434563 1001 86380 86390 1
434566 99434566 1001 86380 86390 1
436791 99436791 1001 86380 86390 1
435901 99435901 1001 86380 86390 1
436119 99436119 1001 86380 86390 1
437298 99437298 1001 86380 86390 1
300046 99300046 1001 86380 86390 1
300072 99300072 1001 86380 86390 1
300052 99300052 1001 86380 86390 1
300396 99300396 1001 86380 86390 1
300136 99300136 1001 86380 86390 1
300255 99300255 1001 86380 86390 1
301409 99301409 1001 86380 86390 1
301437 99301437 1001 86380 86390 1
301289 99301289 1001 86380 86390 1
301174 99301174 1001 86380 86390 1
301257 99301257 1001 86380 86390 1
301296 99301296 1001 86380 86390 1
300982 99300982 1001 86380 86390 1
301734 99301734 1001 86380 86390 1
301664 99301664 1001 86380 86390 1
302240 99302240 1001 86380 86390 1
302088 99302088 1001 86380 86390 1
301880 99301880 1001 86380 86390 1
301882 99301882 1001 86380 86390 1
302482 99302482 1001 86380 86390 1
302527 99302527 1001 86380 86390 1
302531 99302531 1001 86380 86390 1
302917 99302917 1001 86380 86390 1
302663 99302663 1001 86380 86390 1
302702 99302702 1001 86380 86390 1
302593 99302593 1001 86380 86390 1
302764 99302764 1001 86380 86390 1
303245 99303245 1001 86380 86390 1
303235 99303235 1001 86380 86390 1
303409 99303409 1001 86380 86390 1
303866 99303866 1001 86380 86390 1
303960 99303960 1001 86380 86390 1
303966 99303966 1001 86380 86390 1
303665 99303665 1001 86380 86390 1
303583 99303583 1001 86380 86390 1
303497 99303497 1001 86380 86390 1
304757 99304757 1001 86380 86390 1
304810 99304810 1001 86380 86390 1
304515 99304515 1001 86380 86390 1
304483 99304483 1001 86380 86390 1
304266 99304266 1001 86380 86390 1
304882 99304882 1001 86380 86390 1
305037 99305037 1001 86380 86390 1
305057 99305057 1001 86380 86390 1
305275 99305275 1001 86380 86390 1
305306 99305306 1001 86380 86390 1
305106 99305106 1001 86380 86390 1
500258 99500258 1001 86380 86390 1
500398 99500398 1001 86380 86390 1
500944 99500944 1001 86380 86390 1
501000 99501000 1001 86380 86390 1
501606 99501606 1001 86380 86390 1
501321 99501321 1001 86380 86390 1
501033 99501033 1001 86380 86390 1
501024 99501024 1001 86380 86390 1
501052 99501052 1001 86380 86390 1
502278 99502278 1001 86380 86390 1
502266 99502266 1001 86380 86390 1
502346 99502346 1001 86380 86390 1
502238 99502238 1001 86380 86390 1
501883 99501883 1001 86380 86390 1
501988 99501988 1001 86380 86390 1
503185 99503185 1001 86380 86390 1
502739 99502739 1001 86380 86390 1
504015 99504015 1001 86380 86390 1
504093 99504093 1001 86380 86390 1
503556 99503556 1001 86380 86390 1
503597 99503597 1001 86380 86390 1
504259 99504259 1001 86380 86390 1
504285 99504285 1001 86380 86390 1
504319 99504319 1001 86380 86390 1
504777 99504777 1001 86380 86390 1
504925 99504925 1001 86380 86390 1
504681 99504681 1001 86380 86390 1
504476 99504476 1001 86380 86390 1
505057 99505057 1001 86380 86390 1
504986 99504986 1001 86380 86390 1
504991 99504991 1001 86380 86390 1
505670 99505670 1001 86380 86390 1
505309 99505309 1001 86380 86390 1
505235 99505235 1001 86380 86390 1
505351 99505351 1001 86380 86390 1
505341 99505341 1001 86380 86390 1
506595 99506595 1001 86380 86390 1
506495 99506495 1001 86380 86390 1
506405 99506405 1001 86380 86390 1
506554 99506554 1001 86380 86390 1
506291 99506291 1001 86380 86390 1
506350 99506350 1001 86380 86390 1
506034 99506034 1001 86380 86390 1
506656 99506656 1001 86380 86390 1
506682 99506682 1001 86380 86390 1
507405 99507405 1001 86380 86390 1
507330 99507330 1001 86380 86390 1
507169 99507169 1001 86380 86390 1
507196 99507196 1001 86380 86390 1
506974 99506974 1001 86380 86390 1
506820 99506820 1001 86380 86390 1
506824 99506824 1001 86380 86390 1
507500 99507500 1001 86380 86390 1
507683 99507683 1001 86380 86390 1
507814 99507814 1001 86380 86390 1
508439 99508439 1001 86380 86390 1
508884 99508884 1001 86380 86390 1
508958 99508958 1001 86380 86390 1
508522 99508522 1001 86380 86390 1
508457 99508457 1001 86380 86390 1
508459 99508459 1001 86380 86390 1
508463 99508463 1001 86380 86390 1
509098 99509098 1001 86380 86390 1
509221 99509221 1001 86380 86390 1
509788 99509788 1001 86380 86390 1
509880 99509880 1001 86380 86390 1
509669 99509669 1001 86380 86390 1
509663 99509663 1001 86380 86390 1
509601 99509601 1001 86380 86390 1
509360 99509360 1001 86380 86390 1
509296 99509296 1001 86380 86390 1
509420 99509420 1001 86380 86390 1
509947 99509947 1001 86380 86390 1
510678 99510678 1001 86380 86390 1
510593 99510593 1001 86380 86390 1
510216 99510216 1001 86380 86390 1
510242 99510242 1001 86380 86390 1
510307 99510307 1001 86380 86390 1
510788 99510788 1001 86380 86390 1
510879 99510879 1001 86380 86390 1
511387 99511387 1001 86380 86390 1
511362 99511362 1001 86380 86390 1
511352 99511352 1001 86380 86390 1
511275 99511275 1001 86380 86390 1
511268 99511268 1001 86380 86390 1
511139 99511139 1001 86380 86390 1
511699 99511699 1001 86380 86390 1
511583 99511583 1001 86380 86390 1
511676 99511676 1001 86380 86390 1
512311 99512311 1001 86380 86390 1
512375 99512375 1001 86380 86390 1
512084 99512084 1001 86380 86390 1
512086 99512086 1001 86380 86390 1
511900 99511900 1001 86380 86390 1
511930 99511930 1001 86380 86390 1
513116 99513116 1001 86380 86390 1
513046 99513046 1001 86380 86390 1
512955 99512955 1001 86380 86390 1
512970 99512970 1001 86380 86390 1
512784 99512784 1001 86380 86390 1
512751 99512751 1001 86380 86390 1
513272 99513272 1001 86380 86390 1
513407 99513407 1001 86380 86390 1
514005 99514005 1001 86380 86390 1
513938 99513938 1001 86380 86390 1
513776 99513776 1001 86380 86390 1
513754 99513754 1001 86380 86390 1
513793 99513793 1001 86380 86390 1
513784 99513784 1001 86380 86390 1
513760 99513760 1001 86380 86390 1
513618 99513618 1001 86380 86390 1
513427 99513427 1001 86380 86390 1
513456 99513456 1001 86380 86390 1
513578 99513578 1001 86380 86390 1
514827 99514827 1001 86380 86390 1
514657 99514657 1001 86380 86390 1
514737 99514737 1001 86380 86390 1
514392 99514392 1001 86380 86390 1
515635 99515635 1001 86380 86390 1
515564 99515564 1001 86380 86390 1
515643 99515643 1001 86380 86390 1
515580 99515580 1001 86380 86390 1
515351 99515351 1001 86380 86390 1
515261 99515261 1001 86380 86390 1
515790 99515790 1001 86380 86390 1
516170 99516170 1001 86380 86390 1
516158 99516158 1001 86380 86390 1
516197 99516197 1001 86380 86390 1
516238 99516238 1001 86380 86390 1
516045 99516045 1001 86380 86390 1
515942 99515942 1001 86380 86390 1
515955 99515955 1001 86380 86390 1
516028 99516028 1001 86380 86390 1
517075 99517075 1001 86380 86390 1
516826 99516826 1001 86380 86390 1
518182 99518182 1001 86380 86390 1
518848 99518848 1001 86380 86390 1
518823 99518823 1001 86380 86390 1
518621 99518621 1001 86380 86390 1
518741 99518741 1001 86380 86390 1
518716 99518716 1001 86380 86390 1
518526 99518526 1001 86380 86390 1
518569 99518569 1001 86380 86390 1
518466 99518466 1001 86380 86390 1
519000 99519000 1001 86380 86390 1
519621 99519621 1001 86380 86390 1
519612 99519612 1001 86380 86390 1
519769 99519769 1001 86380 86390 1
519595 99519595 1001 86380 86390 1
519557 99519557 1001 86380 86390 1
519483 99519483 1001 86380 86390 1
519517 99519517 1001 86380 86390 1
519223 99519223 1001 86380 86390 1
519239 99519239 1001 86380 86390 1
520001 99520001 1001 86380 86390 1
520486 99520486 1001 86380 86390 1
521328 99521328 1001 86380 86390 1
521290 99521290 1001 86380 86390 1
521297 99521297 1001 86380 86390 1
521082 99521082 1001 86380 86390 1
521087 99521087 1001 86380 86390 1
521191 99521191 1001 86380 86390 1
521065 99521065 1001 86380 86390 1
520910 99520910 1001 86380 86390 1
520931 99520931 1001 86380 86390 1
521625 99521625 1001 86380 86390 1
522107 99522107 1001 86380 86390 1
521980 99521980 1001 86380 86390 1
522086 99522086 1001 86380 86390 1
521763 99521763 1001 86380 86390 1
521821 99521821 1001 86380 86390 1
522427 99522427 1001 86380 86390 1
522479 99522479 1001 86380 86390 1
522376 99522376 1001 86380 86390 1
522404 99522404 1001 86380 86390 1
523007 99523007 1001 86380 86390 1
522815 99522815 1001 86380 86390 1
522803 99522803 1001 86380 86390 1
522741 99522741 1001 86380 86390 1
522755 99522755 1001 86380 86390 1
522847 99522847 1001 86380 86390 1
523171 99523171 1001 86380 86390 1
523191 99523191 1001 86380 86390 1
523884 99523884 1001 86380 86390 1
523867 99523867 1001 86380 86390 1
523578 99523578 1001 86380 86390 1
523659 99523659 1001 86380 86390 1
523355 99523355 1001 86380 86390 1
523345 99523345 1001 86380 86390 1
524034 99524034 1001 86380 86390 1
524124 99524124 1001 86380 86390 1
524000 99524000 1001 86380 86390 1
524648 99524648 1001 86380 86390 1
524507 99524507 1001 86380 86390 1
524471 99524471 1001 86380 86390 1
524267 99524267 1001 86380 86390 1
524866 99524866 1001 86380 86390 1
525593 99525593 1001 86380 86390 1
525375 99525375 1001 86380 86390 1
525048 99525048 1001 86380 86390 1
525179 99525179 1001 86380 86390 1
525130 99525130 1001 86380 86390 1
525697 99525697 1001 86380 86390 1
525749 99525749 1001 86380 86390 1
525957 99525957 1001 86380 86390 1
525827 99525827 1001 86380 86390 1
526592 99526592 1001 86380 86390 1
527219 99527219 1001 86380 86390 1
527111 99527111 1001 86380 86390 1
527244 99527244 1001 86380 86390 1
526952 99526952 1001 86380 86390 1
526784 99526784 1001 86380 86390 1
527324 99527324 1001 86380 86390 1
527415 99527415 1001 86380 86390 1
527354 99527354 1001 86380 86390 1
528021 99528021 1001 86380 86390 1
527743 99527743 1001 86380 86390 1
527683 99527683 1001 86380 86390 1
527739 99527739 1001 86380 86390 1
528138 99528138 1001 86380 86390 1
528230 99528230 1001 86380 86390 1
528507 99528507 1001 86380 86390 1
528617 99528617 1001 86380 86390 1
528457 99528457 1001 86380 86390 1
528965 99528965 1001 86380 86390 1
529082 99529082 1001 86380 86390 1
529089 99529089 1001 86380 86390 1
529654 99529654 1001 86380 86390 1
529713 99529713 1001 86380 86390 1
529494 99529494 1001 86380 86390 1
529848 99529848 1001 86380 86390 1
529775 99529775 1001 86380 86390 1
530467 99530467 1001 86380 86390 1
529966 99529966 1001 86380 86390 1
530736 99530736 1001 86380 86390 1
530601 99530601 1001 86380 86390 1
531376 99531376 1001 86380 86390 1
531021 99531021 1001 86380 86390 1
531025 99531025 1001 86380 86390 1
531000 99531000 1001 86380 86390 1
531155 99531155 1001 86380 86390 1
530935 99530935 1001 86380 86390 1
530847 99530847 1001 86380 86390 1
531519 99531519 1001 86380 86390 1
531452 99531452 1001 86380 86390 1
531557 99531557 1001 86380 86390 1
531989 99531989 1001 86380 86390 1
531997 99531997 1001 86380 86390 1
531842 99531842 1001 86380 86390 1
531675 99531675 1001 86380 86390 1
531781 99531781 1001 86380 86390 1
532241 99532241 1001 86380 86390 1
532284 99532284 1001 86380 86390 1
532888 99532888 1001 86380 86390 1
532698 99532698 1001 86380 86390 1
532465 99532465 1001 86380 86390 1
532447 99532447 1001 86380 86390 1
533755 99533755 1001 86380 86390 1
533816 99533816 1001 86380 86390 1
533740 99533740 1001 86380 86390 1
533611 99533611 1001 86380 86390 1
533496 99533496 1001 86380 86390 1
533294 99533294 1001 86380 86390 1
533440 99533440 1001 86380 86390 1
533909 99533909 1001 86380 86390 1
534544 99534544 1001 86380 86390 1
534526 99534526 1001 86380 86390 1
534456 99534456 1001 86380 86390 1
534451 99534451 1001 86380 86390 1
534068 99534068 1001 86380 86390 1
534816 99534816 1001 86380 86390 1
534756 99534756 1001 86380 86390 1
535450 99535450 1001 86380 86390 1
535413 99535413 1001 86380 86390 1
535210 99535210 1001 86380 86390 1
535146 99535146 1001 86380 86390 1
534914 99534914 1001 86380 86390 1
535680 99535680 1001 86380 86390 1
535584 99535584 1001 86380 86390 1
536228 99536228 1001 86380 86390 1
536271 99536271 1001 86380 86390 1
536046 99536046 1001 86380 86390 1
536047 99536047 1001 86380 86390 1
536450 99536450 1001 86380 86390 1
536463 99536463 1001 86380 86390 1
536493 99536493 1001 86380 86390 1
536481 99536481 1001 86380 86390 1
536344 99536344 1001 86380 86390 1
536989 99536989 1001 86380 86390 1
537123 99537123 1001 86380 86390 1
536833 99536833 1001 86380 86390 1
536912 99536912 1001 86380 86390 1
536599 99536599 1001 86380 86390 1
536547 99536547 1001 86380 86390 1
536665 99536665 1001 86380 86390 1
536718 99536718 1001 86380 86390 1
537277 99537277 1001 86380 86390 1
537167 99537167 1001 86380 86390 1
537326 99537326 1001 86380 86390 1
537815 99537815 1001 86380 86390 1
537977 99537977 1001 86380 86390 1
537845 99537845 1001 86380 86390 1
537910 99537910 1001 86380 86390 1
537937 99537937 1001 86380 86390 1
537417 99537417 1001 86380 86390 1
537534 99537534 1001 86380 86390 1
538113 99538113 1001 86380 86390 1
538811 99538811 1001 86380 86390 1
538778 99538778 1001 86380 86390 1
538691 99538691 1001 86380 86390 1
538800 99538800 1001 86380 86390 1
538805 99538805 1001 86380 86390 1
538209 99538209 1001 86380 86390 1
538366 99538366 1001 86380 86390 1
538854 99538854 1001 86380 86390 1
539542 99539542 1001 86380 86390 1
539616 99539616 1001 86380 86390 1
539600 99539600 1001 86380 86390 1
539263 99539263 1001 86380 86390 1
540459 99540459 1001 86380 86390 1
540171 99540171 1001 86380 86390 1
540056 99540056 1001 86380 86390 1
540103 99540103 1001 86380 86390 1
539908 99539908 1001 86380 86390 1
539858 99539858 1001 86380 86390 1
540665 99540665 1001 86380 86390 1
540629 99540629 1001 86380 86390 1
540515 99540515 1001 86380 86390 1
540828 99540828 1001 86380 86390 1
540822 99540822 1001 86380 86390 1
540745 99540745 1001 86380 86390 1
541924 99541924 1001 86380 86390 1
541775 99541775 1001 86380 86390 1
542592 99542592 1001 86380 86390 1
542570 99542570 1001 86380 86390 1
542367 99542367 1001 86380 86390 1
542461 99542461 1001 86380 86390 1
542424 99542424 1001 86380 86390 1
543682 99543682 1001 86380 86390 1
543383 99543383 1001 86380 86390 1
543939 99543939 1001 86380 86390 1
543875 99543875 1001 86380 86390 1
543567 99543567 1001 86380 86390 1
544401 99544401 1001 86380 86390 1
544505 99544505 1001 86380 86390 1
544265 99544265 1001 86380 86390 1
544323 99544323 1001 86380 86390 1
544003 99544003 1001 86380 86390 1
544013 99544013 1001 86380 86390 1
400538 99400538 1001 86380 86390 1
400658 99400658 1001 86380 86390 1
400771 99400771 1001 86380 86390 1
401000 99401000 1001 86380 86390 1
401307 99401307 1001 86380 86390 1
401526 99401526 1001 86380 86390 1
402309 99402309 1001 86380 86390 1
402308 99402308 1001 86380 86390 1
402456 99402456 1001 86380 86390 1
402501 99402501 1001 86380 86390 1
402865 99402865 1001 86380 86390 1
402916 99402916 1001 86380 86390 1
403342 99403342 1001 86380 86390 1
404115 99404115 1001 86380 86390 1
404237 99404237 1001 86380 86390 1
405485 99405485 1001 86380 86390 1
405700 99405700 1001 86380 86390 1
405776 99405776 1001 86380 86390 1
406104 99406104 1001 86380 86390 1
406348 99406348 1001 86380 86390 1
406360 99406360 1001 86380 86390 1
406426 99406426 1001 86380 86390 1
406706 99406706 1001 86380 86390 1
406942 99406942 1001 86380 86390 1
407315 99407315 1001 86380 86390 1
408063 99408063 1001 86380 86390 1
407993 99407993 1001 86380 86390 1
408447 99408447 1001 86380 86390 1
408472 99408472 1001 86380 86390 1
408622 99408622 1001 86380 86390 1
408570 99408570 1001 86380 86390 1
408830 99408830 1001 86380 86390 1
408959 99408959 1001 86380 86390 1
409169 99409169 1001 86380 86390 1
409218 99409218 1001 86380 86390 1
409489 99409489 1001 86380 86390 1
409927 99409927 1001 86380 86390 1
410445 99410445 1001 86380 86390 1
411018 99411018 1001 86380 86390 1
411232 99411232 1001 86380 86390 1
411397 99411397 1001 86380 86390 1
411560 99411560 1001 86380 86390 1
411707 99411707 1001 86380 86390 1
411808 99411808 1001 86380 86390 1
412103 99412103 1001 86380 86390 1
412236 99412236 1001 86380 86390 1
413376 99413376 1001 86380 86390 1
413523 99413523 1001 86380 86390 1
413192 99413192 1001 86380 86390 1
412988 99412988 1001 86380 86390 1
415300 99415300 1001 86380 86390 1
414864 99414864 1001 86380 86390 1
414614 99414614 1001 86380 86390 1
414447 99414447 1001 86380 86390 1
415652 99415652 1001 86380 86390 1
415656 99415656 1001 86380 86390 1
415488 99415488 1001 86380 86390 1
415438 99415438 1001 86380 86390 1
415363 99415363 1001 86380 86390 1
416688 99416688 1001 86380 86390 1
416919 99416919 1001 86380 86390 1
416628 99416628 1001 86380 86390 1
416049 99416049 1001 86380 86390 1
418760 99418760 1001 86380 86390 1
418085 99418085 1001 86380 86390 1
417780 99417780 1001 86380 86390 1
419715 99419715 1001 86380 86390 1
419932 99419932 1001 86380 86390 1
420054 99420054 1001 86380 86390 1
420510 99420510 1001 86380 86390 1
420710 99420710 1001 86380 86390 1
421717 99421717 1001 86380 86390 1
421758 99421758 1001 86380 86390 1
422057 99422057 1001 86380 86390 1
421737 99421737 1001 86380 86390 1
421581 99421581 1001 86380 86390 1
421532 99421532 1001 86380 86390 1
421147 99421147 1001 86380 86390 1
423312 99423312 1001 86380 86390 1
423702 99423702 1001 86380 86390 1
423454 99423454 1001 86380 86390 1
423402 99423402 1001 86380 86390 1
423025 99423025 1001 86380 86390 1
423235 99423235 1001 86380 86390 1
423081 99423081 1001 86380 86390 1
422889 99422889 1001 86380 86390 1
422865 99422865 1001 86380 86390 1
423942 99423942 1001 86380 86390 1
425030 99425030 1001 86380 86390 1
425283 99425283 1001 86380 86390 1
425320 99425320 1001 86380 86390 1
424826 99424826 1001 86380 86390 1
424810 99424810 1001 86380 86390 1
425776 99425776 1001 86380 86390 1
425778 99425778 1001 86380 86390 1
425388 99425388 1001 86380 86390 1
425736 99425736 1001 86380 86390 1
426729 99426729 1001 86380 86390 1
426941 99426941 1001 86380 86390 1
426663 99426663 1001 86380 86390 1
426586 99426586 1001 86380 86390 1
426591 99426591 1001 86380 86390 1
426113 99426113 1001 86380 86390 1
426094 99426094 1001 86380 86390 1
427437 99427437 1001 86380 86390 1
428569 99428569 1001 86380 86390 1
428373 99428373 1001 86380 86390 1
428458 99428458 1001 86380 86390 1
428181 99428181 1001 86380 86390 1
427882 99427882 1001 86380 86390 1
427808 99427808 1001 86380 86390 1
427848 99427848 1001 86380 86390 1
428966 99428966 1001 86380 86390 1
429092 99429092 1001 86380 86390 1
430142 99430142 1001 86380 86390 1
430245 99430245 1001 86380 86390 1
430350 99430350 1001 86380 86390 1
430188 99430188 1001 86380 86390 1
429805 99429805 1001 86380 86390 1
429532 99429532 1001 86380 86390 1
429258 99429258 1001 86380 86390 1
430412 99430412 1001 86380 86390 1
430787 99430787 1001 86380 86390 1
430816 99430816 1001 86380 86390 1
432200 99432200 1001 86380 86390 1
432380 99432380 1001 86380 86390 1
432280 99432280 1001 86380 86390 1
433593 99433593 1001 86380 86390 1
432894 99432894 1001 86380 86390 1
432756 99432756 1001 86380 86390 1
432640 99432640 1001 86380 86390 1
432645 99432645 1001 86380 86390 1
434039 99434039 1001 86380 86390 1
434066 99434066 1001 86380 86390 1
434553 99434553 1001 86380 86390 1
434276 99434276 1001 86380 86390 1
435824 99435824 1001 86380 86390 1
435563 99435563 1001 86380 86390 1
437078 99437078 1001 86380 86390 1
436809 99436809 1001 86380 86390 1
436773 99436773 1001 86380 86390 1
436908 99436908 1001 86380 86390 1
436778 99436778 1001 86380 86390 1
436465 99436465 1001 86380 86390 1
435945 99435945 1001 86380 86390 1
437236 99437236 1001 86380 86390 1
436757 99436757 1001 86380 86390 1
437208 99437208 1001 86380 86390 1
300678 99300678 1001 86380 86390 1
300667 99300667 1001 86380 86390 1
300632 99300632 1001 86380 86390 1
300608 99300608 1001 86380 86390 1
300532 99300532 1001 86380 86390 1
300745 99300745 1001 86380 86390 1
300891 99300891 1001 86380 86390 1
301532 99301532 1001 86380 86390 1
301406 99301406 1001 86380 86390 1
301539 99301539 1001 86380 86390 1
301041 99301041 1001 86380 86390 1
301655 99301655 1001 86380 86390 1
302204 99302204 1001 86380 86390 1
302300 99302300 1001 86380 86390 1
302315 99302315 1001 86380 86390 1
302085 99302085 1001 86380 86390 1
302062 99302062 1001 86380 86390 1
301999 99301999 1001 86380 86390 1
301850 99301850 1001 86380 86390 1
301839 99301839 1001 86380 86390 1
301932 99301932 1001 86380 86390 1
302416 99302416 1001 86380 86390 1
303156 99303156 1001 86380 86390 1
303187 99303187 1001 86380 86390 1
302846 99302846 1001 86380 86390 1
302612 99302612 1001 86380 86390 1
302626 99302626 1001 86380 86390 1
302696 99302696 1001 86380 86390 1
302722 99302722 1001 86380 86390 1
302637 99302637 1001 86380 86390 1
303334 99303334 1001 86380 86390 1
303323 99303323 1001 86380 86390 1
303981 99303981 1001 86380 86390 1
303777 99303777 1001 86380 86390 1
303674 99303674 1001 86380 86390 1
303623 99303623 1001 86380 86390 1
303693 99303693 1001 86380 86390 1
304071 99304071 1001 86380 86390 1
304824 99304824 1001 86380 86390 1
304709 99304709 1001 86380 86390 1
304604 99304604 1001 86380 86390 1
304455 99304455 1001 86380 86390 1
304326 99304326 1001 86380 86390 1
304391 99304391 1001 86380 86390 1
305052 99305052 1001 86380 86390 1
305047 99305047 1001 86380 86390 1
304893 99304893 1001 86380 86390 1
305495 99305495 1001 86380 86390 1
305616 99305616 1001 86380 86390 1
305249 99305249 1001 86380 86390 1
500159 99500159 1001 86380 86390 1
500046 99500046 1001 86380 86390 1
500739 99500739 1001 86380 86390 1
500500 99500500 1001 86380 86390 1
500942 99500942 1001 86380 86390 1
500948 99500948 1001 86380 86390 1
501628 99501628 1001 86380 86390 1
501330 99501330 1001 86380 86390 1
501319 99501319 1001 86380 86390 1
501217 99501217 1001 86380 86390 1
501027 99501027 1001 86380 86390 1
501807 99501807 1001 86380 86390 1
502117 99502117 1001 86380 86390 1
502231 99502231 1001 86380 86390 1
501880 99501880 1001 86380 86390 1
502581 99502581 1001 86380 86390 1
502636 99502636 1001 86380 86390 1
502946 99502946 1001 86380 86390 1
502750 99502750 1001 86380 86390 1
502687 99502687 1001 86380 86390 1
503345 99503345 1001 86380 86390 1
503964 99503964 1001 86380 86390 1
503877 99503877 1001 86380 86390 1
503893 99503893 1001 86380 86390 1
503603 99503603 1001 86380 86390 1
504142 99504142 1001 86380 86390 1
504268 99504268 1001 86380 86390 1
504680 99504680 1001 86380 86390 1
504483 99504483 1001 86380 86390 1
504525 99504525 1001 86380 86390 1
504477 99504477 1001 86380 86390 1
504997 99504997 1001 86380 86390 1
505411 99505411 1001 86380 86390 1
505234 99505234 1001 86380 86390 1
505172 99505172 1001 86380 86390 1
505943 99505943 1001 86380 86390 1
506431 99506431 1001 86380 86390 1
506410 99506410 1001 86380 86390 1
506360 99506360 1001 86380 86390 1
506093 99506093 1001 86380 86390 1
506005 99506005 1001 86380 86390 1
506111 99506111 1001 86380 86390 1
506039 99506039 1001 86380 86390 1
506658 99506658 1001 86380 86390 1
506800 99506800 1001 86380 86390 1
506677 99506677 1001 86380 86390 1
506600 99506600 1001 86380 86390 1
507228 99507228 1001 86380 86390 1
507098 99507098 1001 86380 86390 1
507202 99507202 1001 86380 86390 1
506933 99506933 1001 86380 86390 1
507518 99507518 1001 86380 86390 1
508153 99508153 1001 86380 86390 1
508239 99508239 1001 86380 86390 1
508093 99508093 1001 86380 86390 1
507837 99507837 1001 86380 86390 1
507930 99507930 1001 86380 86390 1
508034 99508034 1001 86380 86390 1
507663 99507663 1001 86380 86390 1
507676 99507676 1001 86380 86390 1
508290 99508290 1001 86380 86390 1
508980 99508980 1001 86380 86390 1
509021 99509021 1001 86380 86390 1
508823 99508823 1001 86380 86390 1
508559 99508559 1001 86380 86390 1
509084 99509084 1001 86380 86390 1
509152 99509152 1001 86380 86390 1
509727 99509727 1001 86380 86390 1
509605 99509605 1001 86380 86390 1
509515 99509515 1001 86380 86390 1
509374 99509374 1001 86380 86390 1
509962 99509962 1001 86380 86390 1
510097 99510097 1001 86380 86390 1
509982 99509982 1001 86380 86390 1
509909 99509909 1001 86380 86390 1
510529 99510529 1001 86380 86390 1
510584 99510584 1001 86380 86390 1
510512 99510512 1001 86380 86390 1
510266 99510266 1001 86380 86390 1
510880 99510880 1001 86380 86390 1
510797 99510797 1001 86380 86390 1
510863 99510863 1001 86380 86390 1
511428 99511428 1001 86380 86390 1
511221 99511221 1001 86380 86390 1
511093 99511093 1001 86380 86390 1
511708 99511708 1001 86380 86390 1
511632 99511632 1001 86380 86390 1
511633 99511633 1001 86380 86390 1
511648 99511648 1001 86380 86390 1
512222 99512222 1001 86380 86390 1
512249 99512249 1001 86380 86390 1
511979 99511979 1001 86380 86390 1
513205 99513205 1001 86380 86390 1
513019 99513019 1001 86380 86390 1
512888 99512888 1001 86380 86390 1
512880 99512880 1001 86380 86390 1
513001 99513001 1001 86380 86390 1
514023 99514023 1001 86380 86390 1
513813 99513813 1001 86380 86390 1
513517 99513517 1001 86380 86390 1
514703 99514703 1001 86380 86390 1
514673 99514673 1001 86380 86390 1
514663 99514663 1001 86380 86390 1
514470 99514470 1001 86380 86390 1
514446 99514446 1001 86380 86390 1
514480 99514480 1001 86380 86390 1
514467 99514467 1001 86380 86390 1
515011 99515011 1001 86380 86390 1
514859 99514859 1001 86380 86390 1
515055 99515055 1001 86380 86390 1
514966 99514966 1001 86380 86390 1
514928 99514928 1001 86380 86390 1
514876 99514876 1001 86380 86390 1
515445 99515445 1001 86380 86390 1
516454 99516454 1001 86380 86390 1
516278 99516278 1001 86380 86390 1
516218 99516218 1001 86380 86390 1
515945 99515945 1001 86380 86390 1
516689 99516689 1001 86380 86390 1
517026 99517026 1001 86380 86390 1
517117 99517117 1001 86380 86390 1
516896 99516896 1001 86380 86390 1
516744 99516744 1001 86380 86390 1
516745 99516745 1001 86380 86390 1
516735 99516735 1001 86380 86390 1
517468 99517468 1001 86380 86390 1
518043 99518043 1001 86380 86390 1
517907 99517907 1001 86380 86390 1
517751 99517751 1001 86380 86390 1
517835 99517835 1001 86380 86390 1
517735 99517735 1001 86380 86390 1
517633 99517633 1001 86380 86390 1
517746 99517746 1001 86380 86390 1
518319 99518319 1001 86380 86390 1
518255 99518255 1001 86380 86390 1
518206 99518206 1001 86380 86390 1
518349 99518349 1001 86380 86390 1
518940 99518940 1001 86380 86390 1
518965 99518965 1001 86380 86390 1
518896 99518896 1001 86380 86390 1
518627 99518627 1001 86380 86390 1
518769 99518769 1001 86380 86390 1
518693 99518693 1001 86380 86390 1
518393 99518393 1001 86380 86390 1
518462 99518462 1001 86380 86390 1
519153 99519153 1001 86380 86390 1
519119 99519119 1001 86380 86390 1
519458 99519458 1001 86380 86390 1
519262 99519262 1001 86380 86390 1
519357 99519357 1001 86380 86390 1
519885 99519885 1001 86380 86390 1
520588 99520588 1001 86380 86390 1
520422 99520422 1001 86380 86390 1
520135 99520135 1001 86380 86390 1
521366 99521366 1001 86380 86390 1
521380 99521380 1001 86380 86390 1
521292 99521292 1001 86380 86390 1
521349 99521349 1001 86380 86390 1
521375 99521375 1001 86380 86390 1
521199 99521199 1001 86380 86390 1
521228 99521228 1001 86380 86390 1
521104 99521104 1001 86380 86390 1
520877 99520877 1001 86380 86390 1
521538 99521538 1001 86380 86390 1
521565 99521565 1001 86380 86390 1
522254 99522254 1001 86380 86390 1
521998 99521998 1001 86380 86390 1
521710 99521710 1001 86380 86390 1
521739 99521739 1001 86380 86390 1
521766 99521766 1001 86380 86390 1
522386 99522386 1001 86380 86390 1
523097 99523097 1001 86380 86390 1
522896 99522896 1001 86380 86390 1
522756 99522756 1001 86380 86390 1
523267 99523267 1001 86380 86390 1
523600 99523600 1001 86380 86390 1
523554 99523554 1001 86380 86390 1
523686 99523686 1001 86380 86390 1
523483 99523483 1001 86380 86390 1
524092 99524092 1001 86380 86390 1
523977 99523977 1001 86380 86390 1
524670 99524670 1001 86380 86390 1
524259 99524259 1001 86380 86390 1
524351 99524351 1001 86380 86390 1
524774 99524774 1001 86380 86390 1
524880 99524880 1001 86380 86390 1
524817 99524817 1001 86380 86390 1
525455 99525455 1001 86380 86390 1
525417 99525417 1001 86380 86390 1
525502 99525502 1001 86380 86390 1
525273 99525273 1001 86380 86390 1
525116 99525116 1001 86380 86390 1
525620 99525620 1001 86380 86390 1
525731 99525731 1001 86380 86390 1
526328 99526328 1001 86380 86390 1
526151 99526151 1001 86380 86390 1
525835 99525835 1001 86380 86390 1
527081 99527081 1001 86380 86390 1
527208 99527208 1001 86380 86390 1
527017 99527017 1001 86380 86390 1
526996 99526996 1001 86380 86390 1
526856 99526856 1001 86380 86390 1
526857 99526857 1001 86380 86390 1
528074 99528074 1001 86380 86390 1
527896 99527896 1001 86380 86390 1
528058 99528058 1001 86380 86390 1
527667 99527667 1001 86380 86390 1
527752 99527752 1001 86380 86390 1
527648 99527648 1001 86380 86390 1
527602 99527602 1001 86380 86390 1
527630 99527630 1001 86380 86390 1
527530 99527530 1001 86380 86390 1
528212 99528212 1001 86380 86390 1
528774 99528774 1001 86380 86390 1
528752 99528752 1001 86380 86390 1
529057 99529057 1001 86380 86390 1
529020 99529020 1001 86380 86390 1
529615 99529615 1001 86380 86390 1
529492 99529492 1001 86380 86390 1
529110 99529110 1001 86380 86390 1
529284 99529284 1001 86380 86390 1
530153 99530153 1001 86380 86390 1
530243 99530243 1001 86380 86390 1
530000 99530000 1001 86380 86390 1
530048 99530048 1001 86380 86390 1
530696 99530696 1001 86380 86390 1
530702 99530702 1001 86380 86390 1
531367 99531367 1001 86380 86390 1
531019 99531019 1001 86380 86390 1
531043 99531043 1001 86380 86390 1
530991 99530991 1001 86380 86390 1
530900 99530900 1001 86380 86390 1
531465 99531465 1001 86380 86390 1
531707 99531707 1001 86380 86390 1
531760 99531760 1001 86380 86390 1
532376 99532376 1001 86380 86390 1
532727 99532727 1001 86380 86390 1
532806 99532806 1001 86380 86390 1
532412 99532412 1001 86380 86390 1
532480 99532480 1001 86380 86390 1
532591 99532591 1001 86380 86390 1
533211 99533211 1001 86380 86390 1
533125 99533125 1001 86380 86390 1
533756 99533756 1001 86380 86390 1
533697 99533697 1001 86380 86390 1
533633 99533633 1001 86380 86390 1
533491 99533491 1001 86380 86390 1
533453 99533453 1001 86380 86390 1
533896 99533896 1001 86380 86390 1
534043 99534043 1001 86380 86390 1
534527 99534527 1001 86380 86390 1
534593 99534593 1001 86380 86390 1
534318 99534318 1001 86380 86390 1
534398 99534398 1001 86380 86390 1
534308 99534308 1001 86380 86390 1
534108 99534108 1001 86380 86390 1
534723 99534723 1001 86380 86390 1
534788 99534788 1001 86380 86390 1
534724 99534724 1001 86380 86390 1
535492 99535492 1001 86380 86390 1
535517 99535517 1001 86380 86390 1
536182 99536182 1001 86380 86390 1
536180 99536180 1001 86380 86390 1
535980 99535980 1001 86380 86390 1
536020 99536020 1001 86380 86390 1
535820 99535820 1001 86380 86390 1
536519 99536519 1001 86380 86390 1
536511 99536511 1001 86380 86390 1
537089 99537089 1001 86380 86390 1
536988 99536988 1001 86380 86390 1
537041 99537041 1001 86380 86390 1
536841 99536841 1001 86380 86390 1
536954 99536954 1001 86380 86390 1
536713 99536713 1001 86380 86390 1
536740 99536740 1001 86380 86390 1
537318 99537318 1001 86380 86390 1
537216 99537216 1001 86380 86390 1
537287 99537287 1001 86380 86390 1
537882 99537882 1001 86380 86390 1
537757 99537757 1001 86380 86390 1
537686 99537686 1001 86380 86390 1
537432 99537432 1001 86380 86390 1
537540 99537540 1001 86380 86390 1
537999 99537999 1001 86380 86390 1
538149 99538149 1001 86380 86390 1
538762 99538762 1001 86380 86390 1
538479 99538479 1001 86380 86390 1
538572 99538572 1001 86380 86390 1
538566 99538566 1001 86380 86390 1
538424 99538424 1001 86380 86390 1
538869 99538869 1001 86380 86390 1
539474 99539474 1001 86380 86390 1
539509 99539509 1001 86380 86390 1
539472 99539472 1001 86380 86390 1
539189 99539189 1001 86380 86390 1
539755 99539755 1001 86380 86390 1
539785 99539785 1001 86380 86390 1
540441 99540441 1001 86380 86390 1
540332 99540332 1001 86380 86390 1
540452 99540452 1001 86380 86390 1
540412 99540412 1001 86380 86390 1
540226 99540226 1001 86380 86390 1
540065 99540065 1001 86380 86390 1
539967 99539967 1001 86380 86390 1
540477 99540477 1001 86380 86390 1
540531 99540531 1001 86380 86390 1
540669 99540669 1001 86380 86390 1
541094 99541094 1001 86380 86390 1
541253 99541253 1001 86380 86390 1
540935 99540935 1001 86380 86390 1
540904 99540904 1001 86380 86390 1
540892 99540892 1001 86380 86390 1
540829 99540829 1001 86380 86390 1
540842 99540842 1001 86380 86390 1
540758 99540758 1001 86380 86390 1
541406 99541406 1001 86380 86390 1
541424 99541424 1001 86380 86390 1
541478 99541478 1001 86380 86390 1
541389 99541389 1001 86380 86390 1
541955 99541955 1001 86380 86390 1
541778 99541778 1001 86380 86390 1
541605 99541605 1001 86380 86390 1
541534 99541534 1001 86380 86390 1
542133 99542133 1001 86380 86390 1
542224 99542224 1001 86380 86390 1
542266 99542266 1001 86380 86390 1
542206 99542206 1001 86380 86390 1
542907 99542907 1001 86380 86390 1
542817 99542817 1001 86380 86390 1
542912 99542912 1001 86380 86390 1
542934 99542934 1001 86380 86390 1
542840 99542840 1001 86380 86390 1
542841 99542841 1001 86380 86390 1
542589 99542589 1001 86380 86390 1
542616 99542616 1001 86380 86390 1
542554 99542554 1001 86380 86390 1
543644 99543644 1001 86380 86390 1
543771 99543771 1001 86380 86390 1
543619 99543619 1001 86380 86390 1
543572 99543572 1001 86380 86390 1
543369 99543369 1001 86380 86390 1
543297 99543297 1001 86380 86390 1
543194 99543194 1001 86380 86390 1
543233 99543233 1001 86380 86390 1
543300 99543300 1001 86380 86390 1
543824 99543824 1001 86380 86390 1
544587 99544587 1001 86380 86390 1
544029 99544029 1001 86380 86390 1
544685 99544685 1001 86380 86390 1
544628 99544628 1001 86380 86390 1
433868 948 1001 30360 30837 1
525212 1026 1001 69346 69646 1
542129 872 1002 59241 65291 1
400065 99400065 1001 86380 86390 1
400330 99400330 1001 86380 86390 1
400349 99400349 1001 86380 86390 1
401172 99401172 1001 86380 86390 1
401236 99401236 1001 86380 86390 1
402228 99402228 1001 86380 86390 1
402233 99402233 1001 86380 86390 1
402372 99402372 1001 86380 86390 1
403254 99403254 1001 86380 86390 1
404041 99404041 1001 86380 86390 1
404140 99404140 1001 86380 86390 1
404544 99404544 1001 86380 86390 1
404759 99404759 1001 86380 86390 1
405080 99405080 1001 86380 86390 1
405183 99405183 1001 86380 86390 1
405514 99405514 1001 86380 86390 1
406282 99406282 1001 86380 86390 1
406428 99406428 1001 86380 86390 1
406499 99406499 1001 86380 86390 1
406747 99406747 1001 86380 86390 1
407869 99407869 1001 86380 86390 1
407964 99407964 1001 86380 86390 1
407938 99407938 1001 86380 86390 1
408533 99408533 1001 86380 86390 1
408736 99408736 1001 86380 86390 1
408839 99408839 1001 86380 86390 1
408817 99408817 1001 86380 86390 1
409004 99409004 1001 86380 86390 1
409204 99409204 1001 86380 86390 1
409342 99409342 1001 86380 86390 1
409599 99409599 1001 86380 86390 1
409941 99409941 1001 86380 86390 1
410285 99410285 1001 86380 86390 1
410641 99410641 1001 86380 86390 1
410770 99410770 1001 86380 86390 1
410746 99410746 1001 86380 86390 1
410772 99410772 1001 86380 86390 1
411722 99411722 1001 86380 86390 1
412183 99412183 1001 86380 86390 1
412133 99412133 1001 86380 86390 1
412366 99412366 1001 86380 86390 1
413421 99413421 1001 86380 86390 1
413476 99413476 1001 86380 86390 1
413531 99413531 1001 86380 86390 1
413038 99413038 1001 86380 86390 1
413236 99413236 1001 86380 86390 1
412820 99412820 1001 86380 86390 1
415391 99415391 1001 86380 86390 1
415455 99415455 1001 86380 86390 1
415494 99415494 1001 86380 86390 1
416718 99416718 1001 86380 86390 1
416503 99416503 1001 86380 86390 1
415820 99415820 1001 86380 86390 1
417080 99417080 1001 86380 86390 1
417226 99417226 1001 86380 86390 1
417575 99417575 1001 86380 86390 1
417418 99417418 1001 86380 86390 1
418499 99418499 1001 86380 86390 1
418080 99418080 1001 86380 86390 1
418216 99418216 1001 86380 86390 1
417917 99417917 1001 86380 86390 1
419056 99419056 1001 86380 86390 1
418883 99418883 1001 86380 86390 1
420324 99420324 1001 86380 86390 1
420212 99420212 1001 86380 86390 1
419773 99419773 1001 86380 86390 1
419731 99419731 1001 86380 86390 1
419896 99419896 1001 86380 86390 1
419819 99419819 1001 86380 86390 1
419213 99419213 1001 86380 86390 1
421748 99421748 1001 86380 86390 1
422068 99422068 1001 86380 86390 1
421851 99421851 1001 86380 86390 1
421878 99421878 1001 86380 86390 1
421577 99421577 1001 86380 86390 1
420896 99420896 1001 86380 86390 1
420883 99420883 1001 86380 86390 1
422154 99422154 1001 86380 86390 1
422207 99422207 1001 86380 86390 1
422322 99422322 1001 86380 86390 1
423448 99423448 1001 86380 86390 1
423047 99423047 1001 86380 86390 1
423121 99423121 1001 86380 86390 1
422780 99422780 1001 86380 86390 1
423966 99423966 1001 86380 86390 1
424006 99424006 1001 86380 86390 1
424307 99424307 1001 86380 86390 1
424203 99424203 1001 86380 86390 1
426861 99426861 1001 86380 86390 1
427506 99427506 1001 86380 86390 1
429041 99429041 1001 86380 86390 1
429307 99429307 1001 86380 86390 1
431791 99431791 1001 86380 86390 1
431783 99431783 1001 86380 86390 1
431320 99431320 1001 86380 86390 1
431640 99431640 1001 86380 86390 1
431550 99431550 1001 86380 86390 1
431214 99431214 1001 86380 86390 1
430932 99430932 1001 86380 86390 1
431167 99431167 1001 86380 86390 1
430945 99430945 1001 86380 86390 1
432485 99432485 1001 86380 86390 1
432128 99432128 1001 86380 86390 1
432213 99432213 1001 86380 86390 1
433449 99433449 1001 86380 86390 1
432830 99432830 1001 86380 86390 1
434137 99434137 1001 86380 86390 1
435098 99435098 1001 86380 86390 1
435205 99435205 1001 86380 86390 1
434941 99434941 1001 86380 86390 1
434875 99434875 1001 86380 86390 1
434611 99434611 1001 86380 86390 1
434861 99434861 1001 86380 86390 1
435592 99435592 1001 86380 86390 1
436675 99436675 1001 86380 86390 1
436587 99436587 1001 86380 86390 1
435926 99435926 1001 86380 86390 1
436158 99436158 1001 86380 86390 1
437191 99437191 1001 86380 86390 1
300098 99300098 1001 86380 86390 1
437179 99437179 1001 86380 86390 1
300538 99300538 1001 86380 86390 1
300685 99300685 1001 86380 86390 1
300420 99300420 1001 86380 86390 1
300502 99300502 1001 86380 86390 1
300521 99300521 1001 86380 86390 1
300303 99300303 1001 86380 86390 1
300291 99300291 1001 86380 86390 1
300127 99300127 1001 86380 86390 1
300765 99300765 1001 86380 86390 1
300904 99300904 1001 86380 86390 1
301379 99301379 1001 86380 86390 1
301475 99301475 1001 86380 86390 1
301250 99301250 1001 86380 86390 1
301251 99301251 1001 86380 86390 1
301566 99301566 1001 86380 86390 1
301608 99301608 1001 86380 86390 1
302168 99302168 1001 86380 86390 1
302404 99302404 1001 86380 86390 1
302495 99302495 1001 86380 86390 1
302503 99302503 1001 86380 86390 1
302427 99302427 1001 86380 86390 1
302557 99302557 1001 86380 86390 1
302403 99302403 1001 86380 86390 1
303188 99303188 1001 86380 86390 1
303013 99303013 1001 86380 86390 1
302867 99302867 1001 86380 86390 1
302629 99302629 1001 86380 86390 1
302761 99302761 1001 86380 86390 1
303365 99303365 1001 86380 86390 1
304833 99304833 1001 86380 86390 1
304586 99304586 1001 86380 86390 1
304318 99304318 1001 86380 86390 1
304888 99304888 1001 86380 86390 1
304954 99304954 1001 86380 86390 1
305597 99305597 1001 86380 86390 1
305559 99305559 1001 86380 86390 1
305550 99305550 1001 86380 86390 1
305251 99305251 1001 86380 86390 1
500011 99500011 1001 86380 86390 1
500093 99500093 1001 86380 86390 1
500158 99500158 1001 86380 86390 1
500758 99500758 1001 86380 86390 1
500571 99500571 1001 86380 86390 1
500551 99500551 1001 86380 86390 1
500904 99500904 1001 86380 86390 1
500884 99500884 1001 86380 86390 1
501439 99501439 1001 86380 86390 1
501497 99501497 1001 86380 86390 1
501357 99501357 1001 86380 86390 1
501270 99501270 1001 86380 86390 1
501166 99501166 1001 86380 86390 1
501640 99501640 1001 86380 86390 1
502339 99502339 1001 86380 86390 1
502383 99502383 1001 86380 86390 1
502178 99502178 1001 86380 86390 1
501913 99501913 1001 86380 86390 1
501904 99501904 1001 86380 86390 1
502022 99502022 1001 86380 86390 1
502547 99502547 1001 86380 86390 1
503178 99503178 1001 86380 86390 1
503250 99503250 1001 86380 86390 1
503054 99503054 1001 86380 86390 1
502808 99502808 1001 86380 86390 1
503373 99503373 1001 86380 86390 1
503467 99503467 1001 86380 86390 1
504044 99504044 1001 86380 86390 1
504047 99504047 1001 86380 86390 1
504103 99504103 1001 86380 86390 1
503747 99503747 1001 86380 86390 1
503909 99503909 1001 86380 86390 1
504129 99504129 1001 86380 86390 1
504276 99504276 1001 86380 86390 1
504687 99504687 1001 86380 86390 1
504707 99504707 1001 86380 86390 1
504356 99504356 1001 86380 86390 1
505438 99505438 1001 86380 86390 1
505951 99505951 1001 86380 86390 1
505907 99505907 1001 86380 86390 1
506485 99506485 1001 86380 86390 1
506158 99506158 1001 86380 86390 1
506032 99506032 1001 86380 86390 1
506060 99506060 1001 86380 86390 1
506725 99506725 1001 86380 86390 1
506675 99506675 1001 86380 86390 1
506734 99506734 1001 86380 86390 1
507309 99507309 1001 86380 86390 1
507241 99507241 1001 86380 86390 1
507215 99507215 1001 86380 86390 1
506833 99506833 1001 86380 86390 1
508147 99508147 1001 86380 86390 1
507770 99507770 1001 86380 86390 1
507698 99507698 1001 86380 86390 1
507804 99507804 1001 86380 86390 1
507781 99507781 1001 86380 86390 1
508430 99508430 1001 86380 86390 1
508899 99508899 1001 86380 86390 1
509008 99509008 1001 86380 86390 1
508763 99508763 1001 86380 86390 1
508489 99508489 1001 86380 86390 1
509153 99509153 1001 86380 86390 1
509105 99509105 1001 86380 86390 1
509764 99509764 1001 86380 86390 1
509783 99509783 1001 86380 86390 1
509608 99509608 1001 86380 86390 1
509627 99509627 1001 86380 86390 1
509453 99509453 1001 86380 86390 1
509488 99509488 1001 86380 86390 1
510088 99510088 1001 86380 86390 1
510665 99510665 1001 86380 86390 1
510631 99510631 1001 86380 86390 1
510686 99510686 1001 86380 86390 1
510812 99510812 1001 86380 86390 1
511441 99511441 1001 86380 86390 1
511191 99511191 1001 86380 86390 1
510940 99510940 1001 86380 86390 1
511615 99511615 1001 86380 86390 1
511719 99511719 1001 86380 86390 1
511557 99511557 1001 86380 86390 1
511740 99511740 1001 86380 86390 1
512189 99512189 1001 86380 86390 1
512266 99512266 1001 86380 86390 1
511998 99511998 1001 86380 86390 1
512093 99512093 1001 86380 86390 1
511818 99511818 1001 86380 86390 1
511860 99511860 1001 86380 86390 1
512551 99512551 1001 86380 86390 1
513202 99513202 1001 86380 86390 1
513182 99513182 1001 86380 86390 1
513136 99513136 1001 86380 86390 1
513060 99513060 1001 86380 86390 1
512965 99512965 1001 86380 86390 1
513399 99513399 1001 86380 86390 1
513375 99513375 1001 86380 86390 1
513325 99513325 1001 86380 86390 1
513684 99513684 1001 86380 86390 1
513691 99513691 1001 86380 86390 1
513451 99513451 1001 86380 86390 1
513482 99513482 1001 86380 86390 1
514820 99514820 1001 86380 86390 1
514634 99514634 1001 86380 86390 1
514585 99514585 1001 86380 86390 1
514272 99514272 1001 86380 86390 1
514976 99514976 1001 86380 86390 1
514915 99514915 1001 86380 86390 1
515032 99515032 1001 86380 86390 1
515128 99515128 1001 86380 86390 1
515240 99515240 1001 86380 86390 1
515112 99515112 1001 86380 86390 1
515696 99515696 1001 86380 86390 1
516458 99516458 1001 86380 86390 1
515895 99515895 1001 86380 86390 1
516081 99516081 1001 86380 86390 1
516618 99516618 1001 86380 86390 1
516658 99516658 1001 86380 86390 1
517164 99517164 1001 86380 86390 1
516974 99516974 1001 86380 86390 1
516853 99516853 1001 86380 86390 1
517993 99517993 1001 86380 86390 1
517799 99517799 1001 86380 86390 1
517618 99517618 1001 86380 86390 1
517691 99517691 1001 86380 86390 1
517589 99517589 1001 86380 86390 1
518837 99518837 1001 86380 86390 1
518525 99518525 1001 86380 86390 1
518553 99518553 1001 86380 86390 1
519088 99519088 1001 86380 86390 1
519098 99519098 1001 86380 86390 1
519073 99519073 1001 86380 86390 1
519811 99519811 1001 86380 86390 1
519705 99519705 1001 86380 86390 1
519748 99519748 1001 86380 86390 1
519519 99519519 1001 86380 86390 1
519502 99519502 1001 86380 86390 1
520580 99520580 1001 86380 86390 1
520478 99520478 1001 86380 86390 1
520245 99520245 1001 86380 86390 1
520401 99520401 1001 86380 86390 1
520354 99520354 1001 86380 86390 1
520138 99520138 1001 86380 86390 1
520205 99520205 1001 86380 86390 1
520130 99520130 1001 86380 86390 1
520704 99520704 1001 86380 86390 1
520673 99520673 1001 86380 86390 1
521338 99521338 1001 86380 86390 1
521433 99521433 1001 86380 86390 1
521448 99521448 1001 86380 86390 1
521319 99521319 1001 86380 86390 1
521223 99521223 1001 86380 86390 1
521028 99521028 1001 86380 86390 1
521520 99521520 1001 86380 86390 1
522090 99522090 1001 86380 86390 1
522095 99522095 1001 86380 86390 1
522136 99522136 1001 86380 86390 1
522288 99522288 1001 86380 86390 1
522071 99522071 1001 86380 86390 1
521903 99521903 1001 86380 86390 1
522322 99522322 1001 86380 86390 1
523096 99523096 1001 86380 86390 1
522881 99522881 1001 86380 86390 1
522894 99522894 1001 86380 86390 1
523297 99523297 1001 86380 86390 1
523929 99523929 1001 86380 86390 1
523689 99523689 1001 86380 86390 1
524081 99524081 1001 86380 86390 1
524683 99524683 1001 86380 86390 1
524462 99524462 1001 86380 86390 1
524555 99524555 1001 86380 86390 1
524404 99524404 1001 86380 86390 1
524163 99524163 1001 86380 86390 1
524250 99524250 1001 86380 86390 1
525554 99525554 1001 86380 86390 1
525594 99525594 1001 86380 86390 1
525645 99525645 1001 86380 86390 1
525662 99525662 1001 86380 86390 1
526372 99526372 1001 86380 86390 1
526240 99526240 1001 86380 86390 1
526195 99526195 1001 86380 86390 1
526135 99526135 1001 86380 86390 1
526136 99526136 1001 86380 86390 1
525970 99525970 1001 86380 86390 1
525906 99525906 1001 86380 86390 1
527112 99527112 1001 86380 86390 1
526986 99526986 1001 86380 86390 1
526657 99526657 1001 86380 86390 1
526687 99526687 1001 86380 86390 1
527263 99527263 1001 86380 86390 1
527906 99527906 1001 86380 86390 1
528069 99528069 1001 86380 86390 1
527756 99527756 1001 86380 86390 1
527837 99527837 1001 86380 86390 1
528205 99528205 1001 86380 86390 1
528234 99528234 1001 86380 86390 1
528702 99528702 1001 86380 86390 1
528584 99528584 1001 86380 86390 1
528403 99528403 1001 86380 86390 1
528419 99528419 1001 86380 86390 1
529004 99529004 1001 86380 86390 1
529691 99529691 1001 86380 86390 1
529343 99529343 1001 86380 86390 1
529435 99529435 1001 86380 86390 1
529314 99529314 1001 86380 86390 1
529173 99529173 1001 86380 86390 1
529174 99529174 1001 86380 86390 1
529190 99529190 1001 86380 86390 1
529229 99529229 1001 86380 86390 1
529268 99529268 1001 86380 86390 1
529260 99529260 1001 86380 86390 1
529861 99529861 1001 86380 86390 1
530452 99530452 1001 86380 86390 1
530481 99530481 1001 86380 86390 1
530398 99530398 1001 86380 86390 1
530033 99530033 1001 86380 86390 1
531306 99531306 1001 86380 86390 1
531249 99531249 1001 86380 86390 1
531097 99531097 1001 86380 86390 1
530959 99530959 1001 86380 86390 1
531572 99531572 1001 86380 86390 1
531396 99531396 1001 86380 86390 1
531927 99531927 1001 86380 86390 1
531801 99531801 1001 86380 86390 1
531815 99531815 1001 86380 86390 1
531855 99531855 1001 86380 86390 1
531638 99531638 1001 86380 86390 1
532981 99532981 1001 86380 86390 1
532962 99532962 1001 86380 86390 1
532818 99532818 1001 86380 86390 1
532722 99532722 1001 86380 86390 1
533231 99533231 1001 86380 86390 1
533117 99533117 1001 86380 86390 1
533693 99533693 1001 86380 86390 1
533748 99533748 1001 86380 86390 1
533662 99533662 1001 86380 86390 1
533629 99533629 1001 86380 86390 1
533608 99533608 1001 86380 86390 1
533387 99533387 1001 86380 86390 1
533248 99533248 1001 86380 86390 1
533430 99533430 1001 86380 86390 1
534038 99534038 1001 86380 86390 1
534325 99534325 1001 86380 86390 1
534326 99534326 1001 86380 86390 1
534305 99534305 1001 86380 86390 1
534235 99534235 1001 86380 86390 1
534189 99534189 1001 86380 86390 1
534165 99534165 1001 86380 86390 1
534087 99534087 1001 86380 86390 1
534075 99534075 1001 86380 86390 1
534783 99534783 1001 86380 86390 1
535472 99535472 1001 86380 86390 1
535402 99535402 1001 86380 86390 1
535194 99535194 1001 86380 86390 1
535020 99535020 1001 86380 86390 1
535021 99535021 1001 86380 86390 1
534972 99534972 1001 86380 86390 1
535592 99535592 1001 86380 86390 1
536301 99536301 1001 86380 86390 1
536307 99536307 1001 86380 86390 1
536290 99536290 1001 86380 86390 1
536076 99536076 1001 86380 86390 1
536117 99536117 1001 86380 86390 1
535798 99535798 1001 86380 86390 1
535773 99535773 1001 86380 86390 1
535838 99535838 1001 86380 86390 1
536464 99536464 1001 86380 86390 1
537162 99537162 1001 86380 86390 1
536975 99536975 1001 86380 86390 1
536609 99536609 1001 86380 86390 1
537864 99537864 1001 86380 86390 1
537433 99537433 1001 86380 86390 1
537390 99537390 1001 86380 86390 1
538015 99538015 1001 86380 86390 1
537994 99537994 1001 86380 86390 1
538191 99538191 1001 86380 86390 1
538121 99538121 1001 86380 86390 1
538680 99538680 1001 86380 86390 1
538668 99538668 1001 86380 86390 1
538885 99538885 1001 86380 86390 1
539017 99539017 1001 86380 86390 1
539501 99539501 1001 86380 86390 1
539666 99539666 1001 86380 86390 1
540385 99540385 1001 86380 86390 1
540309 99540309 1001 86380 86390 1
540248 99540248 1001 86380 86390 1
540252 99540252 1001 86380 86390 1
540092 99540092 1001 86380 86390 1
539962 99539962 1001 86380 86390 1
539866 99539866 1001 86380 86390 1
539984 99539984 1001 86380 86390 1
540569 99540569 1001 86380 86390 1
541129 99541129 1001 86380 86390 1
541105 99541105 1001 86380 86390 1
540974 99540974 1001 86380 86390 1
541386 99541386 1001 86380 86390 1
541400 99541400 1001 86380 86390 1
541634 99541634 1001 86380 86390 1
542252 99542252 1001 86380 86390 1
542192 99542192 1001 86380 86390 1
542924 99542924 1001 86380 86390 1
542694 99542694 1001 86380 86390 1
542501 99542501 1001 86380 86390 1
542968 99542968 1001 86380 86390 1
543090 99543090 1001 86380 86390 1
543635 99543635 1001 86380 86390 1
543748 99543748 1001 86380 86390 1
543588 99543588 1001 86380 86390 1
543486 99543486 1001 86380 86390 1
543350 99543350 1001 86380 86390 1
543226 99543226 1001 86380 86390 1
543950 99543950 1001 86380 86390 1
543914 99543914 1001 86380 86390 1
543855 99543855 1001 86380 86390 1
544478 99544478 1001 86380 86390 1
544454 99544454 1001 86380 86390 1
544369 99544369 1001 86380 86390 1
544255 99544255 1001 86380 86390 1
544191 99544191 1001 86380 86390 1
544388 99544388 1001 86380 86390 1
544104 99544104 1001 86380 86390 1
414894 605 1001 25680 29157 1
400036 99400036 1001 86380 86390 1
400325 99400325 1001 86380 86390 1
400624 99400624 1001 86380 86390 1
400695 99400695 1001 86380 86390 1
400802 99400802 1001 86380 86390 1
400746 99400746 1001 86380 86390 1
400980 99400980 1001 86380 86390 1
401226 99401226 1001 86380 86390 1
401436 99401436 1001 86380 86390 1
401451 99401451 1001 86380 86390 1
401562 99401562 1001 86380 86390 1
401834 99401834 1001 86380 86390 1
401929 99401929 1001 86380 86390 1
402500 99402500 1001 86380 86390 1
402566 99402566 1001 86380 86390 1
402987 99402987 1001 86380 86390 1
403005 99403005 1001 86380 86390 1
403011 99403011 1001 86380 86390 1
403301 99403301 1001 86380 86390 1
403467 99403467 1001 86380 86390 1
403545 99403545 1001 86380 86390 1
403537 99403537 1001 86380 86390 1
403612 99403612 1001 86380 86390 1
404017 99404017 1001 86380 86390 1
404203 99404203 1001 86380 86390 1
404230 99404230 1001 86380 86390 1
404287 99404287 1001 86380 86390 1
404457 99404457 1001 86380 86390 1
404960 99404960 1001 86380 86390 1
405022 99405022 1001 86380 86390 1
405337 99405337 1001 86380 86390 1
405599 99405599 1001 86380 86390 1
405962 99405962 1001 86380 86390 1
405893 99405893 1001 86380 86390 1
406240 99406240 1001 86380 86390 1
406619 99406619 1001 86380 86390 1
407423 99407423 1001 86380 86390 1
408539 99408539 1001 86380 86390 1
408545 99408545 1001 86380 86390 1
409092 99409092 1001 86380 86390 1
409459 99409459 1001 86380 86390 1
409754 99409754 1001 86380 86390 1
409952 99409952 1001 86380 86390 1
410058 99410058 1001 86380 86390 1
410344 99410344 1001 86380 86390 1
410587 99410587 1001 86380 86390 1
410809 99410809 1001 86380 86390 1
411025 99411025 1001 86380 86390 1
411112 99411112 1001 86380 86390 1
411779 99411779 1001 86380 86390 1
412238 99412238 1001 86380 86390 1
413292 99413292 1001 86380 86390 1
413193 99413193 1001 86380 86390 1
413149 99413149 1001 86380 86390 1
412615 99412615 1001 86380 86390 1
412617 99412617 1001 86380 86390 1
413707 99413707 1001 86380 86390 1
415146 99415146 1001 86380 86390 1
415131 99415131 1001 86380 86390 1
414595 99414595 1001 86380 86390 1
414667 99414667 1001 86380 86390 1
414176 99414176 1001 86380 86390 1
414475 99414475 1001 86380 86390 1
414142 99414142 1001 86380 86390 1
414232 99414232 1001 86380 86390 1
414123 99414123 1001 86380 86390 1
414332 99414332 1001 86380 86390 1
416971 99416971 1001 86380 86390 1
416831 99416831 1001 86380 86390 1
416386 99416386 1001 86380 86390 1
416040 99416040 1001 86380 86390 1
416045 99416045 1001 86380 86390 1
418678 99418678 1001 86380 86390 1
418538 99418538 1001 86380 86390 1
418638 99418638 1001 86380 86390 1
418139 99418139 1001 86380 86390 1
418116 99418116 1001 86380 86390 1
418385 99418385 1001 86380 86390 1
417956 99417956 1001 86380 86390 1
418873 99418873 1001 86380 86390 1
418980 99418980 1001 86380 86390 1
419105 99419105 1001 86380 86390 1
419006 99419006 1001 86380 86390 1
419067 99419067 1001 86380 86390 1
419919 99419919 1001 86380 86390 1
419923 99419923 1001 86380 86390 1
419683 99419683 1001 86380 86390 1
419491 99419491 1001 86380 86390 1
419540 99419540 1001 86380 86390 1
419519 99419519 1001 86380 86390 1
419214 99419214 1001 86380 86390 1
421838 99421838 1001 86380 86390 1
422115 99422115 1001 86380 86390 1
422078 99422078 1001 86380 86390 1
421735 99421735 1001 86380 86390 1
420955 99420955 1001 86380 86390 1
422194 99422194 1001 86380 86390 1
422504 99422504 1001 86380 86390 1
422444 99422444 1001 86380 86390 1
422412 99422412 1001 86380 86390 1
422299 99422299 1001 86380 86390 1
423334 99423334 1001 86380 86390 1
422905 99422905 1001 86380 86390 1
422679 99422679 1001 86380 86390 1
422938 99422938 1001 86380 86390 1
424021 99424021 1001 86380 86390 1
423960 99423960 1001 86380 86390 1
425165 99425165 1001 86380 86390 1
424977 99424977 1001 86380 86390 1
424341 99424341 1001 86380 86390 1
424533 99424533 1001 86380 86390 1
424373 99424373 1001 86380 86390 1
425610 99425610 1001 86380 86390 1
425665 99425665 1001 86380 86390 1
426490 99426490 1001 86380 86390 1
425879 99425879 1001 86380 86390 1
427261 99427261 1001 86380 86390 1
427364 99427364 1001 86380 86390 1
427159 99427159 1001 86380 86390 1
428579 99428579 1001 86380 86390 1
427629 99427629 1001 86380 86390 1
429104 99429104 1001 86380 86390 1
430337 99430337 1001 86380 86390 1
429569 99429569 1001 86380 86390 1
429916 99429916 1001 86380 86390 1
429224 99429224 1001 86380 86390 1
429268 99429268 1001 86380 86390 1
430401 99430401 1001 86380 86390 1
430434 99430434 1001 86380 86390 1
430390 99430390 1001 86380 86390 1
430654 99430654 1001 86380 86390 1
431966 99431966 1001 86380 86390 1
431841 99431841 1001 86380 86390 1
431329 99431329 1001 86380 86390 1
431528 99431528 1001 86380 86390 1
431608 99431608 1001 86380 86390 1
431267 99431267 1001 86380 86390 1
433615 99433615 1001 86380 86390 1
433703 99433703 1001 86380 86390 1
432932 99432932 1001 86380 86390 1
432626 99432626 1001 86380 86390 1
432571 99432571 1001 86380 86390 1
434029 99434029 1001 86380 86390 1
434108 99434108 1001 86380 86390 1
435273 99435273 1001 86380 86390 1
434788 99434788 1001 86380 86390 1
434485 99434485 1001 86380 86390 1
434561 99434561 1001 86380 86390 1
434562 99434562 1001 86380 86390 1
435462 99435462 1001 86380 86390 1
435747 99435747 1001 86380 86390 1
436788 99436788 1001 86380 86390 1
436772 99436772 1001 86380 86390 1
436623 99436623 1001 86380 86390 1
436646 99436646 1001 86380 86390 1
436702 99436702 1001 86380 86390 1
300016 99300016 1001 86380 86390 1
300050 99300050 1001 86380 86390 1
437202 99437202 1001 86380 86390 1
300053 99300053 1001 86380 86390 1
300562 99300562 1001 86380 86390 1
300534 99300534 1001 86380 86390 1
300470 99300470 1001 86380 86390 1
300174 99300174 1001 86380 86390 1
300138 99300138 1001 86380 86390 1
300196 99300196 1001 86380 86390 1
300778 99300778 1001 86380 86390 1
300761 99300761 1001 86380 86390 1
301469 99301469 1001 86380 86390 1
301516 99301516 1001 86380 86390 1
301193 99301193 1001 86380 86390 1
301001 99301001 1001 86380 86390 1
301130 99301130 1001 86380 86390 1
301002 99301002 1001 86380 86390 1
301635 99301635 1001 86380 86390 1
302106 99302106 1001 86380 86390 1
301905 99301905 1001 86380 86390 1
301908 99301908 1001 86380 86390 1
302446 99302446 1001 86380 86390 1
302459 99302459 1001 86380 86390 1
302487 99302487 1001 86380 86390 1
303054 99303054 1001 86380 86390 1
302589 99302589 1001 86380 86390 1
303269 99303269 1001 86380 86390 1
303314 99303314 1001 86380 86390 1
303293 99303293 1001 86380 86390 1
303880 99303880 1001 86380 86390 1
303882 99303882 1001 86380 86390 1
303850 99303850 1001 86380 86390 1
303664 99303664 1001 86380 86390 1
303796 99303796 1001 86380 86390 1
303682 99303682 1001 86380 86390 1
303417 99303417 1001 86380 86390 1
303461 99303461 1001 86380 86390 1
304185 99304185 1001 86380 86390 1
304148 99304148 1001 86380 86390 1
304591 99304591 1001 86380 86390 1
304507 99304507 1001 86380 86390 1
304247 99304247 1001 86380 86390 1
304863 99304863 1001 86380 86390 1
304878 99304878 1001 86380 86390 1
305381 99305381 1001 86380 86390 1
305412 99305412 1001 86380 86390 1
305387 99305387 1001 86380 86390 1
305188 99305188 1001 86380 86390 1
500079 99500079 1001 86380 86390 1
500081 99500081 1001 86380 86390 1
500611 99500611 1001 86380 86390 1
500740 99500740 1001 86380 86390 1
500731 99500731 1001 86380 86390 1
500723 99500723 1001 86380 86390 1
500440 99500440 1001 86380 86390 1
500457 99500457 1001 86380 86390 1
500270 99500270 1001 86380 86390 1
500888 99500888 1001 86380 86390 1
500963 99500963 1001 86380 86390 1
501438 99501438 1001 86380 86390 1
501164 99501164 1001 86380 86390 1
501178 99501178 1001 86380 86390 1
502305 99502305 1001 86380 86390 1
502161 99502161 1001 86380 86390 1
502127 99502127 1001 86380 86390 1
502140 99502140 1001 86380 86390 1
501899 99501899 1001 86380 86390 1
501982 99501982 1001 86380 86390 1
501958 99501958 1001 86380 86390 1
502632 99502632 1001 86380 86390 1
502520 99502520 1001 86380 86390 1
502575 99502575 1001 86380 86390 1
503291 99503291 1001 86380 86390 1
503217 99503217 1001 86380 86390 1
503233 99503233 1001 86380 86390 1
503281 99503281 1001 86380 86390 1
503002 99503002 1001 86380 86390 1
502913 99502913 1001 86380 86390 1
502814 99502814 1001 86380 86390 1
502767 99502767 1001 86380 86390 1
502744 99502744 1001 86380 86390 1
504010 99504010 1001 86380 86390 1
504112 99504112 1001 86380 86390 1
504078 99504078 1001 86380 86390 1
503871 99503871 1001 86380 86390 1
504322 99504322 1001 86380 86390 1
504912 99504912 1001 86380 86390 1
504902 99504902 1001 86380 86390 1
504389 99504389 1001 86380 86390 1
504955 99504955 1001 86380 86390 1
505092 99505092 1001 86380 86390 1
505567 99505567 1001 86380 86390 1
505409 99505409 1001 86380 86390 1
505485 99505485 1001 86380 86390 1
505357 99505357 1001 86380 86390 1
505285 99505285 1001 86380 86390 1
505961 99505961 1001 86380 86390 1
505868 99505868 1001 86380 86390 1
506514 99506514 1001 86380 86390 1
506490 99506490 1001 86380 86390 1
506300 99506300 1001 86380 86390 1
506171 99506171 1001 86380 86390 1
505977 99505977 1001 86380 86390 1
506173 99506173 1001 86380 86390 1
505993 99505993 1001 86380 86390 1
506072 99506072 1001 86380 86390 1
506152 99506152 1001 86380 86390 1
506063 99506063 1001 86380 86390 1
507382 99507382 1001 86380 86390 1
507035 99507035 1001 86380 86390 1
506842 99506842 1001 86380 86390 1
506910 99506910 1001 86380 86390 1
506865 99506865 1001 86380 86390 1
507627 99507627 1001 86380 86390 1
508110 99508110 1001 86380 86390 1
508139 99508139 1001 86380 86390 1
508118 99508118 1001 86380 86390 1
507851 99507851 1001 86380 86390 1
507944 99507944 1001 86380 86390 1
508376 99508376 1001 86380 86390 1
508445 99508445 1001 86380 86390 1
508373 99508373 1001 86380 86390 1
508875 99508875 1001 86380 86390 1
508890 99508890 1001 86380 86390 1
508968 99508968 1001 86380 86390 1
508512 99508512 1001 86380 86390 1
508646 99508646 1001 86380 86390 1
509209 99509209 1001 86380 86390 1
509740 99509740 1001 86380 86390 1
509487 99509487 1001 86380 86390 1
510571 99510571 1001 86380 86390 1
510136 99510136 1001 86380 86390 1
510167 99510167 1001 86380 86390 1
510866 99510866 1001 86380 86390 1
511385 99511385 1001 86380 86390 1
511399 99511399 1001 86380 86390 1
511492 99511492 1001 86380 86390 1
511507 99511507 1001 86380 86390 1
511378 99511378 1001 86380 86390 1
510964 99510964 1001 86380 86390 1
510970 99510970 1001 86380 86390 1
512321 99512321 1001 86380 86390 1
512310 99512310 1001 86380 86390 1
512314 99512314 1001 86380 86390 1
512124 99512124 1001 86380 86390 1
512567 99512567 1001 86380 86390 1
513010 99513010 1001 86380 86390 1
512889 99512889 1001 86380 86390 1
512958 99512958 1001 86380 86390 1
512997 99512997 1001 86380 86390 1
512972 99512972 1001 86380 86390 1
512615 99512615 1001 86380 86390 1
513358 99513358 1001 86380 86390 1
513220 99513220 1001 86380 86390 1
513208 99513208 1001 86380 86390 1
513911 99513911 1001 86380 86390 1
513632 99513632 1001 86380 86390 1
513805 99513805 1001 86380 86390 1
513742 99513742 1001 86380 86390 1
513514 99513514 1001 86380 86390 1
513506 99513506 1001 86380 86390 1
513559 99513559 1001 86380 86390 1
514048 99514048 1001 86380 86390 1
514104 99514104 1001 86380 86390 1
514670 99514670 1001 86380 86390 1
514535 99514535 1001 86380 86390 1
514513 99514513 1001 86380 86390 1
514451 99514451 1001 86380 86390 1
514264 99514264 1001 86380 86390 1
514406 99514406 1001 86380 86390 1
515647 99515647 1001 86380 86390 1
515498 99515498 1001 86380 86390 1
515673 99515673 1001 86380 86390 1
515452 99515452 1001 86380 86390 1
515711 99515711 1001 86380 86390 1
515712 99515712 1001 86380 86390 1
515781 99515781 1001 86380 86390 1
515808 99515808 1001 86380 86390 1
516407 99516407 1001 86380 86390 1
516498 99516498 1001 86380 86390 1
516226 99516226 1001 86380 86390 1
516282 99516282 1001 86380 86390 1
516295 99516295 1001 86380 86390 1
516127 99516127 1001 86380 86390 1
516286 99516286 1001 86380 86390 1
515925 99515925 1001 86380 86390 1
516614 99516614 1001 86380 86390 1
516708 99516708 1001 86380 86390 1
516514 99516514 1001 86380 86390 1
517272 99517272 1001 86380 86390 1
517268 99517268 1001 86380 86390 1
517118 99517118 1001 86380 86390 1
516751 99516751 1001 86380 86390 1
516816 99516816 1001 86380 86390 1
516907 99516907 1001 86380 86390 1
517385 99517385 1001 86380 86390 1
517445 99517445 1001 86380 86390 1
517826 99517826 1001 86380 86390 1
517657 99517657 1001 86380 86390 1
517610 99517610 1001 86380 86390 1
517560 99517560 1001 86380 86390 1
518342 99518342 1001 86380 86390 1
518175 99518175 1001 86380 86390 1
518309 99518309 1001 86380 86390 1
518863 99518863 1001 86380 86390 1
518903 99518903 1001 86380 86390 1
518614 99518614 1001 86380 86390 1
518748 99518748 1001 86380 86390 1
518613 99518613 1001 86380 86390 1
518404 99518404 1001 86380 86390 1
519614 99519614 1001 86380 86390 1
519321 99519321 1001 86380 86390 1
519966 99519966 1001 86380 86390 1
519876 99519876 1001 86380 86390 1
519937 99519937 1001 86380 86390 1
520240 99520240 1001 86380 86390 1
520283 99520283 1001 86380 86390 1
520741 99520741 1001 86380 86390 1
520745 99520745 1001 86380 86390 1
520758 99520758 1001 86380 86390 1
521435 99521435 1001 86380 86390 1
521148 99521148 1001 86380 86390 1
521216 99521216 1001 86380 86390 1
521505 99521505 1001 86380 86390 1
521626 99521626 1001 86380 86390 1
521592 99521592 1001 86380 86390 1
522140 99522140 1001 86380 86390 1
522225 99522225 1001 86380 86390 1
521982 99521982 1001 86380 86390 1
521697 99521697 1001 86380 86390 1
521854 99521854 1001 86380 86390 1
521832 99521832 1001 86380 86390 1
522360 99522360 1001 86380 86390 1
522465 99522465 1001 86380 86390 1
522469 99522469 1001 86380 86390 1
522340 99522340 1001 86380 86390 1
523017 99523017 1001 86380 86390 1
522832 99522832 1001 86380 86390 1
522672 99522672 1001 86380 86390 1
522650 99522650 1001 86380 86390 1
523176 99523176 1001 86380 86390 1
523706 99523706 1001 86380 86390 1
523396 99523396 1001 86380 86390 1
523435 99523435 1001 86380 86390 1
524644 99524644 1001 86380 86390 1
524710 99524710 1001 86380 86390 1
524374 99524374 1001 86380 86390 1
524559 99524559 1001 86380 86390 1
524460 99524460 1001 86380 86390 1
524352 99524352 1001 86380 86390 1
524224 99524224 1001 86380 86390 1
525288 99525288 1001 86380 86390 1
525092 99525092 1001 86380 86390 1
525134 99525134 1001 86380 86390 1
525802 99525802 1001 86380 86390 1
525701 99525701 1001 86380 86390 1
525783 99525783 1001 86380 86390 1
525706 99525706 1001 86380 86390 1
526387 99526387 1001 86380 86390 1
526284 99526284 1001 86380 86390 1
526186 99526186 1001 86380 86390 1
526190 99526190 1001 86380 86390 1
525909 99525909 1001 86380 86390 1
526555 99526555 1001 86380 86390 1
527176 99527176 1001 86380 86390 1
527090 99527090 1001 86380 86390 1
526901 99526901 1001 86380 86390 1
526728 99526728 1001 86380 86390 1
526794 99526794 1001 86380 86390 1
527332 99527332 1001 86380 86390 1
527917 99527917 1001 86380 86390 1
527693 99527693 1001 86380 86390 1
527841 99527841 1001 86380 86390 1
527645 99527645 1001 86380 86390 1
528262 99528262 1001 86380 86390 1
528276 99528276 1001 86380 86390 1
528375 99528375 1001 86380 86390 1
528459 99528459 1001 86380 86390 1
529567 99529567 1001 86380 86390 1
529228 99529228 1001 86380 86390 1
529234 99529234 1001 86380 86390 1
529866 99529866 1001 86380 86390 1
529879 99529879 1001 86380 86390 1
530400 99530400 1001 86380 86390 1
530390 99530390 1001 86380 86390 1
530447 99530447 1001 86380 86390 1
530514 99530514 1001 86380 86390 1
530325 99530325 1001 86380 86390 1
530326 99530326 1001 86380 86390 1
529968 99529968 1001 86380 86390 1
530745 99530745 1001 86380 86390 1
530684 99530684 1001 86380 86390 1
530710 99530710 1001 86380 86390 1
530725 99530725 1001 86380 86390 1
531333 99531333 1001 86380 86390 1
531257 99531257 1001 86380 86390 1
531057 99531057 1001 86380 86390 1
530815 99530815 1001 86380 86390 1
531408 99531408 1001 86380 86390 1
531447 99531447 1001 86380 86390 1
532162 99532162 1001 86380 86390 1
531942 99531942 1001 86380 86390 1
531709 99531709 1001 86380 86390 1
532209 99532209 1001 86380 86390 1
532995 99532995 1001 86380 86390 1
532827 99532827 1001 86380 86390 1
533044 99533044 1001 86380 86390 1
533164 99533164 1001 86380 86390 1
533220 99533220 1001 86380 86390 1
533723 99533723 1001 86380 86390 1
533711 99533711 1001 86380 86390 1
533728 99533728 1001 86380 86390 1
533754 99533754 1001 86380 86390 1
533477 99533477 1001 86380 86390 1
533923 99533923 1001 86380 86390 1
534519 99534519 1001 86380 86390 1
534535 99534535 1001 86380 86390 1
534510 99534510 1001 86380 86390 1
534576 99534576 1001 86380 86390 1
534477 99534477 1001 86380 86390 1
534174 99534174 1001 86380 86390 1
534175 99534175 1001 86380 86390 1
534738 99534738 1001 86380 86390 1
534793 99534793 1001 86380 86390 1
534833 99534833 1001 86380 86390 1
535236 99535236 1001 86380 86390 1
534978 99534978 1001 86380 86390 1
535690 99535690 1001 86380 86390 1
536137 99536137 1001 86380 86390 1
536165 99536165 1001 86380 86390 1
536022 99536022 1001 86380 86390 1
535817 99535817 1001 86380 86390 1
536531 99536531 1001 86380 86390 1
537127 99537127 1001 86380 86390 1
536971 99536971 1001 86380 86390 1
537119 99537119 1001 86380 86390 1
536828 99536828 1001 86380 86390 1
536769 99536769 1001 86380 86390 1
536743 99536743 1001 86380 86390 1
537904 99537904 1001 86380 86390 1
537745 99537745 1001 86380 86390 1
537709 99537709 1001 86380 86390 1
537609 99537609 1001 86380 86390 1
537583 99537583 1001 86380 86390 1
537765 99537765 1001 86380 86390 1
537564 99537564 1001 86380 86390 1
537502 99537502 1001 86380 86390 1
538768 99538768 1001 86380 86390 1
538557 99538557 1001 86380 86390 1
538468 99538468 1001 86380 86390 1
538433 99538433 1001 86380 86390 1
538539 99538539 1001 86380 86390 1
538222 99538222 1001 86380 86390 1
538394 99538394 1001 86380 86390 1
538933 99538933 1001 86380 86390 1
538833 99538833 1001 86380 86390 1
539521 99539521 1001 86380 86390 1
539232 99539232 1001 86380 86390 1
539052 99539052 1001 86380 86390 1
539199 99539199 1001 86380 86390 1
539700 99539700 1001 86380 86390 1
540286 99540286 1001 86380 86390 1
540215 99540215 1001 86380 86390 1
539926 99539926 1001 86380 86390 1
539891 99539891 1001 86380 86390 1
540542 99540542 1001 86380 86390 1
541164 99541164 1001 86380 86390 1
541217 99541217 1001 86380 86390 1
541013 99541013 1001 86380 86390 1
540962 99540962 1001 86380 86390 1
540993 99540993 1001 86380 86390 1
541035 99541035 1001 86380 86390 1
541489 99541489 1001 86380 86390 1
541725 99541725 1001 86380 86390 1
541526 99541526 1001 86380 86390 1
542300 99542300 1001 86380 86390 1
542268 99542268 1001 86380 86390 1
542856 99542856 1001 86380 86390 1
542793 99542793 1001 86380 86390 1
542935 99542935 1001 86380 86390 1
542636 99542636 1001 86380 86390 1
542591 99542591 1001 86380 86390 1
542411 99542411 1001 86380 86390 1
542439 99542439 1001 86380 86390 1
543053 99543053 1001 86380 86390 1
543428 99543428 1001 86380 86390 1
543461 99543461 1001 86380 86390 1
543232 99543232 1001 86380 86390 1
543252 99543252 1001 86380 86390 1
544425 99544425 1001 86380 86390 1
544519 99544519 1001 86380 86390 1
544338 99544338 1001 86380 86390 1
544002 99544002 1001 86380 86390 1
544146 99544146 1001 86380 86390 1
544021 99544021 1001 86380 86390 1
544723 99544723 1001 86380 86390 1
530794 957 1002 38430 40453 1
400102 99400102 1001 86380 86390 1
400364 99400364 1001 86380 86390 1
400698 99400698 1001 86380 86390 1
400726 99400726 1001 86380 86390 1
400770 99400770 1001 86380 86390 1
400868 99400868 1001 86380 86390 1
401978 99401978 1001 86380 86390 1
402141 99402141 1001 86380 86390 1
402464 99402464 1001 86380 86390 1
402678 99402678 1001 86380 86390 1
402760 99402760 1001 86380 86390 1
402848 99402848 1001 86380 86390 1
402965 99402965 1001 86380 86390 1
402896 99402896 1001 86380 86390 1
403586 99403586 1001 86380 86390 1
403645 99403645 1001 86380 86390 1
404026 99404026 1001 86380 86390 1
403970 99403970 1001 86380 86390 1
404592 99404592 1001 86380 86390 1
404797 99404797 1001 86380 86390 1
405371 99405371 1001 86380 86390 1
405656 99405656 1001 86380 86390 1
405591 99405591 1001 86380 86390 1
405849 99405849 1001 86380 86390 1
405973 99405973 1001 86380 86390 1
406285 99406285 1001 86380 86390 1
407021 99407021 1001 86380 86390 1
406978 99406978 1001 86380 86390 1
407004 99407004 1001 86380 86390 1
407609 99407609 1001 86380 86390 1
408171 99408171 1001 86380 86390 1
408187 99408187 1001 86380 86390 1
408097 99408097 1001 86380 86390 1
408414 99408414 1001 86380 86390 1
408704 99408704 1001 86380 86390 1
409259 99409259 1001 86380 86390 1
409330 99409330 1001 86380 86390 1
409765 99409765 1001 86380 86390 1
409756 99409756 1001 86380 86390 1
410197 99410197 1001 86380 86390 1
410280 99410280 1001 86380 86390 1
410874 99410874 1001 86380 86390 1
411007 99411007 1001 86380 86390 1
411536 99411536 1001 86380 86390 1
411700 99411700 1001 86380 86390 1
411810 99411810 1001 86380 86390 1
411942 99411942 1001 86380 86390 1
411870 99411870 1001 86380 86390 1
411884 99411884 1001 86380 86390 1
412058 99412058 1001 86380 86390 1
412278 99412278 1001 86380 86390 1
412970 99412970 1001 86380 86390 1
412702 99412702 1001 86380 86390 1
412810 99412810 1001 86380 86390 1
413925 99413925 1001 86380 86390 1
414099 99414099 1001 86380 86390 1
414025 99414025 1001 86380 86390 1
414107 99414107 1001 86380 86390 1
414968 99414968 1001 86380 86390 1
415164 99415164 1001 86380 86390 1
415071 99415071 1001 86380 86390 1
414805 99414805 1001 86380 86390 1
414248 99414248 1001 86380 86390 1
414260 99414260 1001 86380 86390 1
415620 99415620 1001 86380 86390 1
415322 99415322 1001 86380 86390 1
415686 99415686 1001 86380 86390 1
415564 99415564 1001 86380 86390 1
416231 99416231 1001 86380 86390 1
416531 99416531 1001 86380 86390 1
416507 99416507 1001 86380 86390 1
415961 99415961 1001 86380 86390 1
417314 99417314 1001 86380 86390 1
417028 99417028 1001 86380 86390 1
417179 99417179 1001 86380 86390 1
417366 99417366 1001 86380 86390 1
417113 99417113 1001 86380 86390 1
417414 99417414 1001 86380 86390 1
418650 99418650 1001 86380 86390 1
418459 99418459 1001 86380 86390 1
418715 99418715 1001 86380 86390 1
417798 99417798 1001 86380 86390 1
417959 99417959 1001 86380 86390 1
418827 99418827 1001 86380 86390 1
418887 99418887 1001 86380 86390 1
418890 99418890 1001 86380 86390 1
420183 99420183 1001 86380 86390 1
419663 99419663 1001 86380 86390 1
419751 99419751 1001 86380 86390 1
419318 99419318 1001 86380 86390 1
419451 99419451 1001 86380 86390 1
419216 99419216 1001 86380 86390 1
419222 99419222 1001 86380 86390 1
420779 99420779 1001 86380 86390 1
420800 99420800 1001 86380 86390 1
421876 99421876 1001 86380 86390 1
421064 99421064 1001 86380 86390 1
421002 99421002 1001 86380 86390 1
422200 99422200 1001 86380 86390 1
423468 99423468 1001 86380 86390 1
422960 99422960 1001 86380 86390 1
423289 99423289 1001 86380 86390 1
423236 99423236 1001 86380 86390 1
422954 99422954 1001 86380 86390 1
422747 99422747 1001 86380 86390 1
422572 99422572 1001 86380 86390 1
422841 99422841 1001 86380 86390 1
423864 99423864 1001 86380 86390 1
423967 99423967 1001 86380 86390 1
424108 99424108 1001 86380 86390 1
425325 99425325 1001 86380 86390 1
425315 99425315 1001 86380 86390 1
424889 99424889 1001 86380 86390 1
424769 99424769 1001 86380 86390 1
424608 99424608 1001 86380 86390 1
424462 99424462 1001 86380 86390 1
424399 99424399 1001 86380 86390 1
424193 99424193 1001 86380 86390 1
424228 99424228 1001 86380 86390 1
425471 99425471 1001 86380 86390 1
425555 99425555 1001 86380 86390 1
426871 99426871 1001 86380 86390 1
426991 99426991 1001 86380 86390 1
426050 99426050 1001 86380 86390 1
426268 99426268 1001 86380 86390 1
427235 99427235 1001 86380 86390 1
428530 99428530 1001 86380 86390 1
428282 99428282 1001 86380 86390 1
428150 99428150 1001 86380 86390 1
428135 99428135 1001 86380 86390 1
428252 99428252 1001 86380 86390 1
428314 99428314 1001 86380 86390 1
427774 99427774 1001 86380 86390 1
427754 99427754 1001 86380 86390 1
427911 99427911 1001 86380 86390 1
429103 99429103 1001 86380 86390 1
428794 99428794 1001 86380 86390 1
430357 99430357 1001 86380 86390 1
430010 99430010 1001 86380 86390 1
429535 99429535 1001 86380 86390 1
430579 99430579 1001 86380 86390 1
430685 99430685 1001 86380 86390 1
431439 99431439 1001 86380 86390 1
431318 99431318 1001 86380 86390 1
431364 99431364 1001 86380 86390 1
431392 99431392 1001 86380 86390 1
431525 99431525 1001 86380 86390 1
431090 99431090 1001 86380 86390 1
431048 99431048 1001 86380 86390 1
432454 99432454 1001 86380 86390 1
432304 99432304 1001 86380 86390 1
432474 99432474 1001 86380 86390 1
432199 99432199 1001 86380 86390 1
433692 99433692 1001 86380 86390 1
433015 99433015 1001 86380 86390 1
432739 99432739 1001 86380 86390 1
434050 99434050 1001 86380 86390 1
434072 99434072 1001 86380 86390 1
433868 99433868 1001 86380 86390 1
433841 99433841 1001 86380 86390 1
434082 99434082 1001 86380 86390 1
433809 99433809 1001 86380 86390 1
435360 99435360 1001 86380 86390 1
434703 99434703 1001 86380 86390 1
435739 99435739 1001 86380 86390 1
437052 99437052 1001 86380 86390 1
436728 99436728 1001 86380 86390 1
436686 99436686 1001 86380 86390 1
436463 99436463 1001 86380 86390 1
437183 99437183 1001 86380 86390 1
300558 99300558 1001 86380 86390 1
300436 99300436 1001 86380 86390 1
300350 99300350 1001 86380 86390 1
301541 99301541 1001 86380 86390 1
301373 99301373 1001 86380 86390 1
301151 99301151 1001 86380 86390 1
301075 99301075 1001 86380 86390 1
301753 99301753 1001 86380 86390 1
302047 99302047 1001 86380 86390 1
302037 99302037 1001 86380 86390 1
301988 99301988 1001 86380 86390 1
301855 99301855 1001 86380 86390 1
301780 99301780 1001 86380 86390 1
301845 99301845 1001 86380 86390 1
301927 99301927 1001 86380 86390 1
303030 99303030 1001 86380 86390 1
303035 99303035 1001 86380 86390 1
302905 99302905 1001 86380 86390 1
303404 99303404 1001 86380 86390 1
303366 99303366 1001 86380 86390 1
303835 99303835 1001 86380 86390 1
303758 99303758 1001 86380 86390 1
303799 99303799 1001 86380 86390 1
303671 99303671 1001 86380 86390 1
304174 99304174 1001 86380 86390 1
304101 99304101 1001 86380 86390 1
304089 99304089 1001 86380 86390 1
304730 99304730 1001 86380 86390 1
304797 99304797 1001 86380 86390 1
304724 99304724 1001 86380 86390 1
304535 99304535 1001 86380 86390 1
305028 99305028 1001 86380 86390 1
304903 99304903 1001 86380 86390 1
304955 99304955 1001 86380 86390 1
305484 99305484 1001 86380 86390 1
305312 99305312 1001 86380 86390 1
305347 99305347 1001 86380 86390 1
500102 99500102 1001 86380 86390 1
500034 99500034 1001 86380 86390 1
500709 99500709 1001 86380 86390 1
500403 99500403 1001 86380 86390 1
500484 99500484 1001 86380 86390 1
500253 99500253 1001 86380 86390 1
500932 99500932 1001 86380 86390 1
501440 99501440 1001 86380 86390 1
501569 99501569 1001 86380 86390 1
501572 99501572 1001 86380 86390 1
501136 99501136 1001 86380 86390 1
501085 99501085 1001 86380 86390 1
502312 99502312 1001 86380 86390 1
502392 99502392 1001 86380 86390 1
502445 99502445 1001 86380 86390 1
502304 99502304 1001 86380 86390 1
502260 99502260 1001 86380 86390 1
502056 99502056 1001 86380 86390 1
502103 99502103 1001 86380 86390 1
501886 99501886 1001 86380 86390 1
501864 99501864 1001 86380 86390 1
502025 99502025 1001 86380 86390 1
503053 99503053 1001 86380 86390 1
502823 99502823 1001 86380 86390 1
502695 99502695 1001 86380 86390 1
503725 99503725 1001 86380 86390 1
503621 99503621 1001 86380 86390 1
504208 99504208 1001 86380 86390 1
504138 99504138 1001 86380 86390 1
504924 99504924 1001 86380 86390 1
504887 99504887 1001 86380 86390 1
504813 99504813 1001 86380 86390 1
504624 99504624 1001 86380 86390 1
504420 99504420 1001 86380 86390 1
505084 99505084 1001 86380 86390 1
505020 99505020 1001 86380 86390 1
505117 99505117 1001 86380 86390 1
505146 99505146 1001 86380 86390 1
505621 99505621 1001 86380 86390 1
505304 99505304 1001 86380 86390 1
505284 99505284 1001 86380 86390 1
505277 99505277 1001 86380 86390 1
506586 99506586 1001 86380 86390 1
506326 99506326 1001 86380 86390 1
506094 99506094 1001 86380 86390 1
506150 99506150 1001 86380 86390 1
506178 99506178 1001 86380 86390 1
506669 99506669 1001 86380 86390 1
507258 99507258 1001 86380 86390 1
507210 99507210 1001 86380 86390 1
507492 99507492 1001 86380 86390 1
507483 99507483 1001 86380 86390 1
507824 99507824 1001 86380 86390 1
507766 99507766 1001 86380 86390 1
508873 99508873 1001 86380 86390 1
508915 99508915 1001 86380 86390 1
508465 99508465 1001 86380 86390 1
509181 99509181 1001 86380 86390 1
509729 99509729 1001 86380 86390 1
509768 99509768 1001 86380 86390 1
509656 99509656 1001 86380 86390 1
509612 99509612 1001 86380 86390 1
509306 99509306 1001 86380 86390 1
509454 99509454 1001 86380 86390 1
509975 99509975 1001 86380 86390 1
509926 99509926 1001 86380 86390 1
510069 99510069 1001 86380 86390 1
509928 99509928 1001 86380 86390 1
510024 99510024 1001 86380 86390 1
509961 99509961 1001 86380 86390 1
510304 99510304 1001 86380 86390 1
510298 99510298 1001 86380 86390 1
510924 99510924 1001 86380 86390 1
510886 99510886 1001 86380 86390 1
510874 99510874 1001 86380 86390 1
511482 99511482 1001 86380 86390 1
511532 99511532 1001 86380 86390 1
511536 99511536 1001 86380 86390 1
511128 99511128 1001 86380 86390 1
511857 99511857 1001 86380 86390 1
512497 99512497 1001 86380 86390 1
512499 99512499 1001 86380 86390 1
512516 99512516 1001 86380 86390 1
513129 99513129 1001 86380 86390 1
513095 99513095 1001 86380 86390 1
513114 99513114 1001 86380 86390 1
512786 99512786 1001 86380 86390 1
513955 99513955 1001 86380 86390 1
513990 99513990 1001 86380 86390 1
513679 99513679 1001 86380 86390 1
514731 99514731 1001 86380 86390 1
514548 99514548 1001 86380 86390 1
514615 99514615 1001 86380 86390 1
514505 99514505 1001 86380 86390 1
514341 99514341 1001 86380 86390 1
514254 99514254 1001 86380 86390 1
514929 99514929 1001 86380 86390 1
515575 99515575 1001 86380 86390 1
515565 99515565 1001 86380 86390 1
515489 99515489 1001 86380 86390 1
515880 99515880 1001 86380 86390 1
515885 99515885 1001 86380 86390 1
516422 99516422 1001 86380 86390 1
516449 99516449 1001 86380 86390 1
516591 99516591 1001 86380 86390 1
516670 99516670 1001 86380 86390 1
516634 99516634 1001 86380 86390 1
516648 99516648 1001 86380 86390 1
517140 99517140 1001 86380 86390 1
516942 99516942 1001 86380 86390 1
517102 99517102 1001 86380 86390 1
516804 99516804 1001 86380 86390 1
517528 99517528 1001 86380 86390 1
517477 99517477 1001 86380 86390 1
517473 99517473 1001 86380 86390 1
518015 99518015 1001 86380 86390 1
517753 99517753 1001 86380 86390 1
517784 99517784 1001 86380 86390 1
517607 99517607 1001 86380 86390 1
517643 99517643 1001 86380 86390 1
518286 99518286 1001 86380 86390 1
518630 99518630 1001 86380 86390 1
518672 99518672 1001 86380 86390 1
518489 99518489 1001 86380 86390 1
519796 99519796 1001 86380 86390 1
519347 99519347 1001 86380 86390 1
519204 99519204 1001 86380 86390 1
519863 99519863 1001 86380 86390 1
519977 99519977 1001 86380 86390 1
520017 99520017 1001 86380 86390 1
520607 99520607 1001 86380 86390 1
520454 99520454 1001 86380 86390 1
520344 99520344 1001 86380 86390 1
520338 99520338 1001 86380 86390 1
520826 99520826 1001 86380 86390 1
520737 99520737 1001 86380 86390 1
520815 99520815 1001 86380 86390 1
521315 99521315 1001 86380 86390 1
521329 99521329 1001 86380 86390 1
521186 99521186 1001 86380 86390 1
521056 99521056 1001 86380 86390 1
521596 99521596 1001 86380 86390 1
521559 99521559 1001 86380 86390 1
522112 99522112 1001 86380 86390 1
522074 99522074 1001 86380 86390 1
521946 99521946 1001 86380 86390 1
522016 99522016 1001 86380 86390 1
521725 99521725 1001 86380 86390 1
522367 99522367 1001 86380 86390 1
522459 99522459 1001 86380 86390 1
522422 99522422 1001 86380 86390 1
523003 99523003 1001 86380 86390 1
523034 99523034 1001 86380 86390 1
522831 99522831 1001 86380 86390 1
523222 99523222 1001 86380 86390 1
523313 99523313 1001 86380 86390 1
523135 99523135 1001 86380 86390 1
523265 99523265 1001 86380 86390 1
523305 99523305 1001 86380 86390 1
523741 99523741 1001 86380 86390 1
523772 99523772 1001 86380 86390 1
523716 99523716 1001 86380 86390 1
523691 99523691 1001 86380 86390 1
523562 99523562 1001 86380 86390 1
523591 99523591 1001 86380 86390 1
523670 99523670 1001 86380 86390 1
523580 99523580 1001 86380 86390 1
523356 99523356 1001 86380 86390 1
523357 99523357 1001 86380 86390 1
524063 99524063 1001 86380 86390 1
524396 99524396 1001 86380 86390 1
524242 99524242 1001 86380 86390 1
524275 99524275 1001 86380 86390 1
524784 99524784 1001 86380 86390 1
524968 99524968 1001 86380 86390 1
525236 99525236 1001 86380 86390 1
525054 99525054 1001 86380 86390 1
525609 99525609 1001 86380 86390 1
525651 99525651 1001 86380 86390 1
525732 99525732 1001 86380 86390 1
525720 99525720 1001 86380 86390 1
526247 99526247 1001 86380 86390 1
526411 99526411 1001 86380 86390 1
526017 99526017 1001 86380 86390 1
526519 99526519 1001 86380 86390 1
527127 99527127 1001 86380 86390 1
527128 99527128 1001 86380 86390 1
527195 99527195 1001 86380 86390 1
527066 99527066 1001 86380 86390 1
526962 99526962 1001 86380 86390 1
526976 99526976 1001 86380 86390 1
526752 99526752 1001 86380 86390 1
527271 99527271 1001 86380 86390 1
527959 99527959 1001 86380 86390 1
528016 99528016 1001 86380 86390 1
527857 99527857 1001 86380 86390 1
527836 99527836 1001 86380 86390 1
527826 99527826 1001 86380 86390 1
527506 99527506 1001 86380 86390 1
527540 99527540 1001 86380 86390 1
527475 99527475 1001 86380 86390 1
527478 99527478 1001 86380 86390 1
528103 99528103 1001 86380 86390 1
528761 99528761 1001 86380 86390 1
528710 99528710 1001 86380 86390 1
528516 99528516 1001 86380 86390 1
528609 99528609 1001 86380 86390 1
528638 99528638 1001 86380 86390 1
528563 99528563 1001 86380 86390 1
528321 99528321 1001 86380 86390 1
528464 99528464 1001 86380 86390 1
529431 99529431 1001 86380 86390 1
529470 99529470 1001 86380 86390 1
529407 99529407 1001 86380 86390 1
529134 99529134 1001 86380 86390 1
529113 99529113 1001 86380 86390 1
529788 99529788 1001 86380 86390 1
530386 99530386 1001 86380 86390 1
530366 99530366 1001 86380 86390 1
530158 99530158 1001 86380 86390 1
530267 99530267 1001 86380 86390 1
530269 99530269 1001 86380 86390 1
530282 99530282 1001 86380 86390 1
530066 99530066 1001 86380 86390 1
531295 99531295 1001 86380 86390 1
531246 99531246 1001 86380 86390 1
530857 99530857 1001 86380 86390 1
530846 99530846 1001 86380 86390 1
530964 99530964 1001 86380 86390 1
532042 99532042 1001 86380 86390 1
531881 99531881 1001 86380 86390 1
531908 99531908 1001 86380 86390 1
531921 99531921 1001 86380 86390 1
531771 99531771 1001 86380 86390 1
532345 99532345 1001 86380 86390 1
532311 99532311 1001 86380 86390 1
532236 99532236 1001 86380 86390 1
532405 99532405 1001 86380 86390 1
532485 99532485 1001 86380 86390 1
533137 99533137 1001 86380 86390 1
533233 99533233 1001 86380 86390 1
533277 99533277 1001 86380 86390 1
533345 99533345 1001 86380 86390 1
533333 99533333 1001 86380 86390 1
533271 99533271 1001 86380 86390 1
533288 99533288 1001 86380 86390 1
533987 99533987 1001 86380 86390 1
533990 99533990 1001 86380 86390 1
534611 99534611 1001 86380 86390 1
534613 99534613 1001 86380 86390 1
534666 99534666 1001 86380 86390 1
534071 99534071 1001 86380 86390 1
534706 99534706 1001 86380 86390 1
535408 99535408 1001 86380 86390 1
535409 99535409 1001 86380 86390 1
535467 99535467 1001 86380 86390 1
535391 99535391 1001 86380 86390 1
535189 99535189 1001 86380 86390 1
534980 99534980 1001 86380 86390 1
534960 99534960 1001 86380 86390 1
535536 99535536 1001 86380 86390 1
535667 99535667 1001 86380 86390 1
535656 99535656 1001 86380 86390 1
536249 99536249 1001 86380 86390 1
536054 99536054 1001 86380 86390 1
535942 99535942 1001 86380 86390 1
536023 99536023 1001 86380 86390 1
536128 99536128 1001 86380 86390 1
535736 99535736 1001 86380 86390 1
536438 99536438 1001 86380 86390 1
536972 99536972 1001 86380 86390 1
536905 99536905 1001 86380 86390 1
536676 99536676 1001 86380 86390 1
536651 99536651 1001 86380 86390 1
536600 99536600 1001 86380 86390 1
536732 99536732 1001 86380 86390 1
537840 99537840 1001 86380 86390 1
537421 99537421 1001 86380 86390 1
538769 99538769 1001 86380 86390 1
538548 99538548 1001 86380 86390 1
538582 99538582 1001 86380 86390 1
538310 99538310 1001 86380 86390 1
538243 99538243 1001 86380 86390 1
538900 99538900 1001 86380 86390 1
539633 99539633 1001 86380 86390 1
539124 99539124 1001 86380 86390 1
539037 99539037 1001 86380 86390 1
539104 99539104 1001 86380 86390 1
539812 99539812 1001 86380 86390 1
540101 99540101 1001 86380 86390 1
539854 99539854 1001 86380 86390 1
539856 99539856 1001 86380 86390 1
539897 99539897 1001 86380 86390 1
540055 99540055 1001 86380 86390 1
540536 99540536 1001 86380 86390 1
540893 99540893 1001 86380 86390 1
540909 99540909 1001 86380 86390 1
541356 99541356 1001 86380 86390 1
541434 99541434 1001 86380 86390 1
541314 99541314 1001 86380 86390 1
542035 99542035 1001 86380 86390 1
542102 99542102 1001 86380 86390 1
541837 99541837 1001 86380 86390 1
541813 99541813 1001 86380 86390 1
541847 99541847 1001 86380 86390 1
541617 99541617 1001 86380 86390 1
541677 99541677 1001 86380 86390 1
542318 99542318 1001 86380 86390 1
542786 99542786 1001 86380 86390 1
542638 99542638 1001 86380 86390 1
542710 99542710 1001 86380 86390 1
542428 99542428 1001 86380 86390 1
542452 99542452 1001 86380 86390 1
543709 99543709 1001 86380 86390 1
543649 99543649 1001 86380 86390 1
543754 99543754 1001 86380 86390 1
543493 99543493 1001 86380 86390 1
543179 99543179 1001 86380 86390 1
543224 99543224 1001 86380 86390 1
543951 99543951 1001 86380 86390 1
543783 99543783 1001 86380 86390 1
543792 99543792 1001 86380 86390 1
543910 99543910 1001 86380 86390 1
544302 99544302 1001 86380 86390 1
544084 99544084 1001 86380 86390 1
544039 99544039 1001 86380 86390 1
544605 99544605 1001 86380 86390 1
402320 831 1001 25440 32457 1
402320 500 1001 22260 23037 1
519482 624 1002 31338 43914 1
400683 99400683 1001 86380 86390 1
400647 99400647 1001 86380 86390 1
400633 99400633 1001 86380 86390 1
401203 99401203 1001 86380 86390 1
401487 99401487 1001 86380 86390 1
401812 99401812 1001 86380 86390 1
403096 99403096 1001 86380 86390 1
403401 99403401 1001 86380 86390 1
403495 99403495 1001 86380 86390 1
404504 99404504 1001 86380 86390 1
404506 99404506 1001 86380 86390 1
404648 99404648 1001 86380 86390 1
404776 99404776 1001 86380 86390 1
404837 99404837 1001 86380 86390 1
405189 99405189 1001 86380 86390 1
405831 99405831 1001 86380 86390 1
405999 99405999 1001 86380 86390 1
406092 99406092 1001 86380 86390 1
406148 99406148 1001 86380 86390 1
406259 99406259 1001 86380 86390 1
406181 99406181 1001 86380 86390 1
406425 99406425 1001 86380 86390 1
406579 99406579 1001 86380 86390 1
406639 99406639 1001 86380 86390 1
406689 99406689 1001 86380 86390 1
406803 99406803 1001 86380 86390 1
406902 99406902 1001 86380 86390 1
407345 99407345 1001 86380 86390 1
407408 99407408 1001 86380 86390 1
407427 99407427 1001 86380 86390 1
407959 99407959 1001 86380 86390 1
408048 99408048 1001 86380 86390 1
408061 99408061 1001 86380 86390 1
408297 99408297 1001 86380 86390 1
408353 99408353 1001 86380 86390 1
408979 99408979 1001 86380 86390 1
409179 99409179 1001 86380 86390 1
409087 99409087 1001 86380 86390 1
409586 99409586 1001 86380 86390 1
410373 99410373 1001 86380 86390 1
410594 99410594 1001 86380 86390 1
410722 99410722 1001 86380 86390 1
411370 99411370 1001 86380 86390 1
411510 99411510 1001 86380 86390 1
411695 99411695 1001 86380 86390 1
411777 99411777 1001 86380 86390 1
411897 99411897 1001 86380 86390 1
412043 99412043 1001 86380 86390 1
412137 99412137 1001 86380 86390 1
412288 99412288 1001 86380 86390 1
413339 99413339 1001 86380 86390 1
413460 99413460 1001 86380 86390 1
413613 99413613 1001 86380 86390 1
413245 99413245 1001 86380 86390 1
413227 99413227 1001 86380 86390 1
412918 99412918 1001 86380 86390 1
414072 99414072 1001 86380 86390 1
414007 99414007 1001 86380 86390 1
414953 99414953 1001 86380 86390 1
414818 99414818 1001 86380 86390 1
414144 99414144 1001 86380 86390 1
414151 99414151 1001 86380 86390 1
415704 99415704 1001 86380 86390 1
417000 99417000 1001 86380 86390 1
416217 99416217 1001 86380 86390 1
416524 99416524 1001 86380 86390 1
416293 99416293 1001 86380 86390 1
417372 99417372 1001 86380 86390 1
417157 99417157 1001 86380 86390 1
417510 99417510 1001 86380 86390 1
418618 99418618 1001 86380 86390 1
418009 99418009 1001 86380 86390 1
417868 99417868 1001 86380 86390 1
420086 99420086 1001 86380 86390 1
419937 99419937 1001 86380 86390 1
419544 99419544 1001 86380 86390 1
419427 99419427 1001 86380 86390 1
419472 99419472 1001 86380 86390 1
419273 99419273 1001 86380 86390 1
419582 99419582 1001 86380 86390 1
420513 99420513 1001 86380 86390 1
420661 99420661 1001 86380 86390 1
420780 99420780 1001 86380 86390 1
420553 99420553 1001 86380 86390 1
422032 99422032 1001 86380 86390 1
421693 99421693 1001 86380 86390 1
421803 99421803 1001 86380 86390 1
421567 99421567 1001 86380 86390 1
421488 99421488 1001 86380 86390 1
422220 99422220 1001 86380 86390 1
423088 99423088 1001 86380 86390 1
423819 99423819 1001 86380 86390 1
425029 99425029 1001 86380 86390 1
425349 99425349 1001 86380 86390 1
425160 99425160 1001 86380 86390 1
424290 99424290 1001 86380 86390 1
424317 99424317 1001 86380 86390 1
425584 99425584 1001 86380 86390 1
426955 99426955 1001 86380 86390 1
426836 99426836 1001 86380 86390 1
426690 99426690 1001 86380 86390 1
426593 99426593 1001 86380 86390 1
426478 99426478 1001 86380 86390 1
426560 99426560 1001 86380 86390 1
426231 99426231 1001 86380 86390 1
425975 99425975 1001 86380 86390 1
427495 99427495 1001 86380 86390 1
428295 99428295 1001 86380 86390 1
427904 99427904 1001 86380 86390 1
427644 99427644 1001 86380 86390 1
427870 99427870 1001 86380 86390 1
428789 99428789 1001 86380 86390 1
428770 99428770 1001 86380 86390 1
429989 99429989 1001 86380 86390 1
430291 99430291 1001 86380 86390 1
429402 99429402 1001 86380 86390 1
429342 99429342 1001 86380 86390 1
430818 99430818 1001 86380 86390 1
431769 99431769 1001 86380 86390 1
432001 99432001 1001 86380 86390 1
431807 99431807 1001 86380 86390 1
431625 99431625 1001 86380 86390 1
431527 99431527 1001 86380 86390 1
431280 99431280 1001 86380 86390 1
431024 99431024 1001 86380 86390 1
431009 99431009 1001 86380 86390 1
430857 99430857 1001 86380 86390 1
432160 99432160 1001 86380 86390 1
432240 99432240 1001 86380 86390 1
433145 99433145 1001 86380 86390 1
432611 99432611 1001 86380 86390 1
434037 99434037 1001 86380 86390 1
433831 99433831 1001 86380 86390 1
434067 99434067 1001 86380 86390 1
435102 99435102 1001 86380 86390 1
434169 99434169 1001 86380 86390 1
434263 99434263 1001 86380 86390 1
434352 99434352 1001 86380 86390 1
434441 99434441 1001 86380 86390 1
434390 99434390 1001 86380 86390 1
435545 99435545 1001 86380 86390 1
435733 99435733 1001 86380 86390 1
435778 99435778 1001 86380 86390 1
435477 99435477 1001 86380 86390 1
436916 99436916 1001 86380 86390 1
300055 99300055 1001 86380 86390 1
300134 99300134 1001 86380 86390 1
300829 99300829 1001 86380 86390 1
300730 99300730 1001 86380 86390 1
301519 99301519 1001 86380 86390 1
301309 99301309 1001 86380 86390 1
301140 99301140 1001 86380 86390 1
301565 99301565 1001 86380 86390 1
301717 99301717 1001 86380 86390 1
301562 99301562 1001 86380 86390 1
301837 99301837 1001 86380 86390 1
301917 99301917 1001 86380 86390 1
301879 99301879 1001 86380 86390 1
301953 99301953 1001 86380 86390 1
303197 99303197 1001 86380 86390 1
303141 99303141 1001 86380 86390 1
302783 99302783 1001 86380 86390 1
302721 99302721 1001 86380 86390 1
302645 99302645 1001 86380 86390 1
303265 99303265 1001 86380 86390 1
303344 99303344 1001 86380 86390 1
303216 99303216 1001 86380 86390 1
303997 99303997 1001 86380 86390 1
304016 99304016 1001 86380 86390 1
304028 99304028 1001 86380 86390 1
303805 99303805 1001 86380 86390 1
303413 99303413 1001 86380 86390 1
303496 99303496 1001 86380 86390 1
304063 99304063 1001 86380 86390 1
304104 99304104 1001 86380 86390 1
304352 99304352 1001 86380 86390 1
304276 99304276 1001 86380 86390 1
305041 99305041 1001 86380 86390 1
304860 99304860 1001 86380 86390 1
305122 99305122 1001 86380 86390 1
305252 99305252 1001 86380 86390 1
305065 99305065 1001 86380 86390 1
500131 99500131 1001 86380 86390 1
500161 99500161 1001 86380 86390 1
500762 99500762 1001 86380 86390 1
500624 99500624 1001 86380 86390 1
500793 99500793 1001 86380 86390 1
500478 99500478 1001 86380 86390 1
500601 99500601 1001 86380 86390 1
500592 99500592 1001 86380 86390 1
500541 99500541 1001 86380 86390 1
500219 99500219 1001 86380 86390 1
500377 99500377 1001 86380 86390 1
500840 99500840 1001 86380 86390 1
501472 99501472 1001 86380 86390 1
501579 99501579 1001 86380 86390 1
501541 99501541 1001 86380 86390 1
501320 99501320 1001 86380 86390 1
501310 99501310 1001 86380 86390 1
501261 99501261 1001 86380 86390 1
501175 99501175 1001 86380 86390 1
501129 99501129 1001 86380 86390 1
501181 99501181 1001 86380 86390 1
502387 99502387 1001 86380 86390 1
501889 99501889 1001 86380 86390 1
503207 99503207 1001 86380 86390 1
503275 99503275 1001 86380 86390 1
502956 99502956 1001 86380 86390 1
503026 99503026 1001 86380 86390 1
503327 99503327 1001 86380 86390 1
503302 99503302 1001 86380 86390 1
503335 99503335 1001 86380 86390 1
503338 99503338 1001 86380 86390 1
504009 99504009 1001 86380 86390 1
504113 99504113 1001 86380 86390 1
503908 99503908 1001 86380 86390 1
503883 99503883 1001 86380 86390 1
503717 99503717 1001 86380 86390 1
503615 99503615 1001 86380 86390 1
503644 99503644 1001 86380 86390 1
504365 99504365 1001 86380 86390 1
504499 99504499 1001 86380 86390 1
505033 99505033 1001 86380 86390 1
504946 99504946 1001 86380 86390 1
505043 99505043 1001 86380 86390 1
505526 99505526 1001 86380 86390 1
505335 99505335 1001 86380 86390 1
505212 99505212 1001 86380 86390 1
505843 99505843 1001 86380 86390 1
506398 99506398 1001 86380 86390 1
506587 99506587 1001 86380 86390 1
506201 99506201 1001 86380 86390 1
506194 99506194 1001 86380 86390 1
506760 99506760 1001 86380 86390 1
507250 99507250 1001 86380 86390 1
507186 99507186 1001 86380 86390 1
507216 99507216 1001 86380 86390 1
506868 99506868 1001 86380 86390 1
507589 99507589 1001 86380 86390 1
507577 99507577 1001 86380 86390 1
507457 99507457 1001 86380 86390 1
508201 99508201 1001 86380 86390 1
507673 99507673 1001 86380 86390 1
508274 99508274 1001 86380 86390 1
508268 99508268 1001 86380 86390 1
508944 99508944 1001 86380 86390 1
508818 99508818 1001 86380 86390 1
508755 99508755 1001 86380 86390 1
508801 99508801 1001 86380 86390 1
509838 99509838 1001 86380 86390 1
509832 99509832 1001 86380 86390 1
509593 99509593 1001 86380 86390 1
509672 99509672 1001 86380 86390 1
509685 99509685 1001 86380 86390 1
509556 99509556 1001 86380 86390 1
509571 99509571 1001 86380 86390 1
509603 99509603 1001 86380 86390 1
509450 99509450 1001 86380 86390 1
509299 99509299 1001 86380 86390 1
509340 99509340 1001 86380 86390 1
509355 99509355 1001 86380 86390 1
510004 99510004 1001 86380 86390 1
509941 99509941 1001 86380 86390 1
510104 99510104 1001 86380 86390 1
510612 99510612 1001 86380 86390 1
510626 99510626 1001 86380 86390 1
510721 99510721 1001 86380 86390 1
510622 99510622 1001 86380 86390 1
510375 99510375 1001 86380 86390 1
510214 99510214 1001 86380 86390 1
510792 99510792 1001 86380 86390 1
511237 99511237 1001 86380 86390 1
511088 99511088 1001 86380 86390 1
510943 99510943 1001 86380 86390 1
511757 99511757 1001 86380 86390 1
512345 99512345 1001 86380 86390 1
512009 99512009 1001 86380 86390 1
511892 99511892 1001 86380 86390 1
512474 99512474 1001 86380 86390 1
513133 99513133 1001 86380 86390 1
512754 99512754 1001 86380 86390 1
512745 99512745 1001 86380 86390 1
513217 99513217 1001 86380 86390 1
513259 99513259 1001 86380 86390 1
513353 99513353 1001 86380 86390 1
513266 99513266 1001 86380 86390 1
513942 99513942 1001 86380 86390 1
513892 99513892 1001 86380 86390 1
513948 99513948 1001 86380 86390 1
513722 99513722 1001 86380 86390 1
514182 99514182 1001 86380 86390 1
514825 99514825 1001 86380 86390 1
514788 99514788 1001 86380 86390 1
514511 99514511 1001 86380 86390 1
514349 99514349 1001 86380 86390 1
514880 99514880 1001 86380 86390 1
514946 99514946 1001 86380 86390 1
515002 99515002 1001 86380 86390 1
514954 99514954 1001 86380 86390 1
515057 99515057 1001 86380 86390 1
515736 99515736 1001 86380 86390 1
515830 99515830 1001 86380 86390 1
515702 99515702 1001 86380 86390 1
516423 99516423 1001 86380 86390 1
516379 99516379 1001 86380 86390 1
516266 99516266 1001 86380 86390 1
516236 99516236 1001 86380 86390 1
516225 99516225 1001 86380 86390 1
516005 99516005 1001 86380 86390 1
516050 99516050 1001 86380 86390 1
516679 99516679 1001 86380 86390 1
516655 99516655 1001 86380 86390 1
516580 99516580 1001 86380 86390 1
516517 99516517 1001 86380 86390 1
517220 99517220 1001 86380 86390 1
517198 99517198 1001 86380 86390 1
517251 99517251 1001 86380 86390 1
517057 99517057 1001 86380 86390 1
517101 99517101 1001 86380 86390 1
516946 99516946 1001 86380 86390 1
516918 99516918 1001 86380 86390 1
518101 99518101 1001 86380 86390 1
517880 99517880 1001 86380 86390 1
517752 99517752 1001 86380 86390 1
517590 99517590 1001 86380 86390 1
518237 99518237 1001 86380 86390 1
517541 99517541 1001 86380 86390 1
518220 99518220 1001 86380 86390 1
518824 99518824 1001 86380 86390 1
518704 99518704 1001 86380 86390 1
518730 99518730 1001 86380 86390 1
518445 99518445 1001 86380 86390 1
518542 99518542 1001 86380 86390 1
519127 99519127 1001 86380 86390 1
519180 99519180 1001 86380 86390 1
519012 99519012 1001 86380 86390 1
519782 99519782 1001 86380 86390 1
519742 99519742 1001 86380 86390 1
519585 99519585 1001 86380 86390 1
519258 99519258 1001 86380 86390 1
519251 99519251 1001 86380 86390 1
519957 99519957 1001 86380 86390 1
519947 99519947 1001 86380 86390 1
520591 99520591 1001 86380 86390 1
520495 99520495 1001 86380 86390 1
520073 99520073 1001 86380 86390 1
520823 99520823 1001 86380 86390 1
521415 99521415 1001 86380 86390 1
521367 99521367 1001 86380 86390 1
521442 99521442 1001 86380 86390 1
521209 99521209 1001 86380 86390 1
521515 99521515 1001 86380 86390 1
522126 99522126 1001 86380 86390 1
522153 99522153 1001 86380 86390 1
521947 99521947 1001 86380 86390 1
522053 99522053 1001 86380 86390 1
521965 99521965 1001 86380 86390 1
521705 99521705 1001 86380 86390 1
522474 99522474 1001 86380 86390 1
522919 99522919 1001 86380 86390 1
522947 99522947 1001 86380 86390 1
522830 99522830 1001 86380 86390 1
522882 99522882 1001 86380 86390 1
522728 99522728 1001 86380 86390 1
522541 99522541 1001 86380 86390 1
523141 99523141 1001 86380 86390 1
523764 99523764 1001 86380 86390 1
523826 99523826 1001 86380 86390 1
523611 99523611 1001 86380 86390 1
523664 99523664 1001 86380 86390 1
523703 99523703 1001 86380 86390 1
523372 99523372 1001 86380 86390 1
524595 99524595 1001 86380 86390 1
524649 99524649 1001 86380 86390 1
524701 99524701 1001 86380 86390 1
524755 99524755 1001 86380 86390 1
524613 99524613 1001 86380 86390 1
524362 99524362 1001 86380 86390 1
524190 99524190 1001 86380 86390 1
524244 99524244 1001 86380 86390 1
524871 99524871 1001 86380 86390 1
524897 99524897 1001 86380 86390 1
525507 99525507 1001 86380 86390 1
525447 99525447 1001 86380 86390 1
525245 99525245 1001 86380 86390 1
525171 99525171 1001 86380 86390 1
525094 99525094 1001 86380 86390 1
525037 99525037 1001 86380 86390 1
524986 99524986 1001 86380 86390 1
525639 99525639 1001 86380 86390 1
525797 99525797 1001 86380 86390 1
526083 99526083 1001 86380 86390 1
525921 99525921 1001 86380 86390 1
525911 99525911 1001 86380 86390 1
527227 99527227 1001 86380 86390 1
526852 99526852 1001 86380 86390 1
527000 99527000 1001 86380 86390 1
526685 99526685 1001 86380 86390 1
526662 99526662 1001 86380 86390 1
526795 99526795 1001 86380 86390 1
527278 99527278 1001 86380 86390 1
527305 99527305 1001 86380 86390 1
527295 99527295 1001 86380 86390 1
528013 99528013 1001 86380 86390 1
528017 99528017 1001 86380 86390 1
527493 99527493 1001 86380 86390 1
527638 99527638 1001 86380 86390 1
527549 99527549 1001 86380 86390 1
528255 99528255 1001 86380 86390 1
528740 99528740 1001 86380 86390 1
528670 99528670 1001 86380 86390 1
528559 99528559 1001 86380 86390 1
528663 99528663 1001 86380 86390 1
528374 99528374 1001 86380 86390 1
528486 99528486 1001 86380 86390 1
528910 99528910 1001 86380 86390 1
529533 99529533 1001 86380 86390 1
529373 99529373 1001 86380 86390 1
529361 99529361 1001 86380 86390 1
529362 99529362 1001 86380 86390 1
529267 99529267 1001 86380 86390 1
529747 99529747 1001 86380 86390 1
530399 99530399 1001 86380 86390 1
530301 99530301 1001 86380 86390 1
530344 99530344 1001 86380 86390 1
530632 99530632 1001 86380 86390 1
531197 99531197 1001 86380 86390 1
531007 99531007 1001 86380 86390 1
530831 99530831 1001 86380 86390 1
530938 99530938 1001 86380 86390 1
530887 99530887 1001 86380 86390 1
531495 99531495 1001 86380 86390 1
531886 99531886 1001 86380 86390 1
531851 99531851 1001 86380 86390 1
532253 99532253 1001 86380 86390 1
532896 99532896 1001 86380 86390 1
532660 99532660 1001 86380 86390 1
533200 99533200 1001 86380 86390 1
533126 99533126 1001 86380 86390 1
533038 99533038 1001 86380 86390 1
533131 99533131 1001 86380 86390 1
533784 99533784 1001 86380 86390 1
533683 99533683 1001 86380 86390 1
533512 99533512 1001 86380 86390 1
533579 99533579 1001 86380 86390 1
533504 99533504 1001 86380 86390 1
533518 99533518 1001 86380 86390 1
533610 99533610 1001 86380 86390 1
533572 99533572 1001 86380 86390 1
533370 99533370 1001 86380 86390 1
533883 99533883 1001 86380 86390 1
534001 99534001 1001 86380 86390 1
533859 99533859 1001 86380 86390 1
534404 99534404 1001 86380 86390 1
534462 99534462 1001 86380 86390 1
535242 99535242 1001 86380 86390 1
535282 99535282 1001 86380 86390 1
535103 99535103 1001 86380 86390 1
535262 99535262 1001 86380 86390 1
535061 99535061 1001 86380 86390 1
534908 99534908 1001 86380 86390 1
534911 99534911 1001 86380 86390 1
536242 99536242 1001 86380 86390 1
536193 99536193 1001 86380 86390 1
536025 99536025 1001 86380 86390 1
535833 99535833 1001 86380 86390 1
535744 99535744 1001 86380 86390 1
536447 99536447 1001 86380 86390 1
536396 99536396 1001 86380 86390 1
537151 99537151 1001 86380 86390 1
536907 99536907 1001 86380 86390 1
536882 99536882 1001 86380 86390 1
537692 99537692 1001 86380 86390 1
537668 99537668 1001 86380 86390 1
537683 99537683 1001 86380 86390 1
537621 99537621 1001 86380 86390 1
537689 99537689 1001 86380 86390 1
537516 99537516 1001 86380 86390 1
538063 99538063 1001 86380 86390 1
538030 99538030 1001 86380 86390 1
538160 99538160 1001 86380 86390 1
538644 99538644 1001 86380 86390 1
538405 99538405 1001 86380 86390 1
538378 99538378 1001 86380 86390 1
538236 99538236 1001 86380 86390 1
538997 99538997 1001 86380 86390 1
538950 99538950 1001 86380 86390 1
538953 99538953 1001 86380 86390 1
539230 99539230 1001 86380 86390 1
539072 99539072 1001 86380 86390 1
539741 99539741 1001 86380 86390 1
540304 99540304 1001 86380 86390 1
540462 99540462 1001 86380 86390 1
540402 99540402 1001 86380 86390 1
540231 99540231 1001 86380 86390 1
539964 99539964 1001 86380 86390 1
539884 99539884 1001 86380 86390 1
541182 99541182 1001 86380 86390 1
541200 99541200 1001 86380 86390 1
541110 99541110 1001 86380 86390 1
540995 99540995 1001 86380 86390 1
540754 99540754 1001 86380 86390 1
540703 99540703 1001 86380 86390 1
540794 99540794 1001 86380 86390 1
540705 99540705 1001 86380 86390 1
541332 99541332 1001 86380 86390 1
541334 99541334 1001 86380 86390 1
541453 99541453 1001 86380 86390 1
541874 99541874 1001 86380 86390 1
541589 99541589 1001 86380 86390 1
542227 99542227 1001 86380 86390 1
542917 99542917 1001 86380 86390 1
542651 99542651 1001 86380 86390 1
542642 99542642 1001 86380 86390 1
542699 99542699 1001 86380 86390 1
542326 99542326 1001 86380 86390 1
542469 99542469 1001 86380 86390 1
542959 99542959 1001 86380 86390 1
543121 99543121 1001 86380 86390 1
542992 99542992 1001 86380 86390 1
543692 99543692 1001 86380 86390 1
543667 99543667 1001 86380 86390 1
543508 99543508 1001 86380 86390 1
543925 99543925 1001 86380 86390 1
543968 99543968 1001 86380 86390 1
544552 99544552 1001 86380 86390 1
544490 99544490 1001 86380 86390 1
544327 99544327 1001 86380 86390 1
544315 99544315 1001 86380 86390 1
544048 99544048 1001 86380 86390 1
544714 99544714 1001 86380 86390 1
544703 99544703 1001 86380 86390 1
405949 553 1001 52920 58137 1
422149 619 1001 72780 73617 1
519479 627 1001 29343 29642 1
400638 99400638 1001 86380 86390 1
400646 99400646 1001 86380 86390 1
400929 99400929 1001 86380 86390 1
401229 99401229 1001 86380 86390 1
401840 99401840 1001 86380 86390 1
402018 99402018 1001 86380 86390 1
401991 99401991 1001 86380 86390 1
402843 99402843 1001 86380 86390 1
403272 99403272 1001 86380 86390 1
403590 99403590 1001 86380 86390 1
403680 99403680 1001 86380 86390 1
404894 99404894 1001 86380 86390 1
405143 99405143 1001 86380 86390 1
405257 99405257 1001 86380 86390 1
405217 99405217 1001 86380 86390 1
405415 99405415 1001 86380 86390 1
405562 99405562 1001 86380 86390 1
405938 99405938 1001 86380 86390 1
406302 99406302 1001 86380 86390 1
406417 99406417 1001 86380 86390 1
406531 99406531 1001 86380 86390 1
407120 99407120 1001 86380 86390 1
407092 99407092 1001 86380 86390 1
407317 99407317 1001 86380 86390 1
407443 99407443 1001 86380 86390 1
407479 99407479 1001 86380 86390 1
407540 99407540 1001 86380 86390 1
407707 99407707 1001 86380 86390 1
407881 99407881 1001 86380 86390 1
407847 99407847 1001 86380 86390 1
407971 99407971 1001 86380 86390 1
408657 99408657 1001 86380 86390 1
408935 99408935 1001 86380 86390 1
408997 99408997 1001 86380 86390 1
409007 99409007 1001 86380 86390 1
409305 99409305 1001 86380 86390 1
409532 99409532 1001 86380 86390 1
409635 99409635 1001 86380 86390 1
409691 99409691 1001 86380 86390 1
409907 99409907 1001 86380 86390 1
410180 99410180 1001 86380 86390 1
410832 99410832 1001 86380 86390 1
411000 99411000 1001 86380 86390 1
411420 99411420 1001 86380 86390 1
411468 99411468 1001 86380 86390 1
411595 99411595 1001 86380 86390 1
411979 99411979 1001 86380 86390 1
412106 99412106 1001 86380 86390 1
412662 99412662 1001 86380 86390 1
413977 99413977 1001 86380 86390 1
415116 99415116 1001 86380 86390 1
415268 99415268 1001 86380 86390 1
414935 99414935 1001 86380 86390 1
414705 99414705 1001 86380 86390 1
414651 99414651 1001 86380 86390 1
414507 99414507 1001 86380 86390 1
415342 99415342 1001 86380 86390 1
415382 99415382 1001 86380 86390 1
416589 99416589 1001 86380 86390 1
416955 99416955 1001 86380 86390 1
416957 99416957 1001 86380 86390 1
416822 99416822 1001 86380 86390 1
416624 99416624 1001 86380 86390 1
417327 99417327 1001 86380 86390 1
417175 99417175 1001 86380 86390 1
417361 99417361 1001 86380 86390 1
417371 99417371 1001 86380 86390 1
417158 99417158 1001 86380 86390 1
417554 99417554 1001 86380 86390 1
418709 99418709 1001 86380 86390 1
418184 99418184 1001 86380 86390 1
417738 99417738 1001 86380 86390 1
417866 99417866 1001 86380 86390 1
417988 99417988 1001 86380 86390 1
418822 99418822 1001 86380 86390 1
419112 99419112 1001 86380 86390 1
420296 99420296 1001 86380 86390 1
420117 99420117 1001 86380 86390 1
419577 99419577 1001 86380 86390 1
420708 99420708 1001 86380 86390 1
421821 99421821 1001 86380 86390 1
421487 99421487 1001 86380 86390 1
421447 99421447 1001 86380 86390 1
420937 99420937 1001 86380 86390 1
421096 99421096 1001 86380 86390 1
422158 99422158 1001 86380 86390 1
423406 99423406 1001 86380 86390 1
423634 99423634 1001 86380 86390 1
423148 99423148 1001 86380 86390 1
422925 99422925 1001 86380 86390 1
422900 99422900 1001 86380 86390 1
424665 99424665 1001 86380 86390 1
424828 99424828 1001 86380 86390 1
424205 99424205 1001 86380 86390 1
425592 99425592 1001 86380 86390 1
427003 99427003 1001 86380 86390 1
427038 99427038 1001 86380 86390 1
427039 99427039 1001 86380 86390 1
426847 99426847 1001 86380 86390 1
426522 99426522 1001 86380 86390 1
426278 99426278 1001 86380 86390 1
426670 99426670 1001 86380 86390 1
426307 99426307 1001 86380 86390 1
426015 99426015 1001 86380 86390 1
426257 99426257 1001 86380 86390 1
427238 99427238 1001 86380 86390 1
427469 99427469 1001 86380 86390 1
428724 99428724 1001 86380 86390 1
428238 99428238 1001 86380 86390 1
427979 99427979 1001 86380 86390 1
428145 99428145 1001 86380 86390 1
429098 99429098 1001 86380 86390 1
428750 99428750 1001 86380 86390 1
428897 99428897 1001 86380 86390 1
428836 99428836 1001 86380 86390 1
429036 99429036 1001 86380 86390 1
430372 99430372 1001 86380 86390 1
430258 99430258 1001 86380 86390 1
429227 99429227 1001 86380 86390 1
429274 99429274 1001 86380 86390 1
429298 99429298 1001 86380 86390 1
429235 99429235 1001 86380 86390 1
430711 99430711 1001 86380 86390 1
431888 99431888 1001 86380 86390 1
431372 99431372 1001 86380 86390 1
431584 99431584 1001 86380 86390 1
431507 99431507 1001 86380 86390 1
431103 99431103 1001 86380 86390 1
432217 99432217 1001 86380 86390 1
433620 99433620 1001 86380 86390 1
433515 99433515 1001 86380 86390 1
432940 99432940 1001 86380 86390 1
432663 99432663 1001 86380 86390 1
432696 99432696 1001 86380 86390 1
433936 99433936 1001 86380 86390 1
434044 99434044 1001 86380 86390 1
435385 99435385 1001 86380 86390 1
435070 99435070 1001 86380 86390 1
434680 99434680 1001 86380 86390 1
434754 99434754 1001 86380 86390 1
437151 99437151 1001 86380 86390 1
436731 99436731 1001 86380 86390 1
435956 99435956 1001 86380 86390 1
436016 99436016 1001 86380 86390 1
300419 99300419 1001 86380 86390 1
300496 99300496 1001 86380 86390 1
300263 99300263 1001 86380 86390 1
300817 99300817 1001 86380 86390 1
300909 99300909 1001 86380 86390 1
300806 99300806 1001 86380 86390 1
300846 99300846 1001 86380 86390 1
300877 99300877 1001 86380 86390 1
301467 99301467 1001 86380 86390 1
301482 99301482 1001 86380 86390 1
301458 99301458 1001 86380 86390 1
301298 99301298 1001 86380 86390 1
301195 99301195 1001 86380 86390 1
301132 99301132 1001 86380 86390 1
301061 99301061 1001 86380 86390 1
301724 99301724 1001 86380 86390 1
302123 99302123 1001 86380 86390 1
301941 99301941 1001 86380 86390 1
302491 99302491 1001 86380 86390 1
302896 99302896 1001 86380 86390 1
302661 99302661 1001 86380 86390 1
302740 99302740 1001 86380 86390 1
303003 99303003 1001 86380 86390 1
303303 99303303 1001 86380 86390 1
303410 99303410 1001 86380 86390 1
303936 99303936 1001 86380 86390 1
304566 99304566 1001 86380 86390 1
304510 99304510 1001 86380 86390 1
304355 99304355 1001 86380 86390 1
304399 99304399 1001 86380 86390 1
304258 99304258 1001 86380 86390 1
304911 99304911 1001 86380 86390 1
305055 99305055 1001 86380 86390 1
304941 99304941 1001 86380 86390 1
305298 99305298 1001 86380 86390 1
305301 99305301 1001 86380 86390 1
305319 99305319 1001 86380 86390 1
305692 99305692 1001 86380 86390 1
500151 99500151 1001 86380 86390 1
500061 99500061 1001 86380 86390 1
500564 99500564 1001 86380 86390 1
500515 99500515 1001 86380 86390 1
501040 99501040 1001 86380 86390 1
501019 99501019 1001 86380 86390 1
501828 99501828 1001 86380 86390 1
502086 99502086 1001 86380 86390 1
501916 99501916 1001 86380 86390 1
502504 99502504 1001 86380 86390 1
502494 99502494 1001 86380 86390 1
502526 99502526 1001 86380 86390 1
503154 99503154 1001 86380 86390 1
503130 99503130 1001 86380 86390 1
503005 99503005 1001 86380 86390 1
502854 99502854 1001 86380 86390 1
502824 99502824 1001 86380 86390 1
503424 99503424 1001 86380 86390 1
503469 99503469 1001 86380 86390 1
503846 99503846 1001 86380 86390 1
503795 99503795 1001 86380 86390 1
503589 99503589 1001 86380 86390 1
503605 99503605 1001 86380 86390 1
503674 99503674 1001 86380 86390 1
504231 99504231 1001 86380 86390 1
504823 99504823 1001 86380 86390 1
504546 99504546 1001 86380 86390 1
504640 99504640 1001 86380 86390 1
504408 99504408 1001 86380 86390 1
505759 99505759 1001 86380 86390 1
505575 99505575 1001 86380 86390 1
505427 99505427 1001 86380 86390 1
505362 99505362 1001 86380 86390 1
505483 99505483 1001 86380 86390 1
505511 99505511 1001 86380 86390 1
505153 99505153 1001 86380 86390 1
506481 99506481 1001 86380 86390 1
506509 99506509 1001 86380 86390 1
506458 99506458 1001 86380 86390 1
506407 99506407 1001 86380 86390 1
506588 99506588 1001 86380 86390 1
506589 99506589 1001 86380 86390 1
506754 99506754 1001 86380 86390 1
506602 99506602 1001 86380 86390 1
507254 99507254 1001 86380 86390 1
507075 99507075 1001 86380 86390 1
507192 99507192 1001 86380 86390 1
506830 99506830 1001 86380 86390 1
506895 99506895 1001 86380 86390 1
506890 99506890 1001 86380 86390 1
507539 99507539 1001 86380 86390 1
507530 99507530 1001 86380 86390 1
507758 99507758 1001 86380 86390 1
508413 99508413 1001 86380 86390 1
508769 99508769 1001 86380 86390 1
508680 99508680 1001 86380 86390 1
508842 99508842 1001 86380 86390 1
508627 99508627 1001 86380 86390 1
508475 99508475 1001 86380 86390 1
509100 99509100 1001 86380 86390 1
509115 99509115 1001 86380 86390 1
509135 99509135 1001 86380 86390 1
509754 99509754 1001 86380 86390 1
509706 99509706 1001 86380 86390 1
509581 99509581 1001 86380 86390 1
509665 99509665 1001 86380 86390 1
509691 99509691 1001 86380 86390 1
509523 99509523 1001 86380 86390 1
509409 99509409 1001 86380 86390 1
509304 99509304 1001 86380 86390 1
509932 99509932 1001 86380 86390 1
510614 99510614 1001 86380 86390 1
510640 99510640 1001 86380 86390 1
510670 99510670 1001 86380 86390 1
510421 99510421 1001 86380 86390 1
510464 99510464 1001 86380 86390 1
510439 99510439 1001 86380 86390 1
510314 99510314 1001 86380 86390 1
510199 99510199 1001 86380 86390 1
510777 99510777 1001 86380 86390 1
510823 99510823 1001 86380 86390 1
511528 99511528 1001 86380 86390 1
511481 99511481 1001 86380 86390 1
511393 99511393 1001 86380 86390 1
511246 99511246 1001 86380 86390 1
511302 99511302 1001 86380 86390 1
511723 99511723 1001 86380 86390 1
511749 99511749 1001 86380 86390 1
511620 99511620 1001 86380 86390 1
512355 99512355 1001 86380 86390 1
511784 99511784 1001 86380 86390 1
511926 99511926 1001 86380 86390 1
512458 99512458 1001 86380 86390 1
512927 99512927 1001 86380 86390 1
512868 99512868 1001 86380 86390 1
512712 99512712 1001 86380 86390 1
513360 99513360 1001 86380 86390 1
513387 99513387 1001 86380 86390 1
513969 99513969 1001 86380 86390 1
513800 99513800 1001 86380 86390 1
513620 99513620 1001 86380 86390 1
513428 99513428 1001 86380 86390 1
514140 99514140 1001 86380 86390 1
514830 99514830 1001 86380 86390 1
514833 99514833 1001 86380 86390 1
514741 99514741 1001 86380 86390 1
514533 99514533 1001 86380 86390 1
514284 99514284 1001 86380 86390 1
514247 99514247 1001 86380 86390 1
515641 99515641 1001 86380 86390 1
515515 99515515 1001 86380 86390 1
515309 99515309 1001 86380 86390 1
515242 99515242 1001 86380 86390 1
515765 99515765 1001 86380 86390 1
516456 99516456 1001 86380 86390 1
516367 99516367 1001 86380 86390 1
516229 99516229 1001 86380 86390 1
516522 99516522 1001 86380 86390 1
516721 99516721 1001 86380 86390 1
517472 99517472 1001 86380 86390 1
518084 99518084 1001 86380 86390 1
517767 99517767 1001 86380 86390 1
517543 99517543 1001 86380 86390 1
517548 99517548 1001 86380 86390 1
518359 99518359 1001 86380 86390 1
518956 99518956 1001 86380 86390 1
518866 99518866 1001 86380 86390 1
518982 99518982 1001 86380 86390 1
518752 99518752 1001 86380 86390 1
518563 99518563 1001 86380 86390 1
518409 99518409 1001 86380 86390 1
518514 99518514 1001 86380 86390 1
519740 99519740 1001 86380 86390 1
519801 99519801 1001 86380 86390 1
519681 99519681 1001 86380 86390 1
519295 99519295 1001 86380 86390 1
519334 99519334 1001 86380 86390 1
519981 99519981 1001 86380 86390 1
519856 99519856 1001 86380 86390 1
520572 99520572 1001 86380 86390 1
520034 99520034 1001 86380 86390 1
520783 99520783 1001 86380 86390 1
520738 99520738 1001 86380 86390 1
520739 99520739 1001 86380 86390 1
521352 99521352 1001 86380 86390 1
521456 99521456 1001 86380 86390 1
521067 99521067 1001 86380 86390 1
521096 99521096 1001 86380 86390 1
521557 99521557 1001 86380 86390 1
521604 99521604 1001 86380 86390 1
522229 99522229 1001 86380 86390 1
522048 99522048 1001 86380 86390 1
521959 99521959 1001 86380 86390 1
521690 99521690 1001 86380 86390 1
521758 99521758 1001 86380 86390 1
522395 99522395 1001 86380 86390 1
522917 99522917 1001 86380 86390 1
523024 99523024 1001 86380 86390 1
522513 99522513 1001 86380 86390 1
523211 99523211 1001 86380 86390 1
523165 99523165 1001 86380 86390 1
523806 99523806 1001 86380 86390 1
523681 99523681 1001 86380 86390 1
523594 99523594 1001 86380 86390 1
523392 99523392 1001 86380 86390 1
523330 99523330 1001 86380 86390 1
523333 99523333 1001 86380 86390 1
524098 99524098 1001 86380 86390 1
523960 99523960 1001 86380 86390 1
524732 99524732 1001 86380 86390 1
524524 99524524 1001 86380 86390 1
524178 99524178 1001 86380 86390 1
525557 99525557 1001 86380 86390 1
525271 99525271 1001 86380 86390 1
525147 99525147 1001 86380 86390 1
525073 99525073 1001 86380 86390 1
525598 99525598 1001 86380 86390 1
526258 99526258 1001 86380 86390 1
526140 99526140 1001 86380 86390 1
526033 99526033 1001 86380 86390 1
525825 99525825 1001 86380 86390 1
526617 99526617 1001 86380 86390 1
527064 99527064 1001 86380 86390 1
527005 99527005 1001 86380 86390 1
526928 99526928 1001 86380 86390 1
526957 99526957 1001 86380 86390 1
527013 99527013 1001 86380 86390 1
526773 99526773 1001 86380 86390 1
526792 99526792 1001 86380 86390 1
527373 99527373 1001 86380 86390 1
527898 99527898 1001 86380 86390 1
527861 99527861 1001 86380 86390 1
527865 99527865 1001 86380 86390 1
527685 99527685 1001 86380 86390 1
527550 99527550 1001 86380 86390 1
528257 99528257 1001 86380 86390 1
528081 99528081 1001 86380 86390 1
528767 99528767 1001 86380 86390 1
528664 99528664 1001 86380 86390 1
528315 99528315 1001 86380 86390 1
528303 99528303 1001 86380 86390 1
529054 99529054 1001 86380 86390 1
529017 99529017 1001 86380 86390 1
529027 99529027 1001 86380 86390 1
529379 99529379 1001 86380 86390 1
529425 99529425 1001 86380 86390 1
529196 99529196 1001 86380 86390 1
529930 99529930 1001 86380 86390 1
530528 99530528 1001 86380 86390 1
530180 99530180 1001 86380 86390 1
530247 99530247 1001 86380 86390 1
530159 99530159 1001 86380 86390 1
530291 99530291 1001 86380 86390 1
530102 99530102 1001 86380 86390 1
529947 99529947 1001 86380 86390 1
530669 99530669 1001 86380 86390 1
530633 99530633 1001 86380 86390 1
530582 99530582 1001 86380 86390 1
531216 99531216 1001 86380 86390 1
531248 99531248 1001 86380 86390 1
531096 99531096 1001 86380 86390 1
531030 99531030 1001 86380 86390 1
530810 99530810 1001 86380 86390 1
530762 99530762 1001 86380 86390 1
530853 99530853 1001 86380 86390 1
530899 99530899 1001 86380 86390 1
531521 99531521 1001 86380 86390 1
531381 99531381 1001 86380 86390 1
531569 99531569 1001 86380 86390 1
531819 99531819 1001 86380 86390 1
531807 99531807 1001 86380 86390 1
531877 99531877 1001 86380 86390 1
531856 99531856 1001 86380 86390 1
531756 99531756 1001 86380 86390 1
531782 99531782 1001 86380 86390 1
532269 99532269 1001 86380 86390 1
532298 99532298 1001 86380 86390 1
532691 99532691 1001 86380 86390 1
532579 99532579 1001 86380 86390 1
532489 99532489 1001 86380 86390 1
532421 99532421 1001 86380 86390 1
533171 99533171 1001 86380 86390 1
533051 99533051 1001 86380 86390 1
533169 99533169 1001 86380 86390 1
533857 99533857 1001 86380 86390 1
533733 99533733 1001 86380 86390 1
533837 99533837 1001 86380 86390 1
533850 99533850 1001 86380 86390 1
533589 99533589 1001 86380 86390 1
533580 99533580 1001 86380 86390 1
533568 99533568 1001 86380 86390 1
533574 99533574 1001 86380 86390 1
533289 99533289 1001 86380 86390 1
533347 99533347 1001 86380 86390 1
533362 99533362 1001 86380 86390 1
533313 99533313 1001 86380 86390 1
533958 99533958 1001 86380 86390 1
533937 99533937 1001 86380 86390 1
534615 99534615 1001 86380 86390 1
534672 99534672 1001 86380 86390 1
534837 99534837 1001 86380 86390 1
534814 99534814 1001 86380 86390 1
534834 99534834 1001 86380 86390 1
535507 99535507 1001 86380 86390 1
535384 99535384 1001 86380 86390 1
535451 99535451 1001 86380 86390 1
535348 99535348 1001 86380 86390 1
535271 99535271 1001 86380 86390 1
535220 99535220 1001 86380 86390 1
535133 99535133 1001 86380 86390 1
535199 99535199 1001 86380 86390 1
534955 99534955 1001 86380 86390 1
535915 99535915 1001 86380 86390 1
536403 99536403 1001 86380 86390 1
537011 99537011 1001 86380 86390 1
537143 99537143 1001 86380 86390 1
536918 99536918 1001 86380 86390 1
536939 99536939 1001 86380 86390 1
536662 99536662 1001 86380 86390 1
536598 99536598 1001 86380 86390 1
536548 99536548 1001 86380 86390 1
537163 99537163 1001 86380 86390 1
537311 99537311 1001 86380 86390 1
537954 99537954 1001 86380 86390 1
537973 99537973 1001 86380 86390 1
537830 99537830 1001 86380 86390 1
537764 99537764 1001 86380 86390 1
537782 99537782 1001 86380 86390 1
537505 99537505 1001 86380 86390 1
537574 99537574 1001 86380 86390 1
538107 99538107 1001 86380 86390 1
538189 99538189 1001 86380 86390 1
538794 99538794 1001 86380 86390 1
538656 99538656 1001 86380 86390 1
538609 99538609 1001 86380 86390 1
538429 99538429 1001 86380 86390 1
538450 99538450 1001 86380 86390 1
538379 99538379 1001 86380 86390 1
538831 99538831 1001 86380 86390 1
538846 99538846 1001 86380 86390 1
539500 99539500 1001 86380 86390 1
539490 99539490 1001 86380 86390 1
539493 99539493 1001 86380 86390 1
539622 99539622 1001 86380 86390 1
539637 99539637 1001 86380 86390 1
539413 99539413 1001 86380 86390 1
539218 99539218 1001 86380 86390 1
539665 99539665 1001 86380 86390 1
539654 99539654 1001 86380 86390 1
539765 99539765 1001 86380 86390 1
540334 99540334 1001 86380 86390 1
540415 99540415 1001 86380 86390 1
540189 99540189 1001 86380 86390 1
540648 99540648 1001 86380 86390 1
540501 99540501 1001 86380 86390 1
541190 99541190 1001 86380 86390 1
541258 99541258 1001 86380 86390 1
541141 99541141 1001 86380 86390 1
541237 99541237 1001 86380 86390 1
541096 99541096 1001 86380 86390 1
540712 99540712 1001 86380 86390 1
541322 99541322 1001 86380 86390 1
541467 99541467 1001 86380 86390 1
542114 99542114 1001 86380 86390 1
541639 99541639 1001 86380 86390 1
542267 99542267 1001 86380 86390 1
542308 99542308 1001 86380 86390 1
542744 99542744 1001 86380 86390 1
542927 99542927 1001 86380 86390 1
542904 99542904 1001 86380 86390 1
542943 99542943 1001 86380 86390 1
542701 99542701 1001 86380 86390 1
542716 99542716 1001 86380 86390 1
542532 99542532 1001 86380 86390 1
543123 99543123 1001 86380 86390 1
542953 99542953 1001 86380 86390 1
543677 99543677 1001 86380 86390 1
543932 99543932 1001 86380 86390 1
543856 99543856 1001 86380 86390 1
544240 99544240 1001 86380 86390 1
544204 99544204 1001 86380 86390 1
544149 99544149 1001 86380 86390 1
544034 99544034 1001 86380 86390 1
544024 99544024 1001 86380 86390 1
544001 99544001 1001 86380 86390 1
413087 779 1001 45900 46317 1
435912 782 1001 35760 41517 1
508397 493 1002 51999 56507 1
400601 99400601 1001 86380 86390 1
401106 99401106 1001 86380 86390 1
401249 99401249 1001 86380 86390 1
401532 99401532 1001 86380 86390 1
401898 99401898 1001 86380 86390 1
402219 99402219 1001 86380 86390 1
402676 99402676 1001 86380 86390 1
403155 99403155 1001 86380 86390 1
403702 99403702 1001 86380 86390 1
403627 99403627 1001 86380 86390 1
403784 99403784 1001 86380 86390 1
403937 99403937 1001 86380 86390 1
404305 99404305 1001 86380 86390 1
404647 99404647 1001 86380 86390 1
405152 99405152 1001 86380 86390 1
405290 99405290 1001 86380 86390 1
405391 99405391 1001 86380 86390 1
405216 99405216 1001 86380 86390 1
405431 99405431 1001 86380 86390 1
405738 99405738 1001 86380 86390 1
405811 99405811 1001 86380 86390 1
405951 99405951 1001 86380 86390 1
406039 99406039 1001 86380 86390 1
406088 99406088 1001 86380 86390 1
406807 99406807 1001 86380 86390 1
406922 99406922 1001 86380 86390 1
406869 99406869 1001 86380 86390 1
406853 99406853 1001 86380 86390 1
406911 99406911 1001 86380 86390 1
407224 99407224 1001 86380 86390 1
407296 99407296 1001 86380 86390 1
407559 99407559 1001 86380 86390 1
407471 99407471 1001 86380 86390 1
409077 99409077 1001 86380 86390 1
409201 99409201 1001 86380 86390 1
409973 99409973 1001 86380 86390 1
410298 99410298 1001 86380 86390 1
410975 99410975 1001 86380 86390 1
411095 99411095 1001 86380 86390 1
411042 99411042 1001 86380 86390 1
411238 99411238 1001 86380 86390 1
411723 99411723 1001 86380 86390 1
411688 99411688 1001 86380 86390 1
411735 99411735 1001 86380 86390 1
411823 99411823 1001 86380 86390 1
412131 99412131 1001 86380 86390 1
412266 99412266 1001 86380 86390 1
412472 99412472 1001 86380 86390 1
413590 99413590 1001 86380 86390 1
413559 99413559 1001 86380 86390 1
413308 99413308 1001 86380 86390 1
414088 99414088 1001 86380 86390 1
414011 99414011 1001 86380 86390 1
413764 99413764 1001 86380 86390 1
413955 99413955 1001 86380 86390 1
414066 99414066 1001 86380 86390 1
415172 99415172 1001 86380 86390 1
415036 99415036 1001 86380 86390 1
415295 99415295 1001 86380 86390 1
414863 99414863 1001 86380 86390 1
414312 99414312 1001 86380 86390 1
414133 99414133 1001 86380 86390 1
416928 99416928 1001 86380 86390 1
416678 99416678 1001 86380 86390 1
416975 99416975 1001 86380 86390 1
416358 99416358 1001 86380 86390 1
416230 99416230 1001 86380 86390 1
416313 99416313 1001 86380 86390 1
416343 99416343 1001 86380 86390 1
416080 99416080 1001 86380 86390 1
417444 99417444 1001 86380 86390 1
417569 99417569 1001 86380 86390 1
418783 99418783 1001 86380 86390 1
417819 99417819 1001 86380 86390 1
417744 99417744 1001 86380 86390 1
417800 99417800 1001 86380 86390 1
418828 99418828 1001 86380 86390 1
420090 99420090 1001 86380 86390 1
419967 99419967 1001 86380 86390 1
419971 99419971 1001 86380 86390 1
420745 99420745 1001 86380 86390 1
422048 99422048 1001 86380 86390 1
421393 99421393 1001 86380 86390 1
421456 99421456 1001 86380 86390 1
421681 99421681 1001 86380 86390 1
420861 99420861 1001 86380 86390 1
421161 99421161 1001 86380 86390 1
422185 99422185 1001 86380 86390 1
422495 99422495 1001 86380 86390 1
423350 99423350 1001 86380 86390 1
423458 99423458 1001 86380 86390 1
423055 99423055 1001 86380 86390 1
423110 99423110 1001 86380 86390 1
422637 99422637 1001 86380 86390 1
422693 99422693 1001 86380 86390 1
423938 99423938 1001 86380 86390 1
425152 99425152 1001 86380 86390 1
425212 99425212 1001 86380 86390 1
424762 99424762 1001 86380 86390 1
424234 99424234 1001 86380 86390 1
425585 99425585 1001 86380 86390 1
425476 99425476 1001 86380 86390 1
426596 99426596 1001 86380 86390 1
426218 99426218 1001 86380 86390 1
426017 99426017 1001 86380 86390 1
427137 99427137 1001 86380 86390 1
427204 99427204 1001 86380 86390 1
427432 99427432 1001 86380 86390 1
428400 99428400 1001 86380 86390 1
428552 99428552 1001 86380 86390 1
428580 99428580 1001 86380 86390 1
427648 99427648 1001 86380 86390 1
429028 99429028 1001 86380 86390 1
428778 99428778 1001 86380 86390 1
430227 99430227 1001 86380 86390 1
430455 99430455 1001 86380 86390 1
430380 99430380 1001 86380 86390 1
431805 99431805 1001 86380 86390 1
431433 99431433 1001 86380 86390 1
431441 99431441 1001 86380 86390 1
431001 99431001 1001 86380 86390 1
430905 99430905 1001 86380 86390 1
432123 99432123 1001 86380 86390 1
432134 99432134 1001 86380 86390 1
432543 99432543 1001 86380 86390 1
434092 99434092 1001 86380 86390 1
434034 99434034 1001 86380 86390 1
433911 99433911 1001 86380 86390 1
435343 99435343 1001 86380 86390 1
435346 99435346 1001 86380 86390 1
434627 99434627 1001 86380 86390 1
434420 99434420 1001 86380 86390 1
435567 99435567 1001 86380 86390 1
437093 99437093 1001 86380 86390 1
437114 99437114 1001 86380 86390 1
436907 99436907 1001 86380 86390 1
436868 99436868 1001 86380 86390 1
436548 99436548 1001 86380 86390 1
436374 99436374 1001 86380 86390 1
436297 99436297 1001 86380 86390 1
436090 99436090 1001 86380 86390 1
437196 99437196 1001 86380 86390 1
437235 99437235 1001 86380 86390 1
300577 99300577 1001 86380 86390 1
300646 99300646 1001 86380 86390 1
300439 99300439 1001 86380 86390 1
300311 99300311 1001 86380 86390 1
300886 99300886 1001 86380 86390 1
300900 99300900 1001 86380 86390 1
301505 99301505 1001 86380 86390 1
301495 99301495 1001 86380 86390 1
301355 99301355 1001 86380 86390 1
301372 99301372 1001 86380 86390 1
301238 99301238 1001 86380 86390 1
301343 99301343 1001 86380 86390 1
301633 99301633 1001 86380 86390 1
301711 99301711 1001 86380 86390 1
302225 99302225 1001 86380 86390 1
302251 99302251 1001 86380 86390 1
302024 99302024 1001 86380 86390 1
301781 99301781 1001 86380 86390 1
302422 99302422 1001 86380 86390 1
303029 99303029 1001 86380 86390 1
303102 99303102 1001 86380 86390 1
303077 99303077 1001 86380 86390 1
302965 99302965 1001 86380 86390 1
302828 99302828 1001 86380 86390 1
302730 99302730 1001 86380 86390 1
302632 99302632 1001 86380 86390 1
302607 99302607 1001 86380 86390 1
303222 99303222 1001 86380 86390 1
303974 99303974 1001 86380 86390 1
303874 99303874 1001 86380 86390 1
304025 99304025 1001 86380 86390 1
303661 99303661 1001 86380 86390 1
303649 99303649 1001 86380 86390 1
303719 99303719 1001 86380 86390 1
303628 99303628 1001 86380 86390 1
303615 99303615 1001 86380 86390 1
304149 99304149 1001 86380 86390 1
304061 99304061 1001 86380 86390 1
304474 99304474 1001 86380 86390 1
304479 99304479 1001 86380 86390 1
304273 99304273 1001 86380 86390 1
304441 99304441 1001 86380 86390 1
304887 99304887 1001 86380 86390 1
304946 99304946 1001 86380 86390 1
305500 99305500 1001 86380 86390 1
305565 99305565 1001 86380 86390 1
305369 99305369 1001 86380 86390 1
305158 99305158 1001 86380 86390 1
500675 99500675 1001 86380 86390 1
500727 99500727 1001 86380 86390 1
500426 99500426 1001 86380 86390 1
500430 99500430 1001 86380 86390 1
500508 99500508 1001 86380 86390 1
500605 99500605 1001 86380 86390 1
500357 99500357 1001 86380 86390 1
500359 99500359 1001 86380 86390 1
500230 99500230 1001 86380 86390 1
500853 99500853 1001 86380 86390 1
501454 99501454 1001 86380 86390 1
501309 99501309 1001 86380 86390 1
501650 99501650 1001 86380 86390 1
501819 99501819 1001 86380 86390 1
501769 99501769 1001 86380 86390 1
501841 99501841 1001 86380 86390 1
502291 99502291 1001 86380 86390 1
502281 99502281 1001 86380 86390 1
502158 99502158 1001 86380 86390 1
502013 99502013 1001 86380 86390 1
501956 99501956 1001 86380 86390 1
502500 99502500 1001 86380 86390 1
503241 99503241 1001 86380 86390 1
503242 99503242 1001 86380 86390 1
503157 99503157 1001 86380 86390 1
502974 99502974 1001 86380 86390 1
502840 99502840 1001 86380 86390 1
502734 99502734 1001 86380 86390 1
503371 99503371 1001 86380 86390 1
503365 99503365 1001 86380 86390 1
504086 99504086 1001 86380 86390 1
504013 99504013 1001 86380 86390 1
503825 99503825 1001 86380 86390 1
503891 99503891 1001 86380 86390 1
503619 99503619 1001 86380 86390 1
504296 99504296 1001 86380 86390 1
504363 99504363 1001 86380 86390 1
504326 99504326 1001 86380 86390 1
504524 99504524 1001 86380 86390 1
504370 99504370 1001 86380 86390 1
504527 99504527 1001 86380 86390 1
504529 99504529 1001 86380 86390 1
505491 99505491 1001 86380 86390 1
505550 99505550 1001 86380 86390 1
505194 99505194 1001 86380 86390 1
506245 99506245 1001 86380 86390 1
506098 99506098 1001 86380 86390 1
506103 99506103 1001 86380 86390 1
507059 99507059 1001 86380 86390 1
506988 99506988 1001 86380 86390 1
506825 99506825 1001 86380 86390 1
507598 99507598 1001 86380 86390 1
507914 99507914 1001 86380 86390 1
507869 99507869 1001 86380 86390 1
507883 99507883 1001 86380 86390 1
507884 99507884 1001 86380 86390 1
507819 99507819 1001 86380 86390 1
508450 99508450 1001 86380 86390 1
508943 99508943 1001 86380 86390 1
509070 99509070 1001 86380 86390 1
508679 99508679 1001 86380 86390 1
508546 99508546 1001 86380 86390 1
508647 99508647 1001 86380 86390 1
509747 99509747 1001 86380 86390 1
509620 99509620 1001 86380 86390 1
510032 99510032 1001 86380 86390 1
510063 99510063 1001 86380 86390 1
510548 99510548 1001 86380 86390 1
510667 99510667 1001 86380 86390 1
510672 99510672 1001 86380 86390 1
510483 99510483 1001 86380 86390 1
510160 99510160 1001 86380 86390 1
510178 99510178 1001 86380 86390 1
510803 99510803 1001 86380 86390 1
510873 99510873 1001 86380 86390 1
510901 99510901 1001 86380 86390 1
510837 99510837 1001 86380 86390 1
510773 99510773 1001 86380 86390 1
511282 99511282 1001 86380 86390 1
511344 99511344 1001 86380 86390 1
511333 99511333 1001 86380 86390 1
510962 99510962 1001 86380 86390 1
511758 99511758 1001 86380 86390 1
511556 99511556 1001 86380 86390 1
511701 99511701 1001 86380 86390 1
511560 99511560 1001 86380 86390 1
512265 99512265 1001 86380 86390 1
512363 99512363 1001 86380 86390 1
511976 99511976 1001 86380 86390 1
511959 99511959 1001 86380 86390 1
511779 99511779 1001 86380 86390 1
512549 99512549 1001 86380 86390 1
512514 99512514 1001 86380 86390 1
513037 99513037 1001 86380 86390 1
513021 99513021 1001 86380 86390 1
513354 99513354 1001 86380 86390 1
513761 99513761 1001 86380 86390 1
513827 99513827 1001 86380 86390 1
514071 99514071 1001 86380 86390 1
514180 99514180 1001 86380 86390 1
514549 99514549 1001 86380 86390 1
514490 99514490 1001 86380 86390 1
514394 99514394 1001 86380 86390 1
514348 99514348 1001 86380 86390 1
514882 99514882 1001 86380 86390 1
514970 99514970 1001 86380 86390 1
514866 99514866 1001 86380 86390 1
515594 99515594 1001 86380 86390 1
515459 99515459 1001 86380 86390 1
515132 99515132 1001 86380 86390 1
515824 99515824 1001 86380 86390 1
515778 99515778 1001 86380 86390 1
516368 99516368 1001 86380 86390 1
516370 99516370 1001 86380 86390 1
516100 99516100 1001 86380 86390 1
516033 99516033 1001 86380 86390 1
515947 99515947 1001 86380 86390 1
517241 99517241 1001 86380 86390 1
517058 99517058 1001 86380 86390 1
516753 99516753 1001 86380 86390 1
516749 99516749 1001 86380 86390 1
516814 99516814 1001 86380 86390 1
516724 99516724 1001 86380 86390 1
517411 99517411 1001 86380 86390 1
517523 99517523 1001 86380 86390 1
517961 99517961 1001 86380 86390 1
518103 99518103 1001 86380 86390 1
517546 99517546 1001 86380 86390 1
517664 99517664 1001 86380 86390 1
517692 99517692 1001 86380 86390 1
517681 99517681 1001 86380 86390 1
517694 99517694 1001 86380 86390 1
518290 99518290 1001 86380 86390 1
518188 99518188 1001 86380 86390 1
518240 99518240 1001 86380 86390 1
518166 99518166 1001 86380 86390 1
518285 99518285 1001 86380 86390 1
518760 99518760 1001 86380 86390 1
518724 99518724 1001 86380 86390 1
518498 99518498 1001 86380 86390 1
518390 99518390 1001 86380 86390 1
519004 99519004 1001 86380 86390 1
519806 99519806 1001 86380 86390 1
519586 99519586 1001 86380 86390 1
519311 99519311 1001 86380 86390 1
519360 99519360 1001 86380 86390 1
519880 99519880 1001 86380 86390 1
519830 99519830 1001 86380 86390 1
519862 99519862 1001 86380 86390 1
520366 99520366 1001 86380 86390 1
520022 99520022 1001 86380 86390 1
520114 99520114 1001 86380 86390 1
520715 99520715 1001 86380 86390 1
520911 99520911 1001 86380 86390 1
521546 99521546 1001 86380 86390 1
521526 99521526 1001 86380 86390 1
522127 99522127 1001 86380 86390 1
522258 99522258 1001 86380 86390 1
522148 99522148 1001 86380 86390 1
522187 99522187 1001 86380 86390 1
522047 99522047 1001 86380 86390 1
521822 99521822 1001 86380 86390 1
522341 99522341 1001 86380 86390 1
522346 99522346 1001 86380 86390 1
522412 99522412 1001 86380 86390 1
522916 99522916 1001 86380 86390 1
523036 99523036 1001 86380 86390 1
522886 99522886 1001 86380 86390 1
522653 99522653 1001 86380 86390 1
522504 99522504 1001 86380 86390 1
522520 99522520 1001 86380 86390 1
523797 99523797 1001 86380 86390 1
523623 99523623 1001 86380 86390 1
523329 99523329 1001 86380 86390 1
524604 99524604 1001 86380 86390 1
524721 99524721 1001 86380 86390 1
524232 99524232 1001 86380 86390 1
524284 99524284 1001 86380 86390 1
524950 99524950 1001 86380 86390 1
525444 99525444 1001 86380 86390 1
525396 99525396 1001 86380 86390 1
525545 99525545 1001 86380 86390 1
525314 99525314 1001 86380 86390 1
525370 99525370 1001 86380 86390 1
525246 99525246 1001 86380 86390 1
525376 99525376 1001 86380 86390 1
525108 99525108 1001 86380 86390 1
524980 99524980 1001 86380 86390 1
525694 99525694 1001 86380 86390 1
525606 99525606 1001 86380 86390 1
526348 99526348 1001 86380 86390 1
526338 99526338 1001 86380 86390 1
526340 99526340 1001 86380 86390 1
526306 99526306 1001 86380 86390 1
526036 99526036 1001 86380 86390 1
526032 99526032 1001 86380 86390 1
525804 99525804 1001 86380 86390 1
525872 99525872 1001 86380 86390 1
525812 99525812 1001 86380 86390 1
525813 99525813 1001 86380 86390 1
526548 99526548 1001 86380 86390 1
527135 99527135 1001 86380 86390 1
526701 99526701 1001 86380 86390 1
527045 99527045 1001 86380 86390 1
528061 99528061 1001 86380 86390 1
528268 99528268 1001 86380 86390 1
528844 99528844 1001 86380 86390 1
528685 99528685 1001 86380 86390 1
528472 99528472 1001 86380 86390 1
529049 99529049 1001 86380 86390 1
528985 99528985 1001 86380 86390 1
529725 99529725 1001 86380 86390 1
529559 99529559 1001 86380 86390 1
529119 99529119 1001 86380 86390 1
529191 99529191 1001 86380 86390 1
530518 99530518 1001 86380 86390 1
530448 99530448 1001 86380 86390 1
530328 99530328 1001 86380 86390 1
530306 99530306 1001 86380 86390 1
530332 99530332 1001 86380 86390 1
529977 99529977 1001 86380 86390 1
529941 99529941 1001 86380 86390 1
530693 99530693 1001 86380 86390 1
531183 99531183 1001 86380 86390 1
531101 99531101 1001 86380 86390 1
531166 99531166 1001 86380 86390 1
530771 99530771 1001 86380 86390 1
531406 99531406 1001 86380 86390 1
531399 99531399 1001 86380 86390 1
532143 99532143 1001 86380 86390 1
532084 99532084 1001 86380 86390 1
531691 99531691 1001 86380 86390 1
531733 99531733 1001 86380 86390 1
531669 99531669 1001 86380 86390 1
531647 99531647 1001 86380 86390 1
531778 99531778 1001 86380 86390 1
531597 99531597 1001 86380 86390 1
532309 99532309 1001 86380 86390 1
532348 99532348 1001 86380 86390 1
532344 99532344 1001 86380 86390 1
533009 99533009 1001 86380 86390 1
532731 99532731 1001 86380 86390 1
533810 99533810 1001 86380 86390 1
533268 99533268 1001 86380 86390 1
533386 99533386 1001 86380 86390 1
533939 99533939 1001 86380 86390 1
534019 99534019 1001 86380 86390 1
534009 99534009 1001 86380 86390 1
534350 99534350 1001 86380 86390 1
534393 99534393 1001 86380 86390 1
534160 99534160 1001 86380 86390 1
534713 99534713 1001 86380 86390 1
534843 99534843 1001 86380 86390 1
535436 99535436 1001 86380 86390 1
535520 99535520 1001 86380 86390 1
535703 99535703 1001 86380 86390 1
536184 99536184 1001 86380 86390 1
536198 99536198 1001 86380 86390 1
536289 99536289 1001 86380 86390 1
536264 99536264 1001 86380 86390 1
536148 99536148 1001 86380 86390 1
536004 99536004 1001 86380 86390 1
535755 99535755 1001 86380 86390 1
535897 99535897 1001 86380 86390 1
535761 99535761 1001 86380 86390 1
536513 99536513 1001 86380 86390 1
536998 99536998 1001 86380 86390 1
536881 99536881 1001 86380 86390 1
536758 99536758 1001 86380 86390 1
536671 99536671 1001 86380 86390 1
536570 99536570 1001 86380 86390 1
537211 99537211 1001 86380 86390 1
537303 99537303 1001 86380 86390 1
537272 99537272 1001 86380 86390 1
537956 99537956 1001 86380 86390 1
537629 99537629 1001 86380 86390 1
537617 99537617 1001 86380 86390 1
537676 99537676 1001 86380 86390 1
537566 99537566 1001 86380 86390 1
537520 99537520 1001 86380 86390 1
538117 99538117 1001 86380 86390 1
538163 99538163 1001 86380 86390 1
538615 99538615 1001 86380 86390 1
538761 99538761 1001 86380 86390 1
538390 99538390 1001 86380 86390 1
538211 99538211 1001 86380 86390 1
538881 99538881 1001 86380 86390 1
539285 99539285 1001 86380 86390 1
539303 99539303 1001 86380 86390 1
539133 99539133 1001 86380 86390 1
539736 99539736 1001 86380 86390 1
540431 99540431 1001 86380 86390 1
540353 99540353 1001 86380 86390 1
540135 99540135 1001 86380 86390 1
540042 99540042 1001 86380 86390 1
540035 99540035 1001 86380 86390 1
540599 99540599 1001 86380 86390 1
540497 99540497 1001 86380 86390 1
541243 99541243 1001 86380 86390 1
541169 99541169 1001 86380 86390 1
541173 99541173 1001 86380 86390 1
540972 99540972 1001 86380 86390 1
540963 99540963 1001 86380 86390 1
541085 99541085 1001 86380 86390 1
540815 99540815 1001 86380 86390 1
540780 99540780 1001 86380 86390 1
540832 99540832 1001 86380 86390 1
540798 99540798 1001 86380 86390 1
541990 99541990 1001 86380 86390 1
541629 99541629 1001 86380 86390 1
541568 99541568 1001 86380 86390 1
541661 99541661 1001 86380 86390 1
542301 99542301 1001 86380 86390 1
542814 99542814 1001 86380 86390 1
542649 99542649 1001 86380 86390 1
542538 99542538 1001 86380 86390 1
542659 99542659 1001 86380 86390 1
542595 99542595 1001 86380 86390 1
542335 99542335 1001 86380 86390 1
543696 99543696 1001 86380 86390 1
543685 99543685 1001 86380 86390 1
543228 99543228 1001 86380 86390 1
543343 99543343 1001 86380 86390 1
544400 99544400 1001 86380 86390 1
544481 99544481 1001 86380 86390 1
544194 99544194 1001 86380 86390 1
544054 99544054 1001 86380 86390 1
544053 99544053 1001 86380 86390 1
422266 1137 1001 25200 25737 1
522375 948 1002 66663 70004 1
400308 99400308 1001 86380 86390 1
400390 99400390 1001 86380 86390 1
400582 99400582 1001 86380 86390 1
401177 99401177 1001 86380 86390 1
401302 99401302 1001 86380 86390 1
401491 99401491 1001 86380 86390 1
402206 99402206 1001 86380 86390 1
403154 99403154 1001 86380 86390 1
404444 99404444 1001 86380 86390 1
404383 99404383 1001 86380 86390 1
404625 99404625 1001 86380 86390 1
405273 99405273 1001 86380 86390 1
405475 99405475 1001 86380 86390 1
405627 99405627 1001 86380 86390 1
405667 99405667 1001 86380 86390 1
405869 99405869 1001 86380 86390 1
406397 99406397 1001 86380 86390 1
406544 99406544 1001 86380 86390 1
406828 99406828 1001 86380 86390 1
406923 99406923 1001 86380 86390 1
406884 99406884 1001 86380 86390 1
407459 99407459 1001 86380 86390 1
408054 99408054 1001 86380 86390 1
408159 99408159 1001 86380 86390 1
408394 99408394 1001 86380 86390 1
408696 99408696 1001 86380 86390 1
409616 99409616 1001 86380 86390 1
409690 99409690 1001 86380 86390 1
410051 99410051 1001 86380 86390 1
410241 99410241 1001 86380 86390 1
410623 99410623 1001 86380 86390 1
410785 99410785 1001 86380 86390 1
410815 99410815 1001 86380 86390 1
411355 99411355 1001 86380 86390 1
411371 99411371 1001 86380 86390 1
411580 99411580 1001 86380 86390 1
411785 99411785 1001 86380 86390 1
412042 99412042 1001 86380 86390 1
412109 99412109 1001 86380 86390 1
412232 99412232 1001 86380 86390 1
413568 99413568 1001 86380 86390 1
413487 99413487 1001 86380 86390 1
413488 99413488 1001 86380 86390 1
413083 99413083 1001 86380 86390 1
413080 99413080 1001 86380 86390 1
413108 99413108 1001 86380 86390 1
413056 99413056 1001 86380 86390 1
415241 99415241 1001 86380 86390 1
415273 99415273 1001 86380 86390 1
414808 99414808 1001 86380 86390 1
414628 99414628 1001 86380 86390 1
416813 99416813 1001 86380 86390 1
416771 99416771 1001 86380 86390 1
416289 99416289 1001 86380 86390 1
416321 99416321 1001 86380 86390 1
416499 99416499 1001 86380 86390 1
416144 99416144 1001 86380 86390 1
415741 99415741 1001 86380 86390 1
417356 99417356 1001 86380 86390 1
417341 99417341 1001 86380 86390 1
418758 99418758 1001 86380 86390 1
418762 99418762 1001 86380 86390 1
418782 99418782 1001 86380 86390 1
418035 99418035 1001 86380 86390 1
418251 99418251 1001 86380 86390 1
418147 99418147 1001 86380 86390 1
418093 99418093 1001 86380 86390 1
418172 99418172 1001 86380 86390 1
418123 99418123 1001 86380 86390 1
417692 99417692 1001 86380 86390 1
418817 99418817 1001 86380 86390 1
420249 99420249 1001 86380 86390 1
420190 99420190 1001 86380 86390 1
419665 99419665 1001 86380 86390 1
419524 99419524 1001 86380 86390 1
420538 99420538 1001 86380 86390 1
421795 99421795 1001 86380 86390 1
421408 99421408 1001 86380 86390 1
421145 99421145 1001 86380 86390 1
422436 99422436 1001 86380 86390 1
422440 99422440 1001 86380 86390 1
422169 99422169 1001 86380 86390 1
422120 99422120 1001 86380 86390 1
423697 99423697 1001 86380 86390 1
423123 99423123 1001 86380 86390 1
422987 99422987 1001 86380 86390 1
423097 99423097 1001 86380 86390 1
422807 99422807 1001 86380 86390 1
424130 99424130 1001 86380 86390 1
425205 99425205 1001 86380 86390 1
424184 99424184 1001 86380 86390 1
424231 99424231 1001 86380 86390 1
424448 99424448 1001 86380 86390 1
425474 99425474 1001 86380 86390 1
425649 99425649 1001 86380 86390 1
426765 99426765 1001 86380 86390 1
426808 99426808 1001 86380 86390 1
426413 99426413 1001 86380 86390 1
426132 99426132 1001 86380 86390 1
427429 99427429 1001 86380 86390 1
428918 99428918 1001 86380 86390 1
428849 99428849 1001 86380 86390 1
430284 99430284 1001 86380 86390 1
429863 99429863 1001 86380 86390 1
429564 99429564 1001 86380 86390 1
429205 99429205 1001 86380 86390 1
429336 99429336 1001 86380 86390 1
429238 99429238 1001 86380 86390 1
429430 99429430 1001 86380 86390 1
430402 99430402 1001 86380 86390 1
431828 99431828 1001 86380 86390 1
431660 99431660 1001 86380 86390 1
431503 99431503 1001 86380 86390 1
431490 99431490 1001 86380 86390 1
431620 99431620 1001 86380 86390 1
431096 99431096 1001 86380 86390 1
432436 99432436 1001 86380 86390 1
433518 99433518 1001 86380 86390 1
433437 99433437 1001 86380 86390 1
433397 99433397 1001 86380 86390 1
433292 99433292 1001 86380 86390 1
433233 99433233 1001 86380 86390 1
433946 99433946 1001 86380 86390 1
434057 99434057 1001 86380 86390 1
435244 99435244 1001 86380 86390 1
435224 99435224 1001 86380 86390 1
435393 99435393 1001 86380 86390 1
434620 99434620 1001 86380 86390 1
434597 99434597 1001 86380 86390 1
434924 99434924 1001 86380 86390 1
434717 99434717 1001 86380 86390 1
434423 99434423 1001 86380 86390 1
434429 99434429 1001 86380 86390 1
436858 99436858 1001 86380 86390 1
436617 99436617 1001 86380 86390 1
435952 99435952 1001 86380 86390 1
300068 99300068 1001 86380 86390 1
300081 99300081 1001 86380 86390 1
300644 99300644 1001 86380 86390 1
300567 99300567 1001 86380 86390 1
300711 99300711 1001 86380 86390 1
300634 99300634 1001 86380 86390 1
300624 99300624 1001 86380 86390 1
300393 99300393 1001 86380 86390 1
300427 99300427 1001 86380 86390 1
300145 99300145 1001 86380 86390 1
301403 99301403 1001 86380 86390 1
301459 99301459 1001 86380 86390 1
301327 99301327 1001 86380 86390 1
300977 99300977 1001 86380 86390 1
301008 99301008 1001 86380 86390 1
300996 99300996 1001 86380 86390 1
301572 99301572 1001 86380 86390 1
302274 99302274 1001 86380 86390 1
302329 99302329 1001 86380 86390 1
302140 99302140 1001 86380 86390 1
302013 99302013 1001 86380 86390 1
301967 99301967 1001 86380 86390 1
301913 99301913 1001 86380 86390 1
302528 99302528 1001 86380 86390 1
302439 99302439 1001 86380 86390 1
302492 99302492 1001 86380 86390 1
303015 99303015 1001 86380 86390 1
303071 99303071 1001 86380 86390 1
303008 99303008 1001 86380 86390 1
302869 99302869 1001 86380 86390 1
303321 99303321 1001 86380 86390 1
303299 99303299 1001 86380 86390 1
303345 99303345 1001 86380 86390 1
303577 99303577 1001 86380 86390 1
304176 99304176 1001 86380 86390 1
304092 99304092 1001 86380 86390 1
304170 99304170 1001 86380 86390 1
304081 99304081 1001 86380 86390 1
304236 99304236 1001 86380 86390 1
304583 99304583 1001 86380 86390 1
304610 99304610 1001 86380 86390 1
304244 99304244 1001 86380 86390 1
304261 99304261 1001 86380 86390 1
305434 99305434 1001 86380 86390 1
305333 99305333 1001 86380 86390 1
305109 99305109 1001 86380 86390 1
305112 99305112 1001 86380 86390 1
500092 99500092 1001 86380 86390 1
500095 99500095 1001 86380 86390 1
500100 99500100 1001 86380 86390 1
500755 99500755 1001 86380 86390 1
500801 99500801 1001 86380 86390 1
500595 99500595 1001 86380 86390 1
500428 99500428 1001 86380 86390 1
500447 99500447 1001 86380 86390 1
500526 99500526 1001 86380 86390 1
500271 99500271 1001 86380 86390 1
500961 99500961 1001 86380 86390 1
501465 99501465 1001 86380 86390 1
501560 99501560 1001 86380 86390 1
501483 99501483 1001 86380 86390 1
501377 99501377 1001 86380 86390 1
501135 99501135 1001 86380 86390 1
501173 99501173 1001 86380 86390 1
501835 99501835 1001 86380 86390 1
502377 99502377 1001 86380 86390 1
502431 99502431 1001 86380 86390 1
502446 99502446 1001 86380 86390 1
502306 99502306 1001 86380 86390 1
501896 99501896 1001 86380 86390 1
502506 99502506 1001 86380 86390 1
502589 99502589 1001 86380 86390 1
503164 99503164 1001 86380 86390 1
503190 99503190 1001 86380 86390 1
502672 99502672 1001 86380 86390 1
503369 99503369 1001 86380 86390 1
503487 99503487 1001 86380 86390 1
503475 99503475 1001 86380 86390 1
503979 99503979 1001 86380 86390 1
504066 99504066 1001 86380 86390 1
503814 99503814 1001 86380 86390 1
503524 99503524 1001 86380 86390 1
503661 99503661 1001 86380 86390 1
504288 99504288 1001 86380 86390 1
504160 99504160 1001 86380 86390 1
504152 99504152 1001 86380 86390 1
504854 99504854 1001 86380 86390 1
504764 99504764 1001 86380 86390 1
504782 99504782 1001 86380 86390 1
504746 99504746 1001 86380 86390 1
504928 99504928 1001 86380 86390 1
504930 99504930 1001 86380 86390 1
504335 99504335 1001 86380 86390 1
505021 99505021 1001 86380 86390 1
505641 99505641 1001 86380 86390 1
505629 99505629 1001 86380 86390 1
505761 99505761 1001 86380 86390 1
505588 99505588 1001 86380 86390 1
505392 99505392 1001 86380 86390 1
505295 99505295 1001 86380 86390 1
505953 99505953 1001 86380 86390 1
505890 99505890 1001 86380 86390 1
505903 99505903 1001 86380 86390 1
506239 99506239 1001 86380 86390 1
506344 99506344 1001 86380 86390 1
506071 99506071 1001 86380 86390 1
506640 99506640 1001 86380 86390 1
506783 99506783 1001 86380 86390 1
507612 99507612 1001 86380 86390 1
508126 99508126 1001 86380 86390 1
508050 99508050 1001 86380 86390 1
508055 99508055 1001 86380 86390 1
508000 99508000 1001 86380 86390 1
508669 99508669 1001 86380 86390 1
508494 99508494 1001 86380 86390 1
508564 99508564 1001 86380 86390 1
509124 99509124 1001 86380 86390 1
509217 99509217 1001 86380 86390 1
509236 99509236 1001 86380 86390 1
509798 99509798 1001 86380 86390 1
509714 99509714 1001 86380 86390 1
509857 99509857 1001 86380 86390 1
509794 99509794 1001 86380 86390 1
509808 99509808 1001 86380 86390 1
509501 99509501 1001 86380 86390 1
509621 99509621 1001 86380 86390 1
509688 99509688 1001 86380 86390 1
509305 99509305 1001 86380 86390 1
509455 99509455 1001 86380 86390 1
509995 99509995 1001 86380 86390 1
509987 99509987 1001 86380 86390 1
510574 99510574 1001 86380 86390 1
510477 99510477 1001 86380 86390 1
510301 99510301 1001 86380 86390 1
510737 99510737 1001 86380 86390 1
510756 99510756 1001 86380 86390 1
510838 99510838 1001 86380 86390 1
511478 99511478 1001 86380 86390 1
511527 99511527 1001 86380 86390 1
511484 99511484 1001 86380 86390 1
511305 99511305 1001 86380 86390 1
511110 99511110 1001 86380 86390 1
511098 99511098 1001 86380 86390 1
511584 99511584 1001 86380 86390 1
512350 99512350 1001 86380 86390 1
512281 99512281 1001 86380 86390 1
512371 99512371 1001 86380 86390 1
512184 99512184 1001 86380 86390 1
511970 99511970 1001 86380 86390 1
511966 99511966 1001 86380 86390 1
511799 99511799 1001 86380 86390 1
511917 99511917 1001 86380 86390 1
512441 99512441 1001 86380 86390 1
513088 99513088 1001 86380 86390 1
512984 99512984 1001 86380 86390 1
512783 99512783 1001 86380 86390 1
512787 99512787 1001 86380 86390 1
512710 99512710 1001 86380 86390 1
513233 99513233 1001 86380 86390 1
513328 99513328 1001 86380 86390 1
513341 99513341 1001 86380 86390 1
513316 99513316 1001 86380 86390 1
513930 99513930 1001 86380 86390 1
513756 99513756 1001 86380 86390 1
513447 99513447 1001 86380 86390 1
514034 99514034 1001 86380 86390 1
514075 99514075 1001 86380 86390 1
514696 99514696 1001 86380 86390 1
514675 99514675 1001 86380 86390 1
514753 99514753 1001 86380 86390 1
514588 99514588 1001 86380 86390 1
514541 99514541 1001 86380 86390 1
514984 99514984 1001 86380 86390 1
515014 99515014 1001 86380 86390 1
515019 99515019 1001 86380 86390 1
515406 99515406 1001 86380 86390 1
515386 99515386 1001 86380 86390 1
515095 99515095 1001 86380 86390 1
516394 99516394 1001 86380 86390 1
516317 99516317 1001 86380 86390 1
516433 99516433 1001 86380 86390 1
516474 99516474 1001 86380 86390 1
516318 99516318 1001 86380 86390 1
516468 99516468 1001 86380 86390 1
516284 99516284 1001 86380 86390 1
516531 99516531 1001 86380 86390 1
517248 99517248 1001 86380 86390 1
517307 99517307 1001 86380 86390 1
517109 99517109 1001 86380 86390 1
517123 99517123 1001 86380 86390 1
516995 99516995 1001 86380 86390 1
516886 99516886 1001 86380 86390 1
517417 99517417 1001 86380 86390 1
517393 99517393 1001 86380 86390 1
517999 99517999 1001 86380 86390 1
518096 99518096 1001 86380 86390 1
517909 99517909 1001 86380 86390 1
517910 99517910 1001 86380 86390 1
517619 99517619 1001 86380 86390 1
517697 99517697 1001 86380 86390 1
518953 99518953 1001 86380 86390 1
518731 99518731 1001 86380 86390 1
518580 99518580 1001 86380 86390 1
518714 99518714 1001 86380 86390 1
518436 99518436 1001 86380 86390 1
518385 99518385 1001 86380 86390 1
518545 99518545 1001 86380 86390 1
519618 99519618 1001 86380 86390 1
519247 99519247 1001 86380 86390 1
519958 99519958 1001 86380 86390 1
519829 99519829 1001 86380 86390 1
520443 99520443 1001 86380 86390 1
520244 99520244 1001 86380 86390 1
520343 99520343 1001 86380 86390 1
520683 99520683 1001 86380 86390 1
520645 99520645 1001 86380 86390 1
520804 99520804 1001 86380 86390 1
521184 99521184 1001 86380 86390 1
521218 99521218 1001 86380 86390 1
520900 99520900 1001 86380 86390 1
520987 99520987 1001 86380 86390 1
521489 99521489 1001 86380 86390 1
521535 99521535 1001 86380 86390 1
521654 99521654 1001 86380 86390 1
522076 99522076 1001 86380 86390 1
522920 99522920 1001 86380 86390 1
523026 99523026 1001 86380 86390 1
522963 99522963 1001 86380 86390 1
522877 99522877 1001 86380 86390 1
522795 99522795 1001 86380 86390 1
522616 99522616 1001 86380 86390 1
523314 99523314 1001 86380 86390 1
523302 99523302 1001 86380 86390 1
523322 99523322 1001 86380 86390 1
523882 99523882 1001 86380 86390 1
523762 99523762 1001 86380 86390 1
523714 99523714 1001 86380 86390 1
523389 99523389 1001 86380 86390 1
523491 99523491 1001 86380 86390 1
524580 99524580 1001 86380 86390 1
524466 99524466 1001 86380 86390 1
525416 99525416 1001 86380 86390 1
525457 99525457 1001 86380 86390 1
525552 99525552 1001 86380 86390 1
525493 99525493 1001 86380 86390 1
525365 99525365 1001 86380 86390 1
526268 99526268 1001 86380 86390 1
526259 99526259 1001 86380 86390 1
525972 99525972 1001 86380 86390 1
525843 99525843 1001 86380 86390 1
525884 99525884 1001 86380 86390 1
525807 99525807 1001 86380 86390 1
525824 99525824 1001 86380 86390 1
525955 99525955 1001 86380 86390 1
526550 99526550 1001 86380 86390 1
526011 99526011 1001 86380 86390 1
526571 99526571 1001 86380 86390 1
526442 99526442 1001 86380 86390 1
527113 99527113 1001 86380 86390 1
527240 99527240 1001 86380 86390 1
526844 99526844 1001 86380 86390 1
527432 99527432 1001 86380 86390 1
527988 99527988 1001 86380 86390 1
528051 99528051 1001 86380 86390 1
527539 99527539 1001 86380 86390 1
528131 99528131 1001 86380 86390 1
528607 99528607 1001 86380 86390 1
528517 99528517 1001 86380 86390 1
528512 99528512 1001 86380 86390 1
529053 99529053 1001 86380 86390 1
529193 99529193 1001 86380 86390 1
530392 99530392 1001 86380 86390 1
530359 99530359 1001 86380 86390 1
530062 99530062 1001 86380 86390 1
529986 99529986 1001 86380 86390 1
530749 99530749 1001 86380 86390 1
530557 99530557 1001 86380 86390 1
531293 99531293 1001 86380 86390 1
531230 99531230 1001 86380 86390 1
531362 99531362 1001 86380 86390 1
531060 99531060 1001 86380 86390 1
531063 99531063 1001 86380 86390 1
531065 99531065 1001 86380 86390 1
530838 99530838 1001 86380 86390 1
531429 99531429 1001 86380 86390 1
531533 99531533 1001 86380 86390 1
531497 99531497 1001 86380 86390 1
532163 99532163 1001 86380 86390 1
531799 99531799 1001 86380 86390 1
531893 99531893 1001 86380 86390 1
531844 99531844 1001 86380 86390 1
532295 99532295 1001 86380 86390 1
532851 99532851 1001 86380 86390 1
532764 99532764 1001 86380 86390 1
532825 99532825 1001 86380 86390 1
532515 99532515 1001 86380 86390 1
532606 99532606 1001 86380 86390 1
532504 99532504 1001 86380 86390 1
532494 99532494 1001 86380 86390 1
533157 99533157 1001 86380 86390 1
533705 99533705 1001 86380 86390 1
533845 99533845 1001 86380 86390 1
533634 99533634 1001 86380 86390 1
533358 99533358 1001 86380 86390 1
534024 99534024 1001 86380 86390 1
533446 99533446 1001 86380 86390 1
533928 99533928 1001 86380 86390 1
533930 99533930 1001 86380 86390 1
534567 99534567 1001 86380 86390 1
534417 99534417 1001 86380 86390 1
534426 99534426 1001 86380 86390 1
534116 99534116 1001 86380 86390 1
534148 99534148 1001 86380 86390 1
534736 99534736 1001 86380 86390 1
535165 99535165 1001 86380 86390 1
535105 99535105 1001 86380 86390 1
535579 99535579 1001 86380 86390 1
536227 99536227 1001 86380 86390 1
536138 99536138 1001 86380 86390 1
536181 99536181 1001 86380 86390 1
535864 99535864 1001 86380 86390 1
535787 99535787 1001 86380 86390 1
535879 99535879 1001 86380 86390 1
536347 99536347 1001 86380 86390 1
537100 99537100 1001 86380 86390 1
536621 99536621 1001 86380 86390 1
536573 99536573 1001 86380 86390 1
537209 99537209 1001 86380 86390 1
537959 99537959 1001 86380 86390 1
537871 99537871 1001 86380 86390 1
537696 99537696 1001 86380 86390 1
537688 99537688 1001 86380 86390 1
537380 99537380 1001 86380 86390 1
537438 99537438 1001 86380 86390 1
537576 99537576 1001 86380 86390 1
538060 99538060 1001 86380 86390 1
538131 99538131 1001 86380 86390 1
538764 99538764 1001 86380 86390 1
538727 99538727 1001 86380 86390 1
538487 99538487 1001 86380 86390 1
538333 99538333 1001 86380 86390 1
538841 99538841 1001 86380 86390 1
539004 99539004 1001 86380 86390 1
539284 99539284 1001 86380 86390 1
539403 99539403 1001 86380 86390 1
539301 99539301 1001 86380 86390 1
539071 99539071 1001 86380 86390 1
539097 99539097 1001 86380 86390 1
539165 99539165 1001 86380 86390 1
539116 99539116 1001 86380 86390 1
539134 99539134 1001 86380 86390 1
539834 99539834 1001 86380 86390 1
539810 99539810 1001 86380 86390 1
539660 99539660 1001 86380 86390 1
541276 99541276 1001 86380 86390 1
541026 99541026 1001 86380 86390 1
540793 99540793 1001 86380 86390 1
542088 99542088 1001 86380 86390 1
542000 99542000 1001 86380 86390 1
541771 99541771 1001 86380 86390 1
541572 99541572 1001 86380 86390 1
542207 99542207 1001 86380 86390 1
542273 99542273 1001 86380 86390 1
542265 99542265 1001 86380 86390 1
542825 99542825 1001 86380 86390 1
542572 99542572 1001 86380 86390 1
542459 99542459 1001 86380 86390 1
542383 99542383 1001 86380 86390 1
542398 99542398 1001 86380 86390 1
542514 99542514 1001 86380 86390 1
543026 99543026 1001 86380 86390 1
543078 99543078 1001 86380 86390 1
543042 99543042 1001 86380 86390 1
543570 99543570 1001 86380 86390 1
543423 99543423 1001 86380 86390 1
543355 99543355 1001 86380 86390 1
544294 99544294 1001 86380 86390 1
544208 99544208 1001 86380 86390 1
544158 99544158 1001 86380 86390 1
544147 99544147 1001 86380 86390 1
544072 99544072 1001 86380 86390 1
544151 99544151 1001 86380 86390 1
544711 99544711 1001 86380 86390 1
544739 99544739 1001 86380 86390 1
544705 99544705 1001 86380 86390 1
433934 389 1001 34680 35037 1
505630 869 1002 58900 59581 1
400133 99400133 1001 86380 86390 1
400335 99400335 1001 86380 86390 1
400519 99400519 1001 86380 86390 1
401176 99401176 1001 86380 86390 1
401332 99401332 1001 86380 86390 1
401276 99401276 1001 86380 86390 1
401594 99401594 1001 86380 86390 1
402989 99402989 1001 86380 86390 1
403007 99403007 1001 86380 86390 1
403176 99403176 1001 86380 86390 1
403106 99403106 1001 86380 86390 1
403524 99403524 1001 86380 86390 1
403719 99403719 1001 86380 86390 1
403986 99403986 1001 86380 86390 1
405132 99405132 1001 86380 86390 1
405471 99405471 1001 86380 86390 1
405638 99405638 1001 86380 86390 1
405879 99405879 1001 86380 86390 1
405875 99405875 1001 86380 86390 1
406067 99406067 1001 86380 86390 1
407122 99407122 1001 86380 86390 1
407137 99407137 1001 86380 86390 1
407262 99407262 1001 86380 86390 1
407245 99407245 1001 86380 86390 1
407705 99407705 1001 86380 86390 1
408111 99408111 1001 86380 86390 1
408131 99408131 1001 86380 86390 1
408634 99408634 1001 86380 86390 1
408938 99408938 1001 86380 86390 1
409569 99409569 1001 86380 86390 1
409671 99409671 1001 86380 86390 1
409803 99409803 1001 86380 86390 1
409788 99409788 1001 86380 86390 1
409954 99409954 1001 86380 86390 1
409935 99409935 1001 86380 86390 1
410072 99410072 1001 86380 86390 1
410399 99410399 1001 86380 86390 1
411209 99411209 1001 86380 86390 1
411267 99411267 1001 86380 86390 1
411454 99411454 1001 86380 86390 1
412098 99412098 1001 86380 86390 1
412208 99412208 1001 86380 86390 1
412450 99412450 1001 86380 86390 1
413144 99413144 1001 86380 86390 1
413246 99413246 1001 86380 86390 1
412519 99412519 1001 86380 86390 1
412660 99412660 1001 86380 86390 1
414089 99414089 1001 86380 86390 1
413830 99413830 1001 86380 86390 1
415000 99415000 1001 86380 86390 1
415105 99415105 1001 86380 86390 1
414498 99414498 1001 86380 86390 1
415405 99415405 1001 86380 86390 1
416791 99416791 1001 86380 86390 1
416607 99416607 1001 86380 86390 1
416493 99416493 1001 86380 86390 1
416451 99416451 1001 86380 86390 1
415940 99415940 1001 86380 86390 1
415943 99415943 1001 86380 86390 1
417051 99417051 1001 86380 86390 1
417454 99417454 1001 86380 86390 1
418600 99418600 1001 86380 86390 1
418193 99418193 1001 86380 86390 1
418188 99418188 1001 86380 86390 1
417756 99417756 1001 86380 86390 1
417785 99417785 1001 86380 86390 1
417843 99417843 1001 86380 86390 1
418918 99418918 1001 86380 86390 1
420401 99420401 1001 86380 86390 1
420156 99420156 1001 86380 86390 1
420139 99420139 1001 86380 86390 1
419873 99419873 1001 86380 86390 1
419289 99419289 1001 86380 86390 1
420589 99420589 1001 86380 86390 1
421782 99421782 1001 86380 86390 1
421764 99421764 1001 86380 86390 1
421857 99421857 1001 86380 86390 1
421666 99421666 1001 86380 86390 1
421529 99421529 1001 86380 86390 1
422515 99422515 1001 86380 86390 1
422228 99422228 1001 86380 86390 1
422390 99422390 1001 86380 86390 1
422232 99422232 1001 86380 86390 1
422141 99422141 1001 86380 86390 1
423483 99423483 1001 86380 86390 1
423571 99423571 1001 86380 86390 1
423279 99423279 1001 86380 86390 1
422907 99422907 1001 86380 86390 1
422783 99422783 1001 86380 86390 1
424072 99424072 1001 86380 86390 1
423836 99423836 1001 86380 86390 1
425302 99425302 1001 86380 86390 1
425189 99425189 1001 86380 86390 1
424538 99424538 1001 86380 86390 1
424195 99424195 1001 86380 86390 1
424450 99424450 1001 86380 86390 1
425728 99425728 1001 86380 86390 1
425774 99425774 1001 86380 86390 1
426763 99426763 1001 86380 86390 1
426912 99426912 1001 86380 86390 1
427043 99427043 1001 86380 86390 1
426713 99426713 1001 86380 86390 1
426521 99426521 1001 86380 86390 1
426658 99426658 1001 86380 86390 1
426210 99426210 1001 86380 86390 1
427202 99427202 1001 86380 86390 1
428109 99428109 1001 86380 86390 1
427851 99427851 1001 86380 86390 1
427548 99427548 1001 86380 86390 1
427819 99427819 1001 86380 86390 1
430181 99430181 1001 86380 86390 1
430285 99430285 1001 86380 86390 1
429653 99429653 1001 86380 86390 1
431858 99431858 1001 86380 86390 1
431898 99431898 1001 86380 86390 1
431381 99431381 1001 86380 86390 1
431633 99431633 1001 86380 86390 1
431451 99431451 1001 86380 86390 1
432120 99432120 1001 86380 86390 1
432084 99432084 1001 86380 86390 1
432210 99432210 1001 86380 86390 1
433707 99433707 1001 86380 86390 1
433272 99433272 1001 86380 86390 1
433297 99433297 1001 86380 86390 1
432834 99432834 1001 86380 86390 1
435383 99435383 1001 86380 86390 1
435025 99435025 1001 86380 86390 1
434440 99434440 1001 86380 86390 1
434333 99434333 1001 86380 86390 1
434593 99434593 1001 86380 86390 1
437095 99437095 1001 86380 86390 1
436777 99436777 1001 86380 86390 1
437144 99437144 1001 86380 86390 1
436977 99436977 1001 86380 86390 1
436591 99436591 1001 86380 86390 1
436461 99436461 1001 86380 86390 1
436376 99436376 1001 86380 86390 1
300024 99300024 1001 86380 86390 1
300700 99300700 1001 86380 86390 1
300651 99300651 1001 86380 86390 1
300495 99300495 1001 86380 86390 1
300167 99300167 1001 86380 86390 1
301526 99301526 1001 86380 86390 1
301360 99301360 1001 86380 86390 1
301438 99301438 1001 86380 86390 1
301206 99301206 1001 86380 86390 1
301245 99301245 1001 86380 86390 1
301248 99301248 1001 86380 86390 1
301645 99301645 1001 86380 86390 1
301731 99301731 1001 86380 86390 1
302331 99302331 1001 86380 86390 1
301813 99301813 1001 86380 86390 1
301762 99301762 1001 86380 86390 1
301909 99301909 1001 86380 86390 1
301948 99301948 1001 86380 86390 1
301783 99301783 1001 86380 86390 1
303205 99303205 1001 86380 86390 1
302962 99302962 1001 86380 86390 1
302898 99302898 1001 86380 86390 1
302969 99302969 1001 86380 86390 1
302906 99302906 1001 86380 86390 1
302804 99302804 1001 86380 86390 1
302640 99302640 1001 86380 86390 1
302633 99302633 1001 86380 86390 1
302751 99302751 1001 86380 86390 1
304027 99304027 1001 86380 86390 1
303791 99303791 1001 86380 86390 1
303705 99303705 1001 86380 86390 1
303525 99303525 1001 86380 86390 1
303423 99303423 1001 86380 86390 1
304224 99304224 1001 86380 86390 1
304780 99304780 1001 86380 86390 1
304532 99304532 1001 86380 86390 1
304409 99304409 1001 86380 86390 1
304327 99304327 1001 86380 86390 1
305039 99305039 1001 86380 86390 1
305056 99305056 1001 86380 86390 1
305023 99305023 1001 86380 86390 1
305511 99305511 1001 86380 86390 1
305480 99305480 1001 86380 86390 1
305386 99305386 1001 86380 86390 1
305266 99305266 1001 86380 86390 1
305267 99305267 1001 86380 86390 1
500429 99500429 1001 86380 86390 1
500494 99500494 1001 86380 86390 1
500546 99500546 1001 86380 86390 1
500485 99500485 1001 86380 86390 1
500486 99500486 1001 86380 86390 1
500336 99500336 1001 86380 86390 1
500916 99500916 1001 86380 86390 1
500814 99500814 1001 86380 86390 1
500991 99500991 1001 86380 86390 1
501507 99501507 1001 86380 86390 1
501295 99501295 1001 86380 86390 1
501297 99501297 1001 86380 86390 1
501416 99501416 1001 86380 86390 1
501184 99501184 1001 86380 86390 1
501779 99501779 1001 86380 86390 1
501783 99501783 1001 86380 86390 1
502313 99502313 1001 86380 86390 1
502356 99502356 1001 86380 86390 1
502423 99502423 1001 86380 86390 1
502177 99502177 1001 86380 86390 1
501980 99501980 1001 86380 86390 1
501931 99501931 1001 86380 86390 1
501997 99501997 1001 86380 86390 1
502959 99502959 1001 86380 86390 1
502998 99502998 1001 86380 86390 1
502882 99502882 1001 86380 86390 1
502994 99502994 1001 86380 86390 1
502760 99502760 1001 86380 86390 1
503348 99503348 1001 86380 86390 1
503439 99503439 1001 86380 86390 1
503481 99503481 1001 86380 86390 1
503430 99503430 1001 86380 86390 1
503925 99503925 1001 86380 86390 1
503952 99503952 1001 86380 86390 1
503993 99503993 1001 86380 86390 1
503755 99503755 1001 86380 86390 1
503633 99503633 1001 86380 86390 1
504210 99504210 1001 86380 86390 1
504943 99504943 1001 86380 86390 1
504827 99504827 1001 86380 86390 1
504538 99504538 1001 86380 86390 1
504351 99504351 1001 86380 86390 1
504450 99504450 1001 86380 86390 1
505589 99505589 1001 86380 86390 1
505740 99505740 1001 86380 86390 1
505750 99505750 1001 86380 86390 1
505269 99505269 1001 86380 86390 1
505247 99505247 1001 86380 86390 1
506417 99506417 1001 86380 86390 1
506521 99506521 1001 86380 86390 1
506445 99506445 1001 86380 86390 1
506526 99506526 1001 86380 86390 1
506270 99506270 1001 86380 86390 1
506016 99506016 1001 86380 86390 1
506042 99506042 1001 86380 86390 1
506126 99506126 1001 86380 86390 1
506623 99506623 1001 86380 86390 1
507251 99507251 1001 86380 86390 1
507030 99507030 1001 86380 86390 1
507472 99507472 1001 86380 86390 1
508200 99508200 1001 86380 86390 1
508223 99508223 1001 86380 86390 1
508182 99508182 1001 86380 86390 1
507889 99507889 1001 86380 86390 1
507878 99507878 1001 86380 86390 1
507761 99507761 1001 86380 86390 1
507651 99507651 1001 86380 86390 1
508418 99508418 1001 86380 86390 1
508372 99508372 1001 86380 86390 1
508753 99508753 1001 86380 86390 1
508748 99508748 1001 86380 86390 1
508826 99508826 1001 86380 86390 1
508480 99508480 1001 86380 86390 1
508585 99508585 1001 86380 86390 1
508633 99508633 1001 86380 86390 1
509174 99509174 1001 86380 86390 1
509704 99509704 1001 86380 86390 1
509676 99509676 1001 86380 86390 1
509435 99509435 1001 86380 86390 1
509347 99509347 1001 86380 86390 1
509298 99509298 1001 86380 86390 1
510390 99510390 1001 86380 86390 1
510183 99510183 1001 86380 86390 1
510281 99510281 1001 86380 86390 1
510881 99510881 1001 86380 86390 1
510922 99510922 1001 86380 86390 1
510743 99510743 1001 86380 86390 1
511397 99511397 1001 86380 86390 1
511549 99511549 1001 86380 86390 1
510960 99510960 1001 86380 86390 1
510981 99510981 1001 86380 86390 1
511671 99511671 1001 86380 86390 1
511646 99511646 1001 86380 86390 1
512369 99512369 1001 86380 86390 1
512151 99512151 1001 86380 86390 1
511942 99511942 1001 86380 86390 1
511827 99511827 1001 86380 86390 1
512557 99512557 1001 86380 86390 1
512408 99512408 1001 86380 86390 1
512529 99512529 1001 86380 86390 1
513093 99513093 1001 86380 86390 1
512845 99512845 1001 86380 86390 1
512912 99512912 1001 86380 86390 1
512803 99512803 1001 86380 86390 1
512792 99512792 1001 86380 86390 1
512602 99512602 1001 86380 86390 1
513337 99513337 1001 86380 86390 1
513963 99513963 1001 86380 86390 1
513497 99513497 1001 86380 86390 1
513536 99513536 1001 86380 86390 1
514129 99514129 1001 86380 86390 1
514404 99514404 1001 86380 86390 1
514948 99514948 1001 86380 86390 1
515598 99515598 1001 86380 86390 1
515549 99515549 1001 86380 86390 1
515415 99515415 1001 86380 86390 1
515381 99515381 1001 86380 86390 1
515384 99515384 1001 86380 86390 1
515260 99515260 1001 86380 86390 1
515078 99515078 1001 86380 86390 1
515237 99515237 1001 86380 86390 1
515164 99515164 1001 86380 86390 1
515881 99515881 1001 86380 86390 1
515718 99515718 1001 86380 86390 1
516431 99516431 1001 86380 86390 1
516034 99516034 1001 86380 86390 1
515971 99515971 1001 86380 86390 1
515938 99515938 1001 86380 86390 1
516003 99516003 1001 86380 86390 1
516657 99516657 1001 86380 86390 1
517168 99517168 1001 86380 86390 1
517236 99517236 1001 86380 86390 1
517319 99517319 1001 86380 86390 1
517203 99517203 1001 86380 86390 1
517372 99517372 1001 86380 86390 1
517412 99517412 1001 86380 86390 1
517389 99517389 1001 86380 86390 1
518072 99518072 1001 86380 86390 1
518074 99518074 1001 86380 86390 1
518141 99518141 1001 86380 86390 1
517854 99517854 1001 86380 86390 1
517595 99517595 1001 86380 86390 1
517725 99517725 1001 86380 86390 1
518357 99518357 1001 86380 86390 1
518184 99518184 1001 86380 86390 1
518811 99518811 1001 86380 86390 1
518788 99518788 1001 86380 86390 1
519648 99519648 1001 86380 86390 1
519783 99519783 1001 86380 86390 1
519628 99519628 1001 86380 86390 1
519616 99519616 1001 86380 86390 1
519617 99519617 1001 86380 86390 1
519574 99519574 1001 86380 86390 1
519564 99519564 1001 86380 86390 1
519343 99519343 1001 86380 86390 1
519849 99519849 1001 86380 86390 1
519875 99519875 1001 86380 86390 1
520414 99520414 1001 86380 86390 1
520128 99520128 1001 86380 86390 1
520132 99520132 1001 86380 86390 1
521668 99521668 1001 86380 86390 1
521540 99521540 1001 86380 86390 1
521893 99521893 1001 86380 86390 1
521793 99521793 1001 86380 86390 1
522445 99522445 1001 86380 86390 1
523029 99523029 1001 86380 86390 1
522985 99522985 1001 86380 86390 1
522860 99522860 1001 86380 86390 1
522694 99522694 1001 86380 86390 1
522500 99522500 1001 86380 86390 1
522638 99522638 1001 86380 86390 1
522587 99522587 1001 86380 86390 1
523119 99523119 1001 86380 86390 1
523777 99523777 1001 86380 86390 1
523765 99523765 1001 86380 86390 1
523896 99523896 1001 86380 86390 1
523403 99523403 1001 86380 86390 1
523331 99523331 1001 86380 86390 1
523348 99523348 1001 86380 86390 1
523972 99523972 1001 86380 86390 1
524012 99524012 1001 86380 86390 1
524695 99524695 1001 86380 86390 1
524609 99524609 1001 86380 86390 1
524675 99524675 1001 86380 86390 1
524688 99524688 1001 86380 86390 1
524754 99524754 1001 86380 86390 1
524538 99524538 1001 86380 86390 1
524539 99524539 1001 86380 86390 1
524412 99524412 1001 86380 86390 1
524408 99524408 1001 86380 86390 1
524270 99524270 1001 86380 86390 1
524155 99524155 1001 86380 86390 1
524158 99524158 1001 86380 86390 1
524264 99524264 1001 86380 86390 1
524833 99524833 1001 86380 86390 1
524929 99524929 1001 86380 86390 1
524935 99524935 1001 86380 86390 1
525548 99525548 1001 86380 86390 1
525538 99525538 1001 86380 86390 1
525211 99525211 1001 86380 86390 1
525368 99525368 1001 86380 86390 1
525120 99525120 1001 86380 86390 1
525109 99525109 1001 86380 86390 1
525099 99525099 1001 86380 86390 1
525165 99525165 1001 86380 86390 1
525705 99525705 1001 86380 86390 1
525695 99525695 1001 86380 86390 1
526253 99526253 1001 86380 86390 1
526030 99526030 1001 86380 86390 1
526044 99526044 1001 86380 86390 1
527146 99527146 1001 86380 86390 1
526866 99526866 1001 86380 86390 1
526948 99526948 1001 86380 86390 1
526987 99526987 1001 86380 86390 1
526638 99526638 1001 86380 86390 1
528023 99528023 1001 86380 86390 1
527679 99527679 1001 86380 86390 1
527574 99527574 1001 86380 86390 1
527511 99527511 1001 86380 86390 1
528130 99528130 1001 86380 86390 1
528698 99528698 1001 86380 86390 1
528882 99528882 1001 86380 86390 1
528686 99528686 1001 86380 86390 1
528435 99528435 1001 86380 86390 1
528993 99528993 1001 86380 86390 1
528960 99528960 1001 86380 86390 1
529013 99529013 1001 86380 86390 1
528923 99528923 1001 86380 86390 1
529348 99529348 1001 86380 86390 1
529481 99529481 1001 86380 86390 1
529203 99529203 1001 86380 86390 1
529729 99529729 1001 86380 86390 1
530458 99530458 1001 86380 86390 1
530384 99530384 1001 86380 86390 1
530324 99530324 1001 86380 86390 1
530214 99530214 1001 86380 86390 1
530227 99530227 1001 86380 86390 1
530086 99530086 1001 86380 86390 1
529996 99529996 1001 86380 86390 1
531201 99531201 1001 86380 86390 1
531298 99531298 1001 86380 86390 1
531237 99531237 1001 86380 86390 1
531163 99531163 1001 86380 86390 1
531024 99531024 1001 86380 86390 1
531118 99531118 1001 86380 86390 1
530813 99530813 1001 86380 86390 1
531416 99531416 1001 86380 86390 1
531425 99531425 1001 86380 86390 1
532005 99532005 1001 86380 86390 1
532245 99532245 1001 86380 86390 1
532210 99532210 1001 86380 86390 1
533808 99533808 1001 86380 86390 1
533666 99533666 1001 86380 86390 1
533673 99533673 1001 86380 86390 1
533450 99533450 1001 86380 86390 1
533624 99533624 1001 86380 86390 1
533548 99533548 1001 86380 86390 1
533439 99533439 1001 86380 86390 1
533401 99533401 1001 86380 86390 1
533953 99533953 1001 86380 86390 1
534681 99534681 1001 86380 86390 1
534668 99534668 1001 86380 86390 1
534357 99534357 1001 86380 86390 1
534283 99534283 1001 86380 86390 1
534196 99534196 1001 86380 86390 1
534249 99534249 1001 86380 86390 1
534866 99534866 1001 86380 86390 1
534716 99534716 1001 86380 86390 1
534822 99534822 1001 86380 86390 1
535390 99535390 1001 86380 86390 1
535119 99535119 1001 86380 86390 1
535186 99535186 1001 86380 86390 1
534942 99534942 1001 86380 86390 1
534996 99534996 1001 86380 86390 1
535621 99535621 1001 86380 86390 1
536268 99536268 1001 86380 86390 1
535937 99535937 1001 86380 86390 1
535911 99535911 1001 86380 86390 1
535720 99535720 1001 86380 86390 1
536784 99536784 1001 86380 86390 1
536667 99536667 1001 86380 86390 1
537231 99537231 1001 86380 86390 1
537284 99537284 1001 86380 86390 1
537236 99537236 1001 86380 86390 1
537951 99537951 1001 86380 86390 1
537921 99537921 1001 86380 86390 1
537793 99537793 1001 86380 86390 1
537655 99537655 1001 86380 86390 1
537772 99537772 1001 86380 86390 1
537658 99537658 1001 86380 86390 1
537479 99537479 1001 86380 86390 1
537494 99537494 1001 86380 86390 1
537998 99537998 1001 86380 86390 1
538755 99538755 1001 86380 86390 1
538443 99538443 1001 86380 86390 1
538406 99538406 1001 86380 86390 1
538526 99538526 1001 86380 86390 1
539592 99539592 1001 86380 86390 1
539626 99539626 1001 86380 86390 1
539234 99539234 1001 86380 86390 1
539236 99539236 1001 86380 86390 1
539815 99539815 1001 86380 86390 1
540305 99540305 1001 86380 86390 1
540099 99540099 1001 86380 86390 1
539963 99539963 1001 86380 86390 1
539847 99539847 1001 86380 86390 1
541211 99541211 1001 86380 86390 1
541213 99541213 1001 86380 86390 1
541064 99541064 1001 86380 86390 1
540987 99540987 1001 86380 86390 1
540874 99540874 1001 86380 86390 1
541426 99541426 1001 86380 86390 1
541440 99541440 1001 86380 86390 1
541430 99541430 1001 86380 86390 1
542019 99542019 1001 86380 86390 1
542045 99542045 1001 86380 86390 1
541730 99541730 1001 86380 86390 1
541542 99541542 1001 86380 86390 1
541543 99541543 1001 86380 86390 1
541586 99541586 1001 86380 86390 1
542166 99542166 1001 86380 86390 1
542855 99542855 1001 86380 86390 1
542792 99542792 1001 86380 86390 1
542675 99542675 1001 86380 86390 1
542696 99542696 1001 86380 86390 1
542593 99542593 1001 86380 86390 1
542365 99542365 1001 86380 86390 1
543012 99543012 1001 86380 86390 1
543146 99543146 1001 86380 86390 1
543056 99543056 1001 86380 86390 1
543167 99543167 1001 86380 86390 1
543237 99543237 1001 86380 86390 1
543806 99543806 1001 86380 86390 1
544449 99544449 1001 86380 86390 1
544442 99544442 1001 86380 86390 1
544300 99544300 1001 86380 86390 1
400295 99400295 1001 86380 86390 1
400616 99400616 1001 86380 86390 1
400735 99400735 1001 86380 86390 1
401484 99401484 1001 86380 86390 1
401742 99401742 1001 86380 86390 1
402290 99402290 1001 86380 86390 1
402486 99402486 1001 86380 86390 1
402699 99402699 1001 86380 86390 1
402717 99402717 1001 86380 86390 1
402842 99402842 1001 86380 86390 1
403032 99403032 1001 86380 86390 1
403008 99403008 1001 86380 86390 1
403330 99403330 1001 86380 86390 1
403440 99403440 1001 86380 86390 1
403676 99403676 1001 86380 86390 1
404139 99404139 1001 86380 86390 1
404193 99404193 1001 86380 86390 1
404461 99404461 1001 86380 86390 1
404753 99404753 1001 86380 86390 1
404793 99404793 1001 86380 86390 1
405117 99405117 1001 86380 86390 1
405441 99405441 1001 86380 86390 1
405928 99405928 1001 86380 86390 1
406037 99406037 1001 86380 86390 1
406342 99406342 1001 86380 86390 1
406458 99406458 1001 86380 86390 1
406460 99406460 1001 86380 86390 1
406607 99406607 1001 86380 86390 1
406700 99406700 1001 86380 86390 1
406696 99406696 1001 86380 86390 1
407094 99407094 1001 86380 86390 1
407121 99407121 1001 86380 86390 1
407290 99407290 1001 86380 86390 1
407957 99407957 1001 86380 86390 1
408238 99408238 1001 86380 86390 1
408389 99408389 1001 86380 86390 1
408730 99408730 1001 86380 86390 1
408857 99408857 1001 86380 86390 1
408966 99408966 1001 86380 86390 1
409098 99409098 1001 86380 86390 1
409651 99409651 1001 86380 86390 1
409626 99409626 1001 86380 86390 1
410482 99410482 1001 86380 86390 1
410633 99410633 1001 86380 86390 1
410799 99410799 1001 86380 86390 1
410830 99410830 1001 86380 86390 1
410968 99410968 1001 86380 86390 1
411094 99411094 1001 86380 86390 1
411303 99411303 1001 86380 86390 1
411623 99411623 1001 86380 86390 1
412446 99412446 1001 86380 86390 1
413456 99413456 1001 86380 86390 1
413353 99413353 1001 86380 86390 1
412996 99412996 1001 86380 86390 1
412881 99412881 1001 86380 86390 1
413788 99413788 1001 86380 86390 1
415100 99415100 1001 86380 86390 1
415069 99415069 1001 86380 86390 1
414761 99414761 1001 86380 86390 1
414824 99414824 1001 86380 86390 1
414456 99414456 1001 86380 86390 1
414417 99414417 1001 86380 86390 1
415337 99415337 1001 86380 86390 1
415613 99415613 1001 86380 86390 1
416703 99416703 1001 86380 86390 1
416912 99416912 1001 86380 86390 1
416359 99416359 1001 86380 86390 1
417301 99417301 1001 86380 86390 1
417608 99417608 1001 86380 86390 1
417589 99417589 1001 86380 86390 1
417440 99417440 1001 86380 86390 1
418716 99418716 1001 86380 86390 1
418780 99418780 1001 86380 86390 1
418256 99418256 1001 86380 86390 1
417796 99417796 1001 86380 86390 1
417875 99417875 1001 86380 86390 1
417791 99417791 1001 86380 86390 1
419010 99419010 1001 86380 86390 1
418948 99418948 1001 86380 86390 1
420235 99420235 1001 86380 86390 1
420345 99420345 1001 86380 86390 1
420431 99420431 1001 86380 86390 1
420075 99420075 1001 86380 86390 1
419832 99419832 1001 86380 86390 1
420608 99420608 1001 86380 86390 1
420732 99420732 1001 86380 86390 1
421847 99421847 1001 86380 86390 1
421984 99421984 1001 86380 86390 1
421213 99421213 1001 86380 86390 1
422384 99422384 1001 86380 86390 1
422333 99422333 1001 86380 86390 1
422266 99422266 1001 86380 86390 1
422296 99422296 1001 86380 86390 1
422214 99422214 1001 86380 86390 1
423635 99423635 1001 86380 86390 1
423625 99423625 1001 86380 86390 1
423244 99423244 1001 86380 86390 1
423104 99423104 1001 86380 86390 1
422851 99422851 1001 86380 86390 1
423874 99423874 1001 86380 86390 1
424027 99424027 1001 86380 86390 1
425326 99425326 1001 86380 86390 1
425133 99425133 1001 86380 86390 1
425288 99425288 1001 86380 86390 1
424261 99424261 1001 86380 86390 1
424409 99424409 1001 86380 86390 1
425711 99425711 1001 86380 86390 1
425670 99425670 1001 86380 86390 1
425392 99425392 1001 86380 86390 1
425523 99425523 1001 86380 86390 1
426554 99426554 1001 86380 86390 1
426439 99426439 1001 86380 86390 1
426655 99426655 1001 86380 86390 1
426222 99426222 1001 86380 86390 1
427292 99427292 1001 86380 86390 1
427367 99427367 1001 86380 86390 1
428416 99428416 1001 86380 86390 1
427943 99427943 1001 86380 86390 1
427577 99427577 1001 86380 86390 1
427883 99427883 1001 86380 86390 1
428887 99428887 1001 86380 86390 1
430164 99430164 1001 86380 86390 1
430059 99430059 1001 86380 86390 1
430367 99430367 1001 86380 86390 1
429488 99429488 1001 86380 86390 1
430701 99430701 1001 86380 86390 1
430447 99430447 1001 86380 86390 1
430783 99430783 1001 86380 86390 1
431742 99431742 1001 86380 86390 1
431798 99431798 1001 86380 86390 1
431310 99431310 1001 86380 86390 1
431366 99431366 1001 86380 86390 1
431005 99431005 1001 86380 86390 1
432373 99432373 1001 86380 86390 1
433704 99433704 1001 86380 86390 1
433052 99433052 1001 86380 86390 1
432947 99432947 1001 86380 86390 1
433083 99433083 1001 86380 86390 1
433306 99433306 1001 86380 86390 1
432723 99432723 1001 86380 86390 1
432668 99432668 1001 86380 86390 1
432789 99432789 1001 86380 86390 1
433771 99433771 1001 86380 86390 1
435399 99435399 1001 86380 86390 1
435120 99435120 1001 86380 86390 1
434607 99434607 1001 86380 86390 1
434255 99434255 1001 86380 86390 1
435594 99435594 1001 86380 86390 1
435891 99435891 1001 86380 86390 1
435713 99435713 1001 86380 86390 1
435662 99435662 1001 86380 86390 1
435811 99435811 1001 86380 86390 1
436320 99436320 1001 86380 86390 1
436022 99436022 1001 86380 86390 1
436306 99436306 1001 86380 86390 1
436032 99436032 1001 86380 86390 1
300056 99300056 1001 86380 86390 1
300047 99300047 1001 86380 86390 1
300525 99300525 1001 86380 86390 1
300369 99300369 1001 86380 86390 1
300409 99300409 1001 86380 86390 1
300334 99300334 1001 86380 86390 1
300522 99300522 1001 86380 86390 1
300805 99300805 1001 86380 86390 1
300834 99300834 1001 86380 86390 1
300863 99300863 1001 86380 86390 1
300903 99300903 1001 86380 86390 1
301148 99301148 1001 86380 86390 1
301214 99301214 1001 86380 86390 1
301018 99301018 1001 86380 86390 1
301019 99301019 1001 86380 86390 1
301630 99301630 1001 86380 86390 1
302245 99302245 1001 86380 86390 1
302369 99302369 1001 86380 86390 1
302138 99302138 1001 86380 86390 1
302049 99302049 1001 86380 86390 1
301851 99301851 1001 86380 86390 1
301779 99301779 1001 86380 86390 1
302436 99302436 1001 86380 86390 1
302452 99302452 1001 86380 86390 1
303198 99303198 1001 86380 86390 1
302902 99302902 1001 86380 86390 1
302856 99302856 1001 86380 86390 1
302679 99302679 1001 86380 86390 1
302606 99302606 1001 86380 86390 1
303946 99303946 1001 86380 86390 1
304023 99304023 1001 86380 86390 1
303942 99303942 1001 86380 86390 1
304097 99304097 1001 86380 86390 1
304080 99304080 1001 86380 86390 1
304720 99304720 1001 86380 86390 1
304849 99304849 1001 86380 86390 1
304539 99304539 1001 86380 86390 1
304481 99304481 1001 86380 86390 1
304912 99304912 1001 86380 86390 1
305604 99305604 1001 86380 86390 1
305555 99305555 1001 86380 86390 1
305444 99305444 1001 86380 86390 1
305182 99305182 1001 86380 86390 1
305146 99305146 1001 86380 86390 1
305212 99305212 1001 86380 86390 1
500701 99500701 1001 86380 86390 1
500491 99500491 1001 86380 86390 1
500419 99500419 1001 86380 86390 1
500265 99500265 1001 86380 86390 1
500994 99500994 1001 86380 86390 1
500822 99500822 1001 86380 86390 1
501604 99501604 1001 86380 86390 1
501369 99501369 1001 86380 86390 1
501242 99501242 1001 86380 86390 1
501387 99501387 1001 86380 86390 1
501200 99501200 1001 86380 86390 1
501071 99501071 1001 86380 86390 1
501214 99501214 1001 86380 86390 1
501183 99501183 1001 86380 86390 1
501690 99501690 1001 86380 86390 1
501767 99501767 1001 86380 86390 1
501820 99501820 1001 86380 86390 1
501693 99501693 1001 86380 86390 1
501816 99501816 1001 86380 86390 1
502424 99502424 1001 86380 86390 1
502134 99502134 1001 86380 86390 1
502245 99502245 1001 86380 86390 1
501992 99501992 1001 86380 86390 1
501862 99501862 1001 86380 86390 1
501994 99501994 1001 86380 86390 1
502046 99502046 1001 86380 86390 1
501921 99501921 1001 86380 86390 1
502491 99502491 1001 86380 86390 1
502517 99502517 1001 86380 86390 1
502635 99502635 1001 86380 86390 1
502637 99502637 1001 86380 86390 1
503073 99503073 1001 86380 86390 1
502892 99502892 1001 86380 86390 1
502950 99502950 1001 86380 86390 1
503004 99503004 1001 86380 86390 1
502819 99502819 1001 86380 86390 1
503951 99503951 1001 86380 86390 1
504062 99504062 1001 86380 86390 1
503772 99503772 1001 86380 86390 1
503801 99503801 1001 86380 86390 1
503802 99503802 1001 86380 86390 1
504158 99504158 1001 86380 86390 1
504916 99504916 1001 86380 86390 1
504931 99504931 1001 86380 86390 1
504905 99504905 1001 86380 86390 1
504712 99504712 1001 86380 86390 1
504646 99504646 1001 86380 86390 1
504433 99504433 1001 86380 86390 1
504333 99504333 1001 86380 86390 1
505140 99505140 1001 86380 86390 1
505590 99505590 1001 86380 86390 1
505646 99505646 1001 86380 86390 1
505428 99505428 1001 86380 86390 1
505405 99505405 1001 86380 86390 1
505330 99505330 1001 86380 86390 1
505293 99505293 1001 86380 86390 1
505325 99505325 1001 86380 86390 1
505896 99505896 1001 86380 86390 1
505942 99505942 1001 86380 86390 1
505813 99505813 1001 86380 86390 1
506574 99506574 1001 86380 86390 1
506438 99506438 1001 86380 86390 1
506517 99506517 1001 86380 86390 1
505994 99505994 1001 86380 86390 1
506603 99506603 1001 86380 86390 1
507242 99507242 1001 86380 86390 1
507266 99507266 1001 86380 86390 1
507279 99507279 1001 86380 86390 1
507194 99507194 1001 86380 86390 1
507136 99507136 1001 86380 86390 1
507488 99507488 1001 86380 86390 1
507863 99507863 1001 86380 86390 1
507931 99507931 1001 86380 86390 1
507793 99507793 1001 86380 86390 1
508365 99508365 1001 86380 86390 1
508289 99508289 1001 86380 86390 1
508255 99508255 1001 86380 86390 1
509016 99509016 1001 86380 86390 1
508847 99508847 1001 86380 86390 1
508596 99508596 1001 86380 86390 1
508613 99508613 1001 86380 86390 1
509231 99509231 1001 86380 86390 1
509235 99509235 1001 86380 86390 1
509837 99509837 1001 86380 86390 1
509507 99509507 1001 86380 86390 1
509589 99509589 1001 86380 86390 1
509398 99509398 1001 86380 86390 1
509910 99509910 1001 86380 86390 1
510599 99510599 1001 86380 86390 1
510588 99510588 1001 86380 86390 1
510391 99510391 1001 86380 86390 1
510445 99510445 1001 86380 86390 1
510294 99510294 1001 86380 86390 1
510153 99510153 1001 86380 86390 1
510195 99510195 1001 86380 86390 1
511547 99511547 1001 86380 86390 1
511067 99511067 1001 86380 86390 1
511663 99511663 1001 86380 86390 1
511993 99511993 1001 86380 86390 1
512035 99512035 1001 86380 86390 1
512120 99512120 1001 86380 86390 1
512172 99512172 1001 86380 86390 1
511945 99511945 1001 86380 86390 1
511809 99511809 1001 86380 86390 1
512522 99512522 1001 86380 86390 1
512939 99512939 1001 86380 86390 1
512604 99512604 1001 86380 86390 1
513280 99513280 1001 86380 86390 1
513310 99513310 1001 86380 86390 1
513342 99513342 1001 86380 86390 1
513355 99513355 1001 86380 86390 1
513278 99513278 1001 86380 86390 1
513971 99513971 1001 86380 86390 1
513774 99513774 1001 86380 86390 1
513740 99513740 1001 86380 86390 1
513804 99513804 1001 86380 86390 1
513471 99513471 1001 86380 86390 1
513565 99513565 1001 86380 86390 1
514121 99514121 1001 86380 86390 1
514780 99514780 1001 86380 86390 1
514801 99514801 1001 86380 86390 1
514574 99514574 1001 86380 86390 1
514333 99514333 1001 86380 86390 1
514424 99514424 1001 86380 86390 1
514337 99514337 1001 86380 86390 1
514911 99514911 1001 86380 86390 1
514917 99514917 1001 86380 86390 1
515638 99515638 1001 86380 86390 1
515470 99515470 1001 86380 86390 1
515474 99515474 1001 86380 86390 1
515154 99515154 1001 86380 86390 1
515093 99515093 1001 86380 86390 1
515249 99515249 1001 86380 86390 1
516387 99516387 1001 86380 86390 1
516349 99516349 1001 86380 86390 1
516354 99516354 1001 86380 86390 1
516206 99516206 1001 86380 86390 1
516562 99516562 1001 86380 86390 1
516576 99516576 1001 86380 86390 1
517259 99517259 1001 86380 86390 1
517146 99517146 1001 86380 86390 1
517326 99517326 1001 86380 86390 1
517256 99517256 1001 86380 86390 1
517009 99517009 1001 86380 86390 1
517126 99517126 1001 86380 86390 1
516770 99516770 1001 86380 86390 1
516777 99516777 1001 86380 86390 1
516855 99516855 1001 86380 86390 1
517464 99517464 1001 86380 86390 1
517931 99517931 1001 86380 86390 1
517850 99517850 1001 86380 86390 1
517773 99517773 1001 86380 86390 1
518281 99518281 1001 86380 86390 1
518338 99518338 1001 86380 86390 1
518987 99518987 1001 86380 86390 1
518783 99518783 1001 86380 86390 1
518691 99518691 1001 86380 86390 1
518600 99518600 1001 86380 86390 1
518460 99518460 1001 86380 86390 1
518528 99518528 1001 86380 86390 1
518521 99518521 1001 86380 86390 1
518573 99518573 1001 86380 86390 1
519134 99519134 1001 86380 86390 1
519152 99519152 1001 86380 86390 1
519465 99519465 1001 86380 86390 1
519389 99519389 1001 86380 86390 1
519304 99519304 1001 86380 86390 1
519253 99519253 1001 86380 86390 1
519610 99519610 1001 86380 86390 1
519964 99519964 1001 86380 86390 1
520003 99520003 1001 86380 86390 1
520528 99520528 1001 86380 86390 1
520585 99520585 1001 86380 86390 1
520430 99520430 1001 86380 86390 1
520124 99520124 1001 86380 86390 1
520061 99520061 1001 86380 86390 1
520207 99520207 1001 86380 86390 1
520730 99520730 1001 86380 86390 1
521350 99521350 1001 86380 86390 1
521340 99521340 1001 86380 86390 1
521399 99521399 1001 86380 86390 1
521151 99521151 1001 86380 86390 1
521247 99521247 1001 86380 86390 1
520992 99520992 1001 86380 86390 1
521645 99521645 1001 86380 86390 1
521534 99521534 1001 86380 86390 1
522275 99522275 1001 86380 86390 1
521931 99521931 1001 86380 86390 1
522085 99522085 1001 86380 86390 1
521866 99521866 1001 86380 86390 1
521819 99521819 1001 86380 86390 1
522373 99522373 1001 86380 86390 1
523042 99523042 1001 86380 86390 1
523023 99523023 1001 86380 86390 1
523078 99523078 1001 86380 86390 1
522726 99522726 1001 86380 86390 1
522654 99522654 1001 86380 86390 1
523310 99523310 1001 86380 86390 1
523845 99523845 1001 86380 86390 1
523827 99523827 1001 86380 86390 1
523544 99523544 1001 86380 86390 1
523474 99523474 1001 86380 86390 1
523462 99523462 1001 86380 86390 1
524071 99524071 1001 86380 86390 1
524004 99524004 1001 86380 86390 1
524647 99524647 1001 86380 86390 1
524748 99524748 1001 86380 86390 1
524448 99524448 1001 86380 86390 1
524469 99524469 1001 86380 86390 1
524221 99524221 1001 86380 86390 1
524819 99524819 1001 86380 86390 1
524885 99524885 1001 86380 86390 1
524951 99524951 1001 86380 86390 1
524775 99524775 1001 86380 86390 1
525595 99525595 1001 86380 86390 1
525392 99525392 1001 86380 86390 1
525240 99525240 1001 86380 86390 1
525217 99525217 1001 86380 86390 1
525739 99525739 1001 86380 86390 1
525755 99525755 1001 86380 86390 1
526292 99526292 1001 86380 86390 1
526115 99526115 1001 86380 86390 1
526041 99526041 1001 86380 86390 1
526029 99526029 1001 86380 86390 1
525874 99525874 1001 86380 86390 1
526582 99526582 1001 86380 86390 1
526865 99526865 1001 86380 86390 1
526868 99526868 1001 86380 86390 1
526790 99526790 1001 86380 86390 1
526634 99526634 1001 86380 86390 1
526817 99526817 1001 86380 86390 1
526729 99526729 1001 86380 86390 1
527364 99527364 1001 86380 86390 1
527390 99527390 1001 86380 86390 1
527368 99527368 1001 86380 86390 1
528054 99528054 1001 86380 86390 1
527943 99527943 1001 86380 86390 1
527569 99527569 1001 86380 86390 1
528147 99528147 1001 86380 86390 1
528491 99528491 1001 86380 86390 1
528625 99528625 1001 86380 86390 1
528307 99528307 1001 86380 86390 1
528290 99528290 1001 86380 86390 1
529093 99529093 1001 86380 86390 1
529037 99529037 1001 86380 86390 1
528987 99528987 1001 86380 86390 1
529606 99529606 1001 86380 86390 1
529530 99529530 1001 86380 86390 1
529496 99529496 1001 86380 86390 1
529378 99529378 1001 86380 86390 1
529872 99529872 1001 86380 86390 1
530388 99530388 1001 86380 86390 1
530427 99530427 1001 86380 86390 1
530496 99530496 1001 86380 86390 1
530106 99530106 1001 86380 86390 1
530567 99530567 1001 86380 86390 1
530712 99530712 1001 86380 86390 1
530648 99530648 1001 86380 86390 1
530623 99530623 1001 86380 86390 1
530613 99530613 1001 86380 86390 1
531240 99531240 1001 86380 86390 1
530999 99530999 1001 86380 86390 1
531132 99531132 1001 86380 86390 1
530957 99530957 1001 86380 86390 1
532080 99532080 1001 86380 86390 1
532146 99532146 1001 86380 86390 1
532186 99532186 1001 86380 86390 1
531838 99531838 1001 86380 86390 1
531853 99531853 1001 86380 86390 1
531604 99531604 1001 86380 86390 1
532230 99532230 1001 86380 86390 1
532246 99532246 1001 86380 86390 1
532225 99532225 1001 86380 86390 1
532867 99532867 1001 86380 86390 1
533013 99533013 1001 86380 86390 1
532665 99532665 1001 86380 86390 1
532498 99532498 1001 86380 86390 1
532604 99532604 1001 86380 86390 1
532436 99532436 1001 86380 86390 1
533153 99533153 1001 86380 86390 1
533797 99533797 1001 86380 86390 1
533785 99533785 1001 86380 86390 1
533676 99533676 1001 86380 86390 1
533806 99533806 1001 86380 86390 1
533462 99533462 1001 86380 86390 1
533302 99533302 1001 86380 86390 1
533364 99533364 1001 86380 86390 1
533922 99533922 1001 86380 86390 1
534027 99534027 1001 86380 86390 1
533982 99533982 1001 86380 86390 1
534555 99534555 1001 86380 86390 1
534634 99534634 1001 86380 86390 1
534674 99534674 1001 86380 86390 1
534618 99534618 1001 86380 86390 1
534619 99534619 1001 86380 86390 1
534286 99534286 1001 86380 86390 1
534430 99534430 1001 86380 86390 1
535308 99535308 1001 86380 86390 1
534902 99534902 1001 86380 86390 1
534997 99534997 1001 86380 86390 1
535049 99535049 1001 86380 86390 1
535546 99535546 1001 86380 86390 1
535707 99535707 1001 86380 86390 1
535552 99535552 1001 86380 86390 1
535645 99535645 1001 86380 86390 1
536189 99536189 1001 86380 86390 1
536113 99536113 1001 86380 86390 1
535732 99535732 1001 86380 86390 1
537139 99537139 1001 86380 86390 1
537154 99537154 1001 86380 86390 1
536650 99536650 1001 86380 86390 1
537206 99537206 1001 86380 86390 1
537366 99537366 1001 86380 86390 1
537891 99537891 1001 86380 86390 1
537967 99537967 1001 86380 86390 1
537895 99537895 1001 86380 86390 1
537936 99537936 1001 86380 86390 1
537714 99537714 1001 86380 86390 1
537396 99537396 1001 86380 86390 1
537462 99537462 1001 86380 86390 1
538001 99538001 1001 86380 86390 1
538455 99538455 1001 86380 86390 1
538538 99538538 1001 86380 86390 1
538569 99538569 1001 86380 86390 1
538292 99538292 1001 86380 86390 1
538357 99538357 1001 86380 86390 1
538876 99538876 1001 86380 86390 1
539554 99539554 1001 86380 86390 1
539593 99539593 1001 86380 86390 1
539477 99539477 1001 86380 86390 1
539595 99539595 1001 86380 86390 1
539624 99539624 1001 86380 86390 1
539496 99539496 1001 86380 86390 1
539485 99539485 1001 86380 86390 1
539241 99539241 1001 86380 86390 1
539381 99539381 1001 86380 86390 1
539705 99539705 1001 86380 86390 1
539682 99539682 1001 86380 86390 1
539683 99539683 1001 86380 86390 1
539661 99539661 1001 86380 86390 1
540363 99540363 1001 86380 86390 1
540145 99540145 1001 86380 86390 1
540143 99540143 1001 86380 86390 1
541130 99541130 1001 86380 86390 1
540997 99540997 1001 86380 86390 1
540950 99540950 1001 86380 86390 1
541041 99541041 1001 86380 86390 1
541020 99541020 1001 86380 86390 1
540834 99540834 1001 86380 86390 1
541420 99541420 1001 86380 86390 1
541385 99541385 1001 86380 86390 1
541413 99541413 1001 86380 86390 1
541299 99541299 1001 86380 86390 1
542044 99542044 1001 86380 86390 1
542063 99542063 1001 86380 86390 1
541524 99541524 1001 86380 86390 1
541563 99541563 1001 86380 86390 1
541693 99541693 1001 86380 86390 1
541649 99541649 1001 86380 86390 1
542258 99542258 1001 86380 86390 1
542791 99542791 1001 86380 86390 1
542746 99542746 1001 86380 86390 1
542839 99542839 1001 86380 86390 1
542581 99542581 1001 86380 86390 1
542620 99542620 1001 86380 86390 1
542698 99542698 1001 86380 86390 1
543084 99543084 1001 86380 86390 1
543516 99543516 1001 86380 86390 1
543396 99543396 1001 86380 86390 1
543170 99543170 1001 86380 86390 1
543292 99543292 1001 86380 86390 1
544457 99544457 1001 86380 86390 1
544548 99544548 1001 86380 86390 1
544476 99544476 1001 86380 86390 1
544506 99544506 1001 86380 86390 1
544298 99544298 1001 86380 86390 1
544365 99544365 1001 86380 86390 1
544107 99544107 1001 86380 86390 1
544047 99544047 1001 86380 86390 1
544666 99544666 1001 86380 86390 1
435114 758 1001 59520 61377 1
428864 695 1001 35340 35817 1
409330 1142 1001 41460 41997 1
525172 1112 1002 49154 58564 1
530790 956 1001 27873 28172 1
400029 99400029 1001 86380 86390 1
400154 99400154 1001 86380 86390 1
400339 99400339 1001 86380 86390 1
400832 99400832 1001 86380 86390 1
401126 99401126 1001 86380 86390 1
401074 99401074 1001 86380 86390 1
401571 99401571 1001 86380 86390 1
402006 99402006 1001 86380 86390 1
402235 99402235 1001 86380 86390 1
402247 99402247 1001 86380 86390 1
402382 99402382 1001 86380 86390 1
402499 99402499 1001 86380 86390 1
402700 99402700 1001 86380 86390 1
403259 99403259 1001 86380 86390 1
403509 99403509 1001 86380 86390 1
404702 99404702 1001 86380 86390 1
404879 99404879 1001 86380 86390 1
404881 99404881 1001 86380 86390 1
405085 99405085 1001 86380 86390 1
405285 99405285 1001 86380 86390 1
405773 99405773 1001 86380 86390 1
406229 99406229 1001 86380 86390 1
406395 99406395 1001 86380 86390 1
406715 99406715 1001 86380 86390 1
407391 99407391 1001 86380 86390 1
407616 99407616 1001 86380 86390 1
408312 99408312 1001 86380 86390 1
408434 99408434 1001 86380 86390 1
408865 99408865 1001 86380 86390 1
408945 99408945 1001 86380 86390 1
409042 99409042 1001 86380 86390 1
409181 99409181 1001 86380 86390 1
409318 99409318 1001 86380 86390 1
409320 99409320 1001 86380 86390 1
409545 99409545 1001 86380 86390 1
409640 99409640 1001 86380 86390 1
409926 99409926 1001 86380 86390 1
410310 99410310 1001 86380 86390 1
410590 99410590 1001 86380 86390 1
410905 99410905 1001 86380 86390 1
411046 99411046 1001 86380 86390 1
411307 99411307 1001 86380 86390 1
411750 99411750 1001 86380 86390 1
411714 99411714 1001 86380 86390 1
411944 99411944 1001 86380 86390 1
412560 99412560 1001 86380 86390 1
412573 99412573 1001 86380 86390 1
415126 99415126 1001 86380 86390 1
414616 99414616 1001 86380 86390 1
414757 99414757 1001 86380 86390 1
414801 99414801 1001 86380 86390 1
414829 99414829 1001 86380 86390 1
415469 99415469 1001 86380 86390 1
416346 99416346 1001 86380 86390 1
416033 99416033 1001 86380 86390 1
415884 99415884 1001 86380 86390 1
415973 99415973 1001 86380 86390 1
415983 99415983 1001 86380 86390 1
417360 99417360 1001 86380 86390 1
417248 99417248 1001 86380 86390 1
418126 99418126 1001 86380 86390 1
417666 99417666 1001 86380 86390 1
417685 99417685 1001 86380 86390 1
417945 99417945 1001 86380 86390 1
418966 99418966 1001 86380 86390 1
418834 99418834 1001 86380 86390 1
420351 99420351 1001 86380 86390 1
419748 99419748 1001 86380 86390 1
419741 99419741 1001 86380 86390 1
419389 99419389 1001 86380 86390 1
419393 99419393 1001 86380 86390 1
419287 99419287 1001 86380 86390 1
420674 99420674 1001 86380 86390 1
421798 99421798 1001 86380 86390 1
421969 99421969 1001 86380 86390 1
421993 99421993 1001 86380 86390 1
421565 99421565 1001 86380 86390 1
421363 99421363 1001 86380 86390 1
421095 99421095 1001 86380 86390 1
422344 99422344 1001 86380 86390 1
422298 99422298 1001 86380 86390 1
422663 99422663 1001 86380 86390 1
423930 99423930 1001 86380 86390 1
425264 99425264 1001 86380 86390 1
424800 99424800 1001 86380 86390 1
424818 99424818 1001 86380 86390 1
424437 99424437 1001 86380 86390 1
425748 99425748 1001 86380 86390 1
425731 99425731 1001 86380 86390 1
426395 99426395 1001 86380 86390 1
426358 99426358 1001 86380 86390 1
426441 99426441 1001 86380 86390 1
428672 99428672 1001 86380 86390 1
428417 99428417 1001 86380 86390 1
428583 99428583 1001 86380 86390 1
428159 99428159 1001 86380 86390 1
427626 99427626 1001 86380 86390 1
427544 99427544 1001 86380 86390 1
428782 99428782 1001 86380 86390 1
429084 99429084 1001 86380 86390 1
430163 99430163 1001 86380 86390 1
430172 99430172 1001 86380 86390 1
429633 99429633 1001 86380 86390 1
429644 99429644 1001 86380 86390 1
429202 99429202 1001 86380 86390 1
429179 99429179 1001 86380 86390 1
430404 99430404 1001 86380 86390 1
430561 99430561 1001 86380 86390 1
430414 99430414 1001 86380 86390 1
431673 99431673 1001 86380 86390 1
432059 99432059 1001 86380 86390 1
431686 99431686 1001 86380 86390 1
431735 99431735 1001 86380 86390 1
431688 99431688 1001 86380 86390 1
431502 99431502 1001 86380 86390 1
431593 99431593 1001 86380 86390 1
430828 99430828 1001 86380 86390 1
430829 99430829 1001 86380 86390 1
432279 99432279 1001 86380 86390 1
432113 99432113 1001 86380 86390 1
432197 99432197 1001 86380 86390 1
433069 99433069 1001 86380 86390 1
432584 99432584 1001 86380 86390 1
432549 99432549 1001 86380 86390 1
433810 99433810 1001 86380 86390 1
433815 99433815 1001 86380 86390 1
434897 99434897 1001 86380 86390 1
434437 99434437 1001 86380 86390 1
436010 99436010 1001 86380 86390 1
436215 99436215 1001 86380 86390 1
300007 99300007 1001 86380 86390 1
437170 99437170 1001 86380 86390 1
437198 99437198 1001 86380 86390 1
300712 99300712 1001 86380 86390 1
300501 99300501 1001 86380 86390 1
300388 99300388 1001 86380 86390 1
300505 99300505 1001 86380 86390 1
300352 99300352 1001 86380 86390 1
300249 99300249 1001 86380 86390 1
300832 99300832 1001 86380 86390 1
300925 99300925 1001 86380 86390 1
300823 99300823 1001 86380 86390 1
300918 99300918 1001 86380 86390 1
300932 99300932 1001 86380 86390 1
301514 99301514 1001 86380 86390 1
301549 99301549 1001 86380 86390 1
301592 99301592 1001 86380 86390 1
301649 99301649 1001 86380 86390 1
301611 99301611 1001 86380 86390 1
302205 99302205 1001 86380 86390 1
302337 99302337 1001 86380 86390 1
302035 99302035 1001 86380 86390 1
301979 99301979 1001 86380 86390 1
301765 99301765 1001 86380 86390 1
301962 99301962 1001 86380 86390 1
302496 99302496 1001 86380 86390 1
302511 99302511 1001 86380 86390 1
303006 99303006 1001 86380 86390 1
303085 99303085 1001 86380 86390 1
302781 99302781 1001 86380 86390 1
302600 99302600 1001 86380 86390 1
302646 99302646 1001 86380 86390 1
302608 99302608 1001 86380 86390 1
303391 99303391 1001 86380 86390 1
303698 99303698 1001 86380 86390 1
303650 99303650 1001 86380 86390 1
303773 99303773 1001 86380 86390 1
303557 99303557 1001 86380 86390 1
304045 99304045 1001 86380 86390 1
304671 99304671 1001 86380 86390 1
304684 99304684 1001 86380 86390 1
304511 99304511 1001 86380 86390 1
304282 99304282 1001 86380 86390 1
304934 99304934 1001 86380 86390 1
305626 99305626 1001 86380 86390 1
305073 99305073 1001 86380 86390 1
500044 99500044 1001 86380 86390 1
500672 99500672 1001 86380 86390 1
500789 99500789 1001 86380 86390 1
500681 99500681 1001 86380 86390 1
500643 99500643 1001 86380 86390 1
500550 99500550 1001 86380 86390 1
500474 99500474 1001 86380 86390 1
500385 99500385 1001 86380 86390 1
501283 99501283 1001 86380 86390 1
501247 99501247 1001 86380 86390 1
501364 99501364 1001 86380 86390 1
501057 99501057 1001 86380 86390 1
501163 99501163 1001 86380 86390 1
501152 99501152 1001 86380 86390 1
501204 99501204 1001 86380 86390 1
501676 99501676 1001 86380 86390 1
502340 99502340 1001 86380 86390 1
502303 99502303 1001 86380 86390 1
502279 99502279 1001 86380 86390 1
502307 99502307 1001 86380 86390 1
502400 99502400 1001 86380 86390 1
502323 99502323 1001 86380 86390 1
502388 99502388 1001 86380 86390 1
502160 99502160 1001 86380 86390 1
502083 99502083 1001 86380 86390 1
502592 99502592 1001 86380 86390 1
502559 99502559 1001 86380 86390 1
502525 99502525 1001 86380 86390 1
503145 99503145 1001 86380 86390 1
503211 99503211 1001 86380 86390 1
503007 99503007 1001 86380 86390 1
502699 99502699 1001 86380 86390 1
503354 99503354 1001 86380 86390 1
503419 99503419 1001 86380 86390 1
503472 99503472 1001 86380 86390 1
503994 99503994 1001 86380 86390 1
504040 99504040 1001 86380 86390 1
503758 99503758 1001 86380 86390 1
503906 99503906 1001 86380 86390 1
503855 99503855 1001 86380 86390 1
503727 99503727 1001 86380 86390 1
503551 99503551 1001 86380 86390 1
503647 99503647 1001 86380 86390 1
503664 99503664 1001 86380 86390 1
504166 99504166 1001 86380 86390 1
504323 99504323 1001 86380 86390 1
504222 99504222 1001 86380 86390 1
504215 99504215 1001 86380 86390 1
504254 99504254 1001 86380 86390 1
504866 99504866 1001 86380 86390 1
504610 99504610 1001 86380 86390 1
504682 99504682 1001 86380 86390 1
504502 99504502 1001 86380 86390 1
505070 99505070 1001 86380 86390 1
505034 99505034 1001 86380 86390 1
505022 99505022 1001 86380 86390 1
505105 99505105 1001 86380 86390 1
505016 99505016 1001 86380 86390 1
505603 99505603 1001 86380 86390 1
505608 99505608 1001 86380 86390 1
505751 99505751 1001 86380 86390 1
505489 99505489 1001 86380 86390 1
505386 99505386 1001 86380 86390 1
505490 99505490 1001 86380 86390 1
505154 99505154 1001 86380 86390 1
505939 99505939 1001 86380 86390 1
506532 99506532 1001 86380 86390 1
506395 99506395 1001 86380 86390 1
506281 99506281 1001 86380 86390 1
506307 99506307 1001 86380 86390 1
506170 99506170 1001 86380 86390 1
506062 99506062 1001 86380 86390 1
506653 99506653 1001 86380 86390 1
506666 99506666 1001 86380 86390 1
506732 99506732 1001 86380 86390 1
506696 99506696 1001 86380 86390 1
507197 99507197 1001 86380 86390 1
506883 99506883 1001 86380 86390 1
506896 99506896 1001 86380 86390 1
507588 99507588 1001 86380 86390 1
507524 99507524 1001 86380 86390 1
507610 99507610 1001 86380 86390 1
507599 99507599 1001 86380 86390 1
508212 99508212 1001 86380 86390 1
508229 99508229 1001 86380 86390 1
508092 99508092 1001 86380 86390 1
507865 99507865 1001 86380 86390 1
507753 99507753 1001 86380 86390 1
507806 99507806 1001 86380 86390 1
508300 99508300 1001 86380 86390 1
508447 99508447 1001 86380 86390 1
509028 99509028 1001 86380 86390 1
508931 99508931 1001 86380 86390 1
508836 99508836 1001 86380 86390 1
508803 99508803 1001 86380 86390 1
508649 99508649 1001 86380 86390 1
508563 99508563 1001 86380 86390 1
509120 99509120 1001 86380 86390 1
509725 99509725 1001 86380 86390 1
509855 99509855 1001 86380 86390 1
509847 99509847 1001 86380 86390 1
509670 99509670 1001 86380 86390 1
509651 99509651 1001 86380 86390 1
509525 99509525 1001 86380 86390 1
509346 99509346 1001 86380 86390 1
509385 99509385 1001 86380 86390 1
509458 99509458 1001 86380 86390 1
510471 99510471 1001 86380 86390 1
510332 99510332 1001 86380 86390 1
510268 99510268 1001 86380 86390 1
511376 99511376 1001 86380 86390 1
511497 99511497 1001 86380 86390 1
511459 99511459 1001 86380 86390 1
511259 99511259 1001 86380 86390 1
510986 99510986 1001 86380 86390 1
512223 99512223 1001 86380 86390 1
512301 99512301 1001 86380 86390 1
512340 99512340 1001 86380 86390 1
511888 99511888 1001 86380 86390 1
511953 99511953 1001 86380 86390 1
511838 99511838 1001 86380 86390 1
511775 99511775 1001 86380 86390 1
512576 99512576 1001 86380 86390 1
512413 99512413 1001 86380 86390 1
513169 99513169 1001 86380 86390 1
513077 99513077 1001 86380 86390 1
[truncated: 4,076,006 more chars]
