# Supplementary material for: Fast and near-optimal monitoring for healthcare acquired infection outbreaks
Source: PLoS Comput Biol. 2019 Sep 16;15(9):e1007284. doi: 10.1371/journal.pcbi.1007284 (PMC6762212; doi:10.1371/journal.pcbi.1007284)
Supplement: S1 Data — (ZIP) [file pcbi.1007284.s006.zip › MobilityLogs1/HAISE_Carilion_all_visits_day_25.txt]

#Person location Sublocation StartTime EndTime Type
427182 312 1001 45960 46797 1
400243 99400243 1001 86380 86390 1
400625 99400625 1001 86380 86390 1
400746 99400746 1001 86380 86390 1
400922 99400922 1001 86380 86390 1
401335 99401335 1001 86380 86390 1
401396 99401396 1001 86380 86390 1
401788 99401788 1001 86380 86390 1
401978 99401978 1001 86380 86390 1
402321 99402321 1001 86380 86390 1
402555 99402555 1001 86380 86390 1
403346 99403346 1001 86380 86390 1
403729 99403729 1001 86380 86390 1
404034 99404034 1001 86380 86390 1
404155 99404155 1001 86380 86390 1
404287 99404287 1001 86380 86390 1
404316 99404316 1001 86380 86390 1
404455 99404455 1001 86380 86390 1
404436 99404436 1001 86380 86390 1
404682 99404682 1001 86380 86390 1
405034 99405034 1001 86380 86390 1
405015 99405015 1001 86380 86390 1
405308 99405308 1001 86380 86390 1
405476 99405476 1001 86380 86390 1
405633 99405633 1001 86380 86390 1
405609 99405609 1001 86380 86390 1
405688 99405688 1001 86380 86390 1
406233 99406233 1001 86380 86390 1
406381 99406381 1001 86380 86390 1
406449 99406449 1001 86380 86390 1
407709 99407709 1001 86380 86390 1
408061 99408061 1001 86380 86390 1
408131 99408131 1001 86380 86390 1
408601 99408601 1001 86380 86390 1
408744 99408744 1001 86380 86390 1
408800 99408800 1001 86380 86390 1
408964 99408964 1001 86380 86390 1
409188 99409188 1001 86380 86390 1
409305 99409305 1001 86380 86390 1
409592 99409592 1001 86380 86390 1
409577 99409577 1001 86380 86390 1
409734 99409734 1001 86380 86390 1
410044 99410044 1001 86380 86390 1
410106 99410106 1001 86380 86390 1
410364 99410364 1001 86380 86390 1
410417 99410417 1001 86380 86390 1
410825 99410825 1001 86380 86390 1
412042 99412042 1001 86380 86390 1
413695 99413695 1001 86380 86390 1
413450 99413450 1001 86380 86390 1
413627 99413627 1001 86380 86390 1
413353 99413353 1001 86380 86390 1
413508 99413508 1001 86380 86390 1
413079 99413079 1001 86380 86390 1
412877 99412877 1001 86380 86390 1
412836 99412836 1001 86380 86390 1
413730 99413730 1001 86380 86390 1
415142 99415142 1001 86380 86390 1
415172 99415172 1001 86380 86390 1
415017 99415017 1001 86380 86390 1
414766 99414766 1001 86380 86390 1
414822 99414822 1001 86380 86390 1
414526 99414526 1001 86380 86390 1
414125 99414125 1001 86380 86390 1
414494 99414494 1001 86380 86390 1
415703 99415703 1001 86380 86390 1
415358 99415358 1001 86380 86390 1
415472 99415472 1001 86380 86390 1
416507 99416507 1001 86380 86390 1
416122 99416122 1001 86380 86390 1
415995 99415995 1001 86380 86390 1
415997 99415997 1001 86380 86390 1
416026 99416026 1001 86380 86390 1
416130 99416130 1001 86380 86390 1
417233 99417233 1001 86380 86390 1
417041 99417041 1001 86380 86390 1
418597 99418597 1001 86380 86390 1
418760 99418760 1001 86380 86390 1
418683 99418683 1001 86380 86390 1
418798 99418798 1001 86380 86390 1
418307 99418307 1001 86380 86390 1
418167 99418167 1001 86380 86390 1
417850 99417850 1001 86380 86390 1
418957 99418957 1001 86380 86390 1
420333 99420333 1001 86380 86390 1
419796 99419796 1001 86380 86390 1
419470 99419470 1001 86380 86390 1
419517 99419517 1001 86380 86390 1
419545 99419545 1001 86380 86390 1
419610 99419610 1001 86380 86390 1
419414 99419414 1001 86380 86390 1
419559 99419559 1001 86380 86390 1
420790 99420790 1001 86380 86390 1
420719 99420719 1001 86380 86390 1
420554 99420554 1001 86380 86390 1
421913 99421913 1001 86380 86390 1
421828 99421828 1001 86380 86390 1
421767 99421767 1001 86380 86390 1
421595 99421595 1001 86380 86390 1
420861 99420861 1001 86380 86390 1
421043 99421043 1001 86380 86390 1
423379 99423379 1001 86380 86390 1
423217 99423217 1001 86380 86390 1
423251 99423251 1001 86380 86390 1
423213 99423213 1001 86380 86390 1
422546 99422546 1001 86380 86390 1
423944 99423944 1001 86380 86390 1
424135 99424135 1001 86380 86390 1
425233 99425233 1001 86380 86390 1
425287 99425287 1001 86380 86390 1
425139 99425139 1001 86380 86390 1
424612 99424612 1001 86380 86390 1
424946 99424946 1001 86380 86390 1
424528 99424528 1001 86380 86390 1
426399 99426399 1001 86380 86390 1
425940 99425940 1001 86380 86390 1
425960 99425960 1001 86380 86390 1
425948 99425948 1001 86380 86390 1
425902 99425902 1001 86380 86390 1
425998 99425998 1001 86380 86390 1
427419 99427419 1001 86380 86390 1
427184 99427184 1001 86380 86390 1
427364 99427364 1001 86380 86390 1
428130 99428130 1001 86380 86390 1
427979 99427979 1001 86380 86390 1
428074 99428074 1001 86380 86390 1
427875 99427875 1001 86380 86390 1
427863 99427863 1001 86380 86390 1
427765 99427765 1001 86380 86390 1
428828 99428828 1001 86380 86390 1
428949 99428949 1001 86380 86390 1
430051 99430051 1001 86380 86390 1
430204 99430204 1001 86380 86390 1
430092 99430092 1001 86380 86390 1
429181 99429181 1001 86380 86390 1
431970 99431970 1001 86380 86390 1
431688 99431688 1001 86380 86390 1
431139 99431139 1001 86380 86390 1
431168 99431168 1001 86380 86390 1
432061 99432061 1001 86380 86390 1
433642 99433642 1001 86380 86390 1
433138 99433138 1001 86380 86390 1
433251 99433251 1001 86380 86390 1
433176 99433176 1001 86380 86390 1
433235 99433235 1001 86380 86390 1
432527 99432527 1001 86380 86390 1
433818 99433818 1001 86380 86390 1
434060 99434060 1001 86380 86390 1
435365 99435365 1001 86380 86390 1
435395 99435395 1001 86380 86390 1
434708 99434708 1001 86380 86390 1
434793 99434793 1001 86380 86390 1
434451 99434451 1001 86380 86390 1
434332 99434332 1001 86380 86390 1
435734 99435734 1001 86380 86390 1
435582 99435582 1001 86380 86390 1
435536 99435536 1001 86380 86390 1
435816 99435816 1001 86380 86390 1
436346 99436346 1001 86380 86390 1
436292 99436292 1001 86380 86390 1
437327 99437327 1001 86380 86390 1
300608 99300608 1001 86380 86390 1
300463 99300463 1001 86380 86390 1
300502 99300502 1001 86380 86390 1
300509 99300509 1001 86380 86390 1
300146 99300146 1001 86380 86390 1
300240 99300240 1001 86380 86390 1
301442 99301442 1001 86380 86390 1
301539 99301539 1001 86380 86390 1
301102 99301102 1001 86380 86390 1
301039 99301039 1001 86380 86390 1
301065 99301065 1001 86380 86390 1
301596 99301596 1001 86380 86390 1
302347 99302347 1001 86380 86390 1
302273 99302273 1001 86380 86390 1
302166 99302166 1001 86380 86390 1
301828 99301828 1001 86380 86390 1
302676 99302676 1001 86380 86390 1
302710 99302710 1001 86380 86390 1
303397 99303397 1001 86380 86390 1
303916 99303916 1001 86380 86390 1
303426 99303426 1001 86380 86390 1
304059 99304059 1001 86380 86390 1
304157 99304157 1001 86380 86390 1
304171 99304171 1001 86380 86390 1
304766 99304766 1001 86380 86390 1
305042 99305042 1001 86380 86390 1
305659 99305659 1001 86380 86390 1
305501 99305501 1001 86380 86390 1
305396 99305396 1001 86380 86390 1
305426 99305426 1001 86380 86390 1
305362 99305362 1001 86380 86390 1
305375 99305375 1001 86380 86390 1
305271 99305271 1001 86380 86390 1
305170 99305170 1001 86380 86390 1
305202 99305202 1001 86380 86390 1
500180 99500180 1001 86380 86390 1
500071 99500071 1001 86380 86390 1
500776 99500776 1001 86380 86390 1
500796 99500796 1001 86380 86390 1
500520 99500520 1001 86380 86390 1
500432 99500432 1001 86380 86390 1
500247 99500247 1001 86380 86390 1
500875 99500875 1001 86380 86390 1
501616 99501616 1001 86380 86390 1
501278 99501278 1001 86380 86390 1
501277 99501277 1001 86380 86390 1
501053 99501053 1001 86380 86390 1
501720 99501720 1001 86380 86390 1
501659 99501659 1001 86380 86390 1
501828 99501828 1001 86380 86390 1
502287 99502287 1001 86380 86390 1
502290 99502290 1001 86380 86390 1
502054 99502054 1001 86380 86390 1
502086 99502086 1001 86380 86390 1
501871 99501871 1001 86380 86390 1
502030 99502030 1001 86380 86390 1
503243 99503243 1001 86380 86390 1
503263 99503263 1001 86380 86390 1
503208 99503208 1001 86380 86390 1
503237 99503237 1001 86380 86390 1
503135 99503135 1001 86380 86390 1
502987 99502987 1001 86380 86390 1
502868 99502868 1001 86380 86390 1
503457 99503457 1001 86380 86390 1
503772 99503772 1001 86380 86390 1
503791 99503791 1001 86380 86390 1
504233 99504233 1001 86380 86390 1
504792 99504792 1001 86380 86390 1
504866 99504866 1001 86380 86390 1
504452 99504452 1001 86380 86390 1
505086 99505086 1001 86380 86390 1
504985 99504985 1001 86380 86390 1
505577 99505577 1001 86380 86390 1
505574 99505574 1001 86380 86390 1
505551 99505551 1001 86380 86390 1
505474 99505474 1001 86380 86390 1
505539 99505539 1001 86380 86390 1
505424 99505424 1001 86380 86390 1
505382 99505382 1001 86380 86390 1
505294 99505294 1001 86380 86390 1
505896 99505896 1001 86380 86390 1
505911 99505911 1001 86380 86390 1
505875 99505875 1001 86380 86390 1
505869 99505869 1001 86380 86390 1
506484 99506484 1001 86380 86390 1
506209 99506209 1001 86380 86390 1
506029 99506029 1001 86380 86390 1
505981 99505981 1001 86380 86390 1
506605 99506605 1001 86380 86390 1
507282 99507282 1001 86380 86390 1
507375 99507375 1001 86380 86390 1
507015 99507015 1001 86380 86390 1
507186 99507186 1001 86380 86390 1
506896 99506896 1001 86380 86390 1
507450 99507450 1001 86380 86390 1
507455 99507455 1001 86380 86390 1
507470 99507470 1001 86380 86390 1
507496 99507496 1001 86380 86390 1
508091 99508091 1001 86380 86390 1
508030 99508030 1001 86380 86390 1
507940 99507940 1001 86380 86390 1
507985 99507985 1001 86380 86390 1
507937 99507937 1001 86380 86390 1
507835 99507835 1001 86380 86390 1
507652 99507652 1001 86380 86390 1
508402 99508402 1001 86380 86390 1
508332 99508332 1001 86380 86390 1
509072 99509072 1001 86380 86390 1
508960 99508960 1001 86380 86390 1
508945 99508945 1001 86380 86390 1
508795 99508795 1001 86380 86390 1
508747 99508747 1001 86380 86390 1
508455 99508455 1001 86380 86390 1
508625 99508625 1001 86380 86390 1
508589 99508589 1001 86380 86390 1
509229 99509229 1001 86380 86390 1
509128 99509128 1001 86380 86390 1
509721 99509721 1001 86380 86390 1
509397 99509397 1001 86380 86390 1
510696 99510696 1001 86380 86390 1
510470 99510470 1001 86380 86390 1
510483 99510483 1001 86380 86390 1
510432 99510432 1001 86380 86390 1
510487 99510487 1001 86380 86390 1
510424 99510424 1001 86380 86390 1
510378 99510378 1001 86380 86390 1
510171 99510171 1001 86380 86390 1
510858 99510858 1001 86380 86390 1
510787 99510787 1001 86380 86390 1
511375 99511375 1001 86380 86390 1
511548 99511548 1001 86380 86390 1
511267 99511267 1001 86380 86390 1
511151 99511151 1001 86380 86390 1
510981 99510981 1001 86380 86390 1
510994 99510994 1001 86380 86390 1
512239 99512239 1001 86380 86390 1
512240 99512240 1001 86380 86390 1
512161 99512161 1001 86380 86390 1
512156 99512156 1001 86380 86390 1
511879 99511879 1001 86380 86390 1
512432 99512432 1001 86380 86390 1
512526 99512526 1001 86380 86390 1
512437 99512437 1001 86380 86390 1
513031 99513031 1001 86380 86390 1
512857 99512857 1001 86380 86390 1
512939 99512939 1001 86380 86390 1
513383 99513383 1001 86380 86390 1
513307 99513307 1001 86380 86390 1
513968 99513968 1001 86380 86390 1
513925 99513925 1001 86380 86390 1
513629 99513629 1001 86380 86390 1
513592 99513592 1001 86380 86390 1
513612 99513612 1001 86380 86390 1
514083 99514083 1001 86380 86390 1
514150 99514150 1001 86380 86390 1
514101 99514101 1001 86380 86390 1
514772 99514772 1001 86380 86390 1
514682 99514682 1001 86380 86390 1
514739 99514739 1001 86380 86390 1
514563 99514563 1001 86380 86390 1
514620 99514620 1001 86380 86390 1
514937 99514937 1001 86380 86390 1
515281 99515281 1001 86380 86390 1
515218 99515218 1001 86380 86390 1
515815 99515815 1001 86380 86390 1
515883 99515883 1001 86380 86390 1
516435 99516435 1001 86380 86390 1
516402 99516402 1001 86380 86390 1
516200 99516200 1001 86380 86390 1
516172 99516172 1001 86380 86390 1
515939 99515939 1001 86380 86390 1
517182 99517182 1001 86380 86390 1
517153 99517153 1001 86380 86390 1
516824 99516824 1001 86380 86390 1
516881 99516881 1001 86380 86390 1
517463 99517463 1001 86380 86390 1
517743 99517743 1001 86380 86390 1
518176 99518176 1001 86380 86390 1
518941 99518941 1001 86380 86390 1
518963 99518963 1001 86380 86390 1
518605 99518605 1001 86380 86390 1
518714 99518714 1001 86380 86390 1
518598 99518598 1001 86380 86390 1
518678 99518678 1001 86380 86390 1
518525 99518525 1001 86380 86390 1
519166 99519166 1001 86380 86390 1
519113 99519113 1001 86380 86390 1
519654 99519654 1001 86380 86390 1
519533 99519533 1001 86380 86390 1
519816 99519816 1001 86380 86390 1
519818 99519818 1001 86380 86390 1
520132 99520132 1001 86380 86390 1
521341 99521341 1001 86380 86390 1
521397 99521397 1001 86380 86390 1
521080 99521080 1001 86380 86390 1
521123 99521123 1001 86380 86390 1
522095 99522095 1001 86380 86390 1
521897 99521897 1001 86380 86390 1
521728 99521728 1001 86380 86390 1
522487 99522487 1001 86380 86390 1
522809 99522809 1001 86380 86390 1
522738 99522738 1001 86380 86390 1
522627 99522627 1001 86380 86390 1
523141 99523141 1001 86380 86390 1
523193 99523193 1001 86380 86390 1
523778 99523778 1001 86380 86390 1
523766 99523766 1001 86380 86390 1
523667 99523667 1001 86380 86390 1
523531 99523531 1001 86380 86390 1
524607 99524607 1001 86380 86390 1
524504 99524504 1001 86380 86390 1
524322 99524322 1001 86380 86390 1
524927 99524927 1001 86380 86390 1
524878 99524878 1001 86380 86390 1
525330 99525330 1001 86380 86390 1
525090 99525090 1001 86380 86390 1
525608 99525608 1001 86380 86390 1
525739 99525739 1001 86380 86390 1
525758 99525758 1001 86380 86390 1
526348 99526348 1001 86380 86390 1
526157 99526157 1001 86380 86390 1
526145 99526145 1001 86380 86390 1
525970 99525970 1001 86380 86390 1
525945 99525945 1001 86380 86390 1
527184 99527184 1001 86380 86390 1
526710 99526710 1001 86380 86390 1
526787 99526787 1001 86380 86390 1
527398 99527398 1001 86380 86390 1
528065 99528065 1001 86380 86390 1
528035 99528035 1001 86380 86390 1
527740 99527740 1001 86380 86390 1
527857 99527857 1001 86380 86390 1
527810 99527810 1001 86380 86390 1
527850 99527850 1001 86380 86390 1
528206 99528206 1001 86380 86390 1
528132 99528132 1001 86380 86390 1
528225 99528225 1001 86380 86390 1
528761 99528761 1001 86380 86390 1
528883 99528883 1001 86380 86390 1
528692 99528692 1001 86380 86390 1
528361 99528361 1001 86380 86390 1
528442 99528442 1001 86380 86390 1
528406 99528406 1001 86380 86390 1
529053 99529053 1001 86380 86390 1
529630 99529630 1001 86380 86390 1
529371 99529371 1001 86380 86390 1
529428 99529428 1001 86380 86390 1
529404 99529404 1001 86380 86390 1
529247 99529247 1001 86380 86390 1
529300 99529300 1001 86380 86390 1
529845 99529845 1001 86380 86390 1
529732 99529732 1001 86380 86390 1
530382 99530382 1001 86380 86390 1
530274 99530274 1001 86380 86390 1
530185 99530185 1001 86380 86390 1
530159 99530159 1001 86380 86390 1
530303 99530303 1001 86380 86390 1
530227 99530227 1001 86380 86390 1
530093 99530093 1001 86380 86390 1
530069 99530069 1001 86380 86390 1
529993 99529993 1001 86380 86390 1
530577 99530577 1001 86380 86390 1
530723 99530723 1001 86380 86390 1
530561 99530561 1001 86380 86390 1
531184 99531184 1001 86380 86390 1
531326 99531326 1001 86380 86390 1
531288 99531288 1001 86380 86390 1
530946 99530946 1001 86380 86390 1
530846 99530846 1001 86380 86390 1
531506 99531506 1001 86380 86390 1
531573 99531573 1001 86380 86390 1
531525 99531525 1001 86380 86390 1
531427 99531427 1001 86380 86390 1
532148 99532148 1001 86380 86390 1
532084 99532084 1001 86380 86390 1
532024 99532024 1001 86380 86390 1
531833 99531833 1001 86380 86390 1
531852 99531852 1001 86380 86390 1
531878 99531878 1001 86380 86390 1
531614 99531614 1001 86380 86390 1
532913 99532913 1001 86380 86390 1
532684 99532684 1001 86380 86390 1
533044 99533044 1001 86380 86390 1
533712 99533712 1001 86380 86390 1
533498 99533498 1001 86380 86390 1
533550 99533550 1001 86380 86390 1
533651 99533651 1001 86380 86390 1
533328 99533328 1001 86380 86390 1
533371 99533371 1001 86380 86390 1
534568 99534568 1001 86380 86390 1
534530 99534530 1001 86380 86390 1
534357 99534357 1001 86380 86390 1
534438 99534438 1001 86380 86390 1
534100 99534100 1001 86380 86390 1
534888 99534888 1001 86380 86390 1
534714 99534714 1001 86380 86390 1
535438 99535438 1001 86380 86390 1
535505 99535505 1001 86380 86390 1
535025 99535025 1001 86380 86390 1
534965 99534965 1001 86380 86390 1
535652 99535652 1001 86380 86390 1
535531 99535531 1001 86380 86390 1
536271 99536271 1001 86380 86390 1
535943 99535943 1001 86380 86390 1
536102 99536102 1001 86380 86390 1
536091 99536091 1001 86380 86390 1
535796 99535796 1001 86380 86390 1
536522 99536522 1001 86380 86390 1
536383 99536383 1001 86380 86390 1
536937 99536937 1001 86380 86390 1
536888 99536888 1001 86380 86390 1
536953 99536953 1001 86380 86390 1
536710 99536710 1001 86380 86390 1
536714 99536714 1001 86380 86390 1
536577 99536577 1001 86380 86390 1
537307 99537307 1001 86380 86390 1
537885 99537885 1001 86380 86390 1
538153 99538153 1001 86380 86390 1
538155 99538155 1001 86380 86390 1
538804 99538804 1001 86380 86390 1
538806 99538806 1001 86380 86390 1
538443 99538443 1001 86380 86390 1
539007 99539007 1001 86380 86390 1
538956 99538956 1001 86380 86390 1
538881 99538881 1001 86380 86390 1
538913 99538913 1001 86380 86390 1
539624 99539624 1001 86380 86390 1
539336 99539336 1001 86380 86390 1
539118 99539118 1001 86380 86390 1
539107 99539107 1001 86380 86390 1
539653 99539653 1001 86380 86390 1
539812 99539812 1001 86380 86390 1
539696 99539696 1001 86380 86390 1
539699 99539699 1001 86380 86390 1
540185 99540185 1001 86380 86390 1
540099 99540099 1001 86380 86390 1
540232 99540232 1001 86380 86390 1
539877 99539877 1001 86380 86390 1
539932 99539932 1001 86380 86390 1
540557 99540557 1001 86380 86390 1
540635 99540635 1001 86380 86390 1
540526 99540526 1001 86380 86390 1
541230 99541230 1001 86380 86390 1
541248 99541248 1001 86380 86390 1
541276 99541276 1001 86380 86390 1
541109 99541109 1001 86380 86390 1
541077 99541077 1001 86380 86390 1
541055 99541055 1001 86380 86390 1
540886 99540886 1001 86380 86390 1
541006 99541006 1001 86380 86390 1
540981 99540981 1001 86380 86390 1
540996 99540996 1001 86380 86390 1
542024 99542024 1001 86380 86390 1
541797 99541797 1001 86380 86390 1
541542 99541542 1001 86380 86390 1
542813 99542813 1001 86380 86390 1
542364 99542364 1001 86380 86390 1
543029 99543029 1001 86380 86390 1
543696 99543696 1001 86380 86390 1
543705 99543705 1001 86380 86390 1
543590 99543590 1001 86380 86390 1
543169 99543169 1001 86380 86390 1
543301 99543301 1001 86380 86390 1
543951 99543951 1001 86380 86390 1
543940 99543940 1001 86380 86390 1
543877 99543877 1001 86380 86390 1
543843 99543843 1001 86380 86390 1
543910 99543910 1001 86380 86390 1
544540 99544540 1001 86380 86390 1
544044 99544044 1001 86380 86390 1
544058 99544058 1001 86380 86390 1
544007 99544007 1001 86380 86390 1
544010 99544010 1001 86380 86390 1
544627 99544627 1001 86380 86390 1
530949 808 1002 49526 60161 1
527985 1211 1002 68719 69833 1
536446 596 1002 59560 65497 1
400362 99400362 1001 86380 86390 1
400709 99400709 1001 86380 86390 1
400755 99400755 1001 86380 86390 1
401019 99401019 1001 86380 86390 1
401762 99401762 1001 86380 86390 1
402006 99402006 1001 86380 86390 1
402011 99402011 1001 86380 86390 1
402550 99402550 1001 86380 86390 1
402777 99402777 1001 86380 86390 1
403057 99403057 1001 86380 86390 1
403250 99403250 1001 86380 86390 1
403296 99403296 1001 86380 86390 1
403367 99403367 1001 86380 86390 1
403750 99403750 1001 86380 86390 1
403908 99403908 1001 86380 86390 1
404214 99404214 1001 86380 86390 1
404697 99404697 1001 86380 86390 1
405401 99405401 1001 86380 86390 1
405516 99405516 1001 86380 86390 1
405591 99405591 1001 86380 86390 1
405666 99405666 1001 86380 86390 1
405667 99405667 1001 86380 86390 1
405693 99405693 1001 86380 86390 1
405858 99405858 1001 86380 86390 1
406203 99406203 1001 86380 86390 1
406433 99406433 1001 86380 86390 1
407213 99407213 1001 86380 86390 1
407425 99407425 1001 86380 86390 1
407538 99407538 1001 86380 86390 1
407838 99407838 1001 86380 86390 1
408319 99408319 1001 86380 86390 1
409298 99409298 1001 86380 86390 1
409583 99409583 1001 86380 86390 1
409707 99409707 1001 86380 86390 1
409843 99409843 1001 86380 86390 1
409890 99409890 1001 86380 86390 1
410161 99410161 1001 86380 86390 1
410193 99410193 1001 86380 86390 1
410454 99410454 1001 86380 86390 1
410687 99410687 1001 86380 86390 1
410866 99410866 1001 86380 86390 1
411072 99411072 1001 86380 86390 1
411215 99411215 1001 86380 86390 1
411196 99411196 1001 86380 86390 1
411430 99411430 1001 86380 86390 1
411543 99411543 1001 86380 86390 1
411565 99411565 1001 86380 86390 1
412402 99412402 1001 86380 86390 1
413175 99413175 1001 86380 86390 1
412928 99412928 1001 86380 86390 1
412820 99412820 1001 86380 86390 1
412828 99412828 1001 86380 86390 1
413758 99413758 1001 86380 86390 1
413970 99413970 1001 86380 86390 1
414064 99414064 1001 86380 86390 1
413828 99413828 1001 86380 86390 1
415080 99415080 1001 86380 86390 1
414955 99414955 1001 86380 86390 1
414252 99414252 1001 86380 86390 1
414437 99414437 1001 86380 86390 1
415509 99415509 1001 86380 86390 1
416266 99416266 1001 86380 86390 1
416426 99416426 1001 86380 86390 1
416510 99416510 1001 86380 86390 1
415888 99415888 1001 86380 86390 1
417050 99417050 1001 86380 86390 1
417243 99417243 1001 86380 86390 1
418653 99418653 1001 86380 86390 1
418435 99418435 1001 86380 86390 1
418536 99418536 1001 86380 86390 1
418724 99418724 1001 86380 86390 1
418064 99418064 1001 86380 86390 1
417711 99417711 1001 86380 86390 1
417683 99417683 1001 86380 86390 1
417914 99417914 1001 86380 86390 1
419032 99419032 1001 86380 86390 1
419042 99419042 1001 86380 86390 1
419014 99419014 1001 86380 86390 1
420378 99420378 1001 86380 86390 1
420387 99420387 1001 86380 86390 1
420063 99420063 1001 86380 86390 1
419880 99419880 1001 86380 86390 1
419670 99419670 1001 86380 86390 1
420651 99420651 1001 86380 86390 1
420448 99420448 1001 86380 86390 1
420824 99420824 1001 86380 86390 1
422033 99422033 1001 86380 86390 1
421847 99421847 1001 86380 86390 1
421737 99421737 1001 86380 86390 1
421511 99421511 1001 86380 86390 1
420915 99420915 1001 86380 86390 1
422169 99422169 1001 86380 86390 1
422185 99422185 1001 86380 86390 1
422522 99422522 1001 86380 86390 1
422498 99422498 1001 86380 86390 1
423737 99423737 1001 86380 86390 1
422550 99422550 1001 86380 86390 1
422533 99422533 1001 86380 86390 1
422553 99422553 1001 86380 86390 1
422864 99422864 1001 86380 86390 1
423938 99423938 1001 86380 86390 1
424091 99424091 1001 86380 86390 1
423775 99423775 1001 86380 86390 1
423788 99423788 1001 86380 86390 1
425357 99425357 1001 86380 86390 1
425356 99425356 1001 86380 86390 1
424668 99424668 1001 86380 86390 1
424648 99424648 1001 86380 86390 1
424739 99424739 1001 86380 86390 1
424439 99424439 1001 86380 86390 1
425588 99425588 1001 86380 86390 1
426425 99426425 1001 86380 86390 1
427504 99427504 1001 86380 86390 1
427506 99427506 1001 86380 86390 1
428675 99428675 1001 86380 86390 1
428322 99428322 1001 86380 86390 1
427538 99427538 1001 86380 86390 1
427567 99427567 1001 86380 86390 1
430036 99430036 1001 86380 86390 1
429871 99429871 1001 86380 86390 1
429801 99429801 1001 86380 86390 1
429365 99429365 1001 86380 86390 1
429498 99429498 1001 86380 86390 1
431861 99431861 1001 86380 86390 1
432021 99432021 1001 86380 86390 1
430851 99430851 1001 86380 86390 1
432189 99432189 1001 86380 86390 1
433686 99433686 1001 86380 86390 1
433402 99433402 1001 86380 86390 1
433712 99433712 1001 86380 86390 1
433240 99433240 1001 86380 86390 1
433127 99433127 1001 86380 86390 1
432575 99432575 1001 86380 86390 1
432663 99432663 1001 86380 86390 1
434093 99434093 1001 86380 86390 1
434117 99434117 1001 86380 86390 1
435385 99435385 1001 86380 86390 1
434802 99434802 1001 86380 86390 1
434138 99434138 1001 86380 86390 1
435626 99435626 1001 86380 86390 1
435002 99435002 1001 86380 86390 1
435833 99435833 1001 86380 86390 1
437080 99437080 1001 86380 86390 1
437022 99437022 1001 86380 86390 1
437138 99437138 1001 86380 86390 1
436596 99436596 1001 86380 86390 1
437219 99437219 1001 86380 86390 1
437170 99437170 1001 86380 86390 1
300679 99300679 1001 86380 86390 1
300579 99300579 1001 86380 86390 1
300610 99300610 1001 86380 86390 1
300624 99300624 1001 86380 86390 1
300488 99300488 1001 86380 86390 1
300305 99300305 1001 86380 86390 1
300912 99300912 1001 86380 86390 1
301491 99301491 1001 86380 86390 1
301477 99301477 1001 86380 86390 1
301206 99301206 1001 86380 86390 1
301159 99301159 1001 86380 86390 1
301161 99301161 1001 86380 86390 1
301280 99301280 1001 86380 86390 1
301229 99301229 1001 86380 86390 1
301054 99301054 1001 86380 86390 1
302234 99302234 1001 86380 86390 1
302130 99302130 1001 86380 86390 1
302066 99302066 1001 86380 86390 1
301988 99301988 1001 86380 86390 1
301788 99301788 1001 86380 86390 1
302585 99302585 1001 86380 86390 1
303105 99303105 1001 86380 86390 1
303084 99303084 1001 86380 86390 1
303909 99303909 1001 86380 86390 1
303927 99303927 1001 86380 86390 1
303779 99303779 1001 86380 86390 1
303663 99303663 1001 86380 86390 1
303720 99303720 1001 86380 86390 1
303544 99303544 1001 86380 86390 1
303609 99303609 1001 86380 86390 1
304173 99304173 1001 86380 86390 1
304199 99304199 1001 86380 86390 1
304076 99304076 1001 86380 86390 1
304067 99304067 1001 86380 86390 1
304706 99304706 1001 86380 86390 1
304733 99304733 1001 86380 86390 1
304549 99304549 1001 86380 86390 1
305004 99305004 1001 86380 86390 1
305469 99305469 1001 86380 86390 1
305470 99305470 1001 86380 86390 1
305356 99305356 1001 86380 86390 1
305348 99305348 1001 86380 86390 1
500192 99500192 1001 86380 86390 1
500025 99500025 1001 86380 86390 1
500142 99500142 1001 86380 86390 1
500121 99500121 1001 86380 86390 1
500136 99500136 1001 86380 86390 1
500072 99500072 1001 86380 86390 1
500486 99500486 1001 86380 86390 1
500581 99500581 1001 86380 86390 1
500299 99500299 1001 86380 86390 1
500301 99500301 1001 86380 86390 1
500849 99500849 1001 86380 86390 1
500899 99500899 1001 86380 86390 1
501619 99501619 1001 86380 86390 1
501345 99501345 1001 86380 86390 1
501283 99501283 1001 86380 86390 1
501226 99501226 1001 86380 86390 1
501066 99501066 1001 86380 86390 1
501133 99501133 1001 86380 86390 1
501172 99501172 1001 86380 86390 1
501677 99501677 1001 86380 86390 1
501642 99501642 1001 86380 86390 1
501791 99501791 1001 86380 86390 1
502389 99502389 1001 86380 86390 1
502365 99502365 1001 86380 86390 1
502334 99502334 1001 86380 86390 1
502104 99502104 1001 86380 86390 1
502213 99502213 1001 86380 86390 1
502162 99502162 1001 86380 86390 1
502527 99502527 1001 86380 86390 1
502494 99502494 1001 86380 86390 1
502510 99502510 1001 86380 86390 1
503219 99503219 1001 86380 86390 1
503095 99503095 1001 86380 86390 1
502949 99502949 1001 86380 86390 1
502976 99502976 1001 86380 86390 1
502941 99502941 1001 86380 86390 1
502715 99502715 1001 86380 86390 1
502875 99502875 1001 86380 86390 1
502773 99502773 1001 86380 86390 1
503328 99503328 1001 86380 86390 1
504100 99504100 1001 86380 86390 1
503714 99503714 1001 86380 86390 1
503508 99503508 1001 86380 86390 1
504219 99504219 1001 86380 86390 1
504214 99504214 1001 86380 86390 1
504777 99504777 1001 86380 86390 1
504791 99504791 1001 86380 86390 1
504644 99504644 1001 86380 86390 1
504407 99504407 1001 86380 86390 1
505065 99505065 1001 86380 86390 1
505119 99505119 1001 86380 86390 1
505742 99505742 1001 86380 86390 1
505517 99505517 1001 86380 86390 1
505189 99505189 1001 86380 86390 1
505809 99505809 1001 86380 86390 1
506455 99506455 1001 86380 86390 1
506569 99506569 1001 86380 86390 1
506478 99506478 1001 86380 86390 1
506531 99506531 1001 86380 86390 1
506370 99506370 1001 86380 86390 1
506079 99506079 1001 86380 86390 1
506145 99506145 1001 86380 86390 1
506101 99506101 1001 86380 86390 1
506089 99506089 1001 86380 86390 1
506626 99506626 1001 86380 86390 1
506654 99506654 1001 86380 86390 1
506731 99506731 1001 86380 86390 1
507256 99507256 1001 86380 86390 1
507271 99507271 1001 86380 86390 1
507285 99507285 1001 86380 86390 1
507254 99507254 1001 86380 86390 1
506985 99506985 1001 86380 86390 1
506937 99506937 1001 86380 86390 1
506976 99506976 1001 86380 86390 1
507007 99507007 1001 86380 86390 1
507910 99507910 1001 86380 86390 1
508369 99508369 1001 86380 86390 1
508413 99508413 1001 86380 86390 1
508923 99508923 1001 86380 86390 1
509049 99509049 1001 86380 86390 1
508838 99508838 1001 86380 86390 1
508722 99508722 1001 86380 86390 1
508839 99508839 1001 86380 86390 1
508671 99508671 1001 86380 86390 1
508531 99508531 1001 86380 86390 1
508588 99508588 1001 86380 86390 1
508524 99508524 1001 86380 86390 1
508515 99508515 1001 86380 86390 1
509159 99509159 1001 86380 86390 1
509895 99509895 1001 86380 86390 1
509624 99509624 1001 86380 86390 1
509430 99509430 1001 86380 86390 1
510618 99510618 1001 86380 86390 1
510672 99510672 1001 86380 86390 1
510369 99510369 1001 86380 86390 1
510410 99510410 1001 86380 86390 1
510819 99510819 1001 86380 86390 1
511408 99511408 1001 86380 86390 1
511141 99511141 1001 86380 86390 1
511149 99511149 1001 86380 86390 1
510938 99510938 1001 86380 86390 1
511045 99511045 1001 86380 86390 1
511724 99511724 1001 86380 86390 1
512250 99512250 1001 86380 86390 1
512340 99512340 1001 86380 86390 1
512099 99512099 1001 86380 86390 1
511970 99511970 1001 86380 86390 1
512128 99512128 1001 86380 86390 1
511775 99511775 1001 86380 86390 1
511822 99511822 1001 86380 86390 1
513173 99513173 1001 86380 86390 1
513093 99513093 1001 86380 86390 1
513106 99513106 1001 86380 86390 1
512993 99512993 1001 86380 86390 1
512904 99512904 1001 86380 86390 1
512624 99512624 1001 86380 86390 1
512690 99512690 1001 86380 86390 1
513384 99513384 1001 86380 86390 1
513348 99513348 1001 86380 86390 1
513868 99513868 1001 86380 86390 1
513978 99513978 1001 86380 86390 1
513850 99513850 1001 86380 86390 1
513792 99513792 1001 86380 86390 1
513529 99513529 1001 86380 86390 1
514121 99514121 1001 86380 86390 1
514051 99514051 1001 86380 86390 1
514669 99514669 1001 86380 86390 1
514836 99514836 1001 86380 86390 1
514672 99514672 1001 86380 86390 1
514436 99514436 1001 86380 86390 1
515036 99515036 1001 86380 86390 1
514934 99514934 1001 86380 86390 1
514927 99514927 1001 86380 86390 1
515059 99515059 1001 86380 86390 1
515613 99515613 1001 86380 86390 1
515664 99515664 1001 86380 86390 1
515353 99515353 1001 86380 86390 1
515291 99515291 1001 86380 86390 1
515372 99515372 1001 86380 86390 1
515438 99515438 1001 86380 86390 1
515865 99515865 1001 86380 86390 1
516437 99516437 1001 86380 86390 1
516403 99516403 1001 86380 86390 1
516314 99516314 1001 86380 86390 1
516471 99516471 1001 86380 86390 1
516277 99516277 1001 86380 86390 1
516655 99516655 1001 86380 86390 1
517298 99517298 1001 86380 86390 1
517176 99517176 1001 86380 86390 1
516738 99516738 1001 86380 86390 1
517350 99517350 1001 86380 86390 1
517991 99517991 1001 86380 86390 1
518153 99518153 1001 86380 86390 1
517784 99517784 1001 86380 86390 1
517727 99517727 1001 86380 86390 1
517617 99517617 1001 86380 86390 1
518227 99518227 1001 86380 86390 1
518966 99518966 1001 86380 86390 1
518673 99518673 1001 86380 86390 1
518508 99518508 1001 86380 86390 1
519180 99519180 1001 86380 86390 1
519025 99519025 1001 86380 86390 1
519681 99519681 1001 86380 86390 1
519564 99519564 1001 86380 86390 1
519450 99519450 1001 86380 86390 1
519829 99519829 1001 86380 86390 1
519950 99519950 1001 86380 86390 1
520524 99520524 1001 86380 86390 1
520618 99520618 1001 86380 86390 1
520632 99520632 1001 86380 86390 1
520383 99520383 1001 86380 86390 1
520424 99520424 1001 86380 86390 1
520431 99520431 1001 86380 86390 1
520836 99520836 1001 86380 86390 1
521188 99521188 1001 86380 86390 1
520994 99520994 1001 86380 86390 1
521034 99521034 1001 86380 86390 1
521038 99521038 1001 86380 86390 1
521473 99521473 1001 86380 86390 1
521616 99521616 1001 86380 86390 1
522208 99522208 1001 86380 86390 1
521907 99521907 1001 86380 86390 1
522379 99522379 1001 86380 86390 1
522927 99522927 1001 86380 86390 1
522710 99522710 1001 86380 86390 1
522741 99522741 1001 86380 86390 1
522859 99522859 1001 86380 86390 1
522600 99522600 1001 86380 86390 1
523313 99523313 1001 86380 86390 1
523846 99523846 1001 86380 86390 1
523588 99523588 1001 86380 86390 1
523538 99523538 1001 86380 86390 1
523582 99523582 1001 86380 86390 1
524036 99524036 1001 86380 86390 1
524127 99524127 1001 86380 86390 1
523986 99523986 1001 86380 86390 1
523990 99523990 1001 86380 86390 1
524714 99524714 1001 86380 86390 1
524472 99524472 1001 86380 86390 1
524355 99524355 1001 86380 86390 1
524901 99524901 1001 86380 86390 1
525574 99525574 1001 86380 86390 1
525552 99525552 1001 86380 86390 1
525226 99525226 1001 86380 86390 1
525350 99525350 1001 86380 86390 1
525174 99525174 1001 86380 86390 1
525125 99525125 1001 86380 86390 1
525116 99525116 1001 86380 86390 1
525687 99525687 1001 86380 86390 1
526073 99526073 1001 86380 86390 1
526034 99526034 1001 86380 86390 1
525921 99525921 1001 86380 86390 1
525853 99525853 1001 86380 86390 1
526620 99526620 1001 86380 86390 1
527223 99527223 1001 86380 86390 1
526706 99526706 1001 86380 86390 1
527321 99527321 1001 86380 86390 1
527452 99527452 1001 86380 86390 1
527585 99527585 1001 86380 86390 1
527592 99527592 1001 86380 86390 1
528097 99528097 1001 86380 86390 1
528811 99528811 1001 86380 86390 1
528605 99528605 1001 86380 86390 1
528632 99528632 1001 86380 86390 1
529082 99529082 1001 86380 86390 1
529552 99529552 1001 86380 86390 1
529604 99529604 1001 86380 86390 1
529505 99529505 1001 86380 86390 1
529208 99529208 1001 86380 86390 1
530449 99530449 1001 86380 86390 1
530325 99530325 1001 86380 86390 1
530222 99530222 1001 86380 86390 1
530131 99530131 1001 86380 86390 1
530686 99530686 1001 86380 86390 1
531346 99531346 1001 86380 86390 1
531166 99531166 1001 86380 86390 1
532021 99532021 1001 86380 86390 1
532113 99532113 1001 86380 86390 1
531872 99531872 1001 86380 86390 1
531818 99531818 1001 86380 86390 1
531719 99531719 1001 86380 86390 1
532285 99532285 1001 86380 86390 1
532854 99532854 1001 86380 86390 1
532625 99532625 1001 86380 86390 1
532524 99532524 1001 86380 86390 1
533830 99533830 1001 86380 86390 1
533776 99533776 1001 86380 86390 1
533673 99533673 1001 86380 86390 1
533310 99533310 1001 86380 86390 1
533988 99533988 1001 86380 86390 1
533928 99533928 1001 86380 86390 1
534032 99534032 1001 86380 86390 1
534608 99534608 1001 86380 86390 1
534628 99534628 1001 86380 86390 1
534356 99534356 1001 86380 86390 1
534424 99534424 1001 86380 86390 1
534218 99534218 1001 86380 86390 1
534245 99534245 1001 86380 86390 1
534091 99534091 1001 86380 86390 1
534146 99534146 1001 86380 86390 1
534877 99534877 1001 86380 86390 1
534742 99534742 1001 86380 86390 1
535335 99535335 1001 86380 86390 1
535376 99535376 1001 86380 86390 1
535206 99535206 1001 86380 86390 1
535117 99535117 1001 86380 86390 1
534896 99534896 1001 86380 86390 1
534952 99534952 1001 86380 86390 1
535672 99535672 1001 86380 86390 1
535711 99535711 1001 86380 86390 1
536163 99536163 1001 86380 86390 1
535808 99535808 1001 86380 86390 1
535809 99535809 1001 86380 86390 1
535921 99535921 1001 86380 86390 1
536441 99536441 1001 86380 86390 1
536458 99536458 1001 86380 86390 1
536909 99536909 1001 86380 86390 1
536706 99536706 1001 86380 86390 1
536694 99536694 1001 86380 86390 1
537870 99537870 1001 86380 86390 1
537631 99537631 1001 86380 86390 1
537587 99537587 1001 86380 86390 1
537526 99537526 1001 86380 86390 1
538065 99538065 1001 86380 86390 1
538018 99538018 1001 86380 86390 1
538660 99538660 1001 86380 86390 1
538766 99538766 1001 86380 86390 1
538654 99538654 1001 86380 86390 1
538803 99538803 1001 86380 86390 1
538762 99538762 1001 86380 86390 1
538531 99538531 1001 86380 86390 1
538247 99538247 1001 86380 86390 1
538368 99538368 1001 86380 86390 1
538204 99538204 1001 86380 86390 1
538402 99538402 1001 86380 86390 1
538983 99538983 1001 86380 86390 1
539175 99539175 1001 86380 86390 1
539151 99539151 1001 86380 86390 1
539127 99539127 1001 86380 86390 1
539664 99539664 1001 86380 86390 1
539690 99539690 1001 86380 86390 1
539835 99539835 1001 86380 86390 1
539686 99539686 1001 86380 86390 1
540230 99540230 1001 86380 86390 1
540233 99540233 1001 86380 86390 1
539907 99539907 1001 86380 86390 1
540623 99540623 1001 86380 86390 1
540641 99540641 1001 86380 86390 1
540487 99540487 1001 86380 86390 1
540644 99540644 1001 86380 86390 1
541031 99541031 1001 86380 86390 1
540835 99540835 1001 86380 86390 1
541296 99541296 1001 86380 86390 1
541299 99541299 1001 86380 86390 1
542091 99542091 1001 86380 86390 1
541973 99541973 1001 86380 86390 1
542051 99542051 1001 86380 86390 1
541935 99541935 1001 86380 86390 1
541655 99541655 1001 86380 86390 1
541528 99541528 1001 86380 86390 1
541586 99541586 1001 86380 86390 1
541549 99541549 1001 86380 86390 1
542156 99542156 1001 86380 86390 1
542553 99542553 1001 86380 86390 1
542449 99542449 1001 86380 86390 1
542450 99542450 1001 86380 86390 1
542426 99542426 1001 86380 86390 1
543769 99543769 1001 86380 86390 1
543444 99543444 1001 86380 86390 1
543510 99543510 1001 86380 86390 1
543299 99543299 1001 86380 86390 1
543969 99543969 1001 86380 86390 1
543961 99543961 1001 86380 86390 1
544503 99544503 1001 86380 86390 1
544197 99544197 1001 86380 86390 1
516778 737 1002 40265 40780 1
530924 963 1002 39671 43184 1
530938 738 1002 41769 53779 1
400105 99400105 1001 86380 86390 1
400833 99400833 1001 86380 86390 1
401080 99401080 1001 86380 86390 1
401342 99401342 1001 86380 86390 1
401753 99401753 1001 86380 86390 1
401790 99401790 1001 86380 86390 1
401956 99401956 1001 86380 86390 1
402077 99402077 1001 86380 86390 1
402115 99402115 1001 86380 86390 1
402587 99402587 1001 86380 86390 1
403013 99403013 1001 86380 86390 1
403122 99403122 1001 86380 86390 1
403786 99403786 1001 86380 86390 1
403862 99403862 1001 86380 86390 1
403880 99403880 1001 86380 86390 1
404053 99404053 1001 86380 86390 1
404571 99404571 1001 86380 86390 1
404626 99404626 1001 86380 86390 1
404774 99404774 1001 86380 86390 1
404932 99404932 1001 86380 86390 1
405016 99405016 1001 86380 86390 1
405204 99405204 1001 86380 86390 1
405310 99405310 1001 86380 86390 1
405421 99405421 1001 86380 86390 1
405484 99405484 1001 86380 86390 1
405466 99405466 1001 86380 86390 1
405838 99405838 1001 86380 86390 1
405996 99405996 1001 86380 86390 1
406339 99406339 1001 86380 86390 1
406826 99406826 1001 86380 86390 1
406884 99406884 1001 86380 86390 1
406912 99406912 1001 86380 86390 1
407114 99407114 1001 86380 86390 1
407171 99407171 1001 86380 86390 1
407329 99407329 1001 86380 86390 1
407568 99407568 1001 86380 86390 1
407779 99407779 1001 86380 86390 1
408172 99408172 1001 86380 86390 1
408378 99408378 1001 86380 86390 1
408702 99408702 1001 86380 86390 1
408796 99408796 1001 86380 86390 1
409052 99409052 1001 86380 86390 1
409251 99409251 1001 86380 86390 1
409380 99409380 1001 86380 86390 1
409778 99409778 1001 86380 86390 1
409729 99409729 1001 86380 86390 1
409868 99409868 1001 86380 86390 1
409910 99409910 1001 86380 86390 1
410327 99410327 1001 86380 86390 1
410331 99410331 1001 86380 86390 1
410657 99410657 1001 86380 86390 1
410762 99410762 1001 86380 86390 1
410883 99410883 1001 86380 86390 1
411816 99411816 1001 86380 86390 1
412305 99412305 1001 86380 86390 1
413493 99413493 1001 86380 86390 1
413460 99413460 1001 86380 86390 1
413694 99413694 1001 86380 86390 1
412886 99412886 1001 86380 86390 1
412687 99412687 1001 86380 86390 1
412878 99412878 1001 86380 86390 1
413791 99413791 1001 86380 86390 1
413956 99413956 1001 86380 86390 1
413973 99413973 1001 86380 86390 1
414452 99414452 1001 86380 86390 1
414120 99414120 1001 86380 86390 1
414175 99414175 1001 86380 86390 1
415542 99415542 1001 86380 86390 1
416784 99416784 1001 86380 86390 1
416914 99416914 1001 86380 86390 1
416225 99416225 1001 86380 86390 1
416309 99416309 1001 86380 86390 1
417030 99417030 1001 86380 86390 1
417387 99417387 1001 86380 86390 1
417582 99417582 1001 86380 86390 1
417504 99417504 1001 86380 86390 1
417408 99417408 1001 86380 86390 1
418712 99418712 1001 86380 86390 1
418676 99418676 1001 86380 86390 1
418773 99418773 1001 86380 86390 1
418468 99418468 1001 86380 86390 1
417678 99417678 1001 86380 86390 1
417663 99417663 1001 86380 86390 1
417853 99417853 1001 86380 86390 1
419196 99419196 1001 86380 86390 1
419110 99419110 1001 86380 86390 1
418960 99418960 1001 86380 86390 1
420146 99420146 1001 86380 86390 1
420351 99420351 1001 86380 86390 1
419651 99419651 1001 86380 86390 1
420024 99420024 1001 86380 86390 1
419652 99419652 1001 86380 86390 1
419509 99419509 1001 86380 86390 1
419623 99419623 1001 86380 86390 1
419262 99419262 1001 86380 86390 1
420599 99420599 1001 86380 86390 1
420804 99420804 1001 86380 86390 1
421853 99421853 1001 86380 86390 1
421182 99421182 1001 86380 86390 1
422437 99422437 1001 86380 86390 1
423319 99423319 1001 86380 86390 1
423424 99423424 1001 86380 86390 1
422960 99422960 1001 86380 86390 1
423004 99423004 1001 86380 86390 1
423038 99423038 1001 86380 86390 1
423235 99423235 1001 86380 86390 1
423255 99423255 1001 86380 86390 1
423121 99423121 1001 86380 86390 1
423866 99423866 1001 86380 86390 1
424809 99424809 1001 86380 86390 1
424652 99424652 1001 86380 86390 1
424582 99424582 1001 86380 86390 1
425810 99425810 1001 86380 86390 1
426150 99426150 1001 86380 86390 1
426243 99426243 1001 86380 86390 1
426274 99426274 1001 86380 86390 1
425959 99425959 1001 86380 86390 1
426094 99426094 1001 86380 86390 1
426073 99426073 1001 86380 86390 1
427378 99427378 1001 86380 86390 1
428671 99428671 1001 86380 86390 1
428679 99428679 1001 86380 86390 1
428164 99428164 1001 86380 86390 1
427985 99427985 1001 86380 86390 1
427541 99427541 1001 86380 86390 1
430042 99430042 1001 86380 86390 1
430014 99430014 1001 86380 86390 1
429770 99429770 1001 86380 86390 1
429522 99429522 1001 86380 86390 1
429446 99429446 1001 86380 86390 1
429353 99429353 1001 86380 86390 1
430690 99430690 1001 86380 86390 1
431674 99431674 1001 86380 86390 1
431680 99431680 1001 86380 86390 1
431684 99431684 1001 86380 86390 1
431170 99431170 1001 86380 86390 1
431016 99431016 1001 86380 86390 1
431106 99431106 1001 86380 86390 1
433169 99433169 1001 86380 86390 1
433208 99433208 1001 86380 86390 1
432726 99432726 1001 86380 86390 1
432743 99432743 1001 86380 86390 1
432492 99432492 1001 86380 86390 1
435042 99435042 1001 86380 86390 1
435311 99435311 1001 86380 86390 1
434870 99434870 1001 86380 86390 1
434199 99434199 1001 86380 86390 1
434220 99434220 1001 86380 86390 1
435677 99435677 1001 86380 86390 1
436381 99436381 1001 86380 86390 1
436036 99436036 1001 86380 86390 1
435912 99435912 1001 86380 86390 1
437303 99437303 1001 86380 86390 1
437178 99437178 1001 86380 86390 1
300337 99300337 1001 86380 86390 1
300241 99300241 1001 86380 86390 1
300207 99300207 1001 86380 86390 1
300795 99300795 1001 86380 86390 1
300732 99300732 1001 86380 86390 1
301520 99301520 1001 86380 86390 1
301402 99301402 1001 86380 86390 1
301476 99301476 1001 86380 86390 1
301298 99301298 1001 86380 86390 1
301151 99301151 1001 86380 86390 1
301024 99301024 1001 86380 86390 1
300987 99300987 1001 86380 86390 1
301136 99301136 1001 86380 86390 1
302083 99302083 1001 86380 86390 1
301848 99301848 1001 86380 86390 1
302408 99302408 1001 86380 86390 1
302435 99302435 1001 86380 86390 1
302554 99302554 1001 86380 86390 1
303015 99303015 1001 86380 86390 1
303207 99303207 1001 86380 86390 1
303108 99303108 1001 86380 86390 1
302807 99302807 1001 86380 86390 1
302872 99302872 1001 86380 86390 1
302913 99302913 1001 86380 86390 1
302906 99302906 1001 86380 86390 1
302959 99302959 1001 86380 86390 1
302680 99302680 1001 86380 86390 1
302609 99302609 1001 86380 86390 1
303303 99303303 1001 86380 86390 1
303342 99303342 1001 86380 86390 1
303355 99303355 1001 86380 86390 1
303930 99303930 1001 86380 86390 1
303651 99303651 1001 86380 86390 1
303438 99303438 1001 86380 86390 1
303556 99303556 1001 86380 86390 1
304134 99304134 1001 86380 86390 1
304150 99304150 1001 86380 86390 1
304126 99304126 1001 86380 86390 1
304129 99304129 1001 86380 86390 1
304671 99304671 1001 86380 86390 1
304736 99304736 1001 86380 86390 1
304316 99304316 1001 86380 86390 1
304882 99304882 1001 86380 86390 1
305024 99305024 1001 86380 86390 1
305020 99305020 1001 86380 86390 1
305584 99305584 1001 86380 86390 1
305573 99305573 1001 86380 86390 1
305592 99305592 1001 86380 86390 1
305633 99305633 1001 86380 86390 1
305371 99305371 1001 86380 86390 1
305335 99305335 1001 86380 86390 1
305216 99305216 1001 86380 86390 1
500075 99500075 1001 86380 86390 1
500082 99500082 1001 86380 86390 1
500753 99500753 1001 86380 86390 1
500677 99500677 1001 86380 86390 1
500695 99500695 1001 86380 86390 1
500590 99500590 1001 86380 86390 1
500566 99500566 1001 86380 86390 1
500245 99500245 1001 86380 86390 1
500280 99500280 1001 86380 86390 1
500216 99500216 1001 86380 86390 1
500930 99500930 1001 86380 86390 1
501603 99501603 1001 86380 86390 1
501552 99501552 1001 86380 86390 1
501248 99501248 1001 86380 86390 1
502216 99502216 1001 86380 86390 1
501964 99501964 1001 86380 86390 1
501905 99501905 1001 86380 86390 1
502645 99502645 1001 86380 86390 1
502517 99502517 1001 86380 86390 1
502602 99502602 1001 86380 86390 1
503048 99503048 1001 86380 86390 1
502997 99502997 1001 86380 86390 1
503083 99503083 1001 86380 86390 1
502846 99502846 1001 86380 86390 1
502705 99502705 1001 86380 86390 1
503411 99503411 1001 86380 86390 1
503965 99503965 1001 86380 86390 1
504235 99504235 1001 86380 86390 1
504828 99504828 1001 86380 86390 1
504896 99504896 1001 86380 86390 1
504760 99504760 1001 86380 86390 1
504957 99504957 1001 86380 86390 1
505140 99505140 1001 86380 86390 1
505619 99505619 1001 86380 86390 1
505744 99505744 1001 86380 86390 1
505160 99505160 1001 86380 86390 1
505824 99505824 1001 86380 86390 1
505855 99505855 1001 86380 86390 1
506470 99506470 1001 86380 86390 1
506227 99506227 1001 86380 86390 1
506258 99506258 1001 86380 86390 1
506027 99506027 1001 86380 86390 1
506082 99506082 1001 86380 86390 1
507390 99507390 1001 86380 86390 1
507062 99507062 1001 86380 86390 1
507090 99507090 1001 86380 86390 1
506991 99506991 1001 86380 86390 1
507446 99507446 1001 86380 86390 1
507616 99507616 1001 86380 86390 1
507443 99507443 1001 86380 86390 1
507522 99507522 1001 86380 86390 1
508147 99508147 1001 86380 86390 1
507875 99507875 1001 86380 86390 1
507880 99507880 1001 86380 86390 1
507986 99507986 1001 86380 86390 1
507829 99507829 1001 86380 86390 1
507742 99507742 1001 86380 86390 1
507821 99507821 1001 86380 86390 1
508350 99508350 1001 86380 86390 1
508327 99508327 1001 86380 86390 1
508981 99508981 1001 86380 86390 1
508956 99508956 1001 86380 86390 1
508881 99508881 1001 86380 86390 1
508933 99508933 1001 86380 86390 1
508501 99508501 1001 86380 86390 1
508477 99508477 1001 86380 86390 1
509863 99509863 1001 86380 86390 1
509782 99509782 1001 86380 86390 1
509548 99509548 1001 86380 86390 1
509438 99509438 1001 86380 86390 1
509322 99509322 1001 86380 86390 1
509455 99509455 1001 86380 86390 1
509991 99509991 1001 86380 86390 1
510036 99510036 1001 86380 86390 1
510062 99510062 1001 86380 86390 1
510375 99510375 1001 86380 86390 1
511249 99511249 1001 86380 86390 1
511026 99511026 1001 86380 86390 1
511754 99511754 1001 86380 86390 1
512304 99512304 1001 86380 86390 1
512192 99512192 1001 86380 86390 1
512560 99512560 1001 86380 86390 1
512548 99512548 1001 86380 86390 1
512688 99512688 1001 86380 86390 1
512745 99512745 1001 86380 86390 1
512617 99512617 1001 86380 86390 1
513312 99513312 1001 86380 86390 1
513984 99513984 1001 86380 86390 1
513488 99513488 1001 86380 86390 1
514139 99514139 1001 86380 86390 1
514078 99514078 1001 86380 86390 1
514693 99514693 1001 86380 86390 1
514509 99514509 1001 86380 86390 1
514511 99514511 1001 86380 86390 1
514567 99514567 1001 86380 86390 1
514609 99514609 1001 86380 86390 1
514356 99514356 1001 86380 86390 1
514345 99514345 1001 86380 86390 1
514245 99514245 1001 86380 86390 1
514894 99514894 1001 86380 86390 1
515045 99515045 1001 86380 86390 1
515607 99515607 1001 86380 86390 1
515578 99515578 1001 86380 86390 1
515478 99515478 1001 86380 86390 1
515326 99515326 1001 86380 86390 1
515352 99515352 1001 86380 86390 1
515431 99515431 1001 86380 86390 1
515476 99515476 1001 86380 86390 1
515078 99515078 1001 86380 86390 1
515069 99515069 1001 86380 86390 1
515213 99515213 1001 86380 86390 1
515227 99515227 1001 86380 86390 1
515163 99515163 1001 86380 86390 1
515479 99515479 1001 86380 86390 1
516364 99516364 1001 86380 86390 1
516161 99516161 1001 86380 86390 1
516093 99516093 1001 86380 86390 1
516597 99516597 1001 86380 86390 1
516654 99516654 1001 86380 86390 1
517071 99517071 1001 86380 86390 1
517110 99517110 1001 86380 86390 1
516971 99516971 1001 86380 86390 1
517116 99517116 1001 86380 86390 1
516917 99516917 1001 86380 86390 1
516905 99516905 1001 86380 86390 1
517353 99517353 1001 86380 86390 1
517434 99517434 1001 86380 86390 1
518079 99518079 1001 86380 86390 1
517829 99517829 1001 86380 86390 1
517874 99517874 1001 86380 86390 1
517713 99517713 1001 86380 86390 1
518275 99518275 1001 86380 86390 1
518209 99518209 1001 86380 86390 1
518874 99518874 1001 86380 86390 1
518624 99518624 1001 86380 86390 1
518386 99518386 1001 86380 86390 1
519137 99519137 1001 86380 86390 1
519802 99519802 1001 86380 86390 1
519275 99519275 1001 86380 86390 1
519277 99519277 1001 86380 86390 1
520470 99520470 1001 86380 86390 1
520370 99520370 1001 86380 86390 1
520359 99520359 1001 86380 86390 1
520398 99520398 1001 86380 86390 1
520138 99520138 1001 86380 86390 1
520204 99520204 1001 86380 86390 1
521422 99521422 1001 86380 86390 1
521116 99521116 1001 86380 86390 1
520851 99520851 1001 86380 86390 1
521025 99521025 1001 86380 86390 1
521571 99521571 1001 86380 86390 1
521520 99521520 1001 86380 86390 1
521512 99521512 1001 86380 86390 1
522177 99522177 1001 86380 86390 1
522238 99522238 1001 86380 86390 1
521948 99521948 1001 86380 86390 1
522041 99522041 1001 86380 86390 1
521915 99521915 1001 86380 86390 1
521782 99521782 1001 86380 86390 1
521770 99521770 1001 86380 86390 1
522472 99522472 1001 86380 86390 1
522854 99522854 1001 86380 86390 1
522693 99522693 1001 86380 86390 1
522595 99522595 1001 86380 86390 1
523297 99523297 1001 86380 86390 1
523166 99523166 1001 86380 86390 1
523904 99523904 1001 86380 86390 1
523936 99523936 1001 86380 86390 1
523546 99523546 1001 86380 86390 1
523443 99523443 1001 86380 86390 1
523367 99523367 1001 86380 86390 1
523399 99523399 1001 86380 86390 1
523334 99523334 1001 86380 86390 1
523988 99523988 1001 86380 86390 1
524664 99524664 1001 86380 86390 1
524613 99524613 1001 86380 86390 1
524451 99524451 1001 86380 86390 1
524227 99524227 1001 86380 86390 1
524339 99524339 1001 86380 86390 1
525119 99525119 1001 86380 86390 1
525123 99525123 1001 86380 86390 1
525075 99525075 1001 86380 86390 1
525142 99525142 1001 86380 86390 1
525168 99525168 1001 86380 86390 1
526142 99526142 1001 86380 86390 1
525924 99525924 1001 86380 86390 1
525938 99525938 1001 86380 86390 1
526985 99526985 1001 86380 86390 1
526999 99526999 1001 86380 86390 1
526923 99526923 1001 86380 86390 1
527004 99527004 1001 86380 86390 1
526754 99526754 1001 86380 86390 1
527290 99527290 1001 86380 86390 1
527356 99527356 1001 86380 86390 1
527400 99527400 1001 86380 86390 1
527715 99527715 1001 86380 86390 1
527837 99527837 1001 86380 86390 1
527671 99527671 1001 86380 86390 1
527777 99527777 1001 86380 86390 1
527473 99527473 1001 86380 86390 1
528851 99528851 1001 86380 86390 1
528828 99528828 1001 86380 86390 1
528817 99528817 1001 86380 86390 1
528466 99528466 1001 86380 86390 1
528390 99528390 1001 86380 86390 1
528357 99528357 1001 86380 86390 1
529029 99529029 1001 86380 86390 1
529655 99529655 1001 86380 86390 1
529162 99529162 1001 86380 86390 1
529206 99529206 1001 86380 86390 1
530523 99530523 1001 86380 86390 1
530063 99530063 1001 86380 86390 1
530076 99530076 1001 86380 86390 1
530033 99530033 1001 86380 86390 1
530580 99530580 1001 86380 86390 1
530570 99530570 1001 86380 86390 1
530691 99530691 1001 86380 86390 1
531192 99531192 1001 86380 86390 1
531369 99531369 1001 86380 86390 1
530972 99530972 1001 86380 86390 1
531131 99531131 1001 86380 86390 1
530789 99530789 1001 86380 86390 1
530921 99530921 1001 86380 86390 1
532072 99532072 1001 86380 86390 1
531605 99531605 1001 86380 86390 1
532275 99532275 1001 86380 86390 1
532909 99532909 1001 86380 86390 1
533015 99533015 1001 86380 86390 1
532660 99532660 1001 86380 86390 1
532636 99532636 1001 86380 86390 1
532507 99532507 1001 86380 86390 1
532419 99532419 1001 86380 86390 1
532602 99532602 1001 86380 86390 1
533817 99533817 1001 86380 86390 1
533565 99533565 1001 86380 86390 1
533492 99533492 1001 86380 86390 1
533240 99533240 1001 86380 86390 1
533281 99533281 1001 86380 86390 1
533294 99533294 1001 86380 86390 1
533389 99533389 1001 86380 86390 1
533984 99533984 1001 86380 86390 1
534037 99534037 1001 86380 86390 1
533952 99533952 1001 86380 86390 1
533941 99533941 1001 86380 86390 1
534508 99534508 1001 86380 86390 1
534564 99534564 1001 86380 86390 1
534630 99534630 1001 86380 86390 1
534865 99534865 1001 86380 86390 1
534713 99534713 1001 86380 86390 1
534844 99534844 1001 86380 86390 1
535382 99535382 1001 86380 86390 1
535612 99535612 1001 86380 86390 1
535692 99535692 1001 86380 86390 1
535606 99535606 1001 86380 86390 1
536265 99536265 1001 86380 86390 1
536087 99536087 1001 86380 86390 1
536482 99536482 1001 86380 86390 1
537074 99537074 1001 86380 86390 1
537116 99537116 1001 86380 86390 1
537145 99537145 1001 86380 86390 1
536802 99536802 1001 86380 86390 1
536907 99536907 1001 86380 86390 1
536832 99536832 1001 86380 86390 1
536820 99536820 1001 86380 86390 1
536912 99536912 1001 86380 86390 1
536759 99536759 1001 86380 86390 1
536548 99536548 1001 86380 86390 1
537332 99537332 1001 86380 86390 1
537207 99537207 1001 86380 86390 1
537821 99537821 1001 86380 86390 1
537887 99537887 1001 86380 86390 1
537459 99537459 1001 86380 86390 1
537514 99537514 1001 86380 86390 1
537520 99537520 1001 86380 86390 1
538004 99538004 1001 86380 86390 1
538128 99538128 1001 86380 86390 1
538167 99538167 1001 86380 86390 1
538738 99538738 1001 86380 86390 1
538685 99538685 1001 86380 86390 1
538359 99538359 1001 86380 86390 1
538387 99538387 1001 86380 86390 1
539610 99539610 1001 86380 86390 1
539533 99539533 1001 86380 86390 1
539498 99539498 1001 86380 86390 1
539390 99539390 1001 86380 86390 1
539137 99539137 1001 86380 86390 1
539120 99539120 1001 86380 86390 1
539121 99539121 1001 86380 86390 1
539058 99539058 1001 86380 86390 1
539771 99539771 1001 86380 86390 1
539838 99539838 1001 86380 86390 1
539657 99539657 1001 86380 86390 1
540312 99540312 1001 86380 86390 1
540211 99540211 1001 86380 86390 1
541175 99541175 1001 86380 86390 1
541215 99541215 1001 86380 86390 1
541026 99541026 1001 86380 86390 1
540859 99540859 1001 86380 86390 1
540836 99540836 1001 86380 86390 1
541368 99541368 1001 86380 86390 1
541460 99541460 1001 86380 86390 1
542039 99542039 1001 86380 86390 1
542755 99542755 1001 86380 86390 1
542752 99542752 1001 86380 86390 1
542764 99542764 1001 86380 86390 1
542389 99542389 1001 86380 86390 1
542523 99542523 1001 86380 86390 1
543055 99543055 1001 86380 86390 1
543623 99543623 1001 86380 86390 1
543613 99543613 1001 86380 86390 1
543216 99543216 1001 86380 86390 1
543319 99543319 1001 86380 86390 1
543311 99543311 1001 86380 86390 1
543860 99543860 1001 86380 86390 1
543966 99543966 1001 86380 86390 1
543567 99543567 1001 86380 86390 1
544077 99544077 1001 86380 86390 1
544705 99544705 1001 86380 86390 1
411454 229 1001 78060 79497 1
400067 99400067 1001 86380 86390 1
400436 99400436 1001 86380 86390 1
401070 99401070 1001 86380 86390 1
401206 99401206 1001 86380 86390 1
401296 99401296 1001 86380 86390 1
401782 99401782 1001 86380 86390 1
402295 99402295 1001 86380 86390 1
402892 99402892 1001 86380 86390 1
403082 99403082 1001 86380 86390 1
403124 99403124 1001 86380 86390 1
403407 99403407 1001 86380 86390 1
403490 99403490 1001 86380 86390 1
403472 99403472 1001 86380 86390 1
403857 99403857 1001 86380 86390 1
403847 99403847 1001 86380 86390 1
403978 99403978 1001 86380 86390 1
405250 99405250 1001 86380 86390 1
405373 99405373 1001 86380 86390 1
405448 99405448 1001 86380 86390 1
405567 99405567 1001 86380 86390 1
405691 99405691 1001 86380 86390 1
405974 99405974 1001 86380 86390 1
406285 99406285 1001 86380 86390 1
406418 99406418 1001 86380 86390 1
406622 99406622 1001 86380 86390 1
406922 99406922 1001 86380 86390 1
407220 99407220 1001 86380 86390 1
407276 99407276 1001 86380 86390 1
407558 99407558 1001 86380 86390 1
407474 99407474 1001 86380 86390 1
407771 99407771 1001 86380 86390 1
408083 99408083 1001 86380 86390 1
408014 99408014 1001 86380 86390 1
408389 99408389 1001 86380 86390 1
408372 99408372 1001 86380 86390 1
408433 99408433 1001 86380 86390 1
408644 99408644 1001 86380 86390 1
408599 99408599 1001 86380 86390 1
408861 99408861 1001 86380 86390 1
409466 99409466 1001 86380 86390 1
409704 99409704 1001 86380 86390 1
409817 99409817 1001 86380 86390 1
410514 99410514 1001 86380 86390 1
410552 99410552 1001 86380 86390 1
410698 99410698 1001 86380 86390 1
410728 99410728 1001 86380 86390 1
410749 99410749 1001 86380 86390 1
410968 99410968 1001 86380 86390 1
411054 99411054 1001 86380 86390 1
411117 99411117 1001 86380 86390 1
411474 99411474 1001 86380 86390 1
411701 99411701 1001 86380 86390 1
411725 99411725 1001 86380 86390 1
411709 99411709 1001 86380 86390 1
412168 99412168 1001 86380 86390 1
412250 99412250 1001 86380 86390 1
412353 99412353 1001 86380 86390 1
412387 99412387 1001 86380 86390 1
413366 99413366 1001 86380 86390 1
412779 99412779 1001 86380 86390 1
412757 99412757 1001 86380 86390 1
412536 99412536 1001 86380 86390 1
412785 99412785 1001 86380 86390 1
412500 99412500 1001 86380 86390 1
413864 99413864 1001 86380 86390 1
415204 99415204 1001 86380 86390 1
415052 99415052 1001 86380 86390 1
414602 99414602 1001 86380 86390 1
414245 99414245 1001 86380 86390 1
415501 99415501 1001 86380 86390 1
416859 99416859 1001 86380 86390 1
416659 99416659 1001 86380 86390 1
416517 99416517 1001 86380 86390 1
415988 99415988 1001 86380 86390 1
415815 99415815 1001 86380 86390 1
415880 99415880 1001 86380 86390 1
417333 99417333 1001 86380 86390 1
417047 99417047 1001 86380 86390 1
417265 99417265 1001 86380 86390 1
418691 99418691 1001 86380 86390 1
417826 99417826 1001 86380 86390 1
417611 99417611 1001 86380 86390 1
420431 99420431 1001 86380 86390 1
419830 99419830 1001 86380 86390 1
419862 99419862 1001 86380 86390 1
419625 99419625 1001 86380 86390 1
419375 99419375 1001 86380 86390 1
419243 99419243 1001 86380 86390 1
419222 99419222 1001 86380 86390 1
422116 99422116 1001 86380 86390 1
422017 99422017 1001 86380 86390 1
421916 99421916 1001 86380 86390 1
421592 99421592 1001 86380 86390 1
421447 99421447 1001 86380 86390 1
421564 99421564 1001 86380 86390 1
421583 99421583 1001 86380 86390 1
421113 99421113 1001 86380 86390 1
422407 99422407 1001 86380 86390 1
423493 99423493 1001 86380 86390 1
423293 99423293 1001 86380 86390 1
423243 99423243 1001 86380 86390 1
422598 99422598 1001 86380 86390 1
422925 99422925 1001 86380 86390 1
422668 99422668 1001 86380 86390 1
424099 99424099 1001 86380 86390 1
423764 99423764 1001 86380 86390 1
424907 99424907 1001 86380 86390 1
424155 99424155 1001 86380 86390 1
424399 99424399 1001 86380 86390 1
425617 99425617 1001 86380 86390 1
426934 99426934 1001 86380 86390 1
426363 99426363 1001 86380 86390 1
425900 99425900 1001 86380 86390 1
427250 99427250 1001 86380 86390 1
427523 99427523 1001 86380 86390 1
427408 99427408 1001 86380 86390 1
428500 99428500 1001 86380 86390 1
428482 99428482 1001 86380 86390 1
428354 99428354 1001 86380 86390 1
428050 99428050 1001 86380 86390 1
427830 99427830 1001 86380 86390 1
427608 99427608 1001 86380 86390 1
428807 99428807 1001 86380 86390 1
430083 99430083 1001 86380 86390 1
430360 99430360 1001 86380 86390 1
429759 99429759 1001 86380 86390 1
429641 99429641 1001 86380 86390 1
429797 99429797 1001 86380 86390 1
429870 99429870 1001 86380 86390 1
429566 99429566 1001 86380 86390 1
429348 99429348 1001 86380 86390 1
429474 99429474 1001 86380 86390 1
429336 99429336 1001 86380 86390 1
430689 99430689 1001 86380 86390 1
430447 99430447 1001 86380 86390 1
430813 99430813 1001 86380 86390 1
432054 99432054 1001 86380 86390 1
431705 99431705 1001 86380 86390 1
431605 99431605 1001 86380 86390 1
431537 99431537 1001 86380 86390 1
431601 99431601 1001 86380 86390 1
432129 99432129 1001 86380 86390 1
432199 99432199 1001 86380 86390 1
433716 99433716 1001 86380 86390 1
433053 99433053 1001 86380 86390 1
433192 99433192 1001 86380 86390 1
433083 99433083 1001 86380 86390 1
432751 99432751 1001 86380 86390 1
432504 99432504 1001 86380 86390 1
432839 99432839 1001 86380 86390 1
435238 99435238 1001 86380 86390 1
434284 99434284 1001 86380 86390 1
434497 99434497 1001 86380 86390 1
435892 99435892 1001 86380 86390 1
435445 99435445 1001 86380 86390 1
436914 99436914 1001 86380 86390 1
436847 99436847 1001 86380 86390 1
436868 99436868 1001 86380 86390 1
436396 99436396 1001 86380 86390 1
300033 99300033 1001 86380 86390 1
300617 99300617 1001 86380 86390 1
300586 99300586 1001 86380 86390 1
300264 99300264 1001 86380 86390 1
300252 99300252 1001 86380 86390 1
301199 99301199 1001 86380 86390 1
301109 99301109 1001 86380 86390 1
301034 99301034 1001 86380 86390 1
301099 99301099 1001 86380 86390 1
301751 99301751 1001 86380 86390 1
301758 99301758 1001 86380 86390 1
302344 99302344 1001 86380 86390 1
302085 99302085 1001 86380 86390 1
301796 99301796 1001 86380 86390 1
301939 99301939 1001 86380 86390 1
302544 99302544 1001 86380 86390 1
303065 99303065 1001 86380 86390 1
303124 99303124 1001 86380 86390 1
303188 99303188 1001 86380 86390 1
302863 99302863 1001 86380 86390 1
302599 99302599 1001 86380 86390 1
302644 99302644 1001 86380 86390 1
302650 99302650 1001 86380 86390 1
303387 99303387 1001 86380 86390 1
303286 99303286 1001 86380 86390 1
303841 99303841 1001 86380 86390 1
303800 99303800 1001 86380 86390 1
303606 99303606 1001 86380 86390 1
303553 99303553 1001 86380 86390 1
304200 99304200 1001 86380 86390 1
304112 99304112 1001 86380 86390 1
304822 99304822 1001 86380 86390 1
304684 99304684 1001 86380 86390 1
304849 99304849 1001 86380 86390 1
304853 99304853 1001 86380 86390 1
304596 99304596 1001 86380 86390 1
305591 99305591 1001 86380 86390 1
305122 99305122 1001 86380 86390 1
500165 99500165 1001 86380 86390 1
500169 99500169 1001 86380 86390 1
500092 99500092 1001 86380 86390 1
500093 99500093 1001 86380 86390 1
500671 99500671 1001 86380 86390 1
500349 99500349 1001 86380 86390 1
500324 99500324 1001 86380 86390 1
500287 99500287 1001 86380 86390 1
500227 99500227 1001 86380 86390 1
500867 99500867 1001 86380 86390 1
500822 99500822 1001 86380 86390 1
501452 99501452 1001 86380 86390 1
501441 99501441 1001 86380 86390 1
501391 99501391 1001 86380 86390 1
501165 99501165 1001 86380 86390 1
501192 99501192 1001 86380 86390 1
501145 99501145 1001 86380 86390 1
501777 99501777 1001 86380 86390 1
502110 99502110 1001 86380 86390 1
502581 99502581 1001 86380 86390 1
503186 99503186 1001 86380 86390 1
502984 99502984 1001 86380 86390 1
503037 99503037 1001 86380 86390 1
502990 99502990 1001 86380 86390 1
502928 99502928 1001 86380 86390 1
502808 99502808 1001 86380 86390 1
504101 99504101 1001 86380 86390 1
504774 99504774 1001 86380 86390 1
504351 99504351 1001 86380 86390 1
504508 99504508 1001 86380 86390 1
504381 99504381 1001 86380 86390 1
504463 99504463 1001 86380 86390 1
505143 99505143 1001 86380 86390 1
505622 99505622 1001 86380 86390 1
505749 99505749 1001 86380 86390 1
505526 99505526 1001 86380 86390 1
505464 99505464 1001 86380 86390 1
505516 99505516 1001 86380 86390 1
505495 99505495 1001 86380 86390 1
505458 99505458 1001 86380 86390 1
505319 99505319 1001 86380 86390 1
505884 99505884 1001 86380 86390 1
505783 99505783 1001 86380 86390 1
505946 99505946 1001 86380 86390 1
506527 99506527 1001 86380 86390 1
506399 99506399 1001 86380 86390 1
506504 99506504 1001 86380 86390 1
506017 99506017 1001 86380 86390 1
507419 99507419 1001 86380 86390 1
507373 99507373 1001 86380 86390 1
507403 99507403 1001 86380 86390 1
507433 99507433 1001 86380 86390 1
507487 99507487 1001 86380 86390 1
507566 99507566 1001 86380 86390 1
507595 99507595 1001 86380 86390 1
507431 99507431 1001 86380 86390 1
507956 99507956 1001 86380 86390 1
508440 99508440 1001 86380 86390 1
509000 99509000 1001 86380 86390 1
509046 99509046 1001 86380 86390 1
508875 99508875 1001 86380 86390 1
508979 99508979 1001 86380 86390 1
508892 99508892 1001 86380 86390 1
508532 99508532 1001 86380 86390 1
508508 99508508 1001 86380 86390 1
509162 99509162 1001 86380 86390 1
509115 99509115 1001 86380 86390 1
509120 99509120 1001 86380 86390 1
509819 99509819 1001 86380 86390 1
509732 99509732 1001 86380 86390 1
509613 99509613 1001 86380 86390 1
509941 99509941 1001 86380 86390 1
509916 99509916 1001 86380 86390 1
510072 99510072 1001 86380 86390 1
510456 99510456 1001 86380 86390 1
510216 99510216 1001 86380 86390 1
510230 99510230 1001 86380 86390 1
510282 99510282 1001 86380 86390 1
510830 99510830 1001 86380 86390 1
510871 99510871 1001 86380 86390 1
510734 99510734 1001 86380 86390 1
510929 99510929 1001 86380 86390 1
511487 99511487 1001 86380 86390 1
511285 99511285 1001 86380 86390 1
511337 99511337 1001 86380 86390 1
511170 99511170 1001 86380 86390 1
511209 99511209 1001 86380 86390 1
511117 99511117 1001 86380 86390 1
510982 99510982 1001 86380 86390 1
512266 99512266 1001 86380 86390 1
512337 99512337 1001 86380 86390 1
511983 99511983 1001 86380 86390 1
512051 99512051 1001 86380 86390 1
511943 99511943 1001 86380 86390 1
513042 99513042 1001 86380 86390 1
513056 99513056 1001 86380 86390 1
512990 99512990 1001 86380 86390 1
512825 99512825 1001 86380 86390 1
512971 99512971 1001 86380 86390 1
512676 99512676 1001 86380 86390 1
512682 99512682 1001 86380 86390 1
512749 99512749 1001 86380 86390 1
513334 99513334 1001 86380 86390 1
513290 99513290 1001 86380 86390 1
514030 99514030 1001 86380 86390 1
513807 99513807 1001 86380 86390 1
513469 99513469 1001 86380 86390 1
513563 99513563 1001 86380 86390 1
514186 99514186 1001 86380 86390 1
514071 99514071 1001 86380 86390 1
514165 99514165 1001 86380 86390 1
514168 99514168 1001 86380 86390 1
514683 99514683 1001 86380 86390 1
514699 99514699 1001 86380 86390 1
514741 99514741 1001 86380 86390 1
514534 99514534 1001 86380 86390 1
514305 99514305 1001 86380 86390 1
514400 99514400 1001 86380 86390 1
514324 99514324 1001 86380 86390 1
514923 99514923 1001 86380 86390 1
515324 99515324 1001 86380 86390 1
515289 99515289 1001 86380 86390 1
515411 99515411 1001 86380 86390 1
515159 99515159 1001 86380 86390 1
515778 99515778 1001 86380 86390 1
515873 99515873 1001 86380 86390 1
516432 99516432 1001 86380 86390 1
516262 99516262 1001 86380 86390 1
516060 99516060 1001 86380 86390 1
516675 99516675 1001 86380 86390 1
516968 99516968 1001 86380 86390 1
517113 99517113 1001 86380 86390 1
516743 99516743 1001 86380 86390 1
517380 99517380 1001 86380 86390 1
518054 99518054 1001 86380 86390 1
518119 99518119 1001 86380 86390 1
517891 99517891 1001 86380 86390 1
517791 99517791 1001 86380 86390 1
517647 99517647 1001 86380 86390 1
517557 99517557 1001 86380 86390 1
517704 99517704 1001 86380 86390 1
518342 99518342 1001 86380 86390 1
518240 99518240 1001 86380 86390 1
518191 99518191 1001 86380 86390 1
518930 99518930 1001 86380 86390 1
518657 99518657 1001 86380 86390 1
518396 99518396 1001 86380 86390 1
519123 99519123 1001 86380 86390 1
519023 99519023 1001 86380 86390 1
519659 99519659 1001 86380 86390 1
519644 99519644 1001 86380 86390 1
519483 99519483 1001 86380 86390 1
519317 99519317 1001 86380 86390 1
520019 99520019 1001 86380 86390 1
520565 99520565 1001 86380 86390 1
520623 99520623 1001 86380 86390 1
520414 99520414 1001 86380 86390 1
520275 99520275 1001 86380 86390 1
520290 99520290 1001 86380 86390 1
520330 99520330 1001 86380 86390 1
520021 99520021 1001 86380 86390 1
520161 99520161 1001 86380 86390 1
520665 99520665 1001 86380 86390 1
520747 99520747 1001 86380 86390 1
520725 99520725 1001 86380 86390 1
521266 99521266 1001 86380 86390 1
521457 99521457 1001 86380 86390 1
521157 99521157 1001 86380 86390 1
521237 99521237 1001 86380 86390 1
521136 99521136 1001 86380 86390 1
521167 99521167 1001 86380 86390 1
520901 99520901 1001 86380 86390 1
520981 99520981 1001 86380 86390 1
520997 99520997 1001 86380 86390 1
520986 99520986 1001 86380 86390 1
521488 99521488 1001 86380 86390 1
522287 99522287 1001 86380 86390 1
522175 99522175 1001 86380 86390 1
521919 99521919 1001 86380 86390 1
522434 99522434 1001 86380 86390 1
522460 99522460 1001 86380 86390 1
522297 99522297 1001 86380 86390 1
522481 99522481 1001 86380 86390 1
522997 99522997 1001 86380 86390 1
523066 99523066 1001 86380 86390 1
523255 99523255 1001 86380 86390 1
523892 99523892 1001 86380 86390 1
523687 99523687 1001 86380 86390 1
523539 99523539 1001 86380 86390 1
523540 99523540 1001 86380 86390 1
523385 99523385 1001 86380 86390 1
524619 99524619 1001 86380 86390 1
524439 99524439 1001 86380 86390 1
525401 99525401 1001 86380 86390 1
525453 99525453 1001 86380 86390 1
525191 99525191 1001 86380 86390 1
525056 99525056 1001 86380 86390 1
525660 99525660 1001 86380 86390 1
525610 99525610 1001 86380 86390 1
526374 99526374 1001 86380 86390 1
526351 99526351 1001 86380 86390 1
526050 99526050 1001 86380 86390 1
526154 99526154 1001 86380 86390 1
526081 99526081 1001 86380 86390 1
526555 99526555 1001 86380 86390 1
527123 99527123 1001 86380 86390 1
527143 99527143 1001 86380 86390 1
527012 99527012 1001 86380 86390 1
526936 99526936 1001 86380 86390 1
526641 99526641 1001 86380 86390 1
526798 99526798 1001 86380 86390 1
526752 99526752 1001 86380 86390 1
526714 99526714 1001 86380 86390 1
526705 99526705 1001 86380 86390 1
527789 99527789 1001 86380 86390 1
527458 99527458 1001 86380 86390 1
527488 99527488 1001 86380 86390 1
528119 99528119 1001 86380 86390 1
528188 99528188 1001 86380 86390 1
528798 99528798 1001 86380 86390 1
528633 99528633 1001 86380 86390 1
528636 99528636 1001 86380 86390 1
528463 99528463 1001 86380 86390 1
529034 99529034 1001 86380 86390 1
529387 99529387 1001 86380 86390 1
529375 99529375 1001 86380 86390 1
529278 99529278 1001 86380 86390 1
529156 99529156 1001 86380 86390 1
529837 99529837 1001 86380 86390 1
530417 99530417 1001 86380 86390 1
530366 99530366 1001 86380 86390 1
530370 99530370 1001 86380 86390 1
530371 99530371 1001 86380 86390 1
530283 99530283 1001 86380 86390 1
530293 99530293 1001 86380 86390 1
529949 99529949 1001 86380 86390 1
530071 99530071 1001 86380 86390 1
530061 99530061 1001 86380 86390 1
530632 99530632 1001 86380 86390 1
531227 99531227 1001 86380 86390 1
531204 99531204 1001 86380 86390 1
531353 99531353 1001 86380 86390 1
531360 99531360 1001 86380 86390 1
531094 99531094 1001 86380 86390 1
530784 99530784 1001 86380 86390 1
530804 99530804 1001 86380 86390 1
531415 99531415 1001 86380 86390 1
531412 99531412 1001 86380 86390 1
532133 99532133 1001 86380 86390 1
531948 99531948 1001 86380 86390 1
531842 99531842 1001 86380 86390 1
531831 99531831 1001 86380 86390 1
531623 99531623 1001 86380 86390 1
532358 99532358 1001 86380 86390 1
532920 99532920 1001 86380 86390 1
532940 99532940 1001 86380 86390 1
532780 99532780 1001 86380 86390 1
532783 99532783 1001 86380 86390 1
532596 99532596 1001 86380 86390 1
532609 99532609 1001 86380 86390 1
532535 99532535 1001 86380 86390 1
532549 99532549 1001 86380 86390 1
533108 99533108 1001 86380 86390 1
533226 99533226 1001 86380 86390 1
533164 99533164 1001 86380 86390 1
533835 99533835 1001 86380 86390 1
533662 99533662 1001 86380 86390 1
533476 99533476 1001 86380 86390 1
533632 99533632 1001 86380 86390 1
533477 99533477 1001 86380 86390 1
533506 99533506 1001 86380 86390 1
533997 99533997 1001 86380 86390 1
534000 99534000 1001 86380 86390 1
534029 99534029 1001 86380 86390 1
534544 99534544 1001 86380 86390 1
534377 99534377 1001 86380 86390 1
534403 99534403 1001 86380 86390 1
534341 99534341 1001 86380 86390 1
534264 99534264 1001 86380 86390 1
534255 99534255 1001 86380 86390 1
534758 99534758 1001 86380 86390 1
535331 99535331 1001 86380 86390 1
535163 99535163 1001 86380 86390 1
534935 99534935 1001 86380 86390 1
535079 99535079 1001 86380 86390 1
534914 99534914 1001 86380 86390 1
535583 99535583 1001 86380 86390 1
536147 99536147 1001 86380 86390 1
536292 99536292 1001 86380 86390 1
536054 99536054 1001 86380 86390 1
536399 99536399 1001 86380 86390 1
536358 99536358 1001 86380 86390 1
537065 99537065 1001 86380 86390 1
536957 99536957 1001 86380 86390 1
536847 99536847 1001 86380 86390 1
536873 99536873 1001 86380 86390 1
536623 99536623 1001 86380 86390 1
537274 99537274 1001 86380 86390 1
537793 99537793 1001 86380 86390 1
537700 99537700 1001 86380 86390 1
537600 99537600 1001 86380 86390 1
537463 99537463 1001 86380 86390 1
537572 99537572 1001 86380 86390 1
537444 99537444 1001 86380 86390 1
538072 99538072 1001 86380 86390 1
538172 99538172 1001 86380 86390 1
538635 99538635 1001 86380 86390 1
538666 99538666 1001 86380 86390 1
538746 99538746 1001 86380 86390 1
538809 99538809 1001 86380 86390 1
538810 99538810 1001 86380 86390 1
538534 99538534 1001 86380 86390 1
538535 99538535 1001 86380 86390 1
538414 99538414 1001 86380 86390 1
538296 99538296 1001 86380 86390 1
538980 99538980 1001 86380 86390 1
538960 99538960 1001 86380 86390 1
538912 99538912 1001 86380 86390 1
539530 99539530 1001 86380 86390 1
539518 99539518 1001 86380 86390 1
539472 99539472 1001 86380 86390 1
539386 99539386 1001 86380 86390 1
539342 99539342 1001 86380 86390 1
539355 99539355 1001 86380 86390 1
539192 99539192 1001 86380 86390 1
539652 99539652 1001 86380 86390 1
539675 99539675 1001 86380 86390 1
540329 99540329 1001 86380 86390 1
540149 99540149 1001 86380 86390 1
540604 99540604 1001 86380 86390 1
541126 99541126 1001 86380 86390 1
541205 99541205 1001 86380 86390 1
541118 99541118 1001 86380 86390 1
540997 99540997 1001 86380 86390 1
540688 99540688 1001 86380 86390 1
541954 99541954 1001 86380 86390 1
541679 99541679 1001 86380 86390 1
541647 99541647 1001 86380 86390 1
541610 99541610 1001 86380 86390 1
542760 99542760 1001 86380 86390 1
542668 99542668 1001 86380 86390 1
542413 99542413 1001 86380 86390 1
542465 99542465 1001 86380 86390 1
543013 99543013 1001 86380 86390 1
543724 99543724 1001 86380 86390 1
543416 99543416 1001 86380 86390 1
543262 99543262 1001 86380 86390 1
543838 99543838 1001 86380 86390 1
543803 99543803 1001 86380 86390 1
544451 99544451 1001 86380 86390 1
544414 99544414 1001 86380 86390 1
544240 99544240 1001 86380 86390 1
544371 99544371 1001 86380 86390 1
544231 99544231 1001 86380 86390 1
544273 99544273 1001 86380 86390 1
544739 99544739 1001 86380 86390 1
544669 99544669 1001 86380 86390 1
421443 373 1001 32280 32697 1
522484 470 1001 55620 55919 1
400290 99400290 1001 86380 86390 1
400907 99400907 1001 86380 86390 1
400986 99400986 1001 86380 86390 1
401261 99401261 1001 86380 86390 1
402143 99402143 1001 86380 86390 1
402145 99402145 1001 86380 86390 1
402337 99402337 1001 86380 86390 1
402425 99402425 1001 86380 86390 1
402476 99402476 1001 86380 86390 1
402539 99402539 1001 86380 86390 1
402728 99402728 1001 86380 86390 1
403264 99403264 1001 86380 86390 1
403696 99403696 1001 86380 86390 1
403815 99403815 1001 86380 86390 1
404421 99404421 1001 86380 86390 1
405074 99405074 1001 86380 86390 1
405371 99405371 1001 86380 86390 1
405988 99405988 1001 86380 86390 1
406161 99406161 1001 86380 86390 1
406344 99406344 1001 86380 86390 1
406746 99406746 1001 86380 86390 1
406905 99406905 1001 86380 86390 1
406977 99406977 1001 86380 86390 1
407146 99407146 1001 86380 86390 1
407149 99407149 1001 86380 86390 1
407450 99407450 1001 86380 86390 1
407573 99407573 1001 86380 86390 1
407743 99407743 1001 86380 86390 1
407932 99407932 1001 86380 86390 1
407910 99407910 1001 86380 86390 1
408102 99408102 1001 86380 86390 1
408419 99408419 1001 86380 86390 1
408593 99408593 1001 86380 86390 1
408755 99408755 1001 86380 86390 1
408939 99408939 1001 86380 86390 1
409217 99409217 1001 86380 86390 1
409601 99409601 1001 86380 86390 1
409712 99409712 1001 86380 86390 1
410270 99410270 1001 86380 86390 1
410452 99410452 1001 86380 86390 1
410652 99410652 1001 86380 86390 1
410789 99410789 1001 86380 86390 1
410986 99410986 1001 86380 86390 1
411097 99411097 1001 86380 86390 1
411163 99411163 1001 86380 86390 1
411656 99411656 1001 86380 86390 1
411732 99411732 1001 86380 86390 1
411901 99411901 1001 86380 86390 1
411865 99411865 1001 86380 86390 1
412345 99412345 1001 86380 86390 1
413435 99413435 1001 86380 86390 1
412955 99412955 1001 86380 86390 1
413224 99413224 1001 86380 86390 1
413736 99413736 1001 86380 86390 1
415000 99415000 1001 86380 86390 1
414944 99414944 1001 86380 86390 1
414566 99414566 1001 86380 86390 1
414248 99414248 1001 86380 86390 1
414212 99414212 1001 86380 86390 1
414137 99414137 1001 86380 86390 1
415499 99415499 1001 86380 86390 1
415656 99415656 1001 86380 86390 1
415658 99415658 1001 86380 86390 1
416811 99416811 1001 86380 86390 1
416861 99416861 1001 86380 86390 1
416948 99416948 1001 86380 86390 1
416416 99416416 1001 86380 86390 1
416306 99416306 1001 86380 86390 1
416490 99416490 1001 86380 86390 1
415865 99415865 1001 86380 86390 1
416013 99416013 1001 86380 86390 1
415848 99415848 1001 86380 86390 1
415943 99415943 1001 86380 86390 1
417522 99417522 1001 86380 86390 1
418796 99418796 1001 86380 86390 1
418709 99418709 1001 86380 86390 1
418206 99418206 1001 86380 86390 1
418149 99418149 1001 86380 86390 1
418101 99418101 1001 86380 86390 1
417796 99417796 1001 86380 86390 1
417625 99417625 1001 86380 86390 1
419044 99419044 1001 86380 86390 1
420195 99420195 1001 86380 86390 1
419449 99419449 1001 86380 86390 1
420587 99420587 1001 86380 86390 1
422080 99422080 1001 86380 86390 1
421863 99421863 1001 86380 86390 1
421489 99421489 1001 86380 86390 1
420942 99420942 1001 86380 86390 1
422509 99422509 1001 86380 86390 1
423399 99423399 1001 86380 86390 1
422736 99422736 1001 86380 86390 1
424015 99424015 1001 86380 86390 1
424028 99424028 1001 86380 86390 1
424863 99424863 1001 86380 86390 1
424159 99424159 1001 86380 86390 1
425536 99425536 1001 86380 86390 1
427036 99427036 1001 86380 86390 1
427049 99427049 1001 86380 86390 1
427022 99427022 1001 86380 86390 1
426784 99426784 1001 86380 86390 1
426557 99426557 1001 86380 86390 1
426095 99426095 1001 86380 86390 1
428659 99428659 1001 86380 86390 1
429989 99429989 1001 86380 86390 1
430049 99430049 1001 86380 86390 1
429938 99429938 1001 86380 86390 1
429628 99429628 1001 86380 86390 1
430707 99430707 1001 86380 86390 1
430466 99430466 1001 86380 86390 1
430453 99430453 1001 86380 86390 1
431713 99431713 1001 86380 86390 1
431808 99431808 1001 86380 86390 1
432039 99432039 1001 86380 86390 1
431478 99431478 1001 86380 86390 1
431144 99431144 1001 86380 86390 1
430932 99430932 1001 86380 86390 1
432083 99432083 1001 86380 86390 1
432241 99432241 1001 86380 86390 1
432356 99432356 1001 86380 86390 1
432213 99432213 1001 86380 86390 1
432421 99432421 1001 86380 86390 1
433492 99433492 1001 86380 86390 1
433190 99433190 1001 86380 86390 1
432942 99432942 1001 86380 86390 1
433734 99433734 1001 86380 86390 1
433991 99433991 1001 86380 86390 1
435069 99435069 1001 86380 86390 1
434739 99434739 1001 86380 86390 1
434139 99434139 1001 86380 86390 1
434429 99434429 1001 86380 86390 1
434241 99434241 1001 86380 86390 1
434579 99434579 1001 86380 86390 1
435439 99435439 1001 86380 86390 1
436771 99436771 1001 86380 86390 1
436656 99436656 1001 86380 86390 1
435919 99435919 1001 86380 86390 1
300082 99300082 1001 86380 86390 1
437217 99437217 1001 86380 86390 1
300697 99300697 1001 86380 86390 1
300567 99300567 1001 86380 86390 1
300622 99300622 1001 86380 86390 1
300636 99300636 1001 86380 86390 1
300421 99300421 1001 86380 86390 1
300232 99300232 1001 86380 86390 1
300895 99300895 1001 86380 86390 1
300794 99300794 1001 86380 86390 1
300877 99300877 1001 86380 86390 1
301738 99301738 1001 86380 86390 1
301679 99301679 1001 86380 86390 1
302202 99302202 1001 86380 86390 1
302331 99302331 1001 86380 86390 1
302041 99302041 1001 86380 86390 1
302494 99302494 1001 86380 86390 1
302553 99302553 1001 86380 86390 1
303161 99303161 1001 86380 86390 1
302953 99302953 1001 86380 86390 1
302947 99302947 1001 86380 86390 1
302659 99302659 1001 86380 86390 1
303281 99303281 1001 86380 86390 1
303233 99303233 1001 86380 86390 1
303341 99303341 1001 86380 86390 1
303304 99303304 1001 86380 86390 1
303894 99303894 1001 86380 86390 1
304005 99304005 1001 86380 86390 1
303429 99303429 1001 86380 86390 1
303536 99303536 1001 86380 86390 1
304121 99304121 1001 86380 86390 1
304147 99304147 1001 86380 86390 1
304831 99304831 1001 86380 86390 1
304813 99304813 1001 86380 86390 1
304854 99304854 1001 86380 86390 1
304502 99304502 1001 86380 86390 1
304543 99304543 1001 86380 86390 1
304335 99304335 1001 86380 86390 1
305049 99305049 1001 86380 86390 1
305651 99305651 1001 86380 86390 1
305523 99305523 1001 86380 86390 1
305539 99305539 1001 86380 86390 1
305351 99305351 1001 86380 86390 1
305460 99305460 1001 86380 86390 1
305435 99305435 1001 86380 86390 1
305239 99305239 1001 86380 86390 1
500469 99500469 1001 86380 86390 1
500219 99500219 1001 86380 86390 1
500297 99500297 1001 86380 86390 1
500274 99500274 1001 86380 86390 1
500832 99500832 1001 86380 86390 1
500949 99500949 1001 86380 86390 1
501561 99501561 1001 86380 86390 1
501100 99501100 1001 86380 86390 1
501142 99501142 1001 86380 86390 1
501026 99501026 1001 86380 86390 1
501132 99501132 1001 86380 86390 1
501757 99501757 1001 86380 86390 1
501723 99501723 1001 86380 86390 1
501804 99501804 1001 86380 86390 1
502318 99502318 1001 86380 86390 1
502399 99502399 1001 86380 86390 1
502284 99502284 1001 86380 86390 1
502073 99502073 1001 86380 86390 1
502126 99502126 1001 86380 86390 1
501875 99501875 1001 86380 86390 1
503069 99503069 1001 86380 86390 1
502917 99502917 1001 86380 86390 1
503402 99503402 1001 86380 86390 1
504031 99504031 1001 86380 86390 1
504112 99504112 1001 86380 86390 1
503892 99503892 1001 86380 86390 1
503575 99503575 1001 86380 86390 1
504283 99504283 1001 86380 86390 1
504572 99504572 1001 86380 86390 1
504554 99504554 1001 86380 86390 1
504364 99504364 1001 86380 86390 1
504429 99504429 1001 86380 86390 1
505655 99505655 1001 86380 86390 1
505192 99505192 1001 86380 86390 1
505168 99505168 1001 86380 86390 1
505183 99505183 1001 86380 86390 1
505338 99505338 1001 86380 86390 1
505971 99505971 1001 86380 86390 1
506434 99506434 1001 86380 86390 1
506400 99506400 1001 86380 86390 1
506586 99506586 1001 86380 86390 1
506543 99506543 1001 86380 86390 1
506466 99506466 1001 86380 86390 1
506197 99506197 1001 86380 86390 1
506263 99506263 1001 86380 86390 1
506192 99506192 1001 86380 86390 1
506157 99506157 1001 86380 86390 1
506134 99506134 1001 86380 86390 1
506032 99506032 1001 86380 86390 1
506051 99506051 1001 86380 86390 1
506732 99506732 1001 86380 86390 1
506657 99506657 1001 86380 86390 1
507238 99507238 1001 86380 86390 1
507227 99507227 1001 86380 86390 1
507054 99507054 1001 86380 86390 1
507122 99507122 1001 86380 86390 1
506834 99506834 1001 86380 86390 1
506900 99506900 1001 86380 86390 1
507574 99507574 1001 86380 86390 1
508129 99508129 1001 86380 86390 1
507871 99507871 1001 86380 86390 1
507755 99507755 1001 86380 86390 1
508349 99508349 1001 86380 86390 1
508275 99508275 1001 86380 86390 1
508409 99508409 1001 86380 86390 1
509032 99509032 1001 86380 86390 1
508642 99508642 1001 86380 86390 1
509104 99509104 1001 86380 86390 1
509083 99509083 1001 86380 86390 1
509718 99509718 1001 86380 86390 1
509630 99509630 1001 86380 86390 1
509637 99509637 1001 86380 86390 1
509538 99509538 1001 86380 86390 1
509329 99509329 1001 86380 86390 1
509317 99509317 1001 86380 86390 1
509938 99509938 1001 86380 86390 1
510005 99510005 1001 86380 86390 1
510011 99510011 1001 86380 86390 1
510666 99510666 1001 86380 86390 1
510211 99510211 1001 86380 86390 1
510844 99510844 1001 86380 86390 1
510741 99510741 1001 86380 86390 1
510838 99510838 1001 86380 86390 1
511403 99511403 1001 86380 86390 1
511396 99511396 1001 86380 86390 1
511423 99511423 1001 86380 86390 1
511258 99511258 1001 86380 86390 1
511224 99511224 1001 86380 86390 1
511078 99511078 1001 86380 86390 1
511030 99511030 1001 86380 86390 1
510995 99510995 1001 86380 86390 1
511086 99511086 1001 86380 86390 1
511622 99511622 1001 86380 86390 1
512306 99512306 1001 86380 86390 1
512136 99512136 1001 86380 86390 1
512120 99512120 1001 86380 86390 1
511898 99511898 1001 86380 86390 1
512386 99512386 1001 86380 86390 1
513398 99513398 1001 86380 86390 1
513351 99513351 1001 86380 86390 1
513920 99513920 1001 86380 86390 1
513963 99513963 1001 86380 86390 1
513620 99513620 1001 86380 86390 1
513726 99513726 1001 86380 86390 1
513665 99513665 1001 86380 86390 1
513541 99513541 1001 86380 86390 1
513598 99513598 1001 86380 86390 1
513524 99513524 1001 86380 86390 1
514120 99514120 1001 86380 86390 1
514807 99514807 1001 86380 86390 1
514840 99514840 1001 86380 86390 1
514648 99514648 1001 86380 86390 1
514409 99514409 1001 86380 86390 1
514867 99514867 1001 86380 86390 1
515025 99515025 1001 86380 86390 1
515297 99515297 1001 86380 86390 1
515461 99515461 1001 86380 86390 1
515208 99515208 1001 86380 86390 1
515063 99515063 1001 86380 86390 1
515804 99515804 1001 86380 86390 1
516306 99516306 1001 86380 86390 1
516386 99516386 1001 86380 86390 1
516490 99516490 1001 86380 86390 1
516492 99516492 1001 86380 86390 1
516281 99516281 1001 86380 86390 1
516120 99516120 1001 86380 86390 1
515992 99515992 1001 86380 86390 1
516026 99516026 1001 86380 86390 1
516623 99516623 1001 86380 86390 1
516682 99516682 1001 86380 86390 1
516927 99516927 1001 86380 86390 1
516840 99516840 1001 86380 86390 1
517374 99517374 1001 86380 86390 1
517388 99517388 1001 86380 86390 1
517444 99517444 1001 86380 86390 1
517484 99517484 1001 86380 86390 1
518162 99518162 1001 86380 86390 1
518134 99518134 1001 86380 86390 1
517780 99517780 1001 86380 86390 1
517820 99517820 1001 86380 86390 1
517649 99517649 1001 86380 86390 1
517716 99517716 1001 86380 86390 1
517561 99517561 1001 86380 86390 1
517708 99517708 1001 86380 86390 1
518319 99518319 1001 86380 86390 1
518299 99518299 1001 86380 86390 1
518902 99518902 1001 86380 86390 1
518704 99518704 1001 86380 86390 1
518721 99518721 1001 86380 86390 1
518600 99518600 1001 86380 86390 1
518435 99518435 1001 86380 86390 1
519122 99519122 1001 86380 86390 1
519033 99519033 1001 86380 86390 1
519813 99519813 1001 86380 86390 1
519740 99519740 1001 86380 86390 1
519749 99519749 1001 86380 86390 1
519589 99519589 1001 86380 86390 1
519593 99519593 1001 86380 86390 1
519369 99519369 1001 86380 86390 1
519970 99519970 1001 86380 86390 1
520570 99520570 1001 86380 86390 1
521432 99521432 1001 86380 86390 1
521093 99521093 1001 86380 86390 1
521198 99521198 1001 86380 86390 1
521027 99521027 1001 86380 86390 1
521490 99521490 1001 86380 86390 1
521507 99521507 1001 86380 86390 1
521514 99521514 1001 86380 86390 1
522037 99522037 1001 86380 86390 1
521903 99521903 1001 86380 86390 1
521854 99521854 1001 86380 86390 1
521725 99521725 1001 86380 86390 1
521751 99521751 1001 86380 86390 1
521740 99521740 1001 86380 86390 1
521677 99521677 1001 86380 86390 1
521833 99521833 1001 86380 86390 1
521694 99521694 1001 86380 86390 1
521672 99521672 1001 86380 86390 1
522375 99522375 1001 86380 86390 1
522470 99522470 1001 86380 86390 1
522314 99522314 1001 86380 86390 1
522978 99522978 1001 86380 86390 1
522979 99522979 1001 86380 86390 1
522943 99522943 1001 86380 86390 1
522976 99522976 1001 86380 86390 1
522736 99522736 1001 86380 86390 1
522739 99522739 1001 86380 86390 1
522727 99522727 1001 86380 86390 1
522639 99522639 1001 86380 86390 1
523282 99523282 1001 86380 86390 1
523944 99523944 1001 86380 86390 1
523918 99523918 1001 86380 86390 1
523922 99523922 1001 86380 86390 1
523699 99523699 1001 86380 86390 1
523401 99523401 1001 86380 86390 1
523437 99523437 1001 86380 86390 1
523958 99523958 1001 86380 86390 1
523992 99523992 1001 86380 86390 1
524774 99524774 1001 86380 86390 1
524817 99524817 1001 86380 86390 1
525579 99525579 1001 86380 86390 1
525437 99525437 1001 86380 86390 1
525237 99525237 1001 86380 86390 1
525187 99525187 1001 86380 86390 1
525195 99525195 1001 86380 86390 1
525059 99525059 1001 86380 86390 1
525166 99525166 1001 86380 86390 1
525001 99525001 1001 86380 86390 1
525694 99525694 1001 86380 86390 1
526273 99526273 1001 86380 86390 1
526317 99526317 1001 86380 86390 1
525859 99525859 1001 86380 86390 1
525912 99525912 1001 86380 86390 1
527096 99527096 1001 86380 86390 1
527234 99527234 1001 86380 86390 1
526876 99526876 1001 86380 86390 1
526962 99526962 1001 86380 86390 1
526912 99526912 1001 86380 86390 1
526810 99526810 1001 86380 86390 1
526739 99526739 1001 86380 86390 1
527453 99527453 1001 86380 86390 1
527269 99527269 1001 86380 86390 1
527986 99527986 1001 86380 86390 1
527993 99527993 1001 86380 86390 1
527955 99527955 1001 86380 86390 1
527750 99527750 1001 86380 86390 1
527506 99527506 1001 86380 86390 1
527535 99527535 1001 86380 86390 1
527457 99527457 1001 86380 86390 1
528795 99528795 1001 86380 86390 1
528517 99528517 1001 86380 86390 1
528457 99528457 1001 86380 86390 1
529650 99529650 1001 86380 86390 1
529344 99529344 1001 86380 86390 1
529507 99529507 1001 86380 86390 1
529296 99529296 1001 86380 86390 1
530202 99530202 1001 86380 86390 1
529964 99529964 1001 86380 86390 1
530057 99530057 1001 86380 86390 1
529995 99529995 1001 86380 86390 1
530603 99530603 1001 86380 86390 1
530650 99530650 1001 86380 86390 1
531310 99531310 1001 86380 86390 1
531197 99531197 1001 86380 86390 1
530973 99530973 1001 86380 86390 1
531016 99531016 1001 86380 86390 1
530797 99530797 1001 86380 86390 1
530955 99530955 1001 86380 86390 1
530923 99530923 1001 86380 86390 1
530859 99530859 1001 86380 86390 1
531405 99531405 1001 86380 86390 1
531521 99531521 1001 86380 86390 1
532050 99532050 1001 86380 86390 1
531953 99531953 1001 86380 86390 1
531838 99531838 1001 86380 86390 1
531984 99531984 1001 86380 86390 1
531695 99531695 1001 86380 86390 1
532410 99532410 1001 86380 86390 1
532263 99532263 1001 86380 86390 1
532933 99532933 1001 86380 86390 1
533009 99533009 1001 86380 86390 1
532736 99532736 1001 86380 86390 1
532741 99532741 1001 86380 86390 1
532677 99532677 1001 86380 86390 1
532703 99532703 1001 86380 86390 1
532693 99532693 1001 86380 86390 1
533121 99533121 1001 86380 86390 1
533207 99533207 1001 86380 86390 1
533614 99533614 1001 86380 86390 1
533499 99533499 1001 86380 86390 1
533570 99533570 1001 86380 86390 1
533534 99533534 1001 86380 86390 1
533289 99533289 1001 86380 86390 1
533930 99533930 1001 86380 86390 1
534677 99534677 1001 86380 86390 1
534282 99534282 1001 86380 86390 1
534126 99534126 1001 86380 86390 1
535440 99535440 1001 86380 86390 1
535328 99535328 1001 86380 86390 1
535591 99535591 1001 86380 86390 1
535682 99535682 1001 86380 86390 1
535579 99535579 1001 86380 86390 1
536263 99536263 1001 86380 86390 1
536148 99536148 1001 86380 86390 1
536092 99536092 1001 86380 86390 1
535925 99535925 1001 86380 86390 1
536043 99536043 1001 86380 86390 1
536077 99536077 1001 86380 86390 1
535923 99535923 1001 86380 86390 1
535721 99535721 1001 86380 86390 1
536442 99536442 1001 86380 86390 1
537125 99537125 1001 86380 86390 1
537043 99537043 1001 86380 86390 1
536894 99536894 1001 86380 86390 1
537855 99537855 1001 86380 86390 1
537980 99537980 1001 86380 86390 1
537723 99537723 1001 86380 86390 1
537608 99537608 1001 86380 86390 1
537622 99537622 1001 86380 86390 1
537586 99537586 1001 86380 86390 1
538088 99538088 1001 86380 86390 1
538747 99538747 1001 86380 86390 1
538576 99538576 1001 86380 86390 1
538486 99538486 1001 86380 86390 1
538499 99538499 1001 86380 86390 1
538377 99538377 1001 86380 86390 1
539567 99539567 1001 86380 86390 1
539597 99539597 1001 86380 86390 1
539344 99539344 1001 86380 86390 1
539219 99539219 1001 86380 86390 1
539734 99539734 1001 86380 86390 1
539685 99539685 1001 86380 86390 1
540176 99540176 1001 86380 86390 1
540047 99540047 1001 86380 86390 1
540738 99540738 1001 86380 86390 1
540778 99540778 1001 86380 86390 1
540873 99540873 1001 86380 86390 1
540812 99540812 1001 86380 86390 1
541370 99541370 1001 86380 86390 1
541319 99541319 1001 86380 86390 1
542003 99542003 1001 86380 86390 1
541803 99541803 1001 86380 86390 1
541868 99541868 1001 86380 86390 1
541544 99541544 1001 86380 86390 1
541522 99541522 1001 86380 86390 1
542300 99542300 1001 86380 86390 1
542200 99542200 1001 86380 86390 1
542254 99542254 1001 86380 86390 1
542933 99542933 1001 86380 86390 1
542672 99542672 1001 86380 86390 1
542355 99542355 1001 86380 86390 1
542336 99542336 1001 86380 86390 1
543666 99543666 1001 86380 86390 1
543719 99543719 1001 86380 86390 1
543528 99543528 1001 86380 86390 1
543190 99543190 1001 86380 86390 1
543337 99543337 1001 86380 86390 1
543783 99543783 1001 86380 86390 1
543952 99543952 1001 86380 86390 1
543923 99543923 1001 86380 86390 1
544512 99544512 1001 86380 86390 1
544229 99544229 1001 86380 86390 1
544196 99544196 1001 86380 86390 1
542129 872 1002 28504 29161 1
400124 99400124 1001 86380 86390 1
400078 99400078 1001 86380 86390 1
400420 99400420 1001 86380 86390 1
400637 99400637 1001 86380 86390 1
401265 99401265 1001 86380 86390 1
401598 99401598 1001 86380 86390 1
401710 99401710 1001 86380 86390 1
401923 99401923 1001 86380 86390 1
401968 99401968 1001 86380 86390 1
402102 99402102 1001 86380 86390 1
402436 99402436 1001 86380 86390 1
402414 99402414 1001 86380 86390 1
402501 99402501 1001 86380 86390 1
402505 99402505 1001 86380 86390 1
403063 99403063 1001 86380 86390 1
403438 99403438 1001 86380 86390 1
403692 99403692 1001 86380 86390 1
403736 99403736 1001 86380 86390 1
404230 99404230 1001 86380 86390 1
404471 99404471 1001 86380 86390 1
404848 99404848 1001 86380 86390 1
405050 99405050 1001 86380 86390 1
405191 99405191 1001 86380 86390 1
405279 99405279 1001 86380 86390 1
405483 99405483 1001 86380 86390 1
405612 99405612 1001 86380 86390 1
405831 99405831 1001 86380 86390 1
406132 99406132 1001 86380 86390 1
406157 99406157 1001 86380 86390 1
406331 99406331 1001 86380 86390 1
406411 99406411 1001 86380 86390 1
406705 99406705 1001 86380 86390 1
406666 99406666 1001 86380 86390 1
406859 99406859 1001 86380 86390 1
407074 99407074 1001 86380 86390 1
407229 99407229 1001 86380 86390 1
407325 99407325 1001 86380 86390 1
407688 99407688 1001 86380 86390 1
407963 99407963 1001 86380 86390 1
408363 99408363 1001 86380 86390 1
408758 99408758 1001 86380 86390 1
408842 99408842 1001 86380 86390 1
409449 99409449 1001 86380 86390 1
409579 99409579 1001 86380 86390 1
409658 99409658 1001 86380 86390 1
410244 99410244 1001 86380 86390 1
410289 99410289 1001 86380 86390 1
410426 99410426 1001 86380 86390 1
411025 99411025 1001 86380 86390 1
411232 99411232 1001 86380 86390 1
411271 99411271 1001 86380 86390 1
411349 99411349 1001 86380 86390 1
412098 99412098 1001 86380 86390 1
412372 99412372 1001 86380 86390 1
412347 99412347 1001 86380 86390 1
413951 99413951 1001 86380 86390 1
414067 99414067 1001 86380 86390 1
414074 99414074 1001 86380 86390 1
415086 99415086 1001 86380 86390 1
414708 99414708 1001 86380 86390 1
414849 99414849 1001 86380 86390 1
414179 99414179 1001 86380 86390 1
414301 99414301 1001 86380 86390 1
415535 99415535 1001 86380 86390 1
416896 99416896 1001 86380 86390 1
416624 99416624 1001 86380 86390 1
416749 99416749 1001 86380 86390 1
416576 99416576 1001 86380 86390 1
417057 99417057 1001 86380 86390 1
417090 99417090 1001 86380 86390 1
417431 99417431 1001 86380 86390 1
417494 99417494 1001 86380 86390 1
418463 99418463 1001 86380 86390 1
418051 99418051 1001 86380 86390 1
417668 99417668 1001 86380 86390 1
419107 99419107 1001 86380 86390 1
418990 99418990 1001 86380 86390 1
419929 99419929 1001 86380 86390 1
419594 99419594 1001 86380 86390 1
420712 99420712 1001 86380 86390 1
420684 99420684 1001 86380 86390 1
420762 99420762 1001 86380 86390 1
421949 99421949 1001 86380 86390 1
421726 99421726 1001 86380 86390 1
421825 99421825 1001 86380 86390 1
421322 99421322 1001 86380 86390 1
421285 99421285 1001 86380 86390 1
421365 99421365 1001 86380 86390 1
421634 99421634 1001 86380 86390 1
421102 99421102 1001 86380 86390 1
421148 99421148 1001 86380 86390 1
421007 99421007 1001 86380 86390 1
422258 99422258 1001 86380 86390 1
422446 99422446 1001 86380 86390 1
422125 99422125 1001 86380 86390 1
422232 99422232 1001 86380 86390 1
423662 99423662 1001 86380 86390 1
423139 99423139 1001 86380 86390 1
423753 99423753 1001 86380 86390 1
424107 99424107 1001 86380 86390 1
425107 99425107 1001 86380 86390 1
425111 99425111 1001 86380 86390 1
425096 99425096 1001 86380 86390 1
425363 99425363 1001 86380 86390 1
425100 99425100 1001 86380 86390 1
424799 99424799 1001 86380 86390 1
424709 99424709 1001 86380 86390 1
424783 99424783 1001 86380 86390 1
424608 99424608 1001 86380 86390 1
424484 99424484 1001 86380 86390 1
424203 99424203 1001 86380 86390 1
425566 99425566 1001 86380 86390 1
425412 99425412 1001 86380 86390 1
425823 99425823 1001 86380 86390 1
425737 99425737 1001 86380 86390 1
427003 99427003 1001 86380 86390 1
426752 99426752 1001 86380 86390 1
427087 99427087 1001 86380 86390 1
426681 99426681 1001 86380 86390 1
428144 99428144 1001 86380 86390 1
428049 99428049 1001 86380 86390 1
428083 99428083 1001 86380 86390 1
427893 99427893 1001 86380 86390 1
428864 99428864 1001 86380 86390 1
430044 99430044 1001 86380 86390 1
430141 99430141 1001 86380 86390 1
429503 99429503 1001 86380 86390 1
430658 99430658 1001 86380 86390 1
430775 99430775 1001 86380 86390 1
430533 99430533 1001 86380 86390 1
431862 99431862 1001 86380 86390 1
431915 99431915 1001 86380 86390 1
431426 99431426 1001 86380 86390 1
431582 99431582 1001 86380 86390 1
430845 99430845 1001 86380 86390 1
431243 99431243 1001 86380 86390 1
431015 99431015 1001 86380 86390 1
432372 99432372 1001 86380 86390 1
432885 99432885 1001 86380 86390 1
432744 99432744 1001 86380 86390 1
434069 99434069 1001 86380 86390 1
435098 99435098 1001 86380 86390 1
434227 99434227 1001 86380 86390 1
436794 99436794 1001 86380 86390 1
436563 99436563 1001 86380 86390 1
436343 99436343 1001 86380 86390 1
436638 99436638 1001 86380 86390 1
436553 99436553 1001 86380 86390 1
436532 99436532 1001 86380 86390 1
436264 99436264 1001 86380 86390 1
436329 99436329 1001 86380 86390 1
300601 99300601 1001 86380 86390 1
300503 99300503 1001 86380 86390 1
300830 99300830 1001 86380 86390 1
300835 99300835 1001 86380 86390 1
301603 99301603 1001 86380 86390 1
301579 99301579 1001 86380 86390 1
302196 99302196 1001 86380 86390 1
302096 99302096 1001 86380 86390 1
301910 99301910 1001 86380 86390 1
302430 99302430 1001 86380 86390 1
302573 99302573 1001 86380 86390 1
303067 99303067 1001 86380 86390 1
302862 99302862 1001 86380 86390 1
302825 99302825 1001 86380 86390 1
302754 99302754 1001 86380 86390 1
302762 99302762 1001 86380 86390 1
302712 99302712 1001 86380 86390 1
303339 99303339 1001 86380 86390 1
303358 99303358 1001 86380 86390 1
303858 99303858 1001 86380 86390 1
303652 99303652 1001 86380 86390 1
303723 99303723 1001 86380 86390 1
304189 99304189 1001 86380 86390 1
304166 99304166 1001 86380 86390 1
304039 99304039 1001 86380 86390 1
304169 99304169 1001 86380 86390 1
304119 99304119 1001 86380 86390 1
304852 99304852 1001 86380 86390 1
304528 99304528 1001 86380 86390 1
304422 99304422 1001 86380 86390 1
304398 99304398 1001 86380 86390 1
305041 99305041 1001 86380 86390 1
304875 99304875 1001 86380 86390 1
305557 99305557 1001 86380 86390 1
305597 99305597 1001 86380 86390 1
305653 99305653 1001 86380 86390 1
305363 99305363 1001 86380 86390 1
305468 99305468 1001 86380 86390 1
305432 99305432 1001 86380 86390 1
305318 99305318 1001 86380 86390 1
500665 99500665 1001 86380 86390 1
500653 99500653 1001 86380 86390 1
500745 99500745 1001 86380 86390 1
500453 99500453 1001 86380 86390 1
500402 99500402 1001 86380 86390 1
500443 99500443 1001 86380 86390 1
500404 99500404 1001 86380 86390 1
500348 99500348 1001 86380 86390 1
500332 99500332 1001 86380 86390 1
500898 99500898 1001 86380 86390 1
501605 99501605 1001 86380 86390 1
501609 99501609 1001 86380 86390 1
501629 99501629 1001 86380 86390 1
501356 99501356 1001 86380 86390 1
501299 99501299 1001 86380 86390 1
501367 99501367 1001 86380 86390 1
501316 99501316 1001 86380 86390 1
501148 99501148 1001 86380 86390 1
501214 99501214 1001 86380 86390 1
501742 99501742 1001 86380 86390 1
502326 99502326 1001 86380 86390 1
502316 99502316 1001 86380 86390 1
501951 99501951 1001 86380 86390 1
501913 99501913 1001 86380 86390 1
501978 99501978 1001 86380 86390 1
502512 99502512 1001 86380 86390 1
503138 99503138 1001 86380 86390 1
503231 99503231 1001 86380 86390 1
502788 99502788 1001 86380 86390 1
502831 99502831 1001 86380 86390 1
503351 99503351 1001 86380 86390 1
503455 99503455 1001 86380 86390 1
503977 99503977 1001 86380 86390 1
503861 99503861 1001 86380 86390 1
504300 99504300 1001 86380 86390 1
504176 99504176 1001 86380 86390 1
504189 99504189 1001 86380 86390 1
504468 99504468 1001 86380 86390 1
504457 99504457 1001 86380 86390 1
504359 99504359 1001 86380 86390 1
505149 99505149 1001 86380 86390 1
505064 99505064 1001 86380 86390 1
505052 99505052 1001 86380 86390 1
505027 99505027 1001 86380 86390 1
505144 99505144 1001 86380 86390 1
505615 99505615 1001 86380 86390 1
505628 99505628 1001 86380 86390 1
505733 99505733 1001 86380 86390 1
505524 99505524 1001 86380 86390 1
505320 99505320 1001 86380 86390 1
505826 99505826 1001 86380 86390 1
505880 99505880 1001 86380 86390 1
506774 99506774 1001 86380 86390 1
506764 99506764 1001 86380 86390 1
506777 99506777 1001 86380 86390 1
506638 99506638 1001 86380 86390 1
506665 99506665 1001 86380 86390 1
506722 99506722 1001 86380 86390 1
507167 99507167 1001 86380 86390 1
507044 99507044 1001 86380 86390 1
507097 99507097 1001 86380 86390 1
507110 99507110 1001 86380 86390 1
507174 99507174 1001 86380 86390 1
507003 99507003 1001 86380 86390 1
507582 99507582 1001 86380 86390 1
508149 99508149 1001 86380 86390 1
507886 99507886 1001 86380 86390 1
507822 99507822 1001 86380 86390 1
507772 99507772 1001 86380 86390 1
507696 99507696 1001 86380 86390 1
508284 99508284 1001 86380 86390 1
508404 99508404 1001 86380 86390 1
508267 99508267 1001 86380 86390 1
508902 99508902 1001 86380 86390 1
508775 99508775 1001 86380 86390 1
508738 99508738 1001 86380 86390 1
509703 99509703 1001 86380 86390 1
509529 99509529 1001 86380 86390 1
509313 99509313 1001 86380 86390 1
509963 99509963 1001 86380 86390 1
510065 99510065 1001 86380 86390 1
510664 99510664 1001 86380 86390 1
510450 99510450 1001 86380 86390 1
510476 99510476 1001 86380 86390 1
510847 99510847 1001 86380 86390 1
510914 99510914 1001 86380 86390 1
510745 99510745 1001 86380 86390 1
510825 99510825 1001 86380 86390 1
510916 99510916 1001 86380 86390 1
511507 99511507 1001 86380 86390 1
511210 99511210 1001 86380 86390 1
511109 99511109 1001 86380 86390 1
511641 99511641 1001 86380 86390 1
512378 99512378 1001 86380 86390 1
512369 99512369 1001 86380 86390 1
511979 99511979 1001 86380 86390 1
511876 99511876 1001 86380 86390 1
511790 99511790 1001 86380 86390 1
513176 99513176 1001 86380 86390 1
513095 99513095 1001 86380 86390 1
512986 99512986 1001 86380 86390 1
512611 99512611 1001 86380 86390 1
512641 99512641 1001 86380 86390 1
513295 99513295 1001 86380 86390 1
513885 99513885 1001 86380 86390 1
513770 99513770 1001 86380 86390 1
513422 99513422 1001 86380 86390 1
514107 99514107 1001 86380 86390 1
514713 99514713 1001 86380 86390 1
514474 99514474 1001 86380 86390 1
514521 99514521 1001 86380 86390 1
514289 99514289 1001 86380 86390 1
514414 99514414 1001 86380 86390 1
514428 99514428 1001 86380 86390 1
514325 99514325 1001 86380 86390 1
515062 99515062 1001 86380 86390 1
515016 99515016 1001 86380 86390 1
515055 99515055 1001 86380 86390 1
515004 99515004 1001 86380 86390 1
515090 99515090 1001 86380 86390 1
515148 99515148 1001 86380 86390 1
515191 99515191 1001 86380 86390 1
515875 99515875 1001 86380 86390 1
515765 99515765 1001 86380 86390 1
515715 99515715 1001 86380 86390 1
515744 99515744 1001 86380 86390 1
516461 99516461 1001 86380 86390 1
516308 99516308 1001 86380 86390 1
515955 99515955 1001 86380 86390 1
516008 99516008 1001 86380 86390 1
517273 99517273 1001 86380 86390 1
517212 99517212 1001 86380 86390 1
517228 99517228 1001 86380 86390 1
516929 99516929 1001 86380 86390 1
517398 99517398 1001 86380 86390 1
517399 99517399 1001 86380 86390 1
517490 99517490 1001 86380 86390 1
517457 99517457 1001 86380 86390 1
517355 99517355 1001 86380 86390 1
517972 99517972 1001 86380 86390 1
517652 99517652 1001 86380 86390 1
517734 99517734 1001 86380 86390 1
518341 99518341 1001 86380 86390 1
518205 99518205 1001 86380 86390 1
518986 99518986 1001 86380 86390 1
518875 99518875 1001 86380 86390 1
518597 99518597 1001 86380 86390 1
518522 99518522 1001 86380 86390 1
518564 99518564 1001 86380 86390 1
519082 99519082 1001 86380 86390 1
519022 99519022 1001 86380 86390 1
519765 99519765 1001 86380 86390 1
519714 99519714 1001 86380 86390 1
519806 99519806 1001 86380 86390 1
519761 99519761 1001 86380 86390 1
519527 99519527 1001 86380 86390 1
519411 99519411 1001 86380 86390 1
519349 99519349 1001 86380 86390 1
519224 99519224 1001 86380 86390 1
519345 99519345 1001 86380 86390 1
519866 99519866 1001 86380 86390 1
519881 99519881 1001 86380 86390 1
519894 99519894 1001 86380 86390 1
520490 99520490 1001 86380 86390 1
520574 99520574 1001 86380 86390 1
520318 99520318 1001 86380 86390 1
520349 99520349 1001 86380 86390 1
520298 99520298 1001 86380 86390 1
520201 99520201 1001 86380 86390 1
520163 99520163 1001 86380 86390 1
520130 99520130 1001 86380 86390 1
520079 99520079 1001 86380 86390 1
520649 99520649 1001 86380 86390 1
521363 99521363 1001 86380 86390 1
521139 99521139 1001 86380 86390 1
521012 99521012 1001 86380 86390 1
520974 99520974 1001 86380 86390 1
521556 99521556 1001 86380 86390 1
521522 99521522 1001 86380 86390 1
521549 99521549 1001 86380 86390 1
521562 99521562 1001 86380 86390 1
522243 99522243 1001 86380 86390 1
522116 99522116 1001 86380 86390 1
521972 99521972 1001 86380 86390 1
522017 99522017 1001 86380 86390 1
522005 99522005 1001 86380 86390 1
521888 99521888 1001 86380 86390 1
521701 99521701 1001 86380 86390 1
522939 99522939 1001 86380 86390 1
522996 99522996 1001 86380 86390 1
522844 99522844 1001 86380 86390 1
522819 99522819 1001 86380 86390 1
522609 99522609 1001 86380 86390 1
523182 99523182 1001 86380 86390 1
523288 99523288 1001 86380 86390 1
523848 99523848 1001 86380 86390 1
523697 99523697 1001 86380 86390 1
524097 99524097 1001 86380 86390 1
523996 99523996 1001 86380 86390 1
524074 99524074 1001 86380 86390 1
524087 99524087 1001 86380 86390 1
523950 99523950 1001 86380 86390 1
524134 99524134 1001 86380 86390 1
524606 99524606 1001 86380 86390 1
524632 99524632 1001 86380 86390 1
524283 99524283 1001 86380 86390 1
524336 99524336 1001 86380 86390 1
525343 99525343 1001 86380 86390 1
525008 99525008 1001 86380 86390 1
525151 99525151 1001 86380 86390 1
524998 99524998 1001 86380 86390 1
525638 99525638 1001 86380 86390 1
525616 99525616 1001 86380 86390 1
526325 99526325 1001 86380 86390 1
526401 99526401 1001 86380 86390 1
526225 99526225 1001 86380 86390 1
526217 99526217 1001 86380 86390 1
526089 99526089 1001 86380 86390 1
526018 99526018 1001 86380 86390 1
525869 99525869 1001 86380 86390 1
526518 99526518 1001 86380 86390 1
527065 99527065 1001 86380 86390 1
527093 99527093 1001 86380 86390 1
528056 99528056 1001 86380 86390 1
527728 99527728 1001 86380 86390 1
527781 99527781 1001 86380 86390 1
527757 99527757 1001 86380 86390 1
527673 99527673 1001 86380 86390 1
527642 99527642 1001 86380 86390 1
527578 99527578 1001 86380 86390 1
527609 99527609 1001 86380 86390 1
528112 99528112 1001 86380 86390 1
528866 99528866 1001 86380 86390 1
528868 99528868 1001 86380 86390 1
528782 99528782 1001 86380 86390 1
528688 99528688 1001 86380 86390 1
528587 99528587 1001 86380 86390 1
528312 99528312 1001 86380 86390 1
529092 99529092 1001 86380 86390 1
528991 99528991 1001 86380 86390 1
529018 99529018 1001 86380 86390 1
529006 99529006 1001 86380 86390 1
529098 99529098 1001 86380 86390 1
529052 99529052 1001 86380 86390 1
529446 99529446 1001 86380 86390 1
529137 99529137 1001 86380 86390 1
529267 99529267 1001 86380 86390 1
529165 99529165 1001 86380 86390 1
529886 99529886 1001 86380 86390 1
529849 99529849 1001 86380 86390 1
530456 99530456 1001 86380 86390 1
530543 99530543 1001 86380 86390 1
530295 99530295 1001 86380 86390 1
529939 99529939 1001 86380 86390 1
529979 99529979 1001 86380 86390 1
530136 99530136 1001 86380 86390 1
530111 99530111 1001 86380 86390 1
530555 99530555 1001 86380 86390 1
530640 99530640 1001 86380 86390 1
531362 99531362 1001 86380 86390 1
531224 99531224 1001 86380 86390 1
530990 99530990 1001 86380 86390 1
531005 99531005 1001 86380 86390 1
531121 99531121 1001 86380 86390 1
530801 99530801 1001 86380 86390 1
530834 99530834 1001 86380 86390 1
531443 99531443 1001 86380 86390 1
531560 99531560 1001 86380 86390 1
531470 99531470 1001 86380 86390 1
532159 99532159 1001 86380 86390 1
532128 99532128 1001 86380 86390 1
531990 99531990 1001 86380 86390 1
531941 99531941 1001 86380 86390 1
531903 99531903 1001 86380 86390 1
531813 99531813 1001 86380 86390 1
532341 99532341 1001 86380 86390 1
532369 99532369 1001 86380 86390 1
532931 99532931 1001 86380 86390 1
532896 99532896 1001 86380 86390 1
532717 99532717 1001 86380 86390 1
532695 99532695 1001 86380 86390 1
533827 99533827 1001 86380 86390 1
533723 99533723 1001 86380 86390 1
533553 99533553 1001 86380 86390 1
533465 99533465 1001 86380 86390 1
534646 99534646 1001 86380 86390 1
534661 99534661 1001 86380 86390 1
534563 99534563 1001 86380 86390 1
534514 99534514 1001 86380 86390 1
534434 99534434 1001 86380 86390 1
534476 99534476 1001 86380 86390 1
534129 99534129 1001 86380 86390 1
534724 99534724 1001 86380 86390 1
534884 99534884 1001 86380 86390 1
534769 99534769 1001 86380 86390 1
535460 99535460 1001 86380 86390 1
535372 99535372 1001 86380 86390 1
535254 99535254 1001 86380 86390 1
535006 99535006 1001 86380 86390 1
535643 99535643 1001 86380 86390 1
535553 99535553 1001 86380 86390 1
536259 99536259 1001 86380 86390 1
535962 99535962 1001 86380 86390 1
536042 99536042 1001 86380 86390 1
536006 99536006 1001 86380 86390 1
536098 99536098 1001 86380 86390 1
536035 99536035 1001 86380 86390 1
535898 99535898 1001 86380 86390 1
536962 99536962 1001 86380 86390 1
537004 99537004 1001 86380 86390 1
537056 99537056 1001 86380 86390 1
536867 99536867 1001 86380 86390 1
536803 99536803 1001 86380 86390 1
536627 99536627 1001 86380 86390 1
537766 99537766 1001 86380 86390 1
537664 99537664 1001 86380 86390 1
537408 99537408 1001 86380 86390 1
538544 99538544 1001 86380 86390 1
538422 99538422 1001 86380 86390 1
538410 99538410 1001 86380 86390 1
538413 99538413 1001 86380 86390 1
538453 99538453 1001 86380 86390 1
538235 99538235 1001 86380 86390 1
538393 99538393 1001 86380 86390 1
538975 99538975 1001 86380 86390 1
538950 99538950 1001 86380 86390 1
539442 99539442 1001 86380 86390 1
539546 99539546 1001 86380 86390 1
539587 99539587 1001 86380 86390 1
539262 99539262 1001 86380 86390 1
539026 99539026 1001 86380 86390 1
539730 99539730 1001 86380 86390 1
539718 99539718 1001 86380 86390 1
539784 99539784 1001 86380 86390 1
540463 99540463 1001 86380 86390 1
540021 99540021 1001 86380 86390 1
539947 99539947 1001 86380 86390 1
540555 99540555 1001 86380 86390 1
541258 99541258 1001 86380 86390 1
541144 99541144 1001 86380 86390 1
541252 99541252 1001 86380 86390 1
540964 99540964 1001 86380 86390 1
541034 99541034 1001 86380 86390 1
540857 99540857 1001 86380 86390 1
540864 99540864 1001 86380 86390 1
540813 99540813 1001 86380 86390 1
541311 99541311 1001 86380 86390 1
542043 99542043 1001 86380 86390 1
541945 99541945 1001 86380 86390 1
541672 99541672 1001 86380 86390 1
541506 99541506 1001 86380 86390 1
542181 99542181 1001 86380 86390 1
542224 99542224 1001 86380 86390 1
542148 99542148 1001 86380 86390 1
542304 99542304 1001 86380 86390 1
542162 99542162 1001 86380 86390 1
542125 99542125 1001 86380 86390 1
542871 99542871 1001 86380 86390 1
542783 99542783 1001 86380 86390 1
542773 99542773 1001 86380 86390 1
542562 99542562 1001 86380 86390 1
542615 99542615 1001 86380 86390 1
542735 99542735 1001 86380 86390 1
542661 99542661 1001 86380 86390 1
542354 99542354 1001 86380 86390 1
542530 99542530 1001 86380 86390 1
542966 99542966 1001 86380 86390 1
543071 99543071 1001 86380 86390 1
543617 99543617 1001 86380 86390 1
543621 99543621 1001 86380 86390 1
543634 99543634 1001 86380 86390 1
543686 99543686 1001 86380 86390 1
543749 99543749 1001 86380 86390 1
543662 99543662 1001 86380 86390 1
543462 99543462 1001 86380 86390 1
543516 99543516 1001 86380 86390 1
543192 99543192 1001 86380 86390 1
543353 99543353 1001 86380 86390 1
543343 99543343 1001 86380 86390 1
543868 99543868 1001 86380 86390 1
543972 99543972 1001 86380 86390 1
544559 99544559 1001 86380 86390 1
544525 99544525 1001 86380 86390 1
544492 99544492 1001 86380 86390 1
544493 99544493 1001 86380 86390 1
544236 99544236 1001 86380 86390 1
544285 99544285 1001 86380 86390 1
544018 99544018 1001 86380 86390 1
505626 1008 1002 34232 45899 1
400317 99400317 1001 86380 86390 1
400267 99400267 1001 86380 86390 1
400817 99400817 1001 86380 86390 1
401139 99401139 1001 86380 86390 1
401050 99401050 1001 86380 86390 1
401287 99401287 1001 86380 86390 1
401522 99401522 1001 86380 86390 1
401926 99401926 1001 86380 86390 1
402880 99402880 1001 86380 86390 1
403008 99403008 1001 86380 86390 1
403440 99403440 1001 86380 86390 1
403338 99403338 1001 86380 86390 1
403615 99403615 1001 86380 86390 1
404460 99404460 1001 86380 86390 1
404517 99404517 1001 86380 86390 1
404565 99404565 1001 86380 86390 1
404907 99404907 1001 86380 86390 1
405063 99405063 1001 86380 86390 1
405616 99405616 1001 86380 86390 1
405951 99405951 1001 86380 86390 1
406050 99406050 1001 86380 86390 1
406308 99406308 1001 86380 86390 1
407635 99407635 1001 86380 86390 1
408194 99408194 1001 86380 86390 1
408147 99408147 1001 86380 86390 1
408156 99408156 1001 86380 86390 1
408948 99408948 1001 86380 86390 1
409615 99409615 1001 86380 86390 1
409600 99409600 1001 86380 86390 1
410380 99410380 1001 86380 86390 1
410459 99410459 1001 86380 86390 1
410817 99410817 1001 86380 86390 1
411091 99411091 1001 86380 86390 1
411149 99411149 1001 86380 86390 1
411217 99411217 1001 86380 86390 1
411323 99411323 1001 86380 86390 1
411325 99411325 1001 86380 86390 1
411338 99411338 1001 86380 86390 1
411715 99411715 1001 86380 86390 1
411913 99411913 1001 86380 86390 1
411949 99411949 1001 86380 86390 1
412022 99412022 1001 86380 86390 1
412236 99412236 1001 86380 86390 1
413305 99413305 1001 86380 86390 1
413490 99413490 1001 86380 86390 1
413541 99413541 1001 86380 86390 1
413793 99413793 1001 86380 86390 1
413979 99413979 1001 86380 86390 1
415096 99415096 1001 86380 86390 1
415306 99415306 1001 86380 86390 1
415240 99415240 1001 86380 86390 1
414573 99414573 1001 86380 86390 1
414382 99414382 1001 86380 86390 1
415390 99415390 1001 86380 86390 1
415486 99415486 1001 86380 86390 1
415608 99415608 1001 86380 86390 1
415689 99415689 1001 86380 86390 1
416792 99416792 1001 86380 86390 1
416957 99416957 1001 86380 86390 1
416686 99416686 1001 86380 86390 1
416246 99416246 1001 86380 86390 1
417251 99417251 1001 86380 86390 1
418569 99418569 1001 86380 86390 1
418784 99418784 1001 86380 86390 1
418199 99418199 1001 86380 86390 1
418287 99418287 1001 86380 86390 1
417723 99417723 1001 86380 86390 1
417753 99417753 1001 86380 86390 1
418847 99418847 1001 86380 86390 1
420288 99420288 1001 86380 86390 1
420144 99420144 1001 86380 86390 1
419522 99419522 1001 86380 86390 1
419502 99419502 1001 86380 86390 1
419227 99419227 1001 86380 86390 1
421782 99421782 1001 86380 86390 1
421457 99421457 1001 86380 86390 1
420900 99420900 1001 86380 86390 1
421250 99421250 1001 86380 86390 1
422196 99422196 1001 86380 86390 1
422321 99422321 1001 86380 86390 1
422326 99422326 1001 86380 86390 1
423635 99423635 1001 86380 86390 1
423057 99423057 1001 86380 86390 1
423154 99423154 1001 86380 86390 1
423204 99423204 1001 86380 86390 1
423188 99423188 1001 86380 86390 1
422882 99422882 1001 86380 86390 1
422883 99422883 1001 86380 86390 1
422615 99422615 1001 86380 86390 1
422616 99422616 1001 86380 86390 1
423971 99423971 1001 86380 86390 1
423972 99423972 1001 86380 86390 1
423898 99423898 1001 86380 86390 1
425364 99425364 1001 86380 86390 1
425405 99425405 1001 86380 86390 1
425451 99425451 1001 86380 86390 1
425414 99425414 1001 86380 86390 1
426258 99426258 1001 86380 86390 1
427515 99427515 1001 86380 86390 1
427310 99427310 1001 86380 86390 1
428088 99428088 1001 86380 86390 1
427925 99427925 1001 86380 86390 1
428331 99428331 1001 86380 86390 1
427897 99427897 1001 86380 86390 1
429046 99429046 1001 86380 86390 1
429172 99429172 1001 86380 86390 1
430284 99430284 1001 86380 86390 1
430040 99430040 1001 86380 86390 1
429656 99429656 1001 86380 86390 1
429808 99429808 1001 86380 86390 1
429674 99429674 1001 86380 86390 1
429585 99429585 1001 86380 86390 1
429265 99429265 1001 86380 86390 1
429307 99429307 1001 86380 86390 1
430436 99430436 1001 86380 86390 1
432006 99432006 1001 86380 86390 1
432008 99432008 1001 86380 86390 1
431948 99431948 1001 86380 86390 1
431529 99431529 1001 86380 86390 1
431489 99431489 1001 86380 86390 1
432462 99432462 1001 86380 86390 1
432065 99432065 1001 86380 86390 1
432334 99432334 1001 86380 86390 1
433521 99433521 1001 86380 86390 1
433684 99433684 1001 86380 86390 1
433571 99433571 1001 86380 86390 1
433274 99433274 1001 86380 86390 1
432530 99432530 1001 86380 86390 1
432707 99432707 1001 86380 86390 1
432566 99432566 1001 86380 86390 1
432736 99432736 1001 86380 86390 1
433741 99433741 1001 86380 86390 1
435281 99435281 1001 86380 86390 1
435094 99435094 1001 86380 86390 1
435356 99435356 1001 86380 86390 1
435128 99435128 1001 86380 86390 1
434896 99434896 1001 86380 86390 1
434440 99434440 1001 86380 86390 1
434496 99434496 1001 86380 86390 1
436805 99436805 1001 86380 86390 1
436920 99436920 1001 86380 86390 1
436911 99436911 1001 86380 86390 1
436388 99436388 1001 86380 86390 1
436713 99436713 1001 86380 86390 1
436614 99436614 1001 86380 86390 1
436405 99436405 1001 86380 86390 1
435939 99435939 1001 86380 86390 1
300371 99300371 1001 86380 86390 1
300437 99300437 1001 86380 86390 1
300477 99300477 1001 86380 86390 1
300522 99300522 1001 86380 86390 1
300133 99300133 1001 86380 86390 1
300175 99300175 1001 86380 86390 1
300243 99300243 1001 86380 86390 1
300311 99300311 1001 86380 86390 1
300741 99300741 1001 86380 86390 1
300845 99300845 1001 86380 86390 1
301426 99301426 1001 86380 86390 1
301517 99301517 1001 86380 86390 1
301498 99301498 1001 86380 86390 1
301411 99301411 1001 86380 86390 1
301031 99301031 1001 86380 86390 1
300995 99300995 1001 86380 86390 1
301714 99301714 1001 86380 86390 1
301611 99301611 1001 86380 86390 1
301691 99301691 1001 86380 86390 1
302272 99302272 1001 86380 86390 1
302183 99302183 1001 86380 86390 1
302089 99302089 1001 86380 86390 1
301905 99301905 1001 86380 86390 1
302460 99302460 1001 86380 86390 1
303113 99303113 1001 86380 86390 1
302870 99302870 1001 86380 86390 1
302679 99302679 1001 86380 86390 1
302758 99302758 1001 86380 86390 1
302752 99302752 1001 86380 86390 1
302792 99302792 1001 86380 86390 1
303282 99303282 1001 86380 86390 1
303657 99303657 1001 86380 86390 1
303533 99303533 1001 86380 86390 1
305005 99305005 1001 86380 86390 1
304956 99304956 1001 86380 86390 1
305034 99305034 1001 86380 86390 1
304879 99304879 1001 86380 86390 1
305010 99305010 1001 86380 86390 1
500155 99500155 1001 86380 86390 1
500770 99500770 1001 86380 86390 1
500668 99500668 1001 86380 86390 1
500808 99500808 1001 86380 86390 1
500549 99500549 1001 86380 86390 1
500550 99500550 1001 86380 86390 1
500525 99500525 1001 86380 86390 1
500272 99500272 1001 86380 86390 1
500290 99500290 1001 86380 86390 1
500396 99500396 1001 86380 86390 1
500242 99500242 1001 86380 86390 1
500970 99500970 1001 86380 86390 1
500975 99500975 1001 86380 86390 1
501515 99501515 1001 86380 86390 1
501517 99501517 1001 86380 86390 1
501423 99501423 1001 86380 86390 1
501140 99501140 1001 86380 86390 1
501166 99501166 1001 86380 86390 1
502380 99502380 1001 86380 86390 1
502393 99502393 1001 86380 86390 1
502234 99502234 1001 86380 86390 1
502094 99502094 1001 86380 86390 1
502238 99502238 1001 86380 86390 1
502180 99502180 1001 86380 86390 1
501874 99501874 1001 86380 86390 1
501881 99501881 1001 86380 86390 1
502514 99502514 1001 86380 86390 1
502492 99502492 1001 86380 86390 1
502585 99502585 1001 86380 86390 1
503141 99503141 1001 86380 86390 1
503033 99503033 1001 86380 86390 1
502714 99502714 1001 86380 86390 1
503337 99503337 1001 86380 86390 1
503972 99503972 1001 86380 86390 1
503762 99503762 1001 86380 86390 1
504146 99504146 1001 86380 86390 1
504303 99504303 1001 86380 86390 1
504124 99504124 1001 86380 86390 1
504763 99504763 1001 86380 86390 1
504941 99504941 1001 86380 86390 1
504743 99504743 1001 86380 86390 1
504935 99504935 1001 86380 86390 1
504544 99504544 1001 86380 86390 1
504622 99504622 1001 86380 86390 1
504709 99504709 1001 86380 86390 1
504505 99504505 1001 86380 86390 1
504374 99504374 1001 86380 86390 1
505033 99505033 1001 86380 86390 1
504947 99504947 1001 86380 86390 1
505013 99505013 1001 86380 86390 1
505620 99505620 1001 86380 86390 1
505426 99505426 1001 86380 86390 1
505272 99505272 1001 86380 86390 1
505196 99505196 1001 86380 86390 1
505916 99505916 1001 86380 86390 1
506595 99506595 1001 86380 86390 1
506234 99506234 1001 86380 86390 1
506112 99506112 1001 86380 86390 1
506126 99506126 1001 86380 86390 1
506064 99506064 1001 86380 86390 1
506710 99506710 1001 86380 86390 1
506776 99506776 1001 86380 86390 1
506704 99506704 1001 86380 86390 1
507326 99507326 1001 86380 86390 1
507275 99507275 1001 86380 86390 1
507237 99507237 1001 86380 86390 1
507343 99507343 1001 86380 86390 1
506919 99506919 1001 86380 86390 1
506813 99506813 1001 86380 86390 1
507528 99507528 1001 86380 86390 1
508083 99508083 1001 86380 86390 1
508026 99508026 1001 86380 86390 1
507671 99507671 1001 86380 86390 1
508308 99508308 1001 86380 86390 1
508986 99508986 1001 86380 86390 1
508955 99508955 1001 86380 86390 1
508879 99508879 1001 86380 86390 1
508771 99508771 1001 86380 86390 1
508490 99508490 1001 86380 86390 1
509891 99509891 1001 86380 86390 1
509770 99509770 1001 86380 86390 1
509835 99509835 1001 86380 86390 1
509633 99509633 1001 86380 86390 1
509595 99509595 1001 86380 86390 1
509587 99509587 1001 86380 86390 1
509305 99509305 1001 86380 86390 1
509333 99509333 1001 86380 86390 1
509912 99509912 1001 86380 86390 1
510082 99510082 1001 86380 86390 1
510075 99510075 1001 86380 86390 1
510625 99510625 1001 86380 86390 1
510291 99510291 1001 86380 86390 1
510195 99510195 1001 86380 86390 1
511329 99511329 1001 86380 86390 1
511013 99511013 1001 86380 86390 1
510952 99510952 1001 86380 86390 1
510967 99510967 1001 86380 86390 1
511059 99511059 1001 86380 86390 1
511137 99511137 1001 86380 86390 1
511582 99511582 1001 86380 86390 1
512187 99512187 1001 86380 86390 1
512229 99512229 1001 86380 86390 1
512282 99512282 1001 86380 86390 1
512338 99512338 1001 86380 86390 1
512083 99512083 1001 86380 86390 1
512163 99512163 1001 86380 86390 1
512441 99512441 1001 86380 86390 1
512512 99512512 1001 86380 86390 1
512932 99512932 1001 86380 86390 1
512708 99512708 1001 86380 86390 1
513284 99513284 1001 86380 86390 1
513382 99513382 1001 86380 86390 1
513921 99513921 1001 86380 86390 1
513886 99513886 1001 86380 86390 1
513739 99513739 1001 86380 86390 1
513752 99513752 1001 86380 86390 1
514111 99514111 1001 86380 86390 1
514696 99514696 1001 86380 86390 1
514839 99514839 1001 86380 86390 1
514663 99514663 1001 86380 86390 1
514527 99514527 1001 86380 86390 1
514357 99514357 1001 86380 86390 1
514413 99514413 1001 86380 86390 1
514972 99514972 1001 86380 86390 1
514445 99514445 1001 86380 86390 1
514975 99514975 1001 86380 86390 1
514991 99514991 1001 86380 86390 1
514954 99514954 1001 86380 86390 1
515673 99515673 1001 86380 86390 1
515590 99515590 1001 86380 86390 1
515361 99515361 1001 86380 86390 1
515158 99515158 1001 86380 86390 1
515817 99515817 1001 86380 86390 1
516415 99516415 1001 86380 86390 1
516148 99516148 1001 86380 86390 1
516227 99516227 1001 86380 86390 1
516173 99516173 1001 86380 86390 1
516034 99516034 1001 86380 86390 1
515997 99515997 1001 86380 86390 1
516014 99516014 1001 86380 86390 1
516030 99516030 1001 86380 86390 1
516519 99516519 1001 86380 86390 1
516577 99516577 1001 86380 86390 1
517210 99517210 1001 86380 86390 1
517262 99517262 1001 86380 86390 1
517003 99517003 1001 86380 86390 1
517100 99517100 1001 86380 86390 1
516774 99516774 1001 86380 86390 1
516852 99516852 1001 86380 86390 1
517536 99517536 1001 86380 86390 1
518033 99518033 1001 86380 86390 1
517998 99517998 1001 86380 86390 1
517751 99517751 1001 86380 86390 1
517812 99517812 1001 86380 86390 1
517559 99517559 1001 86380 86390 1
517574 99517574 1001 86380 86390 1
517591 99517591 1001 86380 86390 1
518213 99518213 1001 86380 86390 1
518253 99518253 1001 86380 86390 1
518973 99518973 1001 86380 86390 1
518709 99518709 1001 86380 86390 1
518610 99518610 1001 86380 86390 1
518536 99518536 1001 86380 86390 1
518511 99518511 1001 86380 86390 1
519141 99519141 1001 86380 86390 1
519055 99519055 1001 86380 86390 1
519624 99519624 1001 86380 86390 1
519791 99519791 1001 86380 86390 1
519570 99519570 1001 86380 86390 1
519571 99519571 1001 86380 86390 1
519251 99519251 1001 86380 86390 1
519955 99519955 1001 86380 86390 1
519965 99519965 1001 86380 86390 1
520501 99520501 1001 86380 86390 1
520519 99520519 1001 86380 86390 1
520472 99520472 1001 86380 86390 1
520381 99520381 1001 86380 86390 1
520227 99520227 1001 86380 86390 1
520215 99520215 1001 86380 86390 1
520020 99520020 1001 86380 86390 1
520687 99520687 1001 86380 86390 1
521096 99521096 1001 86380 86390 1
520956 99520956 1001 86380 86390 1
520920 99520920 1001 86380 86390 1
522105 99522105 1001 86380 86390 1
522098 99522098 1001 86380 86390 1
522033 99522033 1001 86380 86390 1
521816 99521816 1001 86380 86390 1
521765 99521765 1001 86380 86390 1
522397 99522397 1001 86380 86390 1
523080 99523080 1001 86380 86390 1
523100 99523100 1001 86380 86390 1
522689 99522689 1001 86380 86390 1
523168 99523168 1001 86380 86390 1
522914 99522914 1001 86380 86390 1
523308 99523308 1001 86380 86390 1
524658 99524658 1001 86380 86390 1
524665 99524665 1001 86380 86390 1
524516 99524516 1001 86380 86390 1
524530 99524530 1001 86380 86390 1
524506 99524506 1001 86380 86390 1
524189 99524189 1001 86380 86390 1
524169 99524169 1001 86380 86390 1
524299 99524299 1001 86380 86390 1
524209 99524209 1001 86380 86390 1
525501 99525501 1001 86380 86390 1
525051 99525051 1001 86380 86390 1
525736 99525736 1001 86380 86390 1
525757 99525757 1001 86380 86390 1
526311 99526311 1001 86380 86390 1
526402 99526402 1001 86380 86390 1
526119 99526119 1001 86380 86390 1
526121 99526121 1001 86380 86390 1
525850 99525850 1001 86380 86390 1
526539 99526539 1001 86380 86390 1
526542 99526542 1001 86380 86390 1
526896 99526896 1001 86380 86390 1
526708 99526708 1001 86380 86390 1
526786 99526786 1001 86380 86390 1
527268 99527268 1001 86380 86390 1
527915 99527915 1001 86380 86390 1
527590 99527590 1001 86380 86390 1
528081 99528081 1001 86380 86390 1
528853 99528853 1001 86380 86390 1
528878 99528878 1001 86380 86390 1
528679 99528679 1001 86380 86390 1
529639 99529639 1001 86380 86390 1
529539 99529539 1001 86380 86390 1
529899 99529899 1001 86380 86390 1
530540 99530540 1001 86380 86390 1
530148 99530148 1001 86380 86390 1
530240 99530240 1001 86380 86390 1
530120 99530120 1001 86380 86390 1
530047 99530047 1001 86380 86390 1
531178 99531178 1001 86380 86390 1
531084 99531084 1001 86380 86390 1
531147 99531147 1001 86380 86390 1
530915 99530915 1001 86380 86390 1
531536 99531536 1001 86380 86390 1
531504 99531504 1001 86380 86390 1
532027 99532027 1001 86380 86390 1
532040 99532040 1001 86380 86390 1
531795 99531795 1001 86380 86390 1
531951 99531951 1001 86380 86390 1
531901 99531901 1001 86380 86390 1
531889 99531889 1001 86380 86390 1
531802 99531802 1001 86380 86390 1
531767 99531767 1001 86380 86390 1
531651 99531651 1001 86380 86390 1
532842 99532842 1001 86380 86390 1
532985 99532985 1001 86380 86390 1
532986 99532986 1001 86380 86390 1
532850 99532850 1001 86380 86390 1
532954 99532954 1001 86380 86390 1
532770 99532770 1001 86380 86390 1
533088 99533088 1001 86380 86390 1
533192 99533192 1001 86380 86390 1
533545 99533545 1001 86380 86390 1
533441 99533441 1001 86380 86390 1
534049 99534049 1001 86380 86390 1
534557 99534557 1001 86380 86390 1
534667 99534667 1001 86380 86390 1
534415 99534415 1001 86380 86390 1
534379 99534379 1001 86380 86390 1
534320 99534320 1001 86380 86390 1
534234 99534234 1001 86380 86390 1
534224 99534224 1001 86380 86390 1
534826 99534826 1001 86380 86390 1
534847 99534847 1001 86380 86390 1
534887 99534887 1001 86380 86390 1
535307 99535307 1001 86380 86390 1
535402 99535402 1001 86380 86390 1
535430 99535430 1001 86380 86390 1
535353 99535353 1001 86380 86390 1
535508 99535508 1001 86380 86390 1
535156 99535156 1001 86380 86390 1
535276 99535276 1001 86380 86390 1
535066 99535066 1001 86380 86390 1
535586 99535586 1001 86380 86390 1
535613 99535613 1001 86380 86390 1
535614 99535614 1001 86380 86390 1
536303 99536303 1001 86380 86390 1
536261 99536261 1001 86380 86390 1
536245 99536245 1001 86380 86390 1
536003 99536003 1001 86380 86390 1
536337 99536337 1001 86380 86390 1
536368 99536368 1001 86380 86390 1
537051 99537051 1001 86380 86390 1
536979 99536979 1001 86380 86390 1
536890 99536890 1001 86380 86390 1
536583 99536583 1001 86380 86390 1
536691 99536691 1001 86380 86390 1
536732 99536732 1001 86380 86390 1
536745 99536745 1001 86380 86390 1
537289 99537289 1001 86380 86390 1
537952 99537952 1001 86380 86390 1
537905 99537905 1001 86380 86390 1
537832 99537832 1001 86380 86390 1
537663 99537663 1001 86380 86390 1
537393 99537393 1001 86380 86390 1
537396 99537396 1001 86380 86390 1
537482 99537482 1001 86380 86390 1
537431 99537431 1001 86380 86390 1
538058 99538058 1001 86380 86390 1
538731 99538731 1001 86380 86390 1
538209 99538209 1001 86380 86390 1
538934 99538934 1001 86380 86390 1
538832 99538832 1001 86380 86390 1
539570 99539570 1001 86380 86390 1
539357 99539357 1001 86380 86390 1
539296 99539296 1001 86380 86390 1
539298 99539298 1001 86380 86390 1
539421 99539421 1001 86380 86390 1
539125 99539125 1001 86380 86390 1
539077 99539077 1001 86380 86390 1
539757 99539757 1001 86380 86390 1
540420 99540420 1001 86380 86390 1
540397 99540397 1001 86380 86390 1
540346 99540346 1001 86380 86390 1
540132 99540132 1001 86380 86390 1
540105 99540105 1001 86380 86390 1
539951 99539951 1001 86380 86390 1
540007 99540007 1001 86380 86390 1
540048 99540048 1001 86380 86390 1
540567 99540567 1001 86380 86390 1
540947 99540947 1001 86380 86390 1
541422 99541422 1001 86380 86390 1
541385 99541385 1001 86380 86390 1
541787 99541787 1001 86380 86390 1
541737 99541737 1001 86380 86390 1
541859 99541859 1001 86380 86390 1
541565 99541565 1001 86380 86390 1
541675 99541675 1001 86380 86390 1
542869 99542869 1001 86380 86390 1
542904 99542904 1001 86380 86390 1
542608 99542608 1001 86380 86390 1
542330 99542330 1001 86380 86390 1
542400 99542400 1001 86380 86390 1
543025 99543025 1001 86380 86390 1
543755 99543755 1001 86380 86390 1
543561 99543561 1001 86380 86390 1
543850 99543850 1001 86380 86390 1
543967 99543967 1001 86380 86390 1
543974 99543974 1001 86380 86390 1
544459 99544459 1001 86380 86390 1
544480 99544480 1001 86380 86390 1
544212 99544212 1001 86380 86390 1
544225 99544225 1001 86380 86390 1
544203 99544203 1001 86380 86390 1
544245 99544245 1001 86380 86390 1
543988 99543988 1001 86380 86390 1
544688 99544688 1001 86380 86390 1
544666 99544666 1001 86380 86390 1
502995 594 1001 68737 69037 1
522359 853 1002 58930 67093 1
516768 857 1001 50689 50988 1
400233 99400233 1001 86380 86390 1
401183 99401183 1001 86380 86390 1
401480 99401480 1001 86380 86390 1
401544 99401544 1001 86380 86390 1
401683 99401683 1001 86380 86390 1
402187 99402187 1001 86380 86390 1
403098 99403098 1001 86380 86390 1
403183 99403183 1001 86380 86390 1
404551 99404551 1001 86380 86390 1
404933 99404933 1001 86380 86390 1
405139 99405139 1001 86380 86390 1
405309 99405309 1001 86380 86390 1
405435 99405435 1001 86380 86390 1
405585 99405585 1001 86380 86390 1
405793 99405793 1001 86380 86390 1
406578 99406578 1001 86380 86390 1
406715 99406715 1001 86380 86390 1
407360 99407360 1001 86380 86390 1
407887 99407887 1001 86380 86390 1
408252 99408252 1001 86380 86390 1
408870 99408870 1001 86380 86390 1
409028 99409028 1001 86380 86390 1
409121 99409121 1001 86380 86390 1
409505 99409505 1001 86380 86390 1
409663 99409663 1001 86380 86390 1
409598 99409598 1001 86380 86390 1
409863 99409863 1001 86380 86390 1
410644 99410644 1001 86380 86390 1
410865 99410865 1001 86380 86390 1
411522 99411522 1001 86380 86390 1
412355 99412355 1001 86380 86390 1
412438 99412438 1001 86380 86390 1
412380 99412380 1001 86380 86390 1
413403 99413403 1001 86380 86390 1
413434 99413434 1001 86380 86390 1
413092 99413092 1001 86380 86390 1
414100 99414100 1001 86380 86390 1
415055 99415055 1001 86380 86390 1
415289 99415289 1001 86380 86390 1
415207 99415207 1001 86380 86390 1
414693 99414693 1001 86380 86390 1
415408 99415408 1001 86380 86390 1
416070 99416070 1001 86380 86390 1
415930 99415930 1001 86380 86390 1
417024 99417024 1001 86380 86390 1
417349 99417349 1001 86380 86390 1
417229 99417229 1001 86380 86390 1
417304 99417304 1001 86380 86390 1
418380 99418380 1001 86380 86390 1
417615 99417615 1001 86380 86390 1
419131 99419131 1001 86380 86390 1
418987 99418987 1001 86380 86390 1
418864 99418864 1001 86380 86390 1
420343 99420343 1001 86380 86390 1
420296 99420296 1001 86380 86390 1
420347 99420347 1001 86380 86390 1
420030 99420030 1001 86380 86390 1
419519 99419519 1001 86380 86390 1
419332 99419332 1001 86380 86390 1
419631 99419631 1001 86380 86390 1
420553 99420553 1001 86380 86390 1
421758 99421758 1001 86380 86390 1
421455 99421455 1001 86380 86390 1
421647 99421647 1001 86380 86390 1
421204 99421204 1001 86380 86390 1
421080 99421080 1001 86380 86390 1
421023 99421023 1001 86380 86390 1
421201 99421201 1001 86380 86390 1
422508 99422508 1001 86380 86390 1
422963 99422963 1001 86380 86390 1
422979 99422979 1001 86380 86390 1
422632 99422632 1001 86380 86390 1
422731 99422731 1001 86380 86390 1
422788 99422788 1001 86380 86390 1
423979 99423979 1001 86380 86390 1
425047 99425047 1001 86380 86390 1
425023 99425023 1001 86380 86390 1
424362 99424362 1001 86380 86390 1
424238 99424238 1001 86380 86390 1
425483 99425483 1001 86380 86390 1
425684 99425684 1001 86380 86390 1
426642 99426642 1001 86380 86390 1
425955 99425955 1001 86380 86390 1
426220 99426220 1001 86380 86390 1
425949 99425949 1001 86380 86390 1
426058 99426058 1001 86380 86390 1
426263 99426263 1001 86380 86390 1
427277 99427277 1001 86380 86390 1
427281 99427281 1001 86380 86390 1
428436 99428436 1001 86380 86390 1
428219 99428219 1001 86380 86390 1
427967 99427967 1001 86380 86390 1
427666 99427666 1001 86380 86390 1
429028 99429028 1001 86380 86390 1
429114 99429114 1001 86380 86390 1
429140 99429140 1001 86380 86390 1
428930 99428930 1001 86380 86390 1
430357 99430357 1001 86380 86390 1
430293 99430293 1001 86380 86390 1
429835 99429835 1001 86380 86390 1
429422 99429422 1001 86380 86390 1
431678 99431678 1001 86380 86390 1
431945 99431945 1001 86380 86390 1
431842 99431842 1001 86380 86390 1
431401 99431401 1001 86380 86390 1
432197 99432197 1001 86380 86390 1
433548 99433548 1001 86380 86390 1
433396 99433396 1001 86380 86390 1
433071 99433071 1001 86380 86390 1
433216 99433216 1001 86380 86390 1
432981 99432981 1001 86380 86390 1
432776 99432776 1001 86380 86390 1
434119 99434119 1001 86380 86390 1
433748 99433748 1001 86380 86390 1
434764 99434764 1001 86380 86390 1
434643 99434643 1001 86380 86390 1
434902 99434902 1001 86380 86390 1
434354 99434354 1001 86380 86390 1
434249 99434249 1001 86380 86390 1
435632 99435632 1001 86380 86390 1
436894 99436894 1001 86380 86390 1
436895 99436895 1001 86380 86390 1
436790 99436790 1001 86380 86390 1
436992 99436992 1001 86380 86390 1
436907 99436907 1001 86380 86390 1
437065 99437065 1001 86380 86390 1
436826 99436826 1001 86380 86390 1
300616 99300616 1001 86380 86390 1
300560 99300560 1001 86380 86390 1
300638 99300638 1001 86380 86390 1
300429 99300429 1001 86380 86390 1
300802 99300802 1001 86380 86390 1
301519 99301519 1001 86380 86390 1
301530 99301530 1001 86380 86390 1
301436 99301436 1001 86380 86390 1
301262 99301262 1001 86380 86390 1
301162 99301162 1001 86380 86390 1
301347 99301347 1001 86380 86390 1
300960 99300960 1001 86380 86390 1
301038 99301038 1001 86380 86390 1
301003 99301003 1001 86380 86390 1
301097 99301097 1001 86380 86390 1
301563 99301563 1001 86380 86390 1
301654 99301654 1001 86380 86390 1
302194 99302194 1001 86380 86390 1
302118 99302118 1001 86380 86390 1
302171 99302171 1001 86380 86390 1
302521 99302521 1001 86380 86390 1
302419 99302419 1001 86380 86390 1
302476 99302476 1001 86380 86390 1
302439 99302439 1001 86380 86390 1
302531 99302531 1001 86380 86390 1
303133 99303133 1001 86380 86390 1
303049 99303049 1001 86380 86390 1
302911 99302911 1001 86380 86390 1
302796 99302796 1001 86380 86390 1
302839 99302839 1001 86380 86390 1
302802 99302802 1001 86380 86390 1
302617 99302617 1001 86380 86390 1
302597 99302597 1001 86380 86390 1
303299 99303299 1001 86380 86390 1
303367 99303367 1001 86380 86390 1
303409 99303409 1001 86380 86390 1
304031 99304031 1001 86380 86390 1
303742 99303742 1001 86380 86390 1
303632 99303632 1001 86380 86390 1
303457 99303457 1001 86380 86390 1
303462 99303462 1001 86380 86390 1
304140 99304140 1001 86380 86390 1
304207 99304207 1001 86380 86390 1
304812 99304812 1001 86380 86390 1
304836 99304836 1001 86380 86390 1
304776 99304776 1001 86380 86390 1
304461 99304461 1001 86380 86390 1
304369 99304369 1001 86380 86390 1
304395 99304395 1001 86380 86390 1
304255 99304255 1001 86380 86390 1
304365 99304365 1001 86380 86390 1
304996 99304996 1001 86380 86390 1
305048 99305048 1001 86380 86390 1
305544 99305544 1001 86380 86390 1
305617 99305617 1001 86380 86390 1
500667 99500667 1001 86380 86390 1
500758 99500758 1001 86380 86390 1
500340 99500340 1001 86380 86390 1
500359 99500359 1001 86380 86390 1
500900 99500900 1001 86380 86390 1
501578 99501578 1001 86380 86390 1
501522 99501522 1001 86380 86390 1
501703 99501703 1001 86380 86390 1
501809 99501809 1001 86380 86390 1
501785 99501785 1001 86380 86390 1
501814 99501814 1001 86380 86390 1
502063 99502063 1001 86380 86390 1
502017 99502017 1001 86380 86390 1
502046 99502046 1001 86380 86390 1
502651 99502651 1001 86380 86390 1
503233 99503233 1001 86380 86390 1
502736 99502736 1001 86380 86390 1
502862 99502862 1001 86380 86390 1
503329 99503329 1001 86380 86390 1
503433 99503433 1001 86380 86390 1
503926 99503926 1001 86380 86390 1
503980 99503980 1001 86380 86390 1
504007 99504007 1001 86380 86390 1
504074 99504074 1001 86380 86390 1
503800 99503800 1001 86380 86390 1
503883 99503883 1001 86380 86390 1
503705 99503705 1001 86380 86390 1
503695 99503695 1001 86380 86390 1
503671 99503671 1001 86380 86390 1
503634 99503634 1001 86380 86390 1
503596 99503596 1001 86380 86390 1
504273 99504273 1001 86380 86390 1
504201 99504201 1001 86380 86390 1
504812 99504812 1001 86380 86390 1
504852 99504852 1001 86380 86390 1
504788 99504788 1001 86380 86390 1
504573 99504573 1001 86380 86390 1
505061 99505061 1001 86380 86390 1
505664 99505664 1001 86380 86390 1
505763 99505763 1001 86380 86390 1
505223 99505223 1001 86380 86390 1
506801 99506801 1001 86380 86390 1
506745 99506745 1001 86380 86390 1
506683 99506683 1001 86380 86390 1
507409 99507409 1001 86380 86390 1
507151 99507151 1001 86380 86390 1
506959 99506959 1001 86380 86390 1
506988 99506988 1001 86380 86390 1
507623 99507623 1001 86380 86390 1
508114 99508114 1001 86380 86390 1
507916 99507916 1001 86380 86390 1
507839 99507839 1001 86380 86390 1
507855 99507855 1001 86380 86390 1
508039 99508039 1001 86380 86390 1
507827 99507827 1001 86380 86390 1
507766 99507766 1001 86380 86390 1
508914 99508914 1001 86380 86390 1
508700 99508700 1001 86380 86390 1
508697 99508697 1001 86380 86390 1
508827 99508827 1001 86380 86390 1
508648 99508648 1001 86380 86390 1
508653 99508653 1001 86380 86390 1
508632 99508632 1001 86380 86390 1
509122 99509122 1001 86380 86390 1
509899 99509899 1001 86380 86390 1
509752 99509752 1001 86380 86390 1
509610 99509610 1001 86380 86390 1
509439 99509439 1001 86380 86390 1
509968 99509968 1001 86380 86390 1
509907 99509907 1001 86380 86390 1
510063 99510063 1001 86380 86390 1
510648 99510648 1001 86380 86390 1
510370 99510370 1001 86380 86390 1
510333 99510333 1001 86380 86390 1
510452 99510452 1001 86380 86390 1
510223 99510223 1001 86380 86390 1
510123 99510123 1001 86380 86390 1
510814 99510814 1001 86380 86390 1
510806 99510806 1001 86380 86390 1
511372 99511372 1001 86380 86390 1
511547 99511547 1001 86380 86390 1
511245 99511245 1001 86380 86390 1
511227 99511227 1001 86380 86390 1
511009 99511009 1001 86380 86390 1
511011 99511011 1001 86380 86390 1
511095 99511095 1001 86380 86390 1
511083 99511083 1001 86380 86390 1
511616 99511616 1001 86380 86390 1
511656 99511656 1001 86380 86390 1
511711 99511711 1001 86380 86390 1
512358 99512358 1001 86380 86390 1
512046 99512046 1001 86380 86390 1
512167 99512167 1001 86380 86390 1
512118 99512118 1001 86380 86390 1
511812 99511812 1001 86380 86390 1
512501 99512501 1001 86380 86390 1
512503 99512503 1001 86380 86390 1
512915 99512915 1001 86380 86390 1
512812 99512812 1001 86380 86390 1
512605 99512605 1001 86380 86390 1
513323 99513323 1001 86380 86390 1
514007 99514007 1001 86380 86390 1
513678 99513678 1001 86380 86390 1
513717 99513717 1001 86380 86390 1
513613 99513613 1001 86380 86390 1
513448 99513448 1001 86380 86390 1
514232 99514232 1001 86380 86390 1
514679 99514679 1001 86380 86390 1
514832 99514832 1001 86380 86390 1
514483 99514483 1001 86380 86390 1
514594 99514594 1001 86380 86390 1
514956 99514956 1001 86380 86390 1
515534 99515534 1001 86380 86390 1
515527 99515527 1001 86380 86390 1
515415 99515415 1001 86380 86390 1
515378 99515378 1001 86380 86390 1
515140 99515140 1001 86380 86390 1
515246 99515246 1001 86380 86390 1
515773 99515773 1001 86380 86390 1
516204 99516204 1001 86380 86390 1
515920 99515920 1001 86380 86390 1
516652 99516652 1001 86380 86390 1
517092 99517092 1001 86380 86390 1
516924 99516924 1001 86380 86390 1
516992 99516992 1001 86380 86390 1
517076 99517076 1001 86380 86390 1
516973 99516973 1001 86380 86390 1
516741 99516741 1001 86380 86390 1
516748 99516748 1001 86380 86390 1
517413 99517413 1001 86380 86390 1
518009 99518009 1001 86380 86390 1
517878 99517878 1001 86380 86390 1
517906 99517906 1001 86380 86390 1
517805 99517805 1001 86380 86390 1
517940 99517940 1001 86380 86390 1
517542 99517542 1001 86380 86390 1
517626 99517626 1001 86380 86390 1
517642 99517642 1001 86380 86390 1
517747 99517747 1001 86380 86390 1
518860 99518860 1001 86380 86390 1
518823 99518823 1001 86380 86390 1
518744 99518744 1001 86380 86390 1
518451 99518451 1001 86380 86390 1
518572 99518572 1001 86380 86390 1
519114 99519114 1001 86380 86390 1
519018 99519018 1001 86380 86390 1
519637 99519637 1001 86380 86390 1
519665 99519665 1001 86380 86390 1
519470 99519470 1001 86380 86390 1
519212 99519212 1001 86380 86390 1
519918 99519918 1001 86380 86390 1
520604 99520604 1001 86380 86390 1
520469 99520469 1001 86380 86390 1
520241 99520241 1001 86380 86390 1
520390 99520390 1001 86380 86390 1
520261 99520261 1001 86380 86390 1
520430 99520430 1001 86380 86390 1
520382 99520382 1001 86380 86390 1
520216 99520216 1001 86380 86390 1
520218 99520218 1001 86380 86390 1
520051 99520051 1001 86380 86390 1
520207 99520207 1001 86380 86390 1
520792 99520792 1001 86380 86390 1
520744 99520744 1001 86380 86390 1
520709 99520709 1001 86380 86390 1
520777 99520777 1001 86380 86390 1
521277 99521277 1001 86380 86390 1
521161 99521161 1001 86380 86390 1
521220 99521220 1001 86380 86390 1
520888 99520888 1001 86380 86390 1
522256 99522256 1001 86380 86390 1
522219 99522219 1001 86380 86390 1
522156 99522156 1001 86380 86390 1
522009 99522009 1001 86380 86390 1
522064 99522064 1001 86380 86390 1
521889 99521889 1001 86380 86390 1
521772 99521772 1001 86380 86390 1
522300 99522300 1001 86380 86390 1
522327 99522327 1001 86380 86390 1
522431 99522431 1001 86380 86390 1
523007 99523007 1001 86380 86390 1
523010 99523010 1001 86380 86390 1
523114 99523114 1001 86380 86390 1
522685 99522685 1001 86380 86390 1
522556 99522556 1001 86380 86390 1
523764 99523764 1001 86380 86390 1
523675 99523675 1001 86380 86390 1
523551 99523551 1001 86380 86390 1
523724 99523724 1001 86380 86390 1
523979 99523979 1001 86380 86390 1
524657 99524657 1001 86380 86390 1
524586 99524586 1001 86380 86390 1
524564 99524564 1001 86380 86390 1
524457 99524457 1001 86380 86390 1
524524 99524524 1001 86380 86390 1
524312 99524312 1001 86380 86390 1
524277 99524277 1001 86380 86390 1
524798 99524798 1001 86380 86390 1
525521 99525521 1001 86380 86390 1
525540 99525540 1001 86380 86390 1
525246 99525246 1001 86380 86390 1
525194 99525194 1001 86380 86390 1
525024 99525024 1001 86380 86390 1
525672 99525672 1001 86380 86390 1
525802 99525802 1001 86380 86390 1
525686 99525686 1001 86380 86390 1
525627 99525627 1001 86380 86390 1
526233 99526233 1001 86380 86390 1
526315 99526315 1001 86380 86390 1
526413 99526413 1001 86380 86390 1
526168 99526168 1001 86380 86390 1
526079 99526079 1001 86380 86390 1
526046 99526046 1001 86380 86390 1
526087 99526087 1001 86380 86390 1
525976 99525976 1001 86380 86390 1
525878 99525878 1001 86380 86390 1
526565 99526565 1001 86380 86390 1
526515 99526515 1001 86380 86390 1
526503 99526503 1001 86380 86390 1
526516 99526516 1001 86380 86390 1
527097 99527097 1001 86380 86390 1
527206 99527206 1001 86380 86390 1
527237 99527237 1001 86380 86390 1
527091 99527091 1001 86380 86390 1
527454 99527454 1001 86380 86390 1
527416 99527416 1001 86380 86390 1
527432 99527432 1001 86380 86390 1
527985 99527985 1001 86380 86390 1
527896 99527896 1001 86380 86390 1
528040 99528040 1001 86380 86390 1
527923 99527923 1001 86380 86390 1
527905 99527905 1001 86380 86390 1
527508 99527508 1001 86380 86390 1
527485 99527485 1001 86380 86390 1
527630 99527630 1001 86380 86390 1
527478 99527478 1001 86380 86390 1
528137 99528137 1001 86380 86390 1
528257 99528257 1001 86380 86390 1
528707 99528707 1001 86380 86390 1
528506 99528506 1001 86380 86390 1
528585 99528585 1001 86380 86390 1
528393 99528393 1001 86380 86390 1
529003 99529003 1001 86380 86390 1
528967 99528967 1001 86380 86390 1
529600 99529600 1001 86380 86390 1
529615 99529615 1001 86380 86390 1
529564 99529564 1001 86380 86390 1
529718 99529718 1001 86380 86390 1
529399 99529399 1001 86380 86390 1
529363 99529363 1001 86380 86390 1
529337 99529337 1001 86380 86390 1
529210 99529210 1001 86380 86390 1
529173 99529173 1001 86380 86390 1
529248 99529248 1001 86380 86390 1
529844 99529844 1001 86380 86390 1
529807 99529807 1001 86380 86390 1
530467 99530467 1001 86380 86390 1
530355 99530355 1001 86380 86390 1
530384 99530384 1001 86380 86390 1
530253 99530253 1001 86380 86390 1
530026 99530026 1001 86380 86390 1
530005 99530005 1001 86380 86390 1
530021 99530021 1001 86380 86390 1
531103 99531103 1001 86380 86390 1
530986 99530986 1001 86380 86390 1
530800 99530800 1001 86380 86390 1
530961 99530961 1001 86380 86390 1
530767 99530767 1001 86380 86390 1
531468 99531468 1001 86380 86390 1
531457 99531457 1001 86380 86390 1
531576 99531576 1001 86380 86390 1
531557 99531557 1001 86380 86390 1
532044 99532044 1001 86380 86390 1
532114 99532114 1001 86380 86390 1
531904 99531904 1001 86380 86390 1
531592 99531592 1001 86380 86390 1
531724 99531724 1001 86380 86390 1
531609 99531609 1001 86380 86390 1
532270 99532270 1001 86380 86390 1
532325 99532325 1001 86380 86390 1
532893 99532893 1001 86380 86390 1
532813 99532813 1001 86380 86390 1
532743 99532743 1001 86380 86390 1
532456 99532456 1001 86380 86390 1
532462 99532462 1001 86380 86390 1
533148 99533148 1001 86380 86390 1
533100 99533100 1001 86380 86390 1
533127 99533127 1001 86380 86390 1
533196 99533196 1001 86380 86390 1
533795 99533795 1001 86380 86390 1
533500 99533500 1001 86380 86390 1
533305 99533305 1001 86380 86390 1
533415 99533415 1001 86380 86390 1
533937 99533937 1001 86380 86390 1
533966 99533966 1001 86380 86390 1
534648 99534648 1001 86380 86390 1
534308 99534308 1001 86380 86390 1
534200 99534200 1001 86380 86390 1
534113 99534113 1001 86380 86390 1
534754 99534754 1001 86380 86390 1
534859 99534859 1001 86380 86390 1
535343 99535343 1001 86380 86390 1
535344 99535344 1001 86380 86390 1
535366 99535366 1001 86380 86390 1
535244 99535244 1001 86380 86390 1
535173 99535173 1001 86380 86390 1
535075 99535075 1001 86380 86390 1
534999 99534999 1001 86380 86390 1
534979 99534979 1001 86380 86390 1
535678 99535678 1001 86380 86390 1
535604 99535604 1001 86380 86390 1
536111 99536111 1001 86380 86390 1
536008 99536008 1001 86380 86390 1
536464 99536464 1001 86380 86390 1
536452 99536452 1001 86380 86390 1
536377 99536377 1001 86380 86390 1
536470 99536470 1001 86380 86390 1
536990 99536990 1001 86380 86390 1
537057 99537057 1001 86380 86390 1
537020 99537020 1001 86380 86390 1
536817 99536817 1001 86380 86390 1
536935 99536935 1001 86380 86390 1
536760 99536760 1001 86380 86390 1
536658 99536658 1001 86380 86390 1
536744 99536744 1001 86380 86390 1
536746 99536746 1001 86380 86390 1
536631 99536631 1001 86380 86390 1
537279 99537279 1001 86380 86390 1
537988 99537988 1001 86380 86390 1
537852 99537852 1001 86380 86390 1
537744 99537744 1001 86380 86390 1
537578 99537578 1001 86380 86390 1
537763 99537763 1001 86380 86390 1
537511 99537511 1001 86380 86390 1
537995 99537995 1001 86380 86390 1
538092 99538092 1001 86380 86390 1
538742 99538742 1001 86380 86390 1
538629 99538629 1001 86380 86390 1
538558 99538558 1001 86380 86390 1
538431 99538431 1001 86380 86390 1
538549 99538549 1001 86380 86390 1
538448 99538448 1001 86380 86390 1
538392 99538392 1001 86380 86390 1
538317 99538317 1001 86380 86390 1
538949 99538949 1001 86380 86390 1
539002 99539002 1001 86380 86390 1
539595 99539595 1001 86380 86390 1
539171 99539171 1001 86380 86390 1
539225 99539225 1001 86380 86390 1
539032 99539032 1001 86380 86390 1
539704 99539704 1001 86380 86390 1
539797 99539797 1001 86380 86390 1
539815 99539815 1001 86380 86390 1
540276 99540276 1001 86380 86390 1
540107 99540107 1001 86380 86390 1
540173 99540173 1001 86380 86390 1
539963 99539963 1001 86380 86390 1
540670 99540670 1001 86380 86390 1
541130 99541130 1001 86380 86390 1
541023 99541023 1001 86380 86390 1
541037 99541037 1001 86380 86390 1
540957 99540957 1001 86380 86390 1
540876 99540876 1001 86380 86390 1
541439 99541439 1001 86380 86390 1
541297 99541297 1001 86380 86390 1
541928 99541928 1001 86380 86390 1
542002 99542002 1001 86380 86390 1
541828 99541828 1001 86380 86390 1
541821 99541821 1001 86380 86390 1
541886 99541886 1001 86380 86390 1
541550 99541550 1001 86380 86390 1
541572 99541572 1001 86380 86390 1
542198 99542198 1001 86380 86390 1
542685 99542685 1001 86380 86390 1
542390 99542390 1001 86380 86390 1
543033 99543033 1001 86380 86390 1
543014 99543014 1001 86380 86390 1
543669 99543669 1001 86380 86390 1
543408 99543408 1001 86380 86390 1
544472 99544472 1001 86380 86390 1
544314 99544314 1001 86380 86390 1
544368 99544368 1001 86380 86390 1
544218 99544218 1001 86380 86390 1
544222 99544222 1001 86380 86390 1
544081 99544081 1001 86380 86390 1
544019 99544019 1001 86380 86390 1
544101 99544101 1001 86380 86390 1
400112 99400112 1001 86380 86390 1
400449 99400449 1001 86380 86390 1
400542 99400542 1001 86380 86390 1
400559 99400559 1001 86380 86390 1
400923 99400923 1001 86380 86390 1
400842 99400842 1001 86380 86390 1
400987 99400987 1001 86380 86390 1
401049 99401049 1001 86380 86390 1
401087 99401087 1001 86380 86390 1
401414 99401414 1001 86380 86390 1
402062 99402062 1001 86380 86390 1
402123 99402123 1001 86380 86390 1
402538 99402538 1001 86380 86390 1
402863 99402863 1001 86380 86390 1
402955 99402955 1001 86380 86390 1
402961 99402961 1001 86380 86390 1
404191 99404191 1001 86380 86390 1
404174 99404174 1001 86380 86390 1
404276 99404276 1001 86380 86390 1
404295 99404295 1001 86380 86390 1
404444 99404444 1001 86380 86390 1
404905 99404905 1001 86380 86390 1
405067 99405067 1001 86380 86390 1
405403 99405403 1001 86380 86390 1
405469 99405469 1001 86380 86390 1
405498 99405498 1001 86380 86390 1
405705 99405705 1001 86380 86390 1
406171 99406171 1001 86380 86390 1
406266 99406266 1001 86380 86390 1
406348 99406348 1001 86380 86390 1
406485 99406485 1001 86380 86390 1
406416 99406416 1001 86380 86390 1
406548 99406548 1001 86380 86390 1
406854 99406854 1001 86380 86390 1
406913 99406913 1001 86380 86390 1
407296 99407296 1001 86380 86390 1
407370 99407370 1001 86380 86390 1
407952 99407952 1001 86380 86390 1
408081 99408081 1001 86380 86390 1
408253 99408253 1001 86380 86390 1
408257 99408257 1001 86380 86390 1
408345 99408345 1001 86380 86390 1
408315 99408315 1001 86380 86390 1
408530 99408530 1001 86380 86390 1
408775 99408775 1001 86380 86390 1
408984 99408984 1001 86380 86390 1
409113 99409113 1001 86380 86390 1
409555 99409555 1001 86380 86390 1
410198 99410198 1001 86380 86390 1
410263 99410263 1001 86380 86390 1
410411 99410411 1001 86380 86390 1
410595 99410595 1001 86380 86390 1
411004 99411004 1001 86380 86390 1
411012 99411012 1001 86380 86390 1
411426 99411426 1001 86380 86390 1
411982 99411982 1001 86380 86390 1
412314 99412314 1001 86380 86390 1
412293 99412293 1001 86380 86390 1
412748 99412748 1001 86380 86390 1
415054 99415054 1001 86380 86390 1
414657 99414657 1001 86380 86390 1
414714 99414714 1001 86380 86390 1
414701 99414701 1001 86380 86390 1
414375 99414375 1001 86380 86390 1
414369 99414369 1001 86380 86390 1
415590 99415590 1001 86380 86390 1
416384 99416384 1001 86380 86390 1
416513 99416513 1001 86380 86390 1
415808 99415808 1001 86380 86390 1
417324 99417324 1001 86380 86390 1
417135 99417135 1001 86380 86390 1
418537 99418537 1001 86380 86390 1
418423 99418423 1001 86380 86390 1
418174 99418174 1001 86380 86390 1
417946 99417946 1001 86380 86390 1
419197 99419197 1001 86380 86390 1
418991 99418991 1001 86380 86390 1
420080 99420080 1001 86380 86390 1
420229 99420229 1001 86380 86390 1
420230 99420230 1001 86380 86390 1
419720 99419720 1001 86380 86390 1
419634 99419634 1001 86380 86390 1
419749 99419749 1001 86380 86390 1
419409 99419409 1001 86380 86390 1
419476 99419476 1001 86380 86390 1
419529 99419529 1001 86380 86390 1
421743 99421743 1001 86380 86390 1
421945 99421945 1001 86380 86390 1
422043 99422043 1001 86380 86390 1
421820 99421820 1001 86380 86390 1
421857 99421857 1001 86380 86390 1
421424 99421424 1001 86380 86390 1
420890 99420890 1001 86380 86390 1
421092 99421092 1001 86380 86390 1
422341 99422341 1001 86380 86390 1
423488 99423488 1001 86380 86390 1
423733 99423733 1001 86380 86390 1
422978 99422978 1001 86380 86390 1
422798 99422798 1001 86380 86390 1
425087 99425087 1001 86380 86390 1
425358 99425358 1001 86380 86390 1
425214 99425214 1001 86380 86390 1
424646 99424646 1001 86380 86390 1
424884 99424884 1001 86380 86390 1
424726 99424726 1001 86380 86390 1
424261 99424261 1001 86380 86390 1
424529 99424529 1001 86380 86390 1
424368 99424368 1001 86380 86390 1
425404 99425404 1001 86380 86390 1
426335 99426335 1001 86380 86390 1
427321 99427321 1001 86380 86390 1
427311 99427311 1001 86380 86390 1
428419 99428419 1001 86380 86390 1
427949 99427949 1001 86380 86390 1
428316 99428316 1001 86380 86390 1
427736 99427736 1001 86380 86390 1
427857 99427857 1001 86380 86390 1
428992 99428992 1001 86380 86390 1
429169 99429169 1001 86380 86390 1
429991 99429991 1001 86380 86390 1
430331 99430331 1001 86380 86390 1
429264 99429264 1001 86380 86390 1
430681 99430681 1001 86380 86390 1
430529 99430529 1001 86380 86390 1
431752 99431752 1001 86380 86390 1
432049 99432049 1001 86380 86390 1
431593 99431593 1001 86380 86390 1
432251 99432251 1001 86380 86390 1
432316 99432316 1001 86380 86390 1
433550 99433550 1001 86380 86390 1
433467 99433467 1001 86380 86390 1
433537 99433537 1001 86380 86390 1
433720 99433720 1001 86380 86390 1
432899 99432899 1001 86380 86390 1
435169 99435169 1001 86380 86390 1
434978 99434978 1001 86380 86390 1
434283 99434283 1001 86380 86390 1
434219 99434219 1001 86380 86390 1
435817 99435817 1001 86380 86390 1
435695 99435695 1001 86380 86390 1
436879 99436879 1001 86380 86390 1
436594 99436594 1001 86380 86390 1
436671 99436671 1001 86380 86390 1
436356 99436356 1001 86380 86390 1
436363 99436363 1001 86380 86390 1
436192 99436192 1001 86380 86390 1
436302 99436302 1001 86380 86390 1
300075 99300075 1001 86380 86390 1
300536 99300536 1001 86380 86390 1
300544 99300544 1001 86380 86390 1
300452 99300452 1001 86380 86390 1
300375 99300375 1001 86380 86390 1
300174 99300174 1001 86380 86390 1
300926 99300926 1001 86380 86390 1
300854 99300854 1001 86380 86390 1
301365 99301365 1001 86380 86390 1
301487 99301487 1001 86380 86390 1
301053 99301053 1001 86380 86390 1
301018 99301018 1001 86380 86390 1
301070 99301070 1001 86380 86390 1
301630 99301630 1001 86380 86390 1
301142 99301142 1001 86380 86390 1
301607 99301607 1001 86380 86390 1
301648 99301648 1001 86380 86390 1
301589 99301589 1001 86380 86390 1
302147 99302147 1001 86380 86390 1
301915 99301915 1001 86380 86390 1
301968 99301968 1001 86380 86390 1
301885 99301885 1001 86380 86390 1
302394 99302394 1001 86380 86390 1
302466 99302466 1001 86380 86390 1
302493 99302493 1001 86380 86390 1
303104 99303104 1001 86380 86390 1
303038 99303038 1001 86380 86390 1
302822 99302822 1001 86380 86390 1
302888 99302888 1001 86380 86390 1
302880 99302880 1001 86380 86390 1
302707 99302707 1001 86380 86390 1
303349 99303349 1001 86380 86390 1
303375 99303375 1001 86380 86390 1
303832 99303832 1001 86380 86390 1
303928 99303928 1001 86380 86390 1
303954 99303954 1001 86380 86390 1
303509 99303509 1001 86380 86390 1
304095 99304095 1001 86380 86390 1
304045 99304045 1001 86380 86390 1
304818 99304818 1001 86380 86390 1
304806 99304806 1001 86380 86390 1
304703 99304703 1001 86380 86390 1
304473 99304473 1001 86380 86390 1
304515 99304515 1001 86380 86390 1
304583 99304583 1001 86380 86390 1
305026 99305026 1001 86380 86390 1
304912 99304912 1001 86380 86390 1
304868 99304868 1001 86380 86390 1
305313 99305313 1001 86380 86390 1
305413 99305413 1001 86380 86390 1
500083 99500083 1001 86380 86390 1
500164 99500164 1001 86380 86390 1
500659 99500659 1001 86380 86390 1
500743 99500743 1001 86380 86390 1
500772 99500772 1001 86380 86390 1
500644 99500644 1001 86380 86390 1
500546 99500546 1001 86380 86390 1
500400 99500400 1001 86380 86390 1
500215 99500215 1001 86380 86390 1
501539 99501539 1001 86380 86390 1
501568 99501568 1001 86380 86390 1
501510 99501510 1001 86380 86390 1
501308 99501308 1001 86380 86390 1
501024 99501024 1001 86380 86390 1
501206 99501206 1001 86380 86390 1
501144 99501144 1001 86380 86390 1
501745 99501745 1001 86380 86390 1
501817 99501817 1001 86380 86390 1
502277 99502277 1001 86380 86390 1
502358 99502358 1001 86380 86390 1
502208 99502208 1001 86380 86390 1
502212 99502212 1001 86380 86390 1
503192 99503192 1001 86380 86390 1
503205 99503205 1001 86380 86390 1
503183 99503183 1001 86380 86390 1
503287 99503287 1001 86380 86390 1
503045 99503045 1001 86380 86390 1
502756 99502756 1001 86380 86390 1
502809 99502809 1001 86380 86390 1
503423 99503423 1001 86380 86390 1
503398 99503398 1001 86380 86390 1
504004 99504004 1001 86380 86390 1
503912 99503912 1001 86380 86390 1
503694 99503694 1001 86380 86390 1
503569 99503569 1001 86380 86390 1
503532 99503532 1001 86380 86390 1
504179 99504179 1001 86380 86390 1
504908 99504908 1001 86380 86390 1
504741 99504741 1001 86380 86390 1
504773 99504773 1001 86380 86390 1
504676 99504676 1001 86380 86390 1
504732 99504732 1001 86380 86390 1
504707 99504707 1001 86380 86390 1
504380 99504380 1001 86380 86390 1
504448 99504448 1001 86380 86390 1
504387 99504387 1001 86380 86390 1
505110 99505110 1001 86380 86390 1
505685 99505685 1001 86380 86390 1
505452 99505452 1001 86380 86390 1
505506 99505506 1001 86380 86390 1
505381 99505381 1001 86380 86390 1
505175 99505175 1001 86380 86390 1
506385 99506385 1001 86380 86390 1
506169 99506169 1001 86380 86390 1
506087 99506087 1001 86380 86390 1
506117 99506117 1001 86380 86390 1
506684 99506684 1001 86380 86390 1
506646 99506646 1001 86380 86390 1
506659 99506659 1001 86380 86390 1
506625 99506625 1001 86380 86390 1
507104 99507104 1001 86380 86390 1
506984 99506984 1001 86380 86390 1
507498 99507498 1001 86380 86390 1
508060 99508060 1001 86380 86390 1
508024 99508024 1001 86380 86390 1
507882 99507882 1001 86380 86390 1
507973 99507973 1001 86380 86390 1
507706 99507706 1001 86380 86390 1
507804 99507804 1001 86380 86390 1
508352 99508352 1001 86380 86390 1
508340 99508340 1001 86380 86390 1
508405 99508405 1001 86380 86390 1
508269 99508269 1001 86380 86390 1
508812 99508812 1001 86380 86390 1
508485 99508485 1001 86380 86390 1
509257 99509257 1001 86380 86390 1
509868 99509868 1001 86380 86390 1
509724 99509724 1001 86380 86390 1
509860 99509860 1001 86380 86390 1
509638 99509638 1001 86380 86390 1
509400 99509400 1001 86380 86390 1
509340 99509340 1001 86380 86390 1
510093 99510093 1001 86380 86390 1
510095 99510095 1001 86380 86390 1
509935 99509935 1001 86380 86390 1
510459 99510459 1001 86380 86390 1
510356 99510356 1001 86380 86390 1
510362 99510362 1001 86380 86390 1
510132 99510132 1001 86380 86390 1
510202 99510202 1001 86380 86390 1
510142 99510142 1001 86380 86390 1
510129 99510129 1001 86380 86390 1
510841 99510841 1001 86380 86390 1
510883 99510883 1001 86380 86390 1
510728 99510728 1001 86380 86390 1
510899 99510899 1001 86380 86390 1
511286 99511286 1001 86380 86390 1
511274 99511274 1001 86380 86390 1
510974 99510974 1001 86380 86390 1
511757 99511757 1001 86380 86390 1
511686 99511686 1001 86380 86390 1
512293 99512293 1001 86380 86390 1
511922 99511922 1001 86380 86390 1
511885 99511885 1001 86380 86390 1
512524 99512524 1001 86380 86390 1
513080 99513080 1001 86380 86390 1
512977 99512977 1001 86380 86390 1
512967 99512967 1001 86380 86390 1
512840 99512840 1001 86380 86390 1
512855 99512855 1001 86380 86390 1
512756 99512756 1001 86380 86390 1
512686 99512686 1001 86380 86390 1
513378 99513378 1001 86380 86390 1
513800 99513800 1001 86380 86390 1
513790 99513790 1001 86380 86390 1
513781 99513781 1001 86380 86390 1
513490 99513490 1001 86380 86390 1
513608 99513608 1001 86380 86390 1
514197 99514197 1001 86380 86390 1
514133 99514133 1001 86380 86390 1
514137 99514137 1001 86380 86390 1
514038 99514038 1001 86380 86390 1
514157 99514157 1001 86380 86390 1
514835 99514835 1001 86380 86390 1
514615 99514615 1001 86380 86390 1
514265 99514265 1001 86380 86390 1
514932 99514932 1001 86380 86390 1
515569 99515569 1001 86380 86390 1
515493 99515493 1001 86380 86390 1
515486 99515486 1001 86380 86390 1
515564 99515564 1001 86380 86390 1
515616 99515616 1001 86380 86390 1
515567 99515567 1001 86380 86390 1
515321 99515321 1001 86380 86390 1
516480 99516480 1001 86380 86390 1
516103 99516103 1001 86380 86390 1
516259 99516259 1001 86380 86390 1
516119 99516119 1001 86380 86390 1
516052 99516052 1001 86380 86390 1
515962 99515962 1001 86380 86390 1
516608 99516608 1001 86380 86390 1
517226 99517226 1001 86380 86390 1
517320 99517320 1001 86380 86390 1
517177 99517177 1001 86380 86390 1
517119 99517119 1001 86380 86390 1
516847 99516847 1001 86380 86390 1
516763 99516763 1001 86380 86390 1
518024 99518024 1001 86380 86390 1
517968 99517968 1001 86380 86390 1
518123 99518123 1001 86380 86390 1
517804 99517804 1001 86380 86390 1
517565 99517565 1001 86380 86390 1
518260 99518260 1001 86380 86390 1
518274 99518274 1001 86380 86390 1
518972 99518972 1001 86380 86390 1
518793 99518793 1001 86380 86390 1
518818 99518818 1001 86380 86390 1
518948 99518948 1001 86380 86390 1
518752 99518752 1001 86380 86390 1
518535 99518535 1001 86380 86390 1
518461 99518461 1001 86380 86390 1
518567 99518567 1001 86380 86390 1
519179 99519179 1001 86380 86390 1
519076 99519076 1001 86380 86390 1
519027 99519027 1001 86380 86390 1
519060 99519060 1001 86380 86390 1
519786 99519786 1001 86380 86390 1
519641 99519641 1001 86380 86390 1
519770 99519770 1001 86380 86390 1
519808 99519808 1001 86380 86390 1
519493 99519493 1001 86380 86390 1
519460 99519460 1001 86380 86390 1
519413 99519413 1001 86380 86390 1
519382 99519382 1001 86380 86390 1
519347 99519347 1001 86380 86390 1
519832 99519832 1001 86380 86390 1
520630 99520630 1001 86380 86390 1
520458 99520458 1001 86380 86390 1
520311 99520311 1001 86380 86390 1
520403 99520403 1001 86380 86390 1
520391 99520391 1001 86380 86390 1
520223 99520223 1001 86380 86390 1
520845 99520845 1001 86380 86390 1
521376 99521376 1001 86380 86390 1
521299 99521299 1001 86380 86390 1
521150 99521150 1001 86380 86390 1
520916 99520916 1001 86380 86390 1
522053 99522053 1001 86380 86390 1
522382 99522382 1001 86380 86390 1
522318 99522318 1001 86380 86390 1
522307 99522307 1001 86380 86390 1
522463 99522463 1001 86380 86390 1
522412 99522412 1001 86380 86390 1
523029 99523029 1001 86380 86390 1
522965 99522965 1001 86380 86390 1
522970 99522970 1001 86380 86390 1
523102 99523102 1001 86380 86390 1
522802 99522802 1001 86380 86390 1
523233 99523233 1001 86380 86390 1
523171 99523171 1001 86380 86390 1
523147 99523147 1001 86380 86390 1
523205 99523205 1001 86380 86390 1
523496 99523496 1001 86380 86390 1
523486 99523486 1001 86380 86390 1
524117 99524117 1001 86380 86390 1
524053 99524053 1001 86380 86390 1
524148 99524148 1001 86380 86390 1
524732 99524732 1001 86380 86390 1
524737 99524737 1001 86380 86390 1
524426 99524426 1001 86380 86390 1
524558 99524558 1001 86380 86390 1
524365 99524365 1001 86380 86390 1
524271 99524271 1001 86380 86390 1
524866 99524866 1001 86380 86390 1
525583 99525583 1001 86380 86390 1
525359 99525359 1001 86380 86390 1
525258 99525258 1001 86380 86390 1
525022 99525022 1001 86380 86390 1
525048 99525048 1001 86380 86390 1
524983 99524983 1001 86380 86390 1
525792 99525792 1001 86380 86390 1
525720 99525720 1001 86380 86390 1
526307 99526307 1001 86380 86390 1
526041 99526041 1001 86380 86390 1
526215 99526215 1001 86380 86390 1
526164 99526164 1001 86380 86390 1
525806 99525806 1001 86380 86390 1
526479 99526479 1001 86380 86390 1
526445 99526445 1001 86380 86390 1
527211 99527211 1001 86380 86390 1
527132 99527132 1001 86380 86390 1
527030 99527030 1001 86380 86390 1
526863 99526863 1001 86380 86390 1
526969 99526969 1001 86380 86390 1
526987 99526987 1001 86380 86390 1
526846 99526846 1001 86380 86390 1
526736 99526736 1001 86380 86390 1
527443 99527443 1001 86380 86390 1
527345 99527345 1001 86380 86390 1
528260 99528260 1001 86380 86390 1
528562 99528562 1001 86380 86390 1
529049 99529049 1001 86380 86390 1
529050 99529050 1001 86380 86390 1
529561 99529561 1001 86380 86390 1
529383 99529383 1001 86380 86390 1
529843 99529843 1001 86380 86390 1
530476 99530476 1001 86380 86390 1
530040 99530040 1001 86380 86390 1
529936 99529936 1001 86380 86390 1
530566 99530566 1001 86380 86390 1
531267 99531267 1001 86380 86390 1
531334 99531334 1001 86380 86390 1
531210 99531210 1001 86380 86390 1
531315 99531315 1001 86380 86390 1
531086 99531086 1001 86380 86390 1
530978 99530978 1001 86380 86390 1
530931 99530931 1001 86380 86390 1
531454 99531454 1001 86380 86390 1
531871 99531871 1001 86380 86390 1
531768 99531768 1001 86380 86390 1
531717 99531717 1001 86380 86390 1
531762 99531762 1001 86380 86390 1
532328 99532328 1001 86380 86390 1
532408 99532408 1001 86380 86390 1
532951 99532951 1001 86380 86390 1
532478 99532478 1001 86380 86390 1
532546 99532546 1001 86380 86390 1
532600 99532600 1001 86380 86390 1
532458 99532458 1001 86380 86390 1
533237 99533237 1001 86380 86390 1
533167 99533167 1001 86380 86390 1
533470 99533470 1001 86380 86390 1
533315 99533315 1001 86380 86390 1
533343 99533343 1001 86380 86390 1
534003 99534003 1001 86380 86390 1
534558 99534558 1001 86380 86390 1
534346 99534346 1001 86380 86390 1
534271 99534271 1001 86380 86390 1
534125 99534125 1001 86380 86390 1
535266 99535266 1001 86380 86390 1
535104 99535104 1001 86380 86390 1
535133 99535133 1001 86380 86390 1
535601 99535601 1001 86380 86390 1
535555 99535555 1001 86380 86390 1
535964 99535964 1001 86380 86390 1
536047 99536047 1001 86380 86390 1
535749 99535749 1001 86380 86390 1
536518 99536518 1001 86380 86390 1
537103 99537103 1001 86380 86390 1
537002 99537002 1001 86380 86390 1
537106 99537106 1001 86380 86390 1
536708 99536708 1001 86380 86390 1
537164 99537164 1001 86380 86390 1
537983 99537983 1001 86380 86390 1
537611 99537611 1001 86380 86390 1
537715 99537715 1001 86380 86390 1
538075 99538075 1001 86380 86390 1
538162 99538162 1001 86380 86390 1
538675 99538675 1001 86380 86390 1
538784 99538784 1001 86380 86390 1
538670 99538670 1001 86380 86390 1
538532 99538532 1001 86380 86390 1
538415 99538415 1001 86380 86390 1
538405 99538405 1001 86380 86390 1
538580 99538580 1001 86380 86390 1
538381 99538381 1001 86380 86390 1
538216 99538216 1001 86380 86390 1
538995 99538995 1001 86380 86390 1
538817 99538817 1001 86380 86390 1
538821 99538821 1001 86380 86390 1
538836 99538836 1001 86380 86390 1
539448 99539448 1001 86380 86390 1
539593 99539593 1001 86380 86390 1
539555 99539555 1001 86380 86390 1
539481 99539481 1001 86380 86390 1
539097 99539097 1001 86380 86390 1
539218 99539218 1001 86380 86390 1
540159 99540159 1001 86380 86390 1
540118 99540118 1001 86380 86390 1
539852 99539852 1001 86380 86390 1
540658 99540658 1001 86380 86390 1
540669 99540669 1001 86380 86390 1
540910 99540910 1001 86380 86390 1
540983 99540983 1001 86380 86390 1
540815 99540815 1001 86380 86390 1
540745 99540745 1001 86380 86390 1
541294 99541294 1001 86380 86390 1
541431 99541431 1001 86380 86390 1
541380 99541380 1001 86380 86390 1
541942 99541942 1001 86380 86390 1
541933 99541933 1001 86380 86390 1
541752 99541752 1001 86380 86390 1
541778 99541778 1001 86380 86390 1
541847 99541847 1001 86380 86390 1
541504 99541504 1001 86380 86390 1
541676 99541676 1001 86380 86390 1
542220 99542220 1001 86380 86390 1
542163 99542163 1001 86380 86390 1
542319 99542319 1001 86380 86390 1
542584 99542584 1001 86380 86390 1
542728 99542728 1001 86380 86390 1
542535 99542535 1001 86380 86390 1
542563 99542563 1001 86380 86390 1
542579 99542579 1001 86380 86390 1
542723 99542723 1001 86380 86390 1
543089 99543089 1001 86380 86390 1
543082 99543082 1001 86380 86390 1
543032 99543032 1001 86380 86390 1
543606 99543606 1001 86380 86390 1
543750 99543750 1001 86380 86390 1
543388 99543388 1001 86380 86390 1
543473 99543473 1001 86380 86390 1
543300 99543300 1001 86380 86390 1
543251 99543251 1001 86380 86390 1
543787 99543787 1001 86380 86390 1
544566 99544566 1001 86380 86390 1
544130 99544130 1001 86380 86390 1
544649 99544649 1001 86380 86390 1
424345 509 1001 59880 60417 1
542125 893 1002 45999 56393 1
536568 943 1001 45325 45624 1
400604 99400604 1001 86380 86390 1
401212 99401212 1001 86380 86390 1
401452 99401452 1001 86380 86390 1
401531 99401531 1001 86380 86390 1
401567 99401567 1001 86380 86390 1
401686 99401686 1001 86380 86390 1
402128 99402128 1001 86380 86390 1
402848 99402848 1001 86380 86390 1
403582 99403582 1001 86380 86390 1
403798 99403798 1001 86380 86390 1
404190 99404190 1001 86380 86390 1
404338 99404338 1001 86380 86390 1
404476 99404476 1001 86380 86390 1
404986 99404986 1001 86380 86390 1
405694 99405694 1001 86380 86390 1
405956 99405956 1001 86380 86390 1
406213 99406213 1001 86380 86390 1
406714 99406714 1001 86380 86390 1
406823 99406823 1001 86380 86390 1
406989 99406989 1001 86380 86390 1
407459 99407459 1001 86380 86390 1
407631 99407631 1001 86380 86390 1
407641 99407641 1001 86380 86390 1
407965 99407965 1001 86380 86390 1
408183 99408183 1001 86380 86390 1
408157 99408157 1001 86380 86390 1
408240 99408240 1001 86380 86390 1
408688 99408688 1001 86380 86390 1
409058 99409058 1001 86380 86390 1
409131 99409131 1001 86380 86390 1
409158 99409158 1001 86380 86390 1
409588 99409588 1001 86380 86390 1
410113 99410113 1001 86380 86390 1
410247 99410247 1001 86380 86390 1
410601 99410601 1001 86380 86390 1
410718 99410718 1001 86380 86390 1
410778 99410778 1001 86380 86390 1
410848 99410848 1001 86380 86390 1
411373 99411373 1001 86380 86390 1
411375 99411375 1001 86380 86390 1
411689 99411689 1001 86380 86390 1
411859 99411859 1001 86380 86390 1
411924 99411924 1001 86380 86390 1
412089 99412089 1001 86380 86390 1
412114 99412114 1001 86380 86390 1
412105 99412105 1001 86380 86390 1
412301 99412301 1001 86380 86390 1
412914 99412914 1001 86380 86390 1
413082 99413082 1001 86380 86390 1
412804 99412804 1001 86380 86390 1
412872 99412872 1001 86380 86390 1
412831 99412831 1001 86380 86390 1
415116 99415116 1001 86380 86390 1
414468 99414468 1001 86380 86390 1
414350 99414350 1001 86380 86390 1
415480 99415480 1001 86380 86390 1
415515 99415515 1001 86380 86390 1
415402 99415402 1001 86380 86390 1
415330 99415330 1001 86380 86390 1
416256 99416256 1001 86380 86390 1
416527 99416527 1001 86380 86390 1
418620 99418620 1001 86380 86390 1
418767 99418767 1001 86380 86390 1
418591 99418591 1001 86380 86390 1
417915 99417915 1001 86380 86390 1
418906 99418906 1001 86380 86390 1
420406 99420406 1001 86380 86390 1
419405 99419405 1001 86380 86390 1
419259 99419259 1001 86380 86390 1
420453 99420453 1001 86380 86390 1
421955 99421955 1001 86380 86390 1
421810 99421810 1001 86380 86390 1
421480 99421480 1001 86380 86390 1
421466 99421466 1001 86380 86390 1
421012 99421012 1001 86380 86390 1
421099 99421099 1001 86380 86390 1
421057 99421057 1001 86380 86390 1
421010 99421010 1001 86380 86390 1
422488 99422488 1001 86380 86390 1
422444 99422444 1001 86380 86390 1
422152 99422152 1001 86380 86390 1
423347 99423347 1001 86380 86390 1
423088 99423088 1001 86380 86390 1
423198 99423198 1001 86380 86390 1
422748 99422748 1001 86380 86390 1
424121 99424121 1001 86380 86390 1
423952 99423952 1001 86380 86390 1
424024 99424024 1001 86380 86390 1
424027 99424027 1001 86380 86390 1
425124 99425124 1001 86380 86390 1
425283 99425283 1001 86380 86390 1
425286 99425286 1001 86380 86390 1
425349 99425349 1001 86380 86390 1
424892 99424892 1001 86380 86390 1
424943 99424943 1001 86380 86390 1
424182 99424182 1001 86380 86390 1
425640 99425640 1001 86380 86390 1
425396 99425396 1001 86380 86390 1
427069 99427069 1001 86380 86390 1
426855 99426855 1001 86380 86390 1
426397 99426397 1001 86380 86390 1
426369 99426369 1001 86380 86390 1
425912 99425912 1001 86380 86390 1
425903 99425903 1001 86380 86390 1
426026 99426026 1001 86380 86390 1
426210 99426210 1001 86380 86390 1
428040 99428040 1001 86380 86390 1
428072 99428072 1001 86380 86390 1
427995 99427995 1001 86380 86390 1
427774 99427774 1001 86380 86390 1
427692 99427692 1001 86380 86390 1
427833 99427833 1001 86380 86390 1
427793 99427793 1001 86380 86390 1
428993 99428993 1001 86380 86390 1
428342 99428342 1001 86380 86390 1
428904 99428904 1001 86380 86390 1
430020 99430020 1001 86380 86390 1
430010 99430010 1001 86380 86390 1
429427 99429427 1001 86380 86390 1
429460 99429460 1001 86380 86390 1
430403 99430403 1001 86380 86390 1
430645 99430645 1001 86380 86390 1
430515 99430515 1001 86380 86390 1
431675 99431675 1001 86380 86390 1
431714 99431714 1001 86380 86390 1
431870 99431870 1001 86380 86390 1
431946 99431946 1001 86380 86390 1
431068 99431068 1001 86380 86390 1
431233 99431233 1001 86380 86390 1
432434 99432434 1001 86380 86390 1
432483 99432483 1001 86380 86390 1
433347 99433347 1001 86380 86390 1
433689 99433689 1001 86380 86390 1
433572 99433572 1001 86380 86390 1
432938 99432938 1001 86380 86390 1
432652 99432652 1001 86380 86390 1
434043 99434043 1001 86380 86390 1
435370 99435370 1001 86380 86390 1
435056 99435056 1001 86380 86390 1
435377 99435377 1001 86380 86390 1
434931 99434931 1001 86380 86390 1
434702 99434702 1001 86380 86390 1
434144 99434144 1001 86380 86390 1
436786 99436786 1001 86380 86390 1
437143 99437143 1001 86380 86390 1
436711 99436711 1001 86380 86390 1
435917 99435917 1001 86380 86390 1
300030 99300030 1001 86380 86390 1
437243 99437243 1001 86380 86390 1
300598 99300598 1001 86380 86390 1
300395 99300395 1001 86380 86390 1
300473 99300473 1001 86380 86390 1
300501 99300501 1001 86380 86390 1
300334 99300334 1001 86380 86390 1
300869 99300869 1001 86380 86390 1
301320 99301320 1001 86380 86390 1
301244 99301244 1001 86380 86390 1
301705 99301705 1001 86380 86390 1
302258 99302258 1001 86380 86390 1
302233 99302233 1001 86380 86390 1
301850 99301850 1001 86380 86390 1
301892 99301892 1001 86380 86390 1
301823 99301823 1001 86380 86390 1
301862 99301862 1001 86380 86390 1
302499 99302499 1001 86380 86390 1
302570 99302570 1001 86380 86390 1
303160 99303160 1001 86380 86390 1
302835 99302835 1001 86380 86390 1
302594 99302594 1001 86380 86390 1
303270 99303270 1001 86380 86390 1
303456 99303456 1001 86380 86390 1
303444 99303444 1001 86380 86390 1
303421 99303421 1001 86380 86390 1
303527 99303527 1001 86380 86390 1
304707 99304707 1001 86380 86390 1
304834 99304834 1001 86380 86390 1
304800 99304800 1001 86380 86390 1
304801 99304801 1001 86380 86390 1
304567 99304567 1001 86380 86390 1
304374 99304374 1001 86380 86390 1
304387 99304387 1001 86380 86390 1
304349 99304349 1001 86380 86390 1
305014 99305014 1001 86380 86390 1
305520 99305520 1001 86380 86390 1
305563 99305563 1001 86380 86390 1
305401 99305401 1001 86380 86390 1
305235 99305235 1001 86380 86390 1
305263 99305263 1001 86380 86390 1
305082 99305082 1001 86380 86390 1
305139 99305139 1001 86380 86390 1
500078 99500078 1001 86380 86390 1
500056 99500056 1001 86380 86390 1
500724 99500724 1001 86380 86390 1
500314 99500314 1001 86380 86390 1
500292 99500292 1001 86380 86390 1
500201 99500201 1001 86380 86390 1
501474 99501474 1001 86380 86390 1
501491 99501491 1001 86380 86390 1
501293 99501293 1001 86380 86390 1
501301 99501301 1001 86380 86390 1
501805 99501805 1001 86380 86390 1
502366 99502366 1001 86380 86390 1
502279 99502279 1001 86380 86390 1
502100 99502100 1001 86380 86390 1
501893 99501893 1001 86380 86390 1
501973 99501973 1001 86380 86390 1
502535 99502535 1001 86380 86390 1
502565 99502565 1001 86380 86390 1
502798 99502798 1001 86380 86390 1
503303 99503303 1001 86380 86390 1
503391 99503391 1001 86380 86390 1
504086 99504086 1001 86380 86390 1
504059 99504059 1001 86380 86390 1
503734 99503734 1001 86380 86390 1
503854 99503854 1001 86380 86390 1
503616 99503616 1001 86380 86390 1
503630 99503630 1001 86380 86390 1
504159 99504159 1001 86380 86390 1
504127 99504127 1001 86380 86390 1
504623 99504623 1001 86380 86390 1
504663 99504663 1001 86380 86390 1
504603 99504603 1001 86380 86390 1
504394 99504394 1001 86380 86390 1
504529 99504529 1001 86380 86390 1
505063 99505063 1001 86380 86390 1
505731 99505731 1001 86380 86390 1
505345 99505345 1001 86380 86390 1
505194 99505194 1001 86380 86390 1
505249 99505249 1001 86380 86390 1
505566 99505566 1001 86380 86390 1
505931 99505931 1001 86380 86390 1
505830 99505830 1001 86380 86390 1
506410 99506410 1001 86380 86390 1
506301 99506301 1001 86380 86390 1
506225 99506225 1001 86380 86390 1
506372 99506372 1001 86380 86390 1
506297 99506297 1001 86380 86390 1
506009 99506009 1001 86380 86390 1
506773 99506773 1001 86380 86390 1
506735 99506735 1001 86380 86390 1
506824 99506824 1001 86380 86390 1
507558 99507558 1001 86380 86390 1
508089 99508089 1001 86380 86390 1
508237 99508237 1001 86380 86390 1
507828 99507828 1001 86380 86390 1
507726 99507726 1001 86380 86390 1
508273 99508273 1001 86380 86390 1
508325 99508325 1001 86380 86390 1
508341 99508341 1001 86380 86390 1
508347 99508347 1001 86380 86390 1
508947 99508947 1001 86380 86390 1
508798 99508798 1001 86380 86390 1
508868 99508868 1001 86380 86390 1
508518 99508518 1001 86380 86390 1
508598 99508598 1001 86380 86390 1
509851 99509851 1001 86380 86390 1
509605 99509605 1001 86380 86390 1
509306 99509306 1001 86380 86390 1
510366 99510366 1001 86380 86390 1
510354 99510354 1001 86380 86390 1
510507 99510507 1001 86380 86390 1
510201 99510201 1001 86380 86390 1
510246 99510246 1001 86380 86390 1
511411 99511411 1001 86380 86390 1
511402 99511402 1001 86380 86390 1
511663 99511663 1001 86380 86390 1
511588 99511588 1001 86380 86390 1
512166 99512166 1001 86380 86390 1
512068 99512068 1001 86380 86390 1
511841 99511841 1001 86380 86390 1
512461 99512461 1001 86380 86390 1
513116 99513116 1001 86380 86390 1
513028 99513028 1001 86380 86390 1
512964 99512964 1001 86380 86390 1
512863 99512863 1001 86380 86390 1
512689 99512689 1001 86380 86390 1
513267 99513267 1001 86380 86390 1
513319 99513319 1001 86380 86390 1
513399 99513399 1001 86380 86390 1
513244 99513244 1001 86380 86390 1
513313 99513313 1001 86380 86390 1
513262 99513262 1001 86380 86390 1
513899 99513899 1001 86380 86390 1
514029 99514029 1001 86380 86390 1
513686 99513686 1001 86380 86390 1
513701 99513701 1001 86380 86390 1
513825 99513825 1001 86380 86390 1
513543 99513543 1001 86380 86390 1
513454 99513454 1001 86380 86390 1
513428 99513428 1001 86380 86390 1
513577 99513577 1001 86380 86390 1
514236 99514236 1001 86380 86390 1
514109 99514109 1001 86380 86390 1
514048 99514048 1001 86380 86390 1
514515 99514515 1001 86380 86390 1
514875 99514875 1001 86380 86390 1
515522 99515522 1001 86380 86390 1
515537 99515537 1001 86380 86390 1
515565 99515565 1001 86380 86390 1
515463 99515463 1001 86380 86390 1
515080 99515080 1001 86380 86390 1
515204 99515204 1001 86380 86390 1
515881 99515881 1001 86380 86390 1
516467 99516467 1001 86380 86390 1
516245 99516245 1001 86380 86390 1
516260 99516260 1001 86380 86390 1
516261 99516261 1001 86380 86390 1
515932 99515932 1001 86380 86390 1
515950 99515950 1001 86380 86390 1
516016 99516016 1001 86380 86390 1
516671 99516671 1001 86380 86390 1
517440 99517440 1001 86380 86390 1
517532 99517532 1001 86380 86390 1
518101 99518101 1001 86380 86390 1
518017 99518017 1001 86380 86390 1
517803 99517803 1001 86380 86390 1
517900 99517900 1001 86380 86390 1
517850 99517850 1001 86380 86390 1
517660 99517660 1001 86380 86390 1
517550 99517550 1001 86380 86390 1
518898 99518898 1001 86380 86390 1
518813 99518813 1001 86380 86390 1
518871 99518871 1001 86380 86390 1
518601 99518601 1001 86380 86390 1
518401 99518401 1001 86380 86390 1
518388 99518388 1001 86380 86390 1
518573 99518573 1001 86380 86390 1
519192 99519192 1001 86380 86390 1
519108 99519108 1001 86380 86390 1
519418 99519418 1001 86380 86390 1
519425 99519425 1001 86380 86390 1
519341 99519341 1001 86380 86390 1
519291 99519291 1001 86380 86390 1
520003 99520003 1001 86380 86390 1
520588 99520588 1001 86380 86390 1
520342 99520342 1001 86380 86390 1
520421 99520421 1001 86380 86390 1
520092 99520092 1001 86380 86390 1
520093 99520093 1001 86380 86390 1
520654 99520654 1001 86380 86390 1
520683 99520683 1001 86380 86390 1
520723 99520723 1001 86380 86390 1
520765 99520765 1001 86380 86390 1
521344 99521344 1001 86380 86390 1
521321 99521321 1001 86380 86390 1
521323 99521323 1001 86380 86390 1
521041 99521041 1001 86380 86390 1
521574 99521574 1001 86380 86390 1
521999 99521999 1001 86380 86390 1
521988 99521988 1001 86380 86390 1
521904 99521904 1001 86380 86390 1
521749 99521749 1001 86380 86390 1
521752 99521752 1001 86380 86390 1
522400 99522400 1001 86380 86390 1
522326 99522326 1001 86380 86390 1
523017 99523017 1001 86380 86390 1
523077 99523077 1001 86380 86390 1
522796 99522796 1001 86380 86390 1
522878 99522878 1001 86380 86390 1
522631 99522631 1001 86380 86390 1
523291 99523291 1001 86380 86390 1
523791 99523791 1001 86380 86390 1
523817 99523817 1001 86380 86390 1
523662 99523662 1001 86380 86390 1
523740 99523740 1001 86380 86390 1
523664 99523664 1001 86380 86390 1
523477 99523477 1001 86380 86390 1
523465 99523465 1001 86380 86390 1
524116 99524116 1001 86380 86390 1
524119 99524119 1001 86380 86390 1
524654 99524654 1001 86380 86390 1
524713 99524713 1001 86380 86390 1
524627 99524627 1001 86380 86390 1
524771 99524771 1001 86380 86390 1
524915 99524915 1001 86380 86390 1
525483 99525483 1001 86380 86390 1
525479 99525479 1001 86380 86390 1
525200 99525200 1001 86380 86390 1
525217 99525217 1001 86380 86390 1
525789 99525789 1001 86380 86390 1
525700 99525700 1001 86380 86390 1
525715 99525715 1001 86380 86390 1
526263 99526263 1001 86380 86390 1
526367 99526367 1001 86380 86390 1
525810 99525810 1001 86380 86390 1
525837 99525837 1001 86380 86390 1
526433 99526433 1001 86380 86390 1
526475 99526475 1001 86380 86390 1
526593 99526593 1001 86380 86390 1
527168 99527168 1001 86380 86390 1
526888 99526888 1001 86380 86390 1
526643 99526643 1001 86380 86390 1
526636 99526636 1001 86380 86390 1
527445 99527445 1001 86380 86390 1
527995 99527995 1001 86380 86390 1
527785 99527785 1001 86380 86390 1
527687 99527687 1001 86380 86390 1
527625 99527625 1001 86380 86390 1
528207 99528207 1001 86380 86390 1
528763 99528763 1001 86380 86390 1
528528 99528528 1001 86380 86390 1
528372 99528372 1001 86380 86390 1
528399 99528399 1001 86380 86390 1
528440 99528440 1001 86380 86390 1
528471 99528471 1001 86380 86390 1
529608 99529608 1001 86380 86390 1
529239 99529239 1001 86380 86390 1
529131 99529131 1001 86380 86390 1
529881 99529881 1001 86380 86390 1
530205 99530205 1001 86380 86390 1
530347 99530347 1001 86380 86390 1
530030 99530030 1001 86380 86390 1
531317 99531317 1001 86380 86390 1
531205 99531205 1001 86380 86390 1
531162 99531162 1001 86380 86390 1
531072 99531072 1001 86380 86390 1
531090 99531090 1001 86380 86390 1
531568 99531568 1001 86380 86390 1
532080 99532080 1001 86380 86390 1
532010 99532010 1001 86380 86390 1
532101 99532101 1001 86380 86390 1
532255 99532255 1001 86380 86390 1
532295 99532295 1001 86380 86390 1
532829 99532829 1001 86380 86390 1
532868 99532868 1001 86380 86390 1
533008 99533008 1001 86380 86390 1
533014 99533014 1001 86380 86390 1
532498 99532498 1001 86380 86390 1
533149 99533149 1001 86380 86390 1
533214 99533214 1001 86380 86390 1
533168 99533168 1001 86380 86390 1
533814 99533814 1001 86380 86390 1
533302 99533302 1001 86380 86390 1
533406 99533406 1001 86380 86390 1
533445 99533445 1001 86380 86390 1
533412 99533412 1001 86380 86390 1
533274 99533274 1001 86380 86390 1
533886 99533886 1001 86380 86390 1
533888 99533888 1001 86380 86390 1
534634 99534634 1001 86380 86390 1
534280 99534280 1001 86380 86390 1
534410 99534410 1001 86380 86390 1
534262 99534262 1001 86380 86390 1
534211 99534211 1001 86380 86390 1
534735 99534735 1001 86380 86390 1
534856 99534856 1001 86380 86390 1
534885 99534885 1001 86380 86390 1
535487 99535487 1001 86380 86390 1
535367 99535367 1001 86380 86390 1
535144 99535144 1001 86380 86390 1
535512 99535512 1001 86380 86390 1
535694 99535694 1001 86380 86390 1
535697 99535697 1001 86380 86390 1
536291 99536291 1001 86380 86390 1
536254 99536254 1001 86380 86390 1
536204 99536204 1001 86380 86390 1
536231 99536231 1001 86380 86390 1
536389 99536389 1001 86380 86390 1
536344 99536344 1001 86380 86390 1
537136 99537136 1001 86380 86390 1
536968 99536968 1001 86380 86390 1
536920 99536920 1001 86380 86390 1
536949 99536949 1001 86380 86390 1
536865 99536865 1001 86380 86390 1
536620 99536620 1001 86380 86390 1
536726 99536726 1001 86380 86390 1
536653 99536653 1001 86380 86390 1
537185 99537185 1001 86380 86390 1
537242 99537242 1001 86380 86390 1
537838 99537838 1001 86380 86390 1
537969 99537969 1001 86380 86390 1
537686 99537686 1001 86380 86390 1
537441 99537441 1001 86380 86390 1
538085 99538085 1001 86380 86390 1
538673 99538673 1001 86380 86390 1
538626 99538626 1001 86380 86390 1
538801 99538801 1001 86380 86390 1
538597 99538597 1001 86380 86390 1
538551 99538551 1001 86380 86390 1
538423 99538423 1001 86380 86390 1
538542 99538542 1001 86380 86390 1
538283 99538283 1001 86380 86390 1
539012 99539012 1001 86380 86390 1
538835 99538835 1001 86380 86390 1
539577 99539577 1001 86380 86390 1
539272 99539272 1001 86380 86390 1
539278 99539278 1001 86380 86390 1
539304 99539304 1001 86380 86390 1
539654 99539654 1001 86380 86390 1
539681 99539681 1001 86380 86390 1
540352 99540352 1001 86380 86390 1
540270 99540270 1001 86380 86390 1
540426 99540426 1001 86380 86390 1
540085 99540085 1001 86380 86390 1
539880 99539880 1001 86380 86390 1
541064 99541064 1001 86380 86390 1
541018 99541018 1001 86380 86390 1
540918 99540918 1001 86380 86390 1
540868 99540868 1001 86380 86390 1
540846 99540846 1001 86380 86390 1
540708 99540708 1001 86380 86390 1
541474 99541474 1001 86380 86390 1
541478 99541478 1001 86380 86390 1
542087 99542087 1001 86380 86390 1
541538 99541538 1001 86380 86390 1
541696 99541696 1001 86380 86390 1
541562 99541562 1001 86380 86390 1
542208 99542208 1001 86380 86390 1
542235 99542235 1001 86380 86390 1
542239 99542239 1001 86380 86390 1
542828 99542828 1001 86380 86390 1
542645 99542645 1001 86380 86390 1
542525 99542525 1001 86380 86390 1
543097 99543097 1001 86380 86390 1
543726 99543726 1001 86380 86390 1
543693 99543693 1001 86380 86390 1
543499 99543499 1001 86380 86390 1
543271 99543271 1001 86380 86390 1
543302 99543302 1001 86380 86390 1
543836 99543836 1001 86380 86390 1
543942 99543942 1001 86380 86390 1
544571 99544571 1001 86380 86390 1
544487 99544487 1001 86380 86390 1
544412 99544412 1001 86380 86390 1
544335 99544335 1001 86380 86390 1
544173 99544173 1001 86380 86390 1
544142 99544142 1001 86380 86390 1
519477 1007 1002 31129 38375 1
400516 99400516 1001 86380 86390 1
400323 99400323 1001 86380 86390 1
400720 99400720 1001 86380 86390 1
400743 99400743 1001 86380 86390 1
400928 99400928 1001 86380 86390 1
400888 99400888 1001 86380 86390 1
401466 99401466 1001 86380 86390 1
401448 99401448 1001 86380 86390 1
401511 99401511 1001 86380 86390 1
401669 99401669 1001 86380 86390 1
401962 99401962 1001 86380 86390 1
402227 99402227 1001 86380 86390 1
402373 99402373 1001 86380 86390 1
402465 99402465 1001 86380 86390 1
402837 99402837 1001 86380 86390 1
403324 99403324 1001 86380 86390 1
403460 99403460 1001 86380 86390 1
404234 99404234 1001 86380 86390 1
404462 99404462 1001 86380 86390 1
404988 99404988 1001 86380 86390 1
404989 99404989 1001 86380 86390 1
405290 99405290 1001 86380 86390 1
405428 99405428 1001 86380 86390 1
405562 99405562 1001 86380 86390 1
405642 99405642 1001 86380 86390 1
405681 99405681 1001 86380 86390 1
406591 99406591 1001 86380 86390 1
406728 99406728 1001 86380 86390 1
406731 99406731 1001 86380 86390 1
407245 99407245 1001 86380 86390 1
407720 99407720 1001 86380 86390 1
408425 99408425 1001 86380 86390 1
408925 99408925 1001 86380 86390 1
409397 99409397 1001 86380 86390 1
409319 99409319 1001 86380 86390 1
409531 99409531 1001 86380 86390 1
409713 99409713 1001 86380 86390 1
410059 99410059 1001 86380 86390 1
410222 99410222 1001 86380 86390 1
410309 99410309 1001 86380 86390 1
410421 99410421 1001 86380 86390 1
410722 99410722 1001 86380 86390 1
410873 99410873 1001 86380 86390 1
410855 99410855 1001 86380 86390 1
411068 99411068 1001 86380 86390 1
412084 99412084 1001 86380 86390 1
411995 99411995 1001 86380 86390 1
413495 99413495 1001 86380 86390 1
413521 99413521 1001 86380 86390 1
413215 99413215 1001 86380 86390 1
412968 99412968 1001 86380 86390 1
412852 99412852 1001 86380 86390 1
413781 99413781 1001 86380 86390 1
414041 99414041 1001 86380 86390 1
413845 99413845 1001 86380 86390 1
413876 99413876 1001 86380 86390 1
415231 99415231 1001 86380 86390 1
414986 99414986 1001 86380 86390 1
415185 99415185 1001 86380 86390 1
414625 99414625 1001 86380 86390 1
414362 99414362 1001 86380 86390 1
414153 99414153 1001 86380 86390 1
414217 99414217 1001 86380 86390 1
415516 99415516 1001 86380 86390 1
415409 99415409 1001 86380 86390 1
416903 99416903 1001 86380 86390 1
416646 99416646 1001 86380 86390 1
416254 99416254 1001 86380 86390 1
416214 99416214 1001 86380 86390 1
416140 99416140 1001 86380 86390 1
416168 99416168 1001 86380 86390 1
416228 99416228 1001 86380 86390 1
416395 99416395 1001 86380 86390 1
416514 99416514 1001 86380 86390 1
417200 99417200 1001 86380 86390 1
417116 99417116 1001 86380 86390 1
417298 99417298 1001 86380 86390 1
417343 99417343 1001 86380 86390 1
418651 99418651 1001 86380 86390 1
418091 99418091 1001 86380 86390 1
417650 99417650 1001 86380 86390 1
418850 99418850 1001 86380 86390 1
419148 99419148 1001 86380 86390 1
419181 99419181 1001 86380 86390 1
420383 99420383 1001 86380 86390 1
420066 99420066 1001 86380 86390 1
420143 99420143 1001 86380 86390 1
419884 99419884 1001 86380 86390 1
419382 99419382 1001 86380 86390 1
419526 99419526 1001 86380 86390 1
420539 99420539 1001 86380 86390 1
420665 99420665 1001 86380 86390 1
421818 99421818 1001 86380 86390 1
421824 99421824 1001 86380 86390 1
421646 99421646 1001 86380 86390 1
421334 99421334 1001 86380 86390 1
420838 99420838 1001 86380 86390 1
421100 99421100 1001 86380 86390 1
421133 99421133 1001 86380 86390 1
422317 99422317 1001 86380 86390 1
423647 99423647 1001 86380 86390 1
422662 99422662 1001 86380 86390 1
423863 99423863 1001 86380 86390 1
425282 99425282 1001 86380 86390 1
425260 99425260 1001 86380 86390 1
425264 99425264 1001 86380 86390 1
425065 99425065 1001 86380 86390 1
424641 99424641 1001 86380 86390 1
424813 99424813 1001 86380 86390 1
425748 99425748 1001 86380 86390 1
425818 99425818 1001 86380 86390 1
426574 99426574 1001 86380 86390 1
426565 99426565 1001 86380 86390 1
425980 99425980 1001 86380 86390 1
425866 99425866 1001 86380 86390 1
426239 99426239 1001 86380 86390 1
428580 99428580 1001 86380 86390 1
428052 99428052 1001 86380 86390 1
430268 99430268 1001 86380 86390 1
429999 99429999 1001 86380 86390 1
429707 99429707 1001 86380 86390 1
429602 99429602 1001 86380 86390 1
429828 99429828 1001 86380 86390 1
429496 99429496 1001 86380 86390 1
429227 99429227 1001 86380 86390 1
429178 99429178 1001 86380 86390 1
429363 99429363 1001 86380 86390 1
431912 99431912 1001 86380 86390 1
431699 99431699 1001 86380 86390 1
433574 99433574 1001 86380 86390 1
432562 99432562 1001 86380 86390 1
432842 99432842 1001 86380 86390 1
432767 99432767 1001 86380 86390 1
434082 99434082 1001 86380 86390 1
435382 99435382 1001 86380 86390 1
435176 99435176 1001 86380 86390 1
435075 99435075 1001 86380 86390 1
434843 99434843 1001 86380 86390 1
434470 99434470 1001 86380 86390 1
434378 99434378 1001 86380 86390 1
435824 99435824 1001 86380 86390 1
435867 99435867 1001 86380 86390 1
436773 99436773 1001 86380 86390 1
437012 99437012 1001 86380 86390 1
436383 99436383 1001 86380 86390 1
436544 99436544 1001 86380 86390 1
436536 99436536 1001 86380 86390 1
436724 99436724 1001 86380 86390 1
436026 99436026 1001 86380 86390 1
300573 99300573 1001 86380 86390 1
300471 99300471 1001 86380 86390 1
300768 99300768 1001 86380 86390 1
300874 99300874 1001 86380 86390 1
300799 99300799 1001 86380 86390 1
301443 99301443 1001 86380 86390 1
301386 99301386 1001 86380 86390 1
301451 99301451 1001 86380 86390 1
301503 99301503 1001 86380 86390 1
301297 99301297 1001 86380 86390 1
301328 99301328 1001 86380 86390 1
301167 99301167 1001 86380 86390 1
301035 99301035 1001 86380 86390 1
301585 99301585 1001 86380 86390 1
302205 99302205 1001 86380 86390 1
302309 99302309 1001 86380 86390 1
302375 99302375 1001 86380 86390 1
302315 99302315 1001 86380 86390 1
302017 99302017 1001 86380 86390 1
301814 99301814 1001 86380 86390 1
301829 99301829 1001 86380 86390 1
301791 99301791 1001 86380 86390 1
301780 99301780 1001 86380 86390 1
302473 99302473 1001 86380 86390 1
303004 99303004 1001 86380 86390 1
302666 99302666 1001 86380 86390 1
303346 99303346 1001 86380 86390 1
304030 99304030 1001 86380 86390 1
303870 99303870 1001 86380 86390 1
303951 99303951 1001 86380 86390 1
303625 99303625 1001 86380 86390 1
303546 99303546 1001 86380 86390 1
304234 99304234 1001 86380 86390 1
304782 99304782 1001 86380 86390 1
304783 99304783 1001 86380 86390 1
304809 99304809 1001 86380 86390 1
304676 99304676 1001 86380 86390 1
304588 99304588 1001 86380 86390 1
304348 99304348 1001 86380 86390 1
304979 99304979 1001 86380 86390 1
304877 99304877 1001 86380 86390 1
305538 99305538 1001 86380 86390 1
305605 99305605 1001 86380 86390 1
305111 99305111 1001 86380 86390 1
305151 99305151 1001 86380 86390 1
500014 99500014 1001 86380 86390 1
500171 99500171 1001 86380 86390 1
500134 99500134 1001 86380 86390 1
500020 99500020 1001 86380 86390 1
500648 99500648 1001 86380 86390 1
500612 99500612 1001 86380 86390 1
500625 99500625 1001 86380 86390 1
500500 99500500 1001 86380 86390 1
500514 99500514 1001 86380 86390 1
501000 99501000 1001 86380 86390 1
500989 99500989 1001 86380 86390 1
501601 99501601 1001 86380 86390 1
501618 99501618 1001 86380 86390 1
501359 99501359 1001 86380 86390 1
501259 99501259 1001 86380 86390 1
501055 99501055 1001 86380 86390 1
501158 99501158 1001 86380 86390 1
502255 99502255 1001 86380 86390 1
501850 99501850 1001 86380 86390 1
501970 99501970 1001 86380 86390 1
502504 99502504 1001 86380 86390 1
502495 99502495 1001 86380 86390 1
503152 99503152 1001 86380 86390 1
502908 99502908 1001 86380 86390 1
502986 99502986 1001 86380 86390 1
502924 99502924 1001 86380 86390 1
502711 99502711 1001 86380 86390 1
502676 99502676 1001 86380 86390 1
503510 99503510 1001 86380 86390 1
503693 99503693 1001 86380 86390 1
503643 99503643 1001 86380 86390 1
504125 99504125 1001 86380 86390 1
504661 99504661 1001 86380 86390 1
504714 99504714 1001 86380 86390 1
504455 99504455 1001 86380 86390 1
505091 99505091 1001 86380 86390 1
505645 99505645 1001 86380 86390 1
505417 99505417 1001 86380 86390 1
505246 99505246 1001 86380 86390 1
505832 99505832 1001 86380 86390 1
505859 99505859 1001 86380 86390 1
505889 99505889 1001 86380 86390 1
505812 99505812 1001 86380 86390 1
506566 99506566 1001 86380 86390 1
506445 99506445 1001 86380 86390 1
506446 99506446 1001 86380 86390 1
506576 99506576 1001 86380 86390 1
506553 99506553 1001 86380 86390 1
507169 99507169 1001 86380 86390 1
507535 99507535 1001 86380 86390 1
508151 99508151 1001 86380 86390 1
508053 99508053 1001 86380 86390 1
508022 99508022 1001 86380 86390 1
507881 99507881 1001 86380 86390 1
507680 99507680 1001 86380 86390 1
507759 99507759 1001 86380 86390 1
507806 99507806 1001 86380 86390 1
508258 99508258 1001 86380 86390 1
508326 99508326 1001 86380 86390 1
508252 99508252 1001 86380 86390 1
508890 99508890 1001 86380 86390 1
509033 99509033 1001 86380 86390 1
508505 99508505 1001 86380 86390 1
508500 99508500 1001 86380 86390 1
509149 99509149 1001 86380 86390 1
509179 99509179 1001 86380 86390 1
509182 99509182 1001 86380 86390 1
509170 99509170 1001 86380 86390 1
509765 99509765 1001 86380 86390 1
509848 99509848 1001 86380 86390 1
509861 99509861 1001 86380 86390 1
509552 99509552 1001 86380 86390 1
509657 99509657 1001 86380 86390 1
509337 99509337 1001 86380 86390 1
509415 99509415 1001 86380 86390 1
509951 99509951 1001 86380 86390 1
509901 99509901 1001 86380 86390 1
509993 99509993 1001 86380 86390 1
509921 99509921 1001 86380 86390 1
510708 99510708 1001 86380 86390 1
510721 99510721 1001 86380 86390 1
510386 99510386 1001 86380 86390 1
510106 99510106 1001 86380 86390 1
511494 99511494 1001 86380 86390 1
511484 99511484 1001 86380 86390 1
511291 99511291 1001 86380 86390 1
511214 99511214 1001 86380 86390 1
511228 99511228 1001 86380 86390 1
511112 99511112 1001 86380 86390 1
511672 99511672 1001 86380 86390 1
511726 99511726 1001 86380 86390 1
512315 99512315 1001 86380 86390 1
512243 99512243 1001 86380 86390 1
512335 99512335 1001 86380 86390 1
512182 99512182 1001 86380 86390 1
511977 99511977 1001 86380 86390 1
511837 99511837 1001 86380 86390 1
512507 99512507 1001 86380 86390 1
512567 99512567 1001 86380 86390 1
512453 99512453 1001 86380 86390 1
513131 99513131 1001 86380 86390 1
513153 99513153 1001 86380 86390 1
512883 99512883 1001 86380 86390 1
512828 99512828 1001 86380 86390 1
512907 99512907 1001 86380 86390 1
513409 99513409 1001 86380 86390 1
513243 99513243 1001 86380 86390 1
513283 99513283 1001 86380 86390 1
513233 99513233 1001 86380 86390 1
513891 99513891 1001 86380 86390 1
513990 99513990 1001 86380 86390 1
513710 99513710 1001 86380 86390 1
513803 99513803 1001 86380 86390 1
514108 99514108 1001 86380 86390 1
514035 99514035 1001 86380 86390 1
514066 99514066 1001 86380 86390 1
514813 99514813 1001 86380 86390 1
514293 99514293 1001 86380 86390 1
514282 99514282 1001 86380 86390 1
514299 99514299 1001 86380 86390 1
514909 99514909 1001 86380 86390 1
515287 99515287 1001 86380 86390 1
515473 99515473 1001 86380 86390 1
515235 99515235 1001 86380 86390 1
515838 99515838 1001 86380 86390 1
515754 99515754 1001 86380 86390 1
515885 99515885 1001 86380 86390 1
516378 99516378 1001 86380 86390 1
515944 99515944 1001 86380 86390 1
516559 99516559 1001 86380 86390 1
516633 99516633 1001 86380 86390 1
516621 99516621 1001 86380 86390 1
517172 99517172 1001 86380 86390 1
517014 99517014 1001 86380 86390 1
517129 99517129 1001 86380 86390 1
516772 99516772 1001 86380 86390 1
517392 99517392 1001 86380 86390 1
517509 99517509 1001 86380 86390 1
517406 99517406 1001 86380 86390 1
518026 99518026 1001 86380 86390 1
518146 99518146 1001 86380 86390 1
518071 99518071 1001 86380 86390 1
517674 99517674 1001 86380 86390 1
518300 99518300 1001 86380 86390 1
518911 99518911 1001 86380 86390 1
518746 99518746 1001 86380 86390 1
518682 99518682 1001 86380 86390 1
519648 99519648 1001 86380 86390 1
519376 99519376 1001 86380 86390 1
519330 99519330 1001 86380 86390 1
519875 99519875 1001 86380 86390 1
519823 99519823 1001 86380 86390 1
520502 99520502 1001 86380 86390 1
520480 99520480 1001 86380 86390 1
520266 99520266 1001 86380 86390 1
520365 99520365 1001 86380 86390 1
520151 99520151 1001 86380 86390 1
520106 99520106 1001 86380 86390 1
520108 99520108 1001 86380 86390 1
520718 99520718 1001 86380 86390 1
521413 99521413 1001 86380 86390 1
521098 99521098 1001 86380 86390 1
520962 99520962 1001 86380 86390 1
521610 99521610 1001 86380 86390 1
522206 99522206 1001 86380 86390 1
522066 99522066 1001 86380 86390 1
521978 99521978 1001 86380 86390 1
521689 99521689 1001 86380 86390 1
521811 99521811 1001 86380 86390 1
522437 99522437 1001 86380 86390 1
522386 99522386 1001 86380 86390 1
522492 99522492 1001 86380 86390 1
522351 99522351 1001 86380 86390 1
522467 99522467 1001 86380 86390 1
522299 99522299 1001 86380 86390 1
522888 99522888 1001 86380 86390 1
522886 99522886 1001 86380 86390 1
522643 99522643 1001 86380 86390 1
523310 99523310 1001 86380 86390 1
523190 99523190 1001 86380 86390 1
523204 99523204 1001 86380 86390 1
523256 99523256 1001 86380 86390 1
523748 99523748 1001 86380 86390 1
523455 99523455 1001 86380 86390 1
523409 99523409 1001 86380 86390 1
524137 99524137 1001 86380 86390 1
524063 99524063 1001 86380 86390 1
524842 99524842 1001 86380 86390 1
525494 99525494 1001 86380 86390 1
525458 99525458 1001 86380 86390 1
525402 99525402 1001 86380 86390 1
525206 99525206 1001 86380 86390 1
525755 99525755 1001 86380 86390 1
525695 99525695 1001 86380 86390 1
525619 99525619 1001 86380 86390 1
526092 99526092 1001 86380 86390 1
525908 99525908 1001 86380 86390 1
526540 99526540 1001 86380 86390 1
526605 99526605 1001 86380 86390 1
527079 99527079 1001 86380 86390 1
526698 99526698 1001 86380 86390 1
527339 99527339 1001 86380 86390 1
527974 99527974 1001 86380 86390 1
528057 99528057 1001 86380 86390 1
528073 99528073 1001 86380 86390 1
527718 99527718 1001 86380 86390 1
527643 99527643 1001 86380 86390 1
528085 99528085 1001 86380 86390 1
528197 99528197 1001 86380 86390 1
528803 99528803 1001 86380 86390 1
528504 99528504 1001 86380 86390 1
528309 99528309 1001 86380 86390 1
529468 99529468 1001 86380 86390 1
529160 99529160 1001 86380 86390 1
529738 99529738 1001 86380 86390 1
529842 99529842 1001 86380 86390 1
529744 99529744 1001 86380 86390 1
530374 99530374 1001 86380 86390 1
530375 99530375 1001 86380 86390 1
530430 99530430 1001 86380 86390 1
530323 99530323 1001 86380 86390 1
530579 99530579 1001 86380 86390 1
530631 99530631 1001 86380 86390 1
530737 99530737 1001 86380 86390 1
531242 99531242 1001 86380 86390 1
531144 99531144 1001 86380 86390 1
530787 99530787 1001 86380 86390 1
532067 99532067 1001 86380 86390 1
532093 99532093 1001 86380 86390 1
532000 99532000 1001 86380 86390 1
531845 99531845 1001 86380 86390 1
532890 99532890 1001 86380 86390 1
532857 99532857 1001 86380 86390 1
533026 99533026 1001 86380 86390 1
532676 99532676 1001 86380 86390 1
532786 99532786 1001 86380 86390 1
532516 99532516 1001 86380 86390 1
533171 99533171 1001 86380 86390 1
533087 99533087 1001 86380 86390 1
533671 99533671 1001 86380 86390 1
533714 99533714 1001 86380 86390 1
533458 99533458 1001 86380 86390 1
533397 99533397 1001 86380 86390 1
533337 99533337 1001 86380 86390 1
533920 99533920 1001 86380 86390 1
534610 99534610 1001 86380 86390 1
534559 99534559 1001 86380 86390 1
534184 99534184 1001 86380 86390 1
534225 99534225 1001 86380 86390 1
534203 99534203 1001 86380 86390 1
534704 99534704 1001 86380 86390 1
535339 99535339 1001 86380 86390 1
535457 99535457 1001 86380 86390 1
535445 99535445 1001 86380 86390 1
535281 99535281 1001 86380 86390 1
535239 99535239 1001 86380 86390 1
535033 99535033 1001 86380 86390 1
534944 99534944 1001 86380 86390 1
535063 99535063 1001 86380 86390 1
535674 99535674 1001 86380 86390 1
536149 99536149 1001 86380 86390 1
536188 99536188 1001 86380 86390 1
535824 99535824 1001 86380 86390 1
537131 99537131 1001 86380 86390 1
536985 99536985 1001 86380 86390 1
537141 99537141 1001 86380 86390 1
536851 99536851 1001 86380 86390 1
536638 99536638 1001 86380 86390 1
537226 99537226 1001 86380 86390 1
537204 99537204 1001 86380 86390 1
537208 99537208 1001 86380 86390 1
537899 99537899 1001 86380 86390 1
537693 99537693 1001 86380 86390 1
537749 99537749 1001 86380 86390 1
537385 99537385 1001 86380 86390 1
537465 99537465 1001 86380 86390 1
538051 99538051 1001 86380 86390 1
538044 99538044 1001 86380 86390 1
538059 99538059 1001 86380 86390 1
538164 99538164 1001 86380 86390 1
538713 99538713 1001 86380 86390 1
538494 99538494 1001 86380 86390 1
538520 99538520 1001 86380 86390 1
538536 99538536 1001 86380 86390 1
538498 99538498 1001 86380 86390 1
538603 99538603 1001 86380 86390 1
538568 99538568 1001 86380 86390 1
538270 99538270 1001 86380 86390 1
538850 99538850 1001 86380 86390 1
538878 99538878 1001 86380 86390 1
539438 99539438 1001 86380 86390 1
539519 99539519 1001 86380 86390 1
539422 99539422 1001 86380 86390 1
539425 99539425 1001 86380 86390 1
539790 99539790 1001 86380 86390 1
540465 99540465 1001 86380 86390 1
539873 99539873 1001 86380 86390 1
540029 99540029 1001 86380 86390 1
540043 99540043 1001 86380 86390 1
540505 99540505 1001 86380 86390 1
540506 99540506 1001 86380 86390 1
540497 99540497 1001 86380 86390 1
541010 99541010 1001 86380 86390 1
540776 99540776 1001 86380 86390 1
540756 99540756 1001 86380 86390 1
541371 99541371 1001 86380 86390 1
542095 99542095 1001 86380 86390 1
542078 99542078 1001 86380 86390 1
541976 99541976 1001 86380 86390 1
541825 99541825 1001 86380 86390 1
541874 99541874 1001 86380 86390 1
541588 99541588 1001 86380 86390 1
542130 99542130 1001 86380 86390 1
542144 99542144 1001 86380 86390 1
542164 99542164 1001 86380 86390 1
542269 99542269 1001 86380 86390 1
542784 99542784 1001 86380 86390 1
542507 99542507 1001 86380 86390 1
542325 99542325 1001 86380 86390 1
543743 99543743 1001 86380 86390 1
543712 99543712 1001 86380 86390 1
543748 99543748 1001 86380 86390 1
543753 99543753 1001 86380 86390 1
543321 99543321 1001 86380 86390 1
543906 99543906 1001 86380 86390 1
544419 99544419 1001 86380 86390 1
544278 99544278 1001 86380 86390 1
544320 99544320 1001 86380 86390 1
544135 99544135 1001 86380 86390 1
544051 99544051 1001 86380 86390 1
544180 99544180 1001 86380 86390 1
544078 99544078 1001 86380 86390 1
544633 99544633 1001 86380 86390 1
400140 99400140 1001 86380 86390 1
400390 99400390 1001 86380 86390 1
400717 99400717 1001 86380 86390 1
400921 99400921 1001 86380 86390 1
401281 99401281 1001 86380 86390 1
401812 99401812 1001 86380 86390 1
401840 99401840 1001 86380 86390 1
401966 99401966 1001 86380 86390 1
402118 99402118 1001 86380 86390 1
402481 99402481 1001 86380 86390 1
402726 99402726 1001 86380 86390 1
402796 99402796 1001 86380 86390 1
403518 99403518 1001 86380 86390 1
404066 99404066 1001 86380 86390 1
404211 99404211 1001 86380 86390 1
404275 99404275 1001 86380 86390 1
404353 99404353 1001 86380 86390 1
404320 99404320 1001 86380 86390 1
404557 99404557 1001 86380 86390 1
404606 99404606 1001 86380 86390 1
405105 99405105 1001 86380 86390 1
405593 99405593 1001 86380 86390 1
405696 99405696 1001 86380 86390 1
405727 99405727 1001 86380 86390 1
405783 99405783 1001 86380 86390 1
405953 99405953 1001 86380 86390 1
406153 99406153 1001 86380 86390 1
406287 99406287 1001 86380 86390 1
406801 99406801 1001 86380 86390 1
407123 99407123 1001 86380 86390 1
407199 99407199 1001 86380 86390 1
407185 99407185 1001 86380 86390 1
407384 99407384 1001 86380 86390 1
407366 99407366 1001 86380 86390 1
407410 99407410 1001 86380 86390 1
407458 99407458 1001 86380 86390 1
407997 99407997 1001 86380 86390 1
408089 99408089 1001 86380 86390 1
408388 99408388 1001 86380 86390 1
408441 99408441 1001 86380 86390 1
408564 99408564 1001 86380 86390 1
408754 99408754 1001 86380 86390 1
408742 99408742 1001 86380 86390 1
408803 99408803 1001 86380 86390 1
408797 99408797 1001 86380 86390 1
408971 99408971 1001 86380 86390 1
409811 99409811 1001 86380 86390 1
412150 99412150 1001 86380 86390 1
412198 99412198 1001 86380 86390 1
413501 99413501 1001 86380 86390 1
412588 99412588 1001 86380 86390 1
414076 99414076 1001 86380 86390 1
415258 99415258 1001 86380 86390 1
415014 99415014 1001 86380 86390 1
414665 99414665 1001 86380 86390 1
415622 99415622 1001 86380 86390 1
416883 99416883 1001 86380 86390 1
416736 99416736 1001 86380 86390 1
415989 99415989 1001 86380 86390 1
415858 99415858 1001 86380 86390 1
417252 99417252 1001 86380 86390 1
417425 99417425 1001 86380 86390 1
418164 99418164 1001 86380 86390 1
417847 99417847 1001 86380 86390 1
419041 99419041 1001 86380 86390 1
418895 99418895 1001 86380 86390 1
418926 99418926 1001 86380 86390 1
420329 99420329 1001 86380 86390 1
420196 99420196 1001 86380 86390 1
419800 99419800 1001 86380 86390 1
420056 99420056 1001 86380 86390 1
419399 99419399 1001 86380 86390 1
421920 99421920 1001 86380 86390 1
421712 99421712 1001 86380 86390 1
421449 99421449 1001 86380 86390 1
420933 99420933 1001 86380 86390 1
422192 99422192 1001 86380 86390 1
422322 99422322 1001 86380 86390 1
423494 99423494 1001 86380 86390 1
423622 99423622 1001 86380 86390 1
423353 99423353 1001 86380 86390 1
423540 99423540 1001 86380 86390 1
423007 99423007 1001 86380 86390 1
422762 99422762 1001 86380 86390 1
424053 99424053 1001 86380 86390 1
423880 99423880 1001 86380 86390 1
424993 99424993 1001 86380 86390 1
425777 99425777 1001 86380 86390 1
425533 99425533 1001 86380 86390 1
425778 99425778 1001 86380 86390 1
425549 99425549 1001 86380 86390 1
426816 99426816 1001 86380 86390 1
426948 99426948 1001 86380 86390 1
427039 99427039 1001 86380 86390 1
426646 99426646 1001 86380 86390 1
426096 99426096 1001 86380 86390 1
425950 99425950 1001 86380 86390 1
427268 99427268 1001 86380 86390 1
427441 99427441 1001 86380 86390 1
427157 99427157 1001 86380 86390 1
428550 99428550 1001 86380 86390 1
428578 99428578 1001 86380 86390 1
427628 99427628 1001 86380 86390 1
427856 99427856 1001 86380 86390 1
427870 99427870 1001 86380 86390 1
427800 99427800 1001 86380 86390 1
427919 99427919 1001 86380 86390 1
428968 99428968 1001 86380 86390 1
429090 99429090 1001 86380 86390 1
430236 99430236 1001 86380 86390 1
429681 99429681 1001 86380 86390 1
429630 99429630 1001 86380 86390 1
429411 99429411 1001 86380 86390 1
429384 99429384 1001 86380 86390 1
431937 99431937 1001 86380 86390 1
430963 99430963 1001 86380 86390 1
432304 99432304 1001 86380 86390 1
432331 99432331 1001 86380 86390 1
433592 99433592 1001 86380 86390 1
433622 99433622 1001 86380 86390 1
433020 99433020 1001 86380 86390 1
432845 99432845 1001 86380 86390 1
432774 99432774 1001 86380 86390 1
432585 99432585 1001 86380 86390 1
432535 99432535 1001 86380 86390 1
433811 99433811 1001 86380 86390 1
433860 99433860 1001 86380 86390 1
434131 99434131 1001 86380 86390 1
435195 99435195 1001 86380 86390 1
435120 99435120 1001 86380 86390 1
434704 99434704 1001 86380 86390 1
434945 99434945 1001 86380 86390 1
434646 99434646 1001 86380 86390 1
434690 99434690 1001 86380 86390 1
434671 99434671 1001 86380 86390 1
434414 99434414 1001 86380 86390 1
434218 99434218 1001 86380 86390 1
435696 99435696 1001 86380 86390 1
435452 99435452 1001 86380 86390 1
436990 99436990 1001 86380 86390 1
437063 99437063 1001 86380 86390 1
436598 99436598 1001 86380 86390 1
436081 99436081 1001 86380 86390 1
437298 99437298 1001 86380 86390 1
437332 99437332 1001 86380 86390 1
300511 99300511 1001 86380 86390 1
300322 99300322 1001 86380 86390 1
300506 99300506 1001 86380 86390 1
300181 99300181 1001 86380 86390 1
300759 99300759 1001 86380 86390 1
301403 99301403 1001 86380 86390 1
301193 99301193 1001 86380 86390 1
301246 99301246 1001 86380 86390 1
301192 99301192 1001 86380 86390 1
301096 99301096 1001 86380 86390 1
301559 99301559 1001 86380 86390 1
301613 99301613 1001 86380 86390 1
302208 99302208 1001 86380 86390 1
302024 99302024 1001 86380 86390 1
302013 99302013 1001 86380 86390 1
301993 99301993 1001 86380 86390 1
301807 99301807 1001 86380 86390 1
302982 99302982 1001 86380 86390 1
302831 99302831 1001 86380 86390 1
302616 99302616 1001 86380 86390 1
302766 99302766 1001 86380 86390 1
303334 99303334 1001 86380 86390 1
303314 99303314 1001 86380 86390 1
303910 99303910 1001 86380 86390 1
303838 99303838 1001 86380 86390 1
303783 99303783 1001 86380 86390 1
303760 99303760 1001 86380 86390 1
304125 99304125 1001 86380 86390 1
304089 99304089 1001 86380 86390 1
304737 99304737 1001 86380 86390 1
304738 99304738 1001 86380 86390 1
304478 99304478 1001 86380 86390 1
304407 99304407 1001 86380 86390 1
304306 99304306 1001 86380 86390 1
304297 99304297 1001 86380 86390 1
305032 99305032 1001 86380 86390 1
305609 99305609 1001 86380 86390 1
305506 99305506 1001 86380 86390 1
305507 99305507 1001 86380 86390 1
305616 99305616 1001 86380 86390 1
305476 99305476 1001 86380 86390 1
305273 99305273 1001 86380 86390 1
500651 99500651 1001 86380 86390 1
500969 99500969 1001 86380 86390 1
500856 99500856 1001 86380 86390 1
501094 99501094 1001 86380 86390 1
501669 99501669 1001 86380 86390 1
502430 99502430 1001 86380 86390 1
502445 99502445 1001 86380 86390 1
502121 99502121 1001 86380 86390 1
502109 99502109 1001 86380 86390 1
502190 99502190 1001 86380 86390 1
502592 99502592 1001 86380 86390 1
502493 99502493 1001 86380 86390 1
502562 99502562 1001 86380 86390 1
503102 99503102 1001 86380 86390 1
503023 99503023 1001 86380 86390 1
503006 99503006 1001 86380 86390 1
502860 99502860 1001 86380 86390 1
502719 99502719 1001 86380 86390 1
503485 99503485 1001 86380 86390 1
503326 99503326 1001 86380 86390 1
504003 99504003 1001 86380 86390 1
503952 99503952 1001 86380 86390 1
503946 99503946 1001 86380 86390 1
503878 99503878 1001 86380 86390 1
503907 99503907 1001 86380 86390 1
504271 99504271 1001 86380 86390 1
504246 99504246 1001 86380 86390 1
504886 99504886 1001 86380 86390 1
504849 99504849 1001 86380 86390 1
504685 99504685 1001 86380 86390 1
504497 99504497 1001 86380 86390 1
504333 99504333 1001 86380 86390 1
504400 99504400 1001 86380 86390 1
505032 99505032 1001 86380 86390 1
505035 99505035 1001 86380 86390 1
505117 99505117 1001 86380 86390 1
505737 99505737 1001 86380 86390 1
505735 99505735 1001 86380 86390 1
505569 99505569 1001 86380 86390 1
505699 99505699 1001 86380 86390 1
505610 99505610 1001 86380 86390 1
505409 99505409 1001 86380 86390 1
505410 99505410 1001 86380 86390 1
505491 99505491 1001 86380 86390 1
505838 99505838 1001 86380 86390 1
506404 99506404 1001 86380 86390 1
506394 99506394 1001 86380 86390 1
506419 99506419 1001 86380 86390 1
506594 99506594 1001 86380 86390 1
506627 99506627 1001 86380 86390 1
507304 99507304 1001 86380 86390 1
507145 99507145 1001 86380 86390 1
507043 99507043 1001 86380 86390 1
506908 99506908 1001 86380 86390 1
506818 99506818 1001 86380 86390 1
508172 99508172 1001 86380 86390 1
508033 99508033 1001 86380 86390 1
507636 99507636 1001 86380 86390 1
508729 99508729 1001 86380 86390 1
508526 99508526 1001 86380 86390 1
509231 99509231 1001 86380 86390 1
509777 99509777 1001 86380 86390 1
509713 99509713 1001 86380 86390 1
509729 99509729 1001 86380 86390 1
509706 99509706 1001 86380 86390 1
509411 99509411 1001 86380 86390 1
509408 99509408 1001 86380 86390 1
509942 99509942 1001 86380 86390 1
510711 99510711 1001 86380 86390 1
510161 99510161 1001 86380 86390 1
510842 99510842 1001 86380 86390 1
510869 99510869 1001 86380 86390 1
510851 99510851 1001 86380 86390 1
510748 99510748 1001 86380 86390 1
511492 99511492 1001 86380 86390 1
511442 99511442 1001 86380 86390 1
511432 99511432 1001 86380 86390 1
511295 99511295 1001 86380 86390 1
511153 99511153 1001 86380 86390 1
511189 99511189 1001 86380 86390 1
511345 99511345 1001 86380 86390 1
511609 99511609 1001 86380 86390 1
512263 99512263 1001 86380 86390 1
512217 99512217 1001 86380 86390 1
512115 99512115 1001 86380 86390 1
512016 99512016 1001 86380 86390 1
511789 99511789 1001 86380 86390 1
511912 99511912 1001 86380 86390 1
512430 99512430 1001 86380 86390 1
512435 99512435 1001 86380 86390 1
513115 99513115 1001 86380 86390 1
513128 99513128 1001 86380 86390 1
513914 99513914 1001 86380 86390 1
513623 99513623 1001 86380 86390 1
513706 99513706 1001 86380 86390 1
513707 99513707 1001 86380 86390 1
513568 99513568 1001 86380 86390 1
513414 99513414 1001 86380 86390 1
513586 99513586 1001 86380 86390 1
513522 99513522 1001 86380 86390 1
513471 99513471 1001 86380 86390 1
513600 99513600 1001 86380 86390 1
514172 99514172 1001 86380 86390 1
514100 99514100 1001 86380 86390 1
514170 99514170 1001 86380 86390 1
514644 99514644 1001 86380 86390 1
514531 99514531 1001 86380 86390 1
514290 99514290 1001 86380 86390 1
514373 99514373 1001 86380 86390 1
514401 99514401 1001 86380 86390 1
514951 99514951 1001 86380 86390 1
515460 99515460 1001 86380 86390 1
515320 99515320 1001 86380 86390 1
515412 99515412 1001 86380 86390 1
515199 99515199 1001 86380 86390 1
515214 99515214 1001 86380 86390 1
515706 99515706 1001 86380 86390 1
515752 99515752 1001 86380 86390 1
515742 99515742 1001 86380 86390 1
516494 99516494 1001 86380 86390 1
516442 99516442 1001 86380 86390 1
516500 99516500 1001 86380 86390 1
516230 99516230 1001 86380 86390 1
516244 99516244 1001 86380 86390 1
516182 99516182 1001 86380 86390 1
515940 99515940 1001 86380 86390 1
516009 99516009 1001 86380 86390 1
516049 99516049 1001 86380 86390 1
516630 99516630 1001 86380 86390 1
517149 99517149 1001 86380 86390 1
517255 99517255 1001 86380 86390 1
516976 99516976 1001 86380 86390 1
517107 99517107 1001 86380 86390 1
517058 99517058 1001 86380 86390 1
517363 99517363 1001 86380 86390 1
517543 99517543 1001 86380 86390 1
517628 99517628 1001 86380 86390 1
518357 99518357 1001 86380 86390 1
518190 99518190 1001 86380 86390 1
518284 99518284 1001 86380 86390 1
518785 99518785 1001 86380 86390 1
518843 99518843 1001 86380 86390 1
518883 99518883 1001 86380 86390 1
518602 99518602 1001 86380 86390 1
519588 99519588 1001 86380 86390 1
519220 99519220 1001 86380 86390 1
519233 99519233 1001 86380 86390 1
519249 99519249 1001 86380 86390 1
519841 99519841 1001 86380 86390 1
520590 99520590 1001 86380 86390 1
520388 99520388 1001 86380 86390 1
520325 99520325 1001 86380 86390 1
520287 99520287 1001 86380 86390 1
520788 99520788 1001 86380 86390 1
521393 99521393 1001 86380 86390 1
520951 99520951 1001 86380 86390 1
521585 99521585 1001 86380 86390 1
522112 99522112 1001 86380 86390 1
522170 99522170 1001 86380 86390 1
522062 99522062 1001 86380 86390 1
522077 99522077 1001 86380 86390 1
521976 99521976 1001 86380 86390 1
522008 99522008 1001 86380 86390 1
521783 99521783 1001 86380 86390 1
522359 99522359 1001 86380 86390 1
522425 99522425 1001 86380 86390 1
522957 99522957 1001 86380 86390 1
522924 99522924 1001 86380 86390 1
522722 99522722 1001 86380 86390 1
522788 99522788 1001 86380 86390 1
522879 99522879 1001 86380 86390 1
522896 99522896 1001 86380 86390 1
522668 99522668 1001 86380 86390 1
522696 99522696 1001 86380 86390 1
522677 99522677 1001 86380 86390 1
522509 99522509 1001 86380 86390 1
523796 99523796 1001 86380 86390 1
523925 99523925 1001 86380 86390 1
523937 99523937 1001 86380 86390 1
523688 99523688 1001 86380 86390 1
523535 99523535 1001 86380 86390 1
523576 99523576 1001 86380 86390 1
523617 99523617 1001 86380 86390 1
523995 99523995 1001 86380 86390 1
523971 99523971 1001 86380 86390 1
524065 99524065 1001 86380 86390 1
524578 99524578 1001 86380 86390 1
524718 99524718 1001 86380 86390 1
524565 99524565 1001 86380 86390 1
524449 99524449 1001 86380 86390 1
524493 99524493 1001 86380 86390 1
524783 99524783 1001 86380 86390 1
524843 99524843 1001 86380 86390 1
524960 99524960 1001 86380 86390 1
525551 99525551 1001 86380 86390 1
525439 99525439 1001 86380 86390 1
525441 99525441 1001 86380 86390 1
525186 99525186 1001 86380 86390 1
525183 99525183 1001 86380 86390 1
524989 99524989 1001 86380 86390 1
524992 99524992 1001 86380 86390 1
525710 99525710 1001 86380 86390 1
526389 99526389 1001 86380 86390 1
526274 99526274 1001 86380 86390 1
526358 99526358 1001 86380 86390 1
526060 99526060 1001 86380 86390 1
525897 99525897 1001 86380 86390 1
526478 99526478 1001 86380 86390 1
526467 99526467 1001 86380 86390 1
527221 99527221 1001 86380 86390 1
526920 99526920 1001 86380 86390 1
526833 99526833 1001 86380 86390 1
527255 99527255 1001 86380 86390 1
527918 99527918 1001 86380 86390 1
527832 99527832 1001 86380 86390 1
527679 99527679 1001 86380 86390 1
527559 99527559 1001 86380 86390 1
528129 99528129 1001 86380 86390 1
528106 99528106 1001 86380 86390 1
528135 99528135 1001 86380 86390 1
528747 99528747 1001 86380 86390 1
528739 99528739 1001 86380 86390 1
528779 99528779 1001 86380 86390 1
528523 99528523 1001 86380 86390 1
528385 99528385 1001 86380 86390 1
528398 99528398 1001 86380 86390 1
528980 99528980 1001 86380 86390 1
529366 99529366 1001 86380 86390 1
529355 99529355 1001 86380 86390 1
529512 99529512 1001 86380 86390 1
529872 99529872 1001 86380 86390 1
529745 99529745 1001 86380 86390 1
529788 99529788 1001 86380 86390 1
530419 99530419 1001 86380 86390 1
530547 99530547 1001 86380 86390 1
530186 99530186 1001 86380 86390 1
530130 99530130 1001 86380 86390 1
530735 99530735 1001 86380 86390 1
530744 99530744 1001 86380 86390 1
531251 99531251 1001 86380 86390 1
531148 99531148 1001 86380 86390 1
531088 99531088 1001 86380 86390 1
531065 99531065 1001 86380 86390 1
532090 99532090 1001 86380 86390 1
532066 99532066 1001 86380 86390 1
532060 99532060 1001 86380 86390 1
531848 99531848 1001 86380 86390 1
531766 99531766 1001 86380 86390 1
532207 99532207 1001 86380 86390 1
532286 99532286 1001 86380 86390 1
532209 99532209 1001 86380 86390 1
532251 99532251 1001 86380 86390 1
532266 99532266 1001 86380 86390 1
532871 99532871 1001 86380 86390 1
532794 99532794 1001 86380 86390 1
532627 99532627 1001 86380 86390 1
532528 99532528 1001 86380 86390 1
532542 99532542 1001 86380 86390 1
532508 99532508 1001 86380 86390 1
533704 99533704 1001 86380 86390 1
533769 99533769 1001 86380 86390 1
533394 99533394 1001 86380 86390 1
533861 99533861 1001 86380 86390 1
534340 99534340 1001 86380 86390 1
534343 99534343 1001 86380 86390 1
534227 99534227 1001 86380 86390 1
534839 99534839 1001 86380 86390 1
535448 99535448 1001 86380 86390 1
535232 99535232 1001 86380 86390 1
535209 99535209 1001 86380 86390 1
535598 99535598 1001 86380 86390 1
535689 99535689 1001 86380 86390 1
535665 99535665 1001 86380 86390 1
535628 99535628 1001 86380 86390 1
536170 99536170 1001 86380 86390 1
535976 99535976 1001 86380 86390 1
535775 99535775 1001 86380 86390 1
535738 99535738 1001 86380 86390 1
537055 99537055 1001 86380 86390 1
536947 99536947 1001 86380 86390 1
536904 99536904 1001 86380 86390 1
536587 99536587 1001 86380 86390 1
536601 99536601 1001 86380 86390 1
536747 99536747 1001 86380 86390 1
536644 99536644 1001 86380 86390 1
537346 99537346 1001 86380 86390 1
537880 99537880 1001 86380 86390 1
537803 99537803 1001 86380 86390 1
537621 99537621 1001 86380 86390 1
537750 99537750 1001 86380 86390 1
537550 99537550 1001 86380 86390 1
537546 99537546 1001 86380 86390 1
538035 99538035 1001 86380 86390 1
538790 99538790 1001 86380 86390 1
538518 99538518 1001 86380 86390 1
538403 99538403 1001 86380 86390 1
538224 99538224 1001 86380 86390 1
538830 99538830 1001 86380 86390 1
538859 99538859 1001 86380 86390 1
538979 99538979 1001 86380 86390 1
539528 99539528 1001 86380 86390 1
539308 99539308 1001 86380 86390 1
539761 99539761 1001 86380 86390 1
540327 99540327 1001 86380 86390 1
540247 99540247 1001 86380 86390 1
540004 99540004 1001 86380 86390 1
541254 99541254 1001 86380 86390 1
540898 99540898 1001 86380 86390 1
541029 99541029 1001 86380 86390 1
540741 99540741 1001 86380 86390 1
541929 99541929 1001 86380 86390 1
541970 99541970 1001 86380 86390 1
542096 99542096 1001 86380 86390 1
541824 99541824 1001 86380 86390 1
541763 99541763 1001 86380 86390 1
541819 99541819 1001 86380 86390 1
541556 99541556 1001 86380 86390 1
541915 99541915 1001 86380 86390 1
542176 99542176 1001 86380 86390 1
542126 99542126 1001 86380 86390 1
542798 99542798 1001 86380 86390 1
542478 99542478 1001 86380 86390 1
543084 99543084 1001 86380 86390 1
543593 99543593 1001 86380 86390 1
543650 99543650 1001 86380 86390 1
543690 99543690 1001 86380 86390 1
543553 99543553 1001 86380 86390 1
543414 99543414 1001 86380 86390 1
543446 99543446 1001 86380 86390 1
543230 99543230 1001 86380 86390 1
543800 99543800 1001 86380 86390 1
543870 99543870 1001 86380 86390 1
543975 99543975 1001 86380 86390 1
544530 99544530 1001 86380 86390 1
544428 99544428 1001 86380 86390 1
544454 99544454 1001 86380 86390 1
544209 99544209 1001 86380 86390 1
544028 99544028 1001 86380 86390 1
544085 99544085 1001 86380 86390 1
544049 99544049 1001 86380 86390 1
544674 99544674 1001 86380 86390 1
544741 99544741 1001 86380 86390 1
544642 99544642 1001 86380 86390 1
400046 1125 1001 73260 73617 1
401176 1139 1001 57780 59637 1
505773 982 1002 25721 32858 1
400006 99400006 1001 86380 86390 1
400064 99400064 1001 86380 86390 1
400121 99400121 1001 86380 86390 1
400424 99400424 1001 86380 86390 1
400675 99400675 1001 86380 86390 1
400782 99400782 1001 86380 86390 1
401170 99401170 1001 86380 86390 1
401253 99401253 1001 86380 86390 1
401369 99401369 1001 86380 86390 1
401412 99401412 1001 86380 86390 1
401551 99401551 1001 86380 86390 1
402121 99402121 1001 86380 86390 1
402098 99402098 1001 86380 86390 1
402285 99402285 1001 86380 86390 1
402356 99402356 1001 86380 86390 1
402619 99402619 1001 86380 86390 1
403441 99403441 1001 86380 86390 1
404119 99404119 1001 86380 86390 1
404303 99404303 1001 86380 86390 1
405211 99405211 1001 86380 86390 1
405779 99405779 1001 86380 86390 1
405913 99405913 1001 86380 86390 1
406105 99406105 1001 86380 86390 1
406156 99406156 1001 86380 86390 1
406619 99406619 1001 86380 86390 1
406539 99406539 1001 86380 86390 1
406793 99406793 1001 86380 86390 1
406748 99406748 1001 86380 86390 1
406852 99406852 1001 86380 86390 1
407039 99407039 1001 86380 86390 1
407692 99407692 1001 86380 86390 1
407790 99407790 1001 86380 86390 1
407947 99407947 1001 86380 86390 1
409439 99409439 1001 86380 86390 1
409596 99409596 1001 86380 86390 1
409753 99409753 1001 86380 86390 1
409763 99409763 1001 86380 86390 1
410199 99410199 1001 86380 86390 1
410197 99410197 1001 86380 86390 1
410259 99410259 1001 86380 86390 1
410328 99410328 1001 86380 86390 1
410468 99410468 1001 86380 86390 1
410667 99410667 1001 86380 86390 1
410926 99410926 1001 86380 86390 1
411045 99411045 1001 86380 86390 1
411392 99411392 1001 86380 86390 1
411374 99411374 1001 86380 86390 1
411347 99411347 1001 86380 86390 1
411454 99411454 1001 86380 86390 1
411752 99411752 1001 86380 86390 1
411810 99411810 1001 86380 86390 1
411896 99411896 1001 86380 86390 1
412131 99412131 1001 86380 86390 1
412351 99412351 1001 86380 86390 1
413546 99413546 1001 86380 86390 1
413307 99413307 1001 86380 86390 1
412907 99412907 1001 86380 86390 1
412616 99412616 1001 86380 86390 1
412585 99412585 1001 86380 86390 1
413921 99413921 1001 86380 86390 1
413846 99413846 1001 86380 86390 1
413744 99413744 1001 86380 86390 1
414807 99414807 1001 86380 86390 1
414673 99414673 1001 86380 86390 1
414377 99414377 1001 86380 86390 1
416928 99416928 1001 86380 86390 1
416816 99416816 1001 86380 86390 1
416779 99416779 1001 86380 86390 1
416401 99416401 1001 86380 86390 1
418624 99418624 1001 86380 86390 1
418487 99418487 1001 86380 86390 1
418522 99418522 1001 86380 86390 1
418377 99418377 1001 86380 86390 1
418169 99418169 1001 86380 86390 1
417781 99417781 1001 86380 86390 1
419729 99419729 1001 86380 86390 1
420028 99420028 1001 86380 86390 1
419390 99419390 1001 86380 86390 1
420542 99420542 1001 86380 86390 1
420469 99420469 1001 86380 86390 1
420506 99420506 1001 86380 86390 1
421966 99421966 1001 86380 86390 1
422084 99422084 1001 86380 86390 1
421789 99421789 1001 86380 86390 1
422775 99422775 1001 86380 86390 1
422628 99422628 1001 86380 86390 1
422735 99422735 1001 86380 86390 1
422563 99422563 1001 86380 86390 1
423958 99423958 1001 86380 86390 1
425237 99425237 1001 86380 86390 1
424599 99424599 1001 86380 86390 1
424365 99424365 1001 86380 86390 1
424187 99424187 1001 86380 86390 1
424533 99424533 1001 86380 86390 1
424346 99424346 1001 86380 86390 1
425537 99425537 1001 86380 86390 1
425517 99425517 1001 86380 86390 1
425489 99425489 1001 86380 86390 1
427075 99427075 1001 86380 86390 1
426427 99426427 1001 86380 86390 1
426391 99426391 1001 86380 86390 1
425905 99425905 1001 86380 86390 1
428416 99428416 1001 86380 86390 1
428532 99428532 1001 86380 86390 1
428096 99428096 1001 86380 86390 1
427824 99427824 1001 86380 86390 1
427784 99427784 1001 86380 86390 1
427887 99427887 1001 86380 86390 1
428836 99428836 1001 86380 86390 1
428982 99428982 1001 86380 86390 1
429934 99429934 1001 86380 86390 1
430795 99430795 1001 86380 86390 1
431978 99431978 1001 86380 86390 1
431588 99431588 1001 86380 86390 1
431466 99431466 1001 86380 86390 1
431259 99431259 1001 86380 86390 1
432428 99432428 1001 86380 86390 1
432154 99432154 1001 86380 86390 1
433656 99433656 1001 86380 86390 1
433662 99433662 1001 86380 86390 1
433631 99433631 1001 86380 86390 1
432980 99432980 1001 86380 86390 1
433207 99433207 1001 86380 86390 1
432962 99432962 1001 86380 86390 1
432518 99432518 1001 86380 86390 1
435178 99435178 1001 86380 86390 1
434972 99434972 1001 86380 86390 1
434906 99434906 1001 86380 86390 1
434353 99434353 1001 86380 86390 1
434165 99434165 1001 86380 86390 1
435483 99435483 1001 86380 86390 1
437092 99437092 1001 86380 86390 1
436819 99436819 1001 86380 86390 1
436218 99436218 1001 86380 86390 1
436183 99436183 1001 86380 86390 1
437319 99437319 1001 86380 86390 1
437277 99437277 1001 86380 86390 1
437281 99437281 1001 86380 86390 1
437359 99437359 1001 86380 86390 1
300542 99300542 1001 86380 86390 1
300555 99300555 1001 86380 86390 1
300572 99300572 1001 86380 86390 1
300484 99300484 1001 86380 86390 1
300348 99300348 1001 86380 86390 1
300516 99300516 1001 86380 86390 1
300467 99300467 1001 86380 86390 1
300284 99300284 1001 86380 86390 1
301332 99301332 1001 86380 86390 1
301164 99301164 1001 86380 86390 1
301141 99301141 1001 86380 86390 1
301736 99301736 1001 86380 86390 1
301726 99301726 1001 86380 86390 1
302317 99302317 1001 86380 86390 1
303153 99303153 1001 86380 86390 1
302808 99302808 1001 86380 86390 1
302799 99302799 1001 86380 86390 1
303348 99303348 1001 86380 86390 1
303273 99303273 1001 86380 86390 1
303223 99303223 1001 86380 86390 1
303902 99303902 1001 86380 86390 1
303839 99303839 1001 86380 86390 1
303814 99303814 1001 86380 86390 1
303607 99303607 1001 86380 86390 1
303617 99303617 1001 86380 86390 1
304057 99304057 1001 86380 86390 1
304188 99304188 1001 86380 86390 1
304138 99304138 1001 86380 86390 1
304104 99304104 1001 86380 86390 1
304156 99304156 1001 86380 86390 1
304677 99304677 1001 86380 86390 1
304540 99304540 1001 86380 86390 1
304652 99304652 1001 86380 86390 1
304436 99304436 1001 86380 86390 1
304288 99304288 1001 86380 86390 1
304899 99304899 1001 86380 86390 1
304887 99304887 1001 86380 86390 1
305650 99305650 1001 86380 86390 1
305321 99305321 1001 86380 86390 1
305374 99305374 1001 86380 86390 1
305069 99305069 1001 86380 86390 1
305697 99305697 1001 86380 86390 1
500120 99500120 1001 86380 86390 1
500781 99500781 1001 86380 86390 1
500785 99500785 1001 86380 86390 1
500390 99500390 1001 86380 86390 1
500354 99500354 1001 86380 86390 1
500395 99500395 1001 86380 86390 1
500874 99500874 1001 86380 86390 1
500991 99500991 1001 86380 86390 1
501503 99501503 1001 86380 86390 1
501440 99501440 1001 86380 86390 1
501242 99501242 1001 86380 86390 1
501389 99501389 1001 86380 86390 1
501402 99501402 1001 86380 86390 1
501247 99501247 1001 86380 86390 1
501313 99501313 1001 86380 86390 1
501263 99501263 1001 86380 86390 1
501047 99501047 1001 86380 86390 1
501039 99501039 1001 86380 86390 1
501678 99501678 1001 86380 86390 1
501800 99501800 1001 86380 86390 1
502248 99502248 1001 86380 86390 1
502236 99502236 1001 86380 86390 1
502199 99502199 1001 86380 86390 1
502165 99502165 1001 86380 86390 1
502488 99502488 1001 86380 86390 1
502649 99502649 1001 86380 86390 1
503171 99503171 1001 86380 86390 1
503120 99503120 1001 86380 86390 1
503062 99503062 1001 86380 86390 1
502890 99502890 1001 86380 86390 1
502704 99502704 1001 86380 86390 1
504032 99504032 1001 86380 86390 1
503987 99503987 1001 86380 86390 1
503530 99503530 1001 86380 86390 1
503535 99503535 1001 86380 86390 1
504195 99504195 1001 86380 86390 1
504318 99504318 1001 86380 86390 1
504907 99504907 1001 86380 86390 1
504570 99504570 1001 86380 86390 1
504725 99504725 1001 86380 86390 1
504538 99504538 1001 86380 86390 1
504556 99504556 1001 86380 86390 1
504446 99504446 1001 86380 86390 1
505031 99505031 1001 86380 86390 1
505707 99505707 1001 86380 86390 1
505623 99505623 1001 86380 86390 1
505204 99505204 1001 86380 86390 1
505839 99505839 1001 86380 86390 1
506429 99506429 1001 86380 86390 1
506584 99506584 1001 86380 86390 1
506378 99506378 1001 86380 86390 1
506367 99506367 1001 86380 86390 1
506256 99506256 1001 86380 86390 1
506013 99506013 1001 86380 86390 1
506610 99506610 1001 86380 86390 1
506715 99506715 1001 86380 86390 1
507269 99507269 1001 86380 86390 1
507353 99507353 1001 86380 86390 1
507067 99507067 1001 86380 86390 1
506880 99506880 1001 86380 86390 1
506977 99506977 1001 86380 86390 1
508188 99508188 1001 86380 86390 1
508103 99508103 1001 86380 86390 1
507877 99507877 1001 86380 86390 1
508025 99508025 1001 86380 86390 1
508003 99508003 1001 86380 86390 1
507792 99507792 1001 86380 86390 1
509039 99509039 1001 86380 86390 1
508975 99508975 1001 86380 86390 1
508976 99508976 1001 86380 86390 1
508566 99508566 1001 86380 86390 1
509109 99509109 1001 86380 86390 1
509708 99509708 1001 86380 86390 1
509535 99509535 1001 86380 86390 1
509462 99509462 1001 86380 86390 1
509339 99509339 1001 86380 86390 1
510056 99510056 1001 86380 86390 1
510680 99510680 1001 86380 86390 1
510629 99510629 1001 86380 86390 1
510244 99510244 1001 86380 86390 1
510733 99510733 1001 86380 86390 1
511181 99511181 1001 86380 86390 1
511207 99511207 1001 86380 86390 1
511221 99511221 1001 86380 86390 1
511226 99511226 1001 86380 86390 1
510942 99510942 1001 86380 86390 1
510943 99510943 1001 86380 86390 1
511558 99511558 1001 86380 86390 1
512212 99512212 1001 86380 86390 1
512204 99512204 1001 86380 86390 1
512086 99512086 1001 86380 86390 1
512035 99512035 1001 86380 86390 1
511901 99511901 1001 86380 86390 1
511915 99511915 1001 86380 86390 1
512488 99512488 1001 86380 86390 1
512569 99512569 1001 86380 86390 1
512923 99512923 1001 86380 86390 1
512822 99512822 1001 86380 86390 1
512995 99512995 1001 86380 86390 1
514010 99514010 1001 86380 86390 1
513926 99513926 1001 86380 86390 1
513467 99513467 1001 86380 86390 1
514214 99514214 1001 86380 86390 1
514126 99514126 1001 86380 86390 1
514834 99514834 1001 86380 86390 1
514529 99514529 1001 86380 86390 1
514350 99514350 1001 86380 86390 1
515002 99515002 1001 86380 86390 1
515044 99515044 1001 86380 86390 1
514942 99514942 1001 86380 86390 1
515620 99515620 1001 86380 86390 1
515610 99515610 1001 86380 86390 1
515272 99515272 1001 86380 86390 1
515301 99515301 1001 86380 86390 1
515459 99515459 1001 86380 86390 1
515292 99515292 1001 86380 86390 1
515155 99515155 1001 86380 86390 1
515136 99515136 1001 86380 86390 1
515877 99515877 1001 86380 86390 1
515685 99515685 1001 86380 86390 1
515779 99515779 1001 86380 86390 1
516433 99516433 1001 86380 86390 1
516468 99516468 1001 86380 86390 1
515978 99515978 1001 86380 86390 1
516545 99516545 1001 86380 86390 1
516592 99516592 1001 86380 86390 1
516659 99516659 1001 86380 86390 1
517068 99517068 1001 86380 86390 1
517057 99517057 1001 86380 86390 1
517453 99517453 1001 86380 86390 1
518088 99518088 1001 86380 86390 1
518090 99518090 1001 86380 86390 1
517794 99517794 1001 86380 86390 1
517621 99517621 1001 86380 86390 1
517692 99517692 1001 86380 86390 1
518212 99518212 1001 86380 86390 1
518835 99518835 1001 86380 86390 1
518825 99518825 1001 86380 86390 1
518894 99518894 1001 86380 86390 1
518896 99518896 1001 86380 86390 1
518845 99518845 1001 86380 86390 1
518589 99518589 1001 86380 86390 1
518755 99518755 1001 86380 86390 1
519103 99519103 1001 86380 86390 1
519004 99519004 1001 86380 86390 1
519738 99519738 1001 86380 86390 1
519810 99519810 1001 86380 86390 1
519519 99519519 1001 86380 86390 1
519481 99519481 1001 86380 86390 1
519551 99519551 1001 86380 86390 1
519966 99519966 1001 86380 86390 1
519610 99519610 1001 86380 86390 1
520518 99520518 1001 86380 86390 1
520481 99520481 1001 86380 86390 1
520029 99520029 1001 86380 86390 1
520837 99520837 1001 86380 86390 1
520830 99520830 1001 86380 86390 1
521293 99521293 1001 86380 86390 1
520890 99520890 1001 86380 86390 1
520972 99520972 1001 86380 86390 1
522132 99522132 1001 86380 86390 1
522024 99522024 1001 86380 86390 1
521977 99521977 1001 86380 86390 1
521969 99521969 1001 86380 86390 1
522921 99522921 1001 86380 86390 1
522500 99522500 1001 86380 86390 1
523146 99523146 1001 86380 86390 1
523779 99523779 1001 86380 86390 1
523831 99523831 1001 86380 86390 1
523568 99523568 1001 86380 86390 1
523440 99523440 1001 86380 86390 1
524656 99524656 1001 86380 86390 1
524748 99524748 1001 86380 86390 1
524757 99524757 1001 86380 86390 1
524359 99524359 1001 86380 86390 1
524469 99524469 1001 86380 86390 1
524509 99524509 1001 86380 86390 1
524381 99524381 1001 86380 86390 1
524164 99524164 1001 86380 86390 1
524309 99524309 1001 86380 86390 1
524795 99524795 1001 86380 86390 1
525499 99525499 1001 86380 86390 1
525370 99525370 1001 86380 86390 1
525074 99525074 1001 86380 86390 1
525178 99525178 1001 86380 86390 1
524987 99524987 1001 86380 86390 1
525674 99525674 1001 86380 86390 1
525625 99525625 1001 86380 86390 1
525781 99525781 1001 86380 86390 1
526366 99526366 1001 86380 86390 1
526024 99526024 1001 86380 86390 1
526156 99526156 1001 86380 86390 1
526053 99526053 1001 86380 86390 1
526124 99526124 1001 86380 86390 1
525918 99525918 1001 86380 86390 1
526525 99526525 1001 86380 86390 1
527125 99527125 1001 86380 86390 1
527225 99527225 1001 86380 86390 1
527155 99527155 1001 86380 86390 1
527910 99527910 1001 86380 86390 1
528032 99528032 1001 86380 86390 1
527862 99527862 1001 86380 86390 1
527599 99527599 1001 86380 86390 1
528115 99528115 1001 86380 86390 1
528262 99528262 1001 86380 86390 1
528773 99528773 1001 86380 86390 1
528728 99528728 1001 86380 86390 1
528541 99528541 1001 86380 86390 1
528400 99528400 1001 86380 86390 1
528375 99528375 1001 86380 86390 1
528990 99528990 1001 86380 86390 1
528960 99528960 1001 86380 86390 1
529689 99529689 1001 86380 86390 1
529496 99529496 1001 86380 86390 1
529421 99529421 1001 86380 86390 1
529398 99529398 1001 86380 86390 1
529124 99529124 1001 86380 86390 1
530431 99530431 1001 86380 86390 1
530344 99530344 1001 86380 86390 1
530141 99530141 1001 86380 86390 1
530585 99530585 1001 86380 86390 1
530562 99530562 1001 86380 86390 1
531253 99531253 1001 86380 86390 1
531565 99531565 1001 86380 86390 1
531463 99531463 1001 86380 86390 1
531944 99531944 1001 86380 86390 1
531751 99531751 1001 86380 86390 1
532301 99532301 1001 86380 86390 1
532877 99532877 1001 86380 86390 1
532803 99532803 1001 86380 86390 1
532450 99532450 1001 86380 86390 1
532496 99532496 1001 86380 86390 1
533165 99533165 1001 86380 86390 1
533053 99533053 1001 86380 86390 1
533563 99533563 1001 86380 86390 1
533628 99533628 1001 86380 86390 1
533467 99533467 1001 86380 86390 1
533584 99533584 1001 86380 86390 1
533547 99533547 1001 86380 86390 1
533900 99533900 1001 86380 86390 1
533903 99533903 1001 86380 86390 1
534342 99534342 1001 86380 86390 1
534240 99534240 1001 86380 86390 1
534086 99534086 1001 86380 86390 1
534707 99534707 1001 86380 86390 1
535305 99535305 1001 86380 86390 1
534980 99534980 1001 86380 86390 1
534985 99534985 1001 86380 86390 1
535658 99535658 1001 86380 86390 1
535864 99535864 1001 86380 86390 1
535830 99535830 1001 86380 86390 1
536428 99536428 1001 86380 86390 1
537061 99537061 1001 86380 86390 1
536973 99536973 1001 86380 86390 1
537138 99537138 1001 86380 86390 1
537014 99537014 1001 86380 86390 1
536966 99536966 1001 86380 86390 1
536843 99536843 1001 86380 86390 1
536756 99536756 1001 86380 86390 1
536652 99536652 1001 86380 86390 1
536642 99536642 1001 86380 86390 1
537219 99537219 1001 86380 86390 1
537272 99537272 1001 86380 86390 1
537834 99537834 1001 86380 86390 1
537680 99537680 1001 86380 86390 1
537460 99537460 1001 86380 86390 1
537436 99537436 1001 86380 86390 1
537392 99537392 1001 86380 86390 1
538130 99538130 1001 86380 86390 1
538662 99538662 1001 86380 86390 1
538753 99538753 1001 86380 86390 1
538490 99538490 1001 86380 86390 1
538351 99538351 1001 86380 86390 1
538200 99538200 1001 86380 86390 1
539613 99539613 1001 86380 86390 1
539201 99539201 1001 86380 86390 1
539138 99539138 1001 86380 86390 1
539078 99539078 1001 86380 86390 1
540313 99540313 1001 86380 86390 1
540093 99540093 1001 86380 86390 1
540059 99540059 1001 86380 86390 1
540066 99540066 1001 86380 86390 1
539926 99539926 1001 86380 86390 1
539882 99539882 1001 86380 86390 1
541218 99541218 1001 86380 86390 1
541194 99541194 1001 86380 86390 1
541270 99541270 1001 86380 86390 1
541281 99541281 1001 86380 86390 1
540690 99540690 1001 86380 86390 1
540747 99540747 1001 86380 86390 1
541344 99541344 1001 86380 86390 1
541400 99541400 1001 86380 86390 1
541324 99541324 1001 86380 86390 1
542047 99542047 1001 86380 86390 1
541960 99541960 1001 86380 86390 1
541961 99541961 1001 86380 86390 1
541771 99541771 1001 86380 86390 1
541582 99541582 1001 86380 86390 1
542288 99542288 1001 86380 86390 1
542800 99542800 1001 86380 86390 1
542750 99542750 1001 86380 86390 1
542680 99542680 1001 86380 86390 1
542499 99542499 1001 86380 86390 1
542333 99542333 1001 86380 86390 1
542386 99542386 1001 86380 86390 1
543038 99543038 1001 86380 86390 1
542961 99542961 1001 86380 86390 1
542989 99542989 1001 86380 86390 1
543069 99543069 1001 86380 86390 1
543684 99543684 1001 86380 86390 1
543637 99543637 1001 86380 86390 1
543517 99543517 1001 86380 86390 1
543428 99543428 1001 86380 86390 1
543494 99543494 1001 86380 86390 1
543324 99543324 1001 86380 86390 1
543275 99543275 1001 86380 86390 1
543277 99543277 1001 86380 86390 1
543847 99543847 1001 86380 86390 1
543939 99543939 1001 86380 86390 1
543824 99543824 1001 86380 86390 1
544505 99544505 1001 86380 86390 1
544403 99544403 1001 86380 86390 1
544228 99544228 1001 86380 86390 1
544111 99544111 1001 86380 86390 1
544048 99544048 1001 86380 86390 1
544153 99544153 1001 86380 86390 1
544613 99544613 1001 86380 86390 1
400193 99400193 1001 86380 86390 1
400284 99400284 1001 86380 86390 1
400409 99400409 1001 86380 86390 1
400665 99400665 1001 86380 86390 1
400837 99400837 1001 86380 86390 1
400859 99400859 1001 86380 86390 1
400981 99400981 1001 86380 86390 1
401015 99401015 1001 86380 86390 1
401312 99401312 1001 86380 86390 1
401558 99401558 1001 86380 86390 1
401831 99401831 1001 86380 86390 1
402093 99402093 1001 86380 86390 1
402126 99402126 1001 86380 86390 1
402471 99402471 1001 86380 86390 1
402386 99402386 1001 86380 86390 1
402394 99402394 1001 86380 86390 1
403018 99403018 1001 86380 86390 1
403053 99403053 1001 86380 86390 1
403455 99403455 1001 86380 86390 1
403533 99403533 1001 86380 86390 1
403469 99403469 1001 86380 86390 1
403557 99403557 1001 86380 86390 1
403918 99403918 1001 86380 86390 1
403911 99403911 1001 86380 86390 1
403831 99403831 1001 86380 86390 1
403961 99403961 1001 86380 86390 1
404241 99404241 1001 86380 86390 1
404572 99404572 1001 86380 86390 1
404703 99404703 1001 86380 86390 1
404822 99404822 1001 86380 86390 1
405013 99405013 1001 86380 86390 1
405320 99405320 1001 86380 86390 1
405330 99405330 1001 86380 86390 1
405556 99405556 1001 86380 86390 1
405692 99405692 1001 86380 86390 1
406104 99406104 1001 86380 86390 1
406131 99406131 1001 86380 86390 1
406700 99406700 1001 86380 86390 1
406689 99406689 1001 86380 86390 1
406633 99406633 1001 86380 86390 1
407729 99407729 1001 86380 86390 1
407927 99407927 1001 86380 86390 1
408003 99408003 1001 86380 86390 1
408141 99408141 1001 86380 86390 1
408186 99408186 1001 86380 86390 1
408340 99408340 1001 86380 86390 1
408641 99408641 1001 86380 86390 1
408961 99408961 1001 86380 86390 1
409792 99409792 1001 86380 86390 1
410015 99410015 1001 86380 86390 1
410482 99410482 1001 86380 86390 1
410447 99410447 1001 86380 86390 1
410869 99410869 1001 86380 86390 1
411188 99411188 1001 86380 86390 1
411244 99411244 1001 86380 86390 1
411612 99411612 1001 86380 86390 1
411866 99411866 1001 86380 86390 1
411965 99411965 1001 86380 86390 1
412002 99412002 1001 86380 86390 1
412450 99412450 1001 86380 86390 1
412480 99412480 1001 86380 86390 1
413357 99413357 1001 86380 86390 1
413183 99413183 1001 86380 86390 1
412549 99412549 1001 86380 86390 1
413764 99413764 1001 86380 86390 1
414004 99414004 1001 86380 86390 1
414991 99414991 1001 86380 86390 1
414899 99414899 1001 86380 86390 1
414294 99414294 1001 86380 86390 1
414165 99414165 1001 86380 86390 1
415525 99415525 1001 86380 86390 1
415566 99415566 1001 86380 86390 1
416739 99416739 1001 86380 86390 1
416175 99416175 1001 86380 86390 1
415970 99415970 1001 86380 86390 1
416015 99416015 1001 86380 86390 1
417353 99417353 1001 86380 86390 1
417316 99417316 1001 86380 86390 1
418175 99418175 1001 86380 86390 1
420369 99420369 1001 86380 86390 1
419783 99419783 1001 86380 86390 1
419645 99419645 1001 86380 86390 1
419312 99419312 1001 86380 86390 1
420793 99420793 1001 86380 86390 1
421815 99421815 1001 86380 86390 1
421442 99421442 1001 86380 86390 1
423680 99423680 1001 86380 86390 1
423386 99423386 1001 86380 86390 1
422749 99422749 1001 86380 86390 1
422783 99422783 1001 86380 86390 1
422897 99422897 1001 86380 86390 1
424017 99424017 1001 86380 86390 1
423949 99423949 1001 86380 86390 1
423877 99423877 1001 86380 86390 1
425257 99425257 1001 86380 86390 1
425227 99425227 1001 86380 86390 1
425061 99425061 1001 86380 86390 1
425015 99425015 1001 86380 86390 1
425134 99425134 1001 86380 86390 1
424912 99424912 1001 86380 86390 1
424380 99424380 1001 86380 86390 1
424231 99424231 1001 86380 86390 1
424232 99424232 1001 86380 86390 1
425735 99425735 1001 86380 86390 1
426638 99426638 1001 86380 86390 1
425865 99425865 1001 86380 86390 1
427500 99427500 1001 86380 86390 1
428414 99428414 1001 86380 86390 1
428509 99428509 1001 86380 86390 1
427547 99427547 1001 86380 86390 1
428937 99428937 1001 86380 86390 1
430202 99430202 1001 86380 86390 1
429576 99429576 1001 86380 86390 1
429269 99429269 1001 86380 86390 1
429376 99429376 1001 86380 86390 1
429261 99429261 1001 86380 86390 1
429492 99429492 1001 86380 86390 1
430737 99430737 1001 86380 86390 1
431717 99431717 1001 86380 86390 1
431295 99431295 1001 86380 86390 1
431464 99431464 1001 86380 86390 1
430947 99430947 1001 86380 86390 1
431123 99431123 1001 86380 86390 1
430987 99430987 1001 86380 86390 1
432455 99432455 1001 86380 86390 1
432087 99432087 1001 86380 86390 1
432383 99432383 1001 86380 86390 1
433549 99433549 1001 86380 86390 1
433589 99433589 1001 86380 86390 1
433334 99433334 1001 86380 86390 1
432982 99432982 1001 86380 86390 1
432748 99432748 1001 86380 86390 1
432834 99432834 1001 86380 86390 1
432765 99432765 1001 86380 86390 1
433812 99433812 1001 86380 86390 1
433753 99433753 1001 86380 86390 1
434118 99434118 1001 86380 86390 1
435350 99435350 1001 86380 86390 1
434370 99434370 1001 86380 86390 1
434201 99434201 1001 86380 86390 1
434402 99434402 1001 86380 86390 1
435675 99435675 1001 86380 86390 1
436903 99436903 1001 86380 86390 1
437111 99437111 1001 86380 86390 1
436428 99436428 1001 86380 86390 1
437325 99437325 1001 86380 86390 1
300008 99300008 1001 86380 86390 1
300581 99300581 1001 86380 86390 1
300713 99300713 1001 86380 86390 1
300178 99300178 1001 86380 86390 1
300921 99300921 1001 86380 86390 1
301383 99301383 1001 86380 86390 1
301245 99301245 1001 86380 86390 1
301147 99301147 1001 86380 86390 1
300968 99300968 1001 86380 86390 1
301007 99301007 1001 86380 86390 1
301723 99301723 1001 86380 86390 1
301573 99301573 1001 86380 86390 1
302195 99302195 1001 86380 86390 1
302003 99302003 1001 86380 86390 1
301837 99301837 1001 86380 86390 1
301769 99301769 1001 86380 86390 1
302484 99302484 1001 86380 86390 1
303061 99303061 1001 86380 86390 1
303411 99303411 1001 86380 86390 1
303257 99303257 1001 86380 86390 1
303251 99303251 1001 86380 86390 1
303407 99303407 1001 86380 86390 1
303847 99303847 1001 86380 86390 1
303708 99303708 1001 86380 86390 1
303532 99303532 1001 86380 86390 1
303442 99303442 1001 86380 86390 1
303435 99303435 1001 86380 86390 1
304176 99304176 1001 86380 86390 1
304839 99304839 1001 86380 86390 1
304512 99304512 1001 86380 86390 1
304638 99304638 1001 86380 86390 1
304440 99304440 1001 86380 86390 1
304922 99304922 1001 86380 86390 1
304873 99304873 1001 86380 86390 1
305062 99305062 1001 86380 86390 1
305561 99305561 1001 86380 86390 1
305632 99305632 1001 86380 86390 1
305529 99305529 1001 86380 86390 1
305480 99305480 1001 86380 86390 1
305352 99305352 1001 86380 86390 1
305449 99305449 1001 86380 86390 1
305213 99305213 1001 86380 86390 1
305149 99305149 1001 86380 86390 1
305138 99305138 1001 86380 86390 1
500672 99500672 1001 86380 86390 1
500619 99500619 1001 86380 86390 1
500595 99500595 1001 86380 86390 1
500501 99500501 1001 86380 86390 1
500593 99500593 1001 86380 86390 1
500840 99500840 1001 86380 86390 1
500973 99500973 1001 86380 86390 1
500835 99500835 1001 86380 86390 1
501639 99501639 1001 86380 86390 1
501228 99501228 1001 86380 86390 1
501294 99501294 1001 86380 86390 1
501269 99501269 1001 86380 86390 1
501417 99501417 1001 86380 86390 1
501168 99501168 1001 86380 86390 1
501643 99501643 1001 86380 86390 1
502315 99502315 1001 86380 86390 1
502266 99502266 1001 86380 86390 1
502118 99502118 1001 86380 86390 1
502059 99502059 1001 86380 86390 1
502207 99502207 1001 86380 86390 1
501910 99501910 1001 86380 86390 1
501879 99501879 1001 86380 86390 1
501867 99501867 1001 86380 86390 1
502553 99502553 1001 86380 86390 1
502657 99502657 1001 86380 86390 1
503167 99503167 1001 86380 86390 1
502983 99502983 1001 86380 86390 1
502802 99502802 1001 86380 86390 1
502807 99502807 1001 86380 86390 1
503409 99503409 1001 86380 86390 1
504085 99504085 1001 86380 86390 1
504097 99504097 1001 86380 86390 1
503999 99503999 1001 86380 86390 1
504026 99504026 1001 86380 86390 1
504052 99504052 1001 86380 86390 1
503780 99503780 1001 86380 86390 1
504149 99504149 1001 86380 86390 1
504162 99504162 1001 86380 86390 1
504653 99504653 1001 86380 86390 1
504720 99504720 1001 86380 86390 1
504684 99504684 1001 86380 86390 1
504485 99504485 1001 86380 86390 1
505085 99505085 1001 86380 86390 1
505652 99505652 1001 86380 86390 1
505478 99505478 1001 86380 86390 1
505380 99505380 1001 86380 86390 1
505259 99505259 1001 86380 86390 1
505873 99505873 1001 86380 86390 1
506548 99506548 1001 86380 86390 1
506277 99506277 1001 86380 86390 1
506359 99506359 1001 86380 86390 1
506018 99506018 1001 86380 86390 1
506129 99506129 1001 86380 86390 1
506632 99506632 1001 86380 86390 1
506615 99506615 1001 86380 86390 1
507290 99507290 1001 86380 86390 1
507141 99507141 1001 86380 86390 1
507149 99507149 1001 86380 86390 1
507603 99507603 1001 86380 86390 1
507518 99507518 1001 86380 86390 1
507571 99507571 1001 86380 86390 1
508248 99508248 1001 86380 86390 1
508005 99508005 1001 86380 86390 1
507850 99507850 1001 86380 86390 1
507963 99507963 1001 86380 86390 1
507817 99507817 1001 86380 86390 1
507743 99507743 1001 86380 86390 1
508436 99508436 1001 86380 86390 1
508937 99508937 1001 86380 86390 1
508656 99508656 1001 86380 86390 1
509570 99509570 1001 86380 86390 1
509663 99509663 1001 86380 86390 1
509641 99509641 1001 86380 86390 1
509391 99509391 1001 86380 86390 1
509406 99509406 1001 86380 86390 1
510691 99510691 1001 86380 86390 1
510644 99510644 1001 86380 86390 1
510361 99510361 1001 86380 86390 1
510252 99510252 1001 86380 86390 1
510143 99510143 1001 86380 86390 1
510894 99510894 1001 86380 86390 1
510796 99510796 1001 86380 86390 1
511414 99511414 1001 86380 86390 1
510960 99510960 1001 86380 86390 1
511614 99511614 1001 86380 86390 1
512360 99512360 1001 86380 86390 1
512074 99512074 1001 86380 86390 1
512139 99512139 1001 86380 86390 1
512108 99512108 1001 86380 86390 1
511862 99511862 1001 86380 86390 1
511942 99511942 1001 86380 86390 1
512390 99512390 1001 86380 86390 1
513175 99513175 1001 86380 86390 1
512832 99512832 1001 86380 86390 1
512858 99512858 1001 86380 86390 1
512776 99512776 1001 86380 86390 1
512793 99512793 1001 86380 86390 1
513324 99513324 1001 86380 86390 1
514011 99514011 1001 86380 86390 1
513724 99513724 1001 86380 86390 1
513767 99513767 1001 86380 86390 1
513827 99513827 1001 86380 86390 1
514074 99514074 1001 86380 86390 1
514204 99514204 1001 86380 86390 1
514712 99514712 1001 86380 86390 1
514306 99514306 1001 86380 86390 1
514377 99514377 1001 86380 86390 1
515007 99515007 1001 86380 86390 1
515651 99515651 1001 86380 86390 1
515518 99515518 1001 86380 86390 1
515629 99515629 1001 86380 86390 1
515387 99515387 1001 86380 86390 1
515170 99515170 1001 86380 86390 1
515147 99515147 1001 86380 86390 1
515113 99515113 1001 86380 86390 1
515722 99515722 1001 86380 86390 1
515698 99515698 1001 86380 86390 1
516350 99516350 1001 86380 86390 1
516180 99516180 1001 86380 86390 1
516032 99516032 1001 86380 86390 1
516078 99516078 1001 86380 86390 1
516027 99516027 1001 86380 86390 1
515913 99515913 1001 86380 86390 1
516547 99516547 1001 86380 86390 1
516605 99516605 1001 86380 86390 1
517207 99517207 1001 86380 86390 1
517334 99517334 1001 86380 86390 1
517328 99517328 1001 86380 86390 1
517106 99517106 1001 86380 86390 1
517108 99517108 1001 86380 86390 1
517061 99517061 1001 86380 86390 1
517411 99517411 1001 86380 86390 1
518138 99518138 1001 86380 86390 1
517885 99517885 1001 86380 86390 1
517569 99517569 1001 86380 86390 1
517653 99517653 1001 86380 86390 1
518302 99518302 1001 86380 86390 1
518820 99518820 1001 86380 86390 1
518816 99518816 1001 86380 86390 1
518705 99518705 1001 86380 86390 1
518695 99518695 1001 86380 86390 1
518606 99518606 1001 86380 86390 1
518498 99518498 1001 86380 86390 1
519150 99519150 1001 86380 86390 1
519754 99519754 1001 86380 86390 1
519495 99519495 1001 86380 86390 1
519525 99519525 1001 86380 86390 1
519474 99519474 1001 86380 86390 1
519566 99519566 1001 86380 86390 1
519201 99519201 1001 86380 86390 1
519270 99519270 1001 86380 86390 1
519903 99519903 1001 86380 86390 1
520446 99520446 1001 86380 86390 1
520562 99520562 1001 86380 86390 1
520246 99520246 1001 86380 86390 1
520139 99520139 1001 86380 86390 1
521409 99521409 1001 86380 86390 1
521197 99521197 1001 86380 86390 1
521554 99521554 1001 86380 86390 1
522193 99522193 1001 86380 86390 1
522149 99522149 1001 86380 86390 1
522027 99522027 1001 86380 86390 1
522056 99522056 1001 86380 86390 1
522346 99522346 1001 86380 86390 1
522439 99522439 1001 86380 86390 1
522493 99522493 1001 86380 86390 1
522973 99522973 1001 86380 86390 1
522749 99522749 1001 86380 86390 1
523262 99523262 1001 86380 86390 1
523589 99523589 1001 86380 86390 1
523581 99523581 1001 86380 86390 1
523480 99523480 1001 86380 86390 1
523493 99523493 1001 86380 86390 1
523348 99523348 1001 86380 86390 1
524605 99524605 1001 86380 86390 1
524571 99524571 1001 86380 86390 1
524575 99524575 1001 86380 86390 1
524487 99524487 1001 86380 86390 1
524410 99524410 1001 86380 86390 1
524498 99524498 1001 86380 86390 1
524197 99524197 1001 86380 86390 1
524928 99524928 1001 86380 86390 1
525410 99525410 1001 86380 86390 1
525368 99525368 1001 86380 86390 1
525377 99525377 1001 86380 86390 1
525064 99525064 1001 86380 86390 1
525634 99525634 1001 86380 86390 1
525670 99525670 1001 86380 86390 1
525683 99525683 1001 86380 86390 1
526014 99526014 1001 86380 86390 1
526067 99526067 1001 86380 86390 1
526527 99526527 1001 86380 86390 1
526553 99526553 1001 86380 86390 1
526557 99526557 1001 86380 86390 1
527095 99527095 1001 86380 86390 1
526947 99526947 1001 86380 86390 1
526795 99526795 1001 86380 86390 1
527281 99527281 1001 86380 86390 1
527346 99527346 1001 86380 86390 1
527270 99527270 1001 86380 86390 1
527936 99527936 1001 86380 86390 1
527979 99527979 1001 86380 86390 1
527756 99527756 1001 86380 86390 1
527849 99527849 1001 86380 86390 1
527469 99527469 1001 86380 86390 1
527613 99527613 1001 86380 86390 1
528086 99528086 1001 86380 86390 1
528268 99528268 1001 86380 86390 1
528158 99528158 1001 86380 86390 1
528891 99528891 1001 86380 86390 1
528654 99528654 1001 86380 86390 1
528413 99528413 1001 86380 86390 1
528331 99528331 1001 86380 86390 1
528972 99528972 1001 86380 86390 1
529051 99529051 1001 86380 86390 1
529276 99529276 1001 86380 86390 1
529226 99529226 1001 86380 86390 1
529896 99529896 1001 86380 86390 1
529821 99529821 1001 86380 86390 1
529731 99529731 1001 86380 86390 1
529786 99529786 1001 86380 86390 1
530484 99530484 1001 86380 86390 1
529977 99529977 1001 86380 86390 1
529942 99529942 1001 86380 86390 1
530669 99530669 1001 86380 86390 1
530702 99530702 1001 86380 86390 1
530729 99530729 1001 86380 86390 1
531240 99531240 1001 86380 86390 1
531297 99531297 1001 86380 86390 1
531223 99531223 1001 86380 86390 1
531043 99531043 1001 86380 86390 1
530791 99530791 1001 86380 86390 1
531566 99531566 1001 86380 86390 1
531814 99531814 1001 86380 86390 1
531880 99531880 1001 86380 86390 1
531632 99531632 1001 86380 86390 1
532346 99532346 1001 86380 86390 1
532400 99532400 1001 86380 86390 1
532970 99532970 1001 86380 86390 1
532971 99532971 1001 86380 86390 1
532872 99532872 1001 86380 86390 1
532898 99532898 1001 86380 86390 1
532493 99532493 1001 86380 86390 1
533186 99533186 1001 86380 86390 1
533101 99533101 1001 86380 86390 1
533235 99533235 1001 86380 86390 1
533693 99533693 1001 86380 86390 1
533785 99533785 1001 86380 86390 1
533664 99533664 1001 86380 86390 1
533576 99533576 1001 86380 86390 1
533589 99533589 1001 86380 86390 1
533544 99533544 1001 86380 86390 1
533635 99533635 1001 86380 86390 1
533495 99533495 1001 86380 86390 1
533427 99533427 1001 86380 86390 1
533440 99533440 1001 86380 86390 1
533299 99533299 1001 86380 86390 1
534040 99534040 1001 86380 86390 1
533926 99533926 1001 86380 86390 1
534678 99534678 1001 86380 86390 1
534080 99534080 1001 86380 86390 1
534147 99534147 1001 86380 86390 1
534796 99534796 1001 86380 86390 1
535356 99535356 1001 86380 86390 1
535453 99535453 1001 86380 86390 1
535143 99535143 1001 86380 86390 1
535273 99535273 1001 86380 86390 1
535069 99535069 1001 86380 86390 1
535635 99535635 1001 86380 86390 1
536146 99536146 1001 86380 86390 1
536237 99536237 1001 86380 86390 1
536136 99536136 1001 86380 86390 1
536200 99536200 1001 86380 86390 1
536318 99536318 1001 86380 86390 1
535810 99535810 1001 86380 86390 1
536543 99536543 1001 86380 86390 1
536584 99536584 1001 86380 86390 1
537913 99537913 1001 86380 86390 1
537521 99537521 1001 86380 86390 1
538066 99538066 1001 86380 86390 1
538705 99538705 1001 86380 86390 1
538362 99538362 1001 86380 86390 1
538364 99538364 1001 86380 86390 1
538839 99538839 1001 86380 86390 1
538971 99538971 1001 86380 86390 1
538900 99538900 1001 86380 86390 1
539565 99539565 1001 86380 86390 1
539524 99539524 1001 86380 86390 1
539392 99539392 1001 86380 86390 1
539123 99539123 1001 86380 86390 1
539053 99539053 1001 86380 86390 1
539122 99539122 1001 86380 86390 1
539647 99539647 1001 86380 86390 1
540364 99540364 1001 86380 86390 1
540357 99540357 1001 86380 86390 1
540384 99540384 1001 86380 86390 1
540224 99540224 1001 86380 86390 1
540126 99540126 1001 86380 86390 1
539916 99539916 1001 86380 86390 1
539982 99539982 1001 86380 86390 1
539918 99539918 1001 86380 86390 1
540973 99540973 1001 86380 86390 1
540689 99540689 1001 86380 86390 1
540733 99540733 1001 86380 86390 1
540721 99540721 1001 86380 86390 1
540697 99540697 1001 86380 86390 1
541326 99541326 1001 86380 86390 1
541315 99541315 1001 86380 86390 1
541850 99541850 1001 86380 86390 1
541812 99541812 1001 86380 86390 1
541629 99541629 1001 86380 86390 1
541533 99541533 1001 86380 86390 1
541573 99541573 1001 86380 86390 1
541535 99541535 1001 86380 86390 1
541523 99541523 1001 86380 86390 1
542656 99542656 1001 86380 86390 1
543050 99543050 1001 86380 86390 1
543102 99543102 1001 86380 86390 1
542987 99542987 1001 86380 86390 1
543674 99543674 1001 86380 86390 1
543678 99543678 1001 86380 86390 1
543235 99543235 1001 86380 86390 1
543327 99543327 1001 86380 86390 1
543874 99543874 1001 86380 86390 1
543851 99543851 1001 86380 86390 1
543943 99543943 1001 86380 86390 1
544528 99544528 1001 86380 86390 1
544555 99544555 1001 86380 86390 1
544376 99544376 1001 86380 86390 1
544144 99544144 1001 86380 86390 1
544645 99544645 1001 86380 86390 1
410944 517 1001 47460 53757 1
426957 581 1001 23700 25497 1
505788 741 1002 60596 62017 1
508538 998 1002 55277 62284 1
536602 892 1002 57023 64098 1
400109 99400109 1001 86380 86390 1
400402 99400402 1001 86380 86390 1
400661 99400661 1001 86380 86390 1
400822 99400822 1001 86380 86390 1
401418 99401418 1001 86380 86390 1
401662 99401662 1001 86380 86390 1
401732 99401732 1001 86380 86390 1
401795 99401795 1001 86380 86390 1
401906 99401906 1001 86380 86390 1
402070 99402070 1001 86380 86390 1
402345 99402345 1001 86380 86390 1
402454 99402454 1001 86380 86390 1
402687 99402687 1001 86380 86390 1
402803 99402803 1001 86380 86390 1
402994 99402994 1001 86380 86390 1
403844 99403844 1001 86380 86390 1
404390 99404390 1001 86380 86390 1
404396 99404396 1001 86380 86390 1
404433 99404433 1001 86380 86390 1
404566 99404566 1001 86380 86390 1
404514 99404514 1001 86380 86390 1
404831 99404831 1001 86380 86390 1
404862 99404862 1001 86380 86390 1
404971 99404971 1001 86380 86390 1
405095 99405095 1001 86380 86390 1
405170 99405170 1001 86380 86390 1
405285 99405285 1001 86380 86390 1
405402 99405402 1001 86380 86390 1
405485 99405485 1001 86380 86390 1
405848 99405848 1001 86380 86390 1
405832 99405832 1001 86380 86390 1
406005 99406005 1001 86380 86390 1
406064 99406064 1001 86380 86390 1
406486 99406486 1001 86380 86390 1
406513 99406513 1001 86380 86390 1
406605 99406605 1001 86380 86390 1
406895 99406895 1001 86380 86390 1
407050 99407050 1001 86380 86390 1
407301 99407301 1001 86380 86390 1
407363 99407363 1001 86380 86390 1
407500 99407500 1001 86380 86390 1
407889 99407889 1001 86380 86390 1
408164 99408164 1001 86380 86390 1
408350 99408350 1001 86380 86390 1
408409 99408409 1001 86380 86390 1
408741 99408741 1001 86380 86390 1
409063 99409063 1001 86380 86390 1
409151 99409151 1001 86380 86390 1
409545 99409545 1001 86380 86390 1
409570 99409570 1001 86380 86390 1
410188 99410188 1001 86380 86390 1
410571 99410571 1001 86380 86390 1
410623 99410623 1001 86380 86390 1
410884 99410884 1001 86380 86390 1
411023 99411023 1001 86380 86390 1
411881 99411881 1001 86380 86390 1
413638 99413638 1001 86380 86390 1
412938 99412938 1001 86380 86390 1
413026 99413026 1001 86380 86390 1
413109 99413109 1001 86380 86390 1
412566 99412566 1001 86380 86390 1
413862 99413862 1001 86380 86390 1
414057 99414057 1001 86380 86390 1
414590 99414590 1001 86380 86390 1
414572 99414572 1001 86380 86390 1
414828 99414828 1001 86380 86390 1
414748 99414748 1001 86380 86390 1
415335 99415335 1001 86380 86390 1
415573 99415573 1001 86380 86390 1
415331 99415331 1001 86380 86390 1
416613 99416613 1001 86380 86390 1
416679 99416679 1001 86380 86390 1
416233 99416233 1001 86380 86390 1
416389 99416389 1001 86380 86390 1
418628 99418628 1001 86380 86390 1
418432 99418432 1001 86380 86390 1
418109 99418109 1001 86380 86390 1
418405 99418405 1001 86380 86390 1
417714 99417714 1001 86380 86390 1
417902 99417902 1001 86380 86390 1
418843 99418843 1001 86380 86390 1
419194 99419194 1001 86380 86390 1
420277 99420277 1001 86380 86390 1
419699 99419699 1001 86380 86390 1
419959 99419959 1001 86380 86390 1
419329 99419329 1001 86380 86390 1
419310 99419310 1001 86380 86390 1
421465 99421465 1001 86380 86390 1
421168 99421168 1001 86380 86390 1
422247 99422247 1001 86380 86390 1
422250 99422250 1001 86380 86390 1
422316 99422316 1001 86380 86390 1
422336 99422336 1001 86380 86390 1
422292 99422292 1001 86380 86390 1
423547 99423547 1001 86380 86390 1
423731 99423731 1001 86380 86390 1
422956 99422956 1001 86380 86390 1
422834 99422834 1001 86380 86390 1
425350 99425350 1001 86380 86390 1
424934 99424934 1001 86380 86390 1
424766 99424766 1001 86380 86390 1
424262 99424262 1001 86380 86390 1
424271 99424271 1001 86380 86390 1
424468 99424468 1001 86380 86390 1
424417 99424417 1001 86380 86390 1
425760 99425760 1001 86380 86390 1
427137 99427137 1001 86380 86390 1
428465 99428465 1001 86380 86390 1
428228 99428228 1001 86380 86390 1
428026 99428026 1001 86380 86390 1
427735 99427735 1001 86380 86390 1
427829 99427829 1001 86380 86390 1
428970 99428970 1001 86380 86390 1
428833 99428833 1001 86380 86390 1
428957 99428957 1001 86380 86390 1
430166 99430166 1001 86380 86390 1
430079 99430079 1001 86380 86390 1
430253 99430253 1001 86380 86390 1
429379 99429379 1001 86380 86390 1
429239 99429239 1001 86380 86390 1
430616 99430616 1001 86380 86390 1
431670 99431670 1001 86380 86390 1
431844 99431844 1001 86380 86390 1
433416 99433416 1001 86380 86390 1
433556 99433556 1001 86380 86390 1
433173 99433173 1001 86380 86390 1
433060 99433060 1001 86380 86390 1
432699 99432699 1001 86380 86390 1
432627 99432627 1001 86380 86390 1
433784 99433784 1001 86380 86390 1
433948 99433948 1001 86380 86390 1
435124 99435124 1001 86380 86390 1
434876 99434876 1001 86380 86390 1
434613 99434613 1001 86380 86390 1
434570 99434570 1001 86380 86390 1
434485 99434485 1001 86380 86390 1
435546 99435546 1001 86380 86390 1
435597 99435597 1001 86380 86390 1
435576 99435576 1001 86380 86390 1
435560 99435560 1001 86380 86390 1
437076 99437076 1001 86380 86390 1
437002 99437002 1001 86380 86390 1
437198 99437198 1001 86380 86390 1
437228 99437228 1001 86380 86390 1
300025 99300025 1001 86380 86390 1
437229 99437229 1001 86380 86390 1
300563 99300563 1001 86380 86390 1
300577 99300577 1001 86380 86390 1
300701 99300701 1001 86380 86390 1
300436 99300436 1001 86380 86390 1
300758 99300758 1001 86380 86390 1
301276 99301276 1001 86380 86390 1
301304 99301304 1001 86380 86390 1
301032 99301032 1001 86380 86390 1
302343 99302343 1001 86380 86390 1
302311 99302311 1001 86380 86390 1
302274 99302274 1001 86380 86390 1
301999 99301999 1001 86380 86390 1
301931 99301931 1001 86380 86390 1
301808 99301808 1001 86380 86390 1
302446 99302446 1001 86380 86390 1
302467 99302467 1001 86380 86390 1
303078 99303078 1001 86380 86390 1
303163 99303163 1001 86380 86390 1
303151 99303151 1001 86380 86390 1
302942 99302942 1001 86380 86390 1
302770 99302770 1001 86380 86390 1
303287 99303287 1001 86380 86390 1
303291 99303291 1001 86380 86390 1
304022 99304022 1001 86380 86390 1
303635 99303635 1001 86380 86390 1
303523 99303523 1001 86380 86390 1
303524 99303524 1001 86380 86390 1
304108 99304108 1001 86380 86390 1
304219 99304219 1001 86380 86390 1
304785 99304785 1001 86380 86390 1
304488 99304488 1001 86380 86390 1
304400 99304400 1001 86380 86390 1
304272 99304272 1001 86380 86390 1
304314 99304314 1001 86380 86390 1
304949 99304949 1001 86380 86390 1
305197 99305197 1001 86380 86390 1
305109 99305109 1001 86380 86390 1
305161 99305161 1001 86380 86390 1
500106 99500106 1001 86380 86390 1
500096 99500096 1001 86380 86390 1
500701 99500701 1001 86380 86390 1
500709 99500709 1001 86380 86390 1
500510 99500510 1001 86380 86390 1
500515 99500515 1001 86380 86390 1
500261 99500261 1001 86380 86390 1
500278 99500278 1001 86380 86390 1
500217 99500217 1001 86380 86390 1
501411 99501411 1001 86380 86390 1
501337 99501337 1001 86380 86390 1
501095 99501095 1001 86380 86390 1
502295 99502295 1001 86380 86390 1
502414 99502414 1001 86380 86390 1
502042 99502042 1001 86380 86390 1
502557 99502557 1001 86380 86390 1
502547 99502547 1001 86380 86390 1
502664 99502664 1001 86380 86390 1
503206 99503206 1001 86380 86390 1
503144 99503144 1001 86380 86390 1
503210 99503210 1001 86380 86390 1
502842 99502842 1001 86380 86390 1
502687 99502687 1001 86380 86390 1
502752 99502752 1001 86380 86390 1
502772 99502772 1001 86380 86390 1
503473 99503473 1001 86380 86390 1
503454 99503454 1001 86380 86390 1
504118 99504118 1001 86380 86390 1
504075 99504075 1001 86380 86390 1
504050 99504050 1001 86380 86390 1
504078 99504078 1001 86380 86390 1
503552 99503552 1001 86380 86390 1
503544 99503544 1001 86380 86390 1
503622 99503622 1001 86380 86390 1
504234 99504234 1001 86380 86390 1
504765 99504765 1001 86380 86390 1
504856 99504856 1001 86380 86390 1
504833 99504833 1001 86380 86390 1
504784 99504784 1001 86380 86390 1
504724 99504724 1001 86380 86390 1
504365 99504365 1001 86380 86390 1
505051 99505051 1001 86380 86390 1
505103 99505103 1001 86380 86390 1
505118 99505118 1001 86380 86390 1
505411 99505411 1001 86380 86390 1
505529 99505529 1001 86380 86390 1
505389 99505389 1001 86380 86390 1
505337 99505337 1001 86380 86390 1
505781 99505781 1001 86380 86390 1
506403 99506403 1001 86380 86390 1
506477 99506477 1001 86380 86390 1
506260 99506260 1001 86380 86390 1
506606 99506606 1001 86380 86390 1
507231 99507231 1001 86380 86390 1
507236 99507236 1001 86380 86390 1
507012 99507012 1001 86380 86390 1
507194 99507194 1001 86380 86390 1
506971 99506971 1001 86380 86390 1
507556 99507556 1001 86380 86390 1
508082 99508082 1001 86380 86390 1
507941 99507941 1001 86380 86390 1
507955 99507955 1001 86380 86390 1
508020 99508020 1001 86380 86390 1
507642 99507642 1001 86380 86390 1
507656 99507656 1001 86380 86390 1
507774 99507774 1001 86380 86390 1
507649 99507649 1001 86380 86390 1
507728 99507728 1001 86380 86390 1
508993 99508993 1001 86380 86390 1
508905 99508905 1001 86380 86390 1
508471 99508471 1001 86380 86390 1
508564 99508564 1001 86380 86390 1
509175 99509175 1001 86380 86390 1
509849 99509849 1001 86380 86390 1
509661 99509661 1001 86380 86390 1
509652 99509652 1001 86380 86390 1
509295 99509295 1001 86380 86390 1
509428 99509428 1001 86380 86390 1
510092 99510092 1001 86380 86390 1
510031 99510031 1001 86380 86390 1
510638 99510638 1001 86380 86390 1
510577 99510577 1001 86380 86390 1
510472 99510472 1001 86380 86390 1
510408 99510408 1001 86380 86390 1
510399 99510399 1001 86380 86390 1
510182 99510182 1001 86380 86390 1
510803 99510803 1001 86380 86390 1
511416 99511416 1001 86380 86390 1
511485 99511485 1001 86380 86390 1
511462 99511462 1001 86380 86390 1
511284 99511284 1001 86380 86390 1
511326 99511326 1001 86380 86390 1
511201 99511201 1001 86380 86390 1
510984 99510984 1001 86380 86390 1
510964 99510964 1001 86380 86390 1
510970 99510970 1001 86380 86390 1
511738 99511738 1001 86380 86390 1
511601 99511601 1001 86380 86390 1
511562 99511562 1001 86380 86390 1
512121 99512121 1001 86380 86390 1
512103 99512103 1001 86380 86390 1
512170 99512170 1001 86380 86390 1
512472 99512472 1001 86380 86390 1
512478 99512478 1001 86380 86390 1
512504 99512504 1001 86380 86390 1
513067 99513067 1001 86380 86390 1
512968 99512968 1001 86380 86390 1
512917 99512917 1001 86380 86390 1
513255 99513255 1001 86380 86390 1
513231 99513231 1001 86380 86390 1
513232 99513232 1001 86380 86390 1
513840 99513840 1001 86380 86390 1
513740 99513740 1001 86380 86390 1
513637 99513637 1001 86380 86390 1
513769 99513769 1001 86380 86390 1
513771 99513771 1001 86380 86390 1
513451 99513451 1001 86380 86390 1
514222 99514222 1001 86380 86390 1
514225 99514225 1001 86380 86390 1
514088 99514088 1001 86380 86390 1
514657 99514657 1001 86380 86390 1
514763 99514763 1001 86380 86390 1
514754 99514754 1001 86380 86390 1
514565 99514565 1001 86380 86390 1
514557 99514557 1001 86380 86390 1
514354 99514354 1001 86380 86390 1
514397 99514397 1001 86380 86390 1
514429 99514429 1001 86380 86390 1
514997 99514997 1001 86380 86390 1
514922 99514922 1001 86380 86390 1
514935 99514935 1001 86380 86390 1
515594 99515594 1001 86380 86390 1
515624 99515624 1001 86380 86390 1
515638 99515638 1001 86380 86390 1
515414 99515414 1001 86380 86390 1
515390 99515390 1001 86380 86390 1
515444 99515444 1001 86380 86390 1
515316 99515316 1001 86380 86390 1
515067 99515067 1001 86380 86390 1
515223 99515223 1001 86380 86390 1
515728 99515728 1001 86380 86390 1
516113 99516113 1001 86380 86390 1
516106 99516106 1001 86380 86390 1
516074 99516074 1001 86380 86390 1
515947 99515947 1001 86380 86390 1
516095 99516095 1001 86380 86390 1
516584 99516584 1001 86380 86390 1
516599 99516599 1001 86380 86390 1
516657 99516657 1001 86380 86390 1
516593 99516593 1001 86380 86390 1
516645 99516645 1001 86380 86390 1
517277 99517277 1001 86380 86390 1
517254 99517254 1001 86380 86390 1
517060 99517060 1001 86380 86390 1
516864 99516864 1001 86380 86390 1
516839 99516839 1001 86380 86390 1
516777 99516777 1001 86380 86390 1
517375 99517375 1001 86380 86390 1
517408 99517408 1001 86380 86390 1
518129 99518129 1001 86380 86390 1
518109 99518109 1001 86380 86390 1
517614 99517614 1001 86380 86390 1
517541 99517541 1001 86380 86390 1
518790 99518790 1001 86380 86390 1
518398 99518398 1001 86380 86390 1
519054 99519054 1001 86380 86390 1
519086 99519086 1001 86380 86390 1
519152 99519152 1001 86380 86390 1
519650 99519650 1001 86380 86390 1
519642 99519642 1001 86380 86390 1
519195 99519195 1001 86380 86390 1
519824 99519824 1001 86380 86390 1
520508 99520508 1001 86380 86390 1
520364 99520364 1001 86380 86390 1
520234 99520234 1001 86380 86390 1
520090 99520090 1001 86380 86390 1
520228 99520228 1001 86380 86390 1
520828 99520828 1001 86380 86390 1
521451 99521451 1001 86380 86390 1
521360 99521360 1001 86380 86390 1
521070 99521070 1001 86380 86390 1
520977 99520977 1001 86380 86390 1
520874 99520874 1001 86380 86390 1
521649 99521649 1001 86380 86390 1
523015 99523015 1001 86380 86390 1
522760 99522760 1001 86380 86390 1
522839 99522839 1001 86380 86390 1
522853 99522853 1001 86380 86390 1
522808 99522808 1001 86380 86390 1
522563 99522563 1001 86380 86390 1
523240 99523240 1001 86380 86390 1
523125 99523125 1001 86380 86390 1
523903 99523903 1001 86380 86390 1
523624 99523624 1001 86380 86390 1
523512 99523512 1001 86380 86390 1
523424 99523424 1001 86380 86390 1
524686 99524686 1001 86380 86390 1
524638 99524638 1001 86380 86390 1
524705 99524705 1001 86380 86390 1
524167 99524167 1001 86380 86390 1
524315 99524315 1001 86380 86390 1
524787 99524787 1001 86380 86390 1
525394 99525394 1001 86380 86390 1
525571 99525571 1001 86380 86390 1
525527 99525527 1001 86380 86390 1
525239 99525239 1001 86380 86390 1
525304 99525304 1001 86380 86390 1
525188 99525188 1001 86380 86390 1
525215 99525215 1001 86380 86390 1
525248 99525248 1001 86380 86390 1
525089 99525089 1001 86380 86390 1
525788 99525788 1001 86380 86390 1
526231 99526231 1001 86380 86390 1
526059 99526059 1001 86380 86390 1
525909 99525909 1001 86380 86390 1
525838 99525838 1001 86380 86390 1
526460 99526460 1001 86380 86390 1
526531 99526531 1001 86380 86390 1
526457 99526457 1001 86380 86390 1
527179 99527179 1001 86380 86390 1
526916 99526916 1001 86380 86390 1
526813 99526813 1001 86380 86390 1
526723 99526723 1001 86380 86390 1
527310 99527310 1001 86380 86390 1
527899 99527899 1001 86380 86390 1
527767 99527767 1001 86380 86390 1
527746 99527746 1001 86380 86390 1
527587 99527587 1001 86380 86390 1
528259 99528259 1001 86380 86390 1
528882 99528882 1001 86380 86390 1
528896 99528896 1001 86380 86390 1
528582 99528582 1001 86380 86390 1
528614 99528614 1001 86380 86390 1
528616 99528616 1001 86380 86390 1
529094 99529094 1001 86380 86390 1
528974 99528974 1001 86380 86390 1
529040 99529040 1001 86380 86390 1
529542 99529542 1001 86380 86390 1
529634 99529634 1001 86380 86390 1
529261 99529261 1001 86380 86390 1
529865 99529865 1001 86380 86390 1
530427 99530427 1001 86380 86390 1
530502 99530502 1001 86380 86390 1
530311 99530311 1001 86380 86390 1
530224 99530224 1001 86380 86390 1
530250 99530250 1001 86380 86390 1
530341 99530341 1001 86380 86390 1
529970 99529970 1001 86380 86390 1
530693 99530693 1001 86380 86390 1
530732 99530732 1001 86380 86390 1
529933 99529933 1001 86380 86390 1
530734 99530734 1001 86380 86390 1
531201 99531201 1001 86380 86390 1
531266 99531266 1001 86380 86390 1
531215 99531215 1001 86380 86390 1
531235 99531235 1001 86380 86390 1
531070 99531070 1001 86380 86390 1
531096 99531096 1001 86380 86390 1
530815 99530815 1001 86380 86390 1
530828 99530828 1001 86380 86390 1
530809 99530809 1001 86380 86390 1
531523 99531523 1001 86380 86390 1
531421 99531421 1001 86380 86390 1
532108 99532108 1001 86380 86390 1
532022 99532022 1001 86380 86390 1
531810 99531810 1001 86380 86390 1
531731 99531731 1001 86380 86390 1
532386 99532386 1001 86380 86390 1
532402 99532402 1001 86380 86390 1
532383 99532383 1001 86380 86390 1
533003 99533003 1001 86380 86390 1
532732 99532732 1001 86380 86390 1
532525 99532525 1001 86380 86390 1
532474 99532474 1001 86380 86390 1
533813 99533813 1001 86380 86390 1
533616 99533616 1001 86380 86390 1
533487 99533487 1001 86380 86390 1
533461 99533461 1001 86380 86390 1
533303 99533303 1001 86380 86390 1
533956 99533956 1001 86380 86390 1
534644 99534644 1001 86380 86390 1
534323 99534323 1001 86380 86390 1
534076 99534076 1001 86380 86390 1
534226 99534226 1001 86380 86390 1
534805 99534805 1001 86380 86390 1
534861 99534861 1001 86380 86390 1
535493 99535493 1001 86380 86390 1
535227 99535227 1001 86380 86390 1
535264 99535264 1001 86380 86390 1
535578 99535578 1001 86380 86390 1
536335 99536335 1001 86380 86390 1
536300 99536300 1001 86380 86390 1
536306 99536306 1001 86380 86390 1
536045 99536045 1001 86380 86390 1
535955 99535955 1001 86380 86390 1
535829 99535829 1001 86380 86390 1
536476 99536476 1001 86380 86390 1
536338 99536338 1001 86380 86390 1
537156 99537156 1001 86380 86390 1
536752 99536752 1001 86380 86390 1
537180 99537180 1001 86380 86390 1
537939 99537939 1001 86380 86390 1
537973 99537973 1001 86380 86390 1
537637 99537637 1001 86380 86390 1
537780 99537780 1001 86380 86390 1
537369 99537369 1001 86380 86390 1
538071 99538071 1001 86380 86390 1
538776 99538776 1001 86380 86390 1
538584 99538584 1001 86380 86390 1
538566 99538566 1001 86380 86390 1
538388 99538388 1001 86380 86390 1
538904 99538904 1001 86380 86390 1
538897 99538897 1001 86380 86390 1
539522 99539522 1001 86380 86390 1
539098 99539098 1001 86380 86390 1
539093 99539093 1001 86380 86390 1
539212 99539212 1001 86380 86390 1
539672 99539672 1001 86380 86390 1
539792 99539792 1001 86380 86390 1
540345 99540345 1001 86380 86390 1
540358 99540358 1001 86380 86390 1
540269 99540269 1001 86380 86390 1
540057 99540057 1001 86380 86390 1
539954 99539954 1001 86380 86390 1
540010 99540010 1001 86380 86390 1
539858 99539858 1001 86380 86390 1
540536 99540536 1001 86380 86390 1
540618 99540618 1001 86380 86390 1
540657 99540657 1001 86380 86390 1
541244 99541244 1001 86380 86390 1
540960 99540960 1001 86380 86390 1
540885 99540885 1001 86380 86390 1
540694 99540694 1001 86380 86390 1
541440 99541440 1001 86380 86390 1
542071 99542071 1001 86380 86390 1
541612 99541612 1001 86380 86390 1
542284 99542284 1001 86380 86390 1
542276 99542276 1001 86380 86390 1
542255 99542255 1001 86380 86390 1
542294 99542294 1001 86380 86390 1
542907 99542907 1001 86380 86390 1
542862 99542862 1001 86380 86390 1
542747 99542747 1001 86380 86390 1
542539 99542539 1001 86380 86390 1
542630 99542630 1001 86380 86390 1
542686 99542686 1001 86380 86390 1
542447 99542447 1001 86380 86390 1
542998 99542998 1001 86380 86390 1
542973 99542973 1001 86380 86390 1
542965 99542965 1001 86380 86390 1
543451 99543451 1001 86380 86390 1
543554 99543554 1001 86380 86390 1
543522 99543522 1001 86380 86390 1
543163 99543163 1001 86380 86390 1
543171 99543171 1001 86380 86390 1
543173 99543173 1001 86380 86390 1
543927 99543927 1001 86380 86390 1
543828 99543828 1001 86380 86390 1
544463 99544463 1001 86380 86390 1
544219 99544219 1001 86380 86390 1
544233 99544233 1001 86380 86390 1
402471 740 1001 47880 57957 1
522364 1009 1002 26639 38856 1
536456 1021 1001 60846 61145 1
400060 99400060 1001 86380 86390 1
400213 99400213 1001 86380 86390 1
400330 99400330 1001 86380 86390 1
401327 99401327 1001 86380 86390 1
402018 99402018 1001 86380 86390 1
401948 99401948 1001 86380 86390 1
402219 99402219 1001 86380 86390 1
402340 99402340 1001 86380 86390 1
402324 99402324 1001 86380 86390 1
402448 99402448 1001 86380 86390 1
402378 99402378 1001 86380 86390 1
402570 99402570 1001 86380 86390 1
402734 99402734 1001 86380 86390 1
403584 99403584 1001 86380 86390 1
403624 99403624 1001 86380 86390 1
404031 99404031 1001 86380 86390 1
404204 99404204 1001 86380 86390 1
404154 99404154 1001 86380 86390 1
404483 99404483 1001 86380 86390 1
404654 99404654 1001 86380 86390 1
405049 99405049 1001 86380 86390 1
405450 99405450 1001 86380 86390 1
405417 99405417 1001 86380 86390 1
405641 99405641 1001 86380 86390 1
406078 99406078 1001 86380 86390 1
406369 99406369 1001 86380 86390 1
406395 99406395 1001 86380 86390 1
406657 99406657 1001 86380 86390 1
406911 99406911 1001 86380 86390 1
407872 99407872 1001 86380 86390 1
408090 99408090 1001 86380 86390 1
408277 99408277 1001 86380 86390 1
408322 99408322 1001 86380 86390 1
408457 99408457 1001 86380 86390 1
408908 99408908 1001 86380 86390 1
409169 99409169 1001 86380 86390 1
409650 99409650 1001 86380 86390 1
409621 99409621 1001 86380 86390 1
410062 99410062 1001 86380 86390 1
410308 99410308 1001 86380 86390 1
411003 99411003 1001 86380 86390 1
411249 99411249 1001 86380 86390 1
411329 99411329 1001 86380 86390 1
411697 99411697 1001 86380 86390 1
411910 99411910 1001 86380 86390 1
411944 99411944 1001 86380 86390 1
412003 99412003 1001 86380 86390 1
412036 99412036 1001 86380 86390 1
412112 99412112 1001 86380 86390 1
412193 99412193 1001 86380 86390 1
412348 99412348 1001 86380 86390 1
413360 99413360 1001 86380 86390 1
413685 99413685 1001 86380 86390 1
412978 99412978 1001 86380 86390 1
412563 99412563 1001 86380 86390 1
413987 99413987 1001 86380 86390 1
413815 99413815 1001 86380 86390 1
413708 99413708 1001 86380 86390 1
415074 99415074 1001 86380 86390 1
415293 99415293 1001 86380 86390 1
415299 99415299 1001 86380 86390 1
415073 99415073 1001 86380 86390 1
414728 99414728 1001 86380 86390 1
414160 99414160 1001 86380 86390 1
416151 99416151 1001 86380 86390 1
416572 99416572 1001 86380 86390 1
416137 99416137 1001 86380 86390 1
415933 99415933 1001 86380 86390 1
417400 99417400 1001 86380 86390 1
417301 99417301 1001 86380 86390 1
417186 99417186 1001 86380 86390 1
418119 99418119 1001 86380 86390 1
417674 99417674 1001 86380 86390 1
418433 99418433 1001 86380 86390 1
418938 99418938 1001 86380 86390 1
420183 99420183 1001 86380 86390 1
420438 99420438 1001 86380 86390 1
419891 99419891 1001 86380 86390 1
419845 99419845 1001 86380 86390 1
419368 99419368 1001 86380 86390 1
422032 99422032 1001 86380 86390 1
421840 99421840 1001 86380 86390 1
422004 99422004 1001 86380 86390 1
421325 99421325 1001 86380 86390 1
421653 99421653 1001 86380 86390 1
421288 99421288 1001 86380 86390 1
420987 99420987 1001 86380 86390 1
422285 99422285 1001 86380 86390 1
422179 99422179 1001 86380 86390 1
423703 99423703 1001 86380 86390 1
423663 99423663 1001 86380 86390 1
423458 99423458 1001 86380 86390 1
422998 99422998 1001 86380 86390 1
423879 99423879 1001 86380 86390 1
423787 99423787 1001 86380 86390 1
425192 99425192 1001 86380 86390 1
424609 99424609 1001 86380 86390 1
424488 99424488 1001 86380 86390 1
425592 99425592 1001 86380 86390 1
426920 99426920 1001 86380 86390 1
426787 99426787 1001 86380 86390 1
425897 99425897 1001 86380 86390 1
428265 99428265 1001 86380 86390 1
427826 99427826 1001 86380 86390 1
427809 99427809 1001 86380 86390 1
427819 99427819 1001 86380 86390 1
429967 99429967 1001 86380 86390 1
429954 99429954 1001 86380 86390 1
429714 99429714 1001 86380 86390 1
429782 99429782 1001 86380 86390 1
429458 99429458 1001 86380 86390 1
430424 99430424 1001 86380 86390 1
431987 99431987 1001 86380 86390 1
431332 99431332 1001 86380 86390 1
430874 99430874 1001 86380 86390 1
431194 99431194 1001 86380 86390 1
432397 99432397 1001 86380 86390 1
432312 99432312 1001 86380 86390 1
432574 99432574 1001 86380 86390 1
432786 99432786 1001 86380 86390 1
432872 99432872 1001 86380 86390 1
432694 99432694 1001 86380 86390 1
435160 99435160 1001 86380 86390 1
435414 99435414 1001 86380 86390 1
435032 99435032 1001 86380 86390 1
434877 99434877 1001 86380 86390 1
434161 99434161 1001 86380 86390 1
435454 99435454 1001 86380 86390 1
435627 99435627 1001 86380 86390 1
435440 99435440 1001 86380 86390 1
437062 99437062 1001 86380 86390 1
437072 99437072 1001 86380 86390 1
436366 99436366 1001 86380 86390 1
436426 99436426 1001 86380 86390 1
436677 99436677 1001 86380 86390 1
436751 99436751 1001 86380 86390 1
436311 99436311 1001 86380 86390 1
436306 99436306 1001 86380 86390 1
437267 99437267 1001 86380 86390 1
300330 99300330 1001 86380 86390 1
300151 99300151 1001 86380 86390 1
300847 99300847 1001 86380 86390 1
300864 99300864 1001 86380 86390 1
301171 99301171 1001 86380 86390 1
301148 99301148 1001 86380 86390 1
301308 99301308 1001 86380 86390 1
300993 99300993 1001 86380 86390 1
301617 99301617 1001 86380 86390 1
301619 99301619 1001 86380 86390 1
301713 99301713 1001 86380 86390 1
301745 99301745 1001 86380 86390 1
301981 99301981 1001 86380 86390 1
302022 99302022 1001 86380 86390 1
302114 99302114 1001 86380 86390 1
302140 99302140 1001 86380 86390 1
302090 99302090 1001 86380 86390 1
302028 99302028 1001 86380 86390 1
302109 99302109 1001 86380 86390 1
303174 99303174 1001 86380 86390 1
302949 99302949 1001 86380 86390 1
302899 99302899 1001 86380 86390 1
302999 99302999 1001 86380 86390 1
302910 99302910 1001 86380 86390 1
302716 99302716 1001 86380 86390 1
303285 99303285 1001 86380 86390 1
303260 99303260 1001 86380 86390 1
303262 99303262 1001 86380 86390 1
303277 99303277 1001 86380 86390 1
303853 99303853 1001 86380 86390 1
304001 99304001 1001 86380 86390 1
303872 99303872 1001 86380 86390 1
303887 99303887 1001 86380 86390 1
303849 99303849 1001 86380 86390 1
303756 99303756 1001 86380 86390 1
303666 99303666 1001 86380 86390 1
303543 99303543 1001 86380 86390 1
303584 99303584 1001 86380 86390 1
303547 99303547 1001 86380 86390 1
303829 99303829 1001 86380 86390 1
304459 99304459 1001 86380 86390 1
304987 99304987 1001 86380 86390 1
305055 99305055 1001 86380 86390 1
305522 99305522 1001 86380 86390 1
305514 99305514 1001 86380 86390 1
305323 99305323 1001 86380 86390 1
305222 99305222 1001 86380 86390 1
305162 99305162 1001 86380 86390 1
305125 99305125 1001 86380 86390 1
500143 99500143 1001 86380 86390 1
500006 99500006 1001 86380 86390 1
500150 99500150 1001 86380 86390 1
500535 99500535 1001 86380 86390 1
500393 99500393 1001 86380 86390 1
500879 99500879 1001 86380 86390 1
500923 99500923 1001 86380 86390 1
501521 99501521 1001 86380 86390 1
501432 99501432 1001 86380 86390 1
501795 99501795 1001 86380 86390 1
501810 99501810 1001 86380 86390 1
502339 99502339 1001 86380 86390 1
502095 99502095 1001 86380 86390 1
501960 99501960 1001 86380 86390 1
502486 99502486 1001 86380 86390 1
503146 99503146 1001 86380 86390 1
503051 99503051 1001 86380 86390 1
502741 99502741 1001 86380 86390 1
503308 99503308 1001 86380 86390 1
503468 99503468 1001 86380 86390 1
504054 99504054 1001 86380 86390 1
504034 99504034 1001 86380 86390 1
503778 99503778 1001 86380 86390 1
503514 99503514 1001 86380 86390 1
503580 99503580 1001 86380 86390 1
503502 99503502 1001 86380 86390 1
503557 99503557 1001 86380 86390 1
504198 99504198 1001 86380 86390 1
504919 99504919 1001 86380 86390 1
504899 99504899 1001 86380 86390 1
504531 99504531 1001 86380 86390 1
504499 99504499 1001 86380 86390 1
505137 99505137 1001 86380 86390 1
504970 99504970 1001 86380 86390 1
505009 99505009 1001 86380 86390 1
505130 99505130 1001 86380 86390 1
505469 99505469 1001 86380 86390 1
505535 99505535 1001 86380 86390 1
505163 99505163 1001 86380 86390 1
505897 99505897 1001 86380 86390 1
506276 99506276 1001 86380 86390 1
506113 99506113 1001 86380 86390 1
506177 99506177 1001 86380 86390 1
506062 99506062 1001 86380 86390 1
506075 99506075 1001 86380 86390 1
506168 99506168 1001 86380 86390 1
506694 99506694 1001 86380 86390 1
507346 99507346 1001 86380 86390 1
507253 99507253 1001 86380 86390 1
507081 99507081 1001 86380 86390 1
506975 99506975 1001 86380 86390 1
507459 99507459 1001 86380 86390 1
507473 99507473 1001 86380 86390 1
507486 99507486 1001 86380 86390 1
508422 99508422 1001 86380 86390 1
508873 99508873 1001 86380 86390 1
509031 99509031 1001 86380 86390 1
508931 99508931 1001 86380 86390 1
508744 99508744 1001 86380 86390 1
508721 99508721 1001 86380 86390 1
508549 99508549 1001 86380 86390 1
509111 99509111 1001 86380 86390 1
509189 99509189 1001 86380 86390 1
509269 99509269 1001 86380 86390 1
509076 99509076 1001 86380 86390 1
509699 99509699 1001 86380 86390 1
509792 99509792 1001 86380 86390 1
510020 99510020 1001 86380 86390 1
509919 99509919 1001 86380 86390 1
510503 99510503 1001 86380 86390 1
510289 99510289 1001 86380 86390 1
510212 99510212 1001 86380 86390 1
511453 99511453 1001 86380 86390 1
511272 99511272 1001 86380 86390 1
511299 99511299 1001 86380 86390 1
511103 99511103 1001 86380 86390 1
511053 99511053 1001 86380 86390 1
511042 99511042 1001 86380 86390 1
511612 99511612 1001 86380 86390 1
511665 99511665 1001 86380 86390 1
512283 99512283 1001 86380 86390 1
512368 99512368 1001 86380 86390 1
512113 99512113 1001 86380 86390 1
512127 99512127 1001 86380 86390 1
512141 99512141 1001 86380 86390 1
512091 99512091 1001 86380 86390 1
511988 99511988 1001 86380 86390 1
511921 99511921 1001 86380 86390 1
512467 99512467 1001 86380 86390 1
513038 99513038 1001 86380 86390 1
513103 99513103 1001 86380 86390 1
513144 99513144 1001 86380 86390 1
512952 99512952 1001 86380 86390 1
512803 99512803 1001 86380 86390 1
512767 99512767 1001 86380 86390 1
512696 99512696 1001 86380 86390 1
513269 99513269 1001 86380 86390 1
513211 99513211 1001 86380 86390 1
513894 99513894 1001 86380 86390 1
513831 99513831 1001 86380 86390 1
513703 99513703 1001 86380 86390 1
513809 99513809 1001 86380 86390 1
513758 99513758 1001 86380 86390 1
513571 99513571 1001 86380 86390 1
514200 99514200 1001 86380 86390 1
514151 99514151 1001 86380 86390 1
514079 99514079 1001 86380 86390 1
514654 99514654 1001 86380 86390 1
514709 99514709 1001 86380 86390 1
514750 99514750 1001 86380 86390 1
514850 99514850 1001 86380 86390 1
514574 99514574 1001 86380 86390 1
514447 99514447 1001 86380 86390 1
514625 99514625 1001 86380 86390 1
514393 99514393 1001 86380 86390 1
515385 99515385 1001 86380 86390 1
515740 99515740 1001 86380 86390 1
515703 99515703 1001 86380 86390 1
516221 99516221 1001 86380 86390 1
516222 99516222 1001 86380 86390 1
515907 99515907 1001 86380 86390 1
516524 99516524 1001 86380 86390 1
516618 99516618 1001 86380 86390 1
516568 99516568 1001 86380 86390 1
517235 99517235 1001 86380 86390 1
516740 99516740 1001 86380 86390 1
516803 99516803 1001 86380 86390 1
518148 99518148 1001 86380 86390 1
517797 99517797 1001 86380 86390 1
517556 99517556 1001 86380 86390 1
517571 99517571 1001 86380 86390 1
517588 99517588 1001 86380 86390 1
517679 99517679 1001 86380 86390 1
518225 99518225 1001 86380 86390 1
518163 99518163 1001 86380 86390 1
518846 99518846 1001 86380 86390 1
518810 99518810 1001 86380 86390 1
518577 99518577 1001 86380 86390 1
518623 99518623 1001 86380 86390 1
519169 99519169 1001 86380 86390 1
519737 99519737 1001 86380 86390 1
519653 99519653 1001 86380 86390 1
519720 99519720 1001 86380 86390 1
519775 99519775 1001 86380 86390 1
519479 99519479 1001 86380 86390 1
519544 99519544 1001 86380 86390 1
519609 99519609 1001 86380 86390 1
519475 99519475 1001 86380 86390 1
519579 99519579 1001 86380 86390 1
519387 99519387 1001 86380 86390 1
519326 99519326 1001 86380 86390 1
519355 99519355 1001 86380 86390 1
519934 99519934 1001 86380 86390 1
520499 99520499 1001 86380 86390 1
520117 99520117 1001 86380 86390 1
520819 99520819 1001 86380 86390 1
520786 99520786 1001 86380 86390 1
521300 99521300 1001 86380 86390 1
521435 99521435 1001 86380 86390 1
521442 99521442 1001 86380 86390 1
521424 99521424 1001 86380 86390 1
521308 99521308 1001 86380 86390 1
521083 99521083 1001 86380 86390 1
521006 99521006 1001 86380 86390 1
521008 99521008 1001 86380 86390 1
520983 99520983 1001 86380 86390 1
521491 99521491 1001 86380 86390 1
522079 99522079 1001 86380 86390 1
522015 99522015 1001 86380 86390 1
521965 99521965 1001 86380 86390 1
522071 99522071 1001 86380 86390 1
521790 99521790 1001 86380 86390 1
522964 99522964 1001 86380 86390 1
522991 99522991 1001 86380 86390 1
523095 99523095 1001 86380 86390 1
522892 99522892 1001 86380 86390 1
522550 99522550 1001 86380 86390 1
522646 99522646 1001 86380 86390 1
522533 99522533 1001 86380 86390 1
523321 99523321 1001 86380 86390 1
523742 99523742 1001 86380 86390 1
523759 99523759 1001 86380 86390 1
523668 99523668 1001 86380 86390 1
523369 99523369 1001 86380 86390 1
524071 99524071 1001 86380 86390 1
524099 99524099 1001 86380 86390 1
524017 99524017 1001 86380 86390 1
524492 99524492 1001 86380 86390 1
524376 99524376 1001 86380 86390 1
524417 99524417 1001 86380 86390 1
524151 99524151 1001 86380 86390 1
524168 99524168 1001 86380 86390 1
524185 99524185 1001 86380 86390 1
524836 99524836 1001 86380 86390 1
525523 99525523 1001 86380 86390 1
525285 99525285 1001 86380 86390 1
525095 99525095 1001 86380 86390 1
525165 99525165 1001 86380 86390 1
526127 99526127 1001 86380 86390 1
526218 99526218 1001 86380 86390 1
526162 99526162 1001 86380 86390 1
525874 99525874 1001 86380 86390 1
525978 99525978 1001 86380 86390 1
526474 99526474 1001 86380 86390 1
526579 99526579 1001 86380 86390 1
527173 99527173 1001 86380 86390 1
527151 99527151 1001 86380 86390 1
527064 99527064 1001 86380 86390 1
527006 99527006 1001 86380 86390 1
526647 99526647 1001 86380 86390 1
527390 99527390 1001 86380 86390 1
527261 99527261 1001 86380 86390 1
527963 99527963 1001 86380 86390 1
527711 99527711 1001 86380 86390 1
527622 99527622 1001 86380 86390 1
527617 99527617 1001 86380 86390 1
528087 99528087 1001 86380 86390 1
528792 99528792 1001 86380 86390 1
528818 99528818 1001 86380 86390 1
528706 99528706 1001 86380 86390 1
528645 99528645 1001 86380 86390 1
528518 99528518 1001 86380 86390 1
528487 99528487 1001 86380 86390 1
528924 99528924 1001 86380 86390 1
529698 99529698 1001 86380 86390 1
529526 99529526 1001 86380 86390 1
529555 99529555 1001 86380 86390 1
529607 99529607 1001 86380 86390 1
529445 99529445 1001 86380 86390 1
529376 99529376 1001 86380 86390 1
529304 99529304 1001 86380 86390 1
529154 99529154 1001 86380 86390 1
529273 99529273 1001 86380 86390 1
529157 99529157 1001 86380 86390 1
529737 99529737 1001 86380 86390 1
529818 99529818 1001 86380 86390 1
529832 99529832 1001 86380 86390 1
529810 99529810 1001 86380 86390 1
530413 99530413 1001 86380 86390 1
530245 99530245 1001 86380 86390 1
530332 99530332 1001 86380 86390 1
530023 99530023 1001 86380 86390 1
530114 99530114 1001 86380 86390 1
530000 99530000 1001 86380 86390 1
530613 99530613 1001 86380 86390 1
531255 99531255 1001 86380 86390 1
531284 99531284 1001 86380 86390 1
531275 99531275 1001 86380 86390 1
531081 99531081 1001 86380 86390 1
530889 99530889 1001 86380 86390 1
530799 99530799 1001 86380 86390 1
531404 99531404 1001 86380 86390 1
531447 99531447 1001 86380 86390 1
531578 99531578 1001 86380 86390 1
532188 99532188 1001 86380 86390 1
531966 99531966 1001 86380 86390 1
531740 99531740 1001 86380 86390 1
531607 99531607 1001 86380 86390 1
531595 99531595 1001 86380 86390 1
531596 99531596 1001 86380 86390 1
532361 99532361 1001 86380 86390 1
532404 99532404 1001 86380 86390 1
532224 99532224 1001 86380 86390 1
532278 99532278 1001 86380 86390 1
532356 99532356 1001 86380 86390 1
532904 99532904 1001 86380 86390 1
532984 99532984 1001 86380 86390 1
533177 99533177 1001 86380 86390 1
533677 99533677 1001 86380 86390 1
533783 99533783 1001 86380 86390 1
533532 99533532 1001 86380 86390 1
533253 99533253 1001 86380 86390 1
533951 99533951 1001 86380 86390 1
533945 99533945 1001 86380 86390 1
534525 99534525 1001 86380 86390 1
534672 99534672 1001 86380 86390 1
534579 99534579 1001 86380 86390 1
534375 99534375 1001 86380 86390 1
534382 99534382 1001 86380 86390 1
534801 99534801 1001 86380 86390 1
534828 99534828 1001 86380 86390 1
535489 99535489 1001 86380 86390 1
535154 99535154 1001 86380 86390 1
535246 99535246 1001 86380 86390 1
535169 99535169 1001 86380 86390 1
535196 99535196 1001 86380 86390 1
535212 99535212 1001 86380 86390 1
535096 99535096 1001 86380 86390 1
534968 99534968 1001 86380 86390 1
535704 99535704 1001 86380 86390 1
536321 99536321 1001 86380 86390 1
536041 99536041 1001 86380 86390 1
536081 99536081 1001 86380 86390 1
535739 99535739 1001 86380 86390 1
536521 99536521 1001 86380 86390 1
536356 99536356 1001 86380 86390 1
536409 99536409 1001 86380 86390 1
536984 99536984 1001 86380 86390 1
537027 99537027 1001 86380 86390 1
537154 99537154 1001 86380 86390 1
537019 99537019 1001 86380 86390 1
537072 99537072 1001 86380 86390 1
536775 99536775 1001 86380 86390 1
536932 99536932 1001 86380 86390 1
536810 99536810 1001 86380 86390 1
536930 99536930 1001 86380 86390 1
536724 99536724 1001 86380 86390 1
537263 99537263 1001 86380 86390 1
537189 99537189 1001 86380 86390 1
537247 99537247 1001 86380 86390 1
537934 99537934 1001 86380 86390 1
537434 99537434 1001 86380 86390 1
538009 99538009 1001 86380 86390 1
538686 99538686 1001 86380 86390 1
538519 99538519 1001 86380 86390 1
538470 99538470 1001 86380 86390 1
538590 99538590 1001 86380 86390 1
538554 99538554 1001 86380 86390 1
538380 99538380 1001 86380 86390 1
538320 99538320 1001 86380 86390 1
539551 99539551 1001 86380 86390 1
539247 99539247 1001 86380 86390 1
539253 99539253 1001 86380 86390 1
539185 99539185 1001 86380 86390 1
539809 99539809 1001 86380 86390 1
539785 99539785 1001 86380 86390 1
539779 99539779 1001 86380 86390 1
539844 99539844 1001 86380 86390 1
540335 99540335 1001 86380 86390 1
540926 99540926 1001 86380 86390 1
540953 99540953 1001 86380 86390 1
541356 99541356 1001 86380 86390 1
541298 99541298 1001 86380 86390 1
541467 99541467 1001 86380 86390 1
542012 99542012 1001 86380 86390 1
541837 99541837 1001 86380 86390 1
541801 99541801 1001 86380 86390 1
541905 99541905 1001 86380 86390 1
541527 99541527 1001 86380 86390 1
541507 99541507 1001 86380 86390 1
542233 99542233 1001 86380 86390 1
542132 99542132 1001 86380 86390 1
542282 99542282 1001 86380 86390 1
542746 99542746 1001 86380 86390 1
542688 99542688 1001 86380 86390 1
542678 99542678 1001 86380 86390 1
542724 99542724 1001 86380 86390 1
543088 99543088 1001 86380 86390 1
543108 99543108 1001 86380 86390 1
542979 99542979 1001 86380 86390 1
543729 99543729 1001 86380 86390 1
543511 99543511 1001 86380 86390 1
543307 99543307 1001 86380 86390 1
543252 99543252 1001 86380 86390 1
544410 99544410 1001 86380 86390 1
544439 99544439 1001 86380 86390 1
544316 99544316 1001 86380 86390 1
544022 99544022 1001 86380 86390 1
400046 776 1001 72300 73017 1
419250 1020 1001 62520 63237 1
400013 99400013 1001 86380 86390 1
400506 99400506 1001 86380 86390 1
400646 99400646 1001 86380 86390 1
400723 99400723 1001 86380 86390 1
401084 99401084 1001 86380 86390 1
401240 99401240 1001 86380 86390 1
402196 99402196 1001 86380 86390 1
402271 99402271 1001 86380 86390 1
402208 99402208 1001 86380 86390 1
402568 99402568 1001 86380 86390 1
402586 99402586 1001 86380 86390 1
402720 99402720 1001 86380 86390 1
402897 99402897 1001 86380 86390 1
403072 99403072 1001 86380 86390 1
403228 99403228 1001 86380 86390 1
403937 99403937 1001 86380 86390 1
404906 99404906 1001 86380 86390 1
405056 99405056 1001 86380 86390 1
405228 99405228 1001 86380 86390 1
405289 99405289 1001 86380 86390 1
405411 99405411 1001 86380 86390 1
405660 99405660 1001 86380 86390 1
405738 99405738 1001 86380 86390 1
405917 99405917 1001 86380 86390 1
406011 99406011 1001 86380 86390 1
406193 99406193 1001 86380 86390 1
406650 99406650 1001 86380 86390 1
407263 99407263 1001 86380 86390 1
407327 99407327 1001 86380 86390 1
407394 99407394 1001 86380 86390 1
407632 99407632 1001 86380 86390 1
407697 99407697 1001 86380 86390 1
408321 99408321 1001 86380 86390 1
408681 99408681 1001 86380 86390 1
408852 99408852 1001 86380 86390 1
409179 99409179 1001 86380 86390 1
409516 99409516 1001 86380 86390 1
409675 99409675 1001 86380 86390 1
409747 99409747 1001 86380 86390 1
409700 99409700 1001 86380 86390 1
410073 99410073 1001 86380 86390 1
410208 99410208 1001 86380 86390 1
410374 99410374 1001 86380 86390 1
410754 99410754 1001 86380 86390 1
410854 99410854 1001 86380 86390 1
410928 99410928 1001 86380 86390 1
411036 99411036 1001 86380 86390 1
411220 99411220 1001 86380 86390 1
411710 99411710 1001 86380 86390 1
412163 99412163 1001 86380 86390 1
412426 99412426 1001 86380 86390 1
413186 99413186 1001 86380 86390 1
412501 99412501 1001 86380 86390 1
412701 99412701 1001 86380 86390 1
412688 99412688 1001 86380 86390 1
414010 99414010 1001 86380 86390 1
414043 99414043 1001 86380 86390 1
415222 99415222 1001 86380 86390 1
414664 99414664 1001 86380 86390 1
414225 99414225 1001 86380 86390 1
414298 99414298 1001 86380 86390 1
414389 99414389 1001 86380 86390 1
415641 99415641 1001 86380 86390 1
416732 99416732 1001 86380 86390 1
416717 99416717 1001 86380 86390 1
416321 99416321 1001 86380 86390 1
416123 99416123 1001 86380 86390 1
415981 99415981 1001 86380 86390 1
418116 99418116 1001 86380 86390 1
418145 99418145 1001 86380 86390 1
418184 99418184 1001 86380 86390 1
418429 99418429 1001 86380 86390 1
417867 99417867 1001 86380 86390 1
418883 99418883 1001 86380 86390 1
420021 99420021 1001 86380 86390 1
419455 99419455 1001 86380 86390 1
422111 99422111 1001 86380 86390 1
421929 99421929 1001 86380 86390 1
421958 99421958 1001 86380 86390 1
421662 99421662 1001 86380 86390 1
421432 99421432 1001 86380 86390 1
421206 99421206 1001 86380 86390 1
423744 99423744 1001 86380 86390 1
423563 99423563 1001 86380 86390 1
423395 99423395 1001 86380 86390 1
422980 99422980 1001 86380 86390 1
423033 99423033 1001 86380 86390 1
423096 99423096 1001 86380 86390 1
422952 99422952 1001 86380 86390 1
422941 99422941 1001 86380 86390 1
423853 99423853 1001 86380 86390 1
423762 99423762 1001 86380 86390 1
423910 99423910 1001 86380 86390 1
425318 99425318 1001 86380 86390 1
424998 99424998 1001 86380 86390 1
424875 99424875 1001 86380 86390 1
424318 99424318 1001 86380 86390 1
424253 99424253 1001 86380 86390 1
425513 99425513 1001 86380 86390 1
425589 99425589 1001 86380 86390 1
425485 99425485 1001 86380 86390 1
427033 99427033 1001 86380 86390 1
426305 99426305 1001 86380 86390 1
426658 99426658 1001 86380 86390 1
425870 99425870 1001 86380 86390 1
425995 99425995 1001 86380 86390 1
426044 99426044 1001 86380 86390 1
428501 99428501 1001 86380 86390 1
428449 99428449 1001 86380 86390 1
427657 99427657 1001 86380 86390 1
429095 99429095 1001 86380 86390 1
429076 99429076 1001 86380 86390 1
428769 99428769 1001 86380 86390 1
430032 99430032 1001 86380 86390 1
430185 99430185 1001 86380 86390 1
430267 99430267 1001 86380 86390 1
429733 99429733 1001 86380 86390 1
429910 99429910 1001 86380 86390 1
429387 99429387 1001 86380 86390 1
431698 99431698 1001 86380 86390 1
431725 99431725 1001 86380 86390 1
431707 99431707 1001 86380 86390 1
431626 99431626 1001 86380 86390 1
431451 99431451 1001 86380 86390 1
432206 99432206 1001 86380 86390 1
432226 99432226 1001 86380 86390 1
432229 99432229 1001 86380 86390 1
433726 99433726 1001 86380 86390 1
433316 99433316 1001 86380 86390 1
433124 99433124 1001 86380 86390 1
433007 99433007 1001 86380 86390 1
433307 99433307 1001 86380 86390 1
433185 99433185 1001 86380 86390 1
433265 99433265 1001 86380 86390 1
433287 99433287 1001 86380 86390 1
432826 99432826 1001 86380 86390 1
435343 99435343 1001 86380 86390 1
435112 99435112 1001 86380 86390 1
435044 99435044 1001 86380 86390 1
434362 99434362 1001 86380 86390 1
434417 99434417 1001 86380 86390 1
436965 99436965 1001 86380 86390 1
436066 99436066 1001 86380 86390 1
436236 99436236 1001 86380 86390 1
436312 99436312 1001 86380 86390 1
435955 99435955 1001 86380 86390 1
436195 99436195 1001 86380 86390 1
436173 99436173 1001 86380 86390 1
435937 99435937 1001 86380 86390 1
437342 99437342 1001 86380 86390 1
300064 99300064 1001 86380 86390 1
300630 99300630 1001 86380 86390 1
300671 99300671 1001 86380 86390 1
300338 99300338 1001 86380 86390 1
300848 99300848 1001 86380 86390 1
300788 99300788 1001 86380 86390 1
301413 99301413 1001 86380 86390 1
301488 99301488 1001 86380 86390 1
301235 99301235 1001 86380 86390 1
301329 99301329 1001 86380 86390 1
301177 99301177 1001 86380 86390 1
301269 99301269 1001 86380 86390 1
301091 99301091 1001 86380 86390 1
301057 99301057 1001 86380 86390 1
300971 99300971 1001 86380 86390 1
301633 99301633 1001 86380 86390 1
301608 99301608 1001 86380 86390 1
301727 99301727 1001 86380 86390 1
301598 99301598 1001 86380 86390 1
302197 99302197 1001 86380 86390 1
301811 99301811 1001 86380 86390 1
301812 99301812 1001 86380 86390 1
302507 99302507 1001 86380 86390 1
302475 99302475 1001 86380 86390 1
302479 99302479 1001 86380 86390 1
303044 99303044 1001 86380 86390 1
302781 99302781 1001 86380 86390 1
302730 99302730 1001 86380 86390 1
302605 99302605 1001 86380 86390 1
303336 99303336 1001 86380 86390 1
302795 99302795 1001 86380 86390 1
304020 99304020 1001 86380 86390 1
303863 99303863 1001 86380 86390 1
303576 99303576 1001 86380 86390 1
303514 99303514 1001 86380 86390 1
304084 99304084 1001 86380 86390 1
304111 99304111 1001 86380 86390 1
304658 99304658 1001 86380 86390 1
304529 99304529 1001 86380 86390 1
304531 99304531 1001 86380 86390 1
305621 99305621 1001 86380 86390 1
305628 99305628 1001 86380 86390 1
305411 99305411 1001 86380 86390 1
305145 99305145 1001 86380 86390 1
305252 99305252 1001 86380 86390 1
305153 99305153 1001 86380 86390 1
500133 99500133 1001 86380 86390 1
500162 99500162 1001 86380 86390 1
500650 99500650 1001 86380 86390 1
500755 99500755 1001 86380 86390 1
500406 99500406 1001 86380 86390 1
500277 99500277 1001 86380 86390 1
500368 99500368 1001 86380 86390 1
500282 99500282 1001 86380 86390 1
501414 99501414 1001 86380 86390 1
501695 99501695 1001 86380 86390 1
501671 99501671 1001 86380 86390 1
502299 99502299 1001 86380 86390 1
502437 99502437 1001 86380 86390 1
502419 99502419 1001 86380 86390 1
502460 99502460 1001 86380 86390 1
502568 99502568 1001 86380 86390 1
502522 99502522 1001 86380 86390 1
502474 99502474 1001 86380 86390 1
503221 99503221 1001 86380 86390 1
503158 99503158 1001 86380 86390 1
503184 99503184 1001 86380 86390 1
503250 99503250 1001 86380 86390 1
502975 99502975 1001 86380 86390 1
502930 99502930 1001 86380 86390 1
502904 99502904 1001 86380 86390 1
502748 99502748 1001 86380 86390 1
502764 99502764 1001 86380 86390 1
503446 99503446 1001 86380 86390 1
503373 99503373 1001 86380 86390 1
503386 99503386 1001 86380 86390 1
503592 99503592 1001 86380 86390 1
503570 99503570 1001 86380 86390 1
503586 99503586 1001 86380 86390 1
504119 99504119 1001 86380 86390 1
504185 99504185 1001 86380 86390 1
504126 99504126 1001 86380 86390 1
504926 99504926 1001 86380 86390 1
504688 99504688 1001 86380 86390 1
504694 99504694 1001 86380 86390 1
504621 99504621 1001 86380 86390 1
504520 99504520 1001 86380 86390 1
504515 99504515 1001 86380 86390 1
504954 99504954 1001 86380 86390 1
505010 99505010 1001 86380 86390 1
505037 99505037 1001 86380 86390 1
505759 99505759 1001 86380 86390 1
505554 99505554 1001 86380 86390 1
505483 99505483 1001 86380 86390 1
505498 99505498 1001 86380 86390 1
505176 99505176 1001 86380 86390 1
505211 99505211 1001 86380 86390 1
505909 99505909 1001 86380 86390 1
505879 99505879 1001 86380 86390 1
506574 99506574 1001 86380 86390 1
506505 99506505 1001 86380 86390 1
506092 99506092 1001 86380 86390 1
506110 99506110 1001 86380 86390 1
506180 99506180 1001 86380 86390 1
506698 99506698 1001 86380 86390 1
507396 99507396 1001 86380 86390 1
507208 99507208 1001 86380 86390 1
507137 99507137 1001 86380 86390 1
506831 99506831 1001 86380 86390 1
506901 99506901 1001 86380 86390 1
506823 99506823 1001 86380 86390 1
507591 99507591 1001 86380 86390 1
508096 99508096 1001 86380 86390 1
507859 99507859 1001 86380 86390 1
507825 99507825 1001 86380 86390 1
508338 99508338 1001 86380 86390 1
508447 99508447 1001 86380 86390 1
508714 99508714 1001 86380 86390 1
508799 99508799 1001 86380 86390 1
508800 99508800 1001 86380 86390 1
509097 99509097 1001 86380 86390 1
509261 99509261 1001 86380 86390 1
509210 99509210 1001 86380 86390 1
509785 99509785 1001 86380 86390 1
509798 99509798 1001 86380 86390 1
509880 99509880 1001 86380 86390 1
509544 99509544 1001 86380 86390 1
509376 99509376 1001 86380 86390 1
509356 99509356 1001 86380 86390 1
509943 99509943 1001 86380 86390 1
510511 99510511 1001 86380 86390 1
510357 99510357 1001 86380 86390 1
510518 99510518 1001 86380 86390 1
510172 99510172 1001 86380 86390 1
510258 99510258 1001 86380 86390 1
510907 99510907 1001 86380 86390 1
510767 99510767 1001 86380 86390 1
510746 99510746 1001 86380 86390 1
510773 99510773 1001 86380 86390 1
511515 99511515 1001 86380 86390 1
511421 99511421 1001 86380 86390 1
511358 99511358 1001 86380 86390 1
511348 99511348 1001 86380 86390 1
510976 99510976 1001 86380 86390 1
511085 99511085 1001 86380 86390 1
511674 99511674 1001 86380 86390 1
512178 99512178 1001 86380 86390 1
512367 99512367 1001 86380 86390 1
512249 99512249 1001 86380 86390 1
512151 99512151 1001 86380 86390 1
511825 99511825 1001 86380 86390 1
512523 99512523 1001 86380 86390 1
512420 99512420 1001 86380 86390 1
513172 99513172 1001 86380 86390 1
513006 99513006 1001 86380 86390 1
513148 99513148 1001 86380 86390 1
513021 99513021 1001 86380 86390 1
512978 99512978 1001 86380 86390 1
512956 99512956 1001 86380 86390 1
512637 99512637 1001 86380 86390 1
512669 99512669 1001 86380 86390 1
512723 99512723 1001 86380 86390 1
512711 99512711 1001 86380 86390 1
513877 99513877 1001 86380 86390 1
513985 99513985 1001 86380 86390 1
513897 99513897 1001 86380 86390 1
513859 99513859 1001 86380 86390 1
513713 99513713 1001 86380 86390 1
513450 99513450 1001 86380 86390 1
513581 99513581 1001 86380 86390 1
513550 99513550 1001 86380 86390 1
514219 99514219 1001 86380 86390 1
514655 99514655 1001 86380 86390 1
514842 99514842 1001 86380 86390 1
514461 99514461 1001 86380 86390 1
514568 99514568 1001 86380 86390 1
514622 99514622 1001 86380 86390 1
514432 99514432 1001 86380 86390 1
514443 99514443 1001 86380 86390 1
515649 99515649 1001 86380 86390 1
515597 99515597 1001 86380 86390 1
515659 99515659 1001 86380 86390 1
515419 99515419 1001 86380 86390 1
515074 99515074 1001 86380 86390 1
515087 99515087 1001 86380 86390 1
515271 99515271 1001 86380 86390 1
515774 99515774 1001 86380 86390 1
515750 99515750 1001 86380 86390 1
516203 99516203 1001 86380 86390 1
515891 99515891 1001 86380 86390 1
516036 99516036 1001 86380 86390 1
516056 99516056 1001 86380 86390 1
516699 99516699 1001 86380 86390 1
516518 99516518 1001 86380 86390 1
516687 99516687 1001 86380 86390 1
517220 99517220 1001 86380 86390 1
516990 99516990 1001 86380 86390 1
517109 99517109 1001 86380 86390 1
517009 99517009 1001 86380 86390 1
516792 99516792 1001 86380 86390 1
516729 99516729 1001 86380 86390 1
516730 99516730 1001 86380 86390 1
517516 99517516 1001 86380 86390 1
517367 99517367 1001 86380 86390 1
518111 99518111 1001 86380 86390 1
518011 99518011 1001 86380 86390 1
517963 99517963 1001 86380 86390 1
518151 99518151 1001 86380 86390 1
517943 99517943 1001 86380 86390 1
517912 99517912 1001 86380 86390 1
517645 99517645 1001 86380 86390 1
517736 99517736 1001 86380 86390 1
517562 99517562 1001 86380 86390 1
518279 99518279 1001 86380 86390 1
518177 99518177 1001 86380 86390 1
518804 99518804 1001 86380 86390 1
518777 99518777 1001 86380 86390 1
518778 99518778 1001 86380 86390 1
518701 99518701 1001 86380 86390 1
518780 99518780 1001 86380 86390 1
518369 99518369 1001 86380 86390 1
518469 99518469 1001 86380 86390 1
519062 99519062 1001 86380 86390 1
519135 99519135 1001 86380 86390 1
519162 99519162 1001 86380 86390 1
519464 99519464 1001 86380 86390 1
519217 99519217 1001 86380 86390 1
519819 99519819 1001 86380 86390 1
519923 99519923 1001 86380 86390 1
520551 99520551 1001 86380 86390 1
520329 99520329 1001 86380 86390 1
520291 99520291 1001 86380 86390 1
520032 99520032 1001 86380 86390 1
520177 99520177 1001 86380 86390 1
520833 99520833 1001 86380 86390 1
521292 99521292 1001 86380 86390 1
521191 99521191 1001 86380 86390 1
520885 99520885 1001 86380 86390 1
521630 99521630 1001 86380 86390 1
522260 99522260 1001 86380 86390 1
521909 99521909 1001 86380 86390 1
521817 99521817 1001 86380 86390 1
522427 99522427 1001 86380 86390 1
523045 99523045 1001 86380 86390 1
523034 99523034 1001 86380 86390 1
522622 99522622 1001 86380 86390 1
523194 99523194 1001 86380 86390 1
523264 99523264 1001 86380 86390 1
523152 99523152 1001 86380 86390 1
523309 99523309 1001 86380 86390 1
523825 99523825 1001 86380 86390 1
523392 99523392 1001 86380 86390 1
523451 99523451 1001 86380 86390 1
524636 99524636 1001 86380 86390 1
524490 99524490 1001 86380 86390 1
524232 99524232 1001 86380 86390 1
524196 99524196 1001 86380 86390 1
524353 99524353 1001 86380 86390 1
524913 99524913 1001 86380 86390 1
524942 99524942 1001 86380 86390 1
525457 99525457 1001 86380 86390 1
525554 99525554 1001 86380 86390 1
525594 99525594 1001 86380 86390 1
525337 99525337 1001 86380 86390 1
525221 99525221 1001 86380 86390 1
525053 99525053 1001 86380 86390 1
525100 99525100 1001 86380 86390 1
525154 99525154 1001 86380 86390 1
526309 99526309 1001 86380 86390 1
526395 99526395 1001 86380 86390 1
526222 99526222 1001 86380 86390 1
526316 99526316 1001 86380 86390 1
526062 99526062 1001 86380 86390 1
526114 99526114 1001 86380 86390 1
526025 99526025 1001 86380 86390 1
525843 99525843 1001 86380 86390 1
525926 99525926 1001 86380 86390 1
527084 99527084 1001 86380 86390 1
527231 99527231 1001 86380 86390 1
526952 99526952 1001 86380 86390 1
526748 99526748 1001 86380 86390 1
526753 99526753 1001 86380 86390 1
526769 99526769 1001 86380 86390 1
527289 99527289 1001 86380 86390 1
527922 99527922 1001 86380 86390 1
528075 99528075 1001 86380 86390 1
528019 99528019 1001 86380 86390 1
527800 99527800 1001 86380 86390 1
527615 99527615 1001 86380 86390 1
527465 99527465 1001 86380 86390 1
528731 99528731 1001 86380 86390 1
528621 99528621 1001 86380 86390 1
528695 99528695 1001 86380 86390 1
529803 99529803 1001 86380 86390 1
529820 99529820 1001 86380 86390 1
530534 99530534 1001 86380 86390 1
530497 99530497 1001 86380 86390 1
530169 99530169 1001 86380 86390 1
530203 99530203 1001 86380 86390 1
529958 99529958 1001 86380 86390 1
530116 99530116 1001 86380 86390 1
530065 99530065 1001 86380 86390 1
530028 99530028 1001 86380 86390 1
530122 99530122 1001 86380 86390 1
530135 99530135 1001 86380 86390 1
530739 99530739 1001 86380 86390 1
531286 99531286 1001 86380 86390 1
530894 99530894 1001 86380 86390 1
531460 99531460 1001 86380 86390 1
532058 99532058 1001 86380 86390 1
531960 99531960 1001 86380 86390 1
531756 99531756 1001 86380 86390 1
532377 99532377 1001 86380 86390 1
532897 99532897 1001 86380 86390 1
533024 99533024 1001 86380 86390 1
532515 99532515 1001 86380 86390 1
532486 99532486 1001 86380 86390 1
533076 99533076 1001 86380 86390 1
533857 99533857 1001 86380 86390 1
533527 99533527 1001 86380 86390 1
533579 99533579 1001 86380 86390 1
533464 99533464 1001 86380 86390 1
533479 99533479 1001 86380 86390 1
533597 99533597 1001 86380 86390 1
533369 99533369 1001 86380 86390 1
533272 99533272 1001 86380 86390 1
533442 99533442 1001 86380 86390 1
534581 99534581 1001 86380 86390 1
534485 99534485 1001 86380 86390 1
534388 99534388 1001 86380 86390 1
534445 99534445 1001 86380 86390 1
534269 99534269 1001 86380 86390 1
534747 99534747 1001 86380 86390 1
534696 99534696 1001 86380 86390 1
534739 99534739 1001 86380 86390 1
535507 99535507 1001 86380 86390 1
535480 99535480 1001 86380 86390 1
535488 99535488 1001 86380 86390 1
535501 99535501 1001 86380 86390 1
535265 99535265 1001 86380 86390 1
535528 99535528 1001 86380 86390 1
536215 99536215 1001 86380 86390 1
536328 99536328 1001 86380 86390 1
536205 99536205 1001 86380 86390 1
536036 99536036 1001 86380 86390 1
535973 99535973 1001 86380 86390 1
535789 99535789 1001 86380 86390 1
536471 99536471 1001 86380 86390 1
536963 99536963 1001 86380 86390 1
537120 99537120 1001 86380 86390 1
536788 99536788 1001 86380 86390 1
536564 99536564 1001 86380 86390 1
537199 99537199 1001 86380 86390 1
537977 99537977 1001 86380 86390 1
537660 99537660 1001 86380 86390 1
537716 99537716 1001 86380 86390 1
538761 99538761 1001 86380 86390 1
538375 99538375 1001 86380 86390 1
538242 99538242 1001 86380 86390 1
538901 99538901 1001 86380 86390 1
539554 99539554 1001 86380 86390 1
539464 99539464 1001 86380 86390 1
539322 99539322 1001 86380 86390 1
539756 99539756 1001 86380 86390 1
539766 99539766 1001 86380 86390 1
540277 99540277 1001 86380 86390 1
540415 99540415 1001 86380 86390 1
540237 99540237 1001 86380 86390 1
540112 99540112 1001 86380 86390 1
539901 99539901 1001 86380 86390 1
540599 99540599 1001 86380 86390 1
540474 99540474 1001 86380 86390 1
540974 99540974 1001 86380 86390 1
540976 99540976 1001 86380 86390 1
540698 99540698 1001 86380 86390 1
540821 99540821 1001 86380 86390 1
540783 99540783 1001 86380 86390 1
540809 99540809 1001 86380 86390 1
541374 99541374 1001 86380 86390 1
542019 99542019 1001 86380 86390 1
542103 99542103 1001 86380 86390 1
541963 99541963 1001 86380 86390 1
541865 99541865 1001 86380 86390 1
541751 99541751 1001 86380 86390 1
541731 99541731 1001 86380 86390 1
541662 99541662 1001 86380 86390 1
541613 99541613 1001 86380 86390 1
542218 99542218 1001 86380 86390 1
542756 99542756 1001 86380 86390 1
542841 99542841 1001 86380 86390 1
542666 99542666 1001 86380 86390 1
542516 99542516 1001 86380 86390 1
542982 99542982 1001 86380 86390 1
543101 99543101 1001 86380 86390 1
543018 99543018 1001 86380 86390 1
543083 99543083 1001 86380 86390 1
543620 99543620 1001 86380 86390 1
543488 99543488 1001 86380 86390 1
543507 99543507 1001 86380 86390 1
543430 99543430 1001 86380 86390 1
543320 99543320 1001 86380 86390 1
544594 99544594 1001 86380 86390 1
544466 99544466 1001 86380 86390 1
544230 99544230 1001 86380 86390 1
421615 385 1001 21720 22257 1
400451 99400451 1001 86380 86390 1
400571 99400571 1001 86380 86390 1
400679 99400679 1001 86380 86390 1
400938 99400938 1001 86380 86390 1
400917 99400917 1001 86380 86390 1
400950 99400950 1001 86380 86390 1
401184 99401184 1001 86380 86390 1
401526 99401526 1001 86380 86390 1
401505 99401505 1001 86380 86390 1
401855 99401855 1001 86380 86390 1
402463 99402463 1001 86380 86390 1
402833 99402833 1001 86380 86390 1
403475 99403475 1001 86380 86390 1
403903 99403903 1001 86380 86390 1
403962 99403962 1001 86380 86390 1
404448 99404448 1001 86380 86390 1
405065 99405065 1001 86380 86390 1
405278 99405278 1001 86380 86390 1
405915 99405915 1001 86380 86390 1
405997 99405997 1001 86380 86390 1
406681 99406681 1001 86380 86390 1
406767 99406767 1001 86380 86390 1
406760 99406760 1001 86380 86390 1
407469 99407469 1001 86380 86390 1
407484 99407484 1001 86380 86390 1
407721 99407721 1001 86380 86390 1
408140 99408140 1001 86380 86390 1
408278 99408278 1001 86380 86390 1
408369 99408369 1001 86380 86390 1
408804 99408804 1001 86380 86390 1
408980 99408980 1001 86380 86390 1
409163 99409163 1001 86380 86390 1
409447 99409447 1001 86380 86390 1
409950 99409950 1001 86380 86390 1
410511 99410511 1001 86380 86390 1
411758 99411758 1001 86380 86390 1
411932 99411932 1001 86380 86390 1
412040 99412040 1001 86380 86390 1
413311 99413311 1001 86380 86390 1
413475 99413475 1001 86380 86390 1
413664 99413664 1001 86380 86390 1
413043 99413043 1001 86380 86390 1
415125 99415125 1001 86380 86390 1
415295 99415295 1001 86380 86390 1
414797 99414797 1001 86380 86390 1
414529 99414529 1001 86380 86390 1
414357 99414357 1001 86380 86390 1
414140 99414140 1001 86380 86390 1
415628 99415628 1001 86380 86390 1
415464 99415464 1001 86380 86390 1
415688 99415688 1001 86380 86390 1
416889 99416889 1001 86380 86390 1
416593 99416593 1001 86380 86390 1
416599 99416599 1001 86380 86390 1
416525 99416525 1001 86380 86390 1
416387 99416387 1001 86380 86390 1
416050 99416050 1001 86380 86390 1
415721 99415721 1001 86380 86390 1
417048 99417048 1001 86380 86390 1
417147 99417147 1001 86380 86390 1
417347 99417347 1001 86380 86390 1
417278 99417278 1001 86380 86390 1
417573 99417573 1001 86380 86390 1
417602 99417602 1001 86380 86390 1
418456 99418456 1001 86380 86390 1
418791 99418791 1001 86380 86390 1
417866 99417866 1001 86380 86390 1
418967 99418967 1001 86380 86390 1
420392 99420392 1001 86380 86390 1
420345 99420345 1001 86380 86390 1
420089 99420089 1001 86380 86390 1
420212 99420212 1001 86380 86390 1
419667 99419667 1001 86380 86390 1
419677 99419677 1001 86380 86390 1
419327 99419327 1001 86380 86390 1
420795 99420795 1001 86380 86390 1
420725 99420725 1001 86380 86390 1
420576 99420576 1001 86380 86390 1
421766 99421766 1001 86380 86390 1
421116 99421116 1001 86380 86390 1
422432 99422432 1001 86380 86390 1
423463 99423463 1001 86380 86390 1
423711 99423711 1001 86380 86390 1
423719 99423719 1001 86380 86390 1
423571 99423571 1001 86380 86390 1
423104 99423104 1001 86380 86390 1
422630 99422630 1001 86380 86390 1
423797 99423797 1001 86380 86390 1
425080 99425080 1001 86380 86390 1
425372 99425372 1001 86380 86390 1
425196 99425196 1001 86380 86390 1
425088 99425088 1001 86380 86390 1
425184 99425184 1001 86380 86390 1
424596 99424596 1001 86380 86390 1
424655 99424655 1001 86380 86390 1
424213 99424213 1001 86380 86390 1
424156 99424156 1001 86380 86390 1
424374 99424374 1001 86380 86390 1
424540 99424540 1001 86380 86390 1
424403 99424403 1001 86380 86390 1
424199 99424199 1001 86380 86390 1
424454 99424454 1001 86380 86390 1
425529 99425529 1001 86380 86390 1
424591 99424591 1001 86380 86390 1
425407 99425407 1001 86380 86390 1
425574 99425574 1001 86380 86390 1
425814 99425814 1001 86380 86390 1
426718 99426718 1001 86380 86390 1
426621 99426621 1001 86380 86390 1
426114 99426114 1001 86380 86390 1
426252 99426252 1001 86380 86390 1
428519 99428519 1001 86380 86390 1
428594 99428594 1001 86380 86390 1
428595 99428595 1001 86380 86390 1
428530 99428530 1001 86380 86390 1
428554 99428554 1001 86380 86390 1
427910 99427910 1001 86380 86390 1
427548 99427548 1001 86380 86390 1
429849 99429849 1001 86380 86390 1
429328 99429328 1001 86380 86390 1
430509 99430509 1001 86380 86390 1
431935 99431935 1001 86380 86390 1
431386 99431386 1001 86380 86390 1
431614 99431614 1001 86380 86390 1
430934 99430934 1001 86380 86390 1
432220 99432220 1001 86380 86390 1
433137 99433137 1001 86380 86390 1
432912 99432912 1001 86380 86390 1
432888 99432888 1001 86380 86390 1
433995 99433995 1001 86380 86390 1
435179 99435179 1001 86380 86390 1
435374 99435374 1001 86380 86390 1
435005 99435005 1001 86380 86390 1
434563 99434563 1001 86380 86390 1
434377 99434377 1001 86380 86390 1
434324 99434324 1001 86380 86390 1
435645 99435645 1001 86380 86390 1
435767 99435767 1001 86380 86390 1
435608 99435608 1001 86380 86390 1
437107 99437107 1001 86380 86390 1
436685 99436685 1001 86380 86390 1
436158 99436158 1001 86380 86390 1
300016 99300016 1001 86380 86390 1
300007 99300007 1001 86380 86390 1
300060 99300060 1001 86380 86390 1
300011 99300011 1001 86380 86390 1
300648 99300648 1001 86380 86390 1
300571 99300571 1001 86380 86390 1
300515 99300515 1001 86380 86390 1
300293 99300293 1001 86380 86390 1
300296 99300296 1001 86380 86390 1
300222 99300222 1001 86380 86390 1
300158 99300158 1001 86380 86390 1
300210 99300210 1001 86380 86390 1
300745 99300745 1001 86380 86390 1
301363 99301363 1001 86380 86390 1
301234 99301234 1001 86380 86390 1
301116 99301116 1001 86380 86390 1
301087 99301087 1001 86380 86390 1
301685 99301685 1001 86380 86390 1
301752 99301752 1001 86380 86390 1
301664 99301664 1001 86380 86390 1
301561 99301561 1001 86380 86390 1
301680 99301680 1001 86380 86390 1
302295 99302295 1001 86380 86390 1
302034 99302034 1001 86380 86390 1
302122 99302122 1001 86380 86390 1
301803 99301803 1001 86380 86390 1
301887 99301887 1001 86380 86390 1
302396 99302396 1001 86380 86390 1
302411 99302411 1001 86380 86390 1
302571 99302571 1001 86380 86390 1
303156 99303156 1001 86380 86390 1
303040 99303040 1001 86380 86390 1
303175 99303175 1001 86380 86390 1
303022 99303022 1001 86380 86390 1
303196 99303196 1001 86380 86390 1
302757 99302757 1001 86380 86390 1
302598 99302598 1001 86380 86390 1
303646 99303646 1001 86380 86390 1
303724 99303724 1001 86380 86390 1
304160 99304160 1001 86380 86390 1
304228 99304228 1001 86380 86390 1
304037 99304037 1001 86380 86390 1
304143 99304143 1001 86380 86390 1
304040 99304040 1001 86380 86390 1
304184 99304184 1001 86380 86390 1
304692 99304692 1001 86380 86390 1
304721 99304721 1001 86380 86390 1
304748 99304748 1001 86380 86390 1
304753 99304753 1001 86380 86390 1
304767 99304767 1001 86380 86390 1
304475 99304475 1001 86380 86390 1
304451 99304451 1001 86380 86390 1
304607 99304607 1001 86380 86390 1
304491 99304491 1001 86380 86390 1
304323 99304323 1001 86380 86390 1
304404 99304404 1001 86380 86390 1
304911 99304911 1001 86380 86390 1
305046 99305046 1001 86380 86390 1
305685 99305685 1001 86380 86390 1
305325 99305325 1001 86380 86390 1
305390 99305390 1001 86380 86390 1
305437 99305437 1001 86380 86390 1
305400 99305400 1001 86380 86390 1
305226 99305226 1001 86380 86390 1
305088 99305088 1001 86380 86390 1
500726 99500726 1001 86380 86390 1
500786 99500786 1001 86380 86390 1
500754 99500754 1001 86380 86390 1
500467 99500467 1001 86380 86390 1
500537 99500537 1001 86380 86390 1
500460 99500460 1001 86380 86390 1
500334 99500334 1001 86380 86390 1
500931 99500931 1001 86380 86390 1
501001 99501001 1001 86380 86390 1
500860 99500860 1001 86380 86390 1
501593 99501593 1001 86380 86390 1
501598 99501598 1001 86380 86390 1
501383 99501383 1001 86380 86390 1
501287 99501287 1001 86380 86390 1
501179 99501179 1001 86380 86390 1
501130 99501130 1001 86380 86390 1
501160 99501160 1001 86380 86390 1
501767 99501767 1001 86380 86390 1
501658 99501658 1001 86380 86390 1
501661 99501661 1001 86380 86390 1
502436 99502436 1001 86380 86390 1
502096 99502096 1001 86380 86390 1
502070 99502070 1001 86380 86390 1
503218 99503218 1001 86380 86390 1
502762 99502762 1001 86380 86390 1
502871 99502871 1001 86380 86390 1
502733 99502733 1001 86380 86390 1
503374 99503374 1001 86380 86390 1
503416 99503416 1001 86380 86390 1
503956 99503956 1001 86380 86390 1
503738 99503738 1001 86380 86390 1
503753 99503753 1001 86380 86390 1
503872 99503872 1001 86380 86390 1
503644 99503644 1001 86380 86390 1
504911 99504911 1001 86380 86390 1
504713 99504713 1001 86380 86390 1
504618 99504618 1001 86380 86390 1
504509 99504509 1001 86380 86390 1
504421 99504421 1001 86380 86390 1
504511 99504511 1001 86380 86390 1
504346 99504346 1001 86380 86390 1
505138 99505138 1001 86380 86390 1
505126 99505126 1001 86380 86390 1
505090 99505090 1001 86380 86390 1
505584 99505584 1001 86380 86390 1
505459 99505459 1001 86380 86390 1
505329 99505329 1001 86380 86390 1
505958 99505958 1001 86380 86390 1
505907 99505907 1001 86380 86390 1
506447 99506447 1001 86380 86390 1
506449 99506449 1001 86380 86390 1
506346 99506346 1001 86380 86390 1
506203 99506203 1001 86380 86390 1
505987 99505987 1001 86380 86390 1
506717 99506717 1001 86380 86390 1
507336 99507336 1001 86380 86390 1
507225 99507225 1001 86380 86390 1
507226 99507226 1001 86380 86390 1
507011 99507011 1001 86380 86390 1
506840 99506840 1001 86380 86390 1
506990 99506990 1001 86380 86390 1
506952 99506952 1001 86380 86390 1
507622 99507622 1001 86380 86390 1
508027 99508027 1001 86380 86390 1
507640 99507640 1001 86380 86390 1
508442 99508442 1001 86380 86390 1
508984 99508984 1001 86380 86390 1
508703 99508703 1001 86380 86390 1
508685 99508685 1001 86380 86390 1
508572 99508572 1001 86380 86390 1
509203 99509203 1001 86380 86390 1
509131 99509131 1001 86380 86390 1
509119 99509119 1001 86380 86390 1
509160 99509160 1001 86380 86390 1
509466 99509466 1001 86380 86390 1
510018 99510018 1001 86380 86390 1
510431 99510431 1001 86380 86390 1
510341 99510341 1001 86380 86390 1
510462 99510462 1001 86380 86390 1
510287 99510287 1001 86380 86390 1
510186 99510186 1001 86380 86390 1
510219 99510219 1001 86380 86390 1
510311 99510311 1001 86380 86390 1
510743 99510743 1001 86380 86390 1
511533 99511533 1001 86380 86390 1
511509 99511509 1001 86380 86390 1
511155 99511155 1001 86380 86390 1
511125 99511125 1001 86380 86390 1
511667 99511667 1001 86380 86390 1
511595 99511595 1001 86380 86390 1
511714 99511714 1001 86380 86390 1
512220 99512220 1001 86380 86390 1
512223 99512223 1001 86380 86390 1
511927 99511927 1001 86380 86390 1
512511 99512511 1001 86380 86390 1
513147 99513147 1001 86380 86390 1
512889 99512889 1001 86380 86390 1
512628 99512628 1001 86380 86390 1
512772 99512772 1001 86380 86390 1
512722 99512722 1001 86380 86390 1
513366 99513366 1001 86380 86390 1
513253 99513253 1001 86380 86390 1
513227 99513227 1001 86380 86390 1
513904 99513904 1001 86380 86390 1
514000 99514000 1001 86380 86390 1
513747 99513747 1001 86380 86390 1
513565 99513565 1001 86380 86390 1
514142 99514142 1001 86380 86390 1
514795 99514795 1001 86380 86390 1
514830 99514830 1001 86380 86390 1
514670 99514670 1001 86380 86390 1
514558 99514558 1001 86380 86390 1
514408 99514408 1001 86380 86390 1
514242 99514242 1001 86380 86390 1
514904 99514904 1001 86380 86390 1
515611 99515611 1001 86380 86390 1
515695 99515695 1001 86380 86390 1
515747 99515747 1001 86380 86390 1
515760 99515760 1001 86380 86390 1
515809 99515809 1001 86380 86390 1
516487 99516487 1001 86380 86390 1
516499 99516499 1001 86380 86390 1
515968 99515968 1001 86380 86390 1
517247 99517247 1001 86380 86390 1
517265 99517265 1001 86380 86390 1
517349 99517349 1001 86380 86390 1
518115 99518115 1001 86380 86390 1
518052 99518052 1001 86380 86390 1
518141 99518141 1001 86380 86390 1
518070 99518070 1001 86380 86390 1
517893 99517893 1001 86380 86390 1
517832 99517832 1001 86380 86390 1
517768 99517768 1001 86380 86390 1
518247 99518247 1001 86380 86390 1
518364 99518364 1001 86380 86390 1
518863 99518863 1001 86380 86390 1
518969 99518969 1001 86380 86390 1
518708 99518708 1001 86380 86390 1
518773 99518773 1001 86380 86390 1
518552 99518552 1001 86380 86390 1
518501 99518501 1001 86380 86390 1
519661 99519661 1001 86380 86390 1
519702 99519702 1001 86380 86390 1
519601 99519601 1001 86380 86390 1
519375 99519375 1001 86380 86390 1
519325 99519325 1001 86380 86390 1
519301 99519301 1001 86380 86390 1
519917 99519917 1001 86380 86390 1
519883 99519883 1001 86380 86390 1
519912 99519912 1001 86380 86390 1
520449 99520449 1001 86380 86390 1
520566 99520566 1001 86380 86390 1
520301 99520301 1001 86380 86390 1
520367 99520367 1001 86380 86390 1
520773 99520773 1001 86380 86390 1
520672 99520672 1001 86380 86390 1
521433 99521433 1001 86380 86390 1
521394 99521394 1001 86380 86390 1
521387 99521387 1001 86380 86390 1
521255 99521255 1001 86380 86390 1
521126 99521126 1001 86380 86390 1
520897 99520897 1001 86380 86390 1
520898 99520898 1001 86380 86390 1
521475 99521475 1001 86380 86390 1
522168 99522168 1001 86380 86390 1
522235 99522235 1001 86380 86390 1
521959 99521959 1001 86380 86390 1
521899 99521899 1001 86380 86390 1
521938 99521938 1001 86380 86390 1
521992 99521992 1001 86380 86390 1
521697 99521697 1001 86380 86390 1
521729 99521729 1001 86380 86390 1
521862 99521862 1001 86380 86390 1
521878 99521878 1001 86380 86390 1
522376 99522376 1001 86380 86390 1
523084 99523084 1001 86380 86390 1
522628 99522628 1001 86380 86390 1
522613 99522613 1001 86380 86390 1
523144 99523144 1001 86380 86390 1
523689 99523689 1001 86380 86390 1
523547 99523547 1001 86380 86390 1
523654 99523654 1001 86380 86390 1
523500 99523500 1001 86380 86390 1
524035 99524035 1001 86380 86390 1
523978 99523978 1001 86380 86390 1
524702 99524702 1001 86380 86390 1
524242 99524242 1001 86380 86390 1
524237 99524237 1001 86380 86390 1
525426 99525426 1001 86380 86390 1
525238 99525238 1001 86380 86390 1
525231 99525231 1001 86380 86390 1
525234 99525234 1001 86380 86390 1
525021 99525021 1001 86380 86390 1
525742 99525742 1001 86380 86390 1
526297 99526297 1001 86380 86390 1
526221 99526221 1001 86380 86390 1
526051 99526051 1001 86380 86390 1
526122 99526122 1001 86380 86390 1
525955 99525955 1001 86380 86390 1
527205 99527205 1001 86380 86390 1
526939 99526939 1001 86380 86390 1
526658 99526658 1001 86380 86390 1
526646 99526646 1001 86380 86390 1
526764 99526764 1001 86380 86390 1
527285 99527285 1001 86380 86390 1
527337 99527337 1001 86380 86390 1
527393 99527393 1001 86380 86390 1
528072 99528072 1001 86380 86390 1
527949 99527949 1001 86380 86390 1
527893 99527893 1001 86380 86390 1
527971 99527971 1001 86380 86390 1
527524 99527524 1001 86380 86390 1
527629 99527629 1001 86380 86390 1
527593 99527593 1001 86380 86390 1
528699 99528699 1001 86380 86390 1
528333 99528333 1001 86380 86390 1
529093 99529093 1001 86380 86390 1
529640 99529640 1001 86380 86390 1
529696 99529696 1001 86380 86390 1
529449 99529449 1001 86380 86390 1
529492 99529492 1001 86380 86390 1
529237 99529237 1001 86380 86390 1
529227 99529227 1001 86380 86390 1
529139 99529139 1001 86380 86390 1
529830 99529830 1001 86380 86390 1
529898 99529898 1001 86380 86390 1
529736 99529736 1001 86380 86390 1
530407 99530407 1001 86380 86390 1
530064 99530064 1001 86380 86390 1
529969 99529969 1001 86380 86390 1
531361 99531361 1001 86380 86390 1
531302 99531302 1001 86380 86390 1
531080 99531080 1001 86380 86390 1
530855 99530855 1001 86380 86390 1
531558 99531558 1001 86380 86390 1
531433 99531433 1001 86380 86390 1
532070 99532070 1001 86380 86390 1
532140 99532140 1001 86380 86390 1
531976 99531976 1001 86380 86390 1
531834 99531834 1001 86380 86390 1
531998 99531998 1001 86380 86390 1
533016 99533016 1001 86380 86390 1
532925 99532925 1001 86380 86390 1
532779 99532779 1001 86380 86390 1
532481 99532481 1001 86380 86390 1
533824 99533824 1001 86380 86390 1
533725 99533725 1001 86380 86390 1
533367 99533367 1001 86380 86390 1
533352 99533352 1001 86380 86390 1
533955 99533955 1001 86380 86390 1
533905 99533905 1001 86380 86390 1
533931 99533931 1001 86380 86390 1
533880 99533880 1001 86380 86390 1
534518 99534518 1001 86380 86390 1
534208 99534208 1001 86380 86390 1
534247 99534247 1001 86380 86390 1
534697 99534697 1001 86380 86390 1
534808 99534808 1001 86380 86390 1
535391 99535391 1001 86380 86390 1
535057 99535057 1001 86380 86390 1
535306 99535306 1001 86380 86390 1
535668 99535668 1001 86380 86390 1
535707 99535707 1001 86380 86390 1
535582 99535582 1001 86380 86390 1
535608 99535608 1001 86380 86390 1
536249 99536249 1001 86380 86390 1
536309 99536309 1001 86380 86390 1
536277 99536277 1001 86380 86390 1
536194 99536194 1001 86380 86390 1
536126 99536126 1001 86380 86390 1
536115 99536115 1001 86380 86390 1
535811 99535811 1001 86380 86390 1
535816 99535816 1001 86380 86390 1
536438 99536438 1001 86380 86390 1
536477 99536477 1001 86380 86390 1
536402 99536402 1001 86380 86390 1
536345 99536345 1001 86380 86390 1
536879 99536879 1001 86380 86390 1
536819 99536819 1001 86380 86390 1
536938 99536938 1001 86380 86390 1
536811 99536811 1001 86380 86390 1
536639 99536639 1001 86380 86390 1
536735 99536735 1001 86380 86390 1
537294 99537294 1001 86380 86390 1
537325 99537325 1001 86380 86390 1
537171 99537171 1001 86380 86390 1
537689 99537689 1001 86380 86390 1
537730 99537730 1001 86380 86390 1
538791 99538791 1001 86380 86390 1
538574 99538574 1001 86380 86390 1
538437 99538437 1001 86380 86390 1
538225 99538225 1001 86380 86390 1
538899 99538899 1001 86380 86390 1
539527 99539527 1001 86380 86390 1
539588 99539588 1001 86380 86390 1
539283 99539283 1001 86380 86390 1
539340 99539340 1001 86380 86390 1
539059 99539059 1001 86380 86390 1
539101 99539101 1001 86380 86390 1
539066 99539066 1001 86380 86390 1
539804 99539804 1001 86380 86390 1
540419 99540419 1001 86380 86390 1
540227 99540227 1001 86380 86390 1
540207 99540207 1001 86380 86390 1
540040 99540040 1001 86380 86390 1
539998 99539998 1001 86380 86390 1
540638 99540638 1001 86380 86390 1
540509 99540509 1001 86380 86390 1
541127 99541127 1001 86380 86390 1
541043 99541043 1001 86380 86390 1
540726 99540726 1001 86380 86390 1
541318 99541318 1001 86380 86390 1
542057 99542057 1001 86380 86390 1
541876 99541876 1001 86380 86390 1
541869 99541869 1001 86380 86390 1
541744 99541744 1001 86380 86390 1
541657 99541657 1001 86380 86390 1
542152 99542152 1001 86380 86390 1
542943 99542943 1001 86380 86390 1
542941 99542941 1001 86380 86390 1
542639 99542639 1001 86380 86390 1
542667 99542667 1001 86380 86390 1
542590 99542590 1001 86380 86390 1
542520 99542520 1001 86380 86390 1
542383 99542383 1001 86380 86390 1
542348 99542348 1001 86380 86390 1
542947 99542947 1001 86380 86390 1
543104 99543104 1001 86380 86390 1
543093 99543093 1001 86380 86390 1
543708 99543708 1001 86380 86390 1
543647 99543647 1001 86380 86390 1
543610 99543610 1001 86380 86390 1
543403 99543403 1001 86380 86390 1
543383 99543383 1001 86380 86390 1
543918 99543918 1001 86380 86390 1
544444 99544444 1001 86380 86390 1
544501 99544501 1001 86380 86390 1
544280 99544280 1001 86380 86390 1
544072 99544072 1001 86380 86390 1
428134 226 1001 31440 31797 1
400106 99400106 1001 86380 86390 1
400292 99400292 1001 86380 86390 1
400370 99400370 1001 86380 86390 1
400471 99400471 1001 86380 86390 1
400607 99400607 1001 86380 86390 1
400666 99400666 1001 86380 86390 1
400798 99400798 1001 86380 86390 1
400775 99400775 1001 86380 86390 1
401003 99401003 1001 86380 86390 1
401436 99401436 1001 86380 86390 1
402257 99402257 1001 86380 86390 1
402222 99402222 1001 86380 86390 1
402244 99402244 1001 86380 86390 1
402320 99402320 1001 86380 86390 1
402690 99402690 1001 86380 86390 1
403044 99403044 1001 86380 86390 1
403401 99403401 1001 86380 86390 1
403437 99403437 1001 86380 86390 1
404264 99404264 1001 86380 86390 1
404668 99404668 1001 86380 86390 1
404711 99404711 1001 86380 86390 1
404952 99404952 1001 86380 86390 1
404961 99404961 1001 86380 86390 1
405188 99405188 1001 86380 86390 1
405265 99405265 1001 86380 86390 1
405420 99405420 1001 86380 86390 1
405999 99405999 1001 86380 86390 1
406830 99406830 1001 86380 86390 1
406843 99406843 1001 86380 86390 1
406944 99406944 1001 86380 86390 1
407120 99407120 1001 86380 86390 1
407262 99407262 1001 86380 86390 1
407419 99407419 1001 86380 86390 1
407512 99407512 1001 86380 86390 1
408283 99408283 1001 86380 86390 1
408269 99408269 1001 86380 86390 1
408394 99408394 1001 86380 86390 1
408708 99408708 1001 86380 86390 1
408935 99408935 1001 86380 86390 1
409071 99409071 1001 86380 86390 1
409098 99409098 1001 86380 86390 1
409260 99409260 1001 86380 86390 1
409290 99409290 1001 86380 86390 1
409300 99409300 1001 86380 86390 1
410558 99410558 1001 86380 86390 1
410704 99410704 1001 86380 86390 1
410905 99410905 1001 86380 86390 1
410984 99410984 1001 86380 86390 1
410941 99410941 1001 86380 86390 1
411259 99411259 1001 86380 86390 1
411634 99411634 1001 86380 86390 1
411738 99411738 1001 86380 86390 1
411688 99411688 1001 86380 86390 1
411846 99411846 1001 86380 86390 1
411862 99411862 1001 86380 86390 1
412069 99412069 1001 86380 86390 1
412213 99412213 1001 86380 86390 1
412404 99412404 1001 86380 86390 1
412861 99412861 1001 86380 86390 1
412822 99412822 1001 86380 86390 1
414608 99414608 1001 86380 86390 1
414430 99414430 1001 86380 86390 1
414282 99414282 1001 86380 86390 1
414285 99414285 1001 86380 86390 1
415476 99415476 1001 86380 86390 1
415405 99415405 1001 86380 86390 1
415496 99415496 1001 86380 86390 1
416819 99416819 1001 86380 86390 1
416397 99416397 1001 86380 86390 1
416445 99416445 1001 86380 86390 1
416172 99416172 1001 86380 86390 1
416460 99416460 1001 86380 86390 1
415823 99415823 1001 86380 86390 1
417114 99417114 1001 86380 86390 1
417123 99417123 1001 86380 86390 1
418746 99418746 1001 86380 86390 1
418710 99418710 1001 86380 86390 1
417799 99417799 1001 86380 86390 1
417725 99417725 1001 86380 86390 1
417982 99417982 1001 86380 86390 1
418842 99418842 1001 86380 86390 1
419169 99419169 1001 86380 86390 1
418965 99418965 1001 86380 86390 1
420366 99420366 1001 86380 86390 1
420319 99420319 1001 86380 86390 1
419886 99419886 1001 86380 86390 1
419838 99419838 1001 86380 86390 1
419576 99419576 1001 86380 86390 1
419524 99419524 1001 86380 86390 1
420781 99420781 1001 86380 86390 1
420783 99420783 1001 86380 86390 1
422037 99422037 1001 86380 86390 1
422102 99422102 1001 86380 86390 1
421314 99421314 1001 86380 86390 1
421687 99421687 1001 86380 86390 1
421163 99421163 1001 86380 86390 1
420885 99420885 1001 86380 86390 1
422394 99422394 1001 86380 86390 1
423427 99423427 1001 86380 86390 1
423185 99423185 1001 86380 86390 1
422622 99422622 1001 86380 86390 1
422577 99422577 1001 86380 86390 1
424050 99424050 1001 86380 86390 1
424034 99424034 1001 86380 86390 1
425219 99425219 1001 86380 86390 1
425052 99425052 1001 86380 86390 1
425369 99425369 1001 86380 86390 1
424970 99424970 1001 86380 86390 1
425611 99425611 1001 86380 86390 1
425399 99425399 1001 86380 86390 1
426744 99426744 1001 86380 86390 1
426805 99426805 1001 86380 86390 1
426446 99426446 1001 86380 86390 1
426007 99426007 1001 86380 86390 1
425953 99425953 1001 86380 86390 1
427177 99427177 1001 86380 86390 1
427998 99427998 1001 86380 86390 1
428138 99428138 1001 86380 86390 1
427713 99427713 1001 86380 86390 1
427643 99427643 1001 86380 86390 1
428871 99428871 1001 86380 86390 1
428768 99428768 1001 86380 86390 1
430225 99430225 1001 86380 86390 1
430330 99430330 1001 86380 86390 1
429664 99429664 1001 86380 86390 1
429751 99429751 1001 86380 86390 1
429358 99429358 1001 86380 86390 1
430652 99430652 1001 86380 86390 1
430500 99430500 1001 86380 86390 1
431949 99431949 1001 86380 86390 1
431062 99431062 1001 86380 86390 1
430925 99430925 1001 86380 86390 1
431188 99431188 1001 86380 86390 1
432097 99432097 1001 86380 86390 1
433646 99433646 1001 86380 86390 1
433430 99433430 1001 86380 86390 1
433054 99433054 1001 86380 86390 1
433231 99433231 1001 86380 86390 1
432917 99432917 1001 86380 86390 1
432884 99432884 1001 86380 86390 1
433837 99433837 1001 86380 86390 1
434026 99434026 1001 86380 86390 1
433798 99433798 1001 86380 86390 1
434079 99434079 1001 86380 86390 1
435397 99435397 1001 86380 86390 1
434615 99434615 1001 86380 86390 1
435567 99435567 1001 86380 86390 1
436774 99436774 1001 86380 86390 1
300096 99300096 1001 86380 86390 1
300013 99300013 1001 86380 86390 1
300065 99300065 1001 86380 86390 1
300078 99300078 1001 86380 86390 1
300576 99300576 1001 86380 86390 1
300425 99300425 1001 86380 86390 1
300443 99300443 1001 86380 86390 1
300469 99300469 1001 86380 86390 1
300762 99300762 1001 86380 86390 1
301494 99301494 1001 86380 86390 1
301533 99301533 1001 86380 86390 1
301471 99301471 1001 86380 86390 1
301237 99301237 1001 86380 86390 1
301187 99301187 1001 86380 86390 1
300943 99300943 1001 86380 86390 1
301609 99301609 1001 86380 86390 1
301992 99301992 1001 86380 86390 1
301920 99301920 1001 86380 86390 1
301874 99301874 1001 86380 86390 1
303079 99303079 1001 86380 86390 1
302986 99302986 1001 86380 86390 1
302602 99302602 1001 86380 86390 1
302748 99302748 1001 86380 86390 1
303296 99303296 1001 86380 86390 1
303245 99303245 1001 86380 86390 1
303993 99303993 1001 86380 86390 1
303677 99303677 1001 86380 86390 1
303781 99303781 1001 86380 86390 1
303731 99303731 1001 86380 86390 1
303424 99303424 1001 86380 86390 1
304117 99304117 1001 86380 86390 1
304842 99304842 1001 86380 86390 1
304587 99304587 1001 86380 86390 1
304311 99304311 1001 86380 86390 1
304948 99304948 1001 86380 86390 1
304972 99304972 1001 86380 86390 1
305535 99305535 1001 86380 86390 1
305675 99305675 1001 86380 86390 1
305288 99305288 1001 86380 86390 1
305329 99305329 1001 86380 86390 1
305410 99305410 1001 86380 86390 1
305294 99305294 1001 86380 86390 1
305120 99305120 1001 86380 86390 1
500662 99500662 1001 86380 86390 1
500741 99500741 1001 86380 86390 1
500793 99500793 1001 86380 86390 1
500642 99500642 1001 86380 86390 1
500426 99500426 1001 86380 86390 1
500434 99500434 1001 86380 86390 1
500338 99500338 1001 86380 86390 1
500303 99500303 1001 86380 86390 1
500203 99500203 1001 86380 86390 1
500853 99500853 1001 86380 86390 1
500829 99500829 1001 86380 86390 1
501524 99501524 1001 86380 86390 1
501630 99501630 1001 86380 86390 1
501082 99501082 1001 86380 86390 1
501019 99501019 1001 86380 86390 1
501692 99501692 1001 86380 86390 1
502378 99502378 1001 86380 86390 1
502450 99502450 1001 86380 86390 1
502425 99502425 1001 86380 86390 1
502171 99502171 1001 86380 86390 1
502173 99502173 1001 86380 86390 1
501968 99501968 1001 86380 86390 1
502555 99502555 1001 86380 86390 1
502530 99502530 1001 86380 86390 1
503241 99503241 1001 86380 86390 1
502889 99502889 1001 86380 86390 1
502806 99502806 1001 86380 86390 1
504018 99504018 1001 86380 86390 1
503918 99503918 1001 86380 86390 1
503755 99503755 1001 86380 86390 1
504258 99504258 1001 86380 86390 1
504227 99504227 1001 86380 86390 1
504203 99504203 1001 86380 86390 1
505093 99505093 1001 86380 86390 1
505663 99505663 1001 86380 86390 1
505538 99505538 1001 86380 86390 1
505565 99505565 1001 86380 86390 1
505412 99505412 1001 86380 86390 1
505556 99505556 1001 86380 86390 1
505510 99505510 1001 86380 86390 1
505201 99505201 1001 86380 86390 1
505304 99505304 1001 86380 86390 1
505233 99505233 1001 86380 86390 1
505328 99505328 1001 86380 86390 1
505808 99505808 1001 86380 86390 1
506476 99506476 1001 86380 86390 1
506244 99506244 1001 86380 86390 1
506677 99506677 1001 86380 86390 1
506640 99506640 1001 86380 86390 1
507310 99507310 1001 86380 86390 1
507383 99507383 1001 86380 86390 1
507042 99507042 1001 86380 86390 1
507068 99507068 1001 86380 86390 1
507083 99507083 1001 86380 86390 1
507123 99507123 1001 86380 86390 1
506963 99506963 1001 86380 86390 1
506876 99506876 1001 86380 86390 1
507624 99507624 1001 86380 86390 1
508166 99508166 1001 86380 86390 1
508102 99508102 1001 86380 86390 1
507903 99507903 1001 86380 86390 1
507631 99507631 1001 86380 86390 1
507826 99507826 1001 86380 86390 1
507801 99507801 1001 86380 86390 1
508428 99508428 1001 86380 86390 1
508304 99508304 1001 86380 86390 1
508908 99508908 1001 86380 86390 1
508901 99508901 1001 86380 86390 1
508995 99508995 1001 86380 86390 1
508753 99508753 1001 86380 86390 1
508578 99508578 1001 86380 86390 1
508608 99508608 1001 86380 86390 1
509087 99509087 1001 86380 86390 1
509205 99509205 1001 86380 86390 1
509206 99509206 1001 86380 86390 1
509271 99509271 1001 86380 86390 1
509772 99509772 1001 86380 86390 1
509838 99509838 1001 86380 86390 1
509893 99509893 1001 86380 86390 1
509563 99509563 1001 86380 86390 1
510100 99510100 1001 86380 86390 1
510602 99510602 1001 86380 86390 1
510374 99510374 1001 86380 86390 1
510168 99510168 1001 86380 86390 1
510908 99510908 1001 86380 86390 1
510782 99510782 1001 86380 86390 1
511549 99511549 1001 86380 86390 1
511276 99511276 1001 86380 86390 1
511577 99511577 1001 86380 86390 1
511621 99511621 1001 86380 86390 1
511569 99511569 1001 86380 86390 1
512330 99512330 1001 86380 86390 1
512924 99512924 1001 86380 86390 1
512959 99512959 1001 86380 86390 1
512651 99512651 1001 86380 86390 1
512774 99512774 1001 86380 86390 1
512646 99512646 1001 86380 86390 1
512751 99512751 1001 86380 86390 1
512790 99512790 1001 86380 86390 1
513839 99513839 1001 86380 86390 1
513901 99513901 1001 86380 86390 1
513748 99513748 1001 86380 86390 1
514106 99514106 1001 86380 86390 1
514110 99514110 1001 86380 86390 1
514770 99514770 1001 86380 86390 1
514826 99514826 1001 86380 86390 1
514844 99514844 1001 86380 86390 1
514570 99514570 1001 86380 86390 1
514311 99514311 1001 86380 86390 1
514881 99514881 1001 86380 86390 1
515528 99515528 1001 86380 86390 1
515471 99515471 1001 86380 86390 1
515694 99515694 1001 86380 86390 1
515853 99515853 1001 86380 86390 1
516477 99516477 1001 86380 86390 1
516412 99516412 1001 86380 86390 1
516387 99516387 1001 86380 86390 1
516214 99516214 1001 86380 86390 1
515929 99515929 1001 86380 86390 1
516614 99516614 1001 86380 86390 1
516692 99516692 1001 86380 86390 1
516515 99516515 1001 86380 86390 1
516672 99516672 1001 86380 86390 1
517164 99517164 1001 86380 86390 1
517216 99517216 1001 86380 86390 1
516866 99516866 1001 86380 86390 1
516880 99516880 1001 86380 86390 1
517518 99517518 1001 86380 86390 1
518020 99518020 1001 86380 86390 1
517965 99517965 1001 86380 86390 1
517993 99517993 1001 86380 86390 1
518211 99518211 1001 86380 86390 1
518195 99518195 1001 86380 86390 1
518831 99518831 1001 86380 86390 1
518631 99518631 1001 86380 86390 1
519021 99519021 1001 86380 86390 1
519622 99519622 1001 86380 86390 1
519801 99519801 1001 86380 86390 1
519405 99519405 1001 86380 86390 1
519447 99519447 1001 86380 86390 1
519603 99519603 1001 86380 86390 1
519236 99519236 1001 86380 86390 1
519992 99519992 1001 86380 86390 1
519880 99519880 1001 86380 86390 1
520451 99520451 1001 86380 86390 1
520022 99520022 1001 86380 86390 1
520186 99520186 1001 86380 86390 1
520083 99520083 1001 86380 86390 1
520740 99520740 1001 86380 86390 1
521431 99521431 1001 86380 86390 1
521084 99521084 1001 86380 86390 1
521256 99521256 1001 86380 86390 1
521128 99521128 1001 86380 86390 1
521206 99521206 1001 86380 86390 1
520887 99520887 1001 86380 86390 1
522241 99522241 1001 86380 86390 1
522211 99522211 1001 86380 86390 1
522281 99522281 1001 86380 86390 1
522051 99522051 1001 86380 86390 1
521914 99521914 1001 86380 86390 1
521753 99521753 1001 86380 86390 1
523107 99523107 1001 86380 86390 1
522900 99522900 1001 86380 86390 1
522864 99522864 1001 86380 86390 1
522855 99522855 1001 86380 86390 1
522543 99522543 1001 86380 86390 1
523200 99523200 1001 86380 86390 1
523859 99523859 1001 86380 86390 1
523797 99523797 1001 86380 86390 1
523720 99523720 1001 86380 86390 1
523633 99523633 1001 86380 86390 1
523430 99523430 1001 86380 86390 1
523446 99523446 1001 86380 86390 1
524124 99524124 1001 86380 86390 1
524096 99524096 1001 86380 86390 1
524611 99524611 1001 86380 86390 1
524220 99524220 1001 86380 86390 1
524338 99524338 1001 86380 86390 1
524184 99524184 1001 86380 86390 1
524826 99524826 1001 86380 86390 1
524778 99524778 1001 86380 86390 1
525549 99525549 1001 86380 86390 1
525448 99525448 1001 86380 86390 1
525387 99525387 1001 86380 86390 1
525009 99525009 1001 86380 86390 1
525765 99525765 1001 86380 86390 1
526320 99526320 1001 86380 86390 1
526235 99526235 1001 86380 86390 1
526416 99526416 1001 86380 86390 1
526152 99526152 1001 86380 86390 1
526094 99526094 1001 86380 86390 1
526189 99526189 1001 86380 86390 1
525997 99525997 1001 86380 86390 1
527226 99527226 1001 86380 86390 1
526981 99526981 1001 86380 86390 1
527376 99527376 1001 86380 86390 1
527278 99527278 1001 86380 86390 1
527282 99527282 1001 86380 86390 1
527959 99527959 1001 86380 86390 1
528026 99528026 1001 86380 86390 1
528022 99528022 1001 86380 86390 1
527769 99527769 1001 86380 86390 1
527499 99527499 1001 86380 86390 1
527595 99527595 1001 86380 86390 1
528178 99528178 1001 86380 86390 1
528873 99528873 1001 86380 86390 1
528764 99528764 1001 86380 86390 1
528771 99528771 1001 86380 86390 1
528619 99528619 1001 86380 86390 1
528305 99528305 1001 86380 86390 1
529677 99529677 1001 86380 86390 1
529379 99529379 1001 86380 86390 1
529497 99529497 1001 86380 86390 1
529322 99529322 1001 86380 86390 1
529427 99529427 1001 86380 86390 1
529201 99529201 1001 86380 86390 1
530429 99530429 1001 86380 86390 1
530422 99530422 1001 86380 86390 1
529947 99529947 1001 86380 86390 1
530043 99530043 1001 86380 86390 1
530035 99530035 1001 86380 86390 1
530658 99530658 1001 86380 86390 1
530560 99530560 1001 86380 86390 1
531060 99531060 1001 86380 86390 1
530963 99530963 1001 86380 86390 1
531384 99531384 1001 86380 86390 1
532130 99532130 1001 86380 86390 1
531869 99531869 1001 86380 86390 1
532231 99532231 1001 86380 86390 1
532916 99532916 1001 86380 86390 1
532722 99532722 1001 86380 86390 1
532582 99532582 1001 86380 86390 1
533159 99533159 1001 86380 86390 1
533056 99533056 1001 86380 86390 1
533114 99533114 1001 86380 86390 1
533735 99533735 1001 86380 86390 1
533819 99533819 1001 86380 86390 1
533275 99533275 1001 86380 86390 1
533936 99533936 1001 86380 86390 1
534054 99534054 1001 86380 86390 1
534504 99534504 1001 86380 86390 1
534531 99534531 1001 86380 86390 1
534662 99534662 1001 86380 86390 1
534616 99534616 1001 86380 86390 1
534373 99534373 1001 86380 86390 1
534257 99534257 1001 86380 86390 1
534223 99534223 1001 86380 86390 1
534159 99534159 1001 86380 86390 1
534108 99534108 1001 86380 86390 1
534774 99534774 1001 86380 86390 1
535421 99535421 1001 86380 86390 1
535462 99535462 1001 86380 86390 1
535352 99535352 1001 86380 86390 1
535293 99535293 1001 86380 86390 1
535562 99535562 1001 86380 86390 1
535602 99535602 1001 86380 86390 1
535667 99535667 1001 86380 86390 1
536198 99536198 1001 86380 86390 1
536238 99536238 1001 86380 86390 1
536226 99536226 1001 86380 86390 1
536244 99536244 1001 86380 86390 1
536028 99536028 1001 86380 86390 1
536125 99536125 1001 86380 86390 1
536022 99536022 1001 86380 86390 1
535737 99535737 1001 86380 86390 1
535740 99535740 1001 86380 86390 1
537032 99537032 1001 86380 86390 1
536763 99536763 1001 86380 86390 1
536861 99536861 1001 86380 86390 1
536569 99536569 1001 86380 86390 1
536688 99536688 1001 86380 86390 1
536579 99536579 1001 86380 86390 1
536605 99536605 1001 86380 86390 1
537209 99537209 1001 86380 86390 1
537800 99537800 1001 86380 86390 1
537937 99537937 1001 86380 86390 1
537683 99537683 1001 86380 86390 1
537450 99537450 1001 86380 86390 1
538069 99538069 1001 86380 86390 1
538034 99538034 1001 86380 86390 1
538105 99538105 1001 86380 86390 1
538093 99538093 1001 86380 86390 1
538493 99538493 1001 86380 86390 1
538223 99538223 1001 86380 86390 1
538877 99538877 1001 86380 86390 1
538908 99538908 1001 86380 86390 1
538973 99538973 1001 86380 86390 1
539564 99539564 1001 86380 86390 1
539317 99539317 1001 86380 86390 1
539698 99539698 1001 86380 86390 1
540145 99540145 1001 86380 86390 1
540134 99540134 1001 86380 86390 1
540161 99540161 1001 86380 86390 1
539861 99539861 1001 86380 86390 1
540598 99540598 1001 86380 86390 1
540972 99540972 1001 86380 86390 1
541045 99541045 1001 86380 86390 1
540695 99540695 1001 86380 86390 1
541342 99541342 1001 86380 86390 1
541306 99541306 1001 86380 86390 1
542058 99542058 1001 86380 86390 1
541838 99541838 1001 86380 86390 1
541735 99541735 1001 86380 86390 1
541768 99541768 1001 86380 86390 1
542251 99542251 1001 86380 86390 1
542279 99542279 1001 86380 86390 1
542924 99542924 1001 86380 86390 1
542759 99542759 1001 86380 86390 1
542815 99542815 1001 86380 86390 1
542480 99542480 1001 86380 86390 1
542455 99542455 1001 86380 86390 1
542328 99542328 1001 86380 86390 1
542490 99542490 1001 86380 86390 1
542452 99542452 1001 86380 86390 1
543020 99543020 1001 86380 86390 1
543065 99543065 1001 86380 86390 1
543056 99543056 1001 86380 86390 1
543720 99543720 1001 86380 86390 1
543704 99543704 1001 86380 86390 1
543692 99543692 1001 86380 86390 1
543706 99543706 1001 86380 86390 1
543458 99543458 1001 86380 86390 1
543381 99543381 1001 86380 86390 1
543223 99543223 1001 86380 86390 1
543946 99543946 1001 86380 86390 1
543921 99543921 1001 86380 86390 1
543845 99543845 1001 86380 86390 1
544520 99544520 1001 86380 86390 1
544546 99544546 1001 86380 86390 1
544120 99544120 1001 86380 86390 1
544147 99544147 1001 86380 86390 1
544648 99544648 1001 86380 86390 1
544715 99544715 1001 86380 86390 1
544692 99544692 1001 86380 86390 1
500079 1214 1002 39383 52986 1
536582 964 1002 50891 59125 1
400052 99400052 1001 86380 86390 1
400086 99400086 1001 86380 86390 1
400359 99400359 1001 86380 86390 1
401102 99401102 1001 86380 86390 1
401157 99401157 1001 86380 86390 1
402082 99402082 1001 86380 86390 1
402214 99402214 1001 86380 86390 1
402423 99402423 1001 86380 86390 1
402275 99402275 1001 86380 86390 1
402744 99402744 1001 86380 86390 1
403012 99403012 1001 86380 86390 1
403036 99403036 1001 86380 86390 1
403037 99403037 1001 86380 86390 1
403254 99403254 1001 86380 86390 1
404167 99404167 1001 86380 86390 1
404437 99404437 1001 86380 86390 1
404383 99404383 1001 86380 86390 1
404804 99404804 1001 86380 86390 1
405208 99405208 1001 86380 86390 1
405514 99405514 1001 86380 86390 1
405679 99405679 1001 86380 86390 1
405943 99405943 1001 86380 86390 1
405895 99405895 1001 86380 86390 1
406249 99406249 1001 86380 86390 1
406301 99406301 1001 86380 86390 1
406353 99406353 1001 86380 86390 1
407098 99407098 1001 86380 86390 1
407122 99407122 1001 86380 86390 1
407354 99407354 1001 86380 86390 1
407817 99407817 1001 86380 86390 1
408539 99408539 1001 86380 86390 1
408940 99408940 1001 86380 86390 1
408902 99408902 1001 86380 86390 1
408906 99408906 1001 86380 86390 1
409152 99409152 1001 86380 86390 1
410268 99410268 1001 86380 86390 1
410579 99410579 1001 86380 86390 1
410556 99410556 1001 86380 86390 1
411265 99411265 1001 86380 86390 1
411403 99411403 1001 86380 86390 1
411708 99411708 1001 86380 86390 1
411771 99411771 1001 86380 86390 1
412436 99412436 1001 86380 86390 1
412379 99412379 1001 86380 86390 1
413542 99413542 1001 86380 86390 1
413591 99413591 1001 86380 86390 1
413179 99413179 1001 86380 86390 1
413072 99413072 1001 86380 86390 1
412665 99412665 1001 86380 86390 1
412717 99412717 1001 86380 86390 1
413756 99413756 1001 86380 86390 1
414117 99414117 1001 86380 86390 1
414098 99414098 1001 86380 86390 1
413919 99413919 1001 86380 86390 1
415132 99415132 1001 86380 86390 1
415022 99415022 1001 86380 86390 1
414184 99414184 1001 86380 86390 1
414290 99414290 1001 86380 86390 1
415534 99415534 1001 86380 86390 1
415607 99415607 1001 86380 86390 1
416986 99416986 1001 86380 86390 1
416562 99416562 1001 86380 86390 1
415871 99415871 1001 86380 86390 1
415983 99415983 1001 86380 86390 1
417045 99417045 1001 86380 86390 1
417584 99417584 1001 86380 86390 1
418559 99418559 1001 86380 86390 1
418219 99418219 1001 86380 86390 1
417797 99417797 1001 86380 86390 1
417779 99417779 1001 86380 86390 1
419076 99419076 1001 86380 86390 1
418959 99418959 1001 86380 86390 1
420311 99420311 1001 86380 86390 1
420158 99420158 1001 86380 86390 1
420031 99420031 1001 86380 86390 1
419591 99419591 1001 86380 86390 1
419277 99419277 1001 86380 86390 1
419581 99419581 1001 86380 86390 1
420570 99420570 1001 86380 86390 1
421838 99421838 1001 86380 86390 1
421037 99421037 1001 86380 86390 1
422440 99422440 1001 86380 86390 1
422490 99422490 1001 86380 86390 1
422188 99422188 1001 86380 86390 1
423212 99423212 1001 86380 86390 1
422886 99422886 1001 86380 86390 1
422674 99422674 1001 86380 86390 1
423770 99423770 1001 86380 86390 1
425180 99425180 1001 86380 86390 1
424680 99424680 1001 86380 86390 1
424343 99424343 1001 86380 86390 1
424285 99424285 1001 86380 86390 1
425608 99425608 1001 86380 86390 1
425571 99425571 1001 86380 86390 1
426957 99426957 1001 86380 86390 1
427083 99427083 1001 86380 86390 1
426647 99426647 1001 86380 86390 1
425879 99425879 1001 86380 86390 1
426241 99426241 1001 86380 86390 1
427152 99427152 1001 86380 86390 1
428541 99428541 1001 86380 86390 1
428734 99428734 1001 86380 86390 1
427947 99427947 1001 86380 86390 1
428272 99428272 1001 86380 86390 1
429963 99429963 1001 86380 86390 1
430170 99430170 1001 86380 86390 1
429982 99429982 1001 86380 86390 1
429832 99429832 1001 86380 86390 1
429697 99429697 1001 86380 86390 1
429682 99429682 1001 86380 86390 1
429552 99429552 1001 86380 86390 1
429237 99429237 1001 86380 86390 1
431507 99431507 1001 86380 86390 1
431403 99431403 1001 86380 86390 1
431579 99431579 1001 86380 86390 1
431126 99431126 1001 86380 86390 1
432409 99432409 1001 86380 86390 1
433362 99433362 1001 86380 86390 1
433350 99433350 1001 86380 86390 1
433562 99433562 1001 86380 86390 1
433690 99433690 1001 86380 86390 1
432578 99432578 1001 86380 86390 1
434070 99434070 1001 86380 86390 1
435107 99435107 1001 86380 86390 1
435375 99435375 1001 86380 86390 1
434769 99434769 1001 86380 86390 1
434531 99434531 1001 86380 86390 1
435458 99435458 1001 86380 86390 1
435841 99435841 1001 86380 86390 1
436988 99436988 1001 86380 86390 1
436881 99436881 1001 86380 86390 1
436947 99436947 1001 86380 86390 1
435951 99435951 1001 86380 86390 1
300101 99300101 1001 86380 86390 1
437252 99437252 1001 86380 86390 1
437336 99437336 1001 86380 86390 1
437206 99437206 1001 86380 86390 1
300534 99300534 1001 86380 86390 1
300459 99300459 1001 86380 86390 1
300412 99300412 1001 86380 86390 1
300248 99300248 1001 86380 86390 1
300314 99300314 1001 86380 86390 1
300777 99300777 1001 86380 86390 1
301357 99301357 1001 86380 86390 1
301285 99301285 1001 86380 86390 1
301281 99301281 1001 86380 86390 1
301090 99301090 1001 86380 86390 1
300974 99300974 1001 86380 86390 1
301058 99301058 1001 86380 86390 1
302253 99302253 1001 86380 86390 1
302256 99302256 1001 86380 86390 1
302048 99302048 1001 86380 86390 1
302049 99302049 1001 86380 86390 1
302102 99302102 1001 86380 86390 1
302120 99302120 1001 86380 86390 1
301925 99301925 1001 86380 86390 1
301770 99301770 1001 86380 86390 1
301914 99301914 1001 86380 86390 1
302528 99302528 1001 86380 86390 1
303197 99303197 1001 86380 86390 1
303155 99303155 1001 86380 86390 1
302989 99302989 1001 86380 86390 1
302939 99302939 1001 86380 86390 1
302933 99302933 1001 86380 86390 1
302935 99302935 1001 86380 86390 1
302681 99302681 1001 86380 86390 1
302656 99302656 1001 86380 86390 1
302724 99302724 1001 86380 86390 1
303237 99303237 1001 86380 86390 1
303975 99303975 1001 86380 86390 1
303846 99303846 1001 86380 86390 1
303815 99303815 1001 86380 86390 1
303758 99303758 1001 86380 86390 1
303710 99303710 1001 86380 86390 1
303596 99303596 1001 86380 86390 1
303574 99303574 1001 86380 86390 1
303515 99303515 1001 86380 86390 1
304779 99304779 1001 86380 86390 1
304581 99304581 1001 86380 86390 1
304465 99304465 1001 86380 86390 1
304532 99304532 1001 86380 86390 1
304266 99304266 1001 86380 86390 1
304293 99304293 1001 86380 86390 1
305649 99305649 1001 86380 86390 1
305623 99305623 1001 86380 86390 1
305626 99305626 1001 86380 86390 1
305314 99305314 1001 86380 86390 1
305316 99305316 1001 86380 86390 1
305208 99305208 1001 86380 86390 1
500362 99500362 1001 86380 86390 1
500225 99500225 1001 86380 86390 1
500241 99500241 1001 86380 86390 1
500268 99500268 1001 86380 86390 1
500857 99500857 1001 86380 86390 1
501511 99501511 1001 86380 86390 1
501617 99501617 1001 86380 86390 1
501281 99501281 1001 86380 86390 1
501378 99501378 1001 86380 86390 1
501044 99501044 1001 86380 86390 1
501068 99501068 1001 86380 86390 1
501159 99501159 1001 86380 86390 1
501756 99501756 1001 86380 86390 1
501823 99501823 1001 86380 86390 1
502328 99502328 1001 86380 86390 1
502322 99502322 1001 86380 86390 1
502210 99502210 1001 86380 86390 1
502186 99502186 1001 86380 86390 1
502075 99502075 1001 86380 86390 1
502631 99502631 1001 86380 86390 1
502646 99502646 1001 86380 86390 1
502627 99502627 1001 86380 86390 1
502630 99502630 1001 86380 86390 1
503225 99503225 1001 86380 86390 1
503188 99503188 1001 86380 86390 1
503066 99503066 1001 86380 86390 1
502723 99502723 1001 86380 86390 1
502767 99502767 1001 86380 86390 1
503467 99503467 1001 86380 86390 1
504030 99504030 1001 86380 86390 1
504096 99504096 1001 86380 86390 1
504047 99504047 1001 86380 86390 1
503984 99503984 1001 86380 86390 1
503761 99503761 1001 86380 86390 1
503763 99503763 1001 86380 86390 1
503621 99503621 1001 86380 86390 1
503648 99503648 1001 86380 86390 1
503661 99503661 1001 86380 86390 1
503519 99503519 1001 86380 86390 1
504260 99504260 1001 86380 86390 1
504160 99504160 1001 86380 86390 1
504304 99504304 1001 86380 86390 1
504123 99504123 1001 86380 86390 1
504308 99504308 1001 86380 86390 1
504547 99504547 1001 86380 86390 1
504695 99504695 1001 86380 86390 1
504409 99504409 1001 86380 86390 1
505046 99505046 1001 86380 86390 1
505095 99505095 1001 86380 86390 1
505726 99505726 1001 86380 86390 1
505704 99505704 1001 86380 86390 1
505422 99505422 1001 86380 86390 1
505457 99505457 1001 86380 86390 1
505862 99505862 1001 86380 86390 1
505853 99505853 1001 86380 86390 1
505930 99505930 1001 86380 86390 1
506423 99506423 1001 86380 86390 1
506529 99506529 1001 86380 86390 1
506426 99506426 1001 86380 86390 1
506441 99506441 1001 86380 86390 1
506261 99506261 1001 86380 86390 1
506354 99506354 1001 86380 86390 1
506331 99506331 1001 86380 86390 1
506066 99506066 1001 86380 86390 1
506182 99506182 1001 86380 86390 1
506798 99506798 1001 86380 86390 1
507023 99507023 1001 86380 86390 1
507125 99507125 1001 86380 86390 1
506965 99506965 1001 86380 86390 1
506802 99506802 1001 86380 86390 1
508190 99508190 1001 86380 86390 1
508100 99508100 1001 86380 86390 1
508227 99508227 1001 86380 86390 1
508241 99508241 1001 86380 86390 1
507934 99507934 1001 86380 86390 1
507799 99507799 1001 86380 86390 1
507659 99507659 1001 86380 86390 1
507715 99507715 1001 86380 86390 1
508363 99508363 1001 86380 86390 1
507628 99507628 1001 86380 86390 1
508313 99508313 1001 86380 86390 1
508253 99508253 1001 86380 86390 1
508296 99508296 1001 86380 86390 1
509018 99509018 1001 86380 86390 1
509065 99509065 1001 86380 86390 1
508957 99508957 1001 86380 86390 1
508680 99508680 1001 86380 86390 1
508571 99508571 1001 86380 86390 1
509124 99509124 1001 86380 86390 1
509086 99509086 1001 86380 86390 1
509102 99509102 1001 86380 86390 1
509245 99509245 1001 86380 86390 1
509107 99509107 1001 86380 86390 1
509815 99509815 1001 86380 86390 1
509745 99509745 1001 86380 86390 1
509332 99509332 1001 86380 86390 1
509450 99509450 1001 86380 86390 1
509936 99509936 1001 86380 86390 1
510598 99510598 1001 86380 86390 1
510496 99510496 1001 86380 86390 1
510215 99510215 1001 86380 86390 1
511426 99511426 1001 86380 86390 1
511435 99511435 1001 86380 86390 1
511260 99511260 1001 86380 86390 1
510965 99510965 1001 86380 86390 1
510992 99510992 1001 86380 86390 1
511643 99511643 1001 86380 86390 1
511556 99511556 1001 86380 86390 1
511585 99511585 1001 86380 86390 1
512294 99512294 1001 86380 86390 1
512248 99512248 1001 86380 86390 1
512288 99512288 1001 86380 86390 1
512085 99512085 1001 86380 86390 1
512129 99512129 1001 86380 86390 1
511849 99511849 1001 86380 86390 1
511875 99511875 1001 86380 86390 1
511859 99511859 1001 86380 86390 1
512457 99512457 1001 86380 86390 1
513134 99513134 1001 86380 86390 1
512659 99512659 1001 86380 86390 1
512764 99512764 1001 86380 86390 1
512700 99512700 1001 86380 86390 1
513315 99513315 1001 86380 86390 1
513753 99513753 1001 86380 86390 1
513821 99513821 1001 86380 86390 1
513759 99513759 1001 86380 86390 1
514665 99514665 1001 86380 86390 1
514667 99514667 1001 86380 86390 1
514846 99514846 1001 86380 86390 1
514522 99514522 1001 86380 86390 1
514631 99514631 1001 86380 86390 1
514971 99514971 1001 86380 86390 1
514963 99514963 1001 86380 86390 1
514968 99514968 1001 86380 86390 1
515571 99515571 1001 86380 86390 1
515667 99515667 1001 86380 86390 1
515888 99515888 1001 86380 86390 1
515820 99515820 1001 86380 86390 1
516317 99516317 1001 86380 86390 1
516483 99516483 1001 86380 86390 1
516336 99516336 1001 86380 86390 1
516453 99516453 1001 86380 86390 1
516428 99516428 1001 86380 86390 1
516377 99516377 1001 86380 86390 1
516177 99516177 1001 86380 86390 1
516246 99516246 1001 86380 86390 1
515967 99515967 1001 86380 86390 1
516061 99516061 1001 86380 86390 1
515959 99515959 1001 86380 86390 1
517155 99517155 1001 86380 86390 1
517227 99517227 1001 86380 86390 1
517232 99517232 1001 86380 86390 1
516961 99516961 1001 86380 86390 1
516716 99516716 1001 86380 86390 1
516718 99516718 1001 86380 86390 1
516811 99516811 1001 86380 86390 1
516762 99516762 1001 86380 86390 1
516765 99516765 1001 86380 86390 1
518007 99518007 1001 86380 86390 1
518147 99518147 1001 86380 86390 1
517907 99517907 1001 86380 86390 1
517899 99517899 1001 86380 86390 1
517914 99517914 1001 86380 86390 1
517928 99517928 1001 86380 86390 1
517825 99517825 1001 86380 86390 1
517551 99517551 1001 86380 86390 1
518968 99518968 1001 86380 86390 1
518945 99518945 1001 86380 86390 1
518922 99518922 1001 86380 86390 1
518753 99518753 1001 86380 86390 1
518500 99518500 1001 86380 86390 1
519414 99519414 1001 86380 86390 1
519498 99519498 1001 86380 86390 1
519567 99519567 1001 86380 86390 1
519227 99519227 1001 86380 86390 1
519333 99519333 1001 86380 86390 1
520600 99520600 1001 86380 86390 1
520344 99520344 1001 86380 86390 1
520281 99520281 1001 86380 86390 1
520809 99520809 1001 86380 86390 1
521199 99521199 1001 86380 86390 1
521176 99521176 1001 86380 86390 1
521140 99521140 1001 86380 86390 1
520873 99520873 1001 86380 86390 1
521031 99521031 1001 86380 86390 1
521647 99521647 1001 86380 86390 1
521536 99521536 1001 86380 86390 1
521920 99521920 1001 86380 86390 1
522413 99522413 1001 86380 86390 1
522917 99522917 1001 86380 86390 1
522962 99522962 1001 86380 86390 1
522783 99522783 1001 86380 86390 1
522790 99522790 1001 86380 86390 1
522567 99522567 1001 86380 86390 1
522664 99522664 1001 86380 86390 1
523224 99523224 1001 86380 86390 1
523292 99523292 1001 86380 86390 1
523924 99523924 1001 86380 86390 1
523586 99523586 1001 86380 86390 1
523638 99523638 1001 86380 86390 1
523706 99523706 1001 86380 86390 1
523543 99523543 1001 86380 86390 1
523379 99523379 1001 86380 86390 1
524008 99524008 1001 86380 86390 1
524100 99524100 1001 86380 86390 1
524143 99524143 1001 86380 86390 1
524069 99524069 1001 86380 86390 1
524673 99524673 1001 86380 86390 1
524584 99524584 1001 86380 86390 1
524455 99524455 1001 86380 86390 1
524291 99524291 1001 86380 86390 1
524903 99524903 1001 86380 86390 1
525443 99525443 1001 86380 86390 1
525474 99525474 1001 86380 86390 1
525428 99525428 1001 86380 86390 1
525045 99525045 1001 86380 86390 1
525088 99525088 1001 86380 86390 1
525637 99525637 1001 86380 86390 1
526280 99526280 1001 86380 86390 1
526038 99526038 1001 86380 86390 1
526103 99526103 1001 86380 86390 1
526043 99526043 1001 86380 86390 1
526487 99526487 1001 86380 86390 1
526500 99526500 1001 86380 86390 1
526532 99526532 1001 86380 86390 1
526560 99526560 1001 86380 86390 1
526573 99526573 1001 86380 86390 1
526788 99526788 1001 86380 86390 1
527340 99527340 1001 86380 86390 1
527677 99527677 1001 86380 86390 1
527693 99527693 1001 86380 86390 1
528227 99528227 1001 86380 86390 1
528869 99528869 1001 86380 86390 1
528618 99528618 1001 86380 86390 1
528401 99528401 1001 86380 86390 1
528303 99528303 1001 86380 86390 1
528976 99528976 1001 86380 86390 1
528989 99528989 1001 86380 86390 1
529631 99529631 1001 86380 86390 1
529632 99529632 1001 86380 86390 1
529569 99529569 1001 86380 86390 1
529417 99529417 1001 86380 86390 1
529932 99529932 1001 86380 86390 1
529801 99529801 1001 86380 86390 1
530477 99530477 1001 86380 86390 1
530516 99530516 1001 86380 86390 1
530492 99530492 1001 86380 86390 1
530515 99530515 1001 86380 86390 1
530181 99530181 1001 86380 86390 1
530260 99530260 1001 86380 86390 1
530238 99530238 1001 86380 86390 1
530304 99530304 1001 86380 86390 1
530103 99530103 1001 86380 86390 1
530593 99530593 1001 86380 86390 1
531196 99531196 1001 86380 86390 1
531140 99531140 1001 86380 86390 1
531550 99531550 1001 86380 86390 1
532041 99532041 1001 86380 86390 1
532187 99532187 1001 86380 86390 1
532102 99532102 1001 86380 86390 1
531980 99531980 1001 86380 86390 1
531942 99531942 1001 86380 86390 1
531930 99531930 1001 86380 86390 1
531931 99531931 1001 86380 86390 1
531983 99531983 1001 86380 86390 1
531737 99531737 1001 86380 86390 1
532365 99532365 1001 86380 86390 1
532853 99532853 1001 86380 86390 1
532774 99532774 1001 86380 86390 1
532619 99532619 1001 86380 86390 1
532599 99532599 1001 86380 86390 1
532526 99532526 1001 86380 86390 1
533133 99533133 1001 86380 86390 1
533074 99533074 1001 86380 86390 1
533204 99533204 1001 86380 86390 1
533531 99533531 1001 86380 86390 1
533346 99533346 1001 86380 86390 1
533259 99533259 1001 86380 86390 1
533986 99533986 1001 86380 86390 1
534053 99534053 1001 86380 86390 1
534585 99534585 1001 86380 86390 1
534639 99534639 1001 86380 86390 1
534447 99534447 1001 86380 86390 1
534066 99534066 1001 86380 86390 1
534251 99534251 1001 86380 86390 1
534123 99534123 1001 86380 86390 1
534760 99534760 1001 86380 86390 1
534813 99534813 1001 86380 86390 1
535029 99535029 1001 86380 86390 1
535610 99535610 1001 86380 86390 1
535855 99535855 1001 86380 86390 1
537102 99537102 1001 86380 86390 1
537052 99537052 1001 86380 86390 1
537085 99537085 1001 86380 86390 1
536776 99536776 1001 86380 86390 1
536870 99536870 1001 86380 86390 1
536864 99536864 1001 86380 86390 1
536668 99536668 1001 86380 86390 1
537825 99537825 1001 86380 86390 1
537871 99537871 1001 86380 86390 1
537655 99537655 1001 86380 86390 1
537510 99537510 1001 86380 86390 1
537395 99537395 1001 86380 86390 1
537552 99537552 1001 86380 86390 1
537390 99537390 1001 86380 86390 1
537391 99537391 1001 86380 86390 1
538036 99538036 1001 86380 86390 1
538012 99538012 1001 86380 86390 1
538067 99538067 1001 86380 86390 1
538161 99538161 1001 86380 86390 1
538786 99538786 1001 86380 86390 1
538669 99538669 1001 86380 86390 1
538684 99538684 1001 86380 86390 1
538481 99538481 1001 86380 86390 1
538451 99538451 1001 86380 86390 1
538996 99538996 1001 86380 86390 1
538855 99538855 1001 86380 86390 1
539465 99539465 1001 86380 86390 1
539628 99539628 1001 86380 86390 1
539423 99539423 1001 86380 86390 1
539224 99539224 1001 86380 86390 1
539826 99539826 1001 86380 86390 1
540377 99540377 1001 86380 86390 1
540293 99540293 1001 86380 86390 1
540388 99540388 1001 86380 86390 1
540187 99540187 1001 86380 86390 1
540055 99540055 1001 86380 86390 1
540663 99540663 1001 86380 86390 1
541092 99541092 1001 86380 86390 1
540906 99540906 1001 86380 86390 1
540965 99540965 1001 86380 86390 1
541070 99541070 1001 86380 86390 1
540833 99540833 1001 86380 86390 1
541969 99541969 1001 86380 86390 1
541957 99541957 1001 86380 86390 1
542114 99542114 1001 86380 86390 1
541851 99541851 1001 86380 86390 1
541885 99541885 1001 86380 86390 1
541782 99541782 1001 86380 86390 1
542297 99542297 1001 86380 86390 1
542177 99542177 1001 86380 86390 1
542766 99542766 1001 86380 86390 1
542567 99542567 1001 86380 86390 1
542350 99542350 1001 86380 86390 1
542418 99542418 1001 86380 86390 1
542515 99542515 1001 86380 86390 1
542971 99542971 1001 86380 86390 1
543600 99543600 1001 86380 86390 1
543442 99543442 1001 86380 86390 1
544534 99544534 1001 86380 86390 1
544583 99544583 1001 86380 86390 1
544588 99544588 1001 86380 86390 1
544277 99544277 1001 86380 86390 1
544304 99544304 1001 86380 86390 1
544281 99544281 1001 86380 86390 1
544193 99544193 1001 86380 86390 1
544155 99544155 1001 86380 86390 1
544027 99544027 1001 86380 86390 1
543977 99543977 1001 86380 86390 1
500124 863 1002 40441 51309 1
519480 627 1001 71437 71736 1
527989 989 1002 44973 53277 1
400187 99400187 1001 86380 86390 1
400181 99400181 1001 86380 86390 1
400271 99400271 1001 86380 86390 1
400256 99400256 1001 86380 86390 1
400648 99400648 1001 86380 86390 1
401255 99401255 1001 86380 86390 1
401323 99401323 1001 86380 86390 1
401548 99401548 1001 86380 86390 1
401658 99401658 1001 86380 86390 1
401931 99401931 1001 86380 86390 1
402162 99402162 1001 86380 86390 1
402112 99402112 1001 86380 86390 1
402267 99402267 1001 86380 86390 1
402636 99402636 1001 86380 86390 1
402733 99402733 1001 86380 86390 1
402982 99402982 1001 86380 86390 1
403004 99403004 1001 86380 86390 1
403113 99403113 1001 86380 86390 1
403106 99403106 1001 86380 86390 1
403405 99403405 1001 86380 86390 1
403392 99403392 1001 86380 86390 1
403466 99403466 1001 86380 86390 1
403756 99403756 1001 86380 86390 1
404495 99404495 1001 86380 86390 1
404506 99404506 1001 86380 86390 1
404973 99404973 1001 86380 86390 1
405182 99405182 1001 86380 86390 1
405645 99405645 1001 86380 86390 1
405670 99405670 1001 86380 86390 1
405709 99405709 1001 86380 86390 1
405789 99405789 1001 86380 86390 1
405899 99405899 1001 86380 86390 1
406632 99406632 1001 86380 86390 1
406631 99406631 1001 86380 86390 1
406940 99406940 1001 86380 86390 1
406952 99406952 1001 86380 86390 1
407970 99407970 1001 86380 86390 1
408622 99408622 1001 86380 86390 1
408659 99408659 1001 86380 86390 1
409077 99409077 1001 86380 86390 1
409255 99409255 1001 86380 86390 1
409268 99409268 1001 86380 86390 1
409524 99409524 1001 86380 86390 1
409718 99409718 1001 86380 86390 1
409776 99409776 1001 86380 86390 1
409994 99409994 1001 86380 86390 1
410602 99410602 1001 86380 86390 1
410769 99410769 1001 86380 86390 1
411158 99411158 1001 86380 86390 1
411504 99411504 1001 86380 86390 1
411551 99411551 1001 86380 86390 1
411749 99411749 1001 86380 86390 1
412065 99412065 1001 86380 86390 1
412133 99412133 1001 86380 86390 1
412137 99412137 1001 86380 86390 1
412281 99412281 1001 86380 86390 1
413415 99413415 1001 86380 86390 1
412889 99412889 1001 86380 86390 1
412910 99412910 1001 86380 86390 1
413165 99413165 1001 86380 86390 1
412884 99412884 1001 86380 86390 1
412554 99412554 1001 86380 86390 1
412587 99412587 1001 86380 86390 1
413942 99413942 1001 86380 86390 1
414933 99414933 1001 86380 86390 1
414550 99414550 1001 86380 86390 1
414161 99414161 1001 86380 86390 1
414149 99414149 1001 86380 86390 1
414465 99414465 1001 86380 86390 1
414240 99414240 1001 86380 86390 1
415620 99415620 1001 86380 86390 1
415431 99415431 1001 86380 86390 1
416935 99416935 1001 86380 86390 1
416612 99416612 1001 86380 86390 1
416941 99416941 1001 86380 86390 1
416694 99416694 1001 86380 86390 1
415840 99415840 1001 86380 86390 1
417264 99417264 1001 86380 86390 1
417106 99417106 1001 86380 86390 1
417231 99417231 1001 86380 86390 1
418772 99418772 1001 86380 86390 1
418452 99418452 1001 86380 86390 1
418039 99418039 1001 86380 86390 1
418321 99418321 1001 86380 86390 1
417890 99417890 1001 86380 86390 1
419080 99419080 1001 86380 86390 1
419167 99419167 1001 86380 86390 1
420323 99420323 1001 86380 86390 1
420269 99420269 1001 86380 86390 1
422053 99422053 1001 86380 86390 1
421235 99421235 1001 86380 86390 1
420965 99420965 1001 86380 86390 1
420844 99420844 1001 86380 86390 1
421128 99421128 1001 86380 86390 1
422401 99422401 1001 86380 86390 1
423576 99423576 1001 86380 86390 1
422747 99422747 1001 86380 86390 1
422835 99422835 1001 86380 86390 1
422842 99422842 1001 86380 86390 1
423964 99423964 1001 86380 86390 1
425313 99425313 1001 86380 86390 1
425093 99425093 1001 86380 86390 1
425317 99425317 1001 86380 86390 1
424807 99424807 1001 86380 86390 1
424944 99424944 1001 86380 86390 1
425632 99425632 1001 86380 86390 1
426759 99426759 1001 86380 86390 1
426833 99426833 1001 86380 86390 1
426231 99426231 1001 86380 86390 1
428708 99428708 1001 86380 86390 1
428434 99428434 1001 86380 86390 1
428457 99428457 1001 86380 86390 1
428561 99428561 1001 86380 86390 1
427723 99427723 1001 86380 86390 1
427818 99427818 1001 86380 86390 1
428885 99428885 1001 86380 86390 1
428973 99428973 1001 86380 86390 1
429062 99429062 1001 86380 86390 1
430025 99430025 1001 86380 86390 1
429941 99429941 1001 86380 86390 1
429274 99429274 1001 86380 86390 1
429375 99429375 1001 86380 86390 1
429263 99429263 1001 86380 86390 1
430792 99430792 1001 86380 86390 1
430532 99430532 1001 86380 86390 1
430802 99430802 1001 86380 86390 1
430782 99430782 1001 86380 86390 1
430752 99430752 1001 86380 86390 1
431895 99431895 1001 86380 86390 1
431957 99431957 1001 86380 86390 1
431311 99431311 1001 86380 86390 1
431633 99431633 1001 86380 86390 1
431070 99431070 1001 86380 86390 1
430984 99430984 1001 86380 86390 1
432443 99432443 1001 86380 86390 1
432956 99432956 1001 86380 86390 1
432876 99432876 1001 86380 86390 1
432675 99432675 1001 86380 86390 1
432861 99432861 1001 86380 86390 1
432890 99432890 1001 86380 86390 1
432714 99432714 1001 86380 86390 1
435415 99435415 1001 86380 86390 1
434706 99434706 1001 86380 86390 1
434991 99434991 1001 86380 86390 1
435501 99435501 1001 86380 86390 1
436827 99436827 1001 86380 86390 1
437102 99437102 1001 86380 86390 1
436772 99436772 1001 86380 86390 1
436730 99436730 1001 86380 86390 1
436430 99436430 1001 86380 86390 1
436482 99436482 1001 86380 86390 1
436137 99436137 1001 86380 86390 1
435928 99435928 1001 86380 86390 1
436330 99436330 1001 86380 86390 1
436287 99436287 1001 86380 86390 1
300032 99300032 1001 86380 86390 1
437328 99437328 1001 86380 86390 1
300080 99300080 1001 86380 86390 1
300192 99300192 1001 86380 86390 1
300927 99300927 1001 86380 86390 1
301242 99301242 1001 86380 86390 1
300947 99300947 1001 86380 86390 1
301006 99301006 1001 86380 86390 1
301734 99301734 1001 86380 86390 1
302113 99302113 1001 86380 86390 1
302133 99302133 1001 86380 86390 1
301786 99301786 1001 86380 86390 1
301802 99301802 1001 86380 86390 1
301906 99301906 1001 86380 86390 1
301790 99301790 1001 86380 86390 1
301882 99301882 1001 86380 86390 1
302406 99302406 1001 86380 86390 1
302550 99302550 1001 86380 86390 1
302898 99302898 1001 86380 86390 1
302979 99302979 1001 86380 86390 1
302891 99302891 1001 86380 86390 1
302801 99302801 1001 86380 86390 1
302732 99302732 1001 86380 86390 1
303412 99303412 1001 86380 86390 1
303211 99303211 1001 86380 86390 1
303384 99303384 1001 86380 86390 1
303808 99303808 1001 86380 86390 1
303654 99303654 1001 86380 86390 1
303478 99303478 1001 86380 86390 1
303466 99303466 1001 86380 86390 1
303560 99303560 1001 86380 86390 1
304075 99304075 1001 86380 86390 1
304101 99304101 1001 86380 86390 1
304092 99304092 1001 86380 86390 1
304277 99304277 1001 86380 86390 1
304409 99304409 1001 86380 86390 1
304269 99304269 1001 86380 86390 1
304284 99304284 1001 86380 86390 1
304246 99304246 1001 86380 86390 1
304416 99304416 1001 86380 86390 1
304925 99304925 1001 86380 86390 1
305033 99305033 1001 86380 86390 1
304944 99304944 1001 86380 86390 1
305553 99305553 1001 86380 86390 1
305387 99305387 1001 86380 86390 1
305478 99305478 1001 86380 86390 1
305198 99305198 1001 86380 86390 1
305163 99305163 1001 86380 86390 1
305100 99305100 1001 86380 86390 1
500102 99500102 1001 86380 86390 1
500008 99500008 1001 86380 86390 1
500775 99500775 1001 86380 86390 1
500784 99500784 1001 86380 86390 1
500638 99500638 1001 86380 86390 1
500734 99500734 1001 86380 86390 1
500658 99500658 1001 86380 86390 1
500213 99500213 1001 86380 86390 1
500358 99500358 1001 86380 86390 1
500883 99500883 1001 86380 86390 1
501472 99501472 1001 86380 86390 1
501500 99501500 1001 86380 86390 1
501530 99501530 1001 86380 86390 1
501129 99501129 1001 86380 86390 1
501716 99501716 1001 86380 86390 1
501789 99501789 1001 86380 86390 1
502325 99502325 1001 86380 86390 1
502394 99502394 1001 86380 86390 1
502452 99502452 1001 86380 86390 1
502157 99502157 1001 86380 86390 1
502170 99502170 1001 86380 86390 1
502112 99502112 1001 86380 86390 1
502218 99502218 1001 86380 86390 1
501946 99501946 1001 86380 86390 1
502607 99502607 1001 86380 86390 1
503190 99503190 1001 86380 86390 1
503273 99503273 1001 86380 86390 1
502996 99502996 1001 86380 86390 1
502962 99502962 1001 86380 86390 1
503340 99503340 1001 86380 86390 1
503385 99503385 1001 86380 86390 1
503441 99503441 1001 86380 86390 1
503298 99503298 1001 86380 86390 1
503997 99503997 1001 86380 86390 1
503985 99503985 1001 86380 86390 1
503948 99503948 1001 86380 86390 1
503897 99503897 1001 86380 86390 1
503716 99503716 1001 86380 86390 1
503700 99503700 1001 86380 86390 1
504903 99504903 1001 86380 86390 1
504588 99504588 1001 86380 86390 1
504593 99504593 1001 86380 86390 1
505359 99505359 1001 86380 86390 1
505151 99505151 1001 86380 86390 1
505197 99505197 1001 86380 86390 1
505936 99505936 1001 86380 86390 1
506205 99506205 1001 86380 86390 1
506172 99506172 1001 86380 86390 1
505998 99505998 1001 86380 86390 1
506622 99506622 1001 86380 86390 1
507278 99507278 1001 86380 86390 1
506973 99506973 1001 86380 86390 1
507532 99507532 1001 86380 86390 1
508215 99508215 1001 86380 86390 1
508050 99508050 1001 86380 86390 1
508156 99508156 1001 86380 86390 1
508243 99508243 1001 86380 86390 1
507769 99507769 1001 86380 86390 1
508376 99508376 1001 86380 86390 1
508334 99508334 1001 86380 86390 1
508412 99508412 1001 86380 86390 1
508309 99508309 1001 86380 86390 1
509056 99509056 1001 86380 86390 1
508535 99508535 1001 86380 86390 1
508645 99508645 1001 86380 86390 1
509209 99509209 1001 86380 86390 1
509607 99509607 1001 86380 86390 1
509676 99509676 1001 86380 86390 1
509396 99509396 1001 86380 86390 1
509352 99509352 1001 86380 86390 1
509923 99509923 1001 86380 86390 1
510002 99510002 1001 86380 86390 1
510033 99510033 1001 86380 86390 1
509971 99509971 1001 86380 86390 1
510606 99510606 1001 86380 86390 1
510438 99510438 1001 86380 86390 1
510139 99510139 1001 86380 86390 1
510808 99510808 1001 86380 86390 1
511156 99511156 1001 86380 86390 1
511302 99511302 1001 86380 86390 1
511320 99511320 1001 86380 86390 1
510971 99510971 1001 86380 86390 1
510966 99510966 1001 86380 86390 1
511752 99511752 1001 86380 86390 1
512350 99512350 1001 86380 86390 1
512066 99512066 1001 86380 86390 1
512119 99512119 1001 86380 86390 1
512158 99512158 1001 86380 86390 1
512476 99512476 1001 86380 86390 1
513151 99513151 1001 86380 86390 1
512948 99512948 1001 86380 86390 1
512886 99512886 1001 86380 86390 1
512905 99512905 1001 86380 86390 1
512728 99512728 1001 86380 86390 1
512771 99512771 1001 86380 86390 1
512619 99512619 1001 86380 86390 1
512595 99512595 1001 86380 86390 1
513396 99513396 1001 86380 86390 1
513258 99513258 1001 86380 86390 1
513702 99513702 1001 86380 86390 1
513443 99513443 1001 86380 86390 1
514068 99514068 1001 86380 86390 1
514220 99514220 1001 86380 86390 1
514680 99514680 1001 86380 86390 1
514828 99514828 1001 86380 86390 1
514453 99514453 1001 86380 86390 1
514480 99514480 1001 86380 86390 1
514508 99514508 1001 86380 86390 1
514638 99514638 1001 86380 86390 1
514340 99514340 1001 86380 86390 1
514346 99514346 1001 86380 86390 1
514269 99514269 1001 86380 86390 1
515632 99515632 1001 86380 86390 1
515496 99515496 1001 86380 86390 1
515577 99515577 1001 86380 86390 1
515238 99515238 1001 86380 86390 1
515111 99515111 1001 86380 86390 1
516374 99516374 1001 86380 86390 1
516324 99516324 1001 86380 86390 1
516501 99516501 1001 86380 86390 1
516291 99516291 1001 86380 86390 1
516243 99516243 1001 86380 86390 1
516210 99516210 1001 86380 86390 1
515979 99515979 1001 86380 86390 1
516025 99516025 1001 86380 86390 1
516610 99516610 1001 86380 86390 1
516527 99516527 1001 86380 86390 1
517159 99517159 1001 86380 86390 1
517173 99517173 1001 86380 86390 1
517313 99517313 1001 86380 86390 1
516848 99516848 1001 86380 86390 1
516876 99516876 1001 86380 86390 1
517529 99517529 1001 86380 86390 1
517394 99517394 1001 86380 86390 1
517369 99517369 1001 86380 86390 1
517461 99517461 1001 86380 86390 1
518150 99518150 1001 86380 86390 1
517888 99517888 1001 86380 86390 1
517798 99517798 1001 86380 86390 1
517863 99517863 1001 86380 86390 1
517700 99517700 1001 86380 86390 1
517669 99517669 1001 86380 86390 1
518296 99518296 1001 86380 86390 1
518962 99518962 1001 86380 86390 1
519075 99519075 1001 86380 86390 1
518991 99518991 1001 86380 86390 1
519689 99519689 1001 86380 86390 1
519618 99519618 1001 86380 86390 1
519214 99519214 1001 86380 86390 1
519980 99519980 1001 86380 86390 1
519846 99519846 1001 86380 86390 1
520608 99520608 1001 86380 86390 1
520514 99520514 1001 86380 86390 1
520611 99520611 1001 86380 86390 1
520510 99520510 1001 86380 86390 1
520255 99520255 1001 86380 86390 1
520425 99520425 1001 86380 86390 1
520272 99520272 1001 86380 86390 1
520025 99520025 1001 86380 86390 1
521275 99521275 1001 86380 86390 1
521285 99521285 1001 86380 86390 1
521060 99521060 1001 86380 86390 1
521231 99521231 1001 86380 86390 1
521657 99521657 1001 86380 86390 1
521496 99521496 1001 86380 86390 1
522130 99522130 1001 86380 86390 1
521802 99521802 1001 86380 86390 1
521675 99521675 1001 86380 86390 1
521796 99521796 1001 86380 86390 1
521760 99521760 1001 86380 86390 1
522420 99522420 1001 86380 86390 1
522443 99522443 1001 86380 86390 1
522954 99522954 1001 86380 86390 1
522930 99522930 1001 86380 86390 1
523054 99523054 1001 86380 86390 1
522862 99522862 1001 86380 86390 1
522787 99522787 1001 86380 86390 1
522501 99522501 1001 86380 86390 1
523214 99523214 1001 86380 86390 1
523782 99523782 1001 86380 86390 1
523751 99523751 1001 86380 86390 1
523545 99523545 1001 86380 86390 1
523663 99523663 1001 86380 86390 1
523644 99523644 1001 86380 86390 1
523711 99523711 1001 86380 86390 1
523378 99523378 1001 86380 86390 1
523354 99523354 1001 86380 86390 1
523343 99523343 1001 86380 86390 1
523476 99523476 1001 86380 86390 1
524122 99524122 1001 86380 86390 1
524694 99524694 1001 86380 86390 1
524683 99524683 1001 86380 86390 1
524454 99524454 1001 86380 86390 1
524331 99524331 1001 86380 86390 1
524350 99524350 1001 86380 86390 1
524937 99524937 1001 86380 86390 1
524823 99524823 1001 86380 86390 1
525476 99525476 1001 86380 86390 1
525506 99525506 1001 86380 86390 1
525069 99525069 1001 86380 86390 1
525034 99525034 1001 86380 86390 1
525052 99525052 1001 86380 86390 1
526236 99526236 1001 86380 86390 1
526406 99526406 1001 86380 86390 1
526370 99526370 1001 86380 86390 1
526118 99526118 1001 86380 86390 1
526097 99526097 1001 86380 86390 1
526151 99526151 1001 86380 86390 1
525876 99525876 1001 86380 86390 1
526556 99526556 1001 86380 86390 1
527172 99527172 1001 86380 86390 1
527186 99527186 1001 86380 86390 1
527213 99527213 1001 86380 86390 1
526994 99526994 1001 86380 86390 1
526784 99526784 1001 86380 86390 1
526768 99526768 1001 86380 86390 1
526704 99526704 1001 86380 86390 1
527274 99527274 1001 86380 86390 1
527352 99527352 1001 86380 86390 1
527263 99527263 1001 86380 86390 1
527411 99527411 1001 86380 86390 1
528049 99528049 1001 86380 86390 1
527954 99527954 1001 86380 86390 1
527892 99527892 1001 86380 86390 1
528068 99528068 1001 86380 86390 1
527805 99527805 1001 86380 86390 1
527802 99527802 1001 86380 86390 1
527651 99527651 1001 86380 86390 1
527556 99527556 1001 86380 86390 1
528338 99528338 1001 86380 86390 1
528364 99528364 1001 86380 86390 1
529105 99529105 1001 86380 86390 1
528919 99528919 1001 86380 86390 1
529603 99529603 1001 86380 86390 1
529583 99529583 1001 86380 86390 1
529661 99529661 1001 86380 86390 1
529435 99529435 1001 86380 86390 1
529413 99529413 1001 86380 86390 1
529769 99529769 1001 86380 86390 1
530481 99530481 1001 86380 86390 1
530405 99530405 1001 86380 86390 1
530305 99530305 1001 86380 86390 1
530176 99530176 1001 86380 86390 1
530320 99530320 1001 86380 86390 1
530094 99530094 1001 86380 86390 1
529968 99529968 1001 86380 86390 1
530592 99530592 1001 86380 86390 1
530646 99530646 1001 86380 86390 1
530608 99530608 1001 86380 86390 1
530623 99530623 1001 86380 86390 1
530689 99530689 1001 86380 86390 1
530573 99530573 1001 86380 86390 1
531199 99531199 1001 86380 86390 1
531241 99531241 1001 86380 86390 1
531232 99531232 1001 86380 86390 1
531371 99531371 1001 86380 86390 1
531328 99531328 1001 86380 86390 1
530871 99530871 1001 86380 86390 1
531391 99531391 1001 86380 86390 1
531499 99531499 1001 86380 86390 1
532134 99532134 1001 86380 86390 1
532161 99532161 1001 86380 86390 1
532046 99532046 1001 86380 86390 1
531898 99531898 1001 86380 86390 1
531663 99531663 1001 86380 86390 1
531687 99531687 1001 86380 86390 1
532384 99532384 1001 86380 86390 1
532290 99532290 1001 86380 86390 1
532292 99532292 1001 86380 86390 1
532666 99532666 1001 86380 86390 1
533152 99533152 1001 86380 86390 1
533048 99533048 1001 86380 86390 1
533036 99533036 1001 86380 86390 1
533758 99533758 1001 86380 86390 1
533740 99533740 1001 86380 86390 1
533638 99533638 1001 86380 86390 1
533325 99533325 1001 86380 86390 1
533261 99533261 1001 86380 86390 1
534062 99534062 1001 86380 86390 1
533947 99533947 1001 86380 86390 1
534507 99534507 1001 86380 86390 1
534591 99534591 1001 86380 86390 1
534369 99534369 1001 86380 86390 1
534474 99534474 1001 86380 86390 1
534862 99534862 1001 86380 86390 1
534857 99534857 1001 86380 86390 1
534794 99534794 1001 86380 86390 1
534693 99534693 1001 86380 86390 1
535386 99535386 1001 86380 86390 1
535378 99535378 1001 86380 86390 1
535141 99535141 1001 86380 86390 1
535539 99535539 1001 86380 86390 1
535556 99535556 1001 86380 86390 1
536333 99536333 1001 86380 86390 1
536001 99536001 1001 86380 86390 1
535819 99535819 1001 86380 86390 1
535838 99535838 1001 86380 86390 1
535867 99535867 1001 86380 86390 1
535882 99535882 1001 86380 86390 1
536427 99536427 1001 86380 86390 1
536791 99536791 1001 86380 86390 1
536881 99536881 1001 86380 86390 1
536858 99536858 1001 86380 86390 1
536863 99536863 1001 86380 86390 1
536737 99536737 1001 86380 86390 1
536600 99536600 1001 86380 86390 1
537309 99537309 1001 86380 86390 1
537935 99537935 1001 86380 86390 1
537398 99537398 1001 86380 86390 1
537439 99537439 1001 86380 86390 1
538083 99538083 1001 86380 86390 1
538154 99538154 1001 86380 86390 1
538116 99538116 1001 86380 86390 1
538770 99538770 1001 86380 86390 1
538602 99538602 1001 86380 86390 1
538592 99538592 1001 86380 86390 1
538352 99538352 1001 86380 86390 1
538262 99538262 1001 86380 86390 1
538851 99538851 1001 86380 86390 1
538861 99538861 1001 86380 86390 1
539476 99539476 1001 86380 86390 1
539515 99539515 1001 86380 86390 1
539516 99539516 1001 86380 86390 1
539509 99539509 1001 86380 86390 1
539228 99539228 1001 86380 86390 1
539024 99539024 1001 86380 86390 1
539656 99539656 1001 86380 86390 1
539748 99539748 1001 86380 86390 1
539710 99539710 1001 86380 86390 1
539753 99539753 1001 86380 86390 1
540332 99540332 1001 86380 86390 1
539991 99539991 1001 86380 86390 1
540547 99540547 1001 86380 86390 1
541170 99541170 1001 86380 86390 1
541062 99541062 1001 86380 86390 1
540948 99540948 1001 86380 86390 1
541069 99541069 1001 86380 86390 1
541058 99541058 1001 86380 86390 1
541073 99541073 1001 86380 86390 1
540844 99540844 1001 86380 86390 1
542018 99542018 1001 86380 86390 1
542089 99542089 1001 86380 86390 1
542028 99542028 1001 86380 86390 1
541877 99541877 1001 86380 86390 1
541854 99541854 1001 86380 86390 1
541654 99541654 1001 86380 86390 1
541703 99541703 1001 86380 86390 1
541600 99541600 1001 86380 86390 1
542252 99542252 1001 86380 86390 1
542320 99542320 1001 86380 86390 1
542748 99542748 1001 86380 86390 1
542351 99542351 1001 86380 86390 1
542327 99542327 1001 86380 86390 1
542381 99542381 1001 86380 86390 1
542388 99542388 1001 86380 86390 1
543595 99543595 1001 86380 86390 1
543635 99543635 1001 86380 86390 1
543474 99543474 1001 86380 86390 1
543349 99543349 1001 86380 86390 1
543318 99543318 1001 86380 86390 1
543928 99543928 1001 86380 86390 1
544413 99544413 1001 86380 86390 1
544292 99544292 1001 86380 86390 1
544733 99544733 1001 86380 86390 1
406666 241 1001 40920 43077 1
428511 1116 1001 9960 10737 1
400022 99400022 1001 86380 86390 1
400408 99400408 1001 86380 86390 1
400780 99400780 1001 86380 86390 1
400957 99400957 1001 86380 86390 1
401263 99401263 1001 86380 86390 1
401557 99401557 1001 86380 86390 1
401730 99401730 1001 86380 86390 1
402647 99402647 1001 86380 86390 1
402651 99402651 1001 86380 86390 1
403010 99403010 1001 86380 86390 1
403395 99403395 1001 86380 86390 1
403593 99403593 1001 86380 86390 1
403787 99403787 1001 86380 86390 1
404423 99404423 1001 86380 86390 1
404656 99404656 1001 86380 86390 1
404622 99404622 1001 86380 86390 1
404744 99404744 1001 86380 86390 1
405148 99405148 1001 86380 86390 1
405259 99405259 1001 86380 86390 1
405942 99405942 1001 86380 86390 1
406568 99406568 1001 86380 86390 1
407272 99407272 1001 86380 86390 1
407556 99407556 1001 86380 86390 1
407629 99407629 1001 86380 86390 1
407962 99407962 1001 86380 86390 1
408138 99408138 1001 86380 86390 1
408918 99408918 1001 86380 86390 1
409013 99409013 1001 86380 86390 1
409198 99409198 1001 86380 86390 1
409301 99409301 1001 86380 86390 1
409630 99409630 1001 86380 86390 1
409634 99409634 1001 86380 86390 1
409626 99409626 1001 86380 86390 1
409757 99409757 1001 86380 86390 1
410024 99410024 1001 86380 86390 1
410210 99410210 1001 86380 86390 1
410845 99410845 1001 86380 86390 1
410939 99410939 1001 86380 86390 1
411288 99411288 1001 86380 86390 1
411303 99411303 1001 86380 86390 1
412371 99412371 1001 86380 86390 1
412409 99412409 1001 86380 86390 1
[truncated: 4,085,084 more chars]
