# Supplementary material for: Fast and near-optimal monitoring for healthcare acquired infection outbreaks
Source: PLoS Comput Biol. 2019 Sep 16;15(9):e1007284. doi: 10.1371/journal.pcbi.1007284 (PMC6762212; doi:10.1371/journal.pcbi.1007284)
Supplement: S1 Data — (ZIP) [file pcbi.1007284.s006.zip › MobilityLogs1/HAISE_Carilion_all_visits_day_26.txt]

#Person location Sublocation StartTime EndTime Type
400247 99400247 1001 86380 86390 1
400472 99400472 1001 86380 86390 1
400617 99400617 1001 86380 86390 1
400753 99400753 1001 86380 86390 1
400770 99400770 1001 86380 86390 1
400992 99400992 1001 86380 86390 1
401066 99401066 1001 86380 86390 1
401345 99401345 1001 86380 86390 1
401451 99401451 1001 86380 86390 1
401663 99401663 1001 86380 86390 1
401762 99401762 1001 86380 86390 1
401710 99401710 1001 86380 86390 1
402155 99402155 1001 86380 86390 1
402134 99402134 1001 86380 86390 1
402813 99402813 1001 86380 86390 1
402982 99402982 1001 86380 86390 1
403085 99403085 1001 86380 86390 1
403259 99403259 1001 86380 86390 1
403272 99403272 1001 86380 86390 1
404041 99404041 1001 86380 86390 1
404184 99404184 1001 86380 86390 1
404507 99404507 1001 86380 86390 1
404887 99404887 1001 86380 86390 1
405176 99405176 1001 86380 86390 1
405274 99405274 1001 86380 86390 1
405278 99405278 1001 86380 86390 1
405956 99405956 1001 86380 86390 1
405997 99405997 1001 86380 86390 1
406197 99406197 1001 86380 86390 1
406769 99406769 1001 86380 86390 1
406854 99406854 1001 86380 86390 1
406979 99406979 1001 86380 86390 1
407605 99407605 1001 86380 86390 1
407708 99407708 1001 86380 86390 1
408002 99408002 1001 86380 86390 1
408198 99408198 1001 86380 86390 1
408285 99408285 1001 86380 86390 1
408422 99408422 1001 86380 86390 1
409133 99409133 1001 86380 86390 1
409340 99409340 1001 86380 86390 1
409420 99409420 1001 86380 86390 1
409683 99409683 1001 86380 86390 1
409929 99409929 1001 86380 86390 1
410448 99410448 1001 86380 86390 1
410557 99410557 1001 86380 86390 1
411043 99411043 1001 86380 86390 1
411202 99411202 1001 86380 86390 1
411204 99411204 1001 86380 86390 1
411595 99411595 1001 86380 86390 1
411965 99411965 1001 86380 86390 1
412183 99412183 1001 86380 86390 1
412140 99412140 1001 86380 86390 1
412353 99412353 1001 86380 86390 1
413635 99413635 1001 86380 86390 1
413017 99413017 1001 86380 86390 1
413069 99413069 1001 86380 86390 1
412902 99412902 1001 86380 86390 1
412483 99412483 1001 86380 86390 1
412814 99412814 1001 86380 86390 1
412858 99412858 1001 86380 86390 1
414037 99414037 1001 86380 86390 1
415312 99415312 1001 86380 86390 1
415282 99415282 1001 86380 86390 1
414920 99414920 1001 86380 86390 1
414377 99414377 1001 86380 86390 1
416955 99416955 1001 86380 86390 1
416874 99416874 1001 86380 86390 1
416624 99416624 1001 86380 86390 1
416291 99416291 1001 86380 86390 1
415998 99415998 1001 86380 86390 1
418377 99418377 1001 86380 86390 1
417646 99417646 1001 86380 86390 1
417951 99417951 1001 86380 86390 1
418826 99418826 1001 86380 86390 1
418985 99418985 1001 86380 86390 1
419058 99419058 1001 86380 86390 1
420368 99420368 1001 86380 86390 1
420440 99420440 1001 86380 86390 1
419803 99419803 1001 86380 86390 1
419547 99419547 1001 86380 86390 1
419607 99419607 1001 86380 86390 1
420789 99420789 1001 86380 86390 1
420804 99420804 1001 86380 86390 1
420559 99420559 1001 86380 86390 1
421819 99421819 1001 86380 86390 1
421357 99421357 1001 86380 86390 1
421389 99421389 1001 86380 86390 1
421029 99421029 1001 86380 86390 1
422125 99422125 1001 86380 86390 1
423242 99423242 1001 86380 86390 1
424495 99424495 1001 86380 86390 1
424199 99424199 1001 86380 86390 1
424363 99424363 1001 86380 86390 1
425630 99425630 1001 86380 86390 1
425813 99425813 1001 86380 86390 1
427116 99427116 1001 86380 86390 1
426343 99426343 1001 86380 86390 1
427168 99427168 1001 86380 86390 1
427438 99427438 1001 86380 86390 1
427295 99427295 1001 86380 86390 1
427399 99427399 1001 86380 86390 1
428643 99428643 1001 86380 86390 1
428597 99428597 1001 86380 86390 1
428532 99428532 1001 86380 86390 1
427897 99427897 1001 86380 86390 1
427779 99427779 1001 86380 86390 1
427654 99427654 1001 86380 86390 1
427863 99427863 1001 86380 86390 1
427807 99427807 1001 86380 86390 1
428922 99428922 1001 86380 86390 1
428748 99428748 1001 86380 86390 1
430131 99430131 1001 86380 86390 1
430402 99430402 1001 86380 86390 1
431811 99431811 1001 86380 86390 1
431376 99431376 1001 86380 86390 1
430901 99430901 1001 86380 86390 1
431155 99431155 1001 86380 86390 1
431023 99431023 1001 86380 86390 1
431236 99431236 1001 86380 86390 1
432123 99432123 1001 86380 86390 1
432073 99432073 1001 86380 86390 1
433552 99433552 1001 86380 86390 1
433359 99433359 1001 86380 86390 1
432999 99432999 1001 86380 86390 1
432530 99432530 1001 86380 86390 1
435224 99435224 1001 86380 86390 1
435259 99435259 1001 86380 86390 1
434646 99434646 1001 86380 86390 1
434852 99434852 1001 86380 86390 1
434518 99434518 1001 86380 86390 1
434417 99434417 1001 86380 86390 1
435478 99435478 1001 86380 86390 1
436684 99436684 1001 86380 86390 1
436140 99436140 1001 86380 86390 1
300907 99300907 1001 86380 86390 1
300846 99300846 1001 86380 86390 1
300902 99300902 1001 86380 86390 1
300903 99300903 1001 86380 86390 1
301210 99301210 1001 86380 86390 1
301017 99301017 1001 86380 86390 1
302339 99302339 1001 86380 86390 1
302276 99302276 1001 86380 86390 1
302152 99302152 1001 86380 86390 1
301774 99301774 1001 86380 86390 1
301779 99301779 1001 86380 86390 1
302528 99302528 1001 86380 86390 1
302425 99302425 1001 86380 86390 1
303190 99303190 1001 86380 86390 1
303113 99303113 1001 86380 86390 1
302935 99302935 1001 86380 86390 1
302692 99302692 1001 86380 86390 1
302706 99302706 1001 86380 86390 1
302630 99302630 1001 86380 86390 1
302698 99302698 1001 86380 86390 1
302687 99302687 1001 86380 86390 1
303375 99303375 1001 86380 86390 1
303849 99303849 1001 86380 86390 1
303980 99303980 1001 86380 86390 1
303781 99303781 1001 86380 86390 1
303731 99303731 1001 86380 86390 1
303600 99303600 1001 86380 86390 1
304195 99304195 1001 86380 86390 1
304757 99304757 1001 86380 86390 1
304796 99304796 1001 86380 86390 1
304761 99304761 1001 86380 86390 1
304479 99304479 1001 86380 86390 1
304300 99304300 1001 86380 86390 1
304248 99304248 1001 86380 86390 1
304886 99304886 1001 86380 86390 1
305526 99305526 1001 86380 86390 1
305457 99305457 1001 86380 86390 1
305381 99305381 1001 86380 86390 1
500024 99500024 1001 86380 86390 1
500113 99500113 1001 86380 86390 1
500694 99500694 1001 86380 86390 1
500806 99500806 1001 86380 86390 1
500809 99500809 1001 86380 86390 1
501009 99501009 1001 86380 86390 1
501291 99501291 1001 86380 86390 1
501188 99501188 1001 86380 86390 1
501221 99501221 1001 86380 86390 1
502339 99502339 1001 86380 86390 1
502434 99502434 1001 86380 86390 1
502357 99502357 1001 86380 86390 1
502345 99502345 1001 86380 86390 1
502460 99502460 1001 86380 86390 1
502073 99502073 1001 86380 86390 1
502004 99502004 1001 86380 86390 1
503214 99503214 1001 86380 86390 1
502988 99502988 1001 86380 86390 1
502801 99502801 1001 86380 86390 1
502791 99502791 1001 86380 86390 1
502783 99502783 1001 86380 86390 1
503303 99503303 1001 86380 86390 1
503495 99503495 1001 86380 86390 1
503961 99503961 1001 86380 86390 1
504064 99504064 1001 86380 86390 1
503714 99503714 1001 86380 86390 1
503606 99503606 1001 86380 86390 1
503638 99503638 1001 86380 86390 1
504181 99504181 1001 86380 86390 1
504855 99504855 1001 86380 86390 1
504926 99504926 1001 86380 86390 1
504826 99504826 1001 86380 86390 1
504692 99504692 1001 86380 86390 1
504543 99504543 1001 86380 86390 1
505006 99505006 1001 86380 86390 1
505515 99505515 1001 86380 86390 1
505326 99505326 1001 86380 86390 1
505799 99505799 1001 86380 86390 1
505956 99505956 1001 86380 86390 1
505788 99505788 1001 86380 86390 1
506439 99506439 1001 86380 86390 1
506624 99506624 1001 86380 86390 1
506783 99506783 1001 86380 86390 1
507232 99507232 1001 86380 86390 1
507289 99507289 1001 86380 86390 1
507077 99507077 1001 86380 86390 1
506835 99506835 1001 86380 86390 1
506852 99506852 1001 86380 86390 1
507900 99507900 1001 86380 86390 1
507840 99507840 1001 86380 86390 1
508010 99508010 1001 86380 86390 1
507661 99507661 1001 86380 86390 1
508372 99508372 1001 86380 86390 1
508821 99508821 1001 86380 86390 1
508744 99508744 1001 86380 86390 1
508695 99508695 1001 86380 86390 1
509195 99509195 1001 86380 86390 1
509363 99509363 1001 86380 86390 1
509431 99509431 1001 86380 86390 1
509971 99509971 1001 86380 86390 1
510436 99510436 1001 86380 86390 1
510442 99510442 1001 86380 86390 1
510339 99510339 1001 86380 86390 1
510243 99510243 1001 86380 86390 1
510905 99510905 1001 86380 86390 1
510803 99510803 1001 86380 86390 1
510923 99510923 1001 86380 86390 1
510847 99510847 1001 86380 86390 1
511538 99511538 1001 86380 86390 1
511233 99511233 1001 86380 86390 1
510960 99510960 1001 86380 86390 1
511696 99511696 1001 86380 86390 1
511703 99511703 1001 86380 86390 1
512306 99512306 1001 86380 86390 1
512355 99512355 1001 86380 86390 1
512022 99512022 1001 86380 86390 1
512049 99512049 1001 86380 86390 1
512052 99512052 1001 86380 86390 1
511791 99511791 1001 86380 86390 1
512405 99512405 1001 86380 86390 1
513053 99513053 1001 86380 86390 1
513188 99513188 1001 86380 86390 1
512974 99512974 1001 86380 86390 1
512960 99512960 1001 86380 86390 1
512781 99512781 1001 86380 86390 1
512594 99512594 1001 86380 86390 1
514008 99514008 1001 86380 86390 1
513939 99513939 1001 86380 86390 1
513952 99513952 1001 86380 86390 1
513535 99513535 1001 86380 86390 1
513616 99513616 1001 86380 86390 1
514230 99514230 1001 86380 86390 1
514780 99514780 1001 86380 86390 1
514731 99514731 1001 86380 86390 1
514750 99514750 1001 86380 86390 1
514371 99514371 1001 86380 86390 1
514417 99514417 1001 86380 86390 1
515016 99515016 1001 86380 86390 1
514965 99514965 1001 86380 86390 1
515019 99515019 1001 86380 86390 1
514866 99514866 1001 86380 86390 1
515425 99515425 1001 86380 86390 1
515128 99515128 1001 86380 86390 1
515122 99515122 1001 86380 86390 1
515720 99515720 1001 86380 86390 1
515698 99515698 1001 86380 86390 1
516307 99516307 1001 86380 86390 1
516438 99516438 1001 86380 86390 1
516216 99516216 1001 86380 86390 1
516043 99516043 1001 86380 86390 1
516642 99516642 1001 86380 86390 1
516606 99516606 1001 86380 86390 1
516622 99516622 1001 86380 86390 1
516951 99516951 1001 86380 86390 1
517076 99517076 1001 86380 86390 1
516732 99516732 1001 86380 86390 1
517489 99517489 1001 86380 86390 1
517944 99517944 1001 86380 86390 1
517793 99517793 1001 86380 86390 1
517568 99517568 1001 86380 86390 1
518180 99518180 1001 86380 86390 1
518951 99518951 1001 86380 86390 1
518888 99518888 1001 86380 86390 1
518631 99518631 1001 86380 86390 1
518761 99518761 1001 86380 86390 1
518432 99518432 1001 86380 86390 1
518510 99518510 1001 86380 86390 1
518529 99518529 1001 86380 86390 1
518374 99518374 1001 86380 86390 1
518480 99518480 1001 86380 86390 1
518506 99518506 1001 86380 86390 1
519078 99519078 1001 86380 86390 1
519183 99519183 1001 86380 86390 1
519047 99519047 1001 86380 86390 1
519721 99519721 1001 86380 86390 1
519736 99519736 1001 86380 86390 1
519509 99519509 1001 86380 86390 1
519265 99519265 1001 86380 86390 1
519838 99519838 1001 86380 86390 1
519832 99519832 1001 86380 86390 1
519848 99519848 1001 86380 86390 1
520551 99520551 1001 86380 86390 1
520479 99520479 1001 86380 86390 1
520376 99520376 1001 86380 86390 1
520196 99520196 1001 86380 86390 1
520734 99520734 1001 86380 86390 1
520699 99520699 1001 86380 86390 1
521456 99521456 1001 86380 86390 1
521184 99521184 1001 86380 86390 1
520977 99520977 1001 86380 86390 1
521036 99521036 1001 86380 86390 1
521661 99521661 1001 86380 86390 1
521572 99521572 1001 86380 86390 1
521651 99521651 1001 86380 86390 1
522229 99522229 1001 86380 86390 1
521905 99521905 1001 86380 86390 1
521963 99521963 1001 86380 86390 1
521917 99521917 1001 86380 86390 1
521788 99521788 1001 86380 86390 1
522326 99522326 1001 86380 86390 1
523019 99523019 1001 86380 86390 1
522961 99522961 1001 86380 86390 1
522751 99522751 1001 86380 86390 1
522755 99522755 1001 86380 86390 1
522691 99522691 1001 86380 86390 1
523771 99523771 1001 86380 86390 1
523500 99523500 1001 86380 86390 1
524045 99524045 1001 86380 86390 1
523950 99523950 1001 86380 86390 1
523952 99523952 1001 86380 86390 1
524680 99524680 1001 86380 86390 1
524728 99524728 1001 86380 86390 1
524764 99524764 1001 86380 86390 1
524376 99524376 1001 86380 86390 1
524420 99524420 1001 86380 86390 1
524284 99524284 1001 86380 86390 1
524825 99524825 1001 86380 86390 1
525482 99525482 1001 86380 86390 1
525398 99525398 1001 86380 86390 1
525466 99525466 1001 86380 86390 1
525071 99525071 1001 86380 86390 1
525717 99525717 1001 86380 86390 1
526459 99526459 1001 86380 86390 1
526622 99526622 1001 86380 86390 1
526611 99526611 1001 86380 86390 1
526884 99526884 1001 86380 86390 1
526676 99526676 1001 86380 86390 1
527291 99527291 1001 86380 86390 1
527772 99527772 1001 86380 86390 1
527837 99527837 1001 86380 86390 1
527573 99527573 1001 86380 86390 1
527575 99527575 1001 86380 86390 1
527588 99527588 1001 86380 86390 1
528158 99528158 1001 86380 86390 1
528274 99528274 1001 86380 86390 1
528136 99528136 1001 86380 86390 1
528878 99528878 1001 86380 86390 1
528810 99528810 1001 86380 86390 1
528690 99528690 1001 86380 86390 1
528510 99528510 1001 86380 86390 1
528365 99528365 1001 86380 86390 1
529082 99529082 1001 86380 86390 1
529691 99529691 1001 86380 86390 1
529703 99529703 1001 86380 86390 1
529543 99529543 1001 86380 86390 1
529455 99529455 1001 86380 86390 1
529200 99529200 1001 86380 86390 1
529162 99529162 1001 86380 86390 1
529285 99529285 1001 86380 86390 1
529869 99529869 1001 86380 86390 1
529809 99529809 1001 86380 86390 1
529761 99529761 1001 86380 86390 1
530522 99530522 1001 86380 86390 1
530171 99530171 1001 86380 86390 1
530114 99530114 1001 86380 86390 1
529941 99529941 1001 86380 86390 1
530749 99530749 1001 86380 86390 1
530636 99530636 1001 86380 86390 1
531315 99531315 1001 86380 86390 1
531041 99531041 1001 86380 86390 1
530779 99530779 1001 86380 86390 1
531536 99531536 1001 86380 86390 1
531380 99531380 1001 86380 86390 1
532056 99532056 1001 86380 86390 1
532096 99532096 1001 86380 86390 1
532166 99532166 1001 86380 86390 1
531849 99531849 1001 86380 86390 1
531742 99531742 1001 86380 86390 1
532260 99532260 1001 86380 86390 1
532325 99532325 1001 86380 86390 1
532288 99532288 1001 86380 86390 1
532393 99532393 1001 86380 86390 1
532395 99532395 1001 86380 86390 1
532792 99532792 1001 86380 86390 1
533107 99533107 1001 86380 86390 1
533164 99533164 1001 86380 86390 1
533497 99533497 1001 86380 86390 1
533433 99533433 1001 86380 86390 1
533269 99533269 1001 86380 86390 1
533926 99533926 1001 86380 86390 1
534571 99534571 1001 86380 86390 1
534650 99534650 1001 86380 86390 1
534329 99534329 1001 86380 86390 1
534852 99534852 1001 86380 86390 1
534762 99534762 1001 86380 86390 1
535341 99535341 1001 86380 86390 1
535247 99535247 1001 86380 86390 1
535209 99535209 1001 86380 86390 1
535512 99535512 1001 86380 86390 1
535606 99535606 1001 86380 86390 1
536156 99536156 1001 86380 86390 1
536236 99536236 1001 86380 86390 1
536193 99536193 1001 86380 86390 1
535999 99535999 1001 86380 86390 1
535948 99535948 1001 86380 86390 1
535855 99535855 1001 86380 86390 1
536359 99536359 1001 86380 86390 1
536341 99536341 1001 86380 86390 1
536381 99536381 1001 86380 86390 1
537058 99537058 1001 86380 86390 1
536939 99536939 1001 86380 86390 1
536772 99536772 1001 86380 86390 1
536687 99536687 1001 86380 86390 1
536561 99536561 1001 86380 86390 1
537346 99537346 1001 86380 86390 1
537283 99537283 1001 86380 86390 1
537273 99537273 1001 86380 86390 1
537325 99537325 1001 86380 86390 1
537301 99537301 1001 86380 86390 1
537645 99537645 1001 86380 86390 1
538018 99538018 1001 86380 86390 1
538147 99538147 1001 86380 86390 1
538471 99538471 1001 86380 86390 1
538608 99538608 1001 86380 86390 1
538213 99538213 1001 86380 86390 1
538309 99538309 1001 86380 86390 1
538890 99538890 1001 86380 86390 1
538819 99538819 1001 86380 86390 1
539540 99539540 1001 86380 86390 1
539383 99539383 1001 86380 86390 1
539336 99539336 1001 86380 86390 1
539123 99539123 1001 86380 86390 1
539127 99539127 1001 86380 86390 1
539029 99539029 1001 86380 86390 1
539657 99539657 1001 86380 86390 1
539792 99539792 1001 86380 86390 1
540339 99540339 1001 86380 86390 1
540395 99540395 1001 86380 86390 1
540399 99540399 1001 86380 86390 1
540401 99540401 1001 86380 86390 1
539972 99539972 1001 86380 86390 1
539998 99539998 1001 86380 86390 1
540659 99540659 1001 86380 86390 1
540471 99540471 1001 86380 86390 1
540538 99540538 1001 86380 86390 1
541121 99541121 1001 86380 86390 1
541086 99541086 1001 86380 86390 1
540731 99540731 1001 86380 86390 1
541375 99541375 1001 86380 86390 1
542003 99542003 1001 86380 86390 1
541722 99541722 1001 86380 86390 1
542295 99542295 1001 86380 86390 1
542927 99542927 1001 86380 86390 1
542816 99542816 1001 86380 86390 1
542648 99542648 1001 86380 86390 1
542408 99542408 1001 86380 86390 1
543032 99543032 1001 86380 86390 1
543880 99543880 1001 86380 86390 1
544545 99544545 1001 86380 86390 1
544275 99544275 1001 86380 86390 1
544233 99544233 1001 86380 86390 1
544004 99544004 1001 86380 86390 1
544740 99544740 1001 86380 86390 1
401432 786 1001 77520 79797 1
542286 1061 1002 45661 47763 1
536582 964 1001 55426 55725 1
400106 99400106 1001 86380 86390 1
400280 99400280 1001 86380 86390 1
400366 99400366 1001 86380 86390 1
400454 99400454 1001 86380 86390 1
400581 99400581 1001 86380 86390 1
400882 99400882 1001 86380 86390 1
401358 99401358 1001 86380 86390 1
401506 99401506 1001 86380 86390 1
401717 99401717 1001 86380 86390 1
401854 99401854 1001 86380 86390 1
402219 99402219 1001 86380 86390 1
402343 99402343 1001 86380 86390 1
402308 99402308 1001 86380 86390 1
402561 99402561 1001 86380 86390 1
402722 99402722 1001 86380 86390 1
402872 99402872 1001 86380 86390 1
402886 99402886 1001 86380 86390 1
403356 99403356 1001 86380 86390 1
403415 99403415 1001 86380 86390 1
403357 99403357 1001 86380 86390 1
403616 99403616 1001 86380 86390 1
403586 99403586 1001 86380 86390 1
403638 99403638 1001 86380 86390 1
405109 99405109 1001 86380 86390 1
405189 99405189 1001 86380 86390 1
405373 99405373 1001 86380 86390 1
405346 99405346 1001 86380 86390 1
406508 99406508 1001 86380 86390 1
406510 99406510 1001 86380 86390 1
406516 99406516 1001 86380 86390 1
406685 99406685 1001 86380 86390 1
407123 99407123 1001 86380 86390 1
407268 99407268 1001 86380 86390 1
407504 99407504 1001 86380 86390 1
407612 99407612 1001 86380 86390 1
408049 99408049 1001 86380 86390 1
408001 99408001 1001 86380 86390 1
408469 99408469 1001 86380 86390 1
408503 99408503 1001 86380 86390 1
408410 99408410 1001 86380 86390 1
409007 99409007 1001 86380 86390 1
409201 99409201 1001 86380 86390 1
410069 99410069 1001 86380 86390 1
410018 99410018 1001 86380 86390 1
410552 99410552 1001 86380 86390 1
410718 99410718 1001 86380 86390 1
410703 99410703 1001 86380 86390 1
410791 99410791 1001 86380 86390 1
410867 99410867 1001 86380 86390 1
410960 99410960 1001 86380 86390 1
411027 99411027 1001 86380 86390 1
411157 99411157 1001 86380 86390 1
411346 99411346 1001 86380 86390 1
411931 99411931 1001 86380 86390 1
412455 99412455 1001 86380 86390 1
413552 99413552 1001 86380 86390 1
413486 99413486 1001 86380 86390 1
413443 99413443 1001 86380 86390 1
413001 99413001 1001 86380 86390 1
413238 99413238 1001 86380 86390 1
413031 99413031 1001 86380 86390 1
414964 99414964 1001 86380 86390 1
415118 99415118 1001 86380 86390 1
414925 99414925 1001 86380 86390 1
414962 99414962 1001 86380 86390 1
414672 99414672 1001 86380 86390 1
414199 99414199 1001 86380 86390 1
414464 99414464 1001 86380 86390 1
414305 99414305 1001 86380 86390 1
414343 99414343 1001 86380 86390 1
414287 99414287 1001 86380 86390 1
415468 99415468 1001 86380 86390 1
416814 99416814 1001 86380 86390 1
416370 99416370 1001 86380 86390 1
415725 99415725 1001 86380 86390 1
417114 99417114 1001 86380 86390 1
418586 99418586 1001 86380 86390 1
418183 99418183 1001 86380 86390 1
418070 99418070 1001 86380 86390 1
417938 99417938 1001 86380 86390 1
417864 99417864 1001 86380 86390 1
418864 99418864 1001 86380 86390 1
420184 99420184 1001 86380 86390 1
419852 99419852 1001 86380 86390 1
419678 99419678 1001 86380 86390 1
419243 99419243 1001 86380 86390 1
419365 99419365 1001 86380 86390 1
419529 99419529 1001 86380 86390 1
420719 99420719 1001 86380 86390 1
420820 99420820 1001 86380 86390 1
420724 99420724 1001 86380 86390 1
421742 99421742 1001 86380 86390 1
421381 99421381 1001 86380 86390 1
421204 99421204 1001 86380 86390 1
420991 99420991 1001 86380 86390 1
421006 99421006 1001 86380 86390 1
422482 99422482 1001 86380 86390 1
422412 99422412 1001 86380 86390 1
422296 99422296 1001 86380 86390 1
422497 99422497 1001 86380 86390 1
422303 99422303 1001 86380 86390 1
423387 99423387 1001 86380 86390 1
422960 99422960 1001 86380 86390 1
422648 99422648 1001 86380 86390 1
423893 99423893 1001 86380 86390 1
424739 99424739 1001 86380 86390 1
425499 99425499 1001 86380 86390 1
425566 99425566 1001 86380 86390 1
426920 99426920 1001 86380 86390 1
427036 99427036 1001 86380 86390 1
426692 99426692 1001 86380 86390 1
426608 99426608 1001 86380 86390 1
425946 99425946 1001 86380 86390 1
426182 99426182 1001 86380 86390 1
427323 99427323 1001 86380 86390 1
427376 99427376 1001 86380 86390 1
428416 99428416 1001 86380 86390 1
428211 99428211 1001 86380 86390 1
428170 99428170 1001 86380 86390 1
427752 99427752 1001 86380 86390 1
428866 99428866 1001 86380 86390 1
428735 99428735 1001 86380 86390 1
428864 99428864 1001 86380 86390 1
430164 99430164 1001 86380 86390 1
430443 99430443 1001 86380 86390 1
431864 99431864 1001 86380 86390 1
431121 99431121 1001 86380 86390 1
431047 99431047 1001 86380 86390 1
431088 99431088 1001 86380 86390 1
432335 99432335 1001 86380 86390 1
433252 99433252 1001 86380 86390 1
432723 99432723 1001 86380 86390 1
432804 99432804 1001 86380 86390 1
432770 99432770 1001 86380 86390 1
434061 99434061 1001 86380 86390 1
433877 99433877 1001 86380 86390 1
435285 99435285 1001 86380 86390 1
435162 99435162 1001 86380 86390 1
434658 99434658 1001 86380 86390 1
434900 99434900 1001 86380 86390 1
434664 99434664 1001 86380 86390 1
434319 99434319 1001 86380 86390 1
434266 99434266 1001 86380 86390 1
434449 99434449 1001 86380 86390 1
435762 99435762 1001 86380 86390 1
435620 99435620 1001 86380 86390 1
437074 99437074 1001 86380 86390 1
437016 99437016 1001 86380 86390 1
436496 99436496 1001 86380 86390 1
436746 99436746 1001 86380 86390 1
436725 99436725 1001 86380 86390 1
435919 99435919 1001 86380 86390 1
300102 99300102 1001 86380 86390 1
437332 99437332 1001 86380 86390 1
300064 99300064 1001 86380 86390 1
300026 99300026 1001 86380 86390 1
300093 99300093 1001 86380 86390 1
300526 99300526 1001 86380 86390 1
300577 99300577 1001 86380 86390 1
300704 99300704 1001 86380 86390 1
300707 99300707 1001 86380 86390 1
300594 99300594 1001 86380 86390 1
300476 99300476 1001 86380 86390 1
300399 99300399 1001 86380 86390 1
300491 99300491 1001 86380 86390 1
300457 99300457 1001 86380 86390 1
300306 99300306 1001 86380 86390 1
301371 99301371 1001 86380 86390 1
301195 99301195 1001 86380 86390 1
301326 99301326 1001 86380 86390 1
301213 99301213 1001 86380 86390 1
301202 99301202 1001 86380 86390 1
301322 99301322 1001 86380 86390 1
301134 99301134 1001 86380 86390 1
300953 99300953 1001 86380 86390 1
301006 99301006 1001 86380 86390 1
300968 99300968 1001 86380 86390 1
301557 99301557 1001 86380 86390 1
301705 99301705 1001 86380 86390 1
302369 99302369 1001 86380 86390 1
302047 99302047 1001 86380 86390 1
302112 99302112 1001 86380 86390 1
302171 99302171 1001 86380 86390 1
302094 99302094 1001 86380 86390 1
301991 99301991 1001 86380 86390 1
301917 99301917 1001 86380 86390 1
301894 99301894 1001 86380 86390 1
301923 99301923 1001 86380 86390 1
301808 99301808 1001 86380 86390 1
303005 99303005 1001 86380 86390 1
302955 99302955 1001 86380 86390 1
302770 99302770 1001 86380 86390 1
304032 99304032 1001 86380 86390 1
303518 99303518 1001 86380 86390 1
303508 99303508 1001 86380 86390 1
304201 99304201 1001 86380 86390 1
304098 99304098 1001 86380 86390 1
304219 99304219 1001 86380 86390 1
304743 99304743 1001 86380 86390 1
304630 99304630 1001 86380 86390 1
304271 99304271 1001 86380 86390 1
304338 99304338 1001 86380 86390 1
304442 99304442 1001 86380 86390 1
304941 99304941 1001 86380 86390 1
305533 99305533 1001 86380 86390 1
305484 99305484 1001 86380 86390 1
305512 99305512 1001 86380 86390 1
305333 99305333 1001 86380 86390 1
305081 99305081 1001 86380 86390 1
305692 99305692 1001 86380 86390 1
500746 99500746 1001 86380 86390 1
500322 99500322 1001 86380 86390 1
501625 99501625 1001 86380 86390 1
501396 99501396 1001 86380 86390 1
501411 99501411 1001 86380 86390 1
501303 99501303 1001 86380 86390 1
501098 99501098 1001 86380 86390 1
501029 99501029 1001 86380 86390 1
501843 99501843 1001 86380 86390 1
502318 99502318 1001 86380 86390 1
502170 99502170 1001 86380 86390 1
502146 99502146 1001 86380 86390 1
502086 99502086 1001 86380 86390 1
502129 99502129 1001 86380 86390 1
501870 99501870 1001 86380 86390 1
502016 99502016 1001 86380 86390 1
502032 99502032 1001 86380 86390 1
502633 99502633 1001 86380 86390 1
502623 99502623 1001 86380 86390 1
503142 99503142 1001 86380 86390 1
503148 99503148 1001 86380 86390 1
502944 99502944 1001 86380 86390 1
502970 99502970 1001 86380 86390 1
503010 99503010 1001 86380 86390 1
502965 99502965 1001 86380 86390 1
503059 99503059 1001 86380 86390 1
502767 99502767 1001 86380 86390 1
502798 99502798 1001 86380 86390 1
503443 99503443 1001 86380 86390 1
504037 99504037 1001 86380 86390 1
503861 99503861 1001 86380 86390 1
503839 99503839 1001 86380 86390 1
503866 99503866 1001 86380 86390 1
503711 99503711 1001 86380 86390 1
503738 99503738 1001 86380 86390 1
503545 99503545 1001 86380 86390 1
503703 99503703 1001 86380 86390 1
504244 99504244 1001 86380 86390 1
504247 99504247 1001 86380 86390 1
504882 99504882 1001 86380 86390 1
504857 99504857 1001 86380 86390 1
504877 99504877 1001 86380 86390 1
504355 99504355 1001 86380 86390 1
505032 99505032 1001 86380 86390 1
505634 99505634 1001 86380 86390 1
505678 99505678 1001 86380 86390 1
505496 99505496 1001 86380 86390 1
505510 99505510 1001 86380 86390 1
505234 99505234 1001 86380 86390 1
505328 99505328 1001 86380 86390 1
505807 99505807 1001 86380 86390 1
505926 99505926 1001 86380 86390 1
505843 99505843 1001 86380 86390 1
506415 99506415 1001 86380 86390 1
506221 99506221 1001 86380 86390 1
506101 99506101 1001 86380 86390 1
506102 99506102 1001 86380 86390 1
506787 99506787 1001 86380 86390 1
507226 99507226 1001 86380 86390 1
507139 99507139 1001 86380 86390 1
507157 99507157 1001 86380 86390 1
507056 99507056 1001 86380 86390 1
507173 99507173 1001 86380 86390 1
506944 99506944 1001 86380 86390 1
507485 99507485 1001 86380 86390 1
507479 99507479 1001 86380 86390 1
507895 99507895 1001 86380 86390 1
507870 99507870 1001 86380 86390 1
508016 99508016 1001 86380 86390 1
507685 99507685 1001 86380 86390 1
507793 99507793 1001 86380 86390 1
508900 99508900 1001 86380 86390 1
508890 99508890 1001 86380 86390 1
508856 99508856 1001 86380 86390 1
509825 99509825 1001 86380 86390 1
509698 99509698 1001 86380 86390 1
509606 99509606 1001 86380 86390 1
509483 99509483 1001 86380 86390 1
510592 99510592 1001 86380 86390 1
510710 99510710 1001 86380 86390 1
511210 99511210 1001 86380 86390 1
511173 99511173 1001 86380 86390 1
511254 99511254 1001 86380 86390 1
511319 99511319 1001 86380 86390 1
511164 99511164 1001 86380 86390 1
510973 99510973 1001 86380 86390 1
510988 99510988 1001 86380 86390 1
510944 99510944 1001 86380 86390 1
511617 99511617 1001 86380 86390 1
511645 99511645 1001 86380 86390 1
511685 99511685 1001 86380 86390 1
511739 99511739 1001 86380 86390 1
512541 99512541 1001 86380 86390 1
513029 99513029 1001 86380 86390 1
513137 99513137 1001 86380 86390 1
512726 99512726 1001 86380 86390 1
513242 99513242 1001 86380 86390 1
513352 99513352 1001 86380 86390 1
513394 99513394 1001 86380 86390 1
513977 99513977 1001 86380 86390 1
513888 99513888 1001 86380 86390 1
513629 99513629 1001 86380 86390 1
513486 99513486 1001 86380 86390 1
514041 99514041 1001 86380 86390 1
514064 99514064 1001 86380 86390 1
514716 99514716 1001 86380 86390 1
514556 99514556 1001 86380 86390 1
514582 99514582 1001 86380 86390 1
514598 99514598 1001 86380 86390 1
514287 99514287 1001 86380 86390 1
514934 99514934 1001 86380 86390 1
514898 99514898 1001 86380 86390 1
515027 99515027 1001 86380 86390 1
514952 99514952 1001 86380 86390 1
514905 99514905 1001 86380 86390 1
515272 99515272 1001 86380 86390 1
515265 99515265 1001 86380 86390 1
516163 99516163 1001 86380 86390 1
516159 99516159 1001 86380 86390 1
516302 99516302 1001 86380 86390 1
515910 99515910 1001 86380 86390 1
516536 99516536 1001 86380 86390 1
516512 99516512 1001 86380 86390 1
516604 99516604 1001 86380 86390 1
517174 99517174 1001 86380 86390 1
517204 99517204 1001 86380 86390 1
517065 99517065 1001 86380 86390 1
517095 99517095 1001 86380 86390 1
517401 99517401 1001 86380 86390 1
517532 99517532 1001 86380 86390 1
517356 99517356 1001 86380 86390 1
518009 99518009 1001 86380 86390 1
518140 99518140 1001 86380 86390 1
517908 99517908 1001 86380 86390 1
517911 99517911 1001 86380 86390 1
517542 99517542 1001 86380 86390 1
517667 99517667 1001 86380 86390 1
518272 99518272 1001 86380 86390 1
518324 99518324 1001 86380 86390 1
518351 99518351 1001 86380 86390 1
518730 99518730 1001 86380 86390 1
518549 99518549 1001 86380 86390 1
518439 99518439 1001 86380 86390 1
518391 99518391 1001 86380 86390 1
519695 99519695 1001 86380 86390 1
519760 99519760 1001 86380 86390 1
519219 99519219 1001 86380 86390 1
519272 99519272 1001 86380 86390 1
519274 99519274 1001 86380 86390 1
519278 99519278 1001 86380 86390 1
519925 99519925 1001 86380 86390 1
520575 99520575 1001 86380 86390 1
520364 99520364 1001 86380 86390 1
520248 99520248 1001 86380 86390 1
520138 99520138 1001 86380 86390 1
520077 99520077 1001 86380 86390 1
520130 99520130 1001 86380 86390 1
520131 99520131 1001 86380 86390 1
521448 99521448 1001 86380 86390 1
521238 99521238 1001 86380 86390 1
521542 99521542 1001 86380 86390 1
522191 99522191 1001 86380 86390 1
522251 99522251 1001 86380 86390 1
522026 99522026 1001 86380 86390 1
522032 99522032 1001 86380 86390 1
521700 99521700 1001 86380 86390 1
521864 99521864 1001 86380 86390 1
522380 99522380 1001 86380 86390 1
522406 99522406 1001 86380 86390 1
522589 99522589 1001 86380 86390 1
523297 99523297 1001 86380 86390 1
523121 99523121 1001 86380 86390 1
523148 99523148 1001 86380 86390 1
523164 99523164 1001 86380 86390 1
523281 99523281 1001 86380 86390 1
523140 99523140 1001 86380 86390 1
523893 99523893 1001 86380 86390 1
523638 99523638 1001 86380 86390 1
523441 99523441 1001 86380 86390 1
523410 99523410 1001 86380 86390 1
523462 99523462 1001 86380 86390 1
523491 99523491 1001 86380 86390 1
524090 99524090 1001 86380 86390 1
524686 99524686 1001 86380 86390 1
524505 99524505 1001 86380 86390 1
524332 99524332 1001 86380 86390 1
524791 99524791 1001 86380 86390 1
525521 99525521 1001 86380 86390 1
525447 99525447 1001 86380 86390 1
525489 99525489 1001 86380 86390 1
525439 99525439 1001 86380 86390 1
525301 99525301 1001 86380 86390 1
525203 99525203 1001 86380 86390 1
525025 99525025 1001 86380 86390 1
525674 99525674 1001 86380 86390 1
525689 99525689 1001 86380 86390 1
525796 99525796 1001 86380 86390 1
526118 99526118 1001 86380 86390 1
526185 99526185 1001 86380 86390 1
526071 99526071 1001 86380 86390 1
526022 99526022 1001 86380 86390 1
525842 99525842 1001 86380 86390 1
525947 99525947 1001 86380 86390 1
525823 99525823 1001 86380 86390 1
526438 99526438 1001 86380 86390 1
527159 99527159 1001 86380 86390 1
526883 99526883 1001 86380 86390 1
526951 99526951 1001 86380 86390 1
526695 99526695 1001 86380 86390 1
526755 99526755 1001 86380 86390 1
527339 99527339 1001 86380 86390 1
527372 99527372 1001 86380 86390 1
528074 99528074 1001 86380 86390 1
527951 99527951 1001 86380 86390 1
528060 99528060 1001 86380 86390 1
527756 99527756 1001 86380 86390 1
527643 99527643 1001 86380 86390 1
527605 99527605 1001 86380 86390 1
527583 99527583 1001 86380 86390 1
528078 99528078 1001 86380 86390 1
528833 99528833 1001 86380 86390 1
528684 99528684 1001 86380 86390 1
528330 99528330 1001 86380 86390 1
528448 99528448 1001 86380 86390 1
528905 99528905 1001 86380 86390 1
529641 99529641 1001 86380 86390 1
529344 99529344 1001 86380 86390 1
529152 99529152 1001 86380 86390 1
530366 99530366 1001 86380 86390 1
530485 99530485 1001 86380 86390 1
530284 99530284 1001 86380 86390 1
530315 99530315 1001 86380 86390 1
530707 99530707 1001 86380 86390 1
530568 99530568 1001 86380 86390 1
530760 99530760 1001 86380 86390 1
530943 99530943 1001 86380 86390 1
530945 99530945 1001 86380 86390 1
530780 99530780 1001 86380 86390 1
530781 99530781 1001 86380 86390 1
532129 99532129 1001 86380 86390 1
532157 99532157 1001 86380 86390 1
532011 99532011 1001 86380 86390 1
531923 99531923 1001 86380 86390 1
531913 99531913 1001 86380 86390 1
531902 99531902 1001 86380 86390 1
531980 99531980 1001 86380 86390 1
532314 99532314 1001 86380 86390 1
532782 99532782 1001 86380 86390 1
532553 99532553 1001 86380 86390 1
532593 99532593 1001 86380 86390 1
532492 99532492 1001 86380 86390 1
533061 99533061 1001 86380 86390 1
533051 99533051 1001 86380 86390 1
533091 99533091 1001 86380 86390 1
533067 99533067 1001 86380 86390 1
533664 99533664 1001 86380 86390 1
533649 99533649 1001 86380 86390 1
533587 99533587 1001 86380 86390 1
533329 99533329 1001 86380 86390 1
533383 99533383 1001 86380 86390 1
533975 99533975 1001 86380 86390 1
533929 99533929 1001 86380 86390 1
533943 99533943 1001 86380 86390 1
533932 99533932 1001 86380 86390 1
534616 99534616 1001 86380 86390 1
534679 99534679 1001 86380 86390 1
534382 99534382 1001 86380 86390 1
534385 99534385 1001 86380 86390 1
535328 99535328 1001 86380 86390 1
535119 99535119 1001 86380 86390 1
535133 99535133 1001 86380 86390 1
535134 99535134 1001 86380 86390 1
534947 99534947 1001 86380 86390 1
535689 99535689 1001 86380 86390 1
536205 99536205 1001 86380 86390 1
536232 99536232 1001 86380 86390 1
535963 99535963 1001 86380 86390 1
536055 99536055 1001 86380 86390 1
536033 99536033 1001 86380 86390 1
536037 99536037 1001 86380 86390 1
536486 99536486 1001 86380 86390 1
537075 99537075 1001 86380 86390 1
536837 99536837 1001 86380 86390 1
536625 99536625 1001 86380 86390 1
537320 99537320 1001 86380 86390 1
537282 99537282 1001 86380 86390 1
537947 99537947 1001 86380 86390 1
537627 99537627 1001 86380 86390 1
537742 99537742 1001 86380 86390 1
537428 99537428 1001 86380 86390 1
537376 99537376 1001 86380 86390 1
537533 99537533 1001 86380 86390 1
538021 99538021 1001 86380 86390 1
538149 99538149 1001 86380 86390 1
538777 99538777 1001 86380 86390 1
538752 99538752 1001 86380 86390 1
538222 99538222 1001 86380 86390 1
538277 99538277 1001 86380 86390 1
538257 99538257 1001 86380 86390 1
538915 99538915 1001 86380 86390 1
538936 99538936 1001 86380 86390 1
539493 99539493 1001 86380 86390 1
539207 99539207 1001 86380 86390 1
539039 99539039 1001 86380 86390 1
539775 99539775 1001 86380 86390 1
539817 99539817 1001 86380 86390 1
539649 99539649 1001 86380 86390 1
539805 99539805 1001 86380 86390 1
540338 99540338 1001 86380 86390 1
540358 99540358 1001 86380 86390 1
539975 99539975 1001 86380 86390 1
540041 99540041 1001 86380 86390 1
539915 99539915 1001 86380 86390 1
540648 99540648 1001 86380 86390 1
540528 99540528 1001 86380 86390 1
540489 99540489 1001 86380 86390 1
541273 99541273 1001 86380 86390 1
540767 99540767 1001 86380 86390 1
540800 99540800 1001 86380 86390 1
541434 99541434 1001 86380 86390 1
541298 99541298 1001 86380 86390 1
541340 99541340 1001 86380 86390 1
541940 99541940 1001 86380 86390 1
541877 99541877 1001 86380 86390 1
541692 99541692 1001 86380 86390 1
541603 99541603 1001 86380 86390 1
541620 99541620 1001 86380 86390 1
541610 99541610 1001 86380 86390 1
541701 99541701 1001 86380 86390 1
542260 99542260 1001 86380 86390 1
542133 99542133 1001 86380 86390 1
542791 99542791 1001 86380 86390 1
542849 99542849 1001 86380 86390 1
542862 99542862 1001 86380 86390 1
542393 99542393 1001 86380 86390 1
542373 99542373 1001 86380 86390 1
542362 99542362 1001 86380 86390 1
543055 99543055 1001 86380 86390 1
543706 99543706 1001 86380 86390 1
543503 99543503 1001 86380 86390 1
543471 99543471 1001 86380 86390 1
543338 99543338 1001 86380 86390 1
543200 99543200 1001 86380 86390 1
543966 99543966 1001 86380 86390 1
543825 99543825 1001 86380 86390 1
543903 99543903 1001 86380 86390 1
544477 99544477 1001 86380 86390 1
544672 99544672 1001 86380 86390 1
544675 99544675 1001 86380 86390 1
423874 1141 1001 25920 26577 1
528089 640 1001 40029 40328 1
400523 99400523 1001 86380 86390 1
400609 99400609 1001 86380 86390 1
400658 99400658 1001 86380 86390 1
401041 99401041 1001 86380 86390 1
402935 99402935 1001 86380 86390 1
403028 99403028 1001 86380 86390 1
402992 99402992 1001 86380 86390 1
403155 99403155 1001 86380 86390 1
403550 99403550 1001 86380 86390 1
403537 99403537 1001 86380 86390 1
403561 99403561 1001 86380 86390 1
403771 99403771 1001 86380 86390 1
403908 99403908 1001 86380 86390 1
405200 99405200 1001 86380 86390 1
405273 99405273 1001 86380 86390 1
405679 99405679 1001 86380 86390 1
407375 99407375 1001 86380 86390 1
407965 99407965 1001 86380 86390 1
408208 99408208 1001 86380 86390 1
408156 99408156 1001 86380 86390 1
408257 99408257 1001 86380 86390 1
408960 99408960 1001 86380 86390 1
409547 99409547 1001 86380 86390 1
409686 99409686 1001 86380 86390 1
409811 99409811 1001 86380 86390 1
410099 99410099 1001 86380 86390 1
410447 99410447 1001 86380 86390 1
410524 99410524 1001 86380 86390 1
411781 99411781 1001 86380 86390 1
412069 99412069 1001 86380 86390 1
412104 99412104 1001 86380 86390 1
413420 99413420 1001 86380 86390 1
413543 99413543 1001 86380 86390 1
413500 99413500 1001 86380 86390 1
413433 99413433 1001 86380 86390 1
413442 99413442 1001 86380 86390 1
412881 99412881 1001 86380 86390 1
414004 99414004 1001 86380 86390 1
413801 99413801 1001 86380 86390 1
414947 99414947 1001 86380 86390 1
415132 99415132 1001 86380 86390 1
414864 99414864 1001 86380 86390 1
414851 99414851 1001 86380 86390 1
414630 99414630 1001 86380 86390 1
414165 99414165 1001 86380 86390 1
414269 99414269 1001 86380 86390 1
416806 99416806 1001 86380 86390 1
415786 99415786 1001 86380 86390 1
415727 99415727 1001 86380 86390 1
415732 99415732 1001 86380 86390 1
415822 99415822 1001 86380 86390 1
417400 99417400 1001 86380 86390 1
417263 99417263 1001 86380 86390 1
417321 99417321 1001 86380 86390 1
417414 99417414 1001 86380 86390 1
418370 99418370 1001 86380 86390 1
417796 99417796 1001 86380 86390 1
417901 99417901 1001 86380 86390 1
417979 99417979 1001 86380 86390 1
420445 99420445 1001 86380 86390 1
420279 99420279 1001 86380 86390 1
419847 99419847 1001 86380 86390 1
419838 99419838 1001 86380 86390 1
419466 99419466 1001 86380 86390 1
419268 99419268 1001 86380 86390 1
419352 99419352 1001 86380 86390 1
419509 99419509 1001 86380 86390 1
421825 99421825 1001 86380 86390 1
421648 99421648 1001 86380 86390 1
421683 99421683 1001 86380 86390 1
421039 99421039 1001 86380 86390 1
420937 99420937 1001 86380 86390 1
420854 99420854 1001 86380 86390 1
422181 99422181 1001 86380 86390 1
422380 99422380 1001 86380 86390 1
422981 99422981 1001 86380 86390 1
422792 99422792 1001 86380 86390 1
422941 99422941 1001 86380 86390 1
425107 99425107 1001 86380 86390 1
425350 99425350 1001 86380 86390 1
425294 99425294 1001 86380 86390 1
425169 99425169 1001 86380 86390 1
424934 99424934 1001 86380 86390 1
424675 99424675 1001 86380 86390 1
424867 99424867 1001 86380 86390 1
424219 99424219 1001 86380 86390 1
425506 99425506 1001 86380 86390 1
426699 99426699 1001 86380 86390 1
426796 99426796 1001 86380 86390 1
426576 99426576 1001 86380 86390 1
426290 99426290 1001 86380 86390 1
426273 99426273 1001 86380 86390 1
426206 99426206 1001 86380 86390 1
427189 99427189 1001 86380 86390 1
428566 99428566 1001 86380 86390 1
428429 99428429 1001 86380 86390 1
428703 99428703 1001 86380 86390 1
427993 99427993 1001 86380 86390 1
428154 99428154 1001 86380 86390 1
428026 99428026 1001 86380 86390 1
428137 99428137 1001 86380 86390 1
430317 99430317 1001 86380 86390 1
430119 99430119 1001 86380 86390 1
429886 99429886 1001 86380 86390 1
429871 99429871 1001 86380 86390 1
429328 99429328 1001 86380 86390 1
430774 99430774 1001 86380 86390 1
430492 99430492 1001 86380 86390 1
431700 99431700 1001 86380 86390 1
431847 99431847 1001 86380 86390 1
431509 99431509 1001 86380 86390 1
430925 99430925 1001 86380 86390 1
433338 99433338 1001 86380 86390 1
432845 99432845 1001 86380 86390 1
432786 99432786 1001 86380 86390 1
433748 99433748 1001 86380 86390 1
435350 99435350 1001 86380 86390 1
434322 99434322 1001 86380 86390 1
435824 99435824 1001 86380 86390 1
435483 99435483 1001 86380 86390 1
436919 99436919 1001 86380 86390 1
436517 99436517 1001 86380 86390 1
436721 99436721 1001 86380 86390 1
436615 99436615 1001 86380 86390 1
436413 99436413 1001 86380 86390 1
436128 99436128 1001 86380 86390 1
436028 99436028 1001 86380 86390 1
437248 99437248 1001 86380 86390 1
437179 99437179 1001 86380 86390 1
300548 99300548 1001 86380 86390 1
300647 99300647 1001 86380 86390 1
300648 99300648 1001 86380 86390 1
300726 99300726 1001 86380 86390 1
300420 99300420 1001 86380 86390 1
300511 99300511 1001 86380 86390 1
300435 99300435 1001 86380 86390 1
300346 99300346 1001 86380 86390 1
300252 99300252 1001 86380 86390 1
300150 99300150 1001 86380 86390 1
300280 99300280 1001 86380 86390 1
300177 99300177 1001 86380 86390 1
300294 99300294 1001 86380 86390 1
300792 99300792 1001 86380 86390 1
300793 99300793 1001 86380 86390 1
300850 99300850 1001 86380 86390 1
301518 99301518 1001 86380 86390 1
301505 99301505 1001 86380 86390 1
301443 99301443 1001 86380 86390 1
301315 99301315 1001 86380 86390 1
301214 99301214 1001 86380 86390 1
301042 99301042 1001 86380 86390 1
301109 99301109 1001 86380 86390 1
301558 99301558 1001 86380 86390 1
301690 99301690 1001 86380 86390 1
302330 99302330 1001 86380 86390 1
302189 99302189 1001 86380 86390 1
302360 99302360 1001 86380 86390 1
302101 99302101 1001 86380 86390 1
302014 99302014 1001 86380 86390 1
301916 99301916 1001 86380 86390 1
301853 99301853 1001 86380 86390 1
301892 99301892 1001 86380 86390 1
301959 99301959 1001 86380 86390 1
301963 99301963 1001 86380 86390 1
301939 99301939 1001 86380 86390 1
302446 99302446 1001 86380 86390 1
302480 99302480 1001 86380 86390 1
303063 99303063 1001 86380 86390 1
302733 99302733 1001 86380 86390 1
303938 99303938 1001 86380 86390 1
303670 99303670 1001 86380 86390 1
303800 99303800 1001 86380 86390 1
303529 99303529 1001 86380 86390 1
303492 99303492 1001 86380 86390 1
303613 99303613 1001 86380 86390 1
303514 99303514 1001 86380 86390 1
304034 99304034 1001 86380 86390 1
304661 99304661 1001 86380 86390 1
304628 99304628 1001 86380 86390 1
304538 99304538 1001 86380 86390 1
304466 99304466 1001 86380 86390 1
304275 99304275 1001 86380 86390 1
304340 99304340 1001 86380 86390 1
305657 99305657 1001 86380 86390 1
305593 99305593 1001 86380 86390 1
305146 99305146 1001 86380 86390 1
305201 99305201 1001 86380 86390 1
305150 99305150 1001 86380 86390 1
500025 99500025 1001 86380 86390 1
305689 99305689 1001 86380 86390 1
500730 99500730 1001 86380 86390 1
500795 99500795 1001 86380 86390 1
500560 99500560 1001 86380 86390 1
500232 99500232 1001 86380 86390 1
500366 99500366 1001 86380 86390 1
500396 99500396 1001 86380 86390 1
501606 99501606 1001 86380 86390 1
501462 99501462 1001 86380 86390 1
501586 99501586 1001 86380 86390 1
501307 99501307 1001 86380 86390 1
501260 99501260 1001 86380 86390 1
501261 99501261 1001 86380 86390 1
501788 99501788 1001 86380 86390 1
501698 99501698 1001 86380 86390 1
502248 99502248 1001 86380 86390 1
502197 99502197 1001 86380 86390 1
502067 99502067 1001 86380 86390 1
502110 99502110 1001 86380 86390 1
502087 99502087 1001 86380 86390 1
502142 99502142 1001 86380 86390 1
501945 99501945 1001 86380 86390 1
501881 99501881 1001 86380 86390 1
502657 99502657 1001 86380 86390 1
502478 99502478 1001 86380 86390 1
502558 99502558 1001 86380 86390 1
503239 99503239 1001 86380 86390 1
502976 99502976 1001 86380 86390 1
502763 99502763 1001 86380 86390 1
502739 99502739 1001 86380 86390 1
502817 99502817 1001 86380 86390 1
502728 99502728 1001 86380 86390 1
503484 99503484 1001 86380 86390 1
503306 99503306 1001 86380 86390 1
503489 99503489 1001 86380 86390 1
503339 99503339 1001 86380 86390 1
504044 99504044 1001 86380 86390 1
504024 99504024 1001 86380 86390 1
504104 99504104 1001 86380 86390 1
503816 99503816 1001 86380 86390 1
503657 99503657 1001 86380 86390 1
503661 99503661 1001 86380 86390 1
503650 99503650 1001 86380 86390 1
504169 99504169 1001 86380 86390 1
504160 99504160 1001 86380 86390 1
504893 99504893 1001 86380 86390 1
504760 99504760 1001 86380 86390 1
504599 99504599 1001 86380 86390 1
504683 99504683 1001 86380 86390 1
504581 99504581 1001 86380 86390 1
504327 99504327 1001 86380 86390 1
504333 99504333 1001 86380 86390 1
505060 99505060 1001 86380 86390 1
505615 99505615 1001 86380 86390 1
505689 99505689 1001 86380 86390 1
505588 99505588 1001 86380 86390 1
505392 99505392 1001 86380 86390 1
505367 99505367 1001 86380 86390 1
505278 99505278 1001 86380 86390 1
505357 99505357 1001 86380 86390 1
505243 99505243 1001 86380 86390 1
505181 99505181 1001 86380 86390 1
505185 99505185 1001 86380 86390 1
506417 99506417 1001 86380 86390 1
506513 99506513 1001 86380 86390 1
506450 99506450 1001 86380 86390 1
506490 99506490 1001 86380 86390 1
506325 99506325 1001 86380 86390 1
506034 99506034 1001 86380 86390 1
506011 99506011 1001 86380 86390 1
506026 99506026 1001 86380 86390 1
506065 99506065 1001 86380 86390 1
506647 99506647 1001 86380 86390 1
506649 99506649 1001 86380 86390 1
507384 99507384 1001 86380 86390 1
507329 99507329 1001 86380 86390 1
507093 99507093 1001 86380 86390 1
507197 99507197 1001 86380 86390 1
506911 99506911 1001 86380 86390 1
506887 99506887 1001 86380 86390 1
507546 99507546 1001 86380 86390 1
508226 99508226 1001 86380 86390 1
507910 99507910 1001 86380 86390 1
507750 99507750 1001 86380 86390 1
507713 99507713 1001 86380 86390 1
508287 99508287 1001 86380 86390 1
508421 99508421 1001 86380 86390 1
509030 99509030 1001 86380 86390 1
508981 99508981 1001 86380 86390 1
508707 99508707 1001 86380 86390 1
508842 99508842 1001 86380 86390 1
508531 99508531 1001 86380 86390 1
508635 99508635 1001 86380 86390 1
508572 99508572 1001 86380 86390 1
508514 99508514 1001 86380 86390 1
509137 99509137 1001 86380 86390 1
509274 99509274 1001 86380 86390 1
509779 99509779 1001 86380 86390 1
509755 99509755 1001 86380 86390 1
509612 99509612 1001 86380 86390 1
509405 99509405 1001 86380 86390 1
510080 99510080 1001 86380 86390 1
510005 99510005 1001 86380 86390 1
510046 99510046 1001 86380 86390 1
509970 99509970 1001 86380 86390 1
510100 99510100 1001 86380 86390 1
510691 99510691 1001 86380 86390 1
510139 99510139 1001 86380 86390 1
510828 99510828 1001 86380 86390 1
510772 99510772 1001 86380 86390 1
510747 99510747 1001 86380 86390 1
511188 99511188 1001 86380 86390 1
511095 99511095 1001 86380 86390 1
511722 99511722 1001 86380 86390 1
511997 99511997 1001 86380 86390 1
512039 99512039 1001 86380 86390 1
512843 99512843 1001 86380 86390 1
512601 99512601 1001 86380 86390 1
512589 99512589 1001 86380 86390 1
513334 99513334 1001 86380 86390 1
513404 99513404 1001 86380 86390 1
513984 99513984 1001 86380 86390 1
513830 99513830 1001 86380 86390 1
513990 99513990 1001 86380 86390 1
513660 99513660 1001 86380 86390 1
513570 99513570 1001 86380 86390 1
513493 99513493 1001 86380 86390 1
514096 99514096 1001 86380 86390 1
514135 99514135 1001 86380 86390 1
514078 99514078 1001 86380 86390 1
514130 99514130 1001 86380 86390 1
514318 99514318 1001 86380 86390 1
514923 99514923 1001 86380 86390 1
515348 99515348 1001 86380 86390 1
515303 99515303 1001 86380 86390 1
515257 99515257 1001 86380 86390 1
515825 99515825 1001 86380 86390 1
515877 99515877 1001 86380 86390 1
515802 99515802 1001 86380 86390 1
515768 99515768 1001 86380 86390 1
516365 99516365 1001 86380 86390 1
516237 99516237 1001 86380 86390 1
516000 99516000 1001 86380 86390 1
515912 99515912 1001 86380 86390 1
515952 99515952 1001 86380 86390 1
516589 99516589 1001 86380 86390 1
517075 99517075 1001 86380 86390 1
517458 99517458 1001 86380 86390 1
518136 99518136 1001 86380 86390 1
517935 99517935 1001 86380 86390 1
517915 99517915 1001 86380 86390 1
517613 99517613 1001 86380 86390 1
518262 99518262 1001 86380 86390 1
518224 99518224 1001 86380 86390 1
518355 99518355 1001 86380 86390 1
518177 99518177 1001 86380 86390 1
518352 99518352 1001 86380 86390 1
518732 99518732 1001 86380 86390 1
518633 99518633 1001 86380 86390 1
518484 99518484 1001 86380 86390 1
518425 99518425 1001 86380 86390 1
519181 99519181 1001 86380 86390 1
519427 99519427 1001 86380 86390 1
519397 99519397 1001 86380 86390 1
520448 99520448 1001 86380 86390 1
520566 99520566 1001 86380 86390 1
520568 99520568 1001 86380 86390 1
520519 99520519 1001 86380 86390 1
520585 99520585 1001 86380 86390 1
520305 99520305 1001 86380 86390 1
520322 99520322 1001 86380 86390 1
520326 99520326 1001 86380 86390 1
520075 99520075 1001 86380 86390 1
520104 99520104 1001 86380 86390 1
520054 99520054 1001 86380 86390 1
520199 99520199 1001 86380 86390 1
520730 99520730 1001 86380 86390 1
520783 99520783 1001 86380 86390 1
520660 99520660 1001 86380 86390 1
521436 99521436 1001 86380 86390 1
521146 99521146 1001 86380 86390 1
520899 99520899 1001 86380 86390 1
520916 99520916 1001 86380 86390 1
520931 99520931 1001 86380 86390 1
520908 99520908 1001 86380 86390 1
522140 99522140 1001 86380 86390 1
522117 99522117 1001 86380 86390 1
521938 99521938 1001 86380 86390 1
521943 99521943 1001 86380 86390 1
521771 99521771 1001 86380 86390 1
522464 99522464 1001 86380 86390 1
522442 99522442 1001 86380 86390 1
523101 99523101 1001 86380 86390 1
522945 99522945 1001 86380 86390 1
523038 99523038 1001 86380 86390 1
522658 99522658 1001 86380 86390 1
522701 99522701 1001 86380 86390 1
522520 99522520 1001 86380 86390 1
523780 99523780 1001 86380 86390 1
523802 99523802 1001 86380 86390 1
523687 99523687 1001 86380 86390 1
523669 99523669 1001 86380 86390 1
523373 99523373 1001 86380 86390 1
524116 99524116 1001 86380 86390 1
524593 99524593 1001 86380 86390 1
524576 99524576 1001 86380 86390 1
524494 99524494 1001 86380 86390 1
524255 99524255 1001 86380 86390 1
524295 99524295 1001 86380 86390 1
524322 99524322 1001 86380 86390 1
525464 99525464 1001 86380 86390 1
525199 99525199 1001 86380 86390 1
525176 99525176 1001 86380 86390 1
525009 99525009 1001 86380 86390 1
525154 99525154 1001 86380 86390 1
525662 99525662 1001 86380 86390 1
525757 99525757 1001 86380 86390 1
526297 99526297 1001 86380 86390 1
526097 99526097 1001 86380 86390 1
526515 99526515 1001 86380 86390 1
526623 99526623 1001 86380 86390 1
527199 99527199 1001 86380 86390 1
527664 99527664 1001 86380 86390 1
527811 99527811 1001 86380 86390 1
527604 99527604 1001 86380 86390 1
528189 99528189 1001 86380 86390 1
528894 99528894 1001 86380 86390 1
528507 99528507 1001 86380 86390 1
528347 99528347 1001 86380 86390 1
528465 99528465 1001 86380 86390 1
529532 99529532 1001 86380 86390 1
529505 99529505 1001 86380 86390 1
529268 99529268 1001 86380 86390 1
530388 99530388 1001 86380 86390 1
530182 99530182 1001 86380 86390 1
530702 99530702 1001 86380 86390 1
530677 99530677 1001 86380 86390 1
531208 99531208 1001 86380 86390 1
530901 99530901 1001 86380 86390 1
531562 99531562 1001 86380 86390 1
532142 99532142 1001 86380 86390 1
532111 99532111 1001 86380 86390 1
532050 99532050 1001 86380 86390 1
531963 99531963 1001 86380 86390 1
532347 99532347 1001 86380 86390 1
532775 99532775 1001 86380 86390 1
532675 99532675 1001 86380 86390 1
532533 99532533 1001 86380 86390 1
532551 99532551 1001 86380 86390 1
533197 99533197 1001 86380 86390 1
533115 99533115 1001 86380 86390 1
533066 99533066 1001 86380 86390 1
533704 99533704 1001 86380 86390 1
533685 99533685 1001 86380 86390 1
533562 99533562 1001 86380 86390 1
533640 99533640 1001 86380 86390 1
533491 99533491 1001 86380 86390 1
533319 99533319 1001 86380 86390 1
533248 99533248 1001 86380 86390 1
534015 99534015 1001 86380 86390 1
534493 99534493 1001 86380 86390 1
534605 99534605 1001 86380 86390 1
534380 99534380 1001 86380 86390 1
535510 99535510 1001 86380 86390 1
535314 99535314 1001 86380 86390 1
535505 99535505 1001 86380 86390 1
535329 99535329 1001 86380 86390 1
535187 99535187 1001 86380 86390 1
534972 99534972 1001 86380 86390 1
534963 99534963 1001 86380 86390 1
535586 99535586 1001 86380 86390 1
535608 99535608 1001 86380 86390 1
536162 99536162 1001 86380 86390 1
535954 99535954 1001 86380 86390 1
535996 99535996 1001 86380 86390 1
536048 99536048 1001 86380 86390 1
535884 99535884 1001 86380 86390 1
535722 99535722 1001 86380 86390 1
536451 99536451 1001 86380 86390 1
536375 99536375 1001 86380 86390 1
536428 99536428 1001 86380 86390 1
536970 99536970 1001 86380 86390 1
537078 99537078 1001 86380 86390 1
537150 99537150 1001 86380 86390 1
536854 99536854 1001 86380 86390 1
536813 99536813 1001 86380 86390 1
536659 99536659 1001 86380 86390 1
537194 99537194 1001 86380 86390 1
537864 99537864 1001 86380 86390 1
537757 99537757 1001 86380 86390 1
537577 99537577 1001 86380 86390 1
537582 99537582 1001 86380 86390 1
537635 99537635 1001 86380 86390 1
537588 99537588 1001 86380 86390 1
537570 99537570 1001 86380 86390 1
537388 99537388 1001 86380 86390 1
538184 99538184 1001 86380 86390 1
538112 99538112 1001 86380 86390 1
538739 99538739 1001 86380 86390 1
538705 99538705 1001 86380 86390 1
538775 99538775 1001 86380 86390 1
538537 99538537 1001 86380 86390 1
538249 99538249 1001 86380 86390 1
538917 99538917 1001 86380 86390 1
538816 99538816 1001 86380 86390 1
539547 99539547 1001 86380 86390 1
539407 99539407 1001 86380 86390 1
539356 99539356 1001 86380 86390 1
539689 99539689 1001 86380 86390 1
539648 99539648 1001 86380 86390 1
540213 99540213 1001 86380 86390 1
540206 99540206 1001 86380 86390 1
540130 99540130 1001 86380 86390 1
540118 99540118 1001 86380 86390 1
539895 99539895 1001 86380 86390 1
540558 99540558 1001 86380 86390 1
541278 99541278 1001 86380 86390 1
541163 99541163 1001 86380 86390 1
541038 99541038 1001 86380 86390 1
540961 99540961 1001 86380 86390 1
540896 99540896 1001 86380 86390 1
541044 99541044 1001 86380 86390 1
540766 99540766 1001 86380 86390 1
540742 99540742 1001 86380 86390 1
541440 99541440 1001 86380 86390 1
541493 99541493 1001 86380 86390 1
541404 99541404 1001 86380 86390 1
541941 99541941 1001 86380 86390 1
541784 99541784 1001 86380 86390 1
541902 99541902 1001 86380 86390 1
541767 99541767 1001 86380 86390 1
541886 99541886 1001 86380 86390 1
542196 99542196 1001 86380 86390 1
542301 99542301 1001 86380 86390 1
542483 99542483 1001 86380 86390 1
542487 99542487 1001 86380 86390 1
543082 99543082 1001 86380 86390 1
543741 99543741 1001 86380 86390 1
543571 99543571 1001 86380 86390 1
543360 99543360 1001 86380 86390 1
543253 99543253 1001 86380 86390 1
543162 99543162 1001 86380 86390 1
544367 99544367 1001 86380 86390 1
544205 99544205 1001 86380 86390 1
544337 99544337 1001 86380 86390 1
544326 99544326 1001 86380 86390 1
544020 99544020 1001 86380 86390 1
544105 99544105 1001 86380 86390 1
544629 99544629 1001 86380 86390 1
400275 99400275 1001 86380 86390 1
400910 99400910 1001 86380 86390 1
401306 99401306 1001 86380 86390 1
401685 99401685 1001 86380 86390 1
401789 99401789 1001 86380 86390 1
402063 99402063 1001 86380 86390 1
402554 99402554 1001 86380 86390 1
402856 99402856 1001 86380 86390 1
403149 99403149 1001 86380 86390 1
403383 99403383 1001 86380 86390 1
403970 99403970 1001 86380 86390 1
404018 99404018 1001 86380 86390 1
404078 99404078 1001 86380 86390 1
404742 99404742 1001 86380 86390 1
405188 99405188 1001 86380 86390 1
405446 99405446 1001 86380 86390 1
406395 99406395 1001 86380 86390 1
406978 99406978 1001 86380 86390 1
407121 99407121 1001 86380 86390 1
407108 99407108 1001 86380 86390 1
407335 99407335 1001 86380 86390 1
407556 99407556 1001 86380 86390 1
407572 99407572 1001 86380 86390 1
407887 99407887 1001 86380 86390 1
407967 99407967 1001 86380 86390 1
408367 99408367 1001 86380 86390 1
408457 99408457 1001 86380 86390 1
408754 99408754 1001 86380 86390 1
409092 99409092 1001 86380 86390 1
409718 99409718 1001 86380 86390 1
409964 99409964 1001 86380 86390 1
410404 99410404 1001 86380 86390 1
410974 99410974 1001 86380 86390 1
410975 99410975 1001 86380 86390 1
411423 99411423 1001 86380 86390 1
411498 99411498 1001 86380 86390 1
411782 99411782 1001 86380 86390 1
412100 99412100 1001 86380 86390 1
412135 99412135 1001 86380 86390 1
412198 99412198 1001 86380 86390 1
413285 99413285 1001 86380 86390 1
415191 99415191 1001 86380 86390 1
415296 99415296 1001 86380 86390 1
414740 99414740 1001 86380 86390 1
414714 99414714 1001 86380 86390 1
415402 99415402 1001 86380 86390 1
415630 99415630 1001 86380 86390 1
415561 99415561 1001 86380 86390 1
416993 99416993 1001 86380 86390 1
416943 99416943 1001 86380 86390 1
416510 99416510 1001 86380 86390 1
416491 99416491 1001 86380 86390 1
415966 99415966 1001 86380 86390 1
416065 99416065 1001 86380 86390 1
415878 99415878 1001 86380 86390 1
417514 99417514 1001 86380 86390 1
417602 99417602 1001 86380 86390 1
418603 99418603 1001 86380 86390 1
418118 99418118 1001 86380 86390 1
418191 99418191 1001 86380 86390 1
419167 99419167 1001 86380 86390 1
419014 99419014 1001 86380 86390 1
420435 99420435 1001 86380 86390 1
419809 99419809 1001 86380 86390 1
419265 99419265 1001 86380 86390 1
421267 99421267 1001 86380 86390 1
421622 99421622 1001 86380 86390 1
421646 99421646 1001 86380 86390 1
421560 99421560 1001 86380 86390 1
421174 99421174 1001 86380 86390 1
421018 99421018 1001 86380 86390 1
422354 99422354 1001 86380 86390 1
423585 99423585 1001 86380 86390 1
423719 99423719 1001 86380 86390 1
423624 99423624 1001 86380 86390 1
422534 99422534 1001 86380 86390 1
422658 99422658 1001 86380 86390 1
422872 99422872 1001 86380 86390 1
423987 99423987 1001 86380 86390 1
423974 99423974 1001 86380 86390 1
425336 99425336 1001 86380 86390 1
425209 99425209 1001 86380 86390 1
424969 99424969 1001 86380 86390 1
424689 99424689 1001 86380 86390 1
424375 99424375 1001 86380 86390 1
425414 99425414 1001 86380 86390 1
426744 99426744 1001 86380 86390 1
426623 99426623 1001 86380 86390 1
426597 99426597 1001 86380 86390 1
427448 99427448 1001 86380 86390 1
427256 99427256 1001 86380 86390 1
428449 99428449 1001 86380 86390 1
428649 99428649 1001 86380 86390 1
428659 99428659 1001 86380 86390 1
428054 99428054 1001 86380 86390 1
428252 99428252 1001 86380 86390 1
427603 99427603 1001 86380 86390 1
427783 99427783 1001 86380 86390 1
427696 99427696 1001 86380 86390 1
427672 99427672 1001 86380 86390 1
429040 99429040 1001 86380 86390 1
429159 99429159 1001 86380 86390 1
430068 99430068 1001 86380 86390 1
429564 99429564 1001 86380 86390 1
429434 99429434 1001 86380 86390 1
430810 99430810 1001 86380 86390 1
432025 99432025 1001 86380 86390 1
431381 99431381 1001 86380 86390 1
431366 99431366 1001 86380 86390 1
431346 99431346 1001 86380 86390 1
431154 99431154 1001 86380 86390 1
431219 99431219 1001 86380 86390 1
431103 99431103 1001 86380 86390 1
430907 99430907 1001 86380 86390 1
432151 99432151 1001 86380 86390 1
433470 99433470 1001 86380 86390 1
433357 99433357 1001 86380 86390 1
432945 99432945 1001 86380 86390 1
433220 99433220 1001 86380 86390 1
433045 99433045 1001 86380 86390 1
434094 99434094 1001 86380 86390 1
433809 99433809 1001 86380 86390 1
435134 99435134 1001 86380 86390 1
434843 99434843 1001 86380 86390 1
434679 99434679 1001 86380 86390 1
434456 99434456 1001 86380 86390 1
434458 99434458 1001 86380 86390 1
434241 99434241 1001 86380 86390 1
434276 99434276 1001 86380 86390 1
434526 99434526 1001 86380 86390 1
434562 99434562 1001 86380 86390 1
436815 99436815 1001 86380 86390 1
436822 99436822 1001 86380 86390 1
436598 99436598 1001 86380 86390 1
436508 99436508 1001 86380 86390 1
436166 99436166 1001 86380 86390 1
435945 99435945 1001 86380 86390 1
300010 99300010 1001 86380 86390 1
437206 99437206 1001 86380 86390 1
300674 99300674 1001 86380 86390 1
300650 99300650 1001 86380 86390 1
300319 99300319 1001 86380 86390 1
300817 99300817 1001 86380 86390 1
300757 99300757 1001 86380 86390 1
300828 99300828 1001 86380 86390 1
301553 99301553 1001 86380 86390 1
301429 99301429 1001 86380 86390 1
301509 99301509 1001 86380 86390 1
301011 99301011 1001 86380 86390 1
301100 99301100 1001 86380 86390 1
301608 99301608 1001 86380 86390 1
301636 99301636 1001 86380 86390 1
301739 99301739 1001 86380 86390 1
302310 99302310 1001 86380 86390 1
302119 99302119 1001 86380 86390 1
301990 99301990 1001 86380 86390 1
302069 99302069 1001 86380 86390 1
301776 99301776 1001 86380 86390 1
301807 99301807 1001 86380 86390 1
301952 99301952 1001 86380 86390 1
302406 99302406 1001 86380 86390 1
302498 99302498 1001 86380 86390 1
303091 99303091 1001 86380 86390 1
303014 99303014 1001 86380 86390 1
303092 99303092 1001 86380 86390 1
303125 99303125 1001 86380 86390 1
303038 99303038 1001 86380 86390 1
302616 99302616 1001 86380 86390 1
302661 99302661 1001 86380 86390 1
303224 99303224 1001 86380 86390 1
303330 99303330 1001 86380 86390 1
303216 99303216 1001 86380 86390 1
303777 99303777 1001 86380 86390 1
303727 99303727 1001 86380 86390 1
303702 99303702 1001 86380 86390 1
303705 99303705 1001 86380 86390 1
303707 99303707 1001 86380 86390 1
303555 99303555 1001 86380 86390 1
304058 99304058 1001 86380 86390 1
304111 99304111 1001 86380 86390 1
304746 99304746 1001 86380 86390 1
304798 99304798 1001 86380 86390 1
304801 99304801 1001 86380 86390 1
304690 99304690 1001 86380 86390 1
304354 99304354 1001 86380 86390 1
305195 99305195 1001 86380 86390 1
305209 99305209 1001 86380 86390 1
305145 99305145 1001 86380 86390 1
305213 99305213 1001 86380 86390 1
305125 99305125 1001 86380 86390 1
500145 99500145 1001 86380 86390 1
500055 99500055 1001 86380 86390 1
500625 99500625 1001 86380 86390 1
500465 99500465 1001 86380 86390 1
500565 99500565 1001 86380 86390 1
500931 99500931 1001 86380 86390 1
500873 99500873 1001 86380 86390 1
501614 99501614 1001 86380 86390 1
501495 99501495 1001 86380 86390 1
501587 99501587 1001 86380 86390 1
501271 99501271 1001 86380 86390 1
501263 99501263 1001 86380 86390 1
501126 99501126 1001 86380 86390 1
501141 99501141 1001 86380 86390 1
501169 99501169 1001 86380 86390 1
501224 99501224 1001 86380 86390 1
501095 99501095 1001 86380 86390 1
501664 99501664 1001 86380 86390 1
502378 99502378 1001 86380 86390 1
502149 99502149 1001 86380 86390 1
502651 99502651 1001 86380 86390 1
503243 99503243 1001 86380 86390 1
502740 99502740 1001 86380 86390 1
502715 99502715 1001 86380 86390 1
504042 99504042 1001 86380 86390 1
504077 99504077 1001 86380 86390 1
504242 99504242 1001 86380 86390 1
504788 99504788 1001 86380 86390 1
504592 99504592 1001 86380 86390 1
504432 99504432 1001 86380 86390 1
504448 99504448 1001 86380 86390 1
504412 99504412 1001 86380 86390 1
505021 99505021 1001 86380 86390 1
505027 99505027 1001 86380 86390 1
505602 99505602 1001 86380 86390 1
505304 99505304 1001 86380 86390 1
505338 99505338 1001 86380 86390 1
505276 99505276 1001 86380 86390 1
505940 99505940 1001 86380 86390 1
506569 99506569 1001 86380 86390 1
506789 99506789 1001 86380 86390 1
506752 99506752 1001 86380 86390 1
506716 99506716 1001 86380 86390 1
506600 99506600 1001 86380 86390 1
506695 99506695 1001 86380 86390 1
507315 99507315 1001 86380 86390 1
507036 99507036 1001 86380 86390 1
507070 99507070 1001 86380 86390 1
506988 99506988 1001 86380 86390 1
506989 99506989 1001 86380 86390 1
506810 99506810 1001 86380 86390 1
507617 99507617 1001 86380 86390 1
508079 99508079 1001 86380 86390 1
507897 99507897 1001 86380 86390 1
507642 99507642 1001 86380 86390 1
507791 99507791 1001 86380 86390 1
507727 99507727 1001 86380 86390 1
508318 99508318 1001 86380 86390 1
508346 99508346 1001 86380 86390 1
508936 99508936 1001 86380 86390 1
509073 99509073 1001 86380 86390 1
508786 99508786 1001 86380 86390 1
508560 99508560 1001 86380 86390 1
508604 99508604 1001 86380 86390 1
508643 99508643 1001 86380 86390 1
508529 99508529 1001 86380 86390 1
509542 99509542 1001 86380 86390 1
509690 99509690 1001 86380 86390 1
509561 99509561 1001 86380 86390 1
509626 99509626 1001 86380 86390 1
510079 99510079 1001 86380 86390 1
510097 99510097 1001 86380 86390 1
510010 99510010 1001 86380 86390 1
510572 99510572 1001 86380 86390 1
510682 99510682 1001 86380 86390 1
510343 99510343 1001 86380 86390 1
510223 99510223 1001 86380 86390 1
510191 99510191 1001 86380 86390 1
510856 99510856 1001 86380 86390 1
510808 99510808 1001 86380 86390 1
510925 99510925 1001 86380 86390 1
510748 99510748 1001 86380 86390 1
511424 99511424 1001 86380 86390 1
511505 99511505 1001 86380 86390 1
511403 99511403 1001 86380 86390 1
511190 99511190 1001 86380 86390 1
511019 99511019 1001 86380 86390 1
511046 99511046 1001 86380 86390 1
511643 99511643 1001 86380 86390 1
512341 99512341 1001 86380 86390 1
512331 99512331 1001 86380 86390 1
512241 99512241 1001 86380 86390 1
512367 99512367 1001 86380 86390 1
511880 99511880 1001 86380 86390 1
511821 99511821 1001 86380 86390 1
513051 99513051 1001 86380 86390 1
512898 99512898 1001 86380 86390 1
513358 99513358 1001 86380 86390 1
513294 99513294 1001 86380 86390 1
513387 99513387 1001 86380 86390 1
513212 99513212 1001 86380 86390 1
513659 99513659 1001 86380 86390 1
513686 99513686 1001 86380 86390 1
513742 99513742 1001 86380 86390 1
513475 99513475 1001 86380 86390 1
513559 99513559 1001 86380 86390 1
513589 99513589 1001 86380 86390 1
514224 99514224 1001 86380 86390 1
514608 99514608 1001 86380 86390 1
514272 99514272 1001 86380 86390 1
514402 99514402 1001 86380 86390 1
515623 99515623 1001 86380 86390 1
515564 99515564 1001 86380 86390 1
515238 99515238 1001 86380 86390 1
515188 99515188 1001 86380 86390 1
515792 99515792 1001 86380 86390 1
515755 99515755 1001 86380 86390 1
516317 99516317 1001 86380 86390 1
516400 99516400 1001 86380 86390 1
516189 99516189 1001 86380 86390 1
516094 99516094 1001 86380 86390 1
516574 99516574 1001 86380 86390 1
516565 99516565 1001 86380 86390 1
517254 99517254 1001 86380 86390 1
517139 99517139 1001 86380 86390 1
516964 99516964 1001 86380 86390 1
517059 99517059 1001 86380 86390 1
516932 99516932 1001 86380 86390 1
516818 99516818 1001 86380 86390 1
517372 99517372 1001 86380 86390 1
517400 99517400 1001 86380 86390 1
517950 99517950 1001 86380 86390 1
517899 99517899 1001 86380 86390 1
517941 99517941 1001 86380 86390 1
517635 99517635 1001 86380 86390 1
518680 99518680 1001 86380 86390 1
518475 99518475 1001 86380 86390 1
518476 99518476 1001 86380 86390 1
519028 99519028 1001 86380 86390 1
519086 99519086 1001 86380 86390 1
519663 99519663 1001 86380 86390 1
519757 99519757 1001 86380 86390 1
519529 99519529 1001 86380 86390 1
519568 99519568 1001 86380 86390 1
519322 99519322 1001 86380 86390 1
519862 99519862 1001 86380 86390 1
520508 99520508 1001 86380 86390 1
520221 99520221 1001 86380 86390 1
520673 99520673 1001 86380 86390 1
521288 99521288 1001 86380 86390 1
521101 99521101 1001 86380 86390 1
520949 99520949 1001 86380 86390 1
520896 99520896 1001 86380 86390 1
521617 99521617 1001 86380 86390 1
522035 99522035 1001 86380 86390 1
521824 99521824 1001 86380 86390 1
521787 99521787 1001 86380 86390 1
522407 99522407 1001 86380 86390 1
522301 99522301 1001 86380 86390 1
522713 99522713 1001 86380 86390 1
522859 99522859 1001 86380 86390 1
522586 99522586 1001 86380 86390 1
523134 99523134 1001 86380 86390 1
523176 99523176 1001 86380 86390 1
523243 99523243 1001 86380 86390 1
523872 99523872 1001 86380 86390 1
523851 99523851 1001 86380 86390 1
523677 99523677 1001 86380 86390 1
523628 99523628 1001 86380 86390 1
523362 99523362 1001 86380 86390 1
523481 99523481 1001 86380 86390 1
524089 99524089 1001 86380 86390 1
524042 99524042 1001 86380 86390 1
524742 99524742 1001 86380 86390 1
524750 99524750 1001 86380 86390 1
524451 99524451 1001 86380 86390 1
524368 99524368 1001 86380 86390 1
524242 99524242 1001 86380 86390 1
524230 99524230 1001 86380 86390 1
524220 99524220 1001 86380 86390 1
524353 99524353 1001 86380 86390 1
524160 99524160 1001 86380 86390 1
524866 99524866 1001 86380 86390 1
524869 99524869 1001 86380 86390 1
525564 99525564 1001 86380 86390 1
525527 99525527 1001 86380 86390 1
525289 99525289 1001 86380 86390 1
525165 99525165 1001 86380 86390 1
525103 99525103 1001 86380 86390 1
525117 99525117 1001 86380 86390 1
526041 99526041 1001 86380 86390 1
525964 99525964 1001 86380 86390 1
526513 99526513 1001 86380 86390 1
526620 99526620 1001 86380 86390 1
526573 99526573 1001 86380 86390 1
527363 99527363 1001 86380 86390 1
528024 99528024 1001 86380 86390 1
528029 99528029 1001 86380 86390 1
528081 99528081 1001 86380 86390 1
528135 99528135 1001 86380 86390 1
528825 99528825 1001 86380 86390 1
528559 99528559 1001 86380 86390 1
528697 99528697 1001 86380 86390 1
528928 99528928 1001 86380 86390 1
529072 99529072 1001 86380 86390 1
528982 99528982 1001 86380 86390 1
529625 99529625 1001 86380 86390 1
529615 99529615 1001 86380 86390 1
529621 99529621 1001 86380 86390 1
529431 99529431 1001 86380 86390 1
529432 99529432 1001 86380 86390 1
529462 99529462 1001 86380 86390 1
529494 99529494 1001 86380 86390 1
529135 99529135 1001 86380 86390 1
529843 99529843 1001 86380 86390 1
529849 99529849 1001 86380 86390 1
530443 99530443 1001 86380 86390 1
530206 99530206 1001 86380 86390 1
530628 99530628 1001 86380 86390 1
530690 99530690 1001 86380 86390 1
530627 99530627 1001 86380 86390 1
531227 99531227 1001 86380 86390 1
531234 99531234 1001 86380 86390 1
531022 99531022 1001 86380 86390 1
531480 99531480 1001 86380 86390 1
531510 99531510 1001 86380 86390 1
532140 99532140 1001 86380 86390 1
531885 99531885 1001 86380 86390 1
531993 99531993 1001 86380 86390 1
531908 99531908 1001 86380 86390 1
531699 99531699 1001 86380 86390 1
533000 99533000 1001 86380 86390 1
532867 99532867 1001 86380 86390 1
532958 99532958 1001 86380 86390 1
532991 99532991 1001 86380 86390 1
532493 99532493 1001 86380 86390 1
532430 99532430 1001 86380 86390 1
533199 99533199 1001 86380 86390 1
533122 99533122 1001 86380 86390 1
533216 99533216 1001 86380 86390 1
533573 99533573 1001 86380 86390 1
533991 99533991 1001 86380 86390 1
533966 99533966 1001 86380 86390 1
533890 99533890 1001 86380 86390 1
534594 99534594 1001 86380 86390 1
534621 99534621 1001 86380 86390 1
534562 99534562 1001 86380 86390 1
534671 99534671 1001 86380 86390 1
534564 99534564 1001 86380 86390 1
534463 99534463 1001 86380 86390 1
534426 99534426 1001 86380 86390 1
534167 99534167 1001 86380 86390 1
534208 99534208 1001 86380 86390 1
534109 99534109 1001 86380 86390 1
534098 99534098 1001 86380 86390 1
534802 99534802 1001 86380 86390 1
534743 99534743 1001 86380 86390 1
535485 99535485 1001 86380 86390 1
535360 99535360 1001 86380 86390 1
535364 99535364 1001 86380 86390 1
535390 99535390 1001 86380 86390 1
535297 99535297 1001 86380 86390 1
535234 99535234 1001 86380 86390 1
535021 99535021 1001 86380 86390 1
535635 99535635 1001 86380 86390 1
536211 99536211 1001 86380 86390 1
536212 99536212 1001 86380 86390 1
536326 99536326 1001 86380 86390 1
535721 99535721 1001 86380 86390 1
535878 99535878 1001 86380 86390 1
535777 99535777 1001 86380 86390 1
536502 99536502 1001 86380 86390 1
536505 99536505 1001 86380 86390 1
536527 99536527 1001 86380 86390 1
537021 99537021 1001 86380 86390 1
537094 99537094 1001 86380 86390 1
536583 99536583 1001 86380 86390 1
536635 99536635 1001 86380 86390 1
536586 99536586 1001 86380 86390 1
536703 99536703 1001 86380 86390 1
537205 99537205 1001 86380 86390 1
537171 99537171 1001 86380 86390 1
537856 99537856 1001 86380 86390 1
537737 99537737 1001 86380 86390 1
537539 99537539 1001 86380 86390 1
537568 99537568 1001 86380 86390 1
537506 99537506 1001 86380 86390 1
538078 99538078 1001 86380 86390 1
538141 99538141 1001 86380 86390 1
538505 99538505 1001 86380 86390 1
538526 99538526 1001 86380 86390 1
538527 99538527 1001 86380 86390 1
538605 99538605 1001 86380 86390 1
538543 99538543 1001 86380 86390 1
538339 99538339 1001 86380 86390 1
538250 99538250 1001 86380 86390 1
538342 99538342 1001 86380 86390 1
538828 99538828 1001 86380 86390 1
539371 99539371 1001 86380 86390 1
539221 99539221 1001 86380 86390 1
539767 99539767 1001 86380 86390 1
539773 99539773 1001 86380 86390 1
540286 99540286 1001 86380 86390 1
540332 99540332 1001 86380 86390 1
540396 99540396 1001 86380 86390 1
540385 99540385 1001 86380 86390 1
540209 99540209 1001 86380 86390 1
540084 99540084 1001 86380 86390 1
540064 99540064 1001 86380 86390 1
540588 99540588 1001 86380 86390 1
540617 99540617 1001 86380 86390 1
541170 99541170 1001 86380 86390 1
541099 99541099 1001 86380 86390 1
540894 99540894 1001 86380 86390 1
541076 99541076 1001 86380 86390 1
540938 99540938 1001 86380 86390 1
540819 99540819 1001 86380 86390 1
540822 99540822 1001 86380 86390 1
540849 99540849 1001 86380 86390 1
541297 99541297 1001 86380 86390 1
541977 99541977 1001 86380 86390 1
542061 99542061 1001 86380 86390 1
542023 99542023 1001 86380 86390 1
541946 99541946 1001 86380 86390 1
541837 99541837 1001 86380 86390 1
542315 99542315 1001 86380 86390 1
543073 99543073 1001 86380 86390 1
542978 99542978 1001 86380 86390 1
543581 99543581 1001 86380 86390 1
543516 99543516 1001 86380 86390 1
543242 99543242 1001 86380 86390 1
543804 99543804 1001 86380 86390 1
544541 99544541 1001 86380 86390 1
544290 99544290 1001 86380 86390 1
544031 99544031 1001 86380 86390 1
544070 99544070 1001 86380 86390 1
414119 561 1001 58200 61857 1
400698 99400698 1001 86380 86390 1
401140 99401140 1001 86380 86390 1
401286 99401286 1001 86380 86390 1
401287 99401287 1001 86380 86390 1
401547 99401547 1001 86380 86390 1
402573 99402573 1001 86380 86390 1
402626 99402626 1001 86380 86390 1
402676 99402676 1001 86380 86390 1
402839 99402839 1001 86380 86390 1
402981 99402981 1001 86380 86390 1
402931 99402931 1001 86380 86390 1
403075 99403075 1001 86380 86390 1
403189 99403189 1001 86380 86390 1
403339 99403339 1001 86380 86390 1
403679 99403679 1001 86380 86390 1
403981 99403981 1001 86380 86390 1
404071 99404071 1001 86380 86390 1
404932 99404932 1001 86380 86390 1
405016 99405016 1001 86380 86390 1
405659 99405659 1001 86380 86390 1
405737 99405737 1001 86380 86390 1
405788 99405788 1001 86380 86390 1
406036 99406036 1001 86380 86390 1
406130 99406130 1001 86380 86390 1
406401 99406401 1001 86380 86390 1
406411 99406411 1001 86380 86390 1
406731 99406731 1001 86380 86390 1
406693 99406693 1001 86380 86390 1
407752 99407752 1001 86380 86390 1
407880 99407880 1001 86380 86390 1
408352 99408352 1001 86380 86390 1
409127 99409127 1001 86380 86390 1
409181 99409181 1001 86380 86390 1
409087 99409087 1001 86380 86390 1
409210 99409210 1001 86380 86390 1
409379 99409379 1001 86380 86390 1
409451 99409451 1001 86380 86390 1
409494 99409494 1001 86380 86390 1
409702 99409702 1001 86380 86390 1
409942 99409942 1001 86380 86390 1
410665 99410665 1001 86380 86390 1
411789 99411789 1001 86380 86390 1
412110 99412110 1001 86380 86390 1
412166 99412166 1001 86380 86390 1
412422 99412422 1001 86380 86390 1
412342 99412342 1001 86380 86390 1
412404 99412404 1001 86380 86390 1
413497 99413497 1001 86380 86390 1
413648 99413648 1001 86380 86390 1
413487 99413487 1001 86380 86390 1
413557 99413557 1001 86380 86390 1
412501 99412501 1001 86380 86390 1
412645 99412645 1001 86380 86390 1
413960 99413960 1001 86380 86390 1
413856 99413856 1001 86380 86390 1
413937 99413937 1001 86380 86390 1
414958 99414958 1001 86380 86390 1
414639 99414639 1001 86380 86390 1
414166 99414166 1001 86380 86390 1
414172 99414172 1001 86380 86390 1
415335 99415335 1001 86380 86390 1
415323 99415323 1001 86380 86390 1
415470 99415470 1001 86380 86390 1
416849 99416849 1001 86380 86390 1
416232 99416232 1001 86380 86390 1
416472 99416472 1001 86380 86390 1
416492 99416492 1001 86380 86390 1
416579 99416579 1001 86380 86390 1
416181 99416181 1001 86380 86390 1
415828 99415828 1001 86380 86390 1
416034 99416034 1001 86380 86390 1
417085 99417085 1001 86380 86390 1
417325 99417325 1001 86380 86390 1
417397 99417397 1001 86380 86390 1
417779 99417779 1001 86380 86390 1
417625 99417625 1001 86380 86390 1
419075 99419075 1001 86380 86390 1
419203 99419203 1001 86380 86390 1
420369 99420369 1001 86380 86390 1
420300 99420300 1001 86380 86390 1
419984 99419984 1001 86380 86390 1
419710 99419710 1001 86380 86390 1
419660 99419660 1001 86380 86390 1
420653 99420653 1001 86380 86390 1
421730 99421730 1001 86380 86390 1
421384 99421384 1001 86380 86390 1
421155 99421155 1001 86380 86390 1
421055 99421055 1001 86380 86390 1
422121 99422121 1001 86380 86390 1
423337 99423337 1001 86380 86390 1
423617 99423617 1001 86380 86390 1
423074 99423074 1001 86380 86390 1
422548 99422548 1001 86380 86390 1
425023 99425023 1001 86380 86390 1
424785 99424785 1001 86380 86390 1
424462 99424462 1001 86380 86390 1
424565 99424565 1001 86380 86390 1
424408 99424408 1001 86380 86390 1
424288 99424288 1001 86380 86390 1
425708 99425708 1001 86380 86390 1
426772 99426772 1001 86380 86390 1
426738 99426738 1001 86380 86390 1
426966 99426966 1001 86380 86390 1
426319 99426319 1001 86380 86390 1
427388 99427388 1001 86380 86390 1
427340 99427340 1001 86380 86390 1
428373 99428373 1001 86380 86390 1
428124 99428124 1001 86380 86390 1
427973 99427973 1001 86380 86390 1
427913 99427913 1001 86380 86390 1
428836 99428836 1001 86380 86390 1
430014 99430014 1001 86380 86390 1
430158 99430158 1001 86380 86390 1
430546 99430546 1001 86380 86390 1
430509 99430509 1001 86380 86390 1
430796 99430796 1001 86380 86390 1
430531 99430531 1001 86380 86390 1
430497 99430497 1001 86380 86390 1
430816 99430816 1001 86380 86390 1
432225 99432225 1001 86380 86390 1
433704 99433704 1001 86380 86390 1
433631 99433631 1001 86380 86390 1
433298 99433298 1001 86380 86390 1
432634 99432634 1001 86380 86390 1
432712 99432712 1001 86380 86390 1
432787 99432787 1001 86380 86390 1
434115 99434115 1001 86380 86390 1
434096 99434096 1001 86380 86390 1
434051 99434051 1001 86380 86390 1
435315 99435315 1001 86380 86390 1
435227 99435227 1001 86380 86390 1
434895 99434895 1001 86380 86390 1
434751 99434751 1001 86380 86390 1
435639 99435639 1001 86380 86390 1
436785 99436785 1001 86380 86390 1
436214 99436214 1001 86380 86390 1
437326 99437326 1001 86380 86390 1
300063 99300063 1001 86380 86390 1
300092 99300092 1001 86380 86390 1
300701 99300701 1001 86380 86390 1
300567 99300567 1001 86380 86390 1
300690 99300690 1001 86380 86390 1
300474 99300474 1001 86380 86390 1
300480 99300480 1001 86380 86390 1
300251 99300251 1001 86380 86390 1
300291 99300291 1001 86380 86390 1
300227 99300227 1001 86380 86390 1
300282 99300282 1001 86380 86390 1
301176 99301176 1001 86380 86390 1
301131 99301131 1001 86380 86390 1
301002 99301002 1001 86380 86390 1
301081 99301081 1001 86380 86390 1
301120 99301120 1001 86380 86390 1
301669 99301669 1001 86380 86390 1
301699 99301699 1001 86380 86390 1
301612 99301612 1001 86380 86390 1
302312 99302312 1001 86380 86390 1
301850 99301850 1001 86380 86390 1
303168 99303168 1001 86380 86390 1
302857 99302857 1001 86380 86390 1
302774 99302774 1001 86380 86390 1
303278 99303278 1001 86380 86390 1
303291 99303291 1001 86380 86390 1
303991 99303991 1001 86380 86390 1
303673 99303673 1001 86380 86390 1
303657 99303657 1001 86380 86390 1
303580 99303580 1001 86380 86390 1
303570 99303570 1001 86380 86390 1
303578 99303578 1001 86380 86390 1
304049 99304049 1001 86380 86390 1
304223 99304223 1001 86380 86390 1
304688 99304688 1001 86380 86390 1
304676 99304676 1001 86380 86390 1
304639 99304639 1001 86380 86390 1
304299 99304299 1001 86380 86390 1
304980 99304980 1001 86380 86390 1
305495 99305495 1001 86380 86390 1
305629 99305629 1001 86380 86390 1
305341 99305341 1001 86380 86390 1
305184 99305184 1001 86380 86390 1
305251 99305251 1001 86380 86390 1
305102 99305102 1001 86380 86390 1
500085 99500085 1001 86380 86390 1
500739 99500739 1001 86380 86390 1
500767 99500767 1001 86380 86390 1
500677 99500677 1001 86380 86390 1
500629 99500629 1001 86380 86390 1
500576 99500576 1001 86380 86390 1
500266 99500266 1001 86380 86390 1
500958 99500958 1001 86380 86390 1
500976 99500976 1001 86380 86390 1
501590 99501590 1001 86380 86390 1
501630 99501630 1001 86380 86390 1
501312 99501312 1001 86380 86390 1
501218 99501218 1001 86380 86390 1
501781 99501781 1001 86380 86390 1
501648 99501648 1001 86380 86390 1
502288 99502288 1001 86380 86390 1
502281 99502281 1001 86380 86390 1
502349 99502349 1001 86380 86390 1
502074 99502074 1001 86380 86390 1
502257 99502257 1001 86380 86390 1
501999 99501999 1001 86380 86390 1
502573 99502573 1001 86380 86390 1
502484 99502484 1001 86380 86390 1
502615 99502615 1001 86380 86390 1
502910 99502910 1001 86380 86390 1
503014 99503014 1001 86380 86390 1
503046 99503046 1001 86380 86390 1
504105 99504105 1001 86380 86390 1
503899 99503899 1001 86380 86390 1
503743 99503743 1001 86380 86390 1
503537 99503537 1001 86380 86390 1
503658 99503658 1001 86380 86390 1
504146 99504146 1001 86380 86390 1
504866 99504866 1001 86380 86390 1
504892 99504892 1001 86380 86390 1
504905 99504905 1001 86380 86390 1
504641 99504641 1001 86380 86390 1
504476 99504476 1001 86380 86390 1
505018 99505018 1001 86380 86390 1
504987 99504987 1001 86380 86390 1
505749 99505749 1001 86380 86390 1
505151 99505151 1001 86380 86390 1
505248 99505248 1001 86380 86390 1
505854 99505854 1001 86380 86390 1
506551 99506551 1001 86380 86390 1
506556 99506556 1001 86380 86390 1
506235 99506235 1001 86380 86390 1
506378 99506378 1001 86380 86390 1
506162 99506162 1001 86380 86390 1
506155 99506155 1001 86380 86390 1
506620 99506620 1001 86380 86390 1
506738 99506738 1001 86380 86390 1
506751 99506751 1001 86380 86390 1
506636 99506636 1001 86380 86390 1
506769 99506769 1001 86380 86390 1
506733 99506733 1001 86380 86390 1
507255 99507255 1001 86380 86390 1
507297 99507297 1001 86380 86390 1
507213 99507213 1001 86380 86390 1
508118 99508118 1001 86380 86390 1
508145 99508145 1001 86380 86390 1
507989 99507989 1001 86380 86390 1
507787 99507787 1001 86380 86390 1
507637 99507637 1001 86380 86390 1
508259 99508259 1001 86380 86390 1
508330 99508330 1001 86380 86390 1
509029 99509029 1001 86380 86390 1
508926 99508926 1001 86380 86390 1
509018 99509018 1001 86380 86390 1
508971 99508971 1001 86380 86390 1
508800 99508800 1001 86380 86390 1
508622 99508622 1001 86380 86390 1
509229 99509229 1001 86380 86390 1
509180 99509180 1001 86380 86390 1
509704 99509704 1001 86380 86390 1
509544 99509544 1001 86380 86390 1
509357 99509357 1001 86380 86390 1
509988 99509988 1001 86380 86390 1
509911 99509911 1001 86380 86390 1
510034 99510034 1001 86380 86390 1
510549 99510549 1001 86380 86390 1
510562 99510562 1001 86380 86390 1
510667 99510667 1001 86380 86390 1
510395 99510395 1001 86380 86390 1
510258 99510258 1001 86380 86390 1
510792 99510792 1001 86380 86390 1
511510 99511510 1001 86380 86390 1
511282 99511282 1001 86380 86390 1
511271 99511271 1001 86380 86390 1
511181 99511181 1001 86380 86390 1
511246 99511246 1001 86380 86390 1
511065 99511065 1001 86380 86390 1
511611 99511611 1001 86380 86390 1
511676 99511676 1001 86380 86390 1
511639 99511639 1001 86380 86390 1
512264 99512264 1001 86380 86390 1
512258 99512258 1001 86380 86390 1
512271 99512271 1001 86380 86390 1
512195 99512195 1001 86380 86390 1
511996 99511996 1001 86380 86390 1
511906 99511906 1001 86380 86390 1
511844 99511844 1001 86380 86390 1
511793 99511793 1001 86380 86390 1
511808 99511808 1001 86380 86390 1
512467 99512467 1001 86380 86390 1
512940 99512940 1001 86380 86390 1
513238 99513238 1001 86380 86390 1
513845 99513845 1001 86380 86390 1
513502 99513502 1001 86380 86390 1
513492 99513492 1001 86380 86390 1
513448 99513448 1001 86380 86390 1
514818 99514818 1001 86380 86390 1
514459 99514459 1001 86380 86390 1
514603 99514603 1001 86380 86390 1
514539 99514539 1001 86380 86390 1
514477 99514477 1001 86380 86390 1
514443 99514443 1001 86380 86390 1
514429 99514429 1001 86380 86390 1
514894 99514894 1001 86380 86390 1
515042 99515042 1001 86380 86390 1
514891 99514891 1001 86380 86390 1
515666 99515666 1001 86380 86390 1
515393 99515393 1001 86380 86390 1
515316 99515316 1001 86380 86390 1
515202 99515202 1001 86380 86390 1
515824 99515824 1001 86380 86390 1
515749 99515749 1001 86380 86390 1
516480 99516480 1001 86380 86390 1
516392 99516392 1001 86380 86390 1
516070 99516070 1001 86380 86390 1
515994 99515994 1001 86380 86390 1
516072 99516072 1001 86380 86390 1
516080 99516080 1001 86380 86390 1
515990 99515990 1001 86380 86390 1
516004 99516004 1001 86380 86390 1
516533 99516533 1001 86380 86390 1
515889 99515889 1001 86380 86390 1
516644 99516644 1001 86380 86390 1
516594 99516594 1001 86380 86390 1
517250 99517250 1001 86380 86390 1
517136 99517136 1001 86380 86390 1
516988 99516988 1001 86380 86390 1
517040 99517040 1001 86380 86390 1
517412 99517412 1001 86380 86390 1
517972 99517972 1001 86380 86390 1
517979 99517979 1001 86380 86390 1
517788 99517788 1001 86380 86390 1
517759 99517759 1001 86380 86390 1
517748 99517748 1001 86380 86390 1
517749 99517749 1001 86380 86390 1
518204 99518204 1001 86380 86390 1
518309 99518309 1001 86380 86390 1
518326 99518326 1001 86380 86390 1
518924 99518924 1001 86380 86390 1
518823 99518823 1001 86380 86390 1
518818 99518818 1001 86380 86390 1
518615 99518615 1001 86380 86390 1
518758 99518758 1001 86380 86390 1
518658 99518658 1001 86380 86390 1
518422 99518422 1001 86380 86390 1
518553 99518553 1001 86380 86390 1
518401 99518401 1001 86380 86390 1
518456 99518456 1001 86380 86390 1
519018 99519018 1001 86380 86390 1
519616 99519616 1001 86380 86390 1
519498 99519498 1001 86380 86390 1
519284 99519284 1001 86380 86390 1
519334 99519334 1001 86380 86390 1
519827 99519827 1001 86380 86390 1
520011 99520011 1001 86380 86390 1
520517 99520517 1001 86380 86390 1
520543 99520543 1001 86380 86390 1
520321 99520321 1001 86380 86390 1
520174 99520174 1001 86380 86390 1
520137 99520137 1001 86380 86390 1
520728 99520728 1001 86380 86390 1
520806 99520806 1001 86380 86390 1
520667 99520667 1001 86380 86390 1
521339 99521339 1001 86380 86390 1
521319 99521319 1001 86380 86390 1
521256 99521256 1001 86380 86390 1
521584 99521584 1001 86380 86390 1
521560 99521560 1001 86380 86390 1
522107 99522107 1001 86380 86390 1
522068 99522068 1001 86380 86390 1
521706 99521706 1001 86380 86390 1
522410 99522410 1001 86380 86390 1
522411 99522411 1001 86380 86390 1
522374 99522374 1001 86380 86390 1
523023 99523023 1001 86380 86390 1
522974 99522974 1001 86380 86390 1
522862 99522862 1001 86380 86390 1
522867 99522867 1001 86380 86390 1
522743 99522743 1001 86380 86390 1
522571 99522571 1001 86380 86390 1
523440 99523440 1001 86380 86390 1
523416 99523416 1001 86380 86390 1
523474 99523474 1001 86380 86390 1
524034 99524034 1001 86380 86390 1
523956 99523956 1001 86380 86390 1
524634 99524634 1001 86380 86390 1
524502 99524502 1001 86380 86390 1
524481 99524481 1001 86380 86390 1
524434 99524434 1001 86380 86390 1
524319 99524319 1001 86380 86390 1
524154 99524154 1001 86380 86390 1
524182 99524182 1001 86380 86390 1
524793 99524793 1001 86380 86390 1
524918 99524918 1001 86380 86390 1
525540 99525540 1001 86380 86390 1
525126 99525126 1001 86380 86390 1
525078 99525078 1001 86380 86390 1
525752 99525752 1001 86380 86390 1
525653 99525653 1001 86380 86390 1
525735 99525735 1001 86380 86390 1
526295 99526295 1001 86380 86390 1
526222 99526222 1001 86380 86390 1
526364 99526364 1001 86380 86390 1
526138 99526138 1001 86380 86390 1
525847 99525847 1001 86380 86390 1
526593 99526593 1001 86380 86390 1
526587 99526587 1001 86380 86390 1
527179 99527179 1001 86380 86390 1
527182 99527182 1001 86380 86390 1
526897 99526897 1001 86380 86390 1
526758 99526758 1001 86380 86390 1
526739 99526739 1001 86380 86390 1
527717 99527717 1001 86380 86390 1
527744 99527744 1001 86380 86390 1
527589 99527589 1001 86380 86390 1
528267 99528267 1001 86380 86390 1
528084 99528084 1001 86380 86390 1
528713 99528713 1001 86380 86390 1
528767 99528767 1001 86380 86390 1
528845 99528845 1001 86380 86390 1
528561 99528561 1001 86380 86390 1
529396 99529396 1001 86380 86390 1
529490 99529490 1001 86380 86390 1
529276 99529276 1001 86380 86390 1
529269 99529269 1001 86380 86390 1
529127 99529127 1001 86380 86390 1
529167 99529167 1001 86380 86390 1
529850 99529850 1001 86380 86390 1
529915 99529915 1001 86380 86390 1
530456 99530456 1001 86380 86390 1
530395 99530395 1001 86380 86390 1
530541 99530541 1001 86380 86390 1
530289 99530289 1001 86380 86390 1
530200 99530200 1001 86380 86390 1
530129 99530129 1001 86380 86390 1
530013 99530013 1001 86380 86390 1
530083 99530083 1001 86380 86390 1
530135 99530135 1001 86380 86390 1
530997 99530997 1001 86380 86390 1
531080 99531080 1001 86380 86390 1
532182 99532182 1001 86380 86390 1
532084 99532084 1001 86380 86390 1
532138 99532138 1001 86380 86390 1
531994 99531994 1001 86380 86390 1
531754 99531754 1001 86380 86390 1
532321 99532321 1001 86380 86390 1
532377 99532377 1001 86380 86390 1
532914 99532914 1001 86380 86390 1
532838 99532838 1001 86380 86390 1
532453 99532453 1001 86380 86390 1
532499 99532499 1001 86380 86390 1
533225 99533225 1001 86380 86390 1
533113 99533113 1001 86380 86390 1
533240 99533240 1001 86380 86390 1
534583 99534583 1001 86380 86390 1
534343 99534343 1001 86380 86390 1
534241 99534241 1001 86380 86390 1
534819 99534819 1001 86380 86390 1
534732 99534732 1001 86380 86390 1
535233 99535233 1001 86380 86390 1
534934 99534934 1001 86380 86390 1
535630 99535630 1001 86380 86390 1
535545 99535545 1001 86380 86390 1
536229 99536229 1001 86380 86390 1
535847 99535847 1001 86380 86390 1
536380 99536380 1001 86380 86390 1
537083 99537083 1001 86380 86390 1
536926 99536926 1001 86380 86390 1
536658 99536658 1001 86380 86390 1
537341 99537341 1001 86380 86390 1
537230 99537230 1001 86380 86390 1
537287 99537287 1001 86380 86390 1
537731 99537731 1001 86380 86390 1
537599 99537599 1001 86380 86390 1
537498 99537498 1001 86380 86390 1
537574 99537574 1001 86380 86390 1
538040 99538040 1001 86380 86390 1
538175 99538175 1001 86380 86390 1
538150 99538150 1001 86380 86390 1
538781 99538781 1001 86380 86390 1
538678 99538678 1001 86380 86390 1
538481 99538481 1001 86380 86390 1
538463 99538463 1001 86380 86390 1
538341 99538341 1001 86380 86390 1
538960 99538960 1001 86380 86390 1
538927 99538927 1001 86380 86390 1
538966 99538966 1001 86380 86390 1
539497 99539497 1001 86380 86390 1
539359 99539359 1001 86380 86390 1
539309 99539309 1001 86380 86390 1
539676 99539676 1001 86380 86390 1
540325 99540325 1001 86380 86390 1
540290 99540290 1001 86380 86390 1
540227 99540227 1001 86380 86390 1
539870 99539870 1001 86380 86390 1
539987 99539987 1001 86380 86390 1
540623 99540623 1001 86380 86390 1
540642 99540642 1001 86380 86390 1
540565 99540565 1001 86380 86390 1
540474 99540474 1001 86380 86390 1
541112 99541112 1001 86380 86390 1
541130 99541130 1001 86380 86390 1
541288 99541288 1001 86380 86390 1
540919 99540919 1001 86380 86390 1
540933 99540933 1001 86380 86390 1
540788 99540788 1001 86380 86390 1
540777 99540777 1001 86380 86390 1
541369 99541369 1001 86380 86390 1
542030 99542030 1001 86380 86390 1
541996 99541996 1001 86380 86390 1
542011 99542011 1001 86380 86390 1
542002 99542002 1001 86380 86390 1
541748 99541748 1001 86380 86390 1
541787 99541787 1001 86380 86390 1
541593 99541593 1001 86380 86390 1
542188 99542188 1001 86380 86390 1
542753 99542753 1001 86380 86390 1
542803 99542803 1001 86380 86390 1
543686 99543686 1001 86380 86390 1
543626 99543626 1001 86380 86390 1
543374 99543374 1001 86380 86390 1
543418 99543418 1001 86380 86390 1
543474 99543474 1001 86380 86390 1
543319 99543319 1001 86380 86390 1
543260 99543260 1001 86380 86390 1
543821 99543821 1001 86380 86390 1
543847 99543847 1001 86380 86390 1
543841 99543841 1001 86380 86390 1
544474 99544474 1001 86380 86390 1
544514 99544514 1001 86380 86390 1
544286 99544286 1001 86380 86390 1
544002 99544002 1001 86380 86390 1
544184 99544184 1001 86380 86390 1
410359 1142 1001 27300 28857 1
411503 994 1001 9540 13677 1
400254 99400254 1001 86380 86390 1
400564 99400564 1001 86380 86390 1
400710 99400710 1001 86380 86390 1
401141 99401141 1001 86380 86390 1
401236 99401236 1001 86380 86390 1
401335 99401335 1001 86380 86390 1
401339 99401339 1001 86380 86390 1
401739 99401739 1001 86380 86390 1
401997 99401997 1001 86380 86390 1
403433 99403433 1001 86380 86390 1
403410 99403410 1001 86380 86390 1
403481 99403481 1001 86380 86390 1
403699 99403699 1001 86380 86390 1
404053 99404053 1001 86380 86390 1
404290 99404290 1001 86380 86390 1
404718 99404718 1001 86380 86390 1
405987 99405987 1001 86380 86390 1
405983 99405983 1001 86380 86390 1
406310 99406310 1001 86380 86390 1
406657 99406657 1001 86380 86390 1
406986 99406986 1001 86380 86390 1
407279 99407279 1001 86380 86390 1
408013 99408013 1001 86380 86390 1
408296 99408296 1001 86380 86390 1
408270 99408270 1001 86380 86390 1
408331 99408331 1001 86380 86390 1
408445 99408445 1001 86380 86390 1
408597 99408597 1001 86380 86390 1
408742 99408742 1001 86380 86390 1
408927 99408927 1001 86380 86390 1
409448 99409448 1001 86380 86390 1
409817 99409817 1001 86380 86390 1
409950 99409950 1001 86380 86390 1
410208 99410208 1001 86380 86390 1
410514 99410514 1001 86380 86390 1
411095 99411095 1001 86380 86390 1
411152 99411152 1001 86380 86390 1
411284 99411284 1001 86380 86390 1
411480 99411480 1001 86380 86390 1
411567 99411567 1001 86380 86390 1
411558 99411558 1001 86380 86390 1
412088 99412088 1001 86380 86390 1
411982 99411982 1001 86380 86390 1
413544 99413544 1001 86380 86390 1
413434 99413434 1001 86380 86390 1
412536 99412536 1001 86380 86390 1
414106 99414106 1001 86380 86390 1
415203 99415203 1001 86380 86390 1
414142 99414142 1001 86380 86390 1
414344 99414344 1001 86380 86390 1
414493 99414493 1001 86380 86390 1
414197 99414197 1001 86380 86390 1
415375 99415375 1001 86380 86390 1
415609 99415609 1001 86380 86390 1
415716 99415716 1001 86380 86390 1
416780 99416780 1001 86380 86390 1
416729 99416729 1001 86380 86390 1
416932 99416932 1001 86380 86390 1
416912 99416912 1001 86380 86390 1
416322 99416322 1001 86380 86390 1
416326 99416326 1001 86380 86390 1
416201 99416201 1001 86380 86390 1
415813 99415813 1001 86380 86390 1
415942 99415942 1001 86380 86390 1
416074 99416074 1001 86380 86390 1
418735 99418735 1001 86380 86390 1
418710 99418710 1001 86380 86390 1
418792 99418792 1001 86380 86390 1
417736 99417736 1001 86380 86390 1
419113 99419113 1001 86380 86390 1
420392 99420392 1001 86380 86390 1
420116 99420116 1001 86380 86390 1
419716 99419716 1001 86380 86390 1
419662 99419662 1001 86380 86390 1
419375 99419375 1001 86380 86390 1
419556 99419556 1001 86380 86390 1
419420 99419420 1001 86380 86390 1
420654 99420654 1001 86380 86390 1
421393 99421393 1001 86380 86390 1
421038 99421038 1001 86380 86390 1
421121 99421121 1001 86380 86390 1
420980 99420980 1001 86380 86390 1
422454 99422454 1001 86380 86390 1
423722 99423722 1001 86380 86390 1
423304 99423304 1001 86380 86390 1
423019 99423019 1001 86380 86390 1
422727 99422727 1001 86380 86390 1
422632 99422632 1001 86380 86390 1
423820 99423820 1001 86380 86390 1
423858 99423858 1001 86380 86390 1
425056 99425056 1001 86380 86390 1
425009 99425009 1001 86380 86390 1
424829 99424829 1001 86380 86390 1
424889 99424889 1001 86380 86390 1
424975 99424975 1001 86380 86390 1
424459 99424459 1001 86380 86390 1
425571 99425571 1001 86380 86390 1
425489 99425489 1001 86380 86390 1
426328 99426328 1001 86380 86390 1
426442 99426442 1001 86380 86390 1
428180 99428180 1001 86380 86390 1
428336 99428336 1001 86380 86390 1
427874 99427874 1001 86380 86390 1
427904 99427904 1001 86380 86390 1
428839 99428839 1001 86380 86390 1
430322 99430322 1001 86380 86390 1
430197 99430197 1001 86380 86390 1
429446 99429446 1001 86380 86390 1
429558 99429558 1001 86380 86390 1
429290 99429290 1001 86380 86390 1
431822 99431822 1001 86380 86390 1
431942 99431942 1001 86380 86390 1
431806 99431806 1001 86380 86390 1
431756 99431756 1001 86380 86390 1
431557 99431557 1001 86380 86390 1
431441 99431441 1001 86380 86390 1
430832 99430832 1001 86380 86390 1
430833 99430833 1001 86380 86390 1
432414 99432414 1001 86380 86390 1
432228 99432228 1001 86380 86390 1
432533 99432533 1001 86380 86390 1
434117 99434117 1001 86380 86390 1
433863 99433863 1001 86380 86390 1
435339 99435339 1001 86380 86390 1
434950 99434950 1001 86380 86390 1
434904 99434904 1001 86380 86390 1
434976 99434976 1001 86380 86390 1
434314 99434314 1001 86380 86390 1
435688 99435688 1001 86380 86390 1
435445 99435445 1001 86380 86390 1
435566 99435566 1001 86380 86390 1
436856 99436856 1001 86380 86390 1
436731 99436731 1001 86380 86390 1
436081 99436081 1001 86380 86390 1
436208 99436208 1001 86380 86390 1
300614 99300614 1001 86380 86390 1
300534 99300534 1001 86380 86390 1
300499 99300499 1001 86380 86390 1
300201 99300201 1001 86380 86390 1
300271 99300271 1001 86380 86390 1
300248 99300248 1001 86380 86390 1
300909 99300909 1001 86380 86390 1
300884 99300884 1001 86380 86390 1
300910 99300910 1001 86380 86390 1
300873 99300873 1001 86380 86390 1
300891 99300891 1001 86380 86390 1
301385 99301385 1001 86380 86390 1
301187 99301187 1001 86380 86390 1
301216 99301216 1001 86380 86390 1
301347 99301347 1001 86380 86390 1
301099 99301099 1001 86380 86390 1
301741 99301741 1001 86380 86390 1
302136 99302136 1001 86380 86390 1
302030 99302030 1001 86380 86390 1
302453 99302453 1001 86380 86390 1
303065 99303065 1001 86380 86390 1
303099 99303099 1001 86380 86390 1
302618 99302618 1001 86380 86390 1
302649 99302649 1001 86380 86390 1
303307 99303307 1001 86380 86390 1
303927 99303927 1001 86380 86390 1
303672 99303672 1001 86380 86390 1
303662 99303662 1001 86380 86390 1
303696 99303696 1001 86380 86390 1
303443 99303443 1001 86380 86390 1
304146 99304146 1001 86380 86390 1
304086 99304086 1001 86380 86390 1
304775 99304775 1001 86380 86390 1
304852 99304852 1001 86380 86390 1
304820 99304820 1001 86380 86390 1
304291 99304291 1001 86380 86390 1
305011 99305011 1001 86380 86390 1
304974 99304974 1001 86380 86390 1
304968 99304968 1001 86380 86390 1
304946 99304946 1001 86380 86390 1
305490 99305490 1001 86380 86390 1
305334 99305334 1001 86380 86390 1
305104 99305104 1001 86380 86390 1
500611 99500611 1001 86380 86390 1
500513 99500513 1001 86380 86390 1
500327 99500327 1001 86380 86390 1
501576 99501576 1001 86380 86390 1
501533 99501533 1001 86380 86390 1
501278 99501278 1001 86380 86390 1
501296 99501296 1001 86380 86390 1
501097 99501097 1001 86380 86390 1
501649 99501649 1001 86380 86390 1
501842 99501842 1001 86380 86390 1
502286 99502286 1001 86380 86390 1
502407 99502407 1001 86380 86390 1
502160 99502160 1001 86380 86390 1
502116 99502116 1001 86380 86390 1
502008 99502008 1001 86380 86390 1
501958 99501958 1001 86380 86390 1
502510 99502510 1001 86380 86390 1
502474 99502474 1001 86380 86390 1
502669 99502669 1001 86380 86390 1
503260 99503260 1001 86380 86390 1
503132 99503132 1001 86380 86390 1
502890 99502890 1001 86380 86390 1
502697 99502697 1001 86380 86390 1
502677 99502677 1001 86380 86390 1
502757 99502757 1001 86380 86390 1
503831 99503831 1001 86380 86390 1
503559 99503559 1001 86380 86390 1
504190 99504190 1001 86380 86390 1
504269 99504269 1001 86380 86390 1
504815 99504815 1001 86380 86390 1
504870 99504870 1001 86380 86390 1
504862 99504862 1001 86380 86390 1
504637 99504637 1001 86380 86390 1
504724 99504724 1001 86380 86390 1
504402 99504402 1001 86380 86390 1
504416 99504416 1001 86380 86390 1
504948 99504948 1001 86380 86390 1
505422 99505422 1001 86380 86390 1
505388 99505388 1001 86380 86390 1
505401 99505401 1001 86380 86390 1
505460 99505460 1001 86380 86390 1
505382 99505382 1001 86380 86390 1
505775 99505775 1001 86380 86390 1
506510 99506510 1001 86380 86390 1
506589 99506589 1001 86380 86390 1
506344 99506344 1001 86380 86390 1
506129 99506129 1001 86380 86390 1
506736 99506736 1001 86380 86390 1
506702 99506702 1001 86380 86390 1
507310 99507310 1001 86380 86390 1
507287 99507287 1001 86380 86390 1
506987 99506987 1001 86380 86390 1
506950 99506950 1001 86380 86390 1
507551 99507551 1001 86380 86390 1
508178 99508178 1001 86380 86390 1
507896 99507896 1001 86380 86390 1
507844 99507844 1001 86380 86390 1
507707 99507707 1001 86380 86390 1
507722 99507722 1001 86380 86390 1
507763 99507763 1001 86380 86390 1
508959 99508959 1001 86380 86390 1
508626 99508626 1001 86380 86390 1
508465 99508465 1001 86380 86390 1
509207 99509207 1001 86380 86390 1
509752 99509752 1001 86380 86390 1
509807 99509807 1001 86380 86390 1
509707 99509707 1001 86380 86390 1
509633 99509633 1001 86380 86390 1
509628 99509628 1001 86380 86390 1
509415 99509415 1001 86380 86390 1
509432 99509432 1001 86380 86390 1
509420 99509420 1001 86380 86390 1
509950 99509950 1001 86380 86390 1
510056 99510056 1001 86380 86390 1
510086 99510086 1001 86380 86390 1
510658 99510658 1001 86380 86390 1
510482 99510482 1001 86380 86390 1
510494 99510494 1001 86380 86390 1
510261 99510261 1001 86380 86390 1
510268 99510268 1001 86380 86390 1
510118 99510118 1001 86380 86390 1
510872 99510872 1001 86380 86390 1
510784 99510784 1001 86380 86390 1
510851 99510851 1001 86380 86390 1
511258 99511258 1001 86380 86390 1
511236 99511236 1001 86380 86390 1
511329 99511329 1001 86380 86390 1
510998 99510998 1001 86380 86390 1
512274 99512274 1001 86380 86390 1
512125 99512125 1001 86380 86390 1
512009 99512009 1001 86380 86390 1
511824 99511824 1001 86380 86390 1
511865 99511865 1001 86380 86390 1
512496 99512496 1001 86380 86390 1
512561 99512561 1001 86380 86390 1
512438 99512438 1001 86380 86390 1
512988 99512988 1001 86380 86390 1
512938 99512938 1001 86380 86390 1
512864 99512864 1001 86380 86390 1
512624 99512624 1001 86380 86390 1
512626 99512626 1001 86380 86390 1
513001 99513001 1001 86380 86390 1
513362 99513362 1001 86380 86390 1
513325 99513325 1001 86380 86390 1
513261 99513261 1001 86380 86390 1
513303 99513303 1001 86380 86390 1
513905 99513905 1001 86380 86390 1
513894 99513894 1001 86380 86390 1
513817 99513817 1001 86380 86390 1
513653 99513653 1001 86380 86390 1
513414 99513414 1001 86380 86390 1
514223 99514223 1001 86380 86390 1
514215 99514215 1001 86380 86390 1
514089 99514089 1001 86380 86390 1
514770 99514770 1001 86380 86390 1
514841 99514841 1001 86380 86390 1
514959 99514959 1001 86380 86390 1
514895 99514895 1001 86380 86390 1
514939 99514939 1001 86380 86390 1
515031 99515031 1001 86380 86390 1
515649 99515649 1001 86380 86390 1
515664 99515664 1001 86380 86390 1
515672 99515672 1001 86380 86390 1
515540 99515540 1001 86380 86390 1
515475 99515475 1001 86380 86390 1
515095 99515095 1001 86380 86390 1
515151 99515151 1001 86380 86390 1
515771 99515771 1001 86380 86390 1
516505 99516505 1001 86380 86390 1
516419 99516419 1001 86380 86390 1
516277 99516277 1001 86380 86390 1
516074 99516074 1001 86380 86390 1
516960 99516960 1001 86380 86390 1
516844 99516844 1001 86380 86390 1
516830 99516830 1001 86380 86390 1
517471 99517471 1001 86380 86390 1
517970 99517970 1001 86380 86390 1
518099 99518099 1001 86380 86390 1
517968 99517968 1001 86380 86390 1
517867 99517867 1001 86380 86390 1
517845 99517845 1001 86380 86390 1
517834 99517834 1001 86380 86390 1
517836 99517836 1001 86380 86390 1
517953 99517953 1001 86380 86390 1
517771 99517771 1001 86380 86390 1
517659 99517659 1001 86380 86390 1
517609 99517609 1001 86380 86390 1
517562 99517562 1001 86380 86390 1
517745 99517745 1001 86380 86390 1
518331 99518331 1001 86380 86390 1
518257 99518257 1001 86380 86390 1
518801 99518801 1001 86380 86390 1
518806 99518806 1001 86380 86390 1
518691 99518691 1001 86380 86390 1
518565 99518565 1001 86380 86390 1
519037 99519037 1001 86380 86390 1
518998 99518998 1001 86380 86390 1
519184 99519184 1001 86380 86390 1
519029 99519029 1001 86380 86390 1
519071 99519071 1001 86380 86390 1
519681 99519681 1001 86380 86390 1
519748 99519748 1001 86380 86390 1
519473 99519473 1001 86380 86390 1
519388 99519388 1001 86380 86390 1
519302 99519302 1001 86380 86390 1
519356 99519356 1001 86380 86390 1
519281 99519281 1001 86380 86390 1
519217 99519217 1001 86380 86390 1
519853 99519853 1001 86380 86390 1
520133 99520133 1001 86380 86390 1
520161 99520161 1001 86380 86390 1
520729 99520729 1001 86380 86390 1
520768 99520768 1001 86380 86390 1
521145 99521145 1001 86380 86390 1
522193 99522193 1001 86380 86390 1
522286 99522286 1001 86380 86390 1
521808 99521808 1001 86380 86390 1
522384 99522384 1001 86380 86390 1
522295 99522295 1001 86380 86390 1
522298 99522298 1001 86380 86390 1
522966 99522966 1001 86380 86390 1
522566 99522566 1001 86380 86390 1
523907 99523907 1001 86380 86390 1
523864 99523864 1001 86380 86390 1
523892 99523892 1001 86380 86390 1
523867 99523867 1001 86380 86390 1
523573 99523573 1001 86380 86390 1
523685 99523685 1001 86380 86390 1
523531 99523531 1001 86380 86390 1
523396 99523396 1001 86380 86390 1
524023 99524023 1001 86380 86390 1
523976 99523976 1001 86380 86390 1
524056 99524056 1001 86380 86390 1
524732 99524732 1001 86380 86390 1
524675 99524675 1001 86380 86390 1
524449 99524449 1001 86380 86390 1
524329 99524329 1001 86380 86390 1
525577 99525577 1001 86380 86390 1
525372 99525372 1001 86380 86390 1
525220 99525220 1001 86380 86390 1
525261 99525261 1001 86380 86390 1
525010 99525010 1001 86380 86390 1
525687 99525687 1001 86380 86390 1
525626 99525626 1001 86380 86390 1
525665 99525665 1001 86380 86390 1
526351 99526351 1001 86380 86390 1
526137 99526137 1001 86380 86390 1
525994 99525994 1001 86380 86390 1
525853 99525853 1001 86380 86390 1
527100 99527100 1001 86380 86390 1
527166 99527166 1001 86380 86390 1
527167 99527167 1001 86380 86390 1
526862 99526862 1001 86380 86390 1
526864 99526864 1001 86380 86390 1
526971 99526971 1001 86380 86390 1
526998 99526998 1001 86380 86390 1
526785 99526785 1001 86380 86390 1
526683 99526683 1001 86380 86390 1
526632 99526632 1001 86380 86390 1
527326 99527326 1001 86380 86390 1
528041 99528041 1001 86380 86390 1
528062 99528062 1001 86380 86390 1
527754 99527754 1001 86380 86390 1
527830 99527830 1001 86380 86390 1
527662 99527662 1001 86380 86390 1
527458 99527458 1001 86380 86390 1
527485 99527485 1001 86380 86390 1
527551 99527551 1001 86380 86390 1
527632 99527632 1001 86380 86390 1
528462 99528462 1001 86380 86390 1
528366 99528366 1001 86380 86390 1
528355 99528355 1001 86380 86390 1
528434 99528434 1001 86380 86390 1
529063 99529063 1001 86380 86390 1
529102 99529102 1001 86380 86390 1
529012 99529012 1001 86380 86390 1
529597 99529597 1001 86380 86390 1
529346 99529346 1001 86380 86390 1
529186 99529186 1001 86380 86390 1
529111 99529111 1001 86380 86390 1
529894 99529894 1001 86380 86390 1
529853 99529853 1001 86380 86390 1
530467 99530467 1001 86380 86390 1
530458 99530458 1001 86380 86390 1
530296 99530296 1001 86380 86390 1
530271 99530271 1001 86380 86390 1
530259 99530259 1001 86380 86390 1
530282 99530282 1001 86380 86390 1
530040 99530040 1001 86380 86390 1
530028 99530028 1001 86380 86390 1
530618 99530618 1001 86380 86390 1
530710 99530710 1001 86380 86390 1
530753 99530753 1001 86380 86390 1
531267 99531267 1001 86380 86390 1
531250 99531250 1001 86380 86390 1
531063 99531063 1001 86380 86390 1
530836 99530836 1001 86380 86390 1
530774 99530774 1001 86380 86390 1
531434 99531434 1001 86380 86390 1
532098 99532098 1001 86380 86390 1
532124 99532124 1001 86380 86390 1
532062 99532062 1001 86380 86390 1
531903 99531903 1001 86380 86390 1
531827 99531827 1001 86380 86390 1
531866 99531866 1001 86380 86390 1
531741 99531741 1001 86380 86390 1
532690 99532690 1001 86380 86390 1
532506 99532506 1001 86380 86390 1
533158 99533158 1001 86380 86390 1
533810 99533810 1001 86380 86390 1
533721 99533721 1001 86380 86390 1
533799 99533799 1001 86380 86390 1
533674 99533674 1001 86380 86390 1
533524 99533524 1001 86380 86390 1
533477 99533477 1001 86380 86390 1
533348 99533348 1001 86380 86390 1
533415 99533415 1001 86380 86390 1
534061 99534061 1001 86380 86390 1
534661 99534661 1001 86380 86390 1
534618 99534618 1001 86380 86390 1
534414 99534414 1001 86380 86390 1
534309 99534309 1001 86380 86390 1
534141 99534141 1001 86380 86390 1
534095 99534095 1001 86380 86390 1
534123 99534123 1001 86380 86390 1
534795 99534795 1001 86380 86390 1
535404 99535404 1001 86380 86390 1
535430 99535430 1001 86380 86390 1
534967 99534967 1001 86380 86390 1
534998 99534998 1001 86380 86390 1
535617 99535617 1001 86380 86390 1
535527 99535527 1001 86380 86390 1
535584 99535584 1001 86380 86390 1
535812 99535812 1001 86380 86390 1
537089 99537089 1001 86380 86390 1
536987 99536987 1001 86380 86390 1
536866 99536866 1001 86380 86390 1
536573 99536573 1001 86380 86390 1
537191 99537191 1001 86380 86390 1
537288 99537288 1001 86380 86390 1
537958 99537958 1001 86380 86390 1
537812 99537812 1001 86380 86390 1
537791 99537791 1001 86380 86390 1
537634 99537634 1001 86380 86390 1
537755 99537755 1001 86380 86390 1
537395 99537395 1001 86380 86390 1
537473 99537473 1001 86380 86390 1
537998 99537998 1001 86380 86390 1
538637 99538637 1001 86380 86390 1
538212 99538212 1001 86380 86390 1
538883 99538883 1001 86380 86390 1
538988 99538988 1001 86380 86390 1
539582 99539582 1001 86380 86390 1
539308 99539308 1001 86380 86390 1
539059 99539059 1001 86380 86390 1
539167 99539167 1001 86380 86390 1
539200 99539200 1001 86380 86390 1
539704 99539704 1001 86380 86390 1
539679 99539679 1001 86380 86390 1
539733 99539733 1001 86380 86390 1
540094 99540094 1001 86380 86390 1
540062 99540062 1001 86380 86390 1
540043 99540043 1001 86380 86390 1
541138 99541138 1001 86380 86390 1
541262 99541262 1001 86380 86390 1
541280 99541280 1001 86380 86390 1
540947 99540947 1001 86380 86390 1
541013 99541013 1001 86380 86390 1
540888 99540888 1001 86380 86390 1
540994 99540994 1001 86380 86390 1
541059 99541059 1001 86380 86390 1
540692 99540692 1001 86380 86390 1
540813 99540813 1001 86380 86390 1
541385 99541385 1001 86380 86390 1
541431 99541431 1001 86380 86390 1
541928 99541928 1001 86380 86390 1
541967 99541967 1001 86380 86390 1
541714 99541714 1001 86380 86390 1
541898 99541898 1001 86380 86390 1
541689 99541689 1001 86380 86390 1
541549 99541549 1001 86380 86390 1
542138 99542138 1001 86380 86390 1
542203 99542203 1001 86380 86390 1
542944 99542944 1001 86380 86390 1
542826 99542826 1001 86380 86390 1
542589 99542589 1001 86380 86390 1
542403 99542403 1001 86380 86390 1
542430 99542430 1001 86380 86390 1
542446 99542446 1001 86380 86390 1
543049 99543049 1001 86380 86390 1
543019 99543019 1001 86380 86390 1
543463 99543463 1001 86380 86390 1
543455 99543455 1001 86380 86390 1
543443 99543443 1001 86380 86390 1
543193 99543193 1001 86380 86390 1
543820 99543820 1001 86380 86390 1
543918 99543918 1001 86380 86390 1
543858 99543858 1001 86380 86390 1
544328 99544328 1001 86380 86390 1
544155 99544155 1001 86380 86390 1
544713 99544713 1001 86380 86390 1
400308 99400308 1001 86380 86390 1
400485 99400485 1001 86380 86390 1
400612 99400612 1001 86380 86390 1
401016 99401016 1001 86380 86390 1
401327 99401327 1001 86380 86390 1
401491 99401491 1001 86380 86390 1
401620 99401620 1001 86380 86390 1
401796 99401796 1001 86380 86390 1
402118 99402118 1001 86380 86390 1
402184 99402184 1001 86380 86390 1
402511 99402511 1001 86380 86390 1
402747 99402747 1001 86380 86390 1
402779 99402779 1001 86380 86390 1
402965 99402965 1001 86380 86390 1
403125 99403125 1001 86380 86390 1
403209 99403209 1001 86380 86390 1
403397 99403397 1001 86380 86390 1
403400 99403400 1001 86380 86390 1
403600 99403600 1001 86380 86390 1
404048 99404048 1001 86380 86390 1
404508 99404508 1001 86380 86390 1
404689 99404689 1001 86380 86390 1
404757 99404757 1001 86380 86390 1
404693 99404693 1001 86380 86390 1
404935 99404935 1001 86380 86390 1
405390 99405390 1001 86380 86390 1
405875 99405875 1001 86380 86390 1
406422 99406422 1001 86380 86390 1
406531 99406531 1001 86380 86390 1
406830 99406830 1001 86380 86390 1
407010 99407010 1001 86380 86390 1
407177 99407177 1001 86380 86390 1
407184 99407184 1001 86380 86390 1
407327 99407327 1001 86380 86390 1
407474 99407474 1001 86380 86390 1
407693 99407693 1001 86380 86390 1
407792 99407792 1001 86380 86390 1
407973 99407973 1001 86380 86390 1
407957 99407957 1001 86380 86390 1
409006 99409006 1001 86380 86390 1
409518 99409518 1001 86380 86390 1
409650 99409650 1001 86380 86390 1
409664 99409664 1001 86380 86390 1
410272 99410272 1001 86380 86390 1
410482 99410482 1001 86380 86390 1
410439 99410439 1001 86380 86390 1
410444 99410444 1001 86380 86390 1
411291 99411291 1001 86380 86390 1
411503 99411503 1001 86380 86390 1
411995 99411995 1001 86380 86390 1
413293 99413293 1001 86380 86390 1
413216 99413216 1001 86380 86390 1
413250 99413250 1001 86380 86390 1
412601 99412601 1001 86380 86390 1
412522 99412522 1001 86380 86390 1
412547 99412547 1001 86380 86390 1
413730 99413730 1001 86380 86390 1
415205 99415205 1001 86380 86390 1
415137 99415137 1001 86380 86390 1
414826 99414826 1001 86380 86390 1
414900 99414900 1001 86380 86390 1
414601 99414601 1001 86380 86390 1
414586 99414586 1001 86380 86390 1
414205 99414205 1001 86380 86390 1
414168 99414168 1001 86380 86390 1
415405 99415405 1001 86380 86390 1
416782 99416782 1001 86380 86390 1
416688 99416688 1001 86380 86390 1
416669 99416669 1001 86380 86390 1
416534 99416534 1001 86380 86390 1
415989 99415989 1001 86380 86390 1
415790 99415790 1001 86380 86390 1
417083 99417083 1001 86380 86390 1
417428 99417428 1001 86380 86390 1
417413 99417413 1001 86380 86390 1
417569 99417569 1001 86380 86390 1
418248 99418248 1001 86380 86390 1
418063 99418063 1001 86380 86390 1
417964 99417964 1001 86380 86390 1
418034 99418034 1001 86380 86390 1
420381 99420381 1001 86380 86390 1
420211 99420211 1001 86380 86390 1
420233 99420233 1001 86380 86390 1
419568 99419568 1001 86380 86390 1
420464 99420464 1001 86380 86390 1
420535 99420535 1001 86380 86390 1
422049 99422049 1001 86380 86390 1
421805 99421805 1001 86380 86390 1
421486 99421486 1001 86380 86390 1
421475 99421475 1001 86380 86390 1
421041 99421041 1001 86380 86390 1
421109 99421109 1001 86380 86390 1
421230 99421230 1001 86380 86390 1
422377 99422377 1001 86380 86390 1
422432 99422432 1001 86380 86390 1
423747 99423747 1001 86380 86390 1
423171 99423171 1001 86380 86390 1
423246 99423246 1001 86380 86390 1
422539 99422539 1001 86380 86390 1
422743 99422743 1001 86380 86390 1
424780 99424780 1001 86380 86390 1
424744 99424744 1001 86380 86390 1
424657 99424657 1001 86380 86390 1
425561 99425561 1001 86380 86390 1
425388 99425388 1001 86380 86390 1
425701 99425701 1001 86380 86390 1
426473 99426473 1001 86380 86390 1
426650 99426650 1001 86380 86390 1
425865 99425865 1001 86380 86390 1
425942 99425942 1001 86380 86390 1
427494 99427494 1001 86380 86390 1
428470 99428470 1001 86380 86390 1
428295 99428295 1001 86380 86390 1
427921 99427921 1001 86380 86390 1
427715 99427715 1001 86380 86390 1
428993 99428993 1001 86380 86390 1
428898 99428898 1001 86380 86390 1
429823 99429823 1001 86380 86390 1
429277 99429277 1001 86380 86390 1
430741 99430741 1001 86380 86390 1
430515 99430515 1001 86380 86390 1
431783 99431783 1001 86380 86390 1
431068 99431068 1001 86380 86390 1
431257 99431257 1001 86380 86390 1
432350 99432350 1001 86380 86390 1
433344 99433344 1001 86380 86390 1
432528 99432528 1001 86380 86390 1
434030 99434030 1001 86380 86390 1
433933 99433933 1001 86380 86390 1
435253 99435253 1001 86380 86390 1
435204 99435204 1001 86380 86390 1
435630 99435630 1001 86380 86390 1
436903 99436903 1001 86380 86390 1
436799 99436799 1001 86380 86390 1
436370 99436370 1001 86380 86390 1
435988 99435988 1001 86380 86390 1
436003 99436003 1001 86380 86390 1
437359 99437359 1001 86380 86390 1
437308 99437308 1001 86380 86390 1
300013 99300013 1001 86380 86390 1
300697 99300697 1001 86380 86390 1
300592 99300592 1001 86380 86390 1
300607 99300607 1001 86380 86390 1
300661 99300661 1001 86380 86390 1
300448 99300448 1001 86380 86390 1
300449 99300449 1001 86380 86390 1
300353 99300353 1001 86380 86390 1
300266 99300266 1001 86380 86390 1
300179 99300179 1001 86380 86390 1
300287 99300287 1001 86380 86390 1
300867 99300867 1001 86380 86390 1
301482 99301482 1001 86380 86390 1
301235 99301235 1001 86380 86390 1
301317 99301317 1001 86380 86390 1
301255 99301255 1001 86380 86390 1
301038 99301038 1001 86380 86390 1
301720 99301720 1001 86380 86390 1
301625 99301625 1001 86380 86390 1
302381 99302381 1001 86380 86390 1
302180 99302180 1001 86380 86390 1
302364 99302364 1001 86380 86390 1
302099 99302099 1001 86380 86390 1
302140 99302140 1001 86380 86390 1
302041 99302041 1001 86380 86390 1
302031 99302031 1001 86380 86390 1
301893 99301893 1001 86380 86390 1
301901 99301901 1001 86380 86390 1
302404 99302404 1001 86380 86390 1
302477 99302477 1001 86380 86390 1
302386 99302386 1001 86380 86390 1
302872 99302872 1001 86380 86390 1
302783 99302783 1001 86380 86390 1
303905 99303905 1001 86380 86390 1
303951 99303951 1001 86380 86390 1
303694 99303694 1001 86380 86390 1
303682 99303682 1001 86380 86390 1
303671 99303671 1001 86380 86390 1
303544 99303544 1001 86380 86390 1
303419 99303419 1001 86380 86390 1
303551 99303551 1001 86380 86390 1
304238 99304238 1001 86380 86390 1
304070 99304070 1001 86380 86390 1
304669 99304669 1001 86380 86390 1
304728 99304728 1001 86380 86390 1
304512 99304512 1001 86380 86390 1
304603 99304603 1001 86380 86390 1
304864 99304864 1001 86380 86390 1
304892 99304892 1001 86380 86390 1
305636 99305636 1001 86380 86390 1
305336 99305336 1001 86380 86390 1
305107 99305107 1001 86380 86390 1
500130 99500130 1001 86380 86390 1
500687 99500687 1001 86380 86390 1
500613 99500613 1001 86380 86390 1
500802 99500802 1001 86380 86390 1
500479 99500479 1001 86380 86390 1
500493 99500493 1001 86380 86390 1
500537 99500537 1001 86380 86390 1
500553 99500553 1001 86380 86390 1
500555 99500555 1001 86380 86390 1
500361 99500361 1001 86380 86390 1
500357 99500357 1001 86380 86390 1
500819 99500819 1001 86380 86390 1
501615 99501615 1001 86380 86390 1
501348 99501348 1001 86380 86390 1
501316 99501316 1001 86380 86390 1
501050 99501050 1001 86380 86390 1
501143 99501143 1001 86380 86390 1
501711 99501711 1001 86380 86390 1
502423 99502423 1001 86380 86390 1
502539 99502539 1001 86380 86390 1
503102 99503102 1001 86380 86390 1
503280 99503280 1001 86380 86390 1
502892 99502892 1001 86380 86390 1
503063 99503063 1001 86380 86390 1
503076 99503076 1001 86380 86390 1
503018 99503018 1001 86380 86390 1
503476 99503476 1001 86380 86390 1
503313 99503313 1001 86380 86390 1
503967 99503967 1001 86380 86390 1
503922 99503922 1001 86380 86390 1
504111 99504111 1001 86380 86390 1
503798 99503798 1001 86380 86390 1
504179 99504179 1001 86380 86390 1
504748 99504748 1001 86380 86390 1
504703 99504703 1001 86380 86390 1
504563 99504563 1001 86380 86390 1
504409 99504409 1001 86380 86390 1
504995 99504995 1001 86380 86390 1
505758 99505758 1001 86380 86390 1
505503 99505503 1001 86380 86390 1
505400 99505400 1001 86380 86390 1
505531 99505531 1001 86380 86390 1
505485 99505485 1001 86380 86390 1
505209 99505209 1001 86380 86390 1
505157 99505157 1001 86380 86390 1
505912 99505912 1001 86380 86390 1
506519 99506519 1001 86380 86390 1
506442 99506442 1001 86380 86390 1
506567 99506567 1001 86380 86390 1
506498 99506498 1001 86380 86390 1
506488 99506488 1001 86380 86390 1
506580 99506580 1001 86380 86390 1
506290 99506290 1001 86380 86390 1
506240 99506240 1001 86380 86390 1
506216 99506216 1001 86380 86390 1
506231 99506231 1001 86380 86390 1
506036 99506036 1001 86380 86390 1
506614 99506614 1001 86380 86390 1
506615 99506615 1001 86380 86390 1
507404 99507404 1001 86380 86390 1
507264 99507264 1001 86380 86390 1
507413 99507413 1001 86380 86390 1
507045 99507045 1001 86380 86390 1
507071 99507071 1001 86380 86390 1
506820 99506820 1001 86380 86390 1
506860 99506860 1001 86380 86390 1
508095 99508095 1001 86380 86390 1
508241 99508241 1001 86380 86390 1
507872 99507872 1001 86380 86390 1
507911 99507911 1001 86380 86390 1
507731 99507731 1001 86380 86390 1
507748 99507748 1001 86380 86390 1
508263 99508263 1001 86380 86390 1
508957 99508957 1001 86380 86390 1
508669 99508669 1001 86380 86390 1
509166 99509166 1001 86380 86390 1
509133 99509133 1001 86380 86390 1
509839 99509839 1001 86380 86390 1
509754 99509754 1001 86380 86390 1
509627 99509627 1001 86380 86390 1
509331 99509331 1001 86380 86390 1
509433 99509433 1001 86380 86390 1
509472 99509472 1001 86380 86390 1
510098 99510098 1001 86380 86390 1
510614 99510614 1001 86380 86390 1
510583 99510583 1001 86380 86390 1
510377 99510377 1001 86380 86390 1
511454 99511454 1001 86380 86390 1
511247 99511247 1001 86380 86390 1
511113 99511113 1001 86380 86390 1
510984 99510984 1001 86380 86390 1
511091 99511091 1001 86380 86390 1
511044 99511044 1001 86380 86390 1
510995 99510995 1001 86380 86390 1
512082 99512082 1001 86380 86390 1
511827 99511827 1001 86380 86390 1
512466 99512466 1001 86380 86390 1
512415 99512415 1001 86380 86390 1
512494 99512494 1001 86380 86390 1
513204 99513204 1001 86380 86390 1
513147 99513147 1001 86380 86390 1
513197 99513197 1001 86380 86390 1
512925 99512925 1001 86380 86390 1
512944 99512944 1001 86380 86390 1
512767 99512767 1001 86380 86390 1
512757 99512757 1001 86380 86390 1
512622 99512622 1001 86380 86390 1
513256 99513256 1001 86380 86390 1
513225 99513225 1001 86380 86390 1
513932 99513932 1001 86380 86390 1
513958 99513958 1001 86380 86390 1
513992 99513992 1001 86380 86390 1
513670 99513670 1001 86380 86390 1
513638 99513638 1001 86380 86390 1
513571 99513571 1001 86380 86390 1
514717 99514717 1001 86380 86390 1
514752 99514752 1001 86380 86390 1
514589 99514589 1001 86380 86390 1
514248 99514248 1001 86380 86390 1
514261 99514261 1001 86380 86390 1
515608 99515608 1001 86380 86390 1
515490 99515490 1001 86380 86390 1
515679 99515679 1001 86380 86390 1
515124 99515124 1001 86380 86390 1
515216 99515216 1001 86380 86390 1
515256 99515256 1001 86380 86390 1
515707 99515707 1001 86380 86390 1
515799 99515799 1001 86380 86390 1
515829 99515829 1001 86380 86390 1
515689 99515689 1001 86380 86390 1
515704 99515704 1001 86380 86390 1
516405 99516405 1001 86380 86390 1
516215 99516215 1001 86380 86390 1
516212 99516212 1001 86380 86390 1
516018 99516018 1001 86380 86390 1
515941 99515941 1001 86380 86390 1
516035 99516035 1001 86380 86390 1
515924 99515924 1001 86380 86390 1
516573 99516573 1001 86380 86390 1
516706 99516706 1001 86380 86390 1
517299 99517299 1001 86380 86390 1
517212 99517212 1001 86380 86390 1
517252 99517252 1001 86380 86390 1
516995 99516995 1001 86380 86390 1
516914 99516914 1001 86380 86390 1
516841 99516841 1001 86380 86390 1
518047 99518047 1001 86380 86390 1
518037 99518037 1001 86380 86390 1
518110 99518110 1001 86380 86390 1
517550 99517550 1001 86380 86390 1
518185 99518185 1001 86380 86390 1
518296 99518296 1001 86380 86390 1
518246 99518246 1001 86380 86390 1
518950 99518950 1001 86380 86390 1
518579 99518579 1001 86380 86390 1
518607 99518607 1001 86380 86390 1
518621 99518621 1001 86380 86390 1
518781 99518781 1001 86380 86390 1
518512 99518512 1001 86380 86390 1
518464 99518464 1001 86380 86390 1
518531 99518531 1001 86380 86390 1
519117 99519117 1001 86380 86390 1
519084 99519084 1001 86380 86390 1
519731 99519731 1001 86380 86390 1
519745 99519745 1001 86380 86390 1
519772 99519772 1001 86380 86390 1
519449 99519449 1001 86380 86390 1
519476 99519476 1001 86380 86390 1
519370 99519370 1001 86380 86390 1
519928 99519928 1001 86380 86390 1
520125 99520125 1001 86380 86390 1
520024 99520024 1001 86380 86390 1
520080 99520080 1001 86380 86390 1
521416 99521416 1001 86380 86390 1
521344 99521344 1001 86380 86390 1
521185 99521185 1001 86380 86390 1
520976 99520976 1001 86380 86390 1
520880 99520880 1001 86380 86390 1
521583 99521583 1001 86380 86390 1
521262 99521262 1001 86380 86390 1
522268 99522268 1001 86380 86390 1
522050 99522050 1001 86380 86390 1
521780 99521780 1001 86380 86390 1
521821 99521821 1001 86380 86390 1
522432 99522432 1001 86380 86390 1
522744 99522744 1001 86380 86390 1
522769 99522769 1001 86380 86390 1
523263 99523263 1001 86380 86390 1
523767 99523767 1001 86380 86390 1
523720 99523720 1001 86380 86390 1
523364 99523364 1001 86380 86390 1
523445 99523445 1001 86380 86390 1
523394 99523394 1001 86380 86390 1
523488 99523488 1001 86380 86390 1
524125 99524125 1001 86380 86390 1
523953 99523953 1001 86380 86390 1
524637 99524637 1001 86380 86390 1
524729 99524729 1001 86380 86390 1
524431 99524431 1001 86380 86390 1
524253 99524253 1001 86380 86390 1
524297 99524297 1001 86380 86390 1
525457 99525457 1001 86380 86390 1
525591 99525591 1001 86380 86390 1
525185 99525185 1001 86380 86390 1
525139 99525139 1001 86380 86390 1
525701 99525701 1001 86380 86390 1
525703 99525703 1001 86380 86390 1
525615 99525615 1001 86380 86390 1
526250 99526250 1001 86380 86390 1
526358 99526358 1001 86380 86390 1
526153 99526153 1001 86380 86390 1
526206 99526206 1001 86380 86390 1
526132 99526132 1001 86380 86390 1
526072 99526072 1001 86380 86390 1
525854 99525854 1001 86380 86390 1
527213 99527213 1001 86380 86390 1
527155 99527155 1001 86380 86390 1
527235 99527235 1001 86380 86390 1
527184 99527184 1001 86380 86390 1
527433 99527433 1001 86380 86390 1
527356 99527356 1001 86380 86390 1
527253 99527253 1001 86380 86390 1
527783 99527783 1001 86380 86390 1
527641 99527641 1001 86380 86390 1
527582 99527582 1001 86380 86390 1
528231 99528231 1001 86380 86390 1
528877 99528877 1001 86380 86390 1
528742 99528742 1001 86380 86390 1
528606 99528606 1001 86380 86390 1
528650 99528650 1001 86380 86390 1
528477 99528477 1001 86380 86390 1
528419 99528419 1001 86380 86390 1
528987 99528987 1001 86380 86390 1
529653 99529653 1001 86380 86390 1
529714 99529714 1001 86380 86390 1
529354 99529354 1001 86380 86390 1
529471 99529471 1001 86380 86390 1
529487 99529487 1001 86380 86390 1
529513 99529513 1001 86380 86390 1
529155 99529155 1001 86380 86390 1
529311 99529311 1001 86380 86390 1
530481 99530481 1001 86380 86390 1
530430 99530430 1001 86380 86390 1
530249 99530249 1001 86380 86390 1
529966 99529966 1001 86380 86390 1
530126 99530126 1001 86380 86390 1
530657 99530657 1001 86380 86390 1
530717 99530717 1001 86380 86390 1
531255 99531255 1001 86380 86390 1
531320 99531320 1001 86380 86390 1
530968 99530968 1001 86380 86390 1
531118 99531118 1001 86380 86390 1
530941 99530941 1001 86380 86390 1
530793 99530793 1001 86380 86390 1
531435 99531435 1001 86380 86390 1
532183 99532183 1001 86380 86390 1
532074 99532074 1001 86380 86390 1
531704 99531704 1001 86380 86390 1
531681 99531681 1001 86380 86390 1
531590 99531590 1001 86380 86390 1
531749 99531749 1001 86380 86390 1
532210 99532210 1001 86380 86390 1
533031 99533031 1001 86380 86390 1
532945 99532945 1001 86380 86390 1
532640 99532640 1001 86380 86390 1
532784 99532784 1001 86380 86390 1
532478 99532478 1001 86380 86390 1
532446 99532446 1001 86380 86390 1
533680 99533680 1001 86380 86390 1
533399 99533399 1001 86380 86390 1
533365 99533365 1001 86380 86390 1
534056 99534056 1001 86380 86390 1
534491 99534491 1001 86380 86390 1
534602 99534602 1001 86380 86390 1
534353 99534353 1001 86380 86390 1
534418 99534418 1001 86380 86390 1
534444 99534444 1001 86380 86390 1
534198 99534198 1001 86380 86390 1
534866 99534866 1001 86380 86390 1
534842 99534842 1001 86380 86390 1
534856 99534856 1001 86380 86390 1
534794 99534794 1001 86380 86390 1
535319 99535319 1001 86380 86390 1
535479 99535479 1001 86380 86390 1
535078 99535078 1001 86380 86390 1
535533 99535533 1001 86380 86390 1
535538 99535538 1001 86380 86390 1
535582 99535582 1001 86380 86390 1
536224 99536224 1001 86380 86390 1
535946 99535946 1001 86380 86390 1
535796 99535796 1001 86380 86390 1
536463 99536463 1001 86380 86390 1
536427 99536427 1001 86380 86390 1
537060 99537060 1001 86380 86390 1
536905 99536905 1001 86380 86390 1
536883 99536883 1001 86380 86390 1
536858 99536858 1001 86380 86390 1
536787 99536787 1001 86380 86390 1
536547 99536547 1001 86380 86390 1
536655 99536655 1001 86380 86390 1
537202 99537202 1001 86380 86390 1
537307 99537307 1001 86380 86390 1
537182 99537182 1001 86380 86390 1
537918 99537918 1001 86380 86390 1
537751 99537751 1001 86380 86390 1
537380 99537380 1001 86380 86390 1
537569 99537569 1001 86380 86390 1
537518 99537518 1001 86380 86390 1
537416 99537416 1001 86380 86390 1
537560 99537560 1001 86380 86390 1
538003 99538003 1001 86380 86390 1
538162 99538162 1001 86380 86390 1
538188 99538188 1001 86380 86390 1
538762 99538762 1001 86380 86390 1
538633 99538633 1001 86380 86390 1
538776 99538776 1001 86380 86390 1
538410 99538410 1001 86380 86390 1
538427 99538427 1001 86380 86390 1
538334 99538334 1001 86380 86390 1
539010 99539010 1001 86380 86390 1
539594 99539594 1001 86380 86390 1
539507 99539507 1001 86380 86390 1
539293 99539293 1001 86380 86390 1
539291 99539291 1001 86380 86390 1
539240 99539240 1001 86380 86390 1
539061 99539061 1001 86380 86390 1
539834 99539834 1001 86380 86390 1
539761 99539761 1001 86380 86390 1
540282 99540282 1001 86380 86390 1
540183 99540183 1001 86380 86390 1
540075 99540075 1001 86380 86390 1
540610 99540610 1001 86380 86390 1
541125 99541125 1001 86380 86390 1
541133 99541133 1001 86380 86390 1
540984 99540984 1001 86380 86390 1
540759 99540759 1001 86380 86390 1
541450 99541450 1001 86380 86390 1
541926 99541926 1001 86380 86390 1
542056 99542056 1001 86380 86390 1
541961 99541961 1001 86380 86390 1
541584 99541584 1001 86380 86390 1
542151 99542151 1001 86380 86390 1
542257 99542257 1001 86380 86390 1
542759 99542759 1001 86380 86390 1
542610 99542610 1001 86380 86390 1
542703 99542703 1001 86380 86390 1
543146 99543146 1001 86380 86390 1
543684 99543684 1001 86380 86390 1
543483 99543483 1001 86380 86390 1
543204 99543204 1001 86380 86390 1
543287 99543287 1001 86380 86390 1
543833 99543833 1001 86380 86390 1
543864 99543864 1001 86380 86390 1
544409 99544409 1001 86380 86390 1
544489 99544489 1001 86380 86390 1
544426 99544426 1001 86380 86390 1
544390 99544390 1001 86380 86390 1
544137 99544137 1001 86380 86390 1
411188 1146 1001 20580 21357 1
422825 383 1001 18660 19317 1
420646 1019 1001 22920 25797 1
511246 490 1001 43590 43889 1
400429 99400429 1001 86380 86390 1
400659 99400659 1001 86380 86390 1
400695 99400695 1001 86380 86390 1
400771 99400771 1001 86380 86390 1
400947 99400947 1001 86380 86390 1
401114 99401114 1001 86380 86390 1
401383 99401383 1001 86380 86390 1
401487 99401487 1001 86380 86390 1
401866 99401866 1001 86380 86390 1
401926 99401926 1001 86380 86390 1
401968 99401968 1001 86380 86390 1
402062 99402062 1001 86380 86390 1
402117 99402117 1001 86380 86390 1
402587 99402587 1001 86380 86390 1
402736 99402736 1001 86380 86390 1
402826 99402826 1001 86380 86390 1
402863 99402863 1001 86380 86390 1
403013 99403013 1001 86380 86390 1
403133 99403133 1001 86380 86390 1
403115 99403115 1001 86380 86390 1
403823 99403823 1001 86380 86390 1
404213 99404213 1001 86380 86390 1
404444 99404444 1001 86380 86390 1
404506 99404506 1001 86380 86390 1
404701 99404701 1001 86380 86390 1
404948 99404948 1001 86380 86390 1
405159 99405159 1001 86380 86390 1
405576 99405576 1001 86380 86390 1
405686 99405686 1001 86380 86390 1
405718 99405718 1001 86380 86390 1
406344 99406344 1001 86380 86390 1
406307 99406307 1001 86380 86390 1
406989 99406989 1001 86380 86390 1
407165 99407165 1001 86380 86390 1
407326 99407326 1001 86380 86390 1
407631 99407631 1001 86380 86390 1
407771 99407771 1001 86380 86390 1
408173 99408173 1001 86380 86390 1
408283 99408283 1001 86380 86390 1
408310 99408310 1001 86380 86390 1
408614 99408614 1001 86380 86390 1
409137 99409137 1001 86380 86390 1
409242 99409242 1001 86380 86390 1
409324 99409324 1001 86380 86390 1
409495 99409495 1001 86380 86390 1
409563 99409563 1001 86380 86390 1
409570 99409570 1001 86380 86390 1
410096 99410096 1001 86380 86390 1
410107 99410107 1001 86380 86390 1
410258 99410258 1001 86380 86390 1
411173 99411173 1001 86380 86390 1
411286 99411286 1001 86380 86390 1
411229 99411229 1001 86380 86390 1
411479 99411479 1001 86380 86390 1
411730 99411730 1001 86380 86390 1
411980 99411980 1001 86380 86390 1
412095 99412095 1001 86380 86390 1
412308 99412308 1001 86380 86390 1
412287 99412287 1001 86380 86390 1
413424 99413424 1001 86380 86390 1
412796 99412796 1001 86380 86390 1
413977 99413977 1001 86380 86390 1
414455 99414455 1001 86380 86390 1
414365 99414365 1001 86380 86390 1
414173 99414173 1001 86380 86390 1
415566 99415566 1001 86380 86390 1
416646 99416646 1001 86380 86390 1
416599 99416599 1001 86380 86390 1
416438 99416438 1001 86380 86390 1
416416 99416416 1001 86380 86390 1
416047 99416047 1001 86380 86390 1
417106 99417106 1001 86380 86390 1
417062 99417062 1001 86380 86390 1
418624 99418624 1001 86380 86390 1
418698 99418698 1001 86380 86390 1
418662 99418662 1001 86380 86390 1
418035 99418035 1001 86380 86390 1
418356 99418356 1001 86380 86390 1
417890 99417890 1001 86380 86390 1
418009 99418009 1001 86380 86390 1
417861 99417861 1001 86380 86390 1
420429 99420429 1001 86380 86390 1
420373 99420373 1001 86380 86390 1
419683 99419683 1001 86380 86390 1
420028 99420028 1001 86380 86390 1
420507 99420507 1001 86380 86390 1
420642 99420642 1001 86380 86390 1
421866 99421866 1001 86380 86390 1
422012 99422012 1001 86380 86390 1
421821 99421821 1001 86380 86390 1
421672 99421672 1001 86380 86390 1
421559 99421559 1001 86380 86390 1
421148 99421148 1001 86380 86390 1
420867 99420867 1001 86380 86390 1
420844 99420844 1001 86380 86390 1
421037 99421037 1001 86380 86390 1
422468 99422468 1001 86380 86390 1
423547 99423547 1001 86380 86390 1
423115 99423115 1001 86380 86390 1
423965 99423965 1001 86380 86390 1
425125 99425125 1001 86380 86390 1
425030 99425030 1001 86380 86390 1
425037 99425037 1001 86380 86390 1
424905 99424905 1001 86380 86390 1
425478 99425478 1001 86380 86390 1
426094 99426094 1001 86380 86390 1
427136 99427136 1001 86380 86390 1
427439 99427439 1001 86380 86390 1
427481 99427481 1001 86380 86390 1
428414 99428414 1001 86380 86390 1
428130 99428130 1001 86380 86390 1
427548 99427548 1001 86380 86390 1
427870 99427870 1001 86380 86390 1
429108 99429108 1001 86380 86390 1
429991 99429991 1001 86380 86390 1
429622 99429622 1001 86380 86390 1
429792 99429792 1001 86380 86390 1
430607 99430607 1001 86380 86390 1
431433 99431433 1001 86380 86390 1
431520 99431520 1001 86380 86390 1
430844 99430844 1001 86380 86390 1
430991 99430991 1001 86380 86390 1
433139 99433139 1001 86380 86390 1
432889 99432889 1001 86380 86390 1
432514 99432514 1001 86380 86390 1
432789 99432789 1001 86380 86390 1
433819 99433819 1001 86380 86390 1
435054 99435054 1001 86380 86390 1
435107 99435107 1001 86380 86390 1
435085 99435085 1001 86380 86390 1
435392 99435392 1001 86380 86390 1
434764 99434764 1001 86380 86390 1
434982 99434982 1001 86380 86390 1
434774 99434774 1001 86380 86390 1
434958 99434958 1001 86380 86390 1
434286 99434286 1001 86380 86390 1
434452 99434452 1001 86380 86390 1
435610 99435610 1001 86380 86390 1
436806 99436806 1001 86380 86390 1
436986 99436986 1001 86380 86390 1
437005 99437005 1001 86380 86390 1
437012 99437012 1001 86380 86390 1
436343 99436343 1001 86380 86390 1
436521 99436521 1001 86380 86390 1
436441 99436441 1001 86380 86390 1
436137 99436137 1001 86380 86390 1
436291 99436291 1001 86380 86390 1
436324 99436324 1001 86380 86390 1
436205 99436205 1001 86380 86390 1
300056 99300056 1001 86380 86390 1
300728 99300728 1001 86380 86390 1
300578 99300578 1001 86380 86390 1
300514 99300514 1001 86380 86390 1
300731 99300731 1001 86380 86390 1
300928 99300928 1001 86380 86390 1
300747 99300747 1001 86380 86390 1
300789 99300789 1001 86380 86390 1
300880 99300880 1001 86380 86390 1
301389 99301389 1001 86380 86390 1
301222 99301222 1001 86380 86390 1
301332 99301332 1001 86380 86390 1
301110 99301110 1001 86380 86390 1
301619 99301619 1001 86380 86390 1
302021 99302021 1001 86380 86390 1
302157 99302157 1001 86380 86390 1
302159 99302159 1001 86380 86390 1
302920 99302920 1001 86380 86390 1
302806 99302806 1001 86380 86390 1
302602 99302602 1001 86380 86390 1
302762 99302762 1001 86380 86390 1
304033 99304033 1001 86380 86390 1
303971 99303971 1001 86380 86390 1
303928 99303928 1001 86380 86390 1
304027 99304027 1001 86380 86390 1
303789 99303789 1001 86380 86390 1
303557 99303557 1001 86380 86390 1
303486 99303486 1001 86380 86390 1
303513 99303513 1001 86380 86390 1
304085 99304085 1001 86380 86390 1
304073 99304073 1001 86380 86390 1
304208 99304208 1001 86380 86390 1
304578 99304578 1001 86380 86390 1
304613 99304613 1001 86380 86390 1
304255 99304255 1001 86380 86390 1
304404 99304404 1001 86380 86390 1
304655 99304655 1001 86380 86390 1
304863 99304863 1001 86380 86390 1
305561 99305561 1001 86380 86390 1
305587 99305587 1001 86380 86390 1
305564 99305564 1001 86380 86390 1
305618 99305618 1001 86380 86390 1
305318 99305318 1001 86380 86390 1
305477 99305477 1001 86380 86390 1
500127 99500127 1001 86380 86390 1
500013 99500013 1001 86380 86390 1
500159 99500159 1001 86380 86390 1
500651 99500651 1001 86380 86390 1
500599 99500599 1001 86380 86390 1
500448 99500448 1001 86380 86390 1
500239 99500239 1001 86380 86390 1
500826 99500826 1001 86380 86390 1
500882 99500882 1001 86380 86390 1
500938 99500938 1001 86380 86390 1
501439 99501439 1001 86380 86390 1
501239 99501239 1001 86380 86390 1
501213 99501213 1001 86380 86390 1
501094 99501094 1001 86380 86390 1
501679 99501679 1001 86380 86390 1
501750 99501750 1001 86380 86390 1
502033 99502033 1001 86380 86390 1
501868 99501868 1001 86380 86390 1
502557 99502557 1001 86380 86390 1
503152 99503152 1001 86380 86390 1
503236 99503236 1001 86380 86390 1
503278 99503278 1001 86380 86390 1
502995 99502995 1001 86380 86390 1
502959 99502959 1001 86380 86390 1
503000 99503000 1001 86380 86390 1
502844 99502844 1001 86380 86390 1
502681 99502681 1001 86380 86390 1
503415 99503415 1001 86380 86390 1
503365 99503365 1001 86380 86390 1
503941 99503941 1001 86380 86390 1
503783 99503783 1001 86380 86390 1
503764 99503764 1001 86380 86390 1
503869 99503869 1001 86380 86390 1
503704 99503704 1001 86380 86390 1
504322 99504322 1001 86380 86390 1
504903 99504903 1001 86380 86390 1
504440 99504440 1001 86380 86390 1
505028 99505028 1001 86380 86390 1
505674 99505674 1001 86380 86390 1
505206 99505206 1001 86380 86390 1
505315 99505315 1001 86380 86390 1
506535 99506535 1001 86380 86390 1
506549 99506549 1001 86380 86390 1
506356 99506356 1001 86380 86390 1
506359 99506359 1001 86380 86390 1
505994 99505994 1001 86380 86390 1
506705 99506705 1001 86380 86390 1
507298 99507298 1001 86380 86390 1
507238 99507238 1001 86380 86390 1
507065 99507065 1001 86380 86390 1
506894 99506894 1001 86380 86390 1
506963 99506963 1001 86380 86390 1
506952 99506952 1001 86380 86390 1
507500 99507500 1001 86380 86390 1
507587 99507587 1001 86380 86390 1
508045 99508045 1001 86380 86390 1
508035 99508035 1001 86380 86390 1
507873 99507873 1001 86380 86390 1
508311 99508311 1001 86380 86390 1
508376 99508376 1001 86380 86390 1
508737 99508737 1001 86380 86390 1
508587 99508587 1001 86380 86390 1
509696 99509696 1001 86380 86390 1
509667 99509667 1001 86380 86390 1
509450 99509450 1001 86380 86390 1
509468 99509468 1001 86380 86390 1
510030 99510030 1001 86380 86390 1
510012 99510012 1001 86380 86390 1
510546 99510546 1001 86380 86390 1
510386 99510386 1001 86380 86390 1
510292 99510292 1001 86380 86390 1
510870 99510870 1001 86380 86390 1
510903 99510903 1001 86380 86390 1
511168 99511168 1001 86380 86390 1
511125 99511125 1001 86380 86390 1
511628 99511628 1001 86380 86390 1
511646 99511646 1001 86380 86390 1
511582 99511582 1001 86380 86390 1
512226 99512226 1001 86380 86390 1
512179 99512179 1001 86380 86390 1
512011 99512011 1001 86380 86390 1
511799 99511799 1001 86380 86390 1
511908 99511908 1001 86380 86390 1
512445 99512445 1001 86380 86390 1
512446 99512446 1001 86380 86390 1
512568 99512568 1001 86380 86390 1
512849 99512849 1001 86380 86390 1
512588 99512588 1001 86380 86390 1
513865 99513865 1001 86380 86390 1
513909 99513909 1001 86380 86390 1
513790 99513790 1001 86380 86390 1
513463 99513463 1001 86380 86390 1
513481 99513481 1001 86380 86390 1
513523 99513523 1001 86380 86390 1
513539 99513539 1001 86380 86390 1
514199 99514199 1001 86380 86390 1
514102 99514102 1001 86380 86390 1
514822 99514822 1001 86380 86390 1
514314 99514314 1001 86380 86390 1
514420 99514420 1001 86380 86390 1
514319 99514319 1001 86380 86390 1
514932 99514932 1001 86380 86390 1
515010 99515010 1001 86380 86390 1
515647 99515647 1001 86380 86390 1
515621 99515621 1001 86380 86390 1
515509 99515509 1001 86380 86390 1
515471 99515471 1001 86380 86390 1
515356 99515356 1001 86380 86390 1
515210 99515210 1001 86380 86390 1
515113 99515113 1001 86380 86390 1
515852 99515852 1001 86380 86390 1
515756 99515756 1001 86380 86390 1
515692 99515692 1001 86380 86390 1
516261 99516261 1001 86380 86390 1
515981 99515981 1001 86380 86390 1
515943 99515943 1001 86380 86390 1
515947 99515947 1001 86380 86390 1
517332 99517332 1001 86380 86390 1
517336 99517336 1001 86380 86390 1
517200 99517200 1001 86380 86390 1
516961 99516961 1001 86380 86390 1
516786 99516786 1001 86380 86390 1
517470 99517470 1001 86380 86390 1
517396 99517396 1001 86380 86390 1
517988 99517988 1001 86380 86390 1
517989 99517989 1001 86380 86390 1
517942 99517942 1001 86380 86390 1
517697 99517697 1001 86380 86390 1
517569 99517569 1001 86380 86390 1
517725 99517725 1001 86380 86390 1
517715 99517715 1001 86380 86390 1
518291 99518291 1001 86380 86390 1
518794 99518794 1001 86380 86390 1
518711 99518711 1001 86380 86390 1
518609 99518609 1001 86380 86390 1
518463 99518463 1001 86380 86390 1
518429 99518429 1001 86380 86390 1
518442 99518442 1001 86380 86390 1
519153 99519153 1001 86380 86390 1
519190 99519190 1001 86380 86390 1
519556 99519556 1001 86380 86390 1
519285 99519285 1001 86380 86390 1
519289 99519289 1001 86380 86390 1
519201 99519201 1001 86380 86390 1
520595 99520595 1001 86380 86390 1
520253 99520253 1001 86380 86390 1
520421 99520421 1001 86380 86390 1
520282 99520282 1001 86380 86390 1
520252 99520252 1001 86380 86390 1
520048 99520048 1001 86380 86390 1
520210 99520210 1001 86380 86390 1
520120 99520120 1001 86380 86390 1
520666 99520666 1001 86380 86390 1
520778 99520778 1001 86380 86390 1
520920 99520920 1001 86380 86390 1
521543 99521543 1001 86380 86390 1
521513 99521513 1001 86380 86390 1
522260 99522260 1001 86380 86390 1
522101 99522101 1001 86380 86390 1
522001 99522001 1001 86380 86390 1
521965 99521965 1001 86380 86390 1
521712 99521712 1001 86380 86390 1
521812 99521812 1001 86380 86390 1
522367 99522367 1001 86380 86390 1
522431 99522431 1001 86380 86390 1
523115 99523115 1001 86380 86390 1
523050 99523050 1001 86380 86390 1
523041 99523041 1001 86380 86390 1
522806 99522806 1001 86380 86390 1
522694 99522694 1001 86380 86390 1
522578 99522578 1001 86380 86390 1
522670 99522670 1001 86380 86390 1
522532 99522532 1001 86380 86390 1
523128 99523128 1001 86380 86390 1
523247 99523247 1001 86380 86390 1
523147 99523147 1001 86380 86390 1
523765 99523765 1001 86380 86390 1
523878 99523878 1001 86380 86390 1
523456 99523456 1001 86380 86390 1
524085 99524085 1001 86380 86390 1
524036 99524036 1001 86380 86390 1
524720 99524720 1001 86380 86390 1
524710 99524710 1001 86380 86390 1
524501 99524501 1001 86380 86390 1
524395 99524395 1001 86380 86390 1
524232 99524232 1001 86380 86390 1
524330 99524330 1001 86380 86390 1
524854 99524854 1001 86380 86390 1
525066 99525066 1001 86380 86390 1
525134 99525134 1001 86380 86390 1
525057 99525057 1001 86380 86390 1
525110 99525110 1001 86380 86390 1
525776 99525776 1001 86380 86390 1
525704 99525704 1001 86380 86390 1
526331 99526331 1001 86380 86390 1
526026 99526026 1001 86380 86390 1
526059 99526059 1001 86380 86390 1
525833 99525833 1001 86380 86390 1
525990 99525990 1001 86380 86390 1
526598 99526598 1001 86380 86390 1
526722 99526722 1001 86380 86390 1
527424 99527424 1001 86380 86390 1
527861 99527861 1001 86380 86390 1
527639 99527639 1001 86380 86390 1
528259 99528259 1001 86380 86390 1
528145 99528145 1001 86380 86390 1
528097 99528097 1001 86380 86390 1
528663 99528663 1001 86380 86390 1
528525 99528525 1001 86380 86390 1
528335 99528335 1001 86380 86390 1
528313 99528313 1001 86380 86390 1
528314 99528314 1001 86380 86390 1
528303 99528303 1001 86380 86390 1
528422 99528422 1001 86380 86390 1
529070 99529070 1001 86380 86390 1
529033 99529033 1001 86380 86390 1
529039 99529039 1001 86380 86390 1
529695 99529695 1001 86380 86390 1
529133 99529133 1001 86380 86390 1
529227 99529227 1001 86380 86390 1
529731 99529731 1001 86380 86390 1
530376 99530376 1001 86380 86390 1
530198 99530198 1001 86380 86390 1
530059 99530059 1001 86380 86390 1
530570 99530570 1001 86380 86390 1
530715 99530715 1001 86380 86390 1
530612 99530612 1001 86380 86390 1
531328 99531328 1001 86380 86390 1
530971 99530971 1001 86380 86390 1
530936 99530936 1001 86380 86390 1
531459 99531459 1001 86380 86390 1
531492 99531492 1001 86380 86390 1
532087 99532087 1001 86380 86390 1
532000 99532000 1001 86380 86390 1
531898 99531898 1001 86380 86390 1
531954 99531954 1001 86380 86390 1
532002 99532002 1001 86380 86390 1
532363 99532363 1001 86380 86390 1
532263 99532263 1001 86380 86390 1
532504 99532504 1001 86380 86390 1
532500 99532500 1001 86380 86390 1
533128 99533128 1001 86380 86390 1
533855 99533855 1001 86380 86390 1
533710 99533710 1001 86380 86390 1
533583 99533583 1001 86380 86390 1
533368 99533368 1001 86380 86390 1
533279 99533279 1001 86380 86390 1
533283 99533283 1001 86380 86390 1
534023 99534023 1001 86380 86390 1
533953 99533953 1001 86380 86390 1
534545 99534545 1001 86380 86390 1
534656 99534656 1001 86380 86390 1
534417 99534417 1001 86380 86390 1
534327 99534327 1001 86380 86390 1
534420 99534420 1001 86380 86390 1
534090 99534090 1001 86380 86390 1
534194 99534194 1001 86380 86390 1
534069 99534069 1001 86380 86390 1
535100 99535100 1001 86380 86390 1
535179 99535179 1001 86380 86390 1
535106 99535106 1001 86380 86390 1
534996 99534996 1001 86380 86390 1
534897 99534897 1001 86380 86390 1
535580 99535580 1001 86380 86390 1
535593 99535593 1001 86380 86390 1
535658 99535658 1001 86380 86390 1
535698 99535698 1001 86380 86390 1
536219 99536219 1001 86380 86390 1
536053 99536053 1001 86380 86390 1
535934 99535934 1001 86380 86390 1
536012 99536012 1001 86380 86390 1
536337 99536337 1001 86380 86390 1
536378 99536378 1001 86380 86390 1
536473 99536473 1001 86380 86390 1
536488 99536488 1001 86380 86390 1
536345 99536345 1001 86380 86390 1
536988 99536988 1001 86380 86390 1
536842 99536842 1001 86380 86390 1
536826 99536826 1001 86380 86390 1
536699 99536699 1001 86380 86390 1
536585 99536585 1001 86380 86390 1
537367 99537367 1001 86380 86390 1
537253 99537253 1001 86380 86390 1
537926 99537926 1001 86380 86390 1
537559 99537559 1001 86380 86390 1
538153 99538153 1001 86380 86390 1
538610 99538610 1001 86380 86390 1
538546 99538546 1001 86380 86390 1
538587 99538587 1001 86380 86390 1
538525 99538525 1001 86380 86390 1
538344 99538344 1001 86380 86390 1
538332 99538332 1001 86380 86390 1
538995 99538995 1001 86380 86390 1
538893 99538893 1001 86380 86390 1
538961 99538961 1001 86380 86390 1
538834 99538834 1001 86380 86390 1
539612 99539612 1001 86380 86390 1
539386 99539386 1001 86380 86390 1
539363 99539363 1001 86380 86390 1
539364 99539364 1001 86380 86390 1
539302 99539302 1001 86380 86390 1
539113 99539113 1001 86380 86390 1
539024 99539024 1001 86380 86390 1
539220 99539220 1001 86380 86390 1
539820 99539820 1001 86380 86390 1
539827 99539827 1001 86380 86390 1
540446 99540446 1001 86380 86390 1
540200 99540200 1001 86380 86390 1
540143 99540143 1001 86380 86390 1
539851 99539851 1001 86380 86390 1
540047 99540047 1001 86380 86390 1
541156 99541156 1001 86380 86390 1
541234 99541234 1001 86380 86390 1
541225 99541225 1001 86380 86390 1
540899 99540899 1001 86380 86390 1
540991 99540991 1001 86380 86390 1
541083 99541083 1001 86380 86390 1
540816 99540816 1001 86380 86390 1
542060 99542060 1001 86380 86390 1
541766 99541766 1001 86380 86390 1
541641 99541641 1001 86380 86390 1
541595 99541595 1001 86380 86390 1
542275 99542275 1001 86380 86390 1
542751 99542751 1001 86380 86390 1
542721 99542721 1001 86380 86390 1
542566 99542566 1001 86380 86390 1
542658 99542658 1001 86380 86390 1
542541 99542541 1001 86380 86390 1
542529 99542529 1001 86380 86390 1
543620 99543620 1001 86380 86390 1
543655 99543655 1001 86380 86390 1
543432 99543432 1001 86380 86390 1
543295 99543295 1001 86380 86390 1
543154 99543154 1001 86380 86390 1
543862 99543862 1001 86380 86390 1
543908 99543908 1001 86380 86390 1
544484 99544484 1001 86380 86390 1
544396 99544396 1001 86380 86390 1
544493 99544493 1001 86380 86390 1
544064 99544064 1001 86380 86390 1
544143 99544143 1001 86380 86390 1
544040 99544040 1001 86380 86390 1
400109 99400109 1001 86380 86390 1
400150 99400150 1001 86380 86390 1
400283 99400283 1001 86380 86390 1
400639 99400639 1001 86380 86390 1
400745 99400745 1001 86380 86390 1
401328 99401328 1001 86380 86390 1
401790 99401790 1001 86380 86390 1
402337 99402337 1001 86380 86390 1
402389 99402389 1001 86380 86390 1
402671 99402671 1001 86380 86390 1
402807 99402807 1001 86380 86390 1
403266 99403266 1001 86380 86390 1
403378 99403378 1001 86380 86390 1
403595 99403595 1001 86380 86390 1
404116 99404116 1001 86380 86390 1
404239 99404239 1001 86380 86390 1
404169 99404169 1001 86380 86390 1
404377 99404377 1001 86380 86390 1
404471 99404471 1001 86380 86390 1
404394 99404394 1001 86380 86390 1
404488 99404488 1001 86380 86390 1
405190 99405190 1001 86380 86390 1
405194 99405194 1001 86380 86390 1
405262 99405262 1001 86380 86390 1
405320 99405320 1001 86380 86390 1
405568 99405568 1001 86380 86390 1
406146 99406146 1001 86380 86390 1
406322 99406322 1001 86380 86390 1
406457 99406457 1001 86380 86390 1
406543 99406543 1001 86380 86390 1
407179 99407179 1001 86380 86390 1
407180 99407180 1001 86380 86390 1
407157 99407157 1001 86380 86390 1
407172 99407172 1001 86380 86390 1
407392 99407392 1001 86380 86390 1
407753 99407753 1001 86380 86390 1
407899 99407899 1001 86380 86390 1
407939 99407939 1001 86380 86390 1
408363 99408363 1001 86380 86390 1
408821 99408821 1001 86380 86390 1
408915 99408915 1001 86380 86390 1
409364 99409364 1001 86380 86390 1
409433 99409433 1001 86380 86390 1
409756 99409756 1001 86380 86390 1
410411 99410411 1001 86380 86390 1
410461 99410461 1001 86380 86390 1
410525 99410525 1001 86380 86390 1
410864 99410864 1001 86380 86390 1
411084 99411084 1001 86380 86390 1
411287 99411287 1001 86380 86390 1
411829 99411829 1001 86380 86390 1
411928 99411928 1001 86380 86390 1
412210 99412210 1001 86380 86390 1
412333 99412333 1001 86380 86390 1
412730 99412730 1001 86380 86390 1
412733 99412733 1001 86380 86390 1
413843 99413843 1001 86380 86390 1
413831 99413831 1001 86380 86390 1
415141 99415141 1001 86380 86390 1
415004 99415004 1001 86380 86390 1
415284 99415284 1001 86380 86390 1
414757 99414757 1001 86380 86390 1
415511 99415511 1001 86380 86390 1
416139 99416139 1001 86380 86390 1
416240 99416240 1001 86380 86390 1
416230 99416230 1001 86380 86390 1
415857 99415857 1001 86380 86390 1
415806 99415806 1001 86380 86390 1
417328 99417328 1001 86380 86390 1
417269 99417269 1001 86380 86390 1
417519 99417519 1001 86380 86390 1
418534 99418534 1001 86380 86390 1
418544 99418544 1001 86380 86390 1
418394 99418394 1001 86380 86390 1
418263 99418263 1001 86380 86390 1
418002 99418002 1001 86380 86390 1
417870 99417870 1001 86380 86390 1
417836 99417836 1001 86380 86390 1
418016 99418016 1001 86380 86390 1
417935 99417935 1001 86380 86390 1
419130 99419130 1001 86380 86390 1
419118 99419118 1001 86380 86390 1
420413 99420413 1001 86380 86390 1
419796 99419796 1001 86380 86390 1
421903 99421903 1001 86380 86390 1
421986 99421986 1001 86380 86390 1
421206 99421206 1001 86380 86390 1
423668 99423668 1001 86380 86390 1
423159 99423159 1001 86380 86390 1
423255 99423255 1001 86380 86390 1
423299 99423299 1001 86380 86390 1
423239 99423239 1001 86380 86390 1
424979 99424979 1001 86380 86390 1
424938 99424938 1001 86380 86390 1
424599 99424599 1001 86380 86390 1
424813 99424813 1001 86380 86390 1
424796 99424796 1001 86380 86390 1
424611 99424611 1001 86380 86390 1
424364 99424364 1001 86380 86390 1
425742 99425742 1001 86380 86390 1
425644 99425644 1001 86380 86390 1
425578 99425578 1001 86380 86390 1
426520 99426520 1001 86380 86390 1
428665 99428665 1001 86380 86390 1
428505 99428505 1001 86380 86390 1
428242 99428242 1001 86380 86390 1
427850 99427850 1001 86380 86390 1
427554 99427554 1001 86380 86390 1
427585 99427585 1001 86380 86390 1
430208 99430208 1001 86380 86390 1
430167 99430167 1001 86380 86390 1
430331 99430331 1001 86380 86390 1
430206 99430206 1001 86380 86390 1
429933 99429933 1001 86380 86390 1
429232 99429232 1001 86380 86390 1
430813 99430813 1001 86380 86390 1
431784 99431784 1001 86380 86390 1
431501 99431501 1001 86380 86390 1
430977 99430977 1001 86380 86390 1
431009 99431009 1001 86380 86390 1
431196 99431196 1001 86380 86390 1
432457 99432457 1001 86380 86390 1
432355 99432355 1001 86380 86390 1
432445 99432445 1001 86380 86390 1
433436 99433436 1001 86380 86390 1
433714 99433714 1001 86380 86390 1
432929 99432929 1001 86380 86390 1
432912 99432912 1001 86380 86390 1
432981 99432981 1001 86380 86390 1
432863 99432863 1001 86380 86390 1
432893 99432893 1001 86380 86390 1
434134 99434134 1001 86380 86390 1
434034 99434034 1001 86380 86390 1
434681 99434681 1001 86380 86390 1
434706 99434706 1001 86380 86390 1
434624 99434624 1001 86380 86390 1
434792 99434792 1001 86380 86390 1
434828 99434828 1001 86380 86390 1
434391 99434391 1001 86380 86390 1
435461 99435461 1001 86380 86390 1
435536 99435536 1001 86380 86390 1
435721 99435721 1001 86380 86390 1
436802 99436802 1001 86380 86390 1
436911 99436911 1001 86380 86390 1
436358 99436358 1001 86380 86390 1
436079 99436079 1001 86380 86390 1
436247 99436247 1001 86380 86390 1
436083 99436083 1001 86380 86390 1
300052 99300052 1001 86380 86390 1
300440 99300440 1001 86380 86390 1
300126 99300126 1001 86380 86390 1
300257 99300257 1001 86380 86390 1
300859 99300859 1001 86380 86390 1
300736 99300736 1001 86380 86390 1
300815 99300815 1001 86380 86390 1
301448 99301448 1001 86380 86390 1
301547 99301547 1001 86380 86390 1
300998 99300998 1001 86380 86390 1
301060 99301060 1001 86380 86390 1
301022 99301022 1001 86380 86390 1
301674 99301674 1001 86380 86390 1
301727 99301727 1001 86380 86390 1
301613 99301613 1001 86380 86390 1
302343 99302343 1001 86380 86390 1
302215 99302215 1001 86380 86390 1
302285 99302285 1001 86380 86390 1
302086 99302086 1001 86380 86390 1
301810 99301810 1001 86380 86390 1
303046 99303046 1001 86380 86390 1
303022 99303022 1001 86380 86390 1
303074 99303074 1001 86380 86390 1
302851 99302851 1001 86380 86390 1
302621 99302621 1001 86380 86390 1
302713 99302713 1001 86380 86390 1
303281 99303281 1001 86380 86390 1
303301 99303301 1001 86380 86390 1
303410 99303410 1001 86380 86390 1
303441 99303441 1001 86380 86390 1
303609 99303609 1001 86380 86390 1
303548 99303548 1001 86380 86390 1
303588 99303588 1001 86380 86390 1
303475 99303475 1001 86380 86390 1
303579 99303579 1001 86380 86390 1
304139 99304139 1001 86380 86390 1
304731 99304731 1001 86380 86390 1
304629 99304629 1001 86380 86390 1
304645 99304645 1001 86380 86390 1
304493 99304493 1001 86380 86390 1
304625 99304625 1001 86380 86390 1
304574 99304574 1001 86380 86390 1
304373 99304373 1001 86380 86390 1
304336 99304336 1001 86380 86390 1
304937 99304937 1001 86380 86390 1
304977 99304977 1001 86380 86390 1
304868 99304868 1001 86380 86390 1
305559 99305559 1001 86380 86390 1
305637 99305637 1001 86380 86390 1
305601 99305601 1001 86380 86390 1
305617 99305617 1001 86380 86390 1
305502 99305502 1001 86380 86390 1
305071 99305071 1001 86380 86390 1
305205 99305205 1001 86380 86390 1
305232 99305232 1001 86380 86390 1
500630 99500630 1001 86380 86390 1
500748 99500748 1001 86380 86390 1
500441 99500441 1001 86380 86390 1
500320 99500320 1001 86380 86390 1
500193 99500193 1001 86380 86390 1
500880 99500880 1001 86380 86390 1
501607 99501607 1001 86380 86390 1
501626 99501626 1001 86380 86390 1
501336 99501336 1001 86380 86390 1
501259 99501259 1001 86380 86390 1
501275 99501275 1001 86380 86390 1
501211 99501211 1001 86380 86390 1
501762 99501762 1001 86380 86390 1
501659 99501659 1001 86380 86390 1
501841 99501841 1001 86380 86390 1
502226 99502226 1001 86380 86390 1
502244 99502244 1001 86380 86390 1
502001 99502001 1001 86380 86390 1
502610 99502610 1001 86380 86390 1
502538 99502538 1001 86380 86390 1
502982 99502982 1001 86380 86390 1
502696 99502696 1001 86380 86390 1
502770 99502770 1001 86380 86390 1
502760 99502760 1001 86380 86390 1
503345 99503345 1001 86380 86390 1
503348 99503348 1001 86380 86390 1
503907 99503907 1001 86380 86390 1
503663 99503663 1001 86380 86390 1
504187 99504187 1001 86380 86390 1
504216 99504216 1001 86380 86390 1
504827 99504827 1001 86380 86390 1
504605 99504605 1001 86380 86390 1
504697 99504697 1001 86380 86390 1
504393 99504393 1001 86380 86390 1
505050 99505050 1001 86380 86390 1
505076 99505076 1001 86380 86390 1
504965 99504965 1001 86380 86390 1
505611 99505611 1001 86380 86390 1
505269 99505269 1001 86380 86390 1
505301 99505301 1001 86380 86390 1
505186 99505186 1001 86380 86390 1
505911 99505911 1001 86380 86390 1
505945 99505945 1001 86380 86390 1
506426 99506426 1001 86380 86390 1
506383 99506383 1001 86380 86390 1
506332 99506332 1001 86380 86390 1
506308 99506308 1001 86380 86390 1
506234 99506234 1001 86380 86390 1
506675 99506675 1001 86380 86390 1
506641 99506641 1001 86380 86390 1
506693 99506693 1001 86380 86390 1
507419 99507419 1001 86380 86390 1
507309 99507309 1001 86380 86390 1
507361 99507361 1001 86380 86390 1
506934 99506934 1001 86380 86390 1
506857 99506857 1001 86380 86390 1
507002 99507002 1001 86380 86390 1
506890 99506890 1001 86380 86390 1
507882 99507882 1001 86380 86390 1
508039 99508039 1001 86380 86390 1
508350 99508350 1001 86380 86390 1
508895 99508895 1001 86380 86390 1
509012 99509012 1001 86380 86390 1
508882 99508882 1001 86380 86390 1
509718 99509718 1001 86380 86390 1
509674 99509674 1001 86380 86390 1
509477 99509477 1001 86380 86390 1
509348 99509348 1001 86380 86390 1
509434 99509434 1001 86380 86390 1
509991 99509991 1001 86380 86390 1
509948 99509948 1001 86380 86390 1
510574 99510574 1001 86380 86390 1
510591 99510591 1001 86380 86390 1
510709 99510709 1001 86380 86390 1
510317 99510317 1001 86380 86390 1
510422 99510422 1001 86380 86390 1
510461 99510461 1001 86380 86390 1
510320 99510320 1001 86380 86390 1
510374 99510374 1001 86380 86390 1
510131 99510131 1001 86380 86390 1
510153 99510153 1001 86380 86390 1
510893 99510893 1001 86380 86390 1
511515 99511515 1001 86380 86390 1
511504 99511504 1001 86380 86390 1
511146 99511146 1001 86380 86390 1
511026 99511026 1001 86380 86390 1
512237 99512237 1001 86380 86390 1
512305 99512305 1001 86380 86390 1
512092 99512092 1001 86380 86390 1
512578 99512578 1001 86380 86390 1
512939 99512939 1001 86380 86390 1
512852 99512852 1001 86380 86390 1
512788 99512788 1001 86380 86390 1
512633 99512633 1001 86380 86390 1
512685 99512685 1001 86380 86390 1
513924 99513924 1001 86380 86390 1
513837 99513837 1001 86380 86390 1
513761 99513761 1001 86380 86390 1
513622 99513622 1001 86380 86390 1
513807 99513807 1001 86380 86390 1
513718 99513718 1001 86380 86390 1
514208 99514208 1001 86380 86390 1
514801 99514801 1001 86380 86390 1
514549 99514549 1001 86380 86390 1
514462 99514462 1001 86380 86390 1
514988 99514988 1001 86380 86390 1
515384 99515384 1001 86380 86390 1
515118 99515118 1001 86380 86390 1
515069 99515069 1001 86380 86390 1
515242 99515242 1001 86380 86390 1
515690 99515690 1001 86380 86390 1
516409 99516409 1001 86380 86390 1
516272 99516272 1001 86380 86390 1
516286 99516286 1001 86380 86390 1
516289 99516289 1001 86380 86390 1
516033 99516033 1001 86380 86390 1
516081 99516081 1001 86380 86390 1
516540 99516540 1001 86380 86390 1
517207 99517207 1001 86380 86390 1
517246 99517246 1001 86380 86390 1
517048 99517048 1001 86380 86390 1
516792 99516792 1001 86380 86390 1
516717 99516717 1001 86380 86390 1
516900 99516900 1001 86380 86390 1
517366 99517366 1001 86380 86390 1
517964 99517964 1001 86380 86390 1
517827 99517827 1001 86380 86390 1
517811 99517811 1001 86380 86390 1
517664 99517664 1001 86380 86390 1
518353 99518353 1001 86380 86390 1
518219 99518219 1001 86380 86390 1
518169 99518169 1001 86380 86390 1
518808 99518808 1001 86380 86390 1
518791 99518791 1001 86380 86390 1
518681 99518681 1001 86380 86390 1
518639 99518639 1001 86380 86390 1
519147 99519147 1001 86380 86390 1
519187 99519187 1001 86380 86390 1
519137 99519137 1001 86380 86390 1
519633 99519633 1001 86380 86390 1
519693 99519693 1001 86380 86390 1
519544 99519544 1001 86380 86390 1
519224 99519224 1001 86380 86390 1
519359 99519359 1001 86380 86390 1
519931 99519931 1001 86380 86390 1
519971 99519971 1001 86380 86390 1
519911 99519911 1001 86380 86390 1
520573 99520573 1001 86380 86390 1
520676 99520676 1001 86380 86390 1
520661 99520661 1001 86380 86390 1
521403 99521403 1001 86380 86390 1
521304 99521304 1001 86380 86390 1
521080 99521080 1001 86380 86390 1
521187 99521187 1001 86380 86390 1
521058 99521058 1001 86380 86390 1
521142 99521142 1001 86380 86390 1
520847 99520847 1001 86380 86390 1
521489 99521489 1001 86380 86390 1
521575 99521575 1001 86380 86390 1
522234 99522234 1001 86380 86390 1
521964 99521964 1001 86380 86390 1
521799 99521799 1001 86380 86390 1
522426 99522426 1001 86380 86390 1
522323 99522323 1001 86380 86390 1
522414 99522414 1001 86380 86390 1
523031 99523031 1001 86380 86390 1
523076 99523076 1001 86380 86390 1
522907 99522907 1001 86380 86390 1
523142 99523142 1001 86380 86390 1
523855 99523855 1001 86380 86390 1
523909 99523909 1001 86380 86390 1
523757 99523757 1001 86380 86390 1
523850 99523850 1001 86380 86390 1
523931 99523931 1001 86380 86390 1
523497 99523497 1001 86380 86390 1
523986 99523986 1001 86380 86390 1
524714 99524714 1001 86380 86390 1
524214 99524214 1001 86380 86390 1
524304 99524304 1001 86380 86390 1
525501 99525501 1001 86380 86390 1
525329 99525329 1001 86380 86390 1
525003 99525003 1001 86380 86390 1
525089 99525089 1001 86380 86390 1
525143 99525143 1001 86380 86390 1
525765 99525765 1001 86380 86390 1
525793 99525793 1001 86380 86390 1
525605 99525605 1001 86380 86390 1
525709 99525709 1001 86380 86390 1
526228 99526228 1001 86380 86390 1
526628 99526628 1001 86380 86390 1
526570 99526570 1001 86380 86390 1
526471 99526471 1001 86380 86390 1
527057 99527057 1001 86380 86390 1
527229 99527229 1001 86380 86390 1
527101 99527101 1001 86380 86390 1
526935 99526935 1001 86380 86390 1
527040 99527040 1001 86380 86390 1
527848 99527848 1001 86380 86390 1
527535 99527535 1001 86380 86390 1
527652 99527652 1001 86380 86390 1
528086 99528086 1001 86380 86390 1
528887 99528887 1001 86380 86390 1
528487 99528487 1001 86380 86390 1
529498 99529498 1001 86380 86390 1
529503 99529503 1001 86380 86390 1
529270 99529270 1001 86380 86390 1
529873 99529873 1001 86380 86390 1
530146 99530146 1001 86380 86390 1
530023 99530023 1001 86380 86390 1
529955 99529955 1001 86380 86390 1
530658 99530658 1001 86380 86390 1
530652 99530652 1001 86380 86390 1
531206 99531206 1001 86380 86390 1
531058 99531058 1001 86380 86390 1
531033 99531033 1001 86380 86390 1
531128 99531128 1001 86380 86390 1
531154 99531154 1001 86380 86390 1
530875 99530875 1001 86380 86390 1
530916 99530916 1001 86380 86390 1
530904 99530904 1001 86380 86390 1
530831 99530831 1001 86380 86390 1
531509 99531509 1001 86380 86390 1
531553 99531553 1001 86380 86390 1
532957 99532957 1001 86380 86390 1
533029 99533029 1001 86380 86390 1
532737 99532737 1001 86380 86390 1
532793 99532793 1001 86380 86390 1
532556 99532556 1001 86380 86390 1
532460 99532460 1001 86380 86390 1
533689 99533689 1001 86380 86390 1
533484 99533484 1001 86380 86390 1
533371 99533371 1001 86380 86390 1
533363 99533363 1001 86380 86390 1
534014 99534014 1001 86380 86390 1
533979 99533979 1001 86380 86390 1
533878 99533878 1001 86380 86390 1
534009 99534009 1001 86380 86390 1
534557 99534557 1001 86380 86390 1
534611 99534611 1001 86380 86390 1
534538 99534538 1001 86380 86390 1
534488 99534488 1001 86380 86390 1
534332 99534332 1001 86380 86390 1
534707 99534707 1001 86380 86390 1
534733 99534733 1001 86380 86390 1
534761 99534761 1001 86380 86390 1
534844 99534844 1001 86380 86390 1
534703 99534703 1001 86380 86390 1
534809 99534809 1001 86380 86390 1
535144 99535144 1001 86380 86390 1
535265 99535265 1001 86380 86390 1
535032 99535032 1001 86380 86390 1
535012 99535012 1001 86380 86390 1
535666 99535666 1001 86380 86390 1
535679 99535679 1001 86380 86390 1
535551 99535551 1001 86380 86390 1
536261 99536261 1001 86380 86390 1
536270 99536270 1001 86380 86390 1
535742 99535742 1001 86380 86390 1
535788 99535788 1001 86380 86390 1
537008 99537008 1001 86380 86390 1
537087 99537087 1001 86380 86390 1
536815 99536815 1001 86380 86390 1
536872 99536872 1001 86380 86390 1
536886 99536886 1001 86380 86390 1
536900 99536900 1001 86380 86390 1
536582 99536582 1001 86380 86390 1
536672 99536672 1001 86380 86390 1
536566 99536566 1001 86380 86390 1
537264 99537264 1001 86380 86390 1
537221 99537221 1001 86380 86390 1
537941 99537941 1001 86380 86390 1
537550 99537550 1001 86380 86390 1
537465 99537465 1001 86380 86390 1
537470 99537470 1001 86380 86390 1
538015 99538015 1001 86380 86390 1
538116 99538116 1001 86380 86390 1
538300 99538300 1001 86380 86390 1
538983 99538983 1001 86380 86390 1
538985 99538985 1001 86380 86390 1
538978 99538978 1001 86380 86390 1
539467 99539467 1001 86380 86390 1
539313 99539313 1001 86380 86390 1
539339 99539339 1001 86380 86390 1
539235 99539235 1001 86380 86390 1
539153 99539153 1001 86380 86390 1
539076 99539076 1001 86380 86390 1
539142 99539142 1001 86380 86390 1
539667 99539667 1001 86380 86390 1
540303 99540303 1001 86380 86390 1
540410 99540410 1001 86380 86390 1
540133 99540133 1001 86380 86390 1
540101 99540101 1001 86380 86390 1
540066 99540066 1001 86380 86390 1
540052 99540052 1001 86380 86390 1
541208 99541208 1001 86380 86390 1
540929 99540929 1001 86380 86390 1
540674 99540674 1001 86380 86390 1
540768 99540768 1001 86380 86390 1
540691 99540691 1001 86380 86390 1
541362 99541362 1001 86380 86390 1
541466 99541466 1001 86380 86390 1
541403 99541403 1001 86380 86390 1
541313 99541313 1001 86380 86390 1
541956 99541956 1001 86380 86390 1
541873 99541873 1001 86380 86390 1
542127 99542127 1001 86380 86390 1
542720 99542720 1001 86380 86390 1
542390 99542390 1001 86380 86390 1
543123 99543123 1001 86380 86390 1
543051 99543051 1001 86380 86390 1
543031 99543031 1001 86380 86390 1
543568 99543568 1001 86380 86390 1
543427 99543427 1001 86380 86390 1
543537 99543537 1001 86380 86390 1
543500 99543500 1001 86380 86390 1
543887 99543887 1001 86380 86390 1
543817 99543817 1001 86380 86390 1
543791 99543791 1001 86380 86390 1
543909 99543909 1001 86380 86390 1
544555 99544555 1001 86380 86390 1
544468 99544468 1001 86380 86390 1
544200 99544200 1001 86380 86390 1
544674 99544674 1001 86380 86390 1
544663 99544663 1001 86380 86390 1
544665 99544665 1001 86380 86390 1
424091 497 1001 3360 4377 1
511403 479 1002 44125 56042 1
400124 99400124 1001 86380 86390 1
401529 99401529 1001 86380 86390 1
401548 99401548 1001 86380 86390 1
401584 99401584 1001 86380 86390 1
401612 99401612 1001 86380 86390 1
401585 99401585 1001 86380 86390 1
402187 99402187 1001 86380 86390 1
402284 99402284 1001 86380 86390 1
402365 99402365 1001 86380 86390 1
402471 99402471 1001 86380 86390 1
402512 99402512 1001 86380 86390 1
402915 99402915 1001 86380 86390 1
402940 99402940 1001 86380 86390 1
403301 99403301 1001 86380 86390 1
403606 99403606 1001 86380 86390 1
403612 99403612 1001 86380 86390 1
403680 99403680 1001 86380 86390 1
404103 99404103 1001 86380 86390 1
404702 99404702 1001 86380 86390 1
405510 99405510 1001 86380 86390 1
405605 99405605 1001 86380 86390 1
405649 99405649 1001 86380 86390 1
406207 99406207 1001 86380 86390 1
406475 99406475 1001 86380 86390 1
406573 99406573 1001 86380 86390 1
406881 99406881 1001 86380 86390 1
407070 99407070 1001 86380 86390 1
407074 99407074 1001 86380 86390 1
407150 99407150 1001 86380 86390 1
407649 99407649 1001 86380 86390 1
407800 99407800 1001 86380 86390 1
407978 99407978 1001 86380 86390 1
408090 99408090 1001 86380 86390 1
408037 99408037 1001 86380 86390 1
408145 99408145 1001 86380 86390 1
409055 99409055 1001 86380 86390 1
409204 99409204 1001 86380 86390 1
409297 99409297 1001 86380 86390 1
409397 99409397 1001 86380 86390 1
409695 99409695 1001 86380 86390 1
410098 99410098 1001 86380 86390 1
410154 99410154 1001 86380 86390 1
410290 99410290 1001 86380 86390 1
410865 99410865 1001 86380 86390 1
410956 99410956 1001 86380 86390 1
411086 99411086 1001 86380 86390 1
411217 99411217 1001 86380 86390 1
411384 99411384 1001 86380 86390 1
411708 99411708 1001 86380 86390 1
412917 99412917 1001 86380 86390 1
413050 99413050 1001 86380 86390 1
413105 99413105 1001 86380 86390 1
412848 99412848 1001 86380 86390 1
414088 99414088 1001 86380 86390 1
413786 99413786 1001 86380 86390 1
414095 99414095 1001 86380 86390 1
415055 99415055 1001 86380 86390 1
415121 99415121 1001 86380 86390 1
415061 99415061 1001 86380 86390 1
415099 99415099 1001 86380 86390 1
415008 99415008 1001 86380 86390 1
415307 99415307 1001 86380 86390 1
414653 99414653 1001 86380 86390 1
414779 99414779 1001 86380 86390 1
414746 99414746 1001 86380 86390 1
414248 99414248 1001 86380 86390 1
414321 99414321 1001 86380 86390 1
415484 99415484 1001 86380 86390 1
415581 99415581 1001 86380 86390 1
415583 99415583 1001 86380 86390 1
415466 99415466 1001 86380 86390 1
415382 99415382 1001 86380 86390 1
416819 99416819 1001 86380 86390 1
416423 99416423 1001 86380 86390 1
417025 99417025 1001 86380 86390 1
417017 99417017 1001 86380 86390 1
418501 99418501 1001 86380 86390 1
418249 99418249 1001 86380 86390 1
419006 99419006 1001 86380 86390 1
419084 99419084 1001 86380 86390 1
419181 99419181 1001 86380 86390 1
419185 99419185 1001 86380 86390 1
418819 99418819 1001 86380 86390 1
420235 99420235 1001 86380 86390 1
420387 99420387 1001 86380 86390 1
419942 99419942 1001 86380 86390 1
419382 99419382 1001 86380 86390 1
421947 99421947 1001 86380 86390 1
421824 99421824 1001 86380 86390 1
421334 99421334 1001 86380 86390 1
421534 99421534 1001 86380 86390 1
420907 99420907 1001 86380 86390 1
421140 99421140 1001 86380 86390 1
422218 99422218 1001 86380 86390 1
422515 99422515 1001 86380 86390 1
422341 99422341 1001 86380 86390 1
422371 99422371 1001 86380 86390 1
423744 99423744 1001 86380 86390 1
423508 99423508 1001 86380 86390 1
423344 99423344 1001 86380 86390 1
423058 99423058 1001 86380 86390 1
423219 99423219 1001 86380 86390 1
422958 99422958 1001 86380 86390 1
422979 99422979 1001 86380 86390 1
422685 99422685 1001 86380 86390 1
425198 99425198 1001 86380 86390 1
425337 99425337 1001 86380 86390 1
425061 99425061 1001 86380 86390 1
424930 99424930 1001 86380 86390 1
424764 99424764 1001 86380 86390 1
425673 99425673 1001 86380 86390 1
425728 99425728 1001 86380 86390 1
426747 99426747 1001 86380 86390 1
427020 99427020 1001 86380 86390 1
426809 99426809 1001 86380 86390 1
426518 99426518 1001 86380 86390 1
426557 99426557 1001 86380 86390 1
426318 99426318 1001 86380 86390 1
425904 99425904 1001 86380 86390 1
427387 99427387 1001 86380 86390 1
428352 99428352 1001 86380 86390 1
428702 99428702 1001 86380 86390 1
427880 99427880 1001 86380 86390 1
427741 99427741 1001 86380 86390 1
428892 99428892 1001 86380 86390 1
429059 99429059 1001 86380 86390 1
430102 99430102 1001 86380 86390 1
429571 99429571 1001 86380 86390 1
429581 99429581 1001 86380 86390 1
429280 99429280 1001 86380 86390 1
430606 99430606 1001 86380 86390 1
430395 99430395 1001 86380 86390 1
430737 99430737 1001 86380 86390 1
430470 99430470 1001 86380 86390 1
431333 99431333 1001 86380 86390 1
431439 99431439 1001 86380 86390 1
432183 99432183 1001 86380 86390 1
432462 99432462 1001 86380 86390 1
432066 99432066 1001 86380 86390 1
432449 99432449 1001 86380 86390 1
433484 99433484 1001 86380 86390 1
433662 99433662 1001 86380 86390 1
433587 99433587 1001 86380 86390 1
433474 99433474 1001 86380 86390 1
433391 99433391 1001 86380 86390 1
432985 99432985 1001 86380 86390 1
432527 99432527 1001 86380 86390 1
432532 99432532 1001 86380 86390 1
432661 99432661 1001 86380 86390 1
432662 99432662 1001 86380 86390 1
433812 99433812 1001 86380 86390 1
433755 99433755 1001 86380 86390 1
433838 99433838 1001 86380 86390 1
434006 99434006 1001 86380 86390 1
435390 99435390 1001 86380 86390 1
435145 99435145 1001 86380 86390 1
434906 99434906 1001 86380 86390 1
434566 99434566 1001 86380 86390 1
434274 99434274 1001 86380 86390 1
435527 99435527 1001 86380 86390 1
436959 99436959 1001 86380 86390 1
437106 99437106 1001 86380 86390 1
436540 99436540 1001 86380 86390 1
436265 99436265 1001 86380 86390 1
436043 99436043 1001 86380 86390 1
437344 99437344 1001 86380 86390 1
300095 99300095 1001 86380 86390 1
437286 99437286 1001 86380 86390 1
300680 99300680 1001 86380 86390 1
300659 99300659 1001 86380 86390 1
300672 99300672 1001 86380 86390 1
300304 99300304 1001 86380 86390 1
300284 99300284 1001 86380 86390 1
300156 99300156 1001 86380 86390 1
301336 99301336 1001 86380 86390 1
301267 99301267 1001 86380 86390 1
301230 99301230 1001 86380 86390 1
300951 99300951 1001 86380 86390 1
301033 99301033 1001 86380 86390 1
302190 99302190 1001 86380 86390 1
302230 99302230 1001 86380 86390 1
302181 99302181 1001 86380 86390 1
302105 99302105 1001 86380 86390 1
302018 99302018 1001 86380 86390 1
301824 99301824 1001 86380 86390 1
301942 99301942 1001 86380 86390 1
301946 99301946 1001 86380 86390 1
302471 99302471 1001 86380 86390 1
302512 99302512 1001 86380 86390 1
302437 99302437 1001 86380 86390 1
302571 99302571 1001 86380 86390 1
303121 99303121 1001 86380 86390 1
302924 99302924 1001 86380 86390 1
302676 99302676 1001 86380 86390 1
302646 99302646 1001 86380 86390 1
302699 99302699 1001 86380 86390 1
303297 99303297 1001 86380 86390 1
303744 99303744 1001 86380 86390 1
303607 99303607 1001 86380 86390 1
304047 99304047 1001 86380 86390 1
304158 99304158 1001 86380 86390 1
304792 99304792 1001 86380 86390 1
304620 99304620 1001 86380 86390 1
304492 99304492 1001 86380 86390 1
304969 99304969 1001 86380 86390 1
305659 99305659 1001 86380 86390 1
500180 99500180 1001 86380 86390 1
500610 99500610 1001 86380 86390 1
500669 99500669 1001 86380 86390 1
500631 99500631 1001 86380 86390 1
500709 99500709 1001 86380 86390 1
500487 99500487 1001 86380 86390 1
500450 99500450 1001 86380 86390 1
500279 99500279 1001 86380 86390 1
500395 99500395 1001 86380 86390 1
500360 99500360 1001 86380 86390 1
500830 99500830 1001 86380 86390 1
500846 99500846 1001 86380 86390 1
500911 99500911 1001 86380 86390 1
501438 99501438 1001 86380 86390 1
501543 99501543 1001 86380 86390 1
501559 99501559 1001 86380 86390 1
501408 99501408 1001 86380 86390 1
501177 99501177 1001 86380 86390 1
501054 99501054 1001 86380 86390 1
502439 99502439 1001 86380 86390 1
502413 99502413 1001 86380 86390 1
502023 99502023 1001 86380 86390 1
502609 99502609 1001 86380 86390 1
502524 99502524 1001 86380 86390 1
502602 99502602 1001 86380 86390 1
503231 99503231 1001 86380 86390 1
502774 99502774 1001 86380 86390 1
503378 99503378 1001 86380 86390 1
503665 99503665 1001 86380 86390 1
504197 99504197 1001 86380 86390 1
504238 99504238 1001 86380 86390 1
504666 99504666 1001 86380 86390 1
504986 99504986 1001 86380 86390 1
505026 99505026 1001 86380 86390 1
505078 99505078 1001 86380 86390 1
505706 99505706 1001 86380 86390 1
505570 99505570 1001 86380 86390 1
505647 99505647 1001 86380 86390 1
505713 99505713 1001 86380 86390 1
505757 99505757 1001 86380 86390 1
505639 99505639 1001 86380 86390 1
505404 99505404 1001 86380 86390 1
505308 99505308 1001 86380 86390 1
505207 99505207 1001 86380 86390 1
505812 99505812 1001 86380 86390 1
505828 99505828 1001 86380 86390 1
506328 99506328 1001 86380 86390 1
506363 99506363 1001 86380 86390 1
506095 99506095 1001 86380 86390 1
506139 99506139 1001 86380 86390 1
506613 99506613 1001 86380 86390 1
507231 99507231 1001 86380 86390 1
507266 99507266 1001 86380 86390 1
507040 99507040 1001 86380 86390 1
506922 99506922 1001 86380 86390 1
506935 99506935 1001 86380 86390 1
507518 99507518 1001 86380 86390 1
507573 99507573 1001 86380 86390 1
507888 99507888 1001 86380 86390 1
507867 99507867 1001 86380 86390 1
508037 99508037 1001 86380 86390 1
507835 99507835 1001 86380 86390 1
507810 99507810 1001 86380 86390 1
508305 99508305 1001 86380 86390 1
508266 99508266 1001 86380 86390 1
508296 99508296 1001 86380 86390 1
508891 99508891 1001 86380 86390 1
508943 99508943 1001 86380 86390 1
508983 99508983 1001 86380 86390 1
508779 99508779 1001 86380 86390 1
508577 99508577 1001 86380 86390 1
509182 99509182 1001 86380 86390 1
509260 99509260 1001 86380 86390 1
509083 99509083 1001 86380 86390 1
509728 99509728 1001 86380 86390 1
509834 99509834 1001 86380 86390 1
509771 99509771 1001 86380 86390 1
509610 99509610 1001 86380 86390 1
509439 99509439 1001 86380 86390 1
509365 99509365 1001 86380 86390 1
509445 99509445 1001 86380 86390 1
509356 99509356 1001 86380 86390 1
509917 99509917 1001 86380 86390 1
510666 99510666 1001 86380 86390 1
510553 99510553 1001 86380 86390 1
510514 99510514 1001 86380 86390 1
510439 99510439 1001 86380 86390 1
510351 99510351 1001 86380 86390 1
510301 99510301 1001 86380 86390 1
510263 99510263 1001 86380 86390 1
510751 99510751 1001 86380 86390 1
510752 99510752 1001 86380 86390 1
510839 99510839 1001 86380 86390 1
511300 99511300 1001 86380 86390 1
511175 99511175 1001 86380 86390 1
511124 99511124 1001 86380 86390 1
511677 99511677 1001 86380 86390 1
512182 99512182 1001 86380 86390 1
512012 99512012 1001 86380 86390 1
511775 99511775 1001 86380 86390 1
511879 99511879 1001 86380 86390 1
512413 99512413 1001 86380 86390 1
513179 99513179 1001 86380 86390 1
513072 99513072 1001 86380 86390 1
512831 99512831 1001 86380 86390 1
512823 99512823 1001 86380 86390 1
512856 99512856 1001 86380 86390 1
512706 99512706 1001 86380 86390 1
512621 99512621 1001 86380 86390 1
512595 99512595 1001 86380 86390 1
513346 99513346 1001 86380 86390 1
513315 99513315 1001 86380 86390 1
513599 99513599 1001 86380 86390 1
513512 99513512 1001 86380 86390 1
514065 99514065 1001 86380 86390 1
514755 99514755 1001 86380 86390 1
514706 99514706 1001 86380 86390 1
514852 99514852 1001 86380 86390 1
514644 99514644 1001 86380 86390 1
514569 99514569 1001 86380 86390 1
514557 99514557 1001 86380 86390 1
514609 99514609 1001 86380 86390 1
515102 99515102 1001 86380 86390 1
515170 99515170 1001 86380 86390 1
515161 99515161 1001 86380 86390 1
515734 99515734 1001 86380 86390 1
515869 99515869 1001 86380 86390 1
515740 99515740 1001 86380 86390 1
516678 99516678 1001 86380 86390 1
517265 99517265 1001 86380 86390 1
517032 99517032 1001 86380 86390 1
517115 99517115 1001 86380 86390 1
516861 99516861 1001 86380 86390 1
516784 99516784 1001 86380 86390 1
518046 99518046 1001 86380 86390 1
518098 99518098 1001 86380 86390 1
518102 99518102 1001 86380 86390 1
518149 99518149 1001 86380 86390 1
517651 99517651 1001 86380 86390 1
518203 99518203 1001 86380 86390 1
518299 99518299 1001 86380 86390 1
518981 99518981 1001 86380 86390 1
518368 99518368 1001 86380 86390 1
518784 99518784 1001 86380 86390 1
519661 99519661 1001 86380 86390 1
519753 99519753 1001 86380 86390 1
519689 99519689 1001 86380 86390 1
519798 99519798 1001 86380 86390 1
519774 99519774 1001 86380 86390 1
519518 99519518 1001 86380 86390 1
519475 99519475 1001 86380 86390 1
519205 99519205 1001 86380 86390 1
519918 99519918 1001 86380 86390 1
519846 99519846 1001 86380 86390 1
519872 99519872 1001 86380 86390 1
520589 99520589 1001 86380 86390 1
520605 99520605 1001 86380 86390 1
520493 99520493 1001 86380 86390 1
520299 99520299 1001 86380 86390 1
521276 99521276 1001 86380 86390 1
521342 99521342 1001 86380 86390 1
521384 99521384 1001 86380 86390 1
521200 99521200 1001 86380 86390 1
520891 99520891 1001 86380 86390 1
521539 99521539 1001 86380 86390 1
522176 99522176 1001 86380 86390 1
521923 99521923 1001 86380 86390 1
522042 99522042 1001 86380 86390 1
521871 99521871 1001 86380 86390 1
522395 99522395 1001 86380 86390 1
522931 99522931 1001 86380 86390 1
522692 99522692 1001 86380 86390 1
522582 99522582 1001 86380 86390 1
523172 99523172 1001 86380 86390 1
523903 99523903 1001 86380 86390 1
523717 99523717 1001 86380 86390 1
523692 99523692 1001 86380 86390 1
523705 99523705 1001 86380 86390 1
523506 99523506 1001 86380 86390 1
523338 99523338 1001 86380 86390 1
523496 99523496 1001 86380 86390 1
524740 99524740 1001 86380 86390 1
524476 99524476 1001 86380 86390 1
524531 99524531 1001 86380 86390 1
524432 99524432 1001 86380 86390 1
524342 99524342 1001 86380 86390 1
524844 99524844 1001 86380 86390 1
525590 99525590 1001 86380 86390 1
525594 99525594 1001 86380 86390 1
526273 99526273 1001 86380 86390 1
526262 99526262 1001 86380 86390 1
526133 99526133 1001 86380 86390 1
526188 99526188 1001 86380 86390 1
525883 99525883 1001 86380 86390 1
525938 99525938 1001 86380 86390 1
525810 99525810 1001 86380 86390 1
525955 99525955 1001 86380 86390 1
526544 99526544 1001 86380 86390 1
526888 99526888 1001 86380 86390 1
526927 99526927 1001 86380 86390 1
526949 99526949 1001 86380 86390 1
526748 99526748 1001 86380 86390 1
526675 99526675 1001 86380 86390 1
527401 99527401 1001 86380 86390 1
527434 99527434 1001 86380 86390 1
528066 99528066 1001 86380 86390 1
527653 99527653 1001 86380 86390 1
528237 99528237 1001 86380 86390 1
528430 99528430 1001 86380 86390 1
528911 99528911 1001 86380 86390 1
529038 99529038 1001 86380 86390 1
529670 99529670 1001 86380 86390 1
529407 99529407 1001 86380 86390 1
529884 99529884 1001 86380 86390 1
529824 99529824 1001 86380 86390 1
530495 99530495 1001 86380 86390 1
530463 99530463 1001 86380 86390 1
530207 99530207 1001 86380 86390 1
530234 99530234 1001 86380 86390 1
530170 99530170 1001 86380 86390 1
530243 99530243 1001 86380 86390 1
530037 99530037 1001 86380 86390 1
530067 99530067 1001 86380 86390 1
530666 99530666 1001 86380 86390 1
531331 99531331 1001 86380 86390 1
531373 99531373 1001 86380 86390 1
530841 99530841 1001 86380 86390 1
530872 99530872 1001 86380 86390 1
531574 99531574 1001 86380 86390 1
532038 99532038 1001 86380 86390 1
532093 99532093 1001 86380 86390 1
532082 99532082 1001 86380 86390 1
532137 99532137 1001 86380 86390 1
532164 99532164 1001 86380 86390 1
532376 99532376 1001 86380 86390 1
532992 99532992 1001 86380 86390 1
532659 99532659 1001 86380 86390 1
532765 99532765 1001 86380 86390 1
532704 99532704 1001 86380 86390 1
532692 99532692 1001 86380 86390 1
532540 99532540 1001 86380 86390 1
533069 99533069 1001 86380 86390 1
533149 99533149 1001 86380 86390 1
533155 99533155 1001 86380 86390 1
533661 99533661 1001 86380 86390 1
533804 99533804 1001 86380 86390 1
533621 99533621 1001 86380 86390 1
533410 99533410 1001 86380 86390 1
533945 99533945 1001 86380 86390 1
533997 99533997 1001 86380 86390 1
534043 99534043 1001 86380 86390 1
534020 99534020 1001 86380 86390 1
533996 99533996 1001 86380 86390 1
533906 99533906 1001 86380 86390 1
534655 99534655 1001 86380 86390 1
534786 99534786 1001 86380 86390 1
534877 99534877 1001 86380 86390 1
535446 99535446 1001 86380 86390 1
535409 99535409 1001 86380 86390 1
534916 99534916 1001 86380 86390 1
534961 99534961 1001 86380 86390 1
535699 99535699 1001 86380 86390 1
536221 99536221 1001 86380 86390 1
536186 99536186 1001 86380 86390 1
536059 99536059 1001 86380 86390 1
536098 99536098 1001 86380 86390 1
536026 99536026 1001 86380 86390 1
536052 99536052 1001 86380 86390 1
536387 99536387 1001 86380 86390 1
536478 99536478 1001 86380 86390 1
536422 99536422 1001 86380 86390 1
536971 99536971 1001 86380 86390 1
536814 99536814 1001 86380 86390 1
536777 99536777 1001 86380 86390 1
536800 99536800 1001 86380 86390 1
536698 99536698 1001 86380 86390 1
536700 99536700 1001 86380 86390 1
537343 99537343 1001 86380 86390 1
537797 99537797 1001 86380 86390 1
537790 99537790 1001 86380 86390 1
537804 99537804 1001 86380 86390 1
537934 99537934 1001 86380 86390 1
537699 99537699 1001 86380 86390 1
538083 99538083 1001 86380 86390 1
538174 99538174 1001 86380 86390 1
538187 99538187 1001 86380 86390 1
538765 99538765 1001 86380 86390 1
538767 99538767 1001 86380 86390 1
538275 99538275 1001 86380 86390 1
538327 99538327 1001 86380 86390 1
538238 99538238 1001 86380 86390 1
538252 99538252 1001 86380 86390 1
538374 99538374 1001 86380 86390 1
538864 99538864 1001 86380 86390 1
538871 99538871 1001 86380 86390 1
538976 99538976 1001 86380 86390 1
539114 99539114 1001 86380 86390 1
540040 99540040 1001 86380 86390 1
539854 99539854 1001 86380 86390 1
541190 99541190 1001 86380 86390 1
541286 99541286 1001 86380 86390 1
540978 99540978 1001 86380 86390 1
541482 99541482 1001 86380 86390 1
541353 99541353 1001 86380 86390 1
541799 99541799 1001 86380 86390 1
541866 99541866 1001 86380 86390 1
541830 99541830 1001 86380 86390 1
541631 99541631 1001 86380 86390 1
541506 99541506 1001 86380 86390 1
541704 99541704 1001 86380 86390 1
542294 99542294 1001 86380 86390 1
542920 99542920 1001 86380 86390 1
542889 99542889 1001 86380 86390 1
542536 99542536 1001 86380 86390 1
542694 99542694 1001 86380 86390 1
542515 99542515 1001 86380 86390 1
542466 99542466 1001 86380 86390 1
543007 99543007 1001 86380 86390 1
543098 99543098 1001 86380 86390 1
542977 99542977 1001 86380 86390 1
543604 99543604 1001 86380 86390 1
543766 99543766 1001 86380 86390 1
543388 99543388 1001 86380 86390 1
544590 99544590 1001 86380 86390 1
544415 99544415 1001 86380 86390 1
544284 99544284 1001 86380 86390 1
544739 99544739 1001 86380 86390 1
544714 99544714 1001 86380 86390 1
544602 99544602 1001 86380 86390 1
401206 99401206 1001 86380 86390 1
401237 99401237 1001 86380 86390 1
401293 99401293 1001 86380 86390 1
401831 99401831 1001 86380 86390 1
402149 99402149 1001 86380 86390 1
402185 99402185 1001 86380 86390 1
402235 99402235 1001 86380 86390 1
402579 99402579 1001 86380 86390 1
402781 99402781 1001 86380 86390 1
402763 99402763 1001 86380 86390 1
402806 99402806 1001 86380 86390 1
403250 99403250 1001 86380 86390 1
403338 99403338 1001 86380 86390 1
403491 99403491 1001 86380 86390 1
403551 99403551 1001 86380 86390 1
403602 99403602 1001 86380 86390 1
404003 99404003 1001 86380 86390 1
404206 99404206 1001 86380 86390 1
404637 99404637 1001 86380 86390 1
404798 99404798 1001 86380 86390 1
404843 99404843 1001 86380 86390 1
404961 99404961 1001 86380 86390 1
405092 99405092 1001 86380 86390 1
405454 99405454 1001 86380 86390 1
405556 99405556 1001 86380 86390 1
405704 99405704 1001 86380 86390 1
406342 99406342 1001 86380 86390 1
407017 99407017 1001 86380 86390 1
407252 99407252 1001 86380 86390 1
407300 99407300 1001 86380 86390 1
407371 99407371 1001 86380 86390 1
407760 99407760 1001 86380 86390 1
407854 99407854 1001 86380 86390 1
407893 99407893 1001 86380 86390 1
408083 99408083 1001 86380 86390 1
408119 99408119 1001 86380 86390 1
408392 99408392 1001 86380 86390 1
408462 99408462 1001 86380 86390 1
409027 99409027 1001 86380 86390 1
409209 99409209 1001 86380 86390 1
409424 99409424 1001 86380 86390 1
409516 99409516 1001 86380 86390 1
409505 99409505 1001 86380 86390 1
409778 99409778 1001 86380 86390 1
409806 99409806 1001 86380 86390 1
410044 99410044 1001 86380 86390 1
410205 99410205 1001 86380 86390 1
410156 99410156 1001 86380 86390 1
410523 99410523 1001 86380 86390 1
410608 99410608 1001 86380 86390 1
410726 99410726 1001 86380 86390 1
410948 99410948 1001 86380 86390 1
411234 99411234 1001 86380 86390 1
411288 99411288 1001 86380 86390 1
411808 99411808 1001 86380 86390 1
413593 99413593 1001 86380 86390 1
413122 99413122 1001 86380 86390 1
412666 99412666 1001 86380 86390 1
412683 99412683 1001 86380 86390 1
412570 99412570 1001 86380 86390 1
415096 99415096 1001 86380 86390 1
414980 99414980 1001 86380 86390 1
415277 99415277 1001 86380 86390 1
414807 99414807 1001 86380 86390 1
414214 99414214 1001 86380 86390 1
414240 99414240 1001 86380 86390 1
414284 99414284 1001 86380 86390 1
414391 99414391 1001 86380 86390 1
415391 99415391 1001 86380 86390 1
415496 99415496 1001 86380 86390 1
416808 99416808 1001 86380 86390 1
416450 99416450 1001 86380 86390 1
417061 99417061 1001 86380 86390 1
418678 99418678 1001 86380 86390 1
418722 99418722 1001 86380 86390 1
418821 99418821 1001 86380 86390 1
419066 99419066 1001 86380 86390 1
420421 99420421 1001 86380 86390 1
420048 99420048 1001 86380 86390 1
419540 99419540 1001 86380 86390 1
419545 99419545 1001 86380 86390 1
419472 99419472 1001 86380 86390 1
419362 99419362 1001 86380 86390 1
420760 99420760 1001 86380 86390 1
421923 99421923 1001 86380 86390 1
421979 99421979 1001 86380 86390 1
421089 99421089 1001 86380 86390 1
421115 99421115 1001 86380 86390 1
422437 99422437 1001 86380 86390 1
422220 99422220 1001 86380 86390 1
422335 99422335 1001 86380 86390 1
422511 99422511 1001 86380 86390 1
422158 99422158 1001 86380 86390 1
423388 99423388 1001 86380 86390 1
423137 99423137 1001 86380 86390 1
422993 99422993 1001 86380 86390 1
422954 99422954 1001 86380 86390 1
422998 99422998 1001 86380 86390 1
422595 99422595 1001 86380 86390 1
422733 99422733 1001 86380 86390 1
422841 99422841 1001 86380 86390 1
423829 99423829 1001 86380 86390 1
423869 99423869 1001 86380 86390 1
424050 99424050 1001 86380 86390 1
425088 99425088 1001 86380 86390 1
424592 99424592 1001 86380 86390 1
424727 99424727 1001 86380 86390 1
424314 99424314 1001 86380 86390 1
424501 99424501 1001 86380 86390 1
424519 99424519 1001 86380 86390 1
425741 99425741 1001 86380 86390 1
425664 99425664 1001 86380 86390 1
426438 99426438 1001 86380 86390 1
426675 99426675 1001 86380 86390 1
426539 99426539 1001 86380 86390 1
425917 99425917 1001 86380 86390 1
426119 99426119 1001 86380 86390 1
425903 99425903 1001 86380 86390 1
425974 99425974 1001 86380 86390 1
426111 99426111 1001 86380 86390 1
427216 99427216 1001 86380 86390 1
428500 99428500 1001 86380 86390 1
427947 99427947 1001 86380 86390 1
427544 99427544 1001 86380 86390 1
428832 99428832 1001 86380 86390 1
428897 99428897 1001 86380 86390 1
428936 99428936 1001 86380 86390 1
430021 99430021 1001 86380 86390 1
430281 99430281 1001 86380 86390 1
430345 99430345 1001 86380 86390 1
429336 99429336 1001 86380 86390 1
429405 99429405 1001 86380 86390 1
429493 99429493 1001 86380 86390 1
431751 99431751 1001 86380 86390 1
432021 99432021 1001 86380 86390 1
432022 99432022 1001 86380 86390 1
431976 99431976 1001 86380 86390 1
431904 99431904 1001 86380 86390 1
431605 99431605 1001 86380 86390 1
431303 99431303 1001 86380 86390 1
431126 99431126 1001 86380 86390 1
433421 99433421 1001 86380 86390 1
433334 99433334 1001 86380 86390 1
433018 99433018 1001 86380 86390 1
433214 99433214 1001 86380 86390 1
433735 99433735 1001 86380 86390 1
433873 99433873 1001 86380 86390 1
435296 99435296 1001 86380 86390 1
435419 99435419 1001 86380 86390 1
434669 99434669 1001 86380 86390 1
435601 99435601 1001 86380 86390 1
435720 99435720 1001 86380 86390 1
435452 99435452 1001 86380 86390 1
436793 99436793 1001 86380 86390 1
435896 99435896 1001 86380 86390 1
437174 99437174 1001 86380 86390 1
300000 99300000 1001 86380 86390 1
300408 99300408 1001 86380 86390 1
300331 99300331 1001 86380 86390 1
300375 99300375 1001 86380 86390 1
300147 99300147 1001 86380 86390 1
300219 99300219 1001 86380 86390 1
300258 99300258 1001 86380 86390 1
301376 99301376 1001 86380 86390 1
301393 99301393 1001 86380 86390 1
301499 99301499 1001 86380 86390 1
301372 99301372 1001 86380 86390 1
301155 99301155 1001 86380 86390 1
301013 99301013 1001 86380 86390 1
301009 99301009 1001 86380 86390 1
301653 99301653 1001 86380 86390 1
302304 99302304 1001 86380 86390 1
302193 99302193 1001 86380 86390 1
302366 99302366 1001 86380 86390 1
302128 99302128 1001 86380 86390 1
302158 99302158 1001 86380 86390 1
301840 99301840 1001 86380 86390 1
301861 99301861 1001 86380 86390 1
301888 99301888 1001 86380 86390 1
302560 99302560 1001 86380 86390 1
302407 99302407 1001 86380 86390 1
303009 99303009 1001 86380 86390 1
302962 99302962 1001 86380 86390 1
302849 99302849 1001 86380 86390 1
303235 99303235 1001 86380 86390 1
304006 99304006 1001 86380 86390 1
303714 99303714 1001 86380 86390 1
303415 99303415 1001 86380 86390 1
304122 99304122 1001 86380 86390 1
304232 99304232 1001 86380 86390 1
304130 99304130 1001 86380 86390 1
304209 99304209 1001 86380 86390 1
304294 99304294 1001 86380 86390 1
305037 99305037 1001 86380 86390 1
304955 99304955 1001 86380 86390 1
305621 99305621 1001 86380 86390 1
305352 99305352 1001 86380 86390 1
305425 99305425 1001 86380 86390 1
500117 99500117 1001 86380 86390 1
500778 99500778 1001 86380 86390 1
500556 99500556 1001 86380 86390 1
500455 99500455 1001 86380 86390 1
500551 99500551 1001 86380 86390 1
500554 99500554 1001 86380 86390 1
500235 99500235 1001 86380 86390 1
500380 99500380 1001 86380 86390 1
500373 99500373 1001 86380 86390 1
500980 99500980 1001 86380 86390 1
500815 99500815 1001 86380 86390 1
500834 99500834 1001 86380 86390 1
501588 99501588 1001 86380 86390 1
501440 99501440 1001 86380 86390 1
501478 99501478 1001 86380 86390 1
501662 99501662 1001 86380 86390 1
501653 99501653 1001 86380 86390 1
501823 99501823 1001 86380 86390 1
502465 99502465 1001 86380 86390 1
502404 99502404 1001 86380 86390 1
502398 99502398 1001 86380 86390 1
502060 99502060 1001 86380 86390 1
502231 99502231 1001 86380 86390 1
502639 99502639 1001 86380 86390 1
503252 99503252 1001 86380 86390 1
502743 99502743 1001 86380 86390 1
502861 99502861 1001 86380 86390 1
503343 99503343 1001 86380 86390 1
503305 99503305 1001 86380 86390 1
503441 99503441 1001 86380 86390 1
504060 99504060 1001 86380 86390 1
504113 99504113 1001 86380 86390 1
503776 99503776 1001 86380 86390 1
503782 99503782 1001 86380 86390 1
504224 99504224 1001 86380 86390 1
504199 99504199 1001 86380 86390 1
504165 99504165 1001 86380 86390 1
504884 99504884 1001 86380 86390 1
504734 99504734 1001 86380 86390 1
504352 99504352 1001 86380 86390 1
504354 99504354 1001 86380 86390 1
504358 99504358 1001 86380 86390 1
504962 99504962 1001 86380 86390 1
505575 99505575 1001 86380 86390 1
505449 99505449 1001 86380 86390 1
505442 99505442 1001 86380 86390 1
505218 99505218 1001 86380 86390 1
505226 99505226 1001 86380 86390 1
505922 99505922 1001 86380 86390 1
505358 99505358 1001 86380 86390 1
505796 99505796 1001 86380 86390 1
505874 99505874 1001 86380 86390 1
505965 99505965 1001 86380 86390 1
506418 99506418 1001 86380 86390 1
506226 99506226 1001 86380 86390 1
505977 99505977 1001 86380 86390 1
506013 99506013 1001 86380 86390 1
506685 99506685 1001 86380 86390 1
507395 99507395 1001 86380 86390 1
507259 99507259 1001 86380 86390 1
507265 99507265 1001 86380 86390 1
507317 99507317 1001 86380 86390 1
507190 99507190 1001 86380 86390 1
507462 99507462 1001 86380 86390 1
508173 99508173 1001 86380 86390 1
508083 99508083 1001 86380 86390 1
508224 99508224 1001 86380 86390 1
508193 99508193 1001 86380 86390 1
508868 99508868 1001 86380 86390 1
508658 99508658 1001 86380 86390 1
509101 99509101 1001 86380 86390 1
509863 99509863 1001 86380 86390 1
509630 99509630 1001 86380 86390 1
509499 99509499 1001 86380 86390 1
510008 99510008 1001 86380 86390 1
510060 99510060 1001 86380 86390 1
510695 99510695 1001 86380 86390 1
510640 99510640 1001 86380 86390 1
510416 99510416 1001 86380 86390 1
510275 99510275 1001 86380 86390 1
510260 99510260 1001 86380 86390 1
510916 99510916 1001 86380 86390 1
510736 99510736 1001 86380 86390 1
511354 99511354 1001 86380 86390 1
511347 99511347 1001 86380 86390 1
511024 99511024 1001 86380 86390 1
511090 99511090 1001 86380 86390 1
511039 99511039 1001 86380 86390 1
511746 99511746 1001 86380 86390 1
511597 99511597 1001 86380 86390 1
512043 99512043 1001 86380 86390 1
511957 99511957 1001 86380 86390 1
512392 99512392 1001 86380 86390 1
512577 99512577 1001 86380 86390 1
513057 99513057 1001 86380 86390 1
513109 99513109 1001 86380 86390 1
512890 99512890 1001 86380 86390 1
512907 99512907 1001 86380 86390 1
512649 99512649 1001 86380 86390 1
512742 99512742 1001 86380 86390 1
512668 99512668 1001 86380 86390 1
512643 99512643 1001 86380 86390 1
513260 99513260 1001 86380 86390 1
513814 99513814 1001 86380 86390 1
513625 99513625 1001 86380 86390 1
513680 99513680 1001 86380 86390 1
513441 99513441 1001 86380 86390 1
513563 99513563 1001 86380 86390 1
513565 99513565 1001 86380 86390 1
514221 99514221 1001 86380 86390 1
514827 99514827 1001 86380 86390 1
514673 99514673 1001 86380 86390 1
514496 99514496 1001 86380 86390 1
514597 99514597 1001 86380 86390 1
514386 99514386 1001 86380 86390 1
514403 99514403 1001 86380 86390 1
515569 99515569 1001 86380 86390 1
515296 99515296 1001 86380 86390 1
515327 99515327 1001 86380 86390 1
515407 99515407 1001 86380 86390 1
515252 99515252 1001 86380 86390 1
515787 99515787 1001 86380 86390 1
515813 99515813 1001 86380 86390 1
516340 99516340 1001 86380 86390 1
516227 99516227 1001 86380 86390 1
515998 99515998 1001 86380 86390 1
516629 99516629 1001 86380 86390 1
517311 99517311 1001 86380 86390 1
517315 99517315 1001 86380 86390 1
517164 99517164 1001 86380 86390 1
516797 99516797 1001 86380 86390 1
516875 99516875 1001 86380 86390 1
518122 99518122 1001 86380 86390 1
517735 99517735 1001 86380 86390 1
517732 99517732 1001 86380 86390 1
518690 99518690 1001 86380 86390 1
518385 99518385 1001 86380 86390 1
519020 99519020 1001 86380 86390 1
519769 99519769 1001 86380 86390 1
519440 99519440 1001 86380 86390 1
519292 99519292 1001 86380 86390 1
519954 99519954 1001 86380 86390 1
519955 99519955 1001 86380 86390 1
519868 99519868 1001 86380 86390 1
519871 99519871 1001 86380 86390 1
520602 99520602 1001 86380 86390 1
520241 99520241 1001 86380 86390 1
520367 99520367 1001 86380 86390 1
520211 99520211 1001 86380 86390 1
520674 99520674 1001 86380 86390 1
521270 99521270 1001 86380 86390 1
520865 99520865 1001 86380 86390 1
521664 99521664 1001 86380 86390 1
521473 99521473 1001 86380 86390 1
522036 99522036 1001 86380 86390 1
521909 99521909 1001 86380 86390 1
521898 99521898 1001 86380 86390 1
521752 99521752 1001 86380 86390 1
522349 99522349 1001 86380 86390 1
523022 99523022 1001 86380 86390 1
522758 99522758 1001 86380 86390 1
522839 99522839 1001 86380 86390 1
522807 99522807 1001 86380 86390 1
522506 99522506 1001 86380 86390 1
522626 99522626 1001 86380 86390 1
523925 99523925 1001 86380 86390 1
523703 99523703 1001 86380 86390 1
523444 99523444 1001 86380 86390 1
523380 99523380 1001 86380 86390 1
523525 99523525 1001 86380 86390 1
524708 99524708 1001 86380 86390 1
524618 99524618 1001 86380 86390 1
524598 99524598 1001 86380 86390 1
524826 99524826 1001 86380 86390 1
525513 99525513 1001 86380 86390 1
525341 99525341 1001 86380 86390 1
525221 99525221 1001 86380 86390 1
525099 99525099 1001 86380 86390 1
525151 99525151 1001 86380 86390 1
526321 99526321 1001 86380 86390 1
525961 99525961 1001 86380 86390 1
525873 99525873 1001 86380 86390 1
525899 99525899 1001 86380 86390 1
527074 99527074 1001 86380 86390 1
527119 99527119 1001 86380 86390 1
526716 99526716 1001 86380 86390 1
527362 99527362 1001 86380 86390 1
527440 99527440 1001 86380 86390 1
527415 99527415 1001 86380 86390 1
527454 99527454 1001 86380 86390 1
527263 99527263 1001 86380 86390 1
527380 99527380 1001 86380 86390 1
527972 99527972 1001 86380 86390 1
527735 99527735 1001 86380 86390 1
528247 99528247 1001 86380 86390 1
528734 99528734 1001 86380 86390 1
528496 99528496 1001 86380 86390 1
528319 99528319 1001 86380 86390 1
528296 99528296 1001 86380 86390 1
528941 99528941 1001 86380 86390 1
529046 99529046 1001 86380 86390 1
529708 99529708 1001 86380 86390 1
529672 99529672 1001 86380 86390 1
529370 99529370 1001 86380 86390 1
529454 99529454 1001 86380 86390 1
529259 99529259 1001 86380 86390 1
529222 99529222 1001 86380 86390 1
529740 99529740 1001 86380 86390 1
530174 99530174 1001 86380 86390 1
530318 99530318 1001 86380 86390 1
530709 99530709 1001 86380 86390 1
531251 99531251 1001 86380 86390 1
531188 99531188 1001 86380 86390 1
531265 99531265 1001 86380 86390 1
530970 99530970 1001 86380 86390 1
530902 99530902 1001 86380 86390 1
530937 99530937 1001 86380 86390 1
530900 99530900 1001 86380 86390 1
532069 99532069 1001 86380 86390 1
531847 99531847 1001 86380 86390 1
531763 99531763 1001 86380 86390 1
532219 99532219 1001 86380 86390 1
533030 99533030 1001 86380 86390 1
532947 99532947 1001 86380 86390 1
532966 99532966 1001 86380 86390 1
532787 99532787 1001 86380 86390 1
533856 99533856 1001 86380 86390 1
533420 99533420 1001 86380 86390 1
533920 99533920 1001 86380 86390 1
533901 99533901 1001 86380 86390 1
533968 99533968 1001 86380 86390 1
534482 99534482 1001 86380 86390 1
534471 99534471 1001 86380 86390 1
534279 99534279 1001 86380 86390 1
534836 99534836 1001 86380 86390 1
535478 99535478 1001 86380 86390 1
535315 99535315 1001 86380 86390 1
535340 99535340 1001 86380 86390 1
535165 99535165 1001 86380 86390 1
535204 99535204 1001 86380 86390 1
535236 99535236 1001 86380 86390 1
535251 99535251 1001 86380 86390 1
535121 99535121 1001 86380 86390 1
535006 99535006 1001 86380 86390 1
535677 99535677 1001 86380 86390 1
535603 99535603 1001 86380 86390 1
536070 99536070 1001 86380 86390 1
535944 99535944 1001 86380 86390 1
536127 99536127 1001 86380 86390 1
536462 99536462 1001 86380 86390 1
537047 99537047 1001 86380 86390 1
537100 99537100 1001 86380 86390 1
537064 99537064 1001 86380 86390 1
536557 99536557 1001 86380 86390 1
536682 99536682 1001 86380 86390 1
537184 99537184 1001 86380 86390 1
537899 99537899 1001 86380 86390 1
537727 99537727 1001 86380 86390 1
537564 99537564 1001 86380 86390 1
537476 99537476 1001 86380 86390 1
537489 99537489 1001 86380 86390 1
537438 99537438 1001 86380 86390 1
538420 99538420 1001 86380 86390 1
539551 99539551 1001 86380 86390 1
539462 99539462 1001 86380 86390 1
539476 99539476 1001 86380 86390 1
539613 99539613 1001 86380 86390 1
539248 99539248 1001 86380 86390 1
539682 99539682 1001 86380 86390 1
539723 99539723 1001 86380 86390 1
539751 99539751 1001 86380 86390 1
539779 99539779 1001 86380 86390 1
540275 99540275 1001 86380 86390 1
540225 99540225 1001 86380 86390 1
540135 99540135 1001 86380 86390 1
540070 99540070 1001 86380 86390 1
540234 99540234 1001 86380 86390 1
540015 99540015 1001 86380 86390 1
539953 99539953 1001 86380 86390 1
540633 99540633 1001 86380 86390 1
540628 99540628 1001 86380 86390 1
540644 99540644 1001 86380 86390 1
541242 99541242 1001 86380 86390 1
541116 99541116 1001 86380 86390 1
541079 99541079 1001 86380 86390 1
540951 99540951 1001 86380 86390 1
540870 99540870 1001 86380 86390 1
540845 99540845 1001 86380 86390 1
541485 99541485 1001 86380 86390 1
541372 99541372 1001 86380 86390 1
542097 99542097 1001 86380 86390 1
541933 99541933 1001 86380 86390 1
542001 99542001 1001 86380 86390 1
541925 99541925 1001 86380 86390 1
541786 99541786 1001 86380 86390 1
541765 99541765 1001 86380 86390 1
541572 99541572 1001 86380 86390 1
542213 99542213 1001 86380 86390 1
542804 99542804 1001 86380 86390 1
542714 99542714 1001 86380 86390 1
542725 99542725 1001 86380 86390 1
542502 99542502 1001 86380 86390 1
542412 99542412 1001 86380 86390 1
542992 99542992 1001 86380 86390 1
543688 99543688 1001 86380 86390 1
543760 99543760 1001 86380 86390 1
543412 99543412 1001 86380 86390 1
543444 99543444 1001 86380 86390 1
543485 99543485 1001 86380 86390 1
543191 99543191 1001 86380 86390 1
543934 99543934 1001 86380 86390 1
544385 99544385 1001 86380 86390 1
544067 99544067 1001 86380 86390 1
544047 99544047 1001 86380 86390 1
544077 99544077 1001 86380 86390 1
525219 1042 1002 51206 57792 1
516914 707 1002 44157 44836 1
400323 99400323 1001 86380 86390 1
400543 99400543 1001 86380 86390 1
400908 99400908 1001 86380 86390 1
401078 99401078 1001 86380 86390 1
401053 99401053 1001 86380 86390 1
401181 99401181 1001 86380 86390 1
401195 99401195 1001 86380 86390 1
401311 99401311 1001 86380 86390 1
401677 99401677 1001 86380 86390 1
402380 99402380 1001 86380 86390 1
402848 99402848 1001 86380 86390 1
403558 99403558 1001 86380 86390 1
403928 99403928 1001 86380 86390 1
404082 99404082 1001 86380 86390 1
404181 99404181 1001 86380 86390 1
404153 99404153 1001 86380 86390 1
404542 99404542 1001 86380 86390 1
404527 99404527 1001 86380 86390 1
404710 99404710 1001 86380 86390 1
404856 99404856 1001 86380 86390 1
405026 99405026 1001 86380 86390 1
405196 99405196 1001 86380 86390 1
405120 99405120 1001 86380 86390 1
405906 99405906 1001 86380 86390 1
406143 99406143 1001 86380 86390 1
406366 99406366 1001 86380 86390 1
406433 99406433 1001 86380 86390 1
406545 99406545 1001 86380 86390 1
406820 99406820 1001 86380 86390 1
407220 99407220 1001 86380 86390 1
407516 99407516 1001 86380 86390 1
407547 99407547 1001 86380 86390 1
407665 99407665 1001 86380 86390 1
407881 99407881 1001 86380 86390 1
407814 99407814 1001 86380 86390 1
408010 99408010 1001 86380 86390 1
408241 99408241 1001 86380 86390 1
408540 99408540 1001 86380 86390 1
408783 99408783 1001 86380 86390 1
409010 99409010 1001 86380 86390 1
409052 99409052 1001 86380 86390 1
409438 99409438 1001 86380 86390 1
410405 99410405 1001 86380 86390 1
410620 99410620 1001 86380 86390 1
410730 99410730 1001 86380 86390 1
410862 99410862 1001 86380 86390 1
411237 99411237 1001 86380 86390 1
411517 99411517 1001 86380 86390 1
411430 99411430 1001 86380 86390 1
411872 99411872 1001 86380 86390 1
413697 99413697 1001 86380 86390 1
413645 99413645 1001 86380 86390 1
413646 99413646 1001 86380 86390 1
412818 99412818 1001 86380 86390 1
413923 99413923 1001 86380 86390 1
413928 99413928 1001 86380 86390 1
413961 99413961 1001 86380 86390 1
415042 99415042 1001 86380 86390 1
414643 99414643 1001 86380 86390 1
416832 99416832 1001 86380 86390 1
416257 99416257 1001 86380 86390 1
416227 99416227 1001 86380 86390 1
417113 99417113 1001 86380 86390 1
417470 99417470 1001 86380 86390 1
417472 99417472 1001 86380 86390 1
417541 99417541 1001 86380 86390 1
418657 99418657 1001 86380 86390 1
418718 99418718 1001 86380 86390 1
418572 99418572 1001 86380 86390 1
418648 99418648 1001 86380 86390 1
417639 99417639 1001 86380 86390 1
417689 99417689 1001 86380 86390 1
417866 99417866 1001 86380 86390 1
417867 99417867 1001 86380 86390 1
420176 99420176 1001 86380 86390 1
419833 99419833 1001 86380 86390 1
419324 99419324 1001 86380 86390 1
419411 99419411 1001 86380 86390 1
419581 99419581 1001 86380 86390 1
420744 99420744 1001 86380 86390 1
420449 99420449 1001 86380 86390 1
421888 99421888 1001 86380 86390 1
421426 99421426 1001 86380 86390 1
421401 99421401 1001 86380 86390 1
421150 99421150 1001 86380 86390 1
420872 99420872 1001 86380 86390 1
422369 99422369 1001 86380 86390 1
423417 99423417 1001 86380 86390 1
423705 99423705 1001 86380 86390 1
423665 99423665 1001 86380 86390 1
422966 99422966 1001 86380 86390 1
423243 99423243 1001 86380 86390 1
422602 99422602 1001 86380 86390 1
422890 99422890 1001 86380 86390 1
423801 99423801 1001 86380 86390 1
423937 99423937 1001 86380 86390 1
425376 99425376 1001 86380 86390 1
425315 99425315 1001 86380 86390 1
424427 99424427 1001 86380 86390 1
424361 99424361 1001 86380 86390 1
425715 99425715 1001 86380 86390 1
426865 99426865 1001 86380 86390 1
426856 99426856 1001 86380 86390 1
426621 99426621 1001 86380 86390 1
426312 99426312 1001 86380 86390 1
426238 99426238 1001 86380 86390 1
427462 99427462 1001 86380 86390 1
427374 99427374 1001 86380 86390 1
428366 99428366 1001 86380 86390 1
428572 99428572 1001 86380 86390 1
428356 99428356 1001 86380 86390 1
428216 99428216 1001 86380 86390 1
427830 99427830 1001 86380 86390 1
427846 99427846 1001 86380 86390 1
428770 99428770 1001 86380 86390 1
428904 99428904 1001 86380 86390 1
429148 99429148 1001 86380 86390 1
429697 99429697 1001 86380 86390 1
429727 99429727 1001 86380 86390 1
429308 99429308 1001 86380 86390 1
430526 99430526 1001 86380 86390 1
430487 99430487 1001 86380 86390 1
431456 99431456 1001 86380 86390 1
431286 99431286 1001 86380 86390 1
430947 99430947 1001 86380 86390 1
433442 99433442 1001 86380 86390 1
433261 99433261 1001 86380 86390 1
435114 99435114 1001 86380 86390 1
434897 99434897 1001 86380 86390 1
434829 99434829 1001 86380 86390 1
434653 99434653 1001 86380 86390 1
434989 99434989 1001 86380 86390 1
434396 99434396 1001 86380 86390 1
434171 99434171 1001 86380 86390 1
434415 99434415 1001 86380 86390 1
435608 99435608 1001 86380 86390 1
437035 99437035 1001 86380 86390 1
436364 99436364 1001 86380 86390 1
436386 99436386 1001 86380 86390 1
436571 99436571 1001 86380 86390 1
436381 99436381 1001 86380 86390 1
436587 99436587 1001 86380 86390 1
437304 99437304 1001 86380 86390 1
300445 99300445 1001 86380 86390 1
300199 99300199 1001 86380 86390 1
300188 99300188 1001 86380 86390 1
300140 99300140 1001 86380 86390 1
300908 99300908 1001 86380 86390 1
300808 99300808 1001 86380 86390 1
300810 99300810 1001 86380 86390 1
301404 99301404 1001 86380 86390 1
301418 99301418 1001 86380 86390 1
301490 99301490 1001 86380 86390 1
301296 99301296 1001 86380 86390 1
300987 99300987 1001 86380 86390 1
300954 99300954 1001 86380 86390 1
301591 99301591 1001 86380 86390 1
301643 99301643 1001 86380 86390 1
301648 99301648 1001 86380 86390 1
301597 99301597 1001 86380 86390 1
302162 99302162 1001 86380 86390 1
302139 99302139 1001 86380 86390 1
302002 99302002 1001 86380 86390 1
301792 99301792 1001 86380 86390 1
301872 99301872 1001 86380 86390 1
301848 99301848 1001 86380 86390 1
302403 99302403 1001 86380 86390 1
302520 99302520 1001 86380 86390 1
302430 99302430 1001 86380 86390 1
302554 99302554 1001 86380 86390 1
303017 99303017 1001 86380 86390 1
302982 99302982 1001 86380 86390 1
303000 99303000 1001 86380 86390 1
302755 99302755 1001 86380 86390 1
302613 99302613 1001 86380 86390 1
303930 99303930 1001 86380 86390 1
303920 99303920 1001 86380 86390 1
303804 99303804 1001 86380 86390 1
303746 99303746 1001 86380 86390 1
303535 99303535 1001 86380 86390 1
304112 99304112 1001 86380 86390 1
304672 99304672 1001 86380 86390 1
304803 99304803 1001 86380 86390 1
304472 99304472 1001 86380 86390 1
304505 99304505 1001 86380 86390 1
304531 99304531 1001 86380 86390 1
304455 99304455 1001 86380 86390 1
304522 99304522 1001 86380 86390 1
304562 99304562 1001 86380 86390 1
304284 99304284 1001 86380 86390 1
304960 99304960 1001 86380 86390 1
304995 99304995 1001 86380 86390 1
304971 99304971 1001 86380 86390 1
305497 99305497 1001 86380 86390 1
305665 99305665 1001 86380 86390 1
305552 99305552 1001 86380 86390 1
305440 99305440 1001 86380 86390 1
305259 99305259 1001 86380 86390 1
305230 99305230 1001 86380 86390 1
305089 99305089 1001 86380 86390 1
500141 99500141 1001 86380 86390 1
500168 99500168 1001 86380 86390 1
500725 99500725 1001 86380 86390 1
500720 99500720 1001 86380 86390 1
500484 99500484 1001 86380 86390 1
500497 99500497 1001 86380 86390 1
500364 99500364 1001 86380 86390 1
500304 99500304 1001 86380 86390 1
500920 99500920 1001 86380 86390 1
501003 99501003 1001 86380 86390 1
501553 99501553 1001 86380 86390 1
501620 99501620 1001 86380 86390 1
501547 99501547 1001 86380 86390 1
501399 99501399 1001 86380 86390 1
501325 99501325 1001 86380 86390 1
501300 99501300 1001 86380 86390 1
501075 99501075 1001 86380 86390 1
501173 99501173 1001 86380 86390 1
502338 99502338 1001 86380 86390 1
502134 99502134 1001 86380 86390 1
502084 99502084 1001 86380 86390 1
502126 99502126 1001 86380 86390 1
502027 99502027 1001 86380 86390 1
501865 99501865 1001 86380 86390 1
502667 99502667 1001 86380 86390 1
502955 99502955 1001 86380 86390 1
503444 99503444 1001 86380 86390 1
503321 99503321 1001 86380 86390 1
503425 99503425 1001 86380 86390 1
504018 99504018 1001 86380 86390 1
503721 99503721 1001 86380 86390 1
503618 99503618 1001 86380 86390 1
503533 99503533 1001 86380 86390 1
504294 99504294 1001 86380 86390 1
504807 99504807 1001 86380 86390 1
504797 99504797 1001 86380 86390 1
504680 99504680 1001 86380 86390 1
504671 99504671 1001 86380 86390 1
504371 99504371 1001 86380 86390 1
505119 99505119 1001 86380 86390 1
505694 99505694 1001 86380 86390 1
505435 99505435 1001 86380 86390 1
505839 99505839 1001 86380 86390 1
505879 99505879 1001 86380 86390 1
506476 99506476 1001 86380 86390 1
506441 99506441 1001 86380 86390 1
506237 99506237 1001 86380 86390 1
506256 99506256 1001 86380 86390 1
506070 99506070 1001 86380 86390 1
506173 99506173 1001 86380 86390 1
506125 99506125 1001 86380 86390 1
506167 99506167 1001 86380 86390 1
506602 99506602 1001 86380 86390 1
507386 99507386 1001 86380 86390 1
507035 99507035 1001 86380 86390 1
507079 99507079 1001 86380 86390 1
507486 99507486 1001 86380 86390 1
507568 99507568 1001 86380 86390 1
508100 99508100 1001 86380 86390 1
507964 99507964 1001 86380 86390 1
507692 99507692 1001 86380 86390 1
507641 99507641 1001 86380 86390 1
507736 99507736 1001 86380 86390 1
507831 99507831 1001 86380 86390 1
507832 99507832 1001 86380 86390 1
508364 99508364 1001 86380 86390 1
509051 99509051 1001 86380 86390 1
508940 99508940 1001 86380 86390 1
508956 99508956 1001 86380 86390 1
509068 99509068 1001 86380 86390 1
508642 99508642 1001 86380 86390 1
508591 99508591 1001 86380 86390 1
509176 99509176 1001 86380 86390 1
508870 99508870 1001 86380 86390 1
509850 99509850 1001 86380 86390 1
509809 99509809 1001 86380 86390 1
509556 99509556 1001 86380 86390 1
509534 99509534 1001 86380 86390 1
509461 99509461 1001 86380 86390 1
509306 99509306 1001 86380 86390 1
509329 99509329 1001 86380 86390 1
510612 99510612 1001 86380 86390 1
510587 99510587 1001 86380 86390 1
510464 99510464 1001 86380 86390 1
510134 99510134 1001 86380 86390 1
510127 99510127 1001 86380 86390 1
510920 99510920 1001 86380 86390 1
510794 99510794 1001 86380 86390 1
510891 99510891 1001 86380 86390 1
511503 99511503 1001 86380 86390 1
511409 99511409 1001 86380 86390 1
511309 99511309 1001 86380 86390 1
511735 99511735 1001 86380 86390 1
511699 99511699 1001 86380 86390 1
512337 99512337 1001 86380 86390 1
512047 99512047 1001 86380 86390 1
511969 99511969 1001 86380 86390 1
512144 99512144 1001 86380 86390 1
511926 99511926 1001 86380 86390 1
511778 99511778 1001 86380 86390 1
511967 99511967 1001 86380 86390 1
513344 99513344 1001 86380 86390 1
513944 99513944 1001 86380 86390 1
513750 99513750 1001 86380 86390 1
513615 99513615 1001 86380 86390 1
514212 99514212 1001 86380 86390 1
514771 99514771 1001 86380 86390 1
514772 99514772 1001 86380 86390 1
514698 99514698 1001 86380 86390 1
514652 99514652 1001 86380 86390 1
514451 99514451 1001 86380 86390 1
514594 99514594 1001 86380 86390 1
514493 99514493 1001 86380 86390 1
514370 99514370 1001 86380 86390 1
514253 99514253 1001 86380 86390 1
515518 99515518 1001 86380 86390 1
515520 99515520 1001 86380 86390 1
515353 99515353 1001 86380 86390 1
515880 99515880 1001 86380 86390 1
515779 99515779 1001 86380 86390 1
515831 99515831 1001 86380 86390 1
516359 99516359 1001 86380 86390 1
516347 99516347 1001 86380 86390 1
516415 99516415 1001 86380 86390 1
515966 99515966 1001 86380 86390 1
516044 99516044 1001 86380 86390 1
516071 99516071 1001 86380 86390 1
515969 99515969 1001 86380 86390 1
516079 99516079 1001 86380 86390 1
516576 99516576 1001 86380 86390 1
517146 99517146 1001 86380 86390 1
517292 99517292 1001 86380 86390 1
517270 99517270 1001 86380 86390 1
517039 99517039 1001 86380 86390 1
516912 99516912 1001 86380 86390 1
516750 99516750 1001 86380 86390 1
517427 99517427 1001 86380 86390 1
517363 99517363 1001 86380 86390 1
517482 99517482 1001 86380 86390 1
518161 99518161 1001 86380 86390 1
518138 99518138 1001 86380 86390 1
517831 99517831 1001 86380 86390 1
518236 99518236 1001 86380 86390 1
518196 99518196 1001 86380 86390 1
518339 99518339 1001 86380 86390 1
518925 99518925 1001 86380 86390 1
518948 99518948 1001 86380 86390 1
518413 99518413 1001 86380 86390 1
519046 99519046 1001 86380 86390 1
519713 99519713 1001 86380 86390 1
519415 99519415 1001 86380 86390 1
519430 99519430 1001 86380 86390 1
519213 99519213 1001 86380 86390 1
519972 99519972 1001 86380 86390 1
519883 99519883 1001 86380 86390 1
520319 99520319 1001 86380 86390 1
520274 99520274 1001 86380 86390 1
520249 99520249 1001 86380 86390 1
520085 99520085 1001 86380 86390 1
520757 99520757 1001 86380 86390 1
520733 99520733 1001 86380 86390 1
520645 99520645 1001 86380 86390 1
521356 99521356 1001 86380 86390 1
521450 99521450 1001 86380 86390 1
521347 99521347 1001 86380 86390 1
521083 99521083 1001 86380 86390 1
521126 99521126 1001 86380 86390 1
521178 99521178 1001 86380 86390 1
521016 99521016 1001 86380 86390 1
520909 99520909 1001 86380 86390 1
522264 99522264 1001 86380 86390 1
521918 99521918 1001 86380 86390 1
521883 99521883 1001 86380 86390 1
522027 99522027 1001 86380 86390 1
521784 99521784 1001 86380 86390 1
521813 99521813 1001 86380 86390 1
523092 99523092 1001 86380 86390 1
522958 99522958 1001 86380 86390 1
522976 99522976 1001 86380 86390 1
522830 99522830 1001 86380 86390 1
522683 99522683 1001 86380 86390 1
523135 99523135 1001 86380 86390 1
523885 99523885 1001 86380 86390 1
523852 99523852 1001 86380 86390 1
523865 99523865 1001 86380 86390 1
523662 99523662 1001 86380 86390 1
523735 99523735 1001 86380 86390 1
523507 99523507 1001 86380 86390 1
523482 99523482 1001 86380 86390 1
523354 99523354 1001 86380 86390 1
524617 99524617 1001 86380 86390 1
524635 99524635 1001 86380 86390 1
524715 99524715 1001 86380 86390 1
524703 99524703 1001 86380 86390 1
524533 99524533 1001 86380 86390 1
524310 99524310 1001 86380 86390 1
524197 99524197 1001 86380 86390 1
524198 99524198 1001 86380 86390 1
525488 99525488 1001 86380 86390 1
525402 99525402 1001 86380 86390 1
525189 99525189 1001 86380 86390 1
525611 99525611 1001 86380 86390 1
526023 99526023 1001 86380 86390 1
526147 99526147 1001 86380 86390 1
526150 99526150 1001 86380 86390 1
525843 99525843 1001 86380 86390 1
526549 99526549 1001 86380 86390 1
526476 99526476 1001 86380 86390 1
527221 99527221 1001 86380 86390 1
526835 99526835 1001 86380 86390 1
526715 99526715 1001 86380 86390 1
527286 99527286 1001 86380 86390 1
527379 99527379 1001 86380 86390 1
527968 99527968 1001 86380 86390 1
527981 99527981 1001 86380 86390 1
527842 99527842 1001 86380 86390 1
527598 99527598 1001 86380 86390 1
527466 99527466 1001 86380 86390 1
528131 99528131 1001 86380 86390 1
528144 99528144 1001 86380 86390 1
528159 99528159 1001 86380 86390 1
528897 99528897 1001 86380 86390 1
528622 99528622 1001 86380 86390 1
529123 99529123 1001 86380 86390 1
529257 99529257 1001 86380 86390 1
529796 99529796 1001 86380 86390 1
530416 99530416 1001 86380 86390 1
530016 99530016 1001 86380 86390 1
530100 99530100 1001 86380 86390 1
530644 99530644 1001 86380 86390 1
531524 99531524 1001 86380 86390 1
531383 99531383 1001 86380 86390 1
531504 99531504 1001 86380 86390 1
532026 99532026 1001 86380 86390 1
532135 99532135 1001 86380 86390 1
531767 99531767 1001 86380 86390 1
531605 99531605 1001 86380 86390 1
531736 99531736 1001 86380 86390 1
532364 99532364 1001 86380 86390 1
532316 99532316 1001 86380 86390 1
532959 99532959 1001 86380 86390 1
532921 99532921 1001 86380 86390 1
532741 99532741 1001 86380 86390 1
532716 99532716 1001 86380 86390 1
532577 99532577 1001 86380 86390 1
533233 99533233 1001 86380 86390 1
533577 99533577 1001 86380 86390 1
533344 99533344 1001 86380 86390 1
533998 99533998 1001 86380 86390 1
534544 99534544 1001 86380 86390 1
534532 99534532 1001 86380 86390 1
534102 99534102 1001 86380 86390 1
534850 99534850 1001 86380 86390 1
535362 99535362 1001 86380 86390 1
535113 99535113 1001 86380 86390 1
535261 99535261 1001 86380 86390 1
535084 99535084 1001 86380 86390 1
535640 99535640 1001 86380 86390 1
535541 99535541 1001 86380 86390 1
535595 99535595 1001 86380 86390 1
535636 99535636 1001 86380 86390 1
536190 99536190 1001 86380 86390 1
536094 99536094 1001 86380 86390 1
535972 99535972 1001 86380 86390 1
535861 99535861 1001 86380 86390 1
536963 99536963 1001 86380 86390 1
536954 99536954 1001 86380 86390 1
536618 99536618 1001 86380 86390 1
536748 99536748 1001 86380 86390 1
537321 99537321 1001 86380 86390 1
537285 99537285 1001 86380 86390 1
537889 99537889 1001 86380 86390 1
537915 99537915 1001 86380 86390 1
537961 99537961 1001 86380 86390 1
537734 99537734 1001 86380 86390 1
537764 99537764 1001 86380 86390 1
537598 99537598 1001 86380 86390 1
537459 99537459 1001 86380 86390 1
537563 99537563 1001 86380 86390 1
537500 99537500 1001 86380 86390 1
537529 99537529 1001 86380 86390 1
537517 99537517 1001 86380 86390 1
537505 99537505 1001 86380 86390 1
537378 99537378 1001 86380 86390 1
538000 99538000 1001 86380 86390 1
538008 99538008 1001 86380 86390 1
538686 99538686 1001 86380 86390 1
538733 99538733 1001 86380 86390 1
538596 99538596 1001 86380 86390 1
538403 99538403 1001 86380 86390 1
538316 99538316 1001 86380 86390 1
538253 99538253 1001 86380 86390 1
538320 99538320 1001 86380 86390 1
538877 99538877 1001 86380 86390 1
539590 99539590 1001 86380 86390 1
539610 99539610 1001 86380 86390 1
539629 99539629 1001 86380 86390 1
539037 99539037 1001 86380 86390 1
539209 99539209 1001 86380 86390 1
540390 99540390 1001 86380 86390 1
540445 99540445 1001 86380 86390 1
540132 99540132 1001 86380 86390 1
540148 99540148 1001 86380 86390 1
539921 99539921 1001 86380 86390 1
540563 99540563 1001 86380 86390 1
540962 99540962 1001 86380 86390 1
540804 99540804 1001 86380 86390 1
541498 99541498 1001 86380 86390 1
541343 99541343 1001 86380 86390 1
541331 99541331 1001 86380 86390 1
541376 99541376 1001 86380 86390 1
541495 99541495 1001 86380 86390 1
542077 99542077 1001 86380 86390 1
542013 99542013 1001 86380 86390 1
541520 99541520 1001 86380 86390 1
541586 99541586 1001 86380 86390 1
542124 99542124 1001 86380 86390 1
542180 99542180 1001 86380 86390 1
542858 99542858 1001 86380 86390 1
542808 99542808 1001 86380 86390 1
542637 99542637 1001 86380 86390 1
542716 99542716 1001 86380 86390 1
542737 99542737 1001 86380 86390 1
542635 99542635 1001 86380 86390 1
543141 99543141 1001 86380 86390 1
543025 99543025 1001 86380 86390 1
543097 99543097 1001 86380 86390 1
543662 99543662 1001 86380 86390 1
543194 99543194 1001 86380 86390 1
543951 99543951 1001 86380 86390 1
543809 99543809 1001 86380 86390 1
543871 99543871 1001 86380 86390 1
544566 99544566 1001 86380 86390 1
544231 99544231 1001 86380 86390 1
544134 99544134 1001 86380 86390 1
544724 99544724 1001 86380 86390 1
544695 99544695 1001 86380 86390 1
514062 822 1002 49174 50347 1
400239 99400239 1001 86380 86390 1
400506 99400506 1001 86380 86390 1
400589 99400589 1001 86380 86390 1
400834 99400834 1001 86380 86390 1
401307 99401307 1001 86380 86390 1
401431 99401431 1001 86380 86390 1
401749 99401749 1001 86380 86390 1
401908 99401908 1001 86380 86390 1
402686 99402686 1001 86380 86390 1
402805 99402805 1001 86380 86390 1
403288 99403288 1001 86380 86390 1
403597 99403597 1001 86380 86390 1
404244 99404244 1001 86380 86390 1
404353 99404353 1001 86380 86390 1
404466 99404466 1001 86380 86390 1
404647 99404647 1001 86380 86390 1
404728 99404728 1001 86380 86390 1
404999 99404999 1001 86380 86390 1
405246 99405246 1001 86380 86390 1
405508 99405508 1001 86380 86390 1
405416 99405416 1001 86380 86390 1
405738 99405738 1001 86380 86390 1
406039 99406039 1001 86380 86390 1
406173 99406173 1001 86380 86390 1
406996 99406996 1001 86380 86390 1
406953 99406953 1001 86380 86390 1
407175 99407175 1001 86380 86390 1
407744 99407744 1001 86380 86390 1
407849 99407849 1001 86380 86390 1
408240 99408240 1001 86380 86390 1
408356 99408356 1001 86380 86390 1
408551 99408551 1001 86380 86390 1
408593 99408593 1001 86380 86390 1
408797 99408797 1001 86380 86390 1
409025 99409025 1001 86380 86390 1
409256 99409256 1001 86380 86390 1
409259 99409259 1001 86380 86390 1
409240 99409240 1001 86380 86390 1
409577 99409577 1001 86380 86390 1
409703 99409703 1001 86380 86390 1
409983 99409983 1001 86380 86390 1
410144 99410144 1001 86380 86390 1
410297 99410297 1001 86380 86390 1
410303 99410303 1001 86380 86390 1
410385 99410385 1001 86380 86390 1
410615 99410615 1001 86380 86390 1
410701 99410701 1001 86380 86390 1
411057 99411057 1001 86380 86390 1
411390 99411390 1001 86380 86390 1
411619 99411619 1001 86380 86390 1
411623 99411623 1001 86380 86390 1
411939 99411939 1001 86380 86390 1
412044 99412044 1001 86380 86390 1
412126 99412126 1001 86380 86390 1
412131 99412131 1001 86380 86390 1
413698 99413698 1001 86380 86390 1
413664 99413664 1001 86380 86390 1
413586 99413586 1001 86380 86390 1
413161 99413161 1001 86380 86390 1
413037 99413037 1001 86380 86390 1
413015 99413015 1001 86380 86390 1
412749 99412749 1001 86380 86390 1
412757 99412757 1001 86380 86390 1
412563 99412563 1001 86380 86390 1
412710 99412710 1001 86380 86390 1
413791 99413791 1001 86380 86390 1
415026 99415026 1001 86380 86390 1
415007 99415007 1001 86380 86390 1
415228 99415228 1001 86380 86390 1
414616 99414616 1001 86380 86390 1
414843 99414843 1001 86380 86390 1
414905 99414905 1001 86380 86390 1
414528 99414528 1001 86380 86390 1
415505 99415505 1001 86380 86390 1
415684 99415684 1001 86380 86390 1
415663 99415663 1001 86380 86390 1
416612 99416612 1001 86380 86390 1
416872 99416872 1001 86380 86390 1
416317 99416317 1001 86380 86390 1
416264 99416264 1001 86380 86390 1
415810 99415810 1001 86380 86390 1
415905 99415905 1001 86380 86390 1
417231 99417231 1001 86380 86390 1
417605 99417605 1001 86380 86390 1
417531 99417531 1001 86380 86390 1
418422 99418422 1001 86380 86390 1
418149 99418149 1001 86380 86390 1
417669 99417669 1001 86380 86390 1
417762 99417762 1001 86380 86390 1
419144 99419144 1001 86380 86390 1
418941 99418941 1001 86380 86390 1
419044 99419044 1001 86380 86390 1
419017 99419017 1001 86380 86390 1
420122 99420122 1001 86380 86390 1
420323 99420323 1001 86380 86390 1
419754 99419754 1001 86380 86390 1
419292 99419292 1001 86380 86390 1
419457 99419457 1001 86380 86390 1
420552 99420552 1001 86380 86390 1
420458 99420458 1001 86380 86390 1
421953 99421953 1001 86380 86390 1
421916 99421916 1001 86380 86390 1
421681 99421681 1001 86380 86390 1
421160 99421160 1001 86380 86390 1
423558 99423558 1001 86380 86390 1
423038 99423038 1001 86380 86390 1
422681 99422681 1001 86380 86390 1
422910 99422910 1001 86380 86390 1
422761 99422761 1001 86380 86390 1
422711 99422711 1001 86380 86390 1
422716 99422716 1001 86380 86390 1
422825 99422825 1001 86380 86390 1
424099 99424099 1001 86380 86390 1
423959 99423959 1001 86380 86390 1
425321 99425321 1001 86380 86390 1
425242 99425242 1001 86380 86390 1
425078 99425078 1001 86380 86390 1
424978 99424978 1001 86380 86390 1
424783 99424783 1001 86380 86390 1
424661 99424661 1001 86380 86390 1
424949 99424949 1001 86380 86390 1
424157 99424157 1001 86380 86390 1
425721 99425721 1001 86380 86390 1
425467 99425467 1001 86380 86390 1
426344 99426344 1001 86380 86390 1
426595 99426595 1001 86380 86390 1
426366 99426366 1001 86380 86390 1
426415 99426415 1001 86380 86390 1
425841 99425841 1001 86380 86390 1
426239 99426239 1001 86380 86390 1
427294 99427294 1001 86380 86390 1
428456 99428456 1001 86380 86390 1
427899 99427899 1001 86380 86390 1
427653 99427653 1001 86380 86390 1
429128 99429128 1001 86380 86390 1
429740 99429740 1001 86380 86390 1
429378 99429378 1001 86380 86390 1
429514 99429514 1001 86380 86390 1
430538 99430538 1001 86380 86390 1
431882 99431882 1001 86380 86390 1
431794 99431794 1001 86380 86390 1
431844 99431844 1001 86380 86390 1
432048 99432048 1001 86380 86390 1
431430 99431430 1001 86380 86390 1
431293 99431293 1001 86380 86390 1
431316 99431316 1001 86380 86390 1
432365 99432365 1001 86380 86390 1
433491 99433491 1001 86380 86390 1
433571 99433571 1001 86380 86390 1
433430 99433430 1001 86380 86390 1
433002 99433002 1001 86380 86390 1
433006 99433006 1001 86380 86390 1
432703 99432703 1001 86380 86390 1
433846 99433846 1001 86380 86390 1
435017 99435017 1001 86380 86390 1
434787 99434787 1001 86380 86390 1
434939 99434939 1001 86380 86390 1
434146 99434146 1001 86380 86390 1
435765 99435765 1001 86380 86390 1
435582 99435582 1001 86380 86390 1
435877 99435877 1001 86380 86390 1
435450 99435450 1001 86380 86390 1
436812 99436812 1001 86380 86390 1
437101 99437101 1001 86380 86390 1
436566 99436566 1001 86380 86390 1
436006 99436006 1001 86380 86390 1
437241 99437241 1001 86380 86390 1
300550 99300550 1001 86380 86390 1
300716 99300716 1001 86380 86390 1
300624 99300624 1001 86380 86390 1
300367 99300367 1001 86380 86390 1
300842 99300842 1001 86380 86390 1
300739 99300739 1001 86380 86390 1
301530 99301530 1001 86380 86390 1
301307 99301307 1001 86380 86390 1
301205 99301205 1001 86380 86390 1
301123 99301123 1001 86380 86390 1
301645 99301645 1001 86380 86390 1
301744 99301744 1001 86380 86390 1
301654 99301654 1001 86380 86390 1
302226 99302226 1001 86380 86390 1
302081 99302081 1001 86380 86390 1
301786 99301786 1001 86380 86390 1
301821 99301821 1001 86380 86390 1
302567 99302567 1001 86380 86390 1
302388 99302388 1001 86380 86390 1
303067 99303067 1001 86380 86390 1
302907 99302907 1001 86380 86390 1
302743 99302743 1001 86380 86390 1
302592 99302592 1001 86380 86390 1
302764 99302764 1001 86380 86390 1
303384 99303384 1001 86380 86390 1
303962 99303962 1001 86380 86390 1
303847 99303847 1001 86380 86390 1
303630 99303630 1001 86380 86390 1
303503 99303503 1001 86380 86390 1
303524 99303524 1001 86380 86390 1
304082 99304082 1001 86380 86390 1
304121 99304121 1001 86380 86390 1
304225 99304225 1001 86380 86390 1
304074 99304074 1001 86380 86390 1
304037 99304037 1001 86380 86390 1
304050 99304050 1001 86380 86390 1
304841 99304841 1001 86380 86390 1
304752 99304752 1001 86380 86390 1
304804 99304804 1001 86380 86390 1
304643 99304643 1001 86380 86390 1
304402 99304402 1001 86380 86390 1
304415 99304415 1001 86380 86390 1
304881 99304881 1001 86380 86390 1
305548 99305548 1001 86380 86390 1
305678 99305678 1001 86380 86390 1
305395 99305395 1001 86380 86390 1
305066 99305066 1001 86380 86390 1
500072 99500072 1001 86380 86390 1
500047 99500047 1001 86380 86390 1
500737 99500737 1001 86380 86390 1
500765 99500765 1001 86380 86390 1
500719 99500719 1001 86380 86390 1
500531 99500531 1001 86380 86390 1
500402 99500402 1001 86380 86390 1
500519 99500519 1001 86380 86390 1
500482 99500482 1001 86380 86390 1
500404 99500404 1001 86380 86390 1
500966 99500966 1001 86380 86390 1
500915 99500915 1001 86380 86390 1
500971 99500971 1001 86380 86390 1
501618 99501618 1001 86380 86390 1
501470 99501470 1001 86380 86390 1
501235 99501235 1001 86380 86390 1
501077 99501077 1001 86380 86390 1
501225 99501225 1001 86380 86390 1
501741 99501741 1001 86380 86390 1
501764 99501764 1001 86380 86390 1
502384 99502384 1001 86380 86390 1
502454 99502454 1001 86380 86390 1
502348 99502348 1001 86380 86390 1
502361 99502361 1001 86380 86390 1
502093 99502093 1001 86380 86390 1
502216 99502216 1001 86380 86390 1
502127 99502127 1001 86380 86390 1
502500 99502500 1001 86380 86390 1
502526 99502526 1001 86380 86390 1
503228 99503228 1001 86380 86390 1
503068 99503068 1001 86380 86390 1
502930 99502930 1001 86380 86390 1
502819 99502819 1001 86380 86390 1
503457 99503457 1001 86380 86390 1
503469 99503469 1001 86380 86390 1
503964 99503964 1001 86380 86390 1
503848 99503848 1001 86380 86390 1
503800 99503800 1001 86380 86390 1
503829 99503829 1001 86380 86390 1
503767 99503767 1001 86380 86390 1
503616 99503616 1001 86380 86390 1
503516 99503516 1001 86380 86390 1
504159 99504159 1001 86380 86390 1
504315 99504315 1001 86380 86390 1
504150 99504150 1001 86380 86390 1
504752 99504752 1001 86380 86390 1
504770 99504770 1001 86380 86390 1
504654 99504654 1001 86380 86390 1
505657 99505657 1001 86380 86390 1
505756 99505756 1001 86380 86390 1
505502 99505502 1001 86380 86390 1
505360 99505360 1001 86380 86390 1
505470 99505470 1001 86380 86390 1
505483 99505483 1001 86380 86390 1
505446 99505446 1001 86380 86390 1
505896 99505896 1001 86380 86390 1
505863 99505863 1001 86380 86390 1
506596 99506596 1001 86380 86390 1
506505 99506505 1001 86380 86390 1
506518 99506518 1001 86380 86390 1
506592 99506592 1001 86380 86390 1
506353 99506353 1001 86380 86390 1
506238 99506238 1001 86380 86390 1
506191 99506191 1001 86380 86390 1
506170 99506170 1001 86380 86390 1
506119 99506119 1001 86380 86390 1
506154 99506154 1001 86380 86390 1
506645 99506645 1001 86380 86390 1
506767 99506767 1001 86380 86390 1
507281 99507281 1001 86380 86390 1
507243 99507243 1001 86380 86390 1
506844 99506844 1001 86380 86390 1
507564 99507564 1001 86380 86390 1
507517 99507517 1001 86380 86390 1
507585 99507585 1001 86380 86390 1
508090 99508090 1001 86380 86390 1
507998 99507998 1001 86380 86390 1
507724 99507724 1001 86380 86390 1
508357 99508357 1001 86380 86390 1
508387 99508387 1001 86380 86390 1
508903 99508903 1001 86380 86390 1
508919 99508919 1001 86380 86390 1
508725 99508725 1001 86380 86390 1
509219 99509219 1001 86380 86390 1
509237 99509237 1001 86380 86390 1
509806 99509806 1001 86380 86390 1
509890 99509890 1001 86380 86390 1
509305 99509305 1001 86380 86390 1
509402 99509402 1001 86380 86390 1
509946 99509946 1001 86380 86390 1
510348 99510348 1001 86380 86390 1
510414 99510414 1001 86380 86390 1
510212 99510212 1001 86380 86390 1
510252 99510252 1001 86380 86390 1
510278 99510278 1001 86380 86390 1
510246 99510246 1001 86380 86390 1
510285 99510285 1001 86380 86390 1
510766 99510766 1001 86380 86390 1
510834 99510834 1001 86380 86390 1
511389 99511389 1001 86380 86390 1
511420 99511420 1001 86380 86390 1
511359 99511359 1001 86380 86390 1
511397 99511397 1001 86380 86390 1
511335 99511335 1001 86380 86390 1
511062 99511062 1001 86380 86390 1
511743 99511743 1001 86380 86390 1
512239 99512239 1001 86380 86390 1
512202 99512202 1001 86380 86390 1
512259 99512259 1001 86380 86390 1
512040 99512040 1001 86380 86390 1
511900 99511900 1001 86380 86390 1
511954 99511954 1001 86380 86390 1
511935 99511935 1001 86380 86390 1
512433 99512433 1001 86380 86390 1
512970 99512970 1001 86380 86390 1
512688 99512688 1001 86380 86390 1
512681 99512681 1001 86380 86390 1
512687 99512687 1001 86380 86390 1
513319 99513319 1001 86380 86390 1
513343 99513343 1001 86380 86390 1
513644 99513644 1001 86380 86390 1
513576 99513576 1001 86380 86390 1
514173 99514173 1001 86380 86390 1
514821 99514821 1001 86380 86390 1
514533 99514533 1001 86380 86390 1
514972 99514972 1001 86380 86390 1
514985 99514985 1001 86380 86390 1
514968 99514968 1001 86380 86390 1
515033 99515033 1001 86380 86390 1
515619 99515619 1001 86380 86390 1
515480 99515480 1001 86380 86390 1
515523 99515523 1001 86380 86390 1
515365 99515365 1001 86380 86390 1
515218 99515218 1001 86380 86390 1
515182 99515182 1001 86380 86390 1
515223 99515223 1001 86380 86390 1
515212 99515212 1001 86380 86390 1
516349 99516349 1001 86380 86390 1
516350 99516350 1001 86380 86390 1
516366 99516366 1001 86380 86390 1
516153 99516153 1001 86380 86390 1
516160 99516160 1001 86380 86390 1
515905 99515905 1001 86380 86390 1
516056 99516056 1001 86380 86390 1
516636 99516636 1001 86380 86390 1
517151 99517151 1001 86380 86390 1
516940 99516940 1001 86380 86390 1
516955 99516955 1001 86380 86390 1
516859 99516859 1001 86380 86390 1
516898 99516898 1001 86380 86390 1
516811 99516811 1001 86380 86390 1
517340 99517340 1001 86380 86390 1
517353 99517353 1001 86380 86390 1
517406 99517406 1001 86380 86390 1
517982 99517982 1001 86380 86390 1
517992 99517992 1001 86380 86390 1
517931 99517931 1001 86380 86390 1
517596 99517596 1001 86380 86390 1
518263 99518263 1001 86380 86390 1
518248 99518248 1001 86380 86390 1
518872 99518872 1001 86380 86390 1
518958 99518958 1001 86380 86390 1
518901 99518901 1001 86380 86390 1
518897 99518897 1001 86380 86390 1
518618 99518618 1001 86380 86390 1
518584 99518584 1001 86380 86390 1
518470 99518470 1001 86380 86390 1
518490 99518490 1001 86380 86390 1
518479 99518479 1001 86380 86390 1
519127 99519127 1001 86380 86390 1
519674 99519674 1001 86380 86390 1
519611 99519611 1001 86380 86390 1
519538 99519538 1001 86380 86390 1
519593 99519593 1001 86380 86390 1
519276 99519276 1001 86380 86390 1
519855 99519855 1001 86380 86390 1
520013 99520013 1001 86380 86390 1
520596 99520596 1001 86380 86390 1
520292 99520292 1001 86380 86390 1
520181 99520181 1001 86380 86390 1
520157 99520157 1001 86380 86390 1
520209 99520209 1001 86380 86390 1
520653 99520653 1001 86380 86390 1
520724 99520724 1001 86380 86390 1
520752 99520752 1001 86380 86390 1
521369 99521369 1001 86380 86390 1
521453 99521453 1001 86380 86390 1
521285 99521285 1001 86380 86390 1
521242 99521242 1001 86380 86390 1
521637 99521637 1001 86380 86390 1
522231 99522231 1001 86380 86390 1
522149 99522149 1001 86380 86390 1
521995 99521995 1001 86380 86390 1
521777 99521777 1001 86380 86390 1
522370 99522370 1001 86380 86390 1
522487 99522487 1001 86380 86390 1
522940 99522940 1001 86380 86390 1
522809 99522809 1001 86380 86390 1
522854 99522854 1001 86380 86390 1
522595 99522595 1001 86380 86390 1
523209 99523209 1001 86380 86390 1
523267 99523267 1001 86380 86390 1
523179 99523179 1001 86380 86390 1
523794 99523794 1001 86380 86390 1
523846 99523846 1001 86380 86390 1
523608 99523608 1001 86380 86390 1
524061 99524061 1001 86380 86390 1
524466 99524466 1001 86380 86390 1
524305 99524305 1001 86380 86390 1
524264 99524264 1001 86380 86390 1
524927 99524927 1001 86380 86390 1
524880 99524880 1001 86380 86390 1
525525 99525525 1001 86380 86390 1
525614 99525614 1001 86380 86390 1
525667 99525667 1001 86380 86390 1
526551 99526551 1001 86380 86390 1
527148 99527148 1001 86380 86390 1
526853 99526853 1001 86380 86390 1
526926 99526926 1001 86380 86390 1
526799 99526799 1001 86380 86390 1
527958 99527958 1001 86380 86390 1
527694 99527694 1001 86380 86390 1
528102 99528102 1001 86380 86390 1
528777 99528777 1001 86380 86390 1
528831 99528831 1001 86380 86390 1
528719 99528719 1001 86380 86390 1
528627 99528627 1001 86380 86390 1
528294 99528294 1001 86380 86390 1
528903 99528903 1001 86380 86390 1
528944 99528944 1001 86380 86390 1
529551 99529551 1001 86380 86390 1
529592 99529592 1001 86380 86390 1
529459 99529459 1001 86380 86390 1
529382 99529382 1001 86380 86390 1
529516 99529516 1001 86380 86390 1
529172 99529172 1001 86380 86390 1
529233 99529233 1001 86380 86390 1
529299 99529299 1001 86380 86390 1
529235 99529235 1001 86380 86390 1
529867 99529867 1001 86380 86390 1
529803 99529803 1001 86380 86390 1
529812 99529812 1001 86380 86390 1
529825 99529825 1001 86380 86390 1
530396 99530396 1001 86380 86390 1
530335 99530335 1001 86380 86390 1
530299 99530299 1001 86380 86390 1
530343 99530343 1001 86380 86390 1
531336 99531336 1001 86380 86390 1
531148 99531148 1001 86380 86390 1
530845 99530845 1001 86380 86390 1
530767 99530767 1001 86380 86390 1
531538 99531538 1001 86380 86390 1
531449 99531449 1001 86380 86390 1
531516 99531516 1001 86380 86390 1
531581 99531581 1001 86380 86390 1
532202 99532202 1001 86380 86390 1
531854 99531854 1001 86380 86390 1
531894 99531894 1001 86380 86390 1
531691 99531691 1001 86380 86390 1
531698 99531698 1001 86380 86390 1
532255 99532255 1001 86380 86390 1
532310 99532310 1001 86380 86390 1
532392 99532392 1001 86380 86390 1
532968 99532968 1001 86380 86390 1
532853 99532853 1001 86380 86390 1
532841 99532841 1001 86380 86390 1
533014 99533014 1001 86380 86390 1
532826 99532826 1001 86380 86390 1
532673 99532673 1001 86380 86390 1
532602 99532602 1001 86380 86390 1
533060 99533060 1001 86380 86390 1
533141 99533141 1001 86380 86390 1
533760 99533760 1001 86380 86390 1
533449 99533449 1001 86380 86390 1
533646 99533646 1001 86380 86390 1
533624 99533624 1001 86380 86390 1
533313 99533313 1001 86380 86390 1
533967 99533967 1001 86380 86390 1
534659 99534659 1001 86380 86390 1
534662 99534662 1001 86380 86390 1
534182 99534182 1001 86380 86390 1
534153 99534153 1001 86380 86390 1
534759 99534759 1001 86380 86390 1
534764 99534764 1001 86380 86390 1
534727 99534727 1001 86380 86390 1
535383 99535383 1001 86380 86390 1
535253 99535253 1001 86380 86390 1
535155 99535155 1001 86380 86390 1
535272 99535272 1001 86380 86390 1
535118 99535118 1001 86380 86390 1
536278 99536278 1001 86380 86390 1
536049 99536049 1001 86380 86390 1
535827 99535827 1001 86380 86390 1
536500 99536500 1001 86380 86390 1
537107 99537107 1001 86380 86390 1
536736 99536736 1001 86380 86390 1
536690 99536690 1001 86380 86390 1
536744 99536744 1001 86380 86390 1
537239 99537239 1001 86380 86390 1
537344 99537344 1001 86380 86390 1
537311 99537311 1001 86380 86390 1
537339 99537339 1001 86380 86390 1
537975 99537975 1001 86380 86390 1
537720 99537720 1001 86380 86390 1
537590 99537590 1001 86380 86390 1
537767 99537767 1001 86380 86390 1
537678 99537678 1001 86380 86390 1
537370 99537370 1001 86380 86390 1
537436 99537436 1001 86380 86390 1
538010 99538010 1001 86380 86390 1
538001 99538001 1001 86380 86390 1
538053 99538053 1001 86380 86390 1
538792 99538792 1001 86380 86390 1
538467 99538467 1001 86380 86390 1
538272 99538272 1001 86380 86390 1
538884 99538884 1001 86380 86390 1
539338 99539338 1001 86380 86390 1
539201 99539201 1001 86380 86390 1
539139 99539139 1001 86380 86390 1
539191 99539191 1001 86380 86390 1
539726 99539726 1001 86380 86390 1
540324 99540324 1001 86380 86390 1
540253 99540253 1001 86380 86390 1
539977 99539977 1001 86380 86390 1
539882 99539882 1001 86380 86390 1
540482 99540482 1001 86380 86390 1
540668 99540668 1001 86380 86390 1
541271 99541271 1001 86380 86390 1
540725 99540725 1001 86380 86390 1
540783 99540783 1001 86380 86390 1
540825 99540825 1001 86380 86390 1
541307 99541307 1001 86380 86390 1
541299 99541299 1001 86380 86390 1
542118 99542118 1001 86380 86390 1
541752 99541752 1001 86380 86390 1
541672 99541672 1001 86380 86390 1
541652 99541652 1001 86380 86390 1
542285 99542285 1001 86380 86390 1
542182 99542182 1001 86380 86390 1
542231 99542231 1001 86380 86390 1
542711 99542711 1001 86380 86390 1
542475 99542475 1001 86380 86390 1
542970 99542970 1001 86380 86390 1
543063 99543063 1001 86380 86390 1
543657 99543657 1001 86380 86390 1
543543 99543543 1001 86380 86390 1
543401 99543401 1001 86380 86390 1
543415 99543415 1001 86380 86390 1
543536 99543536 1001 86380 86390 1
543382 99543382 1001 86380 86390 1
543396 99543396 1001 86380 86390 1
543258 99543258 1001 86380 86390 1
543963 99543963 1001 86380 86390 1
544224 99544224 1001 86380 86390 1
544237 99544237 1001 86380 86390 1
544316 99544316 1001 86380 86390 1
544374 99544374 1001 86380 86390 1
544044 99544044 1001 86380 86390 1
544179 99544179 1001 86380 86390 1
544676 99544676 1001 86380 86390 1
422232 567 1001 57660 59457 1
525352 971 1002 45384 55313 1
400123 99400123 1001 86380 86390 1
400200 99400200 1001 86380 86390 1
400864 99400864 1001 86380 86390 1
401556 99401556 1001 86380 86390 1
402321 99402321 1001 86380 86390 1
402630 99402630 1001 86380 86390 1
402666 99402666 1001 86380 86390 1
402713 99402713 1001 86380 86390 1
403154 99403154 1001 86380 86390 1
403228 99403228 1001 86380 86390 1
403486 99403486 1001 86380 86390 1
403819 99403819 1001 86380 86390 1
403889 99403889 1001 86380 86390 1
403903 99403903 1001 86380 86390 1
403966 99403966 1001 86380 86390 1
404681 99404681 1001 86380 86390 1
404991 99404991 1001 86380 86390 1
405559 99405559 1001 86380 86390 1
406174 99406174 1001 86380 86390 1
406203 99406203 1001 86380 86390 1
406700 99406700 1001 86380 86390 1
407018 99407018 1001 86380 86390 1
407251 99407251 1001 86380 86390 1
407410 99407410 1001 86380 86390 1
407759 99407759 1001 86380 86390 1
407678 99407678 1001 86380 86390 1
409028 99409028 1001 86380 86390 1
409195 99409195 1001 86380 86390 1
409270 99409270 1001 86380 86390 1
409300 99409300 1001 86380 86390 1
409537 99409537 1001 86380 86390 1
409587 99409587 1001 86380 86390 1
409600 99409600 1001 86380 86390 1
409647 99409647 1001 86380 86390 1
409853 99409853 1001 86380 86390 1
410084 99410084 1001 86380 86390 1
410427 99410427 1001 86380 86390 1
410817 99410817 1001 86380 86390 1
410811 99410811 1001 86380 86390 1
411522 99411522 1001 86380 86390 1
411622 99411622 1001 86380 86390 1
411737 99411737 1001 86380 86390 1
412334 99412334 1001 86380 86390 1
413440 99413440 1001 86380 86390 1
413396 99413396 1001 86380 86390 1
413272 99413272 1001 86380 86390 1
413096 99413096 1001 86380 86390 1
413101 99413101 1001 86380 86390 1
412821 99412821 1001 86380 86390 1
412865 99412865 1001 86380 86390 1
412652 99412652 1001 86380 86390 1
414010 99414010 1001 86380 86390 1
414061 99414061 1001 86380 86390 1
415172 99415172 1001 86380 86390 1
415071 99415071 1001 86380 86390 1
415110 99415110 1001 86380 86390 1
414225 99414225 1001 86380 86390 1
415443 99415443 1001 86380 86390 1
416884 99416884 1001 86380 86390 1
416525 99416525 1001 86380 86390 1
415910 99415910 1001 86380 86390 1
417319 99417319 1001 86380 86390 1
417274 99417274 1001 86380 86390 1
417538 99417538 1001 86380 86390 1
418693 99418693 1001 86380 86390 1
418155 99418155 1001 86380 86390 1
417848 99417848 1001 86380 86390 1
417827 99417827 1001 86380 86390 1
417793 99417793 1001 86380 86390 1
418926 99418926 1001 86380 86390 1
418839 99418839 1001 86380 86390 1
419687 99419687 1001 86380 86390 1
420501 99420501 1001 86380 86390 1
420524 99420524 1001 86380 86390 1
421871 99421871 1001 86380 86390 1
421735 99421735 1001 86380 86390 1
421352 99421352 1001 86380 86390 1
421328 99421328 1001 86380 86390 1
421416 99421416 1001 86380 86390 1
421467 99421467 1001 86380 86390 1
420961 99420961 1001 86380 86390 1
423347 99423347 1001 86380 86390 1
423590 99423590 1001 86380 86390 1
423595 99423595 1001 86380 86390 1
423886 99423886 1001 86380 86390 1
425325 99425325 1001 86380 86390 1
425205 99425205 1001 86380 86390 1
425063 99425063 1001 86380 86390 1
425374 99425374 1001 86380 86390 1
424808 99424808 1001 86380 86390 1
424847 99424847 1001 86380 86390 1
424433 99424433 1001 86380 86390 1
424401 99424401 1001 86380 86390 1
424432 99424432 1001 86380 86390 1
424487 99424487 1001 86380 86390 1
425529 99425529 1001 86380 86390 1
425800 99425800 1001 86380 86390 1
425802 99425802 1001 86380 86390 1
427111 99427111 1001 86380 86390 1
426400 99426400 1001 86380 86390 1
426638 99426638 1001 86380 86390 1
426591 99426591 1001 86380 86390 1
427318 99427318 1001 86380 86390 1
428348 99428348 1001 86380 86390 1
428612 99428612 1001 86380 86390 1
427801 99427801 1001 86380 86390 1
427747 99427747 1001 86380 86390 1
429003 99429003 1001 86380 86390 1
428778 99428778 1001 86380 86390 1
428779 99428779 1001 86380 86390 1
429831 99429831 1001 86380 86390 1
429616 99429616 1001 86380 86390 1
429264 99429264 1001 86380 86390 1
430658 99430658 1001 86380 86390 1
430653 99430653 1001 86380 86390 1
431789 99431789 1001 86380 86390 1
431870 99431870 1001 86380 86390 1
431597 99431597 1001 86380 86390 1
431095 99431095 1001 86380 86390 1
431150 99431150 1001 86380 86390 1
433656 99433656 1001 86380 86390 1
433663 99433663 1001 86380 86390 1
433399 99433399 1001 86380 86390 1
433265 99433265 1001 86380 86390 1
433752 99433752 1001 86380 86390 1
433918 99433918 1001 86380 86390 1
434072 99434072 1001 86380 86390 1
433953 99433953 1001 86380 86390 1
435318 99435318 1001 86380 86390 1
435082 99435082 1001 86380 86390 1
434945 99434945 1001 86380 86390 1
434345 99434345 1001 86380 86390 1
434141 99434141 1001 86380 86390 1
435757 99435757 1001 86380 86390 1
435822 99435822 1001 86380 86390 1
436868 99436868 1001 86380 86390 1
436490 99436490 1001 86380 86390 1
435983 99435983 1001 86380 86390 1
436050 99436050 1001 86380 86390 1
437259 99437259 1001 86380 86390 1
300699 99300699 1001 86380 86390 1
300585 99300585 1001 86380 86390 1
300516 99300516 1001 86380 86390 1
300231 99300231 1001 86380 86390 1
300233 99300233 1001 86380 86390 1
300195 99300195 1001 86380 86390 1
300839 99300839 1001 86380 86390 1
301471 99301471 1001 86380 86390 1
301544 99301544 1001 86380 86390 1
301411 99301411 1001 86380 86390 1
301334 99301334 1001 86380 86390 1
300989 99300989 1001 86380 86390 1
301096 99301096 1001 86380 86390 1
300958 99300958 1001 86380 86390 1
300997 99300997 1001 86380 86390 1
301659 99301659 1001 86380 86390 1
301700 99301700 1001 86380 86390 1
302175 99302175 1001 86380 86390 1
302074 99302074 1001 86380 86390 1
303115 99303115 1001 86380 86390 1
302898 99302898 1001 86380 86390 1
302895 99302895 1001 86380 86390 1
302682 99302682 1001 86380 86390 1
303348 99303348 1001 86380 86390 1
303258 99303258 1001 86380 86390 1
303208 99303208 1001 86380 86390 1
303251 99303251 1001 86380 86390 1
303845 99303845 1001 86380 86390 1
303937 99303937 1001 86380 86390 1
303862 99303862 1001 86380 86390 1
303706 99303706 1001 86380 86390 1
303594 99303594 1001 86380 86390 1
303488 99303488 1001 86380 86390 1
304088 99304088 1001 86380 86390 1
304579 99304579 1001 86380 86390 1
304352 99304352 1001 86380 86390 1
304378 99304378 1001 86380 86390 1
304870 99304870 1001 86380 86390 1
305442 99305442 1001 86380 86390 1
305322 99305322 1001 86380 86390 1
305361 99305361 1001 86380 86390 1
305173 99305173 1001 86380 86390 1
500088 99500088 1001 86380 86390 1
500002 99500002 1001 86380 86390 1
500137 99500137 1001 86380 86390 1
500636 99500636 1001 86380 86390 1
500721 99500721 1001 86380 86390 1
500420 99500420 1001 86380 86390 1
500550 99500550 1001 86380 86390 1
500409 99500409 1001 86380 86390 1
500477 99500477 1001 86380 86390 1
500344 99500344 1001 86380 86390 1
500961 99500961 1001 86380 86390 1
501245 99501245 1001 86380 86390 1
501381 99501381 1001 86380 86390 1
501200 99501200 1001 86380 86390 1
501020 99501020 1001 86380 86390 1
502457 99502457 1001 86380 86390 1
502388 99502388 1001 86380 86390 1
502015 99502015 1001 86380 86390 1
501899 99501899 1001 86380 86390 1
501912 99501912 1001 86380 86390 1
501933 99501933 1001 86380 86390 1
502468 99502468 1001 86380 86390 1
503234 99503234 1001 86380 86390 1
502901 99502901 1001 86380 86390 1
502842 99502842 1001 86380 86390 1
503796 99503796 1001 86380 86390 1
503759 99503759 1001 86380 86390 1
504154 99504154 1001 86380 86390 1
504299 99504299 1001 86380 86390 1
504751 99504751 1001 86380 86390 1
504806 99504806 1001 86380 86390 1
504745 99504745 1001 86380 86390 1
504408 99504408 1001 86380 86390 1
504396 99504396 1001 86380 86390 1
504411 99504411 1001 86380 86390 1
504969 99504969 1001 86380 86390 1
505087 99505087 1001 86380 86390 1
505550 99505550 1001 86380 86390 1
505347 99505347 1001 86380 86390 1
505348 99505348 1001 86380 86390 1
505171 99505171 1001 86380 86390 1
505882 99505882 1001 86380 86390 1
506008 99506008 1001 86380 86390 1
506138 99506138 1001 86380 86390 1
506638 99506638 1001 86380 86390 1
507365 99507365 1001 86380 86390 1
507366 99507366 1001 86380 86390 1
507063 99507063 1001 86380 86390 1
506993 99506993 1001 86380 86390 1
507537 99507537 1001 86380 86390 1
507538 99507538 1001 86380 86390 1
507577 99507577 1001 86380 86390 1
507581 99507581 1001 86380 86390 1
508048 99508048 1001 86380 86390 1
508236 99508236 1001 86380 86390 1
508065 99508065 1001 86380 86390 1
507841 99507841 1001 86380 86390 1
507988 99507988 1001 86380 86390 1
507668 99507668 1001 86380 86390 1
507734 99507734 1001 86380 86390 1
507741 99507741 1001 86380 86390 1
508312 99508312 1001 86380 86390 1
508407 99508407 1001 86380 86390 1
508438 99508438 1001 86380 86390 1
508939 99508939 1001 86380 86390 1
508984 99508984 1001 86380 86390 1
508946 99508946 1001 86380 86390 1
508651 99508651 1001 86380 86390 1
509189 99509189 1001 86380 86390 1
509858 99509858 1001 86380 86390 1
509618 99509618 1001 86380 86390 1
509685 99509685 1001 86380 86390 1
509613 99509613 1001 86380 86390 1
509359 99509359 1001 86380 86390 1
510564 99510564 1001 86380 86390 1
510617 99510617 1001 86380 86390 1
510597 99510597 1001 86380 86390 1
510372 99510372 1001 86380 86390 1
510437 99510437 1001 86380 86390 1
510480 99510480 1001 86380 86390 1
510506 99510506 1001 86380 86390 1
510174 99510174 1001 86380 86390 1
510906 99510906 1001 86380 86390 1
511373 99511373 1001 86380 86390 1
511523 99511523 1001 86380 86390 1
511546 99511546 1001 86380 86390 1
511145 99511145 1001 86380 86390 1
511184 99511184 1001 86380 86390 1
511280 99511280 1001 86380 86390 1
511629 99511629 1001 86380 86390 1
511623 99511623 1001 86380 86390 1
511836 99511836 1001 86380 86390 1
511838 99511838 1001 86380 86390 1
511819 99511819 1001 86380 86390 1
511873 99511873 1001 86380 86390 1
512582 99512582 1001 86380 86390 1
513002 99513002 1001 86380 86390 1
512799 99512799 1001 86380 86390 1
512982 99512982 1001 86380 86390 1
512815 99512815 1001 86380 86390 1
512854 99512854 1001 86380 86390 1
512635 99512635 1001 86380 86390 1
513231 99513231 1001 86380 86390 1
513316 99513316 1001 86380 86390 1
513729 99513729 1001 86380 86390 1
513820 99513820 1001 86380 86390 1
513652 99513652 1001 86380 86390 1
513679 99513679 1001 86380 86390 1
513491 99513491 1001 86380 86390 1
513466 99513466 1001 86380 86390 1
514234 99514234 1001 86380 86390 1
514799 99514799 1001 86380 86390 1
514738 99514738 1001 86380 86390 1
514637 99514637 1001 86380 86390 1
514342 99514342 1001 86380 86390 1
514258 99514258 1001 86380 86390 1
515061 99515061 1001 86380 86390 1
515655 99515655 1001 86380 86390 1
515347 99515347 1001 86380 86390 1
515159 99515159 1001 86380 86390 1
515250 99515250 1001 86380 86390 1
515082 99515082 1001 86380 86390 1
515728 99515728 1001 86380 86390 1
516372 99516372 1001 86380 86390 1
516161 99516161 1001 86380 86390 1
515920 99515920 1001 86380 86390 1
516039 99516039 1001 86380 86390 1
516600 99516600 1001 86380 86390 1
516930 99516930 1001 86380 86390 1
516741 99516741 1001 86380 86390 1
516871 99516871 1001 86380 86390 1
516833 99516833 1001 86380 86390 1
516730 99516730 1001 86380 86390 1
517419 99517419 1001 86380 86390 1
517791 99517791 1001 86380 86390 1
517617 99517617 1001 86380 86390 1
517565 99517565 1001 86380 86390 1
518305 99518305 1001 86380 86390 1
518957 99518957 1001 86380 86390 1
518827 99518827 1001 86380 86390 1
518844 99518844 1001 86380 86390 1
518655 99518655 1001 86380 86390 1
518539 99518539 1001 86380 86390 1
518488 99518488 1001 86380 86390 1
518389 99518389 1001 86380 86390 1
519053 99519053 1001 86380 86390 1
519401 99519401 1001 86380 86390 1
519209 99519209 1001 86380 86390 1
519210 99519210 1001 86380 86390 1
519368 99519368 1001 86380 86390 1
519840 99519840 1001 86380 86390 1
520010 99520010 1001 86380 86390 1
520417 99520417 1001 86380 86390 1
520200 99520200 1001 86380 86390 1
520663 99520663 1001 86380 86390 1
520794 99520794 1001 86380 86390 1
520756 99520756 1001 86380 86390 1
520815 99520815 1001 86380 86390 1
521388 99521388 1001 86380 86390 1
521070 99521070 1001 86380 86390 1
521207 99521207 1001 86380 86390 1
521552 99521552 1001 86380 86390 1
522067 99522067 1001 86380 86390 1
521724 99521724 1001 86380 86390 1
521828 99521828 1001 86380 86390 1
521868 99521868 1001 86380 86390 1
521779 99521779 1001 86380 86390 1
521770 99521770 1001 86380 86390 1
522364 99522364 1001 86380 86390 1
522959 99522959 1001 86380 86390 1
522815 99522815 1001 86380 86390 1
522605 99522605 1001 86380 86390 1
522619 99522619 1001 86380 86390 1
522587 99522587 1001 86380 86390 1
523758 99523758 1001 86380 86390 1
523378 99523378 1001 86380 86390 1
523485 99523485 1001 86380 86390 1
523949 99523949 1001 86380 86390 1
524133 99524133 1001 86380 86390 1
524613 99524613 1001 86380 86390 1
524525 99524525 1001 86380 86390 1
524551 99524551 1001 86380 86390 1
524246 99524246 1001 86380 86390 1
524157 99524157 1001 86380 86390 1
524275 99524275 1001 86380 86390 1
524910 99524910 1001 86380 86390 1
524963 99524963 1001 86380 86390 1
524973 99524973 1001 86380 86390 1
525213 99525213 1001 86380 86390 1
525306 99525306 1001 86380 86390 1
525281 99525281 1001 86380 86390 1
525273 99525273 1001 86380 86390 1
525067 99525067 1001 86380 86390 1
525782 99525782 1001 86380 86390 1
525747 99525747 1001 86380 86390 1
526410 99526410 1001 86380 86390 1
526417 99526417 1001 86380 86390 1
527242 99527242 1001 86380 86390 1
526904 99526904 1001 86380 86390 1
526893 99526893 1001 86380 86390 1
526965 99526965 1001 86380 86390 1
526798 99526798 1001 86380 86390 1
526780 99526780 1001 86380 86390 1
527834 99527834 1001 86380 86390 1
527707 99527707 1001 86380 86390 1
527586 99527586 1001 86380 86390 1
528750 99528750 1001 86380 86390 1
528631 99528631 1001 86380 86390 1
528377 99528377 1001 86380 86390 1
528472 99528472 1001 86380 86390 1
529036 99529036 1001 86380 86390 1
529553 99529553 1001 86380 86390 1
529718 99529718 1001 86380 86390 1
529463 99529463 1001 86380 86390 1
529412 99529412 1001 86380 86390 1
529349 99529349 1001 86380 86390 1
529787 99529787 1001 86380 86390 1
530275 99530275 1001 86380 86390 1
530330 99530330 1001 86380 86390 1
530344 99530344 1001 86380 86390 1
530615 99530615 1001 86380 86390 1
530745 99530745 1001 86380 86390 1
530626 99530626 1001 86380 86390 1
531356 99531356 1001 86380 86390 1
531321 99531321 1001 86380 86390 1
531083 99531083 1001 86380 86390 1
531166 99531166 1001 86380 86390 1
531002 99531002 1001 86380 86390 1
530977 99530977 1001 86380 86390 1
530879 99530879 1001 86380 86390 1
530794 99530794 1001 86380 86390 1
530873 99530873 1001 86380 86390 1
532041 99532041 1001 86380 86390 1
532167 99532167 1001 86380 86390 1
531884 99531884 1001 86380 86390 1
531821 99531821 1001 86380 86390 1
531688 99531688 1001 86380 86390 1
532244 99532244 1001 86380 86390 1
532301 99532301 1001 86380 86390 1
532892 99532892 1001 86380 86390 1
532919 99532919 1001 86380 86390 1
533001 99533001 1001 86380 86390 1
532922 99532922 1001 86380 86390 1
532687 99532687 1001 86380 86390 1
532629 99532629 1001 86380 86390 1
532557 99532557 1001 86380 86390 1
533150 99533150 1001 86380 86390 1
533838 99533838 1001 86380 86390 1
533763 99533763 1001 86380 86390 1
533314 99533314 1001 86380 86390 1
534038 99534038 1001 86380 86390 1
533976 99533976 1001 86380 86390 1
534018 99534018 1001 86380 86390 1
534483 99534483 1001 86380 86390 1
534600 99534600 1001 86380 86390 1
534631 99534631 1001 86380 86390 1
534310 99534310 1001 86380 86390 1
534371 99534371 1001 86380 86390 1
534410 99534410 1001 86380 86390 1
534411 99534411 1001 86380 86390 1
534094 99534094 1001 86380 86390 1
534817 99534817 1001 86380 86390 1
534843 99534843 1001 86380 86390 1
534687 99534687 1001 86380 86390 1
535435 99535435 1001 86380 86390 1
535438 99535438 1001 86380 86390 1
535091 99535091 1001 86380 86390 1
534927 99534927 1001 86380 86390 1
536200 99536200 1001 86380 86390 1
536066 99536066 1001 86380 86390 1
536008 99536008 1001 86380 86390 1
536088 99536088 1001 86380 86390 1
535794 99535794 1001 86380 86390 1
535912 99535912 1001 86380 86390 1
535757 99535757 1001 86380 86390 1
535854 99535854 1001 86380 86390 1
536404 99536404 1001 86380 86390 1
536498 99536498 1001 86380 86390 1
537154 99537154 1001 86380 86390 1
536945 99536945 1001 86380 86390 1
536780 99536780 1001 86380 86390 1
536793 99536793 1001 86380 86390 1
536608 99536608 1001 86380 86390 1
537345 99537345 1001 86380 86390 1
537269 99537269 1001 86380 86390 1
537837 99537837 1001 86380 86390 1
537865 99537865 1001 86380 86390 1
537719 99537719 1001 86380 86390 1
537733 99537733 1001 86380 86390 1
537709 99537709 1001 86380 86390 1
537775 99537775 1001 86380 86390 1
537580 99537580 1001 86380 86390 1
537608 99537608 1001 86380 86390 1
537575 99537575 1001 86380 86390 1
538044 99538044 1001 86380 86390 1
538059 99538059 1001 86380 86390 1
538544 99538544 1001 86380 86390 1
538312 99538312 1001 86380 86390 1
538306 99538306 1001 86380 86390 1
538203 99538203 1001 86380 86390 1
538398 99538398 1001 86380 86390 1
538889 99538889 1001 86380 86390 1
538963 99538963 1001 86380 86390 1
538821 99538821 1001 86380 86390 1
539269 99539269 1001 86380 86390 1
539295 99539295 1001 86380 86390 1
539351 99539351 1001 86380 86390 1
539380 99539380 1001 86380 86390 1
539088 99539088 1001 86380 86390 1
539051 99539051 1001 86380 86390 1
539223 99539223 1001 86380 86390 1
539148 99539148 1001 86380 86390 1
539705 99539705 1001 86380 86390 1
539647 99539647 1001 86380 86390 1
540342 99540342 1001 86380 86390 1
540447 99540447 1001 86380 86390 1
540422 99540422 1001 86380 86390 1
540397 99540397 1001 86380 86390 1
540333 99540333 1001 86380 86390 1
540412 99540412 1001 86380 86390 1
539960 99539960 1001 86380 86390 1
539883 99539883 1001 86380 86390 1
540503 99540503 1001 86380 86390 1
540596 99540596 1001 86380 86390 1
540636 99540636 1001 86380 86390 1
540618 99540618 1001 86380 86390 1
541185 99541185 1001 86380 86390 1
541110 99541110 1001 86380 86390 1
540914 99540914 1001 86380 86390 1
540956 99540956 1001 86380 86390 1
540829 99540829 1001 86380 86390 1
540755 99540755 1001 86380 86390 1
541460 99541460 1001 86380 86390 1
541357 99541357 1001 86380 86390 1
541387 99541387 1001 86380 86390 1
542016 99542016 1001 86380 86390 1
542115 99542115 1001 86380 86390 1
541894 99541894 1001 86380 86390 1
541568 99541568 1001 86380 86390 1
541517 99541517 1001 86380 86390 1
541611 99541611 1001 86380 86390 1
542302 99542302 1001 86380 86390 1
542796 99542796 1001 86380 86390 1
542546 99542546 1001 86380 86390 1
542516 99542516 1001 86380 86390 1
542504 99542504 1001 86380 86390 1
542375 99542375 1001 86380 86390 1
543111 99543111 1001 86380 86390 1
543748 99543748 1001 86380 86390 1
543520 99543520 1001 86380 86390 1
543395 99543395 1001 86380 86390 1
543794 99543794 1001 86380 86390 1
543776 99543776 1001 86380 86390 1
544556 99544556 1001 86380 86390 1
544454 99544454 1001 86380 86390 1
544306 99544306 1001 86380 86390 1
544299 99544299 1001 86380 86390 1
544122 99544122 1001 86380 86390 1
544700 99544700 1001 86380 86390 1
544600 99544600 1001 86380 86390 1
544613 99544613 1001 86380 86390 1
422448 963 1001 28860 29217 1
400487 99400487 1001 86380 86390 1
400522 99400522 1001 86380 86390 1
400613 99400613 1001 86380 86390 1
400661 99400661 1001 86380 86390 1
401254 99401254 1001 86380 86390 1
401219 99401219 1001 86380 86390 1
401316 99401316 1001 86380 86390 1
401599 99401599 1001 86380 86390 1
401723 99401723 1001 86380 86390 1
402170 99402170 1001 86380 86390 1
402422 99402422 1001 86380 86390 1
402772 99402772 1001 86380 86390 1
402784 99402784 1001 86380 86390 1
403137 99403137 1001 86380 86390 1
403269 99403269 1001 86380 86390 1
403271 99403271 1001 86380 86390 1
403335 99403335 1001 86380 86390 1
403705 99403705 1001 86380 86390 1
403667 99403667 1001 86380 86390 1
403844 99403844 1001 86380 86390 1
403911 99403911 1001 86380 86390 1
404017 99404017 1001 86380 86390 1
404135 99404135 1001 86380 86390 1
404549 99404549 1001 86380 86390 1
405251 99405251 1001 86380 86390 1
405235 99405235 1001 86380 86390 1
405343 99405343 1001 86380 86390 1
405466 99405466 1001 86380 86390 1
406204 99406204 1001 86380 86390 1
406748 99406748 1001 86380 86390 1
407643 99407643 1001 86380 86390 1
407888 99407888 1001 86380 86390 1
408329 99408329 1001 86380 86390 1
408333 99408333 1001 86380 86390 1
408706 99408706 1001 86380 86390 1
409377 99409377 1001 86380 86390 1
409460 99409460 1001 86380 86390 1
409524 99409524 1001 86380 86390 1
409634 99409634 1001 86380 86390 1
409715 99409715 1001 86380 86390 1
410529 99410529 1001 86380 86390 1
410891 99410891 1001 86380 86390 1
410972 99410972 1001 86380 86390 1
411070 99411070 1001 86380 86390 1
411163 99411163 1001 86380 86390 1
411419 99411419 1001 86380 86390 1
411395 99411395 1001 86380 86390 1
411649 99411649 1001 86380 86390 1
411753 99411753 1001 86380 86390 1
412281 99412281 1001 86380 86390 1
413405 99413405 1001 86380 86390 1
412980 99412980 1001 86380 86390 1
412485 99412485 1001 86380 86390 1
412679 99412679 1001 86380 86390 1
414012 99414012 1001 86380 86390 1
414015 99414015 1001 86380 86390 1
413792 99413792 1001 86380 86390 1
413958 99413958 1001 86380 86390 1
415068 99415068 1001 86380 86390 1
415102 99415102 1001 86380 86390 1
415022 99415022 1001 86380 86390 1
414587 99414587 1001 86380 86390 1
414234 99414234 1001 86380 86390 1
414486 99414486 1001 86380 86390 1
414236 99414236 1001 86380 86390 1
414418 99414418 1001 86380 86390 1
415601 99415601 1001 86380 86390 1
416613 99416613 1001 86380 86390 1
415724 99415724 1001 86380 86390 1
415943 99415943 1001 86380 86390 1
417424 99417424 1001 86380 86390 1
418221 99418221 1001 86380 86390 1
419002 99419002 1001 86380 86390 1
418829 99418829 1001 86380 86390 1
418813 99418813 1001 86380 86390 1
419429 99419429 1001 86380 86390 1
419482 99419482 1001 86380 86390 1
419489 99419489 1001 86380 86390 1
420662 99420662 1001 86380 86390 1
421839 99421839 1001 86380 86390 1
421012 99421012 1001 86380 86390 1
422150 99422150 1001 86380 86390 1
423634 99423634 1001 86380 86390 1
423173 99423173 1001 86380 86390 1
423252 99423252 1001 86380 86390 1
423205 99423205 1001 86380 86390 1
422978 99422978 1001 86380 86390 1
423866 99423866 1001 86380 86390 1
423918 99423918 1001 86380 86390 1
423998 99423998 1001 86380 86390 1
425032 99425032 1001 86380 86390 1
424707 99424707 1001 86380 86390 1
424884 99424884 1001 86380 86390 1
424413 99424413 1001 86380 86390 1
424369 99424369 1001 86380 86390 1
425818 99425818 1001 86380 86390 1
427068 99427068 1001 86380 86390 1
426385 99426385 1001 86380 86390 1
426565 99426565 1001 86380 86390 1
426498 99426498 1001 86380 86390 1
428669 99428669 1001 86380 86390 1
428523 99428523 1001 86380 86390 1
428413 99428413 1001 86380 86390 1
428053 99428053 1001 86380 86390 1
430020 99430020 1001 86380 86390 1
430204 99430204 1001 86380 86390 1
429664 99429664 1001 86380 86390 1
429938 99429938 1001 86380 86390 1
429387 99429387 1001 86380 86390 1
429253 99429253 1001 86380 86390 1
430681 99430681 1001 86380 86390 1
430685 99430685 1001 86380 86390 1
431791 99431791 1001 86380 86390 1
432027 99432027 1001 86380 86390 1
431369 99431369 1001 86380 86390 1
431325 99431325 1001 86380 86390 1
431240 99431240 1001 86380 86390 1
431057 99431057 1001 86380 86390 1
432452 99432452 1001 86380 86390 1
432264 99432264 1001 86380 86390 1
433549 99433549 1001 86380 86390 1
433216 99433216 1001 86380 86390 1
432721 99432721 1001 86380 86390 1
432501 99432501 1001 86380 86390 1
432710 99432710 1001 86380 86390 1
433897 99433897 1001 86380 86390 1
434001 99434001 1001 86380 86390 1
434024 99434024 1001 86380 86390 1
433958 99433958 1001 86380 86390 1
434080 99434080 1001 86380 86390 1
435252 99435252 1001 86380 86390 1
435159 99435159 1001 86380 86390 1
435135 99435135 1001 86380 86390 1
434880 99434880 1001 86380 86390 1
434652 99434652 1001 86380 86390 1
434633 99434633 1001 86380 86390 1
434700 99434700 1001 86380 86390 1
434356 99434356 1001 86380 86390 1
435735 99435735 1001 86380 86390 1
435453 99435453 1001 86380 86390 1
437057 99437057 1001 86380 86390 1
437011 99437011 1001 86380 86390 1
436996 99436996 1001 86380 86390 1
436356 99436356 1001 86380 86390 1
436536 99436536 1001 86380 86390 1
435973 99435973 1001 86380 86390 1
300601 99300601 1001 86380 86390 1
300579 99300579 1001 86380 86390 1
300559 99300559 1001 86380 86390 1
300123 99300123 1001 86380 86390 1
300285 99300285 1001 86380 86390 1
300313 99300313 1001 86380 86390 1
300766 99300766 1001 86380 86390 1
300887 99300887 1001 86380 86390 1
301477 99301477 1001 86380 86390 1
301715 99301715 1001 86380 86390 1
302205 99302205 1001 86380 86390 1
302126 99302126 1001 86380 86390 1
302502 99302502 1001 86380 86390 1
302655 99302655 1001 86380 86390 1
302620 99302620 1001 86380 86390 1
302749 99302749 1001 86380 86390 1
302635 99302635 1001 86380 86390 1
303411 99303411 1001 86380 86390 1
303407 99303407 1001 86380 86390 1
303866 99303866 1001 86380 86390 1
303892 99303892 1001 86380 86390 1
303856 99303856 1001 86380 86390 1
303947 99303947 1001 86380 86390 1
303719 99303719 1001 86380 86390 1
303526 99303526 1001 86380 86390 1
304152 99304152 1001 86380 86390 1
304220 99304220 1001 86380 86390 1
304081 99304081 1001 86380 86390 1
304741 99304741 1001 86380 86390 1
304482 99304482 1001 86380 86390 1
304409 99304409 1001 86380 86390 1
304302 99304302 1001 86380 86390 1
305014 99305014 1001 86380 86390 1
304952 99304952 1001 86380 86390 1
304894 99304894 1001 86380 86390 1
305549 99305549 1001 86380 86390 1
305514 99305514 1001 86380 86390 1
305543 99305543 1001 86380 86390 1
305439 99305439 1001 86380 86390 1
305270 99305270 1001 86380 86390 1
500070 99500070 1001 86380 86390 1
500174 99500174 1001 86380 86390 1
500022 99500022 1001 86380 86390 1
500724 99500724 1001 86380 86390 1
500506 99500506 1001 86380 86390 1
500602 99500602 1001 86380 86390 1
500376 99500376 1001 86380 86390 1
500312 99500312 1001 86380 86390 1
500353 99500353 1001 86380 86390 1
501528 99501528 1001 86380 86390 1
501380 99501380 1001 86380 86390 1
501058 99501058 1001 86380 86390 1
501046 99501046 1001 86380 86390 1
501692 99501692 1001 86380 86390 1
501687 99501687 1001 86380 86390 1
502297 99502297 1001 86380 86390 1
502171 99502171 1001 86380 86390 1
502050 99502050 1001 86380 86390 1
502581 99502581 1001 86380 86390 1
502545 99502545 1001 86380 86390 1
502665 99502665 1001 86380 86390 1
502656 99502656 1001 86380 86390 1
502972 99502972 1001 86380 86390 1
503052 99503052 1001 86380 86390 1
503028 99503028 1001 86380 86390 1
502828 99502828 1001 86380 86390 1
502716 99502716 1001 86380 86390 1
502848 99502848 1001 86380 86390 1
503340 99503340 1001 86380 86390 1
503435 99503435 1001 86380 86390 1
503347 99503347 1001 86380 86390 1
504082 99504082 1001 86380 86390 1
503982 99503982 1001 86380 86390 1
503789 99503789 1001 86380 86390 1
503882 99503882 1001 86380 86390 1
503766 99503766 1001 86380 86390 1
503691 99503691 1001 86380 86390 1
504135 99504135 1001 86380 86390 1
504318 99504318 1001 86380 86390 1
504178 99504178 1001 86380 86390 1
504796 99504796 1001 86380 86390 1
504735 99504735 1001 86380 86390 1
504494 99504494 1001 86380 86390 1
505766 99505766 1001 86380 86390 1
505463 99505463 1001 86380 86390 1
505198 99505198 1001 86380 86390 1
505159 99505159 1001 86380 86390 1
505821 99505821 1001 86380 86390 1
505798 99505798 1001 86380 86390 1
506504 99506504 1001 86380 86390 1
506289 99506289 1001 86380 86390 1
506057 99506057 1001 86380 86390 1
506006 99506006 1001 86380 86390 1
506122 99506122 1001 86380 86390 1
506723 99506723 1001 86380 86390 1
506725 99506725 1001 86380 86390 1
507360 99507360 1001 86380 86390 1
507324 99507324 1001 86380 86390 1
507275 99507275 1001 86380 86390 1
507116 99507116 1001 86380 86390 1
507208 99507208 1001 86380 86390 1
507105 99507105 1001 86380 86390 1
507209 99507209 1001 86380 86390 1
507160 99507160 1001 86380 86390 1
507164 99507164 1001 86380 86390 1
506802 99506802 1001 86380 86390 1
507447 99507447 1001 86380 86390 1
507593 99507593 1001 86380 86390 1
508122 99508122 1001 86380 86390 1
508232 99508232 1001 86380 86390 1
507997 99507997 1001 86380 86390 1
507947 99507947 1001 86380 86390 1
507899 99507899 1001 86380 86390 1
507738 99507738 1001 86380 86390 1
507780 99507780 1001 86380 86390 1
507690 99507690 1001 86380 86390 1
508424 99508424 1001 86380 86390 1
509024 99509024 1001 86380 86390 1
508652 99508652 1001 86380 86390 1
508550 99508550 1001 86380 86390 1
509874 99509874 1001 86380 86390 1
509490 99509490 1001 86380 86390 1
509687 99509687 1001 86380 86390 1
509496 99509496 1001 86380 86390 1
509444 99509444 1001 86380 86390 1
510031 99510031 1001 86380 86390 1
510725 99510725 1001 86380 86390 1
510528 99510528 1001 86380 86390 1
510567 99510567 1001 86380 86390 1
510315 99510315 1001 86380 86390 1
510330 99510330 1001 86380 86390 1
510112 99510112 1001 86380 86390 1
510866 99510866 1001 86380 86390 1
510904 99510904 1001 86380 86390 1
511207 99511207 1001 86380 86390 1
511299 99511299 1001 86380 86390 1
511212 99511212 1001 86380 86390 1
511029 99511029 1001 86380 86390 1
510938 99510938 1001 86380 86390 1
511557 99511557 1001 86380 86390 1
511559 99511559 1001 86380 86390 1
512028 99512028 1001 86380 86390 1
511835 99511835 1001 86380 86390 1
512480 99512480 1001 86380 86390 1
512478 99512478 1001 86380 86390 1
513091 99513091 1001 86380 86390 1
512820 99512820 1001 86380 86390 1
512698 99512698 1001 86380 86390 1
513298 99513298 1001 86380 86390 1
513808 99513808 1001 86380 86390 1
513640 99513640 1001 86380 86390 1
513501 99513501 1001 86380 86390 1
513580 99513580 1001 86380 86390 1
513614 99513614 1001 86380 86390 1
514178 99514178 1001 86380 86390 1
514143 99514143 1001 86380 86390 1
514856 99514856 1001 86380 86390 1
514525 99514525 1001 86380 86390 1
514883 99514883 1001 86380 86390 1
515586 99515586 1001 86380 86390 1
515563 99515563 1001 86380 86390 1
515675 99515675 1001 86380 86390 1
515443 99515443 1001 86380 86390 1
515180 99515180 1001 86380 86390 1
515248 99515248 1001 86380 86390 1
515126 99515126 1001 86380 86390 1
515742 99515742 1001 86380 86390 1
516339 99516339 1001 86380 86390 1
516254 99516254 1001 86380 86390 1
516145 99516145 1001 86380 86390 1
515964 99515964 1001 86380 86390 1
516539 99516539 1001 86380 86390 1
516553 99516553 1001 86380 86390 1
517016 99517016 1001 86380 86390 1
517109 99517109 1001 86380 86390 1
516847 99516847 1001 86380 86390 1
517454 99517454 1001 86380 86390 1
518022 99518022 1001 86380 86390 1
517960 99517960 1001 86380 86390 1
517952 99517952 1001 86380 86390 1
518171 99518171 1001 86380 86390 1
518616 99518616 1001 86380 86390 1
518694 99518694 1001 86380 86390 1
518773 99518773 1001 86380 86390 1
518686 99518686 1001 86380 86390 1
518471 99518471 1001 86380 86390 1
518523 99518523 1001 86380 86390 1
518546 99518546 1001 86380 86390 1
519166 99519166 1001 86380 86390 1
519079 99519079 1001 86380 86390 1
519094 99519094 1001 86380 86390 1
519095 99519095 1001 86380 86390 1
519636 99519636 1001 86380 86390 1
519670 99519670 1001 86380 86390 1
519506 99519506 1001 86380 86390 1
519456 99519456 1001 86380 86390 1
519409 99519409 1001 86380 86390 1
519555 99519555 1001 86380 86390 1
519387 99519387 1001 86380 86390 1
519392 99519392 1001 86380 86390 1
520311 99520311 1001 86380 86390 1
520315 99520315 1001 86380 86390 1
520057 99520057 1001 86380 86390 1
520709 99520709 1001 86380 86390 1
521338 99521338 1001 86380 86390 1
521235 99521235 1001 86380 86390 1
521237 99521237 1001 86380 86390 1
521212 99521212 1001 86380 86390 1
521057 99521057 1001 86380 86390 1
521153 99521153 1001 86380 86390 1
522044 99522044 1001 86380 86390 1
521739 99521739 1001 86380 86390 1
522088 99522088 1001 86380 86390 1
522306 99522306 1001 86380 86390 1
522429 99522429 1001 86380 86390 1
523003 99523003 1001 86380 86390 1
522921 99522921 1001 86380 86390 1
522789 99522789 1001 86380 86390 1
523180 99523180 1001 86380 86390 1
522914 99522914 1001 86380 86390 1
523301 99523301 1001 86380 86390 1
523230 99523230 1001 86380 86390 1
523882 99523882 1001 86380 86390 1
523636 99523636 1001 86380 86390 1
523591 99523591 1001 86380 86390 1
523369 99523369 1001 86380 86390 1
524086 99524086 1001 86380 86390 1
524678 99524678 1001 86380 86390 1
524480 99524480 1001 86380 86390 1
524433 99524433 1001 86380 86390 1
524846 99524846 1001 86380 86390 1
525429 99525429 1001 86380 86390 1
525537 99525537 1001 86380 86390 1
525423 99525423 1001 86380 86390 1
525428 99525428 1001 86380 86390 1
525238 99525238 1001 86380 86390 1
525016 99525016 1001 86380 86390 1
525082 99525082 1001 86380 86390 1
525096 99525096 1001 86380 86390 1
525135 99525135 1001 86380 86390 1
525700 99525700 1001 86380 86390 1
526294 99526294 1001 86380 86390 1
526282 99526282 1001 86380 86390 1
526386 99526386 1001 86380 86390 1
526305 99526305 1001 86380 86390 1
526176 99526176 1001 86380 86390 1
525882 99525882 1001 86380 86390 1
525900 99525900 1001 86380 86390 1
526606 99526606 1001 86380 86390 1
527187 99527187 1001 86380 86390 1
526673 99526673 1001 86380 86390 1
527274 99527274 1001 86380 86390 1
527418 99527418 1001 86380 86390 1
527342 99527342 1001 86380 86390 1
528030 99528030 1001 86380 86390 1
527731 99527731 1001 86380 86390 1
528215 99528215 1001 86380 86390 1
528271 99528271 1001 86380 86390 1
528133 99528133 1001 86380 86390 1
528186 99528186 1001 86380 86390 1
528824 99528824 1001 86380 86390 1
528871 99528871 1001 86380 86390 1
528657 99528657 1001 86380 86390 1
528560 99528560 1001 86380 86390 1
529003 99529003 1001 86380 86390 1
529023 99529023 1001 86380 86390 1
529158 99529158 1001 86380 86390 1
529828 99529828 1001 86380 86390 1
529810 99529810 1001 86380 86390 1
530185 99530185 1001 86380 86390 1
530103 99530103 1001 86380 86390 1
530617 99530617 1001 86380 86390 1
530580 99530580 1001 86380 86390 1
531241 99531241 1001 86380 86390 1
531104 99531104 1001 86380 86390 1
531169 99531169 1001 86380 86390 1
531108 99531108 1001 86380 86390 1
530897 99530897 1001 86380 86390 1
532156 99532156 1001 86380 86390 1
532175 99532175 1001 86380 86390 1
532177 99532177 1001 86380 86390 1
531762 99531762 1001 86380 86390 1
532397 99532397 1001 86380 86390 1
532357 99532357 1001 86380 86390 1
532858 99532858 1001 86380 86390 1
532976 99532976 1001 86380 86390 1
532820 99532820 1001 86380 86390 1
532772 99532772 1001 86380 86390 1
532683 99532683 1001 86380 86390 1
532583 99532583 1001 86380 86390 1
533171 99533171 1001 86380 86390 1
533112 99533112 1001 86380 86390 1
533088 99533088 1001 86380 86390 1
533762 99533762 1001 86380 86390 1
533607 99533607 1001 86380 86390 1
533393 99533393 1001 86380 86390 1
533394 99533394 1001 86380 86390 1
534053 99534053 1001 86380 86390 1
534033 99534033 1001 86380 86390 1
534273 99534273 1001 86380 86390 1
534215 99534215 1001 86380 86390 1
534863 99534863 1001 86380 86390 1
535506 99535506 1001 86380 86390 1
535177 99535177 1001 86380 86390 1
535256 99535256 1001 86380 86390 1
535195 99535195 1001 86380 86390 1
534905 99534905 1001 86380 86390 1
535516 99535516 1001 86380 86390 1
535949 99535949 1001 86380 86390 1
536071 99536071 1001 86380 86390 1
536528 99536528 1001 86380 86390 1
536401 99536401 1001 86380 86390 1
536444 99536444 1001 86380 86390 1
536383 99536383 1001 86380 86390 1
537080 99537080 1001 86380 86390 1
537081 99537081 1001 86380 86390 1
536849 99536849 1001 86380 86390 1
536903 99536903 1001 86380 86390 1
536684 99536684 1001 86380 86390 1
536558 99536558 1001 86380 86390 1
536746 99536746 1001 86380 86390 1
537255 99537255 1001 86380 86390 1
537223 99537223 1001 86380 86390 1
537946 99537946 1001 86380 86390 1
537750 99537750 1001 86380 86390 1
537713 99537713 1001 86380 86390 1
537586 99537586 1001 86380 86390 1
537511 99537511 1001 86380 86390 1
537525 99537525 1001 86380 86390 1
538054 99538054 1001 86380 86390 1
538812 99538812 1001 86380 86390 1
538418 99538418 1001 86380 86390 1
538581 99538581 1001 86380 86390 1
538440 99538440 1001 86380 86390 1
538376 99538376 1001 86380 86390 1
538393 99538393 1001 86380 86390 1
538892 99538892 1001 86380 86390 1
538831 99538831 1001 86380 86390 1
539577 99539577 1001 86380 86390 1
539279 99539279 1001 86380 86390 1
539382 99539382 1001 86380 86390 1
539145 99539145 1001 86380 86390 1
539845 99539845 1001 86380 86390 1
539783 99539783 1001 86380 86390 1
540327 99540327 1001 86380 86390 1
540371 99540371 1001 86380 86390 1
540272 99540272 1001 86380 86390 1
540119 99540119 1001 86380 86390 1
540096 99540096 1001 86380 86390 1
539916 99539916 1001 86380 86390 1
540594 99540594 1001 86380 86390 1
540620 99540620 1001 86380 86390 1
541162 99541162 1001 86380 86390 1
541054 99541054 1001 86380 86390 1
540887 99540887 1001 86380 86390 1
540687 99540687 1001 86380 86390 1
540689 99540689 1001 86380 86390 1
540717 99540717 1001 86380 86390 1
540771 99540771 1001 86380 86390 1
540720 99540720 1001 86380 86390 1
541315 99541315 1001 86380 86390 1
542044 99542044 1001 86380 86390 1
541954 99541954 1001 86380 86390 1
542010 99542010 1001 86380 86390 1
542052 99542052 1001 86380 86390 1
541750 99541750 1001 86380 86390 1
541822 99541822 1001 86380 86390 1
541554 99541554 1001 86380 86390 1
541557 99541557 1001 86380 86390 1
542144 99542144 1001 86380 86390 1
542134 99542134 1001 86380 86390 1
542842 99542842 1001 86380 86390 1
542923 99542923 1001 86380 86390 1
542902 99542902 1001 86380 86390 1
542675 99542675 1001 86380 86390 1
542562 99542562 1001 86380 86390 1
542407 99542407 1001 86380 86390 1
543115 99543115 1001 86380 86390 1
543083 99543083 1001 86380 86390 1
543570 99543570 1001 86380 86390 1
543634 99543634 1001 86380 86390 1
543639 99543639 1001 86380 86390 1
543553 99543553 1001 86380 86390 1
543552 99543552 1001 86380 86390 1
543565 99543565 1001 86380 86390 1
543235 99543235 1001 86380 86390 1
543264 99543264 1001 86380 86390 1
543277 99543277 1001 86380 86390 1
543836 99543836 1001 86380 86390 1
543826 99543826 1001 86380 86390 1
544288 99544288 1001 86380 86390 1
544192 99544192 1001 86380 86390 1
543980 99543980 1001 86380 86390 1
544027 99544027 1001 86380 86390 1
401432 797 1001 74640 75657 1
400075 99400075 1001 86380 86390 1
400350 99400350 1001 86380 86390 1
400343 99400343 1001 86380 86390 1
400415 99400415 1001 86380 86390 1
400675 99400675 1001 86380 86390 1
401200 99401200 1001 86380 86390 1
401782 99401782 1001 86380 86390 1
401847 99401847 1001 86380 86390 1
402013 99402013 1001 86380 86390 1
402126 99402126 1001 86380 86390 1
402363 99402363 1001 86380 86390 1
402414 99402414 1001 86380 86390 1
402572 99402572 1001 86380 86390 1
402685 99402685 1001 86380 86390 1
402795 99402795 1001 86380 86390 1
403660 99403660 1001 86380 86390 1
404831 99404831 1001 86380 86390 1
405015 99405015 1001 86380 86390 1
405811 99405811 1001 86380 86390 1
405942 99405942 1001 86380 86390 1
406075 99406075 1001 86380 86390 1
407012 99407012 1001 86380 86390 1
407518 99407518 1001 86380 86390 1
407587 99407587 1001 86380 86390 1
408017 99408017 1001 86380 86390 1
408125 99408125 1001 86380 86390 1
408135 99408135 1001 86380 86390 1
408521 99408521 1001 86380 86390 1
408604 99408604 1001 86380 86390 1
408817 99408817 1001 86380 86390 1
409335 99409335 1001 86380 86390 1
409534 99409534 1001 86380 86390 1
410179 99410179 1001 86380 86390 1
410277 99410277 1001 86380 86390 1
410388 99410388 1001 86380 86390 1
410483 99410483 1001 86380 86390 1
410788 99410788 1001 86380 86390 1
410815 99410815 1001 86380 86390 1
411193 99411193 1001 86380 86390 1
411715 99411715 1001 86380 86390 1
411889 99411889 1001 86380 86390 1
412098 99412098 1001 86380 86390 1
412172 99412172 1001 86380 86390 1
412192 99412192 1001 86380 86390 1
413568 99413568 1001 86380 86390 1
413307 99413307 1001 86380 86390 1
413360 99413360 1001 86380 86390 1
412486 99412486 1001 86380 86390 1
413941 99413941 1001 86380 86390 1
415138 99415138 1001 86380 86390 1
415187 99415187 1001 86380 86390 1
415098 99415098 1001 86380 86390 1
415201 99415201 1001 86380 86390 1
415232 99415232 1001 86380 86390 1
414943 99414943 1001 86380 86390 1
415054 99415054 1001 86380 86390 1
414710 99414710 1001 86380 86390 1
414557 99414557 1001 86380 86390 1
414421 99414421 1001 86380 86390 1
414436 99414436 1001 86380 86390 1
414460 99414460 1001 86380 86390 1
415469 99415469 1001 86380 86390 1
416626 99416626 1001 86380 86390 1
416401 99416401 1001 86380 86390 1
416352 99416352 1001 86380 86390 1
416040 99416040 1001 86380 86390 1
416003 99416003 1001 86380 86390 1
417190 99417190 1001 86380 86390 1
417304 99417304 1001 86380 86390 1
417588 99417588 1001 86380 86390 1
417437 99417437 1001 86380 86390 1
418636 99418636 1001 86380 86390 1
418765 99418765 1001 86380 86390 1
418335 99418335 1001 86380 86390 1
418107 99418107 1001 86380 86390 1
418378 99418378 1001 86380 86390 1
418287 99418287 1001 86380 86390 1
419133 99419133 1001 86380 86390 1
418945 99418945 1001 86380 86390 1
420056 99420056 1001 86380 86390 1
419496 99419496 1001 86380 86390 1
419517 99419517 1001 86380 86390 1
419596 99419596 1001 86380 86390 1
420731 99420731 1001 86380 86390 1
422043 99422043 1001 86380 86390 1
421372 99421372 1001 86380 86390 1
421634 99421634 1001 86380 86390 1
420847 99420847 1001 86380 86390 1
422479 99422479 1001 86380 86390 1
423632 99423632 1001 86380 86390 1
423724 99423724 1001 86380 86390 1
423625 99423625 1001 86380 86390 1
423235 99423235 1001 86380 86390 1
423121 99423121 1001 86380 86390 1
422723 99422723 1001 86380 86390 1
422938 99422938 1001 86380 86390 1
422674 99422674 1001 86380 86390 1
423835 99423835 1001 86380 86390 1
423878 99423878 1001 86380 86390 1
425142 99425142 1001 86380 86390 1
425123 99425123 1001 86380 86390 1
424381 99424381 1001 86380 86390 1
425634 99425634 1001 86380 86390 1
426812 99426812 1001 86380 86390 1
426855 99426855 1001 86380 86390 1
425922 99425922 1001 86380 86390 1
427424 99427424 1001 86380 86390 1
427158 99427158 1001 86380 86390 1
427133 99427133 1001 86380 86390 1
428390 99428390 1001 86380 86390 1
428409 99428409 1001 86380 86390 1
428006 99428006 1001 86380 86390 1
427535 99427535 1001 86380 86390 1
427670 99427670 1001 86380 86390 1
428776 99428776 1001 86380 86390 1
430122 99430122 1001 86380 86390 1
430260 99430260 1001 86380 86390 1
429731 99429731 1001 86380 86390 1
429347 99429347 1001 86380 86390 1
429412 99429412 1001 86380 86390 1
430505 99430505 1001 86380 86390 1
430545 99430545 1001 86380 86390 1
432047 99432047 1001 86380 86390 1
433321 99433321 1001 86380 86390 1
433670 99433670 1001 86380 86390 1
433691 99433691 1001 86380 86390 1
433071 99433071 1001 86380 86390 1
432816 99432816 1001 86380 86390 1
433858 99433858 1001 86380 86390 1
434106 99434106 1001 86380 86390 1
435138 99435138 1001 86380 86390 1
434789 99434789 1001 86380 86390 1
434813 99434813 1001 86380 86390 1
434529 99434529 1001 86380 86390 1
437046 99437046 1001 86380 86390 1
437153 99437153 1001 86380 86390 1
436811 99436811 1001 86380 86390 1
436367 99436367 1001 86380 86390 1
436428 99436428 1001 86380 86390 1
437194 99437194 1001 86380 86390 1
300073 99300073 1001 86380 86390 1
437328 99437328 1001 86380 86390 1
300212 99300212 1001 86380 86390 1
300279 99300279 1001 86380 86390 1
300158 99300158 1001 86380 86390 1
300765 99300765 1001 86380 86390 1
300759 99300759 1001 86380 86390 1
301387 99301387 1001 86380 86390 1
301284 99301284 1001 86380 86390 1
301228 99301228 1001 86380 86390 1
301028 99301028 1001 86380 86390 1
301098 99301098 1001 86380 86390 1
301661 99301661 1001 86380 86390 1
301743 99301743 1001 86380 86390 1
302308 99302308 1001 86380 86390 1
302250 99302250 1001 86380 86390 1
301906 99301906 1001 86380 86390 1
301772 99301772 1001 86380 86390 1
302443 99302443 1001 86380 86390 1
302501 99302501 1001 86380 86390 1
302963 99302963 1001 86380 86390 1
302647 99302647 1001 86380 86390 1
303259 99303259 1001 86380 86390 1
303220 99303220 1001 86380 86390 1
303288 99303288 1001 86380 86390 1
303353 99303353 1001 86380 86390 1
303250 99303250 1001 86380 86390 1
303948 99303948 1001 86380 86390 1
303838 99303838 1001 86380 86390 1
303450 99303450 1001 86380 86390 1
304173 99304173 1001 86380 86390 1
304157 99304157 1001 86380 86390 1
304396 99304396 1001 86380 86390 1
304351 99304351 1001 86380 86390 1
304239 99304239 1001 86380 86390 1
305057 99305057 1001 86380 86390 1
305677 99305677 1001 86380 86390 1
305528 99305528 1001 86380 86390 1
305645 99305645 1001 86380 86390 1
305108 99305108 1001 86380 86390 1
500014 99500014 1001 86380 86390 1
500172 99500172 1001 86380 86390 1
500019 99500019 1001 86380 86390 1
500615 99500615 1001 86380 86390 1
500771 99500771 1001 86380 86390 1
500707 99500707 1001 86380 86390 1
500521 99500521 1001 86380 86390 1
500297 99500297 1001 86380 86390 1
500236 99500236 1001 86380 86390 1
500252 99500252 1001 86380 86390 1
500933 99500933 1001 86380 86390 1
501465 99501465 1001 86380 86390 1
501286 99501286 1001 86380 86390 1
501701 99501701 1001 86380 86390 1
502422 99502422 1001 86380 86390 1
502118 99502118 1001 86380 86390 1
502106 99502106 1001 86380 86390 1
502240 99502240 1001 86380 86390 1
502153 99502153 1001 86380 86390 1
502168 99502168 1001 86380 86390 1
501887 99501887 1001 86380 86390 1
501848 99501848 1001 86380 86390 1
501892 99501892 1001 86380 86390 1
501855 99501855 1001 86380 86390 1
502506 99502506 1001 86380 86390 1
503291 99503291 1001 86380 86390 1
503127 99503127 1001 86380 86390 1
503016 99503016 1001 86380 86390 1
503030 99503030 1001 86380 86390 1
503085 99503085 1001 86380 86390 1
502841 99502841 1001 86380 86390 1
502810 99502810 1001 86380 86390 1
503363 99503363 1001 86380 86390 1
503467 99503467 1001 86380 86390 1
504012 99504012 1001 86380 86390 1
503885 99503885 1001 86380 86390 1
503536 99503536 1001 86380 86390 1
503623 99503623 1001 86380 86390 1
504795 99504795 1001 86380 86390 1
504825 99504825 1001 86380 86390 1
504623 99504623 1001 86380 86390 1
504719 99504719 1001 86380 86390 1
504646 99504646 1001 86380 86390 1
505023 99505023 1001 86380 86390 1
505103 99505103 1001 86380 86390 1
505133 99505133 1001 86380 86390 1
505214 99505214 1001 86380 86390 1
505292 99505292 1001 86380 86390 1
505156 99505156 1001 86380 86390 1
505782 99505782 1001 86380 86390 1
505939 99505939 1001 86380 86390 1
506521 99506521 1001 86380 86390 1
506501 99506501 1001 86380 86390 1
506292 99506292 1001 86380 86390 1
506244 99506244 1001 86380 86390 1
506108 99506108 1001 86380 86390 1
506135 99506135 1001 86380 86390 1
506022 99506022 1001 86380 86390 1
506115 99506115 1001 86380 86390 1
506661 99506661 1001 86380 86390 1
507039 99507039 1001 86380 86390 1
507199 99507199 1001 86380 86390 1
507563 99507563 1001 86380 86390 1
508087 99508087 1001 86380 86390 1
507885 99507885 1001 86380 86390 1
507847 99507847 1001 86380 86390 1
507694 99507694 1001 86380 86390 1
507785 99507785 1001 86380 86390 1
507701 99507701 1001 86380 86390 1
507833 99507833 1001 86380 86390 1
508986 99508986 1001 86380 86390 1
508677 99508677 1001 86380 86390 1
508636 99508636 1001 86380 86390 1
508455 99508455 1001 86380 86390 1
508503 99508503 1001 86380 86390 1
509208 99509208 1001 86380 86390 1
509235 99509235 1001 86380 86390 1
509134 99509134 1001 86380 86390 1
509851 99509851 1001 86380 86390 1
509782 99509782 1001 86380 86390 1
509527 99509527 1001 86380 86390 1
509503 99509503 1001 86380 86390 1
509286 99509286 1001 86380 86390 1
509408 99509408 1001 86380 86390 1
509954 99509954 1001 86380 86390 1
510020 99510020 1001 86380 86390 1
510087 99510087 1001 86380 86390 1
509973 99509973 1001 86380 86390 1
510471 99510471 1001 86380 86390 1
510249 99510249 1001 86380 86390 1
510743 99510743 1001 86380 86390 1
511458 99511458 1001 86380 86390 1
511435 99511435 1001 86380 86390 1
511174 99511174 1001 86380 86390 1
511226 99511226 1001 86380 86390 1
511131 99511131 1001 86380 86390 1
511121 99511121 1001 86380 86390 1
511718 99511718 1001 86380 86390 1
512289 99512289 1001 86380 86390 1
511971 99511971 1001 86380 86390 1
512077 99512077 1001 86380 86390 1
511825 99511825 1001 86380 86390 1
511864 99511864 1001 86380 86390 1
512394 99512394 1001 86380 86390 1
512501 99512501 1001 86380 86390 1
512491 99512491 1001 86380 86390 1
512401 99512401 1001 86380 86390 1
513111 99513111 1001 86380 86390 1
513191 99513191 1001 86380 86390 1
512834 99512834 1001 86380 86390 1
512912 99512912 1001 86380 86390 1
512915 99512915 1001 86380 86390 1
512825 99512825 1001 86380 86390 1
512932 99512932 1001 86380 86390 1
512842 99512842 1001 86380 86390 1
512598 99512598 1001 86380 86390 1
512763 99512763 1001 86380 86390 1
513384 99513384 1001 86380 86390 1
513282 99513282 1001 86380 86390 1
513393 99513393 1001 86380 86390 1
513941 99513941 1001 86380 86390 1
513917 99513917 1001 86380 86390 1
513695 99513695 1001 86380 86390 1
514055 99514055 1001 86380 86390 1
514048 99514048 1001 86380 86390 1
514153 99514153 1001 86380 86390 1
514488 99514488 1001 86380 86390 1
514954 99514954 1001 86380 86390 1
515401 99515401 1001 86380 86390 1
515370 99515370 1001 86380 86390 1
515067 99515067 1001 86380 86390 1
515262 99515262 1001 86380 86390 1
515190 99515190 1001 86380 86390 1
515719 99515719 1001 86380 86390 1
516355 99516355 1001 86380 86390 1
516509 99516509 1001 86380 86390 1
516448 99516448 1001 86380 86390 1
516498 99516498 1001 86380 86390 1
516104 99516104 1001 86380 86390 1
515944 99515944 1001 86380 86390 1
515893 99515893 1001 86380 86390 1
515991 99515991 1001 86380 86390 1
516550 99516550 1001 86380 86390 1
516538 99516538 1001 86380 86390 1
516695 99516695 1001 86380 86390 1
517170 99517170 1001 86380 86390 1
516952 99516952 1001 86380 86390 1
517034 99517034 1001 86380 86390 1
517010 99517010 1001 86380 86390 1
516836 99516836 1001 86380 86390 1
517402 99517402 1001 86380 86390 1
517975 99517975 1001 86380 86390 1
517824 99517824 1001 86380 86390 1
517594 99517594 1001 86380 86390 1
518301 99518301 1001 86380 86390 1
518174 99518174 1001 86380 86390 1
518983 99518983 1001 86380 86390 1
518910 99518910 1001 86380 86390 1
518684 99518684 1001 86380 86390 1
518736 99518736 1001 86380 86390 1
518587 99518587 1001 86380 86390 1
518548 99518548 1001 86380 86390 1
518436 99518436 1001 86380 86390 1
518404 99518404 1001 86380 86390 1
518573 99518573 1001 86380 86390 1
519666 99519666 1001 86380 86390 1
519497 99519497 1001 86380 86390 1
519216 99519216 1001 86380 86390 1
519945 99519945 1001 86380 86390 1
519888 99519888 1001 86380 86390 1
519901 99519901 1001 86380 86390 1
520548 99520548 1001 86380 86390 1
520416 99520416 1001 86380 86390 1
520368 99520368 1001 86380 86390 1
520026 99520026 1001 86380 86390 1
520132 99520132 1001 86380 86390 1
520198 99520198 1001 86380 86390 1
520832 99520832 1001 86380 86390 1
520695 99520695 1001 86380 86390 1
521096 99521096 1001 86380 86390 1
520980 99520980 1001 86380 86390 1
521596 99521596 1001 86380 86390 1
521954 99521954 1001 86380 86390 1
522461 99522461 1001 86380 86390 1
522467 99522467 1001 86380 86390 1
523096 99523096 1001 86380 86390 1
523036 99523036 1001 86380 86390 1
522731 99522731 1001 86380 86390 1
522757 99522757 1001 86380 86390 1
522773 99522773 1001 86380 86390 1
522774 99522774 1001 86380 86390 1
522842 99522842 1001 86380 86390 1
522909 99522909 1001 86380 86390 1
522729 99522729 1001 86380 86390 1
522537 99522537 1001 86380 86390 1
522680 99522680 1001 86380 86390 1
522669 99522669 1001 86380 86390 1
523169 99523169 1001 86380 86390 1
523254 99523254 1001 86380 86390 1
523812 99523812 1001 86380 86390 1
523392 99523392 1001 86380 86390 1
523418 99523418 1001 86380 86390 1
524105 99524105 1001 86380 86390 1
524707 99524707 1001 86380 86390 1
524604 99524604 1001 86380 86390 1
524697 99524697 1001 86380 86390 1
524393 99524393 1001 86380 86390 1
524240 99524240 1001 86380 86390 1
524168 99524168 1001 86380 86390 1
524851 99524851 1001 86380 86390 1
524974 99524974 1001 86380 86390 1
525550 99525550 1001 86380 86390 1
525587 99525587 1001 86380 86390 1
525288 99525288 1001 86380 86390 1
525375 99525375 1001 86380 86390 1
525171 99525171 1001 86380 86390 1
525074 99525074 1001 86380 86390 1
525792 99525792 1001 86380 86390 1
526267 99526267 1001 86380 86390 1
526159 99526159 1001 86380 86390 1
526123 99526123 1001 86380 86390 1
525906 99525906 1001 86380 86390 1
525999 99525999 1001 86380 86390 1
527113 99527113 1001 86380 86390 1
526876 99526876 1001 86380 86390 1
526878 99526878 1001 86380 86390 1
526836 99526836 1001 86380 86390 1
526833 99526833 1001 86380 86390 1
527973 99527973 1001 86380 86390 1
527922 99527922 1001 86380 86390 1
528898 99528898 1001 86380 86390 1
528754 99528754 1001 86380 86390 1
528351 99528351 1001 86380 86390 1
528381 99528381 1001 86380 86390 1
529004 99529004 1001 86380 86390 1
528929 99528929 1001 86380 86390 1
529408 99529408 1001 86380 86390 1
529334 99529334 1001 86380 86390 1
529400 99529400 1001 86380 86390 1
529171 99529171 1001 86380 86390 1
529237 99529237 1001 86380 86390 1
529199 99529199 1001 86380 86390 1
529234 99529234 1001 86380 86390 1
529929 99529929 1001 86380 86390 1
530469 99530469 1001 86380 86390 1
530987 99530987 1001 86380 86390 1
531092 99531092 1001 86380 86390 1
531145 99531145 1001 86380 86390 1
531069 99531069 1001 86380 86390 1
530812 99530812 1001 86380 86390 1
532088 99532088 1001 86380 86390 1
531926 99531926 1001 86380 86390 1
531799 99531799 1001 86380 86390 1
531893 99531893 1001 86380 86390 1
531728 99531728 1001 86380 86390 1
531743 99531743 1001 86380 86390 1
531653 99531653 1001 86380 86390 1
531759 99531759 1001 86380 86390 1
532283 99532283 1001 86380 86390 1
532887 99532887 1001 86380 86390 1
532788 99532788 1001 86380 86390 1
532755 99532755 1001 86380 86390 1
532466 99532466 1001 86380 86390 1
532548 99532548 1001 86380 86390 1
533845 99533845 1001 86380 86390 1
533767 99533767 1001 86380 86390 1
533416 99533416 1001 86380 86390 1
533429 99533429 1001 86380 86390 1
533881 99533881 1001 86380 86390 1
534519 99534519 1001 86380 86390 1
534658 99534658 1001 86380 86390 1
534513 99534513 1001 86380 86390 1
534461 99534461 1001 86380 86390 1
534423 99534423 1001 86380 86390 1
534224 99534224 1001 86380 86390 1
534097 99534097 1001 86380 86390 1
534739 99534739 1001 86380 86390 1
535307 99535307 1001 86380 86390 1
535385 99535385 1001 86380 86390 1
535033 99535033 1001 86380 86390 1
534922 99534922 1001 86380 86390 1
535572 99535572 1001 86380 86390 1
535536 99535536 1001 86380 86390 1
536275 99536275 1001 86380 86390 1
536177 99536177 1001 86380 86390 1
535970 99535970 1001 86380 86390 1
535961 99535961 1001 86380 86390 1
535755 99535755 1001 86380 86390 1
537104 99537104 1001 86380 86390 1
536967 99536967 1001 86380 86390 1
536574 99536574 1001 86380 86390 1
537215 99537215 1001 86380 86390 1
537164 99537164 1001 86380 86390 1
537878 99537878 1001 86380 86390 1
537817 99537817 1001 86380 86390 1
537923 99537923 1001 86380 86390 1
537424 99537424 1001 86380 86390 1
537541 99537541 1001 86380 86390 1
537429 99537429 1001 86380 86390 1
537377 99537377 1001 86380 86390 1
538703 99538703 1001 86380 86390 1
538618 99538618 1001 86380 86390 1
539568 99539568 1001 86380 86390 1
539534 99539534 1001 86380 86390 1
539630 99539630 1001 86380 86390 1
539574 99539574 1001 86380 86390 1
539635 99539635 1001 86380 86390 1
539563 99539563 1001 86380 86390 1
539436 99539436 1001 86380 86390 1
539213 99539213 1001 86380 86390 1
539782 99539782 1001 86380 86390 1
539813 99539813 1001 86380 86390 1
539778 99539778 1001 86380 86390 1
539740 99539740 1001 86380 86390 1
540428 99540428 1001 86380 86390 1
540250 99540250 1001 86380 86390 1
540162 99540162 1001 86380 86390 1
540601 99540601 1001 86380 86390 1
541124 99541124 1001 86380 86390 1
541017 99541017 1001 86380 86390 1
541413 99541413 1001 86380 86390 1
541457 99541457 1001 86380 86390 1
541825 99541825 1001 86380 86390 1
541840 99541840 1001 86380 86390 1
541829 99541829 1001 86380 86390 1
541778 99541778 1001 86380 86390 1
541791 99541791 1001 86380 86390 1
541832 99541832 1001 86380 86390 1
541591 99541591 1001 86380 86390 1
541696 99541696 1001 86380 86390 1
541544 99541544 1001 86380 86390 1
542793 99542793 1001 86380 86390 1
542880 99542880 1001 86380 86390 1
542433 99542433 1001 86380 86390 1
542525 99542525 1001 86380 86390 1
542344 99542344 1001 86380 86390 1
542388 99542388 1001 86380 86390 1
542325 99542325 1001 86380 86390 1
543075 99543075 1001 86380 86390 1
543070 99543070 1001 86380 86390 1
543573 99543573 1001 86380 86390 1
543456 99543456 1001 86380 86390 1
543368 99543368 1001 86380 86390 1
543461 99543461 1001 86380 86390 1
543181 99543181 1001 86380 86390 1
543252 99543252 1001 86380 86390 1
543939 99543939 1001 86380 86390 1
544587 99544587 1001 86380 86390 1
544507 99544507 1001 86380 86390 1
544214 99544214 1001 86380 86390 1
544307 99544307 1001 86380 86390 1
544376 99544376 1001 86380 86390 1
544173 99544173 1001 86380 86390 1
544033 99544033 1001 86380 86390 1
544645 99544645 1001 86380 86390 1
500145 1046 1002 48941 56594 1
522515 1167 1002 27136 34239 1
400153 99400153 1001 86380 86390 1
400370 99400370 1001 86380 86390 1
400398 99400398 1001 86380 86390 1
400646 99400646 1001 86380 86390 1
400722 99400722 1001 86380 86390 1
400948 99400948 1001 86380 86390 1
401103 99401103 1001 86380 86390 1
401821 99401821 1001 86380 86390 1
402047 99402047 1001 86380 86390 1
402515 99402515 1001 86380 86390 1
402538 99402538 1001 86380 86390 1
402833 99402833 1001 86380 86390 1
402923 99402923 1001 86380 86390 1
403311 99403311 1001 86380 86390 1
403963 99403963 1001 86380 86390 1
404250 99404250 1001 86380 86390 1
404956 99404956 1001 86380 86390 1
404989 99404989 1001 86380 86390 1
405064 99405064 1001 86380 86390 1
405164 99405164 1001 86380 86390 1
405013 99405013 1001 86380 86390 1
405450 99405450 1001 86380 86390 1
405552 99405552 1001 86380 86390 1
405696 99405696 1001 86380 86390 1
406360 99406360 1001 86380 86390 1
406801 99406801 1001 86380 86390 1
406736 99406736 1001 86380 86390 1
406937 99406937 1001 86380 86390 1
407355 99407355 1001 86380 86390 1
408085 99408085 1001 86380 86390 1
408096 99408096 1001 86380 86390 1
408169 99408169 1001 86380 86390 1
408282 99408282 1001 86380 86390 1
408731 99408731 1001 86380 86390 1
409144 99409144 1001 86380 86390 1
409458 99409458 1001 86380 86390 1
409414 99409414 1001 86380 86390 1
409628 99409628 1001 86380 86390 1
409690 99409690 1001 86380 86390 1
409877 99409877 1001 86380 86390 1
409955 99409955 1001 86380 86390 1
410101 99410101 1001 86380 86390 1
410141 99410141 1001 86380 86390 1
410536 99410536 1001 86380 86390 1
410905 99410905 1001 86380 86390 1
410866 99410866 1001 86380 86390 1
411158 99411158 1001 86380 86390 1
411260 99411260 1001 86380 86390 1
411773 99411773 1001 86380 86390 1
413400 99413400 1001 86380 86390 1
413163 99413163 1001 86380 86390 1
412897 99412897 1001 86380 86390 1
412861 99412861 1001 86380 86390 1
412488 99412488 1001 86380 86390 1
414099 99414099 1001 86380 86390 1
415019 99415019 1001 86380 86390 1
415299 99415299 1001 86380 86390 1
414590 99414590 1001 86380 86390 1
414849 99414849 1001 86380 86390 1
414881 99414881 1001 86380 86390 1
414838 99414838 1001 86380 86390 1
415652 99415652 1001 86380 86390 1
416152 99416152 1001 86380 86390 1
416363 99416363 1001 86380 86390 1
415932 99415932 1001 86380 86390 1
415924 99415924 1001 86380 86390 1
417402 99417402 1001 86380 86390 1
417499 99417499 1001 86380 86390 1
417425 99417425 1001 86380 86390 1
418578 99418578 1001 86380 86390 1
418181 99418181 1001 86380 86390 1
418188 99418188 1001 86380 86390 1
418174 99418174 1001 86380 86390 1
417709 99417709 1001 86380 86390 1
417664 99417664 1001 86380 86390 1
417967 99417967 1001 86380 86390 1
417969 99417969 1001 86380 86390 1
417644 99417644 1001 86380 86390 1
417889 99417889 1001 86380 86390 1
419071 99419071 1001 86380 86390 1
420372 99420372 1001 86380 86390 1
420431 99420431 1001 86380 86390 1
419699 99419699 1001 86380 86390 1
420038 99420038 1001 86380 86390 1
419894 99419894 1001 86380 86390 1
419322 99419322 1001 86380 86390 1
419302 99419302 1001 86380 86390 1
420750 99420750 1001 86380 86390 1
420519 99420519 1001 86380 86390 1
420639 99420639 1001 86380 86390 1
421934 99421934 1001 86380 86390 1
421515 99421515 1001 86380 86390 1
421676 99421676 1001 86380 86390 1
421658 99421658 1001 86380 86390 1
420895 99420895 1001 86380 86390 1
421245 99421245 1001 86380 86390 1
422502 99422502 1001 86380 86390 1
422214 99422214 1001 86380 86390 1
423433 99423433 1001 86380 86390 1
423491 99423491 1001 86380 86390 1
422862 99422862 1001 86380 86390 1
422813 99422813 1001 86380 86390 1
423798 99423798 1001 86380 86390 1
424058 99424058 1001 86380 86390 1
425149 99425149 1001 86380 86390 1
425263 99425263 1001 86380 86390 1
425266 99425266 1001 86380 86390 1
424982 99424982 1001 86380 86390 1
424623 99424623 1001 86380 86390 1
424714 99424714 1001 86380 86390 1
424626 99424626 1001 86380 86390 1
425000 99425000 1001 86380 86390 1
424318 99424318 1001 86380 86390 1
424425 99424425 1001 86380 86390 1
425655 99425655 1001 86380 86390 1
426904 99426904 1001 86380 86390 1
426684 99426684 1001 86380 86390 1
426417 99426417 1001 86380 86390 1
426112 99426112 1001 86380 86390 1
425960 99425960 1001 86380 86390 1
426073 99426073 1001 86380 86390 1
425873 99425873 1001 86380 86390 1
426040 99426040 1001 86380 86390 1
427403 99427403 1001 86380 86390 1
428641 99428641 1001 86380 86390 1
428594 99428594 1001 86380 86390 1
428284 99428284 1001 86380 86390 1
428098 99428098 1001 86380 86390 1
428150 99428150 1001 86380 86390 1
427652 99427652 1001 86380 86390 1
429124 99429124 1001 86380 86390 1
429092 99429092 1001 86380 86390 1
430372 99430372 1001 86380 86390 1
429964 99429964 1001 86380 86390 1
430340 99430340 1001 86380 86390 1
429982 99429982 1001 86380 86390 1
430483 99430483 1001 86380 86390 1
431957 99431957 1001 86380 86390 1
431471 99431471 1001 86380 86390 1
430853 99430853 1001 86380 86390 1
431015 99431015 1001 86380 86390 1
431051 99431051 1001 86380 86390 1
431138 99431138 1001 86380 86390 1
432212 99432212 1001 86380 86390 1
432388 99432388 1001 86380 86390 1
433029 99433029 1001 86380 86390 1
433264 99433264 1001 86380 86390 1
432854 99432854 1001 86380 86390 1
433974 99433974 1001 86380 86390 1
435314 99435314 1001 86380 86390 1
435248 99435248 1001 86380 86390 1
435009 99435009 1001 86380 86390 1
435230 99435230 1001 86380 86390 1
434638 99434638 1001 86380 86390 1
434555 99434555 1001 86380 86390 1
436463 99436463 1001 86380 86390 1
435926 99435926 1001 86380 86390 1
436177 99436177 1001 86380 86390 1
300469 99300469 1001 86380 86390 1
300470 99300470 1001 86380 86390 1
300926 99300926 1001 86380 86390 1
301504 99301504 1001 86380 86390 1
301406 99301406 1001 86380 86390 1
301498 99301498 1001 86380 86390 1
301545 99301545 1001 86380 86390 1
301285 99301285 1001 86380 86390 1
301086 99301086 1001 86380 86390 1
301639 99301639 1001 86380 86390 1
301575 99301575 1001 86380 86390 1
302331 99302331 1001 86380 86390 1
302358 99302358 1001 86380 86390 1
302337 99302337 1001 86380 86390 1
302185 99302185 1001 86380 86390 1
302199 99302199 1001 86380 86390 1
301981 99301981 1001 86380 86390 1
301790 99301790 1001 86380 86390 1
302392 99302392 1001 86380 86390 1
303123 99303123 1001 86380 86390 1
303088 99303088 1001 86380 86390 1
303076 99303076 1001 86380 86390 1
302912 99302912 1001 86380 86390 1
302969 99302969 1001 86380 86390 1
303275 99303275 1001 86380 86390 1
303380 99303380 1001 86380 86390 1
303317 99303317 1001 86380 86390 1
303917 99303917 1001 86380 86390 1
303669 99303669 1001 86380 86390 1
303723 99303723 1001 86380 86390 1
304125 99304125 1001 86380 86390 1
304221 99304221 1001 86380 86390 1
304856 99304856 1001 86380 86390 1
304698 99304698 1001 86380 86390 1
304840 99304840 1001 86380 86390 1
304739 99304739 1001 86380 86390 1
304608 99304608 1001 86380 86390 1
304545 99304545 1001 86380 86390 1
304509 99304509 1001 86380 86390 1
304379 99304379 1001 86380 86390 1
304884 99304884 1001 86380 86390 1
305030 99305030 1001 86380 86390 1
304901 99304901 1001 86380 86390 1
305376 99305376 1001 86380 86390 1
305403 99305403 1001 86380 86390 1
305343 99305343 1001 86380 86390 1
305398 99305398 1001 86380 86390 1
305068 99305068 1001 86380 86390 1
500167 99500167 1001 86380 86390 1
500143 99500143 1001 86380 86390 1
500008 99500008 1001 86380 86390 1
500626 99500626 1001 86380 86390 1
500616 99500616 1001 86380 86390 1
500416 99500416 1001 86380 86390 1
500495 99500495 1001 86380 86390 1
500603 99500603 1001 86380 86390 1
500219 99500219 1001 86380 86390 1
500343 99500343 1001 86380 86390 1
500940 99500940 1001 86380 86390 1
501616 99501616 1001 86380 86390 1
501306 99501306 1001 86380 86390 1
501255 99501255 1001 86380 86390 1
501232 99501232 1001 86380 86390 1
501285 99501285 1001 86380 86390 1
501264 99501264 1001 86380 86390 1
501368 99501368 1001 86380 86390 1
501116 99501116 1001 86380 86390 1
501119 99501119 1001 86380 86390 1
501145 99501145 1001 86380 86390 1
501133 99501133 1001 86380 86390 1
501749 99501749 1001 86380 86390 1
502336 99502336 1001 86380 86390 1
502095 99502095 1001 86380 86390 1
502230 99502230 1001 86380 86390 1
502476 99502476 1001 86380 86390 1
502661 99502661 1001 86380 86390 1
502601 99502601 1001 86380 86390 1
503162 99503162 1001 86380 86390 1
503431 99503431 1001 86380 86390 1
503411 99503411 1001 86380 86390 1
504017 99504017 1001 86380 86390 1
504094 99504094 1001 86380 86390 1
503744 99503744 1001 86380 86390 1
503562 99503562 1001 86380 86390 1
503499 99503499 1001 86380 86390 1
503512 99503512 1001 86380 86390 1
503529 99503529 1001 86380 86390 1
503689 99503689 1001 86380 86390 1
504196 99504196 1001 86380 86390 1
504253 99504253 1001 86380 86390 1
504164 99504164 1001 86380 86390 1
504203 99504203 1001 86380 86390 1
504864 99504864 1001 86380 86390 1
504730 99504730 1001 86380 86390 1
504679 99504679 1001 86380 86390 1
504513 99504513 1001 86380 86390 1
505137 99505137 1001 86380 86390 1
505642 99505642 1001 86380 86390 1
505740 99505740 1001 86380 86390 1
505676 99505676 1001 86380 86390 1
505429 99505429 1001 86380 86390 1
505272 99505272 1001 86380 86390 1
505286 99505286 1001 86380 86390 1
505961 99505961 1001 86380 86390 1
505898 99505898 1001 86380 86390 1
505787 99505787 1001 86380 86390 1
505866 99505866 1001 86380 86390 1
505802 99505802 1001 86380 86390 1
506197 99506197 1001 86380 86390 1
506187 99506187 1001 86380 86390 1
506071 99506071 1001 86380 86390 1
506052 99506052 1001 86380 86390 1
507262 99507262 1001 86380 86390 1
507151 99507151 1001 86380 86390 1
508129 99508129 1001 86380 86390 1
507984 99507984 1001 86380 86390 1
507762 99507762 1001 86380 86390 1
507711 99507711 1001 86380 86390 1
508432 99508432 1001 86380 86390 1
508368 99508368 1001 86380 86390 1
508752 99508752 1001 86380 86390 1
508843 99508843 1001 86380 86390 1
508776 99508776 1001 86380 86390 1
508492 99508492 1001 86380 86390 1
508661 99508661 1001 86380 86390 1
508494 99508494 1001 86380 86390 1
508534 99508534 1001 86380 86390 1
509821 99509821 1001 86380 86390 1
509673 99509673 1001 86380 86390 1
509533 99509533 1001 86380 86390 1
509588 99509588 1001 86380 86390 1
509406 99509406 1001 86380 86390 1
510047 99510047 1001 86380 86390 1
509932 99509932 1001 86380 86390 1
510036 99510036 1001 86380 86390 1
510685 99510685 1001 86380 86390 1
510715 99510715 1001 86380 86390 1
510458 99510458 1001 86380 86390 1
510485 99510485 1001 86380 86390 1
510424 99510424 1001 86380 86390 1
510790 99510790 1001 86380 86390 1
510760 99510760 1001 86380 86390 1
510929 99510929 1001 86380 86390 1
511408 99511408 1001 86380 86390 1
511266 99511266 1001 86380 86390 1
511012 99511012 1001 86380 86390 1
510947 99510947 1001 86380 86390 1
511047 99511047 1001 86380 86390 1
510943 99510943 1001 86380 86390 1
511570 99511570 1001 86380 86390 1
511727 99511727 1001 86380 86390 1
512164 99512164 1001 86380 86390 1
512013 99512013 1001 86380 86390 1
511826 99511826 1001 86380 86390 1
511820 99511820 1001 86380 86390 1
512418 99512418 1001 86380 86390 1
513184 99513184 1001 86380 86390 1
513034 99513034 1001 86380 86390 1
513049 99513049 1001 86380 86390 1
514028 99514028 1001 86380 86390 1
513960 99513960 1001 86380 86390 1
513669 99513669 1001 86380 86390 1
513582 99513582 1001 86380 86390 1
513609 99513609 1001 86380 86390 1
513597 99513597 1001 86380 86390 1
514054 99514054 1001 86380 86390 1
513827 99513827 1001 86380 86390 1
514050 99514050 1001 86380 86390 1
515002 99515002 1001 86380 86390 1
514938 99514938 1001 86380 86390 1
514861 99514861 1001 86380 86390 1
515008 99515008 1001 86380 86390 1
515570 99515570 1001 86380 86390 1
515567 99515567 1001 86380 86390 1
515064 99515064 1001 86380 86390 1
515145 99515145 1001 86380 86390 1
515085 99515085 1001 86380 86390 1
515841 99515841 1001 86380 86390 1
515791 99515791 1001 86380 86390 1
516336 99516336 1001 86380 86390 1
515955 99515955 1001 86380 86390 1
516054 99516054 1001 86380 86390 1
516532 99516532 1001 86380 86390 1
517320 99517320 1001 86380 86390 1
517180 99517180 1001 86380 86390 1
517036 99517036 1001 86380 86390 1
516959 99516959 1001 86380 86390 1
516884 99516884 1001 86380 86390 1
516910 99516910 1001 86380 86390 1
516824 99516824 1001 86380 86390 1
516905 99516905 1001 86380 86390 1
516764 99516764 1001 86380 86390 1
518001 99518001 1001 86380 86390 1
517923 99517923 1001 86380 86390 1
517657 99517657 1001 86380 86390 1
517684 99517684 1001 86380 86390 1
517700 99517700 1001 86380 86390 1
517726 99517726 1001 86380 86390 1
517547 99517547 1001 86380 86390 1
517574 99517574 1001 86380 86390 1
517744 99517744 1001 86380 86390 1
518216 99518216 1001 86380 86390 1
518221 99518221 1001 86380 86390 1
518939 99518939 1001 86380 86390 1
518836 99518836 1001 86380 86390 1
518875 99518875 1001 86380 86390 1
518880 99518880 1001 86380 86390 1
518566 99518566 1001 86380 86390 1
519162 99519162 1001 86380 86390 1
519085 99519085 1001 86380 86390 1
519009 99519009 1001 86380 86390 1
519758 99519758 1001 86380 86390 1
519810 99519810 1001 86380 86390 1
519586 99519586 1001 86380 86390 1
519541 99519541 1001 86380 86390 1
519342 99519342 1001 86380 86390 1
519240 99519240 1001 86380 86390 1
519218 99519218 1001 86380 86390 1
520005 99520005 1001 86380 86390 1
519920 99519920 1001 86380 86390 1
519960 99519960 1001 86380 86390 1
520462 99520462 1001 86380 86390 1
520760 99520760 1001 86380 86390 1
521352 99521352 1001 86380 86390 1
521441 99521441 1001 86380 86390 1
521440 99521440 1001 86380 86390 1
521073 99521073 1001 86380 86390 1
521100 99521100 1001 86380 86390 1
521075 99521075 1001 86380 86390 1
521143 99521143 1001 86380 86390 1
520873 99520873 1001 86380 86390 1
521564 99521564 1001 86380 86390 1
521474 99521474 1001 86380 86390 1
522184 99522184 1001 86380 86390 1
522294 99522294 1001 86380 86390 1
522998 99522998 1001 86380 86390 1
523253 99523253 1001 86380 86390 1
523889 99523889 1001 86380 86390 1
523814 99523814 1001 86380 86390 1
523593 99523593 1001 86380 86390 1
523513 99523513 1001 86380 86390 1
523358 99523358 1001 86380 86390 1
524053 99524053 1001 86380 86390 1
524628 99524628 1001 86380 86390 1
524462 99524462 1001 86380 86390 1
524311 99524311 1001 86380 86390 1
524845 99524845 1001 86380 86390 1
524867 99524867 1001 86380 86390 1
525313 99525313 1001 86380 86390 1
525252 99525252 1001 86380 86390 1
525187 99525187 1001 86380 86390 1
525317 99525317 1001 86380 86390 1
525028 99525028 1001 86380 86390 1
526325 99526325 1001 86380 86390 1
526356 99526356 1001 86380 86390 1
525832 99525832 1001 86380 86390 1
525911 99525911 1001 86380 86390 1
526434 99526434 1001 86380 86390 1
526617 99526617 1001 86380 86390 1
526439 99526439 1001 86380 86390 1
527003 99527003 1001 86380 86390 1
526804 99526804 1001 86380 86390 1
526689 99526689 1001 86380 86390 1
526704 99526704 1001 86380 86390 1
527377 99527377 1001 86380 86390 1
527315 99527315 1001 86380 86390 1
527328 99527328 1001 86380 86390 1
527354 99527354 1001 86380 86390 1
527445 99527445 1001 86380 86390 1
527423 99527423 1001 86380 86390 1
527897 99527897 1001 86380 86390 1
527931 99527931 1001 86380 86390 1
527785 99527785 1001 86380 86390 1
527640 99527640 1001 86380 86390 1
527579 99527579 1001 86380 86390 1
528157 99528157 1001 86380 86390 1
528698 99528698 1001 86380 86390 1
528538 99528538 1001 86380 86390 1
528590 99528590 1001 86380 86390 1
528454 99528454 1001 86380 86390 1
528393 99528393 1001 86380 86390 1
528489 99528489 1001 86380 86390 1
528984 99528984 1001 86380 86390 1
529599 99529599 1001 86380 86390 1
529643 99529643 1001 86380 86390 1
529662 99529662 1001 86380 86390 1
529789 99529789 1001 86380 86390 1
529834 99529834 1001 86380 86390 1
529838 99529838 1001 86380 86390 1
530204 99530204 1001 86380 86390 1
530230 99530230 1001 86380 86390 1
530075 99530075 1001 86380 86390 1
530038 99530038 1001 86380 86390 1
529994 99529994 1001 86380 86390 1
530020 99530020 1001 86380 86390 1
530747 99530747 1001 86380 86390 1
531193 99531193 1001 86380 86390 1
531222 99531222 1001 86380 86390 1
531325 99531325 1001 86380 86390 1
531127 99531127 1001 86380 86390 1
531142 99531142 1001 86380 86390 1
530979 99530979 1001 86380 86390 1
530928 99530928 1001 86380 86390 1
530896 99530896 1001 86380 86390 1
530923 99530923 1001 86380 86390 1
531428 99531428 1001 86380 86390 1
531935 99531935 1001 86380 86390 1
531695 99531695 1001 86380 86390 1
531604 99531604 1001 86380 86390 1
531760 99531760 1001 86380 86390 1
532270 99532270 1001 86380 86390 1
532275 99532275 1001 86380 86390 1
533013 99533013 1001 86380 86390 1
532899 99532899 1001 86380 86390 1
532811 99532811 1001 86380 86390 1
532509 99532509 1001 86380 86390 1
532537 99532537 1001 86380 86390 1
532550 99532550 1001 86380 86390 1
533056 99533056 1001 86380 86390 1
533833 99533833 1001 86380 86390 1
533761 99533761 1001 86380 86390 1
533686 99533686 1001 86380 86390 1
533444 99533444 1001 86380 86390 1
533390 99533390 1001 86380 86390 1
534328 99534328 1001 86380 86390 1
534396 99534396 1001 86380 86390 1
534438 99534438 1001 86380 86390 1
534868 99534868 1001 86380 86390 1
535357 99535357 1001 86380 86390 1
535461 99535461 1001 86380 86390 1
535392 99535392 1001 86380 86390 1
535199 99535199 1001 86380 86390 1
535225 99535225 1001 86380 86390 1
534924 99534924 1001 86380 86390 1
535657 99535657 1001 86380 86390 1
536203 99536203 1001 86380 86390 1
536096 99536096 1001 86380 86390 1
536038 99536038 1001 86380 86390 1
535730 99535730 1001 86380 86390 1
535826 99535826 1001 86380 86390 1
536982 99536982 1001 86380 86390 1
536895 99536895 1001 86380 86390 1
536836 99536836 1001 86380 86390 1
536686 99536686 1001 86380 86390 1
537250 99537250 1001 86380 86390 1
537206 99537206 1001 86380 86390 1
537313 99537313 1001 86380 86390 1
538027 99538027 1001 86380 86390 1
538140 99538140 1001 86380 86390 1
538183 99538183 1001 86380 86390 1
538145 99538145 1001 86380 86390 1
538122 99538122 1001 86380 86390 1
538655 99538655 1001 86380 86390 1
538711 99538711 1001 86380 86390 1
538495 99538495 1001 86380 86390 1
538354 99538354 1001 86380 86390 1
538256 99538256 1001 86380 86390 1
538918 99538918 1001 86380 86390 1
539558 99539558 1001 86380 86390 1
539354 99539354 1001 86380 86390 1
539085 99539085 1001 86380 86390 1
539112 99539112 1001 86380 86390 1
539082 99539082 1001 86380 86390 1
539665 99539665 1001 86380 86390 1
539724 99539724 1001 86380 86390 1
540268 99540268 1001 86380 86390 1
540072 99540072 1001 86380 86390 1
540105 99540105 1001 86380 86390 1
539980 99539980 1001 86380 86390 1
539909 99539909 1001 86380 86390 1
540000 99540000 1001 86380 86390 1
540990 99540990 1001 86380 86390 1
541004 99541004 1001 86380 86390 1
541032 99541032 1001 86380 86390 1
540832 99540832 1001 86380 86390 1
540795 99540795 1001 86380 86390 1
540746 99540746 1001 86380 86390 1
540710 99540710 1001 86380 86390 1
541408 99541408 1001 86380 86390 1
541400 99541400 1001 86380 86390 1
542087 99542087 1001 86380 86390 1
541931 99541931 1001 86380 86390 1
542035 99542035 1001 86380 86390 1
542105 99542105 1001 86380 86390 1
541777 99541777 1001 86380 86390 1
541524 99541524 1001 86380 86390 1
541671 99541671 1001 86380 86390 1
541536 99541536 1001 86380 86390 1
542250 99542250 1001 86380 86390 1
542270 99542270 1001 86380 86390 1
542912 99542912 1001 86380 86390 1
542691 99542691 1001 86380 86390 1
542696 99542696 1001 86380 86390 1
542350 99542350 1001 86380 86390 1
542460 99542460 1001 86380 86390 1
542488 99542488 1001 86380 86390 1
543143 99543143 1001 86380 86390 1
543094 99543094 1001 86380 86390 1
543627 99543627 1001 86380 86390 1
543566 99543566 1001 86380 86390 1
543281 99543281 1001 86380 86390 1
543244 99543244 1001 86380 86390 1
543325 99543325 1001 86380 86390 1
543185 99543185 1001 86380 86390 1
543250 99543250 1001 86380 86390 1
543240 99543240 1001 86380 86390 1
543882 99543882 1001 86380 86390 1
544423 99544423 1001 86380 86390 1
544589 99544589 1001 86380 86390 1
544068 99544068 1001 86380 86390 1
544095 99544095 1001 86380 86390 1
544163 99544163 1001 86380 86390 1
544737 99544737 1001 86380 86390 1
412431 403 1001 27960 28377 1
533652 615 1002 28059 34752 1
401044 99401044 1001 86380 86390 1
400960 99400960 1001 86380 86390 1
401000 99401000 1001 86380 86390 1
401374 99401374 1001 86380 86390 1
401902 99401902 1001 86380 86390 1
402250 99402250 1001 86380 86390 1
402462 99402462 1001 86380 86390 1
402662 99402662 1001 86380 86390 1
402759 99402759 1001 86380 86390 1
403291 99403291 1001 86380 86390 1
403860 99403860 1001 86380 86390 1
403927 99403927 1001 86380 86390 1
404092 99404092 1001 86380 86390 1
404162 99404162 1001 86380 86390 1
404476 99404476 1001 86380 86390 1
404821 99404821 1001 86380 86390 1
405100 99405100 1001 86380 86390 1
405573 99405573 1001 86380 86390 1
405723 99405723 1001 86380 86390 1
405764 99405764 1001 86380 86390 1
406067 99406067 1001 86380 86390 1
406264 99406264 1001 86380 86390 1
406518 99406518 1001 86380 86390 1
406520 99406520 1001 86380 86390 1
407228 99407228 1001 86380 86390 1
407214 99407214 1001 86380 86390 1
407772 99407772 1001 86380 86390 1
407970 99407970 1001 86380 86390 1
408303 99408303 1001 86380 86390 1
408316 99408316 1001 86380 86390 1
408459 99408459 1001 86380 86390 1
408634 99408634 1001 86380 86390 1
408599 99408599 1001 86380 86390 1
408687 99408687 1001 86380 86390 1
408763 99408763 1001 86380 86390 1
409640 99409640 1001 86380 86390 1
409892 99409892 1001 86380 86390 1
409967 99409967 1001 86380 86390 1
410002 99410002 1001 86380 86390 1
410464 99410464 1001 86380 86390 1
410594 99410594 1001 86380 86390 1
410598 99410598 1001 86380 86390 1
410641 99410641 1001 86380 86390 1
410885 99410885 1001 86380 86390 1
410934 99410934 1001 86380 86390 1
411371 99411371 1001 86380 86390 1
411824 99411824 1001 86380 86390 1
411975 99411975 1001 86380 86390 1
412196 99412196 1001 86380 86390 1
412295 99412295 1001 86380 86390 1
412345 99412345 1001 86380 86390 1
413059 99413059 1001 86380 86390 1
412702 99412702 1001 86380 86390 1
413864 99413864 1001 86380 86390 1
413933 99413933 1001 86380 86390 1
413749 99413749 1001 86380 86390 1
415089 99415089 1001 86380 86390 1
414921 99414921 1001 86380 86390 1
414618 99414618 1001 86380 86390 1
414808 99414808 1001 86380 86390 1
414891 99414891 1001 86380 86390 1
415714 99415714 1001 86380 86390 1
416863 99416863 1001 86380 86390 1
416882 99416882 1001 86380 86390 1
416517 99416517 1001 86380 86390 1
416278 99416278 1001 86380 86390 1
416514 99416514 1001 86380 86390 1
416094 99416094 1001 86380 86390 1
416004 99416004 1001 86380 86390 1
417045 99417045 1001 86380 86390 1
417248 99417248 1001 86380 86390 1
417504 99417504 1001 86380 86390 1
418651 99418651 1001 86380 86390 1
418209 99418209 1001 86380 86390 1
417934 99417934 1001 86380 86390 1
418928 99418928 1001 86380 86390 1
419001 99419001 1001 86380 86390 1
418814 99418814 1001 86380 86390 1
420094 99420094 1001 86380 86390 1
420150 99420150 1001 86380 86390 1
420196 99420196 1001 86380 86390 1
420319 99420319 1001 86380 86390 1
419389 99419389 1001 86380 86390 1
419306 99419306 1001 86380 86390 1
419309 99419309 1001 86380 86390 1
421720 99421720 1001 86380 86390 1
422102 99422102 1001 86380 86390 1
421668 99421668 1001 86380 86390 1
421671 99421671 1001 86380 86390 1
421576 99421576 1001 86380 86390 1
421302 99421302 1001 86380 86390 1
421048 99421048 1001 86380 86390 1
421022 99421022 1001 86380 86390 1
421116 99421116 1001 86380 86390 1
422508 99422508 1001 86380 86390 1
422285 99422285 1001 86380 86390 1
422317 99422317 1001 86380 86390 1
422477 99422477 1001 86380 86390 1
423309 99423309 1001 86380 86390 1
423422 99423422 1001 86380 86390 1
423286 99423286 1001 86380 86390 1
422606 99422606 1001 86380 86390 1
422580 99422580 1001 86380 86390 1
422846 99422846 1001 86380 86390 1
422569 99422569 1001 86380 86390 1
425338 99425338 1001 86380 86390 1
424722 99424722 1001 86380 86390 1
424261 99424261 1001 86380 86390 1
424290 99424290 1001 86380 86390 1
424488 99424488 1001 86380 86390 1
424390 99424390 1001 86380 86390 1
424541 99424541 1001 86380 86390 1
425528 99425528 1001 86380 86390 1
426836 99426836 1001 86380 86390 1
426644 99426644 1001 86380 86390 1
426625 99426625 1001 86380 86390 1
426363 99426363 1001 86380 86390 1
426126 99426126 1001 86380 86390 1
426005 99426005 1001 86380 86390 1
427301 99427301 1001 86380 86390 1
427180 99427180 1001 86380 86390 1
427276 99427276 1001 86380 86390 1
428683 99428683 1001 86380 86390 1
428712 99428712 1001 86380 86390 1
428064 99428064 1001 86380 86390 1
428114 99428114 1001 86380 86390 1
427575 99427575 1001 86380 86390 1
427806 99427806 1001 86380 86390 1
427896 99427896 1001 86380 86390 1
429677 99429677 1001 86380 86390 1
430564 99430564 1001 86380 86390 1
431602 99431602 1001 86380 86390 1
431176 99431176 1001 86380 86390 1
431035 99431035 1001 86380 86390 1
432349 99432349 1001 86380 86390 1
432101 99432101 1001 86380 86390 1
432072 99432072 1001 86380 86390 1
433634 99433634 1001 86380 86390 1
433635 99433635 1001 86380 86390 1
432908 99432908 1001 86380 86390 1
432756 99432756 1001 86380 86390 1
433810 99433810 1001 86380 86390 1
434044 99434044 1001 86380 86390 1
435120 99435120 1001 86380 86390 1
434602 99434602 1001 86380 86390 1
434719 99434719 1001 86380 86390 1
434169 99434169 1001 86380 86390 1
435862 99435862 1001 86380 86390 1
435672 99435672 1001 86380 86390 1
436876 99436876 1001 86380 86390 1
436402 99436402 1001 86380 86390 1
435982 99435982 1001 86380 86390 1
437298 99437298 1001 86380 86390 1
300691 99300691 1001 86380 86390 1
300459 99300459 1001 86380 86390 1
300383 99300383 1001 86380 86390 1
300425 99300425 1001 86380 86390 1
300349 99300349 1001 86380 86390 1
300295 99300295 1001 86380 86390 1
300816 99300816 1001 86380 86390 1
300824 99300824 1001 86380 86390 1
301159 99301159 1001 86380 86390 1
301200 99301200 1001 86380 86390 1
301014 99301014 1001 86380 86390 1
301067 99301067 1001 86380 86390 1
301045 99301045 1001 86380 86390 1
301670 99301670 1001 86380 86390 1
301750 99301750 1001 86380 86390 1
301614 99301614 1001 86380 86390 1
302338 99302338 1001 86380 86390 1
302248 99302248 1001 86380 86390 1
302011 99302011 1001 86380 86390 1
301980 99301980 1001 86380 86390 1
301898 99301898 1001 86380 86390 1
302958 99302958 1001 86380 86390 1
302738 99302738 1001 86380 86390 1
303361 99303361 1001 86380 86390 1
303893 99303893 1001 86380 86390 1
303961 99303961 1001 86380 86390 1
303775 99303775 1001 86380 86390 1
303818 99303818 1001 86380 86390 1
303759 99303759 1001 86380 86390 1
303599 99303599 1001 86380 86390 1
303552 99303552 1001 86380 86390 1
303591 99303591 1001 86380 86390 1
304104 99304104 1001 86380 86390 1
304196 99304196 1001 86380 86390 1
304596 99304596 1001 86380 86390 1
304446 99304446 1001 86380 86390 1
304240 99304240 1001 86380 86390 1
304388 99304388 1001 86380 86390 1
304963 99304963 1001 86380 86390 1
304989 99304989 1001 86380 86390 1
304959 99304959 1001 86380 86390 1
305303 99305303 1001 86380 86390 1
305282 99305282 1001 86380 86390 1
305335 99305335 1001 86380 86390 1
305080 99305080 1001 86380 86390 1
305085 99305085 1001 86380 86390 1
305177 99305177 1001 86380 86390 1
500784 99500784 1001 86380 86390 1
500371 99500371 1001 86380 86390 1
500902 99500902 1001 86380 86390 1
501473 99501473 1001 86380 86390 1
501594 99501594 1001 86380 86390 1
501237 99501237 1001 86380 86390 1
501111 99501111 1001 86380 86390 1
501102 99501102 1001 86380 86390 1
501212 99501212 1001 86380 86390 1
501713 99501713 1001 86380 86390 1
501726 99501726 1001 86380 86390 1
502364 99502364 1001 86380 86390 1
502301 99502301 1001 86380 86390 1
502214 99502214 1001 86380 86390 1
502202 99502202 1001 86380 86390 1
502220 99502220 1001 86380 86390 1
501913 99501913 1001 86380 86390 1
501866 99501866 1001 86380 86390 1
502611 99502611 1001 86380 86390 1
502603 99502603 1001 86380 86390 1
502893 99502893 1001 86380 86390 1
503015 99503015 1001 86380 86390 1
503410 99503410 1001 86380 86390 1
504117 99504117 1001 86380 86390 1
504115 99504115 1001 86380 86390 1
503936 99503936 1001 86380 86390 1
503821 99503821 1001 86380 86390 1
503715 99503715 1001 86380 86390 1
503697 99503697 1001 86380 86390 1
504323 99504323 1001 86380 86390 1
504911 99504911 1001 86380 86390 1
504587 99504587 1001 86380 86390 1
504591 99504591 1001 86380 86390 1
504377 99504377 1001 86380 86390 1
504445 99504445 1001 86380 86390 1
504473 99504473 1001 86380 86390 1
505024 99505024 1001 86380 86390 1
505528 99505528 1001 86380 86390 1
505346 99505346 1001 86380 86390 1
505233 99505233 1001 86380 86390 1
506408 99506408 1001 86380 86390 1
506487 99506487 1001 86380 86390 1
506391 99506391 1001 86380 86390 1
506379 99506379 1001 86380 86390 1
506354 99506354 1001 86380 86390 1
506227 99506227 1001 86380 86390 1
506273 99506273 1001 86380 86390 1
507407 99507407 1001 86380 86390 1
507292 99507292 1001 86380 86390 1
507048 99507048 1001 86380 86390 1
507087 99507087 1001 86380 86390 1
507205 99507205 1001 86380 86390 1
507027 99507027 1001 86380 86390 1
507018 99507018 1001 86380 86390 1
508221 99508221 1001 86380 86390 1
508060 99508060 1001 86380 86390 1
508208 99508208 1001 86380 86390 1
507994 99507994 1001 86380 86390 1
507880 99507880 1001 86380 86390 1
507811 99507811 1001 86380 86390 1
507723 99507723 1001 86380 86390 1
507646 99507646 1001 86380 86390 1
508336 99508336 1001 86380 86390 1
507836 99507836 1001 86380 86390 1
508261 99508261 1001 86380 86390 1
508419 99508419 1001 86380 86390 1
508894 99508894 1001 86380 86390 1
508705 99508705 1001 86380 86390 1
508761 99508761 1001 86380 86390 1
508571 99508571 1001 86380 86390 1
508483 99508483 1001 86380 86390 1
508647 99508647 1001 86380 86390 1
509086 99509086 1001 86380 86390 1
509242 99509242 1001 86380 86390 1
509276 99509276 1001 86380 86390 1
509878 99509878 1001 86380 86390 1
509859 99509859 1001 86380 86390 1
509625 99509625 1001 86380 86390 1
509334 99509334 1001 86380 86390 1
509440 99509440 1001 86380 86390 1
510019 99510019 1001 86380 86390 1
510653 99510653 1001 86380 86390 1
510642 99510642 1001 86380 86390 1
510495 99510495 1001 86380 86390 1
510448 99510448 1001 86380 86390 1
510466 99510466 1001 86380 86390 1
510190 99510190 1001 86380 86390 1
510259 99510259 1001 86380 86390 1
510885 99510885 1001 86380 86390 1
511453 99511453 1001 86380 86390 1
511460 99511460 1001 86380 86390 1
511256 99511256 1001 86380 86390 1
511323 99511323 1001 86380 86390 1
511279 99511279 1001 86380 86390 1
512121 99512121 1001 86380 86390 1
512071 99512071 1001 86380 86390 1
511988 99511988 1001 86380 86390 1
511832 99511832 1001 86380 86390 1
511964 99511964 1001 86380 86390 1
512516 99512516 1001 86380 86390 1
513062 99513062 1001 86380 86390 1
512987 99512987 1001 86380 86390 1
513333 99513333 1001 86380 86390 1
513219 99513219 1001 86380 86390 1
513300 99513300 1001 86380 86390 1
513979 99513979 1001 86380 86390 1
513624 99513624 1001 86380 86390 1
513785 99513785 1001 86380 86390 1
513484 99513484 1001 86380 86390 1
514222 99514222 1001 86380 86390 1
514187 99514187 1001 86380 86390 1
514157 99514157 1001 86380 86390 1
514667 99514667 1001 86380 86390 1
514758 99514758 1001 86380 86390 1
514453 99514453 1001 86380 86390 1
514397 99514397 1001 86380 86390 1
515046 99515046 1001 86380 86390 1
515349 99515349 1001 86380 86390 1
515274 99515274 1001 86380 86390 1
515287 99515287 1001 86380 86390 1
515278 99515278 1001 86380 86390 1
515464 99515464 1001 86380 86390 1
515204 99515204 1001 86380 86390 1
515864 99515864 1001 86380 86390 1
515881 99515881 1001 86380 86390 1
515830 99515830 1001 86380 86390 1
516395 99516395 1001 86380 86390 1
516434 99516434 1001 86380 86390 1
516334 99516334 1001 86380 86390 1
516301 99516301 1001 86380 86390 1
515918 99515918 1001 86380 86390 1
516688 99516688 1001 86380 86390 1
516521 99516521 1001 86380 86390 1
517261 99517261 1001 86380 86390 1
517309 99517309 1001 86380 86390 1
517242 99517242 1001 86380 86390 1
516929 99516929 1001 86380 86390 1
516876 99516876 1001 86380 86390 1
516893 99516893 1001 86380 86390 1
516855 99516855 1001 86380 86390 1
517398 99517398 1001 86380 86390 1
518092 99518092 1001 86380 86390 1
517815 99517815 1001 86380 86390 1
517894 99517894 1001 86380 86390 1
517772 99517772 1001 86380 86390 1
517742 99517742 1001 86380 86390 1
518254 99518254 1001 86380 86390 1
518824 99518824 1001 86380 86390 1
518789 99518789 1001 86380 86390 1
518895 99518895 1001 86380 86390 1
518720 99518720 1001 86380 86390 1
518591 99518591 1001 86380 86390 1
518723 99518723 1001 86380 86390 1
518485 99518485 1001 86380 86390 1
518999 99518999 1001 86380 86390 1
519052 99519052 1001 86380 86390 1
519156 99519156 1001 86380 86390 1
519119 99519119 1001 86380 86390 1
519631 99519631 1001 86380 86390 1
519455 99519455 1001 86380 86390 1
519515 99519515 1001 86380 86390 1
519372 99519372 1001 86380 86390 1
519398 99519398 1001 86380 86390 1
520529 99520529 1001 86380 86390 1
520622 99520622 1001 86380 86390 1
520279 99520279 1001 86380 86390 1
520307 99520307 1001 86380 86390 1
520094 99520094 1001 86380 86390 1
520784 99520784 1001 86380 86390 1
520761 99520761 1001 86380 86390 1
521359 99521359 1001 86380 86390 1
521337 99521337 1001 86380 86390 1
520901 99520901 1001 86380 86390 1
521038 99521038 1001 86380 86390 1
520869 99520869 1001 86380 86390 1
521026 99521026 1001 86380 86390 1
522179 99522179 1001 86380 86390 1
521971 99521971 1001 86380 86390 1
521976 99521976 1001 86380 86390 1
522015 99522015 1001 86380 86390 1
521869 99521869 1001 86380 86390 1
521875 99521875 1001 86380 86390 1
522434 99522434 1001 86380 86390 1
522389 99522389 1001 86380 86390 1
522987 99522987 1001 86380 86390 1
522741 99522741 1001 86380 86390 1
522832 99522832 1001 86380 86390 1
523153 99523153 1001 86380 86390 1
523858 99523858 1001 86380 86390 1
523679 99523679 1001 86380 86390 1
523621 99523621 1001 86380 86390 1
523647 99523647 1001 86380 86390 1
523351 99523351 1001 86380 86390 1
523495 99523495 1001 86380 86390 1
523522 99523522 1001 86380 86390 1
523406 99523406 1001 86380 86390 1
524015 99524015 1001 86380 86390 1
524003 99524003 1001 86380 86390 1
524109 99524109 1001 86380 86390 1
524517 99524517 1001 86380 86390 1
524495 99524495 1001 86380 86390 1
524351 99524351 1001 86380 86390 1
524248 99524248 1001 86380 86390 1
524291 99524291 1001 86380 86390 1
524899 99524899 1001 86380 86390 1
525446 99525446 1001 86380 86390 1
525526 99525526 1001 86380 86390 1
525514 99525514 1001 86380 86390 1
525582 99525582 1001 86380 86390 1
525452 99525452 1001 86380 86390 1
525365 99525365 1001 86380 86390 1
525231 99525231 1001 86380 86390 1
525080 99525080 1001 86380 86390 1
525140 99525140 1001 86380 86390 1
526296 99526296 1001 86380 86390 1
526354 99526354 1001 86380 86390 1
525902 99525902 1001 86380 86390 1
525915 99525915 1001 86380 86390 1
526458 99526458 1001 86380 86390 1
526613 99526613 1001 86380 86390 1
527090 99527090 1001 86380 86390 1
526921 99526921 1001 86380 86390 1
526898 99526898 1001 86380 86390 1
526688 99526688 1001 86380 86390 1
526831 99526831 1001 86380 86390 1
526756 99526756 1001 86380 86390 1
527322 99527322 1001 86380 86390 1
527886 99527886 1001 86380 86390 1
527794 99527794 1001 86380 86390 1
527537 99527537 1001 86380 86390 1
527591 99527591 1001 86380 86390 1
528143 99528143 1001 86380 86390 1
528306 99528306 1001 86380 86390 1
528384 99528384 1001 86380 86390 1
528954 99528954 1001 86380 86390 1
529694 99529694 1001 86380 86390 1
529679 99529679 1001 86380 86390 1
529541 99529541 1001 86380 86390 1
529290 99529290 1001 86380 86390 1
529201 99529201 1001 86380 86390 1
529166 99529166 1001 86380 86390 1
529114 99529114 1001 86380 86390 1
529799 99529799 1001 86380 86390 1
530387 99530387 1001 86380 86390 1
530516 99530516 1001 86380 86390 1
530553 99530553 1001 86380 86390 1
530403 99530403 1001 86380 86390 1
530514 99530514 1001 86380 86390 1
530154 99530154 1001 86380 86390 1
530158 99530158 1001 86380 86390 1
530265 99530265 1001 86380 86390 1
529943 99529943 1001 86380 86390 1
531370 99531370 1001 86380 86390 1
531263 99531263 1001 86380 86390 1
531029 99531029 1001 86380 86390 1
531068 99531068 1001 86380 86390 1
530944 99530944 1001 86380 86390 1
530958 99530958 1001 86380 86390 1
530885 99530885 1001 86380 86390 1
531468 99531468 1001 86380 86390 1
531457 99531457 1001 86380 86390 1
532067 99532067 1001 86380 86390 1
532004 99532004 1001 86380 86390 1
531591 99531591 1001 86380 86390 1
531592 99531592 1001 86380 86390 1
532361 99532361 1001 86380 86390 1
532877 99532877 1001 86380 86390 1
532717 99532717 1001 86380 86390 1
532496 99532496 1001 86380 86390 1
532486 99532486 1001 86380 86390 1
533820 99533820 1001 86380 86390 1
533782 99533782 1001 86380 86390 1
533694 99533694 1001 86380 86390 1
533854 99533854 1001 86380 86390 1
533450 99533450 1001 86380 86390 1
533546 99533546 1001 86380 86390 1
533347 99533347 1001 86380 86390 1
533325 99533325 1001 86380 86390 1
533275 99533275 1001 86380 86390 1
533952 99533952 1001 86380 86390 1
534525 99534525 1001 86380 86390 1
534527 99534527 1001 86380 86390 1
534288 99534288 1001 86380 86390 1
534387 99534387 1001 86380 86390 1
534156 99534156 1001 86380 86390 1
534252 99534252 1001 86380 86390 1
534189 99534189 1001 86380 86390 1
534686 99534686 1001 86380 86390 1
535501 99535501 1001 86380 86390 1
535214 99535214 1001 86380 86390 1
535060 99535060 1001 86380 86390 1
534920 99534920 1001 86380 86390 1
535613 99535613 1001 86380 86390 1
535785 99535785 1001 86380 86390 1
535734 99535734 1001 86380 86390 1
535894 99535894 1001 86380 86390 1
536348 99536348 1001 86380 86390 1
536847 99536847 1001 86380 86390 1
536761 99536761 1001 86380 86390 1
536594 99536594 1001 86380 86390 1
536717 99536717 1001 86380 86390 1
537874 99537874 1001 86380 86390 1
537836 99537836 1001 86380 86390 1
537980 99537980 1001 86380 86390 1
537724 99537724 1001 86380 86390 1
537597 99537597 1001 86380 86390 1
537551 99537551 1001 86380 86390 1
537417 99537417 1001 86380 86390 1
538533 99538533 1001 86380 86390 1
538501 99538501 1001 86380 86390 1
538340 99538340 1001 86380 86390 1
538994 99538994 1001 86380 86390 1
538932 99538932 1001 86380 86390 1
539573 99539573 1001 86380 86390 1
539165 99539165 1001 86380 86390 1
539141 99539141 1001 86380 86390 1
539212 99539212 1001 86380 86390 1
539739 99539739 1001 86380 86390 1
540267 99540267 1001 86380 86390 1
540459 99540459 1001 86380 86390 1
539878 99539878 1001 86380 86390 1
540514 99540514 1001 86380 86390 1
541101 99541101 1001 86380 86390 1
541196 99541196 1001 86380 86390 1
541197 99541197 1001 86380 86390 1
541238 99541238 1001 86380 86390 1
541282 99541282 1001 86380 86390 1
541189 99541189 1001 86380 86390 1
541334 99541334 1001 86380 86390 1
541414 99541414 1001 86380 86390 1
542046 99542046 1001 86380 86390 1
542111 99542111 1001 86380 86390 1
541871 99541871 1001 86380 86390 1
541566 99541566 1001 86380 86390 1
542169 99542169 1001 86380 86390 1
542193 99542193 1001 86380 86390 1
542754 99542754 1001 86380 86390 1
542624 99542624 1001 86380 86390 1
542669 99542669 1001 86380 86390 1
542660 99542660 1001 86380 86390 1
543135 99543135 1001 86380 86390 1
543723 99543723 1001 86380 86390 1
543453 99543453 1001 86380 86390 1
543479 99543479 1001 86380 86390 1
543560 99543560 1001 86380 86390 1
543510 99543510 1001 86380 86390 1
543342 99543342 1001 86380 86390 1
543567 99543567 1001 86380 86390 1
543801 99543801 1001 86380 86390 1
543869 99543869 1001 86380 86390 1
544511 99544511 1001 86380 86390 1
544488 99544488 1001 86380 86390 1
544265 99544265 1001 86380 86390 1
544203 99544203 1001 86380 86390 1
544080 99544080 1001 86380 86390 1
544701 99544701 1001 86380 86390 1
437114 236 1001 13680 14397 1
400147 99400147 1001 86380 86390 1
400389 99400389 1001 86380 86390 1
400671 99400671 1001 86380 86390 1
401268 99401268 1001 86380 86390 1
402227 99402227 1001 86380 86390 1
403249 99403249 1001 86380 86390 1
403920 99403920 1001 86380 86390 1
404022 99404022 1001 86380 86390 1
404408 99404408 1001 86380 86390 1
404618 99404618 1001 86380 86390 1
404877 99404877 1001 86380 86390 1
405080 99405080 1001 86380 86390 1
405148 99405148 1001 86380 86390 1
405323 99405323 1001 86380 86390 1
405789 99405789 1001 86380 86390 1
405994 99405994 1001 86380 86390 1
406135 99406135 1001 86380 86390 1
406373 99406373 1001 86380 86390 1
406402 99406402 1001 86380 86390 1
406460 99406460 1001 86380 86390 1
406909 99406909 1001 86380 86390 1
407002 99407002 1001 86380 86390 1
407444 99407444 1001 86380 86390 1
407619 99407619 1001 86380 86390 1
408206 99408206 1001 86380 86390 1
408488 99408488 1001 86380 86390 1
408425 99408425 1001 86380 86390 1
408799 99408799 1001 86380 86390 1
408858 99408858 1001 86380 86390 1
408938 99408938 1001 86380 86390 1
409109 99409109 1001 86380 86390 1
409158 99409158 1001 86380 86390 1
409083 99409083 1001 86380 86390 1
409598 99409598 1001 86380 86390 1
410293 99410293 1001 86380 86390 1
411172 99411172 1001 86380 86390 1
411243 99411243 1001 86380 86390 1
411651 99411651 1001 86380 86390 1
411871 99411871 1001 86380 86390 1
412105 99412105 1001 86380 86390 1
413776 99413776 1001 86380 86390 1
415017 99415017 1001 86380 86390 1
414778 99414778 1001 86380 86390 1
414825 99414825 1001 86380 86390 1
414834 99414834 1001 86380 86390 1
415480 99415480 1001 86380 86390 1
416860 99416860 1001 86380 86390 1
416686 99416686 1001 86380 86390 1
416852 99416852 1001 86380 86390 1
416231 99416231 1001 86380 86390 1
415827 99415827 1001 86380 86390 1
415984 99415984 1001 86380 86390 1
415865 99415865 1001 86380 86390 1
415921 99415921 1001 86380 86390 1
417067 99417067 1001 86380 86390 1
417491 99417491 1001 86380 86390 1
418383 99418383 1001 86380 86390 1
417723 99417723 1001 86380 86390 1
417801 99417801 1001 86380 86390 1
418827 99418827 1001 86380 86390 1
420124 99420124 1001 86380 86390 1
420265 99420265 1001 86380 86390 1
420267 99420267 1001 86380 86390 1
419748 99419748 1001 86380 86390 1
421966 99421966 1001 86380 86390 1
421968 99421968 1001 86380 86390 1
421100 99421100 1001 86380 86390 1
421250 99421250 1001 86380 86390 1
422488 99422488 1001 86380 86390 1
423651 99423651 1001 86380 86390 1
422640 99422640 1001 86380 86390 1
422762 99422762 1001 86380 86390 1
423756 99423756 1001 86380 86390 1
425246 99425246 1001 86380 86390 1
425363 99425363 1001 86380 86390 1
424804 99424804 1001 86380 86390 1
426894 99426894 1001 86380 86390 1
426707 99426707 1001 86380 86390 1
426957 99426957 1001 86380 86390 1
426784 99426784 1001 86380 86390 1
426612 99426612 1001 86380 86390 1
426642 99426642 1001 86380 86390 1
426186 99426186 1001 86380 86390 1
425900 99425900 1001 86380 86390 1
425973 99425973 1001 86380 86390 1
425998 99425998 1001 86380 86390 1
425858 99425858 1001 86380 86390 1
427488 99427488 1001 86380 86390 1
427383 99427383 1001 86380 86390 1
427281 99427281 1001 86380 86390 1
429174 99429174 1001 86380 86390 1
429019 99429019 1001 86380 86390 1
429079 99429079 1001 86380 86390 1
429085 99429085 1001 86380 86390 1
430149 99430149 1001 86380 86390 1
429974 99429974 1001 86380 86390 1
429660 99429660 1001 86380 86390 1
429686 99429686 1001 86380 86390 1
429671 99429671 1001 86380 86390 1
429953 99429953 1001 86380 86390 1
429352 99429352 1001 86380 86390 1
430625 99430625 1001 86380 86390 1
430731 99430731 1001 86380 86390 1
431772 99431772 1001 86380 86390 1
431835 99431835 1001 86380 86390 1
431608 99431608 1001 86380 86390 1
432947 99432947 1001 86380 86390 1
432953 99432953 1001 86380 86390 1
433133 99433133 1001 86380 86390 1
432665 99432665 1001 86380 86390 1
432803 99432803 1001 86380 86390 1
432565 99432565 1001 86380 86390 1
432734 99432734 1001 86380 86390 1
432808 99432808 1001 86380 86390 1
434065 99434065 1001 86380 86390 1
433841 99433841 1001 86380 86390 1
435069 99435069 1001 86380 86390 1
434717 99434717 1001 86380 86390 1
434523 99434523 1001 86380 86390 1
434578 99434578 1001 86380 86390 1
435729 99435729 1001 86380 86390 1
435826 99435826 1001 86380 86390 1
435002 99435002 1001 86380 86390 1
435460 99435460 1001 86380 86390 1
435642 99435642 1001 86380 86390 1
436917 99436917 1001 86380 86390 1
436964 99436964 1001 86380 86390 1
436709 99436709 1001 86380 86390 1
436638 99436638 1001 86380 86390 1
436196 99436196 1001 86380 86390 1
300058 99300058 1001 86380 86390 1
300545 99300545 1001 86380 86390 1
300348 99300348 1001 86380 86390 1
300325 99300325 1001 86380 86390 1
300159 99300159 1001 86380 86390 1
300224 99300224 1001 86380 86390 1
300125 99300125 1001 86380 86390 1
300777 99300777 1001 86380 86390 1
300933 99300933 1001 86380 86390 1
300799 99300799 1001 86380 86390 1
301473 99301473 1001 86380 86390 1
301246 99301246 1001 86380 86390 1
301227 99301227 1001 86380 86390 1
301055 99301055 1001 86380 86390 1
301609 99301609 1001 86380 86390 1
301651 99301651 1001 86380 86390 1
302254 99302254 1001 86380 86390 1
302220 99302220 1001 86380 86390 1
302288 99302288 1001 86380 86390 1
301982 99301982 1001 86380 86390 1
302078 99302078 1001 86380 86390 1
302121 99302121 1001 86380 86390 1
301863 99301863 1001 86380 86390 1
301845 99301845 1001 86380 86390 1
301794 99301794 1001 86380 86390 1
301835 99301835 1001 86380 86390 1
302465 99302465 1001 86380 86390 1
302558 99302558 1001 86380 86390 1
303069 99303069 1001 86380 86390 1
303011 99303011 1001 86380 86390 1
303049 99303049 1001 86380 86390 1
302834 99302834 1001 86380 86390 1
302993 99302993 1001 86380 86390 1
302995 99302995 1001 86380 86390 1
302724 99302724 1001 86380 86390 1
302622 99302622 1001 86380 86390 1
303945 99303945 1001 86380 86390 1
303778 99303778 1001 86380 86390 1
303439 99303439 1001 86380 86390 1
303416 99303416 1001 86380 86390 1
303547 99303547 1001 86380 86390 1
304102 99304102 1001 86380 86390 1
304235 99304235 1001 86380 86390 1
304692 99304692 1001 86380 86390 1
304828 99304828 1001 86380 86390 1
304567 99304567 1001 86380 86390 1
304290 99304290 1001 86380 86390 1
304381 99304381 1001 86380 86390 1
304375 99304375 1001 86380 86390 1
305003 99305003 1001 86380 86390 1
305061 99305061 1001 86380 86390 1
305411 99305411 1001 86380 86390 1
305373 99305373 1001 86380 86390 1
305113 99305113 1001 86380 86390 1
500076 99500076 1001 86380 86390 1
500664 99500664 1001 86380 86390 1
500657 99500657 1001 86380 86390 1
500523 99500523 1001 86380 86390 1
500590 99500590 1001 86380 86390 1
500247 99500247 1001 86380 86390 1
501008 99501008 1001 86380 86390 1
500949 99500949 1001 86380 86390 1
500975 99500975 1001 86380 86390 1
500963 99500963 1001 86380 86390 1
501610 99501610 1001 86380 86390 1
501491 99501491 1001 86380 86390 1
501518 99501518 1001 86380 86390 1
501352 99501352 1001 86380 86390 1
501174 99501174 1001 86380 86390 1
501051 99501051 1001 86380 86390 1
502414 99502414 1001 86380 86390 1
502158 99502158 1001 86380 86390 1
502109 99502109 1001 86380 86390 1
503230 99503230 1001 86380 86390 1
503209 99503209 1001 86380 86390 1
503149 99503149 1001 86380 86390 1
503253 99503253 1001 86380 86390 1
502922 99502922 1001 86380 86390 1
502924 99502924 1001 86380 86390 1
503006 99503006 1001 86380 86390 1
502929 99502929 1001 86380 86390 1
502855 99502855 1001 86380 86390 1
502688 99502688 1001 86380 86390 1
503464 99503464 1001 86380 86390 1
503521 99503521 1001 86380 86390 1
504207 99504207 1001 86380 86390 1
504119 99504119 1001 86380 86390 1
504147 99504147 1001 86380 86390 1
504847 99504847 1001 86380 86390 1
504656 99504656 1001 86380 86390 1
504421 99504421 1001 86380 86390 1
505659 99505659 1001 86380 86390 1
505384 99505384 1001 86380 86390 1
505509 99505509 1001 86380 86390 1
505288 99505288 1001 86380 86390 1
505924 99505924 1001 86380 86390 1
505848 99505848 1001 86380 86390 1
505797 99505797 1001 86380 86390 1
506474 99506474 1001 86380 86390 1
506214 99506214 1001 86380 86390 1
505991 99505991 1001 86380 86390 1
506109 99506109 1001 86380 86390 1
506037 99506037 1001 86380 86390 1
506116 99506116 1001 86380 86390 1
507374 99507374 1001 86380 86390 1
507169 99507169 1001 86380 86390 1
507033 99507033 1001 86380 86390 1
506949 99506949 1001 86380 86390 1
506913 99506913 1001 86380 86390 1
507482 99507482 1001 86380 86390 1
508201 99508201 1001 86380 86390 1
508054 99508054 1001 86380 86390 1
507920 99507920 1001 86380 86390 1
507783 99507783 1001 86380 86390 1
507681 99507681 1001 86380 86390 1
507759 99507759 1001 86380 86390 1
507697 99507697 1001 86380 86390 1
507827 99507827 1001 86380 86390 1
508427 99508427 1001 86380 86390 1
508255 99508255 1001 86380 86390 1
508908 99508908 1001 86380 86390 1
508829 99508829 1001 86380 86390 1
508637 99508637 1001 86380 86390 1
508530 99508530 1001 86380 86390 1
509273 99509273 1001 86380 86390 1
509824 99509824 1001 86380 86390 1
509724 99509724 1001 86380 86390 1
509768 99509768 1001 86380 86390 1
509518 99509518 1001 86380 86390 1
510358 99510358 1001 86380 86390 1
510346 99510346 1001 86380 86390 1
510463 99510463 1001 86380 86390 1
510277 99510277 1001 86380 86390 1
510756 99510756 1001 86380 86390 1
511450 99511450 1001 86380 86390 1
511378 99511378 1001 86380 86390 1
511339 99511339 1001 86380 86390 1
511303 99511303 1001 86380 86390 1
511079 99511079 1001 86380 86390 1
510942 99510942 1001 86380 86390 1
511563 99511563 1001 86380 86390 1
511618 99511618 1001 86380 86390 1
512201 99512201 1001 86380 86390 1
512191 99512191 1001 86380 86390 1
512068 99512068 1001 86380 86390 1
511887 99511887 1001 86380 86390 1
511922 99511922 1001 86380 86390 1
513090 99513090 1001 86380 86390 1
513131 99513131 1001 86380 86390 1
513080 99513080 1001 86380 86390 1
513055 99513055 1001 86380 86390 1
512652 99512652 1001 86380 86390 1
513236 99513236 1001 86380 86390 1
513379 99513379 1001 86380 86390 1
513381 99513381 1001 86380 86390 1
514016 99514016 1001 86380 86390 1
513456 99513456 1001 86380 86390 1
513573 99513573 1001 86380 86390 1
514235 99514235 1001 86380 86390 1
514066 99514066 1001 86380 86390 1
514845 99514845 1001 86380 86390 1
514297 99514297 1001 86380 86390 1
514870 99514870 1001 86380 86390 1
515015 99515015 1001 86380 86390 1
515543 99515543 1001 86380 86390 1
515554 99515554 1001 86380 86390 1
515245 99515245 1001 86380 86390 1
515169 99515169 1001 86380 86390 1
515120 99515120 1001 86380 86390 1
515165 99515165 1001 86380 86390 1
515074 99515074 1001 86380 86390 1
516320 99516320 1001 86380 86390 1
516361 99516361 1001 86380 86390 1
516115 99516115 1001 86380 86390 1
515993 99515993 1001 86380 86390 1
516060 99516060 1001 86380 86390 1
516556 99516556 1001 86380 86390 1
517041 99517041 1001 86380 86390 1
517009 99517009 1001 86380 86390 1
516806 99516806 1001 86380 86390 1
516872 99516872 1001 86380 86390 1
516788 99516788 1001 86380 86390 1
516804 99516804 1001 86380 86390 1
517343 99517343 1001 86380 86390 1
517370 99517370 1001 86380 86390 1
517865 99517865 1001 86380 86390 1
517803 99517803 1001 86380 86390 1
517765 99517765 1001 86380 86390 1
517798 99517798 1001 86380 86390 1
517929 99517929 1001 86380 86390 1
517722 99517722 1001 86380 86390 1
517610 99517610 1001 86380 86390 1
518336 99518336 1001 86380 86390 1
518911 99518911 1001 86380 86390 1
518795 99518795 1001 86380 86390 1
518892 99518892 1001 86380 86390 1
518783 99518783 1001 86380 86390 1
518668 99518668 1001 86380 86390 1
518370 99518370 1001 86380 86390 1
518519 99518519 1001 86380 86390 1
518508 99518508 1001 86380 86390 1
519039 99519039 1001 86380 86390 1
519146 99519146 1001 86380 86390 1
519152 99519152 1001 86380 86390 1
519737 99519737 1001 86380 86390 1
519404 99519404 1001 86380 86390 1
519562 99519562 1001 86380 86390 1
519602 99519602 1001 86380 86390 1
519552 99519552 1001 86380 86390 1
519514 99519514 1001 86380 86390 1
519580 99519580 1001 86380 86390 1
519338 99519338 1001 86380 86390 1
519222 99519222 1001 86380 86390 1
519237 99519237 1001 86380 86390 1
519277 99519277 1001 86380 86390 1
519332 99519332 1001 86380 86390 1
520006 99520006 1001 86380 86390 1
519937 99519937 1001 86380 86390 1
520537 99520537 1001 86380 86390 1
520610 99520610 1001 86380 86390 1
520369 99520369 1001 86380 86390 1
520022 99520022 1001 86380 86390 1
520025 99520025 1001 86380 86390 1
520754 99520754 1001 86380 86390 1
520685 99520685 1001 86380 86390 1
521444 99521444 1001 86380 86390 1
521345 99521345 1001 86380 86390 1
521261 99521261 1001 86380 86390 1
521557 99521557 1001 86380 86390 1
521639 99521639 1001 86380 86390 1
522190 99522190 1001 86380 86390 1
522258 99522258 1001 86380 86390 1
522004 99522004 1001 86380 86390 1
522071 99522071 1001 86380 86390 1
521697 99521697 1001 86380 86390 1
521737 99521737 1001 86380 86390 1
521829 99521829 1001 86380 86390 1
521855 99521855 1001 86380 86390 1
523007 99523007 1001 86380 86390 1
523047 99523047 1001 86380 86390 1
522881 99522881 1001 86380 86390 1
522552 99522552 1001 86380 86390 1
523223 99523223 1001 86380 86390 1
523766 99523766 1001 86380 86390 1
523873 99523873 1001 86380 86390 1
523796 99523796 1001 86380 86390 1
523760 99523760 1001 86380 86390 1
523545 99523545 1001 86380 86390 1
523366 99523366 1001 86380 86390 1
523424 99523424 1001 86380 86390 1
524075 99524075 1001 86380 86390 1
524672 99524672 1001 86380 86390 1
524685 99524685 1001 86380 86390 1
524687 99524687 1001 86380 86390 1
524573 99524573 1001 86380 86390 1
524478 99524478 1001 86380 86390 1
524347 99524347 1001 86380 86390 1
524784 99524784 1001 86380 86390 1
524836 99524836 1001 86380 86390 1
524798 99524798 1001 86380 86390 1
525354 99525354 1001 86380 86390 1
525292 99525292 1001 86380 86390 1
525257 99525257 1001 86380 86390 1
525195 99525195 1001 86380 86390 1
525002 99525002 1001 86380 86390 1
525043 99525043 1001 86380 86390 1
525136 99525136 1001 86380 86390 1
525098 99525098 1001 86380 86390 1
525124 99525124 1001 86380 86390 1
525777 99525777 1001 86380 86390 1
526254 99526254 1001 86380 86390 1
525981 99525981 1001 86380 86390 1
526501 99526501 1001 86380 86390 1
526441 99526441 1001 86380 86390 1
527200 99527200 1001 86380 86390 1
527201 99527201 1001 86380 86390 1
526946 99526946 1001 86380 86390 1
526848 99526848 1001 86380 86390 1
526651 99526651 1001 86380 86390 1
527351 99527351 1001 86380 86390 1
527254 99527254 1001 86380 86390 1
528040 99528040 1001 86380 86390 1
527942 99527942 1001 86380 86390 1
527880 99527880 1001 86380 86390 1
527797 99527797 1001 86380 86390 1
527790 99527790 1001 86380 86390 1
527617 99527617 1001 86380 86390 1
528151 99528151 1001 86380 86390 1
528114 99528114 1001 86380 86390 1
528501 99528501 1001 86380 86390 1
528612 99528612 1001 86380 86390 1
528638 99528638 1001 86380 86390 1
528378 99528378 1001 86380 86390 1
529041 99529041 1001 86380 86390 1
529565 99529565 1001 86380 86390 1
529657 99529657 1001 86380 86390 1
529521 99529521 1001 86380 86390 1
529189 99529189 1001 86380 86390 1
529802 99529802 1001 86380 86390 1
529739 99529739 1001 86380 86390 1
529831 99529831 1001 86380 86390 1
529885 99529885 1001 86380 86390 1
530397 99530397 1001 86380 86390 1
530340 99530340 1001 86380 86390 1
530026 99530026 1001 86380 86390 1
530029 99530029 1001 86380 86390 1
531300 99531300 1001 86380 86390 1
531021 99531021 1001 86380 86390 1
530976 99530976 1001 86380 86390 1
531548 99531548 1001 86380 86390 1
531897 99531897 1001 86380 86390 1
531919 99531919 1001 86380 86390 1
532306 99532306 1001 86380 86390 1
532272 99532272 1001 86380 86390 1
532839 99532839 1001 86380 86390 1
532814 99532814 1001 86380 86390 1
532674 99532674 1001 86380 86390 1
532667 99532667 1001 86380 86390 1
532567 99532567 1001 86380 86390 1
532508 99532508 1001 86380 86390 1
533228 99533228 1001 86380 86390 1
533727 99533727 1001 86380 86390 1
533545 99533545 1001 86380 86390 1
533623 99533623 1001 86380 86390 1
533326 99533326 1001 86380 86390 1
533959 99533959 1001 86380 86390 1
534045 99534045 1001 86380 86390 1
533994 99533994 1001 86380 86390 1
534301 99534301 1001 86380 86390 1
534354 99534354 1001 86380 86390 1
534434 99534434 1001 86380 86390 1
534346 99534346 1001 86380 86390 1
534147 99534147 1001 86380 86390 1
534111 99534111 1001 86380 86390 1
534074 99534074 1001 86380 86390 1
534799 99534799 1001 86380 86390 1
535509 99535509 1001 86380 86390 1
535499 99535499 1001 86380 86390 1
535368 99535368 1001 86380 86390 1
535161 99535161 1001 86380 86390 1
535094 99535094 1001 86380 86390 1
535612 99535612 1001 86380 86390 1
535554 99535554 1001 86380 86390 1
536180 99536180 1001 86380 86390 1
536108 99536108 1001 86380 86390 1
536130 99536130 1001 86380 86390 1
535787 99535787 1001 86380 86390 1
536386 99536386 1001 86380 86390 1
536495 99536495 1001 86380 86390 1
536461 99536461 1001 86380 86390 1
536810 99536810 1001 86380 86390 1
537953 99537953 1001 86380 86390 1
537945 99537945 1001 86380 86390 1
537774 99537774 1001 86380 86390 1
537606 99537606 1001 86380 86390 1
537701 99537701 1001 86380 86390 1
537512 99537512 1001 86380 86390 1
537520 99537520 1001 86380 86390 1
538176 99538176 1001 86380 86390 1
538448 99538448 1001 86380 86390 1
538318 99538318 1001 86380 86390 1
538269 99538269 1001 86380 86390 1
538937 99538937 1001 86380 86390 1
539603 99539603 1001 86380 86390 1
539589 99539589 1001 86380 86390 1
539110 99539110 1001 86380 86390 1
539152 99539152 1001 86380 86390 1
539788 99539788 1001 86380 86390 1
540150 99540150 1001 86380 86390 1
540142 99540142 1001 86380 86390 1
540543 99540543 1001 86380 86390 1
541092 99541092 1001 86380 86390 1
541117 99541117 1001 86380 86390 1
541132 99541132 1001 86380 86390 1
541237 99541237 1001 86380 86390 1
541188 99541188 1001 86380 86390 1
540886 99540886 1001 86380 86390 1
540879 99540879 1001 86380 86390 1
540838 99540838 1001 86380 86390 1
541365 99541365 1001 86380 86390 1
541354 99541354 1001 86380 86390 1
541980 99541980 1001 86380 86390 1
541986 99541986 1001 86380 86390 1
541950 99541950 1001 86380 86390 1
541746 99541746 1001 86380 86390 1
541814 99541814 1001 86380 86390 1
541906 99541906 1001 86380 86390 1
541887 99541887 1001 86380 86390 1
541542 99541542 1001 86380 86390 1
542298 99542298 1001 86380 86390 1
542143 99542143 1001 86380 86390 1
542145 99542145 1001 86380 86390 1
542922 99542922 1001 86380 86390 1
542678 99542678 1001 86380 86390 1
542576 99542576 1001 86380 86390 1
542723 99542723 1001 86380 86390 1
542330 99542330 1001 86380 86390 1
543554 99543554 1001 86380 86390 1
543529 99543529 1001 86380 86390 1
543561 99543561 1001 86380 86390 1
543459 99543459 1001 86380 86390 1
543291 99543291 1001 86380 86390 1
544395 99544395 1001 86380 86390 1
544421 99544421 1001 86380 86390 1
544512 99544512 1001 86380 86390 1
544425 99544425 1001 86380 86390 1
544342 99544342 1001 86380 86390 1
544330 99544330 1001 86380 86390 1
544706 99544706 1001 86380 86390 1
544719 99544719 1001 86380 86390 1
426713 215 1001 27180 27597 1
400182 99400182 1001 86380 86390 1
400396 99400396 1001 86380 86390 1
400822 99400822 1001 86380 86390 1
400884 99400884 1001 86380 86390 1
401267 99401267 1001 86380 86390 1
401576 99401576 1001 86380 86390 1
402251 99402251 1001 86380 86390 1
402690 99402690 1001 86380 86390 1
402643 99402643 1001 86380 86390 1
403218 99403218 1001 86380 86390 1
403465 99403465 1001 86380 86390 1
403565 99403565 1001 86380 86390 1
403951 99403951 1001 86380 86390 1
404023 99404023 1001 86380 86390 1
404044 99404044 1001 86380 86390 1
404545 99404545 1001 86380 86390 1
406153 99406153 1001 86380 86390 1
406229 99406229 1001 86380 86390 1
406326 99406326 1001 86380 86390 1
407530 99407530 1001 86380 86390 1
407733 99407733 1001 86380 86390 1
408378 99408378 1001 86380 86390 1
408530 99408530 1001 86380 86390 1
408985 99408985 1001 86380 86390 1
409021 99409021 1001 86380 86390 1
409311 99409311 1001 86380 86390 1
409468 99409468 1001 86380 86390 1
409452 99409452 1001 86380 86390 1
410076 99410076 1001 86380 86390 1
410057 99410057 1001 86380 86390 1
410281 99410281 1001 86380 86390 1
410931 99410931 1001 86380 86390 1
410996 99410996 1001 86380 86390 1
411072 99411072 1001 86380 86390 1
411169 99411169 1001 86380 86390 1
411410 99411410 1001 86380 86390 1
411515 99411515 1001 86380 86390 1
411495 99411495 1001 86380 86390 1
411456 99411456 1001 86380 86390 1
411896 99411896 1001 86380 86390 1
413327 99413327 1001 86380 86390 1
413094 99413094 1001 86380 86390 1
412513 99412513 1001 86380 86390 1
412566 99412566 1001 86380 86390 1
414011 99414011 1001 86380 86390 1
415268 99415268 1001 86380 86390 1
415086 99415086 1001 86380 86390 1
414501 99414501 1001 86380 86390 1
414170 99414170 1001 86380 86390 1
415338 99415338 1001 86380 86390 1
415376 99415376 1001 86380 86390 1
416155 99416155 1001 86380 86390 1
417153 99417153 1001 86380 86390 1
417366 99417366 1001 86380 86390 1
417440 99417440 1001 86380 86390 1
418577 99418577 1001 86380 86390 1
418751 99418751 1001 86380 86390 1
418413 99418413 1001 86380 86390 1
418202 99418202 1001 86380 86390 1
418087 99418087 1001 86380 86390 1
418296 99418296 1001 86380 86390 1
417677 99417677 1001 86380 86390 1
417946 99417946 1001 86380 86390 1
417627 99417627 1001 86380 86390 1
419097 99419097 1001 86380 86390 1
420314 99420314 1001 86380 86390 1
419722 99419722 1001 86380 86390 1
419632 99419632 1001 86380 86390 1
419752 99419752 1001 86380 86390 1
419574 99419574 1001 86380 86390 1
419226 99419226 1001 86380 86390 1
420805 99420805 1001 86380 86390 1
420589 99420589 1001 86380 86390 1
420773 99420773 1001 86380 86390 1
420671 99420671 1001 86380 86390 1
422060 99422060 1001 86380 86390 1
421550 99421550 1001 86380 86390 1
421331 99421331 1001 86380 86390 1
420866 99420866 1001 86380 86390 1
421127 99421127 1001 86380 86390 1
420845 99420845 1001 86380 86390 1
421222 99421222 1001 86380 86390 1
422206 99422206 1001 86380 86390 1
422298 99422298 1001 86380 86390 1
423584 99423584 1001 86380 86390 1
423498 99423498 1001 86380 86390 1
423333 99423333 1001 86380 86390 1
423204 99423204 1001 86380 86390 1
422956 99422956 1001 86380 86390 1
422622 99422622 1001 86380 86390 1
422605 99422605 1001 86380 86390 1
424765 99424765 1001 86380 86390 1
424892 99424892 1001 86380 86390 1
424591 99424591 1001 86380 86390 1
425555 99425555 1001 86380 86390 1
426763 99426763 1001 86380 86390 1
426872 99426872 1001 86380 86390 1
426286 99426286 1001 86380 86390 1
426587 99426587 1001 86380 86390 1
426688 99426688 1001 86380 86390 1
425875 99425875 1001 86380 86390 1
427266 99427266 1001 86380 86390 1
427182 99427182 1001 86380 86390 1
427521 99427521 1001 86380 86390 1
427219 99427219 1001 86380 86390 1
427339 99427339 1001 86380 86390 1
427754 99427754 1001 86380 86390 1
427610 99427610 1001 86380 86390 1
427869 99427869 1001 86380 86390 1
430288 99430288 1001 86380 86390 1
429192 99429192 1001 86380 86390 1
430474 99430474 1001 86380 86390 1
431863 99431863 1001 86380 86390 1
431679 99431679 1001 86380 86390 1
431248 99431248 1001 86380 86390 1
432373 99432373 1001 86380 86390 1
433489 99433489 1001 86380 86390 1
433545 99433545 1001 86380 86390 1
432989 99432989 1001 86380 86390 1
433192 99433192 1001 86380 86390 1
432626 99432626 1001 86380 86390 1
432652 99432652 1001 86380 86390 1
433946 99433946 1001 86380 86390 1
433778 99433778 1001 86380 86390 1
435121 99435121 1001 86380 86390 1
435105 99435105 1001 86380 86390 1
434885 99434885 1001 86380 86390 1
434611 99434611 1001 86380 86390 1
434865 99434865 1001 86380 86390 1
434729 99434729 1001 86380 86390 1
434531 99434531 1001 86380 86390 1
436995 99436995 1001 86380 86390 1
436383 99436383 1001 86380 86390 1
436561 99436561 1001 86380 86390 1
436045 99436045 1001 86380 86390 1
436300 99436300 1001 86380 86390 1
436149 99436149 1001 86380 86390 1
300016 99300016 1001 86380 86390 1
300005 99300005 1001 86380 86390 1
300678 99300678 1001 86380 86390 1
300633 99300633 1001 86380 86390 1
300573 99300573 1001 86380 86390 1
300333 99300333 1001 86380 86390 1
300181 99300181 1001 86380 86390 1
300929 99300929 1001 86380 86390 1
300917 99300917 1001 86380 86390 1
301343 99301343 1001 86380 86390 1
301203 99301203 1001 86380 86390 1
301004 99301004 1001 86380 86390 1
302217 99302217 1001 86380 86390 1
302038 99302038 1001 86380 86390 1
302135 99302135 1001 86380 86390 1
301954 99301954 1001 86380 86390 1
301878 99301878 1001 86380 86390 1
302442 99302442 1001 86380 86390 1
302533 99302533 1001 86380 86390 1
303044 99303044 1001 86380 86390 1
303124 99303124 1001 86380 86390 1
302757 99302757 1001 86380 86390 1
302745 99302745 1001 86380 86390 1
302619 99302619 1001 86380 86390 1
303919 99303919 1001 86380 86390 1
303899 99303899 1001 86380 86390 1
304211 99304211 1001 86380 86390 1
304224 99304224 1001 86380 86390 1
304179 99304179 1001 86380 86390 1
304754 99304754 1001 86380 86390 1
304441 99304441 1001 86380 86390 1
304325 99304325 1001 86380 86390 1
305656 99305656 1001 86380 86390 1
305550 99305550 1001 86380 86390 1
305412 99305412 1001 86380 86390 1
305193 99305193 1001 86380 86390 1
500533 99500533 1001 86380 86390 1
500496 99500496 1001 86380 86390 1
500564 99500564 1001 86380 86390 1
500240 99500240 1001 86380 86390 1
500256 99500256 1001 86380 86390 1
500888 99500888 1001 86380 86390 1
500878 99500878 1001 86380 86390 1
501258 99501258 1001 86380 86390 1
501216 99501216 1001 86380 86390 1
501048 99501048 1001 86380 86390 1
501677 99501677 1001 86380 86390 1
501760 99501760 1001 86380 86390 1
502203 99502203 1001 86380 86390 1
501942 99501942 1001 86380 86390 1
501996 99501996 1001 86380 86390 1
502607 99502607 1001 86380 86390 1
503270 99503270 1001 86380 86390 1
503271 99503271 1001 86380 86390 1
502987 99502987 1001 86380 86390 1
502898 99502898 1001 86380 86390 1
502953 99502953 1001 86380 86390 1
502806 99502806 1001 86380 86390 1
502729 99502729 1001 86380 86390 1
503302 99503302 1001 86380 86390 1
503420 99503420 1001 86380 86390 1
503389 99503389 1001 86380 86390 1
503937 99503937 1001 86380 86390 1
504021 99504021 1001 86380 86390 1
504039 99504039 1001 86380 86390 1
503847 99503847 1001 86380 86390 1
503827 99503827 1001 86380 86390 1
504944 99504944 1001 86380 86390 1
504468 99504468 1001 86380 86390 1
504985 99504985 1001 86380 86390 1
505003 99505003 1001 86380 86390 1
505636 99505636 1001 86380 86390 1
505394 99505394 1001 86380 86390 1
505184 99505184 1001 86380 86390 1
506480 99506480 1001 86380 86390 1
506435 99506435 1001 86380 86390 1
506348 99506348 1001 86380 86390 1
506798 99506798 1001 86380 86390 1
507352 99507352 1001 86380 86390 1
507328 99507328 1001 86380 86390 1
507148 99507148 1001 86380 86390 1
506997 99506997 1001 86380 86390 1
507823 99507823 1001 86380 86390 1
508366 99508366 1001 86380 86390 1
508360 99508360 1001 86380 86390 1
508700 99508700 1001 86380 86390 1
508736 99508736 1001 86380 86390 1
508506 99508506 1001 86380 86390 1
508533 99508533 1001 86380 86390 1
508470 99508470 1001 86380 86390 1
508473 99508473 1001 86380 86390 1
508488 99508488 1001 86380 86390 1
509116 99509116 1001 86380 86390 1
509186 99509186 1001 86380 86390 1
509733 99509733 1001 86380 86390 1
509464 99509464 1001 86380 86390 1
509297 99509297 1001 86380 86390 1
509454 99509454 1001 86380 86390 1
509997 99509997 1001 86380 86390 1
510585 99510585 1001 86380 86390 1
510456 99510456 1001 86380 86390 1
510392 99510392 1001 86380 86390 1
510335 99510335 1001 86380 86390 1
510350 99510350 1001 86380 86390 1
510880 99510880 1001 86380 86390 1
511377 99511377 1001 86380 86390 1
511535 99511535 1001 86380 86390 1
511419 99511419 1001 86380 86390 1
511278 99511278 1001 86380 86390 1
511344 99511344 1001 86380 86390 1
511332 99511332 1001 86380 86390 1
511129 99511129 1001 86380 86390 1
511030 99511030 1001 86380 86390 1
511031 99511031 1001 86380 86390 1
511122 99511122 1001 86380 86390 1
512329 99512329 1001 86380 86390 1
512298 99512298 1001 86380 86390 1
512313 99512313 1001 86380 86390 1
512019 99512019 1001 86380 86390 1
512048 99512048 1001 86380 86390 1
511867 99511867 1001 86380 86390 1
511794 99511794 1001 86380 86390 1
511925 99511925 1001 86380 86390 1
512387 99512387 1001 86380 86390 1
512924 99512924 1001 86380 86390 1
513828 99513828 1001 86380 86390 1
514000 99514000 1001 86380 86390 1
514007 99514007 1001 86380 86390 1
513922 99513922 1001 86380 86390 1
513861 99513861 1001 86380 86390 1
513849 99513849 1001 86380 86390 1
513711 99513711 1001 86380 86390 1
513650 99513650 1001 86380 86390 1
513509 99513509 1001 86380 86390 1
513419 99513419 1001 86380 86390 1
514142 99514142 1001 86380 86390 1
514169 99514169 1001 86380 86390 1
514798 99514798 1001 86380 86390 1
514676 99514676 1001 86380 86390 1
514581 99514581 1001 86380 86390 1
515505 99515505 1001 86380 86390 1
515630 99515630 1001 86380 86390 1
515198 99515198 1001 86380 86390 1
515738 99515738 1001 86380 86390 1
515883 99515883 1001 86380 86390 1
516228 99516228 1001 86380 86390 1
515954 99515954 1001 86380 86390 1
516669 99516669 1001 86380 86390 1
517221 99517221 1001 86380 86390 1
517213 99517213 1001 86380 86390 1
517096 99517096 1001 86380 86390 1
516857 99516857 1001 86380 86390 1
516888 99516888 1001 86380 86390 1
516923 99516923 1001 86380 86390 1
518146 99518146 1001 86380 86390 1
518109 99518109 1001 86380 86390 1
517926 99517926 1001 86380 86390 1
518812 99518812 1001 86380 86390 1
518839 99518839 1001 86380 86390 1
518843 99518843 1001 86380 86390 1
518473 99518473 1001 86380 86390 1
518503 99518503 1001 86380 86390 1
519154 99519154 1001 86380 86390 1
519064 99519064 1001 86380 86390 1
519067 99519067 1001 86380 86390 1
519750 99519750 1001 86380 86390 1
519626 99519626 1001 86380 86390 1
519746 99519746 1001 86380 86390 1
519575 99519575 1001 86380 86390 1
519234 99519234 1001 86380 86390 1
519200 99519200 1001 86380 86390 1
519841 99519841 1001 86380 86390 1
519985 99519985 1001 86380 86390 1
520498 99520498 1001 86380 86390 1
520471 99520471 1001 86380 86390 1
520243 99520243 1001 86380 86390 1
520260 99520260 1001 86380 86390 1
520291 99520291 1001 86380 86390 1
520091 99520091 1001 86380 86390 1
520069 99520069 1001 86380 86390 1
520121 99520121 1001 86380 86390 1
521394 99521394 1001 86380 86390 1
521307 99521307 1001 86380 86390 1
521323 99521323 1001 86380 86390 1
521273 99521273 1001 86380 86390 1
521462 99521462 1001 86380 86390 1
520876 99520876 1001 86380 86390 1
522199 99522199 1001 86380 86390 1
521892 99521892 1001 86380 86390 1
521894 99521894 1001 86380 86390 1
522065 99522065 1001 86380 86390 1
521725 99521725 1001 86380 86390 1
522955 99522955 1001 86380 86390 1
523074 99523074 1001 86380 86390 1
522888 99522888 1001 86380 86390 1
522798 99522798 1001 86380 86390 1
522695 99522695 1001 86380 86390 1
522636 99522636 1001 86380 86390 1
522507 99522507 1001 86380 86390 1
523133 99523133 1001 86380 86390 1
523173 99523173 1001 86380 86390 1
523818 99523818 1001 86380 86390 1
523834 99523834 1001 86380 86390 1
523860 99523860 1001 86380 86390 1
523763 99523763 1001 86380 86390 1
523534 99523534 1001 86380 86390 1
523639 99523639 1001 86380 86390 1
523630 99523630 1001 86380 86390 1
523643 99523643 1001 86380 86390 1
523393 99523393 1001 86380 86390 1
524014 99524014 1001 86380 86390 1
524633 99524633 1001 86380 86390 1
524755 99524755 1001 86380 86390 1
524487 99524487 1001 86380 86390 1
525249 99525249 1001 86380 86390 1
525367 99525367 1001 86380 86390 1
525305 99525305 1001 86380 86390 1
525173 99525173 1001 86380 86390 1
525727 99525727 1001 86380 86390 1
526016 99526016 1001 86380 86390 1
525914 99525914 1001 86380 86390 1
526590 99526590 1001 86380 86390 1
526597 99526597 1001 86380 86390 1
527162 99527162 1001 86380 86390 1
527111 99527111 1001 86380 86390 1
527062 99527062 1001 86380 86390 1
526915 99526915 1001 86380 86390 1
526917 99526917 1001 86380 86390 1
527036 99527036 1001 86380 86390 1
526724 99526724 1001 86380 86390 1
527277 99527277 1001 86380 86390 1
527901 99527901 1001 86380 86390 1
527701 99527701 1001 86380 86390 1
527812 99527812 1001 86380 86390 1
527738 99527738 1001 86380 86390 1
527516 99527516 1001 86380 86390 1
528252 99528252 1001 86380 86390 1
528739 99528739 1001 86380 86390 1
528771 99528771 1001 86380 86390 1
528514 99528514 1001 86380 86390 1
528503 99528503 1001 86380 86390 1
528530 99528530 1001 86380 86390 1
528676 99528676 1001 86380 86390 1
528323 99528323 1001 86380 86390 1
528357 99528357 1001 86380 86390 1
529418 99529418 1001 86380 86390 1
529321 99529321 1001 86380 86390 1
529441 99529441 1001 86380 86390 1
529842 99529842 1001 86380 86390 1
530408 99530408 1001 86380 86390 1
530324 99530324 1001 86380 86390 1
530328 99530328 1001 86380 86390 1
530031 99530031 1001 86380 86390 1
530565 99530565 1001 86380 86390 1
530656 99530656 1001 86380 86390 1
531361 99531361 1001 86380 86390 1
531365 99531365 1001 86380 86390 1
531185 99531185 1001 86380 86390 1
531375 99531375 1001 86380 86390 1
531016 99531016 1001 86380 86390 1
530921 99530921 1001 86380 86390 1
531580 99531580 1001 86380 86390 1
531544 99531544 1001 86380 86390 1
532064 99532064 1001 86380 86390 1
532080 99532080 1001 86380 86390 1
532060 99532060 1001 86380 86390 1
531809 99531809 1001 86380 86390 1
531619 99531619 1001 86380 86390 1
532308 99532308 1001 86380 86390 1
532645 99532645 1001 86380 86390 1
532694 99532694 1001 86380 86390 1
533099 99533099 1001 86380 86390 1
533092 99533092 1001 86380 86390 1
533839 99533839 1001 86380 86390 1
533724 99533724 1001 86380 86390 1
533516 99533516 1001 86380 86390 1
533556 99533556 1001 86380 86390 1
533936 99533936 1001 86380 86390 1
533965 99533965 1001 86380 86390 1
534561 99534561 1001 86380 86390 1
534589 99534589 1001 86380 86390 1
534429 99534429 1001 86380 86390 1
534751 99534751 1001 86380 86390 1
534731 99534731 1001 86380 86390 1
534784 99534784 1001 86380 86390 1
535447 99535447 1001 86380 86390 1
535321 99535321 1001 86380 86390 1
535443 99535443 1001 86380 86390 1
535219 99535219 1001 86380 86390 1
534893 99534893 1001 86380 86390 1
535042 99535042 1001 86380 86390 1
535068 99535068 1001 86380 86390 1
534914 99534914 1001 86380 86390 1
535589 99535589 1001 86380 86390 1
536129 99536129 1001 86380 86390 1
535848 99535848 1001 86380 86390 1
535745 99535745 1001 86380 86390 1
535751 99535751 1001 86380 86390 1
536515 99536515 1001 86380 86390 1
536539 99536539 1001 86380 86390 1
536990 99536990 1001 86380 86390 1
536991 99536991 1001 86380 86390 1
536966 99536966 1001 86380 86390 1
536852 99536852 1001 86380 86390 1
537925 99537925 1001 86380 86390 1
537903 99537903 1001 86380 86390 1
537602 99537602 1001 86380 86390 1
537620 99537620 1001 86380 86390 1
537484 99537484 1001 86380 86390 1
538032 99538032 1001 86380 86390 1
538096 99538096 1001 86380 86390 1
538136 99538136 1001 86380 86390 1
538800 99538800 1001 86380 86390 1
538443 99538443 1001 86380 86390 1
538408 99538408 1001 86380 86390 1
538276 99538276 1001 86380 86390 1
538367 99538367 1001 86380 86390 1
538281 99538281 1001 86380 86390 1
538826 99538826 1001 86380 86390 1
539486 99539486 1001 86380 86390 1
539477 99539477 1001 86380 86390 1
539398 99539398 1001 86380 86390 1
539250 99539250 1001 86380 86390 1
539119 99539119 1001 86380 86390 1
539669 99539669 1001 86380 86390 1
540279 99540279 1001 86380 86390 1
539902 99539902 1001 86380 86390 1
540611 99540611 1001 86380 86390 1
541186 99541186 1001 86380 86390 1
541039 99541039 1001 86380 86390 1
541080 99541080 1001 86380 86390 1
541047 99541047 1001 86380 86390 1
540673 99540673 1001 86380 86390 1
541484 99541484 1001 86380 86390 1
542057 99542057 1001 86380 86390 1
541916 99541916 1001 86380 86390 1
541955 99541955 1001 86380 86390 1
541781 99541781 1001 86380 86390 1
541847 99541847 1001 86380 86390 1
542164 99542164 1001 86380 86390 1
542812 99542812 1001 86380 86390 1
542879 99542879 1001 86380 86390 1
542704 99542704 1001 86380 86390 1
542420 99542420 1001 86380 86390 1
543109 99543109 1001 86380 86390 1
543569 99543569 1001 86380 86390 1
543398 99543398 1001 86380 86390 1
543441 99543441 1001 86380 86390 1
543457 99543457 1001 86380 86390 1
543214 99543214 1001 86380 86390 1
544476 99544476 1001 86380 86390 1
544362 99544362 1001 86380 86390 1
544019 99544019 1001 86380 86390 1
404879 828 1001 40560 40917 1
519474 611 1001 36802 37102 1
400999 99400999 1001 86380 86390 1
401313 99401313 1001 86380 86390 1
401440 99401440 1001 86380 86390 1
401558 99401558 1001 86380 86390 1
402568 99402568 1001 86380 86390 1
402773 99402773 1001 86380 86390 1
403061 99403061 1001 86380 86390 1
403725 99403725 1001 86380 86390 1
404106 99404106 1001 86380 86390 1
404086 99404086 1001 86380 86390 1
404379 99404379 1001 86380 86390 1
404516 99404516 1001 86380 86390 1
405002 99405002 1001 86380 86390 1
405006 99405006 1001 86380 86390 1
405307 99405307 1001 86380 86390 1
405384 99405384 1001 86380 86390 1
405374 99405374 1001 86380 86390 1
405397 99405397 1001 86380 86390 1
405918 99405918 1001 86380 86390 1
406123 99406123 1001 86380 86390 1
406240 99406240 1001 86380 86390 1
406539 99406539 1001 86380 86390 1
406672 99406672 1001 86380 86390 1
406902 99406902 1001 86380 86390 1
406938 99406938 1001 86380 86390 1
406866 99406866 1001 86380 86390 1
407757 99407757 1001 86380 86390 1
407830 99407830 1001 86380 86390 1
407928 99407928 1001 86380 86390 1
408048 99408048 1001 86380 86390 1
408063 99408063 1001 86380 86390 1
408146 99408146 1001 86380 86390 1
408447 99408447 1001 86380 86390 1
409194 99409194 1001 86380 86390 1
409638 99409638 1001 86380 86390 1
409742 99409742 1001 86380 86390 1
409761 99409761 1001 86380 86390 1
410278 99410278 1001 86380 86390 1
410426 99410426 1001 86380 86390 1
410653 99410653 1001 86380 86390 1
410699 99410699 1001 86380 86390 1
410876 99410876 1001 86380 86390 1
410945 99410945 1001 86380 86390 1
411386 99411386 1001 86380 86390 1
411949 99411949 1001 86380 86390 1
411926 99411926 1001 86380 86390 1
411883 99411883 1001 86380 86390 1
413450 99413450 1001 86380 86390 1
413404 99413404 1001 86380 86390 1
413193 99413193 1001 86380 86390 1
413278 99413278 1001 86380 86390 1
412500 99412500 1001 86380 86390 1
414887 99414887 1001 86380 86390 1
414221 99414221 1001 86380 86390 1
414134 99414134 1001 86380 86390 1
415389 99415389 1001 86380 86390 1
415515 99415515 1001 86380 86390 1
416929 99416929 1001 86380 86390 1
416739 99416739 1001 86380 86390 1
416501 99416501 1001 86380 86390 1
416488 99416488 1001 86380 86390 1
416033 99416033 1001 86380 86390 1
415915 99415915 1001 86380 86390 1
417327 99417327 1001 86380 86390 1
417392 99417392 1001 86380 86390 1
418643 99418643 1001 86380 86390 1
418058 99418058 1001 86380 86390 1
417668 99417668 1001 86380 86390 1
419003 99419003 1001 86380 86390 1
419114 99419114 1001 86380 86390 1
420363 99420363 1001 86380 86390 1
419977 99419977 1001 86380 86390 1
419277 99419277 1001 86380 86390 1
419526 99419526 1001 86380 86390 1
419311 99419311 1001 86380 86390 1
420682 99420682 1001 86380 86390 1
420758 99420758 1001 86380 86390 1
421890 99421890 1001 86380 86390 1
421807 99421807 1001 86380 86390 1
421391 99421391 1001 86380 86390 1
421043 99421043 1001 86380 86390 1
422415 99422415 1001 86380 86390 1
423638 99423638 1001 86380 86390 1
423128 99423128 1001 86380 86390 1
422837 99422837 1001 86380 86390 1
423781 99423781 1001 86380 86390 1
425172 99425172 1001 86380 86390 1
425359 99425359 1001 86380 86390 1
424412 99424412 1001 86380 86390 1
424535 99424535 1001 86380 86390 1
427032 99427032 1001 86380 86390 1
426572 99426572 1001 86380 86390 1
426252 99426252 1001 86380 86390 1
425918 99425918 1001 86380 86390 1
426132 99426132 1001 86380 86390 1
427156 99427156 1001 86380 86390 1
427450 99427450 1001 86380 86390 1
428608 99428608 1001 86380 86390 1
428691 99428691 1001 86380 86390 1
428427 99428427 1001 86380 86390 1
428701 99428701 1001 86380 86390 1
428508 99428508 1001 86380 86390 1
428040 99428040 1001 86380 86390 1
427940 99427940 1001 86380 86390 1
427824 99427824 1001 86380 86390 1
427864 99427864 1001 86380 86390 1
427885 99427885 1001 86380 86390 1
429103 99429103 1001 86380 86390 1
430029 99430029 1001 86380 86390 1
429633 99429633 1001 86380 86390 1
429764 99429764 1001 86380 86390 1
429678 99429678 1001 86380 86390 1
430709 99430709 1001 86380 86390 1
430750 99430750 1001 86380 86390 1
431693 99431693 1001 86380 86390 1
431725 99431725 1001 86380 86390 1
431508 99431508 1001 86380 86390 1
431534 99431534 1001 86380 86390 1
431614 99431614 1001 86380 86390 1
430972 99430972 1001 86380 86390 1
431215 99431215 1001 86380 86390 1
432412 99432412 1001 86380 86390 1
433462 99433462 1001 86380 86390 1
433609 99433609 1001 86380 86390 1
433047 99433047 1001 86380 86390 1
432831 99432831 1001 86380 86390 1
435153 99435153 1001 86380 86390 1
435360 99435360 1001 86380 86390 1
434842 99434842 1001 86380 86390 1
434263 99434263 1001 86380 86390 1
435891 99435891 1001 86380 86390 1
435599 99435599 1001 86380 86390 1
435489 99435489 1001 86380 86390 1
435526 99435526 1001 86380 86390 1
437080 99437080 1001 86380 86390 1
436872 99436872 1001 86380 86390 1
436788 99436788 1001 86380 86390 1
436653 99436653 1001 86380 86390 1
436244 99436244 1001 86380 86390 1
436162 99436162 1001 86380 86390 1
435923 99435923 1001 86380 86390 1
437219 99437219 1001 86380 86390 1
437285 99437285 1001 86380 86390 1
300065 99300065 1001 86380 86390 1
437311 99437311 1001 86380 86390 1
300656 99300656 1001 86380 86390 1
300531 99300531 1001 86380 86390 1
300584 99300584 1001 86380 86390 1
300444 99300444 1001 86380 86390 1
300171 99300171 1001 86380 86390 1
300823 99300823 1001 86380 86390 1
301519 99301519 1001 86380 86390 1
301403 99301403 1001 86380 86390 1
301353 99301353 1001 86380 86390 1
301417 99301417 1001 86380 86390 1
301395 99301395 1001 86380 86390 1
301158 99301158 1001 86380 86390 1
301116 99301116 1001 86380 86390 1
301686 99301686 1001 86380 86390 1
302178 99302178 1001 86380 86390 1
302297 99302297 1001 86380 86390 1
301921 99301921 1001 86380 86390 1
302856 99302856 1001 86380 86390 1
303370 99303370 1001 86380 86390 1
303903 99303903 1001 86380 86390 1
303779 99303779 1001 86380 86390 1
303559 99303559 1001 86380 86390 1
304218 99304218 1001 86380 86390 1
304231 99304231 1001 86380 86390 1
304041 99304041 1001 86380 86390 1
304781 99304781 1001 86380 86390 1
304532 99304532 1001 86380 86390 1
304326 99304326 1001 86380 86390 1
304908 99304908 1001 86380 86390 1
304987 99304987 1001 86380 86390 1
304890 99304890 1001 86380 86390 1
305374 99305374 1001 86380 86390 1
305170 99305170 1001 86380 86390 1
305218 99305218 1001 86380 86390 1
500133 99500133 1001 86380 86390 1
500059 99500059 1001 86380 86390 1
500086 99500086 1001 86380 86390 1
500624 99500624 1001 86380 86390 1
500637 99500637 1001 86380 86390 1
500684 99500684 1001 86380 86390 1
500518 99500518 1001 86380 86390 1
500433 99500433 1001 86380 86390 1
500566 99500566 1001 86380 86390 1
500542 99500542 1001 86380 86390 1
500325 99500325 1001 86380 86390 1
500401 99500401 1001 86380 86390 1
501545 99501545 1001 86380 86390 1
501597 99501597 1001 86380 86390 1
501109 99501109 1001 86380 86390 1
501038 99501038 1001 86380 86390 1
501027 99501027 1001 86380 86390 1
502438 99502438 1001 86380 86390 1
502319 99502319 1001 86380 86390 1
502260 99502260 1001 86380 86390 1
502159 99502159 1001 86380 86390 1
501909 99501909 1001 86380 86390 1
502014 99502014 1001 86380 86390 1
501915 99501915 1001 86380 86390 1
501941 99501941 1001 86380 86390 1
501967 99501967 1001 86380 86390 1
502038 99502038 1001 86380 86390 1
503168 99503168 1001 86380 86390 1
503133 99503133 1001 86380 86390 1
503146 99503146 1001 86380 86390 1
503071 99503071 1001 86380 86390 1
502726 99502726 1001 86380 86390 1
502862 99502862 1001 86380 86390 1
503450 99503450 1001 86380 86390 1
503326 99503326 1001 86380 86390 1
503757 99503757 1001 86380 86390 1
503674 99503674 1001 86380 86390 1
504151 99504151 1001 86380 86390 1
504804 99504804 1001 86380 86390 1
504640 99504640 1001 86380 86390 1
505759 99505759 1001 86380 86390 1
505380 99505380 1001 86380 86390 1
505280 99505280 1001 86380 86390 1
505883 99505883 1001 86380 86390 1
506242 99506242 1001 86380 86390 1
506105 99506105 1001 86380 86390 1
506032 99506032 1001 86380 86390 1
506098 99506098 1001 86380 86390 1
506103 99506103 1001 86380 86390 1
507392 99507392 1001 86380 86390 1
507141 99507141 1001 86380 86390 1
506816 99506816 1001 86380 86390 1
506817 99506817 1001 86380 86390 1
506897 99506897 1001 86380 86390 1
506807 99506807 1001 86380 86390 1
506926 99506926 1001 86380 86390 1
507453 99507453 1001 86380 86390 1
507547 99507547 1001 86380 86390 1
508174 99508174 1001 86380 86390 1
507866 99507866 1001 86380 86390 1
508303 99508303 1001 86380 86390 1
508306 99508306 1001 86380 86390 1
508888 99508888 1001 86380 86390 1
509009 99509009 1001 86380 86390 1
509071 99509071 1001 86380 86390 1
508757 99508757 1001 86380 86390 1
508854 99508854 1001 86380 86390 1
509234 99509234 1001 86380 86390 1
509900 99509900 1001 86380 86390 1
509870 99509870 1001 86380 86390 1
509815 99509815 1001 86380 86390 1
509876 99509876 1001 86380 86390 1
509426 99509426 1001 86380 86390 1
509285 99509285 1001 86380 86390 1
509421 99509421 1001 86380 86390 1
509486 99509486 1001 86380 86390 1
509976 99509976 1001 86380 86390 1
510529 99510529 1001 86380 86390 1
510659 99510659 1001 86380 86390 1
510509 99510509 1001 86380 86390 1
510331 99510331 1001 86380 86390 1
510338 99510338 1001 86380 86390 1
510182 99510182 1001 86380 86390 1
510857 99510857 1001 86380 86390 1
511488 99511488 1001 86380 86390 1
510980 99510980 1001 86380 86390 1
511614 99511614 1001 86380 86390 1
511708 99511708 1001 86380 86390 1
511650 99511650 1001 86380 86390 1
512328 99512328 1001 86380 86390 1
512147 99512147 1001 86380 86390 1
511984 99511984 1001 86380 86390 1
511973 99511973 1001 86380 86390 1
512067 99512067 1001 86380 86390 1
513014 99513014 1001 86380 86390 1
513046 99513046 1001 86380 86390 1
512866 99512866 1001 86380 86390 1
512995 99512995 1001 86380 86390 1
514012 99514012 1001 86380 86390 1
513963 99513963 1001 86380 86390 1
514027 99514027 1001 86380 86390 1
513764 99513764 1001 86380 86390 1
513662 99513662 1001 86380 86390 1
514201 99514201 1001 86380 86390 1
514219 99514219 1001 86380 86390 1
514809 99514809 1001 86380 86390 1
514708 99514708 1001 86380 86390 1
514552 99514552 1001 86380 86390 1
514393 99514393 1001 86380 86390 1
514946 99514946 1001 86380 86390 1
514928 99514928 1001 86380 86390 1
514994 99514994 1001 86380 86390 1
515496 99515496 1001 86380 86390 1
515411 99515411 1001 86380 86390 1
515697 99515697 1001 86380 86390 1
516443 99516443 1001 86380 86390 1
516061 99516061 1001 86380 86390 1
516024 99516024 1001 86380 86390 1
516069 99516069 1001 86380 86390 1
516599 99516599 1001 86380 86390 1
516612 99516612 1001 86380 86390 1
516643 99516643 1001 86380 86390 1
516605 99516605 1001 86380 86390 1
516515 99516515 1001 86380 86390 1
517114 99517114 1001 86380 86390 1
517012 99517012 1001 86380 86390 1
516903 99516903 1001 86380 86390 1
517351 99517351 1001 86380 86390 1
517460 99517460 1001 86380 86390 1
518120 99518120 1001 86380 86390 1
517917 99517917 1001 86380 86390 1
517842 99517842 1001 86380 86390 1
517806 99517806 1001 86380 86390 1
518630 99518630 1001 86380 86390 1
518709 99518709 1001 86380 86390 1
518491 99518491 1001 86380 86390 1
519016 99519016 1001 86380 86390 1
519699 99519699 1001 86380 86390 1
519754 99519754 1001 86380 86390 1
519795 99519795 1001 86380 86390 1
519417 99519417 1001 86380 86390 1
519315 99519315 1001 86380 86390 1
519854 99519854 1001 86380 86390 1
520564 99520564 1001 86380 86390 1
520465 99520465 1001 86380 86390 1
520478 99520478 1001 86380 86390 1
520480 99520480 1001 86380 86390 1
520361 99520361 1001 86380 86390 1
520379 99520379 1001 86380 86390 1
520237 99520237 1001 86380 86390 1
520380 99520380 1001 86380 86390 1
520050 99520050 1001 86380 86390 1
520831 99520831 1001 86380 86390 1
520790 99520790 1001 86380 86390 1
521439 99521439 1001 86380 86390 1
521258 99521258 1001 86380 86390 1
521017 99521017 1001 86380 86390 1
521048 99521048 1001 86380 86390 1
521670 99521670 1001 86380 86390 1
522010 99522010 1001 86380 86390 1
522040 99522040 1001 86380 86390 1
521773 99521773 1001 86380 86390 1
522368 99522368 1001 86380 86390 1
522944 99522944 1001 86380 86390 1
522988 99522988 1001 86380 86390 1
522787 99522787 1001 86380 86390 1
522542 99522542 1001 86380 86390 1
522568 99522568 1001 86380 86390 1
522599 99522599 1001 86380 86390 1
523314 99523314 1001 86380 86390 1
523159 99523159 1001 86380 86390 1
523320 99523320 1001 86380 86390 1
523854 99523854 1001 86380 86390 1
523492 99523492 1001 86380 86390 1
523376 99523376 1001 86380 86390 1
524002 99524002 1001 86380 86390 1
524135 99524135 1001 86380 86390 1
524664 99524664 1001 86380 86390 1
524539 99524539 1001 86380 86390 1
524191 99524191 1001 86380 86390 1
524274 99524274 1001 86380 86390 1
524250 99524250 1001 86380 86390 1
524948 99524948 1001 86380 86390 1
525093 99525093 1001 86380 86390 1
526212 99526212 1001 86380 86390 1
525817 99525817 1001 86380 86390 1
525973 99525973 1001 86380 86390 1
525876 99525876 1001 86380 86390 1
526536 99526536 1001 86380 86390 1
526011 99526011 1001 86380 86390 1
526436 99526436 1001 86380 86390 1
526607 99526607 1001 86380 86390 1
527054 99527054 1001 86380 86390 1
526928 99526928 1001 86380 86390 1
526895 99526895 1001 86380 86390 1
526922 99526922 1001 86380 86390 1
526647 99526647 1001 86380 86390 1
527374 99527374 1001 86380 86390 1
527683 99527683 1001 86380 86390 1
527459 99527459 1001 86380 86390 1
527609 99527609 1001 86380 86390 1
528100 99528100 1001 86380 86390 1
528174 99528174 1001 86380 86390 1
528791 99528791 1001 86380 86390 1
528720 99528720 1001 86380 86390 1
528601 99528601 1001 86380 86390 1
528669 99528669 1001 86380 86390 1
529071 99529071 1001 86380 86390 1
529636 99529636 1001 86380 86390 1
529341 99529341 1001 86380 86390 1
529316 99529316 1001 86380 86390 1
529477 99529477 1001 86380 86390 1
529228 99529228 1001 86380 86390 1
529818 99529818 1001 86380 86390 1
529847 99529847 1001 86380 86390 1
530320 99530320 1001 86380 86390 1
530152 99530152 1001 86380 86390 1
530556 99530556 1001 86380 86390 1
531259 99531259 1001 86380 86390 1
531337 99531337 1001 86380 86390 1
530790 99530790 1001 86380 86390 1
532052 99532052 1001 86380 86390 1
532005 99532005 1001 86380 86390 1
532059 99532059 1001 86380 86390 1
531845 99531845 1001 86380 86390 1
531904 99531904 1001 86380 86390 1
531673 99531673 1001 86380 86390 1
532384 99532384 1001 86380 86390 1
532216 99532216 1001 86380 86390 1
532220 99532220 1001 86380 86390 1
532379 99532379 1001 86380 86390 1
532697 99532697 1001 86380 86390 1
532790 99532790 1001 86380 86390 1
532757 99532757 1001 86380 86390 1
532482 99532482 1001 86380 86390 1
532432 99532432 1001 86380 86390 1
533639 99533639 1001 86380 86390 1
533405 99533405 1001 86380 86390 1
534568 99534568 1001 86380 86390 1
534665 99534665 1001 86380 86390 1
534342 99534342 1001 86380 86390 1
534259 99534259 1001 86380 86390 1
534149 99534149 1001 86380 86390 1
534191 99534191 1001 86380 86390 1
534204 99534204 1001 86380 86390 1
534881 99534881 1001 86380 86390 1
534741 99534741 1001 86380 86390 1
535497 99535497 1001 86380 86390 1
535504 99535504 1001 86380 86390 1
535103 99535103 1001 86380 86390 1
535015 99535015 1001 86380 86390 1
535670 99535670 1001 86380 86390 1
536173 99536173 1001 86380 86390 1
536315 99536315 1001 86380 86390 1
535780 99535780 1001 86380 86390 1
535733 99535733 1001 86380 86390 1
536421 99536421 1001 86380 86390 1
537076 99537076 1001 86380 86390 1
537082 99537082 1001 86380 86390 1
536911 99536911 1001 86380 86390 1
536839 99536839 1001 86380 86390 1
536676 99536676 1001 86380 86390 1
536640 99536640 1001 86380 86390 1
536683 99536683 1001 86380 86390 1
537942 99537942 1001 86380 86390 1
537969 99537969 1001 86380 86390 1
537432 99537432 1001 86380 86390 1
537452 99537452 1001 86380 86390 1
538177 99538177 1001 86380 86390 1
538114 99538114 1001 86380 86390 1
538520 99538520 1001 86380 86390 1
538567 99538567 1001 86380 86390 1
538426 99538426 1001 86380 86390 1
538323 99538323 1001 86380 86390 1
539229 99539229 1001 86380 86390 1
539046 99539046 1001 86380 86390 1
539784 99539784 1001 86380 86390 1
539656 99539656 1001 86380 86390 1
540379 99540379 1001 86380 86390 1
540462 99540462 1001 86380 86390 1
539919 99539919 1001 86380 86390 1
539945 99539945 1001 86380 86390 1
540516 99540516 1001 86380 86390 1
541268 99541268 1001 86380 86390 1
541095 99541095 1001 86380 86390 1
541202 99541202 1001 86380 86390 1
540967 99540967 1001 86380 86390 1
541006 99541006 1001 86380 86390 1
540892 99540892 1001 86380 86390 1
540793 99540793 1001 86380 86390 1
541456 99541456 1001 86380 86390 1
541988 99541988 1001 86380 86390 1
541880 99541880 1001 86380 86390 1
541511 99541511 1001 86380 86390 1
541663 99541663 1001 86380 86390 1
541640 99541640 1001 86380 86390 1
542883 99542883 1001 86380 86390 1
542876 99542876 1001 86380 86390 1
542666 99542666 1001 86380 86390 1
542351 99542351 1001 86380 86390 1
542447 99542447 1001 86380 86390 1
542383 99542383 1001 86380 86390 1
543577 99543577 1001 86380 86390 1
543515 99543515 1001 86380 86390 1
543404 99543404 1001 86380 86390 1
543499 99543499 1001 86380 86390 1
543926 99543926 1001 86380 86390 1
543927 99543927 1001 86380 86390 1
544418 99544418 1001 86380 86390 1
544361 99544361 1001 86380 86390 1
543995 99543995 1001 86380 86390 1
544113 99544113 1001 86380 86390 1
544130 99544130 1001 86380 86390 1
400290 99400290 1001 86380 86390 1
400381 99400381 1001 86380 86390 1
400391 99400391 1001 86380 86390 1
401072 99401072 1001 86380 86390 1
401346 99401346 1001 86380 86390 1
401445 99401445 1001 86380 86390 1
401458 99401458 1001 86380 86390 1
401942 99401942 1001 86380 86390 1
402093 99402093 1001 86380 86390 1
402121 99402121 1001 86380 86390 1
402357 99402357 1001 86380 86390 1
402742 99402742 1001 86380 86390 1
403084 99403084 1001 86380 86390 1
403447 99403447 1001 86380 86390 1
403832 99403832 1001 86380 86390 1
404011 99404011 1001 86380 86390 1
405012 99405012 1001 86380 86390 1
405082 99405082 1001 86380 86390 1
405401 99405401 1001 86380 86390 1
405314 99405314 1001 86380 86390 1
405479 99405479 1001 86380 86390 1
405917 99405917 1001 86380 86390 1
405949 99405949 1001 86380 86390 1
406157 99406157 1001 86380 86390 1
406295 99406295 1001 86380 86390 1
406487 99406487 1001 86380 86390 1
406398 99406398 1001 86380 86390 1
406816 99406816 1001 86380 86390 1
406759 99406759 1001 86380 86390 1
407188 99407188 1001 86380 86390 1
407422 99407422 1001 86380 86390 1
407616 99407616 1001 86380 86390 1
407600 99407600 1001 86380 86390 1
407804 99407804 1001 86380 86390 1
408061 99408061 1001 86380 86390 1
408747 99408747 1001 86380 86390 1
408803 99408803 1001 86380 86390 1
408886 99408886 1001 86380 86390 1
410309 99410309 1001 86380 86390 1
410441 99410441 1001 86380 86390 1
410672 99410672 1001 86380 86390 1
410627 99410627 1001 86380 86390 1
411182 99411182 1001 86380 86390 1
411112 99411112 1001 86380 86390 1
411431 99411431 1001 86380 86390 1
411722 99411722 1001 86380 86390 1
411689 99411689 1001 86380 86390 1
411709 99411709 1001 86380 86390 1
411655 99411655 1001 86380 86390 1
411661 99411661 1001 86380 86390 1
412000 99412000 1001 86380 86390 1
412274 99412274 1001 86380 86390 1
412904 99412904 1001 86380 86390 1
412703 99412703 1001 86380 86390 1
415000 99415000 1001 86380 86390 1
414196 99414196 1001 86380 86390 1
415450 99415450 1001 86380 86390 1
415641 99415641 1001 86380 86390 1
416909 99416909 1001 86380 86390 1
416962 99416962 1001 86380 86390 1
416344 99416344 1001 86380 86390 1
416470 99416470 1001 86380 86390 1
416359 99416359 1001 86380 86390 1
415882 99415882 1001 86380 86390 1
415884 99415884 1001 86380 86390 1
417308 99417308 1001 86380 86390 1
417353 99417353 1001 86380 86390 1
417516 99417516 1001 86380 86390 1
417571 99417571 1001 86380 86390 1
418691 99418691 1001 86380 86390 1
418731 99418731 1001 86380 86390 1
418116 99418116 1001 86380 86390 1
417898 99417898 1001 86380 86390 1
417875 99417875 1001 86380 86390 1
418896 99418896 1001 86380 86390 1
418920 99418920 1001 86380 86390 1
418997 99418997 1001 86380 86390 1
420197 99420197 1001 86380 86390 1
419978 99419978 1001 86380 86390 1
419718 99419718 1001 86380 86390 1
419565 99419565 1001 86380 86390 1
419454 99419454 1001 86380 86390 1
420481 99420481 1001 86380 86390 1
422077 99422077 1001 86380 86390 1
421348 99421348 1001 86380 86390 1
420858 99420858 1001 86380 86390 1
420936 99420936 1001 86380 86390 1
421163 99421163 1001 86380 86390 1
422986 99422986 1001 86380 86390 1
423293 99423293 1001 86380 86390 1
422950 99422950 1001 86380 86390 1
423284 99423284 1001 86380 86390 1
423214 99423214 1001 86380 86390 1
422907 99422907 1001 86380 86390 1
422555 99422555 1001 86380 86390 1
422559 99422559 1001 86380 86390 1
422787 99422787 1001 86380 86390 1
424091 99424091 1001 86380 86390 1
424118 99424118 1001 86380 86390 1
423919 99423919 1001 86380 86390 1
425257 99425257 1001 86380 86390 1
425283 99425283 1001 86380 86390 1
425657 99425657 1001 86380 86390 1
425615 99425615 1001 86380 86390 1
426991 99426991 1001 86380 86390 1
426301 99426301 1001 86380 86390 1
426583 99426583 1001 86380 86390 1
426022 99426022 1001 86380 86390 1
427315 99427315 1001 86380 86390 1
427518 99427518 1001 86380 86390 1
428357 99428357 1001 86380 86390 1
428217 99428217 1001 86380 86390 1
427980 99427980 1001 86380 86390 1
427713 99427713 1001 86380 86390 1
427571 99427571 1001 86380 86390 1
428945 99428945 1001 86380 86390 1
428980 99428980 1001 86380 86390 1
430165 99430165 1001 86380 86390 1
430103 99430103 1001 86380 86390 1
430010 99430010 1001 86380 86390 1
429804 99429804 1001 86380 86390 1
429505 99429505 1001 86380 86390 1
429281 99429281 1001 86380 86390 1
430576 99430576 1001 86380 86390 1
431858 99431858 1001 86380 86390 1
431961 99431961 1001 86380 86390 1
431795 99431795 1001 86380 86390 1
431896 99431896 1001 86380 86390 1
431735 99431735 1001 86380 86390 1
431628 99431628 1001 86380 86390 1
431571 99431571 1001 86380 86390 1
431323 99431323 1001 86380 86390 1
431134 99431134 1001 86380 86390 1
432120 99432120 1001 86380 86390 1
432202 99432202 1001 86380 86390 1
432224 99432224 1001 86380 86390 1
432363 99432363 1001 86380 86390 1
432194 99432194 1001 86380 86390 1
433492 99433492 1001 86380 86390 1
433446 99433446 1001 86380 86390 1
432967 99432967 1001 86380 86390 1
433872 99433872 1001 86380 86390 1
435036 99435036 1001 86380 86390 1
435282 99435282 1001 86380 86390 1
435229 99435229 1001 86380 86390 1
435098 99435098 1001 86380 86390 1
434974 99434974 1001 86380 86390 1
434911 99434911 1001 86380 86390 1
434389 99434389 1001 86380 86390 1
436874 99436874 1001 86380 86390 1
436483 99436483 1001 86380 86390 1
436675 99436675 1001 86380 86390 1
436288 99436288 1001 86380 86390 1
300043 99300043 1001 86380 86390 1
300575 99300575 1001 86380 86390 1
300352 99300352 1001 86380 86390 1
300507 99300507 1001 86380 86390 1
300870 99300870 1001 86380 86390 1
301301 99301301 1001 86380 86390 1
301146 99301146 1001 86380 86390 1
301289 99301289 1001 86380 86390 1
301238 99301238 1001 86380 86390 1
301037 99301037 1001 86380 86390 1
300994 99300994 1001 86380 86390 1
301695 99301695 1001 86380 86390 1
301755 99301755 1001 86380 86390 1
302349 99302349 1001 86380 86390 1
302257 99302257 1001 86380 86390 1
302020 99302020 1001 86380 86390 1
302062 99302062 1001 86380 86390 1
302056 99302056 1001 86380 86390 1
302173 99302173 1001 86380 86390 1
302161 99302161 1001 86380 86390 1
301762 99301762 1001 86380 86390 1
302428 99302428 1001 86380 86390 1
303019 99303019 1001 86380 86390 1
302796 99302796 1001 86380 86390 1
302980 99302980 1001 86380 86390 1
302625 99302625 1001 86380 86390 1
302626 99302626 1001 86380 86390 1
302674 99302674 1001 86380 86390 1
303306 99303306 1001 86380 86390 1
303957 99303957 1001 86380 86390 1
304084 99304084 1001 86380 86390 1
304206 99304206 1001 86380 86390 1
304659 99304659 1001 86380 86390 1
304765 99304765 1001 86380 86390 1
[truncated: 4,085,519 more chars]
