# Supplementary material for: Fast and near-optimal monitoring for healthcare acquired infection outbreaks
Source: PLoS Comput Biol. 2019 Sep 16;15(9):e1007284. doi: 10.1371/journal.pcbi.1007284 (PMC6762212; doi:10.1371/journal.pcbi.1007284)
Supplement: S1 Data — (ZIP) [file pcbi.1007284.s006.zip › MobilityLogs1/HAISE_Carilion_all_visits_day_27.txt]

#Person location Sublocation StartTime EndTime Type
436191 531 1001 10500 11097 1
400405 99400405 1001 86380 86390 1
400534 99400534 1001 86380 86390 1
400568 99400568 1001 86380 86390 1
401466 99401466 1001 86380 86390 1
401567 99401567 1001 86380 86390 1
401923 99401923 1001 86380 86390 1
402486 99402486 1001 86380 86390 1
403596 99403596 1001 86380 86390 1
404066 99404066 1001 86380 86390 1
404558 99404558 1001 86380 86390 1
404640 99404640 1001 86380 86390 1
404743 99404743 1001 86380 86390 1
404900 99404900 1001 86380 86390 1
405197 99405197 1001 86380 86390 1
405234 99405234 1001 86380 86390 1
405425 99405425 1001 86380 86390 1
405435 99405435 1001 86380 86390 1
405540 99405540 1001 86380 86390 1
405694 99405694 1001 86380 86390 1
405938 99405938 1001 86380 86390 1
406330 99406330 1001 86380 86390 1
407019 99407019 1001 86380 86390 1
407058 99407058 1001 86380 86390 1
407276 99407276 1001 86380 86390 1
407807 99407807 1001 86380 86390 1
408032 99408032 1001 86380 86390 1
408040 99408040 1001 86380 86390 1
408637 99408637 1001 86380 86390 1
409074 99409074 1001 86380 86390 1
409734 99409734 1001 86380 86390 1
410457 99410457 1001 86380 86390 1
410414 99410414 1001 86380 86390 1
410757 99410757 1001 86380 86390 1
410935 99410935 1001 86380 86390 1
411048 99411048 1001 86380 86390 1
411454 99411454 1001 86380 86390 1
411971 99411971 1001 86380 86390 1
413339 99413339 1001 86380 86390 1
413394 99413394 1001 86380 86390 1
412592 99412592 1001 86380 86390 1
413986 99413986 1001 86380 86390 1
414043 99414043 1001 86380 86390 1
413774 99413774 1001 86380 86390 1
413856 99413856 1001 86380 86390 1
413712 99413712 1001 86380 86390 1
415020 99415020 1001 86380 86390 1
414622 99414622 1001 86380 86390 1
414528 99414528 1001 86380 86390 1
414321 99414321 1001 86380 86390 1
415700 99415700 1001 86380 86390 1
416833 99416833 1001 86380 86390 1
416850 99416850 1001 86380 86390 1
416139 99416139 1001 86380 86390 1
416562 99416562 1001 86380 86390 1
415922 99415922 1001 86380 86390 1
416047 99416047 1001 86380 86390 1
415901 99415901 1001 86380 86390 1
418164 99418164 1001 86380 86390 1
418052 99418052 1001 86380 86390 1
419157 99419157 1001 86380 86390 1
418897 99418897 1001 86380 86390 1
418839 99418839 1001 86380 86390 1
420184 99420184 1001 86380 86390 1
420036 99420036 1001 86380 86390 1
419792 99419792 1001 86380 86390 1
419654 99419654 1001 86380 86390 1
420704 99420704 1001 86380 86390 1
422048 99422048 1001 86380 86390 1
421222 99421222 1001 86380 86390 1
422308 99422308 1001 86380 86390 1
422432 99422432 1001 86380 86390 1
423096 99423096 1001 86380 86390 1
422543 99422543 1001 86380 86390 1
423754 99423754 1001 86380 86390 1
425243 99425243 1001 86380 86390 1
424813 99424813 1001 86380 86390 1
424753 99424753 1001 86380 86390 1
425802 99425802 1001 86380 86390 1
425987 99425987 1001 86380 86390 1
427368 99427368 1001 86380 86390 1
428182 99428182 1001 86380 86390 1
427932 99427932 1001 86380 86390 1
427866 99427866 1001 86380 86390 1
429020 99429020 1001 86380 86390 1
428904 99428904 1001 86380 86390 1
430327 99430327 1001 86380 86390 1
430082 99430082 1001 86380 86390 1
429829 99429829 1001 86380 86390 1
429571 99429571 1001 86380 86390 1
429674 99429674 1001 86380 86390 1
429842 99429842 1001 86380 86390 1
429923 99429923 1001 86380 86390 1
429184 99429184 1001 86380 86390 1
429358 99429358 1001 86380 86390 1
429239 99429239 1001 86380 86390 1
431689 99431689 1001 86380 86390 1
431794 99431794 1001 86380 86390 1
431777 99431777 1001 86380 86390 1
431307 99431307 1001 86380 86390 1
431090 99431090 1001 86380 86390 1
433657 99433657 1001 86380 86390 1
433622 99433622 1001 86380 86390 1
433446 99433446 1001 86380 86390 1
432726 99432726 1001 86380 86390 1
433941 99433941 1001 86380 86390 1
433863 99433863 1001 86380 86390 1
433821 99433821 1001 86380 86390 1
434688 99434688 1001 86380 86390 1
434469 99434469 1001 86380 86390 1
434352 99434352 1001 86380 86390 1
435765 99435765 1001 86380 86390 1
436986 99436986 1001 86380 86390 1
437102 99437102 1001 86380 86390 1
436991 99436991 1001 86380 86390 1
436824 99436824 1001 86380 86390 1
436148 99436148 1001 86380 86390 1
436280 99436280 1001 86380 86390 1
300057 99300057 1001 86380 86390 1
300002 99300002 1001 86380 86390 1
300623 99300623 1001 86380 86390 1
300352 99300352 1001 86380 86390 1
300128 99300128 1001 86380 86390 1
300775 99300775 1001 86380 86390 1
301253 99301253 1001 86380 86390 1
301674 99301674 1001 86380 86390 1
301715 99301715 1001 86380 86390 1
301641 99301641 1001 86380 86390 1
302268 99302268 1001 86380 86390 1
302259 99302259 1001 86380 86390 1
302298 99302298 1001 86380 86390 1
301761 99301761 1001 86380 86390 1
301963 99301963 1001 86380 86390 1
302566 99302566 1001 86380 86390 1
303046 99303046 1001 86380 86390 1
303203 99303203 1001 86380 86390 1
302903 99302903 1001 86380 86390 1
302695 99302695 1001 86380 86390 1
303360 99303360 1001 86380 86390 1
304004 99304004 1001 86380 86390 1
303910 99303910 1001 86380 86390 1
303764 99303764 1001 86380 86390 1
303478 99303478 1001 86380 86390 1
303530 99303530 1001 86380 86390 1
303545 99303545 1001 86380 86390 1
304165 99304165 1001 86380 86390 1
304737 99304737 1001 86380 86390 1
304806 99304806 1001 86380 86390 1
304530 99304530 1001 86380 86390 1
304518 99304518 1001 86380 86390 1
304265 99304265 1001 86380 86390 1
304976 99304976 1001 86380 86390 1
304880 99304880 1001 86380 86390 1
305560 99305560 1001 86380 86390 1
305376 99305376 1001 86380 86390 1
305432 99305432 1001 86380 86390 1
305293 99305293 1001 86380 86390 1
500152 99500152 1001 86380 86390 1
500123 99500123 1001 86380 86390 1
500163 99500163 1001 86380 86390 1
500729 99500729 1001 86380 86390 1
500510 99500510 1001 86380 86390 1
500606 99500606 1001 86380 86390 1
500907 99500907 1001 86380 86390 1
501603 99501603 1001 86380 86390 1
501499 99501499 1001 86380 86390 1
501437 99501437 1001 86380 86390 1
501514 99501514 1001 86380 86390 1
501441 99501441 1001 86380 86390 1
501495 99501495 1001 86380 86390 1
501258 99501258 1001 86380 86390 1
501096 99501096 1001 86380 86390 1
501174 99501174 1001 86380 86390 1
501643 99501643 1001 86380 86390 1
502393 99502393 1001 86380 86390 1
502277 99502277 1001 86380 86390 1
502230 99502230 1001 86380 86390 1
502115 99502115 1001 86380 86390 1
501962 99501962 1001 86380 86390 1
501894 99501894 1001 86380 86390 1
502502 99502502 1001 86380 86390 1
502528 99502528 1001 86380 86390 1
503142 99503142 1001 86380 86390 1
503092 99503092 1001 86380 86390 1
503284 99503284 1001 86380 86390 1
503040 99503040 1001 86380 86390 1
502811 99502811 1001 86380 86390 1
503932 99503932 1001 86380 86390 1
503945 99503945 1001 86380 86390 1
503902 99503902 1001 86380 86390 1
503820 99503820 1001 86380 86390 1
504752 99504752 1001 86380 86390 1
504765 99504765 1001 86380 86390 1
504805 99504805 1001 86380 86390 1
504918 99504918 1001 86380 86390 1
504891 99504891 1001 86380 86390 1
504584 99504584 1001 86380 86390 1
504651 99504651 1001 86380 86390 1
504419 99504419 1001 86380 86390 1
504385 99504385 1001 86380 86390 1
504956 99504956 1001 86380 86390 1
504947 99504947 1001 86380 86390 1
505616 99505616 1001 86380 86390 1
505452 99505452 1001 86380 86390 1
505352 99505352 1001 86380 86390 1
505186 99505186 1001 86380 86390 1
505793 99505793 1001 86380 86390 1
506522 99506522 1001 86380 86390 1
506475 99506475 1001 86380 86390 1
506541 99506541 1001 86380 86390 1
506197 99506197 1001 86380 86390 1
506089 99506089 1001 86380 86390 1
506038 99506038 1001 86380 86390 1
506702 99506702 1001 86380 86390 1
507365 99507365 1001 86380 86390 1
507369 99507369 1001 86380 86390 1
507382 99507382 1001 86380 86390 1
507117 99507117 1001 86380 86390 1
507033 99507033 1001 86380 86390 1
506906 99506906 1001 86380 86390 1
506858 99506858 1001 86380 86390 1
506953 99506953 1001 86380 86390 1
507511 99507511 1001 86380 86390 1
507603 99507603 1001 86380 86390 1
507608 99507608 1001 86380 86390 1
508042 99508042 1001 86380 86390 1
507780 99507780 1001 86380 86390 1
508291 99508291 1001 86380 86390 1
508369 99508369 1001 86380 86390 1
508899 99508899 1001 86380 86390 1
508901 99508901 1001 86380 86390 1
508715 99508715 1001 86380 86390 1
508678 99508678 1001 86380 86390 1
508855 99508855 1001 86380 86390 1
508615 99508615 1001 86380 86390 1
508552 99508552 1001 86380 86390 1
508540 99508540 1001 86380 86390 1
508543 99508543 1001 86380 86390 1
509165 99509165 1001 86380 86390 1
509814 99509814 1001 86380 86390 1
509847 99509847 1001 86380 86390 1
509514 99509514 1001 86380 86390 1
509662 99509662 1001 86380 86390 1
509305 99509305 1001 86380 86390 1
509449 99509449 1001 86380 86390 1
509364 99509364 1001 86380 86390 1
510042 99510042 1001 86380 86390 1
509993 99509993 1001 86380 86390 1
509915 99509915 1001 86380 86390 1
510022 99510022 1001 86380 86390 1
509932 99509932 1001 86380 86390 1
510460 99510460 1001 86380 86390 1
510503 99510503 1001 86380 86390 1
510338 99510338 1001 86380 86390 1
510184 99510184 1001 86380 86390 1
510314 99510314 1001 86380 86390 1
510291 99510291 1001 86380 86390 1
510142 99510142 1001 86380 86390 1
510921 99510921 1001 86380 86390 1
511402 99511402 1001 86380 86390 1
511493 99511493 1001 86380 86390 1
511153 99511153 1001 86380 86390 1
511142 99511142 1001 86380 86390 1
511299 99511299 1001 86380 86390 1
511171 99511171 1001 86380 86390 1
511289 99511289 1001 86380 86390 1
511189 99511189 1001 86380 86390 1
511293 99511293 1001 86380 86390 1
511150 99511150 1001 86380 86390 1
510984 99510984 1001 86380 86390 1
511030 99511030 1001 86380 86390 1
511007 99511007 1001 86380 86390 1
511008 99511008 1001 86380 86390 1
511668 99511668 1001 86380 86390 1
511579 99511579 1001 86380 86390 1
512345 99512345 1001 86380 86390 1
512222 99512222 1001 86380 86390 1
512373 99512373 1001 86380 86390 1
512096 99512096 1001 86380 86390 1
512405 99512405 1001 86380 86390 1
512385 99512385 1001 86380 86390 1
512967 99512967 1001 86380 86390 1
512801 99512801 1001 86380 86390 1
513376 99513376 1001 86380 86390 1
513292 99513292 1001 86380 86390 1
513840 99513840 1001 86380 86390 1
514027 99514027 1001 86380 86390 1
513753 99513753 1001 86380 86390 1
513795 99513795 1001 86380 86390 1
513783 99513783 1001 86380 86390 1
513593 99513593 1001 86380 86390 1
513573 99513573 1001 86380 86390 1
513473 99513473 1001 86380 86390 1
513590 99513590 1001 86380 86390 1
514136 99514136 1001 86380 86390 1
514194 99514194 1001 86380 86390 1
514828 99514828 1001 86380 86390 1
514736 99514736 1001 86380 86390 1
514764 99514764 1001 86380 86390 1
514320 99514320 1001 86380 86390 1
514401 99514401 1001 86380 86390 1
515012 99515012 1001 86380 86390 1
514922 99514922 1001 86380 86390 1
514653 99514653 1001 86380 86390 1
515060 99515060 1001 86380 86390 1
515568 99515568 1001 86380 86390 1
515650 99515650 1001 86380 86390 1
515157 99515157 1001 86380 86390 1
515263 99515263 1001 86380 86390 1
515819 99515819 1001 86380 86390 1
515822 99515822 1001 86380 86390 1
516486 99516486 1001 86380 86390 1
516266 99516266 1001 86380 86390 1
516229 99516229 1001 86380 86390 1
516263 99516263 1001 86380 86390 1
516091 99516091 1001 86380 86390 1
516001 99516001 1001 86380 86390 1
516574 99516574 1001 86380 86390 1
516652 99516652 1001 86380 86390 1
517259 99517259 1001 86380 86390 1
517274 99517274 1001 86380 86390 1
517214 99517214 1001 86380 86390 1
517082 99517082 1001 86380 86390 1
516742 99516742 1001 86380 86390 1
516785 99516785 1001 86380 86390 1
517540 99517540 1001 86380 86390 1
517479 99517479 1001 86380 86390 1
517789 99517789 1001 86380 86390 1
518357 99518357 1001 86380 86390 1
518358 99518358 1001 86380 86390 1
518194 99518194 1001 86380 86390 1
518965 99518965 1001 86380 86390 1
518801 99518801 1001 86380 86390 1
518930 99518930 1001 86380 86390 1
518806 99518806 1001 86380 86390 1
518606 99518606 1001 86380 86390 1
518595 99518595 1001 86380 86390 1
518473 99518473 1001 86380 86390 1
518426 99518426 1001 86380 86390 1
518505 99518505 1001 86380 86390 1
519064 99519064 1001 86380 86390 1
519161 99519161 1001 86380 86390 1
519647 99519647 1001 86380 86390 1
519560 99519560 1001 86380 86390 1
519470 99519470 1001 86380 86390 1
519587 99519587 1001 86380 86390 1
519224 99519224 1001 86380 86390 1
519342 99519342 1001 86380 86390 1
519857 99519857 1001 86380 86390 1
520015 99520015 1001 86380 86390 1
520510 99520510 1001 86380 86390 1
520271 99520271 1001 86380 86390 1
520418 99520418 1001 86380 86390 1
521445 99521445 1001 86380 86390 1
521323 99521323 1001 86380 86390 1
521171 99521171 1001 86380 86390 1
521542 99521542 1001 86380 86390 1
521508 99521508 1001 86380 86390 1
521471 99521471 1001 86380 86390 1
521563 99521563 1001 86380 86390 1
521540 99521540 1001 86380 86390 1
522043 99522043 1001 86380 86390 1
521789 99521789 1001 86380 86390 1
522409 99522409 1001 86380 86390 1
522305 99522305 1001 86380 86390 1
522401 99522401 1001 86380 86390 1
522376 99522376 1001 86380 86390 1
522954 99522954 1001 86380 86390 1
523098 99523098 1001 86380 86390 1
522984 99522984 1001 86380 86390 1
523064 99523064 1001 86380 86390 1
522759 99522759 1001 86380 86390 1
522722 99522722 1001 86380 86390 1
523783 99523783 1001 86380 86390 1
524038 99524038 1001 86380 86390 1
524671 99524671 1001 86380 86390 1
524726 99524726 1001 86380 86390 1
524588 99524588 1001 86380 86390 1
524467 99524467 1001 86380 86390 1
524179 99524179 1001 86380 86390 1
524321 99524321 1001 86380 86390 1
524356 99524356 1001 86380 86390 1
524873 99524873 1001 86380 86390 1
524939 99524939 1001 86380 86390 1
524862 99524862 1001 86380 86390 1
524813 99524813 1001 86380 86390 1
524775 99524775 1001 86380 86390 1
525561 99525561 1001 86380 86390 1
525515 99525515 1001 86380 86390 1
525203 99525203 1001 86380 86390 1
525234 99525234 1001 86380 86390 1
526242 99526242 1001 86380 86390 1
526321 99526321 1001 86380 86390 1
526246 99526246 1001 86380 86390 1
526371 99526371 1001 86380 86390 1
526178 99526178 1001 86380 86390 1
526103 99526103 1001 86380 86390 1
525949 99525949 1001 86380 86390 1
525941 99525941 1001 86380 86390 1
527161 99527161 1001 86380 86390 1
527165 99527165 1001 86380 86390 1
527155 99527155 1001 86380 86390 1
527143 99527143 1001 86380 86390 1
527209 99527209 1001 86380 86390 1
526786 99526786 1001 86380 86390 1
526737 99526737 1001 86380 86390 1
527719 99527719 1001 86380 86390 1
527499 99527499 1001 86380 86390 1
527460 99527460 1001 86380 86390 1
528138 99528138 1001 86380 86390 1
528107 99528107 1001 86380 86390 1
528863 99528863 1001 86380 86390 1
528804 99528804 1001 86380 86390 1
528879 99528879 1001 86380 86390 1
528599 99528599 1001 86380 86390 1
528577 99528577 1001 86380 86390 1
528954 99528954 1001 86380 86390 1
529591 99529591 1001 86380 86390 1
529447 99529447 1001 86380 86390 1
529322 99529322 1001 86380 86390 1
529177 99529177 1001 86380 86390 1
529178 99529178 1001 86380 86390 1
530490 99530490 1001 86380 86390 1
530480 99530480 1001 86380 86390 1
530310 99530310 1001 86380 86390 1
530278 99530278 1001 86380 86390 1
529997 99529997 1001 86380 86390 1
530099 99530099 1001 86380 86390 1
530664 99530664 1001 86380 86390 1
530997 99530997 1001 86380 86390 1
531037 99531037 1001 86380 86390 1
531077 99531077 1001 86380 86390 1
531000 99531000 1001 86380 86390 1
531117 99531117 1001 86380 86390 1
531520 99531520 1001 86380 86390 1
531513 99531513 1001 86380 86390 1
532063 99532063 1001 86380 86390 1
531870 99531870 1001 86380 86390 1
531874 99531874 1001 86380 86390 1
531901 99531901 1001 86380 86390 1
531708 99531708 1001 86380 86390 1
532371 99532371 1001 86380 86390 1
532348 99532348 1001 86380 86390 1
532950 99532950 1001 86380 86390 1
532873 99532873 1001 86380 86390 1
533020 99533020 1001 86380 86390 1
532727 99532727 1001 86380 86390 1
532593 99532593 1001 86380 86390 1
532438 99532438 1001 86380 86390 1
533077 99533077 1001 86380 86390 1
533783 99533783 1001 86380 86390 1
533706 99533706 1001 86380 86390 1
533658 99533658 1001 86380 86390 1
533709 99533709 1001 86380 86390 1
533701 99533701 1001 86380 86390 1
533471 99533471 1001 86380 86390 1
533562 99533562 1001 86380 86390 1
533354 99533354 1001 86380 86390 1
533344 99533344 1001 86380 86390 1
533332 99533332 1001 86380 86390 1
533945 99533945 1001 86380 86390 1
533997 99533997 1001 86380 86390 1
534043 99534043 1001 86380 86390 1
534564 99534564 1001 86380 86390 1
534301 99534301 1001 86380 86390 1
534213 99534213 1001 86380 86390 1
534694 99534694 1001 86380 86390 1
534866 99534866 1001 86380 86390 1
534713 99534713 1001 86380 86390 1
534791 99534791 1001 86380 86390 1
535357 99535357 1001 86380 86390 1
535496 99535496 1001 86380 86390 1
535181 99535181 1001 86380 86390 1
535210 99535210 1001 86380 86390 1
534983 99534983 1001 86380 86390 1
534949 99534949 1001 86380 86390 1
535042 99535042 1001 86380 86390 1
535574 99535574 1001 86380 86390 1
536177 99536177 1001 86380 86390 1
536081 99536081 1001 86380 86390 1
535978 99535978 1001 86380 86390 1
536044 99536044 1001 86380 86390 1
535744 99535744 1001 86380 86390 1
535866 99535866 1001 86380 86390 1
536338 99536338 1001 86380 86390 1
536371 99536371 1001 86380 86390 1
537009 99537009 1001 86380 86390 1
536788 99536788 1001 86380 86390 1
536841 99536841 1001 86380 86390 1
536572 99536572 1001 86380 86390 1
537305 99537305 1001 86380 86390 1
537985 99537985 1001 86380 86390 1
537878 99537878 1001 86380 86390 1
537854 99537854 1001 86380 86390 1
537399 99537399 1001 86380 86390 1
538760 99538760 1001 86380 86390 1
538210 99538210 1001 86380 86390 1
539600 99539600 1001 86380 86390 1
539425 99539425 1001 86380 86390 1
539301 99539301 1001 86380 86390 1
539024 99539024 1001 86380 86390 1
539142 99539142 1001 86380 86390 1
539648 99539648 1001 86380 86390 1
540301 99540301 1001 86380 86390 1
540172 99540172 1001 86380 86390 1
540057 99540057 1001 86380 86390 1
540206 99540206 1001 86380 86390 1
540011 99540011 1001 86380 86390 1
539961 99539961 1001 86380 86390 1
540595 99540595 1001 86380 86390 1
541263 99541263 1001 86380 86390 1
540766 99540766 1001 86380 86390 1
540741 99540741 1001 86380 86390 1
540833 99540833 1001 86380 86390 1
541089 99541089 1001 86380 86390 1
541413 99541413 1001 86380 86390 1
541851 99541851 1001 86380 86390 1
541835 99541835 1001 86380 86390 1
541655 99541655 1001 86380 86390 1
541694 99541694 1001 86380 86390 1
541644 99541644 1001 86380 86390 1
542239 99542239 1001 86380 86390 1
542868 99542868 1001 86380 86390 1
542898 99542898 1001 86380 86390 1
542925 99542925 1001 86380 86390 1
542932 99542932 1001 86380 86390 1
542838 99542838 1001 86380 86390 1
542616 99542616 1001 86380 86390 1
542682 99542682 1001 86380 86390 1
542607 99542607 1001 86380 86390 1
543572 99543572 1001 86380 86390 1
543655 99543655 1001 86380 86390 1
543558 99543558 1001 86380 86390 1
543546 99543546 1001 86380 86390 1
543349 99543349 1001 86380 86390 1
543893 99543893 1001 86380 86390 1
543845 99543845 1001 86380 86390 1
544571 99544571 1001 86380 86390 1
544262 99544262 1001 86380 86390 1
544280 99544280 1001 86380 86390 1
543978 99543978 1001 86380 86390 1
544013 99544013 1001 86380 86390 1
522382 947 1002 32633 40020 1
400666 99400666 1001 86380 86390 1
400925 99400925 1001 86380 86390 1
401558 99401558 1001 86380 86390 1
402158 99402158 1001 86380 86390 1
402362 99402362 1001 86380 86390 1
402373 99402373 1001 86380 86390 1
402559 99402559 1001 86380 86390 1
403341 99403341 1001 86380 86390 1
403503 99403503 1001 86380 86390 1
403645 99403645 1001 86380 86390 1
403691 99403691 1001 86380 86390 1
404053 99404053 1001 86380 86390 1
404181 99404181 1001 86380 86390 1
404237 99404237 1001 86380 86390 1
404826 99404826 1001 86380 86390 1
404942 99404942 1001 86380 86390 1
405232 99405232 1001 86380 86390 1
406055 99406055 1001 86380 86390 1
406263 99406263 1001 86380 86390 1
406837 99406837 1001 86380 86390 1
407177 99407177 1001 86380 86390 1
407205 99407205 1001 86380 86390 1
407355 99407355 1001 86380 86390 1
407919 99407919 1001 86380 86390 1
408076 99408076 1001 86380 86390 1
408800 99408800 1001 86380 86390 1
408875 99408875 1001 86380 86390 1
409010 99409010 1001 86380 86390 1
409532 99409532 1001 86380 86390 1
410145 99410145 1001 86380 86390 1
410592 99410592 1001 86380 86390 1
410704 99410704 1001 86380 86390 1
410797 99410797 1001 86380 86390 1
411054 99411054 1001 86380 86390 1
411326 99411326 1001 86380 86390 1
411431 99411431 1001 86380 86390 1
411515 99411515 1001 86380 86390 1
411649 99411649 1001 86380 86390 1
411880 99411880 1001 86380 86390 1
412042 99412042 1001 86380 86390 1
412172 99412172 1001 86380 86390 1
412107 99412107 1001 86380 86390 1
413500 99413500 1001 86380 86390 1
413466 99413466 1001 86380 86390 1
413587 99413587 1001 86380 86390 1
413234 99413234 1001 86380 86390 1
412758 99412758 1001 86380 86390 1
413833 99413833 1001 86380 86390 1
413972 99413972 1001 86380 86390 1
413982 99413982 1001 86380 86390 1
415191 99415191 1001 86380 86390 1
415088 99415088 1001 86380 86390 1
415306 99415306 1001 86380 86390 1
414530 99414530 1001 86380 86390 1
414721 99414721 1001 86380 86390 1
414700 99414700 1001 86380 86390 1
414673 99414673 1001 86380 86390 1
414281 99414281 1001 86380 86390 1
414442 99414442 1001 86380 86390 1
414158 99414158 1001 86380 86390 1
415453 99415453 1001 86380 86390 1
415401 99415401 1001 86380 86390 1
416757 99416757 1001 86380 86390 1
416878 99416878 1001 86380 86390 1
416219 99416219 1001 86380 86390 1
416572 99416572 1001 86380 86390 1
416078 99416078 1001 86380 86390 1
417402 99417402 1001 86380 86390 1
417100 99417100 1001 86380 86390 1
417112 99417112 1001 86380 86390 1
418397 99418397 1001 86380 86390 1
417878 99417878 1001 86380 86390 1
419077 99419077 1001 86380 86390 1
419196 99419196 1001 86380 86390 1
420290 99420290 1001 86380 86390 1
420425 99420425 1001 86380 86390 1
420373 99420373 1001 86380 86390 1
419363 99419363 1001 86380 86390 1
419489 99419489 1001 86380 86390 1
420806 99420806 1001 86380 86390 1
420742 99420742 1001 86380 86390 1
420514 99420514 1001 86380 86390 1
420603 99420603 1001 86380 86390 1
420663 99420663 1001 86380 86390 1
420703 99420703 1001 86380 86390 1
420687 99420687 1001 86380 86390 1
421930 99421930 1001 86380 86390 1
421457 99421457 1001 86380 86390 1
421182 99421182 1001 86380 86390 1
423608 99423608 1001 86380 86390 1
423389 99423389 1001 86380 86390 1
423143 99423143 1001 86380 86390 1
422560 99422560 1001 86380 86390 1
422583 99422583 1001 86380 86390 1
424028 99424028 1001 86380 86390 1
425009 99425009 1001 86380 86390 1
425340 99425340 1001 86380 86390 1
424446 99424446 1001 86380 86390 1
424385 99424385 1001 86380 86390 1
425719 99425719 1001 86380 86390 1
426582 99426582 1001 86380 86390 1
425973 99425973 1001 86380 86390 1
427145 99427145 1001 86380 86390 1
428378 99428378 1001 86380 86390 1
428556 99428556 1001 86380 86390 1
428721 99428721 1001 86380 86390 1
428155 99428155 1001 86380 86390 1
428122 99428122 1001 86380 86390 1
428221 99428221 1001 86380 86390 1
427781 99427781 1001 86380 86390 1
427673 99427673 1001 86380 86390 1
428748 99428748 1001 86380 86390 1
429263 99429263 1001 86380 86390 1
429195 99429195 1001 86380 86390 1
430609 99430609 1001 86380 86390 1
430752 99430752 1001 86380 86390 1
431458 99431458 1001 86380 86390 1
431628 99431628 1001 86380 86390 1
431302 99431302 1001 86380 86390 1
432474 99432474 1001 86380 86390 1
432215 99432215 1001 86380 86390 1
433548 99433548 1001 86380 86390 1
433653 99433653 1001 86380 86390 1
433216 99433216 1001 86380 86390 1
433301 99433301 1001 86380 86390 1
432917 99432917 1001 86380 86390 1
432919 99432919 1001 86380 86390 1
433735 99433735 1001 86380 86390 1
433910 99433910 1001 86380 86390 1
434319 99434319 1001 86380 86390 1
434395 99434395 1001 86380 86390 1
435704 99435704 1001 86380 86390 1
435831 99435831 1001 86380 86390 1
436735 99436735 1001 86380 86390 1
436487 99436487 1001 86380 86390 1
436036 99436036 1001 86380 86390 1
300080 99300080 1001 86380 86390 1
300652 99300652 1001 86380 86390 1
300318 99300318 1001 86380 86390 1
300881 99300881 1001 86380 86390 1
301375 99301375 1001 86380 86390 1
301487 99301487 1001 86380 86390 1
301314 99301314 1001 86380 86390 1
301240 99301240 1001 86380 86390 1
301723 99301723 1001 86380 86390 1
302351 99302351 1001 86380 86390 1
302355 99302355 1001 86380 86390 1
302007 99302007 1001 86380 86390 1
301996 99301996 1001 86380 86390 1
302113 99302113 1001 86380 86390 1
302157 99302157 1001 86380 86390 1
301959 99301959 1001 86380 86390 1
301821 99301821 1001 86380 86390 1
301938 99301938 1001 86380 86390 1
302456 99302456 1001 86380 86390 1
302531 99302531 1001 86380 86390 1
303052 99303052 1001 86380 86390 1
303179 99303179 1001 86380 86390 1
302674 99302674 1001 86380 86390 1
303210 99303210 1001 86380 86390 1
303332 99303332 1001 86380 86390 1
304027 99304027 1001 86380 86390 1
303814 99303814 1001 86380 86390 1
303452 99303452 1001 86380 86390 1
304696 99304696 1001 86380 86390 1
304686 99304686 1001 86380 86390 1
304564 99304564 1001 86380 86390 1
304287 99304287 1001 86380 86390 1
304898 99304898 1001 86380 86390 1
305034 99305034 1001 86380 86390 1
304946 99304946 1001 86380 86390 1
305660 99305660 1001 86380 86390 1
305563 99305563 1001 86380 86390 1
305680 99305680 1001 86380 86390 1
305141 99305141 1001 86380 86390 1
500158 99500158 1001 86380 86390 1
500171 99500171 1001 86380 86390 1
500061 99500061 1001 86380 86390 1
500733 99500733 1001 86380 86390 1
500773 99500773 1001 86380 86390 1
500556 99500556 1001 86380 86390 1
500318 99500318 1001 86380 86390 1
500879 99500879 1001 86380 86390 1
500882 99500882 1001 86380 86390 1
501330 99501330 1001 86380 86390 1
501348 99501348 1001 86380 86390 1
501246 99501246 1001 86380 86390 1
501286 99501286 1001 86380 86390 1
501235 99501235 1001 86380 86390 1
501149 99501149 1001 86380 86390 1
501073 99501073 1001 86380 86390 1
501703 99501703 1001 86380 86390 1
501786 99501786 1001 86380 86390 1
502245 99502245 1001 86380 86390 1
501951 99501951 1001 86380 86390 1
502018 99502018 1001 86380 86390 1
502501 99502501 1001 86380 86390 1
502666 99502666 1001 86380 86390 1
503250 99503250 1001 86380 86390 1
503083 99503083 1001 86380 86390 1
503406 99503406 1001 86380 86390 1
503352 99503352 1001 86380 86390 1
503771 99503771 1001 86380 86390 1
503610 99503610 1001 86380 86390 1
503534 99503534 1001 86380 86390 1
504298 99504298 1001 86380 86390 1
504301 99504301 1001 86380 86390 1
504804 99504804 1001 86380 86390 1
504836 99504836 1001 86380 86390 1
504930 99504930 1001 86380 86390 1
504640 99504640 1001 86380 86390 1
504333 99504333 1001 86380 86390 1
505032 99505032 1001 86380 86390 1
505048 99505048 1001 86380 86390 1
505078 99505078 1001 86380 86390 1
505686 99505686 1001 86380 86390 1
505455 99505455 1001 86380 86390 1
505271 99505271 1001 86380 86390 1
505251 99505251 1001 86380 86390 1
505925 99505925 1001 86380 86390 1
506212 99506212 1001 86380 86390 1
506121 99506121 1001 86380 86390 1
506623 99506623 1001 86380 86390 1
507354 99507354 1001 86380 86390 1
507154 99507154 1001 86380 86390 1
507186 99507186 1001 86380 86390 1
506867 99506867 1001 86380 86390 1
506815 99506815 1001 86380 86390 1
506972 99506972 1001 86380 86390 1
508173 99508173 1001 86380 86390 1
508189 99508189 1001 86380 86390 1
508031 99508031 1001 86380 86390 1
507930 99507930 1001 86380 86390 1
507947 99507947 1001 86380 86390 1
507655 99507655 1001 86380 86390 1
507707 99507707 1001 86380 86390 1
507764 99507764 1001 86380 86390 1
508371 99508371 1001 86380 86390 1
508397 99508397 1001 86380 86390 1
508565 99508565 1001 86380 86390 1
509167 99509167 1001 86380 86390 1
509194 99509194 1001 86380 86390 1
509275 99509275 1001 86380 86390 1
509858 99509858 1001 86380 86390 1
509898 99509898 1001 86380 86390 1
509678 99509678 1001 86380 86390 1
509281 99509281 1001 86380 86390 1
510083 99510083 1001 86380 86390 1
510034 99510034 1001 86380 86390 1
510633 99510633 1001 86380 86390 1
510320 99510320 1001 86380 86390 1
510890 99510890 1001 86380 86390 1
511520 99511520 1001 86380 86390 1
511172 99511172 1001 86380 86390 1
511239 99511239 1001 86380 86390 1
511149 99511149 1001 86380 86390 1
511010 99511010 1001 86380 86390 1
511023 99511023 1001 86380 86390 1
511694 99511694 1001 86380 86390 1
511608 99511608 1001 86380 86390 1
511699 99511699 1001 86380 86390 1
511598 99511598 1001 86380 86390 1
511560 99511560 1001 86380 86390 1
512227 99512227 1001 86380 86390 1
512327 99512327 1001 86380 86390 1
512121 99512121 1001 86380 86390 1
512582 99512582 1001 86380 86390 1
513040 99513040 1001 86380 86390 1
512755 99512755 1001 86380 86390 1
513001 99513001 1001 86380 86390 1
513261 99513261 1001 86380 86390 1
513739 99513739 1001 86380 86390 1
513785 99513785 1001 86380 86390 1
513825 99513825 1001 86380 86390 1
514811 99514811 1001 86380 86390 1
514843 99514843 1001 86380 86390 1
514816 99514816 1001 86380 86390 1
514304 99514304 1001 86380 86390 1
515491 99515491 1001 86380 86390 1
515419 99515419 1001 86380 86390 1
515143 99515143 1001 86380 86390 1
515156 99515156 1001 86380 86390 1
515162 99515162 1001 86380 86390 1
515230 99515230 1001 86380 86390 1
516306 99516306 1001 86380 86390 1
516344 99516344 1001 86380 86390 1
516320 99516320 1001 86380 86390 1
516442 99516442 1001 86380 86390 1
516177 99516177 1001 86380 86390 1
516156 99516156 1001 86380 86390 1
516237 99516237 1001 86380 86390 1
515959 99515959 1001 86380 86390 1
515922 99515922 1001 86380 86390 1
516557 99516557 1001 86380 86390 1
516635 99516635 1001 86380 86390 1
517070 99517070 1001 86380 86390 1
517401 99517401 1001 86380 86390 1
518125 99518125 1001 86380 86390 1
518062 99518062 1001 86380 86390 1
518119 99518119 1001 86380 86390 1
518094 99518094 1001 86380 86390 1
517848 99517848 1001 86380 86390 1
517703 99517703 1001 86380 86390 1
518269 99518269 1001 86380 86390 1
518351 99518351 1001 86380 86390 1
518788 99518788 1001 86380 86390 1
519097 99519097 1001 86380 86390 1
519035 99519035 1001 86380 86390 1
519725 99519725 1001 86380 86390 1
519702 99519702 1001 86380 86390 1
519682 99519682 1001 86380 86390 1
519260 99519260 1001 86380 86390 1
519869 99519869 1001 86380 86390 1
519834 99519834 1001 86380 86390 1
520594 99520594 1001 86380 86390 1
520410 99520410 1001 86380 86390 1
520386 99520386 1001 86380 86390 1
520414 99520414 1001 86380 86390 1
520288 99520288 1001 86380 86390 1
520317 99520317 1001 86380 86390 1
520796 99520796 1001 86380 86390 1
520687 99520687 1001 86380 86390 1
521427 99521427 1001 86380 86390 1
521094 99521094 1001 86380 86390 1
521241 99521241 1001 86380 86390 1
521002 99521002 1001 86380 86390 1
520886 99520886 1001 86380 86390 1
520979 99520979 1001 86380 86390 1
521512 99521512 1001 86380 86390 1
521590 99521590 1001 86380 86390 1
522244 99522244 1001 86380 86390 1
522268 99522268 1001 86380 86390 1
522195 99522195 1001 86380 86390 1
522187 99522187 1001 86380 86390 1
522069 99522069 1001 86380 86390 1
522378 99522378 1001 86380 86390 1
522444 99522444 1001 86380 86390 1
522966 99522966 1001 86380 86390 1
522923 99522923 1001 86380 86390 1
522724 99522724 1001 86380 86390 1
522817 99522817 1001 86380 86390 1
523177 99523177 1001 86380 86390 1
523747 99523747 1001 86380 86390 1
523774 99523774 1001 86380 86390 1
523612 99523612 1001 86380 86390 1
523617 99523617 1001 86380 86390 1
523734 99523734 1001 86380 86390 1
523405 99523405 1001 86380 86390 1
524041 99524041 1001 86380 86390 1
524742 99524742 1001 86380 86390 1
524725 99524725 1001 86380 86390 1
524729 99524729 1001 86380 86390 1
524189 99524189 1001 86380 86390 1
524302 99524302 1001 86380 86390 1
524877 99524877 1001 86380 86390 1
524956 99524956 1001 86380 86390 1
525553 99525553 1001 86380 86390 1
525578 99525578 1001 86380 86390 1
525541 99525541 1001 86380 86390 1
525400 99525400 1001 86380 86390 1
525367 99525367 1001 86380 86390 1
525206 99525206 1001 86380 86390 1
526075 99526075 1001 86380 86390 1
526063 99526063 1001 86380 86390 1
526167 99526167 1001 86380 86390 1
525937 99525937 1001 86380 86390 1
525873 99525873 1001 86380 86390 1
526486 99526486 1001 86380 86390 1
526508 99526508 1001 86380 86390 1
526548 99526548 1001 86380 86390 1
527207 99527207 1001 86380 86390 1
526690 99526690 1001 86380 86390 1
526640 99526640 1001 86380 86390 1
527368 99527368 1001 86380 86390 1
527716 99527716 1001 86380 86390 1
527667 99527667 1001 86380 86390 1
527752 99527752 1001 86380 86390 1
527463 99527463 1001 86380 86390 1
528146 99528146 1001 86380 86390 1
528699 99528699 1001 86380 86390 1
528737 99528737 1001 86380 86390 1
528843 99528843 1001 86380 86390 1
528593 99528593 1001 86380 86390 1
528490 99528490 1001 86380 86390 1
528503 99528503 1001 86380 86390 1
528598 99528598 1001 86380 86390 1
528294 99528294 1001 86380 86390 1
528461 99528461 1001 86380 86390 1
529589 99529589 1001 86380 86390 1
530145 99530145 1001 86380 86390 1
529958 99529958 1001 86380 86390 1
529998 99529998 1001 86380 86390 1
530071 99530071 1001 86380 86390 1
530086 99530086 1001 86380 86390 1
530745 99530745 1001 86380 86390 1
530747 99530747 1001 86380 86390 1
530646 99530646 1001 86380 86390 1
531323 99531323 1001 86380 86390 1
531113 99531113 1001 86380 86390 1
530928 99530928 1001 86380 86390 1
530945 99530945 1001 86380 86390 1
530948 99530948 1001 86380 86390 1
530782 99530782 1001 86380 86390 1
531559 99531559 1001 86380 86390 1
531438 99531438 1001 86380 86390 1
531517 99531517 1001 86380 86390 1
532131 99532131 1001 86380 86390 1
532151 99532151 1001 86380 86390 1
531887 99531887 1001 86380 86390 1
531954 99531954 1001 86380 86390 1
531816 99531816 1001 86380 86390 1
531727 99531727 1001 86380 86390 1
531728 99531728 1001 86380 86390 1
532325 99532325 1001 86380 86390 1
532317 99532317 1001 86380 86390 1
532921 99532921 1001 86380 86390 1
532961 99532961 1001 86380 86390 1
532437 99532437 1001 86380 86390 1
532481 99532481 1001 86380 86390 1
532538 99532538 1001 86380 86390 1
533122 99533122 1001 86380 86390 1
533827 99533827 1001 86380 86390 1
533849 99533849 1001 86380 86390 1
533245 99533245 1001 86380 86390 1
534479 99534479 1001 86380 86390 1
534307 99534307 1001 86380 86390 1
534412 99534412 1001 86380 86390 1
534438 99534438 1001 86380 86390 1
534168 99534168 1001 86380 86390 1
534158 99534158 1001 86380 86390 1
534179 99534179 1001 86380 86390 1
535254 99535254 1001 86380 86390 1
535103 99535103 1001 86380 86390 1
535233 99535233 1001 86380 86390 1
535056 99535056 1001 86380 86390 1
535669 99535669 1001 86380 86390 1
535684 99535684 1001 86380 86390 1
536200 99536200 1001 86380 86390 1
536087 99536087 1001 86380 86390 1
535850 99535850 1001 86380 86390 1
536430 99536430 1001 86380 86390 1
536408 99536408 1001 86380 86390 1
537198 99537198 1001 86380 86390 1
537202 99537202 1001 86380 86390 1
537230 99537230 1001 86380 86390 1
537812 99537812 1001 86380 86390 1
537827 99537827 1001 86380 86390 1
537655 99537655 1001 86380 86390 1
537772 99537772 1001 86380 86390 1
537612 99537612 1001 86380 86390 1
537442 99537442 1001 86380 86390 1
538549 99538549 1001 86380 86390 1
538435 99538435 1001 86380 86390 1
538375 99538375 1001 86380 86390 1
538209 99538209 1001 86380 86390 1
538398 99538398 1001 86380 86390 1
538916 99538916 1001 86380 86390 1
539572 99539572 1001 86380 86390 1
539340 99539340 1001 86380 86390 1
539406 99539406 1001 86380 86390 1
539741 99539741 1001 86380 86390 1
539706 99539706 1001 86380 86390 1
540322 99540322 1001 86380 86390 1
540202 99540202 1001 86380 86390 1
540091 99540091 1001 86380 86390 1
540012 99540012 1001 86380 86390 1
541113 99541113 1001 86380 86390 1
541269 99541269 1001 86380 86390 1
541196 99541196 1001 86380 86390 1
541172 99541172 1001 86380 86390 1
541187 99541187 1001 86380 86390 1
540867 99540867 1001 86380 86390 1
541402 99541402 1001 86380 86390 1
541467 99541467 1001 86380 86390 1
541328 99541328 1001 86380 86390 1
542011 99542011 1001 86380 86390 1
542012 99542012 1001 86380 86390 1
541714 99541714 1001 86380 86390 1
541883 99541883 1001 86380 86390 1
541847 99541847 1001 86380 86390 1
541696 99541696 1001 86380 86390 1
541635 99541635 1001 86380 86390 1
542156 99542156 1001 86380 86390 1
542238 99542238 1001 86380 86390 1
542823 99542823 1001 86380 86390 1
542762 99542762 1001 86380 86390 1
542599 99542599 1001 86380 86390 1
542613 99542613 1001 86380 86390 1
542601 99542601 1001 86380 86390 1
542608 99542608 1001 86380 86390 1
542725 99542725 1001 86380 86390 1
542713 99542713 1001 86380 86390 1
542448 99542448 1001 86380 86390 1
542973 99542973 1001 86380 86390 1
542999 99542999 1001 86380 86390 1
543618 99543618 1001 86380 86390 1
543355 99543355 1001 86380 86390 1
543330 99543330 1001 86380 86390 1
543938 99543938 1001 86380 86390 1
544584 99544584 1001 86380 86390 1
544590 99544590 1001 86380 86390 1
544274 99544274 1001 86380 86390 1
400064 99400064 1001 86380 86390 1
400367 99400367 1001 86380 86390 1
400902 99400902 1001 86380 86390 1
400950 99400950 1001 86380 86390 1
401393 99401393 1001 86380 86390 1
401491 99401491 1001 86380 86390 1
401598 99401598 1001 86380 86390 1
401807 99401807 1001 86380 86390 1
402233 99402233 1001 86380 86390 1
402345 99402345 1001 86380 86390 1
402443 99402443 1001 86380 86390 1
402497 99402497 1001 86380 86390 1
402597 99402597 1001 86380 86390 1
403364 99403364 1001 86380 86390 1
404213 99404213 1001 86380 86390 1
404163 99404163 1001 86380 86390 1
404429 99404429 1001 86380 86390 1
404908 99404908 1001 86380 86390 1
405198 99405198 1001 86380 86390 1
405217 99405217 1001 86380 86390 1
405241 99405241 1001 86380 86390 1
405448 99405448 1001 86380 86390 1
405931 99405931 1001 86380 86390 1
406146 99406146 1001 86380 86390 1
406302 99406302 1001 86380 86390 1
406475 99406475 1001 86380 86390 1
406458 99406458 1001 86380 86390 1
406797 99406797 1001 86380 86390 1
406759 99406759 1001 86380 86390 1
407384 99407384 1001 86380 86390 1
408492 99408492 1001 86380 86390 1
408616 99408616 1001 86380 86390 1
408703 99408703 1001 86380 86390 1
409115 99409115 1001 86380 86390 1
409342 99409342 1001 86380 86390 1
409474 99409474 1001 86380 86390 1
409635 99409635 1001 86380 86390 1
409691 99409691 1001 86380 86390 1
409913 99409913 1001 86380 86390 1
410279 99410279 1001 86380 86390 1
410620 99410620 1001 86380 86390 1
411024 99411024 1001 86380 86390 1
411286 99411286 1001 86380 86390 1
411547 99411547 1001 86380 86390 1
411894 99411894 1001 86380 86390 1
411944 99411944 1001 86380 86390 1
411900 99411900 1001 86380 86390 1
412334 99412334 1001 86380 86390 1
412508 99412508 1001 86380 86390 1
413942 99413942 1001 86380 86390 1
414100 99414100 1001 86380 86390 1
414971 99414971 1001 86380 86390 1
415253 99415253 1001 86380 86390 1
415294 99415294 1001 86380 86390 1
414294 99414294 1001 86380 86390 1
414139 99414139 1001 86380 86390 1
415583 99415583 1001 86380 86390 1
415587 99415587 1001 86380 86390 1
415384 99415384 1001 86380 86390 1
416771 99416771 1001 86380 86390 1
416386 99416386 1001 86380 86390 1
416094 99416094 1001 86380 86390 1
417024 99417024 1001 86380 86390 1
417392 99417392 1001 86380 86390 1
417393 99417393 1001 86380 86390 1
417606 99417606 1001 86380 86390 1
417575 99417575 1001 86380 86390 1
417514 99417514 1001 86380 86390 1
418744 99418744 1001 86380 86390 1
418439 99418439 1001 86380 86390 1
418517 99418517 1001 86380 86390 1
418539 99418539 1001 86380 86390 1
418772 99418772 1001 86380 86390 1
418229 99418229 1001 86380 86390 1
418070 99418070 1001 86380 86390 1
418032 99418032 1001 86380 86390 1
418012 99418012 1001 86380 86390 1
418891 99418891 1001 86380 86390 1
419012 99419012 1001 86380 86390 1
420445 99420445 1001 86380 86390 1
420411 99420411 1001 86380 86390 1
420415 99420415 1001 86380 86390 1
419845 99419845 1001 86380 86390 1
420749 99420749 1001 86380 86390 1
420817 99420817 1001 86380 86390 1
420518 99420518 1001 86380 86390 1
420702 99420702 1001 86380 86390 1
421968 99421968 1001 86380 86390 1
421954 99421954 1001 86380 86390 1
421700 99421700 1001 86380 86390 1
422166 99422166 1001 86380 86390 1
422156 99422156 1001 86380 86390 1
422452 99422452 1001 86380 86390 1
423550 99423550 1001 86380 86390 1
423692 99423692 1001 86380 86390 1
423660 99423660 1001 86380 86390 1
423327 99423327 1001 86380 86390 1
423351 99423351 1001 86380 86390 1
423019 99423019 1001 86380 86390 1
423242 99423242 1001 86380 86390 1
423084 99423084 1001 86380 86390 1
422540 99422540 1001 86380 86390 1
422709 99422709 1001 86380 86390 1
425284 99425284 1001 86380 86390 1
425122 99425122 1001 86380 86390 1
424657 99424657 1001 86380 86390 1
424949 99424949 1001 86380 86390 1
424462 99424462 1001 86380 86390 1
424157 99424157 1001 86380 86390 1
425816 99425816 1001 86380 86390 1
426956 99426956 1001 86380 86390 1
426394 99426394 1001 86380 86390 1
426343 99426343 1001 86380 86390 1
427266 99427266 1001 86380 86390 1
427356 99427356 1001 86380 86390 1
427361 99427361 1001 86380 86390 1
427408 99427408 1001 86380 86390 1
428497 99428497 1001 86380 86390 1
428694 99428694 1001 86380 86390 1
428353 99428353 1001 86380 86390 1
428511 99428511 1001 86380 86390 1
427947 99427947 1001 86380 86390 1
428260 99428260 1001 86380 86390 1
428007 99428007 1001 86380 86390 1
427628 99427628 1001 86380 86390 1
427689 99427689 1001 86380 86390 1
429070 99429070 1001 86380 86390 1
429134 99429134 1001 86380 86390 1
428956 99428956 1001 86380 86390 1
428936 99428936 1001 86380 86390 1
429957 99429957 1001 86380 86390 1
430389 99430389 1001 86380 86390 1
431328 99431328 1001 86380 86390 1
431643 99431643 1001 86380 86390 1
430975 99430975 1001 86380 86390 1
431009 99431009 1001 86380 86390 1
431233 99431233 1001 86380 86390 1
430859 99430859 1001 86380 86390 1
432226 99432226 1001 86380 86390 1
432129 99432129 1001 86380 86390 1
432473 99432473 1001 86380 86390 1
433726 99433726 1001 86380 86390 1
433202 99433202 1001 86380 86390 1
433207 99433207 1001 86380 86390 1
433015 99433015 1001 86380 86390 1
432709 99432709 1001 86380 86390 1
434035 99434035 1001 86380 86390 1
433946 99433946 1001 86380 86390 1
435146 99435146 1001 86380 86390 1
434371 99434371 1001 86380 86390 1
434221 99434221 1001 86380 86390 1
435709 99435709 1001 86380 86390 1
435551 99435551 1001 86380 86390 1
435785 99435785 1001 86380 86390 1
437009 99437009 1001 86380 86390 1
436881 99436881 1001 86380 86390 1
436490 99436490 1001 86380 86390 1
436656 99436656 1001 86380 86390 1
436329 99436329 1001 86380 86390 1
437258 99437258 1001 86380 86390 1
300007 99300007 1001 86380 86390 1
300457 99300457 1001 86380 86390 1
300861 99300861 1001 86380 86390 1
301533 99301533 1001 86380 86390 1
301406 99301406 1001 86380 86390 1
301368 99301368 1001 86380 86390 1
301330 99301330 1001 86380 86390 1
301731 99301731 1001 86380 86390 1
302205 99302205 1001 86380 86390 1
302183 99302183 1001 86380 86390 1
301975 99301975 1001 86380 86390 1
302144 99302144 1001 86380 86390 1
302581 99302581 1001 86380 86390 1
303175 99303175 1001 86380 86390 1
303178 99303178 1001 86380 86390 1
303045 99303045 1001 86380 86390 1
303185 99303185 1001 86380 86390 1
303113 99303113 1001 86380 86390 1
302916 99302916 1001 86380 86390 1
302716 99302716 1001 86380 86390 1
303368 99303368 1001 86380 86390 1
303985 99303985 1001 86380 86390 1
303795 99303795 1001 86380 86390 1
304137 99304137 1001 86380 86390 1
304063 99304063 1001 86380 86390 1
304658 99304658 1001 86380 86390 1
304524 99304524 1001 86380 86390 1
304629 99304629 1001 86380 86390 1
304558 99304558 1001 86380 86390 1
304928 99304928 1001 86380 86390 1
305009 99305009 1001 86380 86390 1
304893 99304893 1001 86380 86390 1
305679 99305679 1001 86380 86390 1
305405 99305405 1001 86380 86390 1
500188 99500188 1001 86380 86390 1
500190 99500190 1001 86380 86390 1
500444 99500444 1001 86380 86390 1
500457 99500457 1001 86380 86390 1
500419 99500419 1001 86380 86390 1
500344 99500344 1001 86380 86390 1
500216 99500216 1001 86380 86390 1
500609 99500609 1001 86380 86390 1
501004 99501004 1001 86380 86390 1
501256 99501256 1001 86380 86390 1
501364 99501364 1001 86380 86390 1
501316 99501316 1001 86380 86390 1
501420 99501420 1001 86380 86390 1
501031 99501031 1001 86380 86390 1
501123 99501123 1001 86380 86390 1
501833 99501833 1001 86380 86390 1
502279 99502279 1001 86380 86390 1
502293 99502293 1001 86380 86390 1
502218 99502218 1001 86380 86390 1
502102 99502102 1001 86380 86390 1
502103 99502103 1001 86380 86390 1
501891 99501891 1001 86380 86390 1
501973 99501973 1001 86380 86390 1
502619 99502619 1001 86380 86390 1
502633 99502633 1001 86380 86390 1
502506 99502506 1001 86380 86390 1
502641 99502641 1001 86380 86390 1
503182 99503182 1001 86380 86390 1
502937 99502937 1001 86380 86390 1
503016 99503016 1001 86380 86390 1
502825 99502825 1001 86380 86390 1
504021 99504021 1001 86380 86390 1
504101 99504101 1001 86380 86390 1
503958 99503958 1001 86380 86390 1
504025 99504025 1001 86380 86390 1
504884 99504884 1001 86380 86390 1
504861 99504861 1001 86380 86390 1
504676 99504676 1001 86380 86390 1
504665 99504665 1001 86380 86390 1
504736 99504736 1001 86380 86390 1
505066 99505066 1001 86380 86390 1
505056 99505056 1001 86380 86390 1
505646 99505646 1001 86380 86390 1
505749 99505749 1001 86380 86390 1
505389 99505389 1001 86380 86390 1
505550 99505550 1001 86380 86390 1
505237 99505237 1001 86380 86390 1
505290 99505290 1001 86380 86390 1
505918 99505918 1001 86380 86390 1
505802 99505802 1001 86380 86390 1
506559 99506559 1001 86380 86390 1
506294 99506294 1001 86380 86390 1
506298 99506298 1001 86380 86390 1
506389 99506389 1001 86380 86390 1
506164 99506164 1001 86380 86390 1
506064 99506064 1001 86380 86390 1
506741 99506741 1001 86380 86390 1
507376 99507376 1001 86380 86390 1
507401 99507401 1001 86380 86390 1
507327 99507327 1001 86380 86390 1
507412 99507412 1001 86380 86390 1
507426 99507426 1001 86380 86390 1
507532 99507532 1001 86380 86390 1
507558 99507558 1001 86380 86390 1
507908 99507908 1001 86380 86390 1
508407 99508407 1001 86380 86390 1
508452 99508452 1001 86380 86390 1
508596 99508596 1001 86380 86390 1
509860 99509860 1001 86380 86390 1
509732 99509732 1001 86380 86390 1
509506 99509506 1001 86380 86390 1
509388 99509388 1001 86380 86390 1
509911 99509911 1001 86380 86390 1
510050 99510050 1001 86380 86390 1
509935 99509935 1001 86380 86390 1
510287 99510287 1001 86380 86390 1
510303 99510303 1001 86380 86390 1
510109 99510109 1001 86380 86390 1
511011 99511011 1001 86380 86390 1
511094 99511094 1001 86380 86390 1
511059 99511059 1001 86380 86390 1
512320 99512320 1001 86380 86390 1
512357 99512357 1001 86380 86390 1
512245 99512245 1001 86380 86390 1
512065 99512065 1001 86380 86390 1
512156 99512156 1001 86380 86390 1
511769 99511769 1001 86380 86390 1
512504 99512504 1001 86380 86390 1
513066 99513066 1001 86380 86390 1
513019 99513019 1001 86380 86390 1
513059 99513059 1001 86380 86390 1
512703 99512703 1001 86380 86390 1
512756 99512756 1001 86380 86390 1
512721 99512721 1001 86380 86390 1
512698 99512698 1001 86380 86390 1
513244 99513244 1001 86380 86390 1
514018 99514018 1001 86380 86390 1
513950 99513950 1001 86380 86390 1
513635 99513635 1001 86380 86390 1
513649 99513649 1001 86380 86390 1
513624 99513624 1001 86380 86390 1
513784 99513784 1001 86380 86390 1
513592 99513592 1001 86380 86390 1
513412 99513412 1001 86380 86390 1
513458 99513458 1001 86380 86390 1
514097 99514097 1001 86380 86390 1
514730 99514730 1001 86380 86390 1
514826 99514826 1001 86380 86390 1
514799 99514799 1001 86380 86390 1
514850 99514850 1001 86380 86390 1
514701 99514701 1001 86380 86390 1
514853 99514853 1001 86380 86390 1
514497 99514497 1001 86380 86390 1
515017 99515017 1001 86380 86390 1
515533 99515533 1001 86380 86390 1
515674 99515674 1001 86380 86390 1
515677 99515677 1001 86380 86390 1
515091 99515091 1001 86380 86390 1
515186 99515186 1001 86380 86390 1
515776 99515776 1001 86380 86390 1
515704 99515704 1001 86380 86390 1
516328 99516328 1001 86380 86390 1
516101 99516101 1001 86380 86390 1
515980 99515980 1001 86380 86390 1
515893 99515893 1001 86380 86390 1
516606 99516606 1001 86380 86390 1
517219 99517219 1001 86380 86390 1
517065 99517065 1001 86380 86390 1
516771 99516771 1001 86380 86390 1
517518 99517518 1001 86380 86390 1
517513 99517513 1001 86380 86390 1
518146 99518146 1001 86380 86390 1
517802 99517802 1001 86380 86390 1
517864 99517864 1001 86380 86390 1
518278 99518278 1001 86380 86390 1
518313 99518313 1001 86380 86390 1
518799 99518799 1001 86380 86390 1
518905 99518905 1001 86380 86390 1
518844 99518844 1001 86380 86390 1
518395 99518395 1001 86380 86390 1
518408 99518408 1001 86380 86390 1
519703 99519703 1001 86380 86390 1
519507 99519507 1001 86380 86390 1
519590 99519590 1001 86380 86390 1
519255 99519255 1001 86380 86390 1
519995 99519995 1001 86380 86390 1
519911 99519911 1001 86380 86390 1
520449 99520449 1001 86380 86390 1
520400 99520400 1001 86380 86390 1
520048 99520048 1001 86380 86390 1
521335 99521335 1001 86380 86390 1
521348 99521348 1001 86380 86390 1
521220 99521220 1001 86380 86390 1
520888 99520888 1001 86380 86390 1
520876 99520876 1001 86380 86390 1
521529 99521529 1001 86380 86390 1
521595 99521595 1001 86380 86390 1
521584 99521584 1001 86380 86390 1
522275 99522275 1001 86380 86390 1
522013 99522013 1001 86380 86390 1
521779 99521779 1001 86380 86390 1
521872 99521872 1001 86380 86390 1
522433 99522433 1001 86380 86390 1
522918 99522918 1001 86380 86390 1
522499 99522499 1001 86380 86390 1
523277 99523277 1001 86380 86390 1
523292 99523292 1001 86380 86390 1
523851 99523851 1001 86380 86390 1
523713 99523713 1001 86380 86390 1
523614 99523614 1001 86380 86390 1
523444 99523444 1001 86380 86390 1
524056 99524056 1001 86380 86390 1
524570 99524570 1001 86380 86390 1
524387 99524387 1001 86380 86390 1
524849 99524849 1001 86380 86390 1
524955 99524955 1001 86380 86390 1
525293 99525293 1001 86380 86390 1
525345 99525345 1001 86380 86390 1
525202 99525202 1001 86380 86390 1
525268 99525268 1001 86380 86390 1
525035 99525035 1001 86380 86390 1
525138 99525138 1001 86380 86390 1
525076 99525076 1001 86380 86390 1
524987 99524987 1001 86380 86390 1
525688 99525688 1001 86380 86390 1
526243 99526243 1001 86380 86390 1
526283 99526283 1001 86380 86390 1
526324 99526324 1001 86380 86390 1
526026 99526026 1001 86380 86390 1
526196 99526196 1001 86380 86390 1
526043 99526043 1001 86380 86390 1
525997 99525997 1001 86380 86390 1
526472 99526472 1001 86380 86390 1
526524 99526524 1001 86380 86390 1
526970 99526970 1001 86380 86390 1
527303 99527303 1001 86380 86390 1
527946 99527946 1001 86380 86390 1
527895 99527895 1001 86380 86390 1
528041 99528041 1001 86380 86390 1
527729 99527729 1001 86380 86390 1
527833 99527833 1001 86380 86390 1
527534 99527534 1001 86380 86390 1
527500 99527500 1001 86380 86390 1
528494 99528494 1001 86380 86390 1
528639 99528639 1001 86380 86390 1
528641 99528641 1001 86380 86390 1
528564 99528564 1001 86380 86390 1
528669 99528669 1001 86380 86390 1
528417 99528417 1001 86380 86390 1
528472 99528472 1001 86380 86390 1
528952 99528952 1001 86380 86390 1
528913 99528913 1001 86380 86390 1
529044 99529044 1001 86380 86390 1
529083 99529083 1001 86380 86390 1
529405 99529405 1001 86380 86390 1
529393 99529393 1001 86380 86390 1
529441 99529441 1001 86380 86390 1
529907 99529907 1001 86380 86390 1
529812 99529812 1001 86380 86390 1
530431 99530431 1001 86380 86390 1
530322 99530322 1001 86380 86390 1
530347 99530347 1001 86380 86390 1
530107 99530107 1001 86380 86390 1
530655 99530655 1001 86380 86390 1
530870 99530870 1001 86380 86390 1
530897 99530897 1001 86380 86390 1
531562 99531562 1001 86380 86390 1
531421 99531421 1001 86380 86390 1
531552 99531552 1001 86380 86390 1
532049 99532049 1001 86380 86390 1
531809 99531809 1001 86380 86390 1
531586 99531586 1001 86380 86390 1
532295 99532295 1001 86380 86390 1
532402 99532402 1001 86380 86390 1
532952 99532952 1001 86380 86390 1
532633 99532633 1001 86380 86390 1
532450 99532450 1001 86380 86390 1
532492 99532492 1001 86380 86390 1
532467 99532467 1001 86380 86390 1
532416 99532416 1001 86380 86390 1
533107 99533107 1001 86380 86390 1
533147 99533147 1001 86380 86390 1
533138 99533138 1001 86380 86390 1
533067 99533067 1001 86380 86390 1
533685 99533685 1001 86380 86390 1
533763 99533763 1001 86380 86390 1
533842 99533842 1001 86380 86390 1
533725 99533725 1001 86380 86390 1
533508 99533508 1001 86380 86390 1
533248 99533248 1001 86380 86390 1
533859 99533859 1001 86380 86390 1
534594 99534594 1001 86380 86390 1
534684 99534684 1001 86380 86390 1
534636 99534636 1001 86380 86390 1
534302 99534302 1001 86380 86390 1
534253 99534253 1001 86380 86390 1
534269 99534269 1001 86380 86390 1
534776 99534776 1001 86380 86390 1
534706 99534706 1001 86380 86390 1
535439 99535439 1001 86380 86390 1
535152 99535152 1001 86380 86390 1
536107 99536107 1001 86380 86390 1
536043 99536043 1001 86380 86390 1
535956 99535956 1001 86380 86390 1
535948 99535948 1001 86380 86390 1
536485 99536485 1001 86380 86390 1
536500 99536500 1001 86380 86390 1
537012 99537012 1001 86380 86390 1
537291 99537291 1001 86380 86390 1
536958 99536958 1001 86380 86390 1
537232 99537232 1001 86380 86390 1
537366 99537366 1001 86380 86390 1
537884 99537884 1001 86380 86390 1
537734 99537734 1001 86380 86390 1
537453 99537453 1001 86380 86390 1
538151 99538151 1001 86380 86390 1
538170 99538170 1001 86380 86390 1
538185 99538185 1001 86380 86390 1
538135 99538135 1001 86380 86390 1
538625 99538625 1001 86380 86390 1
538664 99538664 1001 86380 86390 1
538626 99538626 1001 86380 86390 1
538704 99538704 1001 86380 86390 1
538757 99538757 1001 86380 86390 1
538436 99538436 1001 86380 86390 1
538504 99538504 1001 86380 86390 1
538235 99538235 1001 86380 86390 1
538289 99538289 1001 86380 86390 1
538930 99538930 1001 86380 86390 1
539515 99539515 1001 86380 86390 1
539618 99539618 1001 86380 86390 1
539584 99539584 1001 86380 86390 1
539627 99539627 1001 86380 86390 1
539524 99539524 1001 86380 86390 1
539112 99539112 1001 86380 86390 1
539032 99539032 1001 86380 86390 1
539803 99539803 1001 86380 86390 1
540424 99540424 1001 86380 86390 1
540120 99540120 1001 86380 86390 1
540070 99540070 1001 86380 86390 1
540168 99540168 1001 86380 86390 1
541143 99541143 1001 86380 86390 1
541067 99541067 1001 86380 86390 1
540804 99540804 1001 86380 86390 1
540818 99540818 1001 86380 86390 1
540806 99540806 1001 86380 86390 1
541446 99541446 1001 86380 86390 1
541492 99541492 1001 86380 86390 1
542075 99542075 1001 86380 86390 1
541828 99541828 1001 86380 86390 1
541803 99541803 1001 86380 86390 1
541525 99541525 1001 86380 86390 1
542185 99542185 1001 86380 86390 1
542861 99542861 1001 86380 86390 1
542878 99542878 1001 86380 86390 1
542506 99542506 1001 86380 86390 1
542365 99542365 1001 86380 86390 1
542523 99542523 1001 86380 86390 1
543048 99543048 1001 86380 86390 1
543141 99543141 1001 86380 86390 1
543068 99543068 1001 86380 86390 1
543609 99543609 1001 86380 86390 1
543750 99543750 1001 86380 86390 1
543599 99543599 1001 86380 86390 1
543614 99543614 1001 86380 86390 1
543765 99543765 1001 86380 86390 1
543374 99543374 1001 86380 86390 1
543443 99543443 1001 86380 86390 1
543230 99543230 1001 86380 86390 1
543168 99543168 1001 86380 86390 1
543273 99543273 1001 86380 86390 1
543344 99543344 1001 86380 86390 1
543795 99543795 1001 86380 86390 1
543824 99543824 1001 86380 86390 1
543895 99543895 1001 86380 86390 1
543934 99543934 1001 86380 86390 1
544498 99544498 1001 86380 86390 1
544317 99544317 1001 86380 86390 1
544193 99544193 1001 86380 86390 1
544071 99544071 1001 86380 86390 1
544633 99544633 1001 86380 86390 1
544670 99544670 1001 86380 86390 1
400089 99400089 1001 86380 86390 1
400549 99400549 1001 86380 86390 1
401015 99401015 1001 86380 86390 1
401663 99401663 1001 86380 86390 1
401647 99401647 1001 86380 86390 1
401762 99401762 1001 86380 86390 1
402273 99402273 1001 86380 86390 1
402420 99402420 1001 86380 86390 1
402395 99402395 1001 86380 86390 1
402396 99402396 1001 86380 86390 1
403124 99403124 1001 86380 86390 1
403319 99403319 1001 86380 86390 1
403272 99403272 1001 86380 86390 1
403524 99403524 1001 86380 86390 1
403772 99403772 1001 86380 86390 1
404104 99404104 1001 86380 86390 1
404378 99404378 1001 86380 86390 1
404483 99404483 1001 86380 86390 1
404752 99404752 1001 86380 86390 1
404779 99404779 1001 86380 86390 1
405061 99405061 1001 86380 86390 1
405552 99405552 1001 86380 86390 1
405789 99405789 1001 86380 86390 1
406233 99406233 1001 86380 86390 1
406513 99406513 1001 86380 86390 1
407091 99407091 1001 86380 86390 1
408159 99408159 1001 86380 86390 1
408235 99408235 1001 86380 86390 1
408681 99408681 1001 86380 86390 1
408940 99408940 1001 86380 86390 1
409800 99409800 1001 86380 86390 1
409899 99409899 1001 86380 86390 1
410308 99410308 1001 86380 86390 1
410330 99410330 1001 86380 86390 1
410448 99410448 1001 86380 86390 1
410682 99410682 1001 86380 86390 1
410621 99410621 1001 86380 86390 1
410855 99410855 1001 86380 86390 1
410948 99410948 1001 86380 86390 1
411407 99411407 1001 86380 86390 1
411637 99411637 1001 86380 86390 1
411717 99411717 1001 86380 86390 1
411694 99411694 1001 86380 86390 1
411806 99411806 1001 86380 86390 1
411810 99411810 1001 86380 86390 1
411897 99411897 1001 86380 86390 1
412041 99412041 1001 86380 86390 1
412126 99412126 1001 86380 86390 1
412310 99412310 1001 86380 86390 1
413419 99413419 1001 86380 86390 1
413438 99413438 1001 86380 86390 1
413176 99413176 1001 86380 86390 1
412548 99412548 1001 86380 86390 1
412633 99412633 1001 86380 86390 1
413873 99413873 1001 86380 86390 1
413910 99413910 1001 86380 86390 1
414334 99414334 1001 86380 86390 1
415607 99415607 1001 86380 86390 1
416643 99416643 1001 86380 86390 1
416796 99416796 1001 86380 86390 1
416339 99416339 1001 86380 86390 1
416002 99416002 1001 86380 86390 1
417048 99417048 1001 86380 86390 1
417243 99417243 1001 86380 86390 1
417154 99417154 1001 86380 86390 1
417492 99417492 1001 86380 86390 1
418466 99418466 1001 86380 86390 1
418199 99418199 1001 86380 86390 1
418169 99418169 1001 86380 86390 1
418091 99418091 1001 86380 86390 1
418296 99418296 1001 86380 86390 1
417663 99417663 1001 86380 86390 1
420311 99420311 1001 86380 86390 1
420083 99420083 1001 86380 86390 1
420116 99420116 1001 86380 86390 1
419848 99419848 1001 86380 86390 1
420009 99420009 1001 86380 86390 1
419457 99419457 1001 86380 86390 1
420493 99420493 1001 86380 86390 1
420661 99420661 1001 86380 86390 1
421966 99421966 1001 86380 86390 1
421748 99421748 1001 86380 86390 1
421857 99421857 1001 86380 86390 1
421011 99421011 1001 86380 86390 1
421241 99421241 1001 86380 86390 1
422208 99422208 1001 86380 86390 1
422269 99422269 1001 86380 86390 1
423352 99423352 1001 86380 86390 1
423624 99423624 1001 86380 86390 1
423171 99423171 1001 86380 86390 1
422542 99422542 1001 86380 86390 1
422547 99422547 1001 86380 86390 1
423964 99423964 1001 86380 86390 1
422528 99422528 1001 86380 86390 1
425302 99425302 1001 86380 86390 1
424516 99424516 1001 86380 86390 1
424584 99424584 1001 86380 86390 1
425532 99425532 1001 86380 86390 1
425444 99425444 1001 86380 86390 1
425414 99425414 1001 86380 86390 1
427030 99427030 1001 86380 86390 1
427038 99427038 1001 86380 86390 1
426719 99426719 1001 86380 86390 1
426929 99426929 1001 86380 86390 1
426285 99426285 1001 86380 86390 1
426459 99426459 1001 86380 86390 1
426238 99426238 1001 86380 86390 1
427268 99427268 1001 86380 86390 1
428611 99428611 1001 86380 86390 1
428292 99428292 1001 86380 86390 1
428331 99428331 1001 86380 86390 1
427584 99427584 1001 86380 86390 1
427546 99427546 1001 86380 86390 1
427615 99427615 1001 86380 86390 1
428986 99428986 1001 86380 86390 1
429141 99429141 1001 86380 86390 1
429119 99429119 1001 86380 86390 1
430281 99430281 1001 86380 86390 1
430112 99430112 1001 86380 86390 1
429903 99429903 1001 86380 86390 1
429664 99429664 1001 86380 86390 1
430694 99430694 1001 86380 86390 1
431267 99431267 1001 86380 86390 1
431512 99431512 1001 86380 86390 1
430844 99430844 1001 86380 86390 1
431092 99431092 1001 86380 86390 1
431048 99431048 1001 86380 86390 1
431057 99431057 1001 86380 86390 1
432245 99432245 1001 86380 86390 1
432330 99432330 1001 86380 86390 1
432166 99432166 1001 86380 86390 1
433692 99433692 1001 86380 86390 1
433391 99433391 1001 86380 86390 1
433095 99433095 1001 86380 86390 1
432786 99432786 1001 86380 86390 1
435428 99435428 1001 86380 86390 1
434680 99434680 1001 86380 86390 1
434532 99434532 1001 86380 86390 1
434201 99434201 1001 86380 86390 1
434144 99434144 1001 86380 86390 1
434332 99434332 1001 86380 86390 1
435566 99435566 1001 86380 86390 1
436802 99436802 1001 86380 86390 1
436873 99436873 1001 86380 86390 1
436791 99436791 1001 86380 86390 1
436843 99436843 1001 86380 86390 1
437151 99437151 1001 86380 86390 1
436591 99436591 1001 86380 86390 1
436508 99436508 1001 86380 86390 1
436699 99436699 1001 86380 86390 1
436540 99436540 1001 86380 86390 1
435983 99435983 1001 86380 86390 1
436081 99436081 1001 86380 86390 1
435940 99435940 1001 86380 86390 1
300048 99300048 1001 86380 86390 1
300667 99300667 1001 86380 86390 1
300527 99300527 1001 86380 86390 1
300643 99300643 1001 86380 86390 1
300579 99300579 1001 86380 86390 1
300354 99300354 1001 86380 86390 1
300332 99300332 1001 86380 86390 1
300362 99300362 1001 86380 86390 1
300468 99300468 1001 86380 86390 1
300508 99300508 1001 86380 86390 1
300227 99300227 1001 86380 86390 1
300240 99300240 1001 86380 86390 1
300253 99300253 1001 86380 86390 1
301500 99301500 1001 86380 86390 1
301175 99301175 1001 86380 86390 1
301282 99301282 1001 86380 86390 1
301109 99301109 1001 86380 86390 1
302150 99302150 1001 86380 86390 1
302164 99302164 1001 86380 86390 1
302152 99302152 1001 86380 86390 1
301986 99301986 1001 86380 86390 1
302458 99302458 1001 86380 86390 1
302383 99302383 1001 86380 86390 1
302396 99302396 1001 86380 86390 1
303063 99303063 1001 86380 86390 1
302910 99302910 1001 86380 86390 1
302680 99302680 1001 86380 86390 1
303341 99303341 1001 86380 86390 1
303226 99303226 1001 86380 86390 1
303410 99303410 1001 86380 86390 1
303957 99303957 1001 86380 86390 1
303960 99303960 1001 86380 86390 1
303832 99303832 1001 86380 86390 1
303503 99303503 1001 86380 86390 1
303563 99303563 1001 86380 86390 1
304682 99304682 1001 86380 86390 1
304747 99304747 1001 86380 86390 1
304703 99304703 1001 86380 86390 1
304473 99304473 1001 86380 86390 1
304476 99304476 1001 86380 86390 1
304542 99304542 1001 86380 86390 1
304277 99304277 1001 86380 86390 1
304315 99304315 1001 86380 86390 1
305056 99305056 1001 86380 86390 1
305005 99305005 1001 86380 86390 1
305621 99305621 1001 86380 86390 1
305678 99305678 1001 86380 86390 1
305314 99305314 1001 86380 86390 1
305329 99305329 1001 86380 86390 1
305368 99305368 1001 86380 86390 1
305461 99305461 1001 86380 86390 1
305078 99305078 1001 86380 86390 1
305196 99305196 1001 86380 86390 1
305204 99305204 1001 86380 86390 1
500168 99500168 1001 86380 86390 1
500698 99500698 1001 86380 86390 1
500634 99500634 1001 86380 86390 1
500657 99500657 1001 86380 86390 1
500337 99500337 1001 86380 86390 1
500371 99500371 1001 86380 86390 1
500870 99500870 1001 86380 86390 1
501425 99501425 1001 86380 86390 1
501126 99501126 1001 86380 86390 1
501038 99501038 1001 86380 86390 1
501198 99501198 1001 86380 86390 1
501668 99501668 1001 86380 86390 1
501773 99501773 1001 86380 86390 1
501776 99501776 1001 86380 86390 1
501841 99501841 1001 86380 86390 1
502302 99502302 1001 86380 86390 1
502104 99502104 1001 86380 86390 1
502158 99502158 1001 86380 86390 1
502492 99502492 1001 86380 86390 1
502549 99502549 1001 86380 86390 1
503124 99503124 1001 86380 86390 1
503125 99503125 1001 86380 86390 1
503291 99503291 1001 86380 86390 1
502927 99502927 1001 86380 86390 1
503330 99503330 1001 86380 86390 1
503339 99503339 1001 86380 86390 1
503983 99503983 1001 86380 86390 1
503946 99503946 1001 86380 86390 1
503922 99503922 1001 86380 86390 1
503851 99503851 1001 86380 86390 1
503854 99503854 1001 86380 86390 1
503751 99503751 1001 86380 86390 1
503883 99503883 1001 86380 86390 1
503657 99503657 1001 86380 86390 1
503683 99503683 1001 86380 86390 1
503567 99503567 1001 86380 86390 1
503607 99503607 1001 86380 86390 1
504297 99504297 1001 86380 86390 1
504143 99504143 1001 86380 86390 1
504171 99504171 1001 86380 86390 1
504851 99504851 1001 86380 86390 1
504725 99504725 1001 86380 86390 1
504687 99504687 1001 86380 86390 1
504646 99504646 1001 86380 86390 1
504476 99504476 1001 86380 86390 1
505034 99505034 1001 86380 86390 1
504740 99504740 1001 86380 86390 1
504987 99504987 1001 86380 86390 1
505388 99505388 1001 86380 86390 1
505468 99505468 1001 86380 86390 1
505175 99505175 1001 86380 86390 1
505162 99505162 1001 86380 86390 1
505313 99505313 1001 86380 86390 1
506560 99506560 1001 86380 86390 1
506487 99506487 1001 86380 86390 1
506464 99506464 1001 86380 86390 1
506303 99506303 1001 86380 86390 1
506351 99506351 1001 86380 86390 1
506712 99506712 1001 86380 86390 1
507263 99507263 1001 86380 86390 1
507356 99507356 1001 86380 86390 1
507418 99507418 1001 86380 86390 1
507095 99507095 1001 86380 86390 1
506832 99506832 1001 86380 86390 1
507903 99507903 1001 86380 86390 1
507981 99507981 1001 86380 86390 1
507970 99507970 1001 86380 86390 1
507648 99507648 1001 86380 86390 1
507704 99507704 1001 86380 86390 1
508975 99508975 1001 86380 86390 1
508925 99508925 1001 86380 86390 1
508853 99508853 1001 86380 86390 1
508519 99508519 1001 86380 86390 1
508559 99508559 1001 86380 86390 1
508536 99508536 1001 86380 86390 1
509116 99509116 1001 86380 86390 1
509170 99509170 1001 86380 86390 1
509862 99509862 1001 86380 86390 1
509604 99509604 1001 86380 86390 1
509516 99509516 1001 86380 86390 1
510014 99510014 1001 86380 86390 1
510102 99510102 1001 86380 86390 1
510685 99510685 1001 86380 86390 1
510662 99510662 1001 86380 86390 1
510446 99510446 1001 86380 86390 1
510477 99510477 1001 86380 86390 1
510252 99510252 1001 86380 86390 1
510924 99510924 1001 86380 86390 1
511450 99511450 1001 86380 86390 1
511404 99511404 1001 86380 86390 1
511355 99511355 1001 86380 86390 1
510948 99510948 1001 86380 86390 1
511044 99511044 1001 86380 86390 1
511097 99511097 1001 86380 86390 1
511047 99511047 1001 86380 86390 1
511600 99511600 1001 86380 86390 1
512234 99512234 1001 86380 86390 1
511979 99511979 1001 86380 86390 1
511861 99511861 1001 86380 86390 1
511810 99511810 1001 86380 86390 1
512521 99512521 1001 86380 86390 1
512528 99512528 1001 86380 86390 1
513128 99513128 1001 86380 86390 1
512974 99512974 1001 86380 86390 1
512859 99512859 1001 86380 86390 1
512794 99512794 1001 86380 86390 1
512617 99512617 1001 86380 86390 1
513293 99513293 1001 86380 86390 1
513943 99513943 1001 86380 86390 1
513990 99513990 1001 86380 86390 1
513689 99513689 1001 86380 86390 1
513449 99513449 1001 86380 86390 1
513413 99513413 1001 86380 86390 1
513560 99513560 1001 86380 86390 1
514152 99514152 1001 86380 86390 1
514523 99514523 1001 86380 86390 1
514592 99514592 1001 86380 86390 1
514573 99514573 1001 86380 86390 1
514321 99514321 1001 86380 86390 1
514287 99514287 1001 86380 86390 1
514985 99514985 1001 86380 86390 1
514899 99514899 1001 86380 86390 1
515599 99515599 1001 86380 86390 1
515638 99515638 1001 86380 86390 1
515358 99515358 1001 86380 86390 1
515177 99515177 1001 86380 86390 1
515113 99515113 1001 86380 86390 1
515152 99515152 1001 86380 86390 1
515861 99515861 1001 86380 86390 1
516104 99516104 1001 86380 86390 1
516172 99516172 1001 86380 86390 1
516987 99516987 1001 86380 86390 1
516795 99516795 1001 86380 86390 1
516804 99516804 1001 86380 86390 1
517841 99517841 1001 86380 86390 1
517906 99517906 1001 86380 86390 1
517723 99517723 1001 86380 86390 1
517687 99517687 1001 86380 86390 1
518241 99518241 1001 86380 86390 1
518937 99518937 1001 86380 86390 1
518790 99518790 1001 86380 86390 1
518659 99518659 1001 86380 86390 1
518574 99518574 1001 86380 86390 1
518497 99518497 1001 86380 86390 1
518401 99518401 1001 86380 86390 1
519181 99519181 1001 86380 86390 1
518992 99518992 1001 86380 86390 1
519163 99519163 1001 86380 86390 1
519113 99519113 1001 86380 86390 1
519639 99519639 1001 86380 86390 1
519801 99519801 1001 86380 86390 1
519404 99519404 1001 86380 86390 1
519538 99519538 1001 86380 86390 1
519540 99519540 1001 86380 86390 1
519476 99519476 1001 86380 86390 1
520606 99520606 1001 86380 86390 1
520479 99520479 1001 86380 86390 1
520494 99520494 1001 86380 86390 1
520470 99520470 1001 86380 86390 1
520272 99520272 1001 86380 86390 1
520176 99520176 1001 86380 86390 1
521408 99521408 1001 86380 86390 1
521374 99521374 1001 86380 86390 1
520941 99520941 1001 86380 86390 1
520969 99520969 1001 86380 86390 1
521648 99521648 1001 86380 86390 1
521577 99521577 1001 86380 86390 1
521655 99521655 1001 86380 86390 1
522140 99522140 1001 86380 86390 1
522211 99522211 1001 86380 86390 1
522188 99522188 1001 86380 86390 1
521723 99521723 1001 86380 86390 1
521808 99521808 1001 86380 86390 1
522438 99522438 1001 86380 86390 1
522404 99522404 1001 86380 86390 1
522958 99522958 1001 86380 86390 1
523114 99523114 1001 86380 86390 1
522500 99522500 1001 86380 86390 1
522630 99522630 1001 86380 86390 1
522650 99522650 1001 86380 86390 1
523152 99523152 1001 86380 86390 1
523308 99523308 1001 86380 86390 1
523885 99523885 1001 86380 86390 1
523922 99523922 1001 86380 86390 1
523900 99523900 1001 86380 86390 1
523879 99523879 1001 86380 86390 1
523893 99523893 1001 86380 86390 1
523403 99523403 1001 86380 86390 1
523999 99523999 1001 86380 86390 1
523976 99523976 1001 86380 86390 1
524622 99524622 1001 86380 86390 1
524526 99524526 1001 86380 86390 1
524514 99524514 1001 86380 86390 1
524365 99524365 1001 86380 86390 1
524353 99524353 1001 86380 86390 1
524277 99524277 1001 86380 86390 1
524239 99524239 1001 86380 86390 1
524925 99524925 1001 86380 86390 1
525596 99525596 1001 86380 86390 1
525426 99525426 1001 86380 86390 1
525132 99525132 1001 86380 86390 1
525089 99525089 1001 86380 86390 1
525012 99525012 1001 86380 86390 1
525698 99525698 1001 86380 86390 1
525651 99525651 1001 86380 86390 1
526384 99526384 1001 86380 86390 1
526128 99526128 1001 86380 86390 1
526064 99526064 1001 86380 86390 1
526177 99526177 1001 86380 86390 1
526552 99526552 1001 86380 86390 1
527069 99527069 1001 86380 86390 1
527148 99527148 1001 86380 86390 1
527191 99527191 1001 86380 86390 1
527115 99527115 1001 86380 86390 1
527017 99527017 1001 86380 86390 1
526657 99526657 1001 86380 86390 1
527298 99527298 1001 86380 86390 1
527289 99527289 1001 86380 86390 1
527692 99527692 1001 86380 86390 1
527829 99527829 1001 86380 86390 1
527490 99527490 1001 86380 86390 1
528233 99528233 1001 86380 86390 1
528092 99528092 1001 86380 86390 1
528185 99528185 1001 86380 86390 1
528277 99528277 1001 86380 86390 1
528801 99528801 1001 86380 86390 1
528566 99528566 1001 86380 86390 1
528570 99528570 1001 86380 86390 1
528587 99528587 1001 86380 86390 1
528314 99528314 1001 86380 86390 1
528327 99528327 1001 86380 86390 1
529678 99529678 1001 86380 86390 1
529693 99529693 1001 86380 86390 1
529645 99529645 1001 86380 86390 1
529531 99529531 1001 86380 86390 1
529660 99529660 1001 86380 86390 1
529422 99529422 1001 86380 86390 1
529132 99529132 1001 86380 86390 1
529278 99529278 1001 86380 86390 1
529836 99529836 1001 86380 86390 1
530361 99530361 1001 86380 86390 1
530516 99530516 1001 86380 86390 1
530549 99530549 1001 86380 86390 1
530372 99530372 1001 86380 86390 1
530067 99530067 1001 86380 86390 1
530006 99530006 1001 86380 86390 1
529983 99529983 1001 86380 86390 1
530583 99530583 1001 86380 86390 1
531233 99531233 1001 86380 86390 1
531083 99531083 1001 86380 86390 1
530805 99530805 1001 86380 86390 1
530857 99530857 1001 86380 86390 1
530909 99530909 1001 86380 86390 1
531458 99531458 1001 86380 86390 1
531524 99531524 1001 86380 86390 1
532117 99532117 1001 86380 86390 1
532132 99532132 1001 86380 86390 1
532191 99532191 1001 86380 86390 1
531898 99531898 1001 86380 86390 1
531925 99531925 1001 86380 86390 1
531825 99531825 1001 86380 86390 1
531958 99531958 1001 86380 86390 1
531895 99531895 1001 86380 86390 1
531680 99531680 1001 86380 86390 1
531632 99531632 1001 86380 86390 1
531596 99531596 1001 86380 86390 1
532284 99532284 1001 86380 86390 1
532801 99532801 1001 86380 86390 1
532792 99532792 1001 86380 86390 1
532435 99532435 1001 86380 86390 1
533228 99533228 1001 86380 86390 1
533209 99533209 1001 86380 86390 1
533393 99533393 1001 86380 86390 1
533389 99533389 1001 86380 86390 1
533988 99533988 1001 86380 86390 1
534504 99534504 1001 86380 86390 1
534600 99534600 1001 86380 86390 1
534490 99534490 1001 86380 86390 1
534363 99534363 1001 86380 86390 1
534178 99534178 1001 86380 86390 1
534698 99534698 1001 86380 86390 1
535483 99535483 1001 86380 86390 1
534967 99534967 1001 86380 86390 1
534982 99534982 1001 86380 86390 1
535088 99535088 1001 86380 86390 1
534923 99534923 1001 86380 86390 1
535648 99535648 1001 86380 86390 1
536059 99536059 1001 86380 86390 1
535757 99535757 1001 86380 86390 1
535907 99535907 1001 86380 86390 1
535844 99535844 1001 86380 86390 1
537056 99537056 1001 86380 86390 1
536953 99536953 1001 86380 86390 1
536650 99536650 1001 86380 86390 1
536548 99536548 1001 86380 86390 1
536743 99536743 1001 86380 86390 1
537261 99537261 1001 86380 86390 1
537817 99537817 1001 86380 86390 1
537948 99537948 1001 86380 86390 1
537605 99537605 1001 86380 86390 1
537528 99537528 1001 86380 86390 1
537464 99537464 1001 86380 86390 1
537429 99537429 1001 86380 86390 1
537494 99537494 1001 86380 86390 1
538014 99538014 1001 86380 86390 1
538813 99538813 1001 86380 86390 1
538706 99538706 1001 86380 86390 1
538656 99538656 1001 86380 86390 1
538711 99538711 1001 86380 86390 1
538498 99538498 1001 86380 86390 1
538424 99538424 1001 86380 86390 1
538465 99538465 1001 86380 86390 1
538212 99538212 1001 86380 86390 1
538194 99538194 1001 86380 86390 1
538883 99538883 1001 86380 86390 1
538819 99538819 1001 86380 86390 1
539233 99539233 1001 86380 86390 1
539080 99539080 1001 86380 86390 1
539720 99539720 1001 86380 86390 1
539837 99539837 1001 86380 86390 1
540391 99540391 1001 86380 86390 1
540276 99540276 1001 86380 86390 1
540343 99540343 1001 86380 86390 1
540428 99540428 1001 86380 86390 1
540121 99540121 1001 86380 86390 1
540078 99540078 1001 86380 86390 1
539936 99539936 1001 86380 86390 1
539966 99539966 1001 86380 86390 1
539931 99539931 1001 86380 86390 1
539893 99539893 1001 86380 86390 1
540645 99540645 1001 86380 86390 1
540555 99540555 1001 86380 86390 1
540646 99540646 1001 86380 86390 1
540615 99540615 1001 86380 86390 1
541292 99541292 1001 86380 86390 1
541223 99541223 1001 86380 86390 1
540914 99540914 1001 86380 86390 1
541415 99541415 1001 86380 86390 1
541958 99541958 1001 86380 86390 1
542015 99542015 1001 86380 86390 1
542054 99542054 1001 86380 86390 1
541815 99541815 1001 86380 86390 1
541899 99541899 1001 86380 86390 1
541658 99541658 1001 86380 86390 1
542237 99542237 1001 86380 86390 1
542277 99542277 1001 86380 86390 1
542820 99542820 1001 86380 86390 1
542748 99542748 1001 86380 86390 1
542750 99542750 1001 86380 86390 1
542717 99542717 1001 86380 86390 1
542542 99542542 1001 86380 86390 1
542507 99542507 1001 86380 86390 1
542360 99542360 1001 86380 86390 1
543136 99543136 1001 86380 86390 1
543067 99543067 1001 86380 86390 1
543604 99543604 1001 86380 86390 1
543395 99543395 1001 86380 86390 1
543296 99543296 1001 86380 86390 1
543180 99543180 1001 86380 86390 1
543288 99543288 1001 86380 86390 1
543264 99543264 1001 86380 86390 1
543833 99543833 1001 86380 86390 1
543789 99543789 1001 86380 86390 1
544458 99544458 1001 86380 86390 1
544437 99544437 1001 86380 86390 1
544428 99544428 1001 86380 86390 1
544204 99544204 1001 86380 86390 1
544308 99544308 1001 86380 86390 1
544270 99544270 1001 86380 86390 1
544109 99544109 1001 86380 86390 1
544076 99544076 1001 86380 86390 1
544143 99544143 1001 86380 86390 1
544651 99544651 1001 86380 86390 1
405346 891 1001 37320 39297 1
412726 381 1001 33360 33717 1
400109 99400109 1001 86380 86390 1
400155 99400155 1001 86380 86390 1
400414 99400414 1001 86380 86390 1
400514 99400514 1001 86380 86390 1
400634 99400634 1001 86380 86390 1
400637 99400637 1001 86380 86390 1
400988 99400988 1001 86380 86390 1
401127 99401127 1001 86380 86390 1
401175 99401175 1001 86380 86390 1
401159 99401159 1001 86380 86390 1
401411 99401411 1001 86380 86390 1
401597 99401597 1001 86380 86390 1
401831 99401831 1001 86380 86390 1
402580 99402580 1001 86380 86390 1
402741 99402741 1001 86380 86390 1
402880 99402880 1001 86380 86390 1
403077 99403077 1001 86380 86390 1
403057 99403057 1001 86380 86390 1
403125 99403125 1001 86380 86390 1
403137 99403137 1001 86380 86390 1
403121 99403121 1001 86380 86390 1
403322 99403322 1001 86380 86390 1
403437 99403437 1001 86380 86390 1
403418 99403418 1001 86380 86390 1
403638 99403638 1001 86380 86390 1
403776 99403776 1001 86380 86390 1
403759 99403759 1001 86380 86390 1
404048 99404048 1001 86380 86390 1
404387 99404387 1001 86380 86390 1
404641 99404641 1001 86380 86390 1
405415 99405415 1001 86380 86390 1
405466 99405466 1001 86380 86390 1
405510 99405510 1001 86380 86390 1
406165 99406165 1001 86380 86390 1
406252 99406252 1001 86380 86390 1
406491 99406491 1001 86380 86390 1
406395 99406395 1001 86380 86390 1
407120 99407120 1001 86380 86390 1
407350 99407350 1001 86380 86390 1
407467 99407467 1001 86380 86390 1
407743 99407743 1001 86380 86390 1
408173 99408173 1001 86380 86390 1
408869 99408869 1001 86380 86390 1
409151 99409151 1001 86380 86390 1
409098 99409098 1001 86380 86390 1
409204 99409204 1001 86380 86390 1
409856 99409856 1001 86380 86390 1
409828 99409828 1001 86380 86390 1
410799 99410799 1001 86380 86390 1
410791 99410791 1001 86380 86390 1
410959 99410959 1001 86380 86390 1
411191 99411191 1001 86380 86390 1
411469 99411469 1001 86380 86390 1
411573 99411573 1001 86380 86390 1
411634 99411634 1001 86380 86390 1
412308 99412308 1001 86380 86390 1
413221 99413221 1001 86380 86390 1
413166 99413166 1001 86380 86390 1
412950 99412950 1001 86380 86390 1
412973 99412973 1001 86380 86390 1
412836 99412836 1001 86380 86390 1
412838 99412838 1001 86380 86390 1
413951 99413951 1001 86380 86390 1
413812 99413812 1001 86380 86390 1
415311 99415311 1001 86380 86390 1
414849 99414849 1001 86380 86390 1
414608 99414608 1001 86380 86390 1
414123 99414123 1001 86380 86390 1
414311 99414311 1001 86380 86390 1
414241 99414241 1001 86380 86390 1
414285 99414285 1001 86380 86390 1
415464 99415464 1001 86380 86390 1
416640 99416640 1001 86380 86390 1
416766 99416766 1001 86380 86390 1
416580 99416580 1001 86380 86390 1
416218 99416218 1001 86380 86390 1
416536 99416536 1001 86380 86390 1
415958 99415958 1001 86380 86390 1
415748 99415748 1001 86380 86390 1
415869 99415869 1001 86380 86390 1
417345 99417345 1001 86380 86390 1
417111 99417111 1001 86380 86390 1
417089 99417089 1001 86380 86390 1
417480 99417480 1001 86380 86390 1
418620 99418620 1001 86380 86390 1
418491 99418491 1001 86380 86390 1
418519 99418519 1001 86380 86390 1
418593 99418593 1001 86380 86390 1
418798 99418798 1001 86380 86390 1
418107 99418107 1001 86380 86390 1
417677 99417677 1001 86380 86390 1
417835 99417835 1001 86380 86390 1
419075 99419075 1001 86380 86390 1
420061 99420061 1001 86380 86390 1
420281 99420281 1001 86380 86390 1
420288 99420288 1001 86380 86390 1
420010 99420010 1001 86380 86390 1
420024 99420024 1001 86380 86390 1
420054 99420054 1001 86380 86390 1
419965 99419965 1001 86380 86390 1
419555 99419555 1001 86380 86390 1
419581 99419581 1001 86380 86390 1
421950 99421950 1001 86380 86390 1
421730 99421730 1001 86380 86390 1
421961 99421961 1001 86380 86390 1
421447 99421447 1001 86380 86390 1
421502 99421502 1001 86380 86390 1
421115 99421115 1001 86380 86390 1
422446 99422446 1001 86380 86390 1
422356 99422356 1001 86380 86390 1
423751 99423751 1001 86380 86390 1
423244 99423244 1001 86380 86390 1
422987 99422987 1001 86380 86390 1
423009 99423009 1001 86380 86390 1
423159 99423159 1001 86380 86390 1
422748 99422748 1001 86380 86390 1
422864 99422864 1001 86380 86390 1
423853 99423853 1001 86380 86390 1
424030 99424030 1001 86380 86390 1
425088 99425088 1001 86380 86390 1
425259 99425259 1001 86380 86390 1
424867 99424867 1001 86380 86390 1
424970 99424970 1001 86380 86390 1
424894 99424894 1001 86380 86390 1
424973 99424973 1001 86380 86390 1
424375 99424375 1001 86380 86390 1
424589 99424589 1001 86380 86390 1
425655 99425655 1001 86380 86390 1
425546 99425546 1001 86380 86390 1
426816 99426816 1001 86380 86390 1
426280 99426280 1001 86380 86390 1
426604 99426604 1001 86380 86390 1
425998 99425998 1001 86380 86390 1
426241 99426241 1001 86380 86390 1
426270 99426270 1001 86380 86390 1
427487 99427487 1001 86380 86390 1
427515 99427515 1001 86380 86390 1
427422 99427422 1001 86380 86390 1
427120 99427120 1001 86380 86390 1
427358 99427358 1001 86380 86390 1
427522 99427522 1001 86380 86390 1
428487 99428487 1001 86380 86390 1
427884 99427884 1001 86380 86390 1
428852 99428852 1001 86380 86390 1
428957 99428957 1001 86380 86390 1
430371 99430371 1001 86380 86390 1
430131 99430131 1001 86380 86390 1
429296 99429296 1001 86380 86390 1
429369 99429369 1001 86380 86390 1
430397 99430397 1001 86380 86390 1
430578 99430578 1001 86380 86390 1
432059 99432059 1001 86380 86390 1
431996 99431996 1001 86380 86390 1
432001 99432001 1001 86380 86390 1
432011 99432011 1001 86380 86390 1
431658 99431658 1001 86380 86390 1
431557 99431557 1001 86380 86390 1
431400 99431400 1001 86380 86390 1
431493 99431493 1001 86380 86390 1
431426 99431426 1001 86380 86390 1
431238 99431238 1001 86380 86390 1
433549 99433549 1001 86380 86390 1
433486 99433486 1001 86380 86390 1
433439 99433439 1001 86380 86390 1
433689 99433689 1001 86380 86390 1
433405 99433405 1001 86380 86390 1
432881 99432881 1001 86380 86390 1
435082 99435082 1001 86380 86390 1
435071 99435071 1001 86380 86390 1
435696 99435696 1001 86380 86390 1
435620 99435620 1001 86380 86390 1
437133 99437133 1001 86380 86390 1
436528 99436528 1001 86380 86390 1
437196 99437196 1001 86380 86390 1
300368 99300368 1001 86380 86390 1
300201 99300201 1001 86380 86390 1
300868 99300868 1001 86380 86390 1
300731 99300731 1001 86380 86390 1
300788 99300788 1001 86380 86390 1
301254 99301254 1001 86380 86390 1
301065 99301065 1001 86380 86390 1
301123 99301123 1001 86380 86390 1
301049 99301049 1001 86380 86390 1
301732 99301732 1001 86380 86390 1
302325 99302325 1001 86380 86390 1
301987 99301987 1001 86380 86390 1
301815 99301815 1001 86380 86390 1
301803 99301803 1001 86380 86390 1
301881 99301881 1001 86380 86390 1
302578 99302578 1001 86380 86390 1
303182 99303182 1001 86380 86390 1
303002 99303002 1001 86380 86390 1
302867 99302867 1001 86380 86390 1
302960 99302960 1001 86380 86390 1
302617 99302617 1001 86380 86390 1
303321 99303321 1001 86380 86390 1
303873 99303873 1001 86380 86390 1
303990 99303990 1001 86380 86390 1
303756 99303756 1001 86380 86390 1
304034 99304034 1001 86380 86390 1
304169 99304169 1001 86380 86390 1
304746 99304746 1001 86380 86390 1
304727 99304727 1001 86380 86390 1
304619 99304619 1001 86380 86390 1
304594 99304594 1001 86380 86390 1
304951 99304951 1001 86380 86390 1
305598 99305598 1001 86380 86390 1
305670 99305670 1001 86380 86390 1
305592 99305592 1001 86380 86390 1
305426 99305426 1001 86380 86390 1
305213 99305213 1001 86380 86390 1
500141 99500141 1001 86380 86390 1
500093 99500093 1001 86380 86390 1
500096 99500096 1001 86380 86390 1
500904 99500904 1001 86380 86390 1
501186 99501186 1001 86380 86390 1
501646 99501646 1001 86380 86390 1
501830 99501830 1001 86380 86390 1
502440 99502440 1001 86380 86390 1
502334 99502334 1001 86380 86390 1
502271 99502271 1001 86380 86390 1
502162 99502162 1001 86380 86390 1
502202 99502202 1001 86380 86390 1
502177 99502177 1001 86380 86390 1
502621 99502621 1001 86380 86390 1
502627 99502627 1001 86380 86390 1
502617 99502617 1001 86380 86390 1
503089 99503089 1001 86380 86390 1
503167 99503167 1001 86380 86390 1
503134 99503134 1001 86380 86390 1
502943 99502943 1001 86380 86390 1
503047 99503047 1001 86380 86390 1
502940 99502940 1001 86380 86390 1
502712 99502712 1001 86380 86390 1
502842 99502842 1001 86380 86390 1
502844 99502844 1001 86380 86390 1
503354 99503354 1001 86380 86390 1
503400 99503400 1001 86380 86390 1
503989 99503989 1001 86380 86390 1
503889 99503889 1001 86380 86390 1
503804 99503804 1001 86380 86390 1
503856 99503856 1001 86380 86390 1
503895 99503895 1001 86380 86390 1
503794 99503794 1001 86380 86390 1
503541 99503541 1001 86380 86390 1
503621 99503621 1001 86380 86390 1
504205 99504205 1001 86380 86390 1
504225 99504225 1001 86380 86390 1
504842 99504842 1001 86380 86390 1
504652 99504652 1001 86380 86390 1
504473 99504473 1001 86380 86390 1
504501 99504501 1001 86380 86390 1
505093 99505093 1001 86380 86390 1
505132 99505132 1001 86380 86390 1
505383 99505383 1001 86380 86390 1
505363 99505363 1001 86380 86390 1
505332 99505332 1001 86380 86390 1
505244 99505244 1001 86380 86390 1
505898 99505898 1001 86380 86390 1
505837 99505837 1001 86380 86390 1
506459 99506459 1001 86380 86390 1
506279 99506279 1001 86380 86390 1
506229 99506229 1001 86380 86390 1
506258 99506258 1001 86380 86390 1
506138 99506138 1001 86380 86390 1
506091 99506091 1001 86380 86390 1
506717 99506717 1001 86380 86390 1
506783 99506783 1001 86380 86390 1
506720 99506720 1001 86380 86390 1
506604 99506604 1001 86380 86390 1
506644 99506644 1001 86380 86390 1
507094 99507094 1001 86380 86390 1
507043 99507043 1001 86380 86390 1
507006 99507006 1001 86380 86390 1
507563 99507563 1001 86380 86390 1
507539 99507539 1001 86380 86390 1
507552 99507552 1001 86380 86390 1
507476 99507476 1001 86380 86390 1
508205 99508205 1001 86380 86390 1
508030 99508030 1001 86380 86390 1
507654 99507654 1001 86380 86390 1
507789 99507789 1001 86380 86390 1
508310 99508310 1001 86380 86390 1
508521 99508521 1001 86380 86390 1
508613 99508613 1001 86380 86390 1
509101 99509101 1001 86380 86390 1
509121 99509121 1001 86380 86390 1
509643 99509643 1001 86380 86390 1
509567 99509567 1001 86380 86390 1
510715 99510715 1001 86380 86390 1
510724 99510724 1001 86380 86390 1
510389 99510389 1001 86380 86390 1
510455 99510455 1001 86380 86390 1
510242 99510242 1001 86380 86390 1
510232 99510232 1001 86380 86390 1
510762 99510762 1001 86380 86390 1
510768 99510768 1001 86380 86390 1
511389 99511389 1001 86380 86390 1
511432 99511432 1001 86380 86390 1
511248 99511248 1001 86380 86390 1
511146 99511146 1001 86380 86390 1
511074 99511074 1001 86380 86390 1
510950 99510950 1001 86380 86390 1
511606 99511606 1001 86380 86390 1
511607 99511607 1001 86380 86390 1
512273 99512273 1001 86380 86390 1
512070 99512070 1001 86380 86390 1
512061 99512061 1001 86380 86390 1
512104 99512104 1001 86380 86390 1
512391 99512391 1001 86380 86390 1
512513 99512513 1001 86380 86390 1
512476 99512476 1001 86380 86390 1
512491 99512491 1001 86380 86390 1
512948 99512948 1001 86380 86390 1
512913 99512913 1001 86380 86390 1
512946 99512946 1001 86380 86390 1
512803 99512803 1001 86380 86390 1
512586 99512586 1001 86380 86390 1
512627 99512627 1001 86380 86390 1
512713 99512713 1001 86380 86390 1
513371 99513371 1001 86380 86390 1
513401 99513401 1001 86380 86390 1
513239 99513239 1001 86380 86390 1
513887 99513887 1001 86380 86390 1
513966 99513966 1001 86380 86390 1
513665 99513665 1001 86380 86390 1
513533 99513533 1001 86380 86390 1
514222 99514222 1001 86380 86390 1
514682 99514682 1001 86380 86390 1
514802 99514802 1001 86380 86390 1
514598 99514598 1001 86380 86390 1
514308 99514308 1001 86380 86390 1
514439 99514439 1001 86380 86390 1
514427 99514427 1001 86380 86390 1
514964 99514964 1001 86380 86390 1
514926 99514926 1001 86380 86390 1
514888 99514888 1001 86380 86390 1
515666 99515666 1001 86380 86390 1
515681 99515681 1001 86380 86390 1
515884 99515884 1001 86380 86390 1
516307 99516307 1001 86380 86390 1
516132 99516132 1001 86380 86390 1
515930 99515930 1001 86380 86390 1
516025 99516025 1001 86380 86390 1
516525 99516525 1001 86380 86390 1
516645 99516645 1001 86380 86390 1
517335 99517335 1001 86380 86390 1
517003 99517003 1001 86380 86390 1
516925 99516925 1001 86380 86390 1
516940 99516940 1001 86380 86390 1
517036 99517036 1001 86380 86390 1
516946 99516946 1001 86380 86390 1
517064 99517064 1001 86380 86390 1
518064 99518064 1001 86380 86390 1
518120 99518120 1001 86380 86390 1
517764 99517764 1001 86380 86390 1
517654 99517654 1001 86380 86390 1
518939 99518939 1001 86380 86390 1
518892 99518892 1001 86380 86390 1
518629 99518629 1001 86380 86390 1
518725 99518725 1001 86380 86390 1
518727 99518727 1001 86380 86390 1
518541 99518541 1001 86380 86390 1
519193 99519193 1001 86380 86390 1
519010 99519010 1001 86380 86390 1
519674 99519674 1001 86380 86390 1
519739 99519739 1001 86380 86390 1
519625 99519625 1001 86380 86390 1
519769 99519769 1001 86380 86390 1
519747 99519747 1001 86380 86390 1
519534 99519534 1001 86380 86390 1
519431 99519431 1001 86380 86390 1
519406 99519406 1001 86380 86390 1
519341 99519341 1001 86380 86390 1
519948 99519948 1001 86380 86390 1
519846 99519846 1001 86380 86390 1
519835 99519835 1001 86380 86390 1
520595 99520595 1001 86380 86390 1
520052 99520052 1001 86380 86390 1
520199 99520199 1001 86380 86390 1
520096 99520096 1001 86380 86390 1
520760 99520760 1001 86380 86390 1
521405 99521405 1001 86380 86390 1
521451 99521451 1001 86380 86390 1
521062 99521062 1001 86380 86390 1
520898 99520898 1001 86380 86390 1
520983 99520983 1001 86380 86390 1
521986 99521986 1001 86380 86390 1
522016 99522016 1001 86380 86390 1
521706 99521706 1001 86380 86390 1
522414 99522414 1001 86380 86390 1
523034 99523034 1001 86380 86390 1
523015 99523015 1001 86380 86390 1
522828 99522828 1001 86380 86390 1
522712 99522712 1001 86380 86390 1
522844 99522844 1001 86380 86390 1
522541 99522541 1001 86380 86390 1
523237 99523237 1001 86380 86390 1
523212 99523212 1001 86380 86390 1
523253 99523253 1001 86380 86390 1
523792 99523792 1001 86380 86390 1
523858 99523858 1001 86380 86390 1
523566 99523566 1001 86380 86390 1
524119 99524119 1001 86380 86390 1
524655 99524655 1001 86380 86390 1
524692 99524692 1001 86380 86390 1
524404 99524404 1001 86380 86390 1
524811 99524811 1001 86380 86390 1
524960 99524960 1001 86380 86390 1
525443 99525443 1001 86380 86390 1
525523 99525523 1001 86380 86390 1
525528 99525528 1001 86380 86390 1
525287 99525287 1001 86380 86390 1
525213 99525213 1001 86380 86390 1
525294 99525294 1001 86380 86390 1
525193 99525193 1001 86380 86390 1
525070 99525070 1001 86380 86390 1
525742 99525742 1001 86380 86390 1
525846 99525846 1001 86380 86390 1
526577 99526577 1001 86380 86390 1
526517 99526517 1001 86380 86390 1
526441 99526441 1001 86380 86390 1
527247 99527247 1001 86380 86390 1
527097 99527097 1001 86380 86390 1
526981 99526981 1001 86380 86390 1
526965 99526965 1001 86380 86390 1
526822 99526822 1001 86380 86390 1
526765 99526765 1001 86380 86390 1
526688 99526688 1001 86380 86390 1
527436 99527436 1001 86380 86390 1
527917 99527917 1001 86380 86390 1
527860 99527860 1001 86380 86390 1
527736 99527736 1001 86380 86390 1
527738 99527738 1001 86380 86390 1
527538 99527538 1001 86380 86390 1
527642 99527642 1001 86380 86390 1
527462 99527462 1001 86380 86390 1
528212 99528212 1001 86380 86390 1
528730 99528730 1001 86380 86390 1
528821 99528821 1001 86380 86390 1
528835 99528835 1001 86380 86390 1
528894 99528894 1001 86380 86390 1
528662 99528662 1001 86380 86390 1
528585 99528585 1001 86380 86390 1
528487 99528487 1001 86380 86390 1
528436 99528436 1001 86380 86390 1
529096 99529096 1001 86380 86390 1
529222 99529222 1001 86380 86390 1
529889 99529889 1001 86380 86390 1
530468 99530468 1001 86380 86390 1
530544 99530544 1001 86380 86390 1
530105 99530105 1001 86380 86390 1
530082 99530082 1001 86380 86390 1
530619 99530619 1001 86380 86390 1
530738 99530738 1001 86380 86390 1
530968 99530968 1001 86380 86390 1
531051 99531051 1001 86380 86390 1
531129 99531129 1001 86380 86390 1
530888 99530888 1001 86380 86390 1
530785 99530785 1001 86380 86390 1
530838 99530838 1001 86380 86390 1
530766 99530766 1001 86380 86390 1
530872 99530872 1001 86380 86390 1
531822 99531822 1001 86380 86390 1
531942 99531942 1001 86380 86390 1
531844 99531844 1001 86380 86390 1
531770 99531770 1001 86380 86390 1
531737 99531737 1001 86380 86390 1
532998 99532998 1001 86380 86390 1
533001 99533001 1001 86380 86390 1
532935 99532935 1001 86380 86390 1
532650 99532650 1001 86380 86390 1
532702 99532702 1001 86380 86390 1
532806 99532806 1001 86380 86390 1
532412 99532412 1001 86380 86390 1
533082 99533082 1001 86380 86390 1
533208 99533208 1001 86380 86390 1
533345 99533345 1001 86380 86390 1
533339 99533339 1001 86380 86390 1
534529 99534529 1001 86380 86390 1
534582 99534582 1001 86380 86390 1
534496 99534496 1001 86380 86390 1
534628 99534628 1001 86380 86390 1
534402 99534402 1001 86380 86390 1
534312 99534312 1001 86380 86390 1
534392 99534392 1001 86380 86390 1
534091 99534091 1001 86380 86390 1
534817 99534817 1001 86380 86390 1
534744 99534744 1001 86380 86390 1
535353 99535353 1001 86380 86390 1
535114 99535114 1001 86380 86390 1
535234 99535234 1001 86380 86390 1
535107 99535107 1001 86380 86390 1
535037 99535037 1001 86380 86390 1
535605 99535605 1001 86380 86390 1
535571 99535571 1001 86380 86390 1
536336 99536336 1001 86380 86390 1
536167 99536167 1001 86380 86390 1
535897 99535897 1001 86380 86390 1
535801 99535801 1001 86380 86390 1
535855 99535855 1001 86380 86390 1
535894 99535894 1001 86380 86390 1
536776 99536776 1001 86380 86390 1
536594 99536594 1001 86380 86390 1
536558 99536558 1001 86380 86390 1
536579 99536579 1001 86380 86390 1
537342 99537342 1001 86380 86390 1
537901 99537901 1001 86380 86390 1
537841 99537841 1001 86380 86390 1
537602 99537602 1001 86380 86390 1
537765 99537765 1001 86380 86390 1
537472 99537472 1001 86380 86390 1
537378 99537378 1001 86380 86390 1
538156 99538156 1001 86380 86390 1
538091 99538091 1001 86380 86390 1
538753 99538753 1001 86380 86390 1
538767 99538767 1001 86380 86390 1
538690 99538690 1001 86380 86390 1
538678 99538678 1001 86380 86390 1
538744 99538744 1001 86380 86390 1
538442 99538442 1001 86380 86390 1
538431 99538431 1001 86380 86390 1
538522 99538522 1001 86380 86390 1
538258 99538258 1001 86380 86390 1
538342 99538342 1001 86380 86390 1
538889 99538889 1001 86380 86390 1
538915 99538915 1001 86380 86390 1
539534 99539534 1001 86380 86390 1
539258 99539258 1001 86380 86390 1
539324 99539324 1001 86380 86390 1
539312 99539312 1001 86380 86390 1
539028 99539028 1001 86380 86390 1
539172 99539172 1001 86380 86390 1
539734 99539734 1001 86380 86390 1
539777 99539777 1001 86380 86390 1
539804 99539804 1001 86380 86390 1
540408 99540408 1001 86380 86390 1
540319 99540319 1001 86380 86390 1
540385 99540385 1001 86380 86390 1
539885 99539885 1001 86380 86390 1
540527 99540527 1001 86380 86390 1
541234 99541234 1001 86380 86390 1
540885 99540885 1001 86380 86390 1
540815 99540815 1001 86380 86390 1
540673 99540673 1001 86380 86390 1
540780 99540780 1001 86380 86390 1
540820 99540820 1001 86380 86390 1
540782 99540782 1001 86380 86390 1
540758 99540758 1001 86380 86390 1
542030 99542030 1001 86380 86390 1
541911 99541911 1001 86380 86390 1
541619 99541619 1001 86380 86390 1
542125 99542125 1001 86380 86390 1
542848 99542848 1001 86380 86390 1
542619 99542619 1001 86380 86390 1
543121 99543121 1001 86380 86390 1
543669 99543669 1001 86380 86390 1
543673 99543673 1001 86380 86390 1
543539 99543539 1001 86380 86390 1
543251 99543251 1001 86380 86390 1
543808 99543808 1001 86380 86390 1
543878 99543878 1001 86380 86390 1
543905 99543905 1001 86380 86390 1
543843 99543843 1001 86380 86390 1
544405 99544405 1001 86380 86390 1
544477 99544477 1001 86380 86390 1
544269 99544269 1001 86380 86390 1
544043 99544043 1001 86380 86390 1
544622 99544622 1001 86380 86390 1
544632 99544632 1001 86380 86390 1
412726 281 1001 31380 31977 1
400283 99400283 1001 86380 86390 1
400265 99400265 1001 86380 86390 1
400287 99400287 1001 86380 86390 1
400230 99400230 1001 86380 86390 1
400350 99400350 1001 86380 86390 1
401351 99401351 1001 86380 86390 1
401773 99401773 1001 86380 86390 1
401883 99401883 1001 86380 86390 1
402175 99402175 1001 86380 86390 1
402207 99402207 1001 86380 86390 1
402433 99402433 1001 86380 86390 1
402456 99402456 1001 86380 86390 1
403085 99403085 1001 86380 86390 1
403280 99403280 1001 86380 86390 1
403244 99403244 1001 86380 86390 1
403356 99403356 1001 86380 86390 1
404305 99404305 1001 86380 86390 1
404526 99404526 1001 86380 86390 1
404695 99404695 1001 86380 86390 1
404871 99404871 1001 86380 86390 1
404953 99404953 1001 86380 86390 1
405012 99405012 1001 86380 86390 1
405104 99405104 1001 86380 86390 1
405318 99405318 1001 86380 86390 1
405436 99405436 1001 86380 86390 1
405461 99405461 1001 86380 86390 1
405853 99405853 1001 86380 86390 1
406873 99406873 1001 86380 86390 1
406863 99406863 1001 86380 86390 1
406866 99406866 1001 86380 86390 1
407157 99407157 1001 86380 86390 1
407640 99407640 1001 86380 86390 1
407817 99407817 1001 86380 86390 1
408359 99408359 1001 86380 86390 1
408659 99408659 1001 86380 86390 1
408971 99408971 1001 86380 86390 1
409170 99409170 1001 86380 86390 1
409194 99409194 1001 86380 86390 1
409685 99409685 1001 86380 86390 1
410401 99410401 1001 86380 86390 1
410493 99410493 1001 86380 86390 1
411171 99411171 1001 86380 86390 1
411610 99411610 1001 86380 86390 1
411623 99411623 1001 86380 86390 1
411732 99411732 1001 86380 86390 1
412266 99412266 1001 86380 86390 1
412464 99412464 1001 86380 86390 1
413366 99413366 1001 86380 86390 1
413322 99413322 1001 86380 86390 1
412801 99412801 1001 86380 86390 1
412652 99412652 1001 86380 86390 1
413889 99413889 1001 86380 86390 1
413908 99413908 1001 86380 86390 1
415138 99415138 1001 86380 86390 1
414968 99414968 1001 86380 86390 1
415030 99415030 1001 86380 86390 1
414935 99414935 1001 86380 86390 1
414526 99414526 1001 86380 86390 1
416689 99416689 1001 86380 86390 1
416049 99416049 1001 86380 86390 1
417458 99417458 1001 86380 86390 1
418595 99418595 1001 86380 86390 1
418757 99418757 1001 86380 86390 1
418537 99418537 1001 86380 86390 1
418609 99418609 1001 86380 86390 1
417678 99417678 1001 86380 86390 1
418806 99418806 1001 86380 86390 1
420076 99420076 1001 86380 86390 1
420160 99420160 1001 86380 86390 1
419455 99419455 1001 86380 86390 1
419512 99419512 1001 86380 86390 1
420769 99420769 1001 86380 86390 1
420804 99420804 1001 86380 86390 1
421926 99421926 1001 86380 86390 1
423463 99423463 1001 86380 86390 1
423450 99423450 1001 86380 86390 1
422929 99422929 1001 86380 86390 1
422865 99422865 1001 86380 86390 1
423958 99423958 1001 86380 86390 1
424265 99424265 1001 86380 86390 1
425743 99425743 1001 86380 86390 1
427047 99427047 1001 86380 86390 1
426854 99426854 1001 86380 86390 1
426622 99426622 1001 86380 86390 1
426539 99426539 1001 86380 86390 1
427484 99427484 1001 86380 86390 1
428137 99428137 1001 86380 86390 1
427640 99427640 1001 86380 86390 1
427885 99427885 1001 86380 86390 1
427744 99427744 1001 86380 86390 1
430350 99430350 1001 86380 86390 1
429670 99429670 1001 86380 86390 1
429766 99429766 1001 86380 86390 1
429344 99429344 1001 86380 86390 1
429370 99429370 1001 86380 86390 1
429260 99429260 1001 86380 86390 1
429289 99429289 1001 86380 86390 1
430505 99430505 1001 86380 86390 1
431719 99431719 1001 86380 86390 1
430980 99430980 1001 86380 86390 1
431649 99431649 1001 86380 86390 1
433642 99433642 1001 86380 86390 1
432936 99432936 1001 86380 86390 1
432772 99432772 1001 86380 86390 1
432707 99432707 1001 86380 86390 1
434108 99434108 1001 86380 86390 1
435056 99435056 1001 86380 86390 1
435224 99435224 1001 86380 86390 1
434706 99434706 1001 86380 86390 1
434472 99434472 1001 86380 86390 1
435656 99435656 1001 86380 86390 1
435693 99435693 1001 86380 86390 1
435882 99435882 1001 86380 86390 1
437051 99437051 1001 86380 86390 1
437027 99437027 1001 86380 86390 1
436593 99436593 1001 86380 86390 1
436112 99436112 1001 86380 86390 1
437356 99437356 1001 86380 86390 1
300531 99300531 1001 86380 86390 1
300417 99300417 1001 86380 86390 1
300159 99300159 1001 86380 86390 1
300251 99300251 1001 86380 86390 1
300228 99300228 1001 86380 86390 1
300259 99300259 1001 86380 86390 1
301374 99301374 1001 86380 86390 1
301221 99301221 1001 86380 86390 1
301036 99301036 1001 86380 86390 1
302252 99302252 1001 86380 86390 1
302348 99302348 1001 86380 86390 1
301985 99301985 1001 86380 86390 1
302011 99302011 1001 86380 86390 1
301882 99301882 1001 86380 86390 1
301795 99301795 1001 86380 86390 1
302583 99302583 1001 86380 86390 1
303094 99303094 1001 86380 86390 1
303082 99303082 1001 86380 86390 1
302816 99302816 1001 86380 86390 1
302744 99302744 1001 86380 86390 1
302792 99302792 1001 86380 86390 1
303838 99303838 1001 86380 86390 1
303719 99303719 1001 86380 86390 1
304211 99304211 1001 86380 86390 1
304238 99304238 1001 86380 86390 1
304771 99304771 1001 86380 86390 1
304716 99304716 1001 86380 86390 1
304310 99304310 1001 86380 86390 1
304416 99304416 1001 86380 86390 1
304933 99304933 1001 86380 86390 1
305333 99305333 1001 86380 86390 1
305185 99305185 1001 86380 86390 1
305163 99305163 1001 86380 86390 1
500057 99500057 1001 86380 86390 1
500604 99500604 1001 86380 86390 1
500424 99500424 1001 86380 86390 1
500891 99500891 1001 86380 86390 1
501511 99501511 1001 86380 86390 1
501455 99501455 1001 86380 86390 1
501533 99501533 1001 86380 86390 1
501600 99501600 1001 86380 86390 1
501432 99501432 1001 86380 86390 1
501060 99501060 1001 86380 86390 1
501663 99501663 1001 86380 86390 1
501665 99501665 1001 86380 86390 1
501736 99501736 1001 86380 86390 1
502266 99502266 1001 86380 86390 1
502356 99502356 1001 86380 86390 1
502386 99502386 1001 86380 86390 1
502111 99502111 1001 86380 86390 1
502242 99502242 1001 86380 86390 1
501848 99501848 1001 86380 86390 1
502045 99502045 1001 86380 86390 1
501932 99501932 1001 86380 86390 1
502479 99502479 1001 86380 86390 1
502628 99502628 1001 86380 86390 1
503229 99503229 1001 86380 86390 1
503239 99503239 1001 86380 86390 1
503002 99503002 1001 86380 86390 1
503055 99503055 1001 86380 86390 1
502929 99502929 1001 86380 86390 1
502793 99502793 1001 86380 86390 1
503327 99503327 1001 86380 86390 1
503483 99503483 1001 86380 86390 1
503320 99503320 1001 86380 86390 1
503468 99503468 1001 86380 86390 1
504071 99504071 1001 86380 86390 1
503737 99503737 1001 86380 86390 1
503640 99503640 1001 86380 86390 1
503577 99503577 1001 86380 86390 1
504286 99504286 1001 86380 86390 1
504885 99504885 1001 86380 86390 1
504748 99504748 1001 86380 86390 1
504507 99504507 1001 86380 86390 1
505010 99505010 1001 86380 86390 1
505120 99505120 1001 86380 86390 1
505108 99505108 1001 86380 86390 1
505730 99505730 1001 86380 86390 1
505441 99505441 1001 86380 86390 1
505167 99505167 1001 86380 86390 1
505250 99505250 1001 86380 86390 1
506632 99506632 1001 86380 86390 1
506739 99506739 1001 86380 86390 1
506791 99506791 1001 86380 86390 1
506669 99506669 1001 86380 86390 1
507336 99507336 1001 86380 86390 1
507045 99507045 1001 86380 86390 1
506838 99506838 1001 86380 86390 1
508018 99508018 1001 86380 86390 1
507936 99507936 1001 86380 86390 1
507674 99507674 1001 86380 86390 1
507791 99507791 1001 86380 86390 1
507768 99507768 1001 86380 86390 1
507781 99507781 1001 86380 86390 1
508844 99508844 1001 86380 86390 1
508609 99508609 1001 86380 86390 1
508482 99508482 1001 86380 86390 1
508475 99508475 1001 86380 86390 1
508580 99508580 1001 86380 86390 1
509216 99509216 1001 86380 86390 1
509209 99509209 1001 86380 86390 1
509778 99509778 1001 86380 86390 1
509351 99509351 1001 86380 86390 1
509444 99509444 1001 86380 86390 1
510619 99510619 1001 86380 86390 1
510542 99510542 1001 86380 86390 1
510521 99510521 1001 86380 86390 1
510337 99510337 1001 86380 86390 1
510325 99510325 1001 86380 86390 1
510190 99510190 1001 86380 86390 1
511633 99511633 1001 86380 86390 1
511688 99511688 1001 86380 86390 1
511717 99511717 1001 86380 86390 1
512202 99512202 1001 86380 86390 1
512194 99512194 1001 86380 86390 1
512046 99512046 1001 86380 86390 1
511838 99511838 1001 86380 86390 1
511787 99511787 1001 86380 86390 1
511930 99511930 1001 86380 86390 1
512553 99512553 1001 86380 86390 1
513039 99513039 1001 86380 86390 1
513002 99513002 1001 86380 86390 1
513075 99513075 1001 86380 86390 1
512987 99512987 1001 86380 86390 1
512847 99512847 1001 86380 86390 1
512796 99512796 1001 86380 86390 1
512758 99512758 1001 86380 86390 1
512585 99512585 1001 86380 86390 1
513263 99513263 1001 86380 86390 1
513999 99513999 1001 86380 86390 1
513813 99513813 1001 86380 86390 1
513716 99513716 1001 86380 86390 1
514226 99514226 1001 86380 86390 1
514168 99514168 1001 86380 86390 1
514092 99514092 1001 86380 86390 1
514590 99514590 1001 86380 86390 1
514332 99514332 1001 86380 86390 1
514323 99514323 1001 86380 86390 1
514274 99514274 1001 86380 86390 1
514924 99514924 1001 86380 86390 1
515625 99515625 1001 86380 86390 1
515668 99515668 1001 86380 86390 1
515565 99515565 1001 86380 86390 1
515617 99515617 1001 86380 86390 1
515378 99515378 1001 86380 86390 1
515355 99515355 1001 86380 86390 1
515396 99515396 1001 86380 86390 1
515219 99515219 1001 86380 86390 1
515811 99515811 1001 86380 86390 1
515833 99515833 1001 86380 86390 1
515757 99515757 1001 86380 86390 1
515975 99515975 1001 86380 86390 1
516597 99516597 1001 86380 86390 1
516617 99516617 1001 86380 86390 1
517290 99517290 1001 86380 86390 1
517323 99517323 1001 86380 86390 1
516971 99516971 1001 86380 86390 1
516972 99516972 1001 86380 86390 1
516837 99516837 1001 86380 86390 1
517394 99517394 1001 86380 86390 1
518040 99518040 1001 86380 86390 1
518066 99518066 1001 86380 86390 1
517839 99517839 1001 86380 86390 1
517595 99517595 1001 86380 86390 1
517641 99517641 1001 86380 86390 1
518619 99518619 1001 86380 86390 1
518400 99518400 1001 86380 86390 1
519002 99519002 1001 86380 86390 1
519048 99519048 1001 86380 86390 1
519712 99519712 1001 86380 86390 1
519631 99519631 1001 86380 86390 1
519477 99519477 1001 86380 86390 1
519919 99519919 1001 86380 86390 1
519871 99519871 1001 86380 86390 1
519886 99519886 1001 86380 86390 1
520537 99520537 1001 86380 86390 1
520073 99520073 1001 86380 86390 1
520209 99520209 1001 86380 86390 1
520679 99520679 1001 86380 86390 1
520686 99520686 1001 86380 86390 1
520817 99520817 1001 86380 86390 1
521393 99521393 1001 86380 86390 1
521177 99521177 1001 86380 86390 1
521141 99521141 1001 86380 86390 1
521657 99521657 1001 86380 86390 1
521506 99521506 1001 86380 86390 1
521572 99521572 1001 86380 86390 1
521525 99521525 1001 86380 86390 1
522139 99522139 1001 86380 86390 1
522165 99522165 1001 86380 86390 1
522160 99522160 1001 86380 86390 1
521736 99521736 1001 86380 86390 1
522406 99522406 1001 86380 86390 1
522832 99522832 1001 86380 86390 1
522603 99522603 1001 86380 86390 1
522671 99522671 1001 86380 86390 1
522595 99522595 1001 86380 86390 1
522560 99522560 1001 86380 86390 1
522535 99522535 1001 86380 86390 1
523242 99523242 1001 86380 86390 1
523932 99523932 1001 86380 86390 1
523733 99523733 1001 86380 86390 1
523697 99523697 1001 86380 86390 1
523417 99523417 1001 86380 86390 1
523421 99523421 1001 86380 86390 1
523981 99523981 1001 86380 86390 1
524062 99524062 1001 86380 86390 1
524000 99524000 1001 86380 86390 1
524003 99524003 1001 86380 86390 1
524592 99524592 1001 86380 86390 1
524745 99524745 1001 86380 86390 1
524699 99524699 1001 86380 86390 1
524625 99524625 1001 86380 86390 1
524760 99524760 1001 86380 86390 1
524627 99524627 1001 86380 86390 1
524543 99524543 1001 86380 86390 1
524459 99524459 1001 86380 86390 1
524351 99524351 1001 86380 86390 1
524317 99524317 1001 86380 86390 1
524968 99524968 1001 86380 86390 1
524893 99524893 1001 86380 86390 1
524856 99524856 1001 86380 86390 1
524883 99524883 1001 86380 86390 1
524909 99524909 1001 86380 86390 1
525405 99525405 1001 86380 86390 1
525597 99525597 1001 86380 86390 1
525028 99525028 1001 86380 86390 1
524995 99524995 1001 86380 86390 1
525660 99525660 1001 86380 86390 1
526334 99526334 1001 86380 86390 1
526270 99526270 1001 86380 86390 1
526305 99526305 1001 86380 86390 1
526332 99526332 1001 86380 86390 1
525867 99525867 1001 86380 86390 1
525948 99525948 1001 86380 86390 1
525975 99525975 1001 86380 86390 1
525901 99525901 1001 86380 86390 1
526850 99526850 1001 86380 86390 1
526904 99526904 1001 86380 86390 1
526879 99526879 1001 86380 86390 1
527022 99527022 1001 86380 86390 1
527010 99527010 1001 86380 86390 1
526885 99526885 1001 86380 86390 1
526687 99526687 1001 86380 86390 1
527936 99527936 1001 86380 86390 1
528056 99528056 1001 86380 86390 1
528066 99528066 1001 86380 86390 1
527802 99527802 1001 86380 86390 1
527514 99527514 1001 86380 86390 1
528466 99528466 1001 86380 86390 1
529041 99529041 1001 86380 86390 1
528934 99528934 1001 86380 86390 1
529540 99529540 1001 86380 86390 1
529542 99529542 1001 86380 86390 1
529621 99529621 1001 86380 86390 1
529238 99529238 1001 86380 86390 1
529149 99529149 1001 86380 86390 1
529137 99529137 1001 86380 86390 1
529164 99529164 1001 86380 86390 1
529144 99529144 1001 86380 86390 1
529789 99529789 1001 86380 86390 1
531353 99531353 1001 86380 86390 1
531059 99531059 1001 86380 86390 1
531087 99531087 1001 86380 86390 1
531092 99531092 1001 86380 86390 1
530760 99530760 1001 86380 86390 1
530775 99530775 1001 86380 86390 1
532166 99532166 1001 86380 86390 1
532012 99532012 1001 86380 86390 1
531839 99531839 1001 86380 86390 1
531606 99531606 1001 86380 86390 1
531621 99531621 1001 86380 86390 1
531585 99531585 1001 86380 86390 1
532408 99532408 1001 86380 86390 1
532865 99532865 1001 86380 86390 1
533025 99533025 1001 86380 86390 1
532773 99532773 1001 86380 86390 1
532446 99532446 1001 86380 86390 1
532436 99532436 1001 86380 86390 1
533050 99533050 1001 86380 86390 1
533682 99533682 1001 86380 86390 1
533626 99533626 1001 86380 86390 1
533589 99533589 1001 86380 86390 1
533551 99533551 1001 86380 86390 1
533634 99533634 1001 86380 86390 1
533416 99533416 1001 86380 86390 1
533925 99533925 1001 86380 86390 1
534019 99534019 1001 86380 86390 1
534609 99534609 1001 86380 86390 1
534533 99534533 1001 86380 86390 1
534546 99534546 1001 86380 86390 1
534316 99534316 1001 86380 86390 1
534472 99534472 1001 86380 86390 1
534361 99534361 1001 86380 86390 1
534230 99534230 1001 86380 86390 1
534686 99534686 1001 86380 86390 1
534831 99534831 1001 86380 86390 1
534886 99534886 1001 86380 86390 1
535345 99535345 1001 86380 86390 1
535485 99535485 1001 86380 86390 1
535442 99535442 1001 86380 86390 1
535689 99535689 1001 86380 86390 1
535957 99535957 1001 86380 86390 1
535892 99535892 1001 86380 86390 1
536519 99536519 1001 86380 86390 1
537106 99537106 1001 86380 86390 1
536921 99536921 1001 86380 86390 1
536831 99536831 1001 86380 86390 1
536740 99536740 1001 86380 86390 1
537331 99537331 1001 86380 86390 1
537346 99537346 1001 86380 86390 1
537900 99537900 1001 86380 86390 1
537928 99537928 1001 86380 86390 1
537963 99537963 1001 86380 86390 1
537839 99537839 1001 86380 86390 1
537879 99537879 1001 86380 86390 1
537622 99537622 1001 86380 86390 1
537676 99537676 1001 86380 86390 1
537526 99537526 1001 86380 86390 1
538560 99538560 1001 86380 86390 1
538445 99538445 1001 86380 86390 1
539579 99539579 1001 86380 86390 1
539471 99539471 1001 86380 86390 1
539601 99539601 1001 86380 86390 1
539472 99539472 1001 86380 86390 1
539409 99539409 1001 86380 86390 1
539261 99539261 1001 86380 86390 1
539067 99539067 1001 86380 86390 1
539057 99539057 1001 86380 86390 1
539226 99539226 1001 86380 86390 1
539756 99539756 1001 86380 86390 1
539711 99539711 1001 86380 86390 1
540290 99540290 1001 86380 86390 1
540369 99540369 1001 86380 86390 1
540423 99540423 1001 86380 86390 1
540452 99540452 1001 86380 86390 1
540239 99540239 1001 86380 86390 1
540229 99540229 1001 86380 86390 1
539950 99539950 1001 86380 86390 1
540553 99540553 1001 86380 86390 1
541188 99541188 1001 86380 86390 1
540895 99540895 1001 86380 86390 1
540803 99540803 1001 86380 86390 1
540875 99540875 1001 86380 86390 1
542064 99542064 1001 86380 86390 1
542303 99542303 1001 86380 86390 1
542884 99542884 1001 86380 86390 1
542797 99542797 1001 86380 86390 1
542815 99542815 1001 86380 86390 1
542739 99542739 1001 86380 86390 1
542393 99542393 1001 86380 86390 1
542463 99542463 1001 86380 86390 1
542491 99542491 1001 86380 86390 1
543060 99543060 1001 86380 86390 1
543709 99543709 1001 86380 86390 1
543661 99543661 1001 86380 86390 1
543691 99543691 1001 86380 86390 1
543764 99543764 1001 86380 86390 1
543400 99543400 1001 86380 86390 1
543483 99543483 1001 86380 86390 1
543308 99543308 1001 86380 86390 1
543315 99543315 1001 86380 86390 1
543305 99543305 1001 86380 86390 1
543815 99543815 1001 86380 86390 1
544511 99544511 1001 86380 86390 1
544480 99544480 1001 86380 86390 1
416694 1184 1001 2280 3717 1
525286 610 1001 61561 61860 1
542282 963 1001 31420 31719 1
400159 99400159 1001 86380 86390 1
400626 99400626 1001 86380 86390 1
400830 99400830 1001 86380 86390 1
401101 99401101 1001 86380 86390 1
401482 99401482 1001 86380 86390 1
401565 99401565 1001 86380 86390 1
402023 99402023 1001 86380 86390 1
402146 99402146 1001 86380 86390 1
403472 99403472 1001 86380 86390 1
403817 99403817 1001 86380 86390 1
403918 99403918 1001 86380 86390 1
404031 99404031 1001 86380 86390 1
404052 99404052 1001 86380 86390 1
404408 99404408 1001 86380 86390 1
404639 99404639 1001 86380 86390 1
404592 99404592 1001 86380 86390 1
404986 99404986 1001 86380 86390 1
405274 99405274 1001 86380 86390 1
405238 99405238 1001 86380 86390 1
405264 99405264 1001 86380 86390 1
405400 99405400 1001 86380 86390 1
405717 99405717 1001 86380 86390 1
405876 99405876 1001 86380 86390 1
406029 99406029 1001 86380 86390 1
406312 99406312 1001 86380 86390 1
406410 99406410 1001 86380 86390 1
406596 99406596 1001 86380 86390 1
406668 99406668 1001 86380 86390 1
406748 99406748 1001 86380 86390 1
407212 99407212 1001 86380 86390 1
407415 99407415 1001 86380 86390 1
408187 99408187 1001 86380 86390 1
409266 99409266 1001 86380 86390 1
409315 99409315 1001 86380 86390 1
409557 99409557 1001 86380 86390 1
409962 99409962 1001 86380 86390 1
409926 99409926 1001 86380 86390 1
410260 99410260 1001 86380 86390 1
410239 99410239 1001 86380 86390 1
410460 99410460 1001 86380 86390 1
410643 99410643 1001 86380 86390 1
410996 99410996 1001 86380 86390 1
411614 99411614 1001 86380 86390 1
411555 99411555 1001 86380 86390 1
412290 99412290 1001 86380 86390 1
413457 99413457 1001 86380 86390 1
413404 99413404 1001 86380 86390 1
412831 99412831 1001 86380 86390 1
413992 99413992 1001 86380 86390 1
413815 99413815 1001 86380 86390 1
415295 99415295 1001 86380 86390 1
414858 99414858 1001 86380 86390 1
414557 99414557 1001 86380 86390 1
414699 99414699 1001 86380 86390 1
415623 99415623 1001 86380 86390 1
416726 99416726 1001 86380 86390 1
416715 99416715 1001 86380 86390 1
416390 99416390 1001 86380 86390 1
415883 99415883 1001 86380 86390 1
415933 99415933 1001 86380 86390 1
415775 99415775 1001 86380 86390 1
417078 99417078 1001 86380 86390 1
417121 99417121 1001 86380 86390 1
417545 99417545 1001 86380 86390 1
417500 99417500 1001 86380 86390 1
417494 99417494 1001 86380 86390 1
417420 99417420 1001 86380 86390 1
418689 99418689 1001 86380 86390 1
420386 99420386 1001 86380 86390 1
419942 99419942 1001 86380 86390 1
419811 99419811 1001 86380 86390 1
419500 99419500 1001 86380 86390 1
419411 99419411 1001 86380 86390 1
420809 99420809 1001 86380 86390 1
420485 99420485 1001 86380 86390 1
421583 99421583 1001 86380 86390 1
421099 99421099 1001 86380 86390 1
423234 99423234 1001 86380 86390 1
423074 99423074 1001 86380 86390 1
423101 99423101 1001 86380 86390 1
423286 99423286 1001 86380 86390 1
422834 99422834 1001 86380 86390 1
422534 99422534 1001 86380 86390 1
422846 99422846 1001 86380 86390 1
423951 99423951 1001 86380 86390 1
423801 99423801 1001 86380 86390 1
424050 99424050 1001 86380 86390 1
425199 99425199 1001 86380 86390 1
425024 99425024 1001 86380 86390 1
425374 99425374 1001 86380 86390 1
424290 99424290 1001 86380 86390 1
424219 99424219 1001 86380 86390 1
424251 99424251 1001 86380 86390 1
425544 99425544 1001 86380 86390 1
426542 99426542 1001 86380 86390 1
426329 99426329 1001 86380 86390 1
426581 99426581 1001 86380 86390 1
426586 99426586 1001 86380 86390 1
426642 99426642 1001 86380 86390 1
427202 99427202 1001 86380 86390 1
427281 99427281 1001 86380 86390 1
428446 99428446 1001 86380 86390 1
427739 99427739 1001 86380 86390 1
429039 99429039 1001 86380 86390 1
428794 99428794 1001 86380 86390 1
428838 99428838 1001 86380 86390 1
429172 99429172 1001 86380 86390 1
430150 99430150 1001 86380 86390 1
430185 99430185 1001 86380 86390 1
430114 99430114 1001 86380 86390 1
429857 99429857 1001 86380 86390 1
429347 99429347 1001 86380 86390 1
429562 99429562 1001 86380 86390 1
431994 99431994 1001 86380 86390 1
431991 99431991 1001 86380 86390 1
432021 99432021 1001 86380 86390 1
431625 99431625 1001 86380 86390 1
431473 99431473 1001 86380 86390 1
431633 99431633 1001 86380 86390 1
431614 99431614 1001 86380 86390 1
431577 99431577 1001 86380 86390 1
431280 99431280 1001 86380 86390 1
431131 99431131 1001 86380 86390 1
431020 99431020 1001 86380 86390 1
432335 99432335 1001 86380 86390 1
432970 99432970 1001 86380 86390 1
432630 99432630 1001 86380 86390 1
434627 99434627 1001 86380 86390 1
434441 99434441 1001 86380 86390 1
434313 99434313 1001 86380 86390 1
435457 99435457 1001 86380 86390 1
435485 99435485 1001 86380 86390 1
437032 99437032 1001 86380 86390 1
436792 99436792 1001 86380 86390 1
436794 99436794 1001 86380 86390 1
436110 99436110 1001 86380 86390 1
435947 99435947 1001 86380 86390 1
300079 99300079 1001 86380 86390 1
300679 99300679 1001 86380 86390 1
300654 99300654 1001 86380 86390 1
300564 99300564 1001 86380 86390 1
300555 99300555 1001 86380 86390 1
300586 99300586 1001 86380 86390 1
300516 99300516 1001 86380 86390 1
300249 99300249 1001 86380 86390 1
300870 99300870 1001 86380 86390 1
300811 99300811 1001 86380 86390 1
300867 99300867 1001 86380 86390 1
300919 99300919 1001 86380 86390 1
301284 99301284 1001 86380 86390 1
301001 99301001 1001 86380 86390 1
301694 99301694 1001 86380 86390 1
301673 99301673 1001 86380 86390 1
301571 99301571 1001 86380 86390 1
301740 99301740 1001 86380 86390 1
302294 99302294 1001 86380 86390 1
302364 99302364 1001 86380 86390 1
302372 99302372 1001 86380 86390 1
302021 99302021 1001 86380 86390 1
302125 99302125 1001 86380 86390 1
302147 99302147 1001 86380 86390 1
301949 99301949 1001 86380 86390 1
302417 99302417 1001 86380 86390 1
303149 99303149 1001 86380 86390 1
303085 99303085 1001 86380 86390 1
303128 99303128 1001 86380 86390 1
302898 99302898 1001 86380 86390 1
302636 99302636 1001 86380 86390 1
304000 99304000 1001 86380 86390 1
303958 99303958 1001 86380 86390 1
303870 99303870 1001 86380 86390 1
303676 99303676 1001 86380 86390 1
303716 99303716 1001 86380 86390 1
303508 99303508 1001 86380 86390 1
303561 99303561 1001 86380 86390 1
303423 99303423 1001 86380 86390 1
304182 99304182 1001 86380 86390 1
304719 99304719 1001 86380 86390 1
304709 99304709 1001 86380 86390 1
304849 99304849 1001 86380 86390 1
304645 99304645 1001 86380 86390 1
304418 99304418 1001 86380 86390 1
305514 99305514 1001 86380 86390 1
305490 99305490 1001 86380 86390 1
305342 99305342 1001 86380 86390 1
305291 99305291 1001 86380 86390 1
305478 99305478 1001 86380 86390 1
500013 99500013 1001 86380 86390 1
500083 99500083 1001 86380 86390 1
500810 99500810 1001 86380 86390 1
500731 99500731 1001 86380 86390 1
500797 99500797 1001 86380 86390 1
500683 99500683 1001 86380 86390 1
500517 99500517 1001 86380 86390 1
500469 99500469 1001 86380 86390 1
500495 99500495 1001 86380 86390 1
500497 99500497 1001 86380 86390 1
500486 99500486 1001 86380 86390 1
500264 99500264 1001 86380 86390 1
501013 99501013 1001 86380 86390 1
501271 99501271 1001 86380 86390 1
501390 99501390 1001 86380 86390 1
501182 99501182 1001 86380 86390 1
502031 99502031 1001 86380 86390 1
502561 99502561 1001 86380 86390 1
503226 99503226 1001 86380 86390 1
503035 99503035 1001 86380 86390 1
502828 99502828 1001 86380 86390 1
502845 99502845 1001 86380 86390 1
502771 99502771 1001 86380 86390 1
503968 99503968 1001 86380 86390 1
503860 99503860 1001 86380 86390 1
503796 99503796 1001 86380 86390 1
503816 99503816 1001 86380 86390 1
503858 99503858 1001 86380 86390 1
503580 99503580 1001 86380 86390 1
503914 99503914 1001 86380 86390 1
504134 99504134 1001 86380 86390 1
504190 99504190 1001 86380 86390 1
504896 99504896 1001 86380 86390 1
504693 99504693 1001 86380 86390 1
504719 99504719 1001 86380 86390 1
504634 99504634 1001 86380 86390 1
505022 99505022 1001 86380 86390 1
505053 99505053 1001 86380 86390 1
505107 99505107 1001 86380 86390 1
505685 99505685 1001 86380 86390 1
505399 99505399 1001 86380 86390 1
505490 99505490 1001 86380 86390 1
505395 99505395 1001 86380 86390 1
505871 99505871 1001 86380 86390 1
506446 99506446 1001 86380 86390 1
506248 99506248 1001 86380 86390 1
506159 99506159 1001 86380 86390 1
506135 99506135 1001 86380 86390 1
506684 99506684 1001 86380 86390 1
506662 99506662 1001 86380 86390 1
506691 99506691 1001 86380 86390 1
506735 99506735 1001 86380 86390 1
507273 99507273 1001 86380 86390 1
507241 99507241 1001 86380 86390 1
507207 99507207 1001 86380 86390 1
507068 99507068 1001 86380 86390 1
507108 99507108 1001 86380 86390 1
507099 99507099 1001 86380 86390 1
507481 99507481 1001 86380 86390 1
507611 99507611 1001 86380 86390 1
508219 99508219 1001 86380 86390 1
508098 99508098 1001 86380 86390 1
507951 99507951 1001 86380 86390 1
507635 99507635 1001 86380 86390 1
507675 99507675 1001 86380 86390 1
507689 99507689 1001 86380 86390 1
508404 99508404 1001 86380 86390 1
508276 99508276 1001 86380 86390 1
508961 99508961 1001 86380 86390 1
508955 99508955 1001 86380 86390 1
508680 99508680 1001 86380 86390 1
508681 99508681 1001 86380 86390 1
508545 99508545 1001 86380 86390 1
508604 99508604 1001 86380 86390 1
509825 99509825 1001 86380 86390 1
509887 99509887 1001 86380 86390 1
509572 99509572 1001 86380 86390 1
509690 99509690 1001 86380 86390 1
509603 99509603 1001 86380 86390 1
509308 99509308 1001 86380 86390 1
510701 99510701 1001 86380 86390 1
510713 99510713 1001 86380 86390 1
510120 99510120 1001 86380 86390 1
510189 99510189 1001 86380 86390 1
510790 99510790 1001 86380 86390 1
510791 99510791 1001 86380 86390 1
511516 99511516 1001 86380 86390 1
511491 99511491 1001 86380 86390 1
511522 99511522 1001 86380 86390 1
511458 99511458 1001 86380 86390 1
511162 99511162 1001 86380 86390 1
510936 99510936 1001 86380 86390 1
511610 99511610 1001 86380 86390 1
511624 99511624 1001 86380 86390 1
512221 99512221 1001 86380 86390 1
511986 99511986 1001 86380 86390 1
512117 99512117 1001 86380 86390 1
512402 99512402 1001 86380 86390 1
513025 99513025 1001 86380 86390 1
513033 99513033 1001 86380 86390 1
512976 99512976 1001 86380 86390 1
512944 99512944 1001 86380 86390 1
512678 99512678 1001 86380 86390 1
512615 99512615 1001 86380 86390 1
512746 99512746 1001 86380 86390 1
512660 99512660 1001 86380 86390 1
513304 99513304 1001 86380 86390 1
513395 99513395 1001 86380 86390 1
514020 99514020 1001 86380 86390 1
513861 99513861 1001 86380 86390 1
513748 99513748 1001 86380 86390 1
513811 99513811 1001 86380 86390 1
514691 99514691 1001 86380 86390 1
514827 99514827 1001 86380 86390 1
514684 99514684 1001 86380 86390 1
514685 99514685 1001 86380 86390 1
514626 99514626 1001 86380 86390 1
514501 99514501 1001 86380 86390 1
514570 99514570 1001 86380 86390 1
514282 99514282 1001 86380 86390 1
514883 99514883 1001 86380 86390 1
514870 99514870 1001 86380 86390 1
515506 99515506 1001 86380 86390 1
515667 99515667 1001 86380 86390 1
515628 99515628 1001 86380 86390 1
515580 99515580 1001 86380 86390 1
515342 99515342 1001 86380 86390 1
515359 99515359 1001 86380 86390 1
515424 99515424 1001 86380 86390 1
515141 99515141 1001 86380 86390 1
515239 99515239 1001 86380 86390 1
515703 99515703 1001 86380 86390 1
515874 99515874 1001 86380 86390 1
516475 99516475 1001 86380 86390 1
516363 99516363 1001 86380 86390 1
516468 99516468 1001 86380 86390 1
516031 99516031 1001 86380 86390 1
515926 99515926 1001 86380 86390 1
515991 99515991 1001 86380 86390 1
516568 99516568 1001 86380 86390 1
516969 99516969 1001 86380 86390 1
517507 99517507 1001 86380 86390 1
517420 99517420 1001 86380 86390 1
518042 99518042 1001 86380 86390 1
518123 99518123 1001 86380 86390 1
517819 99517819 1001 86380 86390 1
517620 99517620 1001 86380 86390 1
518296 99518296 1001 86380 86390 1
518848 99518848 1001 86380 86390 1
518941 99518941 1001 86380 86390 1
518851 99518851 1001 86380 86390 1
518615 99518615 1001 86380 86390 1
518664 99518664 1001 86380 86390 1
518445 99518445 1001 86380 86390 1
518570 99518570 1001 86380 86390 1
518468 99518468 1001 86380 86390 1
519089 99519089 1001 86380 86390 1
519051 99519051 1001 86380 86390 1
519675 99519675 1001 86380 86390 1
519771 99519771 1001 86380 86390 1
519734 99519734 1001 86380 86390 1
519644 99519644 1001 86380 86390 1
519416 99519416 1001 86380 86390 1
519460 99519460 1001 86380 86390 1
519366 99519366 1001 86380 86390 1
519892 99519892 1001 86380 86390 1
519832 99519832 1001 86380 86390 1
519859 99519859 1001 86380 86390 1
520511 99520511 1001 86380 86390 1
520634 99520634 1001 86380 86390 1
520266 99520266 1001 86380 86390 1
520323 99520323 1001 86380 86390 1
520417 99520417 1001 86380 86390 1
520315 99520315 1001 86380 86390 1
520406 99520406 1001 86380 86390 1
520143 99520143 1001 86380 86390 1
520809 99520809 1001 86380 86390 1
520799 99520799 1001 86380 86390 1
520737 99520737 1001 86380 86390 1
521277 99521277 1001 86380 86390 1
521187 99521187 1001 86380 86390 1
521602 99521602 1001 86380 86390 1
522271 99522271 1001 86380 86390 1
522146 99522146 1001 86380 86390 1
522124 99522124 1001 86380 86390 1
522001 99522001 1001 86380 86390 1
522032 99522032 1001 86380 86390 1
522073 99522073 1001 86380 86390 1
521867 99521867 1001 86380 86390 1
521782 99521782 1001 86380 86390 1
521838 99521838 1001 86380 86390 1
522324 99522324 1001 86380 86390 1
523081 99523081 1001 86380 86390 1
522862 99522862 1001 86380 86390 1
522901 99522901 1001 86380 86390 1
522878 99522878 1001 86380 86390 1
522713 99522713 1001 86380 86390 1
522898 99522898 1001 86380 86390 1
523220 99523220 1001 86380 86390 1
523246 99523246 1001 86380 86390 1
523205 99523205 1001 86380 86390 1
523919 99523919 1001 86380 86390 1
523927 99523927 1001 86380 86390 1
524046 99524046 1001 86380 86390 1
523950 99523950 1001 86380 86390 1
524043 99524043 1001 86380 86390 1
524638 99524638 1001 86380 86390 1
524426 99524426 1001 86380 86390 1
524406 99524406 1001 86380 86390 1
524227 99524227 1001 86380 86390 1
524234 99524234 1001 86380 86390 1
524801 99524801 1001 86380 86390 1
524803 99524803 1001 86380 86390 1
524922 99524922 1001 86380 86390 1
525383 99525383 1001 86380 86390 1
525167 99525167 1001 86380 86390 1
526299 99526299 1001 86380 86390 1
526166 99526166 1001 86380 86390 1
526058 99526058 1001 86380 86390 1
526190 99526190 1001 86380 86390 1
526074 99526074 1001 86380 86390 1
525880 99525880 1001 86380 86390 1
525872 99525872 1001 86380 86390 1
526434 99526434 1001 86380 86390 1
526492 99526492 1001 86380 86390 1
526608 99526608 1001 86380 86390 1
527243 99527243 1001 86380 86390 1
527055 99527055 1001 86380 86390 1
527005 99527005 1001 86380 86390 1
526942 99526942 1001 86380 86390 1
527305 99527305 1001 86380 86390 1
527435 99527435 1001 86380 86390 1
527818 99527818 1001 86380 86390 1
527808 99527808 1001 86380 86390 1
528253 99528253 1001 86380 86390 1
528096 99528096 1001 86380 86390 1
528875 99528875 1001 86380 86390 1
528823 99528823 1001 86380 86390 1
528686 99528686 1001 86380 86390 1
528546 99528546 1001 86380 86390 1
528310 99528310 1001 86380 86390 1
528470 99528470 1001 86380 86390 1
529679 99529679 1001 86380 86390 1
529705 99529705 1001 86380 86390 1
529467 99529467 1001 86380 86390 1
529176 99529176 1001 86380 86390 1
530466 99530466 1001 86380 86390 1
530497 99530497 1001 86380 86390 1
530540 99530540 1001 86380 86390 1
530291 99530291 1001 86380 86390 1
530124 99530124 1001 86380 86390 1
530581 99530581 1001 86380 86390 1
530662 99530662 1001 86380 86390 1
531248 99531248 1001 86380 86390 1
531097 99531097 1001 86380 86390 1
531160 99531160 1001 86380 86390 1
531402 99531402 1001 86380 86390 1
531433 99531433 1001 86380 86390 1
532125 99532125 1001 86380 86390 1
531969 99531969 1001 86380 86390 1
531908 99531908 1001 86380 86390 1
531601 99531601 1001 86380 86390 1
532288 99532288 1001 86380 86390 1
532955 99532955 1001 86380 86390 1
532861 99532861 1001 86380 86390 1
532762 99532762 1001 86380 86390 1
532559 99532559 1001 86380 86390 1
533194 99533194 1001 86380 86390 1
533694 99533694 1001 86380 86390 1
533740 99533740 1001 86380 86390 1
533591 99533591 1001 86380 86390 1
533329 99533329 1001 86380 86390 1
534042 99534042 1001 86380 86390 1
534031 99534031 1001 86380 86390 1
534633 99534633 1001 86380 86390 1
534517 99534517 1001 86380 86390 1
534499 99534499 1001 86380 86390 1
534422 99534422 1001 86380 86390 1
534279 99534279 1001 86380 86390 1
534359 99534359 1001 86380 86390 1
534258 99534258 1001 86380 86390 1
534211 99534211 1001 86380 86390 1
534836 99534836 1001 86380 86390 1
534747 99534747 1001 86380 86390 1
534803 99534803 1001 86380 86390 1
534739 99534739 1001 86380 86390 1
534783 99534783 1001 86380 86390 1
535309 99535309 1001 86380 86390 1
534904 99534904 1001 86380 86390 1
534893 99534893 1001 86380 86390 1
535655 99535655 1001 86380 86390 1
535592 99535592 1001 86380 86390 1
535541 99535541 1001 86380 86390 1
536275 99536275 1001 86380 86390 1
536212 99536212 1001 86380 86390 1
536168 99536168 1001 86380 86390 1
536069 99536069 1001 86380 86390 1
535959 99535959 1001 86380 86390 1
535777 99535777 1001 86380 86390 1
536920 99536920 1001 86380 86390 1
536898 99536898 1001 86380 86390 1
537347 99537347 1001 86380 86390 1
537209 99537209 1001 86380 86390 1
537353 99537353 1001 86380 86390 1
537847 99537847 1001 86380 86390 1
537958 99537958 1001 86380 86390 1
537976 99537976 1001 86380 86390 1
537982 99537982 1001 86380 86390 1
537782 99537782 1001 86380 86390 1
537459 99537459 1001 86380 86390 1
537437 99537437 1001 86380 86390 1
537479 99537479 1001 86380 86390 1
537404 99537404 1001 86380 86390 1
537444 99537444 1001 86380 86390 1
537561 99537561 1001 86380 86390 1
538009 99538009 1001 86380 86390 1
538010 99538010 1001 86380 86390 1
537992 99537992 1001 86380 86390 1
538784 99538784 1001 86380 86390 1
538620 99538620 1001 86380 86390 1
538572 99538572 1001 86380 86390 1
538548 99538548 1001 86380 86390 1
538587 99538587 1001 86380 86390 1
538211 99538211 1001 86380 86390 1
538199 99538199 1001 86380 86390 1
538267 99538267 1001 86380 86390 1
538358 99538358 1001 86380 86390 1
538954 99538954 1001 86380 86390 1
538884 99538884 1001 86380 86390 1
539610 99539610 1001 86380 86390 1
539597 99539597 1001 86380 86390 1
539456 99539456 1001 86380 86390 1
539560 99539560 1001 86380 86390 1
539285 99539285 1001 86380 86390 1
539181 99539181 1001 86380 86390 1
540419 99540419 1001 86380 86390 1
540136 99540136 1001 86380 86390 1
540125 99540125 1001 86380 86390 1
540177 99540177 1001 86380 86390 1
540245 99540245 1001 86380 86390 1
540054 99540054 1001 86380 86390 1
539894 99539894 1001 86380 86390 1
540628 99540628 1001 86380 86390 1
541184 99541184 1001 86380 86390 1
540701 99540701 1001 86380 86390 1
541382 99541382 1001 86380 86390 1
542000 99542000 1001 86380 86390 1
542115 99542115 1001 86380 86390 1
541746 99541746 1001 86380 86390 1
541556 99541556 1001 86380 86390 1
541677 99541677 1001 86380 86390 1
542816 99542816 1001 86380 86390 1
542344 99542344 1001 86380 86390 1
543008 99543008 1001 86380 86390 1
543707 99543707 1001 86380 86390 1
543863 99543863 1001 86380 86390 1
544580 99544580 1001 86380 86390 1
544583 99544583 1001 86380 86390 1
544276 99544276 1001 86380 86390 1
544341 99544341 1001 86380 86390 1
544313 99544313 1001 86380 86390 1
543995 99543995 1001 86380 86390 1
544142 99544142 1001 86380 86390 1
525287 1022 1002 58822 67291 1
400207 99400207 1001 86380 86390 1
400358 99400358 1001 86380 86390 1
400343 99400343 1001 86380 86390 1
400612 99400612 1001 86380 86390 1
400597 99400597 1001 86380 86390 1
400868 99400868 1001 86380 86390 1
400981 99400981 1001 86380 86390 1
401145 99401145 1001 86380 86390 1
401215 99401215 1001 86380 86390 1
401794 99401794 1001 86380 86390 1
401900 99401900 1001 86380 86390 1
402053 99402053 1001 86380 86390 1
402565 99402565 1001 86380 86390 1
402879 99402879 1001 86380 86390 1
402936 99402936 1001 86380 86390 1
403061 99403061 1001 86380 86390 1
403062 99403062 1001 86380 86390 1
403201 99403201 1001 86380 86390 1
404119 99404119 1001 86380 86390 1
404728 99404728 1001 86380 86390 1
404956 99404956 1001 86380 86390 1
405284 99405284 1001 86380 86390 1
405272 99405272 1001 86380 86390 1
405581 99405581 1001 86380 86390 1
405967 99405967 1001 86380 86390 1
406597 99406597 1001 86380 86390 1
406842 99406842 1001 86380 86390 1
407023 99407023 1001 86380 86390 1
408184 99408184 1001 86380 86390 1
409051 99409051 1001 86380 86390 1
409262 99409262 1001 86380 86390 1
409531 99409531 1001 86380 86390 1
409647 99409647 1001 86380 86390 1
409703 99409703 1001 86380 86390 1
409862 99409862 1001 86380 86390 1
409922 99409922 1001 86380 86390 1
410065 99410065 1001 86380 86390 1
410393 99410393 1001 86380 86390 1
410359 99410359 1001 86380 86390 1
410475 99410475 1001 86380 86390 1
410725 99410725 1001 86380 86390 1
411061 99411061 1001 86380 86390 1
411354 99411354 1001 86380 86390 1
411430 99411430 1001 86380 86390 1
411722 99411722 1001 86380 86390 1
412035 99412035 1001 86380 86390 1
412125 99412125 1001 86380 86390 1
412218 99412218 1001 86380 86390 1
413621 99413621 1001 86380 86390 1
413657 99413657 1001 86380 86390 1
413664 99413664 1001 86380 86390 1
413112 99413112 1001 86380 86390 1
413225 99413225 1001 86380 86390 1
413045 99413045 1001 86380 86390 1
412748 99412748 1001 86380 86390 1
412871 99412871 1001 86380 86390 1
414010 99414010 1001 86380 86390 1
414095 99414095 1001 86380 86390 1
413788 99413788 1001 86380 86390 1
415122 99415122 1001 86380 86390 1
415204 99415204 1001 86380 86390 1
415106 99415106 1001 86380 86390 1
414316 99414316 1001 86380 86390 1
415450 99415450 1001 86380 86390 1
415440 99415440 1001 86380 86390 1
416782 99416782 1001 86380 86390 1
416917 99416917 1001 86380 86390 1
416983 99416983 1001 86380 86390 1
416527 99416527 1001 86380 86390 1
416225 99416225 1001 86380 86390 1
416210 99416210 1001 86380 86390 1
415832 99415832 1001 86380 86390 1
417015 99417015 1001 86380 86390 1
418693 99418693 1001 86380 86390 1
418340 99418340 1001 86380 86390 1
418247 99418247 1001 86380 86390 1
418027 99418027 1001 86380 86390 1
419129 99419129 1001 86380 86390 1
418926 99418926 1001 86380 86390 1
420081 99420081 1001 86380 86390 1
420324 99420324 1001 86380 86390 1
419815 99419815 1001 86380 86390 1
419470 99419470 1001 86380 86390 1
421771 99421771 1001 86380 86390 1
421928 99421928 1001 86380 86390 1
421787 99421787 1001 86380 86390 1
421322 99421322 1001 86380 86390 1
421515 99421515 1001 86380 86390 1
421580 99421580 1001 86380 86390 1
421113 99421113 1001 86380 86390 1
421010 99421010 1001 86380 86390 1
422216 99422216 1001 86380 86390 1
422219 99422219 1001 86380 86390 1
423191 99423191 1001 86380 86390 1
423178 99423178 1001 86380 86390 1
423285 99423285 1001 86380 86390 1
422571 99422571 1001 86380 86390 1
422551 99422551 1001 86380 86390 1
422785 99422785 1001 86380 86390 1
424036 99424036 1001 86380 86390 1
423854 99423854 1001 86380 86390 1
424888 99424888 1001 86380 86390 1
424292 99424292 1001 86380 86390 1
424344 99424344 1001 86380 86390 1
427068 99427068 1001 86380 86390 1
426593 99426593 1001 86380 86390 1
426578 99426578 1001 86380 86390 1
426386 99426386 1001 86380 86390 1
426002 99426002 1001 86380 86390 1
427312 99427312 1001 86380 86390 1
427236 99427236 1001 86380 86390 1
427171 99427171 1001 86380 86390 1
428718 99428718 1001 86380 86390 1
428144 99428144 1001 86380 86390 1
428118 99428118 1001 86380 86390 1
427660 99427660 1001 86380 86390 1
427816 99427816 1001 86380 86390 1
427747 99427747 1001 86380 86390 1
430049 99430049 1001 86380 86390 1
430701 99430701 1001 86380 86390 1
432004 99432004 1001 86380 86390 1
431098 99431098 1001 86380 86390 1
432479 99432479 1001 86380 86390 1
433640 99433640 1001 86380 86390 1
433690 99433690 1001 86380 86390 1
433138 99433138 1001 86380 86390 1
433999 99433999 1001 86380 86390 1
433908 99433908 1001 86380 86390 1
434828 99434828 1001 86380 86390 1
434958 99434958 1001 86380 86390 1
434367 99434367 1001 86380 86390 1
436858 99436858 1001 86380 86390 1
437017 99437017 1001 86380 86390 1
436450 99436450 1001 86380 86390 1
437212 99437212 1001 86380 86390 1
300097 99300097 1001 86380 86390 1
300102 99300102 1001 86380 86390 1
300641 99300641 1001 86380 86390 1
300616 99300616 1001 86380 86390 1
300339 99300339 1001 86380 86390 1
300777 99300777 1001 86380 86390 1
300908 99300908 1001 86380 86390 1
300819 99300819 1001 86380 86390 1
301484 99301484 1001 86380 86390 1
301397 99301397 1001 86380 86390 1
301451 99301451 1001 86380 86390 1
301257 99301257 1001 86380 86390 1
301038 99301038 1001 86380 86390 1
301638 99301638 1001 86380 86390 1
302337 99302337 1001 86380 86390 1
302045 99302045 1001 86380 86390 1
301769 99301769 1001 86380 86390 1
301887 99301887 1001 86380 86390 1
302391 99302391 1001 86380 86390 1
302575 99302575 1001 86380 86390 1
302553 99302553 1001 86380 86390 1
302889 99302889 1001 86380 86390 1
302908 99302908 1001 86380 86390 1
302729 99302729 1001 86380 86390 1
302606 99302606 1001 86380 86390 1
303345 99303345 1001 86380 86390 1
303929 99303929 1001 86380 86390 1
303753 99303753 1001 86380 86390 1
303797 99303797 1001 86380 86390 1
303748 99303748 1001 86380 86390 1
303518 99303518 1001 86380 86390 1
303454 99303454 1001 86380 86390 1
304200 99304200 1001 86380 86390 1
304170 99304170 1001 86380 86390 1
304770 99304770 1001 86380 86390 1
304783 99304783 1001 86380 86390 1
304708 99304708 1001 86380 86390 1
304659 99304659 1001 86380 86390 1
304804 99304804 1001 86380 86390 1
304270 99304270 1001 86380 86390 1
304272 99304272 1001 86380 86390 1
304301 99304301 1001 86380 86390 1
304989 99304989 1001 86380 86390 1
305544 99305544 1001 86380 86390 1
305655 99305655 1001 86380 86390 1
305535 99305535 1001 86380 86390 1
305566 99305566 1001 86380 86390 1
305618 99305618 1001 86380 86390 1
305646 99305646 1001 86380 86390 1
305399 99305399 1001 86380 86390 1
305176 99305176 1001 86380 86390 1
305244 99305244 1001 86380 86390 1
500094 99500094 1001 86380 86390 1
500121 99500121 1001 86380 86390 1
500747 99500747 1001 86380 86390 1
500427 99500427 1001 86380 86390 1
500438 99500438 1001 86380 86390 1
500345 99500345 1001 86380 86390 1
500846 99500846 1001 86380 86390 1
500962 99500962 1001 86380 86390 1
500924 99500924 1001 86380 86390 1
500874 99500874 1001 86380 86390 1
501525 99501525 1001 86380 86390 1
501621 99501621 1001 86380 86390 1
501468 99501468 1001 86380 86390 1
501444 99501444 1001 86380 86390 1
501345 99501345 1001 86380 86390 1
501427 99501427 1001 86380 86390 1
501366 99501366 1001 86380 86390 1
501097 99501097 1001 86380 86390 1
501222 99501222 1001 86380 86390 1
501730 99501730 1001 86380 86390 1
501721 99501721 1001 86380 86390 1
502330 99502330 1001 86380 86390 1
502132 99502132 1001 86380 86390 1
502601 99502601 1001 86380 86390 1
503143 99503143 1001 86380 86390 1
502907 99502907 1001 86380 86390 1
503078 99503078 1001 86380 86390 1
502684 99502684 1001 86380 86390 1
502755 99502755 1001 86380 86390 1
502795 99502795 1001 86380 86390 1
502837 99502837 1001 86380 86390 1
504000 99504000 1001 86380 86390 1
503651 99503651 1001 86380 86390 1
503497 99503497 1001 86380 86390 1
504909 99504909 1001 86380 86390 1
504796 99504796 1001 86380 86390 1
504929 99504929 1001 86380 86390 1
504655 99504655 1001 86380 86390 1
504591 99504591 1001 86380 86390 1
504709 99504709 1001 86380 86390 1
505013 99505013 1001 86380 86390 1
505105 99505105 1001 86380 86390 1
505590 99505590 1001 86380 86390 1
505669 99505669 1001 86380 86390 1
505571 99505571 1001 86380 86390 1
505585 99505585 1001 86380 86390 1
505702 99505702 1001 86380 86390 1
505541 99505541 1001 86380 86390 1
505426 99505426 1001 86380 86390 1
505519 99505519 1001 86380 86390 1
505393 99505393 1001 86380 86390 1
505846 99505846 1001 86380 86390 1
505942 99505942 1001 86380 86390 1
505789 99505789 1001 86380 86390 1
506415 99506415 1001 86380 86390 1
506287 99506287 1001 86380 86390 1
505979 99505979 1001 86380 86390 1
506776 99506776 1001 86380 86390 1
506653 99506653 1001 86380 86390 1
507346 99507346 1001 86380 86390 1
507408 99507408 1001 86380 86390 1
507083 99507083 1001 86380 86390 1
506812 99506812 1001 86380 86390 1
506852 99506852 1001 86380 86390 1
508100 99508100 1001 86380 86390 1
508182 99508182 1001 86380 86390 1
507952 99507952 1001 86380 86390 1
508033 99508033 1001 86380 86390 1
507909 99507909 1001 86380 86390 1
507911 99507911 1001 86380 86390 1
508308 99508308 1001 86380 86390 1
508877 99508877 1001 86380 86390 1
508819 99508819 1001 86380 86390 1
508828 99508828 1001 86380 86390 1
509159 99509159 1001 86380 86390 1
509252 99509252 1001 86380 86390 1
509709 99509709 1001 86380 86390 1
509838 99509838 1001 86380 86390 1
509754 99509754 1001 86380 86390 1
509344 99509344 1001 86380 86390 1
509386 99509386 1001 86380 86390 1
510003 99510003 1001 86380 86390 1
510590 99510590 1001 86380 86390 1
510474 99510474 1001 86380 86390 1
510348 99510348 1001 86380 86390 1
510352 99510352 1001 86380 86390 1
510126 99510126 1001 86380 86390 1
510817 99510817 1001 86380 86390 1
510874 99510874 1001 86380 86390 1
511262 99511262 1001 86380 86390 1
511201 99511201 1001 86380 86390 1
511064 99511064 1001 86380 86390 1
511626 99511626 1001 86380 86390 1
512348 99512348 1001 86380 86390 1
512192 99512192 1001 86380 86390 1
512301 99512301 1001 86380 86390 1
512032 99512032 1001 86380 86390 1
511940 99511940 1001 86380 86390 1
511816 99511816 1001 86380 86390 1
511844 99511844 1001 86380 86390 1
511833 99511833 1001 86380 86390 1
512428 99512428 1001 86380 86390 1
513131 99513131 1001 86380 86390 1
513067 99513067 1001 86380 86390 1
513183 99513183 1001 86380 86390 1
513161 99513161 1001 86380 86390 1
512832 99512832 1001 86380 86390 1
512798 99512798 1001 86380 86390 1
512869 99512869 1001 86380 86390 1
512602 99512602 1001 86380 86390 1
513295 99513295 1001 86380 86390 1
513338 99513338 1001 86380 86390 1
513974 99513974 1001 86380 86390 1
513752 99513752 1001 86380 86390 1
513718 99513718 1001 86380 86390 1
513570 99513570 1001 86380 86390 1
514228 99514228 1001 86380 86390 1
514073 99514073 1001 86380 86390 1
514758 99514758 1001 86380 86390 1
514818 99514818 1001 86380 86390 1
514587 99514587 1001 86380 86390 1
514512 99514512 1001 86380 86390 1
514989 99514989 1001 86380 86390 1
515550 99515550 1001 86380 86390 1
515093 99515093 1001 86380 86390 1
515224 99515224 1001 86380 86390 1
516434 99516434 1001 86380 86390 1
516377 99516377 1001 86380 86390 1
516501 99516501 1001 86380 86390 1
516122 99516122 1001 86380 86390 1
516282 99516282 1001 86380 86390 1
516089 99516089 1001 86380 86390 1
517197 99517197 1001 86380 86390 1
517203 99517203 1001 86380 86390 1
516926 99516926 1001 86380 86390 1
516717 99516717 1001 86380 86390 1
516786 99516786 1001 86380 86390 1
517404 99517404 1001 86380 86390 1
517670 99517670 1001 86380 86390 1
517554 99517554 1001 86380 86390 1
518266 99518266 1001 86380 86390 1
518270 99518270 1001 86380 86390 1
518245 99518245 1001 86380 86390 1
518835 99518835 1001 86380 86390 1
518857 99518857 1001 86380 86390 1
519030 99519030 1001 86380 86390 1
519715 99519715 1001 86380 86390 1
519609 99519609 1001 86380 86390 1
519469 99519469 1001 86380 86390 1
519398 99519398 1001 86380 86390 1
519829 99519829 1001 86380 86390 1
519861 99519861 1001 86380 86390 1
520358 99520358 1001 86380 86390 1
520424 99520424 1001 86380 86390 1
520153 99520153 1001 86380 86390 1
520822 99520822 1001 86380 86390 1
521437 99521437 1001 86380 86390 1
521074 99521074 1001 86380 86390 1
521663 99521663 1001 86380 86390 1
522245 99522245 1001 86380 86390 1
522284 99522284 1001 86380 86390 1
521737 99521737 1001 86380 86390 1
521773 99521773 1001 86380 86390 1
522440 99522440 1001 86380 86390 1
522492 99522492 1001 86380 86390 1
522991 99522991 1001 86380 86390 1
522943 99522943 1001 86380 86390 1
523012 99523012 1001 86380 86390 1
522760 99522760 1001 86380 86390 1
522802 99522802 1001 86380 86390 1
522777 99522777 1001 86380 86390 1
522739 99522739 1001 86380 86390 1
523312 99523312 1001 86380 86390 1
523170 99523170 1001 86380 86390 1
523149 99523149 1001 86380 86390 1
523138 99523138 1001 86380 86390 1
523833 99523833 1001 86380 86390 1
523852 99523852 1001 86380 86390 1
523880 99523880 1001 86380 86390 1
523375 99523375 1001 86380 86390 1
523994 99523994 1001 86380 86390 1
524068 99524068 1001 86380 86390 1
523966 99523966 1001 86380 86390 1
524577 99524577 1001 86380 86390 1
524596 99524596 1001 86380 86390 1
524730 99524730 1001 86380 86390 1
524360 99524360 1001 86380 86390 1
524331 99524331 1001 86380 86390 1
524209 99524209 1001 86380 86390 1
524809 99524809 1001 86380 86390 1
524822 99524822 1001 86380 86390 1
524787 99524787 1001 86380 86390 1
524945 99524945 1001 86380 86390 1
525402 99525402 1001 86380 86390 1
525027 99525027 1001 86380 86390 1
524978 99524978 1001 86380 86390 1
525142 99525142 1001 86380 86390 1
525708 99525708 1001 86380 86390 1
526263 99526263 1001 86380 86390 1
525950 99525950 1001 86380 86390 1
525955 99525955 1001 86380 86390 1
527062 99527062 1001 86380 86390 1
527129 99527129 1001 86380 86390 1
526932 99526932 1001 86380 86390 1
526835 99526835 1001 86380 86390 1
526816 99526816 1001 86380 86390 1
526795 99526795 1001 86380 86390 1
527451 99527451 1001 86380 86390 1
527972 99527972 1001 86380 86390 1
528048 99528048 1001 86380 86390 1
527970 99527970 1001 86380 86390 1
527851 99527851 1001 86380 86390 1
527700 99527700 1001 86380 86390 1
527561 99527561 1001 86380 86390 1
527630 99527630 1001 86380 86390 1
527518 99527518 1001 86380 86390 1
528249 99528249 1001 86380 86390 1
528805 99528805 1001 86380 86390 1
528756 99528756 1001 86380 86390 1
528493 99528493 1001 86380 86390 1
528508 99528508 1001 86380 86390 1
528332 99528332 1001 86380 86390 1
528384 99528384 1001 86380 86390 1
528322 99528322 1001 86380 86390 1
529032 99529032 1001 86380 86390 1
529690 99529690 1001 86380 86390 1
529569 99529569 1001 86380 86390 1
529499 99529499 1001 86380 86390 1
529487 99529487 1001 86380 86390 1
529462 99529462 1001 86380 86390 1
529477 99529477 1001 86380 86390 1
529303 99529303 1001 86380 86390 1
529247 99529247 1001 86380 86390 1
529803 99529803 1001 86380 86390 1
530492 99530492 1001 86380 86390 1
530535 99530535 1001 86380 86390 1
530210 99530210 1001 86380 86390 1
530019 99530019 1001 86380 86390 1
529954 99529954 1001 86380 86390 1
529969 99529969 1001 86380 86390 1
530703 99530703 1001 86380 86390 1
531065 99531065 1001 86380 86390 1
531159 99531159 1001 86380 86390 1
530797 99530797 1001 86380 86390 1
530905 99530905 1001 86380 86390 1
530855 99530855 1001 86380 86390 1
531460 99531460 1001 86380 86390 1
531450 99531450 1001 86380 86390 1
531962 99531962 1001 86380 86390 1
531801 99531801 1001 86380 86390 1
531658 99531658 1001 86380 86390 1
532340 99532340 1001 86380 86390 1
532916 99532916 1001 86380 86390 1
532595 99532595 1001 86380 86390 1
532447 99532447 1001 86380 86390 1
533060 99533060 1001 86380 86390 1
533671 99533671 1001 86380 86390 1
533702 99533702 1001 86380 86390 1
533256 99533256 1001 86380 86390 1
533310 99533310 1001 86380 86390 1
533981 99533981 1001 86380 86390 1
534453 99534453 1001 86380 86390 1
534460 99534460 1001 86380 86390 1
534207 99534207 1001 86380 86390 1
534813 99534813 1001 86380 86390 1
534859 99534859 1001 86380 86390 1
535501 99535501 1001 86380 86390 1
535258 99535258 1001 86380 86390 1
535135 99535135 1001 86380 86390 1
535187 99535187 1001 86380 86390 1
534954 99534954 1001 86380 86390 1
534985 99534985 1001 86380 86390 1
534991 99534991 1001 86380 86390 1
535651 99535651 1001 86380 86390 1
535673 99535673 1001 86380 86390 1
536199 99536199 1001 86380 86390 1
536292 99536292 1001 86380 86390 1
536138 99536138 1001 86380 86390 1
536332 99536332 1001 86380 86390 1
536088 99536088 1001 86380 86390 1
535900 99535900 1001 86380 86390 1
535905 99535905 1001 86380 86390 1
536437 99536437 1001 86380 86390 1
536343 99536343 1001 86380 86390 1
536967 99536967 1001 86380 86390 1
536906 99536906 1001 86380 86390 1
536660 99536660 1001 86380 86390 1
536609 99536609 1001 86380 86390 1
536726 99536726 1001 86380 86390 1
536563 99536563 1001 86380 86390 1
537265 99537265 1001 86380 86390 1
537279 99537279 1001 86380 86390 1
537333 99537333 1001 86380 86390 1
537359 99537359 1001 86380 86390 1
537840 99537840 1001 86380 86390 1
537658 99537658 1001 86380 86390 1
537473 99537473 1001 86380 86390 1
537994 99537994 1001 86380 86390 1
538047 99538047 1001 86380 86390 1
538623 99538623 1001 86380 86390 1
538471 99538471 1001 86380 86390 1
538472 99538472 1001 86380 86390 1
538410 99538410 1001 86380 86390 1
538943 99538943 1001 86380 86390 1
538843 99538843 1001 86380 86390 1
538950 99538950 1001 86380 86390 1
539552 99539552 1001 86380 86390 1
539115 99539115 1001 86380 86390 1
539161 99539161 1001 86380 86390 1
539689 99539689 1001 86380 86390 1
539820 99539820 1001 86380 86390 1
539785 99539785 1001 86380 86390 1
540404 99540404 1001 86380 86390 1
540302 99540302 1001 86380 86390 1
540310 99540310 1001 86380 86390 1
540362 99540362 1001 86380 86390 1
540211 99540211 1001 86380 86390 1
539848 99539848 1001 86380 86390 1
540621 99540621 1001 86380 86390 1
540263 99540263 1001 86380 86390 1
540511 99540511 1001 86380 86390 1
540654 99540654 1001 86380 86390 1
541211 99541211 1001 86380 86390 1
541175 99541175 1001 86380 86390 1
540906 99540906 1001 86380 86390 1
540781 99540781 1001 86380 86390 1
540784 99540784 1001 86380 86390 1
540812 99540812 1001 86380 86390 1
542097 99542097 1001 86380 86390 1
541829 99541829 1001 86380 86390 1
541673 99541673 1001 86380 86390 1
541600 99541600 1001 86380 86390 1
542171 99542171 1001 86380 86390 1
542911 99542911 1001 86380 86390 1
542758 99542758 1001 86380 86390 1
542933 99542933 1001 86380 86390 1
542749 99542749 1001 86380 86390 1
542637 99542637 1001 86380 86390 1
542327 99542327 1001 86380 86390 1
543580 99543580 1001 86380 86390 1
543671 99543671 1001 86380 86390 1
543598 99543598 1001 86380 86390 1
543253 99543253 1001 86380 86390 1
543266 99543266 1001 86380 86390 1
543954 99543954 1001 86380 86390 1
543929 99543929 1001 86380 86390 1
544572 99544572 1001 86380 86390 1
544436 99544436 1001 86380 86390 1
544505 99544505 1001 86380 86390 1
544110 99544110 1001 86380 86390 1
544086 99544086 1001 86380 86390 1
544642 99544642 1001 86380 86390 1
544723 99544723 1001 86380 86390 1
403788 876 1001 80460 81417 1
410682 1142 1001 56160 57597 1
436986 558 1001 21240 22077 1
400038 99400038 1001 86380 86390 1
400506 99400506 1001 86380 86390 1
401440 99401440 1001 86380 86390 1
402206 99402206 1001 86380 86390 1
402181 99402181 1001 86380 86390 1
402356 99402356 1001 86380 86390 1
402410 99402410 1001 86380 86390 1
402740 99402740 1001 86380 86390 1
402982 99402982 1001 86380 86390 1
403052 99403052 1001 86380 86390 1
403218 99403218 1001 86380 86390 1
403562 99403562 1001 86380 86390 1
403788 99403788 1001 86380 86390 1
404462 99404462 1001 86380 86390 1
404561 99404561 1001 86380 86390 1
404678 99404678 1001 86380 86390 1
404689 99404689 1001 86380 86390 1
405289 99405289 1001 86380 86390 1
405325 99405325 1001 86380 86390 1
406544 99406544 1001 86380 86390 1
406932 99406932 1001 86380 86390 1
406956 99406956 1001 86380 86390 1
407516 99407516 1001 86380 86390 1
407709 99407709 1001 86380 86390 1
408350 99408350 1001 86380 86390 1
408394 99408394 1001 86380 86390 1
408429 99408429 1001 86380 86390 1
408410 99408410 1001 86380 86390 1
408604 99408604 1001 86380 86390 1
408559 99408559 1001 86380 86390 1
408916 99408916 1001 86380 86390 1
408945 99408945 1001 86380 86390 1
409060 99409060 1001 86380 86390 1
409524 99409524 1001 86380 86390 1
409761 99409761 1001 86380 86390 1
409847 99409847 1001 86380 86390 1
410117 99410117 1001 86380 86390 1
410447 99410447 1001 86380 86390 1
410770 99410770 1001 86380 86390 1
410879 99410879 1001 86380 86390 1
411135 99411135 1001 86380 86390 1
411260 99411260 1001 86380 86390 1
411347 99411347 1001 86380 86390 1
411580 99411580 1001 86380 86390 1
411595 99411595 1001 86380 86390 1
413584 99413584 1001 86380 86390 1
413069 99413069 1001 86380 86390 1
412553 99412553 1001 86380 86390 1
412868 99412868 1001 86380 86390 1
412860 99412860 1001 86380 86390 1
414951 99414951 1001 86380 86390 1
414937 99414937 1001 86380 86390 1
414841 99414841 1001 86380 86390 1
416703 99416703 1001 86380 86390 1
416590 99416590 1001 86380 86390 1
416795 99416795 1001 86380 86390 1
416911 99416911 1001 86380 86390 1
416874 99416874 1001 86380 86390 1
416254 99416254 1001 86380 86390 1
416301 99416301 1001 86380 86390 1
416305 99416305 1001 86380 86390 1
416513 99416513 1001 86380 86390 1
416181 99416181 1001 86380 86390 1
415784 99415784 1001 86380 86390 1
417265 99417265 1001 86380 86390 1
417319 99417319 1001 86380 86390 1
417250 99417250 1001 86380 86390 1
417523 99417523 1001 86380 86390 1
418747 99418747 1001 86380 86390 1
418638 99418638 1001 86380 86390 1
418774 99418774 1001 86380 86390 1
418321 99418321 1001 86380 86390 1
417661 99417661 1001 86380 86390 1
417797 99417797 1001 86380 86390 1
417805 99417805 1001 86380 86390 1
417791 99417791 1001 86380 86390 1
418807 99418807 1001 86380 86390 1
420421 99420421 1001 86380 86390 1
419773 99419773 1001 86380 86390 1
420004 99420004 1001 86380 86390 1
419748 99419748 1001 86380 86390 1
419852 99419852 1001 86380 86390 1
419270 99419270 1001 86380 86390 1
420718 99420718 1001 86380 86390 1
420655 99420655 1001 86380 86390 1
421740 99421740 1001 86380 86390 1
421720 99421720 1001 86380 86390 1
421853 99421853 1001 86380 86390 1
422090 99422090 1001 86380 86390 1
421467 99421467 1001 86380 86390 1
421106 99421106 1001 86380 86390 1
421129 99421129 1001 86380 86390 1
420933 99420933 1001 86380 86390 1
420936 99420936 1001 86380 86390 1
421139 99421139 1001 86380 86390 1
422412 99422412 1001 86380 86390 1
422125 99422125 1001 86380 86390 1
423169 99423169 1001 86380 86390 1
423111 99423111 1001 86380 86390 1
422992 99422992 1001 86380 86390 1
422662 99422662 1001 86380 86390 1
423916 99423916 1001 86380 86390 1
423805 99423805 1001 86380 86390 1
425324 99425324 1001 86380 86390 1
425160 99425160 1001 86380 86390 1
424226 99424226 1001 86380 86390 1
425711 99425711 1001 86380 86390 1
425804 99425804 1001 86380 86390 1
425752 99425752 1001 86380 86390 1
426895 99426895 1001 86380 86390 1
426698 99426698 1001 86380 86390 1
426703 99426703 1001 86380 86390 1
426738 99426738 1001 86380 86390 1
427086 99427086 1001 86380 86390 1
426784 99426784 1001 86380 86390 1
426290 99426290 1001 86380 86390 1
426541 99426541 1001 86380 86390 1
425957 99425957 1001 86380 86390 1
427288 99427288 1001 86380 86390 1
427323 99427323 1001 86380 86390 1
427507 99427507 1001 86380 86390 1
428425 99428425 1001 86380 86390 1
428386 99428386 1001 86380 86390 1
428766 99428766 1001 86380 86390 1
428735 99428735 1001 86380 86390 1
430372 99430372 1001 86380 86390 1
430331 99430331 1001 86380 86390 1
429946 99429946 1001 86380 86390 1
429376 99429376 1001 86380 86390 1
429280 99429280 1001 86380 86390 1
429405 99429405 1001 86380 86390 1
429363 99429363 1001 86380 86390 1
430443 99430443 1001 86380 86390 1
430496 99430496 1001 86380 86390 1
430653 99430653 1001 86380 86390 1
431963 99431963 1001 86380 86390 1
431999 99431999 1001 86380 86390 1
431705 99431705 1001 86380 86390 1
431477 99431477 1001 86380 86390 1
431480 99431480 1001 86380 86390 1
431265 99431265 1001 86380 86390 1
430920 99430920 1001 86380 86390 1
430833 99430833 1001 86380 86390 1
432169 99432169 1001 86380 86390 1
432115 99432115 1001 86380 86390 1
433470 99433470 1001 86380 86390 1
433500 99433500 1001 86380 86390 1
432989 99432989 1001 86380 86390 1
433086 99433086 1001 86380 86390 1
432552 99432552 1001 86380 86390 1
432541 99432541 1001 86380 86390 1
432640 99432640 1001 86380 86390 1
433897 99433897 1001 86380 86390 1
433864 99433864 1001 86380 86390 1
433905 99433905 1001 86380 86390 1
434082 99434082 1001 86380 86390 1
435433 99435433 1001 86380 86390 1
435393 99435393 1001 86380 86390 1
435172 99435172 1001 86380 86390 1
434647 99434647 1001 86380 86390 1
434416 99434416 1001 86380 86390 1
434165 99434165 1001 86380 86390 1
435775 99435775 1001 86380 86390 1
436759 99436759 1001 86380 86390 1
437043 99437043 1001 86380 86390 1
436734 99436734 1001 86380 86390 1
436725 99436725 1001 86380 86390 1
435949 99435949 1001 86380 86390 1
436311 99436311 1001 86380 86390 1
436233 99436233 1001 86380 86390 1
300073 99300073 1001 86380 86390 1
300587 99300587 1001 86380 86390 1
300551 99300551 1001 86380 86390 1
300631 99300631 1001 86380 86390 1
300542 99300542 1001 86380 86390 1
300146 99300146 1001 86380 86390 1
300236 99300236 1001 86380 86390 1
300799 99300799 1001 86380 86390 1
300840 99300840 1001 86380 86390 1
301505 99301505 1001 86380 86390 1
301455 99301455 1001 86380 86390 1
301494 99301494 1001 86380 86390 1
301524 99301524 1001 86380 86390 1
301373 99301373 1001 86380 86390 1
301130 99301130 1001 86380 86390 1
301029 99301029 1001 86380 86390 1
300951 99300951 1001 86380 86390 1
301121 99301121 1001 86380 86390 1
301045 99301045 1001 86380 86390 1
301074 99301074 1001 86380 86390 1
301565 99301565 1001 86380 86390 1
302060 99302060 1001 86380 86390 1
302120 99302120 1001 86380 86390 1
301860 99301860 1001 86380 86390 1
302424 99302424 1001 86380 86390 1
302491 99302491 1001 86380 86390 1
303145 99303145 1001 86380 86390 1
303163 99303163 1001 86380 86390 1
302775 99302775 1001 86380 86390 1
303342 99303342 1001 86380 86390 1
303407 99303407 1001 86380 86390 1
303688 99303688 1001 86380 86390 1
303692 99303692 1001 86380 86390 1
304699 99304699 1001 86380 86390 1
304589 99304589 1001 86380 86390 1
304489 99304489 1001 86380 86390 1
304622 99304622 1001 86380 86390 1
304495 99304495 1001 86380 86390 1
304509 99304509 1001 86380 86390 1
304562 99304562 1001 86380 86390 1
304251 99304251 1001 86380 86390 1
304253 99304253 1001 86380 86390 1
304398 99304398 1001 86380 86390 1
304373 99304373 1001 86380 86390 1
304326 99304326 1001 86380 86390 1
304354 99304354 1001 86380 86390 1
305641 99305641 1001 86380 86390 1
305664 99305664 1001 86380 86390 1
305590 99305590 1001 86380 86390 1
305472 99305472 1001 86380 86390 1
305157 99305157 1001 86380 86390 1
500661 99500661 1001 86380 86390 1
500280 99500280 1001 86380 86390 1
500956 99500956 1001 86380 86390 1
500997 99500997 1001 86380 86390 1
501307 99501307 1001 86380 86390 1
501407 99501407 1001 86380 86390 1
501044 99501044 1001 86380 86390 1
501688 99501688 1001 86380 86390 1
501748 99501748 1001 86380 86390 1
502368 99502368 1001 86380 86390 1
502426 99502426 1001 86380 86390 1
502241 99502241 1001 86380 86390 1
502052 99502052 1001 86380 86390 1
501983 99501983 1001 86380 86390 1
502530 99502530 1001 86380 86390 1
502589 99502589 1001 86380 86390 1
503090 99503090 1001 86380 86390 1
503212 99503212 1001 86380 86390 1
503086 99503086 1001 86380 86390 1
502866 99502866 1001 86380 86390 1
502729 99502729 1001 86380 86390 1
503460 99503460 1001 86380 86390 1
503336 99503336 1001 86380 86390 1
503363 99503363 1001 86380 86390 1
504013 99504013 1001 86380 86390 1
503592 99503592 1001 86380 86390 1
503593 99503593 1001 86380 86390 1
503646 99503646 1001 86380 86390 1
503506 99503506 1001 86380 86390 1
504263 99504263 1001 86380 86390 1
504943 99504943 1001 86380 86390 1
504553 99504553 1001 86380 86390 1
504569 99504569 1001 86380 86390 1
504375 99504375 1001 86380 86390 1
505096 99505096 1001 86380 86390 1
505030 99505030 1001 86380 86390 1
505714 99505714 1001 86380 86390 1
505198 99505198 1001 86380 86390 1
505224 99505224 1001 86380 86390 1
505823 99505823 1001 86380 86390 1
505929 99505929 1001 86380 86390 1
505946 99505946 1001 86380 86390 1
505792 99505792 1001 86380 86390 1
506467 99506467 1001 86380 86390 1
506540 99506540 1001 86380 86390 1
506307 99506307 1001 86380 86390 1
506093 99506093 1001 86380 86390 1
506127 99506127 1001 86380 86390 1
506602 99506602 1001 86380 86390 1
507028 99507028 1001 86380 86390 1
507461 99507461 1001 86380 86390 1
508227 99508227 1001 86380 86390 1
508206 99508206 1001 86380 86390 1
507809 99507809 1001 86380 86390 1
507797 99507797 1001 86380 86390 1
508323 99508323 1001 86380 86390 1
508428 99508428 1001 86380 86390 1
508364 99508364 1001 86380 86390 1
508289 99508289 1001 86380 86390 1
508283 99508283 1001 86380 86390 1
508967 99508967 1001 86380 86390 1
509007 99509007 1001 86380 86390 1
509033 99509033 1001 86380 86390 1
508816 99508816 1001 86380 86390 1
509129 99509129 1001 86380 86390 1
509155 99509155 1001 86380 86390 1
509224 99509224 1001 86380 86390 1
509619 99509619 1001 86380 86390 1
509336 99509336 1001 86380 86390 1
509417 99509417 1001 86380 86390 1
510018 99510018 1001 86380 86390 1
510037 99510037 1001 86380 86390 1
510650 99510650 1001 86380 86390 1
510674 99510674 1001 86380 86390 1
510461 99510461 1001 86380 86390 1
510262 99510262 1001 86380 86390 1
510221 99510221 1001 86380 86390 1
510914 99510914 1001 86380 86390 1
511502 99511502 1001 86380 86390 1
511534 99511534 1001 86380 86390 1
511393 99511393 1001 86380 86390 1
511434 99511434 1001 86380 86390 1
511154 99511154 1001 86380 86390 1
511128 99511128 1001 86380 86390 1
511660 99511660 1001 86380 86390 1
512267 99512267 1001 86380 86390 1
512583 99512583 1001 86380 86390 1
512558 99512558 1001 86380 86390 1
512397 99512397 1001 86380 86390 1
513174 99513174 1001 86380 86390 1
512873 99512873 1001 86380 86390 1
512979 99512979 1001 86380 86390 1
512969 99512969 1001 86380 86390 1
512706 99512706 1001 86380 86390 1
512643 99512643 1001 86380 86390 1
512672 99512672 1001 86380 86390 1
512724 99512724 1001 86380 86390 1
513298 99513298 1001 86380 86390 1
513776 99513776 1001 86380 86390 1
513754 99513754 1001 86380 86390 1
513652 99513652 1001 86380 86390 1
513594 99513594 1001 86380 86390 1
513521 99513521 1001 86380 86390 1
513600 99513600 1001 86380 86390 1
513498 99513498 1001 86380 86390 1
513435 99513435 1001 86380 86390 1
514695 99514695 1001 86380 86390 1
514734 99514734 1001 86380 86390 1
514803 99514803 1001 86380 86390 1
514455 99514455 1001 86380 86390 1
514367 99514367 1001 86380 86390 1
515647 99515647 1001 86380 86390 1
515400 99515400 1001 86380 86390 1
515468 99515468 1001 86380 86390 1
515432 99515432 1001 86380 86390 1
515370 99515370 1001 86380 86390 1
515208 99515208 1001 86380 86390 1
515738 99515738 1001 86380 86390 1
516356 99516356 1001 86380 86390 1
516487 99516487 1001 86380 86390 1
516415 99516415 1001 86380 86390 1
516314 99516314 1001 86380 86390 1
516176 99516176 1001 86380 86390 1
516194 99516194 1001 86380 86390 1
515977 99515977 1001 86380 86390 1
516639 99516639 1001 86380 86390 1
517132 99517132 1001 86380 86390 1
517226 99517226 1001 86380 86390 1
517216 99517216 1001 86380 86390 1
517217 99517217 1001 86380 86390 1
517327 99517327 1001 86380 86390 1
516980 99516980 1001 86380 86390 1
517020 99517020 1001 86380 86390 1
516948 99516948 1001 86380 86390 1
516848 99516848 1001 86380 86390 1
516745 99516745 1001 86380 86390 1
517487 99517487 1001 86380 86390 1
518116 99518116 1001 86380 86390 1
517870 99517870 1001 86380 86390 1
517634 99517634 1001 86380 86390 1
517551 99517551 1001 86380 86390 1
518329 99518329 1001 86380 86390 1
518319 99518319 1001 86380 86390 1
518255 99518255 1001 86380 86390 1
518256 99518256 1001 86380 86390 1
518820 99518820 1001 86380 86390 1
518876 99518876 1001 86380 86390 1
518870 99518870 1001 86380 86390 1
518772 99518772 1001 86380 86390 1
518736 99518736 1001 86380 86390 1
518766 99518766 1001 86380 86390 1
518754 99518754 1001 86380 86390 1
518755 99518755 1001 86380 86390 1
518498 99518498 1001 86380 86390 1
518532 99518532 1001 86380 86390 1
518443 99518443 1001 86380 86390 1
519805 99519805 1001 86380 86390 1
519458 99519458 1001 86380 86390 1
519435 99519435 1001 86380 86390 1
519500 99519500 1001 86380 86390 1
519526 99519526 1001 86380 86390 1
519594 99519594 1001 86380 86390 1
519325 99519325 1001 86380 86390 1
519364 99519364 1001 86380 86390 1
519982 99519982 1001 86380 86390 1
519843 99519843 1001 86380 86390 1
519963 99519963 1001 86380 86390 1
520486 99520486 1001 86380 86390 1
520247 99520247 1001 86380 86390 1
520313 99520313 1001 86380 86390 1
520394 99520394 1001 86380 86390 1
520179 99520179 1001 86380 86390 1
520197 99520197 1001 86380 86390 1
520841 99520841 1001 86380 86390 1
521377 99521377 1001 86380 86390 1
521134 99521134 1001 86380 86390 1
521221 99521221 1001 86380 86390 1
520915 99520915 1001 86380 86390 1
520916 99520916 1001 86380 86390 1
521010 99521010 1001 86380 86390 1
521036 99521036 1001 86380 86390 1
521626 99521626 1001 86380 86390 1
522064 99522064 1001 86380 86390 1
522057 99522057 1001 86380 86390 1
521843 99521843 1001 86380 86390 1
522437 99522437 1001 86380 86390 1
522929 99522929 1001 86380 86390 1
523008 99523008 1001 86380 86390 1
522749 99522749 1001 86380 86390 1
522606 99522606 1001 86380 86390 1
523231 99523231 1001 86380 86390 1
523805 99523805 1001 86380 86390 1
523831 99523831 1001 86380 86390 1
523592 99523592 1001 86380 86390 1
523607 99523607 1001 86380 86390 1
523608 99523608 1001 86380 86390 1
523480 99523480 1001 86380 86390 1
523352 99523352 1001 86380 86390 1
523419 99523419 1001 86380 86390 1
523451 99523451 1001 86380 86390 1
523374 99523374 1001 86380 86390 1
524074 99524074 1001 86380 86390 1
524014 99524014 1001 86380 86390 1
524603 99524603 1001 86380 86390 1
524630 99524630 1001 86380 86390 1
524711 99524711 1001 86380 86390 1
524679 99524679 1001 86380 86390 1
524411 99524411 1001 86380 86390 1
524494 99524494 1001 86380 86390 1
524520 99524520 1001 86380 86390 1
524508 99524508 1001 86380 86390 1
524907 99524907 1001 86380 86390 1
525423 99525423 1001 86380 86390 1
525514 99525514 1001 86380 86390 1
525556 99525556 1001 86380 86390 1
525003 99525003 1001 86380 86390 1
526091 99526091 1001 86380 86390 1
526214 99526214 1001 86380 86390 1
526086 99526086 1001 86380 86390 1
526537 99526537 1001 86380 86390 1
526617 99526617 1001 86380 86390 1
526504 99526504 1001 86380 86390 1
526887 99526887 1001 86380 86390 1
526725 99526725 1001 86380 86390 1
528055 99528055 1001 86380 86390 1
527831 99527831 1001 86380 86390 1
527771 99527771 1001 86380 86390 1
527584 99527584 1001 86380 86390 1
527610 99527610 1001 86380 86390 1
527574 99527574 1001 86380 86390 1
527523 99527523 1001 86380 86390 1
527602 99527602 1001 86380 86390 1
528148 99528148 1001 86380 86390 1
528722 99528722 1001 86380 86390 1
528788 99528788 1001 86380 86390 1
528382 99528382 1001 86380 86390 1
528460 99528460 1001 86380 86390 1
528995 99528995 1001 86380 86390 1
529650 99529650 1001 86380 86390 1
529529 99529529 1001 86380 86390 1
529633 99529633 1001 86380 86390 1
529719 99529719 1001 86380 86390 1
529341 99529341 1001 86380 86390 1
529403 99529403 1001 86380 86390 1
529228 99529228 1001 86380 86390 1
529295 99529295 1001 86380 86390 1
529758 99529758 1001 86380 86390 1
529840 99529840 1001 86380 86390 1
530337 99530337 1001 86380 86390 1
530202 99530202 1001 86380 86390 1
530032 99530032 1001 86380 86390 1
530100 99530100 1001 86380 86390 1
530645 99530645 1001 86380 86390 1
531316 99531316 1001 86380 86390 1
531333 99531333 1001 86380 86390 1
531040 99531040 1001 86380 86390 1
531106 99531106 1001 86380 86390 1
531455 99531455 1001 86380 86390 1
531436 99531436 1001 86380 86390 1
532157 99532157 1001 86380 86390 1
532068 99532068 1001 86380 86390 1
531807 99531807 1001 86380 86390 1
531972 99531972 1001 86380 86390 1
531674 99531674 1001 86380 86390 1
532243 99532243 1001 86380 86390 1
532807 99532807 1001 86380 86390 1
533057 99533057 1001 86380 86390 1
533169 99533169 1001 86380 86390 1
533568 99533568 1001 86380 86390 1
533496 99533496 1001 86380 86390 1
533319 99533319 1001 86380 86390 1
534016 99534016 1001 86380 86390 1
534649 99534649 1001 86380 86390 1
534349 99534349 1001 86380 86390 1
534299 99534299 1001 86380 86390 1
534066 99534066 1001 86380 86390 1
534719 99534719 1001 86380 86390 1
534732 99534732 1001 86380 86390 1
535436 99535436 1001 86380 86390 1
535386 99535386 1001 86380 86390 1
535399 99535399 1001 86380 86390 1
535255 99535255 1001 86380 86390 1
534994 99534994 1001 86380 86390 1
535091 99535091 1001 86380 86390 1
535555 99535555 1001 86380 86390 1
536125 99536125 1001 86380 86390 1
536010 99536010 1001 86380 86390 1
536051 99536051 1001 86380 86390 1
535860 99535860 1001 86380 86390 1
535826 99535826 1001 86380 86390 1
535906 99535906 1001 86380 86390 1
535817 99535817 1001 86380 86390 1
536503 99536503 1001 86380 86390 1
536518 99536518 1001 86380 86390 1
536461 99536461 1001 86380 86390 1
537035 99537035 1001 86380 86390 1
537102 99537102 1001 86380 86390 1
537117 99537117 1001 86380 86390 1
537108 99537108 1001 86380 86390 1
537007 99537007 1001 86380 86390 1
537085 99537085 1001 86380 86390 1
536923 99536923 1001 86380 86390 1
536772 99536772 1001 86380 86390 1
536725 99536725 1001 86380 86390 1
536688 99536688 1001 86380 86390 1
536603 99536603 1001 86380 86390 1
537201 99537201 1001 86380 86390 1
537177 99537177 1001 86380 86390 1
537706 99537706 1001 86380 86390 1
537711 99537711 1001 86380 86390 1
537538 99537538 1001 86380 86390 1
537411 99537411 1001 86380 86390 1
537556 99537556 1001 86380 86390 1
538011 99538011 1001 86380 86390 1
538081 99538081 1001 86380 86390 1
538132 99538132 1001 86380 86390 1
538779 99538779 1001 86380 86390 1
538719 99538719 1001 86380 86390 1
538758 99538758 1001 86380 86390 1
538524 99538524 1001 86380 86390 1
538407 99538407 1001 86380 86390 1
538366 99538366 1001 86380 86390 1
538302 99538302 1001 86380 86390 1
539007 99539007 1001 86380 86390 1
538906 99538906 1001 86380 86390 1
538976 99538976 1001 86380 86390 1
538849 99538849 1001 86380 86390 1
539593 99539593 1001 86380 86390 1
539507 99539507 1001 86380 86390 1
539509 99539509 1001 86380 86390 1
539335 99539335 1001 86380 86390 1
539284 99539284 1001 86380 86390 1
539286 99539286 1001 86380 86390 1
539227 99539227 1001 86380 86390 1
540465 99540465 1001 86380 86390 1
540090 99540090 1001 86380 86390 1
539990 99539990 1001 86380 86390 1
539921 99539921 1001 86380 86390 1
540523 99540523 1001 86380 86390 1
541122 99541122 1001 86380 86390 1
541289 99541289 1001 86380 86390 1
541021 99541021 1001 86380 86390 1
540744 99540744 1001 86380 86390 1
541388 99541388 1001 86380 86390 1
541775 99541775 1001 86380 86390 1
541526 99541526 1001 86380 86390 1
541566 99541566 1001 86380 86390 1
541627 99541627 1001 86380 86390 1
542822 99542822 1001 86380 86390 1
542731 99542731 1001 86380 86390 1
542596 99542596 1001 86380 86390 1
542429 99542429 1001 86380 86390 1
542431 99542431 1001 86380 86390 1
542960 99542960 1001 86380 86390 1
543028 99543028 1001 86380 86390 1
543606 99543606 1001 86380 86390 1
543533 99543533 1001 86380 86390 1
543245 99543245 1001 86380 86390 1
543341 99543341 1001 86380 86390 1
543965 99543965 1001 86380 86390 1
543849 99543849 1001 86380 86390 1
543785 99543785 1001 86380 86390 1
543867 99543867 1001 86380 86390 1
544397 99544397 1001 86380 86390 1
544328 99544328 1001 86380 86390 1
544283 99544283 1001 86380 86390 1
544323 99544323 1001 86380 86390 1
544019 99544019 1001 86380 86390 1
544023 99544023 1001 86380 86390 1
544703 99544703 1001 86380 86390 1
400098 99400098 1001 86380 86390 1
400147 99400147 1001 86380 86390 1
401023 99401023 1001 86380 86390 1
401026 99401026 1001 86380 86390 1
401008 99401008 1001 86380 86390 1
401146 99401146 1001 86380 86390 1
401249 99401249 1001 86380 86390 1
401170 99401170 1001 86380 86390 1
401787 99401787 1001 86380 86390 1
401929 99401929 1001 86380 86390 1
401986 99401986 1001 86380 86390 1
402192 99402192 1001 86380 86390 1
402320 99402320 1001 86380 86390 1
402548 99402548 1001 86380 86390 1
402685 99402685 1001 86380 86390 1
402612 99402612 1001 86380 86390 1
403120 99403120 1001 86380 86390 1
403397 99403397 1001 86380 86390 1
403698 99403698 1001 86380 86390 1
403782 99403782 1001 86380 86390 1
404087 99404087 1001 86380 86390 1
404068 99404068 1001 86380 86390 1
404362 99404362 1001 86380 86390 1
404606 99404606 1001 86380 86390 1
404768 99404768 1001 86380 86390 1
404843 99404843 1001 86380 86390 1
405080 99405080 1001 86380 86390 1
405583 99405583 1001 86380 86390 1
405777 99405777 1001 86380 86390 1
406633 99406633 1001 86380 86390 1
406670 99406670 1001 86380 86390 1
406820 99406820 1001 86380 86390 1
407123 99407123 1001 86380 86390 1
407354 99407354 1001 86380 86390 1
407250 99407250 1001 86380 86390 1
407605 99407605 1001 86380 86390 1
407670 99407670 1001 86380 86390 1
407647 99407647 1001 86380 86390 1
407707 99407707 1001 86380 86390 1
407742 99407742 1001 86380 86390 1
407849 99407849 1001 86380 86390 1
407918 99407918 1001 86380 86390 1
407952 99407952 1001 86380 86390 1
408411 99408411 1001 86380 86390 1
408799 99408799 1001 86380 86390 1
408950 99408950 1001 86380 86390 1
409318 99409318 1001 86380 86390 1
409508 99409508 1001 86380 86390 1
409579 99409579 1001 86380 86390 1
409974 99409974 1001 86380 86390 1
410147 99410147 1001 86380 86390 1
410138 99410138 1001 86380 86390 1
410528 99410528 1001 86380 86390 1
410667 99410667 1001 86380 86390 1
410763 99410763 1001 86380 86390 1
410741 99410741 1001 86380 86390 1
410869 99410869 1001 86380 86390 1
410945 99410945 1001 86380 86390 1
411079 99411079 1001 86380 86390 1
411483 99411483 1001 86380 86390 1
411777 99411777 1001 86380 86390 1
412242 99412242 1001 86380 86390 1
412369 99412369 1001 86380 86390 1
412280 99412280 1001 86380 86390 1
413527 99413527 1001 86380 86390 1
413326 99413326 1001 86380 86390 1
412917 99412917 1001 86380 86390 1
413024 99413024 1001 86380 86390 1
412843 99412843 1001 86380 86390 1
412862 99412862 1001 86380 86390 1
412515 99412515 1001 86380 86390 1
412680 99412680 1001 86380 86390 1
412683 99412683 1001 86380 86390 1
412707 99412707 1001 86380 86390 1
413738 99413738 1001 86380 86390 1
415216 99415216 1001 86380 86390 1
415232 99415232 1001 86380 86390 1
415131 99415131 1001 86380 86390 1
414138 99414138 1001 86380 86390 1
414486 99414486 1001 86380 86390 1
414465 99414465 1001 86380 86390 1
415536 99415536 1001 86380 86390 1
415328 99415328 1001 86380 86390 1
416891 99416891 1001 86380 86390 1
416411 99416411 1001 86380 86390 1
416142 99416142 1001 86380 86390 1
416230 99416230 1001 86380 86390 1
415890 99415890 1001 86380 86390 1
417289 99417289 1001 86380 86390 1
417185 99417185 1001 86380 86390 1
417364 99417364 1001 86380 86390 1
417459 99417459 1001 86380 86390 1
418755 99418755 1001 86380 86390 1
418128 99418128 1001 86380 86390 1
418392 99418392 1001 86380 86390 1
418221 99418221 1001 86380 86390 1
418113 99418113 1001 86380 86390 1
417847 99417847 1001 86380 86390 1
419971 99419971 1001 86380 86390 1
419972 99419972 1001 86380 86390 1
419813 99419813 1001 86380 86390 1
419844 99419844 1001 86380 86390 1
419630 99419630 1001 86380 86390 1
419488 99419488 1001 86380 86390 1
421947 99421947 1001 86380 86390 1
421983 99421983 1001 86380 86390 1
422311 99422311 1001 86380 86390 1
422121 99422121 1001 86380 86390 1
423628 99423628 1001 86380 86390 1
423299 99423299 1001 86380 86390 1
422727 99422727 1001 86380 86390 1
422803 99422803 1001 86380 86390 1
422604 99422604 1001 86380 86390 1
422663 99422663 1001 86380 86390 1
423838 99423838 1001 86380 86390 1
423982 99423982 1001 86380 86390 1
425345 99425345 1001 86380 86390 1
424637 99424637 1001 86380 86390 1
424501 99424501 1001 86380 86390 1
424232 99424232 1001 86380 86390 1
424205 99424205 1001 86380 86390 1
426822 99426822 1001 86380 86390 1
426649 99426649 1001 86380 86390 1
426491 99426491 1001 86380 86390 1
427239 99427239 1001 86380 86390 1
427310 99427310 1001 86380 86390 1
427528 99427528 1001 86380 86390 1
428627 99428627 1001 86380 86390 1
427941 99427941 1001 86380 86390 1
427808 99427808 1001 86380 86390 1
428930 99428930 1001 86380 86390 1
429701 99429701 1001 86380 86390 1
429379 99429379 1001 86380 86390 1
429385 99429385 1001 86380 86390 1
430636 99430636 1001 86380 86390 1
431937 99431937 1001 86380 86390 1
431978 99431978 1001 86380 86390 1
432154 99432154 1001 86380 86390 1
432227 99432227 1001 86380 86390 1
432446 99432446 1001 86380 86390 1
433684 99433684 1001 86380 86390 1
433646 99433646 1001 86380 86390 1
432976 99432976 1001 86380 86390 1
433118 99433118 1001 86380 86390 1
432575 99432575 1001 86380 86390 1
433841 99433841 1001 86380 86390 1
435346 99435346 1001 86380 86390 1
435066 99435066 1001 86380 86390 1
435406 99435406 1001 86380 86390 1
434690 99434690 1001 86380 86390 1
434433 99434433 1001 86380 86390 1
434189 99434189 1001 86380 86390 1
436920 99436920 1001 86380 86390 1
436965 99436965 1001 86380 86390 1
436869 99436869 1001 86380 86390 1
436394 99436394 1001 86380 86390 1
435964 99435964 1001 86380 86390 1
300042 99300042 1001 86380 86390 1
300081 99300081 1001 86380 86390 1
300032 99300032 1001 86380 86390 1
437332 99437332 1001 86380 86390 1
300639 99300639 1001 86380 86390 1
300426 99300426 1001 86380 86390 1
300324 99300324 1001 86380 86390 1
300886 99300886 1001 86380 86390 1
300893 99300893 1001 86380 86390 1
301300 99301300 1001 86380 86390 1
301161 99301161 1001 86380 86390 1
301138 99301138 1001 86380 86390 1
301613 99301613 1001 86380 86390 1
302278 99302278 1001 86380 86390 1
302302 99302302 1001 86380 86390 1
301787 99301787 1001 86380 86390 1
301806 99301806 1001 86380 86390 1
301823 99301823 1001 86380 86390 1
301784 99301784 1001 86380 86390 1
302408 99302408 1001 86380 86390 1
303198 99303198 1001 86380 86390 1
302771 99302771 1001 86380 86390 1
303236 99303236 1001 86380 86390 1
303956 99303956 1001 86380 86390 1
303836 99303836 1001 86380 86390 1
303647 99303647 1001 86380 86390 1
303812 99303812 1001 86380 86390 1
303437 99303437 1001 86380 86390 1
304199 99304199 1001 86380 86390 1
304826 99304826 1001 86380 86390 1
304382 99304382 1001 86380 86390 1
305623 99305623 1001 86380 86390 1
305629 99305629 1001 86380 86390 1
305351 99305351 1001 86380 86390 1
305365 99305365 1001 86380 86390 1
305317 99305317 1001 86380 86390 1
305420 99305420 1001 86380 86390 1
305319 99305319 1001 86380 86390 1
305479 99305479 1001 86380 86390 1
305284 99305284 1001 86380 86390 1
305260 99305260 1001 86380 86390 1
305159 99305159 1001 86380 86390 1
500010 99500010 1001 86380 86390 1
500040 99500040 1001 86380 86390 1
500176 99500176 1001 86380 86390 1
500430 99500430 1001 86380 86390 1
500349 99500349 1001 86380 86390 1
500367 99500367 1001 86380 86390 1
500239 99500239 1001 86380 86390 1
500836 99500836 1001 86380 86390 1
500878 99500878 1001 86380 86390 1
500820 99500820 1001 86380 86390 1
501605 99501605 1001 86380 86390 1
501508 99501508 1001 86380 86390 1
501350 99501350 1001 86380 86390 1
502212 99502212 1001 86380 86390 1
502225 99502225 1001 86380 86390 1
502110 99502110 1001 86380 86390 1
501976 99501976 1001 86380 86390 1
502581 99502581 1001 86380 86390 1
503193 99503193 1001 86380 86390 1
503133 99503133 1001 86380 86390 1
503289 99503289 1001 86380 86390 1
502925 99502925 1001 86380 86390 1
502991 99502991 1001 86380 86390 1
502698 99502698 1001 86380 86390 1
503393 99503393 1001 86380 86390 1
504067 99504067 1001 86380 86390 1
503935 99503935 1001 86380 86390 1
503595 99503595 1001 86380 86390 1
504632 99504632 1001 86380 86390 1
504595 99504595 1001 86380 86390 1
504428 99504428 1001 86380 86390 1
504392 99504392 1001 86380 86390 1
505084 99505084 1001 86380 86390 1
505049 99505049 1001 86380 86390 1
505116 99505116 1001 86380 86390 1
505118 99505118 1001 86380 86390 1
505618 99505618 1001 86380 86390 1
505652 99505652 1001 86380 86390 1
505418 99505418 1001 86380 86390 1
505508 99505508 1001 86380 86390 1
505421 99505421 1001 86380 86390 1
505875 99505875 1001 86380 86390 1
505903 99505903 1001 86380 86390 1
505907 99505907 1001 86380 86390 1
506513 99506513 1001 86380 86390 1
506378 99506378 1001 86380 86390 1
506201 99506201 1001 86380 86390 1
506312 99506312 1001 86380 86390 1
506094 99506094 1001 86380 86390 1
505997 99505997 1001 86380 86390 1
506052 99506052 1001 86380 86390 1
506000 99506000 1001 86380 86390 1
506673 99506673 1001 86380 86390 1
506663 99506663 1001 86380 86390 1
506767 99506767 1001 86380 86390 1
506692 99506692 1001 86380 86390 1
506798 99506798 1001 86380 86390 1
507226 99507226 1001 86380 86390 1
507413 99507413 1001 86380 86390 1
507191 99507191 1001 86380 86390 1
507089 99507089 1001 86380 86390 1
507171 99507171 1001 86380 86390 1
507198 99507198 1001 86380 86390 1
506881 99506881 1001 86380 86390 1
507499 99507499 1001 86380 86390 1
507636 99507636 1001 86380 86390 1
507769 99507769 1001 86380 86390 1
508895 99508895 1001 86380 86390 1
508898 99508898 1001 86380 86390 1
509046 99509046 1001 86380 86390 1
509061 99509061 1001 86380 86390 1
508667 99508667 1001 86380 86390 1
508610 99508610 1001 86380 86390 1
508573 99508573 1001 86380 86390 1
508600 99508600 1001 86380 86390 1
508517 99508517 1001 86380 86390 1
509204 99509204 1001 86380 86390 1
509119 99509119 1001 86380 86390 1
510067 99510067 1001 86380 86390 1
509954 99509954 1001 86380 86390 1
509907 99509907 1001 86380 86390 1
510358 99510358 1001 86380 86390 1
510427 99510427 1001 86380 86390 1
510240 99510240 1001 86380 86390 1
510789 99510789 1001 86380 86390 1
510910 99510910 1001 86380 86390 1
510885 99510885 1001 86380 86390 1
511457 99511457 1001 86380 86390 1
511168 99511168 1001 86380 86390 1
511144 99511144 1001 86380 86390 1
511313 99511313 1001 86380 86390 1
511184 99511184 1001 86380 86390 1
511669 99511669 1001 86380 86390 1
511565 99511565 1001 86380 86390 1
511721 99511721 1001 86380 86390 1
512265 99512265 1001 86380 86390 1
512261 99512261 1001 86380 86390 1
512060 99512060 1001 86380 86390 1
512010 99512010 1001 86380 86390 1
512063 99512063 1001 86380 86390 1
512131 99512131 1001 86380 86390 1
513175 99513175 1001 86380 86390 1
513164 99513164 1001 86380 86390 1
512911 99512911 1001 86380 86390 1
512899 99512899 1001 86380 86390 1
513289 99513289 1001 86380 86390 1
513214 99513214 1001 86380 86390 1
513903 99513903 1001 86380 86390 1
513949 99513949 1001 86380 86390 1
513912 99513912 1001 86380 86390 1
513737 99513737 1001 86380 86390 1
513780 99513780 1001 86380 86390 1
513756 99513756 1001 86380 86390 1
514064 99514064 1001 86380 86390 1
514793 99514793 1001 86380 86390 1
514744 99514744 1001 86380 86390 1
514776 99514776 1001 86380 86390 1
514649 99514649 1001 86380 86390 1
514637 99514637 1001 86380 86390 1
514896 99514896 1001 86380 86390 1
514900 99514900 1001 86380 86390 1
515607 99515607 1001 86380 86390 1
515330 99515330 1001 86380 86390 1
515084 99515084 1001 86380 86390 1
515733 99515733 1001 86380 86390 1
515271 99515271 1001 86380 86390 1
515832 99515832 1001 86380 86390 1
516432 99516432 1001 86380 86390 1
516142 99516142 1001 86380 86390 1
516078 99516078 1001 86380 86390 1
517305 99517305 1001 86380 86390 1
517316 99517316 1001 86380 86390 1
517256 99517256 1001 86380 86390 1
517071 99517071 1001 86380 86390 1
516997 99516997 1001 86380 86390 1
516728 99516728 1001 86380 86390 1
516758 99516758 1001 86380 86390 1
518019 99518019 1001 86380 86390 1
517801 99517801 1001 86380 86390 1
517778 99517778 1001 86380 86390 1
517888 99517888 1001 86380 86390 1
517553 99517553 1001 86380 86390 1
518221 99518221 1001 86380 86390 1
518834 99518834 1001 86380 86390 1
518906 99518906 1001 86380 86390 1
518897 99518897 1001 86380 86390 1
518370 99518370 1001 86380 86390 1
518465 99518465 1001 86380 86390 1
518543 99518543 1001 86380 86390 1
519077 99519077 1001 86380 86390 1
519001 99519001 1001 86380 86390 1
519176 99519176 1001 86380 86390 1
519463 99519463 1001 86380 86390 1
519298 99519298 1001 86380 86390 1
519294 99519294 1001 86380 86390 1
519862 99519862 1001 86380 86390 1
519836 99519836 1001 86380 86390 1
520534 99520534 1001 86380 86390 1
520631 99520631 1001 86380 86390 1
520251 99520251 1001 86380 86390 1
520708 99520708 1001 86380 86390 1
520657 99520657 1001 86380 86390 1
521416 99521416 1001 86380 86390 1
521274 99521274 1001 86380 86390 1
521365 99521365 1001 86380 86390 1
521237 99521237 1001 86380 86390 1
521250 99521250 1001 86380 86390 1
521208 99521208 1001 86380 86390 1
520887 99520887 1001 86380 86390 1
521573 99521573 1001 86380 86390 1
521473 99521473 1001 86380 86390 1
522113 99522113 1001 86380 86390 1
522141 99522141 1001 86380 86390 1
521747 99521747 1001 86380 86390 1
521761 99521761 1001 86380 86390 1
521878 99521878 1001 86380 86390 1
522354 99522354 1001 86380 86390 1
522329 99522329 1001 86380 86390 1
523003 99523003 1001 86380 86390 1
522683 99522683 1001 86380 86390 1
523204 99523204 1001 86380 86390 1
523659 99523659 1001 86380 86390 1
524077 99524077 1001 86380 86390 1
524106 99524106 1001 86380 86390 1
524094 99524094 1001 86380 86390 1
523952 99523952 1001 86380 86390 1
524689 99524689 1001 86380 86390 1
524756 99524756 1001 86380 86390 1
524678 99524678 1001 86380 86390 1
524691 99524691 1001 86380 86390 1
524528 99524528 1001 86380 86390 1
524490 99524490 1001 86380 86390 1
524244 99524244 1001 86380 86390 1
524288 99524288 1001 86380 86390 1
525313 99525313 1001 86380 86390 1
525374 99525374 1001 86380 86390 1
525297 99525297 1001 86380 86390 1
525298 99525298 1001 86380 86390 1
525017 99525017 1001 86380 86390 1
525071 99525071 1001 86380 86390 1
525011 99525011 1001 86380 86390 1
525102 99525102 1001 86380 86390 1
525801 99525801 1001 86380 86390 1
525763 99525763 1001 86380 86390 1
526375 99526375 1001 86380 86390 1
526325 99526325 1001 86380 86390 1
526264 99526264 1001 86380 86390 1
526139 99526139 1001 86380 86390 1
525908 99525908 1001 86380 86390 1
525884 99525884 1001 86380 86390 1
525939 99525939 1001 86380 86390 1
526514 99526514 1001 86380 86390 1
526438 99526438 1001 86380 86390 1
526439 99526439 1001 86380 86390 1
526535 99526535 1001 86380 86390 1
527170 99527170 1001 86380 86390 1
526993 99526993 1001 86380 86390 1
527021 99527021 1001 86380 86390 1
526630 99526630 1001 86380 86390 1
526830 99526830 1001 86380 86390 1
527415 99527415 1001 86380 86390 1
527377 99527377 1001 86380 86390 1
527342 99527342 1001 86380 86390 1
527344 99527344 1001 86380 86390 1
527319 99527319 1001 86380 86390 1
527384 99527384 1001 86380 86390 1
527986 99527986 1001 86380 86390 1
527965 99527965 1001 86380 86390 1
527739 99527739 1001 86380 86390 1
527616 99527616 1001 86380 86390 1
528111 99528111 1001 86380 86390 1
528169 99528169 1001 86380 86390 1
528093 99528093 1001 86380 86390 1
528172 99528172 1001 86380 86390 1
528827 99528827 1001 86380 86390 1
528549 99528549 1001 86380 86390 1
528551 99528551 1001 86380 86390 1
528476 99528476 1001 86380 86390 1
529525 99529525 1001 86380 86390 1
529704 99529704 1001 86380 86390 1
529453 99529453 1001 86380 86390 1
529468 99529468 1001 86380 86390 1
529339 99529339 1001 86380 86390 1
529227 99529227 1001 86380 86390 1
529190 99529190 1001 86380 86390 1
529738 99529738 1001 86380 86390 1
529807 99529807 1001 86380 86390 1
529788 99529788 1001 86380 86390 1
530262 99530262 1001 86380 86390 1
530176 99530176 1001 86380 86390 1
531167 99531167 1001 86380 86390 1
530839 99530839 1001 86380 86390 1
530841 99530841 1001 86380 86390 1
530765 99530765 1001 86380 86390 1
530965 99530965 1001 86380 86390 1
531483 99531483 1001 86380 86390 1
531459 99531459 1001 86380 86390 1
531489 99531489 1001 86380 86390 1
531492 99531492 1001 86380 86390 1
532003 99532003 1001 86380 86390 1
531730 99531730 1001 86380 86390 1
531785 99531785 1001 86380 86390 1
531776 99531776 1001 86380 86390 1
532308 99532308 1001 86380 86390 1
532389 99532389 1001 86380 86390 1
532891 99532891 1001 86380 86390 1
532996 99532996 1001 86380 86390 1
532855 99532855 1001 86380 86390 1
532895 99532895 1001 86380 86390 1
532724 99532724 1001 86380 86390 1
532726 99532726 1001 86380 86390 1
532547 99532547 1001 86380 86390 1
532602 99532602 1001 86380 86390 1
532603 99532603 1001 86380 86390 1
533115 99533115 1001 86380 86390 1
533183 99533183 1001 86380 86390 1
533646 99533646 1001 86380 86390 1
533456 99533456 1001 86380 86390 1
534681 99534681 1001 86380 86390 1
534629 99534629 1001 86380 86390 1
534162 99534162 1001 86380 86390 1
534885 99534885 1001 86380 86390 1
534745 99534745 1001 86380 86390 1
535344 99535344 1001 86380 86390 1
535305 99535305 1001 86380 86390 1
535235 99535235 1001 86380 86390 1
535022 99535022 1001 86380 86390 1
534987 99534987 1001 86380 86390 1
534925 99534925 1001 86380 86390 1
535567 99535567 1001 86380 86390 1
535645 99535645 1001 86380 86390 1
535662 99535662 1001 86380 86390 1
536303 99536303 1001 86380 86390 1
536245 99536245 1001 86380 86390 1
535983 99535983 1001 86380 86390 1
536075 99536075 1001 86380 86390 1
535822 99535822 1001 86380 86390 1
536442 99536442 1001 86380 86390 1
537118 99537118 1001 86380 86390 1
536842 99536842 1001 86380 86390 1
536819 99536819 1001 86380 86390 1
536859 99536859 1001 86380 86390 1
537235 99537235 1001 86380 86390 1
537301 99537301 1001 86380 86390 1
537972 99537972 1001 86380 86390 1
537614 99537614 1001 86380 86390 1
537680 99537680 1001 86380 86390 1
537523 99537523 1001 86380 86390 1
537485 99537485 1001 86380 86390 1
537371 99537371 1001 86380 86390 1
537463 99537463 1001 86380 86390 1
537496 99537496 1001 86380 86390 1
538002 99538002 1001 86380 86390 1
538008 99538008 1001 86380 86390 1
538192 99538192 1001 86380 86390 1
538679 99538679 1001 86380 86390 1
538659 99538659 1001 86380 86390 1
538280 99538280 1001 86380 86390 1
538385 99538385 1001 86380 86390 1
538941 99538941 1001 86380 86390 1
538951 99538951 1001 86380 86390 1
538979 99538979 1001 86380 86390 1
539557 99539557 1001 86380 86390 1
539570 99539570 1001 86380 86390 1
539372 99539372 1001 86380 86390 1
539304 99539304 1001 86380 86390 1
539214 99539214 1001 86380 86390 1
539207 99539207 1001 86380 86390 1
539728 99539728 1001 86380 86390 1
539757 99539757 1001 86380 86390 1
540067 99540067 1001 86380 86390 1
539902 99539902 1001 86380 86390 1
540026 99540026 1001 86380 86390 1
540572 99540572 1001 86380 86390 1
540575 99540575 1001 86380 86390 1
540489 99540489 1001 86380 86390 1
541259 99541259 1001 86380 86390 1
541247 99541247 1001 86380 86390 1
541250 99541250 1001 86380 86390 1
541432 99541432 1001 86380 86390 1
541985 99541985 1001 86380 86390 1
541962 99541962 1001 86380 86390 1
541878 99541878 1001 86380 86390 1
541857 99541857 1001 86380 86390 1
541564 99541564 1001 86380 86390 1
541682 99541682 1001 86380 86390 1
541683 99541683 1001 86380 86390 1
542234 99542234 1001 86380 86390 1
542882 99542882 1001 86380 86390 1
542809 99542809 1001 86380 86390 1
542446 99542446 1001 86380 86390 1
543072 99543072 1001 86380 86390 1
543004 99543004 1001 86380 86390 1
543670 99543670 1001 86380 86390 1
543574 99543574 1001 86380 86390 1
543402 99543402 1001 86380 86390 1
543319 99543319 1001 86380 86390 1
543182 99543182 1001 86380 86390 1
543197 99543197 1001 86380 86390 1
543239 99543239 1001 86380 86390 1
543941 99543941 1001 86380 86390 1
544236 99544236 1001 86380 86390 1
544277 99544277 1001 86380 86390 1
544299 99544299 1001 86380 86390 1
544084 99544084 1001 86380 86390 1
412669 681 1001 49380 54297 1
516921 636 1001 35705 36004 1
536610 637 1002 29505 34193 1
400298 99400298 1001 86380 86390 1
400694 99400694 1001 86380 86390 1
401060 99401060 1001 86380 86390 1
401202 99401202 1001 86380 86390 1
401785 99401785 1001 86380 86390 1
401944 99401944 1001 86380 86390 1
403084 99403084 1001 86380 86390 1
403171 99403171 1001 86380 86390 1
403269 99403269 1001 86380 86390 1
403486 99403486 1001 86380 86390 1
403593 99403593 1001 86380 86390 1
404193 99404193 1001 86380 86390 1
404644 99404644 1001 86380 86390 1
404761 99404761 1001 86380 86390 1
404789 99404789 1001 86380 86390 1
405017 99405017 1001 86380 86390 1
405171 99405171 1001 86380 86390 1
405199 99405199 1001 86380 86390 1
405658 99405658 1001 86380 86390 1
405610 99405610 1001 86380 86390 1
406185 99406185 1001 86380 86390 1
406303 99406303 1001 86380 86390 1
406450 99406450 1001 86380 86390 1
406783 99406783 1001 86380 86390 1
407197 99407197 1001 86380 86390 1
407419 99407419 1001 86380 86390 1
407377 99407377 1001 86380 86390 1
407806 99407806 1001 86380 86390 1
407989 99407989 1001 86380 86390 1
408151 99408151 1001 86380 86390 1
408481 99408481 1001 86380 86390 1
408460 99408460 1001 86380 86390 1
408533 99408533 1001 86380 86390 1
408750 99408750 1001 86380 86390 1
408810 99408810 1001 86380 86390 1
408790 99408790 1001 86380 86390 1
409110 99409110 1001 86380 86390 1
409549 99409549 1001 86380 86390 1
409668 99409668 1001 86380 86390 1
410530 99410530 1001 86380 86390 1
410745 99410745 1001 86380 86390 1
410995 99410995 1001 86380 86390 1
411209 99411209 1001 86380 86390 1
411117 99411117 1001 86380 86390 1
411261 99411261 1001 86380 86390 1
411301 99411301 1001 86380 86390 1
411456 99411456 1001 86380 86390 1
411695 99411695 1001 86380 86390 1
411697 99411697 1001 86380 86390 1
411986 99411986 1001 86380 86390 1
412243 99412243 1001 86380 86390 1
413505 99413505 1001 86380 86390 1
413258 99413258 1001 86380 86390 1
413039 99413039 1001 86380 86390 1
413246 99413246 1001 86380 86390 1
412606 99412606 1001 86380 86390 1
414058 99414058 1001 86380 86390 1
414101 99414101 1001 86380 86390 1
415153 99415153 1001 86380 86390 1
415071 99415071 1001 86380 86390 1
414590 99414590 1001 86380 86390 1
414677 99414677 1001 86380 86390 1
414545 99414545 1001 86380 86390 1
414647 99414647 1001 86380 86390 1
414651 99414651 1001 86380 86390 1
414179 99414179 1001 86380 86390 1
414386 99414386 1001 86380 86390 1
414369 99414369 1001 86380 86390 1
414391 99414391 1001 86380 86390 1
415443 99415443 1001 86380 86390 1
415658 99415658 1001 86380 86390 1
416888 99416888 1001 86380 86390 1
416687 99416687 1001 86380 86390 1
416464 99416464 1001 86380 86390 1
416507 99416507 1001 86380 86390 1
416227 99416227 1001 86380 86390 1
417335 99417335 1001 86380 86390 1
417011 99417011 1001 86380 86390 1
417229 99417229 1001 86380 86390 1
417231 99417231 1001 86380 86390 1
417435 99417435 1001 86380 86390 1
418796 99418796 1001 86380 86390 1
418522 99418522 1001 86380 86390 1
418334 99418334 1001 86380 86390 1
418206 99418206 1001 86380 86390 1
417819 99417819 1001 86380 86390 1
417951 99417951 1001 86380 86390 1
417651 99417651 1001 86380 86390 1
418843 99418843 1001 86380 86390 1
420220 99420220 1001 86380 86390 1
420233 99420233 1001 86380 86390 1
419753 99419753 1001 86380 86390 1
420610 99420610 1001 86380 86390 1
421721 99421721 1001 86380 86390 1
421873 99421873 1001 86380 86390 1
421876 99421876 1001 86380 86390 1
421737 99421737 1001 86380 86390 1
421316 99421316 1001 86380 86390 1
422142 99422142 1001 86380 86390 1
422458 99422458 1001 86380 86390 1
422277 99422277 1001 86380 86390 1
422335 99422335 1001 86380 86390 1
423434 99423434 1001 86380 86390 1
423113 99423113 1001 86380 86390 1
423798 99423798 1001 86380 86390 1
423874 99423874 1001 86380 86390 1
423898 99423898 1001 86380 86390 1
425304 99425304 1001 86380 86390 1
425352 99425352 1001 86380 86390 1
424790 99424790 1001 86380 86390 1
424750 99424750 1001 86380 86390 1
424296 99424296 1001 86380 86390 1
424189 99424189 1001 86380 86390 1
424542 99424542 1001 86380 86390 1
425473 99425473 1001 86380 86390 1
425600 99425600 1001 86380 86390 1
427117 99427117 1001 86380 86390 1
425946 99425946 1001 86380 86390 1
426196 99426196 1001 86380 86390 1
426058 99426058 1001 86380 86390 1
425935 99425935 1001 86380 86390 1
426109 99426109 1001 86380 86390 1
427370 99427370 1001 86380 86390 1
427276 99427276 1001 86380 86390 1
428708 99428708 1001 86380 86390 1
428014 99428014 1001 86380 86390 1
428109 99428109 1001 86380 86390 1
427605 99427605 1001 86380 86390 1
427585 99427585 1001 86380 86390 1
427838 99427838 1001 86380 86390 1
428792 99428792 1001 86380 86390 1
428769 99428769 1001 86380 86390 1
429026 99429026 1001 86380 86390 1
429116 99429116 1001 86380 86390 1
430106 99430106 1001 86380 86390 1
429629 99429629 1001 86380 86390 1
429483 99429483 1001 86380 86390 1
429535 99429535 1001 86380 86390 1
431422 99431422 1001 86380 86390 1
430828 99430828 1001 86380 86390 1
430896 99430896 1001 86380 86390 1
430866 99430866 1001 86380 86390 1
432176 99432176 1001 86380 86390 1
433414 99433414 1001 86380 86390 1
433576 99433576 1001 86380 86390 1
433251 99433251 1001 86380 86390 1
432824 99432824 1001 86380 86390 1
432634 99432634 1001 86380 86390 1
432623 99432623 1001 86380 86390 1
433906 99433906 1001 86380 86390 1
435220 99435220 1001 86380 86390 1
435379 99435379 1001 86380 86390 1
435094 99435094 1001 86380 86390 1
434704 99434704 1001 86380 86390 1
434708 99434708 1001 86380 86390 1
434850 99434850 1001 86380 86390 1
434783 99434783 1001 86380 86390 1
434587 99434587 1001 86380 86390 1
434200 99434200 1001 86380 86390 1
434440 99434440 1001 86380 86390 1
434251 99434251 1001 86380 86390 1
434561 99434561 1001 86380 86390 1
436769 99436769 1001 86380 86390 1
436790 99436790 1001 86380 86390 1
436996 99436996 1001 86380 86390 1
436496 99436496 1001 86380 86390 1
436615 99436615 1001 86380 86390 1
436003 99436003 1001 86380 86390 1
437311 99437311 1001 86380 86390 1
300593 99300593 1001 86380 86390 1
300606 99300606 1001 86380 86390 1
300451 99300451 1001 86380 86390 1
300403 99300403 1001 86380 86390 1
301430 99301430 1001 86380 86390 1
301324 99301324 1001 86380 86390 1
301350 99301350 1001 86380 86390 1
301167 99301167 1001 86380 86390 1
301631 99301631 1001 86380 86390 1
301572 99301572 1001 86380 86390 1
302317 99302317 1001 86380 86390 1
302286 99302286 1001 86380 86390 1
302276 99302276 1001 86380 86390 1
301995 99301995 1001 86380 86390 1
302015 99302015 1001 86380 86390 1
302005 99302005 1001 86380 86390 1
302135 99302135 1001 86380 86390 1
301980 99301980 1001 86380 86390 1
301852 99301852 1001 86380 86390 1
302547 99302547 1001 86380 86390 1
302407 99302407 1001 86380 86390 1
303112 99303112 1001 86380 86390 1
303142 99303142 1001 86380 86390 1
302891 99302891 1001 86380 86390 1
302802 99302802 1001 86380 86390 1
303269 99303269 1001 86380 86390 1
303258 99303258 1001 86380 86390 1
303356 99303356 1001 86380 86390 1
303591 99303591 1001 86380 86390 1
304161 99304161 1001 86380 86390 1
304203 99304203 1001 86380 86390 1
304064 99304064 1001 86380 86390 1
304631 99304631 1001 86380 86390 1
304610 99304610 1001 86380 86390 1
304469 99304469 1001 86380 86390 1
500409 99500409 1001 86380 86390 1
500363 99500363 1001 86380 86390 1
500317 99500317 1001 86380 86390 1
501442 99501442 1001 86380 86390 1
501034 99501034 1001 86380 86390 1
501722 99501722 1001 86380 86390 1
502324 99502324 1001 86380 86390 1
502076 99502076 1001 86380 86390 1
502206 99502206 1001 86380 86390 1
501926 99501926 1001 86380 86390 1
501970 99501970 1001 86380 86390 1
502592 99502592 1001 86380 86390 1
502515 99502515 1001 86380 86390 1
503279 99503279 1001 86380 86390 1
503051 99503051 1001 86380 86390 1
502840 99502840 1001 86380 86390 1
502728 99502728 1001 86380 86390 1
503439 99503439 1001 86380 86390 1
503326 99503326 1001 86380 86390 1
503950 99503950 1001 86380 86390 1
504016 99504016 1001 86380 86390 1
504008 99504008 1001 86380 86390 1
504036 99504036 1001 86380 86390 1
503622 99503622 1001 86380 86390 1
503521 99503521 1001 86380 86390 1
504159 99504159 1001 86380 86390 1
504824 99504824 1001 86380 86390 1
504701 99504701 1001 86380 86390 1
505148 99505148 1001 86380 86390 1
505035 99505035 1001 86380 86390 1
505089 99505089 1001 86380 86390 1
505055 99505055 1001 86380 86390 1
504992 99504992 1001 86380 86390 1
505699 99505699 1001 86380 86390 1
505612 99505612 1001 86380 86390 1
505766 99505766 1001 86380 86390 1
505359 99505359 1001 86380 86390 1
505509 99505509 1001 86380 86390 1
505318 99505318 1001 86380 86390 1
505196 99505196 1001 86380 86390 1
505941 99505941 1001 86380 86390 1
506469 99506469 1001 86380 86390 1
506345 99506345 1001 86380 86390 1
506311 99506311 1001 86380 86390 1
507173 99507173 1001 86380 86390 1
507443 99507443 1001 86380 86390 1
507838 99507838 1001 86380 86390 1
507710 99507710 1001 86380 86390 1
507703 99507703 1001 86380 86390 1
508250 99508250 1001 86380 86390 1
508424 99508424 1001 86380 86390 1
508256 99508256 1001 86380 86390 1
509015 99509015 1001 86380 86390 1
508879 99508879 1001 86380 86390 1
508826 99508826 1001 86380 86390 1
508725 99508725 1001 86380 86390 1
508629 99508629 1001 86380 86390 1
508476 99508476 1001 86380 86390 1
509175 99509175 1001 86380 86390 1
509082 99509082 1001 86380 86390 1
509701 99509701 1001 86380 86390 1
509374 99509374 1001 86380 86390 1
509387 99509387 1001 86380 86390 1
509912 99509912 1001 86380 86390 1
509940 99509940 1001 86380 86390 1
510046 99510046 1001 86380 86390 1
509959 99509959 1001 86380 86390 1
510407 99510407 1001 86380 86390 1
510370 99510370 1001 86380 86390 1
510371 99510371 1001 86380 86390 1
510892 99510892 1001 86380 86390 1
510757 99510757 1001 86380 86390 1
510745 99510745 1001 86380 86390 1
510735 99510735 1001 86380 86390 1
511258 99511258 1001 86380 86390 1
511246 99511246 1001 86380 86390 1
511288 99511288 1001 86380 86390 1
511025 99511025 1001 86380 86390 1
511732 99511732 1001 86380 86390 1
511612 99511612 1001 86380 86390 1
512099 99512099 1001 86380 86390 1
512048 99512048 1001 86380 86390 1
512077 99512077 1001 86380 86390 1
511856 99511856 1001 86380 86390 1
512802 99512802 1001 86380 86390 1
512894 99512894 1001 86380 86390 1
512657 99512657 1001 86380 86390 1
513346 99513346 1001 86380 86390 1
513374 99513374 1001 86380 86390 1
514004 99514004 1001 86380 86390 1
514021 99514021 1001 86380 86390 1
513482 99513482 1001 86380 86390 1
514129 99514129 1001 86380 86390 1
514632 99514632 1001 86380 86390 1
514586 99514586 1001 86380 86390 1
514322 99514322 1001 86380 86390 1
514919 99514919 1001 86380 86390 1
514876 99514876 1001 86380 86390 1
515531 99515531 1001 86380 86390 1
515562 99515562 1001 86380 86390 1
515539 99515539 1001 86380 86390 1
515465 99515465 1001 86380 86390 1
515414 99515414 1001 86380 86390 1
515315 99515315 1001 86380 86390 1
515451 99515451 1001 86380 86390 1
515218 99515218 1001 86380 86390 1
515228 99515228 1001 86380 86390 1
515697 99515697 1001 86380 86390 1
516342 99516342 1001 86380 86390 1
516464 99516464 1001 86380 86390 1
516489 99516489 1001 86380 86390 1
516070 99516070 1001 86380 86390 1
516006 99516006 1001 86380 86390 1
515955 99515955 1001 86380 86390 1
516626 99516626 1001 86380 86390 1
516566 99516566 1001 86380 86390 1
517134 99517134 1001 86380 86390 1
517137 99517137 1001 86380 86390 1
517324 99517324 1001 86380 86390 1
517284 99517284 1001 86380 86390 1
516849 99516849 1001 86380 86390 1
517423 99517423 1001 86380 86390 1
518112 99518112 1001 86380 86390 1
518128 99518128 1001 86380 86390 1
518101 99518101 1001 86380 86390 1
518138 99518138 1001 86380 86390 1
518096 99518096 1001 86380 86390 1
517794 99517794 1001 86380 86390 1
517928 99517928 1001 86380 86390 1
517773 99517773 1001 86380 86390 1
518810 99518810 1001 86380 86390 1
518830 99518830 1001 86380 86390 1
518909 99518909 1001 86380 86390 1
518935 99518935 1001 86380 86390 1
518554 99518554 1001 86380 86390 1
518557 99518557 1001 86380 86390 1
518507 99518507 1001 86380 86390 1
519141 99519141 1001 86380 86390 1
519130 99519130 1001 86380 86390 1
519678 99519678 1001 86380 86390 1
519760 99519760 1001 86380 86390 1
519803 99519803 1001 86380 86390 1
519535 99519535 1001 86380 86390 1
519338 99519338 1001 86380 86390 1
519343 99519343 1001 86380 86390 1
519384 99519384 1001 86380 86390 1
519333 99519333 1001 86380 86390 1
520018 99520018 1001 86380 86390 1
520538 99520538 1001 86380 86390 1
520567 99520567 1001 86380 86390 1
520624 99520624 1001 86380 86390 1
520324 99520324 1001 86380 86390 1
520265 99520265 1001 86380 86390 1
520115 99520115 1001 86380 86390 1
520041 99520041 1001 86380 86390 1
520146 99520146 1001 86380 86390 1
520736 99520736 1001 86380 86390 1
521353 99521353 1001 86380 86390 1
521226 99521226 1001 86380 86390 1
521126 99521126 1001 86380 86390 1
521480 99521480 1001 86380 86390 1
521650 99521650 1001 86380 86390 1
521552 99521552 1001 86380 86390 1
522270 99522270 1001 86380 86390 1
521830 99521830 1001 86380 86390 1
521769 99521769 1001 86380 86390 1
522321 99522321 1001 86380 86390 1
523010 99523010 1001 86380 86390 1
523108 99523108 1001 86380 86390 1
523127 99523127 1001 86380 86390 1
523909 99523909 1001 86380 86390 1
523864 99523864 1001 86380 86390 1
523648 99523648 1001 86380 86390 1
523493 99523493 1001 86380 86390 1
523391 99523391 1001 86380 86390 1
524533 99524533 1001 86380 86390 1
524333 99524333 1001 86380 86390 1
524348 99524348 1001 86380 86390 1
524208 99524208 1001 86380 86390 1
524262 99524262 1001 86380 86390 1
525484 99525484 1001 86380 86390 1
525355 99525355 1001 86380 86390 1
525728 99525728 1001 86380 86390 1
526289 99526289 1001 86380 86390 1
526277 99526277 1001 86380 86390 1
526169 99526169 1001 86380 86390 1
526095 99526095 1001 86380 86390 1
526044 99526044 1001 86380 86390 1
525985 99525985 1001 86380 86390 1
525883 99525883 1001 86380 86390 1
525886 99525886 1001 86380 86390 1
525994 99525994 1001 86380 86390 1
526563 99526563 1001 86380 86390 1
526449 99526449 1001 86380 86390 1
526528 99526528 1001 86380 86390 1
527096 99527096 1001 86380 86390 1
527157 99527157 1001 86380 86390 1
527184 99527184 1001 86380 86390 1
526946 99526946 1001 86380 86390 1
526824 99526824 1001 86380 86390 1
526696 99526696 1001 86380 86390 1
527352 99527352 1001 86380 86390 1
527446 99527446 1001 86380 86390 1
527883 99527883 1001 86380 86390 1
527935 99527935 1001 86380 86390 1
527687 99527687 1001 86380 86390 1
527458 99527458 1001 86380 86390 1
528080 99528080 1001 86380 86390 1
528081 99528081 1001 86380 86390 1
528538 99528538 1001 86380 86390 1
528368 99528368 1001 86380 86390 1
529086 99529086 1001 86380 86390 1
529011 99529011 1001 86380 86390 1
529661 99529661 1001 86380 86390 1
529382 99529382 1001 86380 86390 1
529219 99529219 1001 86380 86390 1
530546 99530546 1001 86380 86390 1
530159 99530159 1001 86380 86390 1
529966 99529966 1001 86380 86390 1
530635 99530635 1001 86380 86390 1
530755 99530755 1001 86380 86390 1
530614 99530614 1001 86380 86390 1
531058 99531058 1001 86380 86390 1
531112 99531112 1001 86380 86390 1
531158 99531158 1001 86380 86390 1
530958 99530958 1001 86380 86390 1
531581 99531581 1001 86380 86390 1
532007 99532007 1001 86380 86390 1
531885 99531885 1001 86380 86390 1
531865 99531865 1001 86380 86390 1
531622 99531622 1001 86380 86390 1
532251 99532251 1001 86380 86390 1
532415 99532415 1001 86380 86390 1
532422 99532422 1001 86380 86390 1
533098 99533098 1001 86380 86390 1
533124 99533124 1001 86380 86390 1
533570 99533570 1001 86380 86390 1
533625 99533625 1001 86380 86390 1
533373 99533373 1001 86380 86390 1
533326 99533326 1001 86380 86390 1
533959 99533959 1001 86380 86390 1
534518 99534518 1001 86380 86390 1
534614 99534614 1001 86380 86390 1
534677 99534677 1001 86380 86390 1
534396 99534396 1001 86380 86390 1
534192 99534192 1001 86380 86390 1
534793 99534793 1001 86380 86390 1
535323 99535323 1001 86380 86390 1
535414 99535414 1001 86380 86390 1
535199 99535199 1001 86380 86390 1
534945 99534945 1001 86380 86390 1
534910 99534910 1001 86380 86390 1
535581 99535581 1001 86380 86390 1
535647 99535647 1001 86380 86390 1
536334 99536334 1001 86380 86390 1
536092 99536092 1001 86380 86390 1
535937 99535937 1001 86380 86390 1
536057 99536057 1001 86380 86390 1
535878 99535878 1001 86380 86390 1
536791 99536791 1001 86380 86390 1
536825 99536825 1001 86380 86390 1
537290 99537290 1001 86380 86390 1
537913 99537913 1001 86380 86390 1
537802 99537802 1001 86380 86390 1
537993 99537993 1001 86380 86390 1
538147 99538147 1001 86380 86390 1
538788 99538788 1001 86380 86390 1
538707 99538707 1001 86380 86390 1
538494 99538494 1001 86380 86390 1
538507 99538507 1001 86380 86390 1
538538 99538538 1001 86380 86390 1
538301 99538301 1001 86380 86390 1
538240 99538240 1001 86380 86390 1
538202 99538202 1001 86380 86390 1
538974 99538974 1001 86380 86390 1
538858 99538858 1001 86380 86390 1
538887 99538887 1001 86380 86390 1
539365 99539365 1001 86380 86390 1
539163 99539163 1001 86380 86390 1
539022 99539022 1001 86380 86390 1
539178 99539178 1001 86380 86390 1
539195 99539195 1001 86380 86390 1
539146 99539146 1001 86380 86390 1
539693 99539693 1001 86380 86390 1
539721 99539721 1001 86380 86390 1
540328 99540328 1001 86380 86390 1
540293 99540293 1001 86380 86390 1
540311 99540311 1001 86380 86390 1
540256 99540256 1001 86380 86390 1
540041 99540041 1001 86380 86390 1
539928 99539928 1001 86380 86390 1
540514 99540514 1001 86380 86390 1
541126 99541126 1001 86380 86390 1
541155 99541155 1001 86380 86390 1
540896 99540896 1001 86380 86390 1
540788 99540788 1001 86380 86390 1
540732 99540732 1001 86380 86390 1
540797 99540797 1001 86380 86390 1
541358 99541358 1001 86380 86390 1
541496 99541496 1001 86380 86390 1
541977 99541977 1001 86380 86390 1
542042 99542042 1001 86380 86390 1
541745 99541745 1001 86380 86390 1
541832 99541832 1001 86380 86390 1
541716 99541716 1001 86380 86390 1
541846 99541846 1001 86380 86390 1
541567 99541567 1001 86380 86390 1
541659 99541659 1001 86380 86390 1
541609 99541609 1001 86380 86390 1
542189 99542189 1001 86380 86390 1
542914 99542914 1001 86380 86390 1
543041 99543041 1001 86380 86390 1
543350 99543350 1001 86380 86390 1
543223 99543223 1001 86380 86390 1
543159 99543159 1001 86380 86390 1
543329 99543329 1001 86380 86390 1
543174 99543174 1001 86380 86390 1
543887 99543887 1001 86380 86390 1
544439 99544439 1001 86380 86390 1
544073 99544073 1001 86380 86390 1
544128 99544128 1001 86380 86390 1
544733 99544733 1001 86380 86390 1
400452 99400452 1001 86380 86390 1
400795 99400795 1001 86380 86390 1
400863 99400863 1001 86380 86390 1
400864 99400864 1001 86380 86390 1
401107 99401107 1001 86380 86390 1
401307 99401307 1001 86380 86390 1
401356 99401356 1001 86380 86390 1
401539 99401539 1001 86380 86390 1
402045 99402045 1001 86380 86390 1
402123 99402123 1001 86380 86390 1
402958 99402958 1001 86380 86390 1
402990 99402990 1001 86380 86390 1
403505 99403505 1001 86380 86390 1
405265 99405265 1001 86380 86390 1
405562 99405562 1001 86380 86390 1
405616 99405616 1001 86380 86390 1
405811 99405811 1001 86380 86390 1
406902 99406902 1001 86380 86390 1
407630 99407630 1001 86380 86390 1
407731 99407731 1001 86380 86390 1
408010 99408010 1001 86380 86390 1
408369 99408369 1001 86380 86390 1
408933 99408933 1001 86380 86390 1
409161 99409161 1001 86380 86390 1
409297 99409297 1001 86380 86390 1
409308 99409308 1001 86380 86390 1
409347 99409347 1001 86380 86390 1
409817 99409817 1001 86380 86390 1
409885 99409885 1001 86380 86390 1
409939 99409939 1001 86380 86390 1
410289 99410289 1001 86380 86390 1
410672 99410672 1001 86380 86390 1
411045 99411045 1001 86380 86390 1
411137 99411137 1001 86380 86390 1
411720 99411720 1001 86380 86390 1
411689 99411689 1001 86380 86390 1
411841 99411841 1001 86380 86390 1
412295 99412295 1001 86380 86390 1
413638 99413638 1001 86380 86390 1
413360 99413360 1001 86380 86390 1
412977 99412977 1001 86380 86390 1
412928 99412928 1001 86380 86390 1
412779 99412779 1001 86380 86390 1
412489 99412489 1001 86380 86390 1
412772 99412772 1001 86380 86390 1
415234 99415234 1001 86380 86390 1
415157 99415157 1001 86380 86390 1
414944 99414944 1001 86380 86390 1
415619 99415619 1001 86380 86390 1
415606 99415606 1001 86380 86390 1
415627 99415627 1001 86380 86390 1
417531 99417531 1001 86380 86390 1
418715 99418715 1001 86380 86390 1
417844 99417844 1001 86380 86390 1
419079 99419079 1001 86380 86390 1
420355 99420355 1001 86380 86390 1
420342 99420342 1001 86380 86390 1
419718 99419718 1001 86380 86390 1
419427 99419427 1001 86380 86390 1
421581 99421581 1001 86380 86390 1
421148 99421148 1001 86380 86390 1
422218 99422218 1001 86380 86390 1
423337 99423337 1001 86380 86390 1
423492 99423492 1001 86380 86390 1
422699 99422699 1001 86380 86390 1
422608 99422608 1001 86380 86390 1
425363 99425363 1001 86380 86390 1
424764 99424764 1001 86380 86390 1
424164 99424164 1001 86380 86390 1
425778 99425778 1001 86380 86390 1
425644 99425644 1001 86380 86390 1
425619 99425619 1001 86380 86390 1
426948 99426948 1001 86380 86390 1
426855 99426855 1001 86380 86390 1
426521 99426521 1001 86380 86390 1
426288 99426288 1001 86380 86390 1
426681 99426681 1001 86380 86390 1
426096 99426096 1001 86380 86390 1
427383 99427383 1001 86380 86390 1
427133 99427133 1001 86380 86390 1
428257 99428257 1001 86380 86390 1
428050 99428050 1001 86380 86390 1
428270 99428270 1001 86380 86390 1
427707 99427707 1001 86380 86390 1
430192 99430192 1001 86380 86390 1
430284 99430284 1001 86380 86390 1
430261 99430261 1001 86380 86390 1
429759 99429759 1001 86380 86390 1
432054 99432054 1001 86380 86390 1
432019 99432019 1001 86380 86390 1
431527 99431527 1001 86380 86390 1
432224 99432224 1001 86380 86390 1
432137 99432137 1001 86380 86390 1
432167 99432167 1001 86380 86390 1
433362 99433362 1001 86380 86390 1
433696 99433696 1001 86380 86390 1
433715 99433715 1001 86380 86390 1
433064 99433064 1001 86380 86390 1
432845 99432845 1001 86380 86390 1
432585 99432585 1001 86380 86390 1
432678 99432678 1001 86380 86390 1
432576 99432576 1001 86380 86390 1
435281 99435281 1001 86380 86390 1
434788 99434788 1001 86380 86390 1
434340 99434340 1001 86380 86390 1
434141 99434141 1001 86380 86390 1
434248 99434248 1001 86380 86390 1
436898 99436898 1001 86380 86390 1
436940 99436940 1001 86380 86390 1
300095 99300095 1001 86380 86390 1
300395 99300395 1001 86380 86390 1
300425 99300425 1001 86380 86390 1
300477 99300477 1001 86380 86390 1
300304 99300304 1001 86380 86390 1
300738 99300738 1001 86380 86390 1
300744 99300744 1001 86380 86390 1
300776 99300776 1001 86380 86390 1
301398 99301398 1001 86380 86390 1
301116 99301116 1001 86380 86390 1
301111 99301111 1001 86380 86390 1
301035 99301035 1001 86380 86390 1
301768 99301768 1001 86380 86390 1
301820 99301820 1001 86380 86390 1
302465 99302465 1001 86380 86390 1
303017 99303017 1001 86380 86390 1
302949 99302949 1001 86380 86390 1
302993 99302993 1001 86380 86390 1
302781 99302781 1001 86380 86390 1
302757 99302757 1001 86380 86390 1
302675 99302675 1001 86380 86390 1
303316 99303316 1001 86380 86390 1
303863 99303863 1001 86380 86390 1
303789 99303789 1001 86380 86390 1
303667 99303667 1001 86380 86390 1
303798 99303798 1001 86380 86390 1
303826 99303826 1001 86380 86390 1
303600 99303600 1001 86380 86390 1
304041 99304041 1001 86380 86390 1
304054 99304054 1001 86380 86390 1
304745 99304745 1001 86380 86390 1
304691 99304691 1001 86380 86390 1
304654 99304654 1001 86380 86390 1
304252 99304252 1001 86380 86390 1
305309 99305309 1001 86380 86390 1
305120 99305120 1001 86380 86390 1
500154 99500154 1001 86380 86390 1
500039 99500039 1001 86380 86390 1
305687 99305687 1001 86380 86390 1
500732 99500732 1001 86380 86390 1
500562 99500562 1001 86380 86390 1
500537 99500537 1001 86380 86390 1
500196 99500196 1001 86380 86390 1
500382 99500382 1001 86380 86390 1
500991 99500991 1001 86380 86390 1
501585 99501585 1001 86380 86390 1
501265 99501265 1001 86380 86390 1
501137 99501137 1001 86380 86390 1
501141 99501141 1001 86380 86390 1
501068 99501068 1001 86380 86390 1
501797 99501797 1001 86380 86390 1
501723 99501723 1001 86380 86390 1
501687 99501687 1001 86380 86390 1
502301 99502301 1001 86380 86390 1
502446 99502446 1001 86380 86390 1
502236 99502236 1001 86380 86390 1
502238 99502238 1001 86380 86390 1
502057 99502057 1001 86380 86390 1
501864 99501864 1001 86380 86390 1
502609 99502609 1001 86380 86390 1
503264 99503264 1001 86380 86390 1
503171 99503171 1001 86380 86390 1
502967 99502967 1001 86380 86390 1
502711 99502711 1001 86380 86390 1
503328 99503328 1001 86380 86390 1
503349 99503349 1001 86380 86390 1
503376 99503376 1001 86380 86390 1
503941 99503941 1001 86380 86390 1
503912 99503912 1001 86380 86390 1
503848 99503848 1001 86380 86390 1
503890 99503890 1001 86380 86390 1
503644 99503644 1001 86380 86390 1
504299 99504299 1001 86380 86390 1
504255 99504255 1001 86380 86390 1
504866 99504866 1001 86380 86390 1
504537 99504537 1001 86380 86390 1
504606 99504606 1001 86380 86390 1
504531 99504531 1001 86380 86390 1
504402 99504402 1001 86380 86390 1
504390 99504390 1001 86380 86390 1
504345 99504345 1001 86380 86390 1
504438 99504438 1001 86380 86390 1
505101 99505101 1001 86380 86390 1
505680 99505680 1001 86380 86390 1
505570 99505570 1001 86380 86390 1
505635 99505635 1001 86380 86390 1
505423 99505423 1001 86380 86390 1
505439 99505439 1001 86380 86390 1
505333 99505333 1001 86380 86390 1
505160 99505160 1001 86380 86390 1
505936 99505936 1001 86380 86390 1
505924 99505924 1001 86380 86390 1
506449 99506449 1001 86380 86390 1
506339 99506339 1001 86380 86390 1
506136 99506136 1001 86380 86390 1
506137 99506137 1001 86380 86390 1
506073 99506073 1001 86380 86390 1
506613 99506613 1001 86380 86390 1
507422 99507422 1001 86380 86390 1
507395 99507395 1001 86380 86390 1
507396 99507396 1001 86380 86390 1
507411 99507411 1001 86380 86390 1
507357 99507357 1001 86380 86390 1
507152 99507152 1001 86380 86390 1
507088 99507088 1001 86380 86390 1
507174 99507174 1001 86380 86390 1
507164 99507164 1001 86380 86390 1
506911 99506911 1001 86380 86390 1
507002 99507002 1001 86380 86390 1
508171 99508171 1001 86380 86390 1
508083 99508083 1001 86380 86390 1
507702 99507702 1001 86380 86390 1
508432 99508432 1001 86380 86390 1
508343 99508343 1001 86380 86390 1
508266 99508266 1001 86380 86390 1
508911 99508911 1001 86380 86390 1
509068 99509068 1001 86380 86390 1
508650 99508650 1001 86380 86390 1
508547 99508547 1001 86380 86390 1
508462 99508462 1001 86380 86390 1
508581 99508581 1001 86380 86390 1
508620 99508620 1001 86380 86390 1
509102 99509102 1001 86380 86390 1
509571 99509571 1001 86380 86390 1
509624 99509624 1001 86380 86390 1
509663 99509663 1001 86380 86390 1
509410 99509410 1001 86380 86390 1
509407 99509407 1001 86380 86390 1
509969 99509969 1001 86380 86390 1
509919 99509919 1001 86380 86390 1
510666 99510666 1001 86380 86390 1
510527 99510527 1001 86380 86390 1
510647 99510647 1001 86380 86390 1
510429 99510429 1001 86380 86390 1
510249 99510249 1001 86380 86390 1
510856 99510856 1001 86380 86390 1
510850 99510850 1001 86380 86390 1
511414 99511414 1001 86380 86390 1
510986 99510986 1001 86380 86390 1
510966 99510966 1001 86380 86390 1
511095 99511095 1001 86380 86390 1
510983 99510983 1001 86380 86390 1
511654 99511654 1001 86380 86390 1
511604 99511604 1001 86380 86390 1
511722 99511722 1001 86380 86390 1
511611 99511611 1001 86380 86390 1
512305 99512305 1001 86380 86390 1
512223 99512223 1001 86380 86390 1
512151 99512151 1001 86380 86390 1
511815 99511815 1001 86380 86390 1
511958 99511958 1001 86380 86390 1
511885 99511885 1001 86380 86390 1
512557 99512557 1001 86380 86390 1
512380 99512380 1001 86380 86390 1
512381 99512381 1001 86380 86390 1
512421 99512421 1001 86380 86390 1
512478 99512478 1001 86380 86390 1
512886 99512886 1001 86380 86390 1
513919 99513919 1001 86380 86390 1
513738 99513738 1001 86380 86390 1
513713 99513713 1001 86380 86390 1
513641 99513641 1001 86380 86390 1
513799 99513799 1001 86380 86390 1
513528 99513528 1001 86380 86390 1
513582 99513582 1001 86380 86390 1
514043 99514043 1001 86380 86390 1
514122 99514122 1001 86380 86390 1
514688 99514688 1001 86380 86390 1
514527 99514527 1001 86380 86390 1
514380 99514380 1001 86380 86390 1
514408 99514408 1001 86380 86390 1
515618 99515618 1001 86380 86390 1
515326 99515326 1001 86380 86390 1
515244 99515244 1001 86380 86390 1
515772 99515772 1001 86380 86390 1
516361 99516361 1001 86380 86390 1
516219 99516219 1001 86380 86390 1
516651 99516651 1001 86380 86390 1
516705 99516705 1001 86380 86390 1
517275 99517275 1001 86380 86390 1
517163 99517163 1001 86380 86390 1
517326 99517326 1001 86380 86390 1
517078 99517078 1001 86380 86390 1
517049 99517049 1001 86380 86390 1
516805 99516805 1001 86380 86390 1
516890 99516890 1001 86380 86390 1
518130 99518130 1001 86380 86390 1
517598 99517598 1001 86380 86390 1
517695 99517695 1001 86380 86390 1
518198 99518198 1001 86380 86390 1
518206 99518206 1001 86380 86390 1
518846 99518846 1001 86380 86390 1
518954 99518954 1001 86380 86390 1
518933 99518933 1001 86380 86390 1
518576 99518576 1001 86380 86390 1
518579 99518579 1001 86380 86390 1
518388 99518388 1001 86380 86390 1
518519 99518519 1001 86380 86390 1
518571 99518571 1001 86380 86390 1
518998 99518998 1001 86380 86390 1
519676 99519676 1001 86380 86390 1
519693 99519693 1001 86380 86390 1
519655 99519655 1001 86380 86390 1
519483 99519483 1001 86380 86390 1
519313 99519313 1001 86380 86390 1
519391 99519391 1001 86380 86390 1
519241 99519241 1001 86380 86390 1
519230 99519230 1001 86380 86390 1
519993 99519993 1001 86380 86390 1
519825 99519825 1001 86380 86390 1
520576 99520576 1001 86380 86390 1
520632 99520632 1001 86380 86390 1
520165 99520165 1001 86380 86390 1
520734 99520734 1001 86380 86390 1
520787 99520787 1001 86380 86390 1
521433 99521433 1001 86380 86390 1
521275 99521275 1001 86380 86390 1
521110 99521110 1001 86380 86390 1
521256 99521256 1001 86380 86390 1
521180 99521180 1001 86380 86390 1
520911 99520911 1001 86380 86390 1
521575 99521575 1001 86380 86390 1
521654 99521654 1001 86380 86390 1
522090 99522090 1001 86380 86390 1
522163 99522163 1001 86380 86390 1
521676 99521676 1001 86380 86390 1
521716 99521716 1001 86380 86390 1
521785 99521785 1001 86380 86390 1
522490 99522490 1001 86380 86390 1
522387 99522387 1001 86380 86390 1
522363 99522363 1001 86380 86390 1
522468 99522468 1001 86380 86390 1
522931 99522931 1001 86380 86390 1
522602 99522602 1001 86380 86390 1
522620 99522620 1001 86380 86390 1
523847 99523847 1001 86380 86390 1
523784 99523784 1001 86380 86390 1
523701 99523701 1001 86380 86390 1
523973 99523973 1001 86380 86390 1
524719 99524719 1001 86380 86390 1
524659 99524659 1001 86380 86390 1
524583 99524583 1001 86380 86390 1
524614 99524614 1001 86380 86390 1
524464 99524464 1001 86380 86390 1
524481 99524481 1001 86380 86390 1
524219 99524219 1001 86380 86390 1
524182 99524182 1001 86380 86390 1
524159 99524159 1001 86380 86390 1
525392 99525392 1001 86380 86390 1
525157 99525157 1001 86380 86390 1
525802 99525802 1001 86380 86390 1
525600 99525600 1001 86380 86390 1
526287 99526287 1001 86380 86390 1
526052 99526052 1001 86380 86390 1
526078 99526078 1001 86380 86390 1
525970 99525970 1001 86380 86390 1
525866 99525866 1001 86380 86390 1
526428 99526428 1001 86380 86390 1
526597 99526597 1001 86380 86390 1
526470 99526470 1001 86380 86390 1
527220 99527220 1001 86380 86390 1
526864 99526864 1001 86380 86390 1
526747 99526747 1001 86380 86390 1
526787 99526787 1001 86380 86390 1
526778 99526778 1001 86380 86390 1
527261 99527261 1001 86380 86390 1
527434 99527434 1001 86380 86390 1
527921 99527921 1001 86380 86390 1
527872 99527872 1001 86380 86390 1
527766 99527766 1001 86380 86390 1
527842 99527842 1001 86380 86390 1
527830 99527830 1001 86380 86390 1
527635 99527635 1001 86380 86390 1
528194 99528194 1001 86380 86390 1
528365 99528365 1001 86380 86390 1
528435 99528435 1001 86380 86390 1
529530 99529530 1001 86380 86390 1
529568 99529568 1001 86380 86390 1
529915 99529915 1001 86380 86390 1
530402 99530402 1001 86380 86390 1
530377 99530377 1001 86380 86390 1
530298 99530298 1001 86380 86390 1
530239 99530239 1001 86380 86390 1
530069 99530069 1001 86380 86390 1
530009 99530009 1001 86380 86390 1
530578 99530578 1001 86380 86390 1
530631 99530631 1001 86380 86390 1
530659 99530659 1001 86380 86390 1
530597 99530597 1001 86380 86390 1
531342 99531342 1001 86380 86390 1
531329 99531329 1001 86380 86390 1
531352 99531352 1001 86380 86390 1
531204 99531204 1001 86380 86390 1
531295 99531295 1001 86380 86390 1
531232 99531232 1001 86380 86390 1
531060 99531060 1001 86380 86390 1
531172 99531172 1001 86380 86390 1
530802 99530802 1001 86380 86390 1
531496 99531496 1001 86380 86390 1
531535 99531535 1001 86380 86390 1
531462 99531462 1001 86380 86390 1
531518 99531518 1001 86380 86390 1
531587 99531587 1001 86380 86390 1
531786 99531786 1001 86380 86390 1
531724 99531724 1001 86380 86390 1
532264 99532264 1001 86380 86390 1
532835 99532835 1001 86380 86390 1
532712 99532712 1001 86380 86390 1
532714 99532714 1001 86380 86390 1
532567 99532567 1001 86380 86390 1
532495 99532495 1001 86380 86390 1
532510 99532510 1001 86380 86390 1
533108 99533108 1001 86380 86390 1
533510 99533510 1001 86380 86390 1
533575 99533575 1001 86380 86390 1
533605 99533605 1001 86380 86390 1
533505 99533505 1001 86380 86390 1
533392 99533392 1001 86380 86390 1
533894 99533894 1001 86380 86390 1
534050 99534050 1001 86380 86390 1
534674 99534674 1001 86380 86390 1
534293 99534293 1001 86380 86390 1
534463 99534463 1001 86380 86390 1
534752 99534752 1001 86380 86390 1
535422 99535422 1001 86380 86390 1
535315 99535315 1001 86380 86390 1
535020 99535020 1001 86380 86390 1
535087 99535087 1001 86380 86390 1
534894 99534894 1001 86380 86390 1
534964 99534964 1001 86380 86390 1
535069 99535069 1001 86380 86390 1
536183 99536183 1001 86380 86390 1
536143 99536143 1001 86380 86390 1
536067 99536067 1001 86380 86390 1
536008 99536008 1001 86380 86390 1
535912 99535912 1001 86380 86390 1
535736 99535736 1001 86380 86390 1
536476 99536476 1001 86380 86390 1
537095 99537095 1001 86380 86390 1
536955 99536955 1001 86380 86390 1
536693 99536693 1001 86380 86390 1
536683 99536683 1001 86380 86390 1
537211 99537211 1001 86380 86390 1
537304 99537304 1001 86380 86390 1
537875 99537875 1001 86380 86390 1
537984 99537984 1001 86380 86390 1
537705 99537705 1001 86380 86390 1
537629 99537629 1001 86380 86390 1
537604 99537604 1001 86380 86390 1
537766 99537766 1001 86380 86390 1
537573 99537573 1001 86380 86390 1
538189 99538189 1001 86380 86390 1
538660 99538660 1001 86380 86390 1
538751 99538751 1001 86380 86390 1
538783 99538783 1001 86380 86390 1
539001 99539001 1001 86380 86390 1
539490 99539490 1001 86380 86390 1
539569 99539569 1001 86380 86390 1
539441 99539441 1001 86380 86390 1
539574 99539574 1001 86380 86390 1
539421 99539421 1001 86380 86390 1
539069 99539069 1001 86380 86390 1
539707 99539707 1001 86380 86390 1
539855 99539855 1001 86380 86390 1
540541 99540541 1001 86380 86390 1
541119 99541119 1001 86380 86390 1
540799 99540799 1001 86380 86390 1
541482 99541482 1001 86380 86390 1
541983 99541983 1001 86380 86390 1
542074 99542074 1001 86380 86390 1
541937 99541937 1001 86380 86390 1
541888 99541888 1001 86380 86390 1
541740 99541740 1001 86380 86390 1
541529 99541529 1001 86380 86390 1
541542 99541542 1001 86380 86390 1
542199 99542199 1001 86380 86390 1
542124 99542124 1001 86380 86390 1
542280 99542280 1001 86380 86390 1
542894 99542894 1001 86380 86390 1
542611 99542611 1001 86380 86390 1
542549 99542549 1001 86380 86390 1
542622 99542622 1001 86380 86390 1
542351 99542351 1001 86380 86390 1
542473 99542473 1001 86380 86390 1
542335 99542335 1001 86380 86390 1
542741 99542741 1001 86380 86390 1
543014 99543014 1001 86380 86390 1
542978 99542978 1001 86380 86390 1
543624 99543624 1001 86380 86390 1
543626 99543626 1001 86380 86390 1
543371 99543371 1001 86380 86390 1
543403 99543403 1001 86380 86390 1
543509 99543509 1001 86380 86390 1
543342 99543342 1001 86380 86390 1
543963 99543963 1001 86380 86390 1
543888 99543888 1001 86380 86390 1
543918 99543918 1001 86380 86390 1
543818 99543818 1001 86380 86390 1
544557 99544557 1001 86380 86390 1
544404 99544404 1001 86380 86390 1
544287 99544287 1001 86380 86390 1
544162 99544162 1001 86380 86390 1
544626 99544626 1001 86380 86390 1
425339 957 1001 58980 63657 1
519615 487 1001 66897 67197 1
542284 1061 1001 41152 41452 1
542285 1061 1002 47653 59683 1
400169 99400169 1001 86380 86390 1
400340 99400340 1001 86380 86390 1
400663 99400663 1001 86380 86390 1
400825 99400825 1001 86380 86390 1
400966 99400966 1001 86380 86390 1
400944 99400944 1001 86380 86390 1
401327 99401327 1001 86380 86390 1
401503 99401503 1001 86380 86390 1
401556 99401556 1001 86380 86390 1
401522 99401522 1001 86380 86390 1
401662 99401662 1001 86380 86390 1
401770 99401770 1001 86380 86390 1
402505 99402505 1001 86380 86390 1
403097 99403097 1001 86380 86390 1
403408 99403408 1001 86380 86390 1
403600 99403600 1001 86380 86390 1
403617 99403617 1001 86380 86390 1
403719 99403719 1001 86380 86390 1
403689 99403689 1001 86380 86390 1
403742 99403742 1001 86380 86390 1
405002 99405002 1001 86380 86390 1
405308 99405308 1001 86380 86390 1
405465 99405465 1001 86380 86390 1
405475 99405475 1001 86380 86390 1
405500 99405500 1001 86380 86390 1
405591 99405591 1001 86380 86390 1
405588 99405588 1001 86380 86390 1
405585 99405585 1001 86380 86390 1
405666 99405666 1001 86380 86390 1
406226 99406226 1001 86380 86390 1
406448 99406448 1001 86380 86390 1
408098 99408098 1001 86380 86390 1
408584 99408584 1001 86380 86390 1
408644 99408644 1001 86380 86390 1
409105 99409105 1001 86380 86390 1
409445 99409445 1001 86380 86390 1
409583 99409583 1001 86380 86390 1
409604 99409604 1001 86380 86390 1
409714 99409714 1001 86380 86390 1
410650 99410650 1001 86380 86390 1
410766 99410766 1001 86380 86390 1
410845 99410845 1001 86380 86390 1
411182 99411182 1001 86380 86390 1
411167 99411167 1001 86380 86390 1
411238 99411238 1001 86380 86390 1
411394 99411394 1001 86380 86390 1
411909 99411909 1001 86380 86390 1
411997 99411997 1001 86380 86390 1
412364 99412364 1001 86380 86390 1
413590 99413590 1001 86380 86390 1
413171 99413171 1001 86380 86390 1
412902 99412902 1001 86380 86390 1
412749 99412749 1001 86380 86390 1
413918 99413918 1001 86380 86390 1
414972 99414972 1001 86380 86390 1
415126 99415126 1001 86380 86390 1
415177 99415177 1001 86380 86390 1
415052 99415052 1001 86380 86390 1
414599 99414599 1001 86380 86390 1
414623 99414623 1001 86380 86390 1
414390 99414390 1001 86380 86390 1
414193 99414193 1001 86380 86390 1
415646 99415646 1001 86380 86390 1
416853 99416853 1001 86380 86390 1
416317 99416317 1001 86380 86390 1
417484 99417484 1001 86380 86390 1
418039 99418039 1001 86380 86390 1
418051 99418051 1001 86380 86390 1
417969 99417969 1001 86380 86390 1
419080 99419080 1001 86380 86390 1
418914 99418914 1001 86380 86390 1
418997 99418997 1001 86380 86390 1
420199 99420199 1001 86380 86390 1
419716 99419716 1001 86380 86390 1
419248 99419248 1001 86380 86390 1
420490 99420490 1001 86380 86390 1
421348 99421348 1001 86380 86390 1
422247 99422247 1001 86380 86390 1
422440 99422440 1001 86380 86390 1
423317 99423317 1001 86380 86390 1
423493 99423493 1001 86380 86390 1
423452 99423452 1001 86380 86390 1
423398 99423398 1001 86380 86390 1
422577 99422577 1001 86380 86390 1
425288 99425288 1001 86380 86390 1
425023 99425023 1001 86380 86390 1
424762 99424762 1001 86380 86390 1
424711 99424711 1001 86380 86390 1
424910 99424910 1001 86380 86390 1
424391 99424391 1001 86380 86390 1
424159 99424159 1001 86380 86390 1
425610 99425610 1001 86380 86390 1
425483 99425483 1001 86380 86390 1
426767 99426767 1001 86380 86390 1
426328 99426328 1001 86380 86390 1
426583 99426583 1001 86380 86390 1
426417 99426417 1001 86380 86390 1
426688 99426688 1001 86380 86390 1
426258 99426258 1001 86380 86390 1
427167 99427167 1001 86380 86390 1
427334 99427334 1001 86380 86390 1
427256 99427256 1001 86380 86390 1
428630 99428630 1001 86380 86390 1
428600 99428600 1001 86380 86390 1
428458 99428458 1001 86380 86390 1
428128 99428128 1001 86380 86390 1
429104 99429104 1001 86380 86390 1
429082 99429082 1001 86380 86390 1
428774 99428774 1001 86380 86390 1
428859 99428859 1001 86380 86390 1
430164 99430164 1001 86380 86390 1
430245 99430245 1001 86380 86390 1
430229 99430229 1001 86380 86390 1
430037 99430037 1001 86380 86390 1
429690 99429690 1001 86380 86390 1
429744 99429744 1001 86380 86390 1
430707 99430707 1001 86380 86390 1
430538 99430538 1001 86380 86390 1
430629 99430629 1001 86380 86390 1
431928 99431928 1001 86380 86390 1
431763 99431763 1001 86380 86390 1
431281 99431281 1001 86380 86390 1
432241 99432241 1001 86380 86390 1
432374 99432374 1001 86380 86390 1
432409 99432409 1001 86380 86390 1
432304 99432304 1001 86380 86390 1
432443 99432443 1001 86380 86390 1
432675 99432675 1001 86380 86390 1
434130 99434130 1001 86380 86390 1
436782 99436782 1001 86380 86390 1
437094 99437094 1001 86380 86390 1
436911 99436911 1001 86380 86390 1
436730 99436730 1001 86380 86390 1
436529 99436529 1001 86380 86390 1
436138 99436138 1001 86380 86390 1
436230 99436230 1001 86380 86390 1
436212 99436212 1001 86380 86390 1
300602 99300602 1001 86380 86390 1
300391 99300391 1001 86380 86390 1
300170 99300170 1001 86380 86390 1
300842 99300842 1001 86380 86390 1
300907 99300907 1001 86380 86390 1
300920 99300920 1001 86380 86390 1
300883 99300883 1001 86380 86390 1
300755 99300755 1001 86380 86390 1
301155 99301155 1001 86380 86390 1
300935 99300935 1001 86380 86390 1
301856 99301856 1001 86380 86390 1
302420 99302420 1001 86380 86390 1
302518 99302518 1001 86380 86390 1
302964 99302964 1001 86380 86390 1
302874 99302874 1001 86380 86390 1
302892 99302892 1001 86380 86390 1
302974 99302974 1001 86380 86390 1
302639 99302639 1001 86380 86390 1
302590 99302590 1001 86380 86390 1
302748 99302748 1001 86380 86390 1
302620 99302620 1001 86380 86390 1
303232 99303232 1001 86380 86390 1
303883 99303883 1001 86380 86390 1
303915 99303915 1001 86380 86390 1
303775 99303775 1001 86380 86390 1
303675 99303675 1001 86380 86390 1
303504 99303504 1001 86380 86390 1
304667 99304667 1001 86380 86390 1
304662 99304662 1001 86380 86390 1
304739 99304739 1001 86380 86390 1
304649 99304649 1001 86380 86390 1
304510 99304510 1001 86380 86390 1
304348 99304348 1001 86380 86390 1
304442 99304442 1001 86380 86390 1
304404 99304404 1001 86380 86390 1
305006 99305006 1001 86380 86390 1
305423 99305423 1001 86380 86390 1
305207 99305207 1001 86380 86390 1
305229 99305229 1001 86380 86390 1
500048 99500048 1001 86380 86390 1
500662 99500662 1001 86380 86390 1
500453 99500453 1001 86380 86390 1
500498 99500498 1001 86380 86390 1
500516 99500516 1001 86380 86390 1
500386 99500386 1001 86380 86390 1
500981 99500981 1001 86380 86390 1
500964 99500964 1001 86380 86390 1
501506 99501506 1001 86380 86390 1
501701 99501701 1001 86380 86390 1
501822 99501822 1001 86380 86390 1
501761 99501761 1001 86380 86390 1
502299 99502299 1001 86380 86390 1
502343 99502343 1001 86380 86390 1
502249 99502249 1001 86380 86390 1
502140 99502140 1001 86380 86390 1
502257 99502257 1001 86380 86390 1
502207 99502207 1001 86380 86390 1
502892 99502892 1001 86380 86390 1
502936 99502936 1001 86380 86390 1
503084 99503084 1001 86380 86390 1
502852 99502852 1001 86380 86390 1
502731 99502731 1001 86380 86390 1
502679 99502679 1001 86380 86390 1
502784 99502784 1001 86380 86390 1
503472 99503472 1001 86380 86390 1
503485 99503485 1001 86380 86390 1
503454 99503454 1001 86380 86390 1
504011 99504011 1001 86380 86390 1
504051 99504051 1001 86380 86390 1
503552 99503552 1001 86380 86390 1
504235 99504235 1001 86380 86390 1
504200 99504200 1001 86380 86390 1
504854 99504854 1001 86380 86390 1
504927 99504927 1001 86380 86390 1
504706 99504706 1001 86380 86390 1
504478 99504478 1001 86380 86390 1
504416 99504416 1001 86380 86390 1
504383 99504383 1001 86380 86390 1
505038 99505038 1001 86380 86390 1
505647 99505647 1001 86380 86390 1
505553 99505553 1001 86380 86390 1
505557 99505557 1001 86380 86390 1
505534 99505534 1001 86380 86390 1
505432 99505432 1001 86380 86390 1
505562 99505562 1001 86380 86390 1
505305 99505305 1001 86380 86390 1
505935 99505935 1001 86380 86390 1
506239 99506239 1001 86380 86390 1
506088 99506088 1001 86380 86390 1
505987 99505987 1001 86380 86390 1
506796 99506796 1001 86380 86390 1
507228 99507228 1001 86380 86390 1
507129 99507129 1001 86380 86390 1
506936 99506936 1001 86380 86390 1
506916 99506916 1001 86380 86390 1
507519 99507519 1001 86380 86390 1
507507 99507507 1001 86380 86390 1
508238 99508238 1001 86380 86390 1
508017 99508017 1001 86380 86390 1
507956 99507956 1001 86380 86390 1
507969 99507969 1001 86380 86390 1
507879 99507879 1001 86380 86390 1
508001 99508001 1001 86380 86390 1
507821 99507821 1001 86380 86390 1
508299 99508299 1001 86380 86390 1
508356 99508356 1001 86380 86390 1
508985 99508985 1001 86380 86390 1
508861 99508861 1001 86380 86390 1
508824 99508824 1001 86380 86390 1
508838 99508838 1001 86380 86390 1
508548 99508548 1001 86380 86390 1
508574 99508574 1001 86380 86390 1
508551 99508551 1001 86380 86390 1
509259 99509259 1001 86380 86390 1
509733 99509733 1001 86380 86390 1
509777 99509777 1001 86380 86390 1
509843 99509843 1001 86380 86390 1
509781 99509781 1001 86380 86390 1
509558 99509558 1001 86380 86390 1
509284 99509284 1001 86380 86390 1
509287 99509287 1001 86380 86390 1
509393 99509393 1001 86380 86390 1
510727 99510727 1001 86380 86390 1
510238 99510238 1001 86380 86390 1
510815 99510815 1001 86380 86390 1
510820 99510820 1001 86380 86390 1
511517 99511517 1001 86380 86390 1
511482 99511482 1001 86380 86390 1
511508 99511508 1001 86380 86390 1
511182 99511182 1001 86380 86390 1
511156 99511156 1001 86380 86390 1
511224 99511224 1001 86380 86390 1
511317 99511317 1001 86380 86390 1
511307 99511307 1001 86380 86390 1
511152 99511152 1001 86380 86390 1
511040 99511040 1001 86380 86390 1
511124 99511124 1001 86380 86390 1
511692 99511692 1001 86380 86390 1
511621 99511621 1001 86380 86390 1
512018 99512018 1001 86380 86390 1
511900 99511900 1001 86380 86390 1
511932 99511932 1001 86380 86390 1
512518 99512518 1001 86380 86390 1
512535 99512535 1001 86380 86390 1
512515 99512515 1001 86380 86390 1
512388 99512388 1001 86380 86390 1
513179 99513179 1001 86380 86390 1
513044 99513044 1001 86380 86390 1
513034 99513034 1001 86380 86390 1
513127 99513127 1001 86380 86390 1
512937 99512937 1001 86380 86390 1
512732 99512732 1001 86380 86390 1
513360 99513360 1001 86380 86390 1
513386 99513386 1001 86380 86390 1
513960 99513960 1001 86380 86390 1
513672 99513672 1001 86380 86390 1
513791 99513791 1001 86380 86390 1
514775 99514775 1001 86380 86390 1
514538 99514538 1001 86380 86390 1
514489 99514489 1001 86380 86390 1
514607 99514607 1001 86380 86390 1
514531 99514531 1001 86380 86390 1
514506 99514506 1001 86380 86390 1
514519 99514519 1001 86380 86390 1
514572 99514572 1001 86380 86390 1
514337 99514337 1001 86380 86390 1
515031 99515031 1001 86380 86390 1
514904 99514904 1001 86380 86390 1
515529 99515529 1001 86380 86390 1
515561 99515561 1001 86380 86390 1
515672 99515672 1001 86380 86390 1
515415 99515415 1001 86380 86390 1
515167 99515167 1001 86380 86390 1
515077 99515077 1001 86380 86390 1
515851 99515851 1001 86380 86390 1
515915 99515915 1001 86380 86390 1
516021 99516021 1001 86380 86390 1
516612 99516612 1001 86380 86390 1
516669 99516669 1001 86380 86390 1
517238 99517238 1001 86380 86390 1
517149 99517149 1001 86380 86390 1
517086 99517086 1001 86380 86390 1
516727 99516727 1001 86380 86390 1
516832 99516832 1001 86380 86390 1
516900 99516900 1001 86380 86390 1
516854 99516854 1001 86380 86390 1
516738 99516738 1001 86380 86390 1
517418 99517418 1001 86380 86390 1
518074 99518074 1001 86380 86390 1
517685 99517685 1001 86380 86390 1
517677 99517677 1001 86380 86390 1
518335 99518335 1001 86380 86390 1
518208 99518208 1001 86380 86390 1
518235 99518235 1001 86380 86390 1
518798 99518798 1001 86380 86390 1
518718 99518718 1001 86380 86390 1
518459 99518459 1001 86380 86390 1
518461 99518461 1001 86380 86390 1
519103 99519103 1001 86380 86390 1
519071 99519071 1001 86380 86390 1
519072 99519072 1001 86380 86390 1
519789 99519789 1001 86380 86390 1
519597 99519597 1001 86380 86390 1
519485 99519485 1001 86380 86390 1
519553 99519553 1001 86380 86390 1
519327 99519327 1001 86380 86390 1
519929 99519929 1001 86380 86390 1
519880 99519880 1001 86380 86390 1
519999 99519999 1001 86380 86390 1
520623 99520623 1001 86380 86390 1
520084 99520084 1001 86380 86390 1
520182 99520182 1001 86380 86390 1
520702 99520702 1001 86380 86390 1
520729 99520729 1001 86380 86390 1
520742 99520742 1001 86380 86390 1
520827 99520827 1001 86380 86390 1
521419 99521419 1001 86380 86390 1
521083 99521083 1001 86380 86390 1
521252 99521252 1001 86380 86390 1
521021 99521021 1001 86380 86390 1
520855 99520855 1001 86380 86390 1
521670 99521670 1001 86380 86390 1
521661 99521661 1001 86380 86390 1
522152 99522152 1001 86380 86390 1
522262 99522262 1001 86380 86390 1
522128 99522128 1001 86380 86390 1
522273 99522273 1001 86380 86390 1
522280 99522280 1001 86380 86390 1
521933 99521933 1001 86380 86390 1
522024 99522024 1001 86380 86390 1
522002 99522002 1001 86380 86390 1
521717 99521717 1001 86380 86390 1
521796 99521796 1001 86380 86390 1
521709 99521709 1001 86380 86390 1
522480 99522480 1001 86380 86390 1
522992 99522992 1001 86380 86390 1
523047 99523047 1001 86380 86390 1
523038 99523038 1001 86380 86390 1
522826 99522826 1001 86380 86390 1
522536 99522536 1001 86380 86390 1
522512 99522512 1001 86380 86390 1
523119 99523119 1001 86380 86390 1
523164 99523164 1001 86380 86390 1
523886 99523886 1001 86380 86390 1
523867 99523867 1001 86380 86390 1
523448 99523448 1001 86380 86390 1
524110 99524110 1001 86380 86390 1
524126 99524126 1001 86380 86390 1
524081 99524081 1001 86380 86390 1
524156 99524156 1001 86380 86390 1
524248 99524248 1001 86380 86390 1
524197 99524197 1001 86380 86390 1
524845 99524845 1001 86380 86390 1
524857 99524857 1001 86380 86390 1
525342 99525342 1001 86380 86390 1
525304 99525304 1001 86380 86390 1
525305 99525305 1001 86380 86390 1
525295 99525295 1001 86380 86390 1
525081 99525081 1001 86380 86390 1
525705 99525705 1001 86380 86390 1
525748 99525748 1001 86380 86390 1
526388 99526388 1001 86380 86390 1
526276 99526276 1001 86380 86390 1
526319 99526319 1001 86380 86390 1
525971 99525971 1001 86380 86390 1
525920 99525920 1001 86380 86390 1
525885 99525885 1001 86380 86390 1
526590 99526590 1001 86380 86390 1
527241 99527241 1001 86380 86390 1
526881 99526881 1001 86380 86390 1
526656 99526656 1001 86380 86390 1
526781 99526781 1001 86380 86390 1
527404 99527404 1001 86380 86390 1
527919 99527919 1001 86380 86390 1
527625 99527625 1001 86380 86390 1
527643 99527643 1001 86380 86390 1
528828 99528828 1001 86380 86390 1
528842 99528842 1001 86380 86390 1
528462 99528462 1001 86380 86390 1
529047 99529047 1001 86380 86390 1
529614 99529614 1001 86380 86390 1
529454 99529454 1001 86380 86390 1
529417 99529417 1001 86380 86390 1
529240 99529240 1001 86380 86390 1
530363 99530363 1001 86380 86390 1
530545 99530545 1001 86380 86390 1
530424 99530424 1001 86380 86390 1
530224 99530224 1001 86380 86390 1
530062 99530062 1001 86380 86390 1
529987 99529987 1001 86380 86390 1
530104 99530104 1001 86380 86390 1
530141 99530141 1001 86380 86390 1
530595 99530595 1001 86380 86390 1
530610 99530610 1001 86380 86390 1
530636 99530636 1001 86380 86390 1
530587 99530587 1001 86380 86390 1
531187 99531187 1001 86380 86390 1
531206 99531206 1001 86380 86390 1
531300 99531300 1001 86380 86390 1
531132 99531132 1001 86380 86390 1
530877 99530877 1001 86380 86390 1
530955 99530955 1001 86380 86390 1
531525 99531525 1001 86380 86390 1
532106 99532106 1001 86380 86390 1
532082 99532082 1001 86380 86390 1
532011 99532011 1001 86380 86390 1
531883 99531883 1001 86380 86390 1
531910 99531910 1001 86380 86390 1
532258 99532258 1001 86380 86390 1
532947 99532947 1001 86380 86390 1
532939 99532939 1001 86380 86390 1
532746 99532746 1001 86380 86390 1
532445 99532445 1001 86380 86390 1
533145 99533145 1001 86380 86390 1
533136 99533136 1001 86380 86390 1
533150 99533150 1001 86380 86390 1
533035 99533035 1001 86380 86390 1
533798 99533798 1001 86380 86390 1
533764 99533764 1001 86380 86390 1
533536 99533536 1001 86380 86390 1
533653 99533653 1001 86380 86390 1
533276 99533276 1001 86380 86390 1
533358 99533358 1001 86380 86390 1
533322 99533322 1001 86380 86390 1
534483 99534483 1001 86380 86390 1
534336 99534336 1001 86380 86390 1
534341 99534341 1001 86380 86390 1
534322 99534322 1001 86380 86390 1
534231 99534231 1001 86380 86390 1
534125 99534125 1001 86380 86390 1
534884 99534884 1001 86380 86390 1
535371 99535371 1001 86380 86390 1
535463 99535463 1001 86380 86390 1
535456 99535456 1001 86380 86390 1
535283 99535283 1001 86380 86390 1
535238 99535238 1001 86380 86390 1
535277 99535277 1001 86380 86390 1
535049 99535049 1001 86380 86390 1
535618 99535618 1001 86380 86390 1
536147 99536147 1001 86380 86390 1
536202 99536202 1001 86380 86390 1
535856 99535856 1001 86380 86390 1
536401 99536401 1001 86380 86390 1
537109 99537109 1001 86380 86390 1
536853 99536853 1001 86380 86390 1
536879 99536879 1001 86380 86390 1
536940 99536940 1001 86380 86390 1
537298 99537298 1001 86380 86390 1
537785 99537785 1001 86380 86390 1
537546 99537546 1001 86380 86390 1
538101 99538101 1001 86380 86390 1
538695 99538695 1001 86380 86390 1
538474 99538474 1001 86380 86390 1
538247 99538247 1001 86380 86390 1
538380 99538380 1001 86380 86390 1
538942 99538942 1001 86380 86390 1
539501 99539501 1001 86380 86390 1
539542 99539542 1001 86380 86390 1
539521 99539521 1001 86380 86390 1
539470 99539470 1001 86380 86390 1
539522 99539522 1001 86380 86390 1
539395 99539395 1001 86380 86390 1
539100 99539100 1001 86380 86390 1
539042 99539042 1001 86380 86390 1
539809 99539809 1001 86380 86390 1
539836 99539836 1001 86380 86390 1
539802 99539802 1001 86380 86390 1
539699 99539699 1001 86380 86390 1
540455 99540455 1001 86380 86390 1
540237 99540237 1001 86380 86390 1
540113 99540113 1001 86380 86390 1
540208 99540208 1001 86380 86390 1
539951 99539951 1001 86380 86390 1
539874 99539874 1001 86380 86390 1
539882 99539882 1001 86380 86390 1
540000 99540000 1001 86380 86390 1
541273 99541273 1001 86380 86390 1
540951 99540951 1001 86380 86390 1
540890 99540890 1001 86380 86390 1
541059 99541059 1001 86380 86390 1
540714 99540714 1001 86380 86390 1
540730 99540730 1001 86380 86390 1
540785 99540785 1001 86380 86390 1
541797 99541797 1001 86380 86390 1
541904 99541904 1001 86380 86390 1
541908 99541908 1001 86380 86390 1
541726 99541726 1001 86380 86390 1
541628 99541628 1001 86380 86390 1
542284 99542284 1001 86380 86390 1
542201 99542201 1001 86380 86390 1
542267 99542267 1001 86380 86390 1
542203 99542203 1001 86380 86390 1
542830 99542830 1001 86380 86390 1
542847 99542847 1001 86380 86390 1
542681 99542681 1001 86380 86390 1
542472 99542472 1001 86380 86390 1
543682 99543682 1001 86380 86390 1
543769 99543769 1001 86380 86390 1
543444 99543444 1001 86380 86390 1
543280 99543280 1001 86380 86390 1
543256 99543256 1001 86380 86390 1
543337 99543337 1001 86380 86390 1
543851 99543851 1001 86380 86390 1
543857 99543857 1001 86380 86390 1
544491 99544491 1001 86380 86390 1
544171 99544171 1001 86380 86390 1
416121 632 1001 200 17999 1
430658 259 1001 58980 60057 1
533646 655 1001 65381 65681 1
542251 942 1001 47737 48036 1
536639 1058 1001 50713 51013 1
536640 1058 1001 31332 31631 1
400607 99400607 1001 86380 86390 1
400665 99400665 1001 86380 86390 1
400719 99400719 1001 86380 86390 1
400524 99400524 1001 86380 86390 1
400817 99400817 1001 86380 86390 1
400957 99400957 1001 86380 86390 1
401265 99401265 1001 86380 86390 1
401513 99401513 1001 86380 86390 1
401685 99401685 1001 86380 86390 1
402328 99402328 1001 86380 86390 1
402567 99402567 1001 86380 86390 1
402653 99402653 1001 86380 86390 1
402731 99402731 1001 86380 86390 1
403008 99403008 1001 86380 86390 1
403169 99403169 1001 86380 86390 1
403291 99403291 1001 86380 86390 1
403701 99403701 1001 86380 86390 1
404542 99404542 1001 86380 86390 1
404665 99404665 1001 86380 86390 1
404632 99404632 1001 86380 86390 1
406122 99406122 1001 86380 86390 1
406575 99406575 1001 86380 86390 1
406734 99406734 1001 86380 86390 1
406698 99406698 1001 86380 86390 1
407079 99407079 1001 86380 86390 1
407246 99407246 1001 86380 86390 1
407506 99407506 1001 86380 86390 1
407831 99407831 1001 86380 86390 1
407973 99407973 1001 86380 86390 1
408179 99408179 1001 86380 86390 1
408547 99408547 1001 86380 86390 1
408762 99408762 1001 86380 86390 1
408849 99408849 1001 86380 86390 1
409299 99409299 1001 86380 86390 1
409626 99409626 1001 86380 86390 1
409747 99409747 1001 86380 86390 1
409872 99409872 1001 86380 86390 1
409888 99409888 1001 86380 86390 1
409824 99409824 1001 86380 86390 1
410182 99410182 1001 86380 86390 1
410348 99410348 1001 86380 86390 1
410323 99410323 1001 86380 86390 1
410785 99410785 1001 86380 86390 1
410825 99410825 1001 86380 86390 1
410902 99410902 1001 86380 86390 1
410852 99410852 1001 86380 86390 1
410939 99410939 1001 86380 86390 1
411474 99411474 1001 86380 86390 1
412267 99412267 1001 86380 86390 1
413647 99413647 1001 86380 86390 1
413362 99413362 1001 86380 86390 1
413694 99413694 1001 86380 86390 1
413083 99413083 1001 86380 86390 1
413116 99413116 1001 86380 86390 1
413026 99413026 1001 86380 86390 1
412668 99412668 1001 86380 86390 1
412757 99412757 1001 86380 86390 1
415075 99415075 1001 86380 86390 1
415266 99415266 1001 86380 86390 1
414778 99414778 1001 86380 86390 1
414664 99414664 1001 86380 86390 1
414690 99414690 1001 86380 86390 1
414205 99414205 1001 86380 86390 1
414313 99414313 1001 86380 86390 1
415576 99415576 1001 86380 86390 1
415539 99415539 1001 86380 86390 1
416792 99416792 1001 86380 86390 1
416977 99416977 1001 86380 86390 1
416628 99416628 1001 86380 86390 1
416203 99416203 1001 86380 86390 1
416361 99416361 1001 86380 86390 1
415918 99415918 1001 86380 86390 1
416031 99416031 1001 86380 86390 1
417248 99417248 1001 86380 86390 1
417130 99417130 1001 86380 86390 1
417413 99417413 1001 86380 86390 1
418686 99418686 1001 86380 86390 1
418219 99418219 1001 86380 86390 1
418172 99418172 1001 86380 86390 1
418123 99418123 1001 86380 86390 1
418273 99418273 1001 86380 86390 1
417795 99417795 1001 86380 86390 1
417915 99417915 1001 86380 86390 1
418005 99418005 1001 86380 86390 1
417671 99417671 1001 86380 86390 1
418959 99418959 1001 86380 86390 1
419200 99419200 1001 86380 86390 1
420278 99420278 1001 86380 86390 1
419896 99419896 1001 86380 86390 1
420001 99420001 1001 86380 86390 1
419631 99419631 1001 86380 86390 1
420577 99420577 1001 86380 86390 1
421368 99421368 1001 86380 86390 1
421267 99421267 1001 86380 86390 1
421372 99421372 1001 86380 86390 1
421443 99421443 1001 86380 86390 1
421419 99421419 1001 86380 86390 1
421213 99421213 1001 86380 86390 1
423418 99423418 1001 86380 86390 1
423058 99423058 1001 86380 86390 1
423047 99423047 1001 86380 86390 1
422722 99422722 1001 86380 86390 1
424124 99424124 1001 86380 86390 1
424132 99424132 1001 86380 86390 1
424005 99424005 1001 86380 86390 1
423983 99423983 1001 86380 86390 1
425035 99425035 1001 86380 86390 1
425316 99425316 1001 86380 86390 1
424871 99424871 1001 86380 86390 1
424310 99424310 1001 86380 86390 1
425604 99425604 1001 86380 86390 1
425715 99425715 1001 86380 86390 1
425695 99425695 1001 86380 86390 1
425392 99425392 1001 86380 86390 1
425818 99425818 1001 86380 86390 1
427003 99427003 1001 86380 86390 1
426920 99426920 1001 86380 86390 1
427074 99427074 1001 86380 86390 1
426756 99426756 1001 86380 86390 1
426456 99426456 1001 86380 86390 1
425948 99425948 1001 86380 86390 1
426018 99426018 1001 86380 86390 1
425923 99425923 1001 86380 86390 1
426235 99426235 1001 86380 86390 1
427231 99427231 1001 86380 86390 1
427416 99427416 1001 86380 86390 1
427168 99427168 1001 86380 86390 1
427427 99427427 1001 86380 86390 1
427251 99427251 1001 86380 86390 1
427428 99427428 1001 86380 86390 1
427971 99427971 1001 86380 86390 1
428309 99428309 1001 86380 86390 1
428056 99428056 1001 86380 86390 1
427714 99427714 1001 86380 86390 1
427871 99427871 1001 86380 86390 1
428922 99428922 1001 86380 86390 1
430217 99430217 1001 86380 86390 1
430194 99430194 1001 86380 86390 1
430283 99430283 1001 86380 86390 1
429835 99429835 1001 86380 86390 1
429909 99429909 1001 86380 86390 1
429292 99429292 1001 86380 86390 1
429396 99429396 1001 86380 86390 1
429536 99429536 1001 86380 86390 1
429238 99429238 1001 86380 86390 1
430783 99430783 1001 86380 86390 1
431895 99431895 1001 86380 86390 1
431923 99431923 1001 86380 86390 1
431584 99431584 1001 86380 86390 1
431500 99431500 1001 86380 86390 1
432355 99432355 1001 86380 86390 1
432445 99432445 1001 86380 86390 1
432266 99432266 1001 86380 86390 1
433334 99433334 1001 86380 86390 1
432981 99432981 1001 86380 86390 1
433205 99433205 1001 86380 86390 1
432632 99432632 1001 86380 86390 1
432538 99432538 1001 86380 86390 1
435070 99435070 1001 86380 86390 1
434637 99434637 1001 86380 86390 1
434765 99434765 1001 86380 86390 1
434664 99434664 1001 86380 86390 1
434217 99434217 1001 86380 86390 1
436897 99436897 1001 86380 86390 1
436879 99436879 1001 86380 86390 1
436907 99436907 1001 86380 86390 1
436683 99436683 1001 86380 86390 1
436638 99436638 1001 86380 86390 1
436221 99436221 1001 86380 86390 1
437293 99437293 1001 86380 86390 1
300051 99300051 1001 86380 86390 1
300078 99300078 1001 86380 86390 1
300637 99300637 1001 86380 86390 1
300689 99300689 1001 86380 86390 1
300380 99300380 1001 86380 86390 1
300430 99300430 1001 86380 86390 1
301466 99301466 1001 86380 86390 1
301273 99301273 1001 86380 86390 1
301293 99301293 1001 86380 86390 1
300940 99300940 1001 86380 86390 1
301097 99301097 1001 86380 86390 1
301009 99301009 1001 86380 86390 1
301591 99301591 1001 86380 86390 1
302267 99302267 1001 86380 86390 1
302321 99302321 1001 86380 86390 1
301912 99301912 1001 86380 86390 1
302459 99302459 1001 86380 86390 1
302428 99302428 1001 86380 86390 1
302480 99302480 1001 86380 86390 1
302390 99302390 1001 86380 86390 1
303117 99303117 1001 86380 86390 1
303080 99303080 1001 86380 86390 1
302855 99302855 1001 86380 86390 1
303276 99303276 1001 86380 86390 1
303240 99303240 1001 86380 86390 1
303853 99303853 1001 86380 86390 1
303875 99303875 1001 86380 86390 1
303758 99303758 1001 86380 86390 1
303491 99303491 1001 86380 86390 1
303471 99303471 1001 86380 86390 1
304104 99304104 1001 86380 86390 1
304794 99304794 1001 86380 86390 1
304409 99304409 1001 86380 86390 1
304358 99304358 1001 86380 86390 1
304274 99304274 1001 86380 86390 1
304261 99304261 1001 86380 86390 1
304289 99304289 1001 86380 86390 1
304934 99304934 1001 86380 86390 1
305364 99305364 1001 86380 86390 1
305444 99305444 1001 86380 86390 1
305142 99305142 1001 86380 86390 1
305248 99305248 1001 86380 86390 1
305150 99305150 1001 86380 86390 1
305177 99305177 1001 86380 86390 1
500146 99500146 1001 86380 86390 1
500515 99500515 1001 86380 86390 1
500490 99500490 1001 86380 86390 1
500194 99500194 1001 86380 86390 1
500397 99500397 1001 86380 86390 1
500229 99500229 1001 86380 86390 1
500877 99500877 1001 86380 86390 1
501639 99501639 1001 86380 86390 1
501464 99501464 1001 86380 86390 1
501189 99501189 1001 86380 86390 1
501100 99501100 1001 86380 86390 1
501829 99501829 1001 86380 86390 1
502228 99502228 1001 86380 86390 1
502116 99502116 1001 86380 86390 1
501885 99501885 1001 86380 86390 1
501899 99501899 1001 86380 86390 1
502568 99502568 1001 86380 86390 1
503217 99503217 1001 86380 86390 1
503105 99503105 1001 86380 86390 1
503283 99503283 1001 86380 86390 1
502885 99502885 1001 86380 86390 1
502839 99502839 1001 86380 86390 1
503978 99503978 1001 86380 86390 1
504088 99504088 1001 86380 86390 1
504045 99504045 1001 86380 86390 1
503789 99503789 1001 86380 86390 1
504218 99504218 1001 86380 86390 1
504130 99504130 1001 86380 86390 1
504831 99504831 1001 86380 86390 1
504919 99504919 1001 86380 86390 1
504781 99504781 1001 86380 86390 1
504675 99504675 1001 86380 86390 1
504729 99504729 1001 86380 86390 1
504668 99504668 1001 86380 86390 1
504962 99504962 1001 86380 86390 1
505382 99505382 1001 86380 86390 1
505187 99505187 1001 86380 86390 1
505968 99505968 1001 86380 86390 1
506450 99506450 1001 86380 86390 1
506491 99506491 1001 86380 86390 1
506235 99506235 1001 86380 86390 1
506369 99506369 1001 86380 86390 1
506083 99506083 1001 86380 86390 1
506046 99506046 1001 86380 86390 1
506775 99506775 1001 86380 86390 1
507281 99507281 1001 86380 86390 1
507222 99507222 1001 86380 86390 1
507415 99507415 1001 86380 86390 1
507127 99507127 1001 86380 86390 1
507096 99507096 1001 86380 86390 1
507215 99507215 1001 86380 86390 1
507464 99507464 1001 86380 86390 1
508196 99508196 1001 86380 86390 1
507888 99507888 1001 86380 86390 1
508013 99508013 1001 86380 86390 1
508041 99508041 1001 86380 86390 1
507739 99507739 1001 86380 86390 1
508260 99508260 1001 86380 86390 1
508315 99508315 1001 86380 86390 1
508445 99508445 1001 86380 86390 1
508320 99508320 1001 86380 86390 1
508927 99508927 1001 86380 86390 1
509022 99509022 1001 86380 86390 1
508933 99508933 1001 86380 86390 1
508832 99508832 1001 86380 86390 1
508846 99508846 1001 86380 86390 1
508612 99508612 1001 86380 86390 1
508515 99508515 1001 86380 86390 1
509144 99509144 1001 86380 86390 1
509132 99509132 1001 86380 86390 1
509145 99509145 1001 86380 86390 1
509877 99509877 1001 86380 86390 1
509830 99509830 1001 86380 86390 1
509779 99509779 1001 86380 86390 1
509527 99509527 1001 86380 86390 1
509541 99509541 1001 86380 86390 1
509659 99509659 1001 86380 86390 1
510089 99510089 1001 86380 86390 1
510369 99510369 1001 86380 86390 1
510513 99510513 1001 86380 86390 1
510840 99510840 1001 86380 86390 1
510835 99510835 1001 86380 86390 1
510904 99510904 1001 86380 86390 1
511478 99511478 1001 86380 86390 1
511481 99511481 1001 86380 86390 1
511196 99511196 1001 86380 86390 1
511685 99511685 1001 86380 86390 1
512242 99512242 1001 86380 86390 1
511941 99511941 1001 86380 86390 1
511803 99511803 1001 86380 86390 1
512469 99512469 1001 86380 86390 1
513055 99513055 1001 86380 86390 1
513056 99513056 1001 86380 86390 1
513045 99513045 1001 86380 86390 1
512952 99512952 1001 86380 86390 1
512816 99512816 1001 86380 86390 1
514012 99514012 1001 86380 86390 1
513468 99513468 1001 86380 86390 1
514161 99514161 1001 86380 86390 1
514044 99514044 1001 86380 86390 1
514747 99514747 1001 86380 86390 1
514584 99514584 1001 86380 86390 1
514289 99514289 1001 86380 86390 1
514436 99514436 1001 86380 86390 1
514247 99514247 1001 86380 86390 1
515501 99515501 1001 86380 86390 1
515454 99515454 1001 86380 86390 1
515316 99515316 1001 86380 86390 1
515785 99515785 1001 86380 86390 1
515685 99515685 1001 86380 86390 1
516123 99516123 1001 86380 86390 1
516217 99516217 1001 86380 86390 1
516256 99516256 1001 86380 86390 1
516543 99516543 1001 86380 86390 1
516595 99516595 1001 86380 86390 1
517048 99517048 1001 86380 86390 1
516934 99516934 1001 86380 86390 1
516904 99516904 1001 86380 86390 1
516801 99516801 1001 86380 86390 1
516893 99516893 1001 86380 86390 1
517531 99517531 1001 86380 86390 1
517494 99517494 1001 86380 86390 1
517444 99517444 1001 86380 86390 1
518012 99518012 1001 86380 86390 1
518043 99518043 1001 86380 86390 1
518082 99518082 1001 86380 86390 1
517784 99517784 1001 86380 86390 1
517850 99517850 1001 86380 86390 1
517643 99517643 1001 86380 86390 1
518200 99518200 1001 86380 86390 1
518317 99518317 1001 86380 86390 1
518191 99518191 1001 86380 86390 1
518310 99518310 1001 86380 86390 1
518948 99518948 1001 86380 86390 1
518676 99518676 1001 86380 86390 1
518432 99518432 1001 86380 86390 1
518375 99518375 1001 86380 86390 1
518481 99518481 1001 86380 86390 1
519183 99519183 1001 86380 86390 1
519708 99519708 1001 86380 86390 1
519539 99519539 1001 86380 86390 1
519228 99519228 1001 86380 86390 1
519896 99519896 1001 86380 86390 1
520639 99520639 1001 86380 86390 1
520483 99520483 1001 86380 86390 1
520166 99520166 1001 86380 86390 1
520094 99520094 1001 86380 86390 1
520807 99520807 1001 86380 86390 1
521301 99521301 1001 86380 86390 1
521164 99521164 1001 86380 86390 1
521033 99521033 1001 86380 86390 1
520996 99520996 1001 86380 86390 1
520881 99520881 1001 86380 86390 1
520883 99520883 1001 86380 86390 1
521518 99521518 1001 86380 86390 1
522265 99522265 1001 86380 86390 1
521898 99521898 1001 86380 86390 1
522086 99522086 1001 86380 86390 1
521751 99521751 1001 86380 86390 1
521727 99521727 1001 86380 86390 1
521743 99521743 1001 86380 86390 1
522367 99522367 1001 86380 86390 1
522410 99522410 1001 86380 86390 1
522323 99522323 1001 86380 86390 1
522479 99522479 1001 86380 86390 1
522920 99522920 1001 86380 86390 1
523002 99523002 1001 86380 86390 1
522771 99522771 1001 86380 86390 1
522597 99522597 1001 86380 86390 1
522521 99522521 1001 86380 86390 1
523213 99523213 1001 86380 86390 1
523745 99523745 1001 86380 86390 1
523625 99523625 1001 86380 86390 1
523329 99523329 1001 86380 86390 1
523464 99523464 1001 86380 86390 1
524555 99524555 1001 86380 86390 1
524518 99524518 1001 86380 86390 1
524390 99524390 1001 86380 86390 1
524859 99524859 1001 86380 86390 1
525583 99525583 1001 86380 86390 1
525586 99525586 1001 86380 86390 1
525341 99525341 1001 86380 86390 1
525309 99525309 1001 86380 86390 1
525261 99525261 1001 86380 86390 1
525080 99525080 1001 86380 86390 1
525120 99525120 1001 86380 86390 1
525096 99525096 1001 86380 86390 1
525156 99525156 1001 86380 86390 1
525726 99525726 1001 86380 86390 1
525792 99525792 1001 86380 86390 1
525729 99525729 1001 86380 86390 1
525758 99525758 1001 86380 86390 1
526257 99526257 1001 86380 86390 1
526397 99526397 1001 86380 86390 1
526541 99526541 1001 86380 86390 1
526466 99526466 1001 86380 86390 1
527156 99527156 1001 86380 86390 1
527019 99527019 1001 86380 86390 1
526814 99526814 1001 86380 86390 1
526678 99526678 1001 86380 86390 1
527364 99527364 1001 86380 86390 1
527260 99527260 1001 86380 86390 1
527339 99527339 1001 86380 86390 1
527334 99527334 1001 86380 86390 1
527977 99527977 1001 86380 86390 1
527666 99527666 1001 86380 86390 1
527710 99527710 1001 86380 86390 1
527686 99527686 1001 86380 86390 1
528159 99528159 1001 86380 86390 1
528760 99528760 1001 86380 86390 1
528808 99528808 1001 86380 86390 1
528634 99528634 1001 86380 86390 1
528562 99528562 1001 86380 86390 1
528604 99528604 1001 86380 86390 1
528416 99528416 1001 86380 86390 1
528331 99528331 1001 86380 86390 1
529694 99529694 1001 86380 86390 1
529697 99529697 1001 86380 86390 1
529647 99529647 1001 86380 86390 1
529584 99529584 1001 86380 86390 1
529340 99529340 1001 86380 86390 1
529350 99529350 1001 86380 86390 1
529121 99529121 1001 86380 86390 1
529311 99529311 1001 86380 86390 1
529816 99529816 1001 86380 86390 1
529728 99529728 1001 86380 86390 1
529823 99529823 1001 86380 86390 1
530375 99530375 1001 86380 86390 1
530244 99530244 1001 86380 86390 1
530591 99530591 1001 86380 86390 1
530686 99530686 1001 86380 86390 1
530626 99530626 1001 86380 86390 1
531178 99531178 1001 86380 86390 1
531263 99531263 1001 86380 86390 1
531057 99531057 1001 86380 86390 1
530826 99530826 1001 86380 86390 1
530814 99530814 1001 86380 86390 1
530844 99530844 1001 86380 86390 1
532002 99532002 1001 86380 86390 1
531916 99531916 1001 86380 86390 1
531995 99531995 1001 86380 86390 1
531721 99531721 1001 86380 86390 1
531697 99531697 1001 86380 86390 1
531749 99531749 1001 86380 86390 1
532220 99532220 1001 86380 86390 1
532379 99532379 1001 86380 86390 1
532651 99532651 1001 86380 86390 1
532781 99532781 1001 86380 86390 1
532747 99532747 1001 86380 86390 1
533106 99533106 1001 86380 86390 1
533139 99533139 1001 86380 86390 1
533116 99533116 1001 86380 86390 1
533826 99533826 1001 86380 86390 1
533812 99533812 1001 86380 86390 1
533698 99533698 1001 86380 86390 1
533467 99533467 1001 86380 86390 1
533494 99533494 1001 86380 86390 1
533380 99533380 1001 86380 86390 1
533338 99533338 1001 86380 86390 1
533314 99533314 1001 86380 86390 1
534173 99534173 1001 86380 86390 1
534082 99534082 1001 86380 86390 1
534272 99534272 1001 86380 86390 1
534880 99534880 1001 86380 86390 1
534869 99534869 1001 86380 86390 1
535369 99535369 1001 86380 86390 1
535482 99535482 1001 86380 86390 1
535464 99535464 1001 86380 86390 1
535503 99535503 1001 86380 86390 1
535506 99535506 1001 86380 86390 1
534974 99534974 1001 86380 86390 1
535654 99535654 1001 86380 86390 1
536305 99536305 1001 86380 86390 1
536263 99536263 1001 86380 86390 1
536239 99536239 1001 86380 86390 1
536256 99536256 1001 86380 86390 1
536327 99536327 1001 86380 86390 1
535814 99535814 1001 86380 86390 1
536477 99536477 1001 86380 86390 1
536413 99536413 1001 86380 86390 1
536420 99536420 1001 86380 86390 1
536876 99536876 1001 86380 86390 1
536839 99536839 1001 86380 86390 1
536672 99536672 1001 86380 86390 1
537285 99537285 1001 86380 86390 1
537339 99537339 1001 86380 86390 1
537814 99537814 1001 86380 86390 1
537973 99537973 1001 86380 86390 1
537974 99537974 1001 86380 86390 1
537624 99537624 1001 86380 86390 1
537756 99537756 1001 86380 86390 1
537412 99537412 1001 86380 86390 1
537554 99537554 1001 86380 86390 1
537392 99537392 1001 86380 86390 1
538041 99538041 1001 86380 86390 1
538650 99538650 1001 86380 86390 1
538628 99538628 1001 86380 86390 1
538460 99538460 1001 86380 86390 1
538391 99538391 1001 86380 86390 1
538346 99538346 1001 86380 86390 1
538842 99538842 1001 86380 86390 1
539567 99539567 1001 86380 86390 1
539613 99539613 1001 86380 86390 1
539358 99539358 1001 86380 86390 1
539433 99539433 1001 86380 86390 1
539053 99539053 1001 86380 86390 1
539118 99539118 1001 86380 86390 1
539680 99539680 1001 86380 86390 1
540335 99540335 1001 86380 86390 1
540092 99540092 1001 86380 86390 1
539963 99539963 1001 86380 86390 1
541272 99541272 1001 86380 86390 1
540994 99540994 1001 86380 86390 1
540795 99540795 1001 86380 86390 1
541940 99541940 1001 86380 86390 1
542091 99542091 1001 86380 86390 1
541988 99541988 1001 86380 86390 1
541754 99541754 1001 86380 86390 1
541613 99541613 1001 86380 86390 1
542850 99542850 1001 86380 86390 1
542800 99542800 1001 86380 86390 1
542803 99542803 1001 86380 86390 1
542600 99542600 1001 86380 86390 1
542631 99542631 1001 86380 86390 1
542369 99542369 1001 86380 86390 1
542438 99542438 1001 86380 86390 1
543631 99543631 1001 86380 86390 1
543724 99543724 1001 86380 86390 1
543293 99543293 1001 86380 86390 1
543928 99543928 1001 86380 86390 1
543830 99543830 1001 86380 86390 1
544485 99544485 1001 86380 86390 1
544410 99544410 1001 86380 86390 1
544340 99544340 1001 86380 86390 1
544318 99544318 1001 86380 86390 1
544706 99544706 1001 86380 86390 1
544735 99544735 1001 86380 86390 1
516925 1054 1002 46741 50906 1
533644 655 1002 39279 41927 1
400007 99400007 1001 86380 86390 1
400192 99400192 1001 86380 86390 1
400659 99400659 1001 86380 86390 1
400655 99400655 1001 86380 86390 1
400860 99400860 1001 86380 86390 1
401483 99401483 1001 86380 86390 1
402762 99402762 1001 86380 86390 1
402888 99402888 1001 86380 86390 1
403004 99403004 1001 86380 86390 1
403128 99403128 1001 86380 86390 1
403668 99403668 1001 86380 86390 1
403784 99403784 1001 86380 86390 1
404432 99404432 1001 86380 86390 1
404634 99404634 1001 86380 86390 1
404733 99404733 1001 86380 86390 1
404822 99404822 1001 86380 86390 1
405107 99405107 1001 86380 86390 1
405364 99405364 1001 86380 86390 1
405452 99405452 1001 86380 86390 1
405657 99405657 1001 86380 86390 1
405910 99405910 1001 86380 86390 1
406073 99406073 1001 86380 86390 1
406271 99406271 1001 86380 86390 1
406449 99406449 1001 86380 86390 1
406878 99406878 1001 86380 86390 1
406994 99406994 1001 86380 86390 1
406951 99406951 1001 86380 86390 1
406979 99406979 1001 86380 86390 1
407170 99407170 1001 86380 86390 1
407344 99407344 1001 86380 86390 1
407697 99407697 1001 86380 86390 1
407703 99407703 1001 86380 86390 1
408019 99408019 1001 86380 86390 1
408147 99408147 1001 86380 86390 1
408974 99408974 1001 86380 86390 1
409102 99409102 1001 86380 86390 1
409209 99409209 1001 86380 86390 1
409386 99409386 1001 86380 86390 1
410278 99410278 1001 86380 86390 1
410519 99410519 1001 86380 86390 1
411102 99411102 1001 86380 86390 1
411459 99411459 1001 86380 86390 1
411447 99411447 1001 86380 86390 1
411750 99411750 1001 86380 86390 1
412269 99412269 1001 86380 86390 1
412433 99412433 1001 86380 86390 1
413490 99413490 1001 86380 86390 1
413197 99413197 1001 86380 86390 1
413958 99413958 1001 86380 86390 1
415212 99415212 1001 86380 86390 1
414645 99414645 1001 86380 86390 1
415718 99415718 1001 86380 86390 1
415500 99415500 1001 86380 86390 1
415524 99415524 1001 86380 86390 1
416624 99416624 1001 86380 86390 1
416501 99416501 1001 86380 86390 1
416106 99416106 1001 86380 86390 1
417284 99417284 1001 86380 86390 1
417227 99417227 1001 86380 86390 1
417586 99417586 1001 86380 86390 1
417510 99417510 1001 86380 86390 1
418706 99418706 1001 86380 86390 1
417811 99417811 1001 86380 86390 1
417839 99417839 1001 86380 86390 1
418013 99418013 1001 86380 86390 1
417793 99417793 1001 86380 86390 1
419199 99419199 1001 86380 86390 1
418805 99418805 1001 86380 86390 1
419147 99419147 1001 86380 86390 1
420114 99420114 1001 86380 86390 1
419884 99419884 1001 86380 86390 1
419752 99419752 1001 86380 86390 1
419660 99419660 1001 86380 86390 1
419409 99419409 1001 86380 86390 1
420724 99420724 1001 86380 86390 1
421549 99421549 1001 86380 86390 1
421577 99421577 1001 86380 86390 1
420944 99420944 1001 86380 86390 1
423563 99423563 1001 86380 86390 1
423663 99423663 1001 86380 86390 1
423033 99423033 1001 86380 86390 1
422754 99422754 1001 86380 86390 1
423978 99423978 1001 86380 86390 1
424110 99424110 1001 86380 86390 1
425060 99425060 1001 86380 86390 1
425062 99425062 1001 86380 86390 1
424356 99424356 1001 86380 86390 1
424518 99424518 1001 86380 86390 1
425797 99425797 1001 86380 86390 1
427014 99427014 1001 86380 86390 1
426742 99426742 1001 86380 86390 1
426662 99426662 1001 86380 86390 1
425964 99425964 1001 86380 86390 1
427395 99427395 1001 86380 86390 1
428649 99428649 1001 86380 86390 1
428602 99428602 1001 86380 86390 1
428041 99428041 1001 86380 86390 1
428145 99428145 1001 86380 86390 1
428146 99428146 1001 86380 86390 1
427985 99427985 1001 86380 86390 1
428872 99428872 1001 86380 86390 1
428934 99428934 1001 86380 86390 1
430340 99430340 1001 86380 86390 1
429844 99429844 1001 86380 86390 1
429177 99429177 1001 86380 86390 1
430464 99430464 1001 86380 86390 1
431915 99431915 1001 86380 86390 1
431897 99431897 1001 86380 86390 1
431660 99431660 1001 86380 86390 1
431667 99431667 1001 86380 86390 1
431470 99431470 1001 86380 86390 1
430998 99430998 1001 86380 86390 1
431027 99431027 1001 86380 86390 1
432319 99432319 1001 86380 86390 1
432240 99432240 1001 86380 86390 1
433615 99433615 1001 86380 86390 1
433363 99433363 1001 86380 86390 1
432527 99432527 1001 86380 86390 1
434040 99434040 1001 86380 86390 1
433318 99433318 1001 86380 86390 1
433770 99433770 1001 86380 86390 1
435216 99435216 1001 86380 86390 1
434656 99434656 1001 86380 86390 1
434455 99434455 1001 86380 86390 1
434391 99434391 1001 86380 86390 1
435747 99435747 1001 86380 86390 1
435851 99435851 1001 86380 86390 1
436364 99436364 1001 86380 86390 1
436320 99436320 1001 86380 86390 1
300381 99300381 1001 86380 86390 1
300360 99300360 1001 86380 86390 1
300442 99300442 1001 86380 86390 1
300188 99300188 1001 86380 86390 1
300784 99300784 1001 86380 86390 1
300862 99300862 1001 86380 86390 1
301245 99301245 1001 86380 86390 1
301233 99301233 1001 86380 86390 1
301198 99301198 1001 86380 86390 1
301174 99301174 1001 86380 86390 1
301103 99301103 1001 86380 86390 1
300963 99300963 1001 86380 86390 1
301094 99301094 1001 86380 86390 1
302304 99302304 1001 86380 86390 1
302361 99302361 1001 86380 86390 1
302220 99302220 1001 86380 86390 1
302199 99302199 1001 86380 86390 1
302006 99302006 1001 86380 86390 1
301847 99301847 1001 86380 86390 1
302471 99302471 1001 86380 86390 1
303131 99303131 1001 86380 86390 1
302821 99302821 1001 86380 86390 1
302666 99302666 1001 86380 86390 1
302662 99302662 1001 86380 86390 1
303855 99303855 1001 86380 86390 1
303933 99303933 1001 86380 86390 1
304008 99304008 1001 86380 86390 1
303857 99303857 1001 86380 86390 1
303725 99303725 1001 86380 86390 1
303727 99303727 1001 86380 86390 1
304674 99304674 1001 86380 86390 1
304577 99304577 1001 86380 86390 1
304513 99304513 1001 86380 86390 1
304267 99304267 1001 86380 86390 1
304999 99304999 1001 86380 86390 1
304911 99304911 1001 86380 86390 1
304956 99304956 1001 86380 86390 1
305352 99305352 1001 86380 86390 1
305118 99305118 1001 86380 86390 1
305133 99305133 1001 86380 86390 1
500750 99500750 1001 86380 86390 1
500491 99500491 1001 86380 86390 1
500569 99500569 1001 86380 86390 1
500481 99500481 1001 86380 86390 1
500477 99500477 1001 86380 86390 1
500292 99500292 1001 86380 86390 1
500396 99500396 1001 86380 86390 1
500215 99500215 1001 86380 86390 1
501017 99501017 1001 86380 86390 1
500816 99500816 1001 86380 86390 1
501614 99501614 1001 86380 86390 1
501542 99501542 1001 86380 86390 1
501422 99501422 1001 86380 86390 1
501346 99501346 1001 86380 86390 1
501393 99501393 1001 86380 86390 1
501700 99501700 1001 86380 86390 1
502353 99502353 1001 86380 86390 1
502037 99502037 1001 86380 86390 1
502665 99502665 1001 86380 86390 1
502510 99502510 1001 86380 86390 1
502537 99502537 1001 86380 86390 1
502525 99502525 1001 86380 86390 1
503256 99503256 1001 86380 86390 1
503209 99503209 1001 86380 86390 1
502956 99502956 1001 86380 86390 1
503073 99503073 1001 86380 86390 1
502970 99502970 1001 86380 86390 1
502690 99502690 1001 86380 86390 1
504091 99504091 1001 86380 86390 1
503616 99503616 1001 86380 86390 1
504317 99504317 1001 86380 86390 1
504772 99504772 1001 86380 86390 1
504850 99504850 1001 86380 86390 1
504564 99504564 1001 86380 86390 1
504603 99504603 1001 86380 86390 1
504711 99504711 1001 86380 86390 1
505006 99505006 1001 86380 86390 1
505124 99505124 1001 86380 86390 1
504996 99504996 1001 86380 86390 1
505043 99505043 1001 86380 86390 1
505657 99505657 1001 86380 86390 1
505471 99505471 1001 86380 86390 1
505510 99505510 1001 86380 86390 1
505168 99505168 1001 86380 86390 1
505184 99505184 1001 86380 86390 1
506561 99506561 1001 86380 86390 1
506538 99506538 1001 86380 86390 1
506140 99506140 1001 86380 86390 1
506011 99506011 1001 86380 86390 1
506719 99506719 1001 86380 86390 1
507242 99507242 1001 86380 86390 1
507577 99507577 1001 86380 86390 1
507541 99507541 1001 86380 86390 1
507621 99507621 1001 86380 86390 1
507522 99507522 1001 86380 86390 1
508146 99508146 1001 86380 86390 1
508129 99508129 1001 86380 86390 1
507915 99507915 1001 86380 86390 1
507705 99507705 1001 86380 86390 1
507825 99507825 1001 86380 86390 1
507678 99507678 1001 86380 86390 1
508908 99508908 1001 86380 86390 1
508922 99508922 1001 86380 86390 1
508493 99508493 1001 86380 86390 1
508509 99508509 1001 86380 86390 1
509221 99509221 1001 86380 86390 1
509211 99509211 1001 86380 86390 1
509559 99509559 1001 86380 86390 1
509337 99509337 1001 86380 86390 1
509482 99509482 1001 86380 86390 1
509963 99509963 1001 86380 86390 1
510667 99510667 1001 86380 86390 1
510458 99510458 1001 86380 86390 1
510247 99510247 1001 86380 86390 1
510845 99510845 1001 86380 86390 1
510872 99510872 1001 86380 86390 1
511417 99511417 1001 86380 86390 1
511383 99511383 1001 86380 86390 1
510973 99510973 1001 86380 86390 1
511116 99511116 1001 86380 86390 1
511060 99511060 1001 86380 86390 1
511707 99511707 1001 86380 86390 1
511632 99511632 1001 86380 86390 1
511636 99511636 1001 86380 86390 1
512250 99512250 1001 86380 86390 1
512136 99512136 1001 86380 86390 1
512172 99512172 1001 86380 86390 1
512477 99512477 1001 86380 86390 1
513160 99513160 1001 86380 86390 1
513111 99513111 1001 86380 86390 1
512853 99512853 1001 86380 86390 1
512759 99512759 1001 86380 86390 1
513218 99513218 1001 86380 86390 1
513258 99513258 1001 86380 86390 1
513352 99513352 1001 86380 86390 1
513777 99513777 1001 86380 86390 1
513543 99513543 1001 86380 86390 1
513513 99513513 1001 86380 86390 1
514126 99514126 1001 86380 86390 1
514091 99514091 1001 86380 86390 1
514702 99514702 1001 86380 86390 1
514530 99514530 1001 86380 86390 1
514560 99514560 1001 86380 86390 1
514275 99514275 1001 86380 86390 1
514331 99514331 1001 86380 86390 1
514240 99514240 1001 86380 86390 1
514384 99514384 1001 86380 86390 1
514261 99514261 1001 86380 86390 1
514993 99514993 1001 86380 86390 1
515516 99515516 1001 86380 86390 1
515595 99515595 1001 86380 86390 1
515673 99515673 1001 86380 86390 1
515676 99515676 1001 86380 86390 1
515579 99515579 1001 86380 86390 1
515335 99515335 1001 86380 86390 1
515253 99515253 1001 86380 86390 1
515711 99515711 1001 86380 86390 1
515750 99515750 1001 86380 86390 1
516422 99516422 1001 86380 86390 1
516389 99516389 1001 86380 86390 1
516339 99516339 1001 86380 86390 1
516201 99516201 1001 86380 86390 1
516204 99516204 1001 86380 86390 1
516662 99516662 1001 86380 86390 1
516628 99516628 1001 86380 86390 1
516700 99516700 1001 86380 86390 1
517108 99517108 1001 86380 86390 1
516966 99516966 1001 86380 86390 1
516743 99516743 1001 86380 86390 1
516889 99516889 1001 86380 86390 1
517408 99517408 1001 86380 86390 1
518022 99518022 1001 86380 86390 1
517803 99517803 1001 86380 86390 1
517913 99517913 1001 86380 86390 1
518212 99518212 1001 86380 86390 1
518277 99518277 1001 86380 86390 1
518203 99518203 1001 86380 86390 1
518843 99518843 1001 86380 86390 1
518793 99518793 1001 86380 86390 1
518769 99518769 1001 86380 86390 1
519127 99519127 1001 86380 86390 1
519024 99519024 1001 86380 86390 1
519698 99519698 1001 86380 86390 1
519615 99519615 1001 86380 86390 1
519336 99519336 1001 86380 86390 1
519353 99519353 1001 86380 86390 1
519371 99519371 1001 86380 86390 1
519854 99519854 1001 86380 86390 1
519868 99519868 1001 86380 86390 1
519894 99519894 1001 86380 86390 1
519935 99519935 1001 86380 86390 1
520512 99520512 1001 86380 86390 1
520597 99520597 1001 86380 86390 1
520269 99520269 1001 86380 86390 1
520374 99520374 1001 86380 86390 1
520415 99520415 1001 86380 86390 1
520138 99520138 1001 86380 86390 1
520021 99520021 1001 86380 86390 1
520114 99520114 1001 86380 86390 1
520051 99520051 1001 86380 86390 1
520078 99520078 1001 86380 86390 1
521442 99521442 1001 86380 86390 1
521105 99521105 1001 86380 86390 1
521248 99521248 1001 86380 86390 1
521261 99521261 1001 86380 86390 1
521136 99521136 1001 86380 86390 1
521058 99521058 1001 86380 86390 1
521218 99521218 1001 86380 86390 1
520853 99520853 1001 86380 86390 1
521022 99521022 1001 86380 86390 1
520973 99520973 1001 86380 86390 1
521477 99521477 1001 86380 86390 1
521543 99521543 1001 86380 86390 1
521669 99521669 1001 86380 86390 1
522150 99522150 1001 86380 86390 1
522022 99522022 1001 86380 86390 1
521841 99521841 1001 86380 86390 1
522346 99522346 1001 86380 86390 1
523106 99523106 1001 86380 86390 1
522949 99522949 1001 86380 86390 1
522839 99522839 1001 86380 86390 1
522741 99522741 1001 86380 86390 1
522693 99522693 1001 86380 86390 1
523550 99523550 1001 86380 86390 1
523398 99523398 1001 86380 86390 1
524123 99524123 1001 86380 86390 1
524073 99524073 1001 86380 86390 1
523996 99523996 1001 86380 86390 1
524057 99524057 1001 86380 86390 1
524635 99524635 1001 86380 86390 1
524384 99524384 1001 86380 86390 1
524466 99524466 1001 86380 86390 1
524334 99524334 1001 86380 86390 1
524258 99524258 1001 86380 86390 1
524183 99524183 1001 86380 86390 1
524868 99524868 1001 86380 86390 1
524804 99524804 1001 86380 86390 1
525416 99525416 1001 86380 86390 1
525595 99525595 1001 86380 86390 1
525486 99525486 1001 86380 86390 1
525256 99525256 1001 86380 86390 1
525191 99525191 1001 86380 86390 1
525171 99525171 1001 86380 86390 1
525108 99525108 1001 86380 86390 1
525024 99525024 1001 86380 86390 1
525612 99525612 1001 86380 86390 1
526370 99526370 1001 86380 86390 1
525966 99525966 1001 86380 86390 1
526916 99526916 1001 86380 86390 1
526841 99526841 1001 86380 86390 1
526870 99526870 1001 86380 86390 1
526937 99526937 1001 86380 86390 1
526655 99526655 1001 86380 86390 1
526831 99526831 1001 86380 86390 1
527706 99527706 1001 86380 86390 1
528202 99528202 1001 86380 86390 1
528089 99528089 1001 86380 86390 1
528248 99528248 1001 86380 86390 1
528779 99528779 1001 86380 86390 1
528794 99528794 1001 86380 86390 1
528454 99528454 1001 86380 86390 1
529078 99529078 1001 86380 86390 1
529592 99529592 1001 86380 86390 1
529419 99529419 1001 86380 86390 1
529514 99529514 1001 86380 86390 1
529232 99529232 1001 86380 86390 1
529893 99529893 1001 86380 86390 1
529923 99529923 1001 86380 86390 1
530350 99530350 1001 86380 86390 1
530454 99530454 1001 86380 86390 1
530316 99530316 1001 86380 86390 1
530253 99530253 1001 86380 86390 1
529941 99529941 1001 86380 86390 1
530665 99530665 1001 86380 86390 1
530601 99530601 1001 86380 86390 1
531335 99531335 1001 86380 86390 1
530915 99530915 1001 86380 86390 1
530867 99530867 1001 86380 86390 1
530936 99530936 1001 86380 86390 1
530911 99530911 1001 86380 86390 1
532168 99532168 1001 86380 86390 1
532053 99532053 1001 86380 86390 1
532100 99532100 1001 86380 86390 1
531950 99531950 1001 86380 86390 1
531933 99531933 1001 86380 86390 1
531717 99531717 1001 86380 86390 1
531757 99531757 1001 86380 86390 1
531641 99531641 1001 86380 86390 1
531720 99531720 1001 86380 86390 1
532363 99532363 1001 86380 86390 1
532380 99532380 1001 86380 86390 1
532238 99532238 1001 86380 86390 1
532958 99532958 1001 86380 86390 1
532763 99532763 1001 86380 86390 1
532643 99532643 1001 86380 86390 1
532531 99532531 1001 86380 86390 1
533159 99533159 1001 86380 86390 1
533144 99533144 1001 86380 86390 1
533677 99533677 1001 86380 86390 1
533729 99533729 1001 86380 86390 1
533681 99533681 1001 86380 86390 1
533600 99533600 1001 86380 86390 1
533527 99533527 1001 86380 86390 1
533630 99533630 1001 86380 86390 1
533581 99533581 1001 86380 86390 1
533594 99533594 1001 86380 86390 1
533620 99533620 1001 86380 86390 1
533557 99533557 1001 86380 86390 1
533364 99533364 1001 86380 86390 1
534054 99534054 1001 86380 86390 1
533891 99533891 1001 86380 86390 1
534657 99534657 1001 86380 86390 1
534604 99534604 1001 86380 86390 1
534593 99534593 1001 86380 86390 1
534417 99534417 1001 86380 86390 1
534144 99534144 1001 86380 86390 1
534068 99534068 1001 86380 86390 1
534736 99534736 1001 86380 86390 1
535381 99535381 1001 86380 86390 1
535452 99535452 1001 86380 86390 1
535125 99535125 1001 86380 86390 1
534915 99534915 1001 86380 86390 1
535012 99535012 1001 86380 86390 1
534896 99534896 1001 86380 86390 1
535562 99535562 1001 86380 86390 1
535945 99535945 1001 86380 86390 1
536089 99536089 1001 86380 86390 1
536463 99536463 1001 86380 86390 1
536529 99536529 1001 86380 86390 1
536366 99536366 1001 86380 86390 1
537053 99537053 1001 86380 86390 1
536807 99536807 1001 86380 86390 1
536901 99536901 1001 86380 86390 1
536786 99536786 1001 86380 86390 1
536864 99536864 1001 86380 86390 1
537322 99537322 1001 86380 86390 1
537300 99537300 1001 86380 86390 1
537903 99537903 1001 86380 86390 1
537960 99537960 1001 86380 86390 1
537790 99537790 1001 86380 86390 1
537466 99537466 1001 86380 86390 1
537996 99537996 1001 86380 86390 1
538087 99538087 1001 86380 86390 1
538541 99538541 1001 86380 86390 1
538402 99538402 1001 86380 86390 1
539392 99539392 1001 86380 86390 1
539079 99539079 1001 86380 86390 1
539070 99539070 1001 86380 86390 1
539733 99539733 1001 86380 86390 1
539814 99539814 1001 86380 86390 1
539660 99539660 1001 86380 86390 1
539779 99539779 1001 86380 86390 1
540068 99540068 1001 86380 86390 1
540175 99540175 1001 86380 86390 1
540072 99540072 1001 86380 86390 1
539914 99539914 1001 86380 86390 1
539987 99539987 1001 86380 86390 1
540668 99540668 1001 86380 86390 1
540513 99540513 1001 86380 86390 1
540604 99540604 1001 86380 86390 1
541090 99541090 1001 86380 86390 1
541201 99541201 1001 86380 86390 1
541202 99541202 1001 86380 86390 1
540907 99540907 1001 86380 86390 1
540978 99540978 1001 86380 86390 1
541451 99541451 1001 86380 86390 1
542093 99542093 1001 86380 86390 1
542051 99542051 1001 86380 86390 1
542105 99542105 1001 86380 86390 1
541753 99541753 1001 86380 86390 1
541821 99541821 1001 86380 86390 1
541666 99541666 1001 86380 86390 1
541512 99541512 1001 86380 86390 1
541513 99541513 1001 86380 86390 1
542643 99542643 1001 86380 86390 1
542699 99542699 1001 86380 86390 1
542471 99542471 1001 86380 86390 1
543007 99543007 1001 86380 86390 1
543115 99543115 1001 86380 86390 1
543729 99543729 1001 86380 86390 1
543423 99543423 1001 86380 86390 1
543527 99543527 1001 86380 86390 1
543368 99543368 1001 86380 86390 1
543382 99543382 1001 86380 86390 1
543178 99543178 1001 86380 86390 1
544484 99544484 1001 86380 86390 1
544555 99544555 1001 86380 86390 1
544358 99544358 1001 86380 86390 1
544145 99544145 1001 86380 86390 1
544671 99544671 1001 86380 86390 1
539143 1216 1002 29127 42558 1
400022 99400022 1001 86380 86390 1
400365 99400365 1001 86380 86390 1
400496 99400496 1001 86380 86390 1
400464 99400464 1001 86380 86390 1
400555 99400555 1001 86380 86390 1
401365 99401365 1001 86380 86390 1
401661 99401661 1001 86380 86390 1
401589 99401589 1001 86380 86390 1
401789 99401789 1001 86380 86390 1
402047 99402047 1001 86380 86390 1
401958 99401958 1001 86380 86390 1
402112 99402112 1001 86380 86390 1
402117 99402117 1001 86380 86390 1
402221 99402221 1001 86380 86390 1
402222 99402222 1001 86380 86390 1
402224 99402224 1001 86380 86390 1
402463 99402463 1001 86380 86390 1
402613 99402613 1001 86380 86390 1
402764 99402764 1001 86380 86390 1
402842 99402842 1001 86380 86390 1
403021 99403021 1001 86380 86390 1
403920 99403920 1001 86380 86390 1
404020 99404020 1001 86380 86390 1
405090 99405090 1001 86380 86390 1
405530 99405530 1001 86380 86390 1
405574 99405574 1001 86380 86390 1
405940 99405940 1001 86380 86390 1
405893 99405893 1001 86380 86390 1
406114 99406114 1001 86380 86390 1
406174 99406174 1001 86380 86390 1
406621 99406621 1001 86380 86390 1
406539 99406539 1001 86380 86390 1
407549 99407549 1001 86380 86390 1
407790 99407790 1001 86380 86390 1
408155 99408155 1001 86380 86390 1
408257 99408257 1001 86380 86390 1
408425 99408425 1001 86380 86390 1
408598 99408598 1001 86380 86390 1
409152 99409152 1001 86380 86390 1
409775 99409775 1001 86380 86390 1
410008 99410008 1001 86380 86390 1
410015 99410015 1001 86380 86390 1
410411 99410411 1001 86380 86390 1
410810 99410810 1001 86380 86390 1
411464 99411464 1001 86380 86390 1
411566 99411566 1001 86380 86390 1
412340 99412340 1001 86380 86390 1
413641 99413641 1001 86380 86390 1
413586 99413586 1001 86380 86390 1
412930 99412930 1001 86380 86390 1
412587 99412587 1001 86380 86390 1
412674 99412674 1001 86380 86390 1
413954 99413954 1001 86380 86390 1
413828 99413828 1001 86380 86390 1
414533 99414533 1001 86380 86390 1
414641 99414641 1001 86380 86390 1
414161 99414161 1001 86380 86390 1
414254 99414254 1001 86380 86390 1
414170 99414170 1001 86380 86390 1
416889 99416889 1001 86380 86390 1
416971 99416971 1001 86380 86390 1
416718 99416718 1001 86380 86390 1
416357 99416357 1001 86380 86390 1
415857 99415857 1001 86380 86390 1
417057 99417057 1001 86380 86390 1
417395 99417395 1001 86380 86390 1
417043 99417043 1001 86380 86390 1
418536 99418536 1001 86380 86390 1
418612 99418612 1001 86380 86390 1
418248 99418248 1001 86380 86390 1
417676 99417676 1001 86380 86390 1
419001 99419001 1001 86380 86390 1
418910 99418910 1001 86380 86390 1
419031 99419031 1001 86380 86390 1
419107 99419107 1001 86380 86390 1
420238 99420238 1001 86380 86390 1
420243 99420243 1001 86380 86390 1
419880 99419880 1001 86380 86390 1
419746 99419746 1001 86380 86390 1
420015 99420015 1001 86380 86390 1
422084 99422084 1001 86380 86390 1
421604 99421604 1001 86380 86390 1
421448 99421448 1001 86380 86390 1
420883 99420883 1001 86380 86390 1
422291 99422291 1001 86380 86390 1
423738 99423738 1001 86380 86390 1
422872 99422872 1001 86380 86390 1
425005 99425005 1001 86380 86390 1
424882 99424882 1001 86380 86390 1
424765 99424765 1001 86380 86390 1
425633 99425633 1001 86380 86390 1
425748 99425748 1001 86380 86390 1
425750 99425750 1001 86380 86390 1
426842 99426842 1001 86380 86390 1
426793 99426793 1001 86380 86390 1
426621 99426621 1001 86380 86390 1
426576 99426576 1001 86380 86390 1
426012 99426012 1001 86380 86390 1
427146 99427146 1001 86380 86390 1
428096 99428096 1001 86380 86390 1
427730 99427730 1001 86380 86390 1
427606 99427606 1001 86380 86390 1
427597 99427597 1001 86380 86390 1
428873 99428873 1001 86380 86390 1
429046 99429046 1001 86380 86390 1
428742 99428742 1001 86380 86390 1
429983 99429983 1001 86380 86390 1
430092 99430092 1001 86380 86390 1
429809 99429809 1001 86380 86390 1
429834 99429834 1001 86380 86390 1
429772 99429772 1001 86380 86390 1
429497 99429497 1001 86380 86390 1
429300 99429300 1001 86380 86390 1
430455 99430455 1001 86380 86390 1
430593 99430593 1001 86380 86390 1
430603 99430603 1001 86380 86390 1
430415 99430415 1001 86380 86390 1
431718 99431718 1001 86380 86390 1
431926 99431926 1001 86380 86390 1
431271 99431271 1001 86380 86390 1
431126 99431126 1001 86380 86390 1
432480 99432480 1001 86380 86390 1
432142 99432142 1001 86380 86390 1
433212 99433212 1001 86380 86390 1
433107 99433107 1001 86380 86390 1
432774 99432774 1001 86380 86390 1
433943 99433943 1001 86380 86390 1
433904 99433904 1001 86380 86390 1
434074 99434074 1001 86380 86390 1
433806 99433806 1001 86380 86390 1
435131 99435131 1001 86380 86390 1
435084 99435084 1001 86380 86390 1
434918 99434918 1001 86380 86390 1
434931 99434931 1001 86380 86390 1
434693 99434693 1001 86380 86390 1
434835 99434835 1001 86380 86390 1
434839 99434839 1001 86380 86390 1
434421 99434421 1001 86380 86390 1
434149 99434149 1001 86380 86390 1
434580 99434580 1001 86380 86390 1
434335 99434335 1001 86380 86390 1
435460 99435460 1001 86380 86390 1
435603 99435603 1001 86380 86390 1
436999 99436999 1001 86380 86390 1
436345 99436345 1001 86380 86390 1
436675 99436675 1001 86380 86390 1
437259 99437259 1001 86380 86390 1
437188 99437188 1001 86380 86390 1
437254 99437254 1001 86380 86390 1
300553 99300553 1001 86380 86390 1
300322 99300322 1001 86380 86390 1
300363 99300363 1001 86380 86390 1
300183 99300183 1001 86380 86390 1
300260 99300260 1001 86380 86390 1
300818 99300818 1001 86380 86390 1
300770 99300770 1001 86380 86390 1
300760 99300760 1001 86380 86390 1
301331 99301331 1001 86380 86390 1
301042 99301042 1001 86380 86390 1
301688 99301688 1001 86380 86390 1
301562 99301562 1001 86380 86390 1
301758 99301758 1001 86380 86390 1
302265 99302265 1001 86380 86390 1
302029 99302029 1001 86380 86390 1
301870 99301870 1001 86380 86390 1
301888 99301888 1001 86380 86390 1
302560 99302560 1001 86380 86390 1
302527 99302527 1001 86380 86390 1
302540 99302540 1001 86380 86390 1
303053 99303053 1001 86380 86390 1
303180 99303180 1001 86380 86390 1
302733 99302733 1001 86380 86390 1
302735 99302735 1001 86380 86390 1
303290 99303290 1001 86380 86390 1
303904 99303904 1001 86380 86390 1
303746 99303746 1001 86380 86390 1
303511 99303511 1001 86380 86390 1
303488 99303488 1001 86380 86390 1
304087 99304087 1001 86380 86390 1
304827 99304827 1001 86380 86390 1
304503 99304503 1001 86380 86390 1
304351 99304351 1001 86380 86390 1
305044 99305044 1001 86380 86390 1
305606 99305606 1001 86380 86390 1
305294 99305294 1001 86380 86390 1
305476 99305476 1001 86380 86390 1
305210 99305210 1001 86380 86390 1
305068 99305068 1001 86380 86390 1
305238 99305238 1001 86380 86390 1
305135 99305135 1001 86380 86390 1
305097 99305097 1001 86380 86390 1
305072 99305072 1001 86380 86390 1
500042 99500042 1001 86380 86390 1
500189 99500189 1001 86380 86390 1
500125 99500125 1001 86380 86390 1
500520 99500520 1001 86380 86390 1
500431 99500431 1001 86380 86390 1
500407 99500407 1001 86380 86390 1
500434 99500434 1001 86380 86390 1
500475 99500475 1001 86380 86390 1
500270 99500270 1001 86380 86390 1
500300 99500300 1001 86380 86390 1
500395 99500395 1001 86380 86390 1
500972 99500972 1001 86380 86390 1
501529 99501529 1001 86380 86390 1
501627 99501627 1001 86380 86390 1
501632 99501632 1001 86380 86390 1
501353 99501353 1001 86380 86390 1
501088 99501088 1001 86380 86390 1
501080 99501080 1001 86380 86390 1
501820 99501820 1001 86380 86390 1
501707 99501707 1001 86380 86390 1
502441 99502441 1001 86380 86390 1
502463 99502463 1001 86380 86390 1
502085 99502085 1001 86380 86390 1
501873 99501873 1001 86380 86390 1
502577 99502577 1001 86380 86390 1
503188 99503188 1001 86380 86390 1
503037 99503037 1001 86380 86390 1
502714 99502714 1001 86380 86390 1
502779 99502779 1001 86380 86390 1
503358 99503358 1001 86380 86390 1
504096 99504096 1001 86380 86390 1
503957 99503957 1001 86380 86390 1
503744 99503744 1001 86380 86390 1
503584 99503584 1001 86380 86390 1
504815 99504815 1001 86380 86390 1
504907 99504907 1001 86380 86390 1
504874 99504874 1001 86380 86390 1
504900 99504900 1001 86380 86390 1
504800 99504800 1001 86380 86390 1
504378 99504378 1001 86380 86390 1
504487 99504487 1001 86380 86390 1
504526 99504526 1001 86380 86390 1
504423 99504423 1001 86380 86390 1
504398 99504398 1001 86380 86390 1
505057 99505057 1001 86380 86390 1
505058 99505058 1001 86380 86390 1
505086 99505086 1001 86380 86390 1
505064 99505064 1001 86380 86390 1
505692 99505692 1001 86380 86390 1
505412 99505412 1001 86380 86390 1
505499 99505499 1001 86380 86390 1
505276 99505276 1001 86380 86390 1
505902 99505902 1001 86380 86390 1
505826 99505826 1001 86380 86390 1
505931 99505931 1001 86380 86390 1
506363 99506363 1001 86380 86390 1
506286 99506286 1001 86380 86390 1
506077 99506077 1001 86380 86390 1
506625 99506625 1001 86380 86390 1
506757 99506757 1001 86380 86390 1
507243 99507243 1001 86380 86390 1
507313 99507313 1001 86380 86390 1
507050 99507050 1001 86380 86390 1
506853 99506853 1001 86380 86390 1
506952 99506952 1001 86380 86390 1
507449 99507449 1001 86380 86390 1
508184 99508184 1001 86380 86390 1
508130 99508130 1001 86380 86390 1
507973 99507973 1001 86380 86390 1
507831 99507831 1001 86380 86390 1
507807 99507807 1001 86380 86390 1
508254 99508254 1001 86380 86390 1
508969 99508969 1001 86380 86390 1
509173 99509173 1001 86380 86390 1
509813 99509813 1001 86380 86390 1
509345 99509345 1001 86380 86390 1
509399 99509399 1001 86380 86390 1
509285 99509285 1001 86380 86390 1
509470 99509470 1001 86380 86390 1
509471 99509471 1001 86380 86390 1
510086 99510086 1001 86380 86390 1
510559 99510559 1001 86380 86390 1
510725 99510725 1001 86380 86390 1
510518 99510518 1001 86380 86390 1
510797 99510797 1001 86380 86390 1
511480 99511480 1001 86380 86390 1
511397 99511397 1001 86380 86390 1
511195 99511195 1001 86380 86390 1
511158 99511158 1001 86380 86390 1
511134 99511134 1001 86380 86390 1
510941 99510941 1001 86380 86390 1
511578 99511578 1001 86380 86390 1
511593 99511593 1001 86380 86390 1
512212 99512212 1001 86380 86390 1
512210 99512210 1001 86380 86390 1
512313 99512313 1001 86380 86390 1
512113 99512113 1001 86380 86390 1
512130 99512130 1001 86380 86390 1
512017 99512017 1001 86380 86390 1
511889 99511889 1001 86380 86390 1
512544 99512544 1001 86380 86390 1
512416 99512416 1001 86380 86390 1
512458 99512458 1001 86380 86390 1
512448 99512448 1001 86380 86390 1
513054 99513054 1001 86380 86390 1
513196 99513196 1001 86380 86390 1
512823 99512823 1001 86380 86390 1
512892 99512892 1001 86380 86390 1
512613 99512613 1001 86380 86390 1
512775 99512775 1001 86380 86390 1
513361 99513361 1001 86380 86390 1
513377 99513377 1001 86380 86390 1
513250 99513250 1001 86380 86390 1
513444 99513444 1001 86380 86390 1
514195 99514195 1001 86380 86390 1
514856 99514856 1001 86380 86390 1
514643 99514643 1001 86380 86390 1
514279 99514279 1001 86380 86390 1
514305 99514305 1001 86380 86390 1
514414 99514414 1001 86380 86390 1
515000 99515000 1001 86380 86390 1
514951 99514951 1001 86380 86390 1
514887 99514887 1001 86380 86390 1
514983 99514983 1001 86380 86390 1
515310 99515310 1001 86380 86390 1
515317 99515317 1001 86380 86390 1
515369 99515369 1001 86380 86390 1
515438 99515438 1001 86380 86390 1
516376 99516376 1001 86380 86390 1
516364 99516364 1001 86380 86390 1
516109 99516109 1001 86380 86390 1
516221 99516221 1001 86380 86390 1
516170 99516170 1001 86380 86390 1
516300 99516300 1001 86380 86390 1
516159 99516159 1001 86380 86390 1
516057 99516057 1001 86380 86390 1
516042 99516042 1001 86380 86390 1
516676 99516676 1001 86380 86390 1
516564 99516564 1001 86380 86390 1
516583 99516583 1001 86380 86390 1
517258 99517258 1001 86380 86390 1
516974 99516974 1001 86380 86390 1
516968 99516968 1001 86380 86390 1
517024 99517024 1001 86380 86390 1
517495 99517495 1001 86380 86390 1
517891 99517891 1001 86380 86390 1
517903 99517903 1001 86380 86390 1
517649 99517649 1001 86380 86390 1
517603 99517603 1001 86380 86390 1
518305 99518305 1001 86380 86390 1
518800 99518800 1001 86380 86390 1
518827 99518827 1001 86380 86390 1
518919 99518919 1001 86380 86390 1
518630 99518630 1001 86380 86390 1
518486 99518486 1001 86380 86390 1
519160 99519160 1001 86380 86390 1
519150 99519150 1001 86380 86390 1
519657 99519657 1001 86380 86390 1
519748 99519748 1001 86380 86390 1
519528 99519528 1001 86380 86390 1
519376 99519376 1001 86380 86390 1
519269 99519269 1001 86380 86390 1
519867 99519867 1001 86380 86390 1
519887 99519887 1001 86380 86390 1
520004 99520004 1001 86380 86390 1
520577 99520577 1001 86380 86390 1
520618 99520618 1001 86380 86390 1
520101 99520101 1001 86380 86390 1
520668 99520668 1001 86380 86390 1
520800 99520800 1001 86380 86390 1
521327 99521327 1001 86380 86390 1
521294 99521294 1001 86380 86390 1
521386 99521386 1001 86380 86390 1
521079 99521079 1001 86380 86390 1
521111 99521111 1001 86380 86390 1
521140 99521140 1001 86380 86390 1
521195 99521195 1001 86380 86390 1
521007 99521007 1001 86380 86390 1
521501 99521501 1001 86380 86390 1
522200 99522200 1001 86380 86390 1
522111 99522111 1001 86380 86390 1
521983 99521983 1001 86380 86390 1
521935 99521935 1001 86380 86390 1
521795 99521795 1001 86380 86390 1
521707 99521707 1001 86380 86390 1
522435 99522435 1001 86380 86390 1
522910 99522910 1001 86380 86390 1
522633 99522633 1001 86380 86390 1
523196 99523196 1001 86380 86390 1
523235 99523235 1001 86380 86390 1
523131 99523131 1001 86380 86390 1
523133 99523133 1001 86380 86390 1
523316 99523316 1001 86380 86390 1
523176 99523176 1001 86380 86390 1
523267 99523267 1001 86380 86390 1
523151 99523151 1001 86380 86390 1
523895 99523895 1001 86380 86390 1
523918 99523918 1001 86380 86390 1
523611 99523611 1001 86380 86390 1
523467 99523467 1001 86380 86390 1
523506 99523506 1001 86380 86390 1
523365 99523365 1001 86380 86390 1
523456 99523456 1001 86380 86390 1
524127 99524127 1001 86380 86390 1
524026 99524026 1001 86380 86390 1
524078 99524078 1001 86380 86390 1
524146 99524146 1001 86380 86390 1
524108 99524108 1001 86380 86390 1
524636 99524636 1001 86380 86390 1
524515 99524515 1001 86380 86390 1
524364 99524364 1001 86380 86390 1
524484 99524484 1001 86380 86390 1
524153 99524153 1001 86380 86390 1
524231 99524231 1001 86380 86390 1
524773 99524773 1001 86380 86390 1
524827 99524827 1001 86380 86390 1
525233 99525233 1001 86380 86390 1
525260 99525260 1001 86380 86390 1
525377 99525377 1001 86380 86390 1
525041 99525041 1001 86380 86390 1
524984 99524984 1001 86380 86390 1
525710 99525710 1001 86380 86390 1
525662 99525662 1001 86380 86390 1
525779 99525779 1001 86380 86390 1
525614 99525614 1001 86380 86390 1
525641 99525641 1001 86380 86390 1
526413 99526413 1001 86380 86390 1
525853 99525853 1001 86380 86390 1
526578 99526578 1001 86380 86390 1
526527 99526527 1001 86380 86390 1
526583 99526583 1001 86380 86390 1
527071 99527071 1001 86380 86390 1
527154 99527154 1001 86380 86390 1
527118 99527118 1001 86380 86390 1
527002 99527002 1001 86380 86390 1
526694 99526694 1001 86380 86390 1
526669 99526669 1001 86380 86390 1
526754 99526754 1001 86380 86390 1
527314 99527314 1001 86380 86390 1
527262 99527262 1001 86380 86390 1
527779 99527779 1001 86380 86390 1
527844 99527844 1001 86380 86390 1
527783 99527783 1001 86380 86390 1
527475 99527475 1001 86380 86390 1
528124 99528124 1001 86380 86390 1
528187 99528187 1001 86380 86390 1
528214 99528214 1001 86380 86390 1
528785 99528785 1001 86380 86390 1
529103 99529103 1001 86380 86390 1
529724 99529724 1001 86380 86390 1
529711 99529711 1001 86380 86390 1
529543 99529543 1001 86380 86390 1
529384 99529384 1001 86380 86390 1
529333 99529333 1001 86380 86390 1
529437 99529437 1001 86380 86390 1
529425 99529425 1001 86380 86390 1
529199 99529199 1001 86380 86390 1
529174 99529174 1001 86380 86390 1
529243 99529243 1001 86380 86390 1
529244 99529244 1001 86380 86390 1
529258 99529258 1001 86380 86390 1
529844 99529844 1001 86380 86390 1
530401 99530401 1001 86380 86390 1
530429 99530429 1001 86380 86390 1
530472 99530472 1001 86380 86390 1
530191 99530191 1001 86380 86390 1
530307 99530307 1001 86380 86390 1
530346 99530346 1001 86380 86390 1
529973 99529973 1001 86380 86390 1
529994 99529994 1001 86380 86390 1
530123 99530123 1001 86380 86390 1
530675 99530675 1001 86380 86390 1
530701 99530701 1001 86380 86390 1
530731 99530731 1001 86380 86390 1
531084 99531084 1001 86380 86390 1
531020 99531020 1001 86380 86390 1
531571 99531571 1001 86380 86390 1
531516 99531516 1001 86380 86390 1
532120 99532120 1001 86380 86390 1
531938 99531938 1001 86380 86390 1
531877 99531877 1001 86380 86390 1
531616 99531616 1001 86380 86390 1
531681 99531681 1001 86380 86390 1
532360 99532360 1001 86380 86390 1
532259 99532259 1001 86380 86390 1
532409 99532409 1001 86380 86390 1
532912 99532912 1001 86380 86390 1
533356 99533356 1001 86380 86390 1
533382 99533382 1001 86380 86390 1
533371 99533371 1001 86380 86390 1
533437 99533437 1001 86380 86390 1
533242 99533242 1001 86380 86390 1
533308 99533308 1001 86380 86390 1
533335 99533335 1001 86380 86390 1
534049 99534049 1001 86380 86390 1
534037 99534037 1001 86380 86390 1
534491 99534491 1001 86380 86390 1
534465 99534465 1001 86380 86390 1
534338 99534338 1001 86380 86390 1
534364 99534364 1001 86380 86390 1
534468 99534468 1001 86380 86390 1
534867 99534867 1001 86380 86390 1
535318 99535318 1001 86380 86390 1
535466 99535466 1001 86380 86390 1
535491 99535491 1001 86380 86390 1
535441 99535441 1001 86380 86390 1
535164 99535164 1001 86380 86390 1
535209 99535209 1001 86380 86390 1
535663 99535663 1001 86380 86390 1
535596 99535596 1001 86380 86390 1
536149 99536149 1001 86380 86390 1
535946 99535946 1001 86380 86390 1
536076 99536076 1001 86380 86390 1
535884 99535884 1001 86380 86390 1
535861 99535861 1001 86380 86390 1
535901 99535901 1001 86380 86390 1
535762 99535762 1001 86380 86390 1
535853 99535853 1001 86380 86390 1
535841 99535841 1001 86380 86390 1
535880 99535880 1001 86380 86390 1
537126 99537126 1001 86380 86390 1
537005 99537005 1001 86380 86390 1
536880 99536880 1001 86380 86390 1
537214 99537214 1001 86380 86390 1
537228 99537228 1001 86380 86390 1
537222 99537222 1001 86380 86390 1
537580 99537580 1001 86380 86390 1
537502 99537502 1001 86380 86390 1
537555 99537555 1001 86380 86390 1
537989 99537989 1001 86380 86390 1
538771 99538771 1001 86380 86390 1
538542 99538542 1001 86380 86390 1
538326 99538326 1001 86380 86390 1
538970 99538970 1001 86380 86390 1
538845 99538845 1001 86380 86390 1
539175 99539175 1001 86380 86390 1
539026 99539026 1001 86380 86390 1
539769 99539769 1001 86380 86390 1
539746 99539746 1001 86380 86390 1
540315 99540315 1001 86380 86390 1
540152 99540152 1001 86380 86390 1
540156 99540156 1001 86380 86390 1
540517 99540517 1001 86380 86390 1
540583 99540583 1001 86380 86390 1
540651 99540651 1001 86380 86390 1
540526 99540526 1001 86380 86390 1
541136 99541136 1001 86380 86390 1
540948 99540948 1001 86380 86390 1
541030 99541030 1001 86380 86390 1
540967 99540967 1001 86380 86390 1
541033 99541033 1001 86380 86390 1
540704 99540704 1001 86380 86390 1
540706 99540706 1001 86380 86390 1
540877 99540877 1001 86380 86390 1
541401 99541401 1001 86380 86390 1
541790 99541790 1001 86380 86390 1
542287 99542287 1001 86380 86390 1
542175 99542175 1001 86380 86390 1
542319 99542319 1001 86380 86390 1
542690 99542690 1001 86380 86390 1
542668 99542668 1001 86380 86390 1
542436 99542436 1001 86380 86390 1
542501 99542501 1001 86380 86390 1
543137 99543137 1001 86380 86390 1
543134 99543134 1001 86380 86390 1
543110 99543110 1001 86380 86390 1
543715 99543715 1001 86380 86390 1
543191 99543191 1001 86380 86390 1
543243 99543243 1001 86380 86390 1
543170 99543170 1001 86380 86390 1
543151 99543151 1001 86380 86390 1
544411 99544411 1001 86380 86390 1
544503 99544503 1001 86380 86390 1
544232 99544232 1001 86380 86390 1
544063 99544063 1001 86380 86390 1
544654 99544654 1001 86380 86390 1
522287 798 1002 41549 42901 1
539335 651 1002 52995 53927 1
400015 99400015 1001 86380 86390 1
400264 99400264 1001 86380 86390 1
400233 99400233 1001 86380 86390 1
400807 99400807 1001 86380 86390 1
400939 99400939 1001 86380 86390 1
401480 99401480 1001 86380 86390 1
401484 99401484 1001 86380 86390 1
401579 99401579 1001 86380 86390 1
402039 99402039 1001 86380 86390 1
402179 99402179 1001 86380 86390 1
402325 99402325 1001 86380 86390 1
402470 99402470 1001 86380 86390 1
402682 99402682 1001 86380 86390 1
402635 99402635 1001 86380 86390 1
403710 99403710 1001 86380 86390 1
403963 99403963 1001 86380 86390 1
404204 99404204 1001 86380 86390 1
404490 99404490 1001 86380 86390 1
405157 99405157 1001 86380 86390 1
405288 99405288 1001 86380 86390 1
405834 99405834 1001 86380 86390 1
406348 99406348 1001 86380 86390 1
406726 99406726 1001 86380 86390 1
406957 99406957 1001 86380 86390 1
407152 99407152 1001 86380 86390 1
407341 99407341 1001 86380 86390 1
407366 99407366 1001 86380 86390 1
408089 99408089 1001 86380 86390 1
408846 99408846 1001 86380 86390 1
409113 99409113 1001 86380 86390 1
409271 99409271 1001 86380 86390 1
409385 99409385 1001 86380 86390 1
409366 99409366 1001 86380 86390 1
409473 99409473 1001 86380 86390 1
409660 99409660 1001 86380 86390 1
409690 99409690 1001 86380 86390 1
410459 99410459 1001 86380 86390 1
410931 99410931 1001 86380 86390 1
411057 99411057 1001 86380 86390 1
411318 99411318 1001 86380 86390 1
411485 99411485 1001 86380 86390 1
412133 99412133 1001 86380 86390 1
412263 99412263 1001 86380 86390 1
413668 99413668 1001 86380 86390 1
413189 99413189 1001 86380 86390 1
412527 99412527 1001 86380 86390 1
412701 99412701 1001 86380 86390 1
412726 99412726 1001 86380 86390 1
412736 99412736 1001 86380 86390 1
414048 99414048 1001 86380 86390 1
415155 99415155 1001 86380 86390 1
414761 99414761 1001 86380 86390 1
414570 99414570 1001 86380 86390 1
414855 99414855 1001 86380 86390 1
414198 99414198 1001 86380 86390 1
414382 99414382 1001 86380 86390 1
415336 99415336 1001 86380 86390 1
415688 99415688 1001 86380 86390 1
415383 99415383 1001 86380 86390 1
416975 99416975 1001 86380 86390 1
416184 99416184 1001 86380 86390 1
416283 99416283 1001 86380 86390 1
416202 99416202 1001 86380 86390 1
416050 99416050 1001 86380 86390 1
418739 99418739 1001 86380 86390 1
418556 99418556 1001 86380 86390 1
418468 99418468 1001 86380 86390 1
418119 99418119 1001 86380 86390 1
418213 99418213 1001 86380 86390 1
418154 99418154 1001 86380 86390 1
419206 99419206 1001 86380 86390 1
419131 99419131 1001 86380 86390 1
418845 99418845 1001 86380 86390 1
419181 99419181 1001 86380 86390 1
418837 99418837 1001 86380 86390 1
420176 99420176 1001 86380 86390 1
419687 99419687 1001 86380 86390 1
419797 99419797 1001 86380 86390 1
419405 99419405 1001 86380 86390 1
420499 99420499 1001 86380 86390 1
420500 99420500 1001 86380 86390 1
420779 99420779 1001 86380 86390 1
421820 99421820 1001 86380 86390 1
421784 99421784 1001 86380 86390 1
421913 99421913 1001 86380 86390 1
421986 99421986 1001 86380 86390 1
421938 99421938 1001 86380 86390 1
422488 99422488 1001 86380 86390 1
422132 99422132 1001 86380 86390 1
422524 99422524 1001 86380 86390 1
422945 99422945 1001 86380 86390 1
423104 99423104 1001 86380 86390 1
422896 99422896 1001 86380 86390 1
422816 99422816 1001 86380 86390 1
422790 99422790 1001 86380 86390 1
423949 99423949 1001 86380 86390 1
425376 99425376 1001 86380 86390 1
425150 99425150 1001 86380 86390 1
425337 99425337 1001 86380 86390 1
425181 99425181 1001 86380 86390 1
424318 99424318 1001 86380 86390 1
424329 99424329 1001 86380 86390 1
425721 99425721 1001 86380 86390 1
425810 99425810 1001 86380 86390 1
425597 99425597 1001 86380 86390 1
425399 99425399 1001 86380 86390 1
426781 99426781 1001 86380 86390 1
426520 99426520 1001 86380 86390 1
426557 99426557 1001 86380 86390 1
426336 99426336 1001 86380 86390 1
426008 99426008 1001 86380 86390 1
425898 99425898 1001 86380 86390 1
428569 99428569 1001 86380 86390 1
428582 99428582 1001 86380 86390 1
428138 99428138 1001 86380 86390 1
428139 99428139 1001 86380 86390 1
427692 99427692 1001 86380 86390 1
427918 99427918 1001 86380 86390 1
428959 99428959 1001 86380 86390 1
428993 99428993 1001 86380 86390 1
428767 99428767 1001 86380 86390 1
428791 99428791 1001 86380 86390 1
429103 99429103 1001 86380 86390 1
430307 99430307 1001 86380 86390 1
430166 99430166 1001 86380 86390 1
429199 99429199 1001 86380 86390 1
429434 99429434 1001 86380 86390 1
429232 99429232 1001 86380 86390 1
429335 99429335 1001 86380 86390 1
429290 99429290 1001 86380 86390 1
431940 99431940 1001 86380 86390 1
431632 99431632 1001 86380 86390 1
431270 99431270 1001 86380 86390 1
431370 99431370 1001 86380 86390 1
430874 99430874 1001 86380 86390 1
430875 99430875 1001 86380 86390 1
432397 99432397 1001 86380 86390 1
433231 99433231 1001 86380 86390 1
432736 99432736 1001 86380 86390 1
433819 99433819 1001 86380 86390 1
433802 99433802 1001 86380 86390 1
433872 99433872 1001 86380 86390 1
435333 99435333 1001 86380 86390 1
435360 99435360 1001 86380 86390 1
434662 99434662 1001 86380 86390 1
434875 99434875 1001 86380 86390 1
434261 99434261 1001 86380 86390 1
435680 99435680 1001 86380 86390 1
437015 99437015 1001 86380 86390 1
437136 99437136 1001 86380 86390 1
436710 99436710 1001 86380 86390 1
436511 99436511 1001 86380 86390 1
300657 99300657 1001 86380 86390 1
300621 99300621 1001 86380 86390 1
300673 99300673 1001 86380 86390 1
300222 99300222 1001 86380 86390 1
300729 99300729 1001 86380 86390 1
300899 99300899 1001 86380 86390 1
300916 99300916 1001 86380 86390 1
301511 99301511 1001 86380 86390 1
301207 99301207 1001 86380 86390 1
301227 99301227 1001 86380 86390 1
301335 99301335 1001 86380 86390 1
301058 99301058 1001 86380 86390 1
300994 99300994 1001 86380 86390 1
302229 99302229 1001 86380 86390 1
301893 99301893 1001 86380 86390 1
302478 99302478 1001 86380 86390 1
303075 99303075 1001 86380 86390 1
302968 99302968 1001 86380 86390 1
302995 99302995 1001 86380 86390 1
302973 99302973 1001 86380 86390 1
302780 99302780 1001 86380 86390 1
302719 99302719 1001 86380 86390 1
303313 99303313 1001 86380 86390 1
303975 99303975 1001 86380 86390 1
304114 99304114 1001 86380 86390 1
304773 99304773 1001 86380 86390 1
304776 99304776 1001 86380 86390 1
304713 99304713 1001 86380 86390 1
304494 99304494 1001 86380 86390 1
304599 99304599 1001 86380 86390 1
304319 99304319 1001 86380 86390 1
305055 99305055 1001 86380 86390 1
305531 99305531 1001 86380 86390 1
305650 99305650 1001 86380 86390 1
305484 99305484 1001 86380 86390 1
305324 99305324 1001 86380 86390 1
305279 99305279 1001 86380 86390 1
305121 99305121 1001 86380 86390 1
500088 99500088 1001 86380 86390 1
500784 99500784 1001 86380 86390 1
500793 99500793 1001 86380 86390 1
500678 99500678 1001 86380 86390 1
500627 99500627 1001 86380 86390 1
500771 99500771 1001 86380 86390 1
500230 99500230 1001 86380 86390 1
501465 99501465 1001 86380 86390 1
501232 99501232 1001 86380 86390 1
501313 99501313 1001 86380 86390 1
501352 99501352 1001 86380 86390 1
501214 99501214 1001 86380 86390 1
502362 99502362 1001 86380 86390 1
502171 99502171 1001 86380 86390 1
502259 99502259 1001 86380 86390 1
502474 99502474 1001 86380 86390 1
502832 99502832 1001 86380 86390 1
502781 99502781 1001 86380 86390 1
502823 99502823 1001 86380 86390 1
503459 99503459 1001 86380 86390 1
503305 99503305 1001 86380 86390 1
503331 99503331 1001 86380 86390 1
503939 99503939 1001 86380 86390 1
504092 99504092 1001 86380 86390 1
503590 99503590 1001 86380 86390 1
503682 99503682 1001 86380 86390 1
504155 99504155 1001 86380 86390 1
504302 99504302 1001 86380 86390 1
504202 99504202 1001 86380 86390 1
504125 99504125 1001 86380 86390 1
504727 99504727 1001 86380 86390 1
504618 99504618 1001 86380 86390 1
504556 99504556 1001 86380 86390 1
504514 99504514 1001 86380 86390 1
504980 99504980 1001 86380 86390 1
505074 99505074 1001 86380 86390 1
505052 99505052 1001 86380 86390 1
505190 99505190 1001 86380 86390 1
505204 99505204 1001 86380 86390 1
505205 99505205 1001 86380 86390 1
506576 99506576 1001 86380 86390 1
506579 99506579 1001 86380 86390 1
506252 99506252 1001 86380 86390 1
506254 99506254 1001 86380 86390 1
506087 99506087 1001 86380 86390 1
507203 99507203 1001 86380 86390 1
507484 99507484 1001 86380 86390 1
507601 99507601 1001 86380 86390 1
508069 99508069 1001 86380 86390 1
508061 99508061 1001 86380 86390 1
508141 99508141 1001 86380 86390 1
508118 99508118 1001 86380 86390 1
507895 99507895 1001 86380 86390 1
507935 99507935 1001 86380 86390 1
507731 99507731 1001 86380 86390 1
507835 99507835 1001 86380 86390 1
507733 99507733 1001 86380 86390 1
507730 99507730 1001 86380 86390 1
508365 99508365 1001 86380 86390 1
508430 99508430 1001 86380 86390 1
509025 99509025 1001 86380 86390 1
508752 99508752 1001 86380 86390 1
508590 99508590 1001 86380 86390 1
509177 99509177 1001 86380 86390 1
509160 99509160 1001 86380 86390 1
509774 99509774 1001 86380 86390 1
509515 99509515 1001 86380 86390 1
509575 99509575 1001 86380 86390 1
509525 99509525 1001 86380 86390 1
509334 99509334 1001 86380 86390 1
509312 99509312 1001 86380 86390 1
509367 99509367 1001 86380 86390 1
510017 99510017 1001 86380 86390 1
509972 99509972 1001 86380 86390 1
509973 99509973 1001 86380 86390 1
510529 99510529 1001 86380 86390 1
510391 99510391 1001 86380 86390 1
510317 99510317 1001 86380 86390 1
510409 99510409 1001 86380 86390 1
511427 99511427 1001 86380 86390 1
511255 99511255 1001 86380 86390 1
511032 99511032 1001 86380 86390 1
510969 99510969 1001 86380 86390 1
511589 99511589 1001 86380 86390 1
511628 99511628 1001 86380 86390 1
512224 99512224 1001 86380 86390 1
512359 99512359 1001 86380 86390 1
512336 99512336 1001 86380 86390 1
512235 99512235 1001 86380 86390 1
512123 99512123 1001 86380 86390 1
512088 99512088 1001 86380 86390 1
511763 99511763 1001 86380 86390 1
511950 99511950 1001 86380 86390 1
512570 99512570 1001 86380 86390 1
512577 99512577 1001 86380 86390 1
513120 99513120 1001 86380 86390 1
513086 99513086 1001 86380 86390 1
512864 99512864 1001 86380 86390 1
512880 99512880 1001 86380 86390 1
512674 99512674 1001 86380 86390 1
513993 99513993 1001 86380 86390 1
513872 99513872 1001 86380 86390 1
514119 99514119 1001 86380 86390 1
514075 99514075 1001 86380 86390 1
514723 99514723 1001 86380 86390 1
514713 99514713 1001 86380 86390 1
514778 99514778 1001 86380 86390 1
514851 99514851 1001 86380 86390 1
514514 99514514 1001 86380 86390 1
514492 99514492 1001 86380 86390 1
514863 99514863 1001 86380 86390 1
514890 99514890 1001 86380 86390 1
515582 99515582 1001 86380 86390 1
515586 99515586 1001 86380 86390 1
515401 99515401 1001 86380 86390 1
515403 99515403 1001 86380 86390 1
515179 99515179 1001 86380 86390 1
515122 99515122 1001 86380 86390 1
515814 99515814 1001 86380 86390 1
515882 99515882 1001 86380 86390 1
516241 99516241 1001 86380 86390 1
516285 99516285 1001 86380 86390 1
516185 99516185 1001 86380 86390 1
515982 99515982 1001 86380 86390 1
516638 99516638 1001 86380 86390 1
516691 99516691 1001 86380 86390 1
516524 99516524 1001 86380 86390 1
517194 99517194 1001 86380 86390 1
516886 99516886 1001 86380 86390 1
516835 99516835 1001 86380 86390 1
516735 99516735 1001 86380 86390 1
516853 99516853 1001 86380 86390 1
517912 99517912 1001 86380 86390 1
517929 99517929 1001 86380 86390 1
517660 99517660 1001 86380 86390 1
518236 99518236 1001 86380 86390 1
518875 99518875 1001 86380 86390 1
518760 99518760 1001 86380 86390 1
518777 99518777 1001 86380 86390 1
518483 99518483 1001 86380 86390 1
518387 99518387 1001 86380 86390 1
518416 99518416 1001 86380 86390 1
519716 99519716 1001 86380 86390 1
519802 99519802 1001 86380 86390 1
519683 99519683 1001 86380 86390 1
519488 99519488 1001 86380 86390 1
519246 99519246 1001 86380 86390 1
519942 99519942 1001 86380 86390 1
519984 99519984 1001 86380 86390 1
519961 99519961 1001 86380 86390 1
520585 99520585 1001 86380 86390 1
520446 99520446 1001 86380 86390 1
520312 99520312 1001 86380 86390 1
520290 99520290 1001 86380 86390 1
520043 99520043 1001 86380 86390 1
520070 99520070 1001 86380 86390 1
520644 99520644 1001 86380 86390 1
520672 99520672 1001 86380 86390 1
521307 99521307 1001 86380 86390 1
520924 99520924 1001 86380 86390 1
521658 99521658 1001 86380 86390 1
521507 99521507 1001 86380 86390 1
521623 99521623 1001 86380 86390 1
521960 99521960 1001 86380 86390 1
521965 99521965 1001 86380 86390 1
521969 99521969 1001 86380 86390 1
522494 99522494 1001 86380 86390 1
523090 99523090 1001 86380 86390 1
523026 99523026 1001 86380 86390 1
522731 99522731 1001 86380 86390 1
522900 99522900 1001 86380 86390 1
522896 99522896 1001 86380 86390 1
522531 99522531 1001 86380 86390 1
522534 99522534 1001 86380 86390 1
523154 99523154 1001 86380 86390 1
523183 99523183 1001 86380 86390 1
523274 99523274 1001 86380 86390 1
523165 99523165 1001 86380 86390 1
523769 99523769 1001 86380 86390 1
523835 99523835 1001 86380 86390 1
523773 99523773 1001 86380 86390 1
523715 99523715 1001 86380 86390 1
523561 99523561 1001 86380 86390 1
523345 99523345 1001 86380 86390 1
524582 99524582 1001 86380 86390 1
524609 99524609 1001 86380 86390 1
524280 99524280 1001 86380 86390 1
524936 99524936 1001 86380 86390 1
524846 99524846 1001 86380 86390 1
524823 99524823 1001 86380 86390 1
524920 99524920 1001 86380 86390 1
524882 99524882 1001 86380 86390 1
525407 99525407 1001 86380 86390 1
525420 99525420 1001 86380 86390 1
525485 99525485 1001 86380 86390 1
525197 99525197 1001 86380 86390 1
525319 99525319 1001 86380 86390 1
525269 99525269 1001 86380 86390 1
525220 99525220 1001 86380 86390 1
524992 99524992 1001 86380 86390 1
525057 99525057 1001 86380 86390 1
524982 99524982 1001 86380 86390 1
525766 99525766 1001 86380 86390 1
525613 99525613 1001 86380 86390 1
526402 99526402 1001 86380 86390 1
526329 99526329 1001 86380 86390 1
526067 99526067 1001 86380 86390 1
525977 99525977 1001 86380 86390 1
525940 99525940 1001 86380 86390 1
526496 99526496 1001 86380 86390 1
527196 99527196 1001 86380 86390 1
526976 99526976 1001 86380 86390 1
527443 99527443 1001 86380 86390 1
527277 99527277 1001 86380 86390 1
527332 99527332 1001 86380 86390 1
527348 99527348 1001 86380 86390 1
527933 99527933 1001 86380 86390 1
527767 99527767 1001 86380 86390 1
527763 99527763 1001 86380 86390 1
527467 99527467 1001 86380 86390 1
527621 99527621 1001 86380 86390 1
528271 99528271 1001 86380 86390 1
528273 99528273 1001 86380 86390 1
528809 99528809 1001 86380 86390 1
528771 99528771 1001 86380 86390 1
528680 99528680 1001 86380 86390 1
528320 99528320 1001 86380 86390 1
528424 99528424 1001 86380 86390 1
528425 99528425 1001 86380 86390 1
528422 99528422 1001 86380 86390 1
528994 99528994 1001 86380 86390 1
528973 99528973 1001 86380 86390 1
529669 99529669 1001 86380 86390 1
529648 99529648 1001 86380 86390 1
529558 99529558 1001 86380 86390 1
529201 99529201 1001 86380 86390 1
529267 99529267 1001 86380 86390 1
529867 99529867 1001 86380 86390 1
529315 99529315 1001 86380 86390 1
529859 99529859 1001 86380 86390 1
529865 99529865 1001 86380 86390 1
529814 99529814 1001 86380 86390 1
530400 99530400 1001 86380 86390 1
530311 99530311 1001 86380 86390 1
530186 99530186 1001 86380 86390 1
529944 99529944 1001 86380 86390 1
530565 99530565 1001 86380 86390 1
530704 99530704 1001 86380 86390 1
531308 99531308 1001 86380 86390 1
531244 99531244 1001 86380 86390 1
531257 99531257 1001 86380 86390 1
531360 99531360 1001 86380 86390 1
530970 99530970 1001 86380 86390 1
531152 99531152 1001 86380 86390 1
530784 99530784 1001 86380 86390 1
530875 99530875 1001 86380 86390 1
530773 99530773 1001 86380 86390 1
530827 99530827 1001 86380 86390 1
530882 99530882 1001 86380 86390 1
531406 99531406 1001 86380 86390 1
532031 99532031 1001 86380 86390 1
532196 99532196 1001 86380 86390 1
531951 99531951 1001 86380 86390 1
531651 99531651 1001 86380 86390 1
531760 99531760 1001 86380 86390 1
531698 99531698 1001 86380 86390 1
531597 99531597 1001 86380 86390 1
532889 99532889 1001 86380 86390 1
532717 99532717 1001 86380 86390 1
532610 99532610 1001 86380 86390 1
532533 99532533 1001 86380 86390 1
533177 99533177 1001 86380 86390 1
533203 99533203 1001 86380 86390 1
533049 99533049 1001 86380 86390 1
533796 99533796 1001 86380 86390 1
533616 99533616 1001 86380 86390 1
533348 99533348 1001 86380 86390 1
533960 99533960 1001 86380 86390 1
533974 99533974 1001 86380 86390 1
533978 99533978 1001 86380 86390 1
533889 99533889 1001 86380 86390 1
533863 99533863 1001 86380 86390 1
534526 99534526 1001 86380 86390 1
534474 99534474 1001 86380 86390 1
534688 99534688 1001 86380 86390 1
535372 99535372 1001 86380 86390 1
535428 99535428 1001 86380 86390 1
535431 99535431 1001 86380 86390 1
535230 99535230 1001 86380 86390 1
535196 99535196 1001 86380 86390 1
535701 99535701 1001 86380 86390 1
535565 99535565 1001 86380 86390 1
535619 99535619 1001 86380 86390 1
536301 99536301 1001 86380 86390 1
536268 99536268 1001 86380 86390 1
535858 99535858 1001 86380 86390 1
535818 99535818 1001 86380 86390 1
536465 99536465 1001 86380 86390 1
536491 99536491 1001 86380 86390 1
536434 99536434 1001 86380 86390 1
537135 99537135 1001 86380 86390 1
536918 99536918 1001 86380 86390 1
536881 99536881 1001 86380 86390 1
536797 99536797 1001 86380 86390 1
536719 99536719 1001 86380 86390 1
537811 99537811 1001 86380 86390 1
537787 99537787 1001 86380 86390 1
537846 99537846 1001 86380 86390 1
537579 99537579 1001 86380 86390 1
537670 99537670 1001 86380 86390 1
538487 99538487 1001 86380 86390 1
538310 99538310 1001 86380 86390 1
538294 99538294 1001 86380 86390 1
538296 99538296 1001 86380 86390 1
538829 99538829 1001 86380 86390 1
539596 99539596 1001 86380 86390 1
539480 99539480 1001 86380 86390 1
539559 99539559 1001 86380 86390 1
539626 99539626 1001 86380 86390 1
539189 99539189 1001 86380 86390 1
539101 99539101 1001 86380 86390 1
539221 99539221 1001 86380 86390 1
539679 99539679 1001 86380 86390 1
539771 99539771 1001 86380 86390 1
540235 99540235 1001 86380 86390 1
540238 99540238 1001 86380 86390 1
539994 99539994 1001 86380 86390 1
539959 99539959 1001 86380 86390 1
540468 99540468 1001 86380 86390 1
541217 99541217 1001 86380 86390 1
541199 99541199 1001 86380 86390 1
541150 99541150 1001 86380 86390 1
540736 99540736 1001 86380 86390 1
541473 99541473 1001 86380 86390 1
541423 99541423 1001 86380 86390 1
542031 99542031 1001 86380 86390 1
542107 99542107 1001 86380 86390 1
541789 99541789 1001 86380 86390 1
541715 99541715 1001 86380 86390 1
541642 99541642 1001 86380 86390 1
541639 99541639 1001 86380 86390 1
542761 99542761 1001 86380 86390 1
542636 99542636 1001 86380 86390 1
542538 99542538 1001 86380 86390 1
542513 99542513 1001 86380 86390 1
542968 99542968 1001 86380 86390 1
543144 99543144 1001 86380 86390 1
543095 99543095 1001 86380 86390 1
543741 99543741 1001 86380 86390 1
543725 99543725 1001 86380 86390 1
543726 99543726 1001 86380 86390 1
543705 99543705 1001 86380 86390 1
543390 99543390 1001 86380 86390 1
543171 99543171 1001 86380 86390 1
543226 99543226 1001 86380 86390 1
543874 99543874 1001 86380 86390 1
543940 99543940 1001 86380 86390 1
544500 99544500 1001 86380 86390 1
544187 99544187 1001 86380 86390 1
544220 99544220 1001 86380 86390 1
544324 99544324 1001 86380 86390 1
544164 99544164 1001 86380 86390 1
544040 99544040 1001 86380 86390 1
544641 99544641 1001 86380 86390 1
544602 99544602 1001 86380 86390 1
544708 99544708 1001 86380 86390 1
544697 99544697 1001 86380 86390 1
402013 683 1001 63600 65997 1
434566 635 1001 80640 83517 1
400320 99400320 1001 86380 86390 1
400571 99400571 1001 86380 86390 1
400561 99400561 1001 86380 86390 1
400638 99400638 1001 86380 86390 1
400654 99400654 1001 86380 86390 1
400808 99400808 1001 86380 86390 1
401346 99401346 1001 86380 86390 1
401581 99401581 1001 86380 86390 1
401742 99401742 1001 86380 86390 1
401971 99401971 1001 86380 86390 1
402174 99402174 1001 86380 86390 1
402359 99402359 1001 86380 86390 1
402718 99402718 1001 86380 86390 1
402921 99402921 1001 86380 86390 1
402926 99402926 1001 86380 86390 1
403378 99403378 1001 86380 86390 1
403447 99403447 1001 86380 86390 1
403845 99403845 1001 86380 86390 1
404748 99404748 1001 86380 86390 1
404769 99404769 1001 86380 86390 1
404905 99404905 1001 86380 86390 1
404907 99404907 1001 86380 86390 1
404861 99404861 1001 86380 86390 1
405129 99405129 1001 86380 86390 1
405577 99405577 1001 86380 86390 1
405824 99405824 1001 86380 86390 1
405997 99405997 1001 86380 86390 1
406204 99406204 1001 86380 86390 1
406295 99406295 1001 86380 86390 1
406828 99406828 1001 86380 86390 1
406782 99406782 1001 86380 86390 1
407021 99407021 1001 86380 86390 1
407051 99407051 1001 86380 86390 1
407436 99407436 1001 86380 86390 1
407445 99407445 1001 86380 86390 1
407677 99407677 1001 86380 86390 1
407814 99407814 1001 86380 86390 1
408049 99408049 1001 86380 86390 1
408059 99408059 1001 86380 86390 1
408297 99408297 1001 86380 86390 1
408234 99408234 1001 86380 86390 1
408780 99408780 1001 86380 86390 1
409973 99409973 1001 86380 86390 1
409907 99409907 1001 86380 86390 1
410319 99410319 1001 86380 86390 1
410491 99410491 1001 86380 86390 1
410577 99410577 1001 86380 86390 1
410608 99410608 1001 86380 86390 1
411076 99411076 1001 86380 86390 1
411208 99411208 1001 86380 86390 1
411122 99411122 1001 86380 86390 1
411153 99411153 1001 86380 86390 1
411408 99411408 1001 86380 86390 1
411222 99411222 1001 86380 86390 1
411692 99411692 1001 86380 86390 1
413317 99413317 1001 86380 86390 1
413485 99413485 1001 86380 86390 1
413553 99413553 1001 86380 86390 1
413611 99413611 1001 86380 86390 1
412583 99412583 1001 86380 86390 1
414098 99414098 1001 86380 86390 1
414067 99414067 1001 86380 86390 1
413720 99413720 1001 86380 86390 1
415243 99415243 1001 86380 86390 1
414905 99414905 1001 86380 86390 1
416865 99416865 1001 86380 86390 1
416872 99416872 1001 86380 86390 1
416748 99416748 1001 86380 86390 1
416264 99416264 1001 86380 86390 1
415842 99415842 1001 86380 86390 1
415921 99415921 1001 86380 86390 1
417203 99417203 1001 86380 86390 1
417150 99417150 1001 86380 86390 1
417583 99417583 1001 86380 86390 1
417455 99417455 1001 86380 86390 1
418448 99418448 1001 86380 86390 1
419203 99419203 1001 86380 86390 1
419890 99419890 1001 86380 86390 1
419978 99419978 1001 86380 86390 1
419451 99419451 1001 86380 86390 1
419282 99419282 1001 86380 86390 1
419417 99419417 1001 86380 86390 1
420574 99420574 1001 86380 86390 1
421760 99421760 1001 86380 86390 1
421345 99421345 1001 86380 86390 1
421683 99421683 1001 86380 86390 1
421102 99421102 1001 86380 86390 1
421168 99421168 1001 86380 86390 1
420855 99420855 1001 86380 86390 1
422226 99422226 1001 86380 86390 1
423630 99423630 1001 86380 86390 1
423703 99423703 1001 86380 86390 1
423540 99423540 1001 86380 86390 1
423022 99423022 1001 86380 86390 1
422763 99422763 1001 86380 86390 1
422939 99422939 1001 86380 86390 1
423820 99423820 1001 86380 86390 1
422941 99422941 1001 86380 86390 1
423833 99423833 1001 86380 86390 1
425126 99425126 1001 86380 86390 1
425577 99425577 1001 86380 86390 1
426126 99426126 1001 86380 86390 1
425870 99425870 1001 86380 86390 1
426182 99426182 1001 86380 86390 1
427500 99427500 1001 86380 86390 1
428532 99428532 1001 86380 86390 1
428193 99428193 1001 86380 86390 1
427829 99427829 1001 86380 86390 1
427818 99427818 1001 86380 86390 1
428737 99428737 1001 86380 86390 1
428778 99428778 1001 86380 86390 1
429093 99429093 1001 86380 86390 1
430181 99430181 1001 86380 86390 1
429736 99429736 1001 86380 86390 1
429188 99429188 1001 86380 86390 1
430573 99430573 1001 86380 86390 1
431965 99431965 1001 86380 86390 1
431685 99431685 1001 86380 86390 1
431051 99431051 1001 86380 86390 1
430857 99430857 1001 86380 86390 1
432347 99432347 1001 86380 86390 1
432164 99432164 1001 86380 86390 1
433076 99433076 1001 86380 86390 1
433281 99433281 1001 86380 86390 1
433232 99433232 1001 86380 86390 1
433953 99433953 1001 86380 86390 1
435109 99435109 1001 86380 86390 1
435273 99435273 1001 86380 86390 1
434911 99434911 1001 86380 86390 1
434169 99434169 1001 86380 86390 1
434408 99434408 1001 86380 86390 1
434366 99434366 1001 86380 86390 1
437092 99437092 1001 86380 86390 1
436426 99436426 1001 86380 86390 1
436307 99436307 1001 86380 86390 1
435923 99435923 1001 86380 86390 1
437346 99437346 1001 86380 86390 1
437309 99437309 1001 86380 86390 1
300666 99300666 1001 86380 86390 1
300566 99300566 1001 86380 86390 1
300202 99300202 1001 86380 86390 1
300242 99300242 1001 86380 86390 1
300113 99300113 1001 86380 86390 1
300156 99300156 1001 86380 86390 1
300925 99300925 1001 86380 86390 1
301380 99301380 1001 86380 86390 1
301516 99301516 1001 86380 86390 1
301329 99301329 1001 86380 86390 1
301230 99301230 1001 86380 86390 1
301118 99301118 1001 86380 86390 1
301134 99301134 1001 86380 86390 1
301044 99301044 1001 86380 86390 1
301126 99301126 1001 86380 86390 1
301611 99301611 1001 86380 86390 1
302280 99302280 1001 86380 86390 1
302223 99302223 1001 86380 86390 1
302096 99302096 1001 86380 86390 1
301824 99301824 1001 86380 86390 1
301877 99301877 1001 86380 86390 1
301776 99301776 1001 86380 86390 1
302584 99302584 1001 86380 86390 1
303137 99303137 1001 86380 86390 1
302945 99302945 1001 86380 86390 1
302770 99302770 1001 86380 86390 1
302660 99302660 1001 86380 86390 1
303339 99303339 1001 86380 86390 1
304020 99304020 1001 86380 86390 1
303877 99303877 1001 86380 86390 1
303650 99303650 1001 86380 86390 1
303717 99303717 1001 86380 86390 1
303808 99303808 1001 86380 86390 1
304096 99304096 1001 86380 86390 1
304192 99304192 1001 86380 86390 1
304233 99304233 1001 86380 86390 1
304183 99304183 1001 86380 86390 1
304784 99304784 1001 86380 86390 1
304820 99304820 1001 86380 86390 1
304590 99304590 1001 86380 86390 1
304384 99304384 1001 86380 86390 1
304386 99304386 1001 86380 86390 1
304388 99304388 1001 86380 86390 1
304947 99304947 1001 86380 86390 1
305010 99305010 1001 86380 86390 1
305542 99305542 1001 86380 86390 1
305126 99305126 1001 86380 86390 1
500036 99500036 1001 86380 86390 1
500140 99500140 1001 86380 86390 1
500724 99500724 1001 86380 86390 1
500752 99500752 1001 86380 86390 1
500240 99500240 1001 86380 86390 1
500967 99500967 1001 86380 86390 1
500933 99500933 1001 86380 86390 1
501002 99501002 1001 86380 86390 1
501556 99501556 1001 86380 86390 1
501273 99501273 1001 86380 86390 1
501823 99501823 1001 86380 86390 1
501799 99501799 1001 86380 86390 1
501648 99501648 1001 86380 86390 1
502273 99502273 1001 86380 86390 1
502314 99502314 1001 86380 86390 1
502294 99502294 1001 86380 86390 1
502072 99502072 1001 86380 86390 1
501940 99501940 1001 86380 86390 1
502645 99502645 1001 86380 86390 1
502523 99502523 1001 86380 86390 1
502512 99502512 1001 86380 86390 1
503231 99503231 1001 86380 86390 1
503196 99503196 1001 86380 86390 1
502932 99502932 1001 86380 86390 1
502961 99502961 1001 86380 86390 1
502988 99502988 1001 86380 86390 1
502928 99502928 1001 86380 86390 1
504006 99504006 1001 86380 86390 1
504076 99504076 1001 86380 86390 1
503855 99503855 1001 86380 86390 1
503778 99503778 1001 86380 86390 1
503699 99503699 1001 86380 86390 1
503505 99503505 1001 86380 86390 1
504285 99504285 1001 86380 86390 1
504857 99504857 1001 86380 86390 1
504913 99504913 1001 86380 86390 1
504756 99504756 1001 86380 86390 1
504717 99504717 1001 86380 86390 1
504576 99504576 1001 86380 86390 1
504577 99504577 1001 86380 86390 1
504593 99504593 1001 86380 86390 1
504414 99504414 1001 86380 86390 1
504458 99504458 1001 86380 86390 1
504330 99504330 1001 86380 86390 1
504983 99504983 1001 86380 86390 1
504984 99504984 1001 86380 86390 1
505067 99505067 1001 86380 86390 1
505738 99505738 1001 86380 86390 1
505594 99505594 1001 86380 86390 1
505595 99505595 1001 86380 86390 1
505675 99505675 1001 86380 86390 1
505587 99505587 1001 86380 86390 1
505400 99505400 1001 86380 86390 1
505413 99505413 1001 86380 86390 1
505374 99505374 1001 86380 86390 1
505469 99505469 1001 86380 86390 1
505176 99505176 1001 86380 86390 1
505945 99505945 1001 86380 86390 1
506539 99506539 1001 86380 86390 1
506584 99506584 1001 86380 86390 1
506068 99506068 1001 86380 86390 1
506122 99506122 1001 86380 86390 1
506607 99506607 1001 86380 86390 1
507230 99507230 1001 86380 86390 1
507009 99507009 1001 86380 86390 1
506973 99506973 1001 86380 86390 1
506824 99506824 1001 86380 86390 1
507430 99507430 1001 86380 86390 1
507444 99507444 1001 86380 86390 1
507869 99507869 1001 86380 86390 1
507679 99507679 1001 86380 86390 1
507661 99507661 1001 86380 86390 1
508338 99508338 1001 86380 86390 1
508314 99508314 1001 86380 86390 1
508420 99508420 1001 86380 86390 1
508786 99508786 1001 86380 86390 1
508776 99508776 1001 86380 86390 1
509240 99509240 1001 86380 86390 1
509207 99509207 1001 86380 86390 1
509671 99509671 1001 86380 86390 1
509621 99509621 1001 86380 86390 1
509431 99509431 1001 86380 86390 1
509988 99509988 1001 86380 86390 1
510653 99510653 1001 86380 86390 1
510679 99510679 1001 86380 86390 1
510603 99510603 1001 86380 86390 1
510567 99510567 1001 86380 86390 1
510672 99510672 1001 86380 86390 1
510508 99510508 1001 86380 86390 1
510345 99510345 1001 86380 86390 1
510191 99510191 1001 86380 86390 1
511401 99511401 1001 86380 86390 1
511354 99511354 1001 86380 86390 1
511367 99511367 1001 86380 86390 1
511272 99511272 1001 86380 86390 1
511277 99511277 1001 86380 86390 1
511117 99511117 1001 86380 86390 1
511645 99511645 1001 86380 86390 1
512341 99512341 1001 86380 86390 1
512035 99512035 1001 86380 86390 1
511997 99511997 1001 86380 86390 1
511921 99511921 1001 86380 86390 1
512456 99512456 1001 86380 86390 1
512646 99512646 1001 86380 86390 1
513928 99513928 1001 86380 86390 1
513944 99513944 1001 86380 86390 1
513925 99513925 1001 86380 86390 1
513683 99513683 1001 86380 86390 1
513475 99513475 1001 86380 86390 1
513426 99513426 1001 86380 86390 1
513596 99513596 1001 86380 86390 1
513495 99513495 1001 86380 86390 1
513411 99513411 1001 86380 86390 1
514233 99514233 1001 86380 86390 1
514183 99514183 1001 86380 86390 1
514432 99514432 1001 86380 86390 1
514307 99514307 1001 86380 86390 1
514311 99514311 1001 86380 86390 1
514891 99514891 1001 86380 86390 1
515680 99515680 1001 86380 86390 1
515594 99515594 1001 86380 86390 1
515188 99515188 1001 86380 86390 1
516146 99516146 1001 86380 86390 1
515983 99515983 1001 86380 86390 1
515972 99515972 1001 86380 86390 1
516603 99516603 1001 86380 86390 1
516696 99516696 1001 86380 86390 1
517299 99517299 1001 86380 86390 1
517260 99517260 1001 86380 86390 1
517196 99517196 1001 86380 86390 1
517266 99517266 1001 86380 86390 1
517095 99517095 1001 86380 86390 1
516752 99516752 1001 86380 86390 1
516791 99516791 1001 86380 86390 1
518162 99518162 1001 86380 86390 1
518036 99518036 1001 86380 86390 1
517973 99517973 1001 86380 86390 1
517986 99517986 1001 86380 86390 1
517804 99517804 1001 86380 86390 1
517939 99517939 1001 86380 86390 1
517940 99517940 1001 86380 86390 1
518264 99518264 1001 86380 86390 1
518291 99518291 1001 86380 86390 1
518218 99518218 1001 86380 86390 1
519119 99519119 1001 86380 86390 1
519727 99519727 1001 86380 86390 1
519692 99519692 1001 86380 86390 1
519632 99519632 1001 86380 86390 1
519394 99519394 1001 86380 86390 1
519853 99519853 1001 86380 86390 1
520003 99520003 1001 86380 86390 1
520570 99520570 1001 86380 86390 1
520338 99520338 1001 86380 86390 1
520301 99520301 1001 86380 86390 1
520127 99520127 1001 86380 86390 1
520671 99520671 1001 86380 86390 1
521285 99521285 1001 86380 86390 1
521232 99521232 1001 86380 86390 1
522208 99522208 1001 86380 86390 1
521959 99521959 1001 86380 86390 1
522063 99522063 1001 86380 86390 1
521975 99521975 1001 86380 86390 1
521698 99521698 1001 86380 86390 1
521815 99521815 1001 86380 86390 1
521705 99521705 1001 86380 86390 1
522332 99522332 1001 86380 86390 1
522935 99522935 1001 86380 86390 1
522752 99522752 1001 86380 86390 1
522656 99522656 1001 86380 86390 1
522557 99522557 1001 86380 86390 1
522675 99522675 1001 86380 86390 1
523855 99523855 1001 86380 86390 1
523862 99523862 1001 86380 86390 1
523560 99523560 1001 86380 86390 1
523705 99523705 1001 86380 86390 1
523602 99523602 1001 86380 86390 1
523699 99523699 1001 86380 86390 1
523355 99523355 1001 86380 86390 1
524097 99524097 1001 86380 86390 1
524060 99524060 1001 86380 86390 1
524054 99524054 1001 86380 86390 1
524707 99524707 1001 86380 86390 1
524546 99524546 1001 86380 86390 1
524534 99524534 1001 86380 86390 1
524308 99524308 1001 86380 86390 1
524820 99524820 1001 86380 86390 1
524887 99524887 1001 86380 86390 1
525048 99525048 1001 86380 86390 1
525796 99525796 1001 86380 86390 1
525643 99525643 1001 86380 86390 1
526354 99526354 1001 86380 86390 1
526280 99526280 1001 86380 86390 1
525910 99525910 1001 86380 86390 1
526477 99526477 1001 86380 86390 1
527222 99527222 1001 86380 86390 1
527112 99527112 1001 86380 86390 1
527229 99527229 1001 86380 86390 1
527114 99527114 1001 86380 86390 1
527235 99527235 1001 86380 86390 1
526927 99526927 1001 86380 86390 1
526971 99526971 1001 86380 86390 1
527041 99527041 1001 86380 86390 1
526654 99526654 1001 86380 86390 1
526708 99526708 1001 86380 86390 1
527432 99527432 1001 86380 86390 1
527437 99527437 1001 86380 86390 1
527846 99527846 1001 86380 86390 1
527841 99527841 1001 86380 86390 1
527612 99527612 1001 86380 86390 1
528768 99528768 1001 86380 86390 1
528579 99528579 1001 86380 86390 1
528516 99528516 1001 86380 86390 1
528659 99528659 1001 86380 86390 1
529526 99529526 1001 86380 86390 1
529604 99529604 1001 86380 86390 1
529413 99529413 1001 86380 86390 1
529414 99529414 1001 86380 86390 1
529252 99529252 1001 86380 86390 1
529179 99529179 1001 86380 86390 1
529130 99529130 1001 86380 86390 1
529746 99529746 1001 86380 86390 1
529866 99529866 1001 86380 86390 1
530439 99530439 1001 86380 86390 1
530416 99530416 1001 86380 86390 1
530274 99530274 1001 86380 86390 1
530305 99530305 1001 86380 86390 1
530044 99530044 1001 86380 86390 1
530577 99530577 1001 86380 86390 1
530752 99530752 1001 86380 86390 1
531334 99531334 1001 86380 86390 1
531359 99531359 1001 86380 86390 1
531235 99531235 1001 86380 86390 1
531443 99531443 1001 86380 86390 1
532190 99532190 1001 86380 86390 1
532086 99532086 1001 86380 86390 1
531912 99531912 1001 86380 86390 1
533005 99533005 1001 86380 86390 1
532922 99532922 1001 86380 86390 1
532837 99532837 1001 86380 86390 1
532940 99532940 1001 86380 86390 1
532765 99532765 1001 86380 86390 1
532676 99532676 1001 86380 86390 1
532793 99532793 1001 86380 86390 1
532475 99532475 1001 86380 86390 1
532460 99532460 1001 86380 86390 1
533127 99533127 1001 86380 86390 1
533670 99533670 1001 86380 86390 1
533761 99533761 1001 86380 86390 1
533647 99533647 1001 86380 86390 1
533522 99533522 1001 86380 86390 1
533407 99533407 1001 86380 86390 1
533317 99533317 1001 86380 86390 1
533288 99533288 1001 86380 86390 1
534297 99534297 1001 86380 86390 1
534333 99534333 1001 86380 86390 1
534335 99534335 1001 86380 86390 1
535304 99535304 1001 86380 86390 1
535122 99535122 1001 86380 86390 1
535059 99535059 1001 86380 86390 1
535050 99535050 1001 86380 86390 1
535026 99535026 1001 86380 86390 1
536326 99536326 1001 86380 86390 1
536015 99536015 1001 86380 86390 1
536060 99536060 1001 86380 86390 1
535875 99535875 1001 86380 86390 1
536351 99536351 1001 86380 86390 1
536443 99536443 1001 86380 86390 1
536539 99536539 1001 86380 86390 1
537132 99537132 1001 86380 86390 1
536882 99536882 1001 86380 86390 1
537178 99537178 1001 86380 86390 1
537795 99537795 1001 86380 86390 1
537603 99537603 1001 86380 86390 1
537725 99537725 1001 86380 86390 1
537585 99537585 1001 86380 86390 1
537586 99537586 1001 86380 86390 1
537374 99537374 1001 86380 86390 1
537557 99537557 1001 86380 86390 1
537389 99537389 1001 86380 86390 1
538043 99538043 1001 86380 86390 1
538082 99538082 1001 86380 86390 1
538172 99538172 1001 86380 86390 1
538173 99538173 1001 86380 86390 1
538639 99538639 1001 86380 86390 1
538506 99538506 1001 86380 86390 1
538220 99538220 1001 86380 86390 1
538223 99538223 1001 86380 86390 1
539015 99539015 1001 86380 86390 1
539520 99539520 1001 86380 86390 1
539496 99539496 1001 86380 86390 1
539348 99539348 1001 86380 86390 1
539400 99539400 1001 86380 86390 1
539768 99539768 1001 86380 86390 1
540147 99540147 1001 86380 86390 1
540149 99540149 1001 86380 86390 1
540176 99540176 1001 86380 86390 1
540051 99540051 1001 86380 86390 1
540509 99540509 1001 86380 86390 1
540535 99540535 1001 86380 86390 1
540644 99540644 1001 86380 86390 1
541158 99541158 1001 86380 86390 1
541277 99541277 1001 86380 86390 1
541077 99541077 1001 86380 86390 1
540901 99540901 1001 86380 86390 1
541057 99541057 1001 86380 86390 1
540691 99540691 1001 86380 86390 1
540824 99540824 1001 86380 86390 1
542085 99542085 1001 86380 86390 1
541921 99541921 1001 86380 86390 1
541802 99541802 1001 86380 86390 1
541885 99541885 1001 86380 86390 1
541912 99541912 1001 86380 86390 1
542147 99542147 1001 86380 86390 1
542257 99542257 1001 86380 86390 1
542937 99542937 1001 86380 86390 1
542789 99542789 1001 86380 86390 1
542594 99542594 1001 86380 86390 1
542350 99542350 1001 86380 86390 1
542990 99542990 1001 86380 86390 1
543668 99543668 1001 86380 86390 1
543885 99543885 1001 86380 86390 1
544444 99544444 1001 86380 86390 1
544061 99544061 1001 86380 86390 1
544129 99544129 1001 86380 86390 1
544676 99544676 1001 86380 86390 1
544615 99544615 1001 86380 86390 1
400065 99400065 1001 86380 86390 1
400161 99400161 1001 86380 86390 1
400391 99400391 1001 86380 86390 1
400392 99400392 1001 86380 86390 1
401316 99401316 1001 86380 86390 1
401323 99401323 1001 86380 86390 1
401505 99401505 1001 86380 86390 1
401855 99401855 1001 86380 86390 1
402072 99402072 1001 86380 86390 1
402523 99402523 1001 86380 86390 1
402722 99402722 1001 86380 86390 1
402902 99402902 1001 86380 86390 1
402894 99402894 1001 86380 86390 1
403113 99403113 1001 86380 86390 1
403122 99403122 1001 86380 86390 1
403496 99403496 1001 86380 86390 1
403811 99403811 1001 86380 86390 1
404026 99404026 1001 86380 86390 1
404584 99404584 1001 86380 86390 1
404539 99404539 1001 86380 86390 1
404649 99404649 1001 86380 86390 1
405453 99405453 1001 86380 86390 1
405575 99405575 1001 86380 86390 1
405584 99405584 1001 86380 86390 1
405636 99405636 1001 86380 86390 1
405709 99405709 1001 86380 86390 1
406307 99406307 1001 86380 86390 1
406404 99406404 1001 86380 86390 1
406396 99406396 1001 86380 86390 1
406976 99406976 1001 86380 86390 1
407429 99407429 1001 86380 86390 1
407721 99407721 1001 86380 86390 1
408224 99408224 1001 86380 86390 1
408456 99408456 1001 86380 86390 1
409014 99409014 1001 86380 86390 1
409018 99409018 1001 86380 86390 1
409009 99409009 1001 86380 86390 1
409949 99409949 1001 86380 86390 1
410483 99410483 1001 86380 86390 1
411793 99411793 1001 86380 86390 1
412077 99412077 1001 86380 86390 1
413619 99413619 1001 86380 86390 1
413019 99413019 1001 86380 86390 1
412640 99412640 1001 86380 86390 1
412755 99412755 1001 86380 86390 1
413893 99413893 1001 86380 86390 1
413730 99413730 1001 86380 86390 1
415268 99415268 1001 86380 86390 1
415176 99415176 1001 86380 86390 1
415105 99415105 1001 86380 86390 1
414789 99414789 1001 86380 86390 1
414476 99414476 1001 86380 86390 1
414365 99414365 1001 86380 86390 1
414468 99414468 1001 86380 86390 1
415432 99415432 1001 86380 86390 1
415589 99415589 1001 86380 86390 1
416955 99416955 1001 86380 86390 1
416397 99416397 1001 86380 86390 1
416487 99416487 1001 86380 86390 1
416135 99416135 1001 86380 86390 1
416015 99416015 1001 86380 86390 1
415940 99415940 1001 86380 86390 1
417175 99417175 1001 86380 86390 1
418712 99418712 1001 86380 86390 1
418678 99418678 1001 86380 86390 1
417647 99417647 1001 86380 86390 1
417650 99417650 1001 86380 86390 1
418821 99418821 1001 86380 86390 1
418828 99418828 1001 86380 86390 1
419110 99419110 1001 86380 86390 1
419137 99419137 1001 86380 86390 1
419037 99419037 1001 86380 86390 1
420347 99420347 1001 86380 86390 1
420170 99420170 1001 86380 86390 1
419783 99419783 1001 86380 86390 1
419946 99419946 1001 86380 86390 1
419919 99419919 1001 86380 86390 1
419651 99419651 1001 86380 86390 1
419833 99419833 1001 86380 86390 1
419402 99419402 1001 86380 86390 1
419431 99419431 1001 86380 86390 1
419529 99419529 1001 86380 86390 1
420773 99420773 1001 86380 86390 1
420628 99420628 1001 86380 86390 1
420580 99420580 1001 86380 86390 1
421319 99421319 1001 86380 86390 1
421672 99421672 1001 86380 86390 1
421002 99421002 1001 86380 86390 1
420938 99420938 1001 86380 86390 1
422385 99422385 1001 86380 86390 1
423486 99423486 1001 86380 86390 1
423519 99423519 1001 86380 86390 1
423148 99423148 1001 86380 86390 1
423134 99423134 1001 86380 86390 1
422822 99422822 1001 86380 86390 1
424054 99424054 1001 86380 86390 1
425102 99425102 1001 86380 86390 1
424754 99424754 1001 86380 86390 1
424982 99424982 1001 86380 86390 1
424591 99424591 1001 86380 86390 1
426983 99426983 1001 86380 86390 1
426301 99426301 1001 86380 86390 1
426569 99426569 1001 86380 86390 1
426111 99426111 1001 86380 86390 1
427473 99427473 1001 86380 86390 1
428566 99428566 1001 86380 86390 1
428070 99428070 1001 86380 86390 1
428174 99428174 1001 86380 86390 1
428134 99428134 1001 86380 86390 1
427880 99427880 1001 86380 86390 1
427868 99427868 1001 86380 86390 1
428876 99428876 1001 86380 86390 1
430088 99430088 1001 86380 86390 1
429671 99429671 1001 86380 86390 1
429433 99429433 1001 86380 86390 1
429395 99429395 1001 86380 86390 1
430521 99430521 1001 86380 86390 1
431898 99431898 1001 86380 86390 1
431295 99431295 1001 86380 86390 1
431471 99431471 1001 86380 86390 1
431521 99431521 1001 86380 86390 1
431371 99431371 1001 86380 86390 1
432065 99432065 1001 86380 86390 1
433553 99433553 1001 86380 86390 1
433252 99433252 1001 86380 86390 1
433188 99433188 1001 86380 86390 1
432591 99432591 1001 86380 86390 1
432577 99432577 1001 86380 86390 1
434043 99434043 1001 86380 86390 1
435083 99435083 1001 86380 86390 1
435397 99435397 1001 86380 86390 1
435051 99435051 1001 86380 86390 1
434622 99434622 1001 86380 86390 1
434516 99434516 1001 86380 86390 1
434146 99434146 1001 86380 86390 1
434463 99434463 1001 86380 86390 1
435593 99435593 1001 86380 86390 1
436917 99436917 1001 86380 86390 1
437035 99437035 1001 86380 86390 1
436850 99436850 1001 86380 86390 1
436477 99436477 1001 86380 86390 1
436557 99436557 1001 86380 86390 1
435908 99435908 1001 86380 86390 1
436274 99436274 1001 86380 86390 1
436251 99436251 1001 86380 86390 1
300008 99300008 1001 86380 86390 1
437362 99437362 1001 86380 86390 1
437285 99437285 1001 86380 86390 1
300669 99300669 1001 86380 86390 1
300622 99300622 1001 86380 86390 1
300489 99300489 1001 86380 86390 1
300504 99300504 1001 86380 86390 1
300505 99300505 1001 86380 86390 1
300199 99300199 1001 86380 86390 1
300233 99300233 1001 86380 86390 1
300246 99300246 1001 86380 86390 1
300869 99300869 1001 86380 86390 1
300847 99300847 1001 86380 86390 1
301480 99301480 1001 86380 86390 1
301442 99301442 1001 86380 86390 1
301470 99301470 1001 86380 86390 1
301145 99301145 1001 86380 86390 1
301069 99301069 1001 86380 86390 1
300984 99300984 1001 86380 86390 1
301720 99301720 1001 86380 86390 1
301630 99301630 1001 86380 86390 1
301644 99301644 1001 86380 86390 1
302180 99302180 1001 86380 86390 1
301942 99301942 1001 86380 86390 1
301906 99301906 1001 86380 86390 1
301925 99301925 1001 86380 86390 1
302585 99302585 1001 86380 86390 1
302564 99302564 1001 86380 86390 1
302528 99302528 1001 86380 86390 1
303023 99303023 1001 86380 86390 1
303690 99303690 1001 86380 86390 1
303807 99303807 1001 86380 86390 1
303736 99303736 1001 86380 86390 1
303554 99303554 1001 86380 86390 1
303477 99303477 1001 86380 86390 1
303620 99303620 1001 86380 86390 1
304058 99304058 1001 86380 86390 1
304797 99304797 1001 86380 86390 1
304616 99304616 1001 86380 86390 1
304453 99304453 1001 86380 86390 1
304573 99304573 1001 86380 86390 1
304342 99304342 1001 86380 86390 1
304353 99304353 1001 86380 86390 1
305025 99305025 1001 86380 86390 1
305583 99305583 1001 86380 86390 1
305596 99305596 1001 86380 86390 1
500156 99500156 1001 86380 86390 1
500695 99500695 1001 86380 86390 1
500539 99500539 1001 86380 86390 1
500213 99500213 1001 86380 86390 1
500841 99500841 1001 86380 86390 1
500919 99500919 1001 86380 86390 1
501003 99501003 1001 86380 86390 1
501482 99501482 1001 86380 86390 1
501267 99501267 1001 86380 86390 1
501188 99501188 1001 86380 86390 1
501677 99501677 1001 86380 86390 1
502445 99502445 1001 86380 86390 1
502347 99502347 1001 86380 86390 1
502296 99502296 1001 86380 86390 1
501949 99501949 1001 86380 86390 1
501929 99501929 1001 86380 86390 1
502657 99502657 1001 86380 86390 1
502493 99502493 1001 86380 86390 1
502652 99502652 1001 86380 86390 1
502498 99502498 1001 86380 86390 1
502974 99502974 1001 86380 86390 1
502962 99502962 1001 86380 86390 1
503020 99503020 1001 86380 86390 1
502723 99502723 1001 86380 86390 1
502869 99502869 1001 86380 86390 1
503301 99503301 1001 86380 86390 1
503383 99503383 1001 86380 86390 1
503953 99503953 1001 86380 86390 1
503969 99503969 1001 86380 86390 1
503924 99503924 1001 86380 86390 1
503871 99503871 1001 86380 86390 1
503609 99503609 1001 86380 86390 1
503547 99503547 1001 86380 86390 1
503508 99503508 1001 86380 86390 1
504311 99504311 1001 86380 86390 1
504217 99504217 1001 86380 86390 1
504879 99504879 1001 86380 86390 1
504680 99504680 1001 86380 86390 1
505070 99505070 1001 86380 86390 1
504976 99504976 1001 86380 86390 1
505041 99505041 1001 86380 86390 1
505715 99505715 1001 86380 86390 1
505397 99505397 1001 86380 86390 1
505474 99505474 1001 86380 86390 1
505371 99505371 1001 86380 86390 1
505272 99505272 1001 86380 86390 1
505273 99505273 1001 86380 86390 1
505893 99505893 1001 86380 86390 1
505971 99505971 1001 86380 86390 1
506438 99506438 1001 86380 86390 1
506274 99506274 1001 86380 86390 1
506230 99506230 1001 86380 86390 1
506053 99506053 1001 86380 86390 1
506148 99506148 1001 86380 86390 1
506736 99506736 1001 86380 86390 1
506608 99506608 1001 86380 86390 1
507332 99507332 1001 86380 86390 1
507214 99507214 1001 86380 86390 1
506986 99506986 1001 86380 86390 1
506966 99506966 1001 86380 86390 1
506839 99506839 1001 86380 86390 1
507614 99507614 1001 86380 86390 1
507533 99507533 1001 86380 86390 1
508087 99508087 1001 86380 86390 1
508204 99508204 1001 86380 86390 1
508103 99508103 1001 86380 86390 1
507953 99507953 1001 86380 86390 1
507924 99507924 1001 86380 86390 1
507708 99507708 1001 86380 86390 1
507747 99507747 1001 86380 86390 1
508422 99508422 1001 86380 86390 1
508903 99508903 1001 86380 86390 1
508665 99508665 1001 86380 86390 1
508823 99508823 1001 86380 86390 1
508785 99508785 1001 86380 86390 1
508790 99508790 1001 86380 86390 1
508518 99508518 1001 86380 86390 1
508607 99508607 1001 86380 86390 1
508556 99508556 1001 86380 86390 1
508454 99508454 1001 86380 86390 1
509076 99509076 1001 86380 86390 1
509143 99509143 1001 86380 86390 1
509277 99509277 1001 86380 86390 1
509873 99509873 1001 86380 86390 1
509766 99509766 1001 86380 86390 1
509503 99509503 1001 86380 86390 1
509557 99509557 1001 86380 86390 1
509520 99509520 1001 86380 86390 1
509496 99509496 1001 86380 86390 1
509390 99509390 1001 86380 86390 1
509378 99509378 1001 86380 86390 1
510041 99510041 1001 86380 86390 1
510315 99510315 1001 86380 86390 1
510331 99510331 1001 86380 86390 1
510201 99510201 1001 86380 86390 1
510205 99510205 1001 86380 86390 1
510793 99510793 1001 86380 86390 1
511166 99511166 1001 86380 86390 1
510982 99510982 1001 86380 86390 1
511575 99511575 1001 86380 86390 1
512379 99512379 1001 86380 86390 1
512087 99512087 1001 86380 86390 1
512101 99512101 1001 86380 86390 1
512001 99512001 1001 86380 86390 1
513097 99513097 1001 86380 86390 1
512702 99512702 1001 86380 86390 1
512680 99512680 1001 86380 86390 1
512630 99512630 1001 86380 86390 1
512699 99512699 1001 86380 86390 1
512635 99512635 1001 86380 86390 1
513908 99513908 1001 86380 86390 1
513858 99513858 1001 86380 86390 1
513835 99513835 1001 86380 86390 1
513646 99513646 1001 86380 86390 1
513806 99513806 1001 86380 86390 1
513794 99513794 1001 86380 86390 1
513669 99513669 1001 86380 86390 1
513572 99513572 1001 86380 86390 1
513612 99513612 1001 86380 86390 1
513524 99513524 1001 86380 86390 1
514231 99514231 1001 86380 86390 1
514612 99514612 1001 86380 86390 1
514866 99514866 1001 86380 86390 1
515513 99515513 1001 86380 86390 1
515148 99515148 1001 86380 86390 1
515745 99515745 1001 86380 86390 1
515690 99515690 1001 86380 86390 1
516451 99516451 1001 86380 86390 1
516214 99516214 1001 86380 86390 1
516195 99516195 1001 86380 86390 1
515901 99515901 1001 86380 86390 1
516631 99516631 1001 86380 86390 1
517332 99517332 1001 86380 86390 1
517273 99517273 1001 86380 86390 1
516860 99516860 1001 86380 86390 1
516720 99516720 1001 86380 86390 1
517751 99517751 1001 86380 86390 1
517898 99517898 1001 86380 86390 1
517890 99517890 1001 86380 86390 1
517552 99517552 1001 86380 86390 1
518263 99518263 1001 86380 86390 1
518240 99518240 1001 86380 86390 1
518361 99518361 1001 86380 86390 1
518898 99518898 1001 86380 86390 1
518829 99518829 1001 86380 86390 1
518730 99518730 1001 86380 86390 1
518458 99518458 1001 86380 86390 1
518520 99518520 1001 86380 86390 1
519118 99519118 1001 86380 86390 1
519442 99519442 1001 86380 86390 1
519249 99519249 1001 86380 86390 1
519281 99519281 1001 86380 86390 1
519359 99519359 1001 86380 86390 1
519308 99519308 1001 86380 86390 1
519817 99519817 1001 86380 86390 1
520437 99520437 1001 86380 86390 1
520543 99520543 1001 86380 86390 1
520598 99520598 1001 86380 86390 1
520586 99520586 1001 86380 86390 1
520065 99520065 1001 86380 86390 1
520789 99520789 1001 86380 86390 1
521194 99521194 1001 86380 86390 1
521031 99521031 1001 86380 86390 1
520917 99520917 1001 86380 86390 1
520995 99520995 1001 86380 86390 1
520854 99520854 1001 86380 86390 1
521011 99521011 1001 86380 86390 1
521596 99521596 1001 86380 86390 1
521614 99521614 1001 86380 86390 1
521564 99521564 1001 86380 86390 1
521668 99521668 1001 86380 86390 1
522285 99522285 1001 86380 86390 1
521957 99521957 1001 86380 86390 1
522077 99522077 1001 86380 86390 1
521961 99521961 1001 86380 86390 1
522333 99522333 1001 86380 86390 1
522366 99522366 1001 86380 86390 1
522796 99522796 1001 86380 86390 1
522778 99522778 1001 86380 86390 1
522698 99522698 1001 86380 86390 1
522610 99522610 1001 86380 86390 1
523181 99523181 1001 86380 86390 1
523199 99523199 1001 86380 86390 1
523901 99523901 1001 86380 86390 1
523368 99523368 1001 86380 86390 1
523449 99523449 1001 86380 86390 1
523476 99523476 1001 86380 86390 1
524037 99524037 1001 86380 86390 1
524422 99524422 1001 86380 86390 1
524492 99524492 1001 86380 86390 1
524558 99524558 1001 86380 86390 1
524509 99524509 1001 86380 86390 1
524393 99524393 1001 86380 86390 1
524240 99524240 1001 86380 86390 1
524320 99524320 1001 86380 86390 1
524154 99524154 1001 86380 86390 1
524184 99524184 1001 86380 86390 1
524780 99524780 1001 86380 86390 1
524837 99524837 1001 86380 86390 1
525418 99525418 1001 86380 86390 1
525511 99525511 1001 86380 86390 1
525327 99525327 1001 86380 86390 1
525285 99525285 1001 86380 86390 1
525094 99525094 1001 86380 86390 1
524999 99524999 1001 86380 86390 1
525749 99525749 1001 86380 86390 1
525797 99525797 1001 86380 86390 1
526395 99526395 1001 86380 86390 1
526378 99526378 1001 86380 86390 1
525829 99525829 1001 86380 86390 1
525839 99525839 1001 86380 86390 1
526581 99526581 1001 86380 86390 1
527075 99527075 1001 86380 86390 1
527003 99527003 1001 86380 86390 1
526797 99526797 1001 86380 86390 1
526728 99526728 1001 86380 86390 1
527313 99527313 1001 86380 86390 1
527374 99527374 1001 86380 86390 1
528001 99528001 1001 86380 86390 1
527887 99527887 1001 86380 86390 1
527479 99527479 1001 86380 86390 1
528230 99528230 1001 86380 86390 1
528206 99528206 1001 86380 86390 1
528363 99528363 1001 86380 86390 1
528987 99528987 1001 86380 86390 1
529578 99529578 1001 86380 86390 1
529411 99529411 1001 86380 86390 1
529503 99529503 1001 86380 86390 1
529482 99529482 1001 86380 86390 1
529210 99529210 1001 86380 86390 1
529930 99529930 1001 86380 86390 1
530391 99530391 1001 86380 86390 1
530370 99530370 1001 86380 86390 1
530462 99530462 1001 86380 86390 1
530166 99530166 1001 86380 86390 1
530218 99530218 1001 86380 86390 1
530557 99530557 1001 86380 86390 1
531191 99531191 1001 86380 86390 1
531336 99531336 1001 86380 86390 1
531182 99531182 1001 86380 86390 1
531063 99531063 1001 86380 86390 1
530866 99530866 1001 86380 86390 1
531501 99531501 1001 86380 86390 1
532006 99532006 1001 86380 86390 1
532182 99532182 1001 86380 86390 1
532186 99532186 1001 86380 86390 1
532032 99532032 1001 86380 86390 1
531841 99531841 1001 86380 86390 1
531628 99531628 1001 86380 86390 1
531775 99531775 1001 86380 86390 1
531647 99531647 1001 86380 86390 1
532310 99532310 1001 86380 86390 1
532301 99532301 1001 86380 86390 1
532289 99532289 1001 86380 86390 1
532888 99532888 1001 86380 86390 1
532681 99532681 1001 86380 86390 1
532560 99532560 1001 86380 86390 1
533134 99533134 1001 86380 86390 1
533148 99533148 1001 86380 86390 1
533137 99533137 1001 86380 86390 1
533089 99533089 1001 86380 86390 1
533759 99533759 1001 86380 86390 1
533595 99533595 1001 86380 86390 1
533241 99533241 1001 86380 86390 1
533361 99533361 1001 86380 86390 1
533273 99533273 1001 86380 86390 1
534516 99534516 1001 86380 86390 1
534630 99534630 1001 86380 86390 1
534410 99534410 1001 86380 86390 1
534243 99534243 1001 86380 86390 1
534852 99534852 1001 86380 86390 1
534685 99534685 1001 86380 86390 1
535331 99535331 1001 86380 86390 1
535426 99535426 1001 86380 86390 1
535366 99535366 1001 86380 86390 1
535197 99535197 1001 86380 86390 1
535061 99535061 1001 86380 86390 1
534946 99534946 1001 86380 86390 1
535561 99535561 1001 86380 86390 1
535578 99535578 1001 86380 86390 1
536279 99536279 1001 86380 86390 1
536267 99536267 1001 86380 86390 1
536049 99536049 1001 86380 86390 1
536062 99536062 1001 86380 86390 1
536078 99536078 1001 86380 86390 1
536533 99536533 1001 86380 86390 1
536404 99536404 1001 86380 86390 1
536358 99536358 1001 86380 86390 1
537101 99537101 1001 86380 86390 1
537038 99537038 1001 86380 86390 1
537032 99537032 1001 86380 86390 1
536821 99536821 1001 86380 86390 1
536862 99536862 1001 86380 86390 1
536761 99536761 1001 86380 86390 1
536930 99536930 1001 86380 86390 1
537294 99537294 1001 86380 86390 1
537360 99537360 1001 86380 86390 1
537893 99537893 1001 86380 86390 1
537619 99537619 1001 86380 86390 1
537723 99537723 1001 86380 86390 1
537991 99537991 1001 86380 86390 1
538167 99538167 1001 86380 86390 1
538145 99538145 1001 86380 86390 1
538288 99538288 1001 86380 86390 1
538397 99538397 1001 86380 86390 1
538893 99538893 1001 86380 86390 1
539102 99539102 1001 86380 86390 1
539198 99539198 1001 86380 86390 1
539712 99539712 1001 86380 86390 1
540027 99540027 1001 86380 86390 1
539983 99539983 1001 86380 86390 1
539919 99539919 1001 86380 86390 1
541235 99541235 1001 86380 86390 1
540963 99540963 1001 86380 86390 1
540889 99540889 1001 86380 86390 1
540832 99540832 1001 86380 86390 1
541306 99541306 1001 86380 86390 1
542007 99542007 1001 86380 86390 1
541933 99541933 1001 86380 86390 1
541748 99541748 1001 86380 86390 1
541777 99541777 1001 86380 86390 1
541744 99541744 1001 86380 86390 1
542273 99542273 1001 86380 86390 1
542127 99542127 1001 86380 86390 1
542819 99542819 1001 86380 86390 1
542629 99542629 1001 86380 86390 1
543117 99543117 1001 86380 86390 1
543107 99543107 1001 86380 86390 1
543622 99543622 1001 86380 86390 1
543732 99543732 1001 86380 86390 1
543466 99543466 1001 86380 86390 1
543873 99543873 1001 86380 86390 1
544462 99544462 1001 86380 86390 1
544527 99544527 1001 86380 86390 1
544558 99544558 1001 86380 86390 1
544390 99544390 1001 86380 86390 1
544124 99544124 1001 86380 86390 1
544678 99544678 1001 86380 86390 1
533623 753 1002 52682 62474 1
528084 858 1002 38159 47707 1
400103 99400103 1001 86380 86390 1
400204 99400204 1001 86380 86390 1
400389 99400389 1001 86380 86390 1
400921 99400921 1001 86380 86390 1
401022 99401022 1001 86380 86390 1
401103 99401103 1001 86380 86390 1
401054 99401054 1001 86380 86390 1
401380 99401380 1001 86380 86390 1
401879 99401879 1001 86380 86390 1
402104 99402104 1001 86380 86390 1
402436 99402436 1001 86380 86390 1
402461 99402461 1001 86380 86390 1
402642 99402642 1001 86380 86390 1
402865 99402865 1001 86380 86390 1
402941 99402941 1001 86380 86390 1
403000 99403000 1001 86380 86390 1
403296 99403296 1001 86380 86390 1
403478 99403478 1001 86380 86390 1
404428 99404428 1001 86380 86390 1
404482 99404482 1001 86380 86390 1
404629 99404629 1001 86380 86390 1
404693 99404693 1001 86380 86390 1
405175 99405175 1001 86380 86390 1
405485 99405485 1001 86380 86390 1
405441 99405441 1001 86380 86390 1
405600 99405600 1001 86380 86390 1
405638 99405638 1001 86380 86390 1
406014 99406014 1001 86380 86390 1
406037 99406037 1001 86380 86390 1
406401 99406401 1001 86380 86390 1
407122 99407122 1001 86380 86390 1
407186 99407186 1001 86380 86390 1
407439 99407439 1001 86380 86390 1
407558 99407558 1001 86380 86390 1
407484 99407484 1001 86380 86390 1
407729 99407729 1001 86380 86390 1
407941 99407941 1001 86380 86390 1
408002 99408002 1001 86380 86390 1
408738 99408738 1001 86380 86390 1
409980 99409980 1001 86380 86390 1
410166 99410166 1001 86380 86390 1
410417 99410417 1001 86380 86390 1
410714 99410714 1001 86380 86390 1
410784 99410784 1001 86380 86390 1
410786 99410786 1001 86380 86390 1
410730 99410730 1001 86380 86390 1
410889 99410889 1001 86380 86390 1
410844 99410844 1001 86380 86390 1
411229 99411229 1001 86380 86390 1
411386 99411386 1001 86380 86390 1
411613 99411613 1001 86380 86390 1
411921 99411921 1001 86380 86390 1
411879 99411879 1001 86380 86390 1
411904 99411904 1001 86380 86390 1
411965 99411965 1001 86380 86390 1
412223 99412223 1001 86380 86390 1
413224 99413224 1001 86380 86390 1
412485 99412485 1001 86380 86390 1
412510 99412510 1001 86380 86390 1
412619 99412619 1001 86380 86390 1
412787 99412787 1001 86380 86390 1
412858 99412858 1001 86380 86390 1
413791 99413791 1001 86380 86390 1
413778 99413778 1001 86380 86390 1
415028 99415028 1001 86380 86390 1
415269 99415269 1001 86380 86390 1
415102 99415102 1001 86380 86390 1
415089 99415089 1001 86380 86390 1
414430 99414430 1001 86380 86390 1
414467 99414467 1001 86380 86390 1
415660 99415660 1001 86380 86390 1
415712 99415712 1001 86380 86390 1
416852 99416852 1001 86380 86390 1
416250 99416250 1001 86380 86390 1
415955 99415955 1001 86380 86390 1
417035 99417035 1001 86380 86390 1
418622 99418622 1001 86380 86390 1
418303 99418303 1001 86380 86390 1
418117 99418117 1001 86380 86390 1
418124 99418124 1001 86380 86390 1
417836 99417836 1001 86380 86390 1
418927 99418927 1001 86380 86390 1
420367 99420367 1001 86380 86390 1
419862 99419862 1001 86380 86390 1
419652 99419652 1001 86380 86390 1
419874 99419874 1001 86380 86390 1
419381 99419381 1001 86380 86390 1
419420 99419420 1001 86380 86390 1
420649 99420649 1001 86380 86390 1
420653 99420653 1001 86380 86390 1
420725 99420725 1001 86380 86390 1
422026 99422026 1001 86380 86390 1
421812 99421812 1001 86380 86390 1
421546 99421546 1001 86380 86390 1
421576 99421576 1001 86380 86390 1
421281 99421281 1001 86380 86390 1
422362 99422362 1001 86380 86390 1
423312 99423312 1001 86380 86390 1
423189 99423189 1001 86380 86390 1
422561 99422561 1001 86380 86390 1
424058 99424058 1001 86380 86390 1
425091 99425091 1001 86380 86390 1
424658 99424658 1001 86380 86390 1
424563 99424563 1001 86380 86390 1
424253 99424253 1001 86380 86390 1
424304 99424304 1001 86380 86390 1
424234 99424234 1001 86380 86390 1
425712 99425712 1001 86380 86390 1
425672 99425672 1001 86380 86390 1
427034 99427034 1001 86380 86390 1
426810 99426810 1001 86380 86390 1
426374 99426374 1001 86380 86390 1
425969 99425969 1001 86380 86390 1
426044 99426044 1001 86380 86390 1
427257 99427257 1001 86380 86390 1
427367 99427367 1001 86380 86390 1
428413 99428413 1001 86380 86390 1
427970 99427970 1001 86380 86390 1
428033 99428033 1001 86380 86390 1
428180 99428180 1001 86380 86390 1
427684 99427684 1001 86380 86390 1
427708 99427708 1001 86380 86390 1
427793 99427793 1001 86380 86390 1
427702 99427702 1001 86380 86390 1
428941 99428941 1001 86380 86390 1
428973 99428973 1001 86380 86390 1
429963 99429963 1001 86380 86390 1
430167 99430167 1001 86380 86390 1
430182 99430182 1001 86380 86390 1
429875 99429875 1001 86380 86390 1
429861 99429861 1001 86380 86390 1
431532 99431532 1001 86380 86390 1
431320 99431320 1001 86380 86390 1
431600 99431600 1001 86380 86390 1
431325 99431325 1001 86380 86390 1
431123 99431123 1001 86380 86390 1
430970 99430970 1001 86380 86390 1
432323 99432323 1001 86380 86390 1
432252 99432252 1001 86380 86390 1
432189 99432189 1001 86380 86390 1
433485 99433485 1001 86380 86390 1
433641 99433641 1001 86380 86390 1
433442 99433442 1001 86380 86390 1
433192 99433192 1001 86380 86390 1
432912 99432912 1001 86380 86390 1
433813 99433813 1001 86380 86390 1
435165 99435165 1001 86380 86390 1
435416 99435416 1001 86380 86390 1
434868 99434868 1001 86380 86390 1
434227 99434227 1001 86380 86390 1
437074 99437074 1001 86380 86390 1
435938 99435938 1001 86380 86390 1
435917 99435917 1001 86380 86390 1
300037 99300037 1001 86380 86390 1
300692 99300692 1001 86380 86390 1
300394 99300394 1001 86380 86390 1
300356 99300356 1001 86380 86390 1
300248 99300248 1001 86380 86390 1
301163 99301163 1001 86380 86390 1
300958 99300958 1001 86380 86390 1
302258 99302258 1001 86380 86390 1
302323 99302323 1001 86380 86390 1
302175 99302175 1001 86380 86390 1
302008 99302008 1001 86380 86390 1
302087 99302087 1001 86380 86390 1
301789 99301789 1001 86380 86390 1
301919 99301919 1001 86380 86390 1
301896 99301896 1001 86380 86390 1
301948 99301948 1001 86380 86390 1
302496 99302496 1001 86380 86390 1
302499 99302499 1001 86380 86390 1
303159 99303159 1001 86380 86390 1
303056 99303056 1001 86380 86390 1
303181 99303181 1001 86380 86390 1
303038 99303038 1001 86380 86390 1
302807 99302807 1001 86380 86390 1
302941 99302941 1001 86380 86390 1
302746 99302746 1001 86380 86390 1
303911 99303911 1001 86380 86390 1
303886 99303886 1001 86380 86390 1
303763 99303763 1001 86380 86390 1
303738 99303738 1001 86380 86390 1
303718 99303718 1001 86380 86390 1
303510 99303510 1001 86380 86390 1
304171 99304171 1001 86380 86390 1
304856 99304856 1001 86380 86390 1
304640 99304640 1001 86380 86390 1
304623 99304623 1001 86380 86390 1
304434 99304434 1001 86380 86390 1
304258 99304258 1001 86380 86390 1
304273 99304273 1001 86380 86390 1
305523 99305523 1001 86380 86390 1
305347 99305347 1001 86380 86390 1
305362 99305362 1001 86380 86390 1
305129 99305129 1001 86380 86390 1
305174 99305174 1001 86380 86390 1
305239 99305239 1001 86380 86390 1
305178 99305178 1001 86380 86390 1
500019 99500019 1001 86380 86390 1
500763 99500763 1001 86380 86390 1
500416 99500416 1001 86380 86390 1
500266 99500266 1001 86380 86390 1
501008 99501008 1001 86380 86390 1
501512 99501512 1001 86380 86390 1
501035 99501035 1001 86380 86390 1
501675 99501675 1001 86380 86390 1
501806 99501806 1001 86380 86390 1
501653 99501653 1001 86380 86390 1
502288 99502288 1001 86380 86390 1
502093 99502093 1001 86380 86390 1
501937 99501937 1001 86380 86390 1
502020 99502020 1001 86380 86390 1
502527 99502527 1001 86380 86390 1
502476 99502476 1001 86380 86390 1
503222 99503222 1001 86380 86390 1
503096 99503096 1001 86380 86390 1
503097 99503097 1001 86380 86390 1
502944 99502944 1001 86380 86390 1
502700 99502700 1001 86380 86390 1
503371 99503371 1001 86380 86390 1
503495 99503495 1001 86380 86390 1
503896 99503896 1001 86380 86390 1
503833 99503833 1001 86380 86390 1
503601 99503601 1001 86380 86390 1
504312 99504312 1001 86380 86390 1
504209 99504209 1001 86380 86390 1
504150 99504150 1001 86380 86390 1
504798 99504798 1001 86380 86390 1
504660 99504660 1001 86380 86390 1
504490 99504490 1001 86380 86390 1
504954 99504954 1001 86380 86390 1
505072 99505072 1001 86380 86390 1
505073 99505073 1001 86380 86390 1
505696 99505696 1001 86380 86390 1
505409 99505409 1001 86380 86390 1
505551 99505551 1001 86380 86390 1
505451 99505451 1001 86380 86390 1
505207 99505207 1001 86380 86390 1
505820 99505820 1001 86380 86390 1
505798 99505798 1001 86380 86390 1
505838 99505838 1001 86380 86390 1
505933 99505933 1001 86380 86390 1
505778 99505778 1001 86380 86390 1
506431 99506431 1001 86380 86390 1
506457 99506457 1001 86380 86390 1
506427 99506427 1001 86380 86390 1
506544 99506544 1001 86380 86390 1
506186 99506186 1001 86380 86390 1
506335 99506335 1001 86380 86390 1
506057 99506057 1001 86380 86390 1
506024 99506024 1001 86380 86390 1
506724 99506724 1001 86380 86390 1
506695 99506695 1001 86380 86390 1
507407 99507407 1001 86380 86390 1
507368 99507368 1001 86380 86390 1
507208 99507208 1001 86380 86390 1
506946 99506946 1001 86380 86390 1
506897 99506897 1001 86380 86390 1
507610 99507610 1001 86380 86390 1
508242 99508242 1001 86380 86390 1
507932 99507932 1001 86380 86390 1
507958 99507958 1001 86380 86390 1
507724 99507724 1001 86380 86390 1
508279 99508279 1001 86380 86390 1
508357 99508357 1001 86380 86390 1
508253 99508253 1001 86380 86390 1
508437 99508437 1001 86380 86390 1
509075 99509075 1001 86380 86390 1
508716 99508716 1001 86380 86390 1
508733 99508733 1001 86380 86390 1
508488 99508488 1001 86380 86390 1
508490 99508490 1001 86380 86390 1
509125 99509125 1001 86380 86390 1
509811 99509811 1001 86380 86390 1
509734 99509734 1001 86380 86390 1
509650 99509650 1001 86380 86390 1
509549 99509549 1001 86380 86390 1
509452 99509452 1001 86380 86390 1
510523 99510523 1001 86380 86390 1
510200 99510200 1001 86380 86390 1
510304 99510304 1001 86380 86390 1
510175 99510175 1001 86380 86390 1
510294 99510294 1001 86380 86390 1
510788 99510788 1001 86380 86390 1
510879 99510879 1001 86380 86390 1
511441 99511441 1001 86380 86390 1
511562 99511562 1001 86380 86390 1
512201 99512201 1001 86380 86390 1
512331 99512331 1001 86380 86390 1
512269 99512269 1001 86380 86390 1
512120 99512120 1001 86380 86390 1
511953 99511953 1001 86380 86390 1
511931 99511931 1001 86380 86390 1
513169 99513169 1001 86380 86390 1
512845 99512845 1001 86380 86390 1
512609 99512609 1001 86380 86390 1
513260 99513260 1001 86380 86390 1
513300 99513300 1001 86380 86390 1
513890 99513890 1001 86380 86390 1
513831 99513831 1001 86380 86390 1
513685 99513685 1001 86380 86390 1
513630 99513630 1001 86380 86390 1
513428 99513428 1001 86380 86390 1
514211 99514211 1001 86380 86390 1
514629 99514629 1001 86380 86390 1
514624 99514624 1001 86380 86390 1
514975 99514975 1001 86380 86390 1
515507 99515507 1001 86380 86390 1
515225 99515225 1001 86380 86390 1
515203 99515203 1001 86380 86390 1
516386 99516386 1001 86380 86390 1
516312 99516312 1001 86380 86390 1
516022 99516022 1001 86380 86390 1
516074 99516074 1001 86380 86390 1
517325 99517325 1001 86380 86390 1
517333 99517333 1001 86380 86390 1
517068 99517068 1001 86380 86390 1
516901 99516901 1001 86380 86390 1
517452 99517452 1001 86380 86390 1
517923 99517923 1001 86380 86390 1
517651 99517651 1001 86380 86390 1
518268 99518268 1001 86380 86390 1
518346 99518346 1001 86380 86390 1
518911 99518911 1001 86380 86390 1
518951 99518951 1001 86380 86390 1
518707 99518707 1001 86380 86390 1
518677 99518677 1001 86380 86390 1
518540 99518540 1001 86380 86390 1
518412 99518412 1001 86380 86390 1
518390 99518390 1001 86380 86390 1
519037 99519037 1001 86380 86390 1
519154 99519154 1001 86380 86390 1
519156 99519156 1001 86380 86390 1
519055 99519055 1001 86380 86390 1
519175 99519175 1001 86380 86390 1
519636 99519636 1001 86380 86390 1
519436 99519436 1001 86380 86390 1
519400 99519400 1001 86380 86390 1
519377 99519377 1001 86380 86390 1
519355 99519355 1001 86380 86390 1
519870 99519870 1001 86380 86390 1
519975 99519975 1001 86380 86390 1
520253 99520253 1001 86380 86390 1
520036 99520036 1001 86380 86390 1
520133 99520133 1001 86380 86390 1
520042 99520042 1001 86380 86390 1
520821 99520821 1001 86380 86390 1
521430 99521430 1001 86380 86390 1
521286 99521286 1001 86380 86390 1
521429 99521429 1001 86380 86390 1
521458 99521458 1001 86380 86390 1
521055 99521055 1001 86380 86390 1
521109 99521109 1001 86380 86390 1
521242 99521242 1001 86380 86390 1
521117 99521117 1001 86380 86390 1
521027 99521027 1001 86380 86390 1
520859 99520859 1001 86380 86390 1
520950 99520950 1001 86380 86390 1
520951 99520951 1001 86380 86390 1
521555 99521555 1001 86380 86390 1
522174 99522174 1001 86380 86390 1
522283 99522283 1001 86380 86390 1
522080 99522080 1001 86380 86390 1
522068 99522068 1001 86380 86390 1
522488 99522488 1001 86380 86390 1
522732 99522732 1001 86380 86390 1
522890 99522890 1001 86380 86390 1
522682 99522682 1001 86380 86390 1
522544 99522544 1001 86380 86390 1
522676 99522676 1001 86380 86390 1
523917 99523917 1001 86380 86390 1
523610 99523610 1001 86380 86390 1
523327 99523327 1001 86380 86390 1
523503 99523503 1001 86380 86390 1
524136 99524136 1001 86380 86390 1
524708 99524708 1001 86380 86390 1
524152 99524152 1001 86380 86390 1
524914 99524914 1001 86380 86390 1
524854 99524854 1001 86380 86390 1
525550 99525550 1001 86380 86390 1
525544 99525544 1001 86380 86390 1
525029 99525029 1001 86380 86390 1
525111 99525111 1001 86380 86390 1
524986 99524986 1001 86380 86390 1
525633 99525633 1001 86380 86390 1
525704 99525704 1001 86380 86390 1
525670 99525670 1001 86380 86390 1
526355 99526355 1001 86380 86390 1
525878 99525878 1001 86380 86390 1
526440 99526440 1001 86380 86390 1
527159 99527159 1001 86380 86390 1
527070 99527070 1001 86380 86390 1
526929 99526929 1001 86380 86390 1
526860 99526860 1001 86380 86390 1
527259 99527259 1001 86380 86390 1
527380 99527380 1001 86380 86390 1
527292 99527292 1001 86380 86390 1
527912 99527912 1001 86380 86390 1
527980 99527980 1001 86380 86390 1
527982 99527982 1001 86380 86390 1
527744 99527744 1001 86380 86390 1
527505 99527505 1001 86380 86390 1
528220 99528220 1001 86380 86390 1
528104 99528104 1001 86380 86390 1
528171 99528171 1001 86380 86390 1
528200 99528200 1001 86380 86390 1
528646 99528646 1001 86380 86390 1
528519 99528519 1001 86380 86390 1
528511 99528511 1001 86380 86390 1
528525 99528525 1001 86380 86390 1
528446 99528446 1001 86380 86390 1
528304 99528304 1001 86380 86390 1
528998 99528998 1001 86380 86390 1
529368 99529368 1001 86380 86390 1
529395 99529395 1001 86380 86390 1
529409 99529409 1001 86380 86390 1
529400 99529400 1001 86380 86390 1
529133 99529133 1001 86380 86390 1
529871 99529871 1001 86380 86390 1
530425 99530425 1001 86380 86390 1
530393 99530393 1001 86380 86390 1
530057 99530057 1001 86380 86390 1
530035 99530035 1001 86380 86390 1
530685 99530685 1001 86380 86390 1
530728 99530728 1001 86380 86390 1
530640 99530640 1001 86380 86390 1
531293 99531293 1001 86380 86390 1
531270 99531270 1001 86380 86390 1
531288 99531288 1001 86380 86390 1
531045 99531045 1001 86380 86390 1
530869 99530869 1001 86380 86390 1
531429 99531429 1001 86380 86390 1
531567 99531567 1001 86380 86390 1
532126 99532126 1001 86380 86390 1
531873 99531873 1001 86380 86390 1
531810 99531810 1001 86380 86390 1
531659 99531659 1001 86380 86390 1
532997 99532997 1001 86380 86390 1
532983 99532983 1001 86380 86390 1
532894 99532894 1001 86380 86390 1
533015 99533015 1001 86380 86390 1
532924 99532924 1001 86380 86390 1
532689 99532689 1001 86380 86390 1
532741 99532741 1001 86380 86390 1
532719 99532719 1001 86380 86390 1
532582 99532582 1001 86380 86390 1
532577 99532577 1001 86380 86390 1
533066 99533066 1001 86380 86390 1
533787 99533787 1001 86380 86390 1
533644 99533644 1001 86380 86390 1
534012 99534012 1001 86380 86390 1
534056 99534056 1001 86380 86390 1
534048 99534048 1001 86380 86390 1
534613 99534613 1001 86380 86390 1
534351 99534351 1001 86380 86390 1
534442 99534442 1001 86380 86390 1
534141 99534141 1001 86380 86390 1
534245 99534245 1001 86380 86390 1
534137 99534137 1001 86380 86390 1
534761 99534761 1001 86380 86390 1
534845 99534845 1001 86380 86390 1
534718 99534718 1001 86380 86390 1
535282 99535282 1001 86380 86390 1
535303 99535303 1001 86380 86390 1
535023 99535023 1001 86380 86390 1
534921 99534921 1001 86380 86390 1
534897 99534897 1001 86380 86390 1
535080 99535080 1001 86380 86390 1
534939 99534939 1001 86380 86390 1
535524 99535524 1001 86380 86390 1
536317 99536317 1001 86380 86390 1
536119 99536119 1001 86380 86390 1
536018 99536018 1001 86380 86390 1
536984 99536984 1001 86380 86390 1
537090 99537090 1001 86380 86390 1
537158 99537158 1001 86380 86390 1
536757 99536757 1001 86380 86390 1
536642 99536642 1001 86380 86390 1
537263 99537263 1001 86380 86390 1
537277 99537277 1001 86380 86390 1
537170 99537170 1001 86380 86390 1
537808 99537808 1001 86380 86390 1
537979 99537979 1001 86380 86390 1
537771 99537771 1001 86380 86390 1
537451 99537451 1001 86380 86390 1
537535 99537535 1001 86380 86390 1
538634 99538634 1001 86380 86390 1
538755 99538755 1001 86380 86390 1
538759 99538759 1001 86380 86390 1
538723 99538723 1001 86380 86390 1
538775 99538775 1001 86380 86390 1
538404 99538404 1001 86380 86390 1
538405 99538405 1001 86380 86390 1
538580 99538580 1001 86380 86390 1
538555 99538555 1001 86380 86390 1
538292 99538292 1001 86380 86390 1
538255 99538255 1001 86380 86390 1
538322 99538322 1001 86380 86390 1
538935 99538935 1001 86380 86390 1
539004 99539004 1001 86380 86390 1
539551 99539551 1001 86380 86390 1
539294 99539294 1001 86380 86390 1
539288 99539288 1001 86380 86390 1
539185 99539185 1001 86380 86390 1
541100 99541100 1001 86380 86390 1
541267 99541267 1001 86380 86390 1
541053 99541053 1001 86380 86390 1
540765 99540765 1001 86380 86390 1
541301 99541301 1001 86380 86390 1
542037 99542037 1001 86380 86390 1
541737 99541737 1001 86380 86390 1
541741 99541741 1001 86380 86390 1
541572 99541572 1001 86380 86390 1
542301 99542301 1001 86380 86390 1
542693 99542693 1001 86380 86390 1
542381 99542381 1001 86380 86390 1
542994 99542994 1001 86380 86390 1
543011 99543011 1001 86380 86390 1
542991 99542991 1001 86380 86390 1
543570 99543570 1001 86380 86390 1
543388 99543388 1001 86380 86390 1
543213 99543213 1001 86380 86390 1
543959 99543959 1001 86380 86390 1
544409 99544409 1001 86380 86390 1
544515 99544515 1001 86380 86390 1
544218 99544218 1001 86380 86390 1
544338 99544338 1001 86380 86390 1
544008 99544008 1001 86380 86390 1
544698 99544698 1001 86380 86390 1
544710 99544710 1001 86380 86390 1
429832 207 1001 53760 54177 1
400510 99400510 1001 86380 86390 1
400811 99400811 1001 86380 86390 1
401354 99401354 1001 86380 86390 1
401547 99401547 1001 86380 86390 1
402524 99402524 1001 86380 86390 1
402509 99402509 1001 86380 86390 1
402590 99402590 1001 86380 86390 1
402915 99402915 1001 86380 86390 1
403155 99403155 1001 86380 86390 1
403479 99403479 1001 86380 86390 1
403518 99403518 1001 86380 86390 1
403679 99403679 1001 86380 86390 1
403768 99403768 1001 86380 86390 1
403833 99403833 1001 86380 86390 1
404036 99404036 1001 86380 86390 1
403991 99403991 1001 86380 86390 1
404217 99404217 1001 86380 86390 1
404154 99404154 1001 86380 86390 1
404186 99404186 1001 86380 86390 1
405031 99405031 1001 86380 86390 1
405206 99405206 1001 86380 86390 1
405296 99405296 1001 86380 86390 1
405542 99405542 1001 86380 86390 1
405544 99405544 1001 86380 86390 1
405655 99405655 1001 86380 86390 1
406488 99406488 1001 86380 86390 1
406637 99406637 1001 86380 86390 1
406871 99406871 1001 86380 86390 1
406904 99406904 1001 86380 86390 1
407036 99407036 1001 86380 86390 1
407262 99407262 1001 86380 86390 1
407531 99407531 1001 86380 86390 1
407661 99407661 1001 86380 86390 1
407617 99407617 1001 86380 86390 1
407698 99407698 1001 86380 86390 1
407876 99407876 1001 86380 86390 1
408370 99408370 1001 86380 86390 1
408326 99408326 1001 86380 86390 1
408806 99408806 1001 86380 86390 1
409853 99409853 1001 86380 86390 1
410154 99410154 1001 86380 86390 1
410373 99410373 1001 86380 86390 1
410327 99410327 1001 86380 86390 1
410490 99410490 1001 86380 86390 1
410408 99410408 1001 86380 86390 1
411007 99411007 1001 86380 86390 1
411651 99411651 1001 86380 86390 1
413405 99413405 1001 86380 86390 1
412938 99412938 1001 86380 86390 1
413132 99413132 1001 86380 86390 1
413255 99413255 1001 86380 86390 1
412623 99412623 1001 86380 86390 1
412853 99412853 1001 86380 86390 1
412488 99412488 1001 86380 86390 1
412818 99412818 1001 86380 86390 1
413969 99413969 1001 86380 86390 1
413960 99413960 1001 86380 86390 1
413749 99413749 1001 86380 86390 1
415293 99415293 1001 86380 86390 1
415239 99415239 1001 86380 86390 1
414515 99414515 1001 86380 86390 1
414270 99414270 1001 86380 86390 1
414155 99414155 1001 86380 86390 1
415598 99415598 1001 86380 86390 1
415431 99415431 1001 86380 86390 1
415359 99415359 1001 86380 86390 1
417000 99417000 1001 86380 86390 1
416321 99416321 1001 86380 86390 1
416166 99416166 1001 86380 86390 1
417067 99417067 1001 86380 86390 1
417008 99417008 1001 86380 86390 1
417593 99417593 1001 86380 86390 1
418662 99418662 1001 86380 86390 1
417638 99417638 1001 86380 86390 1
419121 99419121 1001 86380 86390 1
419830 99419830 1001 86380 86390 1
419575 99419575 1001 86380 86390 1
420634 99420634 1001 86380 86390 1
421675 99421675 1001 86380 86390 1
422341 99422341 1001 86380 86390 1
422954 99422954 1001 86380 86390 1
423050 99423050 1001 86380 86390 1
422882 99422882 1001 86380 86390 1
423817 99423817 1001 86380 86390 1
425200 99425200 1001 86380 86390 1
425111 99425111 1001 86380 86390 1
424865 99424865 1001 86380 86390 1
424680 99424680 1001 86380 86390 1
424256 99424256 1001 86380 86390 1
425737 99425737 1001 86380 86390 1
427378 99427378 1001 86380 86390 1
428712 99428712 1001 86380 86390 1
428276 99428276 1001 86380 86390 1
428159 99428159 1001 86380 86390 1
428215 99428215 1001 86380 86390 1
427883 99427883 1001 86380 86390 1
430273 99430273 1001 86380 86390 1
429820 99429820 1001 86380 86390 1
429227 99429227 1001 86380 86390 1
429416 99429416 1001 86380 86390 1
429339 99429339 1001 86380 86390 1
429313 99429313 1001 86380 86390 1
431044 99431044 1001 86380 86390 1
430837 99430837 1001 86380 86390 1
432373 99432373 1001 86380 86390 1
432267 99432267 1001 86380 86390 1
432651 99432651 1001 86380 86390 1
432763 99432763 1001 86380 86390 1
432515 99432515 1001 86380 86390 1
434115 99434115 1001 86380 86390 1
433914 99433914 1001 86380 86390 1
434050 99434050 1001 86380 86390 1
435159 99435159 1001 86380 86390 1
435101 99435101 1001 86380 86390 1
434739 99434739 1001 86380 86390 1
434770 99434770 1001 86380 86390 1
434914 99434914 1001 86380 86390 1
434543 99434543 1001 86380 86390 1
434388 99434388 1001 86380 86390 1
435734 99435734 1001 86380 86390 1
436544 99436544 1001 86380 86390 1
436684 99436684 1001 86380 86390 1
436397 99436397 1001 86380 86390 1
436358 99436358 1001 86380 86390 1
435937 99435937 1001 86380 86390 1
436056 99436056 1001 86380 86390 1
300084 99300084 1001 86380 86390 1
437349 99437349 1001 86380 86390 1
300021 99300021 1001 86380 86390 1
300695 99300695 1001 86380 86390 1
300581 99300581 1001 86380 86390 1
300611 99300611 1001 86380 86390 1
300420 99300420 1001 86380 86390 1
300519 99300519 1001 86380 86390 1
300140 99300140 1001 86380 86390 1
300144 99300144 1001 86380 86390 1
300157 99300157 1001 86380 86390 1
300812 99300812 1001 86380 86390 1
300761 99300761 1001 86380 86390 1
301454 99301454 1001 86380 86390 1
301547 99301547 1001 86380 86390 1
301463 99301463 1001 86380 86390 1
301150 99301150 1001 86380 86390 1
301204 99301204 1001 86380 86390 1
301027 99301027 1001 86380 86390 1
300971 99300971 1001 86380 86390 1
301668 99301668 1001 86380 86390 1
301583 99301583 1001 86380 86390 1
301614 99301614 1001 86380 86390 1
301757 99301757 1001 86380 86390 1
302282 99302282 1001 86380 86390 1
302076 99302076 1001 86380 86390 1
301829 99301829 1001 86380 86390 1
301886 99301886 1001 86380 86390 1
302483 99302483 1001 86380 86390 1
302440 99302440 1001 86380 86390 1
302991 99302991 1001 86380 86390 1
302838 99302838 1001 86380 86390 1
302942 99302942 1001 86380 86390 1
302805 99302805 1001 86380 86390 1
302793 99302793 1001 86380 86390 1
302592 99302592 1001 86380 86390 1
302607 99302607 1001 86380 86390 1
303907 99303907 1001 86380 86390 1
303659 99303659 1001 86380 86390 1
303686 99303686 1001 86380 86390 1
303626 99303626 1001 86380 86390 1
303813 99303813 1001 86380 86390 1
303597 99303597 1001 86380 86390 1
304113 99304113 1001 86380 86390 1
304587 99304587 1001 86380 86390 1
304266 99304266 1001 86380 86390 1
304292 99304292 1001 86380 86390 1
304438 99304438 1001 86380 86390 1
304283 99304283 1001 86380 86390 1
304968 99304968 1001 86380 86390 1
305493 99305493 1001 86380 86390 1
305502 99305502 1001 86380 86390 1
305311 99305311 1001 86380 86390 1
305424 99305424 1001 86380 86390 1
305401 99305401 1001 86380 86390 1
305222 99305222 1001 86380 86390 1
305243 99305243 1001 86380 86390 1
500117 99500117 1001 86380 86390 1
500130 99500130 1001 86380 86390 1
500111 99500111 1001 86380 86390 1
500665 99500665 1001 86380 86390 1
500628 99500628 1001 86380 86390 1
500746 99500746 1001 86380 86390 1
500533 99500533 1001 86380 86390 1
500523 99500523 1001 86380 86390 1
500564 99500564 1001 86380 86390 1
500343 99500343 1001 86380 86390 1
501012 99501012 1001 86380 86390 1
501566 99501566 1001 86380 86390 1
501634 99501634 1001 86380 86390 1
501574 99501574 1001 86380 86390 1
501228 99501228 1001 86380 86390 1
501413 99501413 1001 86380 86390 1
501154 99501154 1001 86380 86390 1
502436 99502436 1001 86380 86390 1
502119 99502119 1001 86380 86390 1
502201 99502201 1001 86380 86390 1
501963 99501963 1001 86380 86390 1
503027 99503027 1001 86380 86390 1
503800 99503800 1001 86380 86390 1
503795 99503795 1001 86380 86390 1
503574 99503574 1001 86380 86390 1
503597 99503597 1001 86380 86390 1
504254 99504254 1001 86380 86390 1
504203 99504203 1001 86380 86390 1
504829 99504829 1001 86380 86390 1
504849 99504849 1001 86380 86390 1
504875 99504875 1001 86380 86390 1
505626 99505626 1001 86380 86390 1
505408 99505408 1001 86380 86390 1
505335 99505335 1001 86380 86390 1
505315 99505315 1001 86380 86390 1
505799 99505799 1001 86380 86390 1
506547 99506547 1001 86380 86390 1
506380 99506380 1001 86380 86390 1
506174 99506174 1001 86380 86390 1
506778 99506778 1001 86380 86390 1
506681 99506681 1001 86380 86390 1
507320 99507320 1001 86380 86390 1
507221 99507221 1001 86380 86390 1
507383 99507383 1001 86380 86390 1
507113 99507113 1001 86380 86390 1
507022 99507022 1001 86380 86390 1
507076 99507076 1001 86380 86390 1
507118 99507118 1001 86380 86390 1
507150 99507150 1001 86380 86390 1
506886 99506886 1001 86380 86390 1
506835 99506835 1001 86380 86390 1
506877 99506877 1001 86380 86390 1
506890 99506890 1001 86380 86390 1
507480 99507480 1001 86380 86390 1
508151 99508151 1001 86380 86390 1
507849 99507849 1001 86380 86390 1
507929 99507929 1001 86380 86390 1
507906 99507906 1001 86380 86390 1
508010 99508010 1001 86380 86390 1
507847 99507847 1001 86380 86390 1
507653 99507653 1001 86380 86390 1
507829 99507829 1001 86380 86390 1
508285 99508285 1001 86380 86390 1
508377 99508377 1001 86380 86390 1
508416 99508416 1001 86380 86390 1
508429 99508429 1001 86380 86390 1
509037 99509037 1001 86380 86390 1
509016 99509016 1001 86380 86390 1
508966 99508966 1001 86380 86390 1
508666 99508666 1001 86380 86390 1
508457 99508457 1001 86380 86390 1
508458 99508458 1001 86380 86390 1
508478 99508478 1001 86380 86390 1
509111 99509111 1001 86380 86390 1
509884 99509884 1001 86380 86390 1
509782 99509782 1001 86380 86390 1
509544 99509544 1001 86380 86390 1
509507 99509507 1001 86380 86390 1
509309 99509309 1001 86380 86390 1
509966 99509966 1001 86380 86390 1
509905 99509905 1001 86380 86390 1
509957 99509957 1001 86380 86390 1
510024 99510024 1001 86380 86390 1
510689 99510689 1001 86380 86390 1
510593 99510593 1001 86380 86390 1
510344 99510344 1001 86380 86390 1
510161 99510161 1001 86380 86390 1
510293 99510293 1001 86380 86390 1
510770 99510770 1001 86380 86390 1
510799 99510799 1001 86380 86390 1
511356 99511356 1001 86380 86390 1
511539 99511539 1001 86380 86390 1
511460 99511460 1001 86380 86390 1
511257 99511257 1001 86380 86390 1
511260 99511260 1001 86380 86390 1
511275 99511275 1001 86380 86390 1
511263 99511263 1001 86380 86390 1
511203 99511203 1001 86380 86390 1
511745 99511745 1001 86380 86390 1
511564 99511564 1001 86380 86390 1
511711 99511711 1001 86380 86390 1
511570 99511570 1001 86380 86390 1
511704 99511704 1001 86380 86390 1
512279 99512279 1001 86380 86390 1
512203 99512203 1001 86380 86390 1
512138 99512138 1001 86380 86390 1
512024 99512024 1001 86380 86390 1
511959 99511959 1001 86380 86390 1
511845 99511845 1001 86380 86390 1
511783 99511783 1001 86380 86390 1
512512 99512512 1001 86380 86390 1
512526 99512526 1001 86380 86390 1
512462 99512462 1001 86380 86390 1
512425 99512425 1001 86380 86390 1
513090 99513090 1001 86380 86390 1
512993 99512993 1001 86380 86390 1
512828 99512828 1001 86380 86390 1
513319 99513319 1001 86380 86390 1
513353 99513353 1001 86380 86390 1
513967 99513967 1001 86380 86390 1
513632 99513632 1001 86380 86390 1
513797 99513797 1001 86380 86390 1
513460 99513460 1001 86380 86390 1
514104 99514104 1001 86380 86390 1
514039 99514039 1001 86380 86390 1
514750 99514750 1001 86380 86390 1
514739 99514739 1001 86380 86390 1
514545 99514545 1001 86380 86390 1
514611 99514611 1001 86380 86390 1
514435 99514435 1001 86380 86390 1
514998 99514998 1001 86380 86390 1
515003 99515003 1001 86380 86390 1
515535 99515535 1001 86380 86390 1
515499 99515499 1001 86380 86390 1
515420 99515420 1001 86380 86390 1
515154 99515154 1001 86380 86390 1
515131 99515131 1001 86380 86390 1
515199 99515199 1001 86380 86390 1
515799 99515799 1001 86380 86390 1
515775 99515775 1001 86380 86390 1
515712 99515712 1001 86380 86390 1
515702 99515702 1001 86380 86390 1
516473 99516473 1001 86380 86390 1
516498 99516498 1001 86380 86390 1
516267 99516267 1001 86380 86390 1
516160 99516160 1001 86380 86390 1
515961 99515961 1001 86380 86390 1
516655 99516655 1001 86380 86390 1
517177 99517177 1001 86380 86390 1
517295 99517295 1001 86380 86390 1
517093 99517093 1001 86380 86390 1
517044 99517044 1001 86380 86390 1
516753 99516753 1001 86380 86390 1
516857 99516857 1001 86380 86390 1
517415 99517415 1001 86380 86390 1
517512 99517512 1001 86380 86390 1
518060 99518060 1001 86380 86390 1
517542 99517542 1001 86380 86390 1
517667 99517667 1001 86380 86390 1
518217 99518217 1001 86380 86390 1
518248 99518248 1001 86380 86390 1
518655 99518655 1001 86380 86390 1
518763 99518763 1001 86380 86390 1
518598 99518598 1001 86380 86390 1
518691 99518691 1001 86380 86390 1
518406 99518406 1001 86380 86390 1
519028 99519028 1001 86380 86390 1
519812 99519812 1001 86380 86390 1
519640 99519640 1001 86380 86390 1
519451 99519451 1001 86380 86390 1
519291 99519291 1001 86380 86390 1
520005 99520005 1001 86380 86390 1
519902 99519902 1001 86380 86390 1
519897 99519897 1001 86380 86390 1
520615 99520615 1001 86380 86390 1
520194 99520194 1001 86380 86390 1
520083 99520083 1001 86380 86390 1
520652 99520652 1001 86380 86390 1
520811 99520811 1001 86380 86390 1
521421 99521421 1001 86380 86390 1
521336 99521336 1001 86380 86390 1
521190 99521190 1001 86380 86390 1
520872 99520872 1001 86380 86390 1
520861 99520861 1001 86380 86390 1
520890 99520890 1001 86380 86390 1
520894 99520894 1001 86380 86390 1
521516 99521516 1001 86380 86390 1
521562 99521562 1001 86380 86390 1
521630 99521630 1001 86380 86390 1
522130 99522130 1001 86380 86390 1
521964 99521964 1001 86380 86390 1
522464 99522464 1001 86380 86390 1
522336 99522336 1001 86380 86390 1
522454 99522454 1001 86380 86390 1
522431 99522431 1001 86380 86390 1
523057 99523057 1001 86380 86390 1
522925 99522925 1001 86380 86390 1
522836 99522836 1001 86380 86390 1
522902 99522902 1001 86380 86390 1
522883 99522883 1001 86380 86390 1
523790 99523790 1001 86380 86390 1
523817 99523817 1001 86380 86390 1
523728 99523728 1001 86380 86390 1
523717 99523717 1001 86380 86390 1
523366 99523366 1001 86380 86390 1
523523 99523523 1001 86380 86390 1
523395 99523395 1001 86380 86390 1
524058 99524058 1001 86380 86390 1
524102 99524102 1001 86380 86390 1
524449 99524449 1001 86380 86390 1
524371 99524371 1001 86380 86390 1
524793 99524793 1001 86380 86390 1
525263 99525263 1001 86380 86390 1
525343 99525343 1001 86380 86390 1
525349 99525349 1001 86380 86390 1
525642 99525642 1001 86380 86390 1
526268 99526268 1001 86380 86390 1
526230 99526230 1001 86380 86390 1
526308 99526308 1001 86380 86390 1
526337 99526337 1001 86380 86390 1
526042 99526042 1001 86380 86390 1
525974 99525974 1001 86380 86390 1
525858 99525858 1001 86380 86390 1
525900 99525900 1001 86380 86390 1
525827 99525827 1001 86380 86390 1
526538 99526538 1001 86380 86390 1
526574 99526574 1001 86380 86390 1
527173 99527173 1001 86380 86390 1
527073 99527073 1001 86380 86390 1
527102 99527102 1001 86380 86390 1
527026 99527026 1001 86380 86390 1
527367 99527367 1001 86380 86390 1
528012 99528012 1001 86380 86390 1
527911 99527911 1001 86380 86390 1
527604 99527604 1001 86380 86390 1
527593 99527593 1001 86380 86390 1
528219 99528219 1001 86380 86390 1
528155 99528155 1001 86380 86390 1
528864 99528864 1001 86380 86390 1
528390 99528390 1001 86380 86390 1
528486 99528486 1001 86380 86390 1
528911 99528911 1001 86380 86390 1
529070 99529070 1001 86380 86390 1
529073 99529073 1001 86380 86390 1
529622 99529622 1001 86380 86390 1
529446 99529446 1001 86380 86390 1
529348 99529348 1001 86380 86390 1
529163 99529163 1001 86380 86390 1
529297 99529297 1001 86380 86390 1
529170 99529170 1001 86380 86390 1
529868 99529868 1001 86380 86390 1
529856 99529856 1001 86380 86390 1
530206 99530206 1001 86380 86390 1
530177 99530177 1001 86380 86390 1
530281 99530281 1001 86380 86390 1
530256 99530256 1001 86380 86390 1
530617 99530617 1001 86380 86390 1
530754 99530754 1001 86380 86390 1
530677 99530677 1001 86380 86390 1
530718 99530718 1001 86380 86390 1
531125 99531125 1001 86380 86390 1
531114 99531114 1001 86380 86390 1
531104 99531104 1001 86380 86390 1
531015 99531015 1001 86380 86390 1
530823 99530823 1001 86380 86390 1
531539 99531539 1001 86380 86390 1
532040 99532040 1001 86380 86390 1
531666 99531666 1001 86380 86390 1
532347 99532347 1001 86380 86390 1
532245 99532245 1001 86380 86390 1
532343 99532343 1001 86380 86390 1
532890 99532890 1001 86380 86390 1
533171 99533171 1001 86380 86390 1
533165 99533165 1001 86380 86390 1
533090 99533090 1001 86380 86390 1
533065 99533065 1001 86380 86390 1
533857 99533857 1001 86380 86390 1
533814 99533814 1001 86380 86390 1
533737 99533737 1001 86380 86390 1
533636 99533636 1001 86380 86390 1
533433 99533433 1001 86380 86390 1
533304 99533304 1001 86380 86390 1
533876 99533876 1001 86380 86390 1
534641 99534641 1001 86380 86390 1
534427 99534427 1001 86380 86390 1
534376 99534376 1001 86380 86390 1
534201 99534201 1001 86380 86390 1
534854 99534854 1001 86380 86390 1
534726 99534726 1001 86380 86390 1
534715 99534715 1001 86380 86390 1
534819 99534819 1001 86380 86390 1
535332 99535332 1001 86380 86390 1
535384 99535384 1001 86380 86390 1
535320 99535320 1001 86380 86390 1
534960 99534960 1001 86380 86390 1
534938 99534938 1001 86380 86390 1
536211 99536211 1001 86380 86390 1
536201 99536201 1001 86380 86390 1
536155 99536155 1001 86380 86390 1
535919 99535919 1001 86380 86390 1
537123 99537123 1001 86380 86390 1
536936 99536936 1001 86380 86390 1
536813 99536813 1001 86380 86390 1
536675 99536675 1001 86380 86390 1
536628 99536628 1001 86380 86390 1
536667 99536667 1001 86380 86390 1
536577 99536577 1001 86380 86390 1
536682 99536682 1001 86380 86390 1
537251 99537251 1001 86380 86390 1
537258 99537258 1001 86380 86390 1
537352 99537352 1001 86380 86390 1
537786 99537786 1001 86380 86390 1
537637 99537637 1001 86380 86390 1
537390 99537390 1001 86380 86390 1
538031 99538031 1001 86380 86390 1
538158 99538158 1001 86380 86390 1
538612 99538612 1001 86380 86390 1
538792 99538792 1001 86380 86390 1
538305 99538305 1001 86380 86390 1
538900 99538900 1001 86380 86390 1
539783 99539783 1001 86380 86390 1
539825 99539825 1001 86380 86390 1
539801 99539801 1001 86380 86390 1
540441 99540441 1001 86380 86390 1
540580 99540580 1001 86380 86390 1
540543 99540543 1001 86380 86390 1
540550 99540550 1001 86380 86390 1
541170 99541170 1001 86380 86390 1
541248 99541248 1001 86380 86390 1
540898 99540898 1001 86380 86390 1
540789 99540789 1001 86380 86390 1
540753 99540753 1001 86380 86390 1
540720 99540720 1001 86380 86390 1
541349 99541349 1001 86380 86390 1
542100 99542100 1001 86380 86390 1
542013 99542013 1001 86380 86390 1
541951 99541951 1001 86380 86390 1
541793 99541793 1001 86380 86390 1
541769 99541769 1001 86380 86390 1
542278 99542278 1001 86380 86390 1
542149 99542149 1001 86380 86390 1
542824 99542824 1001 86380 86390 1
542593 99542593 1001 86380 86390 1
542434 99542434 1001 86380 86390 1
543760 99543760 1001 86380 86390 1
543576 99543576 1001 86380 86390 1
543641 99543641 1001 86380 86390 1
543419 99543419 1001 86380 86390 1
543380 99543380 1001 86380 86390 1
543198 99543198 1001 86380 86390 1
543354 99543354 1001 86380 86390 1
543844 99543844 1001 86380 86390 1
544186 99544186 1001 86380 86390 1
544244 99544244 1001 86380 86390 1
544078 99544078 1001 86380 86390 1
544740 99544740 1001 86380 86390 1
400148 99400148 1001 86380 86390 1
400310 99400310 1001 86380 86390 1
400399 99400399 1001 86380 86390 1
401157 99401157 1001 86380 86390 1
401306 99401306 1001 86380 86390 1
401377 99401377 1001 86380 86390 1
401995 99401995 1001 86380 86390 1
402309 99402309 1001 86380 86390 1
402549 99402549 1001 86380 86390 1
402923 99402923 1001 86380 86390 1
403016 99403016 1001 86380 86390 1
403079 99403079 1001 86380 86390 1
403023 99403023 1001 86380 86390 1
403602 99403602 1001 86380 86390 1
403820 99403820 1001 86380 86390 1
404015 99404015 1001 86380 86390 1
404324 99404324 1001 86380 86390 1
405026 99405026 1001 86380 86390 1
405388 99405388 1001 86380 86390 1
405462 99405462 1001 86380 86390 1
405645 99405645 1001 86380 86390 1
405637 99405637 1001 86380 86390 1
405697 99405697 1001 86380 86390 1
405700 99405700 1001 86380 86390 1
406001 99406001 1001 86380 86390 1
405987 99405987 1001 86380 86390 1
406173 99406173 1001 86380 86390 1
406568 99406568 1001 86380 86390 1
406709 99406709 1001 86380 86390 1
406787 99406787 1001 86380 86390 1
407228 99407228 1001 86380 86390 1
407527 99407527 1001 86380 86390 1
407712 99407712 1001 86380 86390 1
408446 99408446 1001 86380 86390 1
408896 99408896 1001 86380 86390 1
410203 99410203 1001 86380 86390 1
411059 99411059 1001 86380 86390 1
411084 99411084 1001 86380 86390 1
411037 99411037 1001 86380 86390 1
411542 99411542 1001 86380 86390 1
411700 99411700 1001 86380 86390 1
411704 99411704 1001 86380 86390 1
411796 99411796 1001 86380 86390 1
411860 99411860 1001 86380 86390 1
412071 99412071 1001 86380 86390 1
412472 99412472 1001 86380 86390 1
413497 99413497 1001 86380 86390 1
413120 99413120 1001 86380 86390 1
412694 99412694 1001 86380 86390 1
412851 99412851 1001 86380 86390 1
415057 99415057 1001 86380 86390 1
415240 99415240 1001 86380 86390 1
[truncated: 4,053,942 more chars]
